# Supplementary material for: DepoScope: Accurate phage depolymerase annotation and domain delineation using large language models
Source: PLoS Comput Biol. 2024 Aug 5;20(8):e1011831. doi: 10.1371/journal.pcbi.1011831 (PMC11326577; doi:10.1371/journal.pcbi.1011831)
Supplement: S1 Table — (Tab A) List of selected Interproscan entries associated with either E.C.4.4.2 or E.C.3.2.1 and a catalytic activity. (Tab B) Annotation of the proteins used for to filter in the sequences clustered with affinity propagation. (Tab C) Entries PD fold database. (Tab D) Annotation of the proteins used for the negative set of the training data. (Tab E) Metrics of Deposcope on the evaluation dataset across different clustering values. (Tab F) Manually added Triple Helices. (Tab G) Detailed benchmarking results of PhageDPO, DePP and DepoScope on the Pires 2016 dataset. (Tab H) Manual analysis of the FPs and FNs in the benchmark. (XLSX) [file pcbi.1011831.s002.xlsx]

## Sheet: Tab A
S1 Table Tab A: List of selected Interproscan entries associated with either E.C.4.4.2 or E.C.3.2.1 and a catalytic activity
IPR029411
IPR002152
IPR012480
IPR039513
IPR002925
IPR041624
IPR024200
IPR029456
IPR015220
IPR041111
IPR036962
IPR016285
IPR005323
IPR016007
IPR044505
IPR015178
IPR011840
IPR024561
IPR006048
IPR009470
IPR004197
IPR012878
IPR015165
IPR024732
IPR023309
IPR040784
IPR014551
IPR032312
IPR000490
IPR006103
IPR001139
IPR031330
IPR000400
IPR044846
IPR011040
IPR011050
IPR024428
IPR000743
IPR002241
IPR005192
IPR011837
IPR024430
IPR000852
IPR006710
IPR011839
IPR010905
IPR013775
IPR011838
IPR026071
IPR032792
IPR043534
IPR012939
IPR037110
IPR003469
IPR017736
IPR015289
IPR016283
IPR016282
IPR039743
IPR005197
IPR016289
IPR018155
IPR035669
IPR023933
IPR036026
IPR023296
IPR016840
IPR013777
IPR000165
IPR010720
IPR001554
IPR001661
IPR002252
IPR027291
IPR006215
IPR005604
IPR019563
IPR022844
IPR011395
IPR011496
IPR015883
IPR005198
IPR017069
IPR022859
IPR025975
IPR018082
IPR012334
IPR000322
IPR001860
IPR000805
IPR036434
IPR038964
IPR006046
IPR024745
IPR013319
IPR000334
IPR031335
IPR003476
IPR001382
IPR037019
IPR005193
IPR037398
IPR013785
IPR010702
IPR026856
IPR023295
IPR039174
IPR034641
IPR036278
IPR045032
IPR016590
IPR002022
IPR012970
IPR038970
IPR044112
IPR000514
IPR001724
IPR001362
IPR025092
IPR006775
IPR036881
IPR033654
IPR039279
IPR006047
IPR006101
IPR016288
IPR001137
IPR004185
IPR004888
IPR001547
IPR005199
IPR011583
IPR000933
IPR011683
IPR001722
IPR005201
IPR001439
IPR002037
IPR011100
IPR027260
IPR045857
IPR009860
IPR016455
IPR014895
IPR027946
IPR008929
IPR000125
IPR024746
IPR001329
IPR000726
IPR000974
IPR011330
IPR006633
IPR008979
IPR023346
IPR000974
IPR019282
IPR000922
IPR041351
IPR006421
IPR003790
IPR001088
IPR010713
IPR023309
IPR011839
IPR000125
IPR035394
IPR032091
IPR015177
IPR039448
IPR015331
IPR011613
IPR015179
IPR014635
IPR001371
IPR016282
IPR016714
IPR006065
IPR001223
IPR025706
IPR041542
IPR033452
IPR014718
IPR035396
IPR044914
IPR006425
IPR021016
IPR008811
IPR001286
IPR005200
IPR024733
IPR000757
IPR032790
IPR008397
IPR004898
IPR006626
IPR003159
IPR008902
IPR007724
IPR046372
IPR001000
IPR016287
IPR013776
IPR002594
IPR023720
IPR000556
IPR016286
IPR016828
IPR029070
IPR006584
IPR039514
IPR026283
IPR032979
IPR009939
IPR039473
IPR007781
IPR000677
IPR038901
IPR008291
IPR040527
IPR036439

## Sheet: Tab B
S1 Table Tab B: Annotation of the proteins used for to filter in the sequences clustered with affinity propagation
Annotations used to filter in depolymerase sequences
tail fiber protein
tail spike protein
tail protein
EPS depolymerase
tail protein with endopeptidase domain protein
baseplate protein
colanic acid degradation
tail fiber protein; host specificity
lytic tail fiber protein
pectate lyase
Sialidase B
tail collar fiber protein
pectin lyase activity
receptor binding tail protein
tail spike protein with colonic acid degradation activity
hyaluronidase
tail fiber protein and host specificity
short tail fiber proteinGDSL lipase

## Sheet: Tab C
S1 Table Tab C: Entries PD fold database
Activity	ID	Fold
xylanase	2d97.pdb	jelly-roll
Polysaccharide lyase 8	7fhv.pdb_A	alpha/alpha toroid
Polysaccharide lyase 8	7fhv.pdb_B	alpha/alpha toroid
Polysaccharide lyase 8	7fhy.pdb_A	alpha/alpha toroid
Polysaccharide lyase 8	7fhy.pdb_B	alpha/alpha toroid
Polysaccharide lyase 8	7fi2.pdb	alpha/alpha toroid
Pectin lyase	A1l_00058_A_1_1_128.pdb	right-handed beta-helix
Chitinase II	AF-A0A089GJA0-F1-model_v4_A_2_186_447.pdb	TIM beta/alpha-barrel
Chondroitin AC/alginate lyase	AF-A0A094HNY5-F1-model_v4.pdb	alpha/alpha toroid
Pectin lyase fold/virulence factor	AF-A0A0A6QEK9-F1-model_v4.pdb	right-handed beta-helix
Pectin lyase fold/virulence factor	AF-A0A0B5KP61-F1-model_v4.pdb	right-handed beta-helix
Pectin lyase	AF-A0A0D3A0D6-F1-model_v4.pdb	right-handed beta-helix
Sialidase	AF-A0A0E2ALL6-F1-model_v4.pdb	6-bladed beta-propeller
Pectin lyase fold/virulence factor	AF-A0A0F6AK51-F1-model_v4.pdb	right-handed beta-helix
Pectin lyase	AF-A0A0R3Q9P4-F1-model_v4.pdb	right-handed beta-helix
Polysaccharide lyase 8	AF-A0A0U0KAG7-F1-model_v4.pdb	alpha/alpha toroid
Chitinase II	AF-A0A166VHV0-F1-model_v4.pdb	TIM beta/alpha-barrel
Pectin lyase	AF-A0A1E5LEG1-F1-model_v4.pdb	right-handed beta-helix
Chondroitin AC/alginate lyase	AF-A0A1R0YSK0-F1-model_v4.pdb	alpha/alpha toroid
Chitinase II	AF-A0A202B6A7-F1-model_v4.pdb	TIM beta/alpha-barrel
Pectin lyase	AF-A0A2G9G7P4-F1-model_v4.pdb	right-handed beta-helix
Chondroitin AC/alginate lyase	AF-A0A318SII1-F1-model_v4.pdb	alpha/alpha toroid
depolymerase	AF-A0A3A2ZV15-F1-model_v4.pdb	Alpha/Beta hydrolase fold
Sialidase	AF-A0A496B6X2-F1-model_v4.pdb	6-bladed beta-propeller
Polysaccharide lyase 8	AF-A0A4R4ZFU1-F1-model_v4.pdb	alpha/alpha toroid
Rhamnogalacturonan lyase	AF-A0A4V2M274-F1-model_v4_A_1_91_268.pdb	jelly-roll
Polysaccharide lyase 8	AF-A0A4Y4KJB2-F1-model_v4.pdb	alpha/alpha toroid
Pectin lyase	AF-A0A562WF65-F1-model_v4.pdb	right-handed beta-helix
Sialidase	AF-A0A654UB90-F1-model_v4.pdb	6-bladed beta-propeller
Pectin lyase	AF-A0A658Y395-F1-model_v4.pdb	right-handed beta-helix
Pectin lyase	AF-A0A6V8K287-F1-model_v4.pdb	right-handed beta-helix
Sialidase	AF-A0A7C4BP91-F1-model_v4.pdb	6-bladed beta-propeller
Sialidase	AF-A0A7G2DEW9-F1-model_v4.pdb	6-bladed beta-propeller
Pectin lyase	AF-A0A7K3HGV9-F1-model_v4.pdb	right-handed beta-helix
Rhamnogalacturonan lyase	AF-A0A7W9JCS6-F1-model_v4_A_1_95_273.pdb	jelly-roll
Pectin lyase	AF-A0A831UGW4-F1-model_v4.pdb	right-handed beta-helix
Hyaluronidase	AF-C0HLL5-F1-model_v4.pdb	TIM beta/alpha-barrel
Polysaccharide lyase 8	AF-D5AI61-F1-model_v4.pdb	alpha/alpha toroid
Pectin lyase	AF-H8FMB0-F1-model_v4.pdb	right-handed beta-helix
Beta-glucosidase	AF-H9BBE9-F1-model_v4.pdb	Other
Hyaluronidase	AF-P49370-F1-model_v4.pdb	TIM beta/alpha-barrel
Hyaluronidase	AF-P49371-F1-model_v4.pdb	TIM beta/alpha-barrel
depolymerase	AF-R8BYA3-F1-model_v4.pdb	Alpha/Beta hydrolase fold
Rhamnogalacturonan lyase	e5opjA1	alpha/alpha toroid
Rhamnogalacturonan acetylesterase	e1pp4B1	Flavodoxin-like
Pectin lyase fold/virulence factor	K17alfa62__cds_64_A_3_129_548.pdb	right-handed beta-helix
Pectin lyase fold/virulence factor	K14PH164C1__cds_24_A_4_221_871.pdb	right-handed beta-helix
Pectin lyase fold/virulence factor	K26PH128C1__cds_49_A_3_291_808.pdb	right-handed beta-helix
Pectin lyase fold/virulence factor	K39PH122C2__cds_55_A_5_286_658.pdb	right-handed beta-helix
Pectin lyase fold/virulence factor	K40PH129C1__cds_56_A_4_239_860.pdb	right-handed beta-helix
Pectin lyase fold/virulence factor	K74PH129C2__cds_51_A_3_291_808.pdb	right-handed beta-helix
Pectin lyase fold/virulence factor	K74PH129C2__cds_52_A_2_34_431.pdb	right-handed beta-helix
Rhamnogalacturonan lyase	AF-A0A074RK75-F1-model_v4.pdb	jelly-roll
Pectin lyase fold/virulence factor	K5lambda5__cds_199_A_2_109_658.pdb	right-handed beta-helix
Pectin lyase fold/virulence factor	K43PH164C1__cds_41_A_3_32_385.pdb	right-handed beta-helix
Pectin lyase fold/virulence factor	K5lambda5__cds_196_A_4_457_808.pdb	right-handed beta-helix
Pectin lyase fold/virulence factor	K80PH1317a__cds_52_A_5_302_576.pdb	right-handed beta-helix
Pectin lyase fold/virulence factor	K80PH1317b__cds_52_A_5_302_606.pdb	right-handed beta-helix
Pectin lyase fold/virulence factor	K13PH07C1S__cds_10_A_7_32_375.pdb	right-handed beta-helix
Pectin lyase fold/virulence factor	K6PH25C3__cds_23_A_3_206_691.pdb	right-handed beta-helix
Pectin lyase fold/virulence factor	K26PH128C1__cds_50_A_1_97_595.pdb	right-handed beta-helix
GH5_4	4yzp.pdb	TIM beta/alpha-barrel
GH5_8	1wky.pdb	TIM beta/alpha-barrel
GH5_34	2y8k.pdb	TIM beta/alpha-barrel
GH15	1ug9.pdb	alpha/alpha toroid

## Sheet: Tab D
S1 Table Tab D: Annotation of the proteins used for the negative set of the training data
Annotations used to filter out depolymerase sequences
terminase
helicase
DNA polymerase
RNaseH
methyltransferase
endolysin
major head protein
major tail
lysozyme
cytidylyltransferase
exonuclease
endonuclease
exopolyphosphatase
ribosyltransferase
minor tail

## Sheet: Tab E
S1 Table Tab E: Metrics of Deposcope on the evaluation dataset across different clustering values
c_value	precision	recall	specificity	accuracy	f1	mcc
0.25	0.9889	0.9889	0.9929	0.9913	0.9889	0.9817
0.3	0.9886	0.9667	0.9929	0.9826	0.9775	0.9635
0.35	0.9888	0.9778	0.9929	0.987	0.9832	0.9726
0.4	0.9888	0.9778	0.9929	0.987	0.9832	0.9726
0.45	0.9888	0.9778	0.9929	0.987	0.9832	0.9726
0.65	1	1	1	1	1	1
0.7	1	0.953488	1	0.978648	0.97619	0.957747
0.75	1	0.986111	1	0.995215	0.993007	0.989427
0.8	1	0.986111	1	0.995633	0.993007	0.989884
0.85	0.986111	0.986111	0.99359	0.991228	0.986111	0.979701

## Sheet: Tab F
S1 Table Tab F: Triple Helices manually added
Seq_ID	Fold	Prob	Boundaries	Full_seq
PL16__112	triple-helix	manual	4 days, 19:10:00	MSENIPLRVQFKRMTASEWARSDVILLESEIGFETDTGFARAGDGHNRFSDLGYISPLDYNLLTNKPNIDGLATKVETAQKLQQKADKETVYTKAESKQELDKKLNLKGGVMTGQLKFKPAATVAYFSSTGGAVNIDLSSSRGAGVVVYSNNDTSDGPLMSLRTDKETFNQSALFVDYKGTTNAVNIAMRQPTTPNFSSALNITSGNENGSAMQLRGSEKALGTLKITHENPSIKADYDKNAAALSIDIVKKQGSGGKGTAAQGIYINSTSGTTGKLLRIRNLNDDKFYVKPDGGFYAKETSQIDGNLKLKDPIANDHAATKAYVDSEVKKLKELLTDKQV
PL16__71	triple-helix	manual	03:30:00	MTGQLQFKPNKSGIKPSSSVGGAINIDMSKSEGAAMVMYTNKDTTDGPLMILRSDKETFNQSALFVDYSGKTNAVNIVMRQPSTPNFSSALNITSANEGGSAMQIRGVEKALGTLKITHENPNVKANYDENAAALSIDIVKKTNGEGTAAQGIYINSSTGTTGKMLRIRNKNEDKFYVGPDGGFHSGANSTVTGNLTVKDPTSEKHAATKKYVDEKIAELKKLIQKTD
PL16__90	triple-helix	manual	5 days, 23:36:00	MTENIPLRVQFKRMSADEWARSDVILLEGEIGFETDTGYAKFGNGKSKFSALKYLTGPKSPKGDTGFQGKTGGTGPRGPAGKPGTTDYNQLQNKPNLDAFARKQETDSKITELKSNKADKNAVYLKAESNAKLDEKLSLTGGIVTGQLQFKPNSGIKPSSSVGGAINIDMSKSEGAAMVMYTNKDTTDGPLMILRSDKDTFDQSAQFVDYSGKTNAVNIVMRQPSAPNFSSALNITSANEGGSAMQIRGVEKALGTLKITHENPNVKANYDENAAALSIDIVKKTNGEGTAAQGIYINSSTGTTGKMLRIRNKNEDKFYVGPDGGFHSGANSTVAGNLTVKDPTSGKHAATKDYVDEKIAELKKLILKK
PL16__94	triple-helix	manual	5 days, 22:36:00	MSKEVASARIQHRGMSTQEWETSSDILIEREIGIDTTTGYPKVGDGKNKFKDLKDLRGPMGPQGPTGERGPIGPTGPIGKTGTTDYNQLQNKPDLGAFAQKEETNSKITKLESSKADKNAVYLKAESKIELNKKLSLTGGTVTGQLRLKPNSGIDKSSSTGGAINIDMSKSKGAAMVMYTNKDTTDGPLMILRSNKDTFDQSVQFVDYKGTTNAVNIVMRQPSTPNFSSALNITSANEGGSAMQIRGVEKALGMLKITHENPNVKANYDENAAALSIDIVKKTNGEGTAAQGIYINSSTGTTGKMLRIRNKNEDKFYVGPDGGFHSGANSTVTGNLTVKDPTSEKHAATKKYVDEKIAELKKLIQKTD
PL16__156	triple-helix	manual	6 days, 1:40:00	MTETIPLRVQFKRMSADEWARSDVILLEGEIGFETDTGYAKFGNGKSKFSALKYLTGPKGPKGDTGLQGKTGGTGPRGPAGKPGTTDYNQLQNRPNLDAFAQKKETNSKITKLESSKADKSAVYSKAESKIELDKKLSLTGGIVTGQLQFKPNSGIKPSSSVGGAINIDMSKSEGAAMVMYTNKDTTDGPLMILRSDKDTFDQSAQFVDYSGKTNAVNIVMRQPSAPNFSSALNITSANEGGSAMQIRGVEKALGTLKITHENPNVKANYDENAAALSIDIVKKTNGEGTAAQGIYINSSTGTTGKMLRIRNKNEDKFYVGPDGGFHSGANSTVAGNLTVKDPTSGKHAATKDYVDEKIAELKKLILKK
PL16__26	triple-helix	manual	4 days, 23:14:00	MSENIPLRVQFKRMKAAEWARSDVILLESEIGFETDTGFARAGDGHNRFSDLGYISPLDYNLLTNKPNIDGLATKVETAQKLQQKADKETVYTKAESKQELDKKLNLKGGVMTGQLKFKPAATVAYSSSTGGAVNIDLSSSRGAGVVVYSDNDTSDGPLMSLRTGKETFNQSALFVDYKGTTNAVNIAMRQPTTPNFSSALNITSGNENGSAMQLRGSEKALGTLKITHENPSIGADYDKNAAALSIDIVKKTNGAGTAAQGIYINSTSGTTGKLLRIRNLSDDKFYVKSDGGFYAKETSQIDGNLKLKDPTANDHAATKAYVDKAISELKKLILKK
PL16__31	triple-helix	manual	5 days, 0:10:00	MSENIPLRVQFKRMKAAEWARSDVILLESEIGFETDTGFARAGDGHNRFSDLGYISPLDYNLLTNKPNIDGLATKVETAQKLQQKADKETVYTKAESKQELDKKLNLKGGVMTGQLKFKPAATVAYSSSTGGAVNIDLSSTRGAGVVVYSDNDTSDGPLMSLRTGKETFNQSALFVDYKGTTNAVNIAMRHATTPNFSSALNITSGNENGSAMQLRGSEKALGTLKITHENPSIGADYDKNAARYPLILSKRQNGAGTAAQGIYINSTSGTTGKLLRIRNLSDDKFYVKSDGGFYAKETSQIDGNLKLKDPTANDHAATKAYVDKAISELKKLILKK
PL16__132	triple-helix	manual	4 days, 14:00:00	MTETIPLRVQFKRMTAEEWARSTVILLEGEIGLETDTGYAKFGDGKNRFSKLKYLNKPDLDAFAQKKETDNKIAKLESIKADKDTVYLKAESKKELDKKMNLTGGTMTGQLQFKPNSDIKHSSSTGGAINIDMSKSAGAAMVMYTNKDTTDGPLMILRSDKDTFDQSAQFVDYSGKTNAVNIVMRQPSEPNFSSALNITSANEGGSAMQIRGIERKLGTLKITHENPSANAKYDENAAALSIDIVGKRGASGNGTAAQGIFINSSAGTTGKMLRIRNKNKDKFYVNPDGGFHSYADSIVDGNLTVNDPISEKHAATKDYVDKKFDELKKLIQKTD
PL16__128	triple-helix	manual	6 days, 1:40:00	MSKEVASARIQHRGMTTQGWESSSDILMEREIGIDMTTGYPKVGDGKNKFKDLKDLRGPMGPQGPTGERGPIGPTGPIGKTGTTDYNQLQNKPNLDAFAQKKETNSKITKLESSKADKSAVYSKAESKIELDKKLSLTGGIVTGQLQFKPNKSGIKPSSSVGGAINIDMSKSEGAAMVMYTNKDTTDGPLMILRSDKETFNQSALFVDYSGKTNAVNIVMRQPSTPNFSSALNITSANEGGSAMQIRGVEKALGTLKITHENPNVKANYDENAAALSIDIVKKTNGEGTAAQGIYINSSTGTTGKMLRIRNKNEDKFYVGPDGGFHSGANSTVTGNLTVKDPTSEKHAATKKYVDEKIAELKKLIQKTD
PL16__134	triple-helix	manual	5 days, 0:10:00	MSENIPLRVQFKRMTASEWARSDVILLESEIGFETDTGFARAGDGHNRFSDLGYISPLDYNLLTNKPNIDGLATKVETAQKLQQKADKETVYTKAESKQELDKKLNLKGGVMTGQLKFKPAATVAYSSSTGGAVNIDLSSTRGAGVVVYSDNDTSDGPLMSLRTGKETFNQSALFVDYKGTTNAVNIAMRQPTTPNFSSALNITSGNENGSAMQLRGSEKALGTLKITHENPSIGADYDKNAAALSIDIVKKTNGAGTAAQGIYINSTSGTTGKLLRIRNLSDDKFYVKSDGGFYAKETSQIDGNLKLKDPTANDHAATKAYVDKAISELKKLILKK
PL16__104	triple-helix	manual	6 days, 1:35:00	MSETISAIVVHKSMTKNEWESSDIILPQGQLVYESDTGHSKFGDGKNRYADLIYQGGPPGPQGPPGKTGEQGPPGPAGKPGTTDYNQLQNKPNLDAFAQKKETDSKIAKLVSSKADKSAVYLKAESKIELDKKLSLTGGVMTGQLKFKPAATVAYSSSTGGAVNIDLSSSRGAGVVVYSNNDTSDGPLMSLRTGKETFNQSALFVDYKGTTNAVNIAMRQPTTPNFSSALNITSGNENGSAMQIRGVEKALGTLKITHENPNVEASYDENAAALSIDIVKKANGVGTAAQGIYINSTSGTTGKMLRIRNLNDDKFYVKPDGGFYAKETSQIDGNLKLKDPIANDHAATKAYVDGEIKKIKALLTAK
PL16__9	triple-helix	manual	4 days, 19:05:00	MTETIPLRVQFKRMTAKEWARSAVILLEGEIGFETDTGYAKFGDGKSRFSELKYLNKPDLGAFAQKEETNSKITKLESSKADKNAVYLKAESKIELDKKLSLAGGIVTGQLRLKPNSGIEKSSSTGGAINIDMSKSKGAAMVMYTNKDTTDGPLMILRSNKDTFDQSVQFVDYRGKTNAVNIVMRQPPTPNFSSALNITSANEGGSAMQIRGVEKALGTLKITHENPSVDKEYDKNAAALSIDIVKKKKGGGDGTAAQGIFINSSSGTTGKLLRIRNKNEDKFYVNPDGGFHSYADSIVDGNLTVKNPTSNEHAVTKKYVDEKFDELKKLIQKK
PL16__116	triple-helix	manual	6 days, 11:40:00	MTENIPLRVQFKRMSADEWARSDVILLEGEIGFETDTGYAKFGNGKSKFSALKYLTGPKGPKGDTGLQGKTGGTGPRGPAGKPGTTDYNQLQNKPNLDAFARKQETDSKITELKSNKADKNAVYLKAESNAKLDGKLSLTGGIVTGQLQFKPNSGIKPSSSVGGAINIDMSKSEGAAMVMYTNKDTTDGPLMILRSDKDTFDQSAQFVDYSGKTNAVNIVMRQPSAPNFSSALNITSANEGGSAMQIRGVEKALGTLKITHENPNVKANYDENAAALSIDIVKKTNGEGTAAQGIYINSSTGTTGKMLRIRNKNEDKFYVGPDGGFHSGANSTVAGNLTVKDPTSGKHAATKDYVDEKIAELKKLILKK
PL16__6	triple-helix	manual	5 days, 0:06:00	MSENIPLRVQFKRMTASEWARSDVILLESEIGFETDTGFARAGDRHNRFSDLGYISPLDYNLLTNKPNIDGLATKVETAQKLQQKADKETVYTKAESKQELDKKLNLKGGVMTGQLKFKPAATVAYSSSTGGAVNIDLSSSRGAGVFVYSNNDTSDGPLMSLRTGKETFNQSALFVDYSGKTNAVNIAMRQPSTPNFSSALNITSGNENGSAMQLRGSEKALGTLKITHENPSIGADYDKNAAALSIDIVKKTNGAGTAAQGIYINSTSGTTGKLLRIRNLSDDKFYVKSDGGFYAKETSQIDGNLKLKDPTANDHAATKAYVDKAISELKKLILKK
PL16__124	triple-helix	manual	5 days, 1:08:00	MSENIPLRVQFKRMTASEWARSDVILLESEIGFETDTGFARAGDGHNRFSDLGYISPLDYNLLTNKPNIDGLATKVETAQKLQQKADKETVYTKAESKQELDKKLNLKGGVMTGQLQFKPNKSGIKPSSSVGGAINIDMSKSEGAGVVVYSNNDTSDGPLMSLRTGKETFNQSALFVDYSGKTNAVNIAMRQPSTPNFSSALNITSGNENGSAMQLRESEKALGTLKITHENPSIGADYDKNAAALSIDIVKKTNGAGTAAQGIYINSTSGTTGKLLRIRNKNEDKFYVGPDGGFHSGANSTVAGNLTVNDPTSSKHAATKKYVDEKIAELKKLILKK
PL16__21	triple-helix	manual	6 days, 1:33:00	MSETISAIVVHKSMTKNEWESSDIILPQGQLVYESDTGHSKFGDGKNRYADLIYQGGPPGPQGPPGKTGEQGPPGPAGKPGTTDYNQLQNKPNLDAFAQKKETDSKITKLASSKADKSAVYLKAESKIELDKKLSLTGGVMTGQLRLKPNSGIKHSSSVGGAINIDMSKSTGAAMVMYTNKDTTDGPLMILRSDKDTFDQSAQFVDYSGKTNAVNIVMRQPSAPNFSSALNITSANEGGSAMQIRGIEKALGTLKITHENPSLGADYDENAAALSIDIVKKANGAGTAAQGIYINSTSGTTGKLLRIRNENKDKFYVNPDGGFWSCANSTVAGNLTVNDPTSEKHAATKKYVDEKIAELKKLIQKTD
PL16__68	triple-helix	manual	4 days, 19:10:00	MSENIPLRVQFKRMTASEWARSDVILLESEIGFETDTGFARAGDGHNRFSDLGYISPLDYNLLTNKPNIDELATKVETAQKLQQKADKETVYTKAESKQELDKKLNLKGGVMTGQLKFKPAATVAYSSSTGGAVNIDLSSSRGAGVVVYSDNDTSDGPLMSLRTGKETFNQSALFVDYKGTTNAVNIAMRQPTTPNFSSALNITSGNENGSAMQIRGVEKALGTLKITHENPSIKADYDKNAAALSIDIVKKQESGGKGTAAQGIYINSTSGTTGKLLRIRNLNDDKFYVKPDGGFYAKETSQIDGNLKLKDPIANDHAATKAYVDGEVEKLKALLTAKQM
PL16__114	triple-helix	manual	5 days, 13:24:00	MSETISAIVVHKSMTKNEWESSDIILPQGQLVYESDTGHSKFGDGKNRYADLIYQGGPPGPAGKPGTTDYNQLQNKPNLDAFAQKKETDSKIAKLVSSKADKSAVYLKAELNAKLDKKLSLTGGVMTGQLKFKPAATVAYSSSTGGAVNIDLSSSRGAGVVVYSNNDTSDGPLMSLRTGKETFNQSALFVDYKGTTNAVNIAMRQPTTPNFSSALNITSGNENGSAMQIRGVEKALGTLKITHENPNVEASYDENAAALSIDIVKKQKGGGKGTAAQGIYINSTSGTTGKMLRIRNLNDDKFYVKPDGGFYAKETSQIDGNLKLKDPIANDHAATKAYVDGEIKKIKALLTAK
PL16__28	triple-helix	manual	4 days, 21:12:00	MAENIPLRVQFKRMSADEWARSDVILLESEIGFETDTGFARAGDGHNRFSDLRYISPLDYNLLTNKPNIDGLATKVETAQKLQQKADKETVYTKAESKQELDKKLNLKGGVMTGQLKFKPAATVAYSSSTGGAVNIDLSSTRGAGVVVYSDNDTSDGPLMSLRTGKETFNQSALFVDYKGTTNAVNIAMRQPSTPNFSSALNITSGNENGSAMQLRGSEKALGTLKITHENPSIGADYDKNAAALSIDIVKKTNGAGTAAQGIYINSTSGTTGKLLRIRNLSDDKFYVKSDGGFYAKETSQIDGNLKLKDPTANDHAATKAYVDKAISELKKLILKK
PL16__101	triple-helix	manual	4 days, 23:10:00	MSGEVISARVRHKGMTKSEWESSDVILLESEIGFETDTGFARAGDGHNRFSDLGYISPLDYNLLTNKPNIDGLATKVETAQKLQQKADKETVYTKAESKQELDKKLNLKGGVMTGQLKFKPAATVAYSSSTGGAVNIDLSSSRGAGVVVYSNNDASDGPLMSLRTGKETFNQSALFVDYKGTTNAVNIAMRQPTTPNFSSALNITSGNENGSAMQIRGIERALGTLKITHENPSANAKYDENAAALSIDIVGKRGASGNGTAAQGIFINSSAGTTGKMLRIRNKNVDKFYVGPDGGFWSCANSTVAGNLTVNDPTSSKHAVTKDYVDKEIAKLKELIQKK
PL16__100	triple-helix	manual	03:20:00	MTGQLQFKPNKSGIKPSSSVGGAINIDMSKSEGAGVVVYSNNDTSDGPLMSLRTGKETFNKSALFVDYKGTTNAVNIVMRQPTTPNFSSALNITSDNENGSAMQLRGSEKALGTLKITHENPNVEAKYDENATALSIDIVKKQKGGKGTAAQGIYINSTSGTTGKLLRIRNLSDDKFYVKSDGGFYAKETSQIDGNLKLKDPTANDHAATKAYVDKAISELKKLILKNRLRRINEQRPNTYFRRVKPRYW
PL16__92	triple-helix	manual	6 days, 2:45:00	MTENIPLRVQFKRMSADEWARSDVILLEGEIGFETDTGYAKFGNGKSKFSALKYLTGPKGPKGDTGLQGKTGGTGPRGPAGKPGTTDYNQLQNRPNLDAFAQKEETNSKITKLESSKADKNAVYLKAESKIELDKKLSLTGGVMTGQLQFKPNKSGIKPSSSVGGAINIDMSKSEGAGVVVYSNNDTSDGPLMSLRTGKETFNQSALFVDYKGTTNAVNIAMRQPTTPNFSSALNITSGNENGSAMQLRGSEKALGTLKITHENPSIGADYDKNAAALSIDIVKKQGSGGKGTAAQGIYINSTSGTTGKLLRIRNLSDDKFYVKSDGGFYAKETSQIDGNLKLKDPTANDHAATKAYVDKAISELKKLILKK
PL16__54	triple-helix	manual	6 days, 1:45:00	MSKEVASARIQHRGMSTQEWESSSDILMEREIGIDMTTGYPKVGDGKNKFKDLKDLRGPMGPQGSTGERGPIGPTGPAGKPGTTDYNQLQNKPDLGAFAQKEETNSKITKLESSKADKNAVYLKAESKIELDKKLSLTGGIVTGQLQLKPNSGIKHSSSTGGAINIDMSKSAGAAMVMYTNKDTTDGPLMILRSDKDTFDQSAQFVDYSGKTNAVNIVMRQPSEPNFSSALNITSANEGGSAMQIRGIERKLGTLKITHENPSANAKYDENAAALSIDIVGKRGASGNGTAAQGIFINSSAGTAGKMLRIRNKNKDKFYVNPDGGFHSYASSTVAGNLTVNDPISEKHAATKDYVDKAISELKKLIPKK
PL16__38	triple-helix	manual	6 days, 4:43:00	MTETIPLRVQFKRMKAAEWASSDVVLLEGEIGFETDTGFAKFGDGQNTFSKLKYLTGPKGPKGDTGLQGKTGGTGPRGPAGKPGTTDYDQLQNKPDLGAFAQKEETNSKITKLESSKADKNAVYLKAESKIELDKKLNLKGGVMTGQLQFKPNKSGIKPSSSVGGAINIDMSKSEGAGVVVYSNNDTSDGPLMSLRTGKETFNQSALFVDYSGKTNAVNIAMRQPTTPNFSSALNITSGNENGSAMQIRGVEKALGTLKITHENPSVEANYDENAAALSIDIVKKQKGGKGTAAQGIYINSTSGTTGKLLRIRNLGDDKFYVKSDGGFYAKETSQIDGNLKLKDPTANDHAATKAYVDKAISELKKLILKK
PL16__50	triple-helix	manual	6 days, 1:40:00	MSKEVASARIQHRGMTTQGWESSSDILMEREIGIDMTTGYPKVGDGKNKFKDLKDLRGPMGPQGPTGERGPIGPTGPIGKTGTTDYNQLQNKPNLDAFAQKKETNSKITKLESSKADKSAVYSKAESKQELDKKLNLKGGVMTGQLQFKPNKSGIKPSSSVGGAINIDMSKSEGAGVVVYSNNDTSDGPLMSLRTGKETFNQSALFVDYSGKTNAVNIVMRQPSTPNFSSALNITSGNENGSAMQLRGSEKALGTLKITHENPSIGADYDKNAAALSIDIVKKTNGAGTAAQGIYINSTSGTAGKMLRIRNENKDKFYVNPDGGFWSCANSTVTGNLTVKDPTSEKHAATKKYVDEKIAELKKLIQKTD
PL16__74	triple-helix	manual	4 days, 23:14:00	MSENIPLRVQFKRMKAAEWARSDVILLESEIGFETDTGFARAGDGHNRFSDLGYISPLDYNLLTNKPNIDGLATKVETAQKLQQKADKETVYTKAESKQELDKKLNLKGGVMTGQLKFKPAATVAYSSSTGGAVNIDLSSTRGAGVVVYSDNDTSDGPLMSLRTGKETFNQSALFVDYKGTTNAVNIAMRQPTTPNFSSALNITSGNENGSAMQLRGSEKALGTLKITHENPSIGADYDKNAAALSIDIVKKTNGAGTAAQGIYINSTSGTTGKLLRIRNLSDDKFYVKSDGGFYAKETSQIDGNLKLKDPTANDHAATKAYVDKAISELKKLILKK
PL16__32	triple-helix	manual	6 days, 1:40:00	MTENIPLRVQFKRMSADEWARSDVILLEGEIGFETDTGYAKFGNGKSKFSALKYLTGPKGPKGDTGLQGKTGGTGPRGPAGKPGTTDYNQLQNRPNLDAFAQKKETDNKIAKLESIKADKDTVYLKAESKKELDKKMNLTGGTMTGQLQFKPNSDIKHSSSTGGAINIDMSKSAGAAMVMYTNKDTTDGPLMILRSDKDTFDQSAQFVDYSGKTNAVNIVMRQPSEPNFSSALNITSANEGGSAMQIRGIERKLGTLKITHENPSANAKYDENAAALSIDIVGKRGASGNGTAAQGIFINSSAGTTGKMLRIRNKNKDKFYVNPDGGFHSYASSTVAGNLTVNDPISEKHAATKDYVDEKIAELKKLILKK
PL16__8	triple-helix	manual	6 days, 7:40:00	MTETIPLRVQFKRMKAAEWASSDVVLLEGEIGFETDTGFAKFGDGQNTFSKLKYLTGPKGPKGDTGIQGKTGGTGPRGPAGKPGTTDYDQLQNKPDLGAFAQKEETNSKITKLESSKADKSAVYSKAESKIELDKKLSLTGGIVTGQLQFKPNKSGIKPSSSVGGAINIDMSKSEGAAMVMYTNKDTTDGPLMILRSDKDTFDQSAQFVDYSGKTNAVNIVMRQPSAPNFSSALNITSANEGGSAMQIRGVEKALGTLKITHENPNVKANYDENAAALSIDIVKKTNGEGTAAQGIYINSSTGTTGKMLRIRNKNEDKFYVGPDGGFHSGANSTVAGNLTVKDPTSGKHAATKDYVDEKIAELKKLILKK
PL16__72	triple-helix	manual	6 days, 4:35:00	MSKEVASARIQHRGMTKQEWESSSDILMEREIGIDMTTGYPKVGDGKNKFKDLKDLRGPMGPQGPSGERGPTGPIGPAGKPGTTDYNQLQNKPNLDAFAQKKETNSKITKLESNKADKSAVYSKAESKIELDKKLSLTGGIVTGQLQFKPNKSGIKPSSSVGGAINIDMSKSEGAAMVMYTNKDTTDGPLMILRSDKDTFDQSVQFVDYKGTTNAVNIVMRQPTTPNFSSALNITSANEGGSAMQIRGVEKALGTLKITHENPSVEANYDENAAALSIDIVKKQKGGKGTAAQGIFINSSTGTTGKLLRIRNENKDKFYVNPDGGFWSCANSTVTGNLTVKDPTSNEHAVTKKYVDEKFDELKKLIQKK
PL16__52	triple-helix	manual	5 days, 22:40:00	MTETIPLRVQFKRMKAAEWASSDVVLLEGEIGFETDTGFAKFGDGQNTFSKLKYLTGPKGPKGDTGLQGKTGGTGPRGPAGKPGTTDYNQLQNKPDLGAFAQKEETNSKITKLESSKADKNAVYLKAESNAKLDEKLSLAGGIVTGQLQFKPNSGIKHSSSTGGAINIDMSKSKGAGVVVYSNNDTSDGPLMSLRTGKETFNQSALFVDYSGKTNAVNIVMRQPTTPNFSSALNITSDNENGSAMQLRGSEKALGTLKITHENPNVEANYDENAAALSIDIVKKQKGGKGTAAQGIYINSTSGTAGKMLRIRNENKDKFYVNPDGGFWSCANSTVTGNLTVKDPTSEKHAATKKYVDEKIAELKKLIQKTD
PL16__134	triple-helix	manual	4 days, 19:03:00	MSENIPLRVQFKRMTASEWARSDVILLESEIGFETDTGFARAGDGHNRFSDLGYISPLDYNLLTNKPNIDGLATKVETAQKLQQKADKETVYTKAESKQELDKKLNLKGGVMTGQLKFKPAATVAYSSSTGGAVNIDLSSTRGAGVVVYSDNDTSDGPLMSLRTGKETFNQSALFVDYKGTTNAVNIAMRQPTTPNFSSALNITSGNENGSAMQLRGSEKALGTLKITHENPSIGADYDKNAAALSIDIVKKTNGAGTAAQGIYINSTSGTTGKLLRIRNLSDDKFYVKSDGGFYAKETSQIDGNLKLKDPTANDHAATKAYVDKAISELKKLILKK
PL16__14	triple-helix	manual	5 days, 22:15:00	MTETIPLRVQFKRMKAAEWASSDVVLLEGEIGFETDTGFAKFGDGQNTFSKLKYLTGPKGPKGDTGLQGKTGGTGPRGPAGKPGTTDYDQLQNKPDLGAFAQKEETNSKITKLESSKADKNAVYLKAESNAKLDKKLSLTGGIVTGQLQFKPNSGIKPSSSVGGAINIDMSKSEGAAMVMYTNKDTTDGPLMILRSDKDTFNQSVQFVDYKGTTNAVNIVMRQPTTPNFSSALNITSANQGGSAMQIRGIERKLGTLKITHENPSVEADYDEDAAALSIDIVKKQEGGGNGTAAQGIYINSTSGTTGKLLRIRNLNDDKFYVNPDGGFYAKETSQIDGNLKLKDPIANDHAATKAYVDGEVEKLKALLTAKQM
PL16__150	triple-helix	manual	6 days, 1:40:00	MAENIPLRVQFKRMKAAEWASSDVVLLEGEIGFETDTGFAKFGDGQNTFSKLKYLTGPKGPKGDTGLQGKTGGTGPRGPAGKPGTTDYDQLQNKPDLGAFAQKEETNSKITKLESSKADKNAVYLKAESNAKLDEKLSLTGGIVTGQLQFKPNSGIKPSSSVGGAINIDMSKSEGAGVVVYSNNDTSDGPLMSLRTGKETFNKSALFVDYKGTTNAVNIAMRQPSTPNFSSALNITSGNENGSAMQLRGSEKALGTLKITHENPNVEANYDENAAALSIDIVKKQKGGKGTAAQGIYINSTSGTAGKMLRIRNENKDKFYVNPDGGFWSCANSTVTGNLTVKDPTSEKHAATKKYVDEKIAELKKLIQKTD
PL16__139	triple-helix	manual	4 days, 19:10:00	MSENIPLRVQFKRMKAAEWARSDVILLESEIGFETDTGFARAGDGHNRFSDLGYISPLDYNLLTNKPNIDGLATKVETAQKLQQKADKETVYTKAESKQELDKKLNLKGGVMTGQLKFKPAATVAYSSSTGGAVNIDLSSSRGAGVVVYSNNDTSDGPLMSLRTGKETFNKSALFVDYSGKTNAVNIAMRQPSTPNFSSALNITSGNENGSAMQIRGIEKALGTLKITHENPSLEANYDKDAAALSIDIVKKQEGGGKGTAAQGIYINSTSGTTGKLLRIRNLNDDKFYVKPDGGFYAKETSQIDGNLKLKDPIANDHAATKAYVDSEVKKLKELLTDKQV
PL16__115	triple-helix	manual	4 days, 23:10:00	MSENIPLRVQFKRMTASEWARSDVILLESEIGFETDTGFVRAGDGHNRFSELGYISPLDYNLLTNKPNIDELATKVETAQKLQQKADKETVYTKAESKQEIDKKLNLKGGVMTGQLKFKPAATVAYSSSTGGAVNIDLSSSRGAGVVVYSNNDTSDGPLMSLRTGKETFNQSALFVDYKGTTNAVNIAMRQPTTPNFSSALNITSGNENGSAMQIRGVEKALGTLKITHENPSIKADYDKNAAALSIDIVKKQESGGKGTAAQGIYINSTSGTTGKLLRIRNLNDDKFYVKPDGGFYAKETSQIDGNLKLKDPIANDHAATKAYVDGEVEKLKALLTAKQM
PL16__51	triple-helix	manual	6 days, 1:40:00	MTENIPLRVQFKRMSADEWARSDVILLEGEIGFETDTGYAKFGNGKSKFSALKYLTGPKGPKGDTGFQGKTGGTGPRGPAGNPGTTDYNQLQNKPNLDAFARKQETDSKITELKSNKADKNAVYLKAESNAKLDGKLSLTGGIVTGQLQFKPNSGIKPSSSVGGAINIDMSKSEGAAMVMYTNKDTTDGPLMILRSDKDTFDQSAQFVDYSGKTNAVNIVMRQPSAPNFSSALNITSANEGGSAMQIRGVEKALGTLKITHENPNVEAKYDENAAALSIDIVEKKKGGGKGTAAQGIFINSSAGTTGKMLRIRNKNKDKFYVGPDGNFWSCASSIVDGNLTVKDPTSGKHAATKDYVDKAIAELKKLIQK
PL16__20	triple-helix	manual	4 days, 19:10:00	MSENIPLRVQFKRMTASEWARSDVILLESEIGFETDTGFARAGDGHNRFSELGYISPLDYNLLTNKPNIDELATKVETAQKLQQKADKETVYTKAESKQELDKKLNLKGGVMTGQLKFKPAATVAYSSSTGGAVNIDLSSTRGAGVVVYSDNDTSDGPLMSLRTGKETFNQSALFVDYKGTTNAVNIAMRQPTTPNFSSALNITSGNENGSAMQLRGSEKALGTLKITHENPSIGADYDKNAAALSIDIVKKTNGAGTAAQGIYINSTSGTTGKLLRIRNLSDDKFYVKSDGGFYAKETSQIDGNLKLKDPTANDHAATKAYVDKAISELKKLIQKTD
PL16__154	triple-helix	manual	6 days, 3:40:00	MTENIPLRVQFKRMSADEWARSDVILLEGEIGFETDTGYAKFGNGKSKFSALKYLTGPKGPKGDTGLQGKTGGTGPRGPAGKPGTTDYNQLQNRPNLDAFARKQETDSKITELKSNKADKNAVYLKAESNAKLDEKLSLTGGIVTGQLQFKPNKSGIKPSSSVGGAINIDMSKSEGAAMVMYTNKDTTDGPLMILRSDKDTFDQSAQFVDYSGKTNAVNIVMRQPSAPNFSSALNITSANEGGSAMQIRGVEKALGTLKITHENPNVKANYDENAAALSIDIVKKTNGEGTAAQGIYINSSTGTTGKMLRIRNKNEDKFYVGPDGGFHSGANSTVAGNLTVKDPTSGKHAATKDYVDEKIAELKKLILKK
PL16__10	triple-helix	manual	4 days, 16:07:00	MTETIPLRVQFKRMTAEEWARSTVILLEGEIGLETDTGYAKFGDGKSRFSELKYLNKPDLGAFAQKEETNSKITKLESSKADKNAVYLKAESKIELDKKLSLAGGIVTGQLRLKPNSGIEKSSSTGGAINIDMSKSKGAAMVMYTNKDTTDGPLMILRSNKDTFDQSVQFVDYRGKTNAVNIVMRQPPTPNFSSALNITSANEGGSAMQIRGVEKALGTLKITHENPSVDKEYDKNAAALSIDIVKKKKGGGDGTAAQGIFINSSSGTTGKLLRIRNKNEDKFYVNPDGGFHSYADSIVDGNLTVKDPTSGKHAATKDYVDKKFDELKKLIQKTD
PL16__57	triple-helix	manual	5 days, 0:15:00	MSENIPLRVQFKRMKAAEWARSDVILLESEIGFETDTGFARAGDGHNRFSDLGYISPLDYNLLTNKPNIDGLATKVETAQKLQQKADKETVYTKAESKQELDKKLNLKGGVMTGQLQFKPNKSGIKPSSSVGGAINIDMSKSEGAGVVVYSNNDTSDGPLMSLRTGKETFNKSALFVDYKGTTNAVNIAMRQPSTPNFSSALNITSGNENGSAMQLRGSEKALGTLKITHENPNVEANYDENAAALSIDIVKKQKGGKGTAAQGIYINSTSGTAGKMLRIRNENKDKFYVNPDGGFWSCANSTVTGNLTVKDPTSEKHAATKKYVDEKIAELKKLIPKTD
PL16__120	triple-helix	manual	5 days, 13:28:00	MSETISAIVVHKSMTKNEWESSDIILPQGQLVYESDTGHSKFGDGKNRYVDLIYQGGPPGPAGKPGTTDYNQLQNKPNLDAFAQKKETDSKITKLASSKADKSAVYLKAESKIELDKKLSLTGGVMTGQLRLKPNSGIKHSSSVGGAINIDMSKSTGAAMVMYTNKDTTDGPLMILRSDKDTFDQSAQFVDYSGKTNAVNIVMRQPSAPNFSSALNITSANEGGSAMQIRGIEKALGTLKITHENPSLGADYDENAAALSIDIVKKANGAGTAAQGIYINSTSGTTGKLLRIRNENKDKFYVNPDGGFWSCANSTVAGNLTVNDPTSEKHAATKKYVDEKIAELKKLIQKTD
PL16__79	triple-helix	manual	5 days, 14:36:00	MSADEWARSDVILLEGEIGFETDTGYAKFGNGKSKFSALKYLTGPKGPKGDTGFQGKTGGTGPRGPAGKPGTTDYNQLQNKPNLDAFARKQETDSKITELKSNKADKNAVYLKAESNAKLDEKLSLTGGIVTGQLQFKPNSGIKPSSSVGGAINIDMSKSEGAAMVMYTNKDTTDGPLMILRSDKDTFDQSAQFVDYSGKTNAVNIVMRQPSAPNFSSALNITSANEGGSAMQIRGVEKALGTLKITHENPNVKANYDENAAALSIDIVKKTNGEGTAAQGIYINSSTGTTGKMLRIRNKNEDKFYVGPDGGFHSGANSTVAGNLTVKDPTSGKHAATKDYVDEKIAELKKLILKK
PL16__46	triple-helix	manual	6 days, 1:43:00	MTENIPLRVQFKRMSADEWARSDVILLEGEIGFETDTGYAKFGNGKSKFSALKYLTGPKGPKGDTGFQGKTGGTGPRGPAGKPGTTDYNQLQNKPNLDAFARKQETDSKITELKSNKADKNAVYLKAESNAKLDEKLSLTGGIVTGQLQFKPNSGIKPSSSVGGAINIDMSKSEGAAMVMYTNKDTTDGPLMILRSDKDTFDQSAQFVDYSGKTNAVNIVMRQPSAPNFSSALNITSANEGGSAMQIRGVEKALGTLKITHENPNVKANYDENAAALSIDIVKKTNGEGTAAQGIYINSSTGTTGKMLRIRNKNEDKFYVGPDGGFHSGANSTVAGNLTVKDPTSGKHAATKDYVDEKIAELKKLILKK
PL16__17	triple-helix	manual	6 days, 1:34:00	MSETISAIVVHKSMTKNEWESSDIILPQGQLVYESDTGHSKFGDGKNRYADLIYQGGPPGPQGPPGKTGEQGPPGPAGKPGTTDYNQLQNKPNLDAFAQKKETDSKIAKLVSSKADKSAVYLKAESKIELDKKLSLTGGVMTGQLKFKPAATVAYSSSTGGAVNIDLSSSRGAGVVVYSNNDTSDGPLMSLRTGKETFNQSALFVDYKGTTNAVNIAMRQPTTPNFSSALNITSGNENGSAMQIRGVEKALGTLKITHENPNVKASYDKNAAALSIDIVKKANGVGTAAQGIYINSTSGTTGKMLRIRNLNDDKFYVKPDGGFYAKETSQIDGNLKLKDPIANDHAATKAYVDGEIKKIKALLTAK
PL16__16	triple-helix	manual	4 days, 19:18:00	MSENIPLRVQFKRMTASEWARSDVILLESEIGFETDTGFARAGDGHNRFSDLGYISPLDYNLLTNKPNIDGLATKVETAQKLQQKADKETVYTKAESKQELDKKLNLKGGVMTGQLQFKPNKSGIKPSSSVGGAINIDMSKSEGAAMVMYTNKDTTDGPLMILRSDKDTFDQSAQFVDYSGKTNAVNIAMRQPSTPNFSSALNITSANEGGSAMQIRGIERALGTLKITHENPNVDAKYDENAAALSIDIVGKRGASGNGTAAQGIFINSSAGTTGKMLRIRNKNKDKFYVNPDGGFHSYADSIVDGNLTVKDPTSGKNAATKDYVDKKFDELKKLIQKTD
PL16__11	triple-helix	manual	6 days, 1:40:00	MTETIPLRVQFKRMKAAEWASSDVVLLEGEIGFETDTGFAKFGDGQNTFSKLKYLTGPKGPKGDTGLQGKTGGTGPRGPAGKPGTTDYDQLQNKPDLGAFAQKEETNSKITKLESSKADKNAVYLKAESKIELNKKLSLTGGTVTGQLRLKPNSGIDKSSSTGGAINIDMSKSKGAAMVMYTNKDTTDGPLMILRSNKDTFDQSVQFVDYKGTTNAVNIVMRQPTTPNFSSALNITSANEGGSAMQIRGVEKALGTLKITHENPSVDKEYDKNAAALSIDIVKKKKGGGNGTAAQGIFINSSSGTTGKLLRIRNKNEDKFYVNPDGGFHSYADSIVDGNLTVKNPTSNEHAVTKKYVDEKFDELKKLIQKK
PL16__24	triple-helix	manual	4 days, 13:04:00	MSENIPLRVQFKRMTASEWARSDVILLESEIGFETDTGFVRAGDGHNRFSELGYISPLDYNLLTNKPNIDELATKVETAQKLQQKADKETVYTKAESKQELDKKLNLKGGVMTGQLKFKPAATVAYSSSTGGAVNIDLSSSRGAGVVVYSNNDTSDGPLMSLRTGKETFDQSALFVDYKGTTNAVNIVMRQPTTPNFSSALNITSDNENGSAMQLRGSEKALGTLKITHENPSLEANYDKNAAALSIDIVEKKKGGKGTAAQGIYINSTSGTTGKLLRIRNLNDDKFYVKPDGGFYAKETSQIDGNLKLKDPIANDHAATKAYVDGEVEKLKALLTAKQM
PL16__81	triple-helix	manual	6 days, 5:45:00	MSKEVASARIQHRGMTTQGWESSSDILMEREIGIDMTTGYPKVGDGKNKFKDLKDLRGPMGPQGPTGERGPIGPTGPIGKPGTTDYNQLQNKPNLDAFAQKKETNSKITKLESSKADKSAVYSKAESKIELDKKLSLTGGIVTGQLQFKPNKSGIKPSSSVGGAINIDMSKSEGAAMVMYTNKDTTDGPLMILRSDKETFNQSALFVDYSGKTNAVNIVMRQPSTPNFSSALNITSANEGGSAMQIRGVEKALGTLKITHENPNVKANYDENAAALSIDIVKKTNGEGTAAQGIYINSSTGTTGKMLRIRNKNEDKFYVGPDGGFHSGANSTVTGNLTVKDPTSEKHAATKKYVDEKIAELKKLIQKTD
PL16__135	triple-helix	manual	4 days, 21:12:00	MTETIPLRVQFKRMTAGEWARSTVILLEGEIGLETDTGYAKFGDGKNRFSKLKYLNKPDLDAFAQKKETDNKIAKLESIKADKDTVYLKAESKKELDKKMNLTGGTMTGQLQFKPNSDIKHSSSTGGAINIDMSKSAGAAMVMYTNKDTTDGPLMILRSDKDTFDQSAQFVDYSGKTNAVNIVMRQPSEPNFSSALNITSANEGGSAMQIRGIERKLGTLKITHENPSANAKYDENAAALSIDIVGKRGASGNGTAAQGIFINSSAGTTGKMLRIRNKNKDKFYVNPDGGFHSYASSTVAGNLTVNDPISEKHAATKDYVDKAISELKKLIPKK
PL16__113	triple-helix	manual	4 days, 11:00:00	MTKSEWESSDVILLESEIGFETDTGFARAGDGHNRFSDLGYISPLDYNLLTNKPNIDGLATKVETAQKLQQKADKETVYTKAESKQELDKKLNLKGGVMTGQLKFKPAATVAYSSSTGGAVNIDLSSSRGAGVVVYSNNDASDGPLMSLRTGKETFNQSALFVDYKGTTNAVNIAMRQPTTPNFSSALNITSGNENGSAMQIRGIERALGTLKITHENPSANAKYDENAAALSIDIVGKRGASGNGTAAQGIFINSSAGTTGKMLRIRNKNVDKFYVGPDGGFWSCANSTVAGNLTVNDPTSSKHAVTKDYVDKEIAKLKELIQKK
PL16__67	triple-helix	manual	5 days, 21:06:00	MSKEVASARIQHRGMSTQEWESSSDILMEREIGIDMTTGYPKVGDGKNKFKDLKDLRGPMGPQGSTGERGPIGPTGPAGKPGTTDYNQLQNKPDLGAFAQKEETNSKITKLESSKADKNAVYLKAESKIELDKKLSLTGGIVTGQLQLKPNSGIKHSSSTGGAINIDMSKSKGAGVVVYSNNDTSDGPLMSLRTGKETFNQSALFVDYSGKTNAVNIVMRQPTTPNFSSALNITSDNENGSAMQLRGSEKALGTLKITHENPSIKADYDKNAAALSIDIVEKKKGGGKGTAAQGIFINSSAGTTGKMLRIRNKNKDKFYVGPNGDFWSCASSIVDGNLTVKDPTSGKHAATKDYVDKAIAELKKLIQK
PL16__70	triple-helix	manual	4 days, 20:05:00	MAENIPLRVQFKRMSADEWARSDVILLESEIGFETDTGFARAGDGHNRFSDLGYISPLDYNLLTNKPNIDGLATKVETTQKLQQKADKETVYTKAESKQELDKKLNLKGGVMTGQLKFKPAATVAYSSSTGGAVNIDLSSTRGAGVVVYSDNDTSDGPLMSLRTGKETFNKSALFVDYKGTTNAVNIAMRQPSTPNFSSALNITSGNENGSAMQLRGSEKALGTLKITHENPNVKANYDENAAALSIDIVKKQKGGKGTAAQGIYINSTSGTTGKLLRIRNLSDDKFYVKSDGGFYAKETSQIDGNLKLKDPTANDHAATKAYVDKAISELKKLILKK
PL16__35	triple-helix	manual	4 days, 9:00:00	MTETIPLRVQFKRMTAKEWASSAVILLEGEIGFETDTGYAKFGDGKSRFSELKYLNKPDLGAFAQKEETNSKITKLESSKADKNAVYLKAESKIELDKKLSLAGGIVTGQLRLKPNSGIEKSSSTGGAINIDMSKSKGAAMVMYTNKDTTDGPLMILRSNKDTFDQSVQFVDYRGKTNAVNIVMRQPPTPNFSSALNITSANEGGSAMQIRGVEKALGTLKITHENPSVDKEYDKNAAALSIDIVKKKKGGGDGTAAQGIFINSSSGTTGKLLRIRNKNEDKFYVNPDGGFHSYADSIVDGNLTVKNPTSNEHAVTKKYVDEKFDELKKLIQKK
PL16__42	triple-helix	manual	6 days, 3:40:00	MSENIPLRVQFKRMKAAEWASSDVVLLEGEIGFETDTGFAKFGDGQNTFSKLKYLTGPKGPKGDTGIQGKTGGTGPRGPAGKPGTTDYDQLQNKPDLGAFAQKEETNSKITKLESSKADKSAVYSKAESKIELDKKLSLTGGIVTGQLRLKPNSGIKPSSSVGGAINIDMSKSEGAGVVVYSNNDTSDGPLMSLRTGKETFDKSALFVDYSGKTNAVNIAMRQPSTPNFSSALNITSGNENGSAMQLRGSEKALGTLKITHENPSANAKYDENAAALSIDIVGKRGASGNGTAAQGIFINSSAGTTGKMLRIRNKNVDKFYVGPDGGFWSCANSTVAGNLTVNDPTSSKHAVTKDYVDKEIAKLKELIQKK
PL16__122	triple-helix	manual	4 days, 12:00:00	MTETIPLRVQFKRMTAEEWTRSDVILLESEIGFETDTGYAKFGDGKNQFSKLKYLNKLDLDAFAQKKETNSKITKLESNKADKNAVYLKAESNAKLDEKLSLTGGTVTGQLRLKPNSGIDKSSSTGGAINIDMSKSKGAAMVMYTNKDTTDGPLMILRSNKDTFDQSVQFVDYKGTTNAVNIVMRQPTTPNFSSALNITSANEGGSAMQLRGSEKALGTLKITHENPSIKADYDENAAALSIDIVKKTNGGGTAAQGIYINSSTGTTGKMLRIRNKNEDKFYVGPDGGFHSGANSTVAGNLTVNYPTSEKHAATKKYVDEKIAELKKLIQKTD
PL16__148	triple-helix	manual	4 days, 16:20:00	MSENIPLRVQFKRMKAAEWARSVVILLESEIGFETDTGFARAGDGHNRFSDLGYISPLDYNLLTNKPNIDGLATKVETAQKLQQKADKETVYTKAESKQELDKKLNLKGGVMTGQLKFKPAATVAYSSSTGGAVNIDLSSSRGAGVVVYSDNDTSDGPLMSLRTGKETFNQSALFVDYKGTTNAVNIAMRQPTTPNFSSALNITSGNENGSAMQLRGSEKALGTLKITHENPSIGADYDKNAAALSIDIVKKTNGAGTAA
PL16__18	triple-helix	manual	03:20:00	MTGQLRLKPNSGIEKSSSTGGAINIDMSKSKGAAMVMYTNKDTTDGPLMILRSNKDTFDQSVQFVDYRGKTNAVNIVMRQPPTPNFSSALNITSANEGGSAMQIRGVEKALGTLKITHENPSVDKEYDKNAAALSIDIVKKKKGGGDGTAAQGIFINSSSGTTGKLLRIRNKNEDKFYVNPDGGFHSYADSIVDGNLTVKNPTSGKHAATKDYVDKKFDELKKLIQKTD
PL16__141	triple-helix	manual	4 days, 17:10:00	MSENIPLRVQFKRMKAAEWARSDVILLESEIGFETDTGFARAGDGHNRFSDLRYIGPLDYNLLTNKPNIDGLATKVETAQKLQQKADKETVYTKAESKQELDKKLNLKGGVMTGQLKFKPAATVAYSSSTGGAVNIDLSSTRGAGVVVYSDNDTSDGPLMSLRTGKETFNQSALFVDYKGTTNAVNIAMRQPTTPNFSSALNITSGNENGSAMQLRGSEKALGTLKITHENPSIKADYDKNAAALSIDIVEKKKGGGKGTAAQGIFINSSAGTTGKMLRIRNKNKDKFYVGPNGDFWSCASSIVDGNLTVKDPTSGKHAATKDYVDKAIAELKKLIQK
PL16__4	triple-helix	manual	4 days, 17:05:00	MSENIPLRVQFKRMKAAEWARSDVILLESEIGFETDTGFARAGDGHNRFSDLGYISPLDYNLLTNKPNIDGLATKVETAQKLQQKADKETVYTKAESKQELDKKLNLKGGVMTGQLKFKPAATVAYSSSTGGAVNIDLSSTRGAGVVVYSDNDTSDGPLMSLRTGKETFNQSALFVDYKGTTNAVNIAMRQPTTPNFSSALNITSGNENGSAMQLRGSEKALGTLKITHENPSIGADYDKNAAALSIDIVKKTNGGGTAAQGIYINSSTGTTGKMLRIRNKNEDKFYVGPDGGFHSGANSTVAGNLTVNYPTSEKHAATKKYVDEKIAELKKLIQKTD
PL16__48	triple-helix	manual	5 days, 22:41:00	MAENIPLRVQFKRMKAAEWARSNVVLLEGEIGFETDTGFAKFGDGQNTFSKLKYLTGPKGPKGDTGLQGKTGGTGPRGPAGKPGTTDYDQLQNKPDLGAFAQKEETNSKITKLESSKADKNAVYLKAESNAKLDEKLSLTGGIVTGQLQFKPNSGIKPSSSVGGAINIDMSKSEGAAMVMYTNKDTTDGPLMILRSDKDTFNQSVQFVDYKGTTNAVNIVMRQPTTPNFSSALNITSANQGGSAMQIRGIERKLGTLKITHENPSVEADYDEDAAALSIDIVKKQEGGGNGTAAQGIYINSTSGTTGKLLRIRNLNDDKFYVNPDGGFYAKETSQIDGNLKLKDPIANDHAATKAYVDGEVEKLKALLTAKQM
PL16__99	triple-helix	manual	5 days, 20:35:00	MTETIPLRVQFKRMKAAEWASSDVVLLEGEIGFETDTGFAKFGDGQNTFSKLKYLTGPKGPKGDTGLQGKTGGTGPRGPAGKPGTTDYDQLQNKPDLGAFAQKEETNSKITKLESSKADKSAVYSKAESKIELDKKLSLTGGIVTGQLQFKPNKSGIKPSSSVGGAINIDMSKSEGAAMVMYTNKDTTDGPLMILRSDKDTFDQSAQFVDYSGKTNAVNIVMRQPSAPNFSSALNITSANEGGSAMQIRGVEKALGTLKITHENPNVEAKYDENAAALSIDIVKKQKGGKGTAAQGIYINSTSGTTGKLLRIRNLNDDKFYVKPDGGFYAKETSQIDGNLKLKDPIANDHAATKAYVDGEVEKLKALLAAKQM
PL16__40	triple-helix	manual	5 days, 16:43:00	MSKEVASARIQHRGMTKQEWESSSDILMEREIGIDMTTGYPKVGDGKNKFKDLKDLRGPMGPQGPSGERGLTGPIGPRGPAGKPGTTDYNQLQNKPNLDAFAQKKETNSKITKLESSKADKSAVYSKAESKIELDKKLSLTGGIVTGQLQFKPNKSGIKPSSSVGGAINIDMSKSEGAGVVVYSNNDTSDGPLMSLRTGKETFNKSALFVDYKGTTNAVNIVMRQPTTPNFSSALNITSDNENGSAMQLRGSEKALGTLKITHENPNVEAKYDENATALSIDIVKKQKGGKGTAAQGIYINSTSGTTGKLLRIRNLSDDKFYVKSDGGFYAKETSQIDGNLKLKDPTANDHAATKAYVDKAISELKKLILKK
PL16__106	triple-helix	manual	4 days, 13:04:00	MTETIPLRVQFKRMTAEEWARSTVILLEGEIGLETDTGYAKFGDGKNRFSKLKYLNKPDLDAFAQKKETDNKIAKLESIKADKDTVYLKAESKKELDKKMNLTGGTMTGQLQFKPNSDIKHSSSTGGAINIDMSKSAGAAMVMYTNKDTTDGPLMILRSDKDTFDQSAQFVDYSGKTNAVNIVMRQPSTPNFSSALNITSANEGGSAMQIRGIERALGTLKITHENPNVDAKYDENAAALSIDIVGKRGASGNGTAAQGIFINSSAGTTGKMLRIRNKNKDKFYVNPDGGFHSYADSIVDGNLTVKDPTSGKHAATKDYVDKKFDELKKLIQKTD
PL16__138	triple-helix	manual	4 days, 17:09:00	MSENIPLRVQFKRMTASEWARSDVILLESEIGFETDTGFARAGDGHNRFSELGYISPLDYNLLTNKPNIDELATKVETAQKLQQKADKETVYTKAESKQELDKKLNLKGGVMTGQLKFKPAATVAYSSSTGGAVNIDLSSTRGAGVVVYSDNDTSDGPLMSLRTGKETFNQSALFVDYKGTTNAVNIAMRQPTTPNFSSALNITSGNENGSAMQLRGSEKALGTLKITHENPSIKADYDKNAAALSIDIVKKQESGGKGTAAQGIYINSTSGTTGKLLRIRNLNDDKFYVKSDGGFYAKETSQIDGNLKLKGPTANDHAATKAYVDKAISELKKLILKK
PL16__34	triple-helix	manual	4 days, 15:06:00	MTETIPLRVQFKRMTAEEWTRSDVILLESEIGFETDTGYAKFGDGKNQFSKLKYLNKPDLGAFAQKEETNSKITKLESSKADKNAVYLKAESKIELDKKLNLKGGVMTGQLQFKPNKSGIKPSSSVGGAINIDMSKSEGAGVVVYSNNDTSDGPLMSLRTGKETFNQSALFVDYSGKTNAVNIAMRQPTTPNFSSALNITSGNENGSAMQIRGVEKALGTLKITHENPNVEANYDENAAALSIDIVKKQKGGKGTAAQGIYINSTSGTTGKLLRIRNLGDDKFYVKHDGGFYAKKTSQIDGNLKLKNPTADDHAATKAYVDSEVKKLKALLMDKQV
PL16__2	triple-helix	manual	4 days, 11:02:00	MTETIPLRVQFKRMTAEEWTRSDVILLESEIGFETDTGYAKFGDGKNQFSKLKYLNKPDLGAFAQKEETNSKITKLESSKADKNAVYLKAESKIELDKKLNLKGGVMTGQLQFKPNKSGIKPSSSVGGAINIDMSKSEGAGVVVYSNNDTSDGPLMSLRTGKETFNQSALFVDYSGKTNAVNIAMRQPTTPNFSSALNITSGNENGSAMQIRGVEKALGTLKITHENPNVEAKYDENAAALSIDIVKKQKGGKGTAAQGIYINSTSGTTGKLLRIRNLNDDKFYVKPDGGFYAKETSQIDGNLKLKNPTADDHAATKAYVDSEVKKLKALLMDKQV
PL16__103	triple-helix	manual	6 days, 0:40:00	MAENIPLRVQFKRMKAAEWASSDVVLLEGEIGFETDTGFAKFGDGQNTFSKLKYLTGPKGPKGDTGLQGKTGGTGPRGPAGKPGTTDYDQLQNKPDLGAFAQKEETNSKITKLESSKADKNAVYLKAESNAKLDEKLSLTGGIVTGQLQFKPNSHIKHSSSTGGAINIDMSKSEGAGVVVYSNNDTSDGPLMSLRTGKETFNKSALFVDYKGTTNAVNIAMRQPSTPNFSSALNITSGNENGSAMQLRGSEKALGTLKITHENPNVEANYDENAAALSIDIVKKQKGGKGTAAQGIYINSTSGTAGKMLRIRNENKDKFYVNPDGGFWSCANSTVTGNLTVKDPTSEKHAATKKYVDEKIAELKKLIQKTD
PL16__44	triple-helix	manual	1 day, 23:45:00	MRLHKKKETDNKIAKLESIKADKDTVYLKAESKKELDKKMNLTGGTMTGQLQFKPNSHIKHSSSTGGAINIDMSKSAGAAMVMYTNKDTTDGPLMILRSDKDTFDQSAQFVDYSGKTNAVNIVMRQPSTPNFSSALNITSANEGGSAMQIRGIERALGTLKITHENPNVDAKYDENAAALSIDIVGKRGASGNGTAAQGIFINSSAGTTGKMLRIRNKNKDKFYVNPDGGFHSYADSIVDGNLTVKDPTSGKHAATKDYVDKKFDELKKLIQKTD
PL16__55	triple-helix	manual	5 days, 22:47:00	MSKEVASARIQHRGMTTQGWESSPDILMEREIGIDMTTGYPKVGDGKNKFKDLKDLRGPMGPQGPTGERGPIGPTGPIGKTGTTDYNQLQNKPNLDAFAQKKETNSKITKLESSKADKSAVYSKAESKIELDKKLSLTGGIVTGQLQFKPNKSGIKPSSSVGGAINIDMSKSEGAGVVVYSNNDTSDGPLMSLRTGKETFNKSALFVDYSGKTNAVNIAMRQPSTPNFSSALNITSGNENGSAMQLRGSEKALGTLKITHENPNVEANYDENAAALSIDIVKKQKGGKGTAAQGIYINSTSGTAGKMLRIRNENKDKFYVNPDGGFWSCANSTVTGNLTVKDPTSEKHAATKKYVDEKIAELKKLIQKTD
PL16__62	triple-helix	manual	6 days, 4:44:00	MTENIPLRVQFKRMSGDEWARSDVILLEGEIGFETDTGYAKFGNGKSKFSALKYLTGPKGPKGDAGLQGKTGGTGPRGPAGKPGTTDYNQLQNKPNLDAFARKQETDSKITELKSNKADKNAVYLKAESNAKLDEKLSLTGGIVTGQLQFKPNSGIKPSSSVGGAINIDMSKSEGAAMVMYTNKDTTDGPLMILRSDKDTFDQSAQFVDYSGKTNAVNIVMRQPSAPNFSSALNITSANEGGSAMQIRGVEKALGTLKITHENPNVKANYDENAAALSIDIVKKTNGEGTAAQGIYINSSTGTTGKMLRIRNKNEDKFYVGPDGGFHSGANSTVAGNLTVKDPTSGKHAATKDYVDEKIAELKKLILKK
PL16__69	triple-helix	manual	4 days, 19:10:00	MSENIPLRVQFKRMTASEWARSDVILLESEIGFETDTGFARAGDGHNRFSDLGYISPLDYNLLTNKPNIDGLATKVETAQKLQQKADKETVYTKAESKQELDKKLNLKGGVMTGQLKFKPAATVAYSSSTGGAVNIDLSSSRGAGVVVYSNNDTSDGPLMSLRTGKETFNKSALFVDYSGKTNAVNIAMRQPSTPNFSSALNITSGNENGSAMQLRGSERALGTLKITHENPSLEANYDKDAAALSIDIVKKQKGGKGTAAQGIYINSTSGTTGKLLRIRNLNDDKFYVKPDGGFYAKETSQIDGNLKLKDPIANDHAATKAYVDGEVEKLKALLTAKQM
PL16__47	triple-helix	manual	4 days, 13:10:00	MTETISLRVQFKRMTAEEWARSTVILLEGEIGLETDTGYAKFGDGKNRFSKLKYLNKPDLDAFAQKKETDNKIAKLESIKADKDTVYLKAESKKELDKKMNLTGGTMTGQLQFKPNSDIKHSSSTGGAINIDMSKSAGAAMVMYTNKDTTDGPLMILRSDKDTFDQSAQFVDYSGKTNAVNIVMRQPSEPNFSSALNITSANEGGSAMQIRGIERKLGTLKITHENPSANAKYDENAAALSIDIVGKRGASGNGTAAQGIFINSSAGTTGKMLRIRNKNKDKFYVNPDGGFHSYASSTVAGNLTVNDPISEKHAATKDYVDKAISELKKLIPKK
PL16__131	triple-helix	manual	4 days, 19:18:00	MTENIPLRVQFKRMKAAEWARSDVILLESEIGFETDTGFARAGDGHNRFSDLGYISPLDYNLLTNKPNIDGLATKVETAQKLQQKADKETVYTKAESKQELDKKLNLKGGVMTGQLKFKPAATVAYSSSTGGAVNIDLSSSRGAGVVVYSNNDTSDGPLMSLRTGKETFNKSALFVDYSGKTNAVNIAMRQPSTPNFSSALNITSGNENGSAMQLRGSEKALGTLKITHENPSIGADYDKNAAALSIDIVKKTNGAGTAAQGIYINSTSGTTGKLLRIRNLGDDKFYVKPDGGFYAKATSQIDGNLKLKDPAASDHAATKAYVDGEVEKLKALLTAKQV
PL16__88	triple-helix	manual	6 days, 1:41:00	MSKEVASARIQHRGMTTQGWESSSDILMEREIGIDMTTGYPKVGDGKNKFKDLKDLRGPMGPQGPTGERGPIGPTGPIGKTGTTDYNQLQNKPNLDAFAQKKETNSKITKLESSKADKSAVYSKAESKIELDKKLSLTGGIVTGQLQFKPNKSGIKPSSSVGGAINIDMSKSEGAAMVMYTNKDTTDGPLMILRSDKDTFDQSAQFVDYSGKTNAVNIVMRQPSEPNFSSALNITSANEGGSAMQIRGIERKLGTLKITHENPSANAKYDENAAALSIDIVGKRGASGNGTAAQGIFINSSAGTTGKMLRIRNKNKDKFYVNPDGGFHSYASSTVAGNLTVNDPISEKHAATKDYVDKAISELKKLIPKK
PL16__56	triple-helix	manual	6 days, 2:52:00	MSENIPLRVQFKRMKAAEWASSDVVLLEGEIGFETDTGFAKFGDGQNTFSKLKYLTGPKGPKGDTGIQGKTGGTGPRGPAGKPGTTDYDQLQNKPDLGAFAQKEETNSKITKLESSKADKSAVYSKAESKIELDKKLSLTGGIVTGQLRLKPNSGIKPSSSVGGAINIDMSKSEGAGVVVYSNNDTSDGPLMSLRTGKETFNKSALFVDYSGKTNAVNIAMRQPSTPNFSSALNITSGNENGSAMQLRGSEKALGTLKITHENPSANAKYDENAAALSIDIVGKRGASGNGTAAQGIFINSSAGTTGKMLRIRNKNVDKFYVGPDGGFWSCANSTVAGNLTVNDPTSSKHAVTKDYVDKEIAKLKELIQKK
PL16__33	triple-helix	manual	03:30:00	MSLAGGIVTGQLRLKPNSGIEKSSSTGGAINIDMSKSKGAAMVMYTNKDTTDGPLMILRSNKDTFDQSVQFVDYRGKTNAVNIVMRQPPTPNFSSALNITSANEGGSAMQIRGVEKALGTLKITHENPSVDKEYDKNAAALSIDIVKKKKGGGDGTAAQGIFINSSSGTTGKLLRIRNKNEDKFYVNPDGGFHSYADSIVDGNLTVKNPTSGKHAATKDYVDKKFDELKKLIQKTD
PL16__140	triple-helix	manual	4 days, 11:00:00	MTETIPLRVQFKRMTAKEWASSAVILLEGEIGFETDTGYAKFGDGKSRFSELKYLNKPDLGAFAQKEETNSKITKLESSKADKNAVYLKAESKIELDKKLSLTGGIVTGQLQFKPNSGIKPSSSVGGAINIDMSKSEGAGVVVYSNNDTGDGPLMSLRTGKETFNKSALFVDYKGTTNAVNIAMRQPSTPNFSSALNITSGNENGSAMQIRGVEKALGTLKITHENPNVEANYDENAAALSIDIVKKQKGGKGTAAQGIYINSTSGTTGKLLRIRNLGDDKFYVKHDGGFYAKKTSQIDGNLKLKNPTADDHAATKAYVDSEVKKLKALLMDKQV
PL16__41	triple-helix	manual	4 days, 19:06:00	MSENIPLRVQFKRMTASEWARSDVILLESEIGFETDTGFARAGDGHNRFSELGYISPLDYNLLTNKPNIDELATKVETAQKLQQKADKETVYTKAESKQELDKKLNLKGGVMTGQLKFKPAATVAYSSSTGGAVNIDLSSTRGAGVVVYSDNDTSDGPLMSLRTGKETFNQSALFVDYKGTTNAVNIAMRQPTTPNFSSALNITSGNENGSAMQLRGSEKALGTLKITHENPSIGADYDKNAAALSIDIVKKTNGAGTAAQGIYINSTSGTTGKLLRIRNLSDDKFYVKSDGGFYAKETSQIDGNLKLKDPTANDHAATKAYVDSEVKKLKALLMDKQV
PL16__12	triple-helix	manual	4 days, 9:04:00	MTETIPLRVQFKRMTAEEWARSTVILLEGEIGLETDTGYAKFGDGKNRFSKLKYLNKPDLDAFAQKKETDNKIAKLESIKADKDTVYLKAESKKELDKKMNLTGGTMTGQLQFKPNSHIKHSSSTGGAINIDMSKSAGAAMVMYTNKDTTDGPLMILRSDKDTFDQSAQFVDYSGKTNAVNIVMRQPSTPNFSSALNITSANEGGSAMQIRGIERALGTLKITHENPNVDAKYDENAAALSIDIVGKRGASGNGTAAQGIFINSSAGTTGKMLRIRNKNKDKFYVNPDGGFHSYADSIVDGNLTVKDPTSGKHAATKDYVDKKFDELKKLIQKTD
PL16__23	triple-helix	manual	6 days, 1:42:00	MTENIPLRVQFKRMSADEWARSDVILLEGEIGFETDTGYAKFGNGKSKFSALKYLTGPKGPKGDTGLQGKTGGTGPRGPAGKPGTTDYNQLQNKPNLDAFARKQETDSKITELKSNKADKNAVYLKAESNAKLDEKLSLAGGIVTGQLQFKPNSGIKPSSSVGGAINIDMSKSEGAAMVMYTNKDTTDGPLMILRSDKDTFDQSAQFVDYSGKTNAVNIVMRQPSAPNFSSALNITSANEGGSAMQIRGVEKALGTLKITHENPNVKANYDENAAALSIDIVKKTNGEGTAAQGIYINSSTGTTGKMLRIRNKNEDKFYVGPDGGFYSGANSTVAGNLTVKDPTSGKHAATKDYVDEKIAELKKLILKK
PL16__118	triple-helix	manual	4 days, 19:06:00	MSENIPLRVQFKRMTASEWARSDVILLESEIGFETDTGFARAGDGHNRFSDLGYISPLDYNLLTNKPNIDGLVTKVETAQKLQQKADKETVYTKAESKQELDKKLNLKGGVMTGQLKFKPAATVAYSSSTGGAVNIDLSSSRGAGVVVYSNNDTSDGPLMSLRTGKETFNQSALFVDYSGKTNAVNIAMRQPSTPNFSSALNITSGNENGSAMQLRGSEKALGTLKITHENPSIGADYDKNAAALSIDIVKKTNGAGTAAQGIYINSTSGTTGKLLRIRNLSDDKFYVKSDGGFYAKETSQIDGNLKLKDPTANDHAATKAYVDKAISELKKLILKK
PL16__153	triple-helix	manual	6 days, 3:43:00	MSKEVASARIQHRGMTKQEWESSSDILMEREIGIDMTTGYPKVGDGKNKFKDLKDLRGPMGPQGPSGERGLTGPIGPRGPAGKPGTTDYNQLQNKPNLDAFAQKKETNSKITKLESSKADKSAVYSKAESKIELDKKLSLTGGIVTGQLQFKPNKSGIKPSSSVGGAINIDMSKSEGAGVVVYSNNDTSDGPLMSLRTGKETFNKSALFVDYKGTTNAVNIVMRQPTTPNFSSALNITSGNENGSAMQLRGSEKALGTLKITHENPNVEAKYDENAAALSIDIVKKQKGGKGTAAQGIYINSTSGTTGKLLRIRNLSDDKFYVKSDGGFYAKETSQIDGNLKLKDPTANDHAATKAYVDKAISELKKLILKK
PL16__147	triple-helix	manual	4 days, 13:01:00	MTETIPLRVQFKRMTAEEWARSTVILLEGEIGLETDTGYAKFGDGKNRFSKLKYLNKPDLDAFAQKKETDNKIAKLESIKADKDTVYLKAESKKELDKKMNLTGGTMTGQLQFKPNSDIKHSSSTGGAINIDMSKSAGAAMVMYTNKDTTDGPLMILRSDKDTFDQSAQFVDYSGKTNAVNIVMRQPSEPNFSSALNITSANEGGSAMQIRGIERALGTLKITHENPSANAKYDENAAALSIDIVGKRRASGNGTAAQGIFINSSAGTTGKMLRIRNKNVDKFYVGPDGGFWSCANSTVAGNLTVNDPTSSKHAVTKDYVDKEIAKLKELIQKID
PL16__58	triple-helix	manual	4 days, 12:01:00	MTETIPLRVQFKRMTAEEWARSDVILLESEIGFETDTGYAKFGDGKNQFSKLKYLNKLDLDAFAQKKETNSKITKLESNKADKNAVYLKAESNAKLDEKLSLTGGIVTGQLQFKPNSGIKPSSSVGGAINIDMSKSKGAGIVVYSNNDTSDGPLMSLRTGKETFNKSALFVDYSGKTNAVNIAMRQPSTPNFSSALNITSGNENGSAMQLRGSEKALGTLKITHENPNVEAKYDENAAALSIDIVKKQKGGKGTAAQGIYINSTSGTAGKMLRIRNKNKDKFYVGPDGDFWSCASSIVDGNLTVKDPTSGKHAATKDYVDEKIAELKKLILKK
PL16__5	triple-helix	manual	4 days, 16:17:00	MTENIPLRVQFKRMKAAEWARSDVILLESEIGFETDTGFARAGDGHNRFSDLGYISPLDYNLLTNKPNIDGLATKVETAQKLQQKADKETVYTKAESKQELDKKLNLKGGVMTGQLKFKPAATVAYSSSTGGAVNIDLSSSRGAGVVVYSNNDTSDGPLMSLRTGKETFNKSALFVDYSGKTNAVNIAMRQPSTPNFSSALNITSGNENGSAMQLRGSEKALGTLKITHENPSLEANYDKDAAALSIDIVKKQKGGKGTAAQGIFINSSTGTTGKMLRIRNKNEDKFYVGPDGGFHSGANSTVAGNLTVNYPTSEKHAATKKYVDEKFDELKKLIQKKID
PL16__144	triple-helix	manual	5 days, 8:24:00	MTTQGWESSSDILMEREIGIDMTTGYPKVGDGKNKFKDLKDLRGPMGPQGPTGERGPIGPTGPIGKTGTTDYNQLQNKPNLDAFAQKKETNSKITKLESSKADKSAVYSKAESKIELDKKLSLTGGIVTGQLQFKPNKSGIKPSSSVGGAINIDMSKSEGAAMVMYTNKDTTDGPLMILRSDKETFNQSALFVDYSGKTNAVNIVMRQPSTPNFSSALNITSANEGGSAMQIRGVEKALGTLKITHENPNVKANYDENAAALSIDIVKKTNGEGTAAQGIYINSSTGTTGKMLRIRNKNEDKFYVGPDGGFHSGANSTVTGNLTVKDPTSEKHAATKKYVDEKIAELKKLIQKTD
PL16__133	triple-helix	manual	5 days, 12:29:00	MTETIPLRVQFKRMKAAEWASSDVVLLEGEIGFETDTGFAKFGDGQNTFSKLKYLTGPKGPKGDTGLQGKTGGTGPRGPAGKPGTTDYDQLQNKPDLGAFAQKEETNSKITKLESSKADKNAVYLKAESNAKLDEKLSLTGGIVTGQLQFKPNSGIEKSSSTGGAINIDMSKSKGAAMVMYTNKDTTDGPLMILRSDKDTFDQSVQFVDYKGTTNAVNIVMRQPTTPNFSSALNITSANEGGSAMQIRGVEKALGTLKITHENPNVEAKYDENAAALSIDIVKKQKGGKGTAAQGIYINSTSGTAGKMLRIRNKNKDKFYVGPDGDFWSCASSIVDGNLTVKDPTSGKHAATKDYVDEKIAELKKLILKK
PL16__37	triple-helix	manual	6 days, 1:37:00	MTETIPLRVQFKRMKAAEWASSDVVLLEGEIGFETDTGFAKFGDGQNTFSKLKYLTGPKGPKGDTGLQGKTGGTGPRGPAGKPGTTDYDQLQNKPDLGAFAQKEETNSKITKLESSKADKSAVYSKAESKIELDKKLSLTGGIVTGQLQFKPNKSGIKPSSSVGGAINIDMSKSEGAGVVVYSNNDTSDGPLMSLRTGKETFNQSALFVDYSGKTNAVNIVMRQPTTPNFSSALNITSDNENGSAMQLRGSEKALGTLKITHENPNVEANYDENAAALSIDIVKKQKGGKGTAAQGIYINSTSGTAGKMLRIRNENKDKFYVNPDGGFWSCANSTVTGNLTVKDPTSEKHAATKKYVDEKIAELKKLIQKTD
PL16__105	triple-helix	manual	4 days, 10:00:00	MTETIPLRVQFKRMTAKEWASSAVILLEGEIGFETDTGYAKFGDGKSRFSELKYLNKPDLGAFAQKEETNSKITKLESSKADKNAVYLKAESKIELDKKLSLTGGIVTGQLRLKPNSGIEKSSSTGGAINIDMSKSKGAAMVMYTNKDTTDGPLMILRSNKDTFDQSVQFVDYRGKTNAVNIVMRQPSTPNFSSALNITSANEGGSAMQLRGSEEALGTLKITHENPSLEANYDKNAAALSIDIVKKTNGAGTAAQGIYINSTSGTTGKLLRIRNKNKDKFYVNPDGGFHSYADSIVDGNLTVKNPTSNEHAATKKYVDEKIAELKKLIPKK
PL16__59	triple-helix	manual	6 days, 1:31:00	MTETIPLRVQFKRMKAAEWASSDVVLLEGEIGFETDTGFAKFGDGQNTFSKLKYLTGPKGPKGDTGLQGKTGGTGPRGPAGKPGTTDYNQLQNKPNLDAFARKQETDSRITELKSNKADKSAVYSKAESKIELDKKLSLTGGTVTGQLRLKPNSGIDKSSSTGGAINIDMSKSKGAAMVMYTNKDTTDGPLMILRSNKDTFDQSVQFVDYKGTTNAVNIVMRQPTTPNFSSALNITSANEGGSAMQIRGVEKALGTLKITHENPNVKANYDENAAALSIDIVKKTNGEGTAAQGIYINSSTGTTGKMLRIRNKNEDKFYVGPDGGFHSGANSTVAGNLTVNDPTSSKHAATKKYVDEKIAELKKLIQKID
PL16__3	triple-helix	manual	4 days, 17:15:00	MSENIPLRVQFKRMTASEWARSDVILLESEIGFETDTGFARAGDGHNRFSDLGYISPLDYNLLTNKPNIDELATKVETAQKLQQKADKETVYTKAESKQELDKKLNLKGGVMTGQLKFKPAATVAYSSSTGGAVNIDLSSTRGAGVVVYSDNDTSDGPLMSLRTGKETFNQSALFVDYKGTTNAVNIAMRQPTTPNFSSALNITSGNENGSAMQLRGSEKALGTLKITHENPSIGADYDKNAAALSIDIVKKTNGAGTAAQGIYINSTSGTTGKLLRIRNLSDDKFYVKSDGGFYAKETSQIDGNLKLKDPTANDHAATKAYVDKAISELKKLILKK
PL16__126	triple-helix	manual	6 days, 1:50:00	MTENIPLRVQFKRMSADEWARSDVILLEGEIGFETDTGYAKFGNGKSKFSALKYLTGPKGPKGDTGLQGKTGGTGPRGPAGKPGTTDYNQLQNRPNLDAFAQKKETNSKITKLESSKADKSAVYSKAESKIELDKKLSLTGGIVTGQLQFKPNSGIKPSSSVGGAINIDMSKSEGAAMVMYTNKDTTDGPLMILRSDKDTFDQSAQFVDYSGKTNAVNIVMRQPSAPNFSSALNITSANEGGSAMQIRGVEKALGTLKITHENPNVKANYDENAAALSIDIVKKTNGEGTAAQGIYINSSTGTTGKMLRIRNKNEDKFYVGPDGGFHSGANSTVAGNLTVKDPTSGKHAATKDYVDEKIAELKKLILKK
PL16__97	triple-helix	manual	4 days, 19:15:00	MSENIPLRVQFKRMTASEWARSDVILLESEIGFETDTGFARAGDGHNRFSELGYISPLDYNLLTNKPNIDELATKVETAQKLQQKADKETVYTKAESKQELDKKLNLKGGVMTGQLKFKPAATVAYSSSTGGAVNIDLSSTRGAGVVVYSDNDTSDGPLMSLRTGKETFNQSALFVDYKGTTNAVNIAMRQPTTPNFSSALNITSGNENGSAMQLRGSEKALGTLKITHENPSIGADYDKNAAALSIDIVKKTNGAGTAAQGIYINSTSGTTGKLLRIRNLSDDKFYVKSDGGFYAKETSQIDGNLKLKDPTANDHAATKAYVDKAISELKKLILKK
PL16__130	triple-helix	manual	6 days, 1:42:00	MTETIPLRVQFKRMKAAEWASSDVVLLEGEIGFETDTGFAKFGDGQNTFSKLKYLTGPKGPKGDTGLQGKTGGTGPRGPAGKPGTTDYDQLQNKPDLGAFAQKEETNSKITKLESSKADKNAVYLKAESKIELDKKLNLKGGVMTGQLQFKPNKSGIKPSSSVGGAINIDMSKSAGAAMVMYTNKDTTDGPLMILRSDKDTFDQSAQFVDYSGKTNAVNIVMRQPSTPNFSSALNITSANEGGSAMQIRGIERALGTLKITHENPNVDAKYDENAAALSIDIVGKRGASGNGTAAQGIFINSSAGTTGKMLRIRNKNKDKFYVNPDGGFHSYADSIVDGNLTVKDPTSGKHAATKDYVDKKFDELKKLIQKTD
PL16__117	triple-helix	manual	5 days, 22:48:00	MAENIPLRVQFKRMKAAEWASSDVVLLEGEIGFETDTGFAKFGDGQNTFSKLKYLTGPKGPKGDTGLQGKTGGTGSRGPAGKPGTTDYDQLQNKPDLGAFAQKEETNSKITKLESSKADKNAVYLKAESNAKLDEKLNLKGGVMTGQLQFKPNSGIKPSSSVGGAINIDMSKSEGAAMVMYTNKDTTDGPLMILRSNKDTFDQSVQFVDYKGTTNAVNIVMRQPTTPNFSSALNITSANEGGSAMQIRGVEKALGTLKITHENPSVDKEYDKNAAALSIDIVKKQKGGKGTAAQGIYINSTSGTTGKLLRIRNLNDDKFYVKPDGGFYAKETSQIDGNLKLKDPIANDHAATKAYVDGEVEKLKALLAAKQM
PL16__65	triple-helix	manual	6 days, 1:41:00	MTETIPLRVQFKRMKAAEWASSDVVLLEGEIGFETDTGYAKFGNGKSKFSALKYLTGPKGPKGDTGLQGKTGGTGPRGPAGKPGTTDYNQLQNRPNLDAFAQKKETDNKIAKLESIKADKDTVYLKAESKKELDKKMNLTGGTMTGQLQFKPNSDIKHSSSTGGAINIDMSKSAGAAMVMYTNKDTTDGPLMILRSDKDTFDQSAQFVDYSGKTNAVNIVMRQPSEPNFSSALNITSANEGGSAMQIRGIERKLGTLKITHENPSVEANYDENAAALSIDIVKKQKGGKGTAAQGIYINSTSGTTGKLLRIRNLGDDKFYVKSDGGFYAKETSQIDGNLKLKDPTANDHAATKAYVDKAISELKKLILKK
PL16__151	triple-helix	manual	4 days, 17:17:00	MSENIPLRVQFKRMTASEWARSDVILLESEIGFETDTGFVRAGDGHNRFSELGYISPLDYNLLTNKPNIDELATKVETAQKLQQKADKETVYTKAESKQELDKKLNLKGGVMTGQLKFKPAATVAYSSSTGGAVNIDLSSSRGAGVVVYSNNDTSDGPLMSLRTGKETFNQSALFVDYKGTTNAVNIAMRQPTTPNFSSALNITSGNENGSAMQIRGVEKALGTLKITHENPSIKADYDKNAAALSIDIVKKQESGGKGTAAQGIYINSTSGTTGKLLRIRNLNDDKFYVKPDGGFYAKETSQIDGNLKLKDPIANDHAATKAYVDGEVEKLKALLTAKQM
PL16__129	triple-helix	manual	4 days, 10:07:00	MTETIPLRVQFKRMTAKEWARSAVILLEGEIGFETDTGYAKFGDGKSRFSELKYLNKPDLGAFAQKEETNSKITKLESSKADKNAVYLKAESKIELDKKLSLAGGIVTGQLRLKPNSGIEKSSSTGGAINIDMSKSKGAAMVMYTNKDTTDGPLMILRSNKDTFDQSVQFVDYRGKTNAVNIVMRQPTTPNFSSALNITSANEGGSAMQIRGVEKALGTLKITHENPSVDKEYDKNAAALSIDIVKKKKGGGDGTAAQGIFINSSSGTTGKLLRIRNKNEDKFYVNPDGGFHSYADSIVDGNLTVKNPTSNEHAVTKKYVDEKFDELKKLIQKK
PL16__63	triple-helix	manual	6 days, 2:51:00	MTENIPLRVQFKRMSADEWARSDVILLEGEIGFETDTGFAKFGDGQNTFSKLKYLTGPKGPKGDTGLQGKTGGTGPRGPAGKPGTTDYDQLQNKPDLGAFAQKEETNSKITKLESSKADKSAVYSKAESKIELDKKLSLTGGIVTGQLQFKPNKSGIKPSSSVGGAINIDMSKSEGAAMVMYTNKDTTDGPLMILRSDKDTFDQSAQFVDYSGKTNAVNIVMRQPSAPNFSSALNITSANEGGSAMQIRGVEKALGTLKITHENPNVEAKYDENAAALSIDIVKKQKGGKGTAAQGIYINSTSGTAGKMLRIRNKNEDKFYVGPDGGFHSGANSTVAGNLTVKDPTSGKHAATKDYVDEKIAELKKLILKK
PL16__15	triple-helix	manual	4 days, 11:09:00	MSENIPLRVQFKRMTASEWARSDVILLESEIGFETDTGYAKFGDGKNQFSKLKYLNKPDLDAFAQKKETDNKIAKLESIKADKDTVYLKAESKKELDKKMNLTGGTMTGQLQFKPNSHIKHSSSTGGAINIDMSKSAGAAMVMYTNKDTTDGPLMILRSDKDTFDQSAQFVDYSGKTNAVNIVMRQPSTPNFSSALNITSANEGGSAMQIRGIERALGTLKITHENPNVDAKYDENAAALSIDIVGKRGASGNGTAAQGIFINSSAGTTGKMLRIRNKNKDKFYVNPDGGFHSYADSIVDGNLTVKDPTSGKHAATKDYVDKKFDELKKLIQKTD
PL16__66	triple-helix	manual	4 days, 11:04:00	MTETIPLRVQFKRMTAEEWARSDVILLEGEIGFETDTGYAKFGDGKSRFSELKYLNKPDLGAFAQKEETNSKITKLESSKADKNAVYLKAESKIELNKKLNLTGGIVTGQLRLKPNSGIKHSSSTGGAINIDMSKSKGAAMVMYTNKDTTDGPLMILRSDKDTFNQSVQFVDYRGKTNAVNIVMRQPSTPNFSSALNITSANEGGSAMQLRGSEEALGTLKITHENPSLKANYDKNAAALSIDIVKKTNGAGTAAQGIYINSTSGTTGKLLRIRNLGDDKFYVEHDGGFYAKKTSQIDGNLKLKNPTASDHAATKAYVDDEVKKLKALLTNKQA
PL16__137	triple-helix	manual	4 days, 17:11:00	MSENIPLRVQFKRMTASEWARSDVILLESEIGFETDTGFARAGDGHNRFSDLGYISPLDYNLLTNKPNIDGLATKVETAQKLQQKADKETVYTKAESKQELDKKLNLKGGVMTGQLKFKPAATVAYSSSTGGAVNIDLSSSRGAGVVVYSDNDTSDGPLMSLRTGKETFNQSALFVDYKGTTNAVNIAMRQPTTPNFSSALNITSGNENGSAMQIRGVEKALGTLKITHENPSIKADYDKNAAALSIDIVKKQESGGKGTAAQGIYINSTSGTTGKLLRIRNLNDDKFYVKPDGGFYAKETSQIDGNLKLKDPIANDHAATKAYVDGEVEKLKALLTAKQM
PL16__7	triple-helix	manual	4 days, 16:00:00	MSENIPLRVQFKRMTASEWARSDVILLESEIGFETDTGFARAGDGHNRFSELGYISPLDYNLLTNKPNIDELATKVETAQKLQQKADKETVYTKAESKQELDKKLNLKGGVMTGQLKFKPAATVAYSSSTGGAVNIDLSSTRGAGVVVYSDNDTSDGPLMSLRTGKETFNQSALFVDYKGTTNAVNIAMRQPTTPNFSSALNITSGNENGSAMQLRGSEKALGTLKITHENPSIGADYDKNAAALSIDIVKKTNGAGTAAQGIYINSTSGTTGKLLRIRNLSDDKFYVKSDGGFYAKETSQIDGNLKLKGPTANDHAATKAYVDKAISELKKLILKK
PL16__30	triple-helix	manual	5 days, 22:41:00	MSKEVASARIQHRGMSTQEWESSSDILMEREIGIDMTTGYPKVGDGKNKFKDLKDLRGPMGPQGSTGERGPIGPTGPAGKPGTTDYNQLQNKPDLGAFAQKEETNSKITKLESSKADKNAVYLKAESKIELDKKLSLTGGIVTGQLQLKPNSGIKHSSSTGGAINIDMSKSAGAAMVMYTNKDTTDGPLMILRSDKDTFDQSAQFVDYSGKTNAVNIVMRQPSEPNFSSALNITSANEGGSAMQIRGIERKLGTLKITHENPSANAKYDENAAALSIDIVGKRGASGNGTAAQGIFINSSAGTTGKMLRIRNKNKDKFYVNPDGGFHSYASSTVAGNLTVNDPISEKHAATKDYVDKAISELKKLIPKK
PL16__152	triple-helix	manual	6 days, 1:47:00	MTETIPLRVQFKRMKAAEWASSDVVLLEGEIGFETDTGFAKFGDGQNTFSKLKYLTGPKGPKGDTGIQGKTGGTGPRGPAGKPGTTDYDQLQNKPDLGAFAQKEETNSKITKLESSKADKSAVYSKAESKIELDKKLSLTGGIVTGQLQFKPNKSGIKPSSSVGGAINIDMSKSEGAAMVMYTNKDTTDGPLMILRSDKDTFDQSAQFVDYSGKTNAVNIVMRQPSAPNFSSALNITSANEGGSAMQIRGVEKALGTLKITHENPNVEAKYDENAAALSIDIVKKQKGGKGTAAQGIYINSTSGTAGKMLRIRNKNEDKFYVGPDGGFHSGANSTVAGNLTVNYPTSEKHAATKKYVDEKIAELKKLILKK
PL16__43	triple-helix	manual	4 days, 18:07:00	MSGEVISARVRHKGMTKSEWESSDVILLESEIGFETDTGFARAGDGHNRFSDLGYISPLDYNLLTNKPNIDGLATKVETAQKLQQKADKETVYTKAESKQELDKKLNLKGGVMTGQLQFKPNKSGIKPSSSVGGAINIDMSKSEGAGVVVYSNNDTSDGPLMSLRTGKETFNQSALFVDYSGKTNAVNIAMRQPTTPNFSSALNITSGNENGSAMQIRGVEKALGTLKITHENPSANAKYDENAAALSIDIVGKRGASGNGTAAQGIFINSSAGTTGKMLRIRNKNVDKFYVGPDGGFWSCANSTVAGNLTVNDPTSSKHAVTKDYVDKEIAKLKELIQKK
PL16__36	triple-helix	manual	6 days, 1:48:00	MAENIPLRVQFKRMKAAEWASSDVVLLEGEIGFETDTGFAKFGDGQNTFSKLKYLTGPKGPKGDTGLQGKTGGTGSRGPAGKPGTTDYDQLQNKPDLGAFAQKEETNSKITKLESSKADKNAVYLKAESNAKLDEKLNLKGGVMTGQLQFKPNSGIKPSSSVGGAINIDMSKSEGAAMVMYTNKDTTDGPLMILRSNKDTFDQSVQFVDYKGTTNAVNIVMRQPTTPNFSSALNITSANEGGSAMQIRGVEKALGTLKITHENPSVDKEYDENAAALSIDIVKKQKGGKGTAAQGIYINSTSGTAGKMLRIRNKNKDKFYVGPDGDFWSCASSIVDGNLTVKDPTSGKHAATKDYVDEKIAELKKLILKK
PL16__39	triple-helix	manual	6 days, 1:40:00	MTENIPLRVQFKRMTADEWARSDVILLEGEIGFETDTGYAKFGDGRSRFSELKYLTGPKGPKGDDGPQGKTGDTGPQGPAGKPGTTDYNQLQNKPNLDAFAQKKETDSKIAKLVSSKADKSAVYLKAESKIELDKKLSLTGGVMTGQLKFKPAATVAYSSSTGGAVNIDLSSSRGAGVVVYSNNDTSDGPLMSLRTGKETFNQSALFVDYKGTTNAVNIAMRQPTTPNFSSALNITSGNENGSAMQIRGVEKALGTLKITHENPNVEASYDENAAALSIDIVKKQKGGGKGTAAQGIYINSTSGTTGKMLRIRNLNDDKFYVKPDGGFYAKETSQIDGNLKLKDPIANDHAATKAYVDGEIKKIKALLTAK
PL16__77	triple-helix	manual	6 days, 1:40:00	MTETIPLRVQFKRMKAAEWASSDVVLLEGEIGFETDTGFAKFGDGQNTFSKLKYLTGPKGPKGDTGLQGKTGGTGPRGPAGKPGTTDYNQLQNKPNLDAFARKQETDSKITELKSNKADKNAVYLKAESNAKLDEKLSLTGGIVTGQLQFKPNKSGIKPSSSVGGAINIDMSKSEGAGVVVYSNNDTSDGPLMSLRTGKETFNQSALFVDYSGKTNAVNIVMRQPTTPNFSSALNITSDNENGSAMQLRGSEKALGTLKITHENPNVEANYDENAAALSIDIVKKQKGGKGTAAQGIYINSTSGTAGKMLRIRNENKDKFYVNPDGGFWSCANSTVTGNLTVKDPTSEKHAATKKYVDEKIAELKKLIQKTD
PL16__64	triple-helix	manual	6 days, 1:46:00	MTENIPLRVQFKRMSADEWARSDVILLEGEIGFETDTGYAKFGNGKSKFSALKYLTGPKGPKGDTGLQGKTGGTGPRGPAGKPGTTDYNQLQNRPNLDAFAQKKETNSKITKLESSKAGKSAVYSKAESKIELDKKLSLTGGIVTGQLQFKPNSGIKPSSSVGGAINIDMSKSEGAAMVMYTNKDTTDGPLMILRSDKDTFDQSAQFVDYSGKTNAVNIVMRQPSAPNFSSALNITSANEGGSAMQIRGVEKALGTLKITHENPNVKANYDENAAALSIDIVKKTNGEGTAAQGIYINSSTGTTGKMLRIRNKNEDKFYVGPDGGFHSGANSTVAGNLTVKDPTSGKHAATKDYVDEKIAELKKLILKK
PL16__107	triple-helix	manual	4 days, 12:00:00	MTETIPLRVQFKRMTAKEWASSAVILLEGEIGFETDTGYAKFGDGKSRFSELKYLNKPDLGAFAQKEETNSKITKLESSKADKNAVYLKAESKIELDKKLSLTGGIVTGQLQFKPNSGIKPSSSVGGAINIDMSKSEGAGVVVYSNNDTGDGPLMSLRTGKETFNKSALFVDYKGTTNAVNIAMRQPSTPNFSSALNITSGNENGSAMQIRGVEKALGTLKITHENPNVEANYDENAAALSIDIVKKQKGGKGTAAQGIYINSTSGTTGKLLRIRNLGDDKFYVKHDGGFYAKKTSQIDGNLKLKNPTADDHAATKAYVDGEVEKLKALLTAKQM
PL16__27	triple-helix	manual	4 days, 12:05:00	MTETIPLRVQFKRMTAKEWASSAVILLEGEIGFETDTGYAKFGDGKSRFSKLKYLNKPDLGAFAQKEETNSKITKLESSKADKNAVYLKAESKIELDKKLSLTGGIVTGQLRLKPNSGIEKSSSTGGAINIDMSKSKGAAMVMYTNKDTTDGPLMILRSNKDTFDQSVQFVDYRGKTNAVNIVMRQPSTPNFSSALNITSANEGGSAMQIRGVEKALGTLKITHENPSVNKEYDKNAAALSIDIVKKKKGGGNGTAAQGIFINSSTGTTGKLLRIRNKNEDKFYVNPDGGFHSYADSIVDGNLTVKNPTSNEHAVTKKYVDEKFDELKELIQKK
PL16__60	triple-helix	manual	4 days, 12:01:00	MTETIPLRVQFKRMTAEEWARSTVILLEGEIGLETDTGYAKFGDGKNRFSKLKYLNKPDLDAFAQKKETDNKIAKLESIKADKDTVYLKAESKIELDKKLSLAGGIVTGQLRLKPNSGIEKSSSTGGAINIDMSKSKGAAMVMYTNKDTTDGPLMILRSNKDTFDQSVQFVDYRGKTNAVNIVMRQPPTPNFSSALNITSANEGGSAMQIRGVEKALGTLKITHENPSVDKEYDKNAAALSIDIVKKKKGGGDGTAAQGIFINSSSGTTGKLLRIRNKNEDKFYVNPDGGFHSYADSIVDGNLTVKNPTSGKHAATKDYVDKKFDELKKLIQKTD
PL16__29	triple-helix	manual	6 days, 1:50:00	MAENIPLRVQFKRMKAAEWASSDVVLLEGEIGFETDTGFAKFGDGQNTFSKLKYLTGPKGPKGDTGLQGKTGGTGPRGPAGKPGTTDYDQLQNKPDLGAFAQKEETNSKITKLESSKADKNAVYLKAESNAKLDEKLNLKGGVMTGQLQFKPNSGIKPSSSVGGAINIDMSKSEGAAMVMYTNKDTTDGPLMILRSNKDTFDQSVQFVDYKGTTNAVNIVMRQPTTPNFSSALNITSANEGGSAMQIRGVEKALGTLKITHENPSVDKEYDKNAAALSIDIVKKQKGGKGTAAQGIYINSTSGTTGKLLRIRNLNDDKFYVKPDGGFYAKETSQIDGNLKLKDPIANDHAATKAYVDGEVEKLKALLAAKQM
PL16__146	triple-helix	manual	6 days, 0:40:00	MTETIPLRVQFKRMKAAEWASSDVVLLEGEIGFETDTGFAKFGDGQNTFSKLKYLTGPKGPKGDTGLQGKTGGTGPRGPAGKPGTTDYDQLQNKPDLGAFAQKEETNSKITKLESSKADKNAVYLKAESKIELDKKLNLKGGVMTGQLQFKPNKSGIKPSSSVGGAINIDMSKSEGAGVVVYSNNDTSDGPLMSLRTGKETFNQSALFVDYSGKTNAVNIAMRQPTTPNFSSALNITSGNENGSAMQIRGVEKALGTLKITHENPSVEANYDENAAALSIDIVKKQKGGKGTAAQGIYINSTSGTTGKLLRIRNLGDDKFYVKSDGGFYAKETSQIDGNLKLKDPTANDHAATKAYVDKAISELKELIQKK
PL16__143	triple-helix	manual	5 days, 8:33:00	MTTQGWESSPDILMEREIGIDMTTGYPKVGDGKNKFKDLKDLRGPMGPQGPTGERGPIGPTGPIGKTGTTDYNQLQNKPNLDAFAQKKETNSKITKLESSKADKSAVYSKAESKIELDKKLSLTGGIVTGQLQFKPNKSGIKPSSSVGGAINIDMSKSEGAGVVVYSNNDTSDGPLMSLRTGKETFNKSALFVDYSGKTNAVNIAMRQPSTPNFSSALNITSGNENGSAMQLRGSEKALGTLKITHENPNVEANYDENAAALSIDIVKKQKGGKGTAAQGIYINSTSGTAGKMLRIRNENKDKFYVNPDGGFWSCANSTVTGNLTVKDPTSEKHAATKKYVDEKIAELKKLIQKTD
PL16__127	triple-helix	manual	4 days, 11:03:00	MSENIPLRVQFKRMTAEEWARSTVILLEGEIGLETDTGYAKFGDGKNRFSKLKYLNKPDLDAFAQKKETDNKIAKLESIKADKDTVYLKAESKKELDKKMNLTGGTMTGQLQFKPNSDIKHSSSTGGAINIDMSKSAGAAMVMYTNKDTTDGPLMILRSDKDTFDQSAQFVDYSGKTNAVNIVMRQPSEPNFSSALNITSANEGGSAMQIRGIERKLGTLKITHENPSANAKYDENAAALSIDIVGKRGASGNGTAAQGIFINSSAGTTGKMLRIRNKNKDKFYVNPDGGFHSYASSTVAGNLTVNDPISEKHAATKDYVDEKIAELKKLIPKK
PL16__45	triple-helix	manual	4 days, 17:10:00	MTENIPLRVQFKRMKAAEWARSDVILLESEIGFETDTGFARAGDGHNRFSDLGYISPLDYNLLTNKPNIDGLATKVETAQKLQQKADKETVYTKAESKQELDKKLNLKGGVMTGQLKFKPAATVAYSSSTGGAVNIDLSSSRGAGVVVYSNNDTSDGPLMSLRTGKETFNKSALFVDYSGKTNAVNIAMRQPSTPNFSSALNITSGNENGSAMQLRGSEKALGTLKITHENPSLEANYDKDAAALSIDIVKKQKGGKGTAAQGIFINSSTGTTGKMLRIRNKNEDKFYVGPDGGFHSGANSTVAGNLTVNYPTSEKHAATKKYVDEKFDELKKLIQKK
PL16__119	triple-helix	manual	4 days, 17:08:00	MSGEVISARVRHKGMTKSEWESSDVILLESEIGFETDTGFARAGDGHNRFSDLGYISPLDYNLLTNKPNIDGLATKVETAQKLQQKADKETVYTKAESKQELDKKLNLKGGVMTGQLKFKPAATVAYSSSTGGAVNIDLSSSRGAGVVVYSNNDASDGPLMSLRTGKETFNQSALFVDYKGTTNAVNIAMRQPTTPNFSSALNITSGNENGSAMQIRGIERALGTLKITHENPSANAKYDENAAALSIDIVGKRGASGNGTAAQGIFINSSAGTTGKMLRIRNKNVDKFYVGPDGGFWSCANSTVAGNLTVNDPTSSKHAVTKDYVDKEIAKLKELIQKID
PL16__25	triple-helix	manual	4 days, 17:00:00	MSENIPLRVQFKRMTASEWARSDVILLESEIGFETDTGFARAGDGHNRFSDLGYISPLDYNLLTNKPDIDGLATKVETAQKLQQKADKETVYTKAESKQELDKKLNLKGGVMTGQLQFKPNKSGIKPSSSVGGAINIDMSKSEGAGVVVYSNNDTSDGPLMSLRTGKETFNQSALFVDYSGKTNAVNIAMRQPSTPNFSSALNITSGNENGSAMQLRGSEKALGTLKITHENPSIGADYDKNAAALSIDIVKKTNGAGTAAQGIYINSTSGTTGKLLRIRNKNEDKFYVGPDGGFHSGANSTVAGNLTVNDPTSSKHAATKKYVDEKIAELKKLILKK
rcsb_pdb_2YW0	triple-helix	manual	4 days, 13:08:00	MSENIPLRVQFKRMKAAEWARSDVILLESEIGFETDTGFARAGDGHNRFSDLGYISPLDYNLLTNKPNIDGLATKVETAQKLQQKADKETVYTKAESKQELDKKLNLKGGVMTGQLKFKPAATVAYSSSTGGAVNIDLSSTRGAGVVVYSDNDTSDGPLMSLRTGKETFNQSALFVDYKGTTNAVNIAMRQPTTPNFSSALNITSGNENGSAMQLRGSEKALGTLKITHENPSIGADYDKNAAALSIDIVKKTNGAGTAAQGIYINSTSGTTGKLLRIRNLSDDKFYVKSDGGFYAKETSQIDGNLKLKDPTANDHAATKAYVDKAISELKKLILKKH
MGYP001296033211	triple-helix	manual	1 day, 17:20:00	GNTLYYTSDGLQAGTTIYTDGSVIGVGTTLPKAKLHLMSNSVDRTSLLIQSITSQTANLLDLQNVDGISLASFNSNGKLSLSNGTNDHSIEITPTGNAGYLSSNGGAIFINNTSNLGSGIGIYSNAGAEALGNMINVKVDNALYNQAAFYMDYDGISNAVEIISNTQDSSSNALSVTNNNTQDSAVGVIGYETGKGTIKVSHNGTGTDSNASGISIDLKGTGTRAQGLYVDSTASGGTLGNLLRLRNQSIDRFVVDSLGGLKIG
MGYP001613371361	triple-helix	manual	full	ASSSTSVGGAILLENTGNTGAGFIIYSNAGASSGRLMNIRADNIAFDQAAFHIDYDGTSNAFEILQNSTDSSSNAISVTSINPNDTAVGIIGQETGKGTVKITHKYTGTADTNASAMSILLDGTSAGTAAQGIFIDSTAAQPTTGNLLTIKNNAVNELTLSSAGVLSTAGDIIPTVSDAASLGTTSLMWSDLFLASGAVINFNAGDVTITHSLNTLTVVGGDLVLPAAGLTI
MGYP001566598439	triple-helix	manual	full	DPTITFNSGAVAVGGALSANNLISTTIANTVNSQGLTVTQNDTTNNPRAVSLTNTGTATTLFIDPNGVASSSTSVGGAVLLENTGNTGAGFVIYSNAGASTGRLVNIRADNVLFDQAAIHVDYDGTANAFEIINSSTDASSNGFSITSTNPNDTSVGITGQETGKGTLKVTHKYTGTADASASAISILLDGTSAGTAAQGIYLDTT
MGYP001559216884	triple-helix	manual	full	AIGSLVPTELLSLTGNFSITNPNAGKTFIIDPNGAAPTSTSTGGAILLENTGNTGGGFFIYSNAGSTATGRLMNIRADNNQFPQPAFHLDYDGTANAFEIIHSTNDSSSNALSITGSNINDTTFGIFGREYDKGTLKITHIGNGSDISAAALSIDIFNSTGGSGTTAAQGIFMDATTGKTTGKLLNLRNFGDEYLTLTAIGYLGLNNSAPTSRLDVQGNISVSAVNNTIGLFQMFQFNSTCAGFKIAGGGEILSCTP
MGYP001585967839	triple-helix	manual	full	DGTGAGLGITSTSDAALSLSNSGNGNHTAIINYTGTGSAQAALNITSSNQNFTTLGVSGYETNHGTIKITHTGGQPSDANAAALSIDLTATSSATAAQGIFITSSTGTTTGSLIEARNNINKSLFTVRSTGDVGLADAGADARLEIAAYTAGTPYLYISSGANTDGDIMSILSNGNIGIGTTSPWRTFSVKGTIGLDTTLTDSSGTPGSLCYNTSTFEMTKNNAL
MGYP000559111392	triple-helix	manual	full	MYIDQNANTSASTSVGGAVLLDNSGNAGAGLVVYSTQGASGTGHLIASRVNNANFPQSAIYATSNGASHTINIQYAGTDSSSAAASFVSSNVNFTALQVTGEEAGHGTIKVAHVRHNSTTNDQNAAALSIDLQGEGTSAQGIFIDSTYYNTNVS
MGYP000616189667	triple-helix	manual	full	RDLVKITNDDAAAVAATALSIQSDGGRGIFIDSNLAAGLPSLEIDSEHTTANTVVIRSDLLQTGSALDVSDNSGHTGIRNVASIRQDHASATAATALHILSDGGRGLFIDSNLAAGLPSLEIDSEHTSANTVIIKSDILSTGSALQVSSTGTHSSNLVSFISDGAATGPTLHLRSDASVGTVKVLQVANSSADIFSVTQAGDATIGNDFTIAGDFVVT
MGYP000201891019	triple-helix	manual	full	EQYGMGRAGHFEIVNASNNTDALHAATNGNGAAIRGFSTGNGTAGEFQISNTGNSVAALRAFHNGTGDAVASFSNGTGRAGFFQIGNASNSSTAFEVLTYGTGIAGSFTISNNISNGTALSASTTGTGYAATFYGRTYIRSTGTTSSTTALRVDNSASVASFSVRDNGDATIAGFTQLGSTAPAIKMLKLTGTTSTVMGGSVSVPHGIN
MGYP001479054291	triple-helix	manual	full	TGGKGMFITSSSNNLIEGGAVVEINQSGSTMTAANAAVLSVIQAGSGTYGVKIDTNHATANSSLRVESVATTKNIVEIAPSALTTGDAFNITTAEASVHTGQLISLTSANTNNTARGEALKIQYQTANATAVAVRVANSSADVFTVEQSGDTVVGRDLSIGGNLSVHGTTTQINTTTTLARDTAM
MGYP000906719155	triple-helix	manual	full	ATYFVGSGQYLTGVNATDNTKVAKSGDAMTGPLEINYSTATESLYVINSQGTGTGSAALFRTDYTSNASDTIYVLQEGAGGAGFFEKTQNTTGAALIGKTAGVSPTSYGVMGRADSNGSAIYGYNDGTGIAIYGQTTGGYGVYSTTAGTGLSFYGTNTGTGALYGGNATGGGALIELKSGGNERIVADSAGNLNASGTINSTGGFTTAGNATATYFVGSG
MGYP003587387663	triple-helix	manual	full	KDLIDTNNANLLHKTGNESWSGIKSTSNSGGFTNALQLENNSTFATVLAITNNSTGFGTKLTNYATGYGAYVDNRGGGVGLYVNNANTTTAYAVRIDNQGTGNGIGLFNSFTGRAIDVSNSNGGTAIRLDSVSSSTGDLLSITKNSAQVTRVDSNGIITTPTPPSSDNSTRVATT
rcsb_pdb_2C3F	triple-helix	manual	4 days, 13:03:00	MGSSHHHHHHSSGLVPRGSHMSSENIPLRVQFKRMKAAEWARSDVILLESEIGFETDTGFARAGDGHNRFSDLGYISPLDYNLLTNKPNIDGLATKVETAQKLQQKADKETVYTKAESKQELDKKLNLKGGVMTGQLKFKPAATVAYSSSTGGAVNIDLSSTRGAGVVVYSDNDTSDGPLMSLRTGKETFNQSALFVDYKGTTNAVNIAMRQPTTPNFSSALNITSGNENGSAMQLRGSEKALGTLKITHENPSIGADYDKNAAALSIDIVKKTNGAGTAAQGIYINSTSGTTGKLLRIRNLSDDKFYVKSDGGFYAKETSQIDGNLKLKDPTANDHAATKAYVDKAISELKKLILKK
rcsb_pdb_3EKA	triple-helix	manual	4 days, 13:08:00	LRVQFKRMKAAEWARSDVILLESEIGFETDTGFARAGDGHNRFSDLGYISPLDYNLLTNKPNIDGLATKVETAQKLQQKADKETVYTKAESKQELDKKLNLKGGVMTGQLKFKPAATVAYSSSTGGAVNIDLSSTRGAGVVVYSDNDTSDGPLMSLRTGKETFNQSALFVDYKGTTNAVNIAMRQPTTPNFSSALNITSGNENGSAMQLRGSEKALGTLKITHENPSIGADYDKNAAALSIDIVKKTNGAGTAAQGIYINSTSGTTGKLLRIRNLSDDKFYVKSDGGFYAKETSQIDGNLKLKDPTANDHAATKAYVDKAISELKKLILKKH
MGYP003142855628	triple-helix	manual	full	ASATSGNTLKVYRDLASGSTDADMVYFHQDNASDNTIALQVQQDSSSRAMYVSHQSTYPIDYLARFYAAYSSTGGTAVVDITQDHATGNATCLQINSDGPGVGIDVDQAGAAVGVRVTHSGASPVFQALGAGGNVAFSVSRSHASSNHMDVDMSANPYSGTGMMMDCNTAAGTGFRYMQFTSGNTADTEFTFRGDGNAYADGAFNDSGADYQEYFESESGLPMETGKTAVLVGKKLAY
MGYP001412872376	triple-helix	manual	full	KLHVNVGSTDGTTGIWVDLNDADQQGIRIDANTAGCTANVFELRANVTTGHAMALVHGAVTGTSHTMTGSMLKITDNNSSTVSRAVVDVLQDAIGATGTTGLKVTADGGIGISVVQNADKTGLLVSASANASDGTKVIHVANSSADIFSALANGVINCHGPLLAANSTVTVNCRLGVRDTGGTVVNQT
A0A077PJH0	triple-helix	manual	full	MAFRSKTHKGQGYNELLFEDAKGSELLSLHAQKDMHTKVLNNRDTHVIANHSETVEKNQTIKINENKEETVALNSTETVKEVRKLVTGNNYIIEVGTHKIETINNTLSITTGDVIELRCGASVLRMDSAGRITLQGSEFKFEASGPVQITGKDIDLN
A0A0E1ETG8	triple-helix	manual	4 days, 16:07:00	MSENIPLRVQFKRMKAAEWARSDVILLESEIGFETDTGFARAGDGHNRFSDLGYISPLDYNLLTNKPNIDGLATKVETAQKLQQKADKETVYTKAESKQELDKKLNLKGGVMTGQLKFKPAATVAYSSSTGGAVNIDLSSSRGAGVVVYSDNDTSDGPLMSLRTGKETFNQSALFVDYKGTTNAVNIAMRQPTTPNFSSALNITSGNENGSAMQLRGSEKALGTLKITHENPSIGADYDKNAAALSIDIVKKTNGAGTAAQGIYINSTSGTTGKLLRIRNLSDDKFYVKSDGGFYAKETSQIDGNLKLKDPTANDHAATKAYVDKAISELKKLILKK
A0A182DVL8	triple-helix	manual	full	AGENGATTTFDGPVAAERFSADTTLEAAFLKTTSETNHAATIYQAGTSGDGAALNVISDNPGTSAMYLSGTETARGTLKITHRGYADGSDKDAAALSLDLRVAGTAAQGIYVTATNGPTKGNLIALRNNTGLDDFVVKGTGRIGVGIDRAATPRAQVHIVQRGDALAALLVEGSVRIGNAATVPTSVDSSGGGALYASGGALLWRGSNGTVTTIAPA
Q1CPE4	triple-helix	manual	4 days, 13:04:00	MTETIPLRVQFKRMTAEEWTRSDVILLESEIGFETDTGYAKFGDGKNQFSKLKYLNKPDLGAFAQKEETNSKITKLESSKADKNAVYLKAESKIELDKKLNLKGGVMTGQLQFKPNKSGIKPSSSVGGAINIDMSKSEGAGVVVYSNNDTSDGPLMSLRTGKETFNQSALFVDYSGKTNAVNIAMRQPTTPNFSSALNITSGNENGSAMQIRGVEKALGTLKITHENPNVEANYDENAAALSIDIVKKQKGGKGTAAQGIYINSTSGTTGKLLRIRNLGDDKFYVKHDGGFYAKKTSQIDGNLKLKNPTADDHAATKAYVDSEVKKLKALLMDKQV
A0A0H3BZL2	triple-helix	manual	4 days, 9:04:00	MTETIPLRVQFKRMTAKEWASSAVILLEGEIGFETDTGYAKFGDGKSRFSELKYLNKPDLGAFAQKEETNSKITKLESSKADKNAVYLKAESKIELDKKLSLAGGIVTGQLRLKPNSGIEKSSSTGGAINIDMSKSKGAAMVMYTNKDTTDGPLMILRSNKDTFDQSVQFVDYRGKTNAVNIVMRQPPTPNFSSALNITSANEGGSAMQIRGVEKALGTLKITHENPSVDKEYDKNAAALSIDIVKKKKGGGDGTAAQGIFINSSSGTTGKLLRIRNKNEDKFYVNPDGGFHSYADSIVDGNLTVKNPTSNEHAVTKKYVDEKFDELKKLIQKK
A0A7K2KMZ9	triple-helix	manual	1 day, 18:06:00	MTVGRRIFLGGFTAGAVTLAAAGTAAAAPEAAPGDPTVFDGPVVAKNFRADGTANAAFLKTTSTTEHALTVYQAGTSGSGVALNIVSDNPQTSAVYLTGREVDRGTLKISHVGRADGTDTGASAISIDLKTAGTASQGIFLTATDGPTTGNLITLRNNPGVEDLAVKGSGRIGIGIERGATPYAQVHIVQRPTAPAGLLVEGTVRVGNAATVPTGIDSKGGGALYAKDGALYWRGSAGTVTQIASA
A0A7G3UKD1	triple-helix	manual	1 day, 15:05:00	MAVNRRLFLGGFTAGAVTVAAGTATPAAAAAAQGPTTTFDGPVVAERFSTNSTVNSAFLKTTSTTEHAATVYQAGTSGSGVALNIVSDNPDNSAVYLTGREKTRGTLKISHIGHADGSDADAAAVSIDLKTAGTATQGIFLTATDGATTGNLICLRNNGRDDFVVKGSGRVGIGLAVGSAPWSQLHVVQRPGADSALMVEGAVRIVDAATVPTAVDSKGGGTLYAQGGELMWRSANGNVTRIASA
A0A1D3DNL6	triple-helix	manual	1 day, 13:07:00	MSVTRRLFLGGFTAGAVTVAAGGDAVAAETAEAAGEPTTFDGPVVAQRFVADTTTNGAFLKTTSTTEHALTVYQAGKSGSSVALNIISDNPDDSAVYIKGHERAQRGTVKITHVGAPDGSDAGASALSIDLTVAGTAAQGIHLVAGNGPTKGNLICLRNNGRDDFVVKGSGRVGIGMDIGAGPWSQLHVVQRPGTDSALMVEGLVRIVDAAAAPTGVDSRGGGVLYAQNGELWWRGPDGDPSRIAPA
A0A0K8PG78	triple-helix	manual	4 days, 10:00:00	MRIRVIGERPVDSITVNGGQTGRIVHVNAGLVSSVNGRTGGVTLTAEIVGADPAGSAATAQAAAIATAAADATAKVDAHVAATDPHGDRAYADAKFLPLAGGTLTGGLFADLAVRAAFFKTTSTTEHVVTIYQAATSGTSGVALNVISDKPTDSAMYLTGHETARGTLKVTHKNGGAGATDDAGASALSIDLQRNGKPGTAAQGIFLTATEGATTGNLIVLRNNGRDDFVVKGTGRAGVGMDIGEAPEASLEVKQPDTTTPGLVVTGIAATTSPLFQTKTSAGTATLEVGSSGAIVHRAISFYTNSLQLGSTSSDLGGSGGAVISMKDATTAPTTNPTGGVIAYSQGGVFKVRNAAGVVFDTTRRTVTGSRGGNAALASLLTQLATIGLITDSTT
A0A7Z6TP65	triple-helix	manual	1 day, 20:46:00	MTVGRRVFLGAFTAGAVTVATGSEAAADGEYTLYTSPAQFYGSSTTAHTVTINHKASSGDTAALNVTSDNPATSAMYLTGVETSRGTLKISHKGYADGSDPGASGLSIDLRTSGTAAQGIFVTATDGPTRGALIVLRNNPGVDDFVVKGTGRTGIGIGRGDTPQSQLHVVAAAGAPSAILAEGAVRLADVDAVPTNAPASAGGGSLYAQDGKLFWKGGDGTPKQLA
A0A1D8G892	triple-helix	manual	1 day, 22:12:00	MGVTRRLFLGGFTAGAVTVAAGGDAVAAEAGGDAVAAEAAGETTVFDGPVVAPRFSTDSTVNSGFFRTTSTTEHAVTVHQAATSGKGVALNIVSDNPDDSTVYVKGHERAQRGTVKITHVGAADGSDAGASAVSIDLTVAGTAAQGIFLNAANGPTQGNLICLRNNGRDDFVVKGSGRVGIGMDIGANPWSQLHVVQRPGTPSALMVEGLVRVTDVAAAPTGVDSRGGGVLYAENGALMWRGPHTVTRIAPA
A0A5C4XFE5	triple-helix	manual	2 days, 17:52:00	MKGDTGTAGAKGDTGDTGPAGPGVAAGGTTNQFLIKSSSTNYATTWSSKLNAVYTGTASGDHTIAAIQNATAGDNISALNVSSINEQFSSMQVTGREIDTGTIKVSHVKPASGTSDANAAALSIDLKGTGTAAQGIVIDATEGGTTGDLLKLRNNGAFLVTVKSDGKMGIGTGLNTPGGKLEVRQTDDSLPGVVIQANSTTSADLLQFKNNSGALRTNINRTGDLVVRGQAYLQNLQVVGTSTDFGGGNGVIGLKNANTVPTTNPTGGVIVYSDAGVLKYRQPDGTVIDVGSNTAAALNYNATSSSSVTIGTGSKTFTVASGLAFAAGNYVRVQSTANATTYMAGNVTSYSGTSLVINVVETSGTGTLGSWTIGLTGAKGAAGSTGSAGTVLTSTSSTS…
A0A1G9HV85	triple-helix	manual	1 day, 11:02:00	MTSRRLFLGAFTAGAVTVAAGASEAAAAEAEGVVEGDTTFTGAVKATSFHTDSAAMSSFAGTAATAHTHTLTVRQAGTVVDSVALNVTSTNPNDSAMWVSGKEKARGTLKVTHQGYADGSDYEAAAISIWLSTADGVEGTRAQGIFMRPAPGNGPTKGNLITLRNNEDKVDDFVVKANGRVGLGLPYGMNPRARIEIAQRPGDTMGLMLQANPESTAHLADFRNSQDVSQTRVLNDGTLASRNVYLGGSGSPQFGGGDAVVGIRNRALKPTTNPANGGVLYAENGALVWHGSNGTVTTIAPA
A0A6B3B193	triple-helix	manual	7 days, 21:28:00	MPEGIPTVTVRGRFLALDGKPRRGQVEFRVPDTVTFDAHDVILSGPVIATLDPQGVFSVQLPATDAPGMVPSGWSYTVTERLSGVDANRPPYHILLPASDPDVSLDDLAPTDPGTPDYVAVHGRSAYEVAVANGFAGTETEWLASLKGEQGVPGVVQSVNGHTDPDVVLAASDVGAVPSTGGTYTGTLRVDTAQHGFTSKSTVTAAGHAITAWMAATSGTGSALNAVSDNPGFSAVQVSGKETGTGTIKVTHARPGPDVDDAGAAALSVDLTGEGTKAQGLFITSTVNRADGDLGTLGNLITVRNTKGRDDFRMAANGRIAMGGPIGYNPTALLDLRMPDTTAPALVTRSAGTTGANMAEWQRSSDGSVRTRISSQCQIVTLETLYAAGIGLQIGGTSV…
rcsb_pdb_2YW0	triple-helix	manual	4 days, 13:08:00	MSENIPLRVQFKRMKAAEWARSDVILLESEIGFETDTGFARAGDGHNRFSDLGYISPLDYNLLTNKPNIDGLATKVETAQKLQQKADKETVYTKAESKQELDKKLNLKGGVMTGQLKFKPAATVAYSSSTGGAVNIDLSSTRGAGVVVYSDNDTSDGPLMSLRTGKETFNQSALFVDYKGTTNAVNIAMRQPTTPNFSSALNITSGNENGSAMQLRGSEKALGTLKITHENPSIGADYDKNAAALSIDIVKKTNGAGTAAQGIYINSTSGTTGKLLRIRNLSDDKFYVKSDGGFYAKETSQIDGNLKLKDPTANDHAATKAYVDKAISELKKLILKKH
MGYP001296033211	triple-helix	manual	1 day, 17:20:00	GNTLYYTSDGLQAGTTIYTDGSVIGVGTTLPKAKLHLMSNSVDRTSLLIQSITSQTANLLDLQNVDGISLASFNSNGKLSLSNGTNDHSIEITPTGNAGYLSSNGGAIFINNTSNLGSGIGIYSNAGAEALGNMINVKVDNALYNQAAFYMDYDGISNAVEIISNTQDSSSNALSVTNNNTQDSAVGVIGYETGKGTIKVSHNGTGTDSNASGISIDLKGTGTRAQGLYVDSTASGGTLGNLLRLRNQSIDRFVVDSLGGLKIG
MGYP001613371361	triple-helix	manual	full	ASSSTSVGGAILLENTGNTGAGFIIYSNAGASSGRLMNIRADNIAFDQAAFHIDYDGTSNAFEILQNSTDSSSNAISVTSINPNDTAVGIIGQETGKGTVKITHKYTGTADTNASAMSILLDGTSAGTAAQGIFIDSTAAQPTTGNLLTIKNNAVNELTLSSAGVLSTAGDIIPTVSDAASLGTTSLMWSDLFLASGAVINFNAGDVTITHSLNTLTVVGGDLVLPAAGLTI
MGYP001566598439	triple-helix	manual	full	DPTITFNSGAVAVGGALSANNLISTTIANTVNSQGLTVTQNDTTNNPRAVSLTNTGTATTLFIDPNGVASSSTSVGGAVLLENTGNTGAGFVIYSNAGASTGRLVNIRADNVLFDQAAIHVDYDGTANAFEIINSSTDASSNGFSITSTNPNDTSVGITGQETGKGTLKVTHKYTGTADASASAISILLDGTSAGTAAQGIYLDTT
MGYP001559216884	triple-helix	manual	full	AIGSLVPTELLSLTGNFSITNPNAGKTFIIDPNGAAPTSTSTGGAILLENTGNTGGGFFIYSNAGSTATGRLMNIRADNNQFPQPAFHLDYDGTANAFEIIHSTNDSSSNALSITGSNINDTTFGIFGREYDKGTLKITHIGNGSDISAAALSIDIFNSTGGSGTTAAQGIFMDATTGKTTGKLLNLRNFGDEYLTLTAIGYLGLNNSAPTSRLDVQGNISVSAVNNTIGLFQMFQFNSTCAGFKIAGGGEILSCTP
rcsb_pdb_2YX2	triple-helix	manual	4 days, 12:57:00	MSENIPLRVQFKRMKAAEWARSDVILLESEIGFETDTGFARAGDGHNRFSDLGYISPLDYNLLTNKPNIDGLATKVETAQKLQQKADKETVYTKAESKQELDKKLNLKGGVMTGQLKFKPAATVAYSSSTGGAVNIDLSSTRGAGVVVYSDNDTSDGPLMSLRTGKETFNQSALFVDYKGTTNAVNIAMRQPTTPNFSSALNITSGNENGSAMQLRGSEKALGTLKITHENPSIGADYDKNAAALSIDIVKKTNGAGTAAQGIYINSTSGTTGKLLRIRNLSDDKFYVKSDGGFYAKETSQIDGNLKLKDPTANDHAATKAYVDKAISELKKLILKKH
MGYP001585967839	triple-helix	manual	full	DGTGAGLGITSTSDAALSLSNSGNGNHTAIINYTGTGSAQAALNITSSNQNFTTLGVSGYETNHGTIKITHTGGQPSDANAAALSIDLTATSSATAAQGIFITSSTGTTTGSLIEARNNINKSLFTVRSTGDVGLADAGADARLEIAAYTAGTPYLYISSGANTDGDIMSILSNGNIGIGTTSPWRTFSVKGTIGLDTTLTDSSGTPGSLCYNTSTFEMTKNNAL
MGYP000559111392	triple-helix	manual	full	MYIDQNANTSASTSVGGAVLLDNSGNAGAGLVVYSTQGASGTGHLIASRVNNANFPQSAIYATSNGASHTINIQYAGTDSSSAAASFVSSNVNFTALQVTGEEAGHGTIKVAHVRHNSTTNDQNAAALSIDLQGEGTSAQGIFIDSTYYNTNVS
MGYP000616189667	triple-helix	manual	full	RDLVKITNDDAAAVAATALSIQSDGGRGIFIDSNLAAGLPSLEIDSEHTTANTVVIRSDLLQTGSALDVSDNSGHTGIRNVASIRQDHASATAATALHILSDGGRGLFIDSNLAAGLPSLEIDSEHTSANTVIIKSDILSTGSALQVSSTGTHSSNLVSFISDGAATGPTLHLRSDASVGTVKVLQVANSSADIFSVTQAGDATIGNDFTIAGDFVVT
MGYP000201891019	triple-helix	manual	full	EQYGMGRAGHFEIVNASNNTDALHAATNGNGAAIRGFSTGNGTAGEFQISNTGNSVAALRAFHNGTGDAVASFSNGTGRAGFFQIGNASNSSTAFEVLTYGTGIAGSFTISNNISNGTALSASTTGTGYAATFYGRTYIRSTGTTSSTTALRVDNSASVASFSVRDNGDATIAGFTQLGSTAPAIKMLKLTGTTSTVMGGSVSVPHGIN
MGYP001479054291	triple-helix	manual	full	TGGKGMFITSSSNNLIEGGAVVEINQSGSTMTAANAAVLSVIQAGSGTYGVKIDTNHATANSSLRVESVATTKNIVEIAPSALTTGDAFNITTAEASVHTGQLISLTSANTNNTARGEALKIQYQTANATAVAVRVANSSADVFTVEQSGDTVVGRDLSIGGNLSVHGTTTQINTTTTLARDTAM
MGYP000906719155	triple-helix	manual	full	ATYFVGSGQYLTGVNATDNTKVAKSGDAMTGPLEINYSTATESLYVINSQGTGTGSAALFRTDYTSNASDTIYVLQEGAGGAGFFEKTQNTTGAALIGKTAGVSPTSYGVMGRADSNGSAIYGYNDGTGIAIYGQTTGGYGVYSTTAGTGLSFYGTNTGTGALYGGNATGGGALIELKSGGNERIVADSAGNLNASGTINSTGGFTTAGNATATYFVGSG
MGYP003587387663	triple-helix	manual	full	KDLIDTNNANLLHKTGNESWSGIKSTSNSGGFTNALQLENNSTFATVLAITNNSTGFGTKLTNYATGYGAYVDNRGGGVGLYVNNANTTTAYAVRIDNQGTGNGIGLFNSFTGRAIDVSNSNGGTAIRLDSVSSSTGDLLSITKNSAQVTRVDSNGIITTPTPPSSDNSTRVATT
rcsb_pdb_2C3F	triple-helix	manual	4 days, 13:03:00	MGSSHHHHHHSSGLVPRGSHMSSENIPLRVQFKRMKAAEWARSDVILLESEIGFETDTGFARAGDGHNRFSDLGYISPLDYNLLTNKPNIDGLATKVETAQKLQQKADKETVYTKAESKQELDKKLNLKGGVMTGQLKFKPAATVAYSSSTGGAVNIDLSSTRGAGVVVYSDNDTSDGPLMSLRTGKETFNQSALFVDYKGTTNAVNIAMRQPTTPNFSSALNITSGNENGSAMQLRGSEKALGTLKITHENPSIGADYDKNAAALSIDIVKKTNGAGTAAQGIYINSTSGTTGKLLRIRNLSDDKFYVKSDGGFYAKETSQIDGNLKLKDPTANDHAATKAYVDKAISELKKLILKK
rcsb_pdb_3EKA	triple-helix	manual	4 days, 13:08:00	LRVQFKRMKAAEWARSDVILLESEIGFETDTGFARAGDGHNRFSDLGYISPLDYNLLTNKPNIDGLATKVETAQKLQQKADKETVYTKAESKQELDKKLNLKGGVMTGQLKFKPAATVAYSSSTGGAVNIDLSSTRGAGVVVYSDNDTSDGPLMSLRTGKETFNQSALFVDYKGTTNAVNIAMRQPTTPNFSSALNITSGNENGSAMQLRGSEKALGTLKITHENPSIGADYDKNAAALSIDIVKKTNGAGTAAQGIYINSTSGTTGKLLRIRNLSDDKFYVKSDGGFYAKETSQIDGNLKLKDPTANDHAATKAYVDKAISELKKLILKKH
MGYP003142855628	triple-helix	manual	full	ASATSGNTLKVYRDLASGSTDADMVYFHQDNASDNTIALQVQQDSSSRAMYVSHQSTYPIDYLARFYAAYSSTGGTAVVDITQDHATGNATCLQINSDGPGVGIDVDQAGAAVGVRVTHSGASPVFQALGAGGNVAFSVSRSHASSNHMDVDMSANPYSGTGMMMDCNTAAGTGFRYMQFTSGNTADTEFTFRGDGNAYADGAFNDSGADYQEYFESESGLPMETGKTAVLVGKKLAY
rcsb_pdb_2YVV	triple-helix	manual	4 days, 13:08:00	MSENIPLRVQFKRMKAAEWARSDVILLESEIGFETDTGFARAGDGHNRFSDLGYISPLDYNLLTNKPNIDGLATKVETAQKLQQKADKETVYTKAESKQELDKKLNLKGGVMTGQLKFKPAATVAYSSSTGGAVNIDLSSTRGAGVVVYSDNDTSDGPLMSLRTGKETFNQSALFVDYKGTTNAVNIAMRQPTTPNFSSALNITSGNENGSAMQLRGSEKALGTLKITHENPSIGADYDKNAAALSIDIVKKTNGAGTAAQGIYINSTSGTTGKLLRIRNLSDDKFYVKSDGGFYAKETSQIDGNLKLKDPTANDHAATKAYVDKAISELKKLILKKH
MGYP001412872376	triple-helix	manual	full	KLHVNVGSTDGTTGIWVDLNDADQQGIRIDANTAGCTANVFELRANVTTGHAMALVHGAVTGTSHTMTGSMLKITDNNSSTVSRAVVDVLQDAIGATGTTGLKVTADGGIGISVVQNADKTGLLVSASANASDGTKVIHVANSSADIFSALANGVINCHGPLLAANSTVTVNCRLGVRDTGGTVVNQT
A0A077PJH0	triple-helix	manual	full	MAFRSKTHKGQGYNELLFEDAKGSELLSLHAQKDMHTKVLNNRDTHVIANHSETVEKNQTIKINENKEETVALNSTETVKEVRKLVTGNNYIIEVGTHKIETINNTLSITTGDVIELRCGASVLRMDSAGRITLQGSEFKFEASGPVQITGKDIDLN
A0A0E1ETG8	triple-helix	manual	4 days, 16:07:00	MSENIPLRVQFKRMKAAEWARSDVILLESEIGFETDTGFARAGDGHNRFSDLGYISPLDYNLLTNKPNIDGLATKVETAQKLQQKADKETVYTKAESKQELDKKLNLKGGVMTGQLKFKPAATVAYSSSTGGAVNIDLSSSRGAGVVVYSDNDTSDGPLMSLRTGKETFNQSALFVDYKGTTNAVNIAMRQPTTPNFSSALNITSGNENGSAMQLRGSEKALGTLKITHENPSIGADYDKNAAALSIDIVKKTNGAGTAAQGIYINSTSGTTGKLLRIRNLSDDKFYVKSDGGFYAKETSQIDGNLKLKDPTANDHAATKAYVDKAISELKKLILKK
A0A182DVL8	triple-helix	manual	full	AGENGATTTFDGPVAAERFSADTTLEAAFLKTTSETNHAATIYQAGTSGDGAALNVISDNPGTSAMYLSGTETARGTLKITHRGYADGSDKDAAALSLDLRVAGTAAQGIYVTATNGPTKGNLIALRNNTGLDDFVVKGTGRIGVGIDRAATPRAQVHIVQRGDALAALLVEGSVRIGNAATVPTSVDSSGGGALYASGGALLWRGSNGTVTTIAPA
Q1CPE4	triple-helix	manual	4 days, 13:04:00	MTETIPLRVQFKRMTAEEWTRSDVILLESEIGFETDTGYAKFGDGKNQFSKLKYLNKPDLGAFAQKEETNSKITKLESSKADKNAVYLKAESKIELDKKLNLKGGVMTGQLQFKPNKSGIKPSSSVGGAINIDMSKSEGAGVVVYSNNDTSDGPLMSLRTGKETFNQSALFVDYSGKTNAVNIAMRQPTTPNFSSALNITSGNENGSAMQIRGVEKALGTLKITHENPNVEANYDENAAALSIDIVKKQKGGKGTAAQGIYINSTSGTTGKLLRIRNLGDDKFYVKHDGGFYAKKTSQIDGNLKLKNPTADDHAATKAYVDSEVKKLKALLMDKQV
A0A0H3BZL2	triple-helix	manual	4 days, 9:04:00	MTETIPLRVQFKRMTAKEWASSAVILLEGEIGFETDTGYAKFGDGKSRFSELKYLNKPDLGAFAQKEETNSKITKLESSKADKNAVYLKAESKIELDKKLSLAGGIVTGQLRLKPNSGIEKSSSTGGAINIDMSKSKGAAMVMYTNKDTTDGPLMILRSNKDTFDQSVQFVDYRGKTNAVNIVMRQPPTPNFSSALNITSANEGGSAMQIRGVEKALGTLKITHENPSVDKEYDKNAAALSIDIVKKKKGGGDGTAAQGIFINSSSGTTGKLLRIRNKNEDKFYVNPDGGFHSYADSIVDGNLTVKNPTSNEHAVTKKYVDEKFDELKKLIQKK
A0A7K2KMZ9	triple-helix	manual	1 day, 18:06:00	MTVGRRIFLGGFTAGAVTLAAAGTAAAAPEAAPGDPTVFDGPVVAKNFRADGTANAAFLKTTSTTEHALTVYQAGTSGSGVALNIVSDNPQTSAVYLTGREVDRGTLKISHVGRADGTDTGASAISIDLKTAGTASQGIFLTATDGPTTGNLITLRNNPGVEDLAVKGSGRIGIGIERGATPYAQVHIVQRPTAPAGLLVEGTVRVGNAATVPTGIDSKGGGALYAKDGALYWRGSAGTVTQIASA
A0A7G3UKD1	triple-helix	manual	1 day, 15:05:00	MAVNRRLFLGGFTAGAVTVAAGTATPAAAAAAQGPTTTFDGPVVAERFSTNSTVNSAFLKTTSTTEHAATVYQAGTSGSGVALNIVSDNPDNSAVYLTGREKTRGTLKISHIGHADGSDADAAAVSIDLKTAGTATQGIFLTATDGATTGNLICLRNNGRDDFVVKGSGRVGIGLAVGSAPWSQLHVVQRPGADSALMVEGAVRIVDAATVPTAVDSKGGGTLYAQGGELMWRSANGNVTRIASA
A0A1D3DNL6	triple-helix	manual	1 day, 13:07:00	MSVTRRLFLGGFTAGAVTVAAGGDAVAAETAEAAGEPTTFDGPVVAQRFVADTTTNGAFLKTTSTTEHALTVYQAGKSGSSVALNIISDNPDDSAVYIKGHERAQRGTVKITHVGAPDGSDAGASALSIDLTVAGTAAQGIHLVAGNGPTKGNLICLRNNGRDDFVVKGSGRVGIGMDIGAGPWSQLHVVQRPGTDSALMVEGLVRIVDAAAAPTGVDSRGGGVLYAQNGELWWRGPDGDPSRIAPA
A0A0K8PG78	triple-helix	manual	4 days, 10:00:00	MRIRVIGERPVDSITVNGGQTGRIVHVNAGLVSSVNGRTGGVTLTAEIVGADPAGSAATAQAAAIATAAADATAKVDAHVAATDPHGDRAYADAKFLPLAGGTLTGGLFADLAVRAAFFKTTSTTEHVVTIYQAATSGTSGVALNVISDKPTDSAMYLTGHETARGTLKVTHKNGGAGATDDAGASALSIDLQRNGKPGTAAQGIFLTATEGATTGNLIVLRNNGRDDFVVKGTGRAGVGMDIGEAPEASLEVKQPDTTTPGLVVTGIAATTSPLFQTKTSAGTATLEVGSSGAIVHRAISFYTNSLQLGSTSSDLGGSGGAVISMKDATTAPTTNPTGGVIAYSQGGVFKVRNAAGVVFDTTRRTVTGSRGGNAALASLLTQLATIGLITDSTT
A0A7Z6TP65	triple-helix	manual	1 day, 20:46:00	MTVGRRVFLGAFTAGAVTVATGSEAAADGEYTLYTSPAQFYGSSTTAHTVTINHKASSGDTAALNVTSDNPATSAMYLTGVETSRGTLKISHKGYADGSDPGASGLSIDLRTSGTAAQGIFVTATDGPTRGALIVLRNNPGVDDFVVKGTGRTGIGIGRGDTPQSQLHVVAAAGAPSAILAEGAVRLADVDAVPTNAPASAGGGSLYAQDGKLFWKGGDGTPKQLA
A0A1D8G892	triple-helix	manual	1 day, 22:12:00	MGVTRRLFLGGFTAGAVTVAAGGDAVAAEAGGDAVAAEAAGETTVFDGPVVAPRFSTDSTVNSGFFRTTSTTEHAVTVHQAATSGKGVALNIVSDNPDDSTVYVKGHERAQRGTVKITHVGAADGSDAGASAVSIDLTVAGTAAQGIFLNAANGPTQGNLICLRNNGRDDFVVKGSGRVGIGMDIGANPWSQLHVVQRPGTPSALMVEGLVRVTDVAAAPTGVDSRGGGVLYAENGALMWRGPHTVTRIAPA
A0A5C4XFE5	triple-helix	manual	2 days, 17:52:00	MKGDTGTAGAKGDTGDTGPAGPGVAAGGTTNQFLIKSSSTNYATTWSSKLNAVYTGTASGDHTIAAIQNATAGDNISALNVSSINEQFSSMQVTGREIDTGTIKVSHVKPASGTSDANAAALSIDLKGTGTAAQGIVIDATEGGTTGDLLKLRNNGAFLVTVKSDGKMGIGTGLNTPGGKLEVRQTDDSLPGVVIQANSTTSADLLQFKNNSGALRTNINRTGDLVVRGQAYLQNLQVVGTSTDFGGGNGVIGLKNANTVPTTNPTGGVIVYSDAGVLKYRQPDGTVIDVGSNTAAALNYNATSSSSVTIGTGSKTFTVASGLAFAAGNYVRVQSTANATTYMAGNVTSYSGTSLVINVVETSGTGTLGSWTIGLTGAKGAAGSTGSAGTVLTSTSSTS…
A0A1G9HV85	triple-helix	manual	1 day, 11:02:00	MTSRRLFLGAFTAGAVTVAAGASEAAAAEAEGVVEGDTTFTGAVKATSFHTDSAAMSSFAGTAATAHTHTLTVRQAGTVVDSVALNVTSTNPNDSAMWVSGKEKARGTLKVTHQGYADGSDYEAAAISIWLSTADGVEGTRAQGIFMRPAPGNGPTKGNLITLRNNEDKVDDFVVKANGRVGLGLPYGMNPRARIEIAQRPGDTMGLMLQANPESTAHLADFRNSQDVSQTRVLNDGTLASRNVYLGGSGSPQFGGGDAVVGIRNRALKPTTNPANGGVLYAENGALVWHGSNGTVTTIAPA
A0A6B3B193	triple-helix	manual	7 days, 21:28:00	MPEGIPTVTVRGRFLALDGKPRRGQVEFRVPDTVTFDAHDVILSGPVIATLDPQGVFSVQLPATDAPGMVPSGWSYTVTERLSGVDANRPPYHILLPASDPDVSLDDLAPTDPGTPDYVAVHGRSAYEVAVANGFAGTETEWLASLKGEQGVPGVVQSVNGHTDPDVVLAASDVGAVPSTGGTYTGTLRVDTAQHGFTSKSTVTAAGHAITAWMAATSGTGSALNAVSDNPGFSAVQVSGKETGTGTIKVTHARPGPDVDDAGAAALSVDLTGEGTKAQGLFITSTVNRADGDLGTLGNLITVRNTKGRDDFRMAANGRIAMGGPIGYNPTALLDLRMPDTTAPALVTRSAGTTGANMAEWQRSSDGSVRTRISSQCQIVTLETLYAAGIGLQIGGTSV…

## Sheet: Tab G
S1 Table Tab G: detailed benchmarking results of PhageDPO, DePP and DepoScope on the Pires 2016 dataset
	DePP				PhageDPO				DepoScope
Accession	TP	TN	FP	FN	TP	TN	FP	FN	TP	TN	FP	FN
KC821630.1	0	17	15	0	0	26	6	0	0	31	1	0
NC_019454.1	1	10	8	0	1	16	2	0	1	17	1	0
NC_020842.1	0	15	14	0	0	23	6	0	0	28	1	0
NC_019917.1	0	22	6	0	0	27	1	0	0	28	0	0
NC_021856.1	1	35	23	1	0	47	11	2	0	56	2	2
FR671410.1	1	7	5	0	0	11	1	1	0	12	0	1
FR671406.1	1	8	7	0	0	14	1	1	0	15	0	1
NC_009819.1	0	5	13	1	1	15	3	0	1	18	0	0
NC_017980.1	0	5	4	0	0	7	2	0	0	9	0	0
KC556894.1	0	16	7	0	0	19	4	0	0	23	0	0
NC_022772.1	1	46	33	0	1	63	16	0	1	77	2	0
HG799496.1	1	6	6	0	0	11	1	1	0	12	0	1
NC_024378.1	0	5	8	0	0	10	3	0	0	13	0	0
NC_027364.1	1	79	59	0	1	97	41	0	1	126	12	0
NC_022770.1	1	12	10	0	1	16	6	0	1	21	1	0
NC_018284.1	0	11	8	0	0	14	5	0	0	19	0	0
NC_011421.1	0	35	24	0	0	48	11	0	0	56	3	0
JX262376.1	1	13	6	0	0	17	2	1	0	18	1	1
HQ632825.1	1	71	50	0	1	80	41	0	1	115	6	0
KC330683.1	1	15	6	0	1	17	4	0	1	21	0	0
NC_022773.1	1	18	4	0	1	19	3	0	1	22	0	0
NC_024792.1	0	52	22	1	0	64	10	1	0	73	1	1
NC_006883.2	1	75	53	0	1	86	42	0	1	122	6	0
NC_024205.1	1	45	22	0	1	56	11	0	1	67	0	0
HG799490.1	1	6	5	0	0	10	1	1	0	11	0	1
NC_020079.1	0	38	21	0	0	40	19	0	0	58	1	0
NC_022769.1	1	47	21	0	1	60	8	0	1	68	0	0
NC_015295.1	0	16	8	0	0	20	4	0	0	23	1	0
NC_020860.1	0	14	13	0	0	21	6	0	0	26	1	0
NC_019487.1	2	42	19	0	2	55	6	0	1	61	0	1
GQ413937.1	1	7	8	0	1	12	3	0	1	13	2	0
NC_023735.1	0	24	15	0	0	33	6	0	0	39	0	0
NC_007636.1	0	5	9	0	0	13	1	0	0	13	1	0
NC_020477.1	0	18	5	0	0	20	3	0	0	23	0	0
NC_021336.1	0	5	6	0	0	9	2	0	0	11	0	0
NC_022767.1	0	24	11	0	0	32	3	0	0	35	0	0
NC_041858.1	1	18	5	0	1	20	3	0	1	23	0	0
NC_015296.1	1	47	34	0	1	65	16	0	1	79	2	0
NC_020883.1	1	12	8	0	1	17	3	0	1	20	0	0
NC_021563.1	1	10	6	0	1	15	1	0	1	16	0	0
KC821610.1	0	18	15	0	0	27	6	0	0	32	1	0
KC821634.1	0	18	15	0	0	27	6	0	0	32	1	0
NC_022764.1	0	11	9	0	0	14	6	0	0	19	1	0
NC_019400.1	0	40	24	0	0	54	10	0	0	63	1	0
NC_020479.1	0	17	5	0	0	18	4	0	0	22	0	0
KJ417497.1	1	7	10	0	1	16	1	0	0	17	0	1
KF669651.1	1	17	5	0	1	19	3	0	1	22	0	0
NC_023694.1	1	21	15	0	1	29	7	0	1	35	1	0
NC_002649.1	0	5	5	0	0	8	2	0	0	9	1	0
NC_023579.1	0	16	15	0	0	27	4	0	0	31	0	0
NC_019929.1	0	69	61	0	0	102	28	0	0	129	1	0
NC_019401.1	1	102	62	0	1	129	35	0	1	160	4	0
KC700557.1	1	13	7	0	0	17	3	1	0	19	1	1
NC_021804.1	1	4	6	0	1	6	4	0	1	10	0	0
NC_023557.1	1	83	62	0	1	122	23	0	1	144	1	0
NC_019510.1	0	8	9	0	0	16	1	0	0	16	1	0
NC_011976.1	1	13	8	0	1	19	2	0	1	20	1	0
KC821625.1	0	16	16	0	0	24	8	0	0	31	1	0
NC_005344.1	0	13	6	0	0	18	1	0	0	18	1	0
NC_022763.1	1	49	20	0	1	61	8	0	1	68	1	0
NC_021792.1	1	15	13	0	1	22	6	0	1	27	1	0
NC_019530.1	0	47	36	0	0	66	17	0	0	80	3	0
NC_023501.1	1	34	21	0	1	44	11	0	1	55	0	0
NC_014229.1	1	14	5	0	1	17	2	0	1	19	0	0
NC_049976.1	0	4	6	0	0	8	2	0	0	10	0	0
NC_027994.1	0	10	8	0	0	17	1	0	0	18	0	0
KF669657.1	0	11	9	0	0	14	6	0	0	19	1	0
NC_019446.1	0	16	7	0	0	19	4	0	0	23	0	0
NC_019403.1	0	10	9	0	0	18	1	0	0	18	1	0
KC821629.1	0	18	15	0	0	27	6	0	0	32	1	0
NC_041897.1	1	9	10	0	1	18	1	0	1	19	0	0
NC_015208.1	0	7	8	0	0	14	1	0	0	14	1	0
NC_018836.1	1	14	4	0	0	17	1	1	0	18	0	1
NC_019923.1	0	9	7	0	0	14	2	0	0	15	1	0
DQ831957.1	0	10	9	0	0	13	6	0	0	19	0	0
NC_007637.1	0	11	9	0	0	19	1	0	0	19	1	0
AY349011.3	1	21	5	0	1	24	2	0	1	25	1	0
NC_016767.1	1	16	8	0	1	22	2	0	1	24	0	0
NC_020081.2	0	45	21	1	0	56	10	1	0	66	0	1
NC_024213.1	0	38	21	0	0	51	8	0	0	59	0	0
NC_008152.1	1	10	9	0	1	18	1	0	1	18	1	0
NC_020873.1	0	49	28	0	0	68	9	0	0	75	2	0
NC_004165.1	0	4	6	0	0	8	2	0	0	10	0	0
NC_024216.1	1	45	22	0	1	58	9	0	1	67	0	0
FR671405.1	1	5	5	0	0	9	1	1	0	10	0	1
NC_023693.1	0	43	22	0	0	50	15	0	0	65	0	0
NC_022761.1	2	41	21	0	2	54	8	0	2	62	0	0
NC_025446.1	1	44	35	0	1	64	15	0	1	76	3	0
NC_022768.1	1	45	34	0	1	63	16	0	1	76	3	0
NC_025422.1	1	43	31	0	1	56	18	0	0	72	2	1
KC700558.1	1	13	7	0	0	17	3	1	0	19	1	1
HG799497.1	1	7	4	0	0	10	1	1	0	11	0	1
NC_016071.1	0	45	23	0	0	59	9	0	0	67	1	0
NC_018856.1	1	41	22	0	1	54	9	0	1	63	0	0
NC_002730.1	1	11	7	0	1	16	2	0	1	17	1	0
FR671411.1	1	6	5	0	0	10	1	1	0	11	0	1
KF669659.1	1	17	5	0	1	18	4	0	1	22	0	0
NC_003157.5	0	11	7	0	0	15	3	0	0	18	0	0
NC_019523.1	0	5	6	0	0	8	3	0	0	11	0	0
DQ834250.1	1	11	8	0	1	14	5	0	1	19	0	0
FQ482084.1	1	10	10	0	1	18	2	0	1	19	1	0
NC_041856.1	1	11	6	0	0	15	2	1	0	16	1	1
KC700556.1	1	13	7	0	0	17	3	1	0	19	1	1
NC_019526.1	1	80	62	0	1	97	45	0	1	133	9	0
NC_020083.1	1	47	34	1	1	64	17	1	1	77	4	1
NC_024355.1	0	22	13	0	0	29	6	0	0	35	0	0
NC_007055.1	0	9	10	0	0	14	5	0	0	18	1	0
GU323708.1	1	8	7	1	2	12	3	0	0	15	0	2
NC_027351.1	0	42	24	0	0	56	10	0	0	65	1	0
NC_018084.1	0	5	4	0	0	5	4	0	0	9	0	0
NC_022771.1	1	42	21	0	1	55	8	0	1	62	1	0
NC_018857.1	1	32	20	0	1	42	10	0	1	52	0	0
NC_019414.1	1	13	6	0	0	17	2	1	0	18	1	1
NC_022088.2	1	49	19	0	1	61	7	0	1	68	0	0
NC_004167.1	0	10	7	0	0	17	0	0	0	17	0	0
KC821621.1	0	16	16	0	0	24	8	0	0	31	1	0
KC821633.1	2	15	10	0	2	19	6	0	2	25	0	0
KC821608.1	1	16	14	0	1	23	7	0	1	29	1	0
NC_004166.2	1	14	4	0	1	15	3	0	1	18	0	0
NC_017971.2	1	14	8	0	1	21	1	0	1	21	1	0
NC_011048.1	1	4	6	0	1	8	2	0	1	10	0	0
GU196281.1	0	11	10	0	0	20	1	0	0	21	0	0
NC_018281.1	0	10	8	0	0	12	6	0	0	18	0	0
NC_018083.1	0	5	4	0	0	7	2	0	0	9	0	0
NC_023582.1	0	22	14	0	0	30	6	0	0	36	0	0
NC_027993.1	0	11	8	0	0	18	1	0	0	19	0	0
FR671407.1	1	10	5	0	0	14	1	1	0	15	0	1
NC_021802.1	1	9	11	0	1	13	7	0	1	19	1	0
NC_048629.1	1	7	3	0	1	7	3	0	1	10	0	0
NC_019926.1	0	10	10	0	0	18	2	0	0	19	1	0
NC_023610.1	0	72	53	0	0	101	24	0	0	122	3	0
KC330681.1	0	17	5	0	0	18	4	0	0	22	0	0
NC_020478.1	0	17	5	0	0	18	4	0	0	22	0	0
NC_009014.1	1	9	10	0	1	17	2	0	1	18	1	0
NC_024211.1	1	39	21	0	1	52	8	0	1	60	0	0
CP000711.1	0	13	5	0	0	17	1	0	0	17	1	0
NC_017981.1	0	18	5	0	0	19	4	0	0	22	1	0
NC_001423.1	0	4	6	0	0	7	3	0	0	10	0	0
NC_024137.1	1	46	30	0	1	67	9	0	1	76	0	0
NC_017972.1	0	105	45	1	0	130	20	1	0	147	3	1
NC_020078.1	0	11	7	0	0	17	1	0	0	17	1	0
NC_048631.1	0	6	9	0	0	14	1	0	0	15	0	0
Total	76	3275	2102	7	62	4412	965	21	57	5254	123	26

## Sheet: Tab H
	S1 Table Tab H: Manual analysis of the FPs and FNs
	FP name	PD domain	Fold		FN name	PD domain	Fold
	NC_023610.1__YP_009010126.pdb	no	-		NC_020083.1__AFX93507.pdb	yes	triple helix
	NC_023610.1__YP_009010284.pdb	no	-		NC_017972.1__AFH14728.pdb	yes	triple helix
	NC_015295.1__YP_004327330.pdb	no	-		NC_018836.1__YP_006906201.pdb	yes	triple helix
	KF669657.1__AGY48027.pdb	no	-		FR671405.1__CBW38917.pdb	yes	triple helix
	NC_017972.1__YP_006382773.pdb	no	-		KJ417497.1__AHN84645.pdb	yes	triple helix
	NC_025422.1__YP_009098968.pdb	no	-		NC_041856.1__AFV51346.pdb	yes	triple helix
	HQ632825.1__AGN12239.pdb	yes	triple helix		NC_020081.2__YP_007349243.pdb	yes	α/β hydrolase
	NC_022764.1__YP_008770517.pdb	no	-		NC_019414.1__YP_006990138.pdb	yes	triple helix
	NC_027364.1__YP_009150603.pdb	yes	n-bladed β-propeller		KC700556.1__YP_008050881.pdb	yes	triple helix
	AY349011.3__AAQ54998.pdb	no	-		KC700558.1__YP_008060258.pdb	yes	triple helix
	NC_017981.1__YP_006383635.pdb	no	-		FR671411.1__CBW39235.pdb	yes	triple helix
	NC_019414.1__YP_006990136.pdb	yes	triple helix		KC700557.1__YP_008051427.pdb	yes	triple helix
	KC821621.1__AGO48656.pdb	yes	triple helix		HG799497.1__YP_009043178.pdb	yes	triple helix
	NC_006883.2__YP_214266.pdb	yes	triple helix		FR671407.1__CBW39031.pdb	yes	triple helix
	NC_027364.1__YP_009150608.pdb	yes	n-bladed β-propeller		FR671410.1__CBW39181.pdb	yes	triple helix
	KC700556.1__AGM12045.pdb	yes	triple helix		NC_021856.1__YP_008318292.pdb	yes	α/β hydrolase
	JX262376.1__AFO10887.pdb	yes	triple helix		NC_021856.1__YP_008318429.pdb	yes	n-bladed β-propeller
	NC_016071.1__YP_004893846.pdb	yes	n-bladed β-propeller		HG799496.1__YP_009042723.pdb	yes	triple helix
	NC_027364.1__YP_009150318.pdb	yes	triple helix		JX262376.1__AFO10889.pdb	yes	triple helix
	HQ632825.1__AGN12302.pdb	yes	right-handed β-helix		NC_024792.1__YP_009056510.pdb	yes	α/β hydrolase
	NC_019526.1__YP_007007253.pdb	yes	triple helix		NC_019487.1__YP_007003328.pdb	yes	n-bladed β-propeller
	NC_022763.1__YP_008770318.pdb	yes	triple helix		NC_025422.1__AGS80957.pdb	yes	TIM β/α-barrel
	HQ632825.1__AGN12240.pdb	yes	triple helix		GU323708.1__ADA79896.pdb	yes	TIM β/α-barrel
	NC_019401.1__YP_006987359.pdb	yes	triple helix		FR671406.1__CBW38974.pdb	yes	triple helix
	NC_027364.1__YP_009150610.pdb	yes	n-bladed β-propeller		GU323708.1__ADA79897.pdb	yes	α/β hydrolase
	NC_011421.1__YP_002300337.pdb	yes	right-handed β-helix		HG799490.1__YP_009043945	yes	triple helix
	NC_027364.1__YP_009150600.pdb	yes	n-bladed β-propeller
	NC_027364.1__YP_009150829.pdb	yes	triple helix
	NC_019929.1__YP_007237740.pdb	no	-
	KC821625.1__AGO49026.pdb	yes	triple helix
	NC_006883.2__YP_214265.pdb	yes	triple helix
	NC_021856.1__YP_008318350.pdb	yes	triple helix
	NC_017972.1__YP_006382777.pdb	no	-
	NC_022771.1__YP_008771452.pdb	yes	triple helix
	NC_020083.1__YP_007349031.pdb	no	-
	NC_020842.1__YP_007673467.pdb	yes	triple helix
	NC_022770.1__YP_008771328.pdb	no	-
	NC_027351.1__YP_009148844.pdb	yes	n-bladed β-propeller
	NC_020873.1__YP_007677111.pdb	yes	triple helix
	KC700557.1__AGM12121.pdb	yes	triple helix
	NC_027364.1__YP_009150602.pdb	yes	n-bladed β-propeller
	NC_019526.1__YP_007007689.pdb	yes	triple helix
	NC_041856.1__YP_009592102.pdb	yes	triple helix
	KC700558.1__AGM12198.pdb	yes	triple helix
