# Supplementary material for: DepoScope: Accurate phage depolymerase annotation and domain delineation using large language models
Source: PLoS Comput Biol. 2024 Aug 5;20(8):e1011831. doi: 10.1371/journal.pcbi.1011831 (PMC11326577; doi:10.1371/journal.pcbi.1011831)
Supplement: S1 Data — (ZIP) [file pcbi.1011831.s003.zip]

Archive with 152 entries (149 files):
- FN_FP_deposcope_032024/
- FN_FP_deposcope_032024/False_positives/
- FN_FP_deposcope_032024/False_positives/CP000711.1__ABQ88395.pdb
- FN_FP_deposcope_032024/False_positives/HQ632825.1__AGN12240.pdb
- FN_FP_deposcope_032024/False_positives/JX262376.1__AFO10887.pdb
- FN_FP_deposcope_032024/False_positives/KC700556.1__AGM12045.pdb
- FN_FP_deposcope_032024/False_positives/KC700557.1__AGM12121.pdb
- FN_FP_deposcope_032024/False_positives/KC700558.1__AGM12198.pdb
- FN_FP_deposcope_032024/False_positives/KC821621.1__AGO48656.pdb
- FN_FP_deposcope_032024/False_positives/KC821625.1__AGO49026.pdb
- FN_FP_deposcope_032024/False_positives/KF669657.1__AGY48027.pdb
- FN_FP_deposcope_032024/False_positives/NC_002649.1__NP_073695.pdb
- FN_FP_deposcope_032024/False_positives/NC_005344.1__NP_958184.pdb
- FN_FP_deposcope_032024/False_positives/NC_006883.2__YP_214265.pdb
- FN_FP_deposcope_032024/False_positives/NC_011421.1__YP_002300372.pdb
- FN_FP_deposcope_032024/False_positives/NC_017971.2__YP_006382515.pdb
- FN_FP_deposcope_032024/False_positives/NC_017972.1__YP_006382773.pdb
- FN_FP_deposcope_032024/False_positives/NC_017972.1__YP_006382777.pdb
- FN_FP_deposcope_032024/False_positives/NC_017972.1__YP_006382780.pdb
- FN_FP_deposcope_032024/False_positives/NC_017981.1__YP_006383635.pdb
- FN_FP_deposcope_032024/False_positives/NC_019401.1__YP_006987249.pdb
- FN_FP_deposcope_032024/False_positives/NC_019401.1__YP_006987250.pdb
- FN_FP_deposcope_032024/False_positives/NC_019414.1__YP_006990136.pdb
- FN_FP_deposcope_032024/False_positives/NC_019526.1__YP_007007253.pdb
- FN_FP_deposcope_032024/False_positives/NC_019923.1__YP_007237187.pdb
- FN_FP_deposcope_032024/False_positives/NC_019929.1__YP_007237740.pdb
- FN_FP_deposcope_032024/False_positives/NC_020083.1__YP_007349031.pdb
- FN_FP_deposcope_032024/False_positives/NC_020842.1__YP_007673467.pdb
- FN_FP_deposcope_032024/False_positives/NC_020873.1__YP_007677111.pdb
- FN_FP_deposcope_032024/False_positives/NC_021856.1__YP_008318350.pdb
- FN_FP_deposcope_032024/False_positives/NC_022763.1__YP_008770318.pdb
- FN_FP_deposcope_032024/False_positives/NC_022764.1__YP_008770517.pdb
- FN_FP_deposcope_032024/False_positives/NC_022770.1__YP_008771328.pdb
- FN_FP_deposcope_032024/False_positives/NC_022771.1__YP_008771452.pdb
- FN_FP_deposcope_032024/False_positives/NC_023557.1__YP_009004811.pdb
- FN_FP_deposcope_032024/False_positives/NC_023610.1__YP_009010126.pdb
- FN_FP_deposcope_032024/False_positives/NC_023610.1__YP_009010244.pdb
- FN_FP_deposcope_032024/False_positives/NC_023610.1__YP_009010284.pdb
- FN_FP_deposcope_032024/False_positives/NC_025422.1__YP_009098968.pdb
- FN_FP_deposcope_032024/False_positives/NC_027364.1__YP_009150318.pdb
- FN_FP_deposcope_032024/False_positives/NC_027364.1__YP_009150387.pdb
- FN_FP_deposcope_032024/False_positives/NC_027364.1__YP_009150829.pdb
- FN_FP_deposcope_032024/False_positives/AY349011.3__AAQ54998.pdb
- FN_FP_deposcope_032024/False_positives/FQ482084.1__CBX44498.pdb
- FN_FP_deposcope_032024/False_positives/GQ413937.1__ACY66694.pdb
- FN_FP_deposcope_032024/False_positives/GQ413937.1__ACY66700.pdb
- FN_FP_deposcope_032024/False_positives/HQ632825.1__AGN12239.pdb
- FN_FP_deposcope_032024/False_positives/HQ632825.1__AGN12247.pdb
- FN_FP_deposcope_032024/False_positives/HQ632825.1__AGN12298.pdb
- FN_FP_deposcope_032024/False_positives/HQ632825.1__AGN12302.pdb
- FN_FP_deposcope_032024/False_positives/HQ632825.1__AGN12307.pdb
- FN_FP_deposcope_032024/False_positives/KC821608.1__AGO47494.pdb
- FN_FP_deposcope_032024/False_positives/KC821610.1__AGO47761.pdb
- FN_FP_deposcope_032024/False_positives/KC821629.1__AGO49269.pdb
- FN_FP_deposcope_032024/False_positives/KC821630.1__AGO49349.pdb
- FN_FP_deposcope_032024/False_positives/KC821634.1__AGO49767.pdb
- FN_FP_deposcope_032024/False_positives/NC_002730.1__NP_112082.pdb
- FN_FP_deposcope_032024/False_positives/NC_006883.2__YP_214253.pdb
- FN_FP_deposcope_032024/False_positives/NC_006883.2__YP_214258.pdb
- FN_FP_deposcope_032024/False_positives/NC_006883.2__YP_214266.pdb
- FN_FP_deposcope_032024/False_positives/NC_006883.2__YP_214524.pdb
- FN_FP_deposcope_032024/False_positives/NC_006883.2__YP_214532.pdb
- FN_FP_deposcope_032024/False_positives/NC_007055.1__YP_240100.pdb
- FN_FP_deposcope_032024/False_positives/NC_007636.1__YP_424954.pdb
- FN_FP_deposcope_032024/False_positives/NC_007637.1__YP_425011.pdb
- FN_FP_deposcope_032024/False_positives/NC_008152.1__YP_654134.pdb
- FN_FP_deposcope_032024/False_positives/NC_009014.1__YP_001039670.pdb
- FN_FP_deposcope_032024/False_positives/NC_011421.1__YP_002300337.pdb
- FN_FP_deposcope_032024/False_positives/NC_011421.1__YP_002300371.pdb
- FN_FP_deposcope_032024/False_positives/NC_011976.1__YP_002533467.pdb
- FN_FP_deposcope_032024/False_positives/NC_015208.1__YP_004286217.pdb
- FN_FP_deposcope_032024/False_positives/NC_015295.1__YP_004327330.pdb
- FN_FP_deposcope_032024/False_positives/NC_015296.1__YP_004327541.pdb
- FN_FP_deposcope_032024/False_positives/NC_015296.1__YP_004327543.pdb
- FN_FP_deposcope_032024/False_positives/NC_016071.1__YP_004893846.pdb
- FN_FP_deposcope_032024/False_positives/NC_019400.1__YP_006987068.pdb
- FN_FP_deposcope_032024/False_positives/NC_019401.1__YP_006987103.pdb
- FN_FP_deposcope_032024/False_positives/NC_019401.1__YP_006987359.pdb
- FN_FP_deposcope_032024/False_positives/NC_019403.1__YP_006987800.pdb
- FN_FP_deposcope_032024/False_positives/NC_019454.1__YP_007002897.pdb
- FN_FP_deposcope_032024/False_positives/NC_019510.1__YP_007005461.pdb
- FN_FP_deposcope_032024/False_positives/NC_019526.1__YP_007007680.pdb
- FN_FP_deposcope_032024/False_positives/NC_019526.1__YP_007007682.pdb
- FN_FP_deposcope_032024/False_positives/NC_019526.1__YP_007007683.pdb
- FN_FP_deposcope_032024/False_positives/NC_019526.1__YP_007007684.pdb
- FN_FP_deposcope_032024/False_positives/NC_019526.1__YP_007007686.pdb
- FN_FP_deposcope_032024/False_positives/NC_019526.1__YP_007007687.pdb
- FN_FP_deposcope_032024/False_positives/NC_019526.1__YP_007007688.pdb
- FN_FP_deposcope_032024/False_positives/NC_019526.1__YP_007007689.pdb
- FN_FP_deposcope_032024/False_positives/NC_019530.1__YP_007008116.pdb
- FN_FP_deposcope_032024/False_positives/NC_019530.1__YP_007008118.pdb
- FN_FP_deposcope_032024/False_positives/NC_019530.1__YP_007008119.pdb
- FN_FP_deposcope_032024/False_positives/NC_019926.1__YP_007237561.pdb
- FN_FP_deposcope_032024/False_positives/NC_020078.1__YP_007348357.pdb
- FN_FP_deposcope_032024/False_positives/NC_020079.1__YP_007348548.pdb
- FN_FP_deposcope_032024/False_positives/NC_020083.1__YP_007349010.pdb
- FN_FP_deposcope_032024/False_positives/NC_020083.1__YP_007349017.pdb
- FN_FP_deposcope_032024/False_positives/NC_020083.1__YP_007349020.pdb
- FN_FP_deposcope_032024/False_positives/NC_020860.1__YP_007675705.pdb
- FN_FP_deposcope_032024/False_positives/NC_020873.1__YP_007677135.pdb
- FN_FP_deposcope_032024/False_positives/NC_021792.1__YP_008241126.pdb
- FN_FP_deposcope_032024/False_positives/NC_021802.1__YP_008242011.pdb
- FN_FP_deposcope_032024/False_positives/NC_021856.1__YP_008318293.pdb
- FN_FP_deposcope_032024/False_positives/NC_022768.1__YP_008770866.pdb
- FN_FP_deposcope_032024/False_positives/NC_022768.1__YP_008770867.pdb
- FN_FP_deposcope_032024/False_positives/NC_022768.1__YP_008770868.pdb
- FN_FP_deposcope_032024/False_positives/NC_022772.1__YP_008771658.pdb
- FN_FP_deposcope_032024/False_positives/NC_022772.1__YP_008771659.pdb
- FN_FP_deposcope_032024/False_positives/NC_023694.1__YP_009012583.pdb
- FN_FP_deposcope_032024/False_positives/NC_024792.1__YP_009056509.pdb
- FN_FP_deposcope_032024/False_positives/NC_025422.1__YP_009098911.pdb
- FN_FP_deposcope_032024/False_positives/NC_025446.1__YP_009101512.pdb
- FN_FP_deposcope_032024/False_positives/NC_025446.1__YP_009101514.pdb
- FN_FP_deposcope_032024/False_positives/NC_025446.1__YP_009101515.pdb
- FN_FP_deposcope_032024/False_positives/NC_027351.1__YP_009148844.pdb
- FN_FP_deposcope_032024/False_positives/NC_027364.1__YP_009150385.pdb
- FN_FP_deposcope_032024/False_positives/NC_027364.1__YP_009150600.pdb
- FN_FP_deposcope_032024/False_positives/NC_027364.1__YP_009150601.pdb
- FN_FP_deposcope_032024/False_positives/NC_027364.1__YP_009150602.pdb
- FN_FP_deposcope_032024/False_positives/NC_027364.1__YP_009150603.pdb
- FN_FP_deposcope_032024/False_positives/NC_027364.1__YP_009150604.pdb
- FN_FP_deposcope_032024/False_positives/NC_027364.1__YP_009150605.pdb
- FN_FP_deposcope_032024/False_positives/NC_027364.1__YP_009150608.pdb
- FN_FP_deposcope_032024/False_positives/NC_027364.1__YP_009150610.pdb
- FN_FP_deposcope_032024/False_positives/NC_041856.1__YP_009592102.pdb
- FN_FP_deposcope_032024/False_negatives/
- FN_FP_deposcope_032024/False_negatives/FR671405.1__CBW38917.pdb
- FN_FP_deposcope_032024/False_negatives/FR671406.1__CBW38974.pdb
- FN_FP_deposcope_032024/False_negatives/FR671407.1__CBW39031.pdb
- FN_FP_deposcope_032024/False_negatives/FR671410.1__CBW39181.pdb
- FN_FP_deposcope_032024/False_negatives/FR671411.1__CBW39235.pdb
- FN_FP_deposcope_032024/False_negatives/GU323708.1__ADA79896.pdb
- FN_FP_deposcope_032024/False_negatives/GU323708.1__ADA79897.pdb
- FN_FP_deposcope_032024/False_negatives/HG799496.1__YP_009042723.pdb
- FN_FP_deposcope_032024/False_negatives/HG799497.1__YP_009043178.pdb
- FN_FP_deposcope_032024/False_negatives/JX262376.1__AFO10889.pdb
- FN_FP_deposcope_032024/False_negatives/KC700556.1__YP_008050881.pdb
- FN_FP_deposcope_032024/False_negatives/KC700557.1__YP_008051427.pdb
- FN_FP_deposcope_032024/False_negatives/KC700558.1__YP_008060258.pdb
- FN_FP_deposcope_032024/False_negatives/KJ417497.1__AHN84645.pdb
- FN_FP_deposcope_032024/False_negatives/NC_017972.1__AFH14728.pdb
- FN_FP_deposcope_032024/False_negatives/NC_018836.1__YP_006906201.pdb
- FN_FP_deposcope_032024/False_negatives/NC_019414.1__YP_006990138.pdb
- FN_FP_deposcope_032024/False_negatives/NC_019487.1__YP_007003328.pdb
- FN_FP_deposcope_032024/False_negatives/NC_020081.2__YP_007349243.pdb
- FN_FP_deposcope_032024/False_negatives/NC_020083.1__AFX93507.pdb
- FN_FP_deposcope_032024/False_negatives/NC_021856.1__YP_008318292.pdb
- FN_FP_deposcope_032024/False_negatives/NC_021856.1__YP_008318429.pdb
- FN_FP_deposcope_032024/False_negatives/NC_024792.1__YP_009056510.pdb
- FN_FP_deposcope_032024/False_negatives/NC_025422.1__AGS80957.pdb
- FN_FP_deposcope_032024/False_negatives/NC_041856.1__AFV51346.pdb
- FN_FP_deposcope_032024/False_negatives/HG799490.1__YP_009043945.pdb
