# Supplementary material for: DepoScope: Accurate phage depolymerase annotation and domain delineation using large language models
Source: PLoS Comput Biol. 2024 Aug 5;20(8):e1011831. doi: 10.1371/journal.pcbi.1011831 (PMC11326577; doi:10.1371/journal.pcbi.1011831)
Supplement: S1 Data — (ZIP) [file pcbi.1011831.s003.zip › FN_FP_deposcope_032024/False_positives/CP000711.1__ABQ88395.pdb]

PARENT N/A
ATOM      1  N   MET A   1      -4.597  34.506  31.604  1.00  0.76           N  
ATOM      2  CA  MET A   1      -3.627  33.761  30.807  1.00  0.82           C  
ATOM      3  C   MET A   1      -4.241  33.303  29.489  1.00  0.81           C  
ATOM      4  CB  MET A   1      -3.103  32.554  31.588  1.00  0.75           C  
ATOM      5  O   MET A   1      -5.248  32.592  29.483  1.00  0.76           O  
ATOM      6  CG  MET A   1      -2.237  32.925  32.781  1.00  0.67           C  
ATOM      7  SD  MET A   1      -1.599  31.452  33.671  1.00  0.73           S  
ATOM      8  CE  MET A   1      -0.988  32.235  35.189  1.00  0.65           C  
ATOM      9  N   PRO A   2      -3.752  33.725  28.372  1.00  0.81           N  
ATOM     10  CA  PRO A   2      -4.349  33.239  27.126  1.00  0.83           C  
ATOM     11  C   PRO A   2      -4.150  31.739  26.921  1.00  0.83           C  
ATOM     12  CB  PRO A   2      -3.614  34.040  26.048  1.00  0.80           C  
ATOM     13  O   PRO A   2      -3.068  31.214  27.195  1.00  0.82           O  
ATOM     14  CG  PRO A   2      -2.285  34.362  26.651  1.00  0.76           C  
ATOM     15  CD  PRO A   2      -2.462  34.530  28.133  1.00  0.76           C  
ATOM     16  N   ILE A   3      -5.229  31.040  26.629  1.00  0.81           N  
ATOM     17  CA  ILE A   3      -5.209  29.665  26.141  1.00  0.83           C  
ATOM     18  C   ILE A   3      -5.060  29.659  24.621  1.00  0.80           C  
ATOM     19  CB  ILE A   3      -6.485  28.900  26.557  1.00  0.79           C  
ATOM     20  O   ILE A   3      -5.854  30.282  23.911  1.00  0.78           O  
ATOM     21  CG1 ILE A   3      -6.624  28.884  28.084  1.00  0.76           C  
ATOM     22  CG2 ILE A   3      -6.468  27.475  25.995  1.00  0.73           C  
ATOM     23  CD1 ILE A   3      -7.931  28.281  28.580  1.00  0.74           C  
ATOM     24  N   GLN A   4      -4.088  28.974  24.198  1.00  0.81           N  
ATOM     25  CA  GLN A   4      -3.885  28.768  22.768  1.00  0.83           C  
ATOM     26  C   GLN A   4      -4.127  27.311  22.382  1.00  0.83           C  
ATOM     27  CB  GLN A   4      -2.474  29.193  22.358  1.00  0.80           C  
ATOM     28  O   GLN A   4      -3.502  26.405  22.937  1.00  0.82           O  
ATOM     29  CG  GLN A   4      -2.214  29.098  20.861  1.00  0.72           C  
ATOM     30  CD  GLN A   4      -0.877  29.693  20.459  1.00  0.70           C  
ATOM     31  NE2 GLN A   4      -0.491  29.491  19.204  1.00  0.63           N  
ATOM     32  OE1 GLN A   4      -0.196  30.329  21.271  1.00  0.71           O  
ATOM     33  N   GLN A   5      -4.986  27.069  21.386  1.00  0.80           N  
ATOM     34  CA  GLN A   5      -5.190  25.751  20.794  1.00  0.81           C  
ATOM     35  C   GLN A   5      -4.040  25.383  19.861  1.00  0.81           C  
ATOM     36  CB  GLN A   5      -6.517  25.703  20.035  1.00  0.78           C  
ATOM     37  O   GLN A   5      -3.638  26.185  19.015  1.00  0.78           O  
ATOM     38  CG  GLN A   5      -7.740  25.890  20.922  1.00  0.72           C  
ATOM     39  CD  GLN A   5      -7.958  24.729  21.874  1.00  0.69           C  
ATOM     40  NE2 GLN A   5      -8.632  24.993  22.988  1.00  0.60           N  
ATOM     41  OE1 GLN A   5      -7.523  23.603  21.610  1.00  0.68           O  
ATOM     42  N   LEU A   6      -3.520  24.176  20.062  1.00  0.79           N  
ATOM     43  CA  LEU A   6      -2.477  23.633  19.198  1.00  0.79           C  
ATOM     44  C   LEU A   6      -3.054  22.606  18.229  1.00  0.78           C  
ATOM     45  CB  LEU A   6      -1.366  22.995  20.036  1.00  0.77           C  
ATOM     46  O   LEU A   6      -3.700  21.644  18.650  1.00  0.75           O  
ATOM     47  CG  LEU A   6      -0.617  23.925  20.991  1.00  0.74           C  
ATOM     48  CD1 LEU A   6       0.489  23.164  21.714  1.00  0.70           C  
ATOM     49  CD2 LEU A   6      -0.045  25.120  20.235  1.00  0.71           C  
ATOM     50  N   PRO A   7      -2.922  22.870  16.971  1.00  0.75           N  
ATOM     51  CA  PRO A   7      -3.319  21.823  16.028  1.00  0.74           C  
ATOM     52  C   PRO A   7      -2.431  20.583  16.115  1.00  0.75           C  
ATOM     53  CB  PRO A   7      -3.174  22.503  14.664  1.00  0.72           C  
ATOM     54  O   PRO A   7      -1.215  20.676  15.931  1.00  0.73           O  
ATOM     55  CG  PRO A   7      -2.078  23.502  14.850  1.00  0.69           C  
ATOM     56  CD  PRO A   7      -2.106  23.982  16.273  1.00  0.68           C  
ATOM     57  N   LEU A   8      -2.946  19.438  16.484  1.00  0.70           N  
ATOM     58  CA  LEU A   8      -2.257  18.152  16.465  1.00  0.68           C  
ATOM     59  C   LEU A   8      -2.134  17.622  15.040  1.00  0.67           C  
ATOM     60  CB  LEU A   8      -2.995  17.135  17.338  1.00  0.66           C  
ATOM     61  O   LEU A   8      -1.231  16.838  14.740  1.00  0.63           O  
ATOM     62  CG  LEU A   8      -2.951  17.379  18.848  1.00  0.65           C  
ATOM     63  CD1 LEU A   8      -3.789  16.334  19.578  1.00  0.62           C  
ATOM     64  CD2 LEU A   8      -1.512  17.363  19.350  1.00  0.65           C  
ATOM     65  N   MET A   9      -3.009  18.046  14.103  1.00  0.58           N  
ATOM     66  CA  MET A   9      -3.221  17.497  12.767  1.00  0.58           C  
ATOM     67  C   MET A   9      -2.434  18.283  11.724  1.00  0.57           C  
ATOM     68  CB  MET A   9      -4.709  17.502  12.412  1.00  0.50           C  
ATOM     69  O   MET A   9      -2.465  17.953  10.537  1.00  0.53           O  
ATOM     70  CG  MET A   9      -5.556  16.614  13.309  1.00  0.45           C  
ATOM     71  SD  MET A   9      -7.119  16.088  12.504  1.00  0.48           S  
ATOM     72  CE  MET A   9      -8.021  17.663  12.497  1.00  0.36           C  
ATOM     73  N   LYS A  10      -1.762  19.334  12.051  1.00  0.53           N  
ATOM     74  CA  LYS A  10      -1.048  20.131  11.058  1.00  0.52           C  
ATOM     75  C   LYS A  10       0.452  19.850  11.103  1.00  0.52           C  
ATOM     76  CB  LYS A  10      -1.308  21.621  11.278  1.00  0.47           C  
ATOM     77  O   LYS A  10       1.104  20.097  12.119  1.00  0.49           O  
ATOM     78  CG  LYS A  10      -2.585  22.129  10.624  1.00  0.42           C  
ATOM     79  CD  LYS A  10      -2.672  23.649  10.674  1.00  0.44           C  
ATOM     80  CE  LYS A  10      -3.948  24.159  10.018  1.00  0.35           C  
ATOM     81  NZ  LYS A  10      -4.002  25.651   9.996  1.00  0.34           N  
ATOM     82  N   GLY A  11       0.911  18.931  10.155  1.00  0.48           N  
ATOM     83  CA  GLY A  11       2.344  19.012   9.920  1.00  0.46           C  
ATOM     84  C   GLY A  11       2.886  20.426  10.018  1.00  0.48           C  
ATOM     85  O   GLY A  11       2.118  21.384  10.130  1.00  0.45           O  
ATOM     86  N   VAL A  12       4.125  20.700  10.348  1.00  0.43           N  
ATOM     87  CA  VAL A  12       4.786  21.996  10.449  1.00  0.45           C  
ATOM     88  C   VAL A  12       4.508  22.818   9.193  1.00  0.43           C  
ATOM     89  CB  VAL A  12       6.309  21.842  10.658  1.00  0.39           C  
ATOM     90  O   VAL A  12       4.764  22.362   8.076  1.00  0.41           O  
ATOM     91  CG1 VAL A  12       6.947  23.186  11.003  1.00  0.34           C  
ATOM     92  CG2 VAL A  12       6.596  20.815  11.752  1.00  0.34           C  
ATOM     93  N   GLY A  13       3.510  23.757   9.189  1.00  0.43           N  
ATOM     94  CA  GLY A  13       3.196  24.851   8.284  1.00  0.43           C  
ATOM     95  C   GLY A  13       4.429  25.537   7.727  1.00  0.43           C  
ATOM     96  O   GLY A  13       5.484  25.543   8.364  1.00  0.42           O  
ATOM     97  N   LYS A  14       4.446  25.733   6.408  1.00  0.43           N  
ATOM     98  CA  LYS A  14       5.313  26.463   5.488  1.00  0.44           C  
ATOM     99  C   LYS A  14       6.013  27.621   6.195  1.00  0.43           C  
ATOM    100  CB  LYS A  14       4.511  26.985   4.295  1.00  0.40           C  
ATOM    101  O   LYS A  14       6.927  28.233   5.639  1.00  0.41           O  
ATOM    102  CG  LYS A  14       4.187  25.923   3.255  1.00  0.38           C  
ATOM    103  CD  LYS A  14       3.529  26.530   2.022  1.00  0.41           C  
ATOM    104  CE  LYS A  14       3.214  25.470   0.976  1.00  0.34           C  
ATOM    105  NZ  LYS A  14       2.566  26.060  -0.233  1.00  0.34           N  
ATOM    106  N   ASP A  15       5.475  28.077   7.306  1.00  0.43           N  
ATOM    107  CA  ASP A  15       5.840  29.418   7.752  1.00  0.46           C  
ATOM    108  C   ASP A  15       7.250  29.438   8.337  1.00  0.43           C  
ATOM    109  CB  ASP A  15       4.835  29.932   8.786  1.00  0.40           C  
ATOM    110  O   ASP A  15       7.815  30.508   8.572  1.00  0.41           O  
ATOM    111  CG  ASP A  15       3.611  30.573   8.155  1.00  0.38           C  
ATOM    112  OD1 ASP A  15       3.681  30.996   6.981  1.00  0.39           O  
ATOM    113  OD2 ASP A  15       2.569  30.659   8.840  1.00  0.39           O  
ATOM    114  N   PHE A  16       7.990  28.333   8.331  1.00  0.46           N  
ATOM    115  CA  PHE A  16       9.340  28.410   8.877  1.00  0.48           C  
ATOM    116  C   PHE A  16      10.380  28.236   7.777  1.00  0.47           C  
ATOM    117  CB  PHE A  16       9.543  27.348   9.963  1.00  0.43           C  
ATOM    118  O   PHE A  16      10.697  27.111   7.386  1.00  0.46           O  
ATOM    119  CG  PHE A  16       8.746  27.600  11.215  1.00  0.42           C  
ATOM    120  CD1 PHE A  16       9.217  28.469  12.191  1.00  0.40           C  
ATOM    121  CD2 PHE A  16       7.526  26.967  11.414  1.00  0.41           C  
ATOM    122  CE1 PHE A  16       8.481  28.704  13.351  1.00  0.40           C  
ATOM    123  CE2 PHE A  16       6.786  27.197  12.571  1.00  0.43           C  
ATOM    124  CZ  PHE A  16       7.266  28.065  13.538  1.00  0.39           C  
ATOM    125  N   ARG A  17      10.556  29.228   6.946  1.00  0.46           N  
ATOM    126  CA  ARG A  17      11.486  29.350   5.827  1.00  0.47           C  
ATOM    127  C   ARG A  17      12.831  28.716   6.163  1.00  0.46           C  
ATOM    128  CB  ARG A  17      11.679  30.819   5.446  1.00  0.41           C  
ATOM    129  O   ARG A  17      13.584  28.333   5.264  1.00  0.43           O  
ATOM    130  CG  ARG A  17      10.487  31.431   4.728  1.00  0.38           C  
ATOM    131  CD  ARG A  17      10.791  32.836   4.226  1.00  0.40           C  
ATOM    132  NE  ARG A  17       9.578  33.533   3.807  1.00  0.35           N  
ATOM    133  NH1 ARG A  17      10.688  35.295   2.808  1.00  0.27           N  
ATOM    134  NH2 ARG A  17       8.396  35.232   2.811  1.00  0.23           N  
ATOM    135  CZ  ARG A  17       9.557  34.685   3.143  1.00  0.34           C  
ATOM    136  N   ASN A  18      13.119  28.494   7.451  1.00  0.45           N  
ATOM    137  CA  ASN A  18      14.461  28.031   7.788  1.00  0.47           C  
ATOM    138  C   ASN A  18      14.423  26.712   8.554  1.00  0.45           C  
ATOM    139  CB  ASN A  18      15.208  29.094   8.596  1.00  0.40           C  
ATOM    140  O   ASN A  18      15.463  26.207   8.980  1.00  0.41           O  
ATOM    141  CG  ASN A  18      15.454  30.364   7.805  1.00  0.38           C  
ATOM    142  ND2 ASN A  18      15.657  31.471   8.510  1.00  0.30           N  
ATOM    143  OD1 ASN A  18      15.461  30.350   6.572  1.00  0.38           O  
ATOM    144  N   ALA A  19      13.244  26.144   8.857  1.00  0.47           N  
ATOM    145  CA  ALA A  19      13.212  24.768   9.347  1.00  0.47           C  
ATOM    146  C   ALA A  19      13.247  23.773   8.192  1.00  0.47           C  
ATOM    147  CB  ALA A  19      11.971  24.538  10.206  1.00  0.44           C  
ATOM    148  O   ALA A  19      12.526  23.933   7.204  1.00  0.45           O  
ATOM    149  N   ASP A  20      14.477  23.249   7.855  1.00  0.50           N  
ATOM    150  CA  ASP A  20      14.392  22.030   7.055  1.00  0.49           C  
ATOM    151  C   ASP A  20      13.012  21.388   7.179  1.00  0.49           C  
ATOM    152  CB  ASP A  20      15.475  21.035   7.476  1.00  0.45           C  
ATOM    153  O   ASP A  20      12.448  21.322   8.274  1.00  0.47           O  
ATOM    154  CG  ASP A  20      16.851  21.398   6.947  1.00  0.42           C  
ATOM    155  OD1 ASP A  20      16.944  22.053   5.886  1.00  0.42           O  
ATOM    156  OD2 ASP A  20      17.853  21.023   7.595  1.00  0.42           O  
ATOM    157  N   TYR A  21      12.078  21.724   6.312  1.00  0.50           N  
ATOM    158  CA  TYR A  21      10.805  21.025   6.181  1.00  0.52           C  
ATOM    159  C   TYR A  21      10.851  19.671   6.880  1.00  0.50           C  
ATOM    160  CB  TYR A  21      10.444  20.838   4.704  1.00  0.45           C  
ATOM    161  O   TYR A  21      11.401  18.707   6.343  1.00  0.48           O  
ATOM    162  CG  TYR A  21       9.496  21.885   4.173  1.00  0.43           C  
ATOM    163  CD1 TYR A  21       8.116  21.726   4.287  1.00  0.38           C  
ATOM    164  CD2 TYR A  21       9.977  23.036   3.557  1.00  0.39           C  
ATOM    165  CE1 TYR A  21       7.239  22.688   3.797  1.00  0.35           C  
ATOM    166  CE2 TYR A  21       9.108  24.004   3.064  1.00  0.40           C  
ATOM    167  OH  TYR A  21       6.879  24.778   2.703  1.00  0.24           O  
ATOM    168  CZ  TYR A  21       7.743  23.822   3.189  1.00  0.35           C  
ATOM    169  N   ILE A  22      10.919  19.645   8.144  1.00  0.54           N  
ATOM    170  CA  ILE A  22      10.694  18.357   8.792  1.00  0.53           C  
ATOM    171  C   ILE A  22       9.195  18.091   8.906  1.00  0.55           C  
ATOM    172  CB  ILE A  22      11.356  18.304  10.187  1.00  0.49           C  
ATOM    173  O   ILE A  22       8.537  18.594   9.820  1.00  0.52           O  
ATOM    174  CG1 ILE A  22      12.848  18.641  10.084  1.00  0.41           C  
ATOM    175  CG2 ILE A  22      11.148  16.930  10.831  1.00  0.42           C  
ATOM    176  CD1 ILE A  22      13.565  18.694  11.426  1.00  0.40           C  
ATOM    177  N   ASP A  23       8.526  18.071   7.751  1.00  0.60           N  
ATOM    178  CA  ASP A  23       7.200  17.498   7.960  1.00  0.60           C  
ATOM    179  C   ASP A  23       7.271  16.260   8.850  1.00  0.61           C  
ATOM    180  CB  ASP A  23       6.550  17.147   6.621  1.00  0.54           C  
ATOM    181  O   ASP A  23       7.790  15.221   8.437  1.00  0.57           O  
ATOM    182  CG  ASP A  23       5.614  18.230   6.113  1.00  0.51           C  
ATOM    183  OD1 ASP A  23       5.274  19.153   6.885  1.00  0.50           O  
ATOM    184  OD2 ASP A  23       5.211  18.158   4.932  1.00  0.51           O  
ATOM    185  N   TYR A  24       6.990  16.544  10.152  1.00  0.76           N  
ATOM    186  CA  TYR A  24       6.811  15.458  11.110  1.00  0.76           C  
ATOM    187  C   TYR A  24       5.576  14.631  10.771  1.00  0.77           C  
ATOM    188  CB  TYR A  24       6.694  16.010  12.533  1.00  0.73           C  
ATOM    189  O   TYR A  24       4.446  15.096  10.932  1.00  0.73           O  
ATOM    190  CG  TYR A  24       7.951  16.683  13.028  1.00  0.69           C  
ATOM    191  CD1 TYR A  24       9.048  15.933  13.446  1.00  0.65           C  
ATOM    192  CD2 TYR A  24       8.045  18.070  13.079  1.00  0.66           C  
ATOM    193  CE1 TYR A  24      10.208  16.548  13.905  1.00  0.61           C  
ATOM    194  CE2 TYR A  24       9.200  18.696  13.536  1.00  0.61           C  
ATOM    195  OH  TYR A  24      11.421  18.543  14.399  1.00  0.53           O  
ATOM    196  CZ  TYR A  24      10.275  17.928  13.946  1.00  0.60           C  
ATOM    197  N   LEU A  25       5.836  13.595  10.097  1.00  0.84           N  
ATOM    198  CA  LEU A  25       4.762  12.653   9.806  1.00  0.84           C  
ATOM    199  C   LEU A  25       4.331  11.912  11.068  1.00  0.85           C  
ATOM    200  CB  LEU A  25       5.203  11.650   8.737  1.00  0.83           C  
ATOM    201  O   LEU A  25       5.174  11.410  11.816  1.00  0.84           O  
ATOM    202  CG  LEU A  25       5.606  12.236   7.383  1.00  0.83           C  
ATOM    203  CD1 LEU A  25       6.172  11.144   6.480  1.00  0.81           C  
ATOM    204  CD2 LEU A  25       4.415  12.920   6.720  1.00  0.82           C  
ATOM    205  N   PRO A  26       3.077  12.010  11.491  1.00  0.87           N  
ATOM    206  CA  PRO A  26       2.632  11.104  12.552  1.00  0.87           C  
ATOM    207  C   PRO A  26       3.046   9.655  12.304  1.00  0.88           C  
ATOM    208  CB  PRO A  26       1.108  11.249  12.524  1.00  0.86           C  
ATOM    209  O   PRO A  26       3.143   9.226  11.151  1.00  0.88           O  
ATOM    210  CG  PRO A  26       0.786  11.625  11.114  1.00  0.84           C  
ATOM    211  CD  PRO A  26       1.958  12.367  10.539  1.00  0.83           C  
ATOM    212  N   VAL A  27       3.352   8.910  13.380  1.00  0.90           N  
ATOM    213  CA  VAL A  27       3.665   7.486  13.322  1.00  0.90           C  
ATOM    214  C   VAL A  27       2.517   6.679  13.924  1.00  0.90           C  
ATOM    215  CB  VAL A  27       4.985   7.165  14.059  1.00  0.89           C  
ATOM    216  O   VAL A  27       2.089   6.941  15.050  1.00  0.90           O  
ATOM    217  CG1 VAL A  27       5.315   5.677  13.951  1.00  0.89           C  
ATOM    218  CG2 VAL A  27       6.127   8.011  13.499  1.00  0.89           C  
ATOM    219  N   ASN A  28       1.935   5.770  13.162  1.00  0.92           N  
ATOM    220  CA  ASN A  28       0.869   4.832  13.497  1.00  0.92           C  
ATOM    221  C   ASN A  28      -0.407   5.558  13.915  1.00  0.92           C  
ATOM    222  CB  ASN A  28       1.323   3.877  14.603  1.00  0.92           C  
ATOM    223  O   ASN A  28      -1.169   5.057  14.743  1.00  0.91           O  
ATOM    224  CG  ASN A  28       2.457   2.973  14.165  1.00  0.92           C  
ATOM    225  ND2 ASN A  28       3.220   2.469  15.128  1.00  0.91           N  
ATOM    226  OD1 ASN A  28       2.648   2.729  12.971  1.00  0.91           O  
ATOM    227  N   MET A  29      -0.674   6.786  13.356  1.00  0.91           N  
ATOM    228  CA  MET A  29      -1.845   7.614  13.628  1.00  0.91           C  
ATOM    229  C   MET A  29      -2.500   8.074  12.330  1.00  0.91           C  
ATOM    230  CB  MET A  29      -1.462   8.827  14.478  1.00  0.90           C  
ATOM    231  O   MET A  29      -1.817   8.542  11.417  1.00  0.90           O  
ATOM    232  CG  MET A  29      -0.820   8.465  15.808  1.00  0.88           C  
ATOM    233  SD  MET A  29      -2.016   7.726  16.988  1.00  0.88           S  
ATOM    234  CE  MET A  29      -3.079   9.161  17.308  1.00  0.81           C  
ATOM    235  N   LEU A  30      -3.821   8.005  12.279  1.00  0.90           N  
ATOM    236  CA  LEU A  30      -4.654   8.519  11.197  1.00  0.90           C  
ATOM    237  C   LEU A  30      -5.505   9.690  11.676  1.00  0.89           C  
ATOM    238  CB  LEU A  30      -5.554   7.413  10.641  1.00  0.89           C  
ATOM    239  O   LEU A  30      -5.999   9.682  12.806  1.00  0.87           O  
ATOM    240  CG  LEU A  30      -4.844   6.215  10.008  1.00  0.89           C  
ATOM    241  CD1 LEU A  30      -5.854   5.135   9.638  1.00  0.88           C  
ATOM    242  CD2 LEU A  30      -4.047   6.651   8.783  1.00  0.88           C  
ATOM    243  N   ALA A  31      -5.655  10.675  10.767  1.00  0.85           N  
ATOM    244  CA  ALA A  31      -6.623  11.741  11.007  1.00  0.84           C  
ATOM    245  C   ALA A  31      -8.042  11.273  10.698  1.00  0.83           C  
ATOM    246  CB  ALA A  31      -6.278  12.972  10.171  1.00  0.82           C  
ATOM    247  O   ALA A  31      -8.329  10.838   9.580  1.00  0.81           O  
ATOM    248  N   THR A  32      -8.908  11.302  11.665  1.00  0.81           N  
ATOM    249  CA  THR A  32     -10.302  10.967  11.398  1.00  0.80           C  
ATOM    250  C   THR A  32     -10.969  12.055  10.562  1.00  0.79           C  
ATOM    251  CB  THR A  32     -11.089  10.765  12.706  1.00  0.78           C  
ATOM    252  O   THR A  32     -10.870  13.241  10.884  1.00  0.76           O  
ATOM    253  CG2 THR A  32     -12.503  10.266  12.426  1.00  0.69           C  
ATOM    254  OG1 THR A  32     -10.408   9.806  13.523  1.00  0.70           O  
ATOM    255  N   PRO A  33     -11.600  11.647   9.551  1.00  0.73           N  
ATOM    256  CA  PRO A  33     -12.371  12.627   8.783  1.00  0.71           C  
ATOM    257  C   PRO A  33     -13.399  13.368   9.634  1.00  0.72           C  
ATOM    258  CB  PRO A  33     -13.060  11.773   7.715  1.00  0.69           C  
ATOM    259  O   PRO A  33     -14.012  12.773  10.525  1.00  0.68           O  
ATOM    260  CG  PRO A  33     -12.285  10.496   7.688  1.00  0.68           C  
ATOM    261  CD  PRO A  33     -11.630  10.307   9.026  1.00  0.67           C  
ATOM    262  N   LYS A  34     -13.473  14.622   9.446  1.00  0.65           N  
ATOM    263  CA  LYS A  34     -14.510  15.403  10.114  1.00  0.64           C  
ATOM    264  C   LYS A  34     -15.903  14.926   9.711  1.00  0.65           C  
ATOM    265  CB  LYS A  34     -14.353  16.890   9.794  1.00  0.60           C  
ATOM    266  O   LYS A  34     -16.356  15.189   8.595  1.00  0.62           O  
ATOM    267  CG  LYS A  34     -13.131  17.534  10.433  1.00  0.56           C  
ATOM    268  CD  LYS A  34     -13.104  19.039  10.196  1.00  0.57           C  
ATOM    269  CE  LYS A  34     -11.871  19.682  10.816  1.00  0.49           C  
ATOM    270  NZ  LYS A  34     -11.851  21.160  10.604  1.00  0.43           N  
ATOM    271  N   GLU A  35     -16.525  14.090  10.576  1.00  0.62           N  
ATOM    272  CA  GLU A  35     -17.913  13.731  10.304  1.00  0.62           C  
ATOM    273  C   GLU A  35     -18.843  14.923  10.515  1.00  0.63           C  
ATOM    274  CB  GLU A  35     -18.350  12.561  11.190  1.00  0.58           C  
ATOM    275  O   GLU A  35     -19.860  15.052   9.830  1.00  0.60           O  
ATOM    276  CG  GLU A  35     -17.642  11.252  10.872  1.00  0.55           C  
ATOM    277  CD  GLU A  35     -18.063  10.106  11.780  1.00  0.55           C  
ATOM    278  OE1 GLU A  35     -18.844  10.340  12.730  1.00  0.57           O  
ATOM    279  OE2 GLU A  35     -17.607   8.966  11.539  1.00  0.51           O  
ATOM    280  N   ILE A  36     -18.623  15.639  11.478  1.00  0.58           N  
ATOM    281  CA  ILE A  36     -19.531  16.658  11.992  1.00  0.58           C  
ATOM    282  C   ILE A  36     -18.908  18.041  11.816  1.00  0.58           C  
ATOM    283  CB  ILE A  36     -19.876  16.411  13.478  1.00  0.51           C  
ATOM    284  O   ILE A  36     -17.786  18.285  12.267  1.00  0.55           O  
ATOM    285  CG1 ILE A  36     -20.448  15.001  13.665  1.00  0.41           C  
ATOM    286  CG2 ILE A  36     -20.855  17.472  13.989  1.00  0.42           C  
ATOM    287  CD1 ILE A  36     -20.722  14.632  15.117  1.00  0.40           C  
ATOM    288  N   LEU A  37     -19.652  18.893  11.003  1.00  0.56           N  
ATOM    289  CA  LEU A  37     -19.391  20.319  10.840  1.00  0.56           C  
ATOM    290  C   LEU A  37     -19.121  20.979  12.187  1.00  0.55           C  
ATOM    291  CB  LEU A  37     -20.572  21.005  10.149  1.00  0.49           C  
ATOM    292  O   LEU A  37     -19.940  20.885  13.105  1.00  0.51           O  
ATOM    293  CG  LEU A  37     -20.803  20.643   8.681  1.00  0.44           C  
ATOM    294  CD1 LEU A  37     -22.135  21.208   8.199  1.00  0.37           C  
ATOM    295  CD2 LEU A  37     -19.655  21.154   7.817  1.00  0.41           C  
ATOM    296  N   ASN A  38     -17.801  21.090  12.658  1.00  0.52           N  
ATOM    297  CA  ASN A  38     -17.213  21.876  13.737  1.00  0.53           C  
ATOM    298  C   ASN A  38     -16.407  21.000  14.693  1.00  0.52           C  
ATOM    299  CB  ASN A  38     -18.298  22.637  14.501  1.00  0.46           C  
ATOM    300  O   ASN A  38     -15.903  21.483  15.708  1.00  0.49           O  
ATOM    301  CG  ASN A  38     -18.967  23.704  13.658  1.00  0.42           C  
ATOM    302  ND2 ASN A  38     -20.251  23.936  13.903  1.00  0.41           N  
ATOM    303  OD1 ASN A  38     -18.334  24.315  12.792  1.00  0.44           O  
ATOM    304  N   SER A  39     -16.331  19.687  14.391  1.00  0.59           N  
ATOM    305  CA  SER A  39     -15.405  18.916  15.215  1.00  0.58           C  
ATOM    306  C   SER A  39     -13.956  19.240  14.870  1.00  0.59           C  
ATOM    307  CB  SER A  39     -15.655  17.417  15.042  1.00  0.54           C  
ATOM    308  O   SER A  39     -13.625  19.464  13.704  1.00  0.56           O  
ATOM    309  OG  SER A  39     -15.343  17.003  13.723  1.00  0.53           O  
ATOM    310  N   SER A  40     -13.069  19.659  15.809  1.00  0.59           N  
ATOM    311  CA  SER A  40     -11.619  19.573  15.667  1.00  0.57           C  
ATOM    312  C   SER A  40     -11.183  18.159  15.297  1.00  0.58           C  
ATOM    313  CB  SER A  40     -10.927  20.008  16.959  1.00  0.53           C  
ATOM    314  O   SER A  40     -11.587  17.191  15.944  1.00  0.55           O  
ATOM    315  OG  SER A  40     -11.390  19.243  18.059  1.00  0.53           O  
ATOM    316  N   GLY A  41     -11.174  17.757  14.036  1.00  0.68           N  
ATOM    317  CA  GLY A  41     -10.615  16.444  13.757  1.00  0.67           C  
ATOM    318  C   GLY A  41      -9.803  15.883  14.909  1.00  0.69           C  
ATOM    319  O   GLY A  41      -9.286  16.637  15.736  1.00  0.65           O  
ATOM    320  N   TYR A  42      -9.920  14.532  15.246  1.00  0.78           N  
ATOM    321  CA  TYR A  42      -9.050  13.827  16.181  1.00  0.79           C  
ATOM    322  C   TYR A  42      -8.150  12.838  15.448  1.00  0.80           C  
ATOM    323  CB  TYR A  42      -9.880  13.093  17.239  1.00  0.77           C  
ATOM    324  O   TYR A  42      -8.411  12.488  14.295  1.00  0.79           O  
ATOM    325  CG  TYR A  42     -10.887  12.129  16.659  1.00  0.73           C  
ATOM    326  CD1 TYR A  42     -12.181  12.544  16.354  1.00  0.69           C  
ATOM    327  CD2 TYR A  42     -10.546  10.803  16.416  1.00  0.70           C  
ATOM    328  CE1 TYR A  42     -13.113  11.659  15.822  1.00  0.65           C  
ATOM    329  CE2 TYR A  42     -11.470   9.909  15.884  1.00  0.66           C  
ATOM    330  OH  TYR A  42     -13.668   9.466  15.064  1.00  0.50           O  
ATOM    331  CZ  TYR A  42     -12.749  10.346  15.590  1.00  0.62           C  
ATOM    332  N   LEU A  43      -7.068  12.491  16.040  1.00  0.85           N  
ATOM    333  CA  LEU A  43      -6.168  11.434  15.591  1.00  0.85           C  
ATOM    334  C   LEU A  43      -6.495  10.113  16.279  1.00  0.86           C  
ATOM    335  CB  LEU A  43      -4.711  11.818  15.863  1.00  0.84           C  
ATOM    336  O   LEU A  43      -6.691  10.074  17.496  1.00  0.85           O  
ATOM    337  CG  LEU A  43      -4.180  13.039  15.109  1.00  0.80           C  
ATOM    338  CD1 LEU A  43      -2.813  13.442  15.651  1.00  0.75           C  
ATOM    339  CD2 LEU A  43      -4.105  12.753  13.613  1.00  0.76           C  
ATOM    340  N   ARG A  44      -6.494   9.158  15.531  1.00  0.88           N  
ATOM    341  CA  ARG A  44      -6.693   7.794  16.012  1.00  0.89           C  
ATOM    342  C   ARG A  44      -5.532   6.894  15.602  1.00  0.90           C  
ATOM    343  CB  ARG A  44      -8.011   7.224  15.482  1.00  0.87           C  
ATOM    344  O   ARG A  44      -4.956   7.067  14.526  1.00  0.89           O  
ATOM    345  CG  ARG A  44      -8.355   5.851  16.037  1.00  0.80           C  
ATOM    346  CD  ARG A  44      -9.712   5.368  15.546  1.00  0.77           C  
ATOM    347  NE  ARG A  44     -10.039   4.048  16.078  1.00  0.71           N  
ATOM    348  NH1 ARG A  44     -12.002   3.823  14.879  1.00  0.56           N  
ATOM    349  NH2 ARG A  44     -11.319   2.153  16.293  1.00  0.52           N  
ATOM    350  CZ  ARG A  44     -11.119   3.344  15.749  1.00  0.69           C  
ATOM    351  N   SER A  45      -5.229   5.922  16.464  1.00  0.91           N  
ATOM    352  CA  SER A  45      -4.237   4.911  16.111  1.00  0.91           C  
ATOM    353  C   SER A  45      -4.669   4.119  14.882  1.00  0.91           C  
ATOM    354  CB  SER A  45      -4.000   3.959  17.284  1.00  0.90           C  
ATOM    355  O   SER A  45      -5.850   3.798  14.727  1.00  0.91           O  
ATOM    356  OG  SER A  45      -5.224   3.410  17.742  1.00  0.86           O  
ATOM    357  N   PHE A  46      -3.739   3.805  14.048  1.00  0.93           N  
ATOM    358  CA  PHE A  46      -3.956   2.803  13.011  1.00  0.94           C  
ATOM    359  C   PHE A  46      -4.358   1.467  13.625  1.00  0.93           C  
ATOM    360  CB  PHE A  46      -2.697   2.631  12.156  1.00  0.93           C  
ATOM    361  O   PHE A  46      -3.816   1.065  14.657  1.00  0.93           O  
ATOM    362  CG  PHE A  46      -2.933   1.880  10.873  1.00  0.93           C  
ATOM    363  CD1 PHE A  46      -3.281   2.556   9.710  1.00  0.91           C  
ATOM    364  CD2 PHE A  46      -2.807   0.498  10.831  1.00  0.91           C  
ATOM    365  CE1 PHE A  46      -3.500   1.863   8.521  1.00  0.91           C  
ATOM    366  CE2 PHE A  46      -3.024  -0.201   9.647  1.00  0.91           C  
ATOM    367  CZ  PHE A  46      -3.371   0.484   8.493  1.00  0.90           C  
ATOM    368  N   PRO A  47      -5.379   0.755  13.058  1.00  0.94           N  
ATOM    369  CA  PRO A  47      -5.805  -0.530  13.617  1.00  0.94           C  
ATOM    370  C   PRO A  47      -4.656  -1.528  13.743  1.00  0.94           C  
ATOM    371  CB  PRO A  47      -6.848  -1.024  12.611  1.00  0.93           C  
ATOM    372  O   PRO A  47      -3.731  -1.517  12.927  1.00  0.93           O  
ATOM    373  CG  PRO A  47      -7.402   0.220  11.994  1.00  0.93           C  
ATOM    374  CD  PRO A  47      -6.289   1.219  11.854  1.00  0.92           C  
ATOM    375  N   GLY A  48      -4.698  -2.356  14.738  1.00  0.94           N  
ATOM    376  CA  GLY A  48      -3.705  -3.395  14.962  1.00  0.94           C  
ATOM    377  C   GLY A  48      -3.905  -4.612  14.080  1.00  0.94           C  
ATOM    378  O   GLY A  48      -4.887  -4.694  13.339  1.00  0.94           O  
ATOM    379  N   ILE A  49      -2.949  -5.565  14.146  1.00  0.95           N  
ATOM    380  CA  ILE A  49      -2.992  -6.827  13.416  1.00  0.95           C  
ATOM    381  C   ILE A  49      -2.935  -7.995  14.398  1.00  0.94           C  
ATOM    382  CB  ILE A  49      -1.836  -6.929  12.395  1.00  0.94           C  
ATOM    383  O   ILE A  49      -1.927  -8.192  15.080  1.00  0.93           O  
ATOM    384  CG1 ILE A  49      -1.808  -5.689  11.495  1.00  0.92           C  
ATOM    385  CG2 ILE A  49      -1.962  -8.208  11.562  1.00  0.91           C  
ATOM    386  CD1 ILE A  49      -3.053  -5.521  10.633  1.00  0.88           C  
ATOM    387  N   ALA A  50      -3.965  -8.834  14.410  1.00  0.94           N  
ATOM    388  CA  ALA A  50      -3.942 -10.121  15.101  1.00  0.95           C  
ATOM    389  C   ALA A  50      -3.497 -11.239  14.162  1.00  0.95           C  
ATOM    390  CB  ALA A  50      -5.316 -10.437  15.685  1.00  0.94           C  
ATOM    391  O   ALA A  50      -3.878 -11.262  12.989  1.00  0.94           O  
ATOM    392  N   LYS A  51      -2.717 -12.157  14.713  1.00  0.95           N  
ATOM    393  CA  LYS A  51      -2.399 -13.373  13.970  1.00  0.95           C  
ATOM    394  C   LYS A  51      -3.664 -14.157  13.632  1.00  0.95           C  
ATOM    395  CB  LYS A  51      -1.434 -14.253  14.766  1.00  0.94           C  
ATOM    396  O   LYS A  51      -4.497 -14.408  14.506  1.00  0.95           O  
ATOM    397  CG  LYS A  51      -0.983 -15.504  14.026  1.00  0.93           C  
ATOM    398  CD  LYS A  51       0.063 -16.276  14.820  1.00  0.92           C  
ATOM    399  CE  LYS A  51       0.483 -17.551  14.101  1.00  0.90           C  
ATOM    400  NZ  LYS A  51       1.573 -18.265  14.831  1.00  0.88           N  
ATOM    401  N   ARG A  52      -3.784 -14.586  12.393  1.00  0.96           N  
ATOM    402  CA  ARG A  52      -4.923 -15.363  11.912  1.00  0.96           C  
ATOM    403  C   ARG A  52      -4.544 -16.827  11.717  1.00  0.95           C  
ATOM    404  CB  ARG A  52      -5.455 -14.780  10.601  1.00  0.95           C  
ATOM    405  O   ARG A  52      -5.180 -17.719  12.282  1.00  0.93           O  
ATOM    406  CG  ARG A  52      -6.635 -15.544  10.022  1.00  0.94           C  
ATOM    407  CD  ARG A  52      -7.134 -14.916   8.728  1.00  0.91           C  
ATOM    408  NE  ARG A  52      -8.203 -15.705   8.122  1.00  0.91           N  
ATOM    409  NH1 ARG A  52      -8.393 -14.382   6.238  1.00  0.85           N  
ATOM    410  NH2 ARG A  52      -9.740 -16.219   6.496  1.00  0.83           N  
ATOM    411  CZ  ARG A  52      -8.776 -15.433   6.953  1.00  0.89           C  
ATOM    412  N   SER A  53      -3.505 -17.116  10.935  1.00  0.95           N  
ATOM    413  CA  SER A  53      -3.064 -18.481  10.669  1.00  0.95           C  
ATOM    414  C   SER A  53      -1.559 -18.539  10.428  1.00  0.96           C  
ATOM    415  CB  SER A  53      -3.805 -19.059   9.462  1.00  0.94           C  
ATOM    416  O   SER A  53      -0.922 -17.509  10.200  1.00  0.95           O  
ATOM    417  OG  SER A  53      -3.535 -18.300   8.296  1.00  0.87           O  
ATOM    418  N   ASP A  54      -0.937 -19.778  10.533  1.00  0.94           N  
ATOM    419  CA  ASP A  54       0.399 -20.072  10.025  1.00  0.95           C  
ATOM    420  C   ASP A  54       0.353 -20.457   8.548  1.00  0.94           C  
ATOM    421  CB  ASP A  54       1.049 -21.192  10.840  1.00  0.94           C  
ATOM    422  O   ASP A  54      -0.599 -21.098   8.097  1.00  0.94           O  
ATOM    423  CG  ASP A  54       1.250 -20.823  12.299  1.00  0.92           C  
ATOM    424  OD1 ASP A  54       1.977 -19.848  12.587  1.00  0.91           O  
ATOM    425  OD2 ASP A  54       0.679 -21.515  13.169  1.00  0.92           O  
ATOM    426  N   VAL A  55       1.341 -20.094   7.765  1.00  0.96           N  
ATOM    427  CA  VAL A  55       1.538 -20.426   6.358  1.00  0.96           C  
ATOM    428  C   VAL A  55       2.999 -20.799   6.115  1.00  0.94           C  
ATOM    429  CB  VAL A  55       1.126 -19.257   5.435  1.00  0.95           C  
ATOM    430  O   VAL A  55       3.841 -20.644   7.002  1.00  0.92           O  
ATOM    431  CG1 VAL A  55      -0.384 -19.032   5.491  1.00  0.93           C  
ATOM    432  CG2 VAL A  55       1.874 -17.983   5.822  1.00  0.93           C  
ATOM    433  N   ASN A  56       3.275 -21.296   4.992  1.00  0.95           N  
ATOM    434  CA  ASN A  56       4.640 -21.707   4.678  1.00  0.95           C  
ATOM    435  C   ASN A  56       5.384 -20.629   3.897  1.00  0.94           C  
ATOM    436  CB  ASN A  56       4.638 -23.023   3.898  1.00  0.93           C  
ATOM    437  O   ASN A  56       5.589 -20.762   2.689  1.00  0.91           O  
ATOM    438  CG  ASN A  56       6.024 -23.619   3.754  1.00  0.85           C  
ATOM    439  ND2 ASN A  56       6.130 -24.695   2.983  1.00  0.81           N  
ATOM    440  OD1 ASN A  56       6.992 -23.117   4.331  1.00  0.78           O  
ATOM    441  N   GLY A  57       6.020 -19.588   4.582  1.00  0.95           N  
ATOM    442  CA  GLY A  57       6.824 -18.518   4.013  1.00  0.96           C  
ATOM    443  C   GLY A  57       6.129 -17.170   4.043  1.00  0.96           C  
ATOM    444  O   GLY A  57       4.944 -17.083   4.371  1.00  0.95           O  
ATOM    445  N   ILE A  58       6.835 -16.142   3.707  1.00  0.95           N  
ATOM    446  CA  ILE A  58       6.368 -14.760   3.734  1.00  0.96           C  
ATOM    447  C   ILE A  58       5.358 -14.534   2.611  1.00  0.96           C  
ATOM    448  CB  ILE A  58       7.542 -13.764   3.608  1.00  0.95           C  
ATOM    449  O   ILE A  58       5.352 -15.265   1.618  1.00  0.96           O  
ATOM    450  CG1 ILE A  58       8.237 -13.927   2.252  1.00  0.90           C  
ATOM    451  CG2 ILE A  58       8.535 -13.951   4.759  1.00  0.89           C  
ATOM    452  CD1 ILE A  58       9.289 -12.864   1.963  1.00  0.85           C  
ATOM    453  N   SER A  59       4.524 -13.534   2.711  1.00  0.96           N  
ATOM    454  CA  SER A  59       3.546 -13.172   1.690  1.00  0.96           C  
ATOM    455  C   SER A  59       4.228 -12.610   0.447  1.00  0.96           C  
ATOM    456  CB  SER A  59       2.550 -12.151   2.240  1.00  0.96           C  
ATOM    457  O   SER A  59       5.119 -11.765   0.549  1.00  0.96           O  
ATOM    458  OG  SER A  59       1.428 -12.029   1.382  1.00  0.92           O  
ATOM    459  N   ARG A  60       3.790 -13.058  -0.753  1.00  0.96           N  
ATOM    460  CA  ARG A  60       4.369 -12.657  -2.032  1.00  0.96           C  
ATOM    461  C   ARG A  60       3.317 -12.017  -2.932  1.00  0.96           C  
ATOM    462  CB  ARG A  60       5.002 -13.858  -2.737  1.00  0.96           C  
ATOM    463  O   ARG A  60       3.652 -11.392  -3.940  1.00  0.95           O  
ATOM    464  CG  ARG A  60       6.219 -14.421  -2.021  1.00  0.95           C  
ATOM    465  CD  ARG A  60       6.699 -15.717  -2.658  1.00  0.94           C  
ATOM    466  NE  ARG A  60       7.053 -15.529  -4.063  1.00  0.93           N  
ATOM    467  NH1 ARG A  60       6.714 -17.735  -4.658  1.00  0.89           N  
ATOM    468  NH2 ARG A  60       7.390 -16.209  -6.230  1.00  0.88           N  
ATOM    469  CZ  ARG A  60       7.052 -16.491  -4.980  1.00  0.92           C  
ATOM    470  N   GLY A  61       2.021 -12.147  -2.656  1.00  0.96           N  
ATOM    471  CA  GLY A  61       0.892 -11.590  -3.384  1.00  0.96           C  
ATOM    472  C   GLY A  61      -0.439 -12.189  -2.971  1.00  0.96           C  
ATOM    473  O   GLY A  61      -0.490 -13.309  -2.460  1.00  0.96           O  
ATOM    474  N   VAL A  62      -1.494 -11.399  -3.193  1.00  0.96           N  
ATOM    475  CA  VAL A  62      -2.852 -11.770  -2.807  1.00  0.96           C  
ATOM    476  C   VAL A  62      -3.845 -11.236  -3.837  1.00  0.96           C  
ATOM    477  CB  VAL A  62      -3.207 -11.240  -1.400  1.00  0.96           C  
ATOM    478  O   VAL A  62      -3.643 -10.160  -4.404  1.00  0.95           O  
ATOM    479  CG1 VAL A  62      -3.250  -9.713  -1.393  1.00  0.91           C  
ATOM    480  CG2 VAL A  62      -4.542 -11.817  -0.934  1.00  0.91           C  
ATOM    481  N   GLU A  63      -4.921 -11.958  -4.073  1.00  0.95           N  
ATOM    482  CA  GLU A  63      -6.034 -11.561  -4.930  1.00  0.95           C  
ATOM    483  C   GLU A  63      -7.350 -12.155  -4.436  1.00  0.95           C  
ATOM    484  CB  GLU A  63      -5.777 -11.984  -6.378  1.00  0.94           C  
ATOM    485  O   GLU A  63      -7.393 -13.309  -4.005  1.00  0.94           O  
ATOM    486  CG  GLU A  63      -6.852 -11.528  -7.353  1.00  0.86           C  
ATOM    487  CD  GLU A  63      -6.672 -10.092  -7.817  1.00  0.80           C  
ATOM    488  OE1 GLU A  63      -5.618  -9.486  -7.518  1.00  0.81           O  
ATOM    489  OE2 GLU A  63      -7.592  -9.568  -8.483  1.00  0.79           O  
ATOM    490  N   TYR A  64      -8.422 -11.399  -4.445  1.00  0.94           N  
ATOM    491  CA  TYR A  64      -9.767 -11.902  -4.187  1.00  0.94           C  
ATOM    492  C   TYR A  64     -10.438 -12.352  -5.479  1.00  0.92           C  
ATOM    493  CB  TYR A  64     -10.619 -10.829  -3.503  1.00  0.93           C  
ATOM    494  O   TYR A  64     -10.720 -11.534  -6.358  1.00  0.91           O  
ATOM    495  CG  TYR A  64     -11.988 -11.314  -3.089  1.00  0.93           C  
ATOM    496  CD1 TYR A  64     -12.156 -12.094  -1.947  1.00  0.91           C  
ATOM    497  CD2 TYR A  64     -13.114 -10.995  -3.840  1.00  0.91           C  
ATOM    498  CE1 TYR A  64     -13.415 -12.545  -1.563  1.00  0.91           C  
ATOM    499  CE2 TYR A  64     -14.378 -11.441  -3.466  1.00  0.91           C  
ATOM    500  OH  TYR A  64     -15.766 -12.657  -1.953  1.00  0.88           O  
ATOM    501  CZ  TYR A  64     -14.518 -12.213  -2.328  1.00  0.90           C  
ATOM    502  N   ASN A  65     -10.643 -13.560  -5.558  1.00  0.92           N  
ATOM    503  CA  ASN A  65     -11.374 -14.154  -6.672  1.00  0.92           C  
ATOM    504  C   ASN A  65     -12.882 -14.103  -6.445  1.00  0.92           C  
ATOM    505  CB  ASN A  65     -10.920 -15.597  -6.903  1.00  0.91           C  
ATOM    506  O   ASN A  65     -13.434 -14.936  -5.723  1.00  0.91           O  
ATOM    507  CG  ASN A  65     -11.539 -16.213  -8.142  1.00  0.90           C  
ATOM    508  ND2 ASN A  65     -10.782 -17.065  -8.822  1.00  0.89           N  
ATOM    509  OD1 ASN A  65     -12.689 -15.925  -8.485  1.00  0.88           O  
ATOM    510  N   MET A  66     -13.594 -13.272  -7.143  1.00  0.89           N  
ATOM    511  CA  MET A  66     -15.024 -13.025  -6.983  1.00  0.89           C  
ATOM    512  C   MET A  66     -15.839 -14.228  -7.447  1.00  0.88           C  
ATOM    513  CB  MET A  66     -15.445 -11.777  -7.761  1.00  0.86           C  
ATOM    514  O   MET A  66     -16.866 -14.555  -6.849  1.00  0.87           O  
ATOM    515  CG  MET A  66     -14.918 -10.480  -7.169  1.00  0.78           C  
ATOM    516  SD  MET A  66     -15.673  -8.997  -7.943  1.00  0.76           S  
ATOM    517  CE  MET A  66     -14.936  -9.089  -9.598  1.00  0.67           C  
ATOM    518  N   ALA A  67     -15.364 -14.935  -8.473  1.00  0.87           N  
ATOM    519  CA  ALA A  67     -16.084 -16.077  -9.031  1.00  0.87           C  
ATOM    520  C   ALA A  67     -16.119 -17.239  -8.043  1.00  0.87           C  
ATOM    521  CB  ALA A  67     -15.444 -16.518 -10.345  1.00  0.85           C  
ATOM    522  O   ALA A  67     -17.076 -18.017  -8.025  1.00  0.86           O  
ATOM    523  N   GLN A  68     -15.149 -17.259  -7.118  1.00  0.90           N  
ATOM    524  CA  GLN A  68     -15.036 -18.339  -6.144  1.00  0.90           C  
ATOM    525  C   GLN A  68     -15.377 -17.850  -4.739  1.00  0.90           C  
ATOM    526  CB  GLN A  68     -13.628 -18.937  -6.164  1.00  0.89           C  
ATOM    527  O   GLN A  68     -15.400 -18.638  -3.791  1.00  0.89           O  
ATOM    528  CG  GLN A  68     -13.287 -19.662  -7.459  1.00  0.84           C  
ATOM    529  CD  GLN A  68     -14.105 -20.925  -7.657  1.00  0.81           C  
ATOM    530  NE2 GLN A  68     -14.817 -21.000  -8.777  1.00  0.80           N  
ATOM    531  OE1 GLN A  68     -14.096 -21.825  -6.812  1.00  0.81           O  
ATOM    532  N   SER A  69     -15.545 -16.560  -4.619  1.00  0.91           N  
ATOM    533  CA  SER A  69     -15.720 -15.882  -3.339  1.00  0.91           C  
ATOM    534  C   SER A  69     -14.641 -16.293  -2.343  1.00  0.91           C  
ATOM    535  CB  SER A  69     -17.103 -16.182  -2.758  1.00  0.89           C  
ATOM    536  O   SER A  69     -14.940 -16.594  -1.185  1.00  0.89           O  
ATOM    537  OG  SER A  69     -18.124 -15.703  -3.616  1.00  0.85           O  
ATOM    538  N   ALA A  70     -13.451 -16.314  -2.835  1.00  0.92           N  
ATOM    539  CA  ALA A  70     -12.320 -16.806  -2.053  1.00  0.93           C  
ATOM    540  C   ALA A  70     -11.093 -15.920  -2.246  1.00  0.93           C  
ATOM    541  CB  ALA A  70     -11.996 -18.248  -2.435  1.00  0.92           C  
ATOM    542  O   ALA A  70     -10.853 -15.411  -3.343  1.00  0.93           O  
ATOM    543  N   VAL A  71     -10.284 -15.816  -1.231  1.00  0.95           N  
ATOM    544  CA  VAL A  71      -8.967 -15.192  -1.297  1.00  0.95           C  
ATOM    545  C   VAL A  71      -7.930 -16.219  -1.745  1.00  0.95           C  
ATOM    546  CB  VAL A  71      -8.560 -14.580   0.062  1.00  0.94           C  
ATOM    547  O   VAL A  71      -7.803 -17.286  -1.139  1.00  0.95           O  
ATOM    548  CG1 VAL A  71      -7.150 -13.995  -0.010  1.00  0.93           C  
ATOM    549  CG2 VAL A  71      -9.564 -13.512   0.488  1.00  0.93           C  
ATOM    550  N   TYR A  72      -7.193 -15.896  -2.764  1.00  0.94           N  
ATOM    551  CA  TYR A  72      -5.980 -16.593  -3.175  1.00  0.95           C  
ATOM    552  C   TYR A  72      -4.737 -15.825  -2.742  1.00  0.95           C  
ATOM    553  CB  TYR A  72      -5.965 -16.798  -4.693  1.00  0.95           C  
ATOM    554  O   TYR A  72      -4.675 -14.601  -2.883  1.00  0.94           O  
ATOM    555  CG  TYR A  72      -6.890 -17.892  -5.167  1.00  0.93           C  
ATOM    556  CD1 TYR A  72      -6.399 -19.157  -5.484  1.00  0.91           C  
ATOM    557  CD2 TYR A  72      -8.255 -17.664  -5.299  1.00  0.91           C  
ATOM    558  CE1 TYR A  72      -7.248 -20.168  -5.923  1.00  0.91           C  
ATOM    559  CE2 TYR A  72      -9.113 -18.668  -5.737  1.00  0.91           C  
ATOM    560  OH  TYR A  72      -9.445 -20.912  -6.480  1.00  0.88           O  
ATOM    561  CZ  TYR A  72      -8.601 -19.914  -6.046  1.00  0.91           C  
ATOM    562  N   ARG A  73      -3.736 -16.510  -2.211  1.00  0.96           N  
ATOM    563  CA  ARG A  73      -2.484 -15.890  -1.790  1.00  0.96           C  
ATOM    564  C   ARG A  73      -1.294 -16.791  -2.103  1.00  0.96           C  
ATOM    565  CB  ARG A  73      -2.519 -15.569  -0.294  1.00  0.94           C  
ATOM    566  O   ARG A  73      -1.399 -18.017  -2.025  1.00  0.95           O  
ATOM    567  CG  ARG A  73      -2.681 -16.792   0.594  1.00  0.83           C  
ATOM    568  CD  ARG A  73      -2.799 -16.410   2.063  1.00  0.78           C  
ATOM    569  NE  ARG A  73      -4.084 -15.783   2.356  1.00  0.76           N  
ATOM    570  NH1 ARG A  73      -3.226 -13.649   2.578  1.00  0.68           N  
ATOM    571  NH2 ARG A  73      -5.472 -14.020   2.848  1.00  0.62           N  
ATOM    572  CZ  ARG A  73      -4.258 -14.485   2.593  1.00  0.72           C  
ATOM    573  N   VAL A  74      -0.191 -16.218  -2.340  1.00  0.95           N  
ATOM    574  CA  VAL A  74       1.089 -16.913  -2.425  1.00  0.95           C  
ATOM    575  C   VAL A  74       1.944 -16.575  -1.206  1.00  0.95           C  
ATOM    576  CB  VAL A  74       1.845 -16.553  -3.724  1.00  0.95           C  
ATOM    577  O   VAL A  74       2.262 -15.407  -0.969  1.00  0.95           O  
ATOM    578  CG1 VAL A  74       3.172 -17.307  -3.802  1.00  0.93           C  
ATOM    579  CG2 VAL A  74       0.981 -16.858  -4.946  1.00  0.93           C  
ATOM    580  N   CYS A  75       2.287 -17.546  -0.460  1.00  0.96           N  
ATOM    581  CA  CYS A  75       3.223 -17.455   0.656  1.00  0.96           C  
ATOM    582  C   CYS A  75       4.399 -18.405   0.461  1.00  0.95           C  
ATOM    583  CB  CYS A  75       2.516 -17.767   1.975  1.00  0.95           C  
ATOM    584  O   CYS A  75       4.205 -19.599   0.227  1.00  0.94           O  
ATOM    585  SG  CYS A  75       1.174 -16.626   2.370  1.00  0.93           S  
ATOM    586  N   GLY A  76       5.601 -17.793   0.569  1.00  0.96           N  
ATOM    587  CA  GLY A  76       6.771 -18.559   0.173  1.00  0.95           C  
ATOM    588  C   GLY A  76       6.637 -19.187  -1.201  1.00  0.95           C  
ATOM    589  O   GLY A  76       6.442 -18.483  -2.194  1.00  0.93           O  
ATOM    590  N   GLY A  77       6.669 -20.455  -1.311  1.00  0.93           N  
ATOM    591  CA  GLY A  77       6.558 -21.234  -2.533  1.00  0.93           C  
ATOM    592  C   GLY A  77       5.203 -21.895  -2.699  1.00  0.93           C  
ATOM    593  O   GLY A  77       5.050 -22.817  -3.504  1.00  0.92           O  
ATOM    594  N   LYS A  78       4.217 -21.486  -1.920  1.00  0.93           N  
ATOM    595  CA  LYS A  78       2.931 -22.175  -1.871  1.00  0.93           C  
ATOM    596  C   LYS A  78       1.790 -21.238  -2.256  1.00  0.94           C  
ATOM    597  CB  LYS A  78       2.686 -22.755  -0.477  1.00  0.93           C  
ATOM    598  O   LYS A  78       1.787 -20.066  -1.873  1.00  0.94           O  
ATOM    599  CG  LYS A  78       3.726 -23.777  -0.040  1.00  0.92           C  
ATOM    600  CD  LYS A  78       3.724 -25.000  -0.947  1.00  0.91           C  
ATOM    601  CE  LYS A  78       4.644 -26.092  -0.418  1.00  0.90           C  
ATOM    602  NZ  LYS A  78       4.400 -27.399  -1.097  1.00  0.89           N  
ATOM    603  N   LEU A  79       0.826 -21.744  -3.032  1.00  0.93           N  
ATOM    604  CA  LEU A  79      -0.456 -21.100  -3.297  1.00  0.93           C  
ATOM    605  C   LEU A  79      -1.520 -21.584  -2.318  1.00  0.94           C  
ATOM    606  CB  LEU A  79      -0.906 -21.373  -4.735  1.00  0.93           C  
ATOM    607  O   LEU A  79      -1.721 -22.791  -2.160  1.00  0.93           O  
ATOM    608  CG  LEU A  79      -2.226 -20.731  -5.166  1.00  0.92           C  
ATOM    609  CD1 LEU A  79      -2.103 -19.211  -5.160  1.00  0.90           C  
ATOM    610  CD2 LEU A  79      -2.640 -21.233  -6.544  1.00  0.90           C  
ATOM    611  N   TYR A  80      -2.249 -20.673  -1.769  1.00  0.94           N  
ATOM    612  CA  TYR A  80      -3.346 -20.920  -0.840  1.00  0.95           C  
ATOM    613  C   TYR A  80      -4.667 -20.417  -1.410  1.00  0.94           C  
ATOM    614  CB  TYR A  80      -3.070 -20.250   0.509  1.00  0.95           C  
ATOM    615  O   TYR A  80      -4.717 -19.352  -2.030  1.00  0.93           O  
ATOM    616  CG  TYR A  80      -1.877 -20.819   1.237  1.00  0.96           C  
ATOM    617  CD1 TYR A  80      -2.041 -21.739   2.270  1.00  0.95           C  
ATOM    618  CD2 TYR A  80      -0.584 -20.438   0.895  1.00  0.95           C  
ATOM    619  CE1 TYR A  80      -0.945 -22.265   2.946  1.00  0.95           C  
ATOM    620  CE2 TYR A  80       0.519 -20.957   1.563  1.00  0.95           C  
ATOM    621  OH  TYR A  80       1.418 -22.386   3.251  1.00  0.92           O  
ATOM    622  CZ  TYR A  80       0.329 -21.869   2.585  1.00  0.95           C  
ATOM    623  N   LYS A  81      -5.714 -21.113  -1.244  1.00  0.93           N  
ATOM    624  CA  LYS A  81      -7.117 -20.715  -1.319  1.00  0.93           C  
ATOM    625  C   LYS A  81      -7.739 -20.627   0.071  1.00  0.92           C  
ATOM    626  CB  LYS A  81      -7.908 -21.697  -2.185  1.00  0.93           C  
ATOM    627  O   LYS A  81      -8.018 -21.650   0.699  1.00  0.91           O  
ATOM    628  CG  LYS A  81      -9.379 -21.341  -2.339  1.00  0.92           C  
ATOM    629  CD  LYS A  81     -10.109 -22.348  -3.218  1.00  0.91           C  
ATOM    630  CE  LYS A  81     -11.580 -21.986  -3.381  1.00  0.90           C  
ATOM    631  NZ  LYS A  81     -12.285 -22.933  -4.296  1.00  0.89           N  
ATOM    632  N   GLY A  82      -8.040 -19.331   0.523  1.00  0.94           N  
ATOM    633  CA  GLY A  82      -8.190 -19.135   1.956  1.00  0.94           C  
ATOM    634  C   GLY A  82      -7.001 -19.636   2.754  1.00  0.94           C  
ATOM    635  O   GLY A  82      -5.865 -19.227   2.509  1.00  0.92           O  
ATOM    636  N   GLU A  83      -7.231 -20.695   3.632  1.00  0.93           N  
ATOM    637  CA  GLU A  83      -6.175 -21.261   4.466  1.00  0.94           C  
ATOM    638  C   GLU A  83      -5.691 -22.598   3.911  1.00  0.94           C  
ATOM    639  CB  GLU A  83      -6.662 -21.436   5.906  1.00  0.92           C  
ATOM    640  O   GLU A  83      -4.762 -23.201   4.452  1.00  0.92           O  
ATOM    641  CG  GLU A  83      -7.099 -20.137   6.569  1.00  0.86           C  
ATOM    642  CD  GLU A  83      -6.018 -19.069   6.568  1.00  0.83           C  
ATOM    643  OE1 GLU A  83      -4.826 -19.412   6.741  1.00  0.83           O  
ATOM    644  OE2 GLU A  83      -6.364 -17.879   6.394  1.00  0.82           O  
ATOM    645  N   SER A  84      -6.261 -23.084   2.863  1.00  0.93           N  
ATOM    646  CA  SER A  84      -5.925 -24.375   2.272  1.00  0.93           C  
ATOM    647  C   SER A  84      -4.841 -24.231   1.210  1.00  0.94           C  
ATOM    648  CB  SER A  84      -7.167 -25.025   1.661  1.00  0.93           C  
ATOM    649  O   SER A  84      -5.003 -23.477   0.248  1.00  0.94           O  
ATOM    650  OG  SER A  84      -8.164 -25.231   2.647  1.00  0.89           O  
ATOM    651  N   GLU A  85      -3.776 -24.953   1.389  1.00  0.93           N  
ATOM    652  CA  GLU A  85      -2.768 -25.093   0.342  1.00  0.93           C  
ATOM    653  C   GLU A  85      -3.334 -25.820  -0.875  1.00  0.93           C  
ATOM    654  CB  GLU A  85      -1.540 -25.836   0.874  1.00  0.92           C  
ATOM    655  O   GLU A  85      -3.895 -26.911  -0.748  1.00  0.91           O  
ATOM    656  CG  GLU A  85      -0.372 -25.871  -0.101  1.00  0.87           C  
ATOM    657  CD  GLU A  85       0.878 -26.510   0.482  1.00  0.84           C  
ATOM    658  OE1 GLU A  85       1.183 -26.272   1.673  1.00  0.85           O  
ATOM    659  OE2 GLU A  85       1.558 -27.255  -0.258  1.00  0.85           O  
ATOM    660  N   VAL A  86      -3.085 -25.157  -2.116  1.00  0.92           N  
ATOM    661  CA  VAL A  86      -3.730 -25.701  -3.305  1.00  0.91           C  
ATOM    662  C   VAL A  86      -2.687 -25.952  -4.391  1.00  0.89           C  
ATOM    663  CB  VAL A  86      -4.834 -24.757  -3.834  1.00  0.90           C  
ATOM    664  O   VAL A  86      -2.988 -26.556  -5.424  1.00  0.85           O  
ATOM    665  CG1 VAL A  86      -6.022 -24.724  -2.874  1.00  0.88           C  
ATOM    666  CG2 VAL A  86      -4.276 -23.352  -4.048  1.00  0.87           C  
ATOM    667  N   GLY A  87      -1.461 -25.589  -4.200  1.00  0.90           N  
ATOM    668  CA  GLY A  87      -0.433 -25.878  -5.187  1.00  0.90           C  
ATOM    669  C   GLY A  87       0.892 -25.207  -4.883  1.00  0.91           C  
ATOM    670  O   GLY A  87       1.010 -24.470  -3.902  1.00  0.90           O  
ATOM    671  N   ASP A  88       1.903 -25.421  -5.693  1.00  0.90           N  
ATOM    672  CA  ASP A  88       3.244 -24.852  -5.596  1.00  0.90           C  
ATOM    673  C   ASP A  88       3.414 -23.681  -6.561  1.00  0.89           C  
ATOM    674  CB  ASP A  88       4.303 -25.921  -5.875  1.00  0.89           C  
ATOM    675  O   ASP A  88       2.937 -23.730  -7.696  1.00  0.88           O  
ATOM    676  CG  ASP A  88       4.389 -26.970  -4.780  1.00  0.87           C  
ATOM    677  OD1 ASP A  88       4.493 -26.603  -3.590  1.00  0.87           O  
ATOM    678  OD2 ASP A  88       4.355 -28.175  -5.111  1.00  0.87           O  
ATOM    679  N   VAL A  89       4.100 -22.665  -6.122  1.00  0.91           N  
ATOM    680  CA  VAL A  89       4.509 -21.521  -6.930  1.00  0.91           C  
ATOM    681  C   VAL A  89       6.026 -21.357  -6.864  1.00  0.89           C  
ATOM    682  CB  VAL A  89       3.811 -20.222  -6.469  1.00  0.90           C  
ATOM    683  O   VAL A  89       6.554 -20.797  -5.901  1.00  0.87           O  
ATOM    684  CG1 VAL A  89       4.180 -19.056  -7.385  1.00  0.86           C  
ATOM    685  CG2 VAL A  89       2.297 -20.416  -6.428  1.00  0.86           C  
ATOM    686  N   ALA A  90       6.628 -21.849  -7.893  1.00  0.88           N  
ATOM    687  CA  ALA A  90       8.088 -21.841  -7.952  1.00  0.88           C  
ATOM    688  C   ALA A  90       8.627 -20.414  -7.984  1.00  0.87           C  
ATOM    689  CB  ALA A  90       8.575 -22.619  -9.173  1.00  0.86           C  
ATOM    690  O   ALA A  90       7.968 -19.506  -8.495  1.00  0.85           O  
ATOM    691  N   GLY A  91       9.921 -20.235  -7.468  1.00  0.87           N  
ATOM    692  CA  GLY A  91      10.664 -18.986  -7.514  1.00  0.87           C  
ATOM    693  C   GLY A  91      10.640 -18.229  -6.199  1.00  0.88           C  
ATOM    694  O   GLY A  91      10.188 -18.757  -5.181  1.00  0.86           O  
ATOM    695  N   SER A  92      11.260 -17.015  -6.322  1.00  0.86           N  
ATOM    696  CA  SER A  92      11.345 -16.061  -5.221  1.00  0.86           C  
ATOM    697  C   SER A  92      10.845 -14.684  -5.643  1.00  0.84           C  
ATOM    698  CB  SER A  92      12.784 -15.955  -4.713  1.00  0.84           C  
ATOM    699  O   SER A  92      10.539 -14.461  -6.817  1.00  0.79           O  
ATOM    700  OG  SER A  92      13.655 -15.539  -5.751  1.00  0.87           O  
ATOM    701  N   GLY A  93      10.432 -13.794  -4.762  1.00  0.90           N  
ATOM    702  CA  GLY A  93       9.975 -12.431  -4.978  1.00  0.91           C  
ATOM    703  C   GLY A  93       8.464 -12.302  -4.988  1.00  0.92           C  
ATOM    704  O   GLY A  93       7.751 -13.270  -4.715  1.00  0.92           O  
ATOM    705  N   ARG A  94       8.031 -11.194  -5.347  1.00  0.94           N  
ATOM    706  CA  ARG A  94       6.607 -10.889  -5.434  1.00  0.95           C  
ATOM    707  C   ARG A  94       5.993 -11.495  -6.692  1.00  0.95           C  
ATOM    708  CB  ARG A  94       6.380  -9.375  -5.417  1.00  0.93           C  
ATOM    709  O   ARG A  94       6.695 -11.741  -7.675  1.00  0.94           O  
ATOM    710  CG  ARG A  94       6.690  -8.721  -4.081  1.00  0.84           C  
ATOM    711  CD  ARG A  94       6.125  -7.309  -4.000  1.00  0.80           C  
ATOM    712  NE  ARG A  94       4.671  -7.317  -3.869  1.00  0.78           N  
ATOM    713  NH1 ARG A  94       4.671  -7.621  -1.579  1.00  0.69           N  
ATOM    714  NH2 ARG A  94       2.689  -7.456  -2.718  1.00  0.64           N  
ATOM    715  CZ  ARG A  94       4.014  -7.465  -2.723  1.00  0.75           C  
ATOM    716  N   VAL A  95       4.694 -11.700  -6.606  1.00  0.94           N  
ATOM    717  CA  VAL A  95       3.918 -12.260  -7.708  1.00  0.94           C  
ATOM    718  C   VAL A  95       2.748 -11.337  -8.037  1.00  0.94           C  
ATOM    719  CB  VAL A  95       3.402 -13.678  -7.375  1.00  0.93           C  
ATOM    720  O   VAL A  95       2.145 -10.744  -7.139  1.00  0.94           O  
ATOM    721  CG1 VAL A  95       4.563 -14.609  -7.034  1.00  0.88           C  
ATOM    722  CG2 VAL A  95       2.400 -13.623  -6.224  1.00  0.88           C  
ATOM    723  N   SER A  96       2.424 -11.247  -9.285  1.00  0.94           N  
ATOM    724  CA  SER A  96       1.163 -10.662  -9.729  1.00  0.94           C  
ATOM    725  C   SER A  96       0.101 -11.735  -9.944  1.00  0.94           C  
ATOM    726  CB  SER A  96       1.365  -9.868 -11.021  1.00  0.92           C  
ATOM    727  O   SER A  96       0.411 -12.844 -10.382  1.00  0.93           O  
ATOM    728  OG  SER A  96       1.968 -10.675 -12.018  1.00  0.76           O  
ATOM    729  N   MET A  97      -1.083 -11.418  -9.607  1.00  0.94           N  
ATOM    730  CA  MET A  97      -2.189 -12.366  -9.699  1.00  0.94           C  
ATOM    731  C   MET A  97      -3.388 -11.737 -10.401  1.00  0.93           C  
ATOM    732  CB  MET A  97      -2.595 -12.855  -8.308  1.00  0.94           C  
ATOM    733  O   MET A  97      -3.630 -10.536 -10.270  1.00  0.92           O  
ATOM    734  CG  MET A  97      -1.477 -13.558  -7.554  1.00  0.92           C  
ATOM    735  SD  MET A  97      -2.008 -14.150  -5.901  1.00  0.93           S  
ATOM    736  CE  MET A  97      -3.252 -15.380  -6.385  1.00  0.89           C  
ATOM    737  N   ALA A  98      -4.141 -12.550 -11.097  1.00  0.93           N  
ATOM    738  CA  ALA A  98      -5.420 -12.189 -11.702  1.00  0.93           C  
ATOM    739  C   ALA A  98      -6.381 -13.375 -11.702  1.00  0.92           C  
ATOM    740  CB  ALA A  98      -5.210 -11.680 -13.126  1.00  0.92           C  
ATOM    741  O   ALA A  98      -5.972 -14.514 -11.941  1.00  0.91           O  
ATOM    742  N   HIS A  99      -7.661 -13.101 -11.439  1.00  0.92           N  
ATOM    743  CA  HIS A  99      -8.656 -14.167 -11.403  1.00  0.91           C  
ATOM    744  C   HIS A  99      -9.465 -14.211 -12.695  1.00  0.89           C  
ATOM    745  CB  HIS A  99      -9.590 -13.988 -10.204  1.00  0.90           C  
ATOM    746  O   HIS A  99      -9.974 -13.183 -13.148  1.00  0.87           O  
ATOM    747  CG  HIS A  99     -10.471 -12.784 -10.306  1.00  0.87           C  
ATOM    748  CD2 HIS A  99     -11.713 -12.633 -10.823  1.00  0.83           C  
ATOM    749  ND1 HIS A  99     -10.093 -11.543  -9.840  1.00  0.82           N  
ATOM    750  CE1 HIS A  99     -11.068 -10.679 -10.066  1.00  0.82           C  
ATOM    751  NE2 HIS A  99     -12.063 -11.314 -10.662  1.00  0.83           N  
ATOM    752  N   GLY A 100      -9.599 -15.386 -13.221  1.00  0.87           N  
ATOM    753  CA  GLY A 100     -10.487 -15.676 -14.335  1.00  0.86           C  
ATOM    754  C   GLY A 100     -11.789 -16.326 -13.907  1.00  0.86           C  
ATOM    755  O   GLY A 100     -12.076 -16.426 -12.712  1.00  0.84           O  
ATOM    756  N   ARG A 101     -12.613 -16.755 -14.784  1.00  0.83           N  
ATOM    757  CA  ARG A 101     -13.838 -17.500 -14.510  1.00  0.83           C  
ATOM    758  C   ARG A 101     -13.526 -18.937 -14.106  1.00  0.82           C  
ATOM    759  CB  ARG A 101     -14.760 -17.487 -15.731  1.00  0.81           C  
ATOM    760  O   ARG A 101     -14.226 -19.521 -13.277  1.00  0.81           O  
ATOM    761  CG  ARG A 101     -16.106 -18.153 -15.493  1.00  0.78           C  
ATOM    762  CD  ARG A 101     -17.005 -18.062 -16.719  1.00  0.76           C  
ATOM    763  NE  ARG A 101     -18.205 -18.880 -16.569  1.00  0.72           N  
ATOM    764  NH1 ARG A 101     -19.097 -18.314 -18.623  1.00  0.69           N  
ATOM    765  NH2 ARG A 101     -20.220 -19.755 -17.238  1.00  0.66           N  
ATOM    766  CZ  ARG A 101     -19.171 -18.981 -17.477  1.00  0.70           C  
ATOM    767  N   THR A 102     -12.469 -19.487 -14.755  1.00  0.83           N  
ATOM    768  CA  THR A 102     -12.236 -20.920 -14.616  1.00  0.83           C  
ATOM    769  C   THR A 102     -10.893 -21.187 -13.941  1.00  0.84           C  
ATOM    770  CB  THR A 102     -12.275 -21.627 -15.984  1.00  0.82           C  
ATOM    771  O   THR A 102     -10.609 -22.316 -13.537  1.00  0.83           O  
ATOM    772  CG2 THR A 102     -13.674 -21.578 -16.588  1.00  0.78           C  
ATOM    773  OG1 THR A 102     -11.358 -20.981 -16.875  1.00  0.81           O  
ATOM    774  N   SER A 103     -10.056 -20.086 -13.729  1.00  0.82           N  
ATOM    775  CA  SER A 103      -8.703 -20.267 -13.212  1.00  0.85           C  
ATOM    776  C   SER A 103      -8.236 -19.037 -12.441  1.00  0.87           C  
ATOM    777  CB  SER A 103      -7.728 -20.565 -14.352  1.00  0.82           C  
ATOM    778  O   SER A 103      -8.803 -17.953 -12.590  1.00  0.86           O  
ATOM    779  OG  SER A 103      -7.717 -19.505 -15.293  1.00  0.78           O  
ATOM    780  N   GLN A 104      -7.305 -19.209 -11.608  1.00  0.88           N  
ATOM    781  CA  GLN A 104      -6.435 -18.202 -11.009  1.00  0.89           C  
ATOM    782  C   GLN A 104      -5.084 -18.151 -11.717  1.00  0.89           C  
ATOM    783  CB  GLN A 104      -6.236 -18.483  -9.519  1.00  0.88           C  
ATOM    784  O   GLN A 104      -4.327 -19.123 -11.693  1.00  0.88           O  
ATOM    785  CG  GLN A 104      -5.407 -17.427  -8.799  1.00  0.87           C  
ATOM    786  CD  GLN A 104      -6.093 -16.075  -8.750  1.00  0.83           C  
ATOM    787  NE2 GLN A 104      -5.406 -15.044  -9.228  1.00  0.86           N  
ATOM    788  OE1 GLN A 104      -7.232 -15.959  -8.286  1.00  0.85           O  
ATOM    789  N   ALA A 105      -4.741 -17.023 -12.342  1.00  0.87           N  
ATOM    790  CA  ALA A 105      -3.435 -16.817 -12.962  1.00  0.89           C  
ATOM    791  C   ALA A 105      -2.443 -16.221 -11.968  1.00  0.90           C  
ATOM    792  CB  ALA A 105      -3.564 -15.915 -14.187  1.00  0.86           C  
ATOM    793  O   ALA A 105      -2.791 -15.324 -11.196  1.00  0.89           O  
ATOM    794  N   VAL A 106      -1.253 -16.681 -12.002  1.00  0.86           N  
ATOM    795  CA  VAL A 106      -0.135 -16.190 -11.203  1.00  0.88           C  
ATOM    796  C   VAL A 106       1.077 -15.952 -12.101  1.00  0.86           C  
ATOM    797  CB  VAL A 106       0.227 -17.173 -10.068  1.00  0.86           C  
ATOM    798  O   VAL A 106       1.609 -16.890 -12.698  1.00  0.83           O  
ATOM    799  CG1 VAL A 106       1.307 -16.581  -9.165  1.00  0.87           C  
ATOM    800  CG2 VAL A 106      -1.016 -17.532  -9.256  1.00  0.85           C  
ATOM    801  N   GLY A 107       1.460 -14.743 -12.225  1.00  0.86           N  
ATOM    802  CA  GLY A 107       2.730 -14.357 -12.819  1.00  0.86           C  
ATOM    803  C   GLY A 107       3.893 -14.442 -11.849  1.00  0.86           C  
ATOM    804  O   GLY A 107       3.911 -13.747 -10.831  1.00  0.82           O  
ATOM    805  N   VAL A 108       4.889 -15.267 -12.118  1.00  0.83           N  
ATOM    806  CA  VAL A 108       6.014 -15.485 -11.215  1.00  0.84           C  
ATOM    807  C   VAL A 108       7.263 -15.837 -12.020  1.00  0.81           C  
ATOM    808  CB  VAL A 108       5.710 -16.600 -10.189  1.00  0.79           C  
ATOM    809  O   VAL A 108       7.235 -16.740 -12.859  1.00  0.77           O  
ATOM    810  CG1 VAL A 108       5.388 -17.914 -10.899  1.00  0.66           C  
ATOM    811  CG2 VAL A 108       6.888 -16.780  -9.233  1.00  0.63           C  
ATOM    812  N   ASN A 109       8.431 -15.112 -11.750  1.00  0.75           N  
ATOM    813  CA  ASN A 109       9.738 -15.352 -12.353  1.00  0.75           C  
ATOM    814  C   ASN A 109       9.643 -15.465 -13.871  1.00  0.73           C  
ATOM    815  CB  ASN A 109      10.377 -16.612 -11.765  1.00  0.68           C  
ATOM    816  O   ASN A 109      10.201 -16.389 -14.466  1.00  0.68           O  
ATOM    817  CG  ASN A 109      10.744 -16.454 -10.303  1.00  0.62           C  
ATOM    818  ND2 ASN A 109      10.970 -17.572  -9.624  1.00  0.56           N  
ATOM    819  OD1 ASN A 109      10.822 -15.336  -9.787  1.00  0.58           O  
ATOM    820  N   GLY A 110       8.801 -14.667 -14.442  1.00  0.80           N  
ATOM    821  CA  GLY A 110       8.663 -14.608 -15.889  1.00  0.80           C  
ATOM    822  C   GLY A 110       7.737 -15.673 -16.444  1.00  0.80           C  
ATOM    823  O   GLY A 110       7.538 -15.758 -17.658  1.00  0.77           O  
ATOM    824  N   GLN A 111       7.165 -16.549 -15.588  1.00  0.80           N  
ATOM    825  CA  GLN A 111       6.223 -17.583 -16.004  1.00  0.81           C  
ATOM    826  C   GLN A 111       4.794 -17.213 -15.616  1.00  0.81           C  
ATOM    827  CB  GLN A 111       6.602 -18.932 -15.392  1.00  0.79           C  
ATOM    828  O   GLN A 111       4.565 -16.629 -14.555  1.00  0.81           O  
ATOM    829  CG  GLN A 111       7.973 -19.438 -15.818  1.00  0.74           C  
ATOM    830  CD  GLN A 111       8.293 -20.810 -15.255  1.00  0.72           C  
ATOM    831  NE2 GLN A 111       9.079 -21.586 -15.994  1.00  0.69           N  
ATOM    832  OE1 GLN A 111       7.840 -21.169 -14.164  1.00  0.72           O  
ATOM    833  N   LEU A 112       3.870 -17.572 -16.484  1.00  0.82           N  
ATOM    834  CA  LEU A 112       2.447 -17.567 -16.164  1.00  0.83           C  
ATOM    835  C   LEU A 112       1.978 -18.959 -15.753  1.00  0.82           C  
ATOM    836  CB  LEU A 112       1.630 -17.073 -17.361  1.00  0.81           C  
ATOM    837  O   LEU A 112       2.068 -19.906 -16.537  1.00  0.80           O  
ATOM    838  CG  LEU A 112       0.124 -16.920 -17.137  1.00  0.79           C  
ATOM    839  CD1 LEU A 112      -0.150 -15.842 -16.094  1.00  0.75           C  
ATOM    840  CD2 LEU A 112      -0.581 -16.594 -18.449  1.00  0.76           C  
ATOM    841  N   VAL A 113       1.485 -19.090 -14.564  1.00  0.83           N  
ATOM    842  CA  VAL A 113       0.928 -20.328 -14.030  1.00  0.84           C  
ATOM    843  C   VAL A 113      -0.569 -20.157 -13.783  1.00  0.84           C  
ATOM    844  CB  VAL A 113       1.638 -20.753 -12.725  1.00  0.82           C  
ATOM    845  O   VAL A 113      -0.985 -19.260 -13.046  1.00  0.83           O  
ATOM    846  CG1 VAL A 113       1.123 -22.110 -12.248  1.00  0.81           C  
ATOM    847  CG2 VAL A 113       3.151 -20.795 -12.931  1.00  0.81           C  
ATOM    848  N   GLU A 114      -1.318 -21.027 -14.360  1.00  0.85           N  
ATOM    849  CA  GLU A 114      -2.766 -21.097 -14.188  1.00  0.85           C  
ATOM    850  C   GLU A 114      -3.155 -22.225 -13.238  1.00  0.86           C  
ATOM    851  CB  GLU A 114      -3.459 -21.285 -15.540  1.00  0.83           C  
ATOM    852  O   GLU A 114      -2.898 -23.398 -13.519  1.00  0.84           O  
ATOM    853  CG  GLU A 114      -4.972 -21.133 -15.481  1.00  0.76           C  
ATOM    854  CD  GLU A 114      -5.661 -21.472 -16.794  1.00  0.73           C  
ATOM    855  OE1 GLU A 114      -4.993 -22.003 -17.710  1.00  0.71           O  
ATOM    856  OE2 GLU A 114      -6.878 -21.202 -16.907  1.00  0.68           O  
ATOM    857  N   TYR A 115      -3.830 -21.840 -12.269  1.00  0.86           N  
ATOM    858  CA  TYR A 115      -4.492 -22.778 -11.370  1.00  0.87           C  
ATOM    859  C   TYR A 115      -5.983 -22.865 -11.673  1.00  0.86           C  
ATOM    860  CB  TYR A 115      -4.280 -22.365  -9.910  1.00  0.83           C  
ATOM    861  O   TYR A 115      -6.750 -21.970 -11.311  1.00  0.83           O  
ATOM    862  CG  TYR A 115      -2.846 -22.474  -9.451  1.00  0.75           C  
ATOM    863  CD1 TYR A 115      -2.386 -23.617  -8.803  1.00  0.68           C  
ATOM    864  CD2 TYR A 115      -1.948 -21.433  -9.664  1.00  0.69           C  
ATOM    865  CE1 TYR A 115      -1.066 -23.721  -8.376  1.00  0.66           C  
ATOM    866  CE2 TYR A 115      -0.626 -21.525  -9.242  1.00  0.66           C  
ATOM    867  OH  TYR A 115       1.113 -22.769  -8.181  1.00  0.43           O  
ATOM    868  CZ  TYR A 115      -0.195 -22.672  -8.601  1.00  0.67           C  
ATOM    869  N   ARG A 116      -6.364 -23.938 -12.187  1.00  0.86           N  
ATOM    870  CA  ARG A 116      -7.765 -24.156 -12.533  1.00  0.86           C  
ATOM    871  C   ARG A 116      -8.562 -24.625 -11.321  1.00  0.87           C  
ATOM    872  CB  ARG A 116      -7.885 -25.177 -13.667  1.00  0.84           C  
ATOM    873  O   ARG A 116      -8.020 -25.285 -10.432  1.00  0.86           O  
ATOM    874  CG  ARG A 116      -7.259 -24.723 -14.975  1.00  0.80           C  
ATOM    875  CD  ARG A 116      -7.590 -25.671 -16.119  1.00  0.79           C  
ATOM    876  NE  ARG A 116      -7.108 -25.160 -17.399  1.00  0.74           N  
ATOM    877  NH1 ARG A 116      -7.874 -26.954 -18.637  1.00  0.67           N  
ATOM    878  NH2 ARG A 116      -6.776 -25.227 -19.671  1.00  0.64           N  
ATOM    879  CZ  ARG A 116      -7.254 -25.782 -18.566  1.00  0.72           C  
ATOM    880  N   TYR A 117      -9.848 -24.375 -11.342  1.00  0.87           N  
ATOM    881  CA  TYR A 117     -10.688 -24.588 -10.169  1.00  0.87           C  
ATOM    882  C   TYR A 117     -11.078 -26.056 -10.036  1.00  0.85           C  
ATOM    883  CB  TYR A 117     -11.947 -23.719 -10.244  1.00  0.86           C  
ATOM    884  O   TYR A 117     -11.640 -26.466  -9.018  1.00  0.81           O  
ATOM    885  CG  TYR A 117     -11.661 -22.236 -10.247  1.00  0.86           C  
ATOM    886  CD1 TYR A 117     -10.574 -21.715  -9.549  1.00  0.84           C  
ATOM    887  CD2 TYR A 117     -12.477 -21.355 -10.948  1.00  0.85           C  
ATOM    888  CE1 TYR A 117     -10.308 -20.350  -9.548  1.00  0.85           C  
ATOM    889  CE2 TYR A 117     -12.221 -19.988 -10.954  1.00  0.85           C  
ATOM    890  OH  TYR A 117     -10.877 -18.143 -10.255  1.00  0.77           O  
ATOM    891  CZ  TYR A 117     -11.135 -19.495 -10.253  1.00  0.83           C  
ATOM    892  N   ASP A 118     -10.640 -26.898 -10.948  1.00  0.84           N  
ATOM    893  CA  ASP A 118     -10.762 -28.351 -10.887  1.00  0.84           C  
ATOM    894  C   ASP A 118      -9.539 -28.978 -10.221  1.00  0.84           C  
ATOM    895  CB  ASP A 118     -10.954 -28.933 -12.289  1.00  0.83           C  
ATOM    896  O   ASP A 118      -9.471 -30.198 -10.058  1.00  0.82           O  
ATOM    897  CG  ASP A 118      -9.760 -28.697 -13.197  1.00  0.81           C  
ATOM    898  OD1 ASP A 118      -8.751 -28.117 -12.740  1.00  0.82           O  
ATOM    899  OD2 ASP A 118      -9.829 -29.091 -14.382  1.00  0.83           O  
ATOM    900  N   GLY A 119      -8.574 -28.117  -9.865  1.00  0.82           N  
ATOM    901  CA  GLY A 119      -7.365 -28.553  -9.185  1.00  0.83           C  
ATOM    902  C   GLY A 119      -6.203 -28.793 -10.130  1.00  0.82           C  
ATOM    903  O   GLY A 119      -5.094 -29.107  -9.692  1.00  0.81           O  
ATOM    904  N   THR A 120      -6.318 -28.623 -11.385  1.00  0.84           N  
ATOM    905  CA  THR A 120      -5.214 -28.781 -12.325  1.00  0.84           C  
ATOM    906  C   THR A 120      -4.367 -27.512 -12.383  1.00  0.84           C  
ATOM    907  CB  THR A 120      -5.726 -29.123 -13.737  1.00  0.81           C  
ATOM    908  O   THR A 120      -4.902 -26.402 -12.377  1.00  0.83           O  
ATOM    909  CG2 THR A 120      -6.508 -30.432 -13.735  1.00  0.71           C  
ATOM    910  OG1 THR A 120      -6.581 -28.069 -14.197  1.00  0.73           O  
ATOM    911  N   VAL A 121      -3.090 -27.674 -12.374  1.00  0.82           N  
ATOM    912  CA  VAL A 121      -2.109 -26.606 -12.539  1.00  0.82           C  
ATOM    913  C   VAL A 121      -1.502 -26.673 -13.938  1.00  0.79           C  
ATOM    914  CB  VAL A 121      -0.996 -26.689 -11.470  1.00  0.79           C  
ATOM    915  O   VAL A 121      -1.047 -27.734 -14.374  1.00  0.75           O  
ATOM    916  CG1 VAL A 121      -0.036 -25.508 -11.599  1.00  0.76           C  
ATOM    917  CG2 VAL A 121      -1.604 -26.737 -10.070  1.00  0.74           C  
ATOM    918  N   LYS A 122      -1.509 -25.639 -14.572  1.00  0.79           N  
ATOM    919  CA  LYS A 122      -0.949 -25.509 -15.914  1.00  0.79           C  
ATOM    920  C   LYS A 122       0.007 -24.323 -15.998  1.00  0.80           C  
ATOM    921  CB  LYS A 122      -2.065 -25.357 -16.949  1.00  0.78           C  
ATOM    922  O   LYS A 122      -0.393 -23.179 -15.773  1.00  0.78           O  
ATOM    923  CG  LYS A 122      -1.575 -25.337 -18.389  1.00  0.74           C  
ATOM    924  CD  LYS A 122      -2.719 -25.096 -19.366  1.00  0.72           C  
ATOM    925  CE  LYS A 122      -2.213 -24.939 -20.793  1.00  0.66           C  
ATOM    926  NZ  LYS A 122      -3.278 -24.424 -21.705  1.00  0.64           N  
ATOM    927  N   THR A 123       1.256 -24.592 -16.287  1.00  0.78           N  
ATOM    928  CA  THR A 123       2.157 -23.542 -16.750  1.00  0.77           C  
ATOM    929  C   THR A 123       1.875 -23.192 -18.208  1.00  0.77           C  
ATOM    930  CB  THR A 123       3.630 -23.963 -16.596  1.00  0.75           C  
ATOM    931  O   THR A 123       1.886 -24.067 -19.076  1.00  0.74           O  
ATOM    932  CG2 THR A 123       4.570 -22.820 -16.964  1.00  0.71           C  
ATOM    933  OG1 THR A 123       3.872 -24.346 -15.237  1.00  0.73           O  
ATOM    934  N   VAL A 124       1.625 -21.914 -18.410  1.00  0.75           N  
ATOM    935  CA  VAL A 124       1.433 -21.369 -19.749  1.00  0.75           C  
ATOM    936  C   VAL A 124       2.775 -20.913 -20.319  1.00  0.74           C  
ATOM    937  CB  VAL A 124       0.430 -20.194 -19.746  1.00  0.73           C  
ATOM    938  O   VAL A 124       3.251 -19.820 -20.005  1.00  0.70           O  
ATOM    939  CG1 VAL A 124       0.116 -19.747 -21.173  1.00  0.73           C  
ATOM    940  CG2 VAL A 124      -0.851 -20.589 -19.012  1.00  0.73           C  
ATOM    941  N   SER A 125       3.643 -21.867 -20.843  1.00  0.68           N  
ATOM    942  CA  SER A 125       4.966 -21.576 -21.386  1.00  0.67           C  
ATOM    943  C   SER A 125       4.883 -21.154 -22.849  1.00  0.68           C  
ATOM    944  CB  SER A 125       5.881 -22.793 -21.249  1.00  0.65           C  
ATOM    945  O   SER A 125       5.706 -20.368 -23.322  1.00  0.65           O  
ATOM    946  OG  SER A 125       5.269 -23.947 -21.799  1.00  0.63           O  
ATOM    947  N   ASN A 126       4.006 -21.770 -23.548  1.00  0.65           N  
ATOM    948  CA  ASN A 126       3.726 -21.541 -24.962  1.00  0.64           C  
ATOM    949  C   ASN A 126       2.227 -21.549 -25.245  1.00  0.65           C  
ATOM    950  CB  ASN A 126       4.436 -22.586 -25.826  1.00  0.60           C  
ATOM    951  O   ASN A 126       1.490 -22.366 -24.689  1.00  0.61           O  
ATOM    952  CG  ASN A 126       5.945 -22.519 -25.702  1.00  0.55           C  
ATOM    953  ND2 ASN A 126       6.588 -23.680 -25.650  1.00  0.52           N  
ATOM    954  OD1 ASN A 126       6.529 -21.433 -25.652  1.00  0.56           O  
ATOM    955  N   TRP A 127       1.859 -20.628 -26.011  1.00  0.56           N  
ATOM    956  CA  TRP A 127       0.519 -20.741 -26.578  1.00  0.62           C  
ATOM    957  C   TRP A 127       0.482 -21.791 -27.683  1.00  0.56           C  
ATOM    958  CB  TRP A 127       0.051 -19.389 -27.125  1.00  0.53           C  
ATOM    959  O   TRP A 127       1.465 -21.977 -28.405  1.00  0.54           O  
ATOM    960  CG  TRP A 127      -0.407 -18.430 -26.067  1.00  0.50           C  
ATOM    961  CD1 TRP A 127      -0.734 -18.725 -24.773  1.00  0.45           C  
ATOM    962  CD2 TRP A 127      -0.592 -17.019 -26.217  1.00  0.47           C  
ATOM    963  CE2 TRP A 127      -1.033 -16.521 -24.971  1.00  0.43           C  
ATOM    964  CE3 TRP A 127      -0.427 -16.126 -27.284  1.00  0.48           C  
ATOM    965  NE1 TRP A 127      -1.112 -17.581 -24.108  1.00  0.46           N  
ATOM    966  CH2 TRP A 127      -1.142 -14.316 -25.825  1.00  0.40           C  
ATOM    967  CZ2 TRP A 127      -1.312 -15.168 -24.764  1.00  0.47           C  
ATOM    968  CZ3 TRP A 127      -0.705 -14.780 -27.076  1.00  0.38           C  
ATOM    969  N   PRO A 128      -0.534 -22.647 -27.593  1.00  0.58           N  
ATOM    970  CA  PRO A 128      -0.651 -23.633 -28.670  1.00  0.57           C  
ATOM    971  C   PRO A 128      -0.458 -23.021 -30.055  1.00  0.59           C  
ATOM    972  CB  PRO A 128      -2.075 -24.170 -28.503  1.00  0.53           C  
ATOM    973  O   PRO A 128      -0.895 -21.893 -30.301  1.00  0.56           O  
ATOM    974  CG  PRO A 128      -2.761 -23.168 -27.631  1.00  0.51           C  
ATOM    975  CD  PRO A 128      -1.716 -22.315 -26.971  1.00  0.52           C  
ATOM    976  N   THR A 129       0.343 -23.743 -30.867  1.00  0.55           N  
ATOM    977  CA  THR A 129       0.446 -23.510 -32.303  1.00  0.55           C  
ATOM    978  C   THR A 129      -0.837 -23.932 -33.013  1.00  0.55           C  
ATOM    979  CB  THR A 129       1.643 -24.267 -32.908  1.00  0.51           C  
ATOM    980  O   THR A 129      -0.818 -24.825 -33.863  1.00  0.53           O  
ATOM    981  CG2 THR A 129       2.958 -23.565 -32.583  1.00  0.45           C  
ATOM    982  OG1 THR A 129       1.679 -25.596 -32.374  1.00  0.43           O  
ATOM    983  N   ASP A 130      -1.903 -23.909 -32.315  1.00  0.55           N  
ATOM    984  CA  ASP A 130      -3.038 -24.322 -33.135  1.00  0.56           C  
ATOM    985  C   ASP A 130      -3.108 -23.509 -34.425  1.00  0.55           C  
ATOM    986  CB  ASP A 130      -4.345 -24.181 -32.352  1.00  0.51           C  
ATOM    987  O   ASP A 130      -2.643 -22.368 -34.472  1.00  0.53           O  
ATOM    988  CG  ASP A 130      -4.458 -25.167 -31.202  1.00  0.50           C  
ATOM    989  OD1 ASP A 130      -3.790 -26.223 -31.237  1.00  0.50           O  
ATOM    990  OD2 ASP A 130      -5.223 -24.886 -30.254  1.00  0.51           O  
ATOM    991  N   SER A 131      -3.320 -24.137 -35.589  1.00  0.48           N  
ATOM    992  CA  SER A 131      -3.411 -23.655 -36.963  1.00  0.49           C  
ATOM    993  C   SER A 131      -4.140 -22.317 -37.034  1.00  0.48           C  
ATOM    994  CB  SER A 131      -4.124 -24.681 -37.846  1.00  0.41           C  
ATOM    995  O   SER A 131      -5.356 -22.257 -36.846  1.00  0.45           O  
ATOM    996  OG  SER A 131      -5.421 -24.958 -37.346  1.00  0.36           O  
ATOM    997  N   GLY A 132      -3.331 -21.225 -37.087  1.00  0.57           N  
ATOM    998  CA  GLY A 132      -3.720 -19.863 -37.418  1.00  0.56           C  
ATOM    999  C   GLY A 132      -3.094 -18.825 -36.506  1.00  0.57           C  
ATOM   1000  O   GLY A 132      -3.210 -17.623 -36.754  1.00  0.55           O  
ATOM   1001  N   PHE A 133      -2.316 -19.337 -35.504  1.00  0.58           N  
ATOM   1002  CA  PHE A 133      -1.705 -18.315 -34.663  1.00  0.58           C  
ATOM   1003  C   PHE A 133      -0.194 -18.282 -34.862  1.00  0.58           C  
ATOM   1004  CB  PHE A 133      -2.035 -18.564 -33.187  1.00  0.54           C  
ATOM   1005  O   PHE A 133       0.442 -19.329 -34.995  1.00  0.56           O  
ATOM   1006  CG  PHE A 133      -3.497 -18.425 -32.861  1.00  0.53           C  
ATOM   1007  CD1 PHE A 133      -4.061 -17.173 -32.648  1.00  0.51           C  
ATOM   1008  CD2 PHE A 133      -4.309 -19.548 -32.766  1.00  0.52           C  
ATOM   1009  CE1 PHE A 133      -5.414 -17.042 -32.346  1.00  0.47           C  
ATOM   1010  CE2 PHE A 133      -5.662 -19.425 -32.464  1.00  0.48           C  
ATOM   1011  CZ  PHE A 133      -6.213 -18.171 -32.253  1.00  0.51           C  
ATOM   1012  N   THR A 134       0.420 -17.172 -35.150  1.00  0.60           N  
ATOM   1013  CA  THR A 134       1.859 -16.977 -35.005  1.00  0.60           C  
ATOM   1014  C   THR A 134       2.318 -17.360 -33.601  1.00  0.61           C  
ATOM   1015  CB  THR A 134       2.257 -15.519 -35.298  1.00  0.57           C  
ATOM   1016  O   THR A 134       1.720 -16.937 -32.610  1.00  0.58           O  
ATOM   1017  CG2 THR A 134       3.772 -15.372 -35.397  1.00  0.54           C  
ATOM   1018  OG1 THR A 134       1.667 -15.108 -36.537  1.00  0.54           O  
ATOM   1019  N   GLN A 135       3.214 -18.312 -33.523  1.00  0.62           N  
ATOM   1020  CA  GLN A 135       3.871 -18.575 -32.246  1.00  0.61           C  
ATOM   1021  C   GLN A 135       4.425 -17.290 -31.638  1.00  0.63           C  
ATOM   1022  CB  GLN A 135       4.992 -19.600 -32.420  1.00  0.57           C  
ATOM   1023  O   GLN A 135       5.309 -16.654 -32.216  1.00  0.60           O  
ATOM   1024  CG  GLN A 135       5.512 -20.171 -31.108  1.00  0.53           C  
ATOM   1025  CD  GLN A 135       6.506 -21.299 -31.311  1.00  0.54           C  
ATOM   1026  NE2 GLN A 135       6.964 -21.892 -30.213  1.00  0.43           N  
ATOM   1027  OE1 GLN A 135       6.859 -21.636 -32.446  1.00  0.56           O  
ATOM   1028  N   TYR A 136       3.804 -16.966 -30.554  1.00  0.67           N  
ATOM   1029  CA  TYR A 136       4.431 -15.928 -29.744  1.00  0.67           C  
ATOM   1030  C   TYR A 136       5.203 -16.536 -28.579  1.00  0.68           C  
ATOM   1031  CB  TYR A 136       3.378 -14.947 -29.218  1.00  0.64           C  
ATOM   1032  O   TYR A 136       4.647 -17.308 -27.794  1.00  0.65           O  
ATOM   1033  CG  TYR A 136       2.684 -14.161 -30.304  1.00  0.61           C  
ATOM   1034  CD1 TYR A 136       3.296 -13.054 -30.888  1.00  0.60           C  
ATOM   1035  CD2 TYR A 136       1.417 -14.523 -30.747  1.00  0.60           C  
ATOM   1036  CE1 TYR A 136       2.659 -12.325 -31.888  1.00  0.58           C  
ATOM   1037  CE2 TYR A 136       0.771 -13.802 -31.745  1.00  0.56           C  
ATOM   1038  OH  TYR A 136       0.765 -11.989 -33.298  1.00  0.55           O  
ATOM   1039  CZ  TYR A 136       1.399 -12.706 -32.309  1.00  0.59           C  
ATOM   1040  N   GLU A 137       6.434 -16.298 -28.521  1.00  0.69           N  
ATOM   1041  CA  GLU A 137       7.141 -16.539 -27.267  1.00  0.70           C  
ATOM   1042  C   GLU A 137       6.622 -15.628 -26.158  1.00  0.70           C  
ATOM   1043  CB  GLU A 137       8.648 -16.338 -27.451  1.00  0.67           C  
ATOM   1044  O   GLU A 137       6.820 -14.412 -26.203  1.00  0.68           O  
ATOM   1045  CG  GLU A 137       9.306 -17.393 -28.327  1.00  0.63           C  
ATOM   1046  CD  GLU A 137      10.818 -17.248 -28.408  1.00  0.62           C  
ATOM   1047  OE1 GLU A 137      11.357 -16.231 -27.915  1.00  0.62           O  
ATOM   1048  OE2 GLU A 137      11.468 -18.158 -28.969  1.00  0.59           O  
ATOM   1049  N   LEU A 138       5.759 -16.240 -25.291  1.00  0.72           N  
ATOM   1050  CA  LEU A 138       5.194 -15.464 -24.193  1.00  0.71           C  
ATOM   1051  C   LEU A 138       6.292 -14.754 -23.407  1.00  0.72           C  
ATOM   1052  CB  LEU A 138       4.384 -16.366 -23.258  1.00  0.69           C  
ATOM   1053  O   LEU A 138       6.075 -13.662 -22.877  1.00  0.69           O  
ATOM   1054  CG  LEU A 138       3.075 -16.923 -23.820  1.00  0.67           C  
ATOM   1055  CD1 LEU A 138       2.416 -17.853 -22.806  1.00  0.63           C  
ATOM   1056  CD2 LEU A 138       2.132 -15.788 -24.203  1.00  0.64           C  
ATOM   1057  N   GLY A 139       7.587 -15.133 -23.597  1.00  0.72           N  
ATOM   1058  CA  GLY A 139       8.686 -14.620 -22.795  1.00  0.72           C  
ATOM   1059  C   GLY A 139       8.370 -14.571 -21.312  1.00  0.73           C  
ATOM   1060  O   GLY A 139       7.405 -15.187 -20.856  1.00  0.69           O  
ATOM   1061  N   SER A 140       9.135 -13.788 -20.578  1.00  0.82           N  
ATOM   1062  CA  SER A 140       9.034 -13.662 -19.127  1.00  0.83           C  
ATOM   1063  C   SER A 140       7.918 -12.701 -18.733  1.00  0.84           C  
ATOM   1064  CB  SER A 140      10.361 -13.185 -18.537  1.00  0.80           C  
ATOM   1065  O   SER A 140       7.957 -11.519 -19.080  1.00  0.82           O  
ATOM   1066  OG  SER A 140      11.417 -14.055 -18.906  1.00  0.73           O  
ATOM   1067  N   VAL A 141       6.836 -13.227 -18.069  1.00  0.86           N  
ATOM   1068  CA  VAL A 141       5.739 -12.438 -17.518  1.00  0.87           C  
ATOM   1069  C   VAL A 141       6.260 -11.537 -16.401  1.00  0.88           C  
ATOM   1070  CB  VAL A 141       4.601 -13.340 -16.988  1.00  0.86           C  
ATOM   1071  O   VAL A 141       6.818 -12.022 -15.413  1.00  0.87           O  
ATOM   1072  CG1 VAL A 141       3.461 -12.495 -16.423  1.00  0.83           C  
ATOM   1073  CG2 VAL A 141       4.090 -14.260 -18.096  1.00  0.82           C  
ATOM   1074  N   ARG A 142       6.017 -10.289 -16.582  1.00  0.89           N  
ATOM   1075  CA  ARG A 142       6.425  -9.305 -15.585  1.00  0.91           C  
ATOM   1076  C   ARG A 142       5.276  -8.975 -14.639  1.00  0.91           C  
ATOM   1077  CB  ARG A 142       6.927  -8.028 -16.264  1.00  0.89           C  
ATOM   1078  O   ARG A 142       5.452  -8.967 -13.419  1.00  0.90           O  
ATOM   1079  CG  ARG A 142       7.472  -6.990 -15.297  1.00  0.86           C  
ATOM   1080  CD  ARG A 142       8.175  -5.853 -16.027  1.00  0.82           C  
ATOM   1081  NE  ARG A 142       8.828  -4.937 -15.096  1.00  0.80           N  
ATOM   1082  NH1 ARG A 142      10.486  -4.293 -16.569  1.00  0.72           N  
ATOM   1083  NH2 ARG A 142      10.422  -3.414 -14.453  1.00  0.67           N  
ATOM   1084  CZ  ARG A 142       9.911  -4.217 -15.375  1.00  0.81           C  
ATOM   1085  N   ASP A 143       4.130  -8.640 -15.194  1.00  0.93           N  
ATOM   1086  CA  ASP A 143       2.912  -8.254 -14.488  1.00  0.94           C  
ATOM   1087  C   ASP A 143       1.671  -8.769 -15.212  1.00  0.93           C  
ATOM   1088  CB  ASP A 143       2.839  -6.733 -14.335  1.00  0.93           C  
ATOM   1089  O   ASP A 143       1.688  -8.954 -16.431  1.00  0.93           O  
ATOM   1090  CG  ASP A 143       1.852  -6.291 -13.270  1.00  0.93           C  
ATOM   1091  OD1 ASP A 143       1.412  -7.134 -12.458  1.00  0.92           O  
ATOM   1092  OD2 ASP A 143       1.509  -5.090 -13.243  1.00  0.92           O  
ATOM   1093  N   ILE A 144       0.589  -9.057 -14.414  1.00  0.93           N  
ATOM   1094  CA  ILE A 144      -0.657  -9.582 -14.962  1.00  0.93           C  
ATOM   1095  C   ILE A 144      -1.839  -8.796 -14.400  1.00  0.93           C  
ATOM   1096  CB  ILE A 144      -0.820 -11.087 -14.655  1.00  0.91           C  
ATOM   1097  O   ILE A 144      -1.857  -8.449 -13.217  1.00  0.92           O  
ATOM   1098  CG1 ILE A 144      -2.053 -11.648 -15.372  1.00  0.77           C  
ATOM   1099  CG2 ILE A 144      -0.910 -11.323 -13.144  1.00  0.76           C  
ATOM   1100  CD1 ILE A 144      -2.120 -13.169 -15.389  1.00  0.73           C  
ATOM   1101  N   THR A 145      -2.861  -8.575 -15.283  1.00  0.93           N  
ATOM   1102  CA  THR A 145      -4.140  -7.987 -14.901  1.00  0.93           C  
ATOM   1103  C   THR A 145      -5.287  -8.647 -15.661  1.00  0.93           C  
ATOM   1104  CB  THR A 145      -4.155  -6.469 -15.159  1.00  0.93           C  
ATOM   1105  O   THR A 145      -5.066  -9.561 -16.458  1.00  0.92           O  
ATOM   1106  CG2 THR A 145      -4.225  -6.165 -16.652  1.00  0.89           C  
ATOM   1107  OG1 THR A 145      -5.296  -5.892 -14.512  1.00  0.91           O  
ATOM   1108  N   ARG A 146      -6.503  -8.206 -15.421  1.00  0.92           N  
ATOM   1109  CA  ARG A 146      -7.698  -8.748 -16.059  1.00  0.92           C  
ATOM   1110  C   ARG A 146      -8.621  -7.630 -16.531  1.00  0.91           C  
ATOM   1111  CB  ARG A 146      -8.446  -9.676 -15.099  1.00  0.90           C  
ATOM   1112  O   ARG A 146      -8.941  -6.718 -15.766  1.00  0.89           O  
ATOM   1113  CG  ARG A 146      -9.640 -10.378 -15.727  1.00  0.86           C  
ATOM   1114  CD  ARG A 146     -10.323 -11.318 -14.743  1.00  0.83           C  
ATOM   1115  NE  ARG A 146     -11.446 -12.019 -15.358  1.00  0.80           N  
ATOM   1116  NH1 ARG A 146     -13.057 -11.037 -14.025  1.00  0.69           N  
ATOM   1117  NH2 ARG A 146     -13.662 -12.558 -15.631  1.00  0.67           N  
ATOM   1118  CZ  ARG A 146     -12.719 -11.870 -15.003  1.00  0.79           C  
ATOM   1119  N   LEU A 147      -9.118  -7.839 -17.702  1.00  0.90           N  
ATOM   1120  CA  LEU A 147     -10.151  -6.960 -18.239  1.00  0.90           C  
ATOM   1121  C   LEU A 147     -11.212  -7.760 -18.987  1.00  0.89           C  
ATOM   1122  CB  LEU A 147      -9.533  -5.915 -19.172  1.00  0.89           C  
ATOM   1123  O   LEU A 147     -10.894  -8.501 -19.921  1.00  0.87           O  
ATOM   1124  CG  LEU A 147     -10.494  -4.885 -19.768  1.00  0.88           C  
ATOM   1125  CD1 LEU A 147     -11.095  -4.020 -18.665  1.00  0.85           C  
ATOM   1126  CD2 LEU A 147      -9.779  -4.022 -20.802  1.00  0.86           C  
ATOM   1127  N   ARG A 148     -12.469  -7.718 -18.593  1.00  0.87           N  
ATOM   1128  CA  ARG A 148     -13.667  -8.259 -19.227  1.00  0.86           C  
ATOM   1129  C   ARG A 148     -13.488  -9.734 -19.570  1.00  0.85           C  
ATOM   1130  CB  ARG A 148     -14.011  -7.466 -20.490  1.00  0.85           C  
ATOM   1131  O   ARG A 148     -13.754 -10.151 -20.698  1.00  0.82           O  
ATOM   1132  CG  ARG A 148     -14.434  -6.030 -20.220  1.00  0.83           C  
ATOM   1133  CD  ARG A 148     -14.893  -5.329 -21.491  1.00  0.81           C  
ATOM   1134  NE  ARG A 148     -15.437  -4.004 -21.209  1.00  0.76           N  
ATOM   1135  NH1 ARG A 148     -16.364  -3.711 -23.304  1.00  0.72           N  
ATOM   1136  NH2 ARG A 148     -16.573  -2.073 -21.715  1.00  0.70           N  
ATOM   1137  CZ  ARG A 148     -16.123  -3.266 -22.077  1.00  0.76           C  
ATOM   1138  N   GLY A 149     -12.991 -10.456 -18.712  1.00  0.85           N  
ATOM   1139  CA  GLY A 149     -12.918 -11.901 -18.859  1.00  0.85           C  
ATOM   1140  C   GLY A 149     -11.686 -12.363 -19.615  1.00  0.85           C  
ATOM   1141  O   GLY A 149     -11.609 -13.517 -20.041  1.00  0.83           O  
ATOM   1142  N   ARG A 150     -10.679 -11.492 -19.755  1.00  0.86           N  
ATOM   1143  CA  ARG A 150      -9.390 -11.768 -20.381  1.00  0.87           C  
ATOM   1144  C   ARG A 150      -8.240 -11.449 -19.432  1.00  0.87           C  
ATOM   1145  CB  ARG A 150      -9.238 -10.968 -21.676  1.00  0.86           C  
ATOM   1146  O   ARG A 150      -8.269 -10.434 -18.733  1.00  0.87           O  
ATOM   1147  CG  ARG A 150     -10.275 -11.307 -22.735  1.00  0.84           C  
ATOM   1148  CD  ARG A 150     -10.185 -10.371 -23.933  1.00  0.83           C  
ATOM   1149  NE  ARG A 150     -11.213 -10.668 -24.927  1.00  0.80           N  
ATOM   1150  NH1 ARG A 150      -9.938 -12.203 -26.090  1.00  0.77           N  
ATOM   1151  NH2 ARG A 150     -12.072 -11.724 -26.776  1.00  0.76           N  
ATOM   1152  CZ  ARG A 150     -11.072 -11.531 -25.929  1.00  0.79           C  
ATOM   1153  N   TYR A 151      -7.258 -12.248 -19.481  1.00  0.88           N  
ATOM   1154  CA  TYR A 151      -5.982 -11.844 -18.901  1.00  0.88           C  
ATOM   1155  C   TYR A 151      -5.205 -10.951 -19.862  1.00  0.89           C  
ATOM   1156  CB  TYR A 151      -5.143 -13.073 -18.537  1.00  0.87           C  
ATOM   1157  O   TYR A 151      -5.198 -11.189 -21.072  1.00  0.88           O  
ATOM   1158  CG  TYR A 151      -5.797 -13.973 -17.517  1.00  0.86           C  
ATOM   1159  CD1 TYR A 151      -6.482 -13.441 -16.427  1.00  0.83           C  
ATOM   1160  CD2 TYR A 151      -5.731 -15.357 -17.641  1.00  0.84           C  
ATOM   1161  CE1 TYR A 151      -7.084 -14.267 -15.483  1.00  0.84           C  
ATOM   1162  CE2 TYR A 151      -6.329 -16.192 -16.703  1.00  0.84           C  
ATOM   1163  OH  TYR A 151      -7.597 -16.460 -14.698  1.00  0.79           O  
ATOM   1164  CZ  TYR A 151      -7.003 -15.639 -15.629  1.00  0.82           C  
ATOM   1165  N   ALA A 152      -4.569  -9.979 -19.311  1.00  0.90           N  
ATOM   1166  CA  ALA A 152      -3.518  -9.197 -19.956  1.00  0.91           C  
ATOM   1167  C   ALA A 152      -2.235  -9.215 -19.130  1.00  0.91           C  
ATOM   1168  CB  ALA A 152      -3.983  -7.761 -20.179  1.00  0.90           C  
ATOM   1169  O   ALA A 152      -2.280  -9.119 -17.901  1.00  0.91           O  
ATOM   1170  N   TRP A 153      -1.049  -9.319 -19.770  1.00  0.89           N  
ATOM   1171  CA  TRP A 153       0.213  -9.287 -19.037  1.00  0.90           C  
ATOM   1172  C   TRP A 153       1.293  -8.575 -19.845  1.00  0.90           C  
ATOM   1173  CB  TRP A 153       0.670 -10.707 -18.691  1.00  0.88           C  
ATOM   1174  O   TRP A 153       1.277  -8.606 -21.077  1.00  0.88           O  
ATOM   1175  CG  TRP A 153       1.019 -11.543 -19.885  1.00  0.80           C  
ATOM   1176  CD1 TRP A 153       2.262 -11.738 -20.420  1.00  0.73           C  
ATOM   1177  CD2 TRP A 153       0.110 -12.294 -20.696  1.00  0.75           C  
ATOM   1178  CE2 TRP A 153       0.873 -12.922 -21.706  1.00  0.75           C  
ATOM   1179  CE3 TRP A 153      -1.276 -12.499 -20.667  1.00  0.79           C  
ATOM   1180  NE1 TRP A 153       2.181 -12.566 -21.515  1.00  0.83           N  
ATOM   1181  CH2 TRP A 153      -1.063 -13.924 -22.628  1.00  0.78           C  
ATOM   1182  CZ2 TRP A 153       0.294 -13.740 -22.679  1.00  0.81           C  
ATOM   1183  CZ3 TRP A 153      -1.849 -13.314 -21.636  1.00  0.79           C  
ATOM   1184  N   SER A 154       2.253  -7.962 -19.222  1.00  0.91           N  
ATOM   1185  CA  SER A 154       3.433  -7.352 -19.826  1.00  0.91           C  
ATOM   1186  C   SER A 154       4.588  -8.344 -19.908  1.00  0.90           C  
ATOM   1187  CB  SER A 154       3.865  -6.118 -19.032  1.00  0.91           C  
ATOM   1188  O   SER A 154       4.783  -9.154 -18.999  1.00  0.89           O  
ATOM   1189  OG  SER A 154       4.137  -6.459 -17.683  1.00  0.91           O  
ATOM   1190  N   LYS A 155       5.344  -8.259 -20.949  1.00  0.87           N  
ATOM   1191  CA  LYS A 155       6.574  -9.019 -21.148  1.00  0.87           C  
ATOM   1192  C   LYS A 155       7.780  -8.268 -20.590  1.00  0.87           C  
ATOM   1193  CB  LYS A 155       6.786  -9.320 -22.632  1.00  0.86           C  
ATOM   1194  O   LYS A 155       8.007  -7.105 -20.931  1.00  0.86           O  
ATOM   1195  CG  LYS A 155       8.009 -10.177 -22.922  1.00  0.83           C  
ATOM   1196  CD  LYS A 155       8.063 -10.597 -24.386  1.00  0.82           C  
ATOM   1197  CE  LYS A 155       9.295 -11.442 -24.680  1.00  0.78           C  
ATOM   1198  NZ  LYS A 155       9.285 -11.967 -26.078  1.00  0.76           N  
ATOM   1199  N   ASP A 156       8.534  -8.925 -19.824  1.00  0.86           N  
ATOM   1200  CA  ASP A 156       9.705  -8.330 -19.187  1.00  0.87           C  
ATOM   1201  C   ASP A 156      10.706  -7.836 -20.229  1.00  0.86           C  
ATOM   1202  CB  ASP A 156      10.375  -9.336 -18.249  1.00  0.84           C  
ATOM   1203  O   ASP A 156      10.935  -8.501 -21.241  1.00  0.84           O  
ATOM   1204  CG  ASP A 156      11.368  -8.690 -17.299  1.00  0.79           C  
ATOM   1205  OD1 ASP A 156      11.254  -7.474 -17.031  1.00  0.77           O  
ATOM   1206  OD2 ASP A 156      12.274  -9.403 -16.815  1.00  0.80           O  
ATOM   1207  N   GLY A 157      11.217  -6.622 -20.029  1.00  0.87           N  
ATOM   1208  CA  GLY A 157      12.284  -6.013 -20.806  1.00  0.87           C  
ATOM   1209  C   GLY A 157      11.846  -5.597 -22.197  1.00  0.86           C  
ATOM   1210  O   GLY A 157      12.682  -5.374 -23.076  1.00  0.84           O  
ATOM   1211  N   THR A 158      10.503  -5.541 -22.379  1.00  0.88           N  
ATOM   1212  CA  THR A 158      10.018  -5.162 -23.701  1.00  0.89           C  
ATOM   1213  C   THR A 158       8.931  -4.096 -23.593  1.00  0.89           C  
ATOM   1214  CB  THR A 158       9.471  -6.381 -24.466  1.00  0.88           C  
ATOM   1215  O   THR A 158       8.377  -3.874 -22.514  1.00  0.89           O  
ATOM   1216  CG2 THR A 158      10.449  -7.550 -24.408  1.00  0.83           C  
ATOM   1217  OG1 THR A 158       8.226  -6.784 -23.884  1.00  0.84           O  
ATOM   1218  N   ASP A 159       8.470  -3.557 -24.732  1.00  0.91           N  
ATOM   1219  CA  ASP A 159       7.355  -2.631 -24.904  1.00  0.91           C  
ATOM   1220  C   ASP A 159       6.063  -3.379 -25.223  1.00  0.91           C  
ATOM   1221  CB  ASP A 159       7.664  -1.619 -26.010  1.00  0.90           C  
ATOM   1222  O   ASP A 159       5.053  -2.764 -25.570  1.00  0.90           O  
ATOM   1223  CG  ASP A 159       7.892  -2.270 -27.362  1.00  0.87           C  
ATOM   1224  OD1 ASP A 159       8.114  -3.499 -27.418  1.00  0.85           O  
ATOM   1225  OD2 ASP A 159       7.851  -1.547 -28.381  1.00  0.86           O  
ATOM   1226  N   SER A 160       6.112  -4.660 -25.166  1.00  0.89           N  
ATOM   1227  CA  SER A 160       5.017  -5.520 -25.604  1.00  0.89           C  
ATOM   1228  C   SER A 160       4.209  -6.033 -24.416  1.00  0.90           C  
ATOM   1229  CB  SER A 160       5.553  -6.700 -26.415  1.00  0.88           C  
ATOM   1230  O   SER A 160       4.777  -6.417 -23.392  1.00  0.89           O  
ATOM   1231  OG  SER A 160       6.256  -6.246 -27.559  1.00  0.84           O  
ATOM   1232  N   TRP A 161       2.908  -6.086 -24.584  1.00  0.90           N  
ATOM   1233  CA  TRP A 161       1.974  -6.768 -23.693  1.00  0.91           C  
ATOM   1234  C   TRP A 161       1.034  -7.674 -24.481  1.00  0.90           C  
ATOM   1235  CB  TRP A 161       1.165  -5.753 -22.882  1.00  0.90           C  
ATOM   1236  O   TRP A 161       0.889  -7.522 -25.696  1.00  0.87           O  
ATOM   1237  CG  TRP A 161       0.283  -4.872 -23.715  1.00  0.90           C  
ATOM   1238  CD1 TRP A 161       0.629  -3.698 -24.324  1.00  0.88           C  
ATOM   1239  CD2 TRP A 161      -1.096  -5.094 -24.026  1.00  0.89           C  
ATOM   1240  CE2 TRP A 161      -1.522  -4.013 -24.830  1.00  0.91           C  
ATOM   1241  CE3 TRP A 161      -2.014  -6.103 -23.704  1.00  0.90           C  
ATOM   1242  NE1 TRP A 161      -0.452  -3.177 -24.996  1.00  0.89           N  
ATOM   1243  CH2 TRP A 161      -3.705  -4.914 -24.986  1.00  0.88           C  
ATOM   1244  CZ2 TRP A 161      -2.828  -3.914 -25.316  1.00  0.88           C  
ATOM   1245  CZ3 TRP A 161      -3.313  -6.002 -24.189  1.00  0.89           C  
ATOM   1246  N   PHE A 162       0.443  -8.677 -23.846  1.00  0.87           N  
ATOM   1247  CA  PHE A 162      -0.348  -9.745 -24.446  1.00  0.87           C  
ATOM   1248  C   PHE A 162      -1.722  -9.833 -23.793  1.00  0.87           C  
ATOM   1249  CB  PHE A 162       0.379 -11.088 -24.323  1.00  0.86           C  
ATOM   1250  O   PHE A 162      -1.893  -9.436 -22.639  1.00  0.86           O  
ATOM   1251  CG  PHE A 162       1.700 -11.132 -25.043  1.00  0.83           C  
ATOM   1252  CD1 PHE A 162       1.788 -11.641 -26.333  1.00  0.80           C  
ATOM   1253  CD2 PHE A 162       2.854 -10.663 -24.429  1.00  0.81           C  
ATOM   1254  CE1 PHE A 162       3.009 -11.683 -27.001  1.00  0.80           C  
ATOM   1255  CE2 PHE A 162       4.078 -10.701 -25.091  1.00  0.81           C  
ATOM   1256  CZ  PHE A 162       4.154 -11.212 -26.376  1.00  0.77           C  
ATOM   1257  N   ILE A 163      -2.652 -10.505 -24.511  1.00  0.87           N  
ATOM   1258  CA  ILE A 163      -3.999 -10.688 -23.982  1.00  0.87           C  
ATOM   1259  C   ILE A 163      -4.550 -12.040 -24.428  1.00  0.86           C  
ATOM   1260  CB  ILE A 163      -4.943  -9.550 -24.432  1.00  0.86           C  
ATOM   1261  O   ILE A 163      -4.267 -12.498 -25.538  1.00  0.84           O  
ATOM   1262  CG1 ILE A 163      -6.242  -9.580 -23.619  1.00  0.83           C  
ATOM   1263  CG2 ILE A 163      -5.232  -9.650 -25.932  1.00  0.82           C  
ATOM   1264  CD1 ILE A 163      -7.062  -8.301 -23.714  1.00  0.81           C  
ATOM   1265  N   THR A 164      -5.343 -12.717 -23.613  1.00  0.84           N  
ATOM   1266  CA  THR A 164      -5.967 -14.003 -23.907  1.00  0.84           C  
ATOM   1267  C   THR A 164      -7.286 -13.807 -24.649  1.00  0.84           C  
ATOM   1268  CB  THR A 164      -6.213 -14.812 -22.620  1.00  0.83           C  
ATOM   1269  O   THR A 164      -7.799 -12.689 -24.728  1.00  0.82           O  
ATOM   1270  CG2 THR A 164      -4.911 -15.056 -21.866  1.00  0.82           C  
ATOM   1271  OG1 THR A 164      -7.114 -14.088 -21.773  1.00  0.84           O  
ATOM   1272  N   ASP A 165      -7.833 -14.936 -25.062  1.00  0.81           N  
ATOM   1273  CA  ASP A 165      -9.193 -14.954 -25.592  1.00  0.80           C  
ATOM   1274  C   ASP A 165     -10.219 -14.746 -24.480  1.00  0.81           C  
ATOM   1275  CB  ASP A 165      -9.467 -16.272 -26.320  1.00  0.79           C  
ATOM   1276  O   ASP A 165      -9.878 -14.799 -23.296  1.00  0.80           O  
ATOM   1277  CG  ASP A 165     -10.513 -16.139 -27.413  1.00  0.75           C  
ATOM   1278  OD1 ASP A 165     -11.295 -15.163 -27.394  1.00  0.73           O  
ATOM   1279  OD2 ASP A 165     -10.558 -17.018 -28.300  1.00  0.73           O  
ATOM   1280  N   LEU A 166     -11.462 -14.424 -24.924  1.00  0.80           N  
ATOM   1281  CA  LEU A 166     -12.564 -14.211 -23.991  1.00  0.80           C  
ATOM   1282  C   LEU A 166     -12.933 -15.509 -23.281  1.00  0.80           C  
ATOM   1283  CB  LEU A 166     -13.786 -13.652 -24.724  1.00  0.78           C  
ATOM   1284  O   LEU A 166     -13.348 -16.477 -23.923  1.00  0.77           O  
ATOM   1285  CG  LEU A 166     -15.012 -13.347 -23.862  1.00  0.76           C  
ATOM   1286  CD1 LEU A 166     -14.698 -12.234 -22.867  1.00  0.74           C  
ATOM   1287  CD2 LEU A 166     -16.201 -12.967 -24.738  1.00  0.74           C  
ATOM   1288  N   GLU A 167     -12.728 -15.578 -22.034  1.00  0.78           N  
ATOM   1289  CA  GLU A 167     -13.105 -16.654 -21.122  1.00  0.77           C  
ATOM   1290  C   GLU A 167     -12.326 -17.931 -21.423  1.00  0.77           C  
ATOM   1291  CB  GLU A 167     -14.610 -16.925 -21.203  1.00  0.74           C  
ATOM   1292  O   GLU A 167     -12.669 -19.006 -20.926  1.00  0.73           O  
ATOM   1293  CG  GLU A 167     -15.471 -15.720 -20.850  1.00  0.70           C  
ATOM   1294  CD  GLU A 167     -16.930 -16.075 -20.613  1.00  0.68           C  
ATOM   1295  OE1 GLU A 167     -17.382 -17.139 -21.095  1.00  0.68           O  
ATOM   1296  OE2 GLU A 167     -17.627 -15.283 -19.940  1.00  0.64           O  
ATOM   1297  N   ASP A 168     -11.413 -17.874 -22.319  1.00  0.76           N  
ATOM   1298  CA  ASP A 168     -10.435 -18.931 -22.558  1.00  0.75           C  
ATOM   1299  C   ASP A 168      -9.018 -18.446 -22.261  1.00  0.76           C  
ATOM   1300  CB  ASP A 168     -10.528 -19.432 -24.001  1.00  0.73           C  
ATOM   1301  O   ASP A 168      -8.256 -18.138 -23.180  1.00  0.72           O  
ATOM   1302  CG  ASP A 168      -9.764 -20.724 -24.231  1.00  0.72           C  
ATOM   1303  OD1 ASP A 168      -9.004 -21.151 -23.335  1.00  0.72           O  
ATOM   1304  OD2 ASP A 168      -9.921 -21.319 -25.319  1.00  0.71           O  
ATOM   1305  N   GLU A 169      -8.621 -18.516 -21.021  1.00  0.76           N  
ATOM   1306  CA  GLU A 169      -7.390 -17.966 -20.461  1.00  0.76           C  
ATOM   1307  C   GLU A 169      -6.182 -18.815 -20.846  1.00  0.76           C  
ATOM   1308  CB  GLU A 169      -7.493 -17.857 -18.938  1.00  0.73           C  
ATOM   1309  O   GLU A 169      -5.038 -18.407 -20.635  1.00  0.71           O  
ATOM   1310  CG  GLU A 169      -8.601 -16.929 -18.461  1.00  0.69           C  
ATOM   1311  CD  GLU A 169      -9.902 -17.655 -18.157  1.00  0.67           C  
ATOM   1312  OE1 GLU A 169     -10.020 -18.855 -18.493  1.00  0.65           O  
ATOM   1313  OE2 GLU A 169     -10.811 -17.017 -17.580  1.00  0.62           O  
ATOM   1314  N   SER A 170      -6.504 -19.908 -21.481  1.00  0.71           N  
ATOM   1315  CA  SER A 170      -5.481 -20.859 -21.903  1.00  0.70           C  
ATOM   1316  C   SER A 170      -5.043 -20.599 -23.340  1.00  0.71           C  
ATOM   1317  CB  SER A 170      -5.993 -22.294 -21.769  1.00  0.68           C  
ATOM   1318  O   SER A 170      -4.070 -21.188 -23.815  1.00  0.69           O  
ATOM   1319  OG  SER A 170      -7.053 -22.536 -22.678  1.00  0.65           O  
ATOM   1320  N   HIS A 171      -5.733 -19.730 -24.026  1.00  0.70           N  
ATOM   1321  CA  HIS A 171      -5.409 -19.433 -25.417  1.00  0.70           C  
ATOM   1322  C   HIS A 171      -5.167 -17.941 -25.619  1.00  0.71           C  
ATOM   1323  CB  HIS A 171      -6.529 -19.913 -26.342  1.00  0.66           C  
ATOM   1324  O   HIS A 171      -5.763 -17.111 -24.929  1.00  0.69           O  
ATOM   1325  CG  HIS A 171      -6.654 -21.402 -26.411  1.00  0.63           C  
ATOM   1326  CD2 HIS A 171      -6.060 -22.307 -27.223  1.00  0.61           C  
ATOM   1327  ND1 HIS A 171      -7.477 -22.119 -25.570  1.00  0.63           N  
ATOM   1328  CE1 HIS A 171      -7.383 -23.405 -25.863  1.00  0.57           C  
ATOM   1329  NE2 HIS A 171      -6.530 -23.546 -26.863  1.00  0.53           N  
ATOM   1330  N   PRO A 172      -4.178 -17.631 -26.556  1.00  0.69           N  
ATOM   1331  CA  PRO A 172      -4.118 -16.226 -26.965  1.00  0.68           C  
ATOM   1332  C   PRO A 172      -5.419 -15.741 -27.601  1.00  0.71           C  
ATOM   1333  CB  PRO A 172      -2.972 -16.203 -27.981  1.00  0.66           C  
ATOM   1334  O   PRO A 172      -6.170 -16.540 -28.167  1.00  0.69           O  
ATOM   1335  CG  PRO A 172      -2.974 -17.568 -28.590  1.00  0.63           C  
ATOM   1336  CD  PRO A 172      -3.421 -18.554 -27.550  1.00  0.64           C  
ATOM   1337  N   ASP A 173      -5.577 -14.471 -27.450  1.00  0.66           N  
ATOM   1338  CA  ASP A 173      -6.684 -13.859 -28.178  1.00  0.65           C  
ATOM   1339  C   ASP A 173      -6.596 -14.167 -29.671  1.00  0.66           C  
ATOM   1340  CB  ASP A 173      -6.702 -12.345 -27.953  1.00  0.60           C  
ATOM   1341  O   ASP A 173      -5.541 -13.994 -30.285  1.00  0.62           O  
ATOM   1342  CG  ASP A 173      -7.908 -11.667 -28.578  1.00  0.56           C  
ATOM   1343  OD1 ASP A 173      -8.563 -12.273 -29.454  1.00  0.61           O  
ATOM   1344  OD2 ASP A 173      -8.206 -10.516 -28.193  1.00  0.63           O  
ATOM   1345  N   ARG A 174      -7.637 -14.539 -30.344  1.00  0.62           N  
ATOM   1346  CA  ARG A 174      -7.736 -15.002 -31.724  1.00  0.62           C  
ATOM   1347  C   ARG A 174      -7.581 -13.844 -32.703  1.00  0.63           C  
ATOM   1348  CB  ARG A 174      -9.071 -15.712 -31.958  1.00  0.58           C  
ATOM   1349  O   ARG A 174      -7.358 -14.058 -33.896  1.00  0.60           O  
ATOM   1350  CG  ARG A 174     -10.286 -14.822 -31.753  1.00  0.55           C  
ATOM   1351  CD  ARG A 174     -11.586 -15.603 -31.886  1.00  0.56           C  
ATOM   1352  NE  ARG A 174     -12.750 -14.761 -31.626  1.00  0.43           N  
ATOM   1353  NH1 ARG A 174     -14.270 -16.500 -31.636  1.00  0.35           N  
ATOM   1354  NH2 ARG A 174     -14.983 -14.351 -31.277  1.00  0.32           N  
ATOM   1355  CZ  ARG A 174     -13.998 -15.206 -31.514  1.00  0.48           C  
ATOM   1356  N   TYR A 175      -7.669 -12.562 -32.288  1.00  0.63           N  
ATOM   1357  CA  TYR A 175      -7.576 -11.389 -33.150  1.00  0.63           C  
ATOM   1358  C   TYR A 175      -6.159 -10.827 -33.153  1.00  0.62           C  
ATOM   1359  CB  TYR A 175      -8.564 -10.310 -32.698  1.00  0.56           C  
ATOM   1360  O   TYR A 175      -5.501 -10.791 -34.196  1.00  0.57           O  
ATOM   1361  CG  TYR A 175     -10.009 -10.743 -32.766  1.00  0.52           C  
ATOM   1362  CD1 TYR A 175     -10.681 -10.805 -33.985  1.00  0.48           C  
ATOM   1363  CD2 TYR A 175     -10.704 -11.090 -31.613  1.00  0.54           C  
ATOM   1364  CE1 TYR A 175     -12.012 -11.202 -34.052  1.00  0.52           C  
ATOM   1365  CE2 TYR A 175     -12.036 -11.488 -31.669  1.00  0.54           C  
ATOM   1366  OH  TYR A 175     -13.998 -11.935 -32.952  1.00  0.38           O  
ATOM   1367  CZ  TYR A 175     -12.680 -11.541 -32.891  1.00  0.50           C  
ATOM   1368  N   SER A 176      -5.623 -10.348 -32.168  1.00  0.69           N  
ATOM   1369  CA  SER A 176      -4.273  -9.901 -31.843  1.00  0.69           C  
ATOM   1370  C   SER A 176      -3.920 -10.219 -30.393  1.00  0.70           C  
ATOM   1371  CB  SER A 176      -4.131  -8.399 -32.093  1.00  0.62           C  
ATOM   1372  O   SER A 176      -4.544  -9.696 -29.468  1.00  0.65           O  
ATOM   1373  OG  SER A 176      -2.796  -7.977 -31.873  1.00  0.56           O  
ATOM   1374  N   ALA A 177      -2.891 -11.077 -30.294  1.00  0.75           N  
ATOM   1375  CA  ALA A 177      -2.504 -11.470 -28.942  1.00  0.75           C  
ATOM   1376  C   ALA A 177      -1.428 -10.541 -28.387  1.00  0.77           C  
ATOM   1377  CB  ALA A 177      -2.013 -12.916 -28.928  1.00  0.71           C  
ATOM   1378  O   ALA A 177      -1.229 -10.466 -27.172  1.00  0.75           O  
ATOM   1379  N   GLN A 178      -0.782  -9.763 -29.314  1.00  0.82           N  
ATOM   1380  CA  GLN A 178       0.333  -8.910 -28.917  1.00  0.83           C  
ATOM   1381  C   GLN A 178       0.085  -7.458 -29.315  1.00  0.83           C  
ATOM   1382  CB  GLN A 178       1.639  -9.409 -29.539  1.00  0.81           C  
ATOM   1383  O   GLN A 178      -0.197  -7.167 -30.479  1.00  0.82           O  
ATOM   1384  CG  GLN A 178       2.868  -8.623 -29.102  1.00  0.80           C  
ATOM   1385  CD  GLN A 178       4.148  -9.136 -29.734  1.00  0.79           C  
ATOM   1386  NE2 GLN A 178       5.233  -8.389 -29.566  1.00  0.77           N  
ATOM   1387  OE1 GLN A 178       4.162 -10.197 -30.367  1.00  0.78           O  
ATOM   1388  N   TYR A 179       0.312  -6.642 -28.403  1.00  0.86           N  
ATOM   1389  CA  TYR A 179       0.273  -5.189 -28.526  1.00  0.87           C  
ATOM   1390  C   TYR A 179       1.587  -4.567 -28.069  1.00  0.87           C  
ATOM   1391  CB  TYR A 179      -0.889  -4.611 -27.711  1.00  0.87           C  
ATOM   1392  O   TYR A 179       2.363  -5.199 -27.349  1.00  0.86           O  
ATOM   1393  CG  TYR A 179      -2.243  -5.118 -28.142  1.00  0.87           C  
ATOM   1394  CD1 TYR A 179      -3.022  -4.400 -29.046  1.00  0.86           C  
ATOM   1395  CD2 TYR A 179      -2.748  -6.316 -27.646  1.00  0.86           C  
ATOM   1396  CE1 TYR A 179      -4.272  -4.862 -29.445  1.00  0.86           C  
ATOM   1397  CE2 TYR A 179      -3.996  -6.787 -28.037  1.00  0.87           C  
ATOM   1398  OH  TYR A 179      -5.987  -6.517 -29.327  1.00  0.83           O  
ATOM   1399  CZ  TYR A 179      -4.750  -6.055 -28.936  1.00  0.84           C  
ATOM   1400  N   ARG A 180       1.832  -3.365 -28.498  1.00  0.89           N  
ATOM   1401  CA  ARG A 180       3.034  -2.618 -28.143  1.00  0.89           C  
ATOM   1402  C   ARG A 180       2.684  -1.213 -27.664  1.00  0.89           C  
ATOM   1403  CB  ARG A 180       3.992  -2.542 -29.334  1.00  0.87           C  
ATOM   1404  O   ARG A 180       1.751  -0.591 -28.175  1.00  0.88           O  
ATOM   1405  CG  ARG A 180       4.544  -3.891 -29.766  1.00  0.82           C  
ATOM   1406  CD  ARG A 180       5.540  -3.752 -30.909  1.00  0.81           C  
ATOM   1407  NE  ARG A 180       6.139  -5.036 -31.261  1.00  0.77           N  
ATOM   1408  NH1 ARG A 180       7.827  -4.129 -32.551  1.00  0.69           N  
ATOM   1409  NH2 ARG A 180       7.674  -6.402 -32.289  1.00  0.65           N  
ATOM   1410  CZ  ARG A 180       7.212  -5.186 -32.033  1.00  0.75           C  
ATOM   1411  N   ALA A 181       3.404  -0.750 -26.631  1.00  0.88           N  
ATOM   1412  CA  ALA A 181       3.400   0.679 -26.332  1.00  0.88           C  
ATOM   1413  C   ALA A 181       3.860   1.493 -27.538  1.00  0.86           C  
ATOM   1414  CB  ALA A 181       4.288   0.973 -25.125  1.00  0.86           C  
ATOM   1415  O   ALA A 181       4.916   1.219 -28.113  1.00  0.81           O  
ATOM   1416  N   GLU A 182       3.133   2.398 -28.101  1.00  0.81           N  
ATOM   1417  CA  GLU A 182       3.296   3.000 -29.422  1.00  0.81           C  
ATOM   1418  C   GLU A 182       3.935   4.382 -29.323  1.00  0.79           C  
ATOM   1419  CB  GLU A 182       1.948   3.093 -30.140  1.00  0.76           C  
ATOM   1420  O   GLU A 182       4.569   4.847 -30.273  1.00  0.74           O  
ATOM   1421  CG  GLU A 182       1.364   1.744 -30.532  1.00  0.73           C  
ATOM   1422  CD  GLU A 182       0.147   1.856 -31.437  1.00  0.71           C  
ATOM   1423  OE1 GLU A 182      -0.382   2.978 -31.606  1.00  0.72           O  
ATOM   1424  OE2 GLU A 182      -0.281   0.813 -31.979  1.00  0.70           O  
ATOM   1425  N   SER A 183       3.631   5.057 -28.294  1.00  0.79           N  
ATOM   1426  CA  SER A 183       3.992   6.469 -28.215  1.00  0.78           C  
ATOM   1427  C   SER A 183       5.490   6.645 -27.993  1.00  0.76           C  
ATOM   1428  CB  SER A 183       3.217   7.158 -27.090  1.00  0.74           C  
ATOM   1429  O   SER A 183       6.119   7.502 -28.617  1.00  0.70           O  
ATOM   1430  OG  SER A 183       1.820   7.043 -27.298  1.00  0.65           O  
ATOM   1431  N   GLN A 184       6.080   5.871 -27.180  1.00  0.79           N  
ATOM   1432  CA  GLN A 184       7.518   5.779 -26.950  1.00  0.80           C  
ATOM   1433  C   GLN A 184       7.943   4.336 -26.694  1.00  0.78           C  
ATOM   1434  CB  GLN A 184       7.931   6.665 -25.773  1.00  0.73           C  
ATOM   1435  O   GLN A 184       7.262   3.601 -25.976  1.00  0.72           O  
ATOM   1436  CG  GLN A 184       7.838   8.157 -26.064  1.00  0.66           C  
ATOM   1437  CD  GLN A 184       8.674   8.993 -25.114  1.00  0.64           C  
ATOM   1438  NE2 GLN A 184       8.840  10.271 -25.438  1.00  0.56           N  
ATOM   1439  OE1 GLN A 184       9.166   8.495 -24.096  1.00  0.66           O  
ATOM   1440  N   PRO A 185       8.966   3.860 -27.382  1.00  0.76           N  
ATOM   1441  CA  PRO A 185       9.476   2.523 -27.068  1.00  0.77           C  
ATOM   1442  C   PRO A 185      10.019   2.418 -25.645  1.00  0.76           C  
ATOM   1443  CB  PRO A 185      10.593   2.322 -28.095  1.00  0.70           C  
ATOM   1444  O   PRO A 185      11.232   2.303 -25.450  1.00  0.71           O  
ATOM   1445  CG  PRO A 185      11.111   3.697 -28.370  1.00  0.67           C  
ATOM   1446  CD  PRO A 185       9.969   4.667 -28.269  1.00  0.67           C  
ATOM   1447  N   ASP A 186       9.176   2.531 -24.788  1.00  0.87           N  
ATOM   1448  CA  ASP A 186       9.457   2.426 -23.360  1.00  0.87           C  
ATOM   1449  C   ASP A 186       9.126   1.031 -22.835  1.00  0.87           C  
ATOM   1450  CB  ASP A 186       8.671   3.482 -22.579  1.00  0.85           C  
ATOM   1451  O   ASP A 186       8.141   0.421 -23.257  1.00  0.83           O  
ATOM   1452  CG  ASP A 186       9.110   3.598 -21.130  1.00  0.80           C  
ATOM   1453  OD1 ASP A 186      10.159   3.026 -20.764  1.00  0.77           O  
ATOM   1454  OD2 ASP A 186       8.400   4.266 -20.348  1.00  0.78           O  
ATOM   1455  N   GLY A 187      10.119   0.376 -22.173  1.00  0.91           N  
ATOM   1456  CA  GLY A 187       9.847  -0.927 -21.587  1.00  0.92           C  
ATOM   1457  C   GLY A 187       8.723  -0.900 -20.569  1.00  0.92           C  
ATOM   1458  O   GLY A 187       8.798  -0.177 -19.573  1.00  0.92           O  
ATOM   1459  N   ILE A 188       7.644  -1.710 -20.832  1.00  0.93           N  
ATOM   1460  CA  ILE A 188       6.517  -1.817 -19.911  1.00  0.94           C  
ATOM   1461  C   ILE A 188       6.971  -2.482 -18.615  1.00  0.94           C  
ATOM   1462  CB  ILE A 188       5.347  -2.607 -20.539  1.00  0.94           C  
ATOM   1463  O   ILE A 188       7.405  -3.637 -18.621  1.00  0.94           O  
ATOM   1464  CG1 ILE A 188       4.850  -1.908 -21.809  1.00  0.93           C  
ATOM   1465  CG2 ILE A 188       4.210  -2.782 -19.528  1.00  0.93           C  
ATOM   1466  CD1 ILE A 188       3.867  -2.734 -22.627  1.00  0.91           C  
ATOM   1467  N   ILE A 189       6.849  -1.768 -17.522  1.00  0.95           N  
ATOM   1468  CA  ILE A 189       7.199  -2.187 -16.169  1.00  0.95           C  
ATOM   1469  C   ILE A 189       5.980  -2.808 -15.490  1.00  0.95           C  
ATOM   1470  CB  ILE A 189       7.735  -1.004 -15.332  1.00  0.94           C  
ATOM   1471  O   ILE A 189       6.110  -3.764 -14.722  1.00  0.94           O  
ATOM   1472  CG1 ILE A 189       9.058  -0.494 -15.915  1.00  0.91           C  
ATOM   1473  CG2 ILE A 189       7.903  -1.412 -13.866  1.00  0.91           C  
ATOM   1474  CD1 ILE A 189       9.590   0.761 -15.236  1.00  0.89           C  
ATOM   1475  N   GLY A 190       4.864  -2.345 -15.688  1.00  0.95           N  
ATOM   1476  CA  GLY A 190       3.636  -2.848 -15.094  1.00  0.95           C  
ATOM   1477  C   GLY A 190       2.431  -2.703 -16.004  1.00  0.95           C  
ATOM   1478  O   GLY A 190       2.440  -1.892 -16.931  1.00  0.95           O  
ATOM   1479  N   ILE A 191       1.378  -3.446 -15.722  1.00  0.96           N  
ATOM   1480  CA  ILE A 191       0.113  -3.381 -16.446  1.00  0.96           C  
ATOM   1481  C   ILE A 191      -1.048  -3.373 -15.455  1.00  0.96           C  
ATOM   1482  CB  ILE A 191      -0.034  -4.559 -17.435  1.00  0.95           C  
ATOM   1483  O   ILE A 191      -0.955  -3.961 -14.375  1.00  0.95           O  
ATOM   1484  CG1 ILE A 191      -1.154  -4.274 -18.442  1.00  0.88           C  
ATOM   1485  CG2 ILE A 191      -0.293  -5.867 -16.682  1.00  0.88           C  
ATOM   1486  CD1 ILE A 191      -1.159  -5.209 -19.643  1.00  0.83           C  
ATOM   1487  N   GLY A 192      -2.139  -2.676 -15.776  1.00  0.95           N  
ATOM   1488  CA  GLY A 192      -3.341  -2.569 -14.963  1.00  0.95           C  
ATOM   1489  C   GLY A 192      -4.599  -2.357 -15.784  1.00  0.95           C  
ATOM   1490  O   GLY A 192      -4.540  -2.286 -17.013  1.00  0.94           O  
ATOM   1491  N   THR A 193      -5.694  -2.265 -15.068  1.00  0.94           N  
ATOM   1492  CA  THR A 193      -6.963  -1.934 -15.708  1.00  0.94           C  
ATOM   1493  C   THR A 193      -7.619  -0.739 -15.023  1.00  0.93           C  
ATOM   1494  CB  THR A 193      -7.928  -3.134 -15.688  1.00  0.92           C  
ATOM   1495  O   THR A 193      -7.619  -0.644 -13.794  1.00  0.91           O  
ATOM   1496  CG2 THR A 193      -7.385  -4.291 -16.520  1.00  0.81           C  
ATOM   1497  OG1 THR A 193      -8.106  -3.575 -14.336  1.00  0.84           O  
ATOM   1498  N   TRP A 194      -8.144   0.126 -15.764  1.00  0.91           N  
ATOM   1499  CA  TRP A 194      -8.963   1.235 -15.284  1.00  0.92           C  
ATOM   1500  C   TRP A 194     -10.209   1.404 -16.147  1.00  0.90           C  
ATOM   1501  CB  TRP A 194      -8.154   2.535 -15.271  1.00  0.90           C  
ATOM   1502  O   TRP A 194     -10.113   1.760 -17.324  1.00  0.86           O  
ATOM   1503  CG  TRP A 194      -8.914   3.719 -14.753  1.00  0.82           C  
ATOM   1504  CD1 TRP A 194      -9.515   3.842 -13.532  1.00  0.76           C  
ATOM   1505  CD2 TRP A 194      -9.158   4.947 -15.446  1.00  0.78           C  
ATOM   1506  CE2 TRP A 194      -9.913   5.771 -14.583  1.00  0.83           C  
ATOM   1507  CE3 TRP A 194      -8.809   5.432 -16.714  1.00  0.83           C  
ATOM   1508  NE1 TRP A 194     -10.118   5.074 -13.423  1.00  0.85           N  
ATOM   1509  CH2 TRP A 194      -9.972   7.504 -16.195  1.00  0.81           C  
ATOM   1510  CZ2 TRP A 194     -10.327   7.055 -14.949  1.00  0.83           C  
ATOM   1511  CZ3 TRP A 194      -9.221   6.709 -17.076  1.00  0.82           C  
ATOM   1512  N   ARG A 195     -11.359   1.211 -15.575  1.00  0.90           N  
ATOM   1513  CA  ARG A 195     -12.617   1.131 -16.310  1.00  0.90           C  
ATOM   1514  C   ARG A 195     -12.497   0.185 -17.500  1.00  0.90           C  
ATOM   1515  CB  ARG A 195     -13.052   2.519 -16.785  1.00  0.89           C  
ATOM   1516  O   ARG A 195     -12.254  -1.011 -17.327  1.00  0.88           O  
ATOM   1517  CG  ARG A 195     -13.224   3.529 -15.662  1.00  0.90           C  
ATOM   1518  CD  ARG A 195     -13.638   4.895 -16.190  1.00  0.87           C  
ATOM   1519  NE  ARG A 195     -13.876   5.843 -15.105  1.00  0.85           N  
ATOM   1520  NH1 ARG A 195     -14.481   7.592 -16.489  1.00  0.82           N  
ATOM   1521  NH2 ARG A 195     -14.458   7.879 -14.215  1.00  0.80           N  
ATOM   1522  CZ  ARG A 195     -14.271   7.102 -15.272  1.00  0.84           C  
ATOM   1523  N   ASP A 196     -12.575   0.735 -18.753  1.00  0.90           N  
ATOM   1524  CA  ASP A 196     -12.550  -0.073 -19.969  1.00  0.91           C  
ATOM   1525  C   ASP A 196     -11.181  -0.009 -20.642  1.00  0.92           C  
ATOM   1526  CB  ASP A 196     -13.637   0.389 -20.942  1.00  0.89           C  
ATOM   1527  O   ASP A 196     -11.020  -0.462 -21.777  1.00  0.91           O  
ATOM   1528  CG  ASP A 196     -15.039   0.054 -20.467  1.00  0.83           C  
ATOM   1529  OD1 ASP A 196     -15.258  -1.061 -19.947  1.00  0.80           O  
ATOM   1530  OD2 ASP A 196     -15.936   0.913 -20.616  1.00  0.81           O  
ATOM   1531  N   PHE A 197     -10.180   0.445 -19.974  1.00  0.92           N  
ATOM   1532  CA  PHE A 197      -8.835   0.585 -20.519  1.00  0.93           C  
ATOM   1533  C   PHE A 197      -7.891  -0.442 -19.904  1.00  0.93           C  
ATOM   1534  CB  PHE A 197      -8.300   2.000 -20.277  1.00  0.93           C  
ATOM   1535  O   PHE A 197      -7.953  -0.707 -18.702  1.00  0.93           O  
ATOM   1536  CG  PHE A 197      -9.112   3.078 -20.944  1.00  0.92           C  
ATOM   1537  CD1 PHE A 197      -8.835   3.470 -22.248  1.00  0.91           C  
ATOM   1538  CD2 PHE A 197     -10.153   3.699 -20.267  1.00  0.91           C  
ATOM   1539  CE1 PHE A 197      -9.584   4.467 -22.868  1.00  0.91           C  
ATOM   1540  CE2 PHE A 197     -10.907   4.696 -20.879  1.00  0.91           C  
ATOM   1541  CZ  PHE A 197     -10.620   5.080 -22.180  1.00  0.91           C  
ATOM   1542  N   ILE A 198      -6.990  -0.943 -20.711  1.00  0.94           N  
ATOM   1543  CA  ILE A 198      -5.693  -1.421 -20.246  1.00  0.94           C  
ATOM   1544  C   ILE A 198      -4.735  -0.243 -20.088  1.00  0.95           C  
ATOM   1545  CB  ILE A 198      -5.098  -2.470 -21.212  1.00  0.93           C  
ATOM   1546  O   ILE A 198      -4.635   0.608 -20.975  1.00  0.94           O  
ATOM   1547  CG1 ILE A 198      -6.037  -3.675 -21.336  1.00  0.90           C  
ATOM   1548  CG2 ILE A 198      -3.706  -2.906 -20.744  1.00  0.90           C  
ATOM   1549  CD1 ILE A 198      -6.210  -4.461 -20.044  1.00  0.87           C  
ATOM   1550  N   VAL A 199      -4.076  -0.151 -18.988  1.00  0.95           N  
ATOM   1551  CA  VAL A 199      -3.072   0.862 -18.679  1.00  0.95           C  
ATOM   1552  C   VAL A 199      -1.688   0.220 -18.625  1.00  0.95           C  
ATOM   1553  CB  VAL A 199      -3.380   1.577 -17.344  1.00  0.95           C  
ATOM   1554  O   VAL A 199      -1.423  -0.627 -17.769  1.00  0.95           O  
ATOM   1555  CG1 VAL A 199      -2.463   2.783 -17.153  1.00  0.94           C  
ATOM   1556  CG2 VAL A 199      -4.846   2.002 -17.293  1.00  0.94           C  
ATOM   1557  N   CYS A 200      -0.898   0.546 -19.545  1.00  0.95           N  
ATOM   1558  CA  CYS A 200       0.503   0.142 -19.606  1.00  0.95           C  
ATOM   1559  C   CYS A 200       1.400   1.183 -18.947  1.00  0.95           C  
ATOM   1560  CB  CYS A 200       0.936  -0.074 -21.056  1.00  0.95           C  
ATOM   1561  O   CYS A 200       1.472   2.325 -19.404  1.00  0.95           O  
ATOM   1562  SG  CYS A 200       0.073  -1.430 -21.879  1.00  0.94           S  
ATOM   1563  N   PHE A 201       2.076   0.792 -17.919  1.00  0.95           N  
ATOM   1564  CA  PHE A 201       3.034   1.613 -17.188  1.00  0.95           C  
ATOM   1565  C   PHE A 201       4.458   1.316 -17.641  1.00  0.95           C  
ATOM   1566  CB  PHE A 201       2.903   1.380 -15.680  1.00  0.95           C  
ATOM   1567  O   PHE A 201       5.002   0.252 -17.339  1.00  0.94           O  
ATOM   1568  CG  PHE A 201       1.538   1.697 -15.133  1.00  0.95           C  
ATOM   1569  CD1 PHE A 201       1.285   2.918 -14.520  1.00  0.94           C  
ATOM   1570  CD2 PHE A 201       0.506   0.772 -15.231  1.00  0.94           C  
ATOM   1571  CE1 PHE A 201       0.022   3.214 -14.013  1.00  0.93           C  
ATOM   1572  CE2 PHE A 201      -0.759   1.061 -14.726  1.00  0.93           C  
ATOM   1573  CZ  PHE A 201      -0.998   2.282 -14.117  1.00  0.93           C  
ATOM   1574  N   GLY A 202       5.071   2.193 -18.327  1.00  0.95           N  
ATOM   1575  CA  GLY A 202       6.466   2.152 -18.734  1.00  0.95           C  
ATOM   1576  C   GLY A 202       7.398   2.821 -17.741  1.00  0.95           C  
ATOM   1577  O   GLY A 202       6.961   3.279 -16.683  1.00  0.94           O  
ATOM   1578  N   SER A 203       8.703   2.912 -18.126  1.00  0.93           N  
ATOM   1579  CA  SER A 203       9.734   3.571 -17.332  1.00  0.93           C  
ATOM   1580  C   SER A 203       9.655   5.088 -17.472  1.00  0.93           C  
ATOM   1581  CB  SER A 203      11.124   3.085 -17.747  1.00  0.92           C  
ATOM   1582  O   SER A 203      10.055   5.822 -16.566  1.00  0.92           O  
ATOM   1583  OG  SER A 203      11.400   3.442 -19.091  1.00  0.83           O  
ATOM   1584  N   SER A 204       9.025   5.569 -18.550  1.00  0.93           N  
ATOM   1585  CA  SER A 204       9.002   6.999 -18.840  1.00  0.93           C  
ATOM   1586  C   SER A 204       7.591   7.474 -19.172  1.00  0.93           C  
ATOM   1587  CB  SER A 204       9.945   7.326 -19.999  1.00  0.92           C  
ATOM   1588  O   SER A 204       7.270   8.651 -18.998  1.00  0.93           O  
ATOM   1589  OG  SER A 204      11.254   6.853 -19.731  1.00  0.84           O  
ATOM   1590  N   THR A 205       6.691   6.529 -19.625  1.00  0.93           N  
ATOM   1591  CA  THR A 205       5.353   6.889 -20.079  1.00  0.93           C  
ATOM   1592  C   THR A 205       4.306   5.964 -19.466  1.00  0.94           C  
ATOM   1593  CB  THR A 205       5.251   6.837 -21.615  1.00  0.92           C  
ATOM   1594  O   THR A 205       4.625   4.851 -19.043  1.00  0.94           O  
ATOM   1595  CG2 THR A 205       6.179   7.859 -22.263  1.00  0.85           C  
ATOM   1596  OG1 THR A 205       5.611   5.526 -22.068  1.00  0.87           O  
ATOM   1597  N   ILE A 206       3.079   6.411 -19.364  1.00  0.94           N  
ATOM   1598  CA  ILE A 206       1.877   5.618 -19.134  1.00  0.95           C  
ATOM   1599  C   ILE A 206       0.933   5.753 -20.327  1.00  0.94           C  
ATOM   1600  CB  ILE A 206       1.160   6.044 -17.833  1.00  0.94           C  
ATOM   1601  O   ILE A 206       0.535   6.863 -20.689  1.00  0.94           O  
ATOM   1602  CG1 ILE A 206       2.096   5.880 -16.630  1.00  0.94           C  
ATOM   1603  CG2 ILE A 206      -0.128   5.239 -17.637  1.00  0.94           C  
ATOM   1604  CD1 ILE A 206       1.557   6.483 -15.340  1.00  0.93           C  
ATOM   1605  N   GLU A 207       0.574   4.619 -20.903  1.00  0.94           N  
ATOM   1606  CA  GLU A 207      -0.259   4.541 -22.100  1.00  0.94           C  
ATOM   1607  C   GLU A 207      -1.556   3.788 -21.822  1.00  0.94           C  
ATOM   1608  CB  GLU A 207       0.505   3.870 -23.244  1.00  0.94           C  
ATOM   1609  O   GLU A 207      -1.568   2.825 -21.051  1.00  0.94           O  
ATOM   1610  CG  GLU A 207       1.713   4.660 -23.725  1.00  0.91           C  
ATOM   1611  CD  GLU A 207       2.357   4.074 -24.971  1.00  0.89           C  
ATOM   1612  OE1 GLU A 207       1.623   3.580 -25.858  1.00  0.87           O  
ATOM   1613  OE2 GLU A 207       3.604   4.108 -25.062  1.00  0.87           O  
ATOM   1614  N   TYR A 208      -2.602   4.238 -22.475  1.00  0.94           N  
ATOM   1615  CA  TYR A 208      -3.935   3.657 -22.367  1.00  0.94           C  
ATOM   1616  C   TYR A 208      -4.332   2.957 -23.661  1.00  0.94           C  
ATOM   1617  CB  TYR A 208      -4.965   4.737 -22.021  1.00  0.93           C  
ATOM   1618  O   TYR A 208      -4.146   3.502 -24.751  1.00  0.93           O  
ATOM   1619  CG  TYR A 208      -4.778   5.337 -20.648  1.00  0.93           C  
ATOM   1620  CD1 TYR A 208      -5.583   4.946 -19.580  1.00  0.91           C  
ATOM   1621  CD2 TYR A 208      -3.798   6.295 -20.417  1.00  0.91           C  
ATOM   1622  CE1 TYR A 208      -5.415   5.498 -18.314  1.00  0.90           C  
ATOM   1623  CE2 TYR A 208      -3.621   6.854 -19.155  1.00  0.90           C  
ATOM   1624  OH  TYR A 208      -4.263   6.998 -16.861  1.00  0.88           O  
ATOM   1625  CZ  TYR A 208      -4.433   6.449 -18.112  1.00  0.90           C  
ATOM   1626  N   PHE A 209      -4.955   1.835 -23.492  1.00  0.93           N  
ATOM   1627  CA  PHE A 209      -5.505   1.073 -24.606  1.00  0.93           C  
ATOM   1628  C   PHE A 209      -6.990   0.801 -24.395  1.00  0.93           C  
ATOM   1629  CB  PHE A 209      -4.749  -0.248 -24.782  1.00  0.93           C  
ATOM   1630  O   PHE A 209      -7.388   0.272 -23.355  1.00  0.92           O  
ATOM   1631  CG  PHE A 209      -3.313  -0.075 -25.197  1.00  0.93           C  
ATOM   1632  CD1 PHE A 209      -2.926  -0.283 -26.515  1.00  0.92           C  
ATOM   1633  CD2 PHE A 209      -2.350   0.297 -24.268  1.00  0.91           C  
ATOM   1634  CE1 PHE A 209      -1.598  -0.123 -26.902  1.00  0.91           C  
ATOM   1635  CE2 PHE A 209      -1.020   0.458 -24.648  1.00  0.91           C  
ATOM   1636  CZ  PHE A 209      -0.646   0.247 -25.965  1.00  0.91           C  
ATOM   1637  N   SER A 210      -7.822   1.109 -25.399  1.00  0.92           N  
ATOM   1638  CA  SER A 210      -9.263   0.888 -25.337  1.00  0.92           C  
ATOM   1639  C   SER A 210      -9.697  -0.202 -26.311  1.00  0.91           C  
ATOM   1640  CB  SER A 210     -10.018   2.184 -25.641  1.00  0.91           C  
ATOM   1641  O   SER A 210      -9.058  -0.409 -27.345  1.00  0.89           O  
ATOM   1642  OG  SER A 210      -9.727   2.640 -26.950  1.00  0.87           O  
ATOM   1643  N   LEU A 211     -10.755  -0.887 -25.969  1.00  0.88           N  
ATOM   1644  CA  LEU A 211     -11.407  -1.860 -26.839  1.00  0.88           C  
ATOM   1645  C   LEU A 211     -12.098  -1.167 -28.009  1.00  0.87           C  
ATOM   1646  CB  LEU A 211     -12.424  -2.689 -26.050  1.00  0.85           C  
ATOM   1647  O   LEU A 211     -12.933  -0.282 -27.806  1.00  0.85           O  
ATOM   1648  CG  LEU A 211     -13.044  -3.879 -26.783  1.00  0.78           C  
ATOM   1649  CD1 LEU A 211     -12.018  -4.996 -26.945  1.00  0.72           C  
ATOM   1650  CD2 LEU A 211     -14.277  -4.383 -26.039  1.00  0.72           C  
ATOM   1651  N   THR A 212     -11.891  -1.415 -29.227  1.00  0.86           N  
ATOM   1652  CA  THR A 212     -12.431  -0.826 -30.447  1.00  0.84           C  
ATOM   1653  C   THR A 212     -13.728  -1.520 -30.854  1.00  0.81           C  
ATOM   1654  CB  THR A 212     -11.417  -0.907 -31.604  1.00  0.82           C  
ATOM   1655  O   THR A 212     -14.477  -1.008 -31.689  1.00  0.75           O  
ATOM   1656  CG2 THR A 212     -10.174  -0.076 -31.305  1.00  0.77           C  
ATOM   1657  OG1 THR A 212     -11.030  -2.273 -31.796  1.00  0.77           O  
ATOM   1658  N   GLY A 213     -14.142  -2.656 -30.369  1.00  0.75           N  
ATOM   1659  CA  GLY A 213     -15.253  -3.451 -30.870  1.00  0.75           C  
ATOM   1660  C   GLY A 213     -14.933  -4.173 -32.165  1.00  0.75           C  
ATOM   1661  O   GLY A 213     -15.833  -4.473 -32.953  1.00  0.72           O  
ATOM   1662  N   ALA A 214     -13.649  -4.268 -32.509  1.00  0.75           N  
ATOM   1663  CA  ALA A 214     -13.252  -4.998 -33.710  1.00  0.75           C  
ATOM   1664  C   ALA A 214     -13.837  -6.408 -33.714  1.00  0.74           C  
ATOM   1665  CB  ALA A 214     -11.730  -5.058 -33.818  1.00  0.71           C  
ATOM   1666  O   ALA A 214     -13.785  -7.111 -32.702  1.00  0.71           O  
ATOM   1667  N   THR A 215     -14.338  -6.818 -34.952  1.00  0.72           N  
ATOM   1668  CA  THR A 215     -15.025  -8.094 -35.117  1.00  0.71           C  
ATOM   1669  C   THR A 215     -14.308  -8.965 -36.145  1.00  0.70           C  
ATOM   1670  CB  THR A 215     -16.489  -7.888 -35.547  1.00  0.67           C  
ATOM   1671  O   THR A 215     -14.766 -10.065 -36.460  1.00  0.67           O  
ATOM   1672  CG2 THR A 215     -17.295  -7.205 -34.446  1.00  0.63           C  
ATOM   1673  OG1 THR A 215     -16.526  -7.074 -36.725  1.00  0.70           O  
ATOM   1674  N   THR A 216     -13.281  -8.497 -36.762  1.00  0.71           N  
ATOM   1675  CA  THR A 216     -12.538  -9.213 -37.793  1.00  0.71           C  
ATOM   1676  C   THR A 216     -11.275  -9.842 -37.211  1.00  0.70           C  
ATOM   1677  CB  THR A 216     -12.159  -8.280 -38.959  1.00  0.67           C  
ATOM   1678  O   THR A 216     -10.531  -9.189 -36.477  1.00  0.68           O  
ATOM   1679  CG2 THR A 216     -11.684  -9.077 -40.169  1.00  0.62           C  
ATOM   1680  OG1 THR A 216     -13.304  -7.503 -39.332  1.00  0.68           O  
ATOM   1681  N   VAL A 217     -10.987 -11.070 -37.610  1.00  0.68           N  
ATOM   1682  CA  VAL A 217      -9.743 -11.749 -37.266  1.00  0.68           C  
ATOM   1683  C   VAL A 217      -8.555 -10.954 -37.803  1.00  0.68           C  
ATOM   1684  CB  VAL A 217      -9.712 -13.192 -37.819  1.00  0.64           C  
ATOM   1685  O   VAL A 217      -8.538 -10.564 -38.973  1.00  0.66           O  
ATOM   1686  CG1 VAL A 217      -8.398 -13.882 -37.456  1.00  0.58           C  
ATOM   1687  CG2 VAL A 217     -10.902 -13.990 -37.292  1.00  0.58           C  
ATOM   1688  N   GLY A 218      -7.599 -10.622 -36.975  1.00  0.64           N  
ATOM   1689  CA  GLY A 218      -6.398  -9.856 -37.270  1.00  0.64           C  
ATOM   1690  C   GLY A 218      -6.548  -8.375 -36.977  1.00  0.65           C  
ATOM   1691  O   GLY A 218      -5.565  -7.632 -36.989  1.00  0.64           O  
ATOM   1692  N   ALA A 219      -7.778  -7.937 -36.756  1.00  0.72           N  
ATOM   1693  CA  ALA A 219      -7.922  -6.558 -36.296  1.00  0.72           C  
ATOM   1694  C   ALA A 219      -7.533  -6.427 -34.827  1.00  0.72           C  
ATOM   1695  CB  ALA A 219      -9.354  -6.074 -36.510  1.00  0.69           C  
ATOM   1696  O   ALA A 219      -7.886  -7.277 -34.006  1.00  0.71           O  
ATOM   1697  N   ALA A 220      -6.765  -5.368 -34.542  1.00  0.74           N  
ATOM   1698  CA  ALA A 220      -6.440  -5.093 -33.145  1.00  0.76           C  
ATOM   1699  C   ALA A 220      -7.704  -4.853 -32.324  1.00  0.77           C  
ATOM   1700  CB  ALA A 220      -5.506  -3.889 -33.043  1.00  0.72           C  
ATOM   1701  O   ALA A 220      -8.474  -3.934 -32.613  1.00  0.76           O  
ATOM   1702  N   LEU A 221      -7.930  -5.653 -31.410  1.00  0.81           N  
ATOM   1703  CA  LEU A 221      -9.041  -5.539 -30.470  1.00  0.82           C  
ATOM   1704  C   LEU A 221      -8.850  -4.340 -29.547  1.00  0.84           C  
ATOM   1705  CB  LEU A 221      -9.177  -6.819 -29.643  1.00  0.79           C  
ATOM   1706  O   LEU A 221      -9.826  -3.723 -29.114  1.00  0.84           O  
ATOM   1707  CG  LEU A 221     -10.347  -6.869 -28.658  1.00  0.73           C  
ATOM   1708  CD1 LEU A 221     -11.674  -6.818 -29.408  1.00  0.68           C  
ATOM   1709  CD2 LEU A 221     -10.264  -8.121 -27.792  1.00  0.68           C  
ATOM   1710  N   TYR A 222      -7.598  -3.961 -29.351  1.00  0.87           N  
ATOM   1711  CA  TYR A 222      -7.264  -2.793 -28.544  1.00  0.88           C  
ATOM   1712  C   TYR A 222      -6.463  -1.781 -29.355  1.00  0.87           C  
ATOM   1713  CB  TYR A 222      -6.473  -3.207 -27.299  1.00  0.87           C  
ATOM   1714  O   TYR A 222      -5.588  -2.157 -30.138  1.00  0.86           O  
ATOM   1715  CG  TYR A 222      -7.299  -3.948 -26.275  1.00  0.87           C  
ATOM   1716  CD1 TYR A 222      -7.887  -3.274 -25.207  1.00  0.85           C  
ATOM   1717  CD2 TYR A 222      -7.491  -5.322 -26.372  1.00  0.85           C  
ATOM   1718  CE1 TYR A 222      -8.647  -3.953 -24.259  1.00  0.86           C  
ATOM   1719  CE2 TYR A 222      -8.248  -6.011 -25.431  1.00  0.86           C  
ATOM   1720  OH  TYR A 222      -9.573  -5.996 -23.445  1.00  0.83           O  
ATOM   1721  CZ  TYR A 222      -8.822  -5.319 -24.380  1.00  0.84           C  
ATOM   1722  N   VAL A 223      -6.740  -0.477 -29.157  1.00  0.89           N  
ATOM   1723  CA  VAL A 223      -6.026   0.624 -29.793  1.00  0.90           C  
ATOM   1724  C   VAL A 223      -5.493   1.579 -28.728  1.00  0.91           C  
ATOM   1725  CB  VAL A 223      -6.929   1.387 -30.788  1.00  0.88           C  
ATOM   1726  O   VAL A 223      -6.183   1.876 -27.750  1.00  0.91           O  
ATOM   1727  CG1 VAL A 223      -6.176   2.561 -31.411  1.00  0.78           C  
ATOM   1728  CG2 VAL A 223      -7.443   0.442 -31.873  1.00  0.77           C  
ATOM   1729  N   ALA A 224      -4.299   2.010 -28.960  1.00  0.91           N  
ATOM   1730  CA  ALA A 224      -3.700   3.039 -28.114  1.00  0.91           C  
ATOM   1731  C   ALA A 224      -4.520   4.325 -28.150  1.00  0.91           C  
ATOM   1732  CB  ALA A 224      -2.263   3.316 -28.550  1.00  0.90           C  
ATOM   1733  O   ALA A 224      -5.109   4.664 -29.179  1.00  0.91           O  
ATOM   1734  N   GLN A 225      -4.550   5.064 -27.037  1.00  0.91           N  
ATOM   1735  CA  GLN A 225      -5.215   6.353 -26.876  1.00  0.91           C  
ATOM   1736  C   GLN A 225      -4.202   7.469 -26.637  1.00  0.91           C  
ATOM   1737  CB  GLN A 225      -6.219   6.299 -25.723  1.00  0.91           C  
ATOM   1738  O   GLN A 225      -4.015   7.911 -25.501  1.00  0.89           O  
ATOM   1739  CG  GLN A 225      -7.335   5.283 -25.926  1.00  0.90           C  
ATOM   1740  CD  GLN A 225      -8.159   5.557 -27.170  1.00  0.88           C  
ATOM   1741  NE2 GLN A 225      -8.323   4.539 -28.008  1.00  0.89           N  
ATOM   1742  OE1 GLN A 225      -8.645   6.673 -27.375  1.00  0.88           O  
ATOM   1743  N   PRO A 226      -3.566   8.014 -27.704  1.00  0.90           N  
ATOM   1744  CA  PRO A 226      -2.459   8.962 -27.556  1.00  0.90           C  
ATOM   1745  C   PRO A 226      -2.863  10.228 -26.803  1.00  0.90           C  
ATOM   1746  CB  PRO A 226      -2.077   9.286 -29.003  1.00  0.89           C  
ATOM   1747  O   PRO A 226      -2.024  10.859 -26.155  1.00  0.90           O  
ATOM   1748  CG  PRO A 226      -2.458   8.068 -29.780  1.00  0.87           C  
ATOM   1749  CD  PRO A 226      -3.713   7.496 -29.186  1.00  0.87           C  
ATOM   1750  N   SER A 227      -4.146  10.571 -26.775  1.00  0.89           N  
ATOM   1751  CA  SER A 227      -4.664  11.758 -26.102  1.00  0.90           C  
ATOM   1752  C   SER A 227      -4.653  11.583 -24.587  1.00  0.89           C  
ATOM   1753  CB  SER A 227      -6.083  12.068 -26.578  1.00  0.89           C  
ATOM   1754  O   SER A 227      -4.790  12.556 -23.843  1.00  0.88           O  
ATOM   1755  OG  SER A 227      -6.931  10.947 -26.396  1.00  0.88           O  
ATOM   1756  N   LEU A 228      -4.494  10.340 -24.092  1.00  0.90           N  
ATOM   1757  CA  LEU A 228      -4.486  10.031 -22.666  1.00  0.91           C  
ATOM   1758  C   LEU A 228      -3.078   9.686 -22.193  1.00  0.91           C  
ATOM   1759  CB  LEU A 228      -5.437   8.871 -22.363  1.00  0.90           C  
ATOM   1760  O   LEU A 228      -2.878   9.340 -21.026  1.00  0.89           O  
ATOM   1761  CG  LEU A 228      -6.911   9.097 -22.703  1.00  0.89           C  
ATOM   1762  CD1 LEU A 228      -7.741   7.884 -22.296  1.00  0.86           C  
ATOM   1763  CD2 LEU A 228      -7.430  10.359 -22.023  1.00  0.87           C  
ATOM   1764  N   MET A 229      -2.130   9.752 -23.036  1.00  0.91           N  
ATOM   1765  CA  MET A 229      -0.749   9.431 -22.685  1.00  0.91           C  
ATOM   1766  C   MET A 229      -0.220  10.393 -21.627  1.00  0.91           C  
ATOM   1767  CB  MET A 229       0.145   9.474 -23.925  1.00  0.90           C  
ATOM   1768  O   MET A 229      -0.396  11.607 -21.742  1.00  0.89           O  
ATOM   1769  CG  MET A 229       1.576   9.032 -23.664  1.00  0.84           C  
ATOM   1770  SD  MET A 229       2.696   9.410 -25.068  1.00  0.86           S  
ATOM   1771  CE  MET A 229       2.930  11.192 -24.819  1.00  0.76           C  
ATOM   1772  N   VAL A 230       0.560   9.835 -20.723  1.00  0.92           N  
ATOM   1773  CA  VAL A 230       1.190  10.581 -19.639  1.00  0.92           C  
ATOM   1774  C   VAL A 230       2.707  10.427 -19.718  1.00  0.92           C  
ATOM   1775  CB  VAL A 230       0.678  10.114 -18.257  1.00  0.92           C  
ATOM   1776  O   VAL A 230       3.226   9.308 -19.687  1.00  0.91           O  
ATOM   1777  CG1 VAL A 230       1.366  10.891 -17.136  1.00  0.89           C  
ATOM   1778  CG2 VAL A 230      -0.838  10.272 -18.169  1.00  0.89           C  
ATOM   1779  N   GLN A 231       3.418  11.551 -19.668  1.00  0.92           N  
ATOM   1780  CA  GLN A 231       4.876  11.557 -19.719  1.00  0.92           C  
ATOM   1781  C   GLN A 231       5.475  11.384 -18.326  1.00  0.92           C  
ATOM   1782  CB  GLN A 231       5.386  12.853 -20.352  1.00  0.89           C  
ATOM   1783  O   GLN A 231       6.261  12.219 -17.874  1.00  0.90           O  
ATOM   1784  CG  GLN A 231       5.037  12.995 -21.828  1.00  0.81           C  
ATOM   1785  CD  GLN A 231       5.664  14.222 -22.463  1.00  0.77           C  
ATOM   1786  NE2 GLN A 231       5.702  14.248 -23.791  1.00  0.72           N  
ATOM   1787  OE1 GLN A 231       6.109  15.140 -21.766  1.00  0.77           O  
ATOM   1788  N   LYS A 232       5.088  10.394 -17.652  1.00  0.94           N  
ATOM   1789  CA  LYS A 232       5.581   9.882 -16.377  1.00  0.94           C  
ATOM   1790  C   LYS A 232       5.569   8.356 -16.355  1.00  0.94           C  
ATOM   1791  CB  LYS A 232       4.745  10.430 -15.219  1.00  0.93           C  
ATOM   1792  O   LYS A 232       4.554   7.734 -16.672  1.00  0.93           O  
ATOM   1793  CG  LYS A 232       4.719  11.949 -15.139  1.00  0.88           C  
ATOM   1794  CD  LYS A 232       6.076  12.510 -14.734  1.00  0.85           C  
ATOM   1795  CE  LYS A 232       6.032  14.025 -14.581  1.00  0.82           C  
ATOM   1796  NZ  LYS A 232       7.378  14.588 -14.258  1.00  0.80           N  
ATOM   1797  N   GLY A 233       6.697   7.698 -15.953  1.00  0.94           N  
ATOM   1798  CA  GLY A 233       6.781   6.258 -15.767  1.00  0.95           C  
ATOM   1799  C   GLY A 233       6.632   5.834 -14.319  1.00  0.95           C  
ATOM   1800  O   GLY A 233       6.438   6.673 -13.437  1.00  0.94           O  
ATOM   1801  N   ILE A 234       6.736   4.543 -14.048  1.00  0.97           N  
ATOM   1802  CA  ILE A 234       6.632   3.992 -12.701  1.00  0.97           C  
ATOM   1803  C   ILE A 234       8.005   3.516 -12.231  1.00  0.97           C  
ATOM   1804  CB  ILE A 234       5.614   2.831 -12.643  1.00  0.96           C  
ATOM   1805  O   ILE A 234       8.861   3.168 -13.047  1.00  0.96           O  
ATOM   1806  CG1 ILE A 234       6.067   1.677 -13.544  1.00  0.80           C  
ATOM   1807  CG2 ILE A 234       4.216   3.319 -13.038  1.00  0.80           C  
ATOM   1808  CD1 ILE A 234       5.294   0.383 -13.328  1.00  0.75           C  
ATOM   1809  N   ALA A 235       8.201   3.423 -10.981  1.00  0.97           N  
ATOM   1810  CA  ALA A 235       9.474   3.039 -10.375  1.00  0.97           C  
ATOM   1811  C   ALA A 235       9.668   1.526 -10.419  1.00  0.97           C  
ATOM   1812  CB  ALA A 235       9.550   3.541  -8.935  1.00  0.97           C  
ATOM   1813  O   ALA A 235      10.786   1.043 -10.613  1.00  0.97           O  
ATOM   1814  N   GLY A 236       8.648   0.729 -10.253  1.00  0.97           N  
ATOM   1815  CA  GLY A 236       8.687  -0.723 -10.179  1.00  0.97           C  
ATOM   1816  C   GLY A 236       7.347  -1.371 -10.468  1.00  0.97           C  
ATOM   1817  O   GLY A 236       6.318  -0.694 -10.499  1.00  0.96           O  
ATOM   1818  N   THR A 237       7.336  -2.659 -10.690  1.00  0.95           N  
ATOM   1819  CA  THR A 237       6.187  -3.429 -11.152  1.00  0.96           C  
ATOM   1820  C   THR A 237       5.005  -3.260 -10.201  1.00  0.96           C  
ATOM   1821  CB  THR A 237       6.533  -4.924 -11.285  1.00  0.95           C  
ATOM   1822  O   THR A 237       3.873  -3.048 -10.640  1.00  0.96           O  
ATOM   1823  CG2 THR A 237       5.339  -5.721 -11.802  1.00  0.93           C  
ATOM   1824  OG1 THR A 237       7.627  -5.076 -12.197  1.00  0.93           O  
ATOM   1825  N   TYR A 238       5.215  -3.212  -8.934  1.00  0.96           N  
ATOM   1826  CA  TYR A 238       4.187  -3.193  -7.900  1.00  0.96           C  
ATOM   1827  C   TYR A 238       4.049  -1.802  -7.294  1.00  0.97           C  
ATOM   1828  CB  TYR A 238       4.511  -4.211  -6.802  1.00  0.96           C  
ATOM   1829  O   TYR A 238       3.324  -1.614  -6.314  1.00  0.96           O  
ATOM   1830  CG  TYR A 238       4.699  -5.618  -7.314  1.00  0.95           C  
ATOM   1831  CD1 TYR A 238       3.610  -6.379  -7.735  1.00  0.93           C  
ATOM   1832  CD2 TYR A 238       5.965  -6.190  -7.379  1.00  0.93           C  
ATOM   1833  CE1 TYR A 238       3.779  -7.676  -8.206  1.00  0.92           C  
ATOM   1834  CE2 TYR A 238       6.145  -7.487  -7.848  1.00  0.92           C  
ATOM   1835  OH  TYR A 238       5.220  -9.505  -8.725  1.00  0.89           O  
ATOM   1836  CZ  TYR A 238       5.048  -8.221  -8.259  1.00  0.92           C  
ATOM   1837  N   CYS A 239       4.666  -0.773  -7.865  1.00  0.98           N  
ATOM   1838  CA  CYS A 239       4.633   0.618  -7.427  1.00  0.98           C  
ATOM   1839  C   CYS A 239       3.415   1.339  -7.991  1.00  0.98           C  
ATOM   1840  CB  CYS A 239       5.909   1.345  -7.852  1.00  0.97           C  
ATOM   1841  O   CYS A 239       3.487   2.524  -8.322  1.00  0.97           O  
ATOM   1842  SG  CYS A 239       7.373   0.852  -6.917  1.00  0.95           S  
ATOM   1843  N   LYS A 240       2.347   0.597  -8.122  1.00  0.97           N  
ATOM   1844  CA  LYS A 240       1.063   1.105  -8.596  1.00  0.97           C  
ATOM   1845  C   LYS A 240      -0.098   0.362  -7.941  1.00  0.97           C  
ATOM   1846  CB  LYS A 240       0.967   0.989 -10.118  1.00  0.97           C  
ATOM   1847  O   LYS A 240       0.025  -0.818  -7.604  1.00  0.97           O  
ATOM   1848  CG  LYS A 240       0.923  -0.445 -10.627  1.00  0.96           C  
ATOM   1849  CD  LYS A 240       0.829  -0.495 -12.147  1.00  0.93           C  
ATOM   1850  CE  LYS A 240       0.747  -1.928 -12.656  1.00  0.91           C  
ATOM   1851  NZ  LYS A 240       1.302  -2.900 -11.667  1.00  0.88           N  
ATOM   1852  N   THR A 241      -1.243   1.021  -7.768  1.00  0.96           N  
ATOM   1853  CA  THR A 241      -2.465   0.377  -7.299  1.00  0.96           C  
ATOM   1854  C   THR A 241      -3.693   1.186  -7.707  1.00  0.96           C  
ATOM   1855  CB  THR A 241      -2.451   0.195  -5.770  1.00  0.96           C  
ATOM   1856  O   THR A 241      -3.631   2.414  -7.799  1.00  0.95           O  
ATOM   1857  CG2 THR A 241      -2.567   1.538  -5.056  1.00  0.93           C  
ATOM   1858  OG1 THR A 241      -3.551  -0.636  -5.383  1.00  0.93           O  
ATOM   1859  N   PRO A 242      -4.814   0.528  -8.024  1.00  0.95           N  
ATOM   1860  CA  PRO A 242      -6.068   1.285  -8.044  1.00  0.95           C  
ATOM   1861  C   PRO A 242      -6.339   2.013  -6.729  1.00  0.95           C  
ATOM   1862  CB  PRO A 242      -7.125   0.208  -8.300  1.00  0.94           C  
ATOM   1863  O   PRO A 242      -6.179   1.431  -5.653  1.00  0.94           O  
ATOM   1864  CG  PRO A 242      -6.372  -0.928  -8.913  1.00  0.93           C  
ATOM   1865  CD  PRO A 242      -5.005  -0.984  -8.294  1.00  0.92           C  
ATOM   1866  N   PHE A 243      -6.662   3.196  -6.753  1.00  0.94           N  
ATOM   1867  CA  PHE A 243      -6.912   4.035  -5.587  1.00  0.94           C  
ATOM   1868  C   PHE A 243      -7.988   5.072  -5.886  1.00  0.92           C  
ATOM   1869  CB  PHE A 243      -5.623   4.730  -5.137  1.00  0.94           C  
ATOM   1870  O   PHE A 243      -7.842   5.877  -6.807  1.00  0.89           O  
ATOM   1871  CG  PHE A 243      -5.792   5.586  -3.911  1.00  0.94           C  
ATOM   1872  CD1 PHE A 243      -6.076   5.011  -2.678  1.00  0.92           C  
ATOM   1873  CD2 PHE A 243      -5.665   6.967  -3.991  1.00  0.92           C  
ATOM   1874  CE1 PHE A 243      -6.232   5.801  -1.541  1.00  0.91           C  
ATOM   1875  CE2 PHE A 243      -5.820   7.763  -2.859  1.00  0.91           C  
ATOM   1876  CZ  PHE A 243      -6.104   7.178  -1.636  1.00  0.91           C  
ATOM   1877  N   ALA A 244      -9.055   4.888  -5.145  1.00  0.86           N  
ATOM   1878  CA  ALA A 244     -10.273   5.653  -5.400  1.00  0.85           C  
ATOM   1879  C   ALA A 244     -10.754   5.457  -6.834  1.00  0.83           C  
ATOM   1880  CB  ALA A 244     -10.040   7.135  -5.117  1.00  0.83           C  
ATOM   1881  O   ALA A 244     -10.766   4.334  -7.344  1.00  0.77           O  
ATOM   1882  N   ASP A 245     -11.195   6.439  -7.552  1.00  0.89           N  
ATOM   1883  CA  ASP A 245     -11.629   6.364  -8.944  1.00  0.89           C  
ATOM   1884  C   ASP A 245     -10.477   6.677  -9.896  1.00  0.89           C  
ATOM   1885  CB  ASP A 245     -12.794   7.323  -9.195  1.00  0.86           C  
ATOM   1886  O   ASP A 245     -10.692   7.218 -10.983  1.00  0.87           O  
ATOM   1887  CG  ASP A 245     -13.513   7.053 -10.505  1.00  0.80           C  
ATOM   1888  OD1 ASP A 245     -13.513   5.893 -10.973  1.00  0.76           O  
ATOM   1889  OD2 ASP A 245     -14.081   8.008 -11.077  1.00  0.80           O  
ATOM   1890  N   SER A 246      -9.229   6.214  -9.525  1.00  0.90           N  
ATOM   1891  CA  SER A 246      -7.995   6.538 -10.234  1.00  0.91           C  
ATOM   1892  C   SER A 246      -6.969   5.418 -10.100  1.00  0.92           C  
ATOM   1893  CB  SER A 246      -7.404   7.848  -9.711  1.00  0.89           C  
ATOM   1894  O   SER A 246      -7.282   4.340  -9.590  1.00  0.91           O  
ATOM   1895  OG  SER A 246      -8.276   8.934  -9.975  1.00  0.81           O  
ATOM   1896  N   TYR A 247      -5.705   5.657 -10.607  1.00  0.94           N  
ATOM   1897  CA  TYR A 247      -4.496   4.925 -10.245  1.00  0.94           C  
ATOM   1898  C   TYR A 247      -3.531   5.815  -9.471  1.00  0.95           C  
ATOM   1899  CB  TYR A 247      -3.807   4.373 -11.497  1.00  0.92           C  
ATOM   1900  O   TYR A 247      -3.228   6.932  -9.899  1.00  0.94           O  
ATOM   1901  CG  TYR A 247      -4.225   2.965 -11.848  1.00  0.83           C  
ATOM   1902  CD1 TYR A 247      -3.678   1.870 -11.184  1.00  0.77           C  
ATOM   1903  CD2 TYR A 247      -5.166   2.728 -12.844  1.00  0.77           C  
ATOM   1904  CE1 TYR A 247      -4.058   0.571 -11.505  1.00  0.77           C  
ATOM   1905  CE2 TYR A 247      -5.553   1.434 -13.173  1.00  0.74           C  
ATOM   1906  OH  TYR A 247      -5.375  -0.921 -12.822  1.00  0.66           O  
ATOM   1907  CZ  TYR A 247      -4.995   0.363 -12.499  1.00  0.75           C  
ATOM   1908  N   ALA A 248      -3.005   5.240  -8.384  1.00  0.96           N  
ATOM   1909  CA  ALA A 248      -1.837   5.808  -7.716  1.00  0.97           C  
ATOM   1910  C   ALA A 248      -0.565   5.059  -8.104  1.00  0.97           C  
ATOM   1911  CB  ALA A 248      -2.025   5.780  -6.201  1.00  0.96           C  
ATOM   1912  O   ALA A 248      -0.591   3.844  -8.314  1.00  0.97           O  
ATOM   1913  N   PHE A 249       0.561   5.788  -8.237  1.00  0.97           N  
ATOM   1914  CA  PHE A 249       1.825   5.146  -8.579  1.00  0.98           C  
ATOM   1915  C   PHE A 249       3.004   5.975  -8.083  1.00  0.98           C  
ATOM   1916  CB  PHE A 249       1.931   4.936 -10.092  1.00  0.97           C  
ATOM   1917  O   PHE A 249       2.887   7.190  -7.911  1.00  0.97           O  
ATOM   1918  CG  PHE A 249       1.961   6.216 -10.883  1.00  0.97           C  
ATOM   1919  CD1 PHE A 249       0.784   6.888 -11.188  1.00  0.95           C  
ATOM   1920  CD2 PHE A 249       3.167   6.747 -11.321  1.00  0.95           C  
ATOM   1921  CE1 PHE A 249       0.809   8.074 -11.919  1.00  0.94           C  
ATOM   1922  CE2 PHE A 249       3.200   7.931 -12.052  1.00  0.94           C  
ATOM   1923  CZ  PHE A 249       2.019   8.592 -12.351  1.00  0.94           C  
ATOM   1924  N   ILE A 250       4.137   5.348  -7.829  1.00  0.98           N  
ATOM   1925  CA  ILE A 250       5.421   6.007  -7.617  1.00  0.98           C  
ATOM   1926  C   ILE A 250       6.127   6.206  -8.956  1.00  0.98           C  
ATOM   1927  CB  ILE A 250       6.319   5.198  -6.653  1.00  0.98           C  
ATOM   1928  O   ILE A 250       6.352   5.245  -9.696  1.00  0.97           O  
ATOM   1929  CG1 ILE A 250       5.590   4.949  -5.327  1.00  0.96           C  
ATOM   1930  CG2 ILE A 250       7.649   5.920  -6.420  1.00  0.96           C  
ATOM   1931  CD1 ILE A 250       6.320   3.996  -4.390  1.00  0.94           C  
ATOM   1932  N   SER A 251       6.466   7.422  -9.239  1.00  0.97           N  
ATOM   1933  CA  SER A 251       7.342   7.747 -10.359  1.00  0.97           C  
ATOM   1934  C   SER A 251       8.772   7.995  -9.889  1.00  0.97           C  
ATOM   1935  CB  SER A 251       6.823   8.976 -11.107  1.00  0.97           C  
ATOM   1936  O   SER A 251       8.991   8.659  -8.874  1.00  0.96           O  
ATOM   1937  OG  SER A 251       7.634   9.259 -12.234  1.00  0.87           O  
ATOM   1938  N   ASN A 252       9.765   7.502 -10.633  1.00  0.95           N  
ATOM   1939  CA  ASN A 252      11.185   7.820 -10.526  1.00  0.95           C  
ATOM   1940  C   ASN A 252      11.753   8.304 -11.857  1.00  0.91           C  
ATOM   1941  CB  ASN A 252      11.971   6.607 -10.024  1.00  0.93           C  
ATOM   1942  O   ASN A 252      12.418   7.547 -12.566  1.00  0.86           O  
ATOM   1943  CG  ASN A 252      13.417   6.936  -9.710  1.00  0.93           C  
ATOM   1944  ND2 ASN A 252      14.292   5.945  -9.836  1.00  0.92           N  
ATOM   1945  OD1 ASN A 252      13.745   8.072  -9.357  1.00  0.91           O  
ATOM   1946  N   PRO A 253      11.411   9.575 -12.205  1.00  0.90           N  
ATOM   1947  CA  PRO A 253      11.852  10.077 -13.508  1.00  0.91           C  
ATOM   1948  C   PRO A 253      13.368  10.244 -13.593  1.00  0.90           C  
ATOM   1949  CB  PRO A 253      11.146  11.430 -13.622  1.00  0.89           C  
ATOM   1950  O   PRO A 253      14.010  10.600 -12.601  1.00  0.89           O  
ATOM   1951  CG  PRO A 253      11.029  11.920 -12.215  1.00  0.88           C  
ATOM   1952  CD  PRO A 253      10.824  10.737 -11.314  1.00  0.87           C  
ATOM   1953  N   ALA A 254      13.888  10.115 -14.849  1.00  0.85           N  
ATOM   1954  CA  ALA A 254      15.314  10.293 -15.111  1.00  0.86           C  
ATOM   1955  C   ALA A 254      15.772  11.696 -14.726  1.00  0.84           C  
ATOM   1956  CB  ALA A 254      15.622  10.021 -16.582  1.00  0.82           C  
ATOM   1957  O   ALA A 254      16.918  11.891 -14.313  1.00  0.82           O  
ATOM   1958  N   THR A 255      14.848  12.563 -14.920  1.00  0.88           N  
ATOM   1959  CA  THR A 255      15.092  13.950 -14.538  1.00  0.88           C  
ATOM   1960  C   THR A 255      14.079  14.408 -13.492  1.00  0.86           C  
ATOM   1961  CB  THR A 255      15.031  14.885 -15.760  1.00  0.86           C  
ATOM   1962  O   THR A 255      12.886  14.519 -13.782  1.00  0.83           O  
ATOM   1963  CG2 THR A 255      16.095  14.515 -16.788  1.00  0.83           C  
ATOM   1964  OG1 THR A 255      13.738  14.783 -16.368  1.00  0.87           O  
ATOM   1965  N   GLY A 256      14.460  14.658 -12.317  1.00  0.91           N  
ATOM   1966  CA  GLY A 256      13.611  15.141 -11.239  1.00  0.91           C  
ATOM   1967  C   GLY A 256      13.701  14.293  -9.984  1.00  0.92           C  
ATOM   1968  O   GLY A 256      14.546  13.401  -9.890  1.00  0.91           O  
ATOM   1969  N   ALA A 257      12.849  14.624  -9.052  1.00  0.92           N  
ATOM   1970  CA  ALA A 257      12.733  13.855  -7.816  1.00  0.93           C  
ATOM   1971  C   ALA A 257      11.670  12.767  -7.944  1.00  0.95           C  
ATOM   1972  CB  ALA A 257      12.405  14.778  -6.644  1.00  0.91           C  
ATOM   1973  O   ALA A 257      10.649  12.963  -8.608  1.00  0.95           O  
ATOM   1974  N   PRO A 258      11.939  11.557  -7.302  1.00  0.97           N  
ATOM   1975  CA  PRO A 258      10.834  10.609  -7.143  1.00  0.97           C  
ATOM   1976  C   PRO A 258       9.656  11.200  -6.372  1.00  0.97           C  
ATOM   1977  CB  PRO A 258      11.470   9.453  -6.367  1.00  0.97           C  
ATOM   1978  O   PRO A 258       9.854  11.975  -5.433  1.00  0.97           O  
ATOM   1979  CG  PRO A 258      12.559  10.087  -5.562  1.00  0.96           C  
ATOM   1980  CD  PRO A 258      13.113  11.246  -6.340  1.00  0.96           C  
ATOM   1981  N   SER A 259       8.435  10.823  -6.765  1.00  0.96           N  
ATOM   1982  CA  SER A 259       7.209  11.326  -6.154  1.00  0.97           C  
ATOM   1983  C   SER A 259       6.072  10.319  -6.286  1.00  0.97           C  
ATOM   1984  CB  SER A 259       6.799  12.656  -6.788  1.00  0.96           C  
ATOM   1985  O   SER A 259       6.186   9.339  -7.025  1.00  0.96           O  
ATOM   1986  OG  SER A 259       5.777  13.280  -6.031  1.00  0.89           O  
ATOM   1987  N   VAL A 260       4.997  10.489  -5.527  1.00  0.96           N  
ATOM   1988  CA  VAL A 260       3.752   9.737  -5.640  1.00  0.97           C  
ATOM   1989  C   VAL A 260       2.730  10.545  -6.438  1.00  0.96           C  
ATOM   1990  CB  VAL A 260       3.179   9.376  -4.251  1.00  0.96           C  
ATOM   1991  O   VAL A 260       2.492  11.719  -6.144  1.00  0.96           O  
ATOM   1992  CG1 VAL A 260       1.973   8.449  -4.389  1.00  0.95           C  
ATOM   1993  CG2 VAL A 260       4.256   8.731  -3.381  1.00  0.95           C  
ATOM   1994  N   TYR A 261       2.116   9.921  -7.413  1.00  0.96           N  
ATOM   1995  CA  TYR A 261       1.144  10.546  -8.304  1.00  0.96           C  
ATOM   1996  C   TYR A 261      -0.181   9.794  -8.279  1.00  0.96           C  
ATOM   1997  CB  TYR A 261       1.685  10.603  -9.735  1.00  0.96           C  
ATOM   1998  O   TYR A 261      -0.210   8.583  -8.047  1.00  0.95           O  
ATOM   1999  CG  TYR A 261       2.874  11.519  -9.899  1.00  0.96           C  
ATOM   2000  CD1 TYR A 261       2.707  12.851 -10.271  1.00  0.94           C  
ATOM   2001  CD2 TYR A 261       4.167  11.054  -9.682  1.00  0.94           C  
ATOM   2002  CE1 TYR A 261       3.799  13.698 -10.425  1.00  0.94           C  
ATOM   2003  CE2 TYR A 261       5.267  11.892  -9.833  1.00  0.93           C  
ATOM   2004  OH  TYR A 261       6.159  14.044 -10.354  1.00  0.91           O  
ATOM   2005  CZ  TYR A 261       5.074  13.210 -10.203  1.00  0.93           C  
ATOM   2006  N   ILE A 262      -1.240  10.441  -8.586  1.00  0.95           N  
ATOM   2007  CA  ILE A 262      -2.537   9.890  -8.961  1.00  0.95           C  
ATOM   2008  C   ILE A 262      -2.872  10.288 -10.396  1.00  0.94           C  
ATOM   2009  CB  ILE A 262      -3.651  10.362  -8.000  1.00  0.93           C  
ATOM   2010  O   ILE A 262      -2.711  11.450 -10.779  1.00  0.93           O  
ATOM   2011  CG1 ILE A 262      -3.417   9.799  -6.593  1.00  0.83           C  
ATOM   2012  CG2 ILE A 262      -5.030   9.955  -8.530  1.00  0.84           C  
ATOM   2013  CD1 ILE A 262      -4.413  10.295  -5.554  1.00  0.79           C  
ATOM   2014  N   ILE A 263      -3.330   9.340 -11.132  1.00  0.94           N  
ATOM   2015  CA  ILE A 263      -3.822   9.550 -12.490  1.00  0.93           C  
ATOM   2016  C   ILE A 263      -5.322   9.272 -12.544  1.00  0.91           C  
ATOM   2017  CB  ILE A 263      -3.074   8.659 -13.506  1.00  0.90           C  
ATOM   2018  O   ILE A 263      -5.763   8.155 -12.260  1.00  0.86           O  
ATOM   2019  CG1 ILE A 263      -3.498   9.010 -14.937  1.00  0.76           C  
ATOM   2020  CG2 ILE A 263      -3.322   7.177 -13.209  1.00  0.76           C  
ATOM   2021  CD1 ILE A 263      -2.599   8.414 -16.012  1.00  0.74           C  
ATOM   2022  N   GLY A 264      -6.105  10.328 -12.829  1.00  0.89           N  
ATOM   2023  CA  GLY A 264      -7.544  10.289 -13.035  1.00  0.88           C  
ATOM   2024  C   GLY A 264      -8.004  11.154 -14.194  1.00  0.86           C  
ATOM   2025  O   GLY A 264      -7.502  12.264 -14.385  1.00  0.82           O  
ATOM   2026  N   SER A 265      -8.849  10.648 -15.034  1.00  0.83           N  
ATOM   2027  CA  SER A 265      -9.473  11.361 -16.143  1.00  0.82           C  
ATOM   2028  C   SER A 265      -8.425  11.946 -17.084  1.00  0.81           C  
ATOM   2029  CB  SER A 265     -10.380  12.477 -15.622  1.00  0.79           C  
ATOM   2030  O   SER A 265      -8.579  13.067 -17.574  1.00  0.79           O  
ATOM   2031  OG  SER A 265     -11.380  11.952 -14.765  1.00  0.75           O  
ATOM   2032  N   GLY A 266      -7.291  11.316 -17.218  1.00  0.81           N  
ATOM   2033  CA  GLY A 266      -6.183  11.699 -18.078  1.00  0.81           C  
ATOM   2034  C   GLY A 266      -5.289  12.759 -17.463  1.00  0.82           C  
ATOM   2035  O   GLY A 266      -4.320  13.199 -18.086  1.00  0.81           O  
ATOM   2036  N   GLN A 267      -5.559  13.201 -16.331  1.00  0.88           N  
ATOM   2037  CA  GLN A 267      -4.716  14.144 -15.603  1.00  0.89           C  
ATOM   2038  C   GLN A 267      -3.901  13.435 -14.525  1.00  0.90           C  
ATOM   2039  CB  GLN A 267      -5.566  15.250 -14.976  1.00  0.87           C  
ATOM   2040  O   GLN A 267      -4.415  12.559 -13.826  1.00  0.90           O  
ATOM   2041  CG  GLN A 267      -6.287  16.124 -15.994  1.00  0.80           C  
ATOM   2042  CD  GLN A 267      -6.984  17.312 -15.358  1.00  0.80           C  
ATOM   2043  NE2 GLN A 267      -7.316  18.309 -16.172  1.00  0.78           N  
ATOM   2044  OE1 GLN A 267      -7.223  17.334 -14.147  1.00  0.80           O  
ATOM   2045  N   VAL A 268      -2.674  13.829 -14.422  1.00  0.93           N  
ATOM   2046  CA  VAL A 268      -1.737  13.346 -13.412  1.00  0.93           C  
ATOM   2047  C   VAL A 268      -1.466  14.447 -12.389  1.00  0.93           C  
ATOM   2048  CB  VAL A 268      -0.412  12.871 -14.049  1.00  0.91           C  
ATOM   2049  O   VAL A 268      -1.035  15.545 -12.749  1.00  0.91           O  
ATOM   2050  CG1 VAL A 268       0.546  12.353 -12.978  1.00  0.81           C  
ATOM   2051  CG2 VAL A 268      -0.680  11.793 -15.097  1.00  0.80           C  
ATOM   2052  N   SER A 269      -1.668  14.195 -11.143  1.00  0.93           N  
ATOM   2053  CA  SER A 269      -1.434  15.114 -10.033  1.00  0.93           C  
ATOM   2054  C   SER A 269      -0.483  14.510  -9.006  1.00  0.94           C  
ATOM   2055  CB  SER A 269      -2.755  15.488  -9.360  1.00  0.91           C  
ATOM   2056  O   SER A 269      -0.645  13.355  -8.606  1.00  0.94           O  
ATOM   2057  OG  SER A 269      -3.594  16.196 -10.256  1.00  0.82           O  
ATOM   2058  N   PRO A 270       0.591  15.268  -8.622  1.00  0.93           N  
ATOM   2059  CA  PRO A 270       1.375  14.818  -7.470  1.00  0.93           C  
ATOM   2060  C   PRO A 270       0.603  14.913  -6.156  1.00  0.93           C  
ATOM   2061  CB  PRO A 270       2.575  15.768  -7.468  1.00  0.92           C  
ATOM   2062  O   PRO A 270      -0.053  15.925  -5.893  1.00  0.92           O  
ATOM   2063  CG  PRO A 270       2.042  17.059  -8.000  1.00  0.91           C  
ATOM   2064  CD  PRO A 270       0.951  16.754  -8.987  1.00  0.91           C  
ATOM   2065  N   ILE A 271       0.769  13.875  -5.250  1.00  0.92           N  
ATOM   2066  CA  ILE A 271       0.105  13.896  -3.951  1.00  0.92           C  
ATOM   2067  C   ILE A 271       1.148  13.843  -2.837  1.00  0.91           C  
ATOM   2068  CB  ILE A 271      -0.892  12.724  -3.808  1.00  0.91           C  
ATOM   2069  O   ILE A 271       0.822  14.037  -1.664  1.00  0.90           O  
ATOM   2070  CG1 ILE A 271      -0.175  11.384  -4.013  1.00  0.90           C  
ATOM   2071  CG2 ILE A 271      -2.054  12.880  -4.793  1.00  0.90           C  
ATOM   2072  CD1 ILE A 271      -0.968  10.177  -3.531  1.00  0.89           C  
ATOM   2073  N   ALA A 272       2.373  13.588  -3.135  1.00  0.91           N  
ATOM   2074  CA  ALA A 272       3.455  13.613  -2.154  1.00  0.91           C  
ATOM   2075  C   ALA A 272       3.658  15.019  -1.597  1.00  0.90           C  
ATOM   2076  CB  ALA A 272       4.750  13.099  -2.777  1.00  0.91           C  
ATOM   2077  O   ALA A 272       3.766  15.985  -2.357  1.00  0.88           O  
ATOM   2078  N   SER A 273       3.835  15.102  -0.319  1.00  0.85           N  
ATOM   2079  CA  SER A 273       4.351  16.305   0.326  1.00  0.85           C  
ATOM   2080  C   SER A 273       5.866  16.403   0.181  1.00  0.86           C  
ATOM   2081  CB  SER A 273       3.969  16.326   1.807  1.00  0.85           C  
ATOM   2082  O   SER A 273       6.530  15.413  -0.130  1.00  0.85           O  
ATOM   2083  OG  SER A 273       4.630  15.288   2.511  1.00  0.85           O  
ATOM   2084  N   ALA A 274       6.474  17.547   0.449  1.00  0.83           N  
ATOM   2085  CA  ALA A 274       7.918  17.747   0.359  1.00  0.83           C  
ATOM   2086  C   ALA A 274       8.663  16.792   1.287  1.00  0.83           C  
ATOM   2087  CB  ALA A 274       8.276  19.194   0.691  1.00  0.81           C  
ATOM   2088  O   ALA A 274       9.768  16.346   0.971  1.00  0.82           O  
ATOM   2089  N   SER A 275       8.095  16.310   2.366  1.00  0.84           N  
ATOM   2090  CA  SER A 275       8.654  15.338   3.300  1.00  0.84           C  
ATOM   2091  C   SER A 275       8.646  13.933   2.707  1.00  0.85           C  
ATOM   2092  CB  SER A 275       7.876  15.349   4.617  1.00  0.83           C  
ATOM   2093  O   SER A 275       9.633  13.203   2.813  1.00  0.85           O  
ATOM   2094  OG  SER A 275       7.853  16.651   5.177  1.00  0.75           O  
ATOM   2095  N   ILE A 276       7.552  13.672   2.076  1.00  0.90           N  
ATOM   2096  CA  ILE A 276       7.452  12.383   1.400  1.00  0.90           C  
ATOM   2097  C   ILE A 276       8.433  12.336   0.231  1.00  0.91           C  
ATOM   2098  CB  ILE A 276       6.014  12.115   0.903  1.00  0.90           C  
ATOM   2099  O   ILE A 276       9.195  11.376   0.090  1.00  0.91           O  
ATOM   2100  CG1 ILE A 276       5.045  12.039   2.089  1.00  0.90           C  
ATOM   2101  CG2 ILE A 276       5.961  10.832   0.069  1.00  0.90           C  
ATOM   2102  CD1 ILE A 276       5.383  10.948   3.096  1.00  0.89           C  
ATOM   2103  N   GLU A 277       8.589  13.418  -0.517  1.00  0.91           N  
ATOM   2104  CA  GLU A 277       9.577  13.482  -1.591  1.00  0.91           C  
ATOM   2105  C   GLU A 277      10.996  13.370  -1.043  1.00  0.91           C  
ATOM   2106  CB  GLU A 277       9.421  14.780  -2.387  1.00  0.90           C  
ATOM   2107  O   GLU A 277      11.842  12.693  -1.630  1.00  0.90           O  
ATOM   2108  CG  GLU A 277       8.146  14.845  -3.215  1.00  0.88           C  
ATOM   2109  CD  GLU A 277       8.041  16.106  -4.058  1.00  0.87           C  
ATOM   2110  OE1 GLU A 277       8.876  17.023  -3.886  1.00  0.87           O  
ATOM   2111  OE2 GLU A 277       7.116  16.178  -4.898  1.00  0.86           O  
ATOM   2112  N   LYS A 278      11.300  13.980   0.086  1.00  0.88           N  
ATOM   2113  CA  LYS A 278      12.595  13.849   0.747  1.00  0.88           C  
ATOM   2114  C   LYS A 278      12.848  12.407   1.178  1.00  0.88           C  
ATOM   2115  CB  LYS A 278      12.676  14.779   1.958  1.00  0.87           C  
ATOM   2116  O   LYS A 278      13.948  11.882   0.991  1.00  0.88           O  
ATOM   2117  CG  LYS A 278      14.017  14.742   2.678  1.00  0.84           C  
ATOM   2118  CD  LYS A 278      14.037  15.690   3.870  1.00  0.83           C  
ATOM   2119  CE  LYS A 278      15.358  15.613   4.624  1.00  0.78           C  
ATOM   2120  NZ  LYS A 278      15.349  16.472   5.846  1.00  0.77           N  
ATOM   2121  N   ILE A 279      11.867  11.730   1.783  1.00  0.90           N  
ATOM   2122  CA  ILE A 279      11.970  10.314   2.118  1.00  0.91           C  
ATOM   2123  C   ILE A 279      12.226   9.501   0.851  1.00  0.92           C  
ATOM   2124  CB  ILE A 279      10.697   9.808   2.832  1.00  0.91           C  
ATOM   2125  O   ILE A 279      13.205   8.756   0.770  1.00  0.92           O  
ATOM   2126  CG1 ILE A 279      10.608  10.396   4.245  1.00  0.90           C  
ATOM   2127  CG2 ILE A 279      10.674   8.277   2.874  1.00  0.90           C  
ATOM   2128  CD1 ILE A 279       9.265  10.168   4.926  1.00  0.88           C  
ATOM   2129  N   LEU A 280      11.500   9.702  -0.230  1.00  0.95           N  
ATOM   2130  CA  LEU A 280      11.639   8.951  -1.473  1.00  0.96           C  
ATOM   2131  C   LEU A 280      13.009   9.187  -2.100  1.00  0.95           C  
ATOM   2132  CB  LEU A 280      10.538   9.343  -2.462  1.00  0.96           C  
ATOM   2133  O   LEU A 280      13.642   8.249  -2.591  1.00  0.95           O  
ATOM   2134  CG  LEU A 280       9.110   8.962  -2.072  1.00  0.96           C  
ATOM   2135  CD1 LEU A 280       8.119   9.491  -3.104  1.00  0.96           C  
ATOM   2136  CD2 LEU A 280       8.980   7.449  -1.926  1.00  0.95           C  
ATOM   2137  N   ARG A 281      13.605  10.377  -1.968  1.00  0.95           N  
ATOM   2138  CA  ARG A 281      14.927  10.730  -2.474  1.00  0.95           C  
ATOM   2139  C   ARG A 281      16.023  10.029  -1.679  1.00  0.94           C  
ATOM   2140  CB  ARG A 281      15.134  12.246  -2.428  1.00  0.94           C  
ATOM   2141  O   ARG A 281      17.188  10.033  -2.081  1.00  0.93           O  
ATOM   2142  CG  ARG A 281      14.428  12.998  -3.545  1.00  0.90           C  
ATOM   2143  CD  ARG A 281      14.585  14.505  -3.396  1.00  0.87           C  
ATOM   2144  NE  ARG A 281      13.694  15.231  -4.297  1.00  0.85           N  
ATOM   2145  NH1 ARG A 281      14.797  17.251  -4.094  1.00  0.80           N  
ATOM   2146  NH2 ARG A 281      12.949  17.080  -5.438  1.00  0.78           N  
ATOM   2147  CZ  ARG A 281      13.815  16.519  -4.608  1.00  0.82           C  
ATOM   2148  N   SER A 282      15.719   9.517  -0.508  1.00  0.94           N  
ATOM   2149  CA  SER A 282      16.713   8.833   0.313  1.00  0.94           C  
ATOM   2150  C   SER A 282      16.866   7.374  -0.106  1.00  0.94           C  
ATOM   2151  CB  SER A 282      16.331   8.910   1.792  1.00  0.93           C  
ATOM   2152  O   SER A 282      17.712   6.655   0.430  1.00  0.94           O  
ATOM   2153  OG  SER A 282      15.289   7.997   2.090  1.00  0.90           O  
ATOM   2154  N   TYR A 283      16.049   6.878  -1.027  1.00  0.97           N  
ATOM   2155  CA  TYR A 283      16.121   5.533  -1.588  1.00  0.97           C  
ATOM   2156  C   TYR A 283      16.880   5.533  -2.909  1.00  0.97           C  
ATOM   2157  CB  TYR A 283      14.716   4.960  -1.793  1.00  0.97           C  
ATOM   2158  O   TYR A 283      16.815   6.502  -3.670  1.00  0.96           O  
ATOM   2159  CG  TYR A 283      14.009   4.609  -0.506  1.00  0.97           C  
ATOM   2160  CD1 TYR A 283      14.098   3.328   0.033  1.00  0.96           C  
ATOM   2161  CD2 TYR A 283      13.252   5.557   0.173  1.00  0.96           C  
ATOM   2162  CE1 TYR A 283      13.447   2.999   1.218  1.00  0.96           C  
ATOM   2163  CE2 TYR A 283      12.597   5.240   1.358  1.00  0.95           C  
ATOM   2164  OH  TYR A 283      12.054   3.641   3.046  1.00  0.94           O  
ATOM   2165  CZ  TYR A 283      12.701   3.961   1.872  1.00  0.95           C  
ATOM   2166  N   THR A 284      17.582   4.390  -3.217  1.00  0.98           N  
ATOM   2167  CA  THR A 284      18.116   4.124  -4.548  1.00  0.98           C  
ATOM   2168  C   THR A 284      16.993   3.786  -5.524  1.00  0.98           C  
ATOM   2169  CB  THR A 284      19.139   2.973  -4.520  1.00  0.98           C  
ATOM   2170  O   THR A 284      15.872   3.485  -5.108  1.00  0.98           O  
ATOM   2171  CG2 THR A 284      20.270   3.266  -3.540  1.00  0.97           C  
ATOM   2172  OG1 THR A 284      18.479   1.764  -4.123  1.00  0.97           O  
ATOM   2173  N   ALA A 285      17.260   3.810  -6.822  1.00  0.97           N  
ATOM   2174  CA  ALA A 285      16.287   3.453  -7.851  1.00  0.98           C  
ATOM   2175  C   ALA A 285      15.806   2.015  -7.675  1.00  0.98           C  
ATOM   2176  CB  ALA A 285      16.888   3.643  -9.242  1.00  0.97           C  
ATOM   2177  O   ALA A 285      14.609   1.736  -7.783  1.00  0.97           O  
ATOM   2178  N   ASP A 286      16.739   1.053  -7.278  1.00  0.97           N  
ATOM   2179  CA  ASP A 286      16.419  -0.351  -7.038  1.00  0.97           C  
ATOM   2180  C   ASP A 286      15.539  -0.510  -5.800  1.00  0.97           C  
ATOM   2181  CB  ASP A 286      17.699  -1.175  -6.883  1.00  0.97           C  
ATOM   2182  O   ASP A 286      14.507  -1.183  -5.848  1.00  0.97           O  
ATOM   2183  CG  ASP A 286      18.569  -1.158  -8.128  1.00  0.94           C  
ATOM   2184  OD1 ASP A 286      18.059  -0.842  -9.225  1.00  0.92           O  
ATOM   2185  OD2 ASP A 286      19.775  -1.466  -8.011  1.00  0.94           O  
ATOM   2186  N   GLU A 287      15.807   0.242  -4.726  1.00  0.97           N  
ATOM   2187  CA  GLU A 287      14.997   0.224  -3.511  1.00  0.97           C  
ATOM   2188  C   GLU A 287      13.592   0.755  -3.778  1.00  0.97           C  
ATOM   2189  CB  GLU A 287      15.668   1.041  -2.405  1.00  0.97           C  
ATOM   2190  O   GLU A 287      12.622   0.289  -3.175  1.00  0.97           O  
ATOM   2191  CG  GLU A 287      16.890   0.368  -1.798  1.00  0.97           C  
ATOM   2192  CD  GLU A 287      17.615   1.241  -0.786  1.00  0.96           C  
ATOM   2193  OE1 GLU A 287      17.850   2.437  -1.073  1.00  0.95           O  
ATOM   2194  OE2 GLU A 287      17.952   0.725   0.303  1.00  0.95           O  
ATOM   2195  N   LEU A 288      13.423   1.734  -4.634  1.00  0.98           N  
ATOM   2196  CA  LEU A 288      12.117   2.249  -5.032  1.00  0.98           C  
ATOM   2197  C   LEU A 288      11.392   1.255  -5.932  1.00  0.98           C  
ATOM   2198  CB  LEU A 288      12.267   3.592  -5.752  1.00  0.98           C  
ATOM   2199  O   LEU A 288      10.183   1.053  -5.794  1.00  0.97           O  
ATOM   2200  CG  LEU A 288      12.595   4.800  -4.872  1.00  0.95           C  
ATOM   2201  CD1 LEU A 288      12.855   6.029  -5.736  1.00  0.90           C  
ATOM   2202  CD2 LEU A 288      11.465   5.064  -3.883  1.00  0.89           C  
ATOM   2203  N   ALA A 289      12.122   0.551  -6.778  1.00  0.97           N  
ATOM   2204  CA  ALA A 289      11.552  -0.428  -7.700  1.00  0.97           C  
ATOM   2205  C   ALA A 289      11.020  -1.645  -6.949  1.00  0.96           C  
ATOM   2206  CB  ALA A 289      12.592  -0.857  -8.732  1.00  0.96           C  
ATOM   2207  O   ALA A 289      10.041  -2.264  -7.371  1.00  0.96           O  
ATOM   2208  N   ASP A 290      11.567  -1.974  -5.772  1.00  0.96           N  
ATOM   2209  CA  ASP A 290      11.132  -3.057  -4.895  1.00  0.96           C  
ATOM   2210  C   ASP A 290       9.929  -2.635  -4.055  1.00  0.96           C  
ATOM   2211  CB  ASP A 290      12.279  -3.504  -3.985  1.00  0.95           C  
ATOM   2212  O   ASP A 290       9.377  -3.441  -3.303  1.00  0.96           O  
ATOM   2213  CG  ASP A 290      13.295  -4.378  -4.698  1.00  0.93           C  
ATOM   2214  OD1 ASP A 290      12.960  -4.976  -5.743  1.00  0.89           O  
ATOM   2215  OD2 ASP A 290      14.441  -4.474  -4.207  1.00  0.90           O  
ATOM   2216  N   GLY A 291       9.491  -1.351  -4.153  1.00  0.97           N  
ATOM   2217  CA  GLY A 291       8.315  -0.843  -3.465  1.00  0.97           C  
ATOM   2218  C   GLY A 291       7.034  -1.545  -3.876  1.00  0.97           C  
ATOM   2219  O   GLY A 291       6.899  -1.982  -5.020  1.00  0.97           O  
ATOM   2220  N   VAL A 292       6.059  -1.598  -2.965  1.00  0.97           N  
ATOM   2221  CA  VAL A 292       4.727  -2.153  -3.182  1.00  0.97           C  
ATOM   2222  C   VAL A 292       3.668  -1.133  -2.767  1.00  0.98           C  
ATOM   2223  CB  VAL A 292       4.528  -3.473  -2.404  1.00  0.97           C  
ATOM   2224  O   VAL A 292       3.732  -0.575  -1.670  1.00  0.97           O  
ATOM   2225  CG1 VAL A 292       3.151  -4.067  -2.690  1.00  0.96           C  
ATOM   2226  CG2 VAL A 292       5.629  -4.472  -2.759  1.00  0.96           C  
ATOM   2227  N   MET A 293       2.717  -0.949  -3.646  1.00  0.98           N  
ATOM   2228  CA  MET A 293       1.598  -0.057  -3.356  1.00  0.98           C  
ATOM   2229  C   MET A 293       0.295  -0.840  -3.237  1.00  0.97           C  
ATOM   2230  CB  MET A 293       1.469   1.013  -4.442  1.00  0.98           C  
ATOM   2231  O   MET A 293       0.009  -1.706  -4.065  1.00  0.97           O  
ATOM   2232  CG  MET A 293       2.625   1.999  -4.472  1.00  0.97           C  
ATOM   2233  SD  MET A 293       2.384   3.328  -5.714  1.00  0.96           S  
ATOM   2234  CE  MET A 293       1.085   4.297  -4.898  1.00  0.93           C  
ATOM   2235  N   GLU A 294      -0.519  -0.474  -2.242  1.00  0.97           N  
ATOM   2236  CA  GLU A 294      -1.844  -1.040  -2.006  1.00  0.97           C  
ATOM   2237  C   GLU A 294      -2.850   0.045  -1.634  1.00  0.97           C  
ATOM   2238  CB  GLU A 294      -1.785  -2.103  -0.905  1.00  0.96           C  
ATOM   2239  O   GLU A 294      -2.469   1.112  -1.148  1.00  0.96           O  
ATOM   2240  CG  GLU A 294      -0.780  -3.213  -1.174  1.00  0.91           C  
ATOM   2241  CD  GLU A 294      -0.743  -4.268  -0.080  1.00  0.85           C  
ATOM   2242  OE1 GLU A 294      -0.783  -3.902   1.117  1.00  0.85           O  
ATOM   2243  OE2 GLU A 294      -0.672  -5.469  -0.422  1.00  0.83           O  
ATOM   2244  N   SER A 295      -4.099  -0.226  -1.881  1.00  0.97           N  
ATOM   2245  CA  SER A 295      -5.195   0.602  -1.389  1.00  0.96           C  
ATOM   2246  C   SER A 295      -6.024  -0.140  -0.346  1.00  0.96           C  
ATOM   2247  CB  SER A 295      -6.093   1.044  -2.545  1.00  0.96           C  
ATOM   2248  O   SER A 295      -6.301  -1.332  -0.499  1.00  0.95           O  
ATOM   2249  OG  SER A 295      -6.705  -0.076  -3.164  1.00  0.82           O  
ATOM   2250  N   LEU A 296      -6.391   0.509   0.655  1.00  0.96           N  
ATOM   2251  CA  LEU A 296      -7.181  -0.038   1.752  1.00  0.96           C  
ATOM   2252  C   LEU A 296      -8.282   0.933   2.165  1.00  0.95           C  
ATOM   2253  CB  LEU A 296      -6.286  -0.354   2.953  1.00  0.96           C  
ATOM   2254  O   LEU A 296      -8.015   2.109   2.421  1.00  0.94           O  
ATOM   2255  CG  LEU A 296      -6.978  -0.963   4.173  1.00  0.95           C  
ATOM   2256  CD1 LEU A 296      -7.573  -2.323   3.821  1.00  0.93           C  
ATOM   2257  CD2 LEU A 296      -6.000  -1.087   5.337  1.00  0.93           C  
ATOM   2258  N   ARG A 297      -9.470   0.401   2.318  1.00  0.94           N  
ATOM   2259  CA  ARG A 297     -10.604   1.187   2.794  1.00  0.94           C  
ATOM   2260  C   ARG A 297     -11.201   0.578   4.059  1.00  0.93           C  
ATOM   2261  CB  ARG A 297     -11.677   1.295   1.708  1.00  0.92           C  
ATOM   2262  O   ARG A 297     -11.527  -0.610   4.087  1.00  0.92           O  
ATOM   2263  CG  ARG A 297     -12.827   2.223   2.068  1.00  0.82           C  
ATOM   2264  CD  ARG A 297     -13.777   2.425   0.896  1.00  0.79           C  
ATOM   2265  NE  ARG A 297     -14.882   3.313   1.245  1.00  0.77           N  
ATOM   2266  NH1 ARG A 297     -15.814   3.322  -0.869  1.00  0.66           N  
ATOM   2267  NH2 ARG A 297     -16.785   4.528   0.822  1.00  0.61           N  
ATOM   2268  CZ  ARG A 297     -15.824   3.719   0.399  1.00  0.73           C  
ATOM   2269  N   PHE A 298     -11.384   1.282   5.034  1.00  0.92           N  
ATOM   2270  CA  PHE A 298     -12.143   0.906   6.220  1.00  0.92           C  
ATOM   2271  C   PHE A 298     -12.691   2.141   6.926  1.00  0.89           C  
ATOM   2272  CB  PHE A 298     -11.272   0.094   7.183  1.00  0.91           C  
ATOM   2273  O   PHE A 298     -12.092   3.217   6.860  1.00  0.85           O  
ATOM   2274  CG  PHE A 298     -10.111   0.867   7.750  1.00  0.91           C  
ATOM   2275  CD1 PHE A 298      -8.840   0.738   7.205  1.00  0.89           C  
ATOM   2276  CD2 PHE A 298     -10.292   1.722   8.829  1.00  0.89           C  
ATOM   2277  CE1 PHE A 298      -7.764   1.452   7.727  1.00  0.89           C  
ATOM   2278  CE2 PHE A 298      -9.222   2.439   9.357  1.00  0.88           C  
ATOM   2279  CZ  PHE A 298      -7.958   2.301   8.805  1.00  0.88           C  
ATOM   2280  N   ASP A 299     -13.850   1.924   7.440  1.00  0.86           N  
ATOM   2281  CA  ASP A 299     -14.618   3.022   8.018  1.00  0.85           C  
ATOM   2282  C   ASP A 299     -14.775   4.167   7.021  1.00  0.84           C  
ATOM   2283  CB  ASP A 299     -13.950   3.527   9.299  1.00  0.84           C  
ATOM   2284  O   ASP A 299     -15.283   3.969   5.915  1.00  0.80           O  
ATOM   2285  CG  ASP A 299     -13.871   2.469  10.384  1.00  0.82           C  
ATOM   2286  OD1 ASP A 299     -14.731   1.562  10.416  1.00  0.79           O  
ATOM   2287  OD2 ASP A 299     -12.941   2.543  11.217  1.00  0.78           O  
ATOM   2288  N   ALA A 300     -14.404   5.390   7.363  1.00  0.84           N  
ATOM   2289  CA  ALA A 300     -14.468   6.551   6.478  1.00  0.84           C  
ATOM   2290  C   ALA A 300     -13.110   6.832   5.842  1.00  0.85           C  
ATOM   2291  CB  ALA A 300     -14.956   7.778   7.245  1.00  0.83           C  
ATOM   2292  O   ALA A 300     -12.943   7.827   5.134  1.00  0.84           O  
ATOM   2293  N   HIS A 301     -12.133   5.939   6.072  1.00  0.89           N  
ATOM   2294  CA  HIS A 301     -10.791   6.124   5.531  1.00  0.90           C  
ATOM   2295  C   HIS A 301     -10.659   5.487   4.152  1.00  0.90           C  
ATOM   2296  CB  HIS A 301      -9.745   5.539   6.481  1.00  0.89           C  
ATOM   2297  O   HIS A 301     -11.100   4.355   3.942  1.00  0.90           O  
ATOM   2298  CG  HIS A 301      -9.636   6.273   7.780  1.00  0.90           C  
ATOM   2299  CD2 HIS A 301     -10.087   5.962   9.018  1.00  0.89           C  
ATOM   2300  ND1 HIS A 301      -9.000   7.491   7.895  1.00  0.90           N  
ATOM   2301  CE1 HIS A 301      -9.064   7.896   9.153  1.00  0.89           C  
ATOM   2302  NE2 HIS A 301      -9.718   6.986   9.854  1.00  0.89           N  
ATOM   2303  N   GLU A 302     -10.065   6.154   3.293  1.00  0.91           N  
ATOM   2304  CA  GLU A 302      -9.558   5.686   2.007  1.00  0.92           C  
ATOM   2305  C   GLU A 302      -8.046   5.864   1.912  1.00  0.93           C  
ATOM   2306  CB  GLU A 302     -10.248   6.423   0.856  1.00  0.90           C  
ATOM   2307  O   GLU A 302      -7.561   6.964   1.639  1.00  0.92           O  
ATOM   2308  CG  GLU A 302      -9.908   5.871  -0.520  1.00  0.84           C  
ATOM   2309  CD  GLU A 302     -10.901   6.283  -1.595  1.00  0.81           C  
ATOM   2310  OE1 GLU A 302     -11.602   7.304  -1.413  1.00  0.81           O  
ATOM   2311  OE2 GLU A 302     -10.979   5.580  -2.627  1.00  0.77           O  
ATOM   2312  N   LEU A 303      -7.314   4.788   2.120  1.00  0.94           N  
ATOM   2313  CA  LEU A 303      -5.875   4.792   2.357  1.00  0.95           C  
ATOM   2314  C   LEU A 303      -5.121   4.279   1.135  1.00  0.95           C  
ATOM   2315  CB  LEU A 303      -5.531   3.936   3.579  1.00  0.95           C  
ATOM   2316  O   LEU A 303      -5.490   3.254   0.557  1.00  0.95           O  
ATOM   2317  CG  LEU A 303      -6.274   4.272   4.873  1.00  0.94           C  
ATOM   2318  CD1 LEU A 303      -5.803   3.365   6.005  1.00  0.92           C  
ATOM   2319  CD2 LEU A 303      -6.075   5.739   5.239  1.00  0.92           C  
ATOM   2320  N   LEU A 304      -4.080   4.971   0.755  1.00  0.96           N  
ATOM   2321  CA  LEU A 304      -2.990   4.486  -0.085  1.00  0.96           C  
ATOM   2322  C   LEU A 304      -1.772   4.127   0.760  1.00  0.97           C  
ATOM   2323  CB  LEU A 304      -2.609   5.539  -1.129  1.00  0.96           C  
ATOM   2324  O   LEU A 304      -1.180   4.996   1.404  1.00  0.96           O  
ATOM   2325  CG  LEU A 304      -1.466   5.171  -2.077  1.00  0.95           C  
ATOM   2326  CD1 LEU A 304      -1.887   4.029  -2.996  1.00  0.93           C  
ATOM   2327  CD2 LEU A 304      -1.033   6.386  -2.890  1.00  0.93           C  
ATOM   2328  N   ILE A 305      -1.377   2.853   0.809  1.00  0.97           N  
ATOM   2329  CA  ILE A 305      -0.259   2.337   1.591  1.00  0.97           C  
ATOM   2330  C   ILE A 305       0.908   2.005   0.664  1.00  0.97           C  
ATOM   2331  CB  ILE A 305      -0.668   1.090   2.407  1.00  0.97           C  
ATOM   2332  O   ILE A 305       0.733   1.314  -0.343  1.00  0.97           O  
ATOM   2333  CG1 ILE A 305      -1.936   1.376   3.218  1.00  0.96           C  
ATOM   2334  CG2 ILE A 305       0.478   0.643   3.320  1.00  0.96           C  
ATOM   2335  CD1 ILE A 305      -2.432   0.187   4.031  1.00  0.95           C  
ATOM   2336  N   ILE A 306       2.067   2.531   0.930  1.00  0.97           N  
ATOM   2337  CA  ILE A 306       3.302   2.367   0.171  1.00  0.98           C  
ATOM   2338  C   ILE A 306       4.348   1.665   1.033  1.00  0.97           C  
ATOM   2339  CB  ILE A 306       3.843   3.726  -0.328  1.00  0.97           C  
ATOM   2340  O   ILE A 306       4.920   2.270   1.943  1.00  0.97           O  
ATOM   2341  CG1 ILE A 306       2.753   4.487  -1.091  1.00  0.97           C  
ATOM   2342  CG2 ILE A 306       5.085   3.524  -1.201  1.00  0.97           C  
ATOM   2343  CD1 ILE A 306       3.159   5.893  -1.511  1.00  0.96           C  
ATOM   2344  N   HIS A 307       4.597   0.437   0.741  1.00  0.97           N  
ATOM   2345  CA  HIS A 307       5.631  -0.376   1.372  1.00  0.97           C  
ATOM   2346  C   HIS A 307       6.975  -0.197   0.674  1.00  0.97           C  
ATOM   2347  CB  HIS A 307       5.229  -1.852   1.369  1.00  0.97           C  
ATOM   2348  O   HIS A 307       7.165  -0.676  -0.447  1.00  0.96           O  
ATOM   2349  CG  HIS A 307       3.931  -2.122   2.060  1.00  0.96           C  
ATOM   2350  CD2 HIS A 307       2.653  -1.986   1.635  1.00  0.95           C  
ATOM   2351  ND1 HIS A 307       3.860  -2.589   3.355  1.00  0.94           N  
ATOM   2352  CE1 HIS A 307       2.590  -2.731   3.696  1.00  0.94           C  
ATOM   2353  NE2 HIS A 307       1.837  -2.371   2.671  1.00  0.94           N  
ATOM   2354  N   LEU A 308       7.915   0.401   1.348  1.00  0.97           N  
ATOM   2355  CA  LEU A 308       9.313   0.537   0.954  1.00  0.97           C  
ATOM   2356  C   LEU A 308      10.221  -0.249   1.893  1.00  0.96           C  
ATOM   2357  CB  LEU A 308       9.725   2.012   0.943  1.00  0.97           C  
ATOM   2358  O   LEU A 308       9.802  -0.642   2.984  1.00  0.96           O  
ATOM   2359  CG  LEU A 308       8.948   2.925  -0.007  1.00  0.97           C  
ATOM   2360  CD1 LEU A 308       9.362   4.379   0.199  1.00  0.96           C  
ATOM   2361  CD2 LEU A 308       9.168   2.502  -1.455  1.00  0.96           C  
ATOM   2362  N   PRO A 309      11.487  -0.507   1.617  1.00  0.95           N  
ATOM   2363  CA  PRO A 309      12.372  -1.355   2.419  1.00  0.95           C  
ATOM   2364  C   PRO A 309      12.543  -0.844   3.848  1.00  0.94           C  
ATOM   2365  CB  PRO A 309      13.698  -1.300   1.657  1.00  0.95           C  
ATOM   2366  O   PRO A 309      12.703  -1.639   4.777  1.00  0.93           O  
ATOM   2367  CG  PRO A 309      13.308  -1.165   0.220  1.00  0.94           C  
ATOM   2368  CD  PRO A 309      12.109  -0.265   0.135  1.00  0.93           C  
ATOM   2369  N   ARG A 310      12.438   0.490   4.098  1.00  0.94           N  
ATOM   2370  CA  ARG A 310      12.755   1.088   5.391  1.00  0.93           C  
ATOM   2371  C   ARG A 310      11.548   1.822   5.965  1.00  0.93           C  
ATOM   2372  CB  ARG A 310      13.940   2.048   5.264  1.00  0.93           C  
ATOM   2373  O   ARG A 310      11.518   2.145   7.155  1.00  0.92           O  
ATOM   2374  CG  ARG A 310      15.249   1.366   4.899  1.00  0.92           C  
ATOM   2375  CD  ARG A 310      16.398   2.360   4.810  1.00  0.91           C  
ATOM   2376  NE  ARG A 310      16.234   3.274   3.683  1.00  0.90           N  
ATOM   2377  NH1 ARG A 310      18.496   3.617   3.365  1.00  0.87           N  
ATOM   2378  NH2 ARG A 310      16.972   4.665   2.011  1.00  0.86           N  
ATOM   2379  CZ  ARG A 310      17.234   3.850   3.022  1.00  0.89           C  
ATOM   2380  N   HIS A 311      10.593   2.168   5.130  1.00  0.93           N  
ATOM   2381  CA  HIS A 311       9.419   2.916   5.565  1.00  0.94           C  
ATOM   2382  C   HIS A 311       8.140   2.320   4.987  1.00  0.94           C  
ATOM   2383  CB  HIS A 311       9.541   4.387   5.163  1.00  0.93           C  
ATOM   2384  O   HIS A 311       8.127   1.858   3.844  1.00  0.94           O  
ATOM   2385  CG  HIS A 311      10.752   5.063   5.723  1.00  0.92           C  
ATOM   2386  CD2 HIS A 311      10.939   5.732   6.885  1.00  0.90           C  
ATOM   2387  ND1 HIS A 311      11.958   5.101   5.057  1.00  0.90           N  
ATOM   2388  CE1 HIS A 311      12.838   5.764   5.789  1.00  0.90           C  
ATOM   2389  NE2 HIS A 311      12.245   6.157   6.903  1.00  0.90           N  
ATOM   2390  N   VAL A 312       7.063   2.340   5.724  1.00  0.95           N  
ATOM   2391  CA  VAL A 312       5.708   2.213   5.199  1.00  0.95           C  
ATOM   2392  C   VAL A 312       4.969   3.541   5.347  1.00  0.95           C  
ATOM   2393  CB  VAL A 312       4.927   1.086   5.913  1.00  0.95           C  
ATOM   2394  O   VAL A 312       4.778   4.032   6.462  1.00  0.95           O  
ATOM   2395  CG1 VAL A 312       3.511   0.971   5.352  1.00  0.94           C  
ATOM   2396  CG2 VAL A 312       5.668  -0.243   5.779  1.00  0.94           C  
ATOM   2397  N   LEU A 313       4.665   4.147   4.188  1.00  0.95           N  
ATOM   2398  CA  LEU A 313       3.998   5.440   4.079  1.00  0.95           C  
ATOM   2399  C   LEU A 313       2.508   5.262   3.809  1.00  0.95           C  
ATOM   2400  CB  LEU A 313       4.634   6.278   2.967  1.00  0.95           C  
ATOM   2401  O   LEU A 313       2.114   4.395   3.025  1.00  0.95           O  
ATOM   2402  CG  LEU A 313       6.158   6.405   3.000  1.00  0.94           C  
ATOM   2403  CD1 LEU A 313       6.650   7.193   1.790  1.00  0.93           C  
ATOM   2404  CD2 LEU A 313       6.611   7.068   4.296  1.00  0.93           C  
ATOM   2405  N   VAL A 314       1.678   6.069   4.419  1.00  0.95           N  
ATOM   2406  CA  VAL A 314       0.232   6.027   4.227  1.00  0.95           C  
ATOM   2407  C   VAL A 314      -0.283   7.418   3.869  1.00  0.95           C  
ATOM   2408  CB  VAL A 314      -0.492   5.498   5.486  1.00  0.95           C  
ATOM   2409  O   VAL A 314      -0.032   8.385   4.592  1.00  0.94           O  
ATOM   2410  CG1 VAL A 314      -1.993   5.371   5.232  1.00  0.93           C  
ATOM   2411  CG2 VAL A 314       0.096   4.155   5.914  1.00  0.93           C  
ATOM   2412  N   TYR A 315      -0.956   7.486   2.770  1.00  0.94           N  
ATOM   2413  CA  TYR A 315      -1.763   8.633   2.367  1.00  0.94           C  
ATOM   2414  C   TYR A 315      -3.245   8.366   2.604  1.00  0.93           C  
ATOM   2415  CB  TYR A 315      -1.522   8.969   0.893  1.00  0.93           C  
ATOM   2416  O   TYR A 315      -3.786   7.366   2.127  1.00  0.92           O  
ATOM   2417  CG  TYR A 315      -2.355  10.123   0.389  1.00  0.93           C  
ATOM   2418  CD1 TYR A 315      -2.016  11.439   0.698  1.00  0.92           C  
ATOM   2419  CD2 TYR A 315      -3.482   9.901  -0.394  1.00  0.92           C  
ATOM   2420  CE1 TYR A 315      -2.781  12.505   0.238  1.00  0.91           C  
ATOM   2421  CE2 TYR A 315      -4.255  10.960  -0.859  1.00  0.91           C  
ATOM   2422  OH  TYR A 315      -4.658  13.308  -0.997  1.00  0.88           O  
ATOM   2423  CZ  TYR A 315      -3.897  12.256  -0.539  1.00  0.91           C  
ATOM   2424  N   ASP A 316      -3.906   9.246   3.317  1.00  0.91           N  
ATOM   2425  CA  ASP A 316      -5.342   9.190   3.568  1.00  0.91           C  
ATOM   2426  C   ASP A 316      -6.081  10.264   2.773  1.00  0.90           C  
ATOM   2427  CB  ASP A 316      -5.632   9.350   5.062  1.00  0.90           C  
ATOM   2428  O   ASP A 316      -6.024  11.447   3.115  1.00  0.89           O  
ATOM   2429  CG  ASP A 316      -7.094   9.131   5.410  1.00  0.89           C  
ATOM   2430  OD1 ASP A 316      -7.928   9.008   4.487  1.00  0.88           O  
ATOM   2431  OD2 ASP A 316      -7.415   9.085   6.617  1.00  0.88           O  
ATOM   2432  N   ALA A 317      -6.849   9.879   1.740  1.00  0.90           N  
ATOM   2433  CA  ALA A 317      -7.571  10.760   0.825  1.00  0.89           C  
ATOM   2434  C   ALA A 317      -8.820  11.334   1.488  1.00  0.87           C  
ATOM   2435  CB  ALA A 317      -7.947  10.009  -0.450  1.00  0.88           C  
ATOM   2436  O   ALA A 317      -9.349  12.358   1.048  1.00  0.84           O  
ATOM   2437  N   SER A 318      -9.314  10.696   2.483  1.00  0.86           N  
ATOM   2438  CA  SER A 318     -10.534  11.091   3.180  1.00  0.84           C  
ATOM   2439  C   SER A 318     -10.255  12.189   4.202  1.00  0.83           C  
ATOM   2440  CB  SER A 318     -11.168   9.886   3.875  1.00  0.83           C  
ATOM   2441  O   SER A 318     -11.182  12.832   4.697  1.00  0.78           O  
ATOM   2442  OG  SER A 318     -10.346   9.425   4.934  1.00  0.78           O  
ATOM   2443  N   SER A 319      -8.987  12.400   4.465  1.00  0.78           N  
ATOM   2444  CA  SER A 319      -8.596  13.433   5.419  1.00  0.76           C  
ATOM   2445  C   SER A 319      -8.949  14.824   4.903  1.00  0.76           C  
ATOM   2446  CB  SER A 319      -7.096  13.354   5.710  1.00  0.74           C  
ATOM   2447  O   SER A 319      -8.810  15.103   3.710  1.00  0.70           O  
ATOM   2448  OG  SER A 319      -6.342  13.757   4.580  1.00  0.66           O  
ATOM   2449  N   SER A 320      -9.519  15.584   5.596  1.00  0.69           N  
ATOM   2450  CA  SER A 320      -9.882  16.952   5.239  1.00  0.69           C  
ATOM   2451  C   SER A 320      -8.665  17.742   4.768  1.00  0.70           C  
ATOM   2452  CB  SER A 320     -10.532  17.662   6.427  1.00  0.65           C  
ATOM   2453  O   SER A 320      -7.537  17.457   5.176  1.00  0.67           O  
ATOM   2454  OG  SER A 320      -9.578  17.922   7.442  1.00  0.62           O  
ATOM   2455  N   ALA A 321      -8.883  18.780   4.022  1.00  0.65           N  
ATOM   2456  CA  ALA A 321      -7.825  19.605   3.446  1.00  0.64           C  
ATOM   2457  C   ALA A 321      -6.929  20.189   4.535  1.00  0.66           C  
ATOM   2458  CB  ALA A 321      -8.424  20.725   2.598  1.00  0.59           C  
ATOM   2459  O   ALA A 321      -5.803  20.611   4.262  1.00  0.63           O  
ATOM   2460  N   ASN A 322      -7.302  20.133   5.691  1.00  0.63           N  
ATOM   2461  CA  ASN A 322      -6.596  20.769   6.798  1.00  0.62           C  
ATOM   2462  C   ASN A 322      -5.945  19.737   7.715  1.00  0.63           C  
ATOM   2463  CB  ASN A 322      -7.545  21.665   7.596  1.00  0.58           C  
ATOM   2464  O   ASN A 322      -5.335  20.094   8.724  1.00  0.60           O  
ATOM   2465  CG  ASN A 322      -8.005  22.876   6.809  1.00  0.54           C  
ATOM   2466  ND2 ASN A 322      -9.286  23.207   6.924  1.00  0.52           N  
ATOM   2467  OD1 ASN A 322      -7.216  23.509   6.102  1.00  0.57           O  
ATOM   2468  N   ALA A 323      -6.005  18.447   7.487  1.00  0.67           N  
ATOM   2469  CA  ALA A 323      -5.381  17.356   8.231  1.00  0.66           C  
ATOM   2470  C   ALA A 323      -4.179  16.795   7.475  1.00  0.69           C  
ATOM   2471  CB  ALA A 323      -6.396  16.249   8.505  1.00  0.61           C  
ATOM   2472  O   ALA A 323      -4.078  16.947   6.256  1.00  0.66           O  
ATOM   2473  N   PRO A 324      -3.191  16.298   8.383  1.00  0.62           N  
ATOM   2474  CA  PRO A 324      -2.179  15.580   7.605  1.00  0.63           C  
ATOM   2475  C   PRO A 324      -2.771  14.447   6.770  1.00  0.68           C  
ATOM   2476  CB  PRO A 324      -1.233  15.031   8.677  1.00  0.57           C  
ATOM   2477  O   PRO A 324      -3.429  13.554   7.312  1.00  0.66           O  
ATOM   2478  CG  PRO A 324      -2.083  14.888   9.898  1.00  0.55           C  
ATOM   2479  CD  PRO A 324      -3.199  15.889   9.823  1.00  0.58           C  
ATOM   2480  N   GLN A 325      -2.338  14.466   5.570  1.00  0.80           N  
ATOM   2481  CA  GLN A 325      -2.773  13.406   4.666  1.00  0.81           C  
ATOM   2482  C   GLN A 325      -1.780  12.247   4.660  1.00  0.84           C  
ATOM   2483  CB  GLN A 325      -2.954  13.950   3.248  1.00  0.76           C  
ATOM   2484  O   GLN A 325      -2.102  11.150   4.197  1.00  0.82           O  
ATOM   2485  CG  GLN A 325      -4.101  14.941   3.111  1.00  0.72           C  
ATOM   2486  CD  GLN A 325      -4.275  15.446   1.691  1.00  0.69           C  
ATOM   2487  NE2 GLN A 325      -5.475  15.281   1.146  1.00  0.56           N  
ATOM   2488  OE1 GLN A 325      -3.338  15.981   1.089  1.00  0.70           O  
ATOM   2489  N   TRP A 326      -0.607  12.461   5.249  1.00  0.89           N  
ATOM   2490  CA  TRP A 326       0.435  11.439   5.237  1.00  0.90           C  
ATOM   2491  C   TRP A 326       0.807  11.024   6.657  1.00  0.89           C  
ATOM   2492  CB  TRP A 326       1.677  11.944   4.498  1.00  0.89           C  
ATOM   2493  O   TRP A 326       0.946  11.872   7.542  1.00  0.87           O  
ATOM   2494  CG  TRP A 326       1.500  12.053   3.013  1.00  0.90           C  
ATOM   2495  CD1 TRP A 326       1.122  13.161   2.307  1.00  0.89           C  
ATOM   2496  CD2 TRP A 326       1.689  11.010   2.052  1.00  0.89           C  
ATOM   2497  CE2 TRP A 326       1.409  11.558   0.781  1.00  0.90           C  
ATOM   2498  CE3 TRP A 326       2.069   9.664   2.142  1.00  0.89           C  
ATOM   2499  NE1 TRP A 326       1.066  12.870   0.964  1.00  0.88           N  
ATOM   2500  CH2 TRP A 326       1.872   9.491  -0.276  1.00  0.87           C  
ATOM   2501  CZ2 TRP A 326       1.497  10.805  -0.393  1.00  0.87           C  
ATOM   2502  CZ3 TRP A 326       2.157   8.917   0.974  1.00  0.88           C  
ATOM   2503  N   CYS A 327       1.054   9.765   6.877  1.00  0.91           N  
ATOM   2504  CA  CYS A 327       1.654   9.217   8.089  1.00  0.91           C  
ATOM   2505  C   CYS A 327       2.623   8.089   7.755  1.00  0.92           C  
ATOM   2506  CB  CYS A 327       0.572   8.708   9.040  1.00  0.90           C  
ATOM   2507  O   CYS A 327       2.737   7.685   6.597  1.00  0.91           O  
ATOM   2508  SG  CYS A 327      -0.319   7.264   8.423  1.00  0.88           S  
ATOM   2509  N   VAL A 328       3.420   7.641   8.745  1.00  0.91           N  
ATOM   2510  CA  VAL A 328       4.314   6.490   8.671  1.00  0.92           C  
ATOM   2511  C   VAL A 328       3.791   5.371   9.570  1.00  0.92           C  
ATOM   2512  CB  VAL A 328       5.758   6.866   9.073  1.00  0.91           C  
ATOM   2513  O   VAL A 328       3.423   5.613  10.722  1.00  0.91           O  
ATOM   2514  CG1 VAL A 328       6.674   5.645   9.001  1.00  0.87           C  
ATOM   2515  CG2 VAL A 328       6.285   7.987   8.180  1.00  0.87           C  
ATOM   2516  N   LEU A 329       3.755   4.163   9.066  1.00  0.94           N  
ATOM   2517  CA  LEU A 329       3.469   2.990   9.886  1.00  0.94           C  
ATOM   2518  C   LEU A 329       4.758   2.292  10.306  1.00  0.93           C  
ATOM   2519  CB  LEU A 329       2.570   2.012   9.126  1.00  0.93           C  
ATOM   2520  O   LEU A 329       5.671   2.125   9.494  1.00  0.92           O  
ATOM   2521  CG  LEU A 329       1.197   2.539   8.705  1.00  0.93           C  
ATOM   2522  CD1 LEU A 329       0.378   1.428   8.056  1.00  0.92           C  
ATOM   2523  CD2 LEU A 329       0.459   3.125   9.903  1.00  0.92           C  
ATOM   2524  N   LYS A 330       4.823   1.812  11.545  1.00  0.92           N  
ATOM   2525  CA  LYS A 330       5.894   1.032  12.158  1.00  0.92           C  
ATOM   2526  C   LYS A 330       5.332  -0.123  12.982  1.00  0.91           C  
ATOM   2527  CB  LYS A 330       6.773   1.923  13.036  1.00  0.91           C  
ATOM   2528  O   LYS A 330       4.202  -0.051  13.470  1.00  0.90           O  
ATOM   2529  CG  LYS A 330       7.568   2.965  12.262  1.00  0.86           C  
ATOM   2530  CD  LYS A 330       8.555   3.697  13.161  1.00  0.84           C  
ATOM   2531  CE  LYS A 330       9.426   4.662  12.368  1.00  0.79           C  
ATOM   2532  NZ  LYS A 330      10.530   5.224  13.202  1.00  0.75           N  
ATOM   2533  N   THR A 331       6.191  -1.154  13.102  1.00  0.89           N  
ATOM   2534  CA  THR A 331       5.889  -2.267  13.996  1.00  0.88           C  
ATOM   2535  C   THR A 331       6.728  -2.182  15.267  1.00  0.85           C  
ATOM   2536  CB  THR A 331       6.136  -3.620  13.304  1.00  0.86           C  
ATOM   2537  O   THR A 331       7.947  -2.012  15.203  1.00  0.79           O  
ATOM   2538  CG2 THR A 331       5.867  -4.781  14.256  1.00  0.77           C  
ATOM   2539  OG1 THR A 331       5.267  -3.736  12.170  1.00  0.82           O  
ATOM   2540  N   GLY A 332       6.207  -2.363  16.500  1.00  0.82           N  
ATOM   2541  CA  GLY A 332       6.879  -2.501  17.782  1.00  0.82           C  
ATOM   2542  C   GLY A 332       7.441  -1.193  18.305  1.00  0.82           C  
ATOM   2543  O   GLY A 332       7.007  -0.115  17.893  1.00  0.79           O  
ATOM   2544  N   LEU A 333       8.295  -1.515  19.334  1.00  0.81           N  
ATOM   2545  CA  LEU A 333       9.093  -0.484  19.989  1.00  0.78           C  
ATOM   2546  C   LEU A 333      10.461  -0.354  19.329  1.00  0.75           C  
ATOM   2547  CB  LEU A 333       9.259  -0.800  21.478  1.00  0.75           C  
ATOM   2548  O   LEU A 333      11.103  -1.360  19.018  1.00  0.66           O  
ATOM   2549  CG  LEU A 333       7.970  -0.937  22.290  1.00  0.77           C  
ATOM   2550  CD1 LEU A 333       8.291  -1.279  23.741  1.00  0.77           C  
ATOM   2551  CD2 LEU A 333       7.147   0.344  22.207  1.00  0.78           C  
ATOM   2552  N   TYR A 334      10.633   0.608  18.409  1.00  0.70           N  
ATOM   2553  CA  TYR A 334      11.856   0.923  17.681  1.00  0.71           C  
ATOM   2554  C   TYR A 334      11.628   0.854  16.175  1.00  0.68           C  
ATOM   2555  CB  TYR A 334      12.983  -0.033  18.083  1.00  0.64           C  
ATOM   2556  O   TYR A 334      10.484   0.830  15.715  1.00  0.62           O  
ATOM   2557  CG  TYR A 334      13.202  -0.121  19.574  1.00  0.60           C  
ATOM   2558  CD1 TYR A 334      13.743   0.950  20.282  1.00  0.59           C  
ATOM   2559  CD2 TYR A 334      12.869  -1.273  20.277  1.00  0.61           C  
ATOM   2560  CE1 TYR A 334      13.949   0.873  21.656  1.00  0.54           C  
ATOM   2561  CE2 TYR A 334      13.070  -1.361  21.650  1.00  0.51           C  
ATOM   2562  OH  TYR A 334      13.810  -0.366  23.690  1.00  0.43           O  
ATOM   2563  CZ  TYR A 334      13.609  -0.285  22.330  1.00  0.57           C  
ATOM   2564  N   ASP A 335      12.689   0.971  15.345  1.00  0.66           N  
ATOM   2565  CA  ASP A 335      12.751   1.223  13.909  1.00  0.66           C  
ATOM   2566  C   ASP A 335      12.343  -0.016  13.115  1.00  0.68           C  
ATOM   2567  CB  ASP A 335      14.157   1.669  13.502  1.00  0.56           C  
ATOM   2568  O   ASP A 335      12.875  -0.269  12.032  1.00  0.63           O  
ATOM   2569  CG  ASP A 335      14.471   3.095  13.919  1.00  0.50           C  
ATOM   2570  OD1 ASP A 335      13.542   3.928  13.991  1.00  0.51           O  
ATOM   2571  OD2 ASP A 335      15.659   3.389  14.175  1.00  0.60           O  
ATOM   2572  N   ASP A 336      11.345  -0.792  13.679  1.00  0.79           N  
ATOM   2573  CA  ASP A 336      10.893  -1.953  12.919  1.00  0.80           C  
ATOM   2574  C   ASP A 336       9.921  -1.542  11.815  1.00  0.82           C  
ATOM   2575  CB  ASP A 336      10.235  -2.978  13.845  1.00  0.74           C  
ATOM   2576  O   ASP A 336       9.011  -0.744  12.047  1.00  0.78           O  
ATOM   2577  CG  ASP A 336      11.231  -3.694  14.740  1.00  0.68           C  
ATOM   2578  OD1 ASP A 336      12.426  -3.771  14.384  1.00  0.66           O  
ATOM   2579  OD2 ASP A 336      10.816  -4.188  15.811  1.00  0.71           O  
ATOM   2580  N   VAL A 337      10.210  -1.823  10.675  1.00  0.86           N  
ATOM   2581  CA  VAL A 337       9.353  -1.645   9.508  1.00  0.87           C  
ATOM   2582  C   VAL A 337       8.001  -2.312   9.753  1.00  0.89           C  
ATOM   2583  CB  VAL A 337      10.006  -2.218   8.230  1.00  0.84           C  
ATOM   2584  O   VAL A 337       7.936  -3.411  10.310  1.00  0.88           O  
ATOM   2585  CG1 VAL A 337       9.089  -2.030   7.023  1.00  0.73           C  
ATOM   2586  CG2 VAL A 337      11.362  -1.559   7.983  1.00  0.73           C  
ATOM   2587  N   TYR A 338       6.961  -1.606   9.381  1.00  0.92           N  
ATOM   2588  CA  TYR A 338       5.608  -2.150   9.423  1.00  0.93           C  
ATOM   2589  C   TYR A 338       5.513  -3.441   8.619  1.00  0.92           C  
ATOM   2590  CB  TYR A 338       4.600  -1.127   8.889  1.00  0.92           C  
ATOM   2591  O   TYR A 338       5.910  -3.483   7.452  1.00  0.91           O  
ATOM   2592  CG  TYR A 338       3.160  -1.526   9.102  1.00  0.92           C  
ATOM   2593  CD1 TYR A 338       2.546  -1.357  10.341  1.00  0.89           C  
ATOM   2594  CD2 TYR A 338       2.411  -2.072   8.065  1.00  0.90           C  
ATOM   2595  CE1 TYR A 338       1.220  -1.725  10.542  1.00  0.90           C  
ATOM   2596  CE2 TYR A 338       1.084  -2.444   8.255  1.00  0.91           C  
ATOM   2597  OH  TYR A 338      -0.815  -2.632   9.688  1.00  0.86           O  
ATOM   2598  CZ  TYR A 338       0.498  -2.266   9.495  1.00  0.90           C  
ATOM   2599  N   ARG A 339       5.023  -4.483   9.180  1.00  0.93           N  
ATOM   2600  CA  ARG A 339       5.233  -5.842   8.691  1.00  0.93           C  
ATOM   2601  C   ARG A 339       4.071  -6.295   7.815  1.00  0.94           C  
ATOM   2602  CB  ARG A 339       5.416  -6.812   9.861  1.00  0.92           C  
ATOM   2603  O   ARG A 339       4.268  -7.028   6.843  1.00  0.93           O  
ATOM   2604  CG  ARG A 339       6.720  -6.622  10.620  1.00  0.86           C  
ATOM   2605  CD  ARG A 339       6.764  -7.469  11.884  1.00  0.81           C  
ATOM   2606  NE  ARG A 339       6.539  -8.882  11.594  1.00  0.79           N  
ATOM   2607  NH1 ARG A 339       6.890  -9.597  13.763  1.00  0.68           N  
ATOM   2608  NH2 ARG A 339       6.380 -11.112  12.121  1.00  0.63           N  
ATOM   2609  CZ  ARG A 339       6.603  -9.861  12.493  1.00  0.78           C  
ATOM   2610  N   ALA A 340       2.839  -5.950   8.182  1.00  0.95           N  
ATOM   2611  CA  ALA A 340       1.663  -6.384   7.431  1.00  0.96           C  
ATOM   2612  C   ALA A 340       1.685  -5.830   6.010  1.00  0.96           C  
ATOM   2613  CB  ALA A 340       0.386  -5.953   8.148  1.00  0.95           C  
ATOM   2614  O   ALA A 340       1.973  -4.650   5.801  1.00  0.95           O  
ATOM   2615  N   ILE A 341       1.389  -6.671   4.995  1.00  0.96           N  
ATOM   2616  CA  ILE A 341       1.308  -6.386   3.566  1.00  0.96           C  
ATOM   2617  C   ILE A 341       0.202  -7.227   2.934  1.00  0.96           C  
ATOM   2618  CB  ILE A 341       2.656  -6.653   2.860  1.00  0.96           C  
ATOM   2619  O   ILE A 341      -0.255  -8.208   3.524  1.00  0.96           O  
ATOM   2620  CG1 ILE A 341       2.646  -6.056   1.448  1.00  0.94           C  
ATOM   2621  CG2 ILE A 341       2.955  -8.154   2.818  1.00  0.93           C  
ATOM   2622  CD1 ILE A 341       4.024  -5.960   0.807  1.00  0.90           C  
ATOM   2623  N   ASP A 342      -0.223  -6.848   1.684  1.00  0.97           N  
ATOM   2624  CA  ASP A 342      -1.184  -7.618   0.900  1.00  0.97           C  
ATOM   2625  C   ASP A 342      -2.548  -7.654   1.585  1.00  0.97           C  
ATOM   2626  CB  ASP A 342      -0.672  -9.042   0.672  1.00  0.96           C  
ATOM   2627  O   ASP A 342      -3.101  -8.729   1.823  1.00  0.95           O  
ATOM   2628  CG  ASP A 342       0.583  -9.091  -0.181  1.00  0.94           C  
ATOM   2629  OD1 ASP A 342       0.807  -8.166  -0.991  1.00  0.90           O  
ATOM   2630  OD2 ASP A 342       1.354 -10.066  -0.043  1.00  0.92           O  
ATOM   2631  N   PHE A 343      -3.072  -6.505   1.909  1.00  0.97           N  
ATOM   2632  CA  PHE A 343      -4.380  -6.324   2.527  1.00  0.97           C  
ATOM   2633  C   PHE A 343      -5.494  -6.681   1.550  1.00  0.96           C  
ATOM   2634  CB  PHE A 343      -4.551  -4.882   3.015  1.00  0.97           C  
ATOM   2635  O   PHE A 343      -5.534  -6.167   0.431  1.00  0.96           O  
ATOM   2636  CG  PHE A 343      -3.700  -4.540   4.207  1.00  0.97           C  
ATOM   2637  CD1 PHE A 343      -4.107  -4.882   5.491  1.00  0.96           C  
ATOM   2638  CD2 PHE A 343      -2.491  -3.875   4.044  1.00  0.96           C  
ATOM   2639  CE1 PHE A 343      -3.321  -4.566   6.597  1.00  0.95           C  
ATOM   2640  CE2 PHE A 343      -1.700  -3.556   5.144  1.00  0.95           C  
ATOM   2641  CZ  PHE A 343      -2.117  -3.902   6.420  1.00  0.95           C  
ATOM   2642  N   ILE A 344      -6.471  -7.477   1.997  1.00  0.96           N  
ATOM   2643  CA  ILE A 344      -7.588  -7.866   1.143  1.00  0.96           C  
ATOM   2644  C   ILE A 344      -8.836  -8.090   1.995  1.00  0.96           C  
ATOM   2645  CB  ILE A 344      -7.260  -9.138   0.329  1.00  0.95           C  
ATOM   2646  O   ILE A 344      -8.744  -8.568   3.128  1.00  0.95           O  
ATOM   2647  CG1 ILE A 344      -8.298  -9.345  -0.780  1.00  0.87           C  
ATOM   2648  CG2 ILE A 344      -7.187 -10.362   1.247  1.00  0.87           C  
ATOM   2649  CD1 ILE A 344      -7.788 -10.159  -1.961  1.00  0.82           C  
ATOM   2650  N   TYR A 345      -9.973  -7.818   1.451  1.00  0.95           N  
ATOM   2651  CA  TYR A 345     -11.263  -8.104   2.068  1.00  0.95           C  
ATOM   2652  C   TYR A 345     -11.644  -9.568   1.882  1.00  0.94           C  
ATOM   2653  CB  TYR A 345     -12.353  -7.203   1.478  1.00  0.94           C  
ATOM   2654  O   TYR A 345     -11.674 -10.071   0.757  1.00  0.92           O  
ATOM   2655  CG  TYR A 345     -12.265  -5.767   1.933  1.00  0.92           C  
ATOM   2656  CD1 TYR A 345     -12.916  -5.341   3.088  1.00  0.88           C  
ATOM   2657  CD2 TYR A 345     -11.531  -4.833   1.209  1.00  0.88           C  
ATOM   2658  CE1 TYR A 345     -12.839  -4.017   3.511  1.00  0.88           C  
ATOM   2659  CE2 TYR A 345     -11.447  -3.508   1.622  1.00  0.87           C  
ATOM   2660  OH  TYR A 345     -12.024  -1.799   3.185  1.00  0.81           O  
ATOM   2661  CZ  TYR A 345     -12.103  -3.110   2.772  1.00  0.87           C  
ATOM   2662  N   GLU A 346     -11.966 -10.147   2.902  1.00  0.94           N  
ATOM   2663  CA  GLU A 346     -12.506 -11.502   2.964  1.00  0.94           C  
ATOM   2664  C   GLU A 346     -13.801 -11.544   3.771  1.00  0.93           C  
ATOM   2665  CB  GLU A 346     -11.479 -12.463   3.568  1.00  0.93           C  
ATOM   2666  O   GLU A 346     -13.769 -11.618   5.001  1.00  0.91           O  
ATOM   2667  CG  GLU A 346     -11.882 -13.928   3.482  1.00  0.91           C  
ATOM   2668  CD  GLU A 346     -10.796 -14.879   3.961  1.00  0.87           C  
ATOM   2669  OE1 GLU A 346      -9.849 -14.425   4.642  1.00  0.88           O  
ATOM   2670  OE2 GLU A 346     -10.893 -16.087   3.650  1.00  0.89           O  
ATOM   2671  N   GLY A 347     -14.888 -11.520   3.138  1.00  0.94           N  
ATOM   2672  CA  GLY A 347     -16.182 -11.270   3.754  1.00  0.94           C  
ATOM   2673  C   GLY A 347     -16.268  -9.917   4.434  1.00  0.94           C  
ATOM   2674  O   GLY A 347     -16.184  -8.879   3.776  1.00  0.92           O  
ATOM   2675  N   ASN A 348     -16.474  -9.905   5.730  1.00  0.93           N  
ATOM   2676  CA  ASN A 348     -16.574  -8.692   6.534  1.00  0.94           C  
ATOM   2677  C   ASN A 348     -15.269  -8.398   7.269  1.00  0.94           C  
ATOM   2678  CB  ASN A 348     -17.731  -8.800   7.529  1.00  0.92           C  
ATOM   2679  O   ASN A 348     -15.254  -7.631   8.233  1.00  0.92           O  
ATOM   2680  CG  ASN A 348     -19.084  -8.859   6.847  1.00  0.85           C  
ATOM   2681  ND2 ASN A 348     -20.065  -9.440   7.527  1.00  0.83           N  
ATOM   2682  OD1 ASN A 348     -19.245  -8.387   5.719  1.00  0.81           O  
ATOM   2683  N   GLN A 349     -14.282  -9.036   6.900  1.00  0.95           N  
ATOM   2684  CA  GLN A 349     -12.978  -8.870   7.535  1.00  0.96           C  
ATOM   2685  C   GLN A 349     -11.934  -8.394   6.529  1.00  0.96           C  
ATOM   2686  CB  GLN A 349     -12.525 -10.179   8.183  1.00  0.95           C  
ATOM   2687  O   GLN A 349     -12.035  -8.686   5.335  1.00  0.96           O  
ATOM   2688  CG  GLN A 349     -13.476 -10.696   9.254  1.00  0.89           C  
ATOM   2689  CD  GLN A 349     -12.959 -11.945   9.944  1.00  0.84           C  
ATOM   2690  NE2 GLN A 349     -13.548 -12.277  11.088  1.00  0.85           N  
ATOM   2691  OE1 GLN A 349     -12.039 -12.606   9.452  1.00  0.87           O  
ATOM   2692  N   ILE A 350     -10.904  -7.715   7.026  1.00  0.96           N  
ATOM   2693  CA  ILE A 350      -9.693  -7.399   6.275  1.00  0.97           C  
ATOM   2694  C   ILE A 350      -8.549  -8.296   6.741  1.00  0.97           C  
ATOM   2695  CB  ILE A 350      -9.305  -5.911   6.428  1.00  0.96           C  
ATOM   2696  O   ILE A 350      -8.171  -8.272   7.915  1.00  0.96           O  
ATOM   2697  CG1 ILE A 350     -10.458  -5.009   5.972  1.00  0.95           C  
ATOM   2698  CG2 ILE A 350      -8.026  -5.603   5.645  1.00  0.95           C  
ATOM   2699  CD1 ILE A 350     -10.311  -3.555   6.398  1.00  0.93           C  
ATOM   2700  N   THR A 351      -8.029  -9.103   5.844  1.00  0.97           N  
ATOM   2701  CA  THR A 351      -6.887  -9.970   6.111  1.00  0.97           C  
ATOM   2702  C   THR A 351      -5.638  -9.452   5.402  1.00  0.97           C  
ATOM   2703  CB  THR A 351      -7.168 -11.417   5.668  1.00  0.96           C  
ATOM   2704  O   THR A 351      -5.735  -8.665   4.459  1.00  0.97           O  
ATOM   2705  CG2 THR A 351      -8.436 -11.956   6.322  1.00  0.93           C  
ATOM   2706  OG1 THR A 351      -7.327 -11.453   4.244  1.00  0.92           O  
ATOM   2707  N   CYS A 352      -4.494  -9.849   5.837  1.00  0.97           N  
ATOM   2708  CA  CYS A 352      -3.211  -9.454   5.265  1.00  0.97           C  
ATOM   2709  C   CYS A 352      -2.197 -10.587   5.367  1.00  0.97           C  
ATOM   2710  CB  CYS A 352      -2.671  -8.209   5.968  1.00  0.96           C  
ATOM   2711  O   CYS A 352      -2.415 -11.557   6.094  1.00  0.96           O  
ATOM   2712  SG  CYS A 352      -2.375  -8.442   7.735  1.00  0.96           S  
ATOM   2713  N   GLY A 353      -1.126 -10.540   4.627  1.00  0.96           N  
ATOM   2714  CA  GLY A 353       0.088 -11.320   4.812  1.00  0.96           C  
ATOM   2715  C   GLY A 353       1.100 -10.644   5.717  1.00  0.96           C  
ATOM   2716  O   GLY A 353       0.825  -9.583   6.281  1.00  0.95           O  
ATOM   2717  N   ASP A 354       2.262 -11.316   5.861  1.00  0.95           N  
ATOM   2718  CA  ASP A 354       3.412 -10.776   6.579  1.00  0.95           C  
ATOM   2719  C   ASP A 354       4.663 -10.794   5.704  1.00  0.95           C  
ATOM   2720  CB  ASP A 354       3.660 -11.565   7.867  1.00  0.95           C  
ATOM   2721  O   ASP A 354       4.912 -11.765   4.987  1.00  0.94           O  
ATOM   2722  CG  ASP A 354       4.613 -10.863   8.818  1.00  0.92           C  
ATOM   2723  OD1 ASP A 354       5.801 -10.686   8.470  1.00  0.90           O  
ATOM   2724  OD2 ASP A 354       4.174 -10.487   9.926  1.00  0.90           O  
ATOM   2725  N   LYS A 355       5.503  -9.816   5.736  1.00  0.94           N  
ATOM   2726  CA  LYS A 355       6.691  -9.663   4.901  1.00  0.94           C  
ATOM   2727  C   LYS A 355       7.902 -10.339   5.538  1.00  0.93           C  
ATOM   2728  CB  LYS A 355       6.987  -8.182   4.655  1.00  0.92           C  
ATOM   2729  O   LYS A 355       8.941 -10.499   4.894  1.00  0.90           O  
ATOM   2730  CG  LYS A 355       7.336  -7.403   5.914  1.00  0.82           C  
ATOM   2731  CD  LYS A 355       7.571  -5.928   5.612  1.00  0.76           C  
ATOM   2732  CE  LYS A 355       7.938  -5.151   6.869  1.00  0.70           C  
ATOM   2733  NZ  LYS A 355       8.255  -3.724   6.564  1.00  0.63           N  
ATOM   2734  N   LEU A 356       7.831 -10.739   6.895  1.00  0.93           N  
ATOM   2735  CA  LEU A 356       9.010 -11.205   7.617  1.00  0.92           C  
ATOM   2736  C   LEU A 356       8.775 -12.593   8.204  1.00  0.92           C  
ATOM   2737  CB  LEU A 356       9.378 -10.222   8.732  1.00  0.91           C  
ATOM   2738  O   LEU A 356       9.716 -13.373   8.359  1.00  0.90           O  
ATOM   2739  CG  LEU A 356       9.791  -8.818   8.289  1.00  0.88           C  
ATOM   2740  CD1 LEU A 356      10.211  -7.984   9.495  1.00  0.83           C  
ATOM   2741  CD2 LEU A 356      10.917  -8.890   7.264  1.00  0.83           C  
ATOM   2742  N   GLU A 357       7.552 -12.906   8.472  1.00  0.92           N  
ATOM   2743  CA  GLU A 357       7.212 -14.158   9.140  1.00  0.93           C  
ATOM   2744  C   GLU A 357       6.223 -14.974   8.314  1.00  0.93           C  
ATOM   2745  CB  GLU A 357       6.636 -13.886  10.532  1.00  0.92           C  
ATOM   2746  O   GLU A 357       5.529 -14.431   7.452  1.00  0.93           O  
ATOM   2747  CG  GLU A 357       7.638 -13.285  11.507  1.00  0.87           C  
ATOM   2748  CD  GLU A 357       7.064 -13.060  12.896  1.00  0.84           C  
ATOM   2749  OE1 GLU A 357       5.928 -13.513  13.164  1.00  0.84           O  
ATOM   2750  OE2 GLU A 357       7.755 -12.425  13.724  1.00  0.83           O  
ATOM   2751  N   SER A 358       6.115 -16.269   8.614  1.00  0.95           N  
ATOM   2752  CA  SER A 358       5.241 -17.237   7.959  1.00  0.95           C  
ATOM   2753  C   SER A 358       3.859 -17.257   8.603  1.00  0.95           C  
ATOM   2754  CB  SER A 358       5.857 -18.636   8.010  1.00  0.94           C  
ATOM   2755  O   SER A 358       3.376 -18.313   9.016  1.00  0.94           O  
ATOM   2756  OG  SER A 358       7.120 -18.653   7.367  1.00  0.90           O  
ATOM   2757  N   VAL A 359       3.192 -16.132   8.568  1.00  0.95           N  
ATOM   2758  CA  VAL A 359       1.873 -15.998   9.177  1.00  0.95           C  
ATOM   2759  C   VAL A 359       0.986 -15.117   8.301  1.00  0.95           C  
ATOM   2760  CB  VAL A 359       1.963 -15.412  10.604  1.00  0.94           C  
ATOM   2761  O   VAL A 359       1.483 -14.258   7.568  1.00  0.95           O  
ATOM   2762  CG1 VAL A 359       2.747 -16.348  11.523  1.00  0.89           C  
ATOM   2763  CG2 VAL A 359       2.607 -14.027  10.572  1.00  0.89           C  
ATOM   2764  N   THR A 360      -0.314 -15.271   8.427  1.00  0.96           N  
ATOM   2765  CA  THR A 360      -1.295 -14.289   7.979  1.00  0.96           C  
ATOM   2766  C   THR A 360      -1.886 -13.533   9.166  1.00  0.96           C  
ATOM   2767  CB  THR A 360      -2.428 -14.957   7.177  1.00  0.96           C  
ATOM   2768  O   THR A 360      -1.910 -14.048  10.286  1.00  0.95           O  
ATOM   2769  CG2 THR A 360      -1.877 -15.717   5.975  1.00  0.94           C  
ATOM   2770  OG1 THR A 360      -3.130 -15.873   8.027  1.00  0.94           O  
ATOM   2771  N   GLY A 361      -2.321 -12.340   8.917  1.00  0.96           N  
ATOM   2772  CA  GLY A 361      -2.935 -11.456   9.895  1.00  0.96           C  
ATOM   2773  C   GLY A 361      -4.369 -11.096   9.556  1.00  0.96           C  
ATOM   2774  O   GLY A 361      -4.819 -11.311   8.429  1.00  0.96           O  
ATOM   2775  N   LYS A 362      -5.004 -10.579  10.472  1.00  0.96           N  
ATOM   2776  CA  LYS A 362      -6.294  -9.903  10.368  1.00  0.96           C  
ATOM   2777  C   LYS A 362      -6.250  -8.530  11.032  1.00  0.96           C  
ATOM   2778  CB  LYS A 362      -7.398 -10.754  10.996  1.00  0.95           C  
ATOM   2779  O   LYS A 362      -5.793  -8.399  12.169  1.00  0.96           O  
ATOM   2780  CG  LYS A 362      -8.771 -10.099  10.977  1.00  0.86           C  
ATOM   2781  CD  LYS A 362      -9.809 -10.953  11.694  1.00  0.81           C  
ATOM   2782  CE  LYS A 362     -11.151 -10.241  11.791  1.00  0.75           C  
ATOM   2783  NZ  LYS A 362     -12.147 -11.039  12.566  1.00  0.70           N  
ATOM   2784  N   LEU A 363      -6.752  -7.511  10.296  1.00  0.95           N  
ATOM   2785  CA  LEU A 363      -6.912  -6.175  10.859  1.00  0.95           C  
ATOM   2786  C   LEU A 363      -7.929  -6.181  11.994  1.00  0.95           C  
ATOM   2787  CB  LEU A 363      -7.345  -5.185   9.774  1.00  0.95           C  
ATOM   2788  O   LEU A 363      -9.033  -6.709  11.842  1.00  0.94           O  
ATOM   2789  CG  LEU A 363      -7.156  -3.701  10.096  1.00  0.91           C  
ATOM   2790  CD1 LEU A 363      -5.676  -3.335  10.055  1.00  0.84           C  
ATOM   2791  CD2 LEU A 363      -7.952  -2.837   9.124  1.00  0.83           C  
ATOM   2792  N   GLN A 364      -7.633  -5.639  13.131  1.00  0.94           N  
ATOM   2793  CA  GLN A 364      -8.461  -5.516  14.325  1.00  0.93           C  
ATOM   2794  C   GLN A 364      -8.518  -4.070  14.809  1.00  0.93           C  
ATOM   2795  CB  GLN A 364      -7.935  -6.422  15.440  1.00  0.91           C  
ATOM   2796  O   GLN A 364      -7.487  -3.480  15.139  1.00  0.91           O  
ATOM   2797  CG  GLN A 364      -8.079  -7.909  15.143  1.00  0.82           C  
ATOM   2798  CD  GLN A 364      -7.906  -8.773  16.378  1.00  0.78           C  
ATOM   2799  NE2 GLN A 364      -8.816  -9.722  16.570  1.00  0.71           N  
ATOM   2800  OE1 GLN A 364      -6.962  -8.590  17.153  1.00  0.75           O  
ATOM   2801  N   PHE A 365      -9.678  -3.627  15.034  1.00  0.91           N  
ATOM   2802  CA  PHE A 365      -9.923  -2.217  15.313  1.00  0.91           C  
ATOM   2803  C   PHE A 365      -9.951  -1.959  16.814  1.00  0.90           C  
ATOM   2804  CB  PHE A 365     -11.242  -1.763  14.678  1.00  0.90           C  
ATOM   2805  O   PHE A 365      -9.912  -0.808  17.253  1.00  0.88           O  
ATOM   2806  CG  PHE A 365     -11.217  -1.747  13.173  1.00  0.90           C  
ATOM   2807  CD1 PHE A 365     -10.730  -0.643  12.484  1.00  0.89           C  
ATOM   2808  CD2 PHE A 365     -11.681  -2.836  12.447  1.00  0.89           C  
ATOM   2809  CE1 PHE A 365     -10.706  -0.625  11.092  1.00  0.88           C  
ATOM   2810  CE2 PHE A 365     -11.660  -2.826  11.056  1.00  0.89           C  
ATOM   2811  CZ  PHE A 365     -11.173  -1.719  10.380  1.00  0.88           C  
ATOM   2812  N   ASP A 366      -9.996  -3.026  17.565  1.00  0.87           N  
ATOM   2813  CA  ASP A 366     -10.103  -2.971  19.020  1.00  0.87           C  
ATOM   2814  C   ASP A 366      -8.734  -3.124  19.678  1.00  0.87           C  
ATOM   2815  CB  ASP A 366     -11.056  -4.054  19.530  1.00  0.86           C  
ATOM   2816  O   ASP A 366      -8.620  -3.079  20.905  1.00  0.86           O  
ATOM   2817  CG  ASP A 366     -10.599  -5.459  19.176  1.00  0.82           C  
ATOM   2818  OD1 ASP A 366      -9.925  -5.638  18.139  1.00  0.78           O  
ATOM   2819  OD2 ASP A 366     -10.920  -6.395  19.940  1.00  0.81           O  
ATOM   2820  N   ILE A 367      -7.695  -3.306  18.888  1.00  0.88           N  
ATOM   2821  CA  ILE A 367      -6.330  -3.362  19.398  1.00  0.89           C  
ATOM   2822  C   ILE A 367      -5.429  -2.455  18.562  1.00  0.89           C  
ATOM   2823  CB  ILE A 367      -5.784  -4.808  19.396  1.00  0.88           C  
ATOM   2824  O   ILE A 367      -5.730  -2.172  17.400  1.00  0.88           O  
ATOM   2825  CG1 ILE A 367      -5.632  -5.319  17.959  1.00  0.85           C  
ATOM   2826  CG2 ILE A 367      -6.695  -5.729  20.212  1.00  0.85           C  
ATOM   2827  CD1 ILE A 367      -4.945  -6.674  17.853  1.00  0.83           C  
ATOM   2828  N   SER A 368      -4.299  -2.043  19.074  1.00  0.89           N  
ATOM   2829  CA  SER A 368      -3.257  -1.289  18.385  1.00  0.89           C  
ATOM   2830  C   SER A 368      -1.915  -2.011  18.454  1.00  0.88           C  
ATOM   2831  CB  SER A 368      -3.123   0.112  18.984  1.00  0.87           C  
ATOM   2832  O   SER A 368      -0.863  -1.372  18.511  1.00  0.85           O  
ATOM   2833  OG  SER A 368      -2.352   0.948  18.139  1.00  0.77           O  
ATOM   2834  N   SER A 369      -1.906  -3.253  18.618  1.00  0.89           N  
ATOM   2835  CA  SER A 369      -0.712  -4.089  18.549  1.00  0.89           C  
ATOM   2836  C   SER A 369      -0.613  -4.800  17.203  1.00  0.89           C  
ATOM   2837  CB  SER A 369      -0.711  -5.118  19.680  1.00  0.88           C  
ATOM   2838  O   SER A 369      -1.628  -5.047  16.549  1.00  0.89           O  
ATOM   2839  OG  SER A 369      -1.832  -5.980  19.576  1.00  0.86           O  
ATOM   2840  N   GLN A 370       0.521  -5.131  16.832  1.00  0.90           N  
ATOM   2841  CA  GLN A 370       0.781  -5.973  15.669  1.00  0.90           C  
ATOM   2842  C   GLN A 370       1.412  -7.300  16.079  1.00  0.90           C  
ATOM   2843  CB  GLN A 370       1.687  -5.247  14.673  1.00  0.88           C  
ATOM   2844  O   GLN A 370       2.509  -7.325  16.641  1.00  0.88           O  
ATOM   2845  CG  GLN A 370       1.735  -5.899  13.297  1.00  0.79           C  
ATOM   2846  CD  GLN A 370       2.661  -5.176  12.337  1.00  0.75           C  
ATOM   2847  NE2 GLN A 370       2.484  -5.423  11.044  1.00  0.68           N  
ATOM   2848  OE1 GLN A 370       3.528  -4.401  12.755  1.00  0.74           O  
ATOM   2849  N   TYR A 371       0.696  -8.301  15.835  1.00  0.89           N  
ATOM   2850  CA  TYR A 371       1.104  -9.639  16.250  1.00  0.89           C  
ATOM   2851  C   TYR A 371       1.525  -9.650  17.715  1.00  0.88           C  
ATOM   2852  CB  TYR A 371       2.251 -10.148  15.373  1.00  0.88           C  
ATOM   2853  O   TYR A 371       2.618 -10.114  18.049  1.00  0.85           O  
ATOM   2854  CG  TYR A 371       1.925 -10.170  13.899  1.00  0.90           C  
ATOM   2855  CD1 TYR A 371       1.070 -11.134  13.369  1.00  0.88           C  
ATOM   2856  CD2 TYR A 371       2.472  -9.228  13.034  1.00  0.88           C  
ATOM   2857  CE1 TYR A 371       0.769 -11.160  12.012  1.00  0.89           C  
ATOM   2858  CE2 TYR A 371       2.177  -9.244  11.675  1.00  0.89           C  
ATOM   2859  OH  TYR A 371       1.030 -10.232   9.829  1.00  0.85           O  
ATOM   2860  CZ  TYR A 371       1.325 -10.212  11.174  1.00  0.88           C  
ATOM   2861  N   ASP A 372       0.809  -9.021  18.566  1.00  0.87           N  
ATOM   2862  CA  ASP A 372       0.897  -8.934  20.021  1.00  0.87           C  
ATOM   2863  C   ASP A 372       2.051  -8.031  20.449  1.00  0.87           C  
ATOM   2864  CB  ASP A 372       1.063 -10.327  20.633  1.00  0.86           C  
ATOM   2865  O   ASP A 372       2.261  -7.807  21.642  1.00  0.85           O  
ATOM   2866  CG  ASP A 372      -0.190 -11.178  20.522  1.00  0.82           C  
ATOM   2867  OD1 ASP A 372      -1.306 -10.647  20.712  1.00  0.79           O  
ATOM   2868  OD2 ASP A 372      -0.060 -12.390  20.244  1.00  0.81           O  
ATOM   2869  N   LYS A 373       2.735  -7.411  19.487  1.00  0.87           N  
ATOM   2870  CA  LYS A 373       3.765  -6.418  19.781  1.00  0.87           C  
ATOM   2871  C   LYS A 373       3.151  -5.039  20.000  1.00  0.87           C  
ATOM   2872  CB  LYS A 373       4.793  -6.361  18.651  1.00  0.85           C  
ATOM   2873  O   LYS A 373       2.334  -4.582  19.198  1.00  0.86           O  
ATOM   2874  CG  LYS A 373       5.591  -7.644  18.474  1.00  0.82           C  
ATOM   2875  CD  LYS A 373       6.630  -7.509  17.368  1.00  0.80           C  
ATOM   2876  CE  LYS A 373       7.409  -8.802  17.169  1.00  0.75           C  
ATOM   2877  NZ  LYS A 373       8.421  -8.677  16.078  1.00  0.73           N  
ATOM   2878  N   GLN A 374       3.603  -4.445  21.082  1.00  0.86           N  
ATOM   2879  CA  GLN A 374       3.198  -3.067  21.338  1.00  0.86           C  
ATOM   2880  C   GLN A 374       3.685  -2.135  20.231  1.00  0.86           C  
ATOM   2881  CB  GLN A 374       3.729  -2.594  22.693  1.00  0.84           C  
ATOM   2882  O   GLN A 374       4.798  -2.291  19.726  1.00  0.85           O  
ATOM   2883  CG  GLN A 374       3.056  -3.263  23.884  1.00  0.78           C  
ATOM   2884  CD  GLN A 374       3.548  -2.724  25.214  1.00  0.76           C  
ATOM   2885  NE2 GLN A 374       2.656  -2.670  26.198  1.00  0.70           N  
ATOM   2886  OE1 GLN A 374       4.719  -2.359  25.357  1.00  0.73           O  
ATOM   2887  N   GLN A 375       2.825  -1.142  19.959  1.00  0.88           N  
ATOM   2888  CA  GLN A 375       3.173  -0.124  18.974  1.00  0.88           C  
ATOM   2889  C   GLN A 375       3.458   1.217  19.646  1.00  0.88           C  
ATOM   2890  CB  GLN A 375       2.052   0.033  17.945  1.00  0.86           C  
ATOM   2891  O   GLN A 375       2.915   1.510  20.713  1.00  0.87           O  
ATOM   2892  CG  GLN A 375       1.876  -1.178  17.039  1.00  0.81           C  
ATOM   2893  CD  GLN A 375       0.921  -0.917  15.889  1.00  0.79           C  
ATOM   2894  NE2 GLN A 375       1.277  -1.396  14.702  1.00  0.75           N  
ATOM   2895  OE1 GLN A 375      -0.129  -0.291  16.067  1.00  0.77           O  
ATOM   2896  N   GLU A 376       4.303   1.921  19.001  1.00  0.89           N  
ATOM   2897  CA  GLU A 376       4.550   3.329  19.295  1.00  0.89           C  
ATOM   2898  C   GLU A 376       3.725   4.236  18.387  1.00  0.89           C  
ATOM   2899  CB  GLU A 376       6.039   3.655  19.153  1.00  0.88           C  
ATOM   2900  O   GLU A 376       3.751   4.087  17.163  1.00  0.89           O  
ATOM   2901  CG  GLU A 376       6.390   5.092  19.509  1.00  0.84           C  
ATOM   2902  CD  GLU A 376       7.887   5.361  19.513  1.00  0.82           C  
ATOM   2903  OE1 GLU A 376       8.532   5.216  18.450  1.00  0.80           O  
ATOM   2904  OE2 GLU A 376       8.418   5.718  20.588  1.00  0.77           O  
ATOM   2905  N   HIS A 377       3.053   5.150  19.011  1.00  0.90           N  
ATOM   2906  CA  HIS A 377       2.337   6.226  18.336  1.00  0.90           C  
ATOM   2907  C   HIS A 377       2.996   7.576  18.599  1.00  0.90           C  
ATOM   2908  CB  HIS A 377       0.875   6.260  18.782  1.00  0.90           C  
ATOM   2909  O   HIS A 377       3.207   7.954  19.754  1.00  0.89           O  
ATOM   2910  CG  HIS A 377       0.202   4.925  18.735  1.00  0.89           C  
ATOM   2911  CD2 HIS A 377      -0.040   4.016  19.709  1.00  0.87           C  
ATOM   2912  ND1 HIS A 377      -0.310   4.391  17.572  1.00  0.88           N  
ATOM   2913  CE1 HIS A 377      -0.839   3.208  17.835  1.00  0.87           C  
ATOM   2914  NE2 HIS A 377      -0.689   2.957  19.124  1.00  0.87           N  
ATOM   2915  N   LEU A 378       3.384   8.251  17.523  1.00  0.89           N  
ATOM   2916  CA  LEU A 378       4.034   9.553  17.620  1.00  0.89           C  
ATOM   2917  C   LEU A 378       3.194  10.633  16.947  1.00  0.89           C  
ATOM   2918  CB  LEU A 378       5.427   9.505  16.986  1.00  0.88           C  
ATOM   2919  O   LEU A 378       2.698  10.436  15.835  1.00  0.88           O  
ATOM   2920  CG  LEU A 378       6.380   8.437  17.525  1.00  0.86           C  
ATOM   2921  CD1 LEU A 378       7.693   8.458  16.748  1.00  0.83           C  
ATOM   2922  CD2 LEU A 378       6.632   8.646  19.014  1.00  0.83           C  
ATOM   2923  N   LEU A 379       3.221  11.724  17.623  1.00  0.88           N  
ATOM   2924  CA  LEU A 379       2.645  12.959  17.103  1.00  0.87           C  
ATOM   2925  C   LEU A 379       3.560  14.146  17.385  1.00  0.87           C  
ATOM   2926  CB  LEU A 379       1.264  13.207  17.716  1.00  0.85           C  
ATOM   2927  O   LEU A 379       4.177  14.221  18.450  1.00  0.86           O  
ATOM   2928  CG  LEU A 379       0.226  12.102  17.518  1.00  0.78           C  
ATOM   2929  CD1 LEU A 379      -0.818  12.150  18.629  1.00  0.70           C  
ATOM   2930  CD2 LEU A 379      -0.436  12.228  16.150  1.00  0.70           C  
ATOM   2931  N   PHE A 380       3.432  15.019  16.512  1.00  0.84           N  
ATOM   2932  CA  PHE A 380       4.212  16.248  16.594  1.00  0.84           C  
ATOM   2933  C   PHE A 380       3.321  17.469  16.398  1.00  0.84           C  
ATOM   2934  CB  PHE A 380       5.334  16.244  15.551  1.00  0.84           C  
ATOM   2935  O   PHE A 380       2.461  17.481  15.514  1.00  0.83           O  
ATOM   2936  CG  PHE A 380       6.217  15.027  15.613  1.00  0.84           C  
ATOM   2937  CD1 PHE A 380       7.393  15.041  16.353  1.00  0.82           C  
ATOM   2938  CD2 PHE A 380       5.870  13.868  14.930  1.00  0.83           C  
ATOM   2939  CE1 PHE A 380       8.211  13.915  16.412  1.00  0.82           C  
ATOM   2940  CE2 PHE A 380       6.683  12.740  14.984  1.00  0.83           C  
ATOM   2941  CZ  PHE A 380       7.854  12.766  15.725  1.00  0.78           C  
ATOM   2942  N   THR A 381       3.564  18.502  17.224  1.00  0.83           N  
ATOM   2943  CA  THR A 381       2.956  19.800  16.958  1.00  0.82           C  
ATOM   2944  C   THR A 381       3.814  20.611  15.990  1.00  0.82           C  
ATOM   2945  CB  THR A 381       2.750  20.599  18.258  1.00  0.82           C  
ATOM   2946  O   THR A 381       5.034  20.439  15.941  1.00  0.81           O  
ATOM   2947  CG2 THR A 381       2.028  19.762  19.309  1.00  0.82           C  
ATOM   2948  OG1 THR A 381       4.027  20.996  18.775  1.00  0.83           O  
ATOM   2949  N   PRO A 382       3.235  21.559  15.256  1.00  0.78           N  
ATOM   2950  CA  PRO A 382       4.068  22.579  14.615  1.00  0.78           C  
ATOM   2951  C   PRO A 382       4.926  23.353  15.613  1.00  0.79           C  
ATOM   2952  CB  PRO A 382       3.045  23.500  13.946  1.00  0.77           C  
ATOM   2953  O   PRO A 382       4.578  23.442  16.793  1.00  0.78           O  
ATOM   2954  CG  PRO A 382       1.791  22.688  13.872  1.00  0.75           C  
ATOM   2955  CD  PRO A 382       1.748  21.770  15.059  1.00  0.73           C  
ATOM   2956  N   LEU A 383       6.010  23.840  15.023  1.00  0.79           N  
ATOM   2957  CA  LEU A 383       6.717  24.862  15.785  1.00  0.79           C  
ATOM   2958  C   LEU A 383       5.907  26.153  15.847  1.00  0.79           C  
ATOM   2959  CB  LEU A 383       8.091  25.138  15.168  1.00  0.78           C  
ATOM   2960  O   LEU A 383       5.487  26.677  14.813  1.00  0.77           O  
ATOM   2961  CG  LEU A 383       9.101  23.990  15.222  1.00  0.75           C  
ATOM   2962  CD1 LEU A 383      10.385  24.381  14.499  1.00  0.73           C  
ATOM   2963  CD2 LEU A 383       9.392  23.602  16.668  1.00  0.74           C  
ATOM   2964  N   PHE A 384       5.667  26.662  16.888  1.00  0.79           N  
ATOM   2965  CA  PHE A 384       5.063  27.983  17.015  1.00  0.79           C  
ATOM   2966  C   PHE A 384       6.022  28.954  17.692  1.00  0.79           C  
ATOM   2967  CB  PHE A 384       3.753  27.902  17.805  1.00  0.77           C  
ATOM   2968  O   PHE A 384       6.854  28.548  18.506  1.00  0.77           O  
ATOM   2969  CG  PHE A 384       3.930  27.448  19.229  1.00  0.72           C  
ATOM   2970  CD1 PHE A 384       3.985  26.095  19.540  1.00  0.68           C  
ATOM   2971  CD2 PHE A 384       4.041  28.375  20.257  1.00  0.68           C  
ATOM   2972  CE1 PHE A 384       4.149  25.671  20.857  1.00  0.63           C  
ATOM   2973  CE2 PHE A 384       4.205  27.959  21.576  1.00  0.63           C  
ATOM   2974  CZ  PHE A 384       4.257  26.607  21.873  1.00  0.61           C  
ATOM   2975  N   LYS A 385       5.954  30.126  17.273  1.00  0.80           N  
ATOM   2976  CA  LYS A 385       6.741  31.228  17.820  1.00  0.79           C  
ATOM   2977  C   LYS A 385       6.144  31.731  19.131  1.00  0.80           C  
ATOM   2978  CB  LYS A 385       6.833  32.374  16.812  1.00  0.77           C  
ATOM   2979  O   LYS A 385       4.970  32.105  19.181  1.00  0.78           O  
ATOM   2980  CG  LYS A 385       7.817  33.466  17.205  1.00  0.73           C  
ATOM   2981  CD  LYS A 385       7.910  34.546  16.135  1.00  0.71           C  
ATOM   2982  CE  LYS A 385       8.855  35.666  16.550  1.00  0.62           C  
ATOM   2983  NZ  LYS A 385       8.844  36.792  15.569  1.00  0.58           N  
ATOM   2984  N   ALA A 386       6.990  31.791  20.152  1.00  0.80           N  
ATOM   2985  CA  ALA A 386       6.683  32.379  21.453  1.00  0.79           C  
ATOM   2986  C   ALA A 386       7.905  33.078  22.041  1.00  0.80           C  
ATOM   2987  CB  ALA A 386       6.172  31.309  22.414  1.00  0.77           C  
ATOM   2988  O   ALA A 386       8.753  32.437  22.666  1.00  0.77           O  
ATOM   2989  N   ASP A 387       8.027  34.367  21.744  1.00  0.80           N  
ATOM   2990  CA  ASP A 387       9.186  35.161  22.140  1.00  0.80           C  
ATOM   2991  C   ASP A 387       9.212  35.380  23.651  1.00  0.81           C  
ATOM   2992  CB  ASP A 387       9.188  36.508  21.414  1.00  0.78           C  
ATOM   2993  O   ASP A 387       8.385  36.118  24.191  1.00  0.78           O  
ATOM   2994  CG  ASP A 387       9.472  36.379  19.927  1.00  0.75           C  
ATOM   2995  OD1 ASP A 387      10.344  35.572  19.540  1.00  0.72           O  
ATOM   2996  OD2 ASP A 387       8.819  37.094  19.136  1.00  0.72           O  
ATOM   2997  N   ASN A 388      10.145  34.671  24.410  1.00  0.85           N  
ATOM   2998  CA  ASN A 388      10.432  34.685  25.841  1.00  0.85           C  
ATOM   2999  C   ASN A 388       9.203  34.303  26.662  1.00  0.85           C  
ATOM   3000  CB  ASN A 388      10.953  36.058  26.271  1.00  0.83           C  
ATOM   3001  O   ASN A 388       8.997  34.827  27.758  1.00  0.83           O  
ATOM   3002  CG  ASN A 388      12.330  36.360  25.714  1.00  0.80           C  
ATOM   3003  ND2 ASN A 388      12.462  37.500  25.046  1.00  0.78           N  
ATOM   3004  OD1 ASN A 388      13.267  35.576  25.883  1.00  0.78           O  
ATOM   3005  N   ALA A 389       8.445  33.414  26.091  1.00  0.85           N  
ATOM   3006  CA  ALA A 389       7.207  32.996  26.743  1.00  0.86           C  
ATOM   3007  C   ALA A 389       7.471  31.900  27.771  1.00  0.87           C  
ATOM   3008  CB  ALA A 389       6.195  32.516  25.705  1.00  0.84           C  
ATOM   3009  O   ALA A 389       8.460  31.170  27.669  1.00  0.86           O  
ATOM   3010  N   ARG A 390       6.647  31.775  28.760  1.00  0.88           N  
ATOM   3011  CA  ARG A 390       6.570  30.651  29.688  1.00  0.89           C  
ATOM   3012  C   ARG A 390       5.343  29.790  29.405  1.00  0.89           C  
ATOM   3013  CB  ARG A 390       6.538  31.149  31.135  1.00  0.87           C  
ATOM   3014  O   ARG A 390       4.210  30.266  29.497  1.00  0.88           O  
ATOM   3015  CG  ARG A 390       6.597  30.037  32.170  1.00  0.84           C  
ATOM   3016  CD  ARG A 390       6.647  30.589  33.588  1.00  0.82           C  
ATOM   3017  NE  ARG A 390       6.782  29.523  34.577  1.00  0.79           N  
ATOM   3018  NH1 ARG A 390       6.823  30.939  36.402  1.00  0.73           N  
ATOM   3019  NH2 ARG A 390       6.983  28.671  36.700  1.00  0.71           N  
ATOM   3020  CZ  ARG A 390       6.863  29.713  35.891  1.00  0.77           C  
ATOM   3021  N   VAL A 391       5.569  28.493  29.132  1.00  0.86           N  
ATOM   3022  CA  VAL A 391       4.495  27.510  29.038  1.00  0.87           C  
ATOM   3023  C   VAL A 391       4.217  26.913  30.415  1.00  0.88           C  
ATOM   3024  CB  VAL A 391       4.837  26.390  28.030  1.00  0.86           C  
ATOM   3025  O   VAL A 391       5.046  26.180  30.959  1.00  0.87           O  
ATOM   3026  CG1 VAL A 391       3.650  25.447  27.847  1.00  0.84           C  
ATOM   3027  CG2 VAL A 391       5.259  26.989  26.690  1.00  0.85           C  
ATOM   3028  N   PHE A 392       3.008  27.199  31.064  1.00  0.88           N  
ATOM   3029  CA  PHE A 392       2.601  26.721  32.380  1.00  0.89           C  
ATOM   3030  C   PHE A 392       2.187  25.256  32.320  1.00  0.89           C  
ATOM   3031  CB  PHE A 392       1.451  27.571  32.930  1.00  0.87           C  
ATOM   3032  O   PHE A 392       2.667  24.437  33.106  1.00  0.87           O  
ATOM   3033  CG  PHE A 392       1.893  28.883  33.519  1.00  0.80           C  
ATOM   3034  CD1 PHE A 392       2.325  28.959  34.837  1.00  0.74           C  
ATOM   3035  CD2 PHE A 392       1.876  30.042  32.754  1.00  0.76           C  
ATOM   3036  CE1 PHE A 392       2.735  30.172  35.385  1.00  0.73           C  
ATOM   3037  CE2 PHE A 392       2.284  31.258  33.294  1.00  0.74           C  
ATOM   3038  CZ  PHE A 392       2.712  31.321  34.610  1.00  0.72           C  
ATOM   3039  N   ASP A 393       1.313  25.078  31.334  1.00  0.89           N  
ATOM   3040  CA  ASP A 393       0.865  23.700  31.161  1.00  0.90           C  
ATOM   3041  C   ASP A 393       0.557  23.402  29.695  1.00  0.90           C  
ATOM   3042  CB  ASP A 393      -0.368  23.424  32.024  1.00  0.87           C  
ATOM   3043  O   ASP A 393       0.283  24.316  28.915  1.00  0.90           O  
ATOM   3044  CG  ASP A 393      -1.509  24.389  31.755  1.00  0.77           C  
ATOM   3045  OD1 ASP A 393      -1.655  25.384  32.498  1.00  0.71           O  
ATOM   3046  OD2 ASP A 393      -2.271  24.151  30.793  1.00  0.76           O  
ATOM   3047  N   LEU A 394       0.667  22.219  29.293  1.00  0.90           N  
ATOM   3048  CA  LEU A 394       0.137  21.595  28.086  1.00  0.90           C  
ATOM   3049  C   LEU A 394      -0.903  20.535  28.433  1.00  0.90           C  
ATOM   3050  CB  LEU A 394       1.268  20.967  27.266  1.00  0.89           C  
ATOM   3051  O   LEU A 394      -0.636  19.635  29.232  1.00  0.89           O  
ATOM   3052  CG  LEU A 394       0.877  20.381  25.909  1.00  0.87           C  
ATOM   3053  CD1 LEU A 394       2.034  20.511  24.923  1.00  0.84           C  
ATOM   3054  CD2 LEU A 394       0.454  18.924  26.057  1.00  0.84           C  
ATOM   3055  N   GLU A 395      -2.003  20.695  27.794  1.00  0.88           N  
ATOM   3056  CA  GLU A 395      -3.125  19.775  27.952  1.00  0.88           C  
ATOM   3057  C   GLU A 395      -3.435  19.051  26.645  1.00  0.89           C  
ATOM   3058  CB  GLU A 395      -4.367  20.522  28.447  1.00  0.87           C  
ATOM   3059  O   GLU A 395      -3.504  19.676  25.585  1.00  0.88           O  
ATOM   3060  CG  GLU A 395      -5.557  19.616  28.730  1.00  0.82           C  
ATOM   3061  CD  GLU A 395      -6.743  20.354  29.330  1.00  0.80           C  
ATOM   3062  OE1 GLU A 395      -6.550  21.131  30.293  1.00  0.79           O  
ATOM   3063  OE2 GLU A 395      -7.874  20.154  28.834  1.00  0.76           O  
ATOM   3064  N   VAL A 396      -3.689  17.697  26.749  1.00  0.87           N  
ATOM   3065  CA  VAL A 396      -4.146  16.870  25.637  1.00  0.87           C  
ATOM   3066  C   VAL A 396      -5.329  16.014  26.081  1.00  0.87           C  
ATOM   3067  CB  VAL A 396      -3.011  15.971  25.096  1.00  0.86           C  
ATOM   3068  O   VAL A 396      -5.299  15.413  27.158  1.00  0.85           O  
ATOM   3069  CG1 VAL A 396      -3.520  15.086  23.959  1.00  0.78           C  
ATOM   3070  CG2 VAL A 396      -1.833  16.823  24.627  1.00  0.78           C  
ATOM   3071  N   GLU A 397      -6.328  15.982  25.309  1.00  0.84           N  
ATOM   3072  CA  GLU A 397      -7.402  15.011  25.500  1.00  0.84           C  
ATOM   3073  C   GLU A 397      -7.065  13.678  24.838  1.00  0.85           C  
ATOM   3074  CB  GLU A 397      -8.722  15.554  24.947  1.00  0.83           C  
ATOM   3075  O   GLU A 397      -6.816  13.623  23.632  1.00  0.83           O  
ATOM   3076  CG  GLU A 397      -9.214  16.810  25.652  1.00  0.79           C  
ATOM   3077  CD  GLU A 397     -10.487  17.379  25.046  1.00  0.76           C  
ATOM   3078  OE1 GLU A 397     -10.984  16.820  24.042  1.00  0.74           O  
ATOM   3079  OE2 GLU A 397     -10.992  18.392  25.580  1.00  0.71           O  
ATOM   3080  N   SER A 398      -6.996  12.637  25.632  1.00  0.84           N  
ATOM   3081  CA  SER A 398      -6.656  11.285  25.201  1.00  0.83           C  
ATOM   3082  C   SER A 398      -7.721  10.283  25.633  1.00  0.83           C  
ATOM   3083  CB  SER A 398      -5.296  10.870  25.764  1.00  0.82           C  
ATOM   3084  O   SER A 398      -8.186  10.316  26.774  1.00  0.80           O  
ATOM   3085  OG  SER A 398      -4.929   9.584  25.296  1.00  0.81           O  
ATOM   3086  N   SER A 399      -8.111   9.471  24.733  1.00  0.82           N  
ATOM   3087  CA  SER A 399      -8.900   8.280  25.028  1.00  0.82           C  
ATOM   3088  C   SER A 399      -8.159   7.011  24.622  1.00  0.82           C  
ATOM   3089  CB  SER A 399     -10.252   8.342  24.315  1.00  0.80           C  
ATOM   3090  O   SER A 399      -7.698   6.892  23.485  1.00  0.79           O  
ATOM   3091  OG  SER A 399     -11.025   7.189  24.601  1.00  0.72           O  
ATOM   3092  N   THR A 400      -7.899   6.221  25.569  1.00  0.77           N  
ATOM   3093  CA  THR A 400      -7.360   4.887  25.325  1.00  0.76           C  
ATOM   3094  C   THR A 400      -8.431   3.822  25.542  1.00  0.75           C  
ATOM   3095  CB  THR A 400      -6.152   4.598  26.235  1.00  0.74           C  
ATOM   3096  O   THR A 400      -9.294   3.970  26.410  1.00  0.70           O  
ATOM   3097  CG2 THR A 400      -4.990   5.536  25.922  1.00  0.68           C  
ATOM   3098  OG1 THR A 400      -6.539   4.775  27.603  1.00  0.70           O  
ATOM   3099  N   GLY A 401      -8.724   3.087  24.538  1.00  0.67           N  
ATOM   3100  CA  GLY A 401      -9.730   2.046  24.669  1.00  0.65           C  
ATOM   3101  C   GLY A 401      -9.786   1.442  26.060  1.00  0.66           C  
ATOM   3102  O   GLY A 401      -9.846   2.167  27.055  1.00  0.61           O  
ATOM   3103  N   VAL A 402      -9.577   0.033  26.038  1.00  0.62           N  
ATOM   3104  CA  VAL A 402      -9.761  -0.888  27.155  1.00  0.62           C  
ATOM   3105  C   VAL A 402      -8.531  -0.856  28.059  1.00  0.62           C  
ATOM   3106  CB  VAL A 402     -10.025  -2.329  26.664  1.00  0.58           C  
ATOM   3107  O   VAL A 402      -7.422  -1.170  27.620  1.00  0.59           O  
ATOM   3108  CG1 VAL A 402     -10.919  -3.080  27.649  1.00  0.52           C  
ATOM   3109  CG2 VAL A 402     -10.654  -2.312  25.273  1.00  0.52           C  
ATOM   3110  N   ALA A 403      -8.575  -0.242  29.314  1.00  0.58           N  
ATOM   3111  CA  ALA A 403      -7.680   0.037  30.434  1.00  0.56           C  
ATOM   3112  C   ALA A 403      -6.881  -1.204  30.821  1.00  0.58           C  
ATOM   3113  CB  ALA A 403      -8.474   0.551  31.633  1.00  0.50           C  
ATOM   3114  O   ALA A 403      -6.522  -1.380  31.987  1.00  0.55           O  
ATOM   3115  N   GLN A 404      -6.798  -2.165  29.958  1.00  0.64           N  
ATOM   3116  CA  GLN A 404      -6.125  -3.390  30.374  1.00  0.63           C  
ATOM   3117  C   GLN A 404      -4.608  -3.225  30.335  1.00  0.64           C  
ATOM   3118  CB  GLN A 404      -6.548  -4.563  29.488  1.00  0.59           C  
ATOM   3119  O   GLN A 404      -3.876  -4.032  30.910  1.00  0.61           O  
ATOM   3120  CG  GLN A 404      -7.998  -4.988  29.680  1.00  0.56           C  
ATOM   3121  CD  GLN A 404      -8.351  -6.241  28.902  1.00  0.56           C  
ATOM   3122  NE2 GLN A 404      -9.577  -6.721  29.076  1.00  0.45           N  
ATOM   3123  OE1 GLN A 404      -7.528  -6.773  28.149  1.00  0.58           O  
ATOM   3124  N   TYR A 405      -4.162  -2.183  29.738  1.00  0.66           N  
ATOM   3125  CA  TYR A 405      -2.728  -2.026  29.520  1.00  0.65           C  
ATOM   3126  C   TYR A 405      -2.219  -0.734  30.150  1.00  0.66           C  
ATOM   3127  CB  TYR A 405      -2.407  -2.038  28.023  1.00  0.61           C  
ATOM   3128  O   TYR A 405      -2.960   0.247  30.254  1.00  0.62           O  
ATOM   3129  CG  TYR A 405      -2.857  -3.294  27.316  1.00  0.58           C  
ATOM   3130  CD1 TYR A 405      -2.186  -4.501  27.504  1.00  0.55           C  
ATOM   3131  CD2 TYR A 405      -3.952  -3.276  26.460  1.00  0.59           C  
ATOM   3132  CE1 TYR A 405      -2.596  -5.660  26.853  1.00  0.57           C  
ATOM   3133  CE2 TYR A 405      -4.371  -4.430  25.804  1.00  0.56           C  
ATOM   3134  OH  TYR A 405      -4.098  -6.759  25.360  1.00  0.50           O  
ATOM   3135  CZ  TYR A 405      -3.688  -5.615  26.007  1.00  0.56           C  
ATOM   3136  N   ALA A 406      -0.984  -0.820  30.702  1.00  0.64           N  
ATOM   3137  CA  ALA A 406      -0.299   0.352  31.240  1.00  0.65           C  
ATOM   3138  C   ALA A 406       0.067   1.332  30.129  1.00  0.66           C  
ATOM   3139  CB  ALA A 406       0.953  -0.068  32.007  1.00  0.56           C  
ATOM   3140  O   ALA A 406       1.219   1.386  29.694  1.00  0.61           O  
ATOM   3141  N   ASP A 407      -0.967   2.063  29.688  1.00  0.80           N  
ATOM   3142  CA  ASP A 407      -0.782   3.065  28.643  1.00  0.80           C  
ATOM   3143  C   ASP A 407       0.045   4.244  29.152  1.00  0.82           C  
ATOM   3144  CB  ASP A 407      -2.135   3.556  28.124  1.00  0.78           C  
ATOM   3145  O   ASP A 407      -0.259   4.814  30.202  1.00  0.79           O  
ATOM   3146  CG  ASP A 407      -2.944   2.463  27.449  1.00  0.74           C  
ATOM   3147  OD1 ASP A 407      -2.352   1.465  26.984  1.00  0.72           O  
ATOM   3148  OD2 ASP A 407      -4.184   2.601  27.380  1.00  0.73           O  
ATOM   3149  N   ARG A 408       1.131   4.515  28.498  1.00  0.82           N  
ATOM   3150  CA  ARG A 408       2.034   5.604  28.857  1.00  0.83           C  
ATOM   3151  C   ARG A 408       2.037   6.689  27.786  1.00  0.84           C  
ATOM   3152  CB  ARG A 408       3.454   5.076  29.074  1.00  0.81           C  
ATOM   3153  O   ARG A 408       2.314   6.413  26.617  1.00  0.84           O  
ATOM   3154  CG  ARG A 408       3.578   4.098  30.230  1.00  0.79           C  
ATOM   3155  CD  ARG A 408       4.997   3.564  30.368  1.00  0.78           C  
ATOM   3156  NE  ARG A 408       5.099   2.575  31.438  1.00  0.71           N  
ATOM   3157  NH1 ARG A 408       7.231   1.884  30.875  1.00  0.69           N  
ATOM   3158  NH2 ARG A 408       6.145   0.933  32.656  1.00  0.65           N  
ATOM   3159  CZ  ARG A 408       6.158   1.800  31.654  1.00  0.72           C  
ATOM   3160  N   LEU A 409       1.794   7.866  28.218  1.00  0.88           N  
ATOM   3161  CA  LEU A 409       1.909   9.061  27.388  1.00  0.88           C  
ATOM   3162  C   LEU A 409       3.142   9.872  27.771  1.00  0.89           C  
ATOM   3163  CB  LEU A 409       0.653   9.926  27.518  1.00  0.87           C  
ATOM   3164  O   LEU A 409       3.318  10.229  28.938  1.00  0.89           O  
ATOM   3165  CG  LEU A 409       0.595  11.173  26.633  1.00  0.82           C  
ATOM   3166  CD1 LEU A 409       0.646  10.781  25.160  1.00  0.77           C  
ATOM   3167  CD2 LEU A 409      -0.662  11.983  26.933  1.00  0.77           C  
ATOM   3168  N   PHE A 410       3.965  10.154  26.808  1.00  0.90           N  
ATOM   3169  CA  PHE A 410       5.202  10.911  26.961  1.00  0.90           C  
ATOM   3170  C   PHE A 410       5.114  12.245  26.229  1.00  0.91           C  
ATOM   3171  CB  PHE A 410       6.395  10.105  26.440  1.00  0.90           C  
ATOM   3172  O   PHE A 410       4.575  12.318  25.123  1.00  0.90           O  
ATOM   3173  CG  PHE A 410       6.550   8.758  27.094  1.00  0.90           C  
ATOM   3174  CD1 PHE A 410       7.427   8.584  28.158  1.00  0.89           C  
ATOM   3175  CD2 PHE A 410       5.819   7.667  26.645  1.00  0.89           C  
ATOM   3176  CE1 PHE A 410       7.572   7.339  28.766  1.00  0.88           C  
ATOM   3177  CE2 PHE A 410       5.959   6.419  27.247  1.00  0.89           C  
ATOM   3178  CZ  PHE A 410       6.837   6.257  28.306  1.00  0.88           C  
ATOM   3179  N   LEU A 411       5.720  13.224  26.812  1.00  0.92           N  
ATOM   3180  CA  LEU A 411       5.873  14.555  26.235  1.00  0.92           C  
ATOM   3181  C   LEU A 411       7.340  14.969  26.206  1.00  0.92           C  
ATOM   3182  CB  LEU A 411       5.057  15.580  27.027  1.00  0.91           C  
ATOM   3183  O   LEU A 411       8.015  14.954  27.238  1.00  0.91           O  
ATOM   3184  CG  LEU A 411       5.100  17.022  26.517  1.00  0.91           C  
ATOM   3185  CD1 LEU A 411       4.300  17.150  25.225  1.00  0.89           C  
ATOM   3186  CD2 LEU A 411       4.571  17.981  27.577  1.00  0.89           C  
ATOM   3187  N   SER A 412       7.801  15.463  25.072  1.00  0.91           N  
ATOM   3188  CA  SER A 412       9.079  16.158  24.953  1.00  0.91           C  
ATOM   3189  C   SER A 412       8.941  17.431  24.125  1.00  0.91           C  
ATOM   3190  CB  SER A 412      10.131  15.243  24.326  1.00  0.90           C  
ATOM   3191  O   SER A 412       8.056  17.530  23.272  1.00  0.90           O  
ATOM   3192  OG  SER A 412       9.690  14.758  23.069  1.00  0.85           O  
ATOM   3193  N   ALA A 413       9.755  18.372  24.392  1.00  0.89           N  
ATOM   3194  CA  ALA A 413       9.749  19.663  23.709  1.00  0.89           C  
ATOM   3195  C   ALA A 413      10.993  19.829  22.841  1.00  0.89           C  
ATOM   3196  CB  ALA A 413       9.656  20.801  24.723  1.00  0.88           C  
ATOM   3197  O   ALA A 413      12.063  19.314  23.173  1.00  0.88           O  
ATOM   3198  N   THR A 414      10.871  20.561  21.784  1.00  0.86           N  
ATOM   3199  CA  THR A 414      11.953  20.935  20.880  1.00  0.86           C  
ATOM   3200  C   THR A 414      11.890  22.423  20.548  1.00  0.86           C  
ATOM   3201  CB  THR A 414      11.903  20.114  19.579  1.00  0.85           C  
ATOM   3202  O   THR A 414      10.816  23.028  20.584  1.00  0.85           O  
ATOM   3203  CG2 THR A 414      10.620  20.392  18.802  1.00  0.85           C  
ATOM   3204  OG1 THR A 414      13.028  20.456  18.761  1.00  0.86           O  
ATOM   3205  N   THR A 415      13.077  22.978  20.169  1.00  0.83           N  
ATOM   3206  CA  THR A 415      13.159  24.381  19.776  1.00  0.83           C  
ATOM   3207  C   THR A 415      13.537  24.509  18.304  1.00  0.83           C  
ATOM   3208  CB  THR A 415      14.180  25.144  20.640  1.00  0.82           C  
ATOM   3209  O   THR A 415      13.464  25.598  17.731  1.00  0.81           O  
ATOM   3210  CG2 THR A 415      13.692  25.278  22.079  1.00  0.81           C  
ATOM   3211  OG1 THR A 415      15.426  24.436  20.633  1.00  0.83           O  
ATOM   3212  N   ASP A 416      13.958  23.362  17.743  1.00  0.81           N  
ATOM   3213  CA  ASP A 416      14.502  23.380  16.389  1.00  0.80           C  
ATOM   3214  C   ASP A 416      13.810  22.345  15.505  1.00  0.80           C  
ATOM   3215  CB  ASP A 416      16.011  23.126  16.413  1.00  0.79           C  
ATOM   3216  O   ASP A 416      14.038  22.303  14.294  1.00  0.79           O  
ATOM   3217  CG  ASP A 416      16.379  21.804  17.063  1.00  0.81           C  
ATOM   3218  OD1 ASP A 416      15.471  21.005  17.377  1.00  0.82           O  
ATOM   3219  OD2 ASP A 416      17.589  21.561  17.265  1.00  0.79           O  
ATOM   3220  N   GLY A 417      12.982  21.477  16.190  1.00  0.80           N  
ATOM   3221  CA  GLY A 417      12.300  20.384  15.515  1.00  0.79           C  
ATOM   3222  C   GLY A 417      13.172  19.155  15.339  1.00  0.79           C  
ATOM   3223  O   GLY A 417      12.696  18.109  14.892  1.00  0.77           O  
ATOM   3224  N   ILE A 418      14.467  19.174  15.583  1.00  0.80           N  
ATOM   3225  CA  ILE A 418      15.441  18.108  15.381  1.00  0.80           C  
ATOM   3226  C   ILE A 418      15.819  17.492  16.727  1.00  0.80           C  
ATOM   3227  CB  ILE A 418      16.704  18.625  14.656  1.00  0.79           C  
ATOM   3228  O   ILE A 418      15.731  16.275  16.906  1.00  0.80           O  
ATOM   3229  CG1 ILE A 418      16.331  19.218  13.292  1.00  0.79           C  
ATOM   3230  CG2 ILE A 418      17.736  17.504  14.501  1.00  0.78           C  
ATOM   3231  CD1 ILE A 418      17.489  19.896  12.574  1.00  0.76           C  
ATOM   3232  N   ASN A 419      16.197  18.331  17.689  1.00  0.84           N  
ATOM   3233  CA  ASN A 419      16.597  17.921  19.031  1.00  0.85           C  
ATOM   3234  C   ASN A 419      15.447  18.059  20.025  1.00  0.85           C  
ATOM   3235  CB  ASN A 419      17.806  18.732  19.502  1.00  0.84           C  
ATOM   3236  O   ASN A 419      14.957  19.164  20.264  1.00  0.85           O  
ATOM   3237  CG  ASN A 419      19.017  18.548  18.608  1.00  0.83           C  
ATOM   3238  ND2 ASN A 419      19.373  19.592  17.870  1.00  0.86           N  
ATOM   3239  OD1 ASN A 419      19.626  17.475  18.581  1.00  0.85           O  
ATOM   3240  N   TYR A 420      15.073  16.983  20.630  1.00  0.87           N  
ATOM   3241  CA  TYR A 420      14.028  16.931  21.646  1.00  0.87           C  
ATOM   3242  C   TYR A 420      14.628  16.777  23.038  1.00  0.87           C  
ATOM   3243  CB  TYR A 420      13.061  15.777  21.364  1.00  0.86           C  
ATOM   3244  O   TYR A 420      15.583  16.020  23.229  1.00  0.86           O  
ATOM   3245  CG  TYR A 420      12.113  16.045  20.220  1.00  0.85           C  
ATOM   3246  CD1 TYR A 420      10.833  16.545  20.453  1.00  0.83           C  
ATOM   3247  CD2 TYR A 420      12.494  15.799  18.905  1.00  0.84           C  
ATOM   3248  CE1 TYR A 420       9.956  16.792  19.402  1.00  0.83           C  
ATOM   3249  CE2 TYR A 420      11.624  16.043  17.847  1.00  0.85           C  
ATOM   3250  OH  TYR A 420       9.495  16.781  17.061  1.00  0.72           O  
ATOM   3251  CZ  TYR A 420      10.360  16.538  18.105  1.00  0.81           C  
ATOM   3252  N   GLY A 421      14.105  17.505  23.965  1.00  0.89           N  
ATOM   3253  CA  GLY A 421      14.499  17.442  25.363  1.00  0.89           C  
ATOM   3254  C   GLY A 421      14.141  16.125  26.025  1.00  0.90           C  
ATOM   3255  O   GLY A 421      13.632  15.213  25.370  1.00  0.89           O  
ATOM   3256  N   ARG A 422      14.420  16.063  27.277  1.00  0.92           N  
ATOM   3257  CA  ARG A 422      14.051  14.901  28.080  1.00  0.93           C  
ATOM   3258  C   ARG A 422      12.541  14.689  28.075  1.00  0.93           C  
ATOM   3259  CB  ARG A 422      14.553  15.060  29.517  1.00  0.92           C  
ATOM   3260  O   ARG A 422      11.776  15.630  28.292  1.00  0.92           O  
ATOM   3261  CG  ARG A 422      14.294  13.847  30.397  1.00  0.89           C  
ATOM   3262  CD  ARG A 422      14.870  14.031  31.794  1.00  0.86           C  
ATOM   3263  NE  ARG A 422      14.540  12.907  32.665  1.00  0.86           N  
ATOM   3264  NH1 ARG A 422      15.601  13.771  34.527  1.00  0.82           N  
ATOM   3265  NH2 ARG A 422      14.541  11.741  34.644  1.00  0.79           N  
ATOM   3266  CZ  ARG A 422      14.895  12.809  33.943  1.00  0.83           C  
ATOM   3267  N   GLU A 423      12.034  13.445  27.889  1.00  0.92           N  
ATOM   3268  CA  GLU A 423      10.625  13.065  27.919  1.00  0.92           C  
ATOM   3269  C   GLU A 423      10.070  13.114  29.339  1.00  0.92           C  
ATOM   3270  CB  GLU A 423      10.432  11.667  27.327  1.00  0.91           C  
ATOM   3271  O   GLU A 423      10.720  12.657  30.282  1.00  0.90           O  
ATOM   3272  CG  GLU A 423      10.721  11.586  25.835  1.00  0.87           C  
ATOM   3273  CD  GLU A 423      10.346  10.245  25.223  1.00  0.84           C  
ATOM   3274  OE1 GLU A 423      10.512   9.203  25.897  1.00  0.85           O  
ATOM   3275  OE2 GLU A 423       9.884  10.237  24.060  1.00  0.85           O  
ATOM   3276  N   GLN A 424       8.950  13.695  29.481  1.00  0.91           N  
ATOM   3277  CA  GLN A 424       8.106  13.622  30.669  1.00  0.91           C  
ATOM   3278  C   GLN A 424       6.978  12.611  30.482  1.00  0.91           C  
ATOM   3279  CB  GLN A 424       7.527  14.999  31.002  1.00  0.90           C  
ATOM   3280  O   GLN A 424       6.157  12.751  29.573  1.00  0.89           O  
ATOM   3281  CG  GLN A 424       8.584  16.053  31.303  1.00  0.86           C  
ATOM   3282  CD  GLN A 424       7.984  17.374  31.747  1.00  0.83           C  
ATOM   3283  NE2 GLN A 424       8.842  18.326  32.100  1.00  0.82           N  
ATOM   3284  OE1 GLN A 424       6.760  17.538  31.773  1.00  0.83           O  
ATOM   3285  N   MET A 425       6.914  11.636  31.342  1.00  0.89           N  
ATOM   3286  CA  MET A 425       5.938  10.552  31.263  1.00  0.89           C  
ATOM   3287  C   MET A 425       4.774  10.797  32.217  1.00  0.87           C  
ATOM   3288  CB  MET A 425       6.599   9.209  31.578  1.00  0.86           C  
ATOM   3289  O   MET A 425       4.978  11.221  33.356  1.00  0.85           O  
ATOM   3290  CG  MET A 425       5.684   8.013  31.375  1.00  0.80           C  
ATOM   3291  SD  MET A 425       5.228   7.199  32.955  1.00  0.80           S  
ATOM   3292  CE  MET A 425       6.867   7.040  33.718  1.00  0.69           C  
ATOM   3293  N   ILE A 426       3.587  10.531  31.765  1.00  0.85           N  
ATOM   3294  CA  ILE A 426       2.372  10.410  32.563  1.00  0.84           C  
ATOM   3295  C   ILE A 426       1.696   9.071  32.275  1.00  0.83           C  
ATOM   3296  CB  ILE A 426       1.394  11.574  32.284  1.00  0.83           C  
ATOM   3297  O   ILE A 426       1.530   8.689  31.114  1.00  0.81           O  
ATOM   3298  CG1 ILE A 426       2.009  12.906  32.729  1.00  0.81           C  
ATOM   3299  CG2 ILE A 426       0.052  11.331  32.981  1.00  0.80           C  
ATOM   3300  CD1 ILE A 426       1.113  14.113  32.490  1.00  0.78           C  
ATOM   3301  N   GLU A 427       1.286   8.414  33.305  1.00  0.81           N  
ATOM   3302  CA  GLU A 427       0.502   7.187  33.201  1.00  0.80           C  
ATOM   3303  C   GLU A 427      -0.982   7.495  33.021  1.00  0.79           C  
ATOM   3304  CB  GLU A 427       0.712   6.308  34.436  1.00  0.78           C  
ATOM   3305  O   GLU A 427      -1.520   8.388  33.679  1.00  0.75           O  
ATOM   3306  CG  GLU A 427       2.130   5.776  34.579  1.00  0.73           C  
ATOM   3307  CD  GLU A 427       2.305   4.845  35.767  1.00  0.70           C  
ATOM   3308  OE1 GLU A 427       1.373   4.737  36.597  1.00  0.68           O  
ATOM   3309  OE2 GLU A 427       3.383   4.218  35.871  1.00  0.64           O  
ATOM   3310  N   GLN A 428      -1.683   6.776  32.141  1.00  0.76           N  
ATOM   3311  CA  GLN A 428      -3.094   6.988  31.835  1.00  0.75           C  
ATOM   3312  C   GLN A 428      -3.972   5.969  32.555  1.00  0.74           C  
ATOM   3313  CB  GLN A 428      -3.333   6.916  30.326  1.00  0.72           C  
ATOM   3314  O   GLN A 428      -5.200   6.070  32.527  1.00  0.68           O  
ATOM   3315  CG  GLN A 428      -2.660   8.034  29.542  1.00  0.69           C  
ATOM   3316  CD  GLN A 428      -3.220   8.188  28.141  1.00  0.68           C  
ATOM   3317  NE2 GLN A 428      -3.230   9.418  27.638  1.00  0.63           N  
ATOM   3318  OE1 GLN A 428      -3.641   7.210  27.515  1.00  0.67           O  
ATOM   3319  N   ASN A 429      -3.474   5.012  33.348  1.00  0.65           N  
ATOM   3320  CA  ASN A 429      -4.034   3.739  33.790  1.00  0.64           C  
ATOM   3321  C   ASN A 429      -4.874   3.906  35.053  1.00  0.65           C  
ATOM   3322  CB  ASN A 429      -2.922   2.715  34.023  1.00  0.57           C  
ATOM   3323  O   ASN A 429      -4.680   3.183  36.032  1.00  0.60           O  
ATOM   3324  CG  ASN A 429      -2.260   2.268  32.735  1.00  0.53           C  
ATOM   3325  ND2 ASN A 429      -1.028   1.784  32.837  1.00  0.47           N  
ATOM   3326  OD1 ASN A 429      -2.851   2.358  31.655  1.00  0.53           O  
ATOM   3327  N   GLU A 430      -5.964   4.608  35.039  1.00  0.65           N  
ATOM   3328  CA  GLU A 430      -6.963   4.302  36.057  1.00  0.64           C  
ATOM   3329  C   GLU A 430      -8.015   3.333  35.525  1.00  0.65           C  
ATOM   3330  CB  GLU A 430      -7.634   5.585  36.556  1.00  0.61           C  
ATOM   3331  O   GLU A 430      -8.577   3.548  34.449  1.00  0.62           O  
ATOM   3332  CG  GLU A 430      -6.709   6.492  37.353  1.00  0.58           C  
ATOM   3333  CD  GLU A 430      -7.402   7.735  37.889  1.00  0.58           C  
ATOM   3334  OE1 GLU A 430      -8.623   7.895  37.660  1.00  0.58           O  
ATOM   3335  OE2 GLU A 430      -6.719   8.556  38.541  1.00  0.53           O  
ATOM   3336  N   PRO A 431      -8.049   2.091  36.019  1.00  0.62           N  
ATOM   3337  CA  PRO A 431      -9.181   1.245  35.633  1.00  0.62           C  
ATOM   3338  C   PRO A 431     -10.484   2.029  35.497  1.00  0.63           C  
ATOM   3339  CB  PRO A 431      -9.270   0.232  36.777  1.00  0.59           C  
ATOM   3340  O   PRO A 431     -10.840   2.801  36.391  1.00  0.61           O  
ATOM   3341  CG  PRO A 431      -7.974   0.369  37.510  1.00  0.56           C  
ATOM   3342  CD  PRO A 431      -7.413   1.735  37.235  1.00  0.57           C  
ATOM   3343  N   PHE A 432     -11.080   1.948  34.327  1.00  0.64           N  
ATOM   3344  CA  PHE A 432     -12.412   2.419  33.965  1.00  0.64           C  
ATOM   3345  C   PHE A 432     -12.381   3.899  33.601  1.00  0.64           C  
ATOM   3346  CB  PHE A 432     -13.398   2.181  35.113  1.00  0.59           C  
ATOM   3347  O   PHE A 432     -13.431   4.529  33.453  1.00  0.62           O  
ATOM   3348  CG  PHE A 432     -13.375   0.776  35.651  1.00  0.54           C  
ATOM   3349  CD1 PHE A 432     -13.849  -0.284  34.887  1.00  0.48           C  
ATOM   3350  CD2 PHE A 432     -12.880   0.515  36.922  1.00  0.51           C  
ATOM   3351  CE1 PHE A 432     -13.829  -1.586  35.382  1.00  0.49           C  
ATOM   3352  CE2 PHE A 432     -12.857  -0.784  37.424  1.00  0.51           C  
ATOM   3353  CZ  PHE A 432     -13.333  -1.832  36.653  1.00  0.42           C  
ATOM   3354  N   VAL A 433     -11.313   4.514  33.522  1.00  0.68           N  
ATOM   3355  CA  VAL A 433     -11.231   5.873  32.997  1.00  0.66           C  
ATOM   3356  C   VAL A 433     -10.685   5.844  31.572  1.00  0.67           C  
ATOM   3357  CB  VAL A 433     -10.347   6.773  33.889  1.00  0.62           C  
ATOM   3358  O   VAL A 433      -9.499   5.583  31.360  1.00  0.63           O  
ATOM   3359  CG1 VAL A 433     -10.348   8.211  33.373  1.00  0.59           C  
ATOM   3360  CG2 VAL A 433     -10.826   6.722  35.339  1.00  0.59           C  
ATOM   3361  N   TYR A 434     -11.607   6.156  30.517  1.00  0.65           N  
ATOM   3362  CA  TYR A 434     -11.297   6.063  29.095  1.00  0.64           C  
ATOM   3363  C   TYR A 434     -10.856   7.414  28.543  1.00  0.65           C  
ATOM   3364  CB  TYR A 434     -12.510   5.552  28.312  1.00  0.60           C  
ATOM   3365  O   TYR A 434      -9.925   7.488  27.738  1.00  0.63           O  
ATOM   3366  CG  TYR A 434     -12.978   4.183  28.744  1.00  0.56           C  
ATOM   3367  CD1 TYR A 434     -12.360   3.030  28.265  1.00  0.52           C  
ATOM   3368  CD2 TYR A 434     -14.039   4.039  29.632  1.00  0.53           C  
ATOM   3369  CE1 TYR A 434     -12.788   1.767  28.658  1.00  0.50           C  
ATOM   3370  CE2 TYR A 434     -14.476   2.781  30.033  1.00  0.50           C  
ATOM   3371  OH  TYR A 434     -14.274   0.405  29.935  1.00  0.44           O  
ATOM   3372  CZ  TYR A 434     -13.845   1.653  29.542  1.00  0.51           C  
ATOM   3373  N   ASP A 435     -11.499   8.418  28.927  1.00  0.65           N  
ATOM   3374  CA  ASP A 435     -11.230   9.802  28.547  1.00  0.64           C  
ATOM   3375  C   ASP A 435     -10.515  10.550  29.670  1.00  0.66           C  
ATOM   3376  CB  ASP A 435     -12.530  10.520  28.181  1.00  0.57           C  
ATOM   3377  O   ASP A 435     -10.998  10.588  30.804  1.00  0.62           O  
ATOM   3378  CG  ASP A 435     -13.192   9.950  26.939  1.00  0.52           C  
ATOM   3379  OD1 ASP A 435     -12.479   9.461  26.037  1.00  0.56           O  
ATOM   3380  OD2 ASP A 435     -14.439   9.994  26.860  1.00  0.57           O  
ATOM   3381  N   LYS A 436      -9.332  11.003  29.216  1.00  0.74           N  
ATOM   3382  CA  LYS A 436      -8.512  11.734  30.178  1.00  0.74           C  
ATOM   3383  C   LYS A 436      -7.968  13.023  29.569  1.00  0.76           C  
ATOM   3384  CB  LYS A 436      -7.358  10.861  30.674  1.00  0.69           C  
ATOM   3385  O   LYS A 436      -7.429  13.013  28.460  1.00  0.72           O  
ATOM   3386  CG  LYS A 436      -7.778   9.785  31.665  1.00  0.63           C  
ATOM   3387  CD  LYS A 436      -6.570   9.096  32.286  1.00  0.61           C  
ATOM   3388  CE  LYS A 436      -6.988   7.999  33.255  1.00  0.49           C  
ATOM   3389  NZ  LYS A 436      -5.808   7.353  33.904  1.00  0.42           N  
ATOM   3390  N   ARG A 437      -8.200  13.976  30.203  1.00  0.83           N  
ATOM   3391  CA  ARG A 437      -7.390  15.180  30.053  1.00  0.83           C  
ATOM   3392  C   ARG A 437      -6.044  15.026  30.754  1.00  0.83           C  
ATOM   3393  CB  ARG A 437      -8.132  16.400  30.604  1.00  0.81           C  
ATOM   3394  O   ARG A 437      -5.984  14.956  31.983  1.00  0.82           O  
ATOM   3395  CG  ARG A 437      -9.366  16.784  29.803  1.00  0.77           C  
ATOM   3396  CD  ARG A 437     -10.037  18.029  30.364  1.00  0.75           C  
ATOM   3397  NE  ARG A 437     -11.276  18.340  29.656  1.00  0.66           N  
ATOM   3398  NH1 ARG A 437     -11.615  20.366  30.713  1.00  0.58           N  
ATOM   3399  NH2 ARG A 437     -13.108  19.624  29.140  1.00  0.53           N  
ATOM   3400  CZ  ARG A 437     -11.997  19.442  29.838  1.00  0.67           C  
ATOM   3401  N   VAL A 438      -5.025  14.846  29.933  1.00  0.85           N  
ATOM   3402  CA  VAL A 438      -3.653  14.717  30.411  1.00  0.86           C  
ATOM   3403  C   VAL A 438      -2.992  16.093  30.460  1.00  0.86           C  
ATOM   3404  CB  VAL A 438      -2.828  13.762  29.519  1.00  0.84           C  
ATOM   3405  O   VAL A 438      -2.924  16.793  29.447  1.00  0.85           O  
ATOM   3406  CG1 VAL A 438      -1.419  13.581  30.080  1.00  0.82           C  
ATOM   3407  CG2 VAL A 438      -3.532  12.412  29.391  1.00  0.81           C  
ATOM   3408  N   LEU A 439      -2.537  16.436  31.606  1.00  0.87           N  
ATOM   3409  CA  LEU A 439      -2.003  17.768  31.869  1.00  0.88           C  
ATOM   3410  C   LEU A 439      -0.542  17.692  32.300  1.00  0.88           C  
ATOM   3411  CB  LEU A 439      -2.829  18.474  32.947  1.00  0.86           C  
ATOM   3412  O   LEU A 439      -0.240  17.255  33.412  1.00  0.87           O  
ATOM   3413  CG  LEU A 439      -2.430  19.914  33.273  1.00  0.81           C  
ATOM   3414  CD1 LEU A 439      -2.728  20.828  32.089  1.00  0.75           C  
ATOM   3415  CD2 LEU A 439      -3.153  20.399  34.524  1.00  0.76           C  
ATOM   3416  N   TRP A 440       0.390  18.279  31.517  1.00  0.90           N  
ATOM   3417  CA  TRP A 440       1.764  18.525  31.940  1.00  0.91           C  
ATOM   3418  C   TRP A 440       1.917  19.934  32.503  1.00  0.89           C  
ATOM   3419  CB  TRP A 440       2.732  18.321  30.771  1.00  0.89           C  
ATOM   3420  O   TRP A 440       1.738  20.920  31.783  1.00  0.88           O  
ATOM   3421  CG  TRP A 440       2.881  16.892  30.346  1.00  0.88           C  
ATOM   3422  CD1 TRP A 440       3.826  16.000  30.769  1.00  0.85           C  
ATOM   3423  CD2 TRP A 440       2.059  16.190  29.408  1.00  0.86           C  
ATOM   3424  CE2 TRP A 440       2.564  14.875  29.311  1.00  0.87           C  
ATOM   3425  CE3 TRP A 440       0.943  16.546  28.639  1.00  0.85           C  
ATOM   3426  NE1 TRP A 440       3.642  14.785  30.151  1.00  0.85           N  
ATOM   3427  CH2 TRP A 440       0.899  14.288  27.735  1.00  0.84           C  
ATOM   3428  CZ2 TRP A 440       1.990  13.913  28.476  1.00  0.85           C  
ATOM   3429  CZ3 TRP A 440       0.373  15.588  27.808  1.00  0.84           C  
ATOM   3430  N   LYS A 441       2.308  19.971  33.675  1.00  0.90           N  
ATOM   3431  CA  LYS A 441       2.547  21.235  34.365  1.00  0.90           C  
ATOM   3432  C   LYS A 441       4.010  21.656  34.251  1.00  0.89           C  
ATOM   3433  CB  LYS A 441       2.146  21.128  35.837  1.00  0.89           C  
ATOM   3434  O   LYS A 441       4.905  20.808  34.225  1.00  0.88           O  
ATOM   3435  CG  LYS A 441       0.661  20.885  36.058  1.00  0.88           C  
ATOM   3436  CD  LYS A 441       0.319  20.819  37.541  1.00  0.87           C  
ATOM   3437  CE  LYS A 441      -1.161  20.539  37.763  1.00  0.84           C  
ATOM   3438  NZ  LYS A 441      -1.474  20.324  39.207  1.00  0.83           N  
ATOM   3439  N   ARG A 442       4.241  22.940  34.179  1.00  0.88           N  
ATOM   3440  CA  ARG A 442       5.557  23.568  34.224  1.00  0.88           C  
ATOM   3441  C   ARG A 442       6.430  23.097  33.066  1.00  0.88           C  
ATOM   3442  CB  ARG A 442       6.249  23.271  35.557  1.00  0.86           C  
ATOM   3443  O   ARG A 442       7.583  22.711  33.268  1.00  0.85           O  
ATOM   3444  CG  ARG A 442       5.483  23.768  36.773  1.00  0.86           C  
ATOM   3445  CD  ARG A 442       6.227  23.471  38.067  1.00  0.85           C  
ATOM   3446  NE  ARG A 442       5.484  23.937  39.235  1.00  0.81           N  
ATOM   3447  NH1 ARG A 442       6.988  23.108  40.780  1.00  0.77           N  
ATOM   3448  NH2 ARG A 442       5.110  24.219  41.483  1.00  0.75           N  
ATOM   3449  CZ  ARG A 442       5.862  23.753  40.497  1.00  0.81           C  
ATOM   3450  N   VAL A 443       5.972  23.151  31.820  1.00  0.90           N  
ATOM   3451  CA  VAL A 443       6.631  22.683  30.606  1.00  0.90           C  
ATOM   3452  C   VAL A 443       7.931  23.455  30.392  1.00  0.88           C  
ATOM   3453  CB  VAL A 443       5.714  22.829  29.370  1.00  0.89           C  
ATOM   3454  O   VAL A 443       8.945  22.878  29.993  1.00  0.86           O  
ATOM   3455  CG1 VAL A 443       6.446  22.397  28.101  1.00  0.88           C  
ATOM   3456  CG2 VAL A 443       4.435  22.015  29.556  1.00  0.87           C  
ATOM   3457  N   GLY A 444       7.960  24.755  30.821  1.00  0.87           N  
ATOM   3458  CA  GLY A 444       9.232  25.459  30.842  1.00  0.87           C  
ATOM   3459  C   GLY A 444       9.171  26.821  30.176  1.00  0.88           C  
ATOM   3460  O   GLY A 444       8.085  27.351  29.933  1.00  0.86           O  
ATOM   3461  N   ARG A 445      10.350  27.446  30.071  1.00  0.89           N  
ATOM   3462  CA  ARG A 445      10.496  28.715  29.366  1.00  0.89           C  
ATOM   3463  C   ARG A 445      10.933  28.493  27.922  1.00  0.88           C  
ATOM   3464  CB  ARG A 445      11.501  29.618  30.085  1.00  0.87           C  
ATOM   3465  O   ARG A 445      11.888  27.758  27.664  1.00  0.87           O  
ATOM   3466  CG  ARG A 445      11.005  30.151  31.420  1.00  0.82           C  
ATOM   3467  CD  ARG A 445      11.998  31.124  32.042  1.00  0.81           C  
ATOM   3468  NE  ARG A 445      11.506  31.658  33.309  1.00  0.76           N  
ATOM   3469  NH1 ARG A 445      13.316  33.051  33.660  1.00  0.69           N  
ATOM   3470  NH2 ARG A 445      11.606  32.979  35.185  1.00  0.65           N  
ATOM   3471  CZ  ARG A 445      12.144  32.562  34.048  1.00  0.74           C  
ATOM   3472  N   ILE A 446      10.348  29.255  26.999  1.00  0.87           N  
ATOM   3473  CA  ILE A 446      10.589  29.240  25.561  1.00  0.87           C  
ATOM   3474  C   ILE A 446      11.247  30.550  25.134  1.00  0.87           C  
ATOM   3475  CB  ILE A 446       9.281  29.014  24.770  1.00  0.85           C  
ATOM   3476  O   ILE A 446      10.744  31.633  25.442  1.00  0.85           O  
ATOM   3477  CG1 ILE A 446       8.621  27.697  25.194  1.00  0.79           C  
ATOM   3478  CG2 ILE A 446       9.550  29.032  23.263  1.00  0.78           C  
ATOM   3479  CD1 ILE A 446       7.172  27.559  24.747  1.00  0.75           C  
ATOM   3480  N   ARG A 447      12.341  30.446  24.405  1.00  0.85           N  
ATOM   3481  CA  ARG A 447      13.064  31.643  23.988  1.00  0.85           C  
ATOM   3482  C   ARG A 447      12.521  32.179  22.667  1.00  0.85           C  
ATOM   3483  CB  ARG A 447      14.560  31.349  23.858  1.00  0.83           C  
ATOM   3484  O   ARG A 447      12.314  33.385  22.519  1.00  0.82           O  
ATOM   3485  CG  ARG A 447      15.268  31.158  25.190  1.00  0.79           C  
ATOM   3486  CD  ARG A 447      16.773  31.013  25.013  1.00  0.77           C  
ATOM   3487  NE  ARG A 447      17.461  30.920  26.298  1.00  0.69           N  
ATOM   3488  NH1 ARG A 447      19.567  30.656  25.386  1.00  0.66           N  
ATOM   3489  NH2 ARG A 447      19.293  30.681  27.662  1.00  0.62           N  
ATOM   3490  CZ  ARG A 447      18.772  30.753  26.446  1.00  0.71           C  
ATOM   3491  N   LYS A 448      12.292  31.326  21.701  1.00  0.82           N  
ATOM   3492  CA  LYS A 448      11.867  31.800  20.387  1.00  0.82           C  
ATOM   3493  C   LYS A 448      10.774  30.907  19.807  1.00  0.82           C  
ATOM   3494  CB  LYS A 448      13.057  31.861  19.428  1.00  0.80           C  
ATOM   3495  O   LYS A 448       9.650  31.361  19.580  1.00  0.79           O  
ATOM   3496  CG  LYS A 448      14.024  33.001  19.712  1.00  0.75           C  
ATOM   3497  CD  LYS A 448      15.084  33.120  18.625  1.00  0.72           C  
ATOM   3498  CE  LYS A 448      16.013  34.300  18.875  1.00  0.63           C  
ATOM   3499  NZ  LYS A 448      17.002  34.471  17.769  1.00  0.59           N  
ATOM   3500  N   ASN A 449      11.017  29.638  19.607  1.00  0.83           N  
ATOM   3501  CA  ASN A 449      10.102  28.632  19.079  1.00  0.83           C  
ATOM   3502  C   ASN A 449      10.011  27.419  19.999  1.00  0.84           C  
ATOM   3503  CB  ASN A 449      10.531  28.202  17.674  1.00  0.81           C  
ATOM   3504  O   ASN A 449      10.975  27.084  20.690  1.00  0.83           O  
ATOM   3505  CG  ASN A 449      10.693  29.375  16.728  1.00  0.77           C  
ATOM   3506  ND2 ASN A 449      11.780  29.375  15.965  1.00  0.75           N  
ATOM   3507  OD1 ASN A 449       9.850  30.274  16.683  1.00  0.76           O  
ATOM   3508  N   VAL A 450       8.823  26.839  19.933  1.00  0.85           N  
ATOM   3509  CA  VAL A 450       8.683  25.547  20.597  1.00  0.85           C  
ATOM   3510  C   VAL A 450       7.741  24.653  19.794  1.00  0.85           C  
ATOM   3511  CB  VAL A 450       8.163  25.706  22.043  1.00  0.84           C  
ATOM   3512  O   VAL A 450       6.728  25.121  19.268  1.00  0.85           O  
ATOM   3513  CG1 VAL A 450       6.760  26.309  22.050  1.00  0.82           C  
ATOM   3514  CG2 VAL A 450       8.172  24.359  22.764  1.00  0.82           C  
ATOM   3515  N   GLY A 451       8.059  23.404  19.682  1.00  0.85           N  
ATOM   3516  CA  GLY A 451       7.227  22.280  19.283  1.00  0.86           C  
ATOM   3517  C   GLY A 451       7.239  21.143  20.288  1.00  0.86           C  
ATOM   3518  O   GLY A 451       8.134  21.063  21.131  1.00  0.86           O  
ATOM   3519  N   PHE A 452       6.254  20.324  20.173  1.00  0.88           N  
ATOM   3520  CA  PHE A 452       6.110  19.192  21.082  1.00  0.88           C  
ATOM   3521  C   PHE A 452       6.003  17.885  20.306  1.00  0.88           C  
ATOM   3522  CB  PHE A 452       4.880  19.373  21.977  1.00  0.88           C  
ATOM   3523  O   PHE A 452       5.388  17.839  19.238  1.00  0.88           O  
ATOM   3524  CG  PHE A 452       4.921  20.619  22.820  1.00  0.88           C  
ATOM   3525  CD1 PHE A 452       5.656  20.653  23.999  1.00  0.87           C  
ATOM   3526  CD2 PHE A 452       4.224  21.756  22.434  1.00  0.88           C  
ATOM   3527  CE1 PHE A 452       5.695  21.805  24.782  1.00  0.87           C  
ATOM   3528  CE2 PHE A 452       4.259  22.911  23.210  1.00  0.87           C  
ATOM   3529  CZ  PHE A 452       4.994  22.933  24.384  1.00  0.86           C  
ATOM   3530  N   LYS A 453       6.643  16.883  20.859  1.00  0.88           N  
ATOM   3531  CA  LYS A 453       6.442  15.480  20.512  1.00  0.89           C  
ATOM   3532  C   LYS A 453       5.629  14.759  21.584  1.00  0.89           C  
ATOM   3533  CB  LYS A 453       7.786  14.777  20.312  1.00  0.88           C  
ATOM   3534  O   LYS A 453       6.029  14.717  22.749  1.00  0.89           O  
ATOM   3535  CG  LYS A 453       7.666  13.317  19.901  1.00  0.87           C  
ATOM   3536  CD  LYS A 453       9.033  12.692  19.657  1.00  0.86           C  
ATOM   3537  CE  LYS A 453       9.775  12.441  20.963  1.00  0.83           C  
ATOM   3538  NZ  LYS A 453      11.057  11.707  20.740  1.00  0.82           N  
ATOM   3539  N   LEU A 454       4.521  14.242  21.187  1.00  0.90           N  
ATOM   3540  CA  LEU A 454       3.726  13.304  21.971  1.00  0.90           C  
ATOM   3541  C   LEU A 454       3.978  11.869  21.521  1.00  0.90           C  
ATOM   3542  CB  LEU A 454       2.236  13.634  21.854  1.00  0.89           C  
ATOM   3543  O   LEU A 454       3.891  11.564  20.329  1.00  0.90           O  
ATOM   3544  CG  LEU A 454       1.800  14.998  22.393  1.00  0.84           C  
ATOM   3545  CD1 LEU A 454       0.440  15.383  21.820  1.00  0.79           C  
ATOM   3546  CD2 LEU A 454       1.758  14.982  23.917  1.00  0.79           C  
ATOM   3547  N   ARG A 455       4.315  11.064  22.428  1.00  0.90           N  
ATOM   3548  CA  ARG A 455       4.567   9.642  22.225  1.00  0.90           C  
ATOM   3549  C   ARG A 455       3.680   8.793  23.129  1.00  0.90           C  
ATOM   3550  CB  ARG A 455       6.040   9.315  22.480  1.00  0.89           C  
ATOM   3551  O   ARG A 455       3.671   8.977  24.348  1.00  0.89           O  
ATOM   3552  CG  ARG A 455       6.401   7.859  22.230  1.00  0.89           C  
ATOM   3553  CD  ARG A 455       7.906   7.636  22.268  1.00  0.88           C  
ATOM   3554  NE  ARG A 455       8.430   7.726  23.628  1.00  0.86           N  
ATOM   3555  NH1 ARG A 455      10.048   6.103  23.333  1.00  0.83           N  
ATOM   3556  NH2 ARG A 455       9.831   7.157  25.357  1.00  0.82           N  
ATOM   3557  CZ  ARG A 455       9.435   6.995  24.103  1.00  0.85           C  
ATOM   3558  N   VAL A 456       2.886   7.875  22.559  1.00  0.89           N  
ATOM   3559  CA  VAL A 456       2.062   6.906  23.274  1.00  0.89           C  
ATOM   3560  C   VAL A 456       2.561   5.492  22.988  1.00  0.89           C  
ATOM   3561  CB  VAL A 456       0.572   7.034  22.887  1.00  0.88           C  
ATOM   3562  O   VAL A 456       2.798   5.132  21.832  1.00  0.88           O  
ATOM   3563  CG1 VAL A 456      -0.297   6.158  23.788  1.00  0.85           C  
ATOM   3564  CG2 VAL A 456       0.125   8.492  22.962  1.00  0.84           C  
ATOM   3565  N   ILE A 457       2.712   4.675  24.029  1.00  0.87           N  
ATOM   3566  CA  ILE A 457       3.028   3.255  23.925  1.00  0.87           C  
ATOM   3567  C   ILE A 457       1.905   2.430  24.551  1.00  0.87           C  
ATOM   3568  CB  ILE A 457       4.377   2.925  24.602  1.00  0.86           C  
ATOM   3569  O   ILE A 457       1.703   2.467  25.767  1.00  0.85           O  
ATOM   3570  CG1 ILE A 457       5.507   3.745  23.970  1.00  0.85           C  
ATOM   3571  CG2 ILE A 457       4.673   1.425  24.513  1.00  0.85           C  
ATOM   3572  CD1 ILE A 457       6.863   3.542  24.630  1.00  0.83           C  
ATOM   3573  N   THR A 458       1.231   1.661  23.667  1.00  0.86           N  
ATOM   3574  CA  THR A 458       0.077   0.898  24.132  1.00  0.85           C  
ATOM   3575  C   THR A 458      -0.254  -0.230  23.159  1.00  0.86           C  
ATOM   3576  CB  THR A 458      -1.156   1.804  24.310  1.00  0.84           C  
ATOM   3577  O   THR A 458       0.228  -0.239  22.024  1.00  0.85           O  
ATOM   3578  CG2 THR A 458      -1.548   2.465  22.993  1.00  0.81           C  
ATOM   3579  OG1 THR A 458      -2.256   1.016  24.783  1.00  0.81           O  
ATOM   3580  N   LYS A 459      -1.135  -1.174  23.622  1.00  0.86           N  
ATOM   3581  CA  LYS A 459      -1.763  -2.201  22.796  1.00  0.86           C  
ATOM   3582  C   LYS A 459      -3.207  -1.833  22.464  1.00  0.85           C  
ATOM   3583  CB  LYS A 459      -1.717  -3.558  23.499  1.00  0.85           C  
ATOM   3584  O   LYS A 459      -3.839  -2.474  21.622  1.00  0.84           O  
ATOM   3585  CG  LYS A 459      -0.314  -4.127  23.656  1.00  0.83           C  
ATOM   3586  CD  LYS A 459      -0.345  -5.549  24.200  1.00  0.82           C  
ATOM   3587  CE  LYS A 459       1.053  -6.144  24.291  1.00  0.78           C  
ATOM   3588  NZ  LYS A 459       1.015  -7.597  24.637  1.00  0.77           N  
ATOM   3589  N   SER A 460      -3.665  -0.870  23.174  1.00  0.85           N  
ATOM   3590  CA  SER A 460      -5.042  -0.411  23.023  1.00  0.85           C  
ATOM   3591  C   SER A 460      -5.156   0.645  21.928  1.00  0.86           C  
ATOM   3592  CB  SER A 460      -5.568   0.154  24.344  1.00  0.84           C  
ATOM   3593  O   SER A 460      -4.213   1.403  21.690  1.00  0.85           O  
ATOM   3594  OG  SER A 460      -5.551  -0.838  25.356  1.00  0.78           O  
ATOM   3595  N   PRO A 461      -6.310   0.718  21.270  1.00  0.87           N  
ATOM   3596  CA  PRO A 461      -6.534   1.874  20.400  1.00  0.87           C  
ATOM   3597  C   PRO A 461      -6.427   3.203  21.145  1.00  0.87           C  
ATOM   3598  CB  PRO A 461      -7.957   1.654  19.879  1.00  0.86           C  
ATOM   3599  O   PRO A 461      -6.912   3.323  22.273  1.00  0.86           O  
ATOM   3600  CG  PRO A 461      -8.189   0.183  20.015  1.00  0.85           C  
ATOM   3601  CD  PRO A 461      -7.483  -0.299  21.249  1.00  0.85           C  
ATOM   3602  N   VAL A 462      -5.827   4.166  20.506  1.00  0.87           N  
ATOM   3603  CA  VAL A 462      -5.621   5.498  21.066  1.00  0.87           C  
ATOM   3604  C   VAL A 462      -6.313   6.540  20.191  1.00  0.87           C  
ATOM   3605  CB  VAL A 462      -4.118   5.830  21.203  1.00  0.86           C  
ATOM   3606  O   VAL A 462      -6.170   6.525  18.966  1.00  0.87           O  
ATOM   3607  CG1 VAL A 462      -3.926   7.224  21.799  1.00  0.79           C  
ATOM   3608  CG2 VAL A 462      -3.415   4.778  22.059  1.00  0.79           C  
ATOM   3609  N   THR A 463      -6.999   7.405  20.852  1.00  0.86           N  
ATOM   3610  CA  THR A 463      -7.483   8.637  20.240  1.00  0.86           C  
ATOM   3611  C   THR A 463      -6.912   9.858  20.955  1.00  0.86           C  
ATOM   3612  CB  THR A 463      -9.022   8.702  20.256  1.00  0.85           C  
ATOM   3613  O   THR A 463      -6.927   9.926  22.186  1.00  0.85           O  
ATOM   3614  CG2 THR A 463      -9.528   9.944  19.530  1.00  0.77           C  
ATOM   3615  OG1 THR A 463      -9.551   7.537  19.612  1.00  0.79           O  
ATOM   3616  N   LEU A 464      -6.421  10.744  20.229  1.00  0.85           N  
ATOM   3617  CA  LEU A 464      -5.951  12.035  20.721  1.00  0.85           C  
ATOM   3618  C   LEU A 464      -6.731  13.178  20.080  1.00  0.84           C  
ATOM   3619  CB  LEU A 464      -4.455  12.203  20.442  1.00  0.84           C  
ATOM   3620  O   LEU A 464      -6.831  13.256  18.854  1.00  0.83           O  
ATOM   3621  CG  LEU A 464      -3.529  11.150  21.054  1.00  0.83           C  
ATOM   3622  CD1 LEU A 464      -2.082  11.426  20.661  1.00  0.81           C  
ATOM   3623  CD2 LEU A 464      -3.681  11.121  22.571  1.00  0.81           C  
ATOM   3624  N   SER A 465      -7.313  13.924  20.904  1.00  0.80           N  
ATOM   3625  CA  SER A 465      -8.055  15.109  20.484  1.00  0.79           C  
ATOM   3626  C   SER A 465      -7.712  16.313  21.354  1.00  0.79           C  
ATOM   3627  CB  SER A 465      -9.560  14.845  20.535  1.00  0.78           C  
ATOM   3628  O   SER A 465      -7.055  16.172  22.388  1.00  0.76           O  
ATOM   3629  OG  SER A 465      -9.967  14.501  21.848  1.00  0.73           O  
ATOM   3630  N   GLY A 466      -8.014  17.486  20.932  1.00  0.78           N  
ATOM   3631  CA  GLY A 466      -7.891  18.687  21.743  1.00  0.77           C  
ATOM   3632  C   GLY A 466      -6.504  18.871  22.329  1.00  0.78           C  
ATOM   3633  O   GLY A 466      -6.319  18.772  23.543  1.00  0.74           O  
ATOM   3634  N   CYS A 467      -5.587  19.656  21.872  1.00  0.82           N  
ATOM   3635  CA  CYS A 467      -4.307  20.063  22.439  1.00  0.83           C  
ATOM   3636  C   CYS A 467      -4.265  21.569  22.668  1.00  0.83           C  
ATOM   3637  CB  CYS A 467      -3.157  19.646  21.523  1.00  0.81           C  
ATOM   3638  O   CYS A 467      -4.506  22.349  21.745  1.00  0.80           O  
ATOM   3639  SG  CYS A 467      -1.520  19.992  22.204  1.00  0.84           S  
ATOM   3640  N   GLN A 468      -4.050  21.949  23.875  1.00  0.86           N  
ATOM   3641  CA  GLN A 468      -3.977  23.371  24.193  1.00  0.87           C  
ATOM   3642  C   GLN A 468      -2.810  23.667  25.130  1.00  0.88           C  
ATOM   3643  CB  GLN A 468      -5.288  23.849  24.819  1.00  0.85           C  
ATOM   3644  O   GLN A 468      -2.415  22.812  25.926  1.00  0.87           O  
ATOM   3645  CG  GLN A 468      -5.649  23.132  26.112  1.00  0.80           C  
ATOM   3646  CD  GLN A 468      -7.009  23.539  26.650  1.00  0.79           C  
ATOM   3647  NE2 GLN A 468      -7.353  23.039  27.832  1.00  0.75           N  
ATOM   3648  OE1 GLN A 468      -7.743  24.297  26.008  1.00  0.78           O  
ATOM   3649  N   ILE A 469      -2.281  24.825  25.084  1.00  0.88           N  
ATOM   3650  CA  ILE A 469      -1.193  25.300  25.932  1.00  0.88           C  
ATOM   3651  C   ILE A 469      -1.601  26.603  26.614  1.00  0.88           C  
ATOM   3652  CB  ILE A 469       0.107  25.503  25.122  1.00  0.86           C  
ATOM   3653  O   ILE A 469      -2.249  27.456  26.002  1.00  0.86           O  
ATOM   3654  CG1 ILE A 469      -0.123  26.507  23.986  1.00  0.72           C  
ATOM   3655  CG2 ILE A 469       0.617  24.166  24.575  1.00  0.71           C  
ATOM   3656  CD1 ILE A 469       1.149  26.920  23.258  1.00  0.69           C  
ATOM   3657  N   ARG A 470      -1.261  26.813  27.754  1.00  0.88           N  
ATOM   3658  CA  ARG A 470      -1.357  28.080  28.472  1.00  0.89           C  
ATOM   3659  C   ARG A 470       0.003  28.764  28.561  1.00  0.88           C  
ATOM   3660  CB  ARG A 470      -1.927  27.861  29.875  1.00  0.86           C  
ATOM   3661  O   ARG A 470       0.946  28.211  29.129  1.00  0.86           O  
ATOM   3662  CG  ARG A 470      -3.379  27.411  29.888  1.00  0.80           C  
ATOM   3663  CD  ARG A 470      -3.947  27.378  31.300  1.00  0.78           C  
ATOM   3664  NE  ARG A 470      -3.368  26.294  32.088  1.00  0.73           N  
ATOM   3665  NH1 ARG A 470      -4.589  26.751  33.995  1.00  0.63           N  
ATOM   3666  NH2 ARG A 470      -3.097  25.010  33.974  1.00  0.59           N  
ATOM   3667  CZ  ARG A 470      -3.686  26.021  33.351  1.00  0.72           C  
ATOM   3668  N   ILE A 471       0.053  30.001  28.048  1.00  0.87           N  
ATOM   3669  CA  ILE A 471       1.288  30.764  27.901  1.00  0.86           C  
ATOM   3670  C   ILE A 471       1.175  32.082  28.662  1.00  0.85           C  
ATOM   3671  CB  ILE A 471       1.615  31.029  26.414  1.00  0.84           C  
ATOM   3672  O   ILE A 471       0.110  32.705  28.682  1.00  0.82           O  
ATOM   3673  CG1 ILE A 471       1.663  29.710  25.634  1.00  0.76           C  
ATOM   3674  CG2 ILE A 471       2.935  31.794  26.280  1.00  0.76           C  
ATOM   3675  CD1 ILE A 471       1.865  29.885  24.135  1.00  0.74           C  
ATOM   3676  N   GLU A 472       2.278  32.535  29.073  1.00  0.85           N  
ATOM   3677  CA  GLU A 472       2.540  33.888  29.556  1.00  0.84           C  
ATOM   3678  C   GLU A 472       3.695  34.532  28.794  1.00  0.82           C  
ATOM   3679  CB  GLU A 472       2.844  33.874  31.057  1.00  0.81           C  
ATOM   3680  O   GLU A 472       4.711  33.884  28.532  1.00  0.78           O  
ATOM   3681  CG  GLU A 472       2.933  35.260  31.679  1.00  0.75           C  
ATOM   3682  CD  GLU A 472       3.170  35.230  33.180  1.00  0.73           C  
ATOM   3683  OE1 GLU A 472       3.522  34.155  33.717  1.00  0.72           O  
ATOM   3684  OE2 GLU A 472       3.003  36.289  33.825  1.00  0.69           O  
TER    3685      GLU A 472
END
