# Supplementary material for: DepoScope: Accurate phage depolymerase annotation and domain delineation using large language models
Source: PLoS Comput Biol. 2024 Aug 5;20(8):e1011831. doi: 10.1371/journal.pcbi.1011831 (PMC11326577; doi:10.1371/journal.pcbi.1011831)
Supplement: S1 Data — (ZIP) [file pcbi.1011831.s003.zip › FN_FP_deposcope_032024/False_positives/HQ632825.1__AGN12240.pdb]

PARENT N/A
ATOM      1  N   MET A   1     -12.102  22.016  16.692  1.00  0.17           N  
ATOM      2  CA  MET A   1     -12.106  21.865  18.145  1.00  0.22           C  
ATOM      3  C   MET A   1     -11.825  23.197  18.832  1.00  0.15           C  
ATOM      4  CB  MET A   1     -11.072  20.824  18.580  1.00  0.15           C  
ATOM      5  O   MET A   1     -10.815  23.844  18.552  1.00  0.14           O  
ATOM      6  CG  MET A   1     -11.545  19.927  19.712  1.00  0.12           C  
ATOM      7  SD  MET A   1     -10.273  18.705  20.219  1.00  0.16           S  
ATOM      8  CE  MET A   1     -11.224  17.168  20.060  1.00  0.11           C  
ATOM      9  N   PRO A   2     -12.723  23.975  19.525  1.00  0.26           N  
ATOM     10  CA  PRO A   2     -12.399  25.136  20.357  1.00  0.25           C  
ATOM     11  C   PRO A   2     -11.297  24.845  21.373  1.00  0.26           C  
ATOM     12  CB  PRO A   2     -13.723  25.446  21.061  1.00  0.24           C  
ATOM     13  O   PRO A   2     -11.232  23.740  21.918  1.00  0.25           O  
ATOM     14  CG  PRO A   2     -14.607  24.284  20.741  1.00  0.24           C  
ATOM     15  CD  PRO A   2     -13.908  23.416  19.734  1.00  0.28           C  
ATOM     16  N   LEU A   3      -9.969  25.410  21.134  1.00  0.26           N  
ATOM     17  CA  LEU A   3      -8.815  25.361  22.025  1.00  0.28           C  
ATOM     18  C   LEU A   3      -9.182  24.710  23.355  1.00  0.26           C  
ATOM     19  CB  LEU A   3      -8.264  26.769  22.267  1.00  0.26           C  
ATOM     20  O   LEU A   3      -8.386  23.959  23.924  1.00  0.26           O  
ATOM     21  CG  LEU A   3      -7.031  27.164  21.453  1.00  0.26           C  
ATOM     22  CD1 LEU A   3      -7.170  28.593  20.941  1.00  0.23           C  
ATOM     23  CD2 LEU A   3      -5.765  27.011  22.290  1.00  0.27           C  
ATOM     24  N   ASN A   4     -10.326  24.823  23.857  1.00  0.24           N  
ATOM     25  CA  ASN A   4     -10.786  24.253  25.119  1.00  0.25           C  
ATOM     26  C   ASN A   4     -11.059  22.757  24.992  1.00  0.24           C  
ATOM     27  CB  ASN A   4     -12.038  24.982  25.612  1.00  0.22           C  
ATOM     28  O   ASN A   4     -11.061  22.035  25.991  1.00  0.23           O  
ATOM     29  CG  ASN A   4     -13.045  25.227  24.506  1.00  0.23           C  
ATOM     30  ND2 ASN A   4     -14.284  25.514  24.885  1.00  0.19           N  
ATOM     31  OD1 ASN A   4     -12.712  25.157  23.320  1.00  0.26           O  
ATOM     32  N   LYS A   5     -11.207  22.325  23.792  1.00  0.25           N  
ATOM     33  CA  LYS A   5     -11.257  20.874  23.637  1.00  0.24           C  
ATOM     34  C   LYS A   5      -9.869  20.302  23.361  1.00  0.25           C  
ATOM     35  CB  LYS A   5     -12.216  20.488  22.509  1.00  0.23           C  
ATOM     36  O   LYS A   5      -9.593  19.145  23.685  1.00  0.24           O  
ATOM     37  CG  LYS A   5     -13.686  20.544  22.900  1.00  0.22           C  
ATOM     38  CD  LYS A   5     -14.565  19.850  21.868  1.00  0.24           C  
ATOM     39  CE  LYS A   5     -16.032  19.874  22.276  1.00  0.21           C  
ATOM     40  NZ  LYS A   5     -16.884  19.099  21.325  1.00  0.21           N  
ATOM     41  N   LEU A   6      -8.883  21.094  22.891  1.00  0.31           N  
ATOM     42  CA  LEU A   6      -7.429  20.992  22.937  1.00  0.33           C  
ATOM     43  C   LEU A   6      -6.913  21.206  24.356  1.00  0.31           C  
ATOM     44  CB  LEU A   6      -6.790  22.011  21.990  1.00  0.29           C  
ATOM     45  O   LEU A   6      -6.001  20.505  24.802  1.00  0.30           O  
ATOM     46  CG  LEU A   6      -5.681  21.486  21.076  1.00  0.29           C  
ATOM     47  CD1 LEU A   6      -6.209  21.298  19.658  1.00  0.27           C  
ATOM     48  CD2 LEU A   6      -4.486  22.433  21.087  1.00  0.30           C  
ATOM     49  N   GLU A   7      -7.548  22.139  25.154  1.00  0.28           N  
ATOM     50  CA  GLU A   7      -7.201  22.319  26.560  1.00  0.29           C  
ATOM     51  C   GLU A   7      -7.451  21.043  27.358  1.00  0.27           C  
ATOM     52  CB  GLU A   7      -7.992  23.482  27.165  1.00  0.26           C  
ATOM     53  O   GLU A   7      -6.637  20.663  28.203  1.00  0.26           O  
ATOM     54  CG  GLU A   7      -7.235  24.802  27.175  1.00  0.26           C  
ATOM     55  CD  GLU A   7      -8.003  25.929  27.846  1.00  0.32           C  
ATOM     56  OE1 GLU A   7      -9.208  25.752  28.139  1.00  0.42           O  
ATOM     57  OE2 GLU A   7      -7.396  26.998  28.081  1.00  0.36           O  
ATOM     58  N   ASN A   8      -8.502  20.321  27.012  1.00  0.29           N  
ATOM     59  CA  ASN A   8      -8.730  19.079  27.743  1.00  0.30           C  
ATOM     60  C   ASN A   8      -7.953  17.917  27.130  1.00  0.29           C  
ATOM     61  CB  ASN A   8     -10.224  18.751  27.792  1.00  0.27           C  
ATOM     62  O   ASN A   8      -7.547  16.994  27.838  1.00  0.27           O  
ATOM     63  CG  ASN A   8     -10.965  19.560  28.838  1.00  0.26           C  
ATOM     64  ND2 ASN A   8     -12.267  19.731  28.642  1.00  0.29           N  
ATOM     65  OD1 ASN A   8     -10.372  20.028  29.813  1.00  0.31           O  
ATOM     66  N   PHE A   9      -7.548  17.872  25.747  1.00  0.31           N  
ATOM     67  CA  PHE A   9      -6.478  17.068  25.169  1.00  0.33           C  
ATOM     68  C   PHE A   9      -5.113  17.591  25.602  1.00  0.31           C  
ATOM     69  CB  PHE A   9      -6.575  17.060  23.640  1.00  0.30           C  
ATOM     70  O   PHE A   9      -4.241  16.813  25.994  1.00  0.31           O  
ATOM     71  CG  PHE A   9      -5.777  15.964  22.987  1.00  0.29           C  
ATOM     72  CD1 PHE A   9      -6.328  14.703  22.797  1.00  0.28           C  
ATOM     73  CD2 PHE A   9      -4.475  16.195  22.563  1.00  0.31           C  
ATOM     74  CE1 PHE A   9      -5.592  13.686  22.192  1.00  0.30           C  
ATOM     75  CE2 PHE A   9      -3.733  15.185  21.958  1.00  0.33           C  
ATOM     76  CZ  PHE A   9      -4.293  13.931  21.774  1.00  0.28           C  
ATOM     77  N   ILE A  10      -4.893  18.933  25.468  1.00  0.33           N  
ATOM     78  CA  ILE A  10      -3.704  19.639  25.933  1.00  0.35           C  
ATOM     79  C   ILE A  10      -3.545  19.446  27.439  1.00  0.33           C  
ATOM     80  CB  ILE A  10      -3.771  21.144  25.590  1.00  0.31           C  
ATOM     81  O   ILE A  10      -2.447  19.160  27.922  1.00  0.32           O  
ATOM     82  CG1 ILE A  10      -3.741  21.347  24.070  1.00  0.30           C  
ATOM     83  CG2 ILE A  10      -2.627  21.904  26.267  1.00  0.29           C  
ATOM     84  CD1 ILE A  10      -4.027  22.777  23.631  1.00  0.29           C  
ATOM     85  N   LYS A  11      -4.642  19.398  28.167  1.00  0.30           N  
ATOM     86  CA  LYS A  11      -4.584  19.133  29.602  1.00  0.31           C  
ATOM     87  C   LYS A  11      -4.310  17.657  29.877  1.00  0.30           C  
ATOM     88  CB  LYS A  11      -5.887  19.559  30.279  1.00  0.29           C  
ATOM     89  O   LYS A  11      -3.692  17.314  30.888  1.00  0.29           O  
ATOM     90  CG  LYS A  11      -5.817  20.922  30.953  1.00  0.28           C  
ATOM     91  CD  LYS A  11      -7.138  21.284  31.620  1.00  0.32           C  
ATOM     92  CE  LYS A  11      -7.074  22.654  32.282  1.00  0.28           C  
ATOM     93  NZ  LYS A  11      -8.396  23.059  32.846  1.00  0.31           N  
ATOM     94  N   ASN A  12      -4.668  16.809  28.844  1.00  0.29           N  
ATOM     95  CA  ASN A  12      -4.433  15.385  29.056  1.00  0.31           C  
ATOM     96  C   ASN A  12      -3.198  14.902  28.300  1.00  0.29           C  
ATOM     97  CB  ASN A  12      -5.660  14.570  28.641  1.00  0.27           C  
ATOM     98  O   ASN A  12      -2.844  13.724  28.369  1.00  0.28           O  
ATOM     99  CG  ASN A  12      -6.804  14.694  29.629  1.00  0.26           C  
ATOM    100  ND2 ASN A  12      -8.023  14.462  29.157  1.00  0.27           N  
ATOM    101  OD1 ASN A  12      -6.593  14.995  30.807  1.00  0.30           O  
ATOM    102  N   SER A  13      -2.387  15.766  27.433  1.00  0.32           N  
ATOM    103  CA  SER A  13      -1.012  15.661  26.956  1.00  0.33           C  
ATOM    104  C   SER A  13      -0.035  16.287  27.946  1.00  0.32           C  
ATOM    105  CB  SER A  13      -0.865  16.331  25.590  1.00  0.30           C  
ATOM    106  O   SER A  13       0.009  17.510  28.094  1.00  0.31           O  
ATOM    107  OG  SER A  13      -1.374  17.653  25.620  1.00  0.29           O  
ATOM    108  N   GLU A  14      -0.002  15.966  29.193  1.00  0.31           N  
ATOM    109  CA  GLU A  14       1.006  16.299  30.195  1.00  0.33           C  
ATOM    110  C   GLU A  14       2.387  16.447  29.561  1.00  0.31           C  
ATOM    111  CB  GLU A  14       1.044  15.235  31.295  1.00  0.28           C  
ATOM    112  O   GLU A  14       3.048  15.451  29.262  1.00  0.30           O  
ATOM    113  CG  GLU A  14      -0.186  15.235  32.192  1.00  0.27           C  
ATOM    114  CD  GLU A  14      -0.074  14.271  33.363  1.00  0.30           C  
ATOM    115  OE1 GLU A  14       0.889  13.472  33.401  1.00  0.33           O  
ATOM    116  OE2 GLU A  14      -0.957  14.315  34.248  1.00  0.29           O  
ATOM    117  N   GLY A  15       2.428  17.271  28.532  1.00  0.44           N  
ATOM    118  CA  GLY A  15       3.683  17.681  27.923  1.00  0.45           C  
ATOM    119  C   GLY A  15       3.672  19.122  27.447  1.00  0.44           C  
ATOM    120  O   GLY A  15       2.675  19.828  27.613  1.00  0.43           O  
ATOM    121  N   ARG A  16       4.698  19.889  27.548  1.00  0.61           N  
ATOM    122  CA  ARG A  16       4.931  21.224  27.006  1.00  0.62           C  
ATOM    123  C   ARG A  16       4.229  21.399  25.663  1.00  0.61           C  
ATOM    124  CB  ARG A  16       6.430  21.488  26.852  1.00  0.60           C  
ATOM    125  O   ARG A  16       4.270  20.507  24.814  1.00  0.60           O  
ATOM    126  CG  ARG A  16       6.784  22.959  26.701  1.00  0.59           C  
ATOM    127  CD  ARG A  16       8.289  23.185  26.759  1.00  0.59           C  
ATOM    128  NE  ARG A  16       8.617  24.605  26.850  1.00  0.52           N  
ATOM    129  NH1 ARG A  16      10.902  24.281  26.964  1.00  0.43           N  
ATOM    130  NH2 ARG A  16      10.035  26.403  27.023  1.00  0.39           N  
ATOM    131  CZ  ARG A  16       9.851  25.093  26.946  1.00  0.52           C  
ATOM    132  N   ILE A  17       3.423  22.453  25.719  1.00  0.68           N  
ATOM    133  CA  ILE A  17       2.763  22.914  24.502  1.00  0.69           C  
ATOM    134  C   ILE A  17       3.632  23.963  23.811  1.00  0.69           C  
ATOM    135  CB  ILE A  17       1.362  23.492  24.803  1.00  0.66           C  
ATOM    136  O   ILE A  17       4.024  24.957  24.427  1.00  0.67           O  
ATOM    137  CG1 ILE A  17       0.497  22.449  25.519  1.00  0.60           C  
ATOM    138  CG2 ILE A  17       0.688  23.971  23.514  1.00  0.60           C  
ATOM    139  CD1 ILE A  17      -0.864  22.970  25.960  1.00  0.59           C  
ATOM    140  N   LEU A  18       4.197  23.635  22.604  1.00  0.76           N  
ATOM    141  CA  LEU A  18       4.865  24.578  21.713  1.00  0.77           C  
ATOM    142  C   LEU A  18       3.900  25.102  20.655  1.00  0.77           C  
ATOM    143  CB  LEU A  18       6.070  23.916  21.039  1.00  0.76           C  
ATOM    144  O   LEU A  18       3.205  24.321  20.000  1.00  0.77           O  
ATOM    145  CG  LEU A  18       7.137  23.342  21.971  1.00  0.74           C  
ATOM    146  CD1 LEU A  18       8.245  22.676  21.161  1.00  0.72           C  
ATOM    147  CD2 LEU A  18       7.708  24.434  22.869  1.00  0.72           C  
ATOM    148  N   TYR A  19       3.653  26.503  20.540  1.00  0.76           N  
ATOM    149  CA  TYR A  19       2.763  27.133  19.572  1.00  0.78           C  
ATOM    150  C   TYR A  19       3.513  27.495  18.296  1.00  0.77           C  
ATOM    151  CB  TYR A  19       2.116  28.385  20.171  1.00  0.75           C  
ATOM    152  O   TYR A  19       4.582  28.108  18.349  1.00  0.76           O  
ATOM    153  CG  TYR A  19       1.285  28.111  21.400  1.00  0.73           C  
ATOM    154  CD1 TYR A  19      -0.038  27.688  21.290  1.00  0.70           C  
ATOM    155  CD2 TYR A  19       1.820  28.273  22.673  1.00  0.72           C  
ATOM    156  CE1 TYR A  19      -0.809  27.436  22.420  1.00  0.73           C  
ATOM    157  CE2 TYR A  19       1.058  28.024  23.811  1.00  0.72           C  
ATOM    158  OH  TYR A  19      -1.011  27.357  24.796  1.00  0.67           O  
ATOM    159  CZ  TYR A  19      -0.253  27.606  23.674  1.00  0.70           C  
ATOM    160  N   VAL A  20       3.050  26.951  17.148  1.00  0.79           N  
ATOM    161  CA  VAL A  20       3.580  27.299  15.834  1.00  0.80           C  
ATOM    162  C   VAL A  20       2.509  28.021  15.019  1.00  0.79           C  
ATOM    163  CB  VAL A  20       4.076  26.049  15.073  1.00  0.79           C  
ATOM    164  O   VAL A  20       1.431  27.473  14.775  1.00  0.77           O  
ATOM    165  CG1 VAL A  20       4.757  26.447  13.765  1.00  0.76           C  
ATOM    166  CG2 VAL A  20       5.027  25.235  15.948  1.00  0.75           C  
ATOM    167  N   ASN A  21       2.590  29.377  14.705  1.00  0.77           N  
ATOM    168  CA  ASN A  21       1.703  30.202  13.891  1.00  0.78           C  
ATOM    169  C   ASN A  21       2.436  30.804  12.696  1.00  0.76           C  
ATOM    170  CB  ASN A  21       1.070  31.307  14.739  1.00  0.75           C  
ATOM    171  O   ASN A  21       3.172  31.781  12.842  1.00  0.75           O  
ATOM    172  CG  ASN A  21       0.025  32.100  13.980  1.00  0.73           C  
ATOM    173  ND2 ASN A  21      -0.667  32.992  14.679  1.00  0.78           N  
ATOM    174  OD1 ASN A  21      -0.160  31.912  12.774  1.00  0.76           O  
ATOM    175  N   PRO A  22       2.269  30.045  11.494  1.00  0.75           N  
ATOM    176  CA  PRO A  22       3.004  30.575  10.343  1.00  0.76           C  
ATOM    177  C   PRO A  22       2.490  31.941   9.894  1.00  0.74           C  
ATOM    178  CB  PRO A  22       2.769  29.520   9.259  1.00  0.74           C  
ATOM    179  O   PRO A  22       3.164  32.638   9.131  1.00  0.72           O  
ATOM    180  CG  PRO A  22       1.433  28.932   9.581  1.00  0.72           C  
ATOM    181  CD  PRO A  22       1.281  28.883  11.075  1.00  0.72           C  
ATOM    182  N   ASN A  23       1.259  32.352  10.488  1.00  0.73           N  
ATOM    183  CA  ASN A  23       0.614  33.588  10.056  1.00  0.75           C  
ATOM    184  C   ASN A  23       0.802  34.706  11.077  1.00  0.70           C  
ATOM    185  CB  ASN A  23      -0.875  33.353   9.793  1.00  0.70           C  
ATOM    186  O   ASN A  23       0.411  35.848  10.832  1.00  0.67           O  
ATOM    187  CG  ASN A  23      -1.121  32.376   8.660  1.00  0.67           C  
ATOM    188  ND2 ASN A  23      -2.026  31.430   8.879  1.00  0.72           N  
ATOM    189  OD1 ASN A  23      -0.502  32.471   7.597  1.00  0.69           O  
ATOM    190  N   ASP A  24       1.475  34.456  12.200  1.00  0.67           N  
ATOM    191  CA  ASP A  24       1.802  35.514  13.152  1.00  0.69           C  
ATOM    192  C   ASP A  24       3.100  36.219  12.765  1.00  0.66           C  
ATOM    193  CB  ASP A  24       1.915  34.946  14.568  1.00  0.65           C  
ATOM    194  O   ASP A  24       4.148  35.580  12.645  1.00  0.63           O  
ATOM    195  CG  ASP A  24       1.937  36.022  15.639  1.00  0.61           C  
ATOM    196  OD1 ASP A  24       2.333  37.170  15.342  1.00  0.64           O  
ATOM    197  OD2 ASP A  24       1.559  35.719  16.791  1.00  0.76           O  
ATOM    198  N   LEU A  25       3.032  37.542  12.283  1.00  0.40           N  
ATOM    199  CA  LEU A  25       4.145  38.369  11.830  1.00  0.40           C  
ATOM    200  C   LEU A  25       5.171  38.557  12.943  1.00  0.39           C  
ATOM    201  CB  LEU A  25       3.640  39.733  11.351  1.00  0.38           C  
ATOM    202  O   LEU A  25       6.356  38.766  12.672  1.00  0.38           O  
ATOM    203  CG  LEU A  25       2.760  39.728  10.099  1.00  0.35           C  
ATOM    204  CD1 LEU A  25       2.269  41.139   9.792  1.00  0.29           C  
ATOM    205  CD2 LEU A  25       3.523  39.152   8.911  1.00  0.35           C  
ATOM    206  N   ASP A  26       4.695  38.388  14.251  1.00  0.50           N  
ATOM    207  CA  ASP A  26       5.607  38.512  15.384  1.00  0.50           C  
ATOM    208  C   ASP A  26       6.157  37.149  15.798  1.00  0.49           C  
ATOM    209  CB  ASP A  26       4.904  39.177  16.569  1.00  0.46           C  
ATOM    210  O   ASP A  26       6.975  37.056  16.716  1.00  0.48           O  
ATOM    211  CG  ASP A  26       4.549  40.631  16.308  1.00  0.43           C  
ATOM    212  OD1 ASP A  26       5.297  41.320  15.581  1.00  0.51           O  
ATOM    213  OD2 ASP A  26       3.514  41.091  16.835  1.00  0.65           O  
ATOM    214  N   ALA A  27       5.696  36.102  15.025  1.00  0.62           N  
ATOM    215  CA  ALA A  27       6.305  34.786  15.205  1.00  0.63           C  
ATOM    216  C   ALA A  27       7.710  34.747  14.611  1.00  0.62           C  
ATOM    217  CB  ALA A  27       5.432  33.706  14.571  1.00  0.58           C  
ATOM    218  O   ALA A  27       7.903  35.062  13.434  1.00  0.58           O  
ATOM    219  N   THR A  28       8.785  34.713  15.383  1.00  0.49           N  
ATOM    220  CA  THR A  28      10.189  34.559  15.018  1.00  0.50           C  
ATOM    221  C   THR A  28      10.726  33.212  15.493  1.00  0.49           C  
ATOM    222  CB  THR A  28      11.047  35.694  15.608  1.00  0.47           C  
ATOM    223  O   THR A  28      10.336  32.721  16.554  1.00  0.48           O  
ATOM    224  CG2 THR A  28      10.575  37.056  15.110  1.00  0.41           C  
ATOM    225  OG1 THR A  28      10.955  35.661  17.037  1.00  0.45           O  
ATOM    226  N   ASP A  29      11.478  32.382  14.682  1.00  0.58           N  
ATOM    227  CA  ASP A  29      12.206  31.168  15.040  1.00  0.57           C  
ATOM    228  C   ASP A  29      13.485  31.500  15.804  1.00  0.56           C  
ATOM    229  CB  ASP A  29      12.536  30.352  13.788  1.00  0.51           C  
ATOM    230  O   ASP A  29      14.296  30.614  16.082  1.00  0.51           O  
ATOM    231  CG  ASP A  29      11.318  29.682  13.178  1.00  0.47           C  
ATOM    232  OD1 ASP A  29      10.298  29.515  13.881  1.00  0.55           O  
ATOM    233  OD2 ASP A  29      11.380  29.314  11.985  1.00  0.69           O  
ATOM    234  N   GLY A  30      13.659  32.989  16.148  1.00  0.44           N  
ATOM    235  CA  GLY A  30      14.974  33.500  16.499  1.00  0.44           C  
ATOM    236  C   GLY A  30      15.110  33.836  17.972  1.00  0.44           C  
ATOM    237  O   GLY A  30      16.202  34.164  18.441  1.00  0.40           O  
ATOM    238  N   ILE A  31      14.073  33.693  18.823  1.00  0.33           N  
ATOM    239  CA  ILE A  31      14.199  34.085  20.223  1.00  0.34           C  
ATOM    240  C   ILE A  31      13.882  32.894  21.123  1.00  0.33           C  
ATOM    241  CB  ILE A  31      13.272  35.275  20.562  1.00  0.29           C  
ATOM    242  O   ILE A  31      12.880  32.204  20.921  1.00  0.31           O  
ATOM    243  CG1 ILE A  31      13.491  36.422  19.568  1.00  0.26           C  
ATOM    244  CG2 ILE A  31      13.502  35.745  22.001  1.00  0.27           C  
ATOM    245  CD1 ILE A  31      12.527  37.587  19.746  1.00  0.23           C  
ATOM    246  N   GLU A  32      14.873  32.475  21.955  1.00  0.35           N  
ATOM    247  CA  GLU A  32      14.594  31.774  23.204  1.00  0.36           C  
ATOM    248  C   GLU A  32      13.304  32.278  23.844  1.00  0.35           C  
ATOM    249  CB  GLU A  32      15.762  31.931  24.182  1.00  0.32           C  
ATOM    250  O   GLU A  32      13.067  33.486  23.908  1.00  0.33           O  
ATOM    251  CG  GLU A  32      16.746  30.771  24.156  1.00  0.30           C  
ATOM    252  CD  GLU A  32      17.890  30.932  25.144  1.00  0.35           C  
ATOM    253  OE1 GLU A  32      17.967  31.985  25.817  1.00  0.43           O  
ATOM    254  OE2 GLU A  32      18.717  29.998  25.246  1.00  0.36           O  
ATOM    255  N   ASN A  33      12.356  31.475  24.052  1.00  0.41           N  
ATOM    256  CA  ASN A  33      11.042  31.549  24.683  1.00  0.41           C  
ATOM    257  C   ASN A  33       9.955  31.909  23.674  1.00  0.41           C  
ATOM    258  CB  ASN A  33      11.055  32.558  25.833  1.00  0.37           C  
ATOM    259  O   ASN A  33       8.812  32.169  24.053  1.00  0.38           O  
ATOM    260  CG  ASN A  33      11.932  32.117  26.987  1.00  0.34           C  
ATOM    261  ND2 ASN A  33      12.593  33.074  27.629  1.00  0.35           N  
ATOM    262  OD1 ASN A  33      12.016  30.927  27.300  1.00  0.37           O  
ATOM    263  N   GLN A  34      10.211  31.998  22.382  1.00  0.46           N  
ATOM    264  CA  GLN A  34       9.233  31.866  21.307  1.00  0.48           C  
ATOM    265  C   GLN A  34       8.732  30.430  21.192  1.00  0.45           C  
ATOM    266  CB  GLN A  34       9.834  32.321  19.976  1.00  0.44           C  
ATOM    267  O   GLN A  34       9.475  29.484  21.461  1.00  0.44           O  
ATOM    268  CG  GLN A  34       9.154  33.547  19.381  1.00  0.41           C  
ATOM    269  CD  GLN A  34       9.761  33.969  18.056  1.00  0.48           C  
ATOM    270  NE2 GLN A  34       9.154  34.963  17.416  1.00  0.40           N  
ATOM    271  OE1 GLN A  34      10.767  33.408  17.612  1.00  0.54           O  
ATOM    272  N   GLY A  35       7.574  30.329  21.197  1.00  0.71           N  
ATOM    273  CA  GLY A  35       6.748  29.147  21.011  1.00  0.72           C  
ATOM    274  C   GLY A  35       6.097  28.666  22.294  1.00  0.71           C  
ATOM    275  O   GLY A  35       5.203  27.817  22.262  1.00  0.67           O  
ATOM    276  N   ASN A  36       6.613  29.274  23.502  1.00  0.64           N  
ATOM    277  CA  ASN A  36       6.054  28.854  24.783  1.00  0.66           C  
ATOM    278  C   ASN A  36       4.838  29.693  25.166  1.00  0.63           C  
ATOM    279  CB  ASN A  36       7.117  28.928  25.882  1.00  0.61           C  
ATOM    280  O   ASN A  36       4.291  29.538  26.259  1.00  0.62           O  
ATOM    281  CG  ASN A  36       8.168  27.844  25.750  1.00  0.58           C  
ATOM    282  ND2 ASN A  36       9.363  28.110  26.266  1.00  0.57           N  
ATOM    283  OD1 ASN A  36       7.910  26.776  25.189  1.00  0.56           O  
ATOM    284  N   SER A  37       4.450  30.670  24.292  1.00  0.66           N  
ATOM    285  CA  SER A  37       3.314  31.551  24.538  1.00  0.68           C  
ATOM    286  C   SER A  37       2.507  31.781  23.264  1.00  0.67           C  
ATOM    287  CB  SER A  37       3.786  32.892  25.101  1.00  0.65           C  
ATOM    288  O   SER A  37       3.070  31.844  22.169  1.00  0.68           O  
ATOM    289  OG  SER A  37       2.743  33.851  25.059  1.00  0.63           O  
ATOM    290  N   LEU A  38       1.182  31.835  23.347  1.00  0.62           N  
ATOM    291  CA  LEU A  38       0.229  32.090  22.273  1.00  0.65           C  
ATOM    292  C   LEU A  38       0.560  33.392  21.551  1.00  0.61           C  
ATOM    293  CB  LEU A  38      -1.198  32.146  22.823  1.00  0.60           C  
ATOM    294  O   LEU A  38       0.323  33.517  20.347  1.00  0.59           O  
ATOM    295  CG  LEU A  38      -1.885  30.801  23.064  1.00  0.56           C  
ATOM    296  CD1 LEU A  38      -2.981  30.946  24.115  1.00  0.51           C  
ATOM    297  CD2 LEU A  38      -2.457  30.252  21.761  1.00  0.53           C  
ATOM    298  N   THR A  39       1.186  34.272  22.381  1.00  0.56           N  
ATOM    299  CA  THR A  39       1.494  35.611  21.892  1.00  0.58           C  
ATOM    300  C   THR A  39       2.875  35.646  21.243  1.00  0.55           C  
ATOM    301  CB  THR A  39       1.432  36.649  23.029  1.00  0.55           C  
ATOM    302  O   THR A  39       3.250  36.643  20.623  1.00  0.55           O  
ATOM    303  CG2 THR A  39       0.016  36.773  23.583  1.00  0.49           C  
ATOM    304  OG1 THR A  39       2.312  36.245  24.085  1.00  0.58           O  
ATOM    305  N   LYS A  40       3.674  34.721  21.410  1.00  0.65           N  
ATOM    306  CA  LYS A  40       4.986  34.528  20.801  1.00  0.65           C  
ATOM    307  C   LYS A  40       5.140  33.108  20.263  1.00  0.65           C  
ATOM    308  CB  LYS A  40       6.096  34.829  21.809  1.00  0.62           C  
ATOM    309  O   LYS A  40       5.884  32.303  20.826  1.00  0.64           O  
ATOM    310  CG  LYS A  40       6.127  36.275  22.282  1.00  0.59           C  
ATOM    311  CD  LYS A  40       7.332  36.546  23.173  1.00  0.60           C  
ATOM    312  CE  LYS A  40       7.350  37.986  23.668  1.00  0.58           C  
ATOM    313  NZ  LYS A  40       8.595  38.294  24.433  1.00  0.52           N  
ATOM    314  N   PRO A  41       4.246  32.732  19.291  1.00  0.74           N  
ATOM    315  CA  PRO A  41       4.436  31.414  18.683  1.00  0.75           C  
ATOM    316  C   PRO A  41       5.727  31.318  17.874  1.00  0.74           C  
ATOM    317  CB  PRO A  41       3.211  31.264  17.776  1.00  0.73           C  
ATOM    318  O   PRO A  41       6.285  32.342  17.471  1.00  0.73           O  
ATOM    319  CG  PRO A  41       2.865  32.660  17.369  1.00  0.74           C  
ATOM    320  CD  PRO A  41       3.173  33.581  18.514  1.00  0.75           C  
ATOM    321  N   PHE A  42       6.280  30.026  17.715  1.00  0.77           N  
ATOM    322  CA  PHE A  42       7.248  29.787  16.651  1.00  0.78           C  
ATOM    323  C   PHE A  42       6.624  30.044  15.284  1.00  0.78           C  
ATOM    324  CB  PHE A  42       7.786  28.354  16.722  1.00  0.76           C  
ATOM    325  O   PHE A  42       5.420  29.851  15.099  1.00  0.77           O  
ATOM    326  CG  PHE A  42       8.633  28.084  17.935  1.00  0.76           C  
ATOM    327  CD1 PHE A  42       9.763  28.850  18.197  1.00  0.73           C  
ATOM    328  CD2 PHE A  42       8.300  27.062  18.815  1.00  0.74           C  
ATOM    329  CE1 PHE A  42      10.549  28.601  19.319  1.00  0.75           C  
ATOM    330  CE2 PHE A  42       9.081  26.808  19.939  1.00  0.74           C  
ATOM    331  CZ  PHE A  42      10.205  27.578  20.189  1.00  0.72           C  
ATOM    332  N   LYS A  43       7.418  30.531  14.328  1.00  0.73           N  
ATOM    333  CA  LYS A  43       7.011  30.747  12.942  1.00  0.74           C  
ATOM    334  C   LYS A  43       6.950  29.430  12.175  1.00  0.73           C  
ATOM    335  CB  LYS A  43       7.969  31.716  12.246  1.00  0.70           C  
ATOM    336  O   LYS A  43       6.045  29.218  11.365  1.00  0.72           O  
ATOM    337  CG  LYS A  43       7.531  32.120  10.846  1.00  0.67           C  
ATOM    338  CD  LYS A  43       8.296  33.341  10.352  1.00  0.65           C  
ATOM    339  CE  LYS A  43       7.781  33.815   9.000  1.00  0.62           C  
ATOM    340  NZ  LYS A  43       8.389  35.120   8.602  1.00  0.57           N  
ATOM    341  N   THR A  44       7.940  28.531  12.432  1.00  0.70           N  
ATOM    342  CA  THR A  44       8.036  27.319  11.626  1.00  0.72           C  
ATOM    343  C   THR A  44       7.858  26.077  12.494  1.00  0.71           C  
ATOM    344  CB  THR A  44       9.386  27.244  10.889  1.00  0.69           C  
ATOM    345  O   THR A  44       8.376  26.013  13.611  1.00  0.72           O  
ATOM    346  CG2 THR A  44       9.606  28.476  10.017  1.00  0.63           C  
ATOM    347  OG1 THR A  44      10.445  27.157  11.850  1.00  0.66           O  
ATOM    348  N   LEU A  45       7.027  24.984  12.024  1.00  0.72           N  
ATOM    349  CA  LEU A  45       6.879  23.687  12.673  1.00  0.72           C  
ATOM    350  C   LEU A  45       8.238  23.035  12.903  1.00  0.71           C  
ATOM    351  CB  LEU A  45       5.993  22.764  11.832  1.00  0.70           C  
ATOM    352  O   LEU A  45       8.467  22.418  13.946  1.00  0.70           O  
ATOM    353  CG  LEU A  45       5.836  21.329  12.337  1.00  0.68           C  
ATOM    354  CD1 LEU A  45       5.292  21.326  13.762  1.00  0.65           C  
ATOM    355  CD2 LEU A  45       4.925  20.532  11.410  1.00  0.66           C  
ATOM    356  N   GLN A  46       9.166  23.438  12.014  1.00  0.66           N  
ATOM    357  CA  GLN A  46      10.528  22.933  12.149  1.00  0.67           C  
ATOM    358  C   GLN A  46      11.169  23.418  13.446  1.00  0.66           C  
ATOM    359  CB  GLN A  46      11.379  23.357  10.951  1.00  0.65           C  
ATOM    360  O   GLN A  46      11.787  22.635  14.169  1.00  0.65           O  
ATOM    361  CG  GLN A  46      12.771  22.739  10.936  1.00  0.62           C  
ATOM    362  CD  GLN A  46      13.004  21.848   9.730  1.00  0.61           C  
ATOM    363  NE2 GLN A  46      14.003  20.976   9.822  1.00  0.51           N  
ATOM    364  OE1 GLN A  46      12.293  21.942   8.725  1.00  0.58           O  
ATOM    365  N   ARG A  47      11.033  24.711  13.776  1.00  0.63           N  
ATOM    366  CA  ARG A  47      11.550  25.265  15.024  1.00  0.63           C  
ATOM    367  C   ARG A  47      10.872  24.622  16.230  1.00  0.64           C  
ATOM    368  CB  ARG A  47      11.356  26.782  15.060  1.00  0.61           C  
ATOM    369  O   ARG A  47      11.537  24.264  17.204  1.00  0.63           O  
ATOM    370  CG  ARG A  47      11.869  27.438  16.332  1.00  0.59           C  
ATOM    371  CD  ARG A  47      13.367  27.233  16.508  1.00  0.58           C  
ATOM    372  NE  ARG A  47      13.840  27.771  17.780  1.00  0.51           N  
ATOM    373  NH1 ARG A  47      15.199  25.970  18.274  1.00  0.48           N  
ATOM    374  NH2 ARG A  47      15.062  27.740  19.724  1.00  0.45           N  
ATOM    375  CZ  ARG A  47      14.699  27.159  18.590  1.00  0.58           C  
ATOM    376  N   ALA A  48       9.616  24.292  16.135  1.00  0.72           N  
ATOM    377  CA  ALA A  48       8.895  23.616  17.211  1.00  0.72           C  
ATOM    378  C   ALA A  48       9.352  22.167  17.351  1.00  0.72           C  
ATOM    379  CB  ALA A  48       7.390  23.674  16.962  1.00  0.71           C  
ATOM    380  O   ALA A  48       9.547  21.675  18.465  1.00  0.71           O  
ATOM    381  N   LEU A  49       9.724  21.452  16.224  1.00  0.68           N  
ATOM    382  CA  LEU A  49      10.198  20.072  16.261  1.00  0.67           C  
ATOM    383  C   LEU A  49      11.624  20.002  16.796  1.00  0.67           C  
ATOM    384  CB  LEU A  49      10.131  19.445  14.866  1.00  0.66           C  
ATOM    385  O   LEU A  49      11.956  19.104  17.573  1.00  0.65           O  
ATOM    386  CG  LEU A  49       8.736  19.107  14.340  1.00  0.63           C  
ATOM    387  CD1 LEU A  49       8.806  18.700  12.872  1.00  0.61           C  
ATOM    388  CD2 LEU A  49       8.103  18.000  15.177  1.00  0.62           C  
ATOM    389  N   ILE A  50      12.348  21.156  16.515  1.00  0.57           N  
ATOM    390  CA  ILE A  50      13.679  21.301  17.094  1.00  0.57           C  
ATOM    391  C   ILE A  50      13.563  21.573  18.592  1.00  0.56           C  
ATOM    392  CB  ILE A  50      14.475  22.431  16.404  1.00  0.56           C  
ATOM    393  O   ILE A  50      14.285  20.978  19.395  1.00  0.56           O  
ATOM    394  CG1 ILE A  50      14.850  22.024  14.974  1.00  0.53           C  
ATOM    395  CG2 ILE A  50      15.723  22.787  17.217  1.00  0.55           C  
ATOM    396  CD1 ILE A  50      15.349  23.177  14.113  1.00  0.53           C  
ATOM    397  N   GLU A  51      12.649  22.327  19.061  1.00  0.58           N  
ATOM    398  CA  GLU A  51      12.384  22.581  20.474  1.00  0.58           C  
ATOM    399  C   GLU A  51      11.792  21.351  21.155  1.00  0.57           C  
ATOM    400  CB  GLU A  51      11.442  23.777  20.637  1.00  0.57           C  
ATOM    401  O   GLU A  51      12.189  20.999  22.267  1.00  0.57           O  
ATOM    402  CG  GLU A  51      11.572  24.483  21.979  1.00  0.56           C  
ATOM    403  CD  GLU A  51      12.994  24.920  22.292  1.00  0.57           C  
ATOM    404  OE1 GLU A  51      13.900  24.674  21.464  1.00  0.56           O  
ATOM    405  OE2 GLU A  51      13.203  25.514  23.373  1.00  0.53           O  
ATOM    406  N   SER A  52      11.020  20.512  20.393  1.00  0.66           N  
ATOM    407  CA  SER A  52      10.509  19.255  20.931  1.00  0.66           C  
ATOM    408  C   SER A  52      11.617  18.213  21.048  1.00  0.65           C  
ATOM    409  CB  SER A  52       9.380  18.715  20.052  1.00  0.64           C  
ATOM    410  O   SER A  52      11.707  17.505  22.053  1.00  0.62           O  
ATOM    411  OG  SER A  52       8.867  17.504  20.581  1.00  0.63           O  
ATOM    412  N   ALA A  53      12.458  18.198  20.061  1.00  0.52           N  
ATOM    413  CA  ALA A  53      13.586  17.272  20.121  1.00  0.53           C  
ATOM    414  C   ALA A  53      14.549  17.653  21.242  1.00  0.52           C  
ATOM    415  CB  ALA A  53      14.319  17.239  18.783  1.00  0.52           C  
ATOM    416  O   ALA A  53      15.058  16.784  21.954  1.00  0.50           O  
ATOM    417  N   ARG A  54      14.784  19.076  21.329  1.00  0.44           N  
ATOM    418  CA  ARG A  54      15.579  19.553  22.456  1.00  0.45           C  
ATOM    419  C   ARG A  54      15.060  18.984  23.773  1.00  0.44           C  
ATOM    420  CB  ARG A  54      15.575  21.082  22.508  1.00  0.45           C  
ATOM    421  O   ARG A  54      15.846  18.614  24.647  1.00  0.42           O  
ATOM    422  CG  ARG A  54      16.799  21.679  23.185  1.00  0.44           C  
ATOM    423  CD  ARG A  54      16.769  23.201  23.163  1.00  0.48           C  
ATOM    424  NE  ARG A  54      17.492  23.770  24.297  1.00  0.45           N  
ATOM    425  NH1 ARG A  54      17.760  25.857  23.344  1.00  0.36           N  
ATOM    426  NH2 ARG A  54      18.591  25.433  25.438  1.00  0.31           N  
ATOM    427  CZ  ARG A  54      17.946  25.019  24.357  1.00  0.41           C  
ATOM    428  N   PHE A  55      13.829  18.716  23.873  1.00  0.42           N  
ATOM    429  CA  PHE A  55      13.217  18.380  25.153  1.00  0.44           C  
ATOM    430  C   PHE A  55      12.906  16.890  25.231  1.00  0.42           C  
ATOM    431  CB  PHE A  55      11.939  19.196  25.370  1.00  0.41           C  
ATOM    432  O   PHE A  55      12.948  16.298  26.311  1.00  0.40           O  
ATOM    433  CG  PHE A  55      12.190  20.643  25.698  1.00  0.40           C  
ATOM    434  CD1 PHE A  55      12.715  21.010  26.931  1.00  0.38           C  
ATOM    435  CD2 PHE A  55      11.902  21.637  24.771  1.00  0.39           C  
ATOM    436  CE1 PHE A  55      12.948  22.349  27.237  1.00  0.39           C  
ATOM    437  CE2 PHE A  55      12.133  22.977  25.070  1.00  0.42           C  
ATOM    438  CZ  PHE A  55      12.655  23.331  26.304  1.00  0.36           C  
ATOM    439  N   SER A  56      12.401  16.164  24.065  1.00  0.36           N  
ATOM    440  CA  SER A  56      12.338  14.706  24.081  1.00  0.38           C  
ATOM    441  C   SER A  56      13.702  14.098  24.390  1.00  0.36           C  
ATOM    442  CB  SER A  56      11.826  14.177  22.741  1.00  0.35           C  
ATOM    443  O   SER A  56      13.791  13.078  25.078  1.00  0.34           O  
ATOM    444  OG  SER A  56      10.554  14.724  22.437  1.00  0.33           O  
ATOM    445  N   TYR A  57      14.656  14.711  23.855  1.00  0.24           N  
ATOM    446  CA  TYR A  57      16.004  14.181  24.027  1.00  0.29           C  
ATOM    447  C   TYR A  57      16.553  14.523  25.406  1.00  0.24           C  
ATOM    448  CB  TYR A  57      16.938  14.728  22.943  1.00  0.23           C  
ATOM    449  O   TYR A  57      17.291  13.734  26.001  1.00  0.23           O  
ATOM    450  CG  TYR A  57      17.072  13.822  21.743  1.00  0.24           C  
ATOM    451  CD1 TYR A  57      17.931  12.726  21.766  1.00  0.23           C  
ATOM    452  CD2 TYR A  57      16.341  14.060  20.584  1.00  0.24           C  
ATOM    453  CE1 TYR A  57      18.059  11.889  20.663  1.00  0.23           C  
ATOM    454  CE2 TYR A  57      16.461  13.230  19.475  1.00  0.27           C  
ATOM    455  OH  TYR A  57      17.444  11.323  18.428  1.00  0.11           O  
ATOM    456  CZ  TYR A  57      17.321  12.148  19.523  1.00  0.26           C  
ATOM    457  N   LEU A  58      16.130  15.787  25.789  1.00  0.28           N  
ATOM    458  CA  LEU A  58      16.733  16.263  27.029  1.00  0.28           C  
ATOM    459  C   LEU A  58      16.233  15.455  28.222  1.00  0.28           C  
ATOM    460  CB  LEU A  58      16.425  17.748  27.239  1.00  0.25           C  
ATOM    461  O   LEU A  58      16.889  15.410  29.265  1.00  0.26           O  
ATOM    462  CG  LEU A  58      17.133  18.727  26.302  1.00  0.25           C  
ATOM    463  CD1 LEU A  58      16.624  20.146  26.533  1.00  0.23           C  
ATOM    464  CD2 LEU A  58      18.644  18.657  26.498  1.00  0.25           C  
ATOM    465  N   ARG A  59      15.265  14.489  28.019  1.00  0.25           N  
ATOM    466  CA  ARG A  59      14.868  13.756  29.217  1.00  0.26           C  
ATOM    467  C   ARG A  59      14.979  12.251  29.000  1.00  0.25           C  
ATOM    468  CB  ARG A  59      13.439  14.123  29.623  1.00  0.23           C  
ATOM    469  O   ARG A  59      14.102  11.641  28.384  1.00  0.24           O  
ATOM    470  CG  ARG A  59      13.321  15.475  30.308  1.00  0.23           C  
ATOM    471  CD  ARG A  59      11.931  15.694  30.889  1.00  0.27           C  
ATOM    472  NE  ARG A  59      11.785  17.035  31.448  1.00  0.19           N  
ATOM    473  NH1 ARG A  59       9.749  16.618  32.456  1.00  0.19           N  
ATOM    474  NH2 ARG A  59      10.721  18.687  32.637  1.00  0.18           N  
ATOM    475  CZ  ARG A  59      10.752  17.444  32.179  1.00  0.22           C  
ATOM    476  N   GLY A  60      16.046  11.789  27.893  1.00  0.24           N  
ATOM    477  CA  GLY A  60      16.930  10.652  27.687  1.00  0.23           C  
ATOM    478  C   GLY A  60      17.153   9.834  28.945  1.00  0.24           C  
ATOM    479  O   GLY A  60      17.787  10.303  29.893  1.00  0.23           O  
ATOM    480  N   ASN A  61      16.167   9.517  29.628  1.00  0.21           N  
ATOM    481  CA  ASN A  61      16.492   8.340  30.427  1.00  0.23           C  
ATOM    482  C   ASN A  61      15.314   7.910  31.297  1.00  0.21           C  
ATOM    483  CB  ASN A  61      17.724   8.604  31.295  1.00  0.19           C  
ATOM    484  O   ASN A  61      15.320   6.814  31.860  1.00  0.21           O  
ATOM    485  CG  ASN A  61      19.019   8.514  30.512  1.00  0.19           C  
ATOM    486  ND2 ASN A  61      20.088   9.074  31.067  1.00  0.12           N  
ATOM    487  OD1 ASN A  61      19.060   7.946  29.418  1.00  0.11           O  
ATOM    488  N   ASP A  62      14.182   8.694  31.127  1.00  0.22           N  
ATOM    489  CA  ASP A  62      13.093   8.158  31.938  1.00  0.23           C  
ATOM    490  C   ASP A  62      12.065   7.436  31.069  1.00  0.22           C  
ATOM    491  CB  ASP A  62      12.416   9.277  32.733  1.00  0.20           C  
ATOM    492  O   ASP A  62      11.453   8.044  30.187  1.00  0.21           O  
ATOM    493  CG  ASP A  62      12.973   9.426  34.138  1.00  0.18           C  
ATOM    494  OD1 ASP A  62      13.593   8.470  34.653  1.00  0.10           O  
ATOM    495  OD2 ASP A  62      12.787  10.507  34.737  1.00  0.11           O  
ATOM    496  N   ASN A  63      12.682   6.334  30.395  1.00  0.22           N  
ATOM    497  CA  ASN A  63      11.906   5.291  29.733  1.00  0.24           C  
ATOM    498  C   ASN A  63      10.406   5.531  29.877  1.00  0.22           C  
ATOM    499  CB  ASN A  63      12.279   3.913  30.284  1.00  0.20           C  
ATOM    500  O   ASN A  63       9.615   5.047  29.065  1.00  0.21           O  
ATOM    501  CG  ASN A  63      13.633   3.436  29.796  1.00  0.19           C  
ATOM    502  ND2 ASN A  63      14.280   2.583  30.582  1.00  0.11           N  
ATOM    503  OD1 ASN A  63      14.094   3.831  28.722  1.00  0.10           O  
ATOM    504  N   ASP A  64       9.825   6.460  30.525  1.00  0.23           N  
ATOM    505  CA  ASP A  64       8.406   6.591  30.843  1.00  0.24           C  
ATOM    506  C   ASP A  64       7.997   8.059  30.930  1.00  0.23           C  
ATOM    507  CB  ASP A  64       8.082   5.875  32.155  1.00  0.21           C  
ATOM    508  O   ASP A  64       6.807   8.380  30.903  1.00  0.22           O  
ATOM    509  CG  ASP A  64       7.942   4.372  31.992  1.00  0.21           C  
ATOM    510  OD1 ASP A  64       7.647   3.905  30.871  1.00  0.15           O  
ATOM    511  OD2 ASP A  64       8.127   3.648  32.995  1.00  0.14           O  
ATOM    512  N   LEU A  65       8.731   8.945  30.423  1.00  0.25           N  
ATOM    513  CA  LEU A  65       8.294  10.336  30.473  1.00  0.26           C  
ATOM    514  C   LEU A  65       9.105  11.196  29.510  1.00  0.25           C  
ATOM    515  CB  LEU A  65       8.418  10.886  31.896  1.00  0.23           C  
ATOM    516  O   LEU A  65      10.070  11.848  29.916  1.00  0.24           O  
ATOM    517  CG  LEU A  65       7.449  10.313  32.932  1.00  0.23           C  
ATOM    518  CD1 LEU A  65       7.847  10.760  34.335  1.00  0.20           C  
ATOM    519  CD2 LEU A  65       6.018  10.735  32.617  1.00  0.20           C  
ATOM    520  N   VAL A  66       9.368  10.808  28.124  1.00  0.29           N  
ATOM    521  CA  VAL A  66       9.524  11.873  27.140  1.00  0.33           C  
ATOM    522  C   VAL A  66       8.463  12.947  27.367  1.00  0.30           C  
ATOM    523  CB  VAL A  66       9.432  11.330  25.696  1.00  0.28           C  
ATOM    524  O   VAL A  66       7.264  12.657  27.351  1.00  0.29           O  
ATOM    525  CG1 VAL A  66       9.776  12.423  24.685  1.00  0.28           C  
ATOM    526  CG2 VAL A  66      10.355  10.125  25.520  1.00  0.27           C  
ATOM    527  N   GLU A  67       8.798  14.063  28.456  1.00  0.36           N  
ATOM    528  CA  GLU A  67       7.851  15.159  28.273  1.00  0.37           C  
ATOM    529  C   GLU A  67       7.262  15.150  26.865  1.00  0.36           C  
ATOM    530  CB  GLU A  67       8.526  16.505  28.552  1.00  0.35           C  
ATOM    531  O   GLU A  67       7.991  15.288  25.881  1.00  0.35           O  
ATOM    532  CG  GLU A  67       7.643  17.491  29.302  1.00  0.34           C  
ATOM    533  CD  GLU A  67       8.347  18.799  29.628  1.00  0.38           C  
ATOM    534  OE1 GLU A  67       9.540  18.950  29.279  1.00  0.41           O  
ATOM    535  OE2 GLU A  67       7.700  19.680  30.238  1.00  0.39           O  
ATOM    536  N   LYS A  68       6.111  14.605  26.951  1.00  0.48           N  
ATOM    537  CA  LYS A  68       5.261  14.859  25.793  1.00  0.48           C  
ATOM    538  C   LYS A  68       5.282  16.336  25.409  1.00  0.48           C  
ATOM    539  CB  LYS A  68       3.825  14.411  26.071  1.00  0.46           C  
ATOM    540  O   LYS A  68       5.202  17.209  26.275  1.00  0.47           O  
ATOM    541  CG  LYS A  68       3.669  12.907  26.241  1.00  0.44           C  
ATOM    542  CD  LYS A  68       2.212  12.518  26.461  1.00  0.47           C  
ATOM    543  CE  LYS A  68       2.067  11.028  26.738  1.00  0.39           C  
ATOM    544  NZ  LYS A  68       0.652  10.657  27.042  1.00  0.37           N  
ATOM    545  N   THR A  69       5.962  16.758  24.542  1.00  0.66           N  
ATOM    546  CA  THR A  69       5.802  18.055  23.894  1.00  0.66           C  
ATOM    547  C   THR A  69       4.688  18.006  22.852  1.00  0.66           C  
ATOM    548  CB  THR A  69       7.113  18.512  23.227  1.00  0.65           C  
ATOM    549  O   THR A  69       4.698  17.150  21.965  1.00  0.66           O  
ATOM    550  CG2 THR A  69       6.964  19.901  22.616  1.00  0.60           C  
ATOM    551  OG1 THR A  69       8.156  18.543  24.209  1.00  0.65           O  
ATOM    552  N   THR A  70       3.530  18.734  23.151  1.00  0.69           N  
ATOM    553  CA  THR A  70       2.505  18.999  22.148  1.00  0.70           C  
ATOM    554  C   THR A  70       2.849  20.248  21.340  1.00  0.70           C  
ATOM    555  CB  THR A  70       1.119  19.170  22.797  1.00  0.68           C  
ATOM    556  O   THR A  70       3.028  21.329  21.905  1.00  0.70           O  
ATOM    557  CG2 THR A  70       0.043  19.409  21.743  1.00  0.62           C  
ATOM    558  OG1 THR A  70       0.795  17.986  23.536  1.00  0.67           O  
ATOM    559  N   ILE A  71       3.243  20.058  20.103  1.00  0.75           N  
ATOM    560  CA  ILE A  71       3.358  21.167  19.162  1.00  0.76           C  
ATOM    561  C   ILE A  71       1.987  21.482  18.567  1.00  0.76           C  
ATOM    562  CB  ILE A  71       4.370  20.852  18.038  1.00  0.75           C  
ATOM    563  O   ILE A  71       1.374  20.630  17.920  1.00  0.75           O  
ATOM    564  CG1 ILE A  71       5.737  20.498  18.635  1.00  0.75           C  
ATOM    565  CG2 ILE A  71       4.485  22.032  17.069  1.00  0.75           C  
ATOM    566  CD1 ILE A  71       6.780  20.097  17.600  1.00  0.73           C  
ATOM    567  N   LEU A  72       1.353  22.647  18.973  1.00  0.72           N  
ATOM    568  CA  LEU A  72       0.079  23.126  18.446  1.00  0.74           C  
ATOM    569  C   LEU A  72       0.290  23.956  17.184  1.00  0.73           C  
ATOM    570  CB  LEU A  72      -0.657  23.958  19.500  1.00  0.71           C  
ATOM    571  O   LEU A  72       0.917  25.017  17.231  1.00  0.73           O  
ATOM    572  CG  LEU A  72      -1.283  23.181  20.660  1.00  0.66           C  
ATOM    573  CD1 LEU A  72      -1.694  24.136  21.776  1.00  0.61           C  
ATOM    574  CD2 LEU A  72      -2.480  22.370  20.176  1.00  0.61           C  
ATOM    575  N   LEU A  73      -0.145  23.389  16.013  1.00  0.76           N  
ATOM    576  CA  LEU A  73      -0.073  24.102  14.742  1.00  0.77           C  
ATOM    577  C   LEU A  73      -1.322  24.949  14.523  1.00  0.77           C  
ATOM    578  CB  LEU A  73       0.099  23.116  13.584  1.00  0.76           C  
ATOM    579  O   LEU A  73      -2.437  24.424  14.499  1.00  0.75           O  
ATOM    580  CG  LEU A  73       1.290  22.160  13.677  1.00  0.74           C  
ATOM    581  CD1 LEU A  73       1.344  21.260  12.448  1.00  0.71           C  
ATOM    582  CD2 LEU A  73       2.590  22.941  13.833  1.00  0.72           C  
ATOM    583  N   PHE A  74      -1.197  26.291  14.517  1.00  0.73           N  
ATOM    584  CA  PHE A  74      -2.278  27.202  14.160  1.00  0.74           C  
ATOM    585  C   PHE A  74      -2.668  27.031  12.696  1.00  0.72           C  
ATOM    586  CB  PHE A  74      -1.870  28.654  14.428  1.00  0.71           C  
ATOM    587  O   PHE A  74      -1.878  26.533  11.892  1.00  0.72           O  
ATOM    588  CG  PHE A  74      -1.850  29.019  15.888  1.00  0.68           C  
ATOM    589  CD1 PHE A  74      -2.875  29.774  16.444  1.00  0.65           C  
ATOM    590  CD2 PHE A  74      -0.805  28.606  16.704  1.00  0.66           C  
ATOM    591  CE1 PHE A  74      -2.859  30.113  17.795  1.00  0.66           C  
ATOM    592  CE2 PHE A  74      -0.782  28.941  18.055  1.00  0.64           C  
ATOM    593  CZ  PHE A  74      -1.809  29.695  18.599  1.00  0.64           C  
ATOM    594  N   PRO A  75      -3.942  27.415  12.215  1.00  0.72           N  
ATOM    595  CA  PRO A  75      -4.277  27.462  10.790  1.00  0.73           C  
ATOM    596  C   PRO A  75      -3.247  28.233   9.967  1.00  0.71           C  
ATOM    597  CB  PRO A  75      -5.634  28.170  10.769  1.00  0.70           C  
ATOM    598  O   PRO A  75      -2.915  29.374  10.299  1.00  0.70           O  
ATOM    599  CG  PRO A  75      -6.233  27.885  12.109  1.00  0.69           C  
ATOM    600  CD  PRO A  75      -5.131  27.856  13.128  1.00  0.69           C  
ATOM    601  N   GLY A  76      -2.715  27.547   9.155  1.00  0.68           N  
ATOM    602  CA  GLY A  76      -1.716  28.053   8.228  1.00  0.68           C  
ATOM    603  C   GLY A  76      -0.931  26.953   7.537  1.00  0.66           C  
ATOM    604  O   GLY A  76      -1.178  25.768   7.769  1.00  0.65           O  
ATOM    605  N   GLU A  77      -0.190  27.397   6.546  1.00  0.60           N  
ATOM    606  CA  GLU A  77       0.726  26.486   5.866  1.00  0.63           C  
ATOM    607  C   GLU A  77       2.051  26.375   6.615  1.00  0.60           C  
ATOM    608  CB  GLU A  77       0.973  26.947   4.427  1.00  0.60           C  
ATOM    609  O   GLU A  77       2.794  27.353   6.722  1.00  0.60           O  
ATOM    610  CG  GLU A  77      -0.240  26.802   3.519  1.00  0.57           C  
ATOM    611  CD  GLU A  77       0.090  26.977   2.045  1.00  0.58           C  
ATOM    612  OE1 GLU A  77       1.195  27.472   1.725  1.00  0.60           O  
ATOM    613  OE2 GLU A  77      -0.763  26.616   1.204  1.00  0.56           O  
ATOM    614  N   HIS A  78       2.240  25.317   7.303  1.00  0.72           N  
ATOM    615  CA  HIS A  78       3.496  24.975   7.961  1.00  0.72           C  
ATOM    616  C   HIS A  78       4.455  24.287   6.995  1.00  0.70           C  
ATOM    617  CB  HIS A  78       3.239  24.078   9.173  1.00  0.70           C  
ATOM    618  O   HIS A  78       4.224  23.144   6.594  1.00  0.67           O  
ATOM    619  CG  HIS A  78       2.369  24.710  10.213  1.00  0.70           C  
ATOM    620  CD2 HIS A  78       1.024  24.707  10.369  1.00  0.70           C  
ATOM    621  ND1 HIS A  78       2.876  25.458  11.254  1.00  0.73           N  
ATOM    622  CE1 HIS A  78       1.878  25.887  12.007  1.00  0.72           C  
ATOM    623  NE2 HIS A  78       0.743  25.446  11.492  1.00  0.73           N  
ATOM    624  N   LEU A  79       5.386  25.134   6.384  1.00  0.57           N  
ATOM    625  CA  LEU A  79       6.395  24.665   5.441  1.00  0.57           C  
ATOM    626  C   LEU A  79       7.532  23.956   6.170  1.00  0.56           C  
ATOM    627  CB  LEU A  79       6.949  25.834   4.623  1.00  0.55           C  
ATOM    628  O   LEU A  79       8.200  24.553   7.017  1.00  0.55           O  
ATOM    629  CG  LEU A  79       5.940  26.597   3.763  1.00  0.53           C  
ATOM    630  CD1 LEU A  79       6.620  27.769   3.063  1.00  0.50           C  
ATOM    631  CD2 LEU A  79       5.290  25.665   2.747  1.00  0.51           C  
ATOM    632  N   ILE A  80       7.615  22.603   6.166  1.00  0.59           N  
ATOM    633  CA  ILE A  80       8.733  21.817   6.675  1.00  0.58           C  
ATOM    634  C   ILE A  80       9.858  21.790   5.642  1.00  0.58           C  
ATOM    635  CB  ILE A  80       8.297  20.378   7.031  1.00  0.57           C  
ATOM    636  O   ILE A  80       9.632  21.452   4.478  1.00  0.56           O  
ATOM    637  CG1 ILE A  80       7.216  20.401   8.117  1.00  0.53           C  
ATOM    638  CG2 ILE A  80       9.502  19.543   7.475  1.00  0.54           C  
ATOM    639  CD1 ILE A  80       6.777  19.019   8.582  1.00  0.52           C  
ATOM    640  N   ASP A  81      11.127  22.423   5.945  1.00  0.43           N  
ATOM    641  CA  ASP A  81      12.344  22.266   5.155  1.00  0.43           C  
ATOM    642  C   ASP A  81      12.792  20.806   5.120  1.00  0.42           C  
ATOM    643  CB  ASP A  81      13.464  23.146   5.713  1.00  0.42           C  
ATOM    644  O   ASP A  81      13.262  20.272   6.127  1.00  0.41           O  
ATOM    645  CG  ASP A  81      14.560  23.425   4.700  1.00  0.40           C  
ATOM    646  OD1 ASP A  81      14.684  22.669   3.712  1.00  0.41           O  
ATOM    647  OD2 ASP A  81      15.309  24.407   4.892  1.00  0.41           O  
ATOM    648  N   ASN A  82      12.379  19.850   4.243  1.00  0.36           N  
ATOM    649  CA  ASN A  82      12.647  18.444   3.960  1.00  0.38           C  
ATOM    650  C   ASN A  82      13.849  18.278   3.035  1.00  0.36           C  
ATOM    651  CB  ASN A  82      11.413  17.774   3.353  1.00  0.34           C  
ATOM    652  O   ASN A  82      13.999  17.241   2.385  1.00  0.35           O  
ATOM    653  CG  ASN A  82      11.020  18.374   2.017  1.00  0.33           C  
ATOM    654  ND2 ASN A  82      10.292  17.607   1.214  1.00  0.30           N  
ATOM    655  OD1 ASN A  82      11.370  19.516   1.709  1.00  0.34           O  
ATOM    656  N   ARG A  83      14.824  19.207   2.825  1.00  0.28           N  
ATOM    657  CA  ARG A  83      16.109  18.954   2.182  1.00  0.28           C  
ATOM    658  C   ARG A  83      16.802  17.744   2.799  1.00  0.28           C  
ATOM    659  CB  ARG A  83      17.014  20.184   2.284  1.00  0.26           C  
ATOM    660  O   ARG A  83      16.869  17.618   4.024  1.00  0.27           O  
ATOM    661  CG  ARG A  83      16.566  21.352   1.420  1.00  0.25           C  
ATOM    662  CD  ARG A  83      17.496  22.548   1.563  1.00  0.26           C  
ATOM    663  NE  ARG A  83      17.291  23.242   2.832  1.00  0.27           N  
ATOM    664  NH1 ARG A  83      18.924  24.834   2.462  1.00  0.22           N  
ATOM    665  NH2 ARG A  83      17.707  24.863   4.404  1.00  0.18           N  
ATOM    666  CZ  ARG A  83      17.974  24.311   3.230  1.00  0.26           C  
ATOM    667  N   PRO A  84      17.021  16.523   2.049  1.00  0.25           N  
ATOM    668  CA  PRO A  84      18.157  15.736   2.536  1.00  0.26           C  
ATOM    669  C   PRO A  84      19.344  16.605   2.944  1.00  0.25           C  
ATOM    670  CB  PRO A  84      18.513  14.852   1.338  1.00  0.24           C  
ATOM    671  O   PRO A  84      19.759  17.485   2.186  1.00  0.25           O  
ATOM    672  CG  PRO A  84      17.479  15.172   0.307  1.00  0.24           C  
ATOM    673  CD  PRO A  84      16.696  16.366   0.771  1.00  0.26           C  
ATOM    674  N   GLY A  85      19.643  16.667   3.929  1.00  0.22           N  
ATOM    675  CA  GLY A  85      20.704  17.388   4.615  1.00  0.23           C  
ATOM    676  C   GLY A  85      20.192  18.306   5.709  1.00  0.22           C  
ATOM    677  O   GLY A  85      20.980  18.903   6.445  1.00  0.21           O  
ATOM    678  N   PHE A  86      18.732  18.304   5.713  1.00  0.24           N  
ATOM    679  CA  PHE A  86      18.405  18.863   7.020  1.00  0.24           C  
ATOM    680  C   PHE A  86      17.914  17.774   7.966  1.00  0.25           C  
ATOM    681  CB  PHE A  86      17.345  19.960   6.887  1.00  0.23           C  
ATOM    682  O   PHE A  86      16.749  17.374   7.910  1.00  0.23           O  
ATOM    683  CG  PHE A  86      17.919  21.342   6.723  1.00  0.22           C  
ATOM    684  CD1 PHE A  86      18.223  22.120   7.833  1.00  0.08           C  
ATOM    685  CD2 PHE A  86      18.156  21.862   5.457  1.00  0.08           C  
ATOM    686  CE1 PHE A  86      18.754  23.399   7.684  1.00  0.07           C  
ATOM    687  CE2 PHE A  86      18.687  23.139   5.300  1.00  0.08           C  
ATOM    688  CZ  PHE A  86      18.984  23.906   6.415  1.00  0.07           C  
ATOM    689  N   GLY A  87      18.586  16.156   8.205  1.00  0.24           N  
ATOM    690  CA  GLY A  87      18.947  15.749   9.554  1.00  0.23           C  
ATOM    691  C   GLY A  87      19.415  16.904  10.420  1.00  0.24           C  
ATOM    692  O   GLY A  87      20.243  17.711   9.993  1.00  0.23           O  
ATOM    693  N   ILE A  88      18.518  17.729  10.687  1.00  0.23           N  
ATOM    694  CA  ILE A  88      19.047  18.685  11.653  1.00  0.23           C  
ATOM    695  C   ILE A  88      20.186  19.481  11.021  1.00  0.23           C  
ATOM    696  CB  ILE A  88      19.535  17.979  12.938  1.00  0.21           C  
ATOM    697  O   ILE A  88      21.265  18.939  10.766  1.00  0.22           O  
ATOM    698  CG1 ILE A  88      18.404  17.146  13.552  1.00  0.10           C  
ATOM    699  CG2 ILE A  88      20.072  19.000  13.945  1.00  0.09           C  
ATOM    700  CD1 ILE A  88      18.828  16.323  14.761  1.00  0.08           C  
ATOM    701  N   LYS A  89      19.856  20.292   9.810  1.00  0.24           N  
ATOM    702  CA  LYS A  89      20.657  21.472  10.123  1.00  0.21           C  
ATOM    703  C   LYS A  89      20.690  21.731  11.627  1.00  0.24           C  
ATOM    704  CB  LYS A  89      20.114  22.700   9.391  1.00  0.22           C  
ATOM    705  O   LYS A  89      19.644  21.911  12.254  1.00  0.22           O  
ATOM    706  CG  LYS A  89      20.968  23.148   8.215  1.00  0.20           C  
ATOM    707  CD  LYS A  89      20.410  24.409   7.567  1.00  0.08           C  
ATOM    708  CE  LYS A  89      21.262  24.855   6.386  1.00  0.07           C  
ATOM    709  NZ  LYS A  89      20.717  26.089   5.745  1.00  0.08           N  
ATOM    710  N   SER A  90      21.637  21.047  12.347  1.00  0.22           N  
ATOM    711  CA  SER A  90      22.099  21.958  13.390  1.00  0.21           C  
ATOM    712  C   SER A  90      20.967  22.853  13.883  1.00  0.21           C  
ATOM    713  CB  SER A  90      23.255  22.818  12.879  1.00  0.19           C  
ATOM    714  O   SER A  90      20.370  23.596  13.100  1.00  0.20           O  
ATOM    715  OG  SER A  90      22.769  23.991  12.249  1.00  0.10           O  
ATOM    716  N   VAL A  91      19.930  22.176  14.555  1.00  0.20           N  
ATOM    717  CA  VAL A  91      19.273  22.937  15.612  1.00  0.20           C  
ATOM    718  C   VAL A  91      20.322  23.560  16.530  1.00  0.19           C  
ATOM    719  CB  VAL A  91      18.307  22.051  16.432  1.00  0.17           C  
ATOM    720  O   VAL A  91      21.104  22.847  17.163  1.00  0.18           O  
ATOM    721  CG1 VAL A  91      17.390  22.912  17.299  1.00  0.10           C  
ATOM    722  CG2 VAL A  91      17.486  21.157  15.504  1.00  0.08           C  
ATOM    723  N   SER A  92      20.782  24.653  16.107  1.00  0.20           N  
ATOM    724  CA  SER A  92      21.141  25.707  17.051  1.00  0.19           C  
ATOM    725  C   SER A  92      20.156  25.768  18.213  1.00  0.19           C  
ATOM    726  CB  SER A  92      21.196  27.062  16.346  1.00  0.18           C  
ATOM    727  O   SER A  92      19.015  26.205  18.044  1.00  0.19           O  
ATOM    728  OG  SER A  92      19.903  27.637  16.260  1.00  0.10           O  
ATOM    729  N   GLY A  93      19.945  24.756  19.388  1.00  0.21           N  
ATOM    730  CA  GLY A  93      19.850  25.171  20.778  1.00  0.18           C  
ATOM    731  C   GLY A  93      21.162  25.046  21.529  1.00  0.21           C  
ATOM    732  O   GLY A  93      21.855  24.032  21.415  1.00  0.20           O  
ATOM    733  N   THR A  94      22.042  26.025  21.163  1.00  0.23           N  
ATOM    734  CA  THR A  94      23.476  25.878  20.935  1.00  0.21           C  
ATOM    735  C   THR A  94      23.747  24.842  19.847  1.00  0.24           C  
ATOM    736  CB  THR A  94      24.209  25.473  22.227  1.00  0.22           C  
ATOM    737  O   THR A  94      23.820  23.644  20.128  1.00  0.23           O  
ATOM    738  CG2 THR A  94      25.141  26.583  22.701  1.00  0.08           C  
ATOM    739  OG1 THR A  94      23.244  25.204  23.252  1.00  0.09           O  
ATOM    740  N   ALA A  95      22.742  24.544  18.938  1.00  0.21           N  
ATOM    741  CA  ALA A  95      23.643  23.919  17.974  1.00  0.19           C  
ATOM    742  C   ALA A  95      24.793  24.854  17.611  1.00  0.21           C  
ATOM    743  CB  ALA A  95      22.878  23.510  16.718  1.00  0.19           C  
ATOM    744  O   ALA A  95      24.585  25.879  16.957  1.00  0.20           O  
ATOM    745  N   THR A  96      25.285  25.441  18.363  1.00  0.20           N  
ATOM    746  CA  THR A  96      26.484  25.951  17.709  1.00  0.19           C  
ATOM    747  C   THR A  96      26.568  25.454  16.268  1.00  0.19           C  
ATOM    748  CB  THR A  96      27.756  25.537  18.472  1.00  0.17           C  
ATOM    749  O   THR A  96      26.548  24.247  16.020  1.00  0.19           O  
ATOM    750  CG2 THR A  96      28.785  26.663  18.479  1.00  0.08           C  
ATOM    751  OG1 THR A  96      27.410  25.212  19.824  1.00  0.11           O  
ATOM    752  N   ALA A  97      25.692  26.178  15.283  1.00  0.21           N  
ATOM    753  CA  ALA A  97      26.195  26.301  13.917  1.00  0.19           C  
ATOM    754  C   ALA A  97      27.381  25.370  13.683  1.00  0.21           C  
ATOM    755  CB  ALA A  97      26.591  27.746  13.624  1.00  0.19           C  
ATOM    756  O   ALA A  97      28.438  25.535  14.297  1.00  0.20           O  
ATOM    757  N   ILE A  98      27.266  23.923  13.854  1.00  0.20           N  
ATOM    758  CA  ILE A  98      28.338  23.318  13.071  1.00  0.20           C  
ATOM    759  C   ILE A  98      28.111  23.593  11.586  1.00  0.20           C  
ATOM    760  CB  ILE A  98      28.436  21.797  13.326  1.00  0.19           C  
ATOM    761  O   ILE A  98      27.106  23.161  11.015  1.00  0.20           O  
ATOM    762  CG1 ILE A  98      28.595  21.516  14.824  1.00  0.10           C  
ATOM    763  CG2 ILE A  98      29.594  21.189  12.528  1.00  0.08           C  
ATOM    764  CD1 ILE A  98      28.573  20.036  15.182  1.00  0.08           C  
ATOM    765  N   SER A  99      28.211  24.752  11.090  1.00  0.21           N  
ATOM    766  CA  SER A  99      28.950  25.019   9.861  1.00  0.20           C  
ATOM    767  C   SER A  99      29.131  23.748   9.037  1.00  0.21           C  
ATOM    768  CB  SER A  99      30.316  25.629  10.178  1.00  0.19           C  
ATOM    769  O   SER A  99      29.591  22.728   9.553  1.00  0.20           O  
ATOM    770  OG  SER A  99      30.741  26.484   9.131  1.00  0.12           O  
ATOM    771  N   PRO A 100      28.446  23.303   7.773  1.00  0.23           N  
ATOM    772  CA  PRO A 100      29.607  22.863   6.995  1.00  0.22           C  
ATOM    773  C   PRO A 100      30.805  23.798   7.141  1.00  0.23           C  
ATOM    774  CB  PRO A 100      29.087  22.862   5.556  1.00  0.21           C  
ATOM    775  O   PRO A 100      30.784  24.918   6.625  1.00  0.22           O  
ATOM    776  CG  PRO A 100      27.812  23.641   5.609  1.00  0.21           C  
ATOM    777  CD  PRO A 100      27.399  23.780   7.046  1.00  0.19           C  
ATOM    778  N   SER A 101      30.852  24.099   8.441  1.00  0.20           N  
ATOM    779  CA  SER A 101      32.086  24.877   8.395  1.00  0.20           C  
ATOM    780  C   SER A 101      33.183  24.131   7.644  1.00  0.21           C  
ATOM    781  CB  SER A 101      32.562  25.213   9.809  1.00  0.19           C  
ATOM    782  O   SER A 101      33.559  23.021   8.026  1.00  0.20           O  
ATOM    783  OG  SER A 101      32.990  24.043  10.486  1.00  0.10           O  
ATOM    784  N   SER A 102      33.148  24.264   6.451  1.00  0.22           N  
ATOM    785  CA  SER A 102      34.300  24.499   5.587  1.00  0.21           C  
ATOM    786  C   SER A 102      34.310  23.536   4.404  1.00  0.22           C  
ATOM    787  CB  SER A 102      35.601  24.360   6.378  1.00  0.20           C  
ATOM    788  O   SER A 102      34.257  22.318   4.588  1.00  0.21           O  
ATOM    789  OG  SER A 102      35.706  23.069   6.952  1.00  0.11           O  
ATOM    790  N   ALA A 103      33.669  24.068   3.279  1.00  0.21           N  
ATOM    791  CA  ALA A 103      34.503  24.248   2.093  1.00  0.21           C  
ATOM    792  C   ALA A 103      35.287  22.977   1.777  1.00  0.21           C  
ATOM    793  CB  ALA A 103      35.457  25.424   2.287  1.00  0.20           C  
ATOM    794  O   ALA A 103      36.186  22.592   2.528  1.00  0.21           O  
ATOM    795  N   GLU A 104      34.574  21.916   1.226  1.00  0.22           N  
ATOM    796  CA  GLU A 104      35.523  21.217   0.366  1.00  0.22           C  
ATOM    797  C   GLU A 104      34.803  20.433  -0.728  1.00  0.22           C  
ATOM    798  CB  GLU A 104      36.407  20.277   1.191  1.00  0.20           C  
ATOM    799  O   GLU A 104      33.939  19.603  -0.437  1.00  0.22           O  
ATOM    800  CG  GLU A 104      37.504  20.990   1.968  1.00  0.21           C  
ATOM    801  CD  GLU A 104      38.426  20.038   2.713  1.00  0.22           C  
ATOM    802  OE1 GLU A 104      38.114  18.829   2.793  1.00  0.31           O  
ATOM    803  OE2 GLU A 104      39.469  20.507   3.223  1.00  0.19           O  
ATOM    804  N   SER A 105      34.638  20.989  -1.900  1.00  0.20           N  
ATOM    805  CA  SER A 105      35.019  21.009  -3.309  1.00  0.20           C  
ATOM    806  C   SER A 105      35.279  19.600  -3.830  1.00  0.20           C  
ATOM    807  CB  SER A 105      36.261  21.876  -3.516  1.00  0.19           C  
ATOM    808  O   SER A 105      36.202  18.923  -3.372  1.00  0.20           O  
ATOM    809  OG  SER A 105      37.439  21.147  -3.216  1.00  0.13           O  
ATOM    810  N   GLY A 106      34.207  18.902  -4.313  1.00  0.21           N  
ATOM    811  CA  GLY A 106      34.522  18.335  -5.614  1.00  0.19           C  
ATOM    812  C   GLY A 106      34.117  16.878  -5.743  1.00  0.21           C  
ATOM    813  O   GLY A 106      34.397  16.070  -4.856  1.00  0.21           O  
ATOM    814  N   ALA A 107      32.825  16.517  -6.333  1.00  0.18           N  
ATOM    815  CA  ALA A 107      32.554  15.406  -7.241  1.00  0.18           C  
ATOM    816  C   ALA A 107      32.434  14.090  -6.477  1.00  0.18           C  
ATOM    817  CB  ALA A 107      33.649  15.304  -8.300  1.00  0.17           C  
ATOM    818  O   ALA A 107      33.364  13.685  -5.775  1.00  0.18           O  
ATOM    819  N   GLN A 108      31.388  13.753  -6.001  1.00  0.21           N  
ATOM    820  CA  GLN A 108      30.609  12.581  -5.614  1.00  0.20           C  
ATOM    821  C   GLN A 108      29.834  12.837  -4.324  1.00  0.20           C  
ATOM    822  CB  GLN A 108      31.519  11.363  -5.446  1.00  0.19           C  
ATOM    823  O   GLN A 108      30.430  12.986  -3.255  1.00  0.20           O  
ATOM    824  CG  GLN A 108      31.909  10.702  -6.761  1.00  0.17           C  
ATOM    825  CD  GLN A 108      32.563   9.347  -6.566  1.00  0.14           C  
ATOM    826  NE2 GLN A 108      32.697   8.591  -7.650  1.00  0.14           N  
ATOM    827  OE1 GLN A 108      32.946   8.983  -5.449  1.00  0.24           O  
ATOM    828  N   ASN A 109      28.941  13.925  -4.284  1.00  0.20           N  
ATOM    829  CA  ASN A 109      27.923  13.943  -3.239  1.00  0.21           C  
ATOM    830  C   ASN A 109      27.585  12.533  -2.762  1.00  0.20           C  
ATOM    831  CB  ASN A 109      26.661  14.654  -3.731  1.00  0.19           C  
ATOM    832  O   ASN A 109      26.782  11.838  -3.387  1.00  0.20           O  
ATOM    833  CG  ASN A 109      26.835  16.157  -3.820  1.00  0.19           C  
ATOM    834  ND2 ASN A 109      26.109  16.785  -4.738  1.00  0.11           N  
ATOM    835  OD1 ASN A 109      27.615  16.750  -3.070  1.00  0.10           O  
ATOM    836  N   THR A 110      28.610  11.617  -2.427  1.00  0.21           N  
ATOM    837  CA  THR A 110      28.508  10.860  -1.185  1.00  0.21           C  
ATOM    838  C   THR A 110      28.319  11.797   0.005  1.00  0.20           C  
ATOM    839  CB  THR A 110      29.754   9.984  -0.959  1.00  0.18           C  
ATOM    840  O   THR A 110      29.170  12.647   0.274  1.00  0.19           O  
ATOM    841  CG2 THR A 110      29.386   8.668  -0.282  1.00  0.08           C  
ATOM    842  OG1 THR A 110      30.368   9.703  -2.223  1.00  0.12           O  
ATOM    843  N   LEU A 111      27.235  12.520   0.172  1.00  0.19           N  
ATOM    844  CA  LEU A 111      27.165  12.841   1.593  1.00  0.19           C  
ATOM    845  C   LEU A 111      27.679  11.680   2.438  1.00  0.19           C  
ATOM    846  CB  LEU A 111      25.727  13.182   1.995  1.00  0.18           C  
ATOM    847  O   LEU A 111      27.024  10.639   2.534  1.00  0.18           O  
ATOM    848  CG  LEU A 111      25.545  14.421   2.873  1.00  0.13           C  
ATOM    849  CD1 LEU A 111      24.909  15.551   2.070  1.00  0.07           C  
ATOM    850  CD2 LEU A 111      24.702  14.089   4.099  1.00  0.08           C  
ATOM    851  N   THR A 112      28.929  11.238   2.358  1.00  0.20           N  
ATOM    852  CA  THR A 112      29.551  10.839   3.616  1.00  0.20           C  
ATOM    853  C   THR A 112      28.997  11.660   4.777  1.00  0.20           C  
ATOM    854  CB  THR A 112      31.082  10.997   3.557  1.00  0.17           C  
ATOM    855  O   THR A 112      29.160  12.881   4.815  1.00  0.19           O  
ATOM    856  CG2 THR A 112      31.755  10.263   4.712  1.00  0.08           C  
ATOM    857  OG1 THR A 112      31.564  10.461   2.319  1.00  0.11           O  
ATOM    858  N   LEU A 113      27.753  11.469   5.229  1.00  0.17           N  
ATOM    859  CA  LEU A 113      27.714  11.741   6.661  1.00  0.19           C  
ATOM    860  C   LEU A 113      29.031  11.352   7.324  1.00  0.17           C  
ATOM    861  CB  LEU A 113      26.556  10.986   7.319  1.00  0.15           C  
ATOM    862  O   LEU A 113      29.351  10.166   7.432  1.00  0.16           O  
ATOM    863  CG  LEU A 113      25.251  11.764   7.492  1.00  0.11           C  
ATOM    864  CD1 LEU A 113      24.054  10.861   7.212  1.00  0.07           C  
ATOM    865  CD2 LEU A 113      25.163  12.356   8.895  1.00  0.08           C  
ATOM    866  N   THR A 114      30.058  12.030   6.981  1.00  0.21           N  
ATOM    867  CA  THR A 114      31.038  12.021   8.061  1.00  0.20           C  
ATOM    868  C   THR A 114      30.378  12.365   9.393  1.00  0.21           C  
ATOM    869  CB  THR A 114      32.185  13.011   7.783  1.00  0.19           C  
ATOM    870  O   THR A 114      29.892  13.482   9.581  1.00  0.20           O  
ATOM    871  CG2 THR A 114      33.398  12.706   8.655  1.00  0.08           C  
ATOM    872  OG1 THR A 114      32.565  12.918   6.405  1.00  0.11           O  
ATOM    873  N   LEU A 115      29.634  11.415   9.959  1.00  0.20           N  
ATOM    874  CA  LEU A 115      29.708  11.321  11.413  1.00  0.19           C  
ATOM    875  C   LEU A 115      31.065  11.796  11.920  1.00  0.19           C  
ATOM    876  CB  LEU A 115      29.454   9.882  11.871  1.00  0.17           C  
ATOM    877  O   LEU A 115      32.104  11.279  11.504  1.00  0.18           O  
ATOM    878  CG  LEU A 115      28.023   9.364  11.717  1.00  0.16           C  
ATOM    879  CD1 LEU A 115      27.994   7.845  11.840  1.00  0.09           C  
ATOM    880  CD2 LEU A 115      27.107  10.007  12.754  1.00  0.11           C  
ATOM    881  N   ASN A 116      31.099  13.159  11.969  1.00  0.21           N  
ATOM    882  CA  ASN A 116      32.248  13.606  12.748  1.00  0.22           C  
ATOM    883  C   ASN A 116      32.611  12.602  13.838  1.00  0.20           C  
ATOM    884  CB  ASN A 116      31.979  14.982  13.362  1.00  0.19           C  
ATOM    885  O   ASN A 116      31.745  12.165  14.599  1.00  0.20           O  
ATOM    886  CG  ASN A 116      32.601  16.110  12.563  1.00  0.16           C  
ATOM    887  ND2 ASN A 116      32.108  17.325  12.769  1.00  0.11           N  
ATOM    888  OD1 ASN A 116      33.518  15.891  11.766  1.00  0.10           O  
ATOM    889  N   SER A 117      33.676  11.819  13.611  1.00  0.18           N  
ATOM    890  CA  SER A 117      34.609  11.206  14.550  1.00  0.19           C  
ATOM    891  C   SER A 117      34.484  11.826  15.938  1.00  0.18           C  
ATOM    892  CB  SER A 117      36.046  11.348  14.047  1.00  0.16           C  
ATOM    893  O   SER A 117      35.125  11.371  16.887  1.00  0.18           O  
ATOM    894  OG  SER A 117      36.345  12.701  13.750  1.00  0.09           O  
ATOM    895  N   ASN A 118      33.286  12.582  16.114  1.00  0.20           N  
ATOM    896  CA  ASN A 118      33.096  12.744  17.552  1.00  0.22           C  
ATOM    897  C   ASN A 118      31.641  12.517  17.953  1.00  0.21           C  
ATOM    898  CB  ASN A 118      33.561  14.130  18.002  1.00  0.19           C  
ATOM    899  O   ASN A 118      30.976  13.434  18.437  1.00  0.20           O  
ATOM    900  CG  ASN A 118      35.069  14.275  17.983  1.00  0.15           C  
ATOM    901  ND2 ASN A 118      35.545  15.502  17.806  1.00  0.10           N  
ATOM    902  OD1 ASN A 118      35.802  13.293  18.124  1.00  0.09           O  
ATOM    903  N   PHE A 119      30.889  11.639  17.332  1.00  0.19           N  
ATOM    904  CA  PHE A 119      29.776  10.921  17.942  1.00  0.20           C  
ATOM    905  C   PHE A 119      30.252   9.618  18.574  1.00  0.19           C  
ATOM    906  CB  PHE A 119      28.687  10.633  16.903  1.00  0.18           C  
ATOM    907  O   PHE A 119      30.788   8.748  17.885  1.00  0.18           O  
ATOM    908  CG  PHE A 119      27.664  11.729  16.776  1.00  0.16           C  
ATOM    909  CD1 PHE A 119      26.548  11.757  17.604  1.00  0.08           C  
ATOM    910  CD2 PHE A 119      27.818  12.732  15.828  1.00  0.08           C  
ATOM    911  CE1 PHE A 119      25.599  12.770  17.488  1.00  0.07           C  
ATOM    912  CE2 PHE A 119      26.874  13.748  15.706  1.00  0.08           C  
ATOM    913  CZ  PHE A 119      25.765  13.764  16.537  1.00  0.07           C  
ATOM    914  N   ASP A 120      30.815   9.689  19.765  1.00  0.21           N  
ATOM    915  CA  ASP A 120      31.084   8.551  20.639  1.00  0.22           C  
ATOM    916  C   ASP A 120      29.910   7.574  20.644  1.00  0.21           C  
ATOM    917  CB  ASP A 120      31.379   9.027  22.063  1.00  0.19           C  
ATOM    918  O   ASP A 120      28.820   7.908  21.111  1.00  0.20           O  
ATOM    919  CG  ASP A 120      32.443   8.196  22.757  1.00  0.16           C  
ATOM    920  OD1 ASP A 120      32.757   7.084  22.280  1.00  0.10           O  
ATOM    921  OD2 ASP A 120      32.972   8.656  23.792  1.00  0.11           O  
ATOM    922  N   LEU A 121      29.662   6.823  19.443  1.00  0.19           N  
ATOM    923  CA  LEU A 121      28.794   5.664  19.267  1.00  0.18           C  
ATOM    924  C   LEU A 121      28.847   4.755  20.490  1.00  0.19           C  
ATOM    925  CB  LEU A 121      29.195   4.879  18.015  1.00  0.18           C  
ATOM    926  O   LEU A 121      28.025   3.846  20.629  1.00  0.18           O  
ATOM    927  CG  LEU A 121      28.930   5.562  16.673  1.00  0.17           C  
ATOM    928  CD1 LEU A 121      29.560   4.762  15.538  1.00  0.11           C  
ATOM    929  CD2 LEU A 121      27.431   5.732  16.446  1.00  0.12           C  
ATOM    930  N   THR A 122      29.503   5.197  21.453  1.00  0.18           N  
ATOM    931  CA  THR A 122      29.896   4.430  22.630  1.00  0.18           C  
ATOM    932  C   THR A 122      29.361   5.080  23.903  1.00  0.17           C  
ATOM    933  CB  THR A 122      31.428   4.297  22.724  1.00  0.16           C  
ATOM    934  O   THR A 122      29.478   4.515  24.992  1.00  0.17           O  
ATOM    935  CG2 THR A 122      31.958   3.310  21.689  1.00  0.08           C  
ATOM    936  OG1 THR A 122      32.028   5.579  22.498  1.00  0.11           O  
ATOM    937  N   GLN A 123      28.232   6.066  23.591  1.00  0.20           N  
ATOM    938  CA  GLN A 123      27.613   6.621  24.789  1.00  0.20           C  
ATOM    939  C   GLN A 123      26.108   6.369  24.798  1.00  0.19           C  
ATOM    940  CB  GLN A 123      27.894   8.121  24.894  1.00  0.18           C  
ATOM    941  O   GLN A 123      25.420   6.652  23.814  1.00  0.19           O  
ATOM    942  CG  GLN A 123      29.305   8.451  25.363  1.00  0.15           C  
ATOM    943  CD  GLN A 123      29.414   9.840  25.961  1.00  0.11           C  
ATOM    944  NE2 GLN A 123      30.601  10.182  26.453  1.00  0.12           N  
ATOM    945  OE1 GLN A 123      28.441  10.601  25.981  1.00  0.12           O  
ATOM    946  N   GLU A 124      25.673   5.134  25.304  1.00  0.18           N  
ATOM    947  CA  GLU A 124      24.357   4.518  25.437  1.00  0.19           C  
ATOM    948  C   GLU A 124      23.254   5.573  25.466  1.00  0.19           C  
ATOM    949  CB  GLU A 124      24.292   3.656  26.701  1.00  0.17           C  
ATOM    950  O   GLU A 124      22.094   5.274  25.176  1.00  0.18           O  
ATOM    951  CG  GLU A 124      24.861   2.256  26.519  1.00  0.11           C  
ATOM    952  CD  GLU A 124      24.778   1.407  27.778  1.00  0.07           C  
ATOM    953  OE1 GLU A 124      24.391   1.938  28.844  1.00  0.09           O  
ATOM    954  OE2 GLU A 124      25.103   0.201  27.698  1.00  0.09           O  
ATOM    955  N   ASP A 125      23.698   6.836  25.371  1.00  0.21           N  
ATOM    956  CA  ASP A 125      23.236   8.220  25.328  1.00  0.20           C  
ATOM    957  C   ASP A 125      23.629   8.889  24.012  1.00  0.22           C  
ATOM    958  CB  ASP A 125      23.801   9.012  26.509  1.00  0.20           C  
ATOM    959  O   ASP A 125      23.468  10.101  23.854  1.00  0.21           O  
ATOM    960  CG  ASP A 125      23.232   8.570  27.846  1.00  0.16           C  
ATOM    961  OD1 ASP A 125      22.084   8.075  27.886  1.00  0.08           O  
ATOM    962  OD2 ASP A 125      23.935   8.720  28.868  1.00  0.09           O  
ATOM    963  N   ASN A 126      24.132   8.157  23.051  1.00  0.21           N  
ATOM    964  CA  ASN A 126      24.604   8.350  21.684  1.00  0.21           C  
ATOM    965  C   ASN A 126      23.884   7.426  20.707  1.00  0.22           C  
ATOM    966  CB  ASN A 126      26.117   8.133  21.604  1.00  0.20           C  
ATOM    967  O   ASN A 126      24.514   6.588  20.059  1.00  0.21           O  
ATOM    968  CG  ASN A 126      26.905   9.379  21.955  1.00  0.17           C  
ATOM    969  ND2 ASN A 126      28.091   9.190  22.521  1.00  0.09           N  
ATOM    970  OD1 ASN A 126      26.452  10.502  21.720  1.00  0.08           O  
ATOM    971  N   ILE A 127      22.624   7.134  21.125  1.00  0.21           N  
ATOM    972  CA  ILE A 127      21.654   6.761  20.101  1.00  0.20           C  
ATOM    973  C   ILE A 127      21.198   8.007  19.345  1.00  0.21           C  
ATOM    974  CB  ILE A 127      20.439   6.030  20.713  1.00  0.20           C  
ATOM    975  O   ILE A 127      20.333   8.747  19.820  1.00  0.20           O  
ATOM    976  CG1 ILE A 127      20.896   4.788  21.486  1.00  0.09           C  
ATOM    977  CG2 ILE A 127      19.429   5.657  19.624  1.00  0.08           C  
ATOM    978  CD1 ILE A 127      19.774   4.068  22.221  1.00  0.08           C  
ATOM    979  N   LEU A 128      22.055   9.111  19.125  1.00  0.22           N  
ATOM    980  CA  LEU A 128      22.046  10.042  18.002  1.00  0.21           C  
ATOM    981  C   LEU A 128      22.114   9.294  16.675  1.00  0.22           C  
ATOM    982  CB  LEU A 128      23.218  11.022  18.109  1.00  0.21           C  
ATOM    983  O   LEU A 128      23.081   8.577  16.409  1.00  0.21           O  
ATOM    984  CG  LEU A 128      22.976  12.281  18.943  1.00  0.19           C  
ATOM    985  CD1 LEU A 128      24.284  12.772  19.554  1.00  0.08           C  
ATOM    986  CD2 LEU A 128      22.335  13.371  18.091  1.00  0.09           C  
ATOM    987  N   TYR A 129      20.988   8.551  16.401  1.00  0.22           N  
ATOM    988  CA  TYR A 129      20.589   8.208  15.041  1.00  0.24           C  
ATOM    989  C   TYR A 129      21.533   8.832  14.021  1.00  0.22           C  
ATOM    990  CB  TYR A 129      19.152   8.664  14.770  1.00  0.21           C  
ATOM    991  O   TYR A 129      21.682  10.056  13.971  1.00  0.21           O  
ATOM    992  CG  TYR A 129      18.112   7.877  15.530  1.00  0.21           C  
ATOM    993  CD1 TYR A 129      17.665   6.643  15.062  1.00  0.10           C  
ATOM    994  CD2 TYR A 129      17.573   8.365  16.715  1.00  0.10           C  
ATOM    995  CE1 TYR A 129      16.705   5.915  15.757  1.00  0.08           C  
ATOM    996  CE2 TYR A 129      16.613   7.645  17.419  1.00  0.09           C  
ATOM    997  OH  TYR A 129      15.236   5.707  17.625  1.00  0.07           O  
ATOM    998  CZ  TYR A 129      16.186   6.423  16.933  1.00  0.08           C  
ATOM    999  N   LYS A 130      22.894   8.348  13.907  1.00  0.21           N  
ATOM   1000  CA  LYS A 130      23.741   8.464  12.724  1.00  0.21           C  
ATOM   1001  C   LYS A 130      22.900   8.595  11.457  1.00  0.22           C  
ATOM   1002  CB  LYS A 130      24.674   7.257  12.611  1.00  0.20           C  
ATOM   1003  O   LYS A 130      22.255   7.634  11.031  1.00  0.21           O  
ATOM   1004  CG  LYS A 130      26.127   7.567  12.937  1.00  0.18           C  
ATOM   1005  CD  LYS A 130      27.005   6.329  12.806  1.00  0.08           C  
ATOM   1006  CE  LYS A 130      28.457   6.632  13.153  1.00  0.09           C  
ATOM   1007  NZ  LYS A 130      29.313   5.411  13.068  1.00  0.08           N  
ATOM   1008  N   PHE A 131      22.005   9.841  11.321  1.00  0.21           N  
ATOM   1009  CA  PHE A 131      21.277  10.566  10.286  1.00  0.24           C  
ATOM   1010  C   PHE A 131      22.142  10.753   9.045  1.00  0.21           C  
ATOM   1011  CB  PHE A 131      20.810  11.928  10.809  1.00  0.20           C  
ATOM   1012  O   PHE A 131      23.175  11.424   9.097  1.00  0.21           O  
ATOM   1013  CG  PHE A 131      19.753  11.838  11.876  1.00  0.21           C  
ATOM   1014  CD1 PHE A 131      18.419  11.644  11.538  1.00  0.19           C  
ATOM   1015  CD2 PHE A 131      20.093  11.946  13.219  1.00  0.18           C  
ATOM   1016  CE1 PHE A 131      17.438  11.560  12.524  1.00  0.14           C  
ATOM   1017  CE2 PHE A 131      19.119  11.863  14.209  1.00  0.16           C  
ATOM   1018  CZ  PHE A 131      17.792  11.671  13.860  1.00  0.22           C  
ATOM   1019  N   ASN A 132      22.355   9.606   8.313  1.00  0.23           N  
ATOM   1020  CA  ASN A 132      22.845   9.871   6.964  1.00  0.24           C  
ATOM   1021  C   ASN A 132      21.960  10.877   6.234  1.00  0.23           C  
ATOM   1022  CB  ASN A 132      22.944   8.571   6.164  1.00  0.21           C  
ATOM   1023  O   ASN A 132      20.744  10.695   6.151  1.00  0.22           O  
ATOM   1024  CG  ASN A 132      24.367   8.243   5.755  1.00  0.19           C  
ATOM   1025  ND2 ASN A 132      24.591   7.007   5.326  1.00  0.11           N  
ATOM   1026  OD1 ASN A 132      25.258   9.094   5.826  1.00  0.10           O  
ATOM   1027  N   SER A 133      22.115  12.305   6.306  1.00  0.23           N  
ATOM   1028  CA  SER A 133      21.869  13.531   5.554  1.00  0.25           C  
ATOM   1029  C   SER A 133      21.320  13.227   4.164  1.00  0.23           C  
ATOM   1030  CB  SER A 133      23.152  14.355   5.436  1.00  0.22           C  
ATOM   1031  O   SER A 133      20.862  14.130   3.461  1.00  0.22           O  
ATOM   1032  OG  SER A 133      24.094  13.701   4.604  1.00  0.13           O  
ATOM   1033  N   THR A 134      21.187  11.926   3.810  1.00  0.21           N  
ATOM   1034  CA  THR A 134      20.771  11.675   2.434  1.00  0.23           C  
ATOM   1035  C   THR A 134      19.294  11.298   2.377  1.00  0.22           C  
ATOM   1036  CB  THR A 134      21.614  10.559   1.790  1.00  0.20           C  
ATOM   1037  O   THR A 134      18.725  11.159   1.292  1.00  0.21           O  
ATOM   1038  CG2 THR A 134      22.821  11.136   1.057  1.00  0.09           C  
ATOM   1039  OG1 THR A 134      22.072   9.664   2.811  1.00  0.12           O  
ATOM   1040  N   GLU A 135      18.574  11.171   3.609  1.00  0.25           N  
ATOM   1041  CA  GLU A 135      17.175  10.770   3.722  1.00  0.26           C  
ATOM   1042  C   GLU A 135      16.304  11.932   4.189  1.00  0.25           C  
ATOM   1043  CB  GLU A 135      17.030   9.585   4.680  1.00  0.23           C  
ATOM   1044  O   GLU A 135      16.667  12.651   5.123  1.00  0.24           O  
ATOM   1045  CG  GLU A 135      17.650   8.296   4.162  1.00  0.23           C  
ATOM   1046  CD  GLU A 135      17.424   7.108   5.084  1.00  0.24           C  
ATOM   1047  OE1 GLU A 135      16.851   7.293   6.182  1.00  0.28           O  
ATOM   1048  OE2 GLU A 135      17.824   5.985   4.707  1.00  0.20           O  
ATOM   1049  N   GLY A 136      15.760  12.905   3.440  1.00  0.28           N  
ATOM   1050  CA  GLY A 136      14.720  13.913   3.570  1.00  0.29           C  
ATOM   1051  C   GLY A 136      13.598  13.496   4.502  1.00  0.28           C  
ATOM   1052  O   GLY A 136      13.319  12.305   4.652  1.00  0.27           O  
ATOM   1053  N   GLY A 137      13.199  14.326   5.521  1.00  0.36           N  
ATOM   1054  CA  GLY A 137      12.080  14.464   6.440  1.00  0.37           C  
ATOM   1055  C   GLY A 137      12.495  14.949   7.816  1.00  0.37           C  
ATOM   1056  O   GLY A 137      13.615  14.689   8.261  1.00  0.35           O  
ATOM   1057  N   VAL A 138      11.823  16.009   8.538  1.00  0.45           N  
ATOM   1058  CA  VAL A 138      12.011  16.485   9.904  1.00  0.46           C  
ATOM   1059  C   VAL A 138      11.662  15.375  10.892  1.00  0.46           C  
ATOM   1060  CB  VAL A 138      11.157  17.741  10.190  1.00  0.46           C  
ATOM   1061  O   VAL A 138      10.611  14.740  10.776  1.00  0.45           O  
ATOM   1062  CG1 VAL A 138      11.508  18.333  11.554  1.00  0.43           C  
ATOM   1063  CG2 VAL A 138      11.351  18.780   9.087  1.00  0.45           C  
ATOM   1064  N   ILE A 139      12.701  14.957  11.702  1.00  0.43           N  
ATOM   1065  CA  ILE A 139      12.560  14.052  12.837  1.00  0.44           C  
ATOM   1066  C   ILE A 139      11.505  14.593  13.800  1.00  0.43           C  
ATOM   1067  CB  ILE A 139      13.904  13.853  13.572  1.00  0.43           C  
ATOM   1068  O   ILE A 139      11.615  15.723  14.280  1.00  0.42           O  
ATOM   1069  CG1 ILE A 139      14.951  13.261  12.620  1.00  0.39           C  
ATOM   1070  CG2 ILE A 139      13.720  12.962  14.805  1.00  0.40           C  
ATOM   1071  CD1 ILE A 139      16.333  13.106  13.240  1.00  0.41           C  
ATOM   1072  N   VAL A 140      10.435  13.942  13.948  1.00  0.52           N  
ATOM   1073  CA  VAL A 140       9.541  14.128  15.087  1.00  0.51           C  
ATOM   1074  C   VAL A 140      10.059  13.334  16.285  1.00  0.52           C  
ATOM   1075  CB  VAL A 140       8.095  13.701  14.749  1.00  0.51           C  
ATOM   1076  O   VAL A 140      10.112  12.103  16.246  1.00  0.50           O  
ATOM   1077  CG1 VAL A 140       7.148  14.050  15.895  1.00  0.46           C  
ATOM   1078  CG2 VAL A 140       7.634  14.359  13.451  1.00  0.48           C  
ATOM   1079  N   PRO A 141      10.780  14.071  17.346  1.00  0.50           N  
ATOM   1080  CA  PRO A 141      11.318  13.371  18.515  1.00  0.50           C  
ATOM   1081  C   PRO A 141      10.255  12.571  19.264  1.00  0.50           C  
ATOM   1082  CB  PRO A 141      11.862  14.507  19.386  1.00  0.50           C  
ATOM   1083  O   PRO A 141       9.074  12.926  19.232  1.00  0.50           O  
ATOM   1084  CG  PRO A 141      11.604  15.750  18.597  1.00  0.49           C  
ATOM   1085  CD  PRO A 141      10.795  15.387  17.385  1.00  0.51           C  
ATOM   1086  N   ARG A 142      10.638  11.375  19.972  1.00  0.41           N  
ATOM   1087  CA  ARG A 142       9.836  10.630  20.938  1.00  0.43           C  
ATOM   1088  C   ARG A 142       9.119  11.574  21.897  1.00  0.41           C  
ATOM   1089  CB  ARG A 142      10.710   9.651  21.723  1.00  0.42           C  
ATOM   1090  O   ARG A 142       9.721  12.518  22.414  1.00  0.41           O  
ATOM   1091  CG  ARG A 142       9.929   8.735  22.651  1.00  0.42           C  
ATOM   1092  CD  ARG A 142      10.842   7.761  23.383  1.00  0.47           C  
ATOM   1093  NE  ARG A 142      10.082   6.815  24.195  1.00  0.45           N  
ATOM   1094  NH1 ARG A 142      11.937   5.826  25.151  1.00  0.34           N  
ATOM   1095  NH2 ARG A 142       9.834   5.106  25.708  1.00  0.29           N  
ATOM   1096  CZ  ARG A 142      10.619   5.918  25.016  1.00  0.40           C  
ATOM   1097  N   GLY A 143       7.731  11.317  22.047  1.00  0.49           N  
ATOM   1098  CA  GLY A 143       6.907  12.102  22.952  1.00  0.48           C  
ATOM   1099  C   GLY A 143       6.447  13.417  22.351  1.00  0.49           C  
ATOM   1100  O   GLY A 143       5.730  14.183  22.998  1.00  0.48           O  
ATOM   1101  N   THR A 144       6.806  13.837  21.179  1.00  0.61           N  
ATOM   1102  CA  THR A 144       6.269  15.017  20.509  1.00  0.61           C  
ATOM   1103  C   THR A 144       4.934  14.699  19.842  1.00  0.61           C  
ATOM   1104  CB  THR A 144       7.255  15.560  19.458  1.00  0.60           C  
ATOM   1105  O   THR A 144       4.839  13.764  19.045  1.00  0.60           O  
ATOM   1106  CG2 THR A 144       6.705  16.812  18.783  1.00  0.58           C  
ATOM   1107  OG1 THR A 144       8.497  15.881  20.097  1.00  0.62           O  
ATOM   1108  N   SER A 145       3.775  15.313  20.383  1.00  0.61           N  
ATOM   1109  CA  SER A 145       2.478  15.390  19.717  1.00  0.63           C  
ATOM   1110  C   SER A 145       2.375  16.641  18.851  1.00  0.62           C  
ATOM   1111  CB  SER A 145       1.346  15.377  20.745  1.00  0.61           C  
ATOM   1112  O   SER A 145       2.682  17.745  19.306  1.00  0.62           O  
ATOM   1113  OG  SER A 145       1.384  14.191  21.520  1.00  0.59           O  
ATOM   1114  N   ILE A 146       2.290  16.507  17.549  1.00  0.67           N  
ATOM   1115  CA  ILE A 146       1.977  17.624  16.664  1.00  0.68           C  
ATOM   1116  C   ILE A 146       0.469  17.693  16.433  1.00  0.67           C  
ATOM   1117  CB  ILE A 146       2.721  17.502  15.315  1.00  0.66           C  
ATOM   1118  O   ILE A 146      -0.132  16.742  15.929  1.00  0.65           O  
ATOM   1119  CG1 ILE A 146       4.228  17.346  15.549  1.00  0.65           C  
ATOM   1120  CG2 ILE A 146       2.427  18.714  14.425  1.00  0.66           C  
ATOM   1121  CD1 ILE A 146       5.036  17.159  14.272  1.00  0.64           C  
ATOM   1122  N   VAL A 147      -0.228  18.783  16.946  1.00  0.68           N  
ATOM   1123  CA  VAL A 147      -1.674  18.975  16.920  1.00  0.69           C  
ATOM   1124  C   VAL A 147      -2.015  20.227  16.115  1.00  0.67           C  
ATOM   1125  CB  VAL A 147      -2.258  19.083  18.346  1.00  0.67           C  
ATOM   1126  O   VAL A 147      -1.573  21.328  16.451  1.00  0.66           O  
ATOM   1127  CG1 VAL A 147      -3.782  19.171  18.301  1.00  0.62           C  
ATOM   1128  CG2 VAL A 147      -1.813  17.893  19.196  1.00  0.63           C  
ATOM   1129  N   GLY A 148      -2.622  20.029  14.868  1.00  0.68           N  
ATOM   1130  CA  GLY A 148      -3.201  21.173  14.181  1.00  0.69           C  
ATOM   1131  C   GLY A 148      -4.485  21.666  14.822  1.00  0.67           C  
ATOM   1132  O   GLY A 148      -5.247  20.877  15.384  1.00  0.66           O  
ATOM   1133  N   LEU A 149      -4.672  22.990  14.838  1.00  0.59           N  
ATOM   1134  CA  LEU A 149      -5.881  23.559  15.423  1.00  0.59           C  
ATOM   1135  C   LEU A 149      -7.064  23.421  14.471  1.00  0.57           C  
ATOM   1136  CB  LEU A 149      -5.663  25.033  15.775  1.00  0.57           C  
ATOM   1137  O   LEU A 149      -8.218  23.399  14.906  1.00  0.56           O  
ATOM   1138  CG  LEU A 149      -4.689  25.320  16.919  1.00  0.55           C  
ATOM   1139  CD1 LEU A 149      -4.625  26.818  17.197  1.00  0.53           C  
ATOM   1140  CD2 LEU A 149      -5.095  24.555  18.173  1.00  0.53           C  
ATOM   1141  N   ASP A 150      -6.863  23.404  13.167  1.00  0.52           N  
ATOM   1142  CA  ASP A 150      -7.840  23.287  12.089  1.00  0.53           C  
ATOM   1143  C   ASP A 150      -7.322  22.382  10.974  1.00  0.51           C  
ATOM   1144  CB  ASP A 150      -8.187  24.668  11.528  1.00  0.50           C  
ATOM   1145  O   ASP A 150      -6.409  22.759  10.235  1.00  0.50           O  
ATOM   1146  CG  ASP A 150      -9.352  24.636  10.554  1.00  0.48           C  
ATOM   1147  OD1 ASP A 150      -9.466  23.669   9.770  1.00  0.50           O  
ATOM   1148  OD2 ASP A 150     -10.162  25.589  10.568  1.00  0.59           O  
ATOM   1149  N   LEU A 151      -7.702  21.011  11.057  1.00  0.41           N  
ATOM   1150  CA  LEU A 151      -7.311  20.037  10.044  1.00  0.42           C  
ATOM   1151  C   LEU A 151      -7.349  20.657   8.651  1.00  0.40           C  
ATOM   1152  CB  LEU A 151      -8.228  18.813  10.095  1.00  0.39           C  
ATOM   1153  O   LEU A 151      -6.561  20.283   7.779  1.00  0.39           O  
ATOM   1154  CG  LEU A 151      -7.887  17.669   9.138  1.00  0.36           C  
ATOM   1155  CD1 LEU A 151      -6.707  16.864   9.673  1.00  0.34           C  
ATOM   1156  CD2 LEU A 151      -9.101  16.771   8.924  1.00  0.37           C  
ATOM   1157  N   ARG A 152      -8.369  21.574   8.364  1.00  0.40           N  
ATOM   1158  CA  ARG A 152      -8.571  22.079   7.009  1.00  0.41           C  
ATOM   1159  C   ARG A 152      -7.586  23.198   6.689  1.00  0.39           C  
ATOM   1160  CB  ARG A 152     -10.007  22.577   6.829  1.00  0.38           C  
ATOM   1161  O   ARG A 152      -7.178  23.363   5.538  1.00  0.38           O  
ATOM   1162  CG  ARG A 152     -11.053  21.476   6.894  1.00  0.36           C  
ATOM   1163  CD  ARG A 152     -12.461  22.024   6.710  1.00  0.39           C  
ATOM   1164  NE  ARG A 152     -13.473  21.082   7.179  1.00  0.37           N  
ATOM   1165  NH1 ARG A 152     -15.266  22.472   6.745  1.00  0.31           N  
ATOM   1166  NH2 ARG A 152     -15.614  20.388   7.635  1.00  0.28           N  
ATOM   1167  CZ  ARG A 152     -14.782  21.316   7.185  1.00  0.37           C  
ATOM   1168  N   LYS A 153      -7.161  23.831   7.663  1.00  0.48           N  
ATOM   1169  CA  LYS A 153      -6.444  25.099   7.566  1.00  0.48           C  
ATOM   1170  C   LYS A 153      -5.042  24.985   8.157  1.00  0.48           C  
ATOM   1171  CB  LYS A 153      -7.222  26.211   8.273  1.00  0.47           C  
ATOM   1172  O   LYS A 153      -4.189  25.841   7.915  1.00  0.47           O  
ATOM   1173  CG  LYS A 153      -8.560  26.538   7.626  1.00  0.45           C  
ATOM   1174  CD  LYS A 153      -9.257  27.692   8.336  1.00  0.47           C  
ATOM   1175  CE  LYS A 153     -10.648  27.939   7.770  1.00  0.46           C  
ATOM   1176  NZ  LYS A 153     -11.445  28.857   8.638  1.00  0.43           N  
ATOM   1177  N   THR A 154      -4.768  24.015   8.827  1.00  0.61           N  
ATOM   1178  CA  THR A 154      -3.402  23.709   9.237  1.00  0.61           C  
ATOM   1179  C   THR A 154      -2.779  22.671   8.308  1.00  0.60           C  
ATOM   1180  CB  THR A 154      -3.356  23.197  10.688  1.00  0.58           C  
ATOM   1181  O   THR A 154      -3.141  21.494   8.352  1.00  0.57           O  
ATOM   1182  CG2 THR A 154      -1.918  22.988  11.152  1.00  0.54           C  
ATOM   1183  OG1 THR A 154      -3.989  24.154  11.547  1.00  0.63           O  
ATOM   1184  N   LYS A 155      -2.073  23.304   7.310  1.00  0.57           N  
ATOM   1185  CA  LYS A 155      -1.358  22.576   6.265  1.00  0.58           C  
ATOM   1186  C   LYS A 155       0.125  22.450   6.601  1.00  0.57           C  
ATOM   1187  CB  LYS A 155      -1.532  23.269   4.913  1.00  0.56           C  
ATOM   1188  O   LYS A 155       0.799  23.452   6.850  1.00  0.56           O  
ATOM   1189  CG  LYS A 155      -2.979  23.381   4.457  1.00  0.54           C  
ATOM   1190  CD  LYS A 155      -3.086  24.063   3.099  1.00  0.55           C  
ATOM   1191  CE  LYS A 155      -4.537  24.234   2.671  1.00  0.54           C  
ATOM   1192  NZ  LYS A 155      -4.648  24.937   1.357  1.00  0.48           N  
ATOM   1193  N   VAL A 156       0.717  21.245   6.823  1.00  0.61           N  
ATOM   1194  CA  VAL A 156       2.150  20.980   6.892  1.00  0.60           C  
ATOM   1195  C   VAL A 156       2.653  20.501   5.532  1.00  0.60           C  
ATOM   1196  CB  VAL A 156       2.482  19.935   7.981  1.00  0.59           C  
ATOM   1197  O   VAL A 156       2.123  19.540   4.970  1.00  0.58           O  
ATOM   1198  CG1 VAL A 156       3.991  19.714   8.075  1.00  0.56           C  
ATOM   1199  CG2 VAL A 156       1.918  20.374   9.331  1.00  0.57           C  
ATOM   1200  N   ARG A 157       3.526  21.276   4.860  1.00  0.54           N  
ATOM   1201  CA  ARG A 157       4.083  21.022   3.536  1.00  0.55           C  
ATOM   1202  C   ARG A 157       5.604  20.923   3.591  1.00  0.53           C  
ATOM   1203  CB  ARG A 157       3.664  22.120   2.556  1.00  0.54           C  
ATOM   1204  O   ARG A 157       6.246  21.605   4.393  1.00  0.52           O  
ATOM   1205  CG  ARG A 157       2.176  22.132   2.244  1.00  0.53           C  
ATOM   1206  CD  ARG A 157       1.847  23.083   1.101  1.00  0.54           C  
ATOM   1207  NE  ARG A 157       0.449  22.976   0.696  1.00  0.52           N  
ATOM   1208  NH1 ARG A 157       0.488  24.835  -0.674  1.00  0.42           N  
ATOM   1209  NH2 ARG A 157      -1.441  23.619  -0.439  1.00  0.37           N  
ATOM   1210  CZ  ARG A 157      -0.165  23.810  -0.138  1.00  0.52           C  
ATOM   1211  N   PRO A 158       6.285  20.027   2.997  1.00  0.46           N  
ATOM   1212  CA  PRO A 158       7.716  20.276   2.806  1.00  0.47           C  
ATOM   1213  C   PRO A 158       8.001  21.650   2.204  1.00  0.47           C  
ATOM   1214  CB  PRO A 158       8.143  19.161   1.848  1.00  0.46           C  
ATOM   1215  O   PRO A 158       7.274  22.102   1.316  1.00  0.46           O  
ATOM   1216  CG  PRO A 158       6.886  18.757   1.148  1.00  0.45           C  
ATOM   1217  CD  PRO A 158       5.715  19.159   1.998  1.00  0.48           C  
ATOM   1218  N   LYS A 159       8.833  22.494   2.976  1.00  0.48           N  
ATOM   1219  CA  LYS A 159       9.338  23.745   2.417  1.00  0.46           C  
ATOM   1220  C   LYS A 159       9.971  23.519   1.047  1.00  0.47           C  
ATOM   1221  CB  LYS A 159      10.354  24.384   3.364  1.00  0.45           C  
ATOM   1222  O   LYS A 159       9.866  24.370   0.161  1.00  0.45           O  
ATOM   1223  CG  LYS A 159      10.764  25.796   2.970  1.00  0.43           C  
ATOM   1224  CD  LYS A 159      11.708  26.411   3.996  1.00  0.44           C  
ATOM   1225  CE  LYS A 159      12.130  27.818   3.596  1.00  0.40           C  
ATOM   1226  NZ  LYS A 159      13.026  28.439   4.617  1.00  0.40           N  
ATOM   1227  N   TYR A 160      10.767  22.368   0.852  1.00  0.28           N  
ATOM   1228  CA  TYR A 160      11.432  21.981  -0.388  1.00  0.31           C  
ATOM   1229  C   TYR A 160      10.870  20.669  -0.921  1.00  0.29           C  
ATOM   1230  CB  TYR A 160      12.942  21.853  -0.171  1.00  0.27           C  
ATOM   1231  O   TYR A 160      10.848  19.661  -0.210  1.00  0.27           O  
ATOM   1232  CG  TYR A 160      13.730  23.039  -0.672  1.00  0.27           C  
ATOM   1233  CD1 TYR A 160      14.221  23.073  -1.976  1.00  0.25           C  
ATOM   1234  CD2 TYR A 160      13.986  24.127   0.155  1.00  0.26           C  
ATOM   1235  CE1 TYR A 160      14.950  24.162  -2.442  1.00  0.20           C  
ATOM   1236  CE2 TYR A 160      14.713  25.222  -0.300  1.00  0.22           C  
ATOM   1237  OH  TYR A 160      15.910  26.312  -2.055  1.00  0.10           O  
ATOM   1238  CZ  TYR A 160      15.190  25.230  -1.598  1.00  0.25           C  
ATOM   1239  N   VAL A 161      10.119  20.625  -1.947  1.00  0.28           N  
ATOM   1240  CA  VAL A 161       9.991  19.637  -3.013  1.00  0.27           C  
ATOM   1241  C   VAL A 161      11.311  19.523  -3.774  1.00  0.28           C  
ATOM   1242  CB  VAL A 161       8.845  19.996  -3.985  1.00  0.26           C  
ATOM   1243  O   VAL A 161      11.782  20.500  -4.362  1.00  0.27           O  
ATOM   1244  CG1 VAL A 161       8.609  18.864  -4.984  1.00  0.26           C  
ATOM   1245  CG2 VAL A 161       7.566  20.304  -3.210  1.00  0.26           C  
ATOM   1246  N   PRO A 162      12.319  18.515  -3.107  1.00  0.26           N  
ATOM   1247  CA  PRO A 162      13.542  18.421  -3.907  1.00  0.27           C  
ATOM   1248  C   PRO A 162      13.296  18.671  -5.393  1.00  0.27           C  
ATOM   1249  CB  PRO A 162      14.013  16.985  -3.665  1.00  0.25           C  
ATOM   1250  O   PRO A 162      12.287  18.217  -5.940  1.00  0.26           O  
ATOM   1251  CG  PRO A 162      12.962  16.381  -2.790  1.00  0.25           C  
ATOM   1252  CD  PRO A 162      11.882  17.401  -2.569  1.00  0.28           C  
ATOM   1253  N   ASN A 163      13.923  19.737  -5.931  1.00  0.25           N  
ATOM   1254  CA  ASN A 163      14.257  19.809  -7.349  1.00  0.25           C  
ATOM   1255  C   ASN A 163      14.487  18.422  -7.943  1.00  0.25           C  
ATOM   1256  CB  ASN A 163      15.490  20.690  -7.566  1.00  0.24           C  
ATOM   1257  O   ASN A 163      15.329  17.666  -7.456  1.00  0.24           O  
ATOM   1258  CG  ASN A 163      15.586  21.223  -8.982  1.00  0.24           C  
ATOM   1259  ND2 ASN A 163      16.458  22.203  -9.189  1.00  0.19           N  
ATOM   1260  OD1 ASN A 163      14.881  20.758  -9.882  1.00  0.25           O  
ATOM   1261  N   PRO A 164      13.401  17.674  -8.474  1.00  0.25           N  
ATOM   1262  CA  PRO A 164      13.673  16.407  -9.157  1.00  0.25           C  
ATOM   1263  C   PRO A 164      15.039  16.384  -9.837  1.00  0.25           C  
ATOM   1264  CB  PRO A 164      12.547  16.315 -10.190  1.00  0.24           C  
ATOM   1265  O   PRO A 164      15.473  15.337 -10.324  1.00  0.24           O  
ATOM   1266  CG  PRO A 164      11.988  17.699 -10.270  1.00  0.23           C  
ATOM   1267  CD  PRO A 164      12.430  18.463  -9.055  1.00  0.25           C  
ATOM   1268  N   THR A 165      15.795  17.550  -9.919  1.00  0.20           N  
ATOM   1269  CA  THR A 165      17.143  17.640 -10.469  1.00  0.20           C  
ATOM   1270  C   THR A 165      18.174  17.777  -9.352  1.00  0.20           C  
ATOM   1271  CB  THR A 165      17.273  18.829 -11.439  1.00  0.19           C  
ATOM   1272  O   THR A 165      19.373  17.891  -9.618  1.00  0.20           O  
ATOM   1273  CG2 THR A 165      16.557  18.546 -12.756  1.00  0.11           C  
ATOM   1274  OG1 THR A 165      16.696  19.995 -10.836  1.00  0.14           O  
ATOM   1275  N   ASP A 166      17.713  17.637  -7.973  1.00  0.22           N  
ATOM   1276  CA  ASP A 166      18.689  17.535  -6.892  1.00  0.23           C  
ATOM   1277  C   ASP A 166      18.884  16.082  -6.464  1.00  0.21           C  
ATOM   1278  CB  ASP A 166      18.254  18.382  -5.695  1.00  0.20           C  
ATOM   1279  O   ASP A 166      17.947  15.439  -5.987  1.00  0.21           O  
ATOM   1280  CG  ASP A 166      19.356  19.292  -5.181  1.00  0.19           C  
ATOM   1281  OD1 ASP A 166      20.543  19.046  -5.488  1.00  0.11           O  
ATOM   1282  OD2 ASP A 166      19.036  20.261  -4.460  1.00  0.12           O  
ATOM   1283  N   ASP A 167      19.526  15.282  -7.366  1.00  0.23           N  
ATOM   1284  CA  ASP A 167      19.980  13.897  -7.275  1.00  0.24           C  
ATOM   1285  C   ASP A 167      20.247  13.501  -5.825  1.00  0.22           C  
ATOM   1286  CB  ASP A 167      21.240  13.689  -8.118  1.00  0.21           C  
ATOM   1287  O   ASP A 167      20.289  12.313  -5.498  1.00  0.22           O  
ATOM   1288  CG  ASP A 167      20.949  13.596  -9.606  1.00  0.20           C  
ATOM   1289  OD1 ASP A 167      19.806  13.259  -9.984  1.00  0.12           O  
ATOM   1290  OD2 ASP A 167      21.872  13.859 -10.407  1.00  0.13           O  
ATOM   1291  N   ASN A 168      20.304  14.513  -4.870  1.00  0.21           N  
ATOM   1292  CA  ASN A 168      20.805  14.398  -3.504  1.00  0.22           C  
ATOM   1293  C   ASN A 168      19.700  14.639  -2.479  1.00  0.21           C  
ATOM   1294  CB  ASN A 168      21.964  15.371  -3.274  1.00  0.19           C  
ATOM   1295  O   ASN A 168      19.969  14.732  -1.280  1.00  0.20           O  
ATOM   1296  CG  ASN A 168      23.231  14.950  -3.990  1.00  0.16           C  
ATOM   1297  ND2 ASN A 168      23.944  15.918  -4.553  1.00  0.11           N  
ATOM   1298  OD1 ASN A 168      23.567  13.763  -4.037  1.00  0.10           O  
ATOM   1299  N   VAL A 169      18.371  14.582  -2.940  1.00  0.23           N  
ATOM   1300  CA  VAL A 169      17.264  14.578  -1.989  1.00  0.23           C  
ATOM   1301  C   VAL A 169      16.425  13.316  -2.177  1.00  0.23           C  
ATOM   1302  CB  VAL A 169      16.379  15.835  -2.142  1.00  0.22           C  
ATOM   1303  O   VAL A 169      15.670  13.204  -3.146  1.00  0.22           O  
ATOM   1304  CG1 VAL A 169      15.359  15.918  -1.009  1.00  0.14           C  
ATOM   1305  CG2 VAL A 169      17.243  17.094  -2.182  1.00  0.18           C  
ATOM   1306  N   LYS A 170      17.173  12.153  -1.870  1.00  0.24           N  
ATOM   1307  CA  LYS A 170      16.843  10.744  -1.683  1.00  0.24           C  
ATOM   1308  C   LYS A 170      15.858  10.557  -0.532  1.00  0.24           C  
ATOM   1309  CB  LYS A 170      18.110   9.925  -1.426  1.00  0.23           C  
ATOM   1310  O   LYS A 170      16.197  10.800   0.628  1.00  0.24           O  
ATOM   1311  CG  LYS A 170      19.082   9.906  -2.596  1.00  0.22           C  
ATOM   1312  CD  LYS A 170      20.290   9.025  -2.304  1.00  0.23           C  
ATOM   1313  CE  LYS A 170      21.325   9.107  -3.418  1.00  0.18           C  
ATOM   1314  NZ  LYS A 170      22.538   8.292  -3.109  1.00  0.16           N  
ATOM   1315  N   SER A 171      14.521  11.104  -0.505  1.00  0.28           N  
ATOM   1316  CA  SER A 171      13.307  10.781   0.237  1.00  0.29           C  
ATOM   1317  C   SER A 171      12.716  12.022   0.898  1.00  0.28           C  
ATOM   1318  CB  SER A 171      13.594   9.717   1.298  1.00  0.26           C  
ATOM   1319  O   SER A 171      13.425  12.769   1.575  1.00  0.27           O  
ATOM   1320  OG  SER A 171      12.610   9.745   2.318  1.00  0.23           O  
ATOM   1321  N   THR A 172      11.664  12.694   0.367  1.00  0.29           N  
ATOM   1322  CA  THR A 172      10.815  13.734   0.938  1.00  0.31           C  
ATOM   1323  C   THR A 172       9.943  13.168   2.055  1.00  0.29           C  
ATOM   1324  CB  THR A 172       9.922  14.380  -0.138  1.00  0.27           C  
ATOM   1325  O   THR A 172       8.743  12.955   1.865  1.00  0.28           O  
ATOM   1326  CG2 THR A 172      10.739  15.272  -1.068  1.00  0.26           C  
ATOM   1327  OG1 THR A 172       9.295  13.350  -0.911  1.00  0.26           O  
ATOM   1328  N   ALA A 173      10.316  12.231   3.017  1.00  0.34           N  
ATOM   1329  CA  ALA A 173       9.447  12.122   4.186  1.00  0.35           C  
ATOM   1330  C   ALA A 173       9.334  13.460   4.912  1.00  0.34           C  
ATOM   1331  CB  ALA A 173       9.966  11.046   5.137  1.00  0.33           C  
ATOM   1332  O   ALA A 173      10.339  14.137   5.139  1.00  0.33           O  
ATOM   1333  N   ILE A 174       8.127  14.137   4.937  1.00  0.43           N  
ATOM   1334  CA  ILE A 174       7.931  15.366   5.699  1.00  0.44           C  
ATOM   1335  C   ILE A 174       8.357  15.148   7.149  1.00  0.44           C  
ATOM   1336  CB  ILE A 174       6.462  15.841   5.637  1.00  0.42           C  
ATOM   1337  O   ILE A 174       9.173  15.902   7.684  1.00  0.42           O  
ATOM   1338  CG1 ILE A 174       6.065  16.160   4.191  1.00  0.38           C  
ATOM   1339  CG2 ILE A 174       6.249  17.056   6.545  1.00  0.39           C  
ATOM   1340  CD1 ILE A 174       4.601  16.542   4.021  1.00  0.38           C  
ATOM   1341  N   PHE A 175       7.989  14.219   7.933  1.00  0.45           N  
ATOM   1342  CA  PHE A 175       8.363  13.735   9.256  1.00  0.44           C  
ATOM   1343  C   PHE A 175       9.110  12.410   9.158  1.00  0.45           C  
ATOM   1344  CB  PHE A 175       7.123  13.574  10.141  1.00  0.44           C  
ATOM   1345  O   PHE A 175       8.699  11.513   8.418  1.00  0.43           O  
ATOM   1346  CG  PHE A 175       6.369  14.856  10.369  1.00  0.41           C  
ATOM   1347  CD1 PHE A 175       6.942  15.896  11.092  1.00  0.39           C  
ATOM   1348  CD2 PHE A 175       5.087  15.022   9.861  1.00  0.40           C  
ATOM   1349  CE1 PHE A 175       6.247  17.084  11.305  1.00  0.44           C  
ATOM   1350  CE2 PHE A 175       4.386  16.206  10.070  1.00  0.44           C  
ATOM   1351  CZ  PHE A 175       4.967  17.236  10.793  1.00  0.41           C  
ATOM   1352  N   ARG A 176      10.188  12.302   9.746  1.00  0.37           N  
ATOM   1353  CA  ARG A 176      10.865  11.123  10.278  1.00  0.39           C  
ATOM   1354  C   ARG A 176      10.571  10.948  11.764  1.00  0.37           C  
ATOM   1355  CB  ARG A 176      12.375  11.221  10.050  1.00  0.38           C  
ATOM   1356  O   ARG A 176      11.103  11.684  12.598  1.00  0.36           O  
ATOM   1357  CG  ARG A 176      13.113   9.906  10.242  1.00  0.37           C  
ATOM   1358  CD  ARG A 176      14.591  10.033   9.897  1.00  0.41           C  
ATOM   1359  NE  ARG A 176      15.304   8.777  10.110  1.00  0.42           N  
ATOM   1360  NH1 ARG A 176      17.357   9.588   9.431  1.00  0.34           N  
ATOM   1361  NH2 ARG A 176      17.149   7.409  10.111  1.00  0.30           N  
ATOM   1362  CZ  ARG A 176      16.602   8.594   9.883  1.00  0.39           C  
ATOM   1363  N   VAL A 177       9.465  10.205  12.304  1.00  0.36           N  
ATOM   1364  CA  VAL A 177       9.067   9.920  13.679  1.00  0.36           C  
ATOM   1365  C   VAL A 177      10.045   8.928  14.305  1.00  0.36           C  
ATOM   1366  CB  VAL A 177       7.627   9.365  13.749  1.00  0.35           C  
ATOM   1367  O   VAL A 177      10.261   7.838  13.770  1.00  0.35           O  
ATOM   1368  CG1 VAL A 177       7.193   9.172  15.201  1.00  0.34           C  
ATOM   1369  CG2 VAL A 177       6.661  10.297  13.019  1.00  0.33           C  
ATOM   1370  N   THR A 178      10.968   9.337  15.210  1.00  0.32           N  
ATOM   1371  CA  THR A 178      12.035   8.574  15.848  1.00  0.33           C  
ATOM   1372  C   THR A 178      11.531   7.902  17.122  1.00  0.32           C  
ATOM   1373  CB  THR A 178      13.241   9.471  16.181  1.00  0.31           C  
ATOM   1374  O   THR A 178      12.278   7.182  17.788  1.00  0.31           O  
ATOM   1375  CG2 THR A 178      13.874  10.034  14.913  1.00  0.29           C  
ATOM   1376  OG1 THR A 178      12.807  10.558  17.008  1.00  0.29           O  
ATOM   1377  N   GLY A 179      10.175   7.955  17.534  1.00  0.29           N  
ATOM   1378  CA  GLY A 179       9.530   7.434  18.729  1.00  0.30           C  
ATOM   1379  C   GLY A 179       8.042   7.725  18.778  1.00  0.29           C  
ATOM   1380  O   GLY A 179       7.463   8.199  17.798  1.00  0.28           O  
ATOM   1381  N   ALA A 180       7.281   7.096  19.784  1.00  0.31           N  
ATOM   1382  CA  ALA A 180       5.870   7.430  19.959  1.00  0.33           C  
ATOM   1383  C   ALA A 180       5.639   8.931  19.815  1.00  0.31           C  
ATOM   1384  CB  ALA A 180       5.374   6.947  21.320  1.00  0.31           C  
ATOM   1385  O   ALA A 180       6.167   9.725  20.597  1.00  0.31           O  
ATOM   1386  N   CYS A 181       5.192   9.409  18.701  1.00  0.28           N  
ATOM   1387  CA  CYS A 181       4.673  10.732  18.375  1.00  0.34           C  
ATOM   1388  C   CYS A 181       3.207  10.659  17.967  1.00  0.29           C  
ATOM   1389  CB  CYS A 181       5.493  11.367  17.252  1.00  0.29           C  
ATOM   1390  O   CYS A 181       2.745   9.626  17.477  1.00  0.28           O  
ATOM   1391  SG  CYS A 181       7.273  11.360  17.556  1.00  0.25           S  
ATOM   1392  N   TYR A 182       2.409  11.663  18.470  1.00  0.39           N  
ATOM   1393  CA  TYR A 182       1.013  11.883  18.106  1.00  0.41           C  
ATOM   1394  C   TYR A 182       0.890  12.980  17.057  1.00  0.39           C  
ATOM   1395  CB  TYR A 182       0.187  12.248  19.343  1.00  0.39           C  
ATOM   1396  O   TYR A 182       1.381  14.094  17.253  1.00  0.38           O  
ATOM   1397  CG  TYR A 182       0.207  11.190  20.420  1.00  0.39           C  
ATOM   1398  CD1 TYR A 182      -0.728  10.158  20.428  1.00  0.38           C  
ATOM   1399  CD2 TYR A 182       1.160  11.223  21.433  1.00  0.39           C  
ATOM   1400  CE1 TYR A 182      -0.714   9.183  21.420  1.00  0.37           C  
ATOM   1401  CE2 TYR A 182       1.183  10.253  22.430  1.00  0.38           C  
ATOM   1402  OH  TYR A 182       0.262   8.275  23.399  1.00  0.28           O  
ATOM   1403  CZ  TYR A 182       0.243   9.238  22.415  1.00  0.38           C  
ATOM   1404  N   PHE A 183       0.526  12.731  15.738  1.00  0.41           N  
ATOM   1405  CA  PHE A 183       0.043  13.695  14.755  1.00  0.41           C  
ATOM   1406  C   PHE A 183      -1.472  13.837  14.836  1.00  0.41           C  
ATOM   1407  CB  PHE A 183       0.457  13.276  13.341  1.00  0.40           C  
ATOM   1408  O   PHE A 183      -2.202  12.856  14.676  1.00  0.40           O  
ATOM   1409  CG  PHE A 183       1.946  13.180  13.148  1.00  0.38           C  
ATOM   1410  CD1 PHE A 183       2.693  14.307  12.826  1.00  0.36           C  
ATOM   1411  CD2 PHE A 183       2.600  11.963  13.288  1.00  0.39           C  
ATOM   1412  CE1 PHE A 183       4.072  14.221  12.646  1.00  0.41           C  
ATOM   1413  CE2 PHE A 183       3.977  11.869  13.110  1.00  0.40           C  
ATOM   1414  CZ  PHE A 183       4.711  13.000  12.788  1.00  0.42           C  
ATOM   1415  N   TRP A 184      -2.024  14.874  15.146  1.00  0.12           N  
ATOM   1416  CA  TRP A 184      -3.428  15.198  15.370  1.00  0.35           C  
ATOM   1417  C   TRP A 184      -3.827  16.453  14.600  1.00  0.17           C  
ATOM   1418  CB  TRP A 184      -3.705  15.391  16.863  1.00  0.20           C  
ATOM   1419  O   TRP A 184      -3.162  17.487  14.700  1.00  0.18           O  
ATOM   1420  CG  TRP A 184      -5.156  15.315  17.229  1.00  0.29           C  
ATOM   1421  CD1 TRP A 184      -6.207  15.082  16.386  1.00  0.32           C  
ATOM   1422  CD2 TRP A 184      -5.718  15.477  18.535  1.00  0.22           C  
ATOM   1423  CE2 TRP A 184      -7.117  15.329  18.410  1.00  0.10           C  
ATOM   1424  CE3 TRP A 184      -5.173  15.733  19.801  1.00  0.20           C  
ATOM   1425  NE1 TRP A 184      -7.389  15.089  17.090  1.00  0.20           N  
ATOM   1426  CH2 TRP A 184      -7.420  15.679  20.731  1.00  0.18           C  
ATOM   1427  CZ2 TRP A 184      -7.979  15.428  19.505  1.00  0.18           C  
ATOM   1428  CZ3 TRP A 184      -6.033  15.831  20.889  1.00  0.18           C  
ATOM   1429  N   GLN A 185      -4.969  16.556  13.795  1.00  0.33           N  
ATOM   1430  CA  GLN A 185      -5.767  17.665  13.280  1.00  0.36           C  
ATOM   1431  C   GLN A 185      -4.913  18.616  12.446  1.00  0.33           C  
ATOM   1432  CB  GLN A 185      -6.433  18.426  14.428  1.00  0.34           C  
ATOM   1433  O   GLN A 185      -5.030  19.836  12.574  1.00  0.33           O  
ATOM   1434  CG  GLN A 185      -7.638  17.710  15.023  1.00  0.33           C  
ATOM   1435  CD  GLN A 185      -8.419  18.580  15.990  1.00  0.40           C  
ATOM   1436  NE2 GLN A 185      -9.551  18.071  16.464  1.00  0.37           N  
ATOM   1437  OE1 GLN A 185      -8.007  19.700  16.309  1.00  0.47           O  
ATOM   1438  N   PHE A 186      -4.148  18.184  11.432  1.00  0.44           N  
ATOM   1439  CA  PHE A 186      -3.484  18.934  10.373  1.00  0.43           C  
ATOM   1440  C   PHE A 186      -3.328  18.080   9.120  1.00  0.44           C  
ATOM   1441  CB  PHE A 186      -2.113  19.431  10.842  1.00  0.41           C  
ATOM   1442  O   PHE A 186      -3.366  16.850   9.192  1.00  0.42           O  
ATOM   1443  CG  PHE A 186      -1.149  18.326  11.178  1.00  0.38           C  
ATOM   1444  CD1 PHE A 186      -1.089  17.804  12.465  1.00  0.34           C  
ATOM   1445  CD2 PHE A 186      -0.302  17.808  10.207  1.00  0.38           C  
ATOM   1446  CE1 PHE A 186      -0.197  16.781  12.779  1.00  0.40           C  
ATOM   1447  CE2 PHE A 186       0.592  16.785  10.513  1.00  0.42           C  
ATOM   1448  CZ  PHE A 186       0.643  16.274  11.800  1.00  0.35           C  
ATOM   1449  N   SER A 187      -3.405  18.719   7.881  1.00  0.38           N  
ATOM   1450  CA  SER A 187      -3.180  18.115   6.572  1.00  0.40           C  
ATOM   1451  C   SER A 187      -1.705  18.160   6.189  1.00  0.38           C  
ATOM   1452  CB  SER A 187      -4.015  18.822   5.504  1.00  0.39           C  
ATOM   1453  O   SER A 187      -1.044  19.187   6.362  1.00  0.38           O  
ATOM   1454  OG  SER A 187      -5.119  19.491   6.089  1.00  0.35           O  
ATOM   1455  N   ILE A 188      -0.822  17.004   6.073  1.00  0.38           N  
ATOM   1456  CA  ILE A 188       0.490  16.891   5.444  1.00  0.37           C  
ATOM   1457  C   ILE A 188       0.330  16.818   3.927  1.00  0.38           C  
ATOM   1458  CB  ILE A 188       1.261  15.657   5.963  1.00  0.36           C  
ATOM   1459  O   ILE A 188      -0.369  15.942   3.412  1.00  0.36           O  
ATOM   1460  CG1 ILE A 188       1.389  15.709   7.489  1.00  0.34           C  
ATOM   1461  CG2 ILE A 188       2.638  15.563   5.300  1.00  0.34           C  
ATOM   1462  CD1 ILE A 188       2.048  14.479   8.098  1.00  0.32           C  
ATOM   1463  N   PHE A 189       0.678  17.776   3.121  1.00  0.31           N  
ATOM   1464  CA  PHE A 189       0.726  17.923   1.671  1.00  0.32           C  
ATOM   1465  C   PHE A 189       2.119  17.610   1.140  1.00  0.31           C  
ATOM   1466  CB  PHE A 189       0.314  19.340   1.260  1.00  0.30           C  
ATOM   1467  O   PHE A 189       3.110  18.167   1.616  1.00  0.30           O  
ATOM   1468  CG  PHE A 189      -1.118  19.674   1.582  1.00  0.28           C  
ATOM   1469  CD1 PHE A 189      -2.127  19.437   0.657  1.00  0.27           C  
ATOM   1470  CD2 PHE A 189      -1.454  20.227   2.811  1.00  0.29           C  
ATOM   1471  CE1 PHE A 189      -3.453  19.745   0.953  1.00  0.29           C  
ATOM   1472  CE2 PHE A 189      -2.777  20.537   3.114  1.00  0.31           C  
ATOM   1473  CZ  PHE A 189      -3.774  20.296   2.183  1.00  0.28           C  
ATOM   1474  N   ASP A 190       2.441  16.183   0.463  1.00  0.24           N  
ATOM   1475  CA  ASP A 190       3.633  15.855  -0.313  1.00  0.26           C  
ATOM   1476  C   ASP A 190       3.639  16.594  -1.649  1.00  0.24           C  
ATOM   1477  CB  ASP A 190       3.723  14.345  -0.546  1.00  0.23           C  
ATOM   1478  O   ASP A 190       2.753  16.389  -2.482  1.00  0.24           O  
ATOM   1479  CG  ASP A 190       5.140  13.871  -0.818  1.00  0.23           C  
ATOM   1480  OD1 ASP A 190       6.043  14.717  -0.994  1.00  0.19           O  
ATOM   1481  OD2 ASP A 190       5.354  12.640  -0.859  1.00  0.14           O  
ATOM   1482  N   GLY A 191       4.099  17.764  -1.704  1.00  0.26           N  
ATOM   1483  CA  GLY A 191       4.479  18.539  -2.875  1.00  0.27           C  
ATOM   1484  C   GLY A 191       3.296  19.184  -3.573  1.00  0.26           C  
ATOM   1485  O   GLY A 191       2.152  18.765  -3.381  1.00  0.25           O  
ATOM   1486  N   ASP A 192       3.463  20.302  -3.972  1.00  0.23           N  
ATOM   1487  CA  ASP A 192       2.686  21.349  -4.627  1.00  0.24           C  
ATOM   1488  C   ASP A 192       1.307  20.836  -5.036  1.00  0.23           C  
ATOM   1489  CB  ASP A 192       3.431  21.885  -5.851  1.00  0.22           C  
ATOM   1490  O   ASP A 192       1.198  19.843  -5.759  1.00  0.22           O  
ATOM   1491  CG  ASP A 192       3.390  23.399  -5.955  1.00  0.21           C  
ATOM   1492  OD1 ASP A 192       2.595  24.039  -5.233  1.00  0.12           O  
ATOM   1493  OD2 ASP A 192       4.156  23.958  -6.769  1.00  0.13           O  
ATOM   1494  N   GLU A 193       0.344  20.892  -4.173  1.00  0.22           N  
ATOM   1495  CA  GLU A 193      -1.102  20.948  -4.365  1.00  0.21           C  
ATOM   1496  C   GLU A 193      -1.455  21.426  -5.770  1.00  0.22           C  
ATOM   1497  CB  GLU A 193      -1.749  21.861  -3.320  1.00  0.20           C  
ATOM   1498  O   GLU A 193      -2.632  21.521  -6.122  1.00  0.21           O  
ATOM   1499  CG  GLU A 193      -1.796  21.261  -1.923  1.00  0.20           C  
ATOM   1500  CD  GLU A 193      -2.564  22.116  -0.928  1.00  0.23           C  
ATOM   1501  OE1 GLU A 193      -2.993  23.235  -1.293  1.00  0.29           O  
ATOM   1502  OE2 GLU A 193      -2.737  21.666   0.227  1.00  0.20           O  
ATOM   1503  N   SER A 194      -0.419  21.386  -6.763  1.00  0.19           N  
ATOM   1504  CA  SER A 194      -0.714  21.976  -8.064  1.00  0.19           C  
ATOM   1505  C   SER A 194      -0.196  21.098  -9.199  1.00  0.19           C  
ATOM   1506  CB  SER A 194      -0.102  23.374  -8.171  1.00  0.17           C  
ATOM   1507  O   SER A 194       0.994  21.127  -9.520  1.00  0.18           O  
ATOM   1508  OG  SER A 194       1.303  23.296  -8.339  1.00  0.10           O  
ATOM   1509  N   THR A 195      -0.523  19.689  -9.365  1.00  0.21           N  
ATOM   1510  CA  THR A 195      -0.593  19.087 -10.692  1.00  0.21           C  
ATOM   1511  C   THR A 195      -1.658  17.995 -10.735  1.00  0.21           C  
ATOM   1512  CB  THR A 195       0.767  18.498 -11.111  1.00  0.20           C  
ATOM   1513  O   THR A 195      -1.493  16.936 -10.126  1.00  0.21           O  
ATOM   1514  CG2 THR A 195       1.714  19.591 -11.596  1.00  0.19           C  
ATOM   1515  OG1 THR A 195       1.359  17.833  -9.988  1.00  0.18           O  
ATOM   1516  N   THR A 196      -2.896  18.075 -10.790  1.00  0.19           N  
ATOM   1517  CA  THR A 196      -4.148  17.545 -11.317  1.00  0.18           C  
ATOM   1518  C   THR A 196      -4.018  17.225 -12.804  1.00  0.19           C  
ATOM   1519  CB  THR A 196      -5.308  18.535 -11.103  1.00  0.18           C  
ATOM   1520  O   THR A 196      -3.692  18.102 -13.607  1.00  0.19           O  
ATOM   1521  CG2 THR A 196      -6.459  17.879 -10.347  1.00  0.14           C  
ATOM   1522  OG1 THR A 196      -4.836  19.659 -10.349  1.00  0.15           O  
ATOM   1523  N   VAL A 197      -3.865  15.913 -13.435  1.00  0.20           N  
ATOM   1524  CA  VAL A 197      -4.502  15.294 -14.592  1.00  0.19           C  
ATOM   1525  C   VAL A 197      -3.439  14.679 -15.500  1.00  0.20           C  
ATOM   1526  CB  VAL A 197      -5.354  16.311 -15.383  1.00  0.19           C  
ATOM   1527  O   VAL A 197      -2.671  15.398 -16.143  1.00  0.20           O  
ATOM   1528  CG1 VAL A 197      -6.124  15.616 -16.505  1.00  0.20           C  
ATOM   1529  CG2 VAL A 197      -6.314  17.044 -14.447  1.00  0.20           C  
ATOM   1530  N   TYR A 198      -3.137  13.390 -15.442  1.00  0.21           N  
ATOM   1531  CA  TYR A 198      -2.561  12.551 -16.487  1.00  0.20           C  
ATOM   1532  C   TYR A 198      -3.537  11.460 -16.910  1.00  0.21           C  
ATOM   1533  CB  TYR A 198      -1.250  11.920 -16.008  1.00  0.20           C  
ATOM   1534  O   TYR A 198      -3.888  10.588 -16.112  1.00  0.21           O  
ATOM   1535  CG  TYR A 198      -0.116  12.907 -15.870  1.00  0.20           C  
ATOM   1536  CD1 TYR A 198       0.647  13.280 -16.974  1.00  0.19           C  
ATOM   1537  CD2 TYR A 198       0.196  13.467 -14.635  1.00  0.21           C  
ATOM   1538  CE1 TYR A 198       1.694  14.188 -16.851  1.00  0.20           C  
ATOM   1539  CE2 TYR A 198       1.240  14.375 -14.501  1.00  0.23           C  
ATOM   1540  OH  TYR A 198       3.017  15.628 -15.486  1.00  0.15           O  
ATOM   1541  CZ  TYR A 198       1.982  14.729 -15.613  1.00  0.19           C  
ATOM   1542  N   THR A 199      -4.247  11.460 -17.917  1.00  0.20           N  
ATOM   1543  CA  THR A 199      -4.998  10.758 -18.952  1.00  0.18           C  
ATOM   1544  C   THR A 199      -4.275  10.838 -20.293  1.00  0.20           C  
ATOM   1545  CB  THR A 199      -6.419  11.333 -19.097  1.00  0.19           C  
ATOM   1546  O   THR A 199      -4.370  11.845 -20.997  1.00  0.19           O  
ATOM   1547  CG2 THR A 199      -7.339  10.812 -17.997  1.00  0.19           C  
ATOM   1548  OG1 THR A 199      -6.361  12.763 -19.019  1.00  0.23           O  
ATOM   1549  N   ASP A 200      -3.014  10.139 -20.486  1.00  0.21           N  
ATOM   1550  CA  ASP A 200      -2.840   9.693 -21.865  1.00  0.20           C  
ATOM   1551  C   ASP A 200      -2.583   8.189 -21.928  1.00  0.21           C  
ATOM   1552  CB  ASP A 200      -1.691  10.451 -22.533  1.00  0.20           C  
ATOM   1553  O   ASP A 200      -1.592   7.700 -21.382  1.00  0.21           O  
ATOM   1554  CG  ASP A 200      -1.691  10.316 -24.046  1.00  0.20           C  
ATOM   1555  OD1 ASP A 200      -2.388   9.426 -24.579  1.00  0.24           O  
ATOM   1556  OD2 ASP A 200      -0.985  11.105 -24.711  1.00  0.18           O  
ATOM   1557  N   PRO A 201      -3.575   7.264 -21.943  1.00  0.21           N  
ATOM   1558  CA  PRO A 201      -3.294   5.895 -22.381  1.00  0.19           C  
ATOM   1559  C   PRO A 201      -2.470   5.843 -23.666  1.00  0.21           C  
ATOM   1560  CB  PRO A 201      -4.689   5.303 -22.604  1.00  0.20           C  
ATOM   1561  O   PRO A 201      -1.953   4.784 -24.030  1.00  0.20           O  
ATOM   1562  CG  PRO A 201      -5.592   6.488 -22.720  1.00  0.20           C  
ATOM   1563  CD  PRO A 201      -4.907   7.673 -22.101  1.00  0.22           C  
ATOM   1564  N   THR A 202      -2.124   6.971 -24.259  1.00  0.13           N  
ATOM   1565  CA  THR A 202      -1.468   7.155 -25.548  1.00  0.17           C  
ATOM   1566  C   THR A 202      -0.138   7.882 -25.380  1.00  0.13           C  
ATOM   1567  CB  THR A 202      -2.365   7.939 -26.525  1.00  0.11           C  
ATOM   1568  O   THR A 202       0.558   8.150 -26.361  1.00  0.14           O  
ATOM   1569  CG2 THR A 202      -3.505   7.069 -27.044  1.00  0.08           C  
ATOM   1570  OG1 THR A 202      -2.916   9.076 -25.849  1.00  0.11           O  
ATOM   1571  N   ASN A 203       0.478   7.817 -24.173  1.00  0.19           N  
ATOM   1572  CA  ASN A 203       1.933   7.912 -24.229  1.00  0.19           C  
ATOM   1573  C   ASN A 203       2.598   6.623 -23.754  1.00  0.19           C  
ATOM   1574  CB  ASN A 203       2.426   9.101 -23.401  1.00  0.18           C  
ATOM   1575  O   ASN A 203       3.198   6.590 -22.678  1.00  0.19           O  
ATOM   1576  CG  ASN A 203       2.508  10.381 -24.208  1.00  0.16           C  
ATOM   1577  ND2 ASN A 203       2.444  11.518 -23.525  1.00  0.12           N  
ATOM   1578  OD1 ASN A 203       2.628  10.349 -25.436  1.00  0.11           O  
ATOM   1579  N   PHE A 204       1.884   5.400 -23.871  1.00  0.19           N  
ATOM   1580  CA  PHE A 204       2.370   4.040 -24.070  1.00  0.18           C  
ATOM   1581  C   PHE A 204       2.788   3.820 -25.519  1.00  0.18           C  
ATOM   1582  CB  PHE A 204       1.297   3.021 -23.672  1.00  0.18           C  
ATOM   1583  O   PHE A 204       1.986   3.370 -26.340  1.00  0.18           O  
ATOM   1584  CG  PHE A 204       1.113   2.883 -22.185  1.00  0.18           C  
ATOM   1585  CD1 PHE A 204       1.937   2.046 -21.443  1.00  0.15           C  
ATOM   1586  CD2 PHE A 204       0.114   3.590 -21.529  1.00  0.15           C  
ATOM   1587  CE1 PHE A 204       1.769   1.916 -20.067  1.00  0.14           C  
ATOM   1588  CE2 PHE A 204      -0.061   3.465 -20.153  1.00  0.16           C  
ATOM   1589  CZ  PHE A 204       0.767   2.627 -19.424  1.00  0.17           C  
ATOM   1590  N   SER A 205       3.533   4.877 -26.041  1.00  0.19           N  
ATOM   1591  CA  SER A 205       4.077   4.683 -27.381  1.00  0.18           C  
ATOM   1592  C   SER A 205       5.587   4.474 -27.339  1.00  0.18           C  
ATOM   1593  CB  SER A 205       3.744   5.879 -28.273  1.00  0.17           C  
ATOM   1594  O   SER A 205       6.310   5.252 -26.713  1.00  0.18           O  
ATOM   1595  OG  SER A 205       4.775   6.850 -28.219  1.00  0.11           O  
ATOM   1596  N   SER A 206       6.032   3.228 -27.279  1.00  0.18           N  
ATOM   1597  CA  SER A 206       7.011   2.544 -28.118  1.00  0.16           C  
ATOM   1598  C   SER A 206       7.527   3.460 -29.223  1.00  0.17           C  
ATOM   1599  CB  SER A 206       6.402   1.283 -28.733  1.00  0.16           C  
ATOM   1600  O   SER A 206       6.757   3.909 -30.075  1.00  0.17           O  
ATOM   1601  OG  SER A 206       5.325   1.612 -29.594  1.00  0.11           O  
ATOM   1602  N   SER A 207       8.325   4.402 -28.752  1.00  0.16           N  
ATOM   1603  CA  SER A 207       9.273   4.899 -29.744  1.00  0.17           C  
ATOM   1604  C   SER A 207       9.291   6.424 -29.775  1.00  0.16           C  
ATOM   1605  CB  SER A 207       8.930   4.357 -31.132  1.00  0.14           C  
ATOM   1606  O   SER A 207       8.370   7.050 -30.303  1.00  0.17           O  
ATOM   1607  OG  SER A 207       7.610   4.718 -31.502  1.00  0.10           O  
ATOM   1608  N   ASN A 208       9.610   7.018 -28.487  1.00  0.19           N  
ATOM   1609  CA  ASN A 208      10.511   8.157 -28.341  1.00  0.19           C  
ATOM   1610  C   ASN A 208      11.176   8.174 -26.968  1.00  0.18           C  
ATOM   1611  CB  ASN A 208       9.763   9.469 -28.586  1.00  0.17           C  
ATOM   1612  O   ASN A 208      10.495   8.275 -25.945  1.00  0.18           O  
ATOM   1613  CG  ASN A 208       9.946   9.991 -29.997  1.00  0.09           C  
ATOM   1614  ND2 ASN A 208       9.077  10.907 -30.408  1.00  0.10           N  
ATOM   1615  OD1 ASN A 208      10.861   9.575 -30.712  1.00  0.09           O  
ATOM   1616  N   ARG A 209      12.120   7.067 -26.801  1.00  0.19           N  
ATOM   1617  CA  ARG A 209      13.332   6.978 -25.992  1.00  0.18           C  
ATOM   1618  C   ARG A 209      13.682   8.331 -25.381  1.00  0.19           C  
ATOM   1619  CB  ARG A 209      14.503   6.464 -26.832  1.00  0.18           C  
ATOM   1620  O   ARG A 209      14.750   8.883 -25.653  1.00  0.19           O  
ATOM   1621  CG  ARG A 209      14.340   5.028 -27.304  1.00  0.17           C  
ATOM   1622  CD  ARG A 209      15.587   4.522 -28.014  1.00  0.11           C  
ATOM   1623  NE  ARG A 209      15.376   3.201 -28.599  1.00  0.09           N  
ATOM   1624  NH1 ARG A 209      17.606   2.828 -29.074  1.00  0.09           N  
ATOM   1625  NH2 ARG A 209      16.036   1.242 -29.599  1.00  0.07           N  
ATOM   1626  CZ  ARG A 209      16.340   2.427 -29.090  1.00  0.11           C  
ATOM   1627  N   SER A 210      12.894   9.233 -25.031  1.00  0.17           N  
ATOM   1628  CA  SER A 210      13.344  10.440 -24.345  1.00  0.19           C  
ATOM   1629  C   SER A 210      12.754  10.530 -22.942  1.00  0.17           C  
ATOM   1630  CB  SER A 210      12.967  11.686 -25.147  1.00  0.14           C  
ATOM   1631  O   SER A 210      11.539  10.415 -22.765  1.00  0.17           O  
ATOM   1632  OG  SER A 210      11.829  11.439 -25.954  1.00  0.09           O  
ATOM   1633  N   LYS A 211      13.513   9.575 -21.925  1.00  0.19           N  
ATOM   1634  CA  LYS A 211      14.087   9.439 -20.589  1.00  0.18           C  
ATOM   1635  C   LYS A 211      13.325  10.286 -19.574  1.00  0.19           C  
ATOM   1636  CB  LYS A 211      15.565   9.834 -20.597  1.00  0.18           C  
ATOM   1637  O   LYS A 211      13.338  11.516 -19.649  1.00  0.19           O  
ATOM   1638  CG  LYS A 211      16.450   8.901 -21.409  1.00  0.15           C  
ATOM   1639  CD  LYS A 211      17.914   9.318 -21.340  1.00  0.09           C  
ATOM   1640  CE  LYS A 211      18.787   8.450 -22.236  1.00  0.13           C  
ATOM   1641  NZ  LYS A 211      20.213   8.892 -22.216  1.00  0.10           N  
ATOM   1642  N   PRO A 212      12.163   9.995 -18.867  1.00  0.20           N  
ATOM   1643  CA  PRO A 212      12.068  10.640 -17.556  1.00  0.19           C  
ATOM   1644  C   PRO A 212      13.040  10.051 -16.536  1.00  0.19           C  
ATOM   1645  CB  PRO A 212      10.618  10.380 -17.140  1.00  0.18           C  
ATOM   1646  O   PRO A 212      13.219   8.831 -16.481  1.00  0.19           O  
ATOM   1647  CG  PRO A 212      10.125   9.344 -18.098  1.00  0.13           C  
ATOM   1648  CD  PRO A 212      11.110   9.232 -19.226  1.00  0.08           C  
ATOM   1649  N   VAL A 213      14.185  10.686 -16.321  1.00  0.21           N  
ATOM   1650  CA  VAL A 213      15.110  10.905 -15.214  1.00  0.19           C  
ATOM   1651  C   VAL A 213      14.499  10.377 -13.918  1.00  0.20           C  
ATOM   1652  CB  VAL A 213      15.472  12.399 -15.064  1.00  0.18           C  
ATOM   1653  O   VAL A 213      13.540  10.953 -13.397  1.00  0.19           O  
ATOM   1654  CG1 VAL A 213      16.540  12.590 -13.988  1.00  0.11           C  
ATOM   1655  CG2 VAL A 213      15.946  12.970 -16.399  1.00  0.09           C  
ATOM   1656  N   PHE A 214      14.089   9.104 -13.834  1.00  0.20           N  
ATOM   1657  CA  PHE A 214      14.115   8.549 -12.485  1.00  0.19           C  
ATOM   1658  C   PHE A 214      15.532   8.150 -12.091  1.00  0.20           C  
ATOM   1659  CB  PHE A 214      13.180   7.340 -12.382  1.00  0.19           C  
ATOM   1660  O   PHE A 214      16.033   7.111 -12.526  1.00  0.19           O  
ATOM   1661  CG  PHE A 214      11.720   7.691 -12.474  1.00  0.18           C  
ATOM   1662  CD1 PHE A 214      11.023   8.124 -11.353  1.00  0.12           C  
ATOM   1663  CD2 PHE A 214      11.044   7.589 -13.683  1.00  0.12           C  
ATOM   1664  CE1 PHE A 214       9.671   8.450 -11.435  1.00  0.11           C  
ATOM   1665  CE2 PHE A 214       9.693   7.913 -13.773  1.00  0.12           C  
ATOM   1666  CZ  PHE A 214       9.008   8.342 -12.647  1.00  0.13           C  
ATOM   1667  N   SER A 215      16.436   8.969 -12.412  1.00  0.17           N  
ATOM   1668  CA  SER A 215      17.786   8.815 -11.880  1.00  0.18           C  
ATOM   1669  C   SER A 215      17.826   9.107 -10.383  1.00  0.18           C  
ATOM   1670  CB  SER A 215      18.760   9.738 -12.613  1.00  0.14           C  
ATOM   1671  O   SER A 215      17.328  10.141  -9.933  1.00  0.17           O  
ATOM   1672  OG  SER A 215      18.495  11.096 -12.307  1.00  0.09           O  
ATOM   1673  N   HIS A 216      17.158   8.339  -9.511  1.00  0.17           N  
ATOM   1674  CA  HIS A 216      17.139   8.410  -8.054  1.00  0.19           C  
ATOM   1675  C   HIS A 216      15.873   9.096  -7.553  1.00  0.18           C  
ATOM   1676  CB  HIS A 216      18.376   9.147  -7.538  1.00  0.15           C  
ATOM   1677  O   HIS A 216      15.947  10.094  -6.831  1.00  0.17           O  
ATOM   1678  CG  HIS A 216      19.633   8.341  -7.623  1.00  0.08           C  
ATOM   1679  CD2 HIS A 216      20.420   7.817  -6.654  1.00  0.08           C  
ATOM   1680  ND1 HIS A 216      20.216   7.996  -8.823  1.00  0.12           N  
ATOM   1681  CE1 HIS A 216      21.310   7.290  -8.587  1.00  0.08           C  
ATOM   1682  NE2 HIS A 216      21.456   7.167  -7.279  1.00  0.08           N  
ATOM   1683  N   HIS A 217      14.697   8.864  -8.136  1.00  0.20           N  
ATOM   1684  CA  HIS A 217      13.335   9.081  -7.664  1.00  0.19           C  
ATOM   1685  C   HIS A 217      12.623   7.756  -7.408  1.00  0.20           C  
ATOM   1686  CB  HIS A 217      12.544   9.915  -8.673  1.00  0.18           C  
ATOM   1687  O   HIS A 217      12.291   7.033  -8.349  1.00  0.19           O  
ATOM   1688  CG  HIS A 217      12.989  11.340  -8.754  1.00  0.15           C  
ATOM   1689  CD2 HIS A 217      13.784  11.974  -9.648  1.00  0.11           C  
ATOM   1690  ND1 HIS A 217      12.612  12.291  -7.831  1.00  0.15           N  
ATOM   1691  CE1 HIS A 217      13.156  13.452  -8.156  1.00  0.10           C  
ATOM   1692  NE2 HIS A 217      13.873  13.286  -9.254  1.00  0.13           N  
ATOM   1693  N   LYS A 218      13.216   6.918  -6.491  1.00  0.20           N  
ATOM   1694  CA  LYS A 218      12.545   5.973  -5.602  1.00  0.18           C  
ATOM   1695  C   LYS A 218      11.413   6.649  -4.835  1.00  0.20           C  
ATOM   1696  CB  LYS A 218      13.544   5.353  -4.625  1.00  0.19           C  
ATOM   1697  O   LYS A 218      11.660   7.429  -3.912  1.00  0.19           O  
ATOM   1698  CG  LYS A 218      14.465   4.318  -5.254  1.00  0.17           C  
ATOM   1699  CD  LYS A 218      15.329   3.628  -4.206  1.00  0.16           C  
ATOM   1700  CE  LYS A 218      16.291   2.633  -4.840  1.00  0.15           C  
ATOM   1701  NZ  LYS A 218      17.142   1.955  -3.817  1.00  0.12           N  
ATOM   1702  N   VAL A 219      10.394   7.386  -5.536  1.00  0.20           N  
ATOM   1703  CA  VAL A 219       9.093   7.793  -5.014  1.00  0.19           C  
ATOM   1704  C   VAL A 219       8.404   6.600  -4.356  1.00  0.20           C  
ATOM   1705  CB  VAL A 219       8.195   8.383  -6.124  1.00  0.18           C  
ATOM   1706  O   VAL A 219       8.069   5.621  -5.027  1.00  0.20           O  
ATOM   1707  CG1 VAL A 219       6.896   8.928  -5.534  1.00  0.12           C  
ATOM   1708  CG2 VAL A 219       8.939   9.476  -6.887  1.00  0.10           C  
ATOM   1709  N   THR A 220       8.849   6.003  -3.167  1.00  0.20           N  
ATOM   1710  CA  THR A 220       8.315   5.306  -2.002  1.00  0.18           C  
ATOM   1711  C   THR A 220       7.223   6.134  -1.331  1.00  0.20           C  
ATOM   1712  CB  THR A 220       9.425   4.992  -0.982  1.00  0.19           C  
ATOM   1713  O   THR A 220       7.516   7.073  -0.589  1.00  0.20           O  
ATOM   1714  CG2 THR A 220       9.484   3.499  -0.677  1.00  0.16           C  
ATOM   1715  OG1 THR A 220      10.688   5.410  -1.515  1.00  0.17           O  
ATOM   1716  N   CYS A 221       6.077   6.573  -1.951  1.00  0.09           N  
ATOM   1717  CA  CYS A 221       4.804   7.164  -1.552  1.00  0.18           C  
ATOM   1718  C   CYS A 221       3.877   6.112  -0.956  1.00  0.14           C  
ATOM   1719  CB  CYS A 221       4.127   7.835  -2.747  1.00  0.07           C  
ATOM   1720  O   CYS A 221       3.660   5.058  -1.556  1.00  0.13           O  
ATOM   1721  SG  CYS A 221       4.870   9.415  -3.212  1.00  0.17           S  
ATOM   1722  N   PHE A 222       3.876   5.840   0.511  1.00  0.20           N  
ATOM   1723  CA  PHE A 222       3.193   5.113   1.574  1.00  0.19           C  
ATOM   1724  C   PHE A 222       3.131   3.624   1.259  1.00  0.20           C  
ATOM   1725  CB  PHE A 222       1.779   5.666   1.783  1.00  0.19           C  
ATOM   1726  O   PHE A 222       2.415   3.206   0.346  1.00  0.20           O  
ATOM   1727  CG  PHE A 222       1.750   7.063   2.340  1.00  0.19           C  
ATOM   1728  CD1 PHE A 222       1.845   7.283   3.708  1.00  0.15           C  
ATOM   1729  CD2 PHE A 222       1.626   8.158   1.494  1.00  0.15           C  
ATOM   1730  CE1 PHE A 222       1.818   8.576   4.227  1.00  0.14           C  
ATOM   1731  CE2 PHE A 222       1.598   9.453   2.005  1.00  0.17           C  
ATOM   1732  CZ  PHE A 222       1.693   9.659   3.371  1.00  0.16           C  
ATOM   1733  N   ALA A 223       4.336   2.945   1.170  1.00  0.21           N  
ATOM   1734  CA  ALA A 223       4.916   1.608   1.273  1.00  0.19           C  
ATOM   1735  C   ALA A 223       6.440   1.666   1.215  1.00  0.21           C  
ATOM   1736  CB  ALA A 223       4.378   0.708   0.163  1.00  0.19           C  
ATOM   1737  O   ALA A 223       7.011   2.254   0.293  1.00  0.20           O  
ATOM   1738  N   TYR A 224       7.053   2.376   2.192  1.00  0.19           N  
ATOM   1739  CA  TYR A 224       8.448   1.995   2.389  1.00  0.19           C  
ATOM   1740  C   TYR A 224       9.030   1.381   1.121  1.00  0.19           C  
ATOM   1741  CB  TYR A 224       8.576   1.009   3.554  1.00  0.18           C  
ATOM   1742  O   TYR A 224       8.690   0.253   0.758  1.00  0.19           O  
ATOM   1743  CG  TYR A 224       8.586   1.670   4.911  1.00  0.17           C  
ATOM   1744  CD1 TYR A 224       9.774   2.130   5.474  1.00  0.13           C  
ATOM   1745  CD2 TYR A 224       7.409   1.834   5.632  1.00  0.12           C  
ATOM   1746  CE1 TYR A 224       9.788   2.738   6.725  1.00  0.12           C  
ATOM   1747  CE2 TYR A 224       7.411   2.440   6.884  1.00  0.12           C  
ATOM   1748  OH  TYR A 224       8.612   3.490   8.660  1.00  0.09           O  
ATOM   1749  CZ  TYR A 224       8.604   2.889   7.421  1.00  0.14           C  
ATOM   1750  N   ALA A 225       9.292   2.132   0.096  1.00  0.20           N  
ATOM   1751  CA  ALA A 225      10.327   1.944  -0.918  1.00  0.18           C  
ATOM   1752  C   ALA A 225      11.555   2.797  -0.613  1.00  0.20           C  
ATOM   1753  CB  ALA A 225       9.781   2.277  -2.304  1.00  0.19           C  
ATOM   1754  O   ALA A 225      11.658   3.936  -1.077  1.00  0.19           O  
ATOM   1755  N   ASP A 226      11.944   2.925   0.716  1.00  0.18           N  
ATOM   1756  CA  ASP A 226      13.370   3.217   0.818  1.00  0.19           C  
ATOM   1757  C   ASP A 226      14.096   2.138   1.618  1.00  0.19           C  
ATOM   1758  CB  ASP A 226      13.593   4.588   1.460  1.00  0.17           C  
ATOM   1759  O   ASP A 226      14.106   2.172   2.850  1.00  0.18           O  
ATOM   1760  CG  ASP A 226      13.751   5.702   0.441  1.00  0.12           C  
ATOM   1761  OD1 ASP A 226      13.929   5.409  -0.761  1.00  0.10           O  
ATOM   1762  OD2 ASP A 226      13.700   6.884   0.844  1.00  0.11           O  
ATOM   1763  N   GLY A 227      13.978   0.892   1.276  1.00  0.21           N  
ATOM   1764  CA  GLY A 227      15.148   0.048   1.456  1.00  0.19           C  
ATOM   1765  C   GLY A 227      16.118   0.117   0.291  1.00  0.21           C  
ATOM   1766  O   GLY A 227      15.957  -0.597  -0.701  1.00  0.20           O  
ATOM   1767  N   VAL A 228      16.205   1.361  -0.216  1.00  0.15           N  
ATOM   1768  CA  VAL A 228      17.539   1.566  -0.770  1.00  0.18           C  
ATOM   1769  C   VAL A 228      18.507   1.955   0.345  1.00  0.16           C  
ATOM   1770  CB  VAL A 228      17.536   2.646  -1.875  1.00  0.12           C  
ATOM   1771  O   VAL A 228      18.317   2.975   1.012  1.00  0.16           O  
ATOM   1772  CG1 VAL A 228      18.828   2.591  -2.687  1.00  0.09           C  
ATOM   1773  CG2 VAL A 228      16.321   2.474  -2.785  1.00  0.08           C  
ATOM   1774  N   ASN A 229      19.001   1.011   1.055  1.00  0.16           N  
ATOM   1775  CA  ASN A 229      20.267   0.946   1.777  1.00  0.20           C  
ATOM   1776  C   ASN A 229      20.118   1.436   3.215  1.00  0.17           C  
ATOM   1777  CB  ASN A 229      21.343   1.755   1.049  1.00  0.14           C  
ATOM   1778  O   ASN A 229      19.973   2.636   3.454  1.00  0.16           O  
ATOM   1779  CG  ASN A 229      21.873   1.047  -0.182  1.00  0.08           C  
ATOM   1780  ND2 ASN A 229      22.330   1.820  -1.160  1.00  0.11           N  
ATOM   1781  OD1 ASN A 229      21.872  -0.184  -0.254  1.00  0.09           O  
ATOM   1782  N   LYS A 230      19.282   0.904   4.050  1.00  0.21           N  
ATOM   1783  CA  LYS A 230      19.705   1.060   5.439  1.00  0.21           C  
ATOM   1784  C   LYS A 230      18.664   0.490   6.398  1.00  0.21           C  
ATOM   1785  CB  LYS A 230      19.962   2.533   5.760  1.00  0.20           C  
ATOM   1786  O   LYS A 230      17.619   1.103   6.625  1.00  0.20           O  
ATOM   1787  CG  LYS A 230      21.189   3.112   5.071  1.00  0.19           C  
ATOM   1788  CD  LYS A 230      21.475   4.533   5.540  1.00  0.21           C  
ATOM   1789  CE  LYS A 230      22.649   5.145   4.789  1.00  0.16           C  
ATOM   1790  NZ  LYS A 230      22.919   6.546   5.229  1.00  0.13           N  
ATOM   1791  N   LEU A 231      18.548  -0.737   6.613  1.00  0.19           N  
ATOM   1792  CA  LEU A 231      18.211  -1.532   7.789  1.00  0.18           C  
ATOM   1793  C   LEU A 231      19.262  -1.360   8.881  1.00  0.19           C  
ATOM   1794  CB  LEU A 231      18.084  -3.012   7.416  1.00  0.18           C  
ATOM   1795  O   LEU A 231      20.292  -2.037   8.869  1.00  0.19           O  
ATOM   1796  CG  LEU A 231      16.751  -3.445   6.803  1.00  0.18           C  
ATOM   1797  CD1 LEU A 231      16.964  -4.605   5.837  1.00  0.14           C  
ATOM   1798  CD2 LEU A 231      15.759  -3.827   7.896  1.00  0.14           C  
ATOM   1799  N   ASP A 232      19.444  -0.096   9.160  1.00  0.17           N  
ATOM   1800  CA  ASP A 232      20.220   0.112  10.379  1.00  0.19           C  
ATOM   1801  C   ASP A 232      19.874   1.449  11.029  1.00  0.18           C  
ATOM   1802  CB  ASP A 232      21.719   0.045  10.079  1.00  0.16           C  
ATOM   1803  O   ASP A 232      20.463   2.479  10.694  1.00  0.17           O  
ATOM   1804  CG  ASP A 232      22.196  -1.359   9.752  1.00  0.10           C  
ATOM   1805  OD1 ASP A 232      21.583  -2.339  10.229  1.00  0.09           O  
ATOM   1806  OD2 ASP A 232      23.197  -1.488   9.014  1.00  0.10           O  
ATOM   1807  N   GLN A 233      18.484   1.885  11.140  1.00  0.19           N  
ATOM   1808  CA  GLN A 233      18.296   2.968  12.099  1.00  0.19           C  
ATOM   1809  C   GLN A 233      16.888   2.945  12.686  1.00  0.19           C  
ATOM   1810  CB  GLN A 233      18.569   4.322  11.441  1.00  0.18           C  
ATOM   1811  O   GLN A 233      15.952   3.481  12.088  1.00  0.19           O  
ATOM   1812  CG  GLN A 233      20.033   4.552  11.092  1.00  0.16           C  
ATOM   1813  CD  GLN A 233      20.299   5.951  10.568  1.00  0.09           C  
ATOM   1814  NE2 GLN A 233      21.558   6.237  10.253  1.00  0.12           N  
ATOM   1815  OE1 GLN A 233      19.380   6.767  10.447  1.00  0.14           O  
ATOM   1816  N   PHE A 234      16.392   1.881  13.137  1.00  0.18           N  
ATOM   1817  CA  PHE A 234      15.174   1.966  13.934  1.00  0.18           C  
ATOM   1818  C   PHE A 234      15.410   1.429  15.341  1.00  0.18           C  
ATOM   1819  CB  PHE A 234      14.035   1.193  13.262  1.00  0.17           C  
ATOM   1820  O   PHE A 234      15.475   0.215  15.545  1.00  0.18           O  
ATOM   1821  CG  PHE A 234      13.476   1.876  12.043  1.00  0.17           C  
ATOM   1822  CD1 PHE A 234      12.497   2.855  12.166  1.00  0.13           C  
ATOM   1823  CD2 PHE A 234      13.928   1.539  10.774  1.00  0.12           C  
ATOM   1824  CE1 PHE A 234      11.977   3.489  11.039  1.00  0.11           C  
ATOM   1825  CE2 PHE A 234      13.414   2.168   9.644  1.00  0.12           C  
ATOM   1826  CZ  PHE A 234      12.438   3.142   9.779  1.00  0.15           C  
ATOM   1827  N   ASP A 235      16.282   2.061  16.048  1.00  0.14           N  
ATOM   1828  CA  ASP A 235      16.202   2.056  17.505  1.00  0.18           C  
ATOM   1829  C   ASP A 235      15.224   3.116  18.005  1.00  0.15           C  
ATOM   1830  CB  ASP A 235      17.585   2.284  18.119  1.00  0.11           C  
ATOM   1831  O   ASP A 235      15.457   4.314  17.832  1.00  0.15           O  
ATOM   1832  CG  ASP A 235      18.409   1.013  18.214  1.00  0.06           C  
ATOM   1833  OD1 ASP A 235      17.838  -0.094  18.107  1.00  0.09           O  
ATOM   1834  OD2 ASP A 235      19.641   1.118  18.399  1.00  0.09           O  
ATOM   1835  N   GLY A 236      13.987   3.061  17.941  1.00  0.20           N  
ATOM   1836  CA  GLY A 236      13.090   3.751  18.854  1.00  0.18           C  
ATOM   1837  C   GLY A 236      11.785   4.170  18.205  1.00  0.20           C  
ATOM   1838  O   GLY A 236      11.712   5.225  17.571  1.00  0.19           O  
ATOM   1839  N   LEU A 237      10.950   3.418  17.496  1.00  0.19           N  
ATOM   1840  CA  LEU A 237       9.553   3.704  17.188  1.00  0.18           C  
ATOM   1841  C   LEU A 237       8.646   3.293  18.343  1.00  0.19           C  
ATOM   1842  CB  LEU A 237       9.127   2.981  15.907  1.00  0.18           C  
ATOM   1843  O   LEU A 237       8.360   2.107  18.522  1.00  0.18           O  
ATOM   1844  CG  LEU A 237       9.606   3.595  14.591  1.00  0.17           C  
ATOM   1845  CD1 LEU A 237       9.598   2.547  13.483  1.00  0.14           C  
ATOM   1846  CD2 LEU A 237       8.737   4.789  14.210  1.00  0.14           C  
ATOM   1847  N   THR A 238       8.873   3.890  19.432  1.00  0.17           N  
ATOM   1848  CA  THR A 238       7.933   4.069  20.533  1.00  0.18           C  
ATOM   1849  C   THR A 238       7.010   5.255  20.268  1.00  0.17           C  
ATOM   1850  CB  THR A 238       8.670   4.278  21.869  1.00  0.14           C  
ATOM   1851  O   THR A 238       7.466   6.397  20.183  1.00  0.16           O  
ATOM   1852  CG2 THR A 238       8.818   2.962  22.626  1.00  0.08           C  
ATOM   1853  OG1 THR A 238       9.972   4.817  21.610  1.00  0.12           O  
ATOM   1854  N   ASP A 239       5.869   5.193  19.445  1.00  0.18           N  
ATOM   1855  CA  ASP A 239       4.661   5.977  19.682  1.00  0.18           C  
ATOM   1856  C   ASP A 239       4.254   6.751  18.430  1.00  0.17           C  
ATOM   1857  CB  ASP A 239       4.869   6.941  20.852  1.00  0.16           C  
ATOM   1858  O   ASP A 239       4.927   7.708  18.039  1.00  0.17           O  
ATOM   1859  CG  ASP A 239       4.792   6.256  22.205  1.00  0.13           C  
ATOM   1860  OD1 ASP A 239       4.141   5.195  22.316  1.00  0.11           O  
ATOM   1861  OD2 ASP A 239       5.386   6.784  23.170  1.00  0.12           O  
ATOM   1862  N   LEU A 240       3.627   6.210  17.469  1.00  0.20           N  
ATOM   1863  CA  LEU A 240       2.919   6.958  16.436  1.00  0.19           C  
ATOM   1864  C   LEU A 240       1.420   6.683  16.496  1.00  0.20           C  
ATOM   1865  CB  LEU A 240       3.460   6.599  15.049  1.00  0.19           C  
ATOM   1866  O   LEU A 240       0.975   5.574  16.192  1.00  0.20           O  
ATOM   1867  CG  LEU A 240       4.034   7.753  14.226  1.00  0.19           C  
ATOM   1868  CD1 LEU A 240       5.497   7.486  13.887  1.00  0.16           C  
ATOM   1869  CD2 LEU A 240       3.215   7.963  12.956  1.00  0.17           C  
ATOM   1870  N   ASP A 241       0.572   7.516  17.053  1.00  0.19           N  
ATOM   1871  CA  ASP A 241      -0.830   7.925  17.064  1.00  0.18           C  
ATOM   1872  C   ASP A 241      -1.125   8.902  15.929  1.00  0.19           C  
ATOM   1873  CB  ASP A 241      -1.195   8.555  18.409  1.00  0.17           C  
ATOM   1874  O   ASP A 241      -0.602  10.018  15.911  1.00  0.18           O  
ATOM   1875  CG  ASP A 241      -1.616   7.531  19.449  1.00  0.14           C  
ATOM   1876  OD1 ASP A 241      -2.092   6.439  19.072  1.00  0.11           O  
ATOM   1877  OD2 ASP A 241      -1.472   7.821  20.657  1.00  0.13           O  
ATOM   1878  N   VAL A 242      -1.494   8.492  14.761  1.00  0.20           N  
ATOM   1879  CA  VAL A 242      -1.957   9.253  13.604  1.00  0.19           C  
ATOM   1880  C   VAL A 242      -3.483   9.303  13.596  1.00  0.20           C  
ATOM   1881  CB  VAL A 242      -1.437   8.647  12.281  1.00  0.19           C  
ATOM   1882  O   VAL A 242      -4.143   8.286  13.373  1.00  0.20           O  
ATOM   1883  CG1 VAL A 242      -1.823   9.528  11.095  1.00  0.19           C  
ATOM   1884  CG2 VAL A 242       0.078   8.459  12.341  1.00  0.19           C  
ATOM   1885  N   TYR A 243      -4.161  10.031  14.139  1.00  0.18           N  
ATOM   1886  CA  TYR A 243      -5.479  10.647  14.034  1.00  0.19           C  
ATOM   1887  C   TYR A 243      -5.481  11.754  12.986  1.00  0.18           C  
ATOM   1888  CB  TYR A 243      -5.918  11.210  15.389  1.00  0.16           C  
ATOM   1889  O   TYR A 243      -4.622  12.639  13.007  1.00  0.18           O  
ATOM   1890  CG  TYR A 243      -6.260  10.148  16.405  1.00  0.14           C  
ATOM   1891  CD1 TYR A 243      -7.555   9.647  16.510  1.00  0.09           C  
ATOM   1892  CD2 TYR A 243      -5.288   9.645  17.264  1.00  0.10           C  
ATOM   1893  CE1 TYR A 243      -7.875   8.670  17.447  1.00  0.09           C  
ATOM   1894  CE2 TYR A 243      -5.597   8.668  18.205  1.00  0.10           C  
ATOM   1895  OH  TYR A 243      -7.201   7.219  19.217  1.00  0.08           O  
ATOM   1896  CZ  TYR A 243      -6.890   8.187  18.288  1.00  0.10           C  
ATOM   1897  N   TYR A 244      -6.333  11.876  12.021  1.00  0.17           N  
ATOM   1898  CA  TYR A 244      -7.000  12.785  11.096  1.00  0.17           C  
ATOM   1899  C   TYR A 244      -6.019  13.330  10.065  1.00  0.16           C  
ATOM   1900  CB  TYR A 244      -7.654  13.942  11.858  1.00  0.15           C  
ATOM   1901  O   TYR A 244      -5.359  14.345  10.303  1.00  0.16           O  
ATOM   1902  CG  TYR A 244      -8.871  13.535  12.652  1.00  0.11           C  
ATOM   1903  CD1 TYR A 244     -10.124  13.451  12.050  1.00  0.09           C  
ATOM   1904  CD2 TYR A 244      -8.771  13.235  14.007  1.00  0.10           C  
ATOM   1905  CE1 TYR A 244     -11.249  13.078  12.779  1.00  0.08           C  
ATOM   1906  CE2 TYR A 244      -9.888  12.861  14.745  1.00  0.09           C  
ATOM   1907  OH  TYR A 244     -12.231  12.416  14.850  1.00  0.08           O  
ATOM   1908  CZ  TYR A 244     -11.121  12.785  14.124  1.00  0.08           C  
ATOM   1909  N   SER A 245      -5.395  12.470   9.227  1.00  0.19           N  
ATOM   1910  CA  SER A 245      -4.657  13.093   8.133  1.00  0.19           C  
ATOM   1911  C   SER A 245      -5.379  12.908   6.803  1.00  0.19           C  
ATOM   1912  CB  SER A 245      -3.244  12.514   8.040  1.00  0.17           C  
ATOM   1913  O   SER A 245      -5.714  11.784   6.424  1.00  0.18           O  
ATOM   1914  OG  SER A 245      -2.668  12.386   9.329  1.00  0.13           O  
ATOM   1915  N   LYS A 246      -6.409  13.679   6.381  1.00  0.19           N  
ATOM   1916  CA  LYS A 246      -6.803  14.140   5.052  1.00  0.17           C  
ATOM   1917  C   LYS A 246      -5.583  14.354   4.161  1.00  0.19           C  
ATOM   1918  CB  LYS A 246      -7.613  15.433   5.151  1.00  0.17           C  
ATOM   1919  O   LYS A 246      -4.759  15.231   4.427  1.00  0.19           O  
ATOM   1920  CG  LYS A 246      -8.964  15.372   4.454  1.00  0.15           C  
ATOM   1921  CD  LYS A 246      -9.737  16.675   4.615  1.00  0.12           C  
ATOM   1922  CE  LYS A 246     -11.092  16.612   3.923  1.00  0.15           C  
ATOM   1923  NZ  LYS A 246     -11.855  17.885   4.084  1.00  0.11           N  
ATOM   1924  N   LEU A 247      -5.181  13.355   3.442  1.00  0.20           N  
ATOM   1925  CA  LEU A 247      -4.267  13.494   2.314  1.00  0.19           C  
ATOM   1926  C   LEU A 247      -5.024  13.875   1.046  1.00  0.20           C  
ATOM   1927  CB  LEU A 247      -3.493  12.193   2.088  1.00  0.19           C  
ATOM   1928  O   LEU A 247      -5.874  13.117   0.574  1.00  0.20           O  
ATOM   1929  CG  LEU A 247      -2.403  11.866   3.110  1.00  0.19           C  
ATOM   1930  CD1 LEU A 247      -2.121  10.368   3.125  1.00  0.15           C  
ATOM   1931  CD2 LEU A 247      -1.131  12.651   2.806  1.00  0.16           C  
ATOM   1932  N   SER A 248      -5.364  14.975   0.735  1.00  0.18           N  
ATOM   1933  CA  SER A 248      -5.550  15.727  -0.501  1.00  0.18           C  
ATOM   1934  C   SER A 248      -4.324  15.622  -1.402  1.00  0.18           C  
ATOM   1935  CB  SER A 248      -5.844  17.196  -0.196  1.00  0.16           C  
ATOM   1936  O   SER A 248      -3.228  16.036  -1.018  1.00  0.18           O  
ATOM   1937  OG  SER A 248      -4.704  17.834   0.354  1.00  0.10           O  
ATOM   1938  N   ASN A 249      -4.053  14.623  -2.257  1.00  0.19           N  
ATOM   1939  CA  ASN A 249      -3.323  14.553  -3.519  1.00  0.19           C  
ATOM   1940  C   ASN A 249      -2.679  13.184  -3.718  1.00  0.19           C  
ATOM   1941  CB  ASN A 249      -2.263  15.654  -3.588  1.00  0.18           C  
ATOM   1942  O   ASN A 249      -1.712  12.843  -3.034  1.00  0.18           O  
ATOM   1943  CG  ASN A 249      -2.854  17.015  -3.898  1.00  0.16           C  
ATOM   1944  ND2 ASN A 249      -2.152  18.070  -3.502  1.00  0.12           N  
ATOM   1945  OD1 ASN A 249      -3.933  17.117  -4.487  1.00  0.11           O  
ATOM   1946  N   ALA A 250      -3.233  11.956  -4.200  1.00  0.21           N  
ATOM   1947  CA  ALA A 250      -2.971  10.662  -4.825  1.00  0.19           C  
ATOM   1948  C   ALA A 250      -2.914  10.790  -6.345  1.00  0.21           C  
ATOM   1949  CB  ALA A 250      -4.037   9.648  -4.419  1.00  0.20           C  
ATOM   1950  O   ALA A 250      -3.934  11.038  -6.992  1.00  0.20           O  
ATOM   1951  N   TYR A 251      -1.917  11.449  -6.910  1.00  0.20           N  
ATOM   1952  CA  TYR A 251      -1.540  11.714  -8.294  1.00  0.19           C  
ATOM   1953  C   TYR A 251      -0.870  10.496  -8.919  1.00  0.20           C  
ATOM   1954  CB  TYR A 251      -0.604  12.923  -8.375  1.00  0.19           C  
ATOM   1955  O   TYR A 251       0.049   9.916  -8.334  1.00  0.20           O  
ATOM   1956  CG  TYR A 251      -1.293  14.242  -8.121  1.00  0.19           C  
ATOM   1957  CD1 TYR A 251      -1.920  14.933  -9.156  1.00  0.15           C  
ATOM   1958  CD2 TYR A 251      -1.319  14.800  -6.848  1.00  0.15           C  
ATOM   1959  CE1 TYR A 251      -2.555  16.149  -8.928  1.00  0.14           C  
ATOM   1960  CE2 TYR A 251      -1.950  16.016  -6.608  1.00  0.16           C  
ATOM   1961  OH  TYR A 251      -3.192  17.886  -7.420  1.00  0.10           O  
ATOM   1962  CZ  TYR A 251      -2.565  16.682  -7.652  1.00  0.16           C  
ATOM   1963  N   ASN A 252      -1.564   9.878 -10.053  1.00  0.18           N  
ATOM   1964  CA  ASN A 252      -1.462   9.292 -11.385  1.00  0.18           C  
ATOM   1965  C   ASN A 252      -0.007   9.079 -11.793  1.00  0.18           C  
ATOM   1966  CB  ASN A 252      -2.178  10.170 -12.414  1.00  0.17           C  
ATOM   1967  O   ASN A 252       0.722  10.042 -12.035  1.00  0.18           O  
ATOM   1968  CG  ASN A 252      -3.551   9.640 -12.778  1.00  0.16           C  
ATOM   1969  ND2 ASN A 252      -4.398  10.508 -13.317  1.00  0.12           N  
ATOM   1970  OD1 ASN A 252      -3.848   8.459 -12.576  1.00  0.11           O  
ATOM   1971  N   ARG A 253       0.708   8.044 -11.448  1.00  0.21           N  
ATOM   1972  CA  ARG A 253       1.790   7.480 -12.249  1.00  0.19           C  
ATOM   1973  C   ARG A 253       1.673   5.962 -12.336  1.00  0.21           C  
ATOM   1974  CB  ARG A 253       3.150   7.868 -11.665  1.00  0.20           C  
ATOM   1975  O   ARG A 253       1.923   5.258 -11.356  1.00  0.21           O  
ATOM   1976  CG  ARG A 253       3.544   9.313 -11.927  1.00  0.20           C  
ATOM   1977  CD  ARG A 253       4.957   9.609 -11.444  1.00  0.21           C  
ATOM   1978  NE  ARG A 253       5.285  11.025 -11.575  1.00  0.20           N  
ATOM   1979  NH1 ARG A 253       7.508  10.775 -10.997  1.00  0.17           N  
ATOM   1980  NH2 ARG A 253       6.678  12.850 -11.507  1.00  0.12           N  
ATOM   1981  CZ  ARG A 253       6.490  11.547 -11.359  1.00  0.17           C  
ATOM   1982  N   ALA A 254       0.978   5.305 -13.133  1.00  0.19           N  
ATOM   1983  CA  ALA A 254       0.942   4.017 -13.822  1.00  0.18           C  
ATOM   1984  C   ALA A 254       1.353   4.165 -15.284  1.00  0.19           C  
ATOM   1985  CB  ALA A 254      -0.451   3.400 -13.723  1.00  0.18           C  
ATOM   1986  O   ALA A 254       0.651   4.805 -16.071  1.00  0.19           O  
ATOM   1987  N   SER A 255       2.848   4.371 -15.583  1.00  0.19           N  
ATOM   1988  CA  SER A 255       3.435   3.909 -16.837  1.00  0.18           C  
ATOM   1989  C   SER A 255       4.302   2.673 -16.620  1.00  0.18           C  
ATOM   1990  CB  SER A 255       4.268   5.019 -17.480  1.00  0.16           C  
ATOM   1991  O   SER A 255       5.153   2.654 -15.729  1.00  0.18           O  
ATOM   1992  OG  SER A 255       5.603   4.986 -17.005  1.00  0.11           O  
ATOM   1993  N   ILE A 256       3.905   1.463 -17.010  1.00  0.18           N  
ATOM   1994  CA  ILE A 256       4.700   0.416 -17.642  1.00  0.17           C  
ATOM   1995  C   ILE A 256       5.778   1.046 -18.520  1.00  0.18           C  
ATOM   1996  CB  ILE A 256       3.817  -0.537 -18.479  1.00  0.16           C  
ATOM   1997  O   ILE A 256       5.472   1.677 -19.535  1.00  0.18           O  
ATOM   1998  CG1 ILE A 256       2.745  -1.185 -17.595  1.00  0.11           C  
ATOM   1999  CG2 ILE A 256       4.675  -1.602 -19.169  1.00  0.09           C  
ATOM   2000  CD1 ILE A 256       1.750  -2.047 -18.360  1.00  0.10           C  
ATOM   2001  N   ARG A 257       6.871   1.549 -17.761  1.00  0.19           N  
ATOM   2002  CA  ARG A 257       8.043   1.830 -18.584  1.00  0.17           C  
ATOM   2003  C   ARG A 257       9.317   1.330 -17.912  1.00  0.19           C  
ATOM   2004  CB  ARG A 257       8.154   3.330 -18.867  1.00  0.17           C  
ATOM   2005  O   ARG A 257       9.620   1.712 -16.780  1.00  0.18           O  
ATOM   2006  CG  ARG A 257       7.549   3.753 -20.196  1.00  0.14           C  
ATOM   2007  CD  ARG A 257       7.813   5.222 -20.494  1.00  0.08           C  
ATOM   2008  NE  ARG A 257       7.126   5.658 -21.706  1.00  0.09           N  
ATOM   2009  NH1 ARG A 257       8.075   7.764 -21.735  1.00  0.10           N  
ATOM   2010  NH2 ARG A 257       6.592   7.148 -23.371  1.00  0.07           N  
ATOM   2011  CZ  ARG A 257       7.266   6.856 -22.268  1.00  0.11           C  
ATOM   2012  N   ASP A 258       9.992   0.266 -18.422  1.00  0.16           N  
ATOM   2013  CA  ASP A 258      11.312  -0.156 -18.882  1.00  0.18           C  
ATOM   2014  C   ASP A 258      12.338  -0.074 -17.754  1.00  0.16           C  
ATOM   2015  CB  ASP A 258      11.765   0.697 -20.069  1.00  0.14           C  
ATOM   2016  O   ASP A 258      12.600   1.007 -17.223  1.00  0.15           O  
ATOM   2017  CG  ASP A 258      11.465   0.052 -21.411  1.00  0.09           C  
ATOM   2018  OD1 ASP A 258      11.333  -1.189 -21.475  1.00  0.10           O  
ATOM   2019  OD2 ASP A 258      11.363   0.792 -22.413  1.00  0.10           O  
ATOM   2020  N   ILE A 259      12.488  -1.049 -16.739  1.00  0.20           N  
ATOM   2021  CA  ILE A 259      13.641  -1.786 -16.234  1.00  0.18           C  
ATOM   2022  C   ILE A 259      14.724  -1.849 -17.309  1.00  0.20           C  
ATOM   2023  CB  ILE A 259      13.248  -3.211 -15.785  1.00  0.19           C  
ATOM   2024  O   ILE A 259      14.576  -2.556 -18.308  1.00  0.19           O  
ATOM   2025  CG1 ILE A 259      12.170  -3.150 -14.697  1.00  0.15           C  
ATOM   2026  CG2 ILE A 259      14.478  -3.981 -15.295  1.00  0.18           C  
ATOM   2027  CD1 ILE A 259      11.609  -4.509 -14.304  1.00  0.16           C  
ATOM   2028  N   ASP A 260      15.254  -0.780 -17.656  1.00  0.14           N  
ATOM   2029  CA  ASP A 260      16.466  -0.883 -18.463  1.00  0.19           C  
ATOM   2030  C   ASP A 260      17.193   0.458 -18.536  1.00  0.15           C  
ATOM   2031  CB  ASP A 260      16.132  -1.378 -19.872  1.00  0.12           C  
ATOM   2032  O   ASP A 260      16.666   1.426 -19.091  1.00  0.15           O  
ATOM   2033  CG  ASP A 260      16.596  -2.801 -20.126  1.00  0.07           C  
ATOM   2034  OD1 ASP A 260      17.490  -3.290 -19.402  1.00  0.09           O  
ATOM   2035  OD2 ASP A 260      16.064  -3.439 -21.060  1.00  0.10           O  
ATOM   2036  N   GLU A 261      18.173   0.747 -17.389  1.00  0.19           N  
ATOM   2037  CA  GLU A 261      19.382   1.521 -17.654  1.00  0.19           C  
ATOM   2038  C   GLU A 261      19.569   2.626 -16.619  1.00  0.19           C  
ATOM   2039  CB  GLU A 261      19.339   2.121 -19.062  1.00  0.18           C  
ATOM   2040  O   GLU A 261      18.739   3.532 -16.514  1.00  0.19           O  
ATOM   2041  CG  GLU A 261      19.657   1.123 -20.166  1.00  0.16           C  
ATOM   2042  CD  GLU A 261      19.657   1.743 -21.554  1.00  0.08           C  
ATOM   2043  OE1 GLU A 261      19.386   2.960 -21.675  1.00  0.13           O  
ATOM   2044  OE2 GLU A 261      19.930   1.007 -22.528  1.00  0.11           O  
ATOM   2045  N   LYS A 262      20.443   2.421 -15.568  1.00  0.21           N  
ATOM   2046  CA  LYS A 262      21.529   3.356 -15.286  1.00  0.21           C  
ATOM   2047  C   LYS A 262      21.497   3.813 -13.830  1.00  0.22           C  
ATOM   2048  CB  LYS A 262      21.450   4.567 -16.217  1.00  0.20           C  
ATOM   2049  O   LYS A 262      20.821   4.788 -13.495  1.00  0.21           O  
ATOM   2050  CG  LYS A 262      22.303   4.440 -17.471  1.00  0.19           C  
ATOM   2051  CD  LYS A 262      22.244   5.705 -18.317  1.00  0.10           C  
ATOM   2052  CE  LYS A 262      23.063   5.564 -19.593  1.00  0.11           C  
ATOM   2053  NZ  LYS A 262      23.014   6.805 -20.423  1.00  0.09           N  
ATOM   2054  N   TYR A 263      22.153   2.860 -12.765  1.00  0.21           N  
ATOM   2055  CA  TYR A 263      23.504   2.556 -12.306  1.00  0.19           C  
ATOM   2056  C   TYR A 263      24.513   2.711 -13.438  1.00  0.21           C  
ATOM   2057  CB  TYR A 263      23.572   1.135 -11.738  1.00  0.20           C  
ATOM   2058  O   TYR A 263      24.274   2.253 -14.558  1.00  0.20           O  
ATOM   2059  CG  TYR A 263      22.819   0.963 -10.441  1.00  0.20           C  
ATOM   2060  CD1 TYR A 263      23.396   1.324  -9.226  1.00  0.16           C  
ATOM   2061  CD2 TYR A 263      21.531   0.439 -10.429  1.00  0.17           C  
ATOM   2062  CE1 TYR A 263      22.706   1.166  -8.028  1.00  0.15           C  
ATOM   2063  CE2 TYR A 263      20.832   0.277  -9.237  1.00  0.20           C  
ATOM   2064  OH  TYR A 263      20.740   0.484  -6.861  1.00  0.11           O  
ATOM   2065  CZ  TYR A 263      21.427   0.643  -8.044  1.00  0.17           C  
ATOM   2066  N   PRO A 264      25.243   3.882 -13.583  1.00  0.21           N  
ATOM   2067  CA  PRO A 264      26.125   3.936 -14.751  1.00  0.20           C  
ATOM   2068  C   PRO A 264      25.859   2.807 -15.744  1.00  0.20           C  
ATOM   2069  CB  PRO A 264      27.524   3.811 -14.143  1.00  0.18           C  
ATOM   2070  O   PRO A 264      25.833   1.635 -15.359  1.00  0.20           O  
ATOM   2071  CG  PRO A 264      27.298   3.238 -12.781  1.00  0.14           C  
ATOM   2072  CD  PRO A 264      25.869   3.484 -12.390  1.00  0.09           C  
ATOM   2073  N   ALA A 265      24.821   2.999 -16.571  1.00  0.19           N  
ATOM   2074  CA  ALA A 265      25.429   2.864 -17.892  1.00  0.17           C  
ATOM   2075  C   ALA A 265      26.761   2.123 -17.810  1.00  0.19           C  
ATOM   2076  CB  ALA A 265      25.627   4.237 -18.530  1.00  0.17           C  
ATOM   2077  O   ALA A 265      27.783   2.709 -17.447  1.00  0.19           O  
ATOM   2078  N   THR A 266      26.712   0.918 -17.023  1.00  0.17           N  
ATOM   2079  CA  THR A 266      27.577   0.022 -17.783  1.00  0.17           C  
ATOM   2080  C   THR A 266      26.749  -0.985 -18.577  1.00  0.15           C  
ATOM   2081  CB  THR A 266      28.555  -0.727 -16.860  1.00  0.13           C  
ATOM   2082  O   THR A 266      25.951  -1.729 -18.003  1.00  0.14           O  
ATOM   2083  CG2 THR A 266      29.954  -0.778 -17.466  1.00  0.08           C  
ATOM   2084  OG1 THR A 266      28.618  -0.056 -15.595  1.00  0.11           O  
ATOM   2085  N   PRO A 267      26.329  -0.684 -19.963  1.00  0.21           N  
ATOM   2086  CA  PRO A 267      26.234  -1.783 -20.926  1.00  0.18           C  
ATOM   2087  C   PRO A 267      26.904  -3.062 -20.429  1.00  0.21           C  
ATOM   2088  CB  PRO A 267      26.954  -1.234 -22.161  1.00  0.19           C  
ATOM   2089  O   PRO A 267      28.117  -3.081 -20.205  1.00  0.20           O  
ATOM   2090  CG  PRO A 267      27.195   0.208 -21.852  1.00  0.18           C  
ATOM   2091  CD  PRO A 267      27.049   0.410 -20.371  1.00  0.13           C  
ATOM   2092  N   GLY A 268      26.296  -4.051 -19.585  1.00  0.20           N  
ATOM   2093  CA  GLY A 268      27.253  -5.146 -19.553  1.00  0.18           C  
ATOM   2094  C   GLY A 268      28.121  -5.142 -18.309  1.00  0.20           C  
ATOM   2095  O   GLY A 268      29.350  -5.148 -18.404  1.00  0.19           O  
ATOM   2096  N   GLY A 269      27.646  -5.168 -17.062  1.00  0.21           N  
ATOM   2097  CA  GLY A 269      28.472  -5.645 -15.965  1.00  0.19           C  
ATOM   2098  C   GLY A 269      27.789  -6.704 -15.120  1.00  0.21           C  
ATOM   2099  O   GLY A 269      26.740  -6.449 -14.525  1.00  0.20           O  
ATOM   2100  N   PHE A 270      27.803  -8.064 -15.382  1.00  0.19           N  
ATOM   2101  CA  PHE A 270      28.047  -9.378 -14.799  1.00  0.18           C  
ATOM   2102  C   PHE A 270      29.118  -9.300 -13.718  1.00  0.19           C  
ATOM   2103  CB  PHE A 270      28.465 -10.378 -15.882  1.00  0.18           C  
ATOM   2104  O   PHE A 270      30.301  -9.127 -14.020  1.00  0.19           O  
ATOM   2105  CG  PHE A 270      27.344 -10.781 -16.802  1.00  0.18           C  
ATOM   2106  CD1 PHE A 270      26.456 -11.786 -16.439  1.00  0.14           C  
ATOM   2107  CD2 PHE A 270      27.179 -10.153 -18.030  1.00  0.15           C  
ATOM   2108  CE1 PHE A 270      25.417 -12.161 -17.289  1.00  0.14           C  
ATOM   2109  CE2 PHE A 270      26.143 -10.523 -18.884  1.00  0.16           C  
ATOM   2110  CZ  PHE A 270      25.264 -11.527 -18.512  1.00  0.16           C  
ATOM   2111  N   SER A 271      28.738  -8.825 -12.421  1.00  0.19           N  
ATOM   2112  CA  SER A 271      29.650  -9.303 -11.388  1.00  0.19           C  
ATOM   2113  C   SER A 271      29.003 -10.391 -10.538  1.00  0.18           C  
ATOM   2114  CB  SER A 271      30.101  -8.147 -10.494  1.00  0.17           C  
ATOM   2115  O   SER A 271      27.886 -10.218 -10.044  1.00  0.18           O  
ATOM   2116  OG  SER A 271      29.337  -8.106  -9.301  1.00  0.11           O  
ATOM   2117  N   LYS A 272      29.194 -11.676 -10.877  1.00  0.19           N  
ATOM   2118  CA  LYS A 272      29.497 -12.888 -10.121  1.00  0.19           C  
ATOM   2119  C   LYS A 272      29.516 -12.610  -8.621  1.00  0.19           C  
ATOM   2120  CB  LYS A 272      30.839 -13.474 -10.562  1.00  0.17           C  
ATOM   2121  O   LYS A 272      30.578 -12.381  -8.039  1.00  0.19           O  
ATOM   2122  CG  LYS A 272      30.777 -14.247 -11.871  1.00  0.13           C  
ATOM   2123  CD  LYS A 272      32.111 -14.908 -12.194  1.00  0.08           C  
ATOM   2124  CE  LYS A 272      32.056 -15.666 -13.513  1.00  0.11           C  
ATOM   2125  NZ  LYS A 272      33.371 -16.290 -13.849  1.00  0.09           N  
ATOM   2126  N   GLN A 273      28.558 -12.037  -7.967  1.00  0.19           N  
ATOM   2127  CA  GLN A 273      28.426 -12.112  -6.515  1.00  0.18           C  
ATOM   2128  C   GLN A 273      27.110 -12.774  -6.116  1.00  0.19           C  
ATOM   2129  CB  GLN A 273      28.523 -10.718  -5.894  1.00  0.17           C  
ATOM   2130  O   GLN A 273      26.044 -12.385  -6.596  1.00  0.18           O  
ATOM   2131  CG  GLN A 273      29.948 -10.196  -5.772  1.00  0.10           C  
ATOM   2132  CD  GLN A 273      30.042  -8.938  -4.930  1.00  0.08           C  
ATOM   2133  NE2 GLN A 273      31.266  -8.499  -4.654  1.00  0.09           N  
ATOM   2134  OE1 GLN A 273      29.024  -8.364  -4.530  1.00  0.11           O  
ATOM   2135  N   ARG A 274      27.121 -14.196  -5.954  1.00  0.19           N  
ATOM   2136  CA  ARG A 274      26.513 -15.181  -5.064  1.00  0.17           C  
ATOM   2137  C   ARG A 274      25.112 -14.749  -4.644  1.00  0.18           C  
ATOM   2138  CB  ARG A 274      27.386 -15.400  -3.827  1.00  0.16           C  
ATOM   2139  O   ARG A 274      24.850 -13.556  -4.471  1.00  0.17           O  
ATOM   2140  CG  ARG A 274      28.587 -16.300  -4.072  1.00  0.10           C  
ATOM   2141  CD  ARG A 274      29.363 -16.567  -2.790  1.00  0.08           C  
ATOM   2142  NE  ARG A 274      30.565 -17.356  -3.042  1.00  0.09           N  
ATOM   2143  NH1 ARG A 274      31.194 -17.488  -0.823  1.00  0.10           N  
ATOM   2144  NH2 ARG A 274      32.472 -18.488  -2.442  1.00  0.07           N  
ATOM   2145  CZ  ARG A 274      31.408 -17.776  -2.102  1.00  0.10           C  
ATOM   2146  N   PRO A 275      23.851 -15.498  -4.917  1.00  0.21           N  
ATOM   2147  CA  PRO A 275      22.761 -14.963  -4.098  1.00  0.20           C  
ATOM   2148  C   PRO A 275      23.257 -14.307  -2.811  1.00  0.21           C  
ATOM   2149  CB  PRO A 275      21.912 -16.199  -3.789  1.00  0.20           C  
ATOM   2150  O   PRO A 275      23.877 -14.970  -1.975  1.00  0.21           O  
ATOM   2151  CG  PRO A 275      22.770 -17.358  -4.179  1.00  0.17           C  
ATOM   2152  CD  PRO A 275      23.927 -16.845  -4.987  1.00  0.09           C  
ATOM   2153  N   GLU A 276      24.141 -13.565  -2.787  1.00  0.21           N  
ATOM   2154  CA  GLU A 276      24.347 -12.751  -1.592  1.00  0.19           C  
ATOM   2155  C   GLU A 276      23.024 -12.215  -1.054  1.00  0.21           C  
ATOM   2156  CB  GLU A 276      25.302 -11.592  -1.889  1.00  0.20           C  
ATOM   2157  O   GLU A 276      22.301 -11.508  -1.760  1.00  0.20           O  
ATOM   2158  CG  GLU A 276      26.773 -11.979  -1.839  1.00  0.16           C  
ATOM   2159  CD  GLU A 276      27.706 -10.845  -2.233  1.00  0.08           C  
ATOM   2160  OE1 GLU A 276      27.215  -9.738  -2.550  1.00  0.10           O  
ATOM   2161  OE2 GLU A 276      28.938 -11.066  -2.225  1.00  0.09           O  
ATOM   2162  N   TYR A 277      22.153 -13.325  -0.448  1.00  0.20           N  
ATOM   2163  CA  TYR A 277      21.741 -12.763   0.833  1.00  0.18           C  
ATOM   2164  C   TYR A 277      22.563 -11.526   1.175  1.00  0.21           C  
ATOM   2165  CB  TYR A 277      21.877 -13.805   1.947  1.00  0.19           C  
ATOM   2166  O   TYR A 277      23.734 -11.635   1.548  1.00  0.20           O  
ATOM   2167  CG  TYR A 277      21.008 -15.023   1.748  1.00  0.15           C  
ATOM   2168  CD1 TYR A 277      19.677 -15.027   2.160  1.00  0.08           C  
ATOM   2169  CD2 TYR A 277      21.515 -16.171   1.149  1.00  0.08           C  
ATOM   2170  CE1 TYR A 277      18.872 -16.148   1.980  1.00  0.08           C  
ATOM   2171  CE2 TYR A 277      20.720 -17.297   0.965  1.00  0.08           C  
ATOM   2172  OH  TYR A 277      18.610 -18.388   1.203  1.00  0.07           O  
ATOM   2173  CZ  TYR A 277      19.402 -17.276   1.383  1.00  0.07           C  
ATOM   2174  N   GLU A 278      22.651 -10.626   0.481  1.00  0.20           N  
ATOM   2175  CA  GLU A 278      22.935  -9.328   1.087  1.00  0.17           C  
ATOM   2176  C   GLU A 278      21.661  -8.678   1.619  1.00  0.20           C  
ATOM   2177  CB  GLU A 278      23.616  -8.401   0.077  1.00  0.19           C  
ATOM   2178  O   GLU A 278      20.773  -8.314   0.845  1.00  0.19           O  
ATOM   2179  CG  GLU A 278      25.000  -7.935   0.507  1.00  0.13           C  
ATOM   2180  CD  GLU A 278      25.647  -6.982  -0.486  1.00  0.08           C  
ATOM   2181  OE1 GLU A 278      25.045  -6.714  -1.550  1.00  0.09           O  
ATOM   2182  OE2 GLU A 278      26.765  -6.501  -0.197  1.00  0.09           O  
ATOM   2183  N   ILE A 279      20.652  -9.478   2.483  1.00  0.18           N  
ATOM   2184  CA  ILE A 279      20.296  -8.825   3.738  1.00  0.17           C  
ATOM   2185  C   ILE A 279      21.135  -7.562   3.919  1.00  0.17           C  
ATOM   2186  CB  ILE A 279      20.488  -9.773   4.943  1.00  0.14           C  
ATOM   2187  O   ILE A 279      22.312  -7.638   4.279  1.00  0.16           O  
ATOM   2188  CG1 ILE A 279      19.689 -11.065   4.739  1.00  0.09           C  
ATOM   2189  CG2 ILE A 279      20.082  -9.078   6.246  1.00  0.08           C  
ATOM   2190  CD1 ILE A 279      19.915 -12.110   5.822  1.00  0.07           C  
ATOM   2191  N   VAL A 280      21.384  -6.713   2.865  1.00  0.16           N  
ATOM   2192  CA  VAL A 280      22.111  -5.468   3.091  1.00  0.17           C  
ATOM   2193  C   VAL A 280      21.161  -4.409   3.645  1.00  0.17           C  
ATOM   2194  CB  VAL A 280      22.781  -4.958   1.796  1.00  0.11           C  
ATOM   2195  O   VAL A 280      20.474  -3.723   2.884  1.00  0.16           O  
ATOM   2196  CG1 VAL A 280      23.789  -3.854   2.108  1.00  0.09           C  
ATOM   2197  CG2 VAL A 280      23.458  -6.111   1.057  1.00  0.07           C  
ATOM   2198  N   GLY A 281      20.236  -4.717   4.551  1.00  0.18           N  
ATOM   2199  CA  GLY A 281      19.881  -3.824   5.642  1.00  0.18           C  
ATOM   2200  C   GLY A 281      19.722  -4.539   6.970  1.00  0.18           C  
ATOM   2201  O   GLY A 281      18.661  -5.098   7.257  1.00  0.17           O  
ATOM   2202  N   ALA A 282      20.594  -5.509   7.302  1.00  0.20           N  
ATOM   2203  CA  ALA A 282      21.376  -5.905   8.471  1.00  0.19           C  
ATOM   2204  C   ALA A 282      22.798  -5.357   8.390  1.00  0.19           C  
ATOM   2205  CB  ALA A 282      21.402  -7.426   8.603  1.00  0.17           C  
ATOM   2206  O   ALA A 282      23.475  -5.517   7.372  1.00  0.18           O  
ATOM   2207  N   PHE A 283      22.856  -4.053   8.644  1.00  0.20           N  
ATOM   2208  CA  PHE A 283      24.244  -3.697   8.913  1.00  0.22           C  
ATOM   2209  C   PHE A 283      25.186  -4.448   7.980  1.00  0.20           C  
ATOM   2210  CB  PHE A 283      24.603  -3.995  10.373  1.00  0.18           C  
ATOM   2211  O   PHE A 283      25.170  -5.680   7.933  1.00  0.19           O  
ATOM   2212  CG  PHE A 283      23.954  -3.064  11.360  1.00  0.15           C  
ATOM   2213  CD1 PHE A 283      24.530  -1.836  11.661  1.00  0.08           C  
ATOM   2214  CD2 PHE A 283      22.766  -3.417  11.987  1.00  0.09           C  
ATOM   2215  CE1 PHE A 283      23.931  -0.972  12.575  1.00  0.08           C  
ATOM   2216  CE2 PHE A 283      22.162  -2.558  12.902  1.00  0.09           C  
ATOM   2217  CZ  PHE A 283      22.746  -1.337  13.195  1.00  0.08           C  
ATOM   2218  N   ASN A 284      25.567  -4.013   6.622  1.00  0.21           N  
ATOM   2219  CA  ASN A 284      27.019  -4.150   6.582  1.00  0.21           C  
ATOM   2220  C   ASN A 284      27.614  -4.219   7.986  1.00  0.21           C  
ATOM   2221  CB  ASN A 284      27.646  -2.996   5.796  1.00  0.18           C  
ATOM   2222  O   ASN A 284      27.754  -3.195   8.656  1.00  0.20           O  
ATOM   2223  CG  ASN A 284      28.348  -3.462   4.536  1.00  0.12           C  
ATOM   2224  ND2 ASN A 284      28.702  -2.518   3.671  1.00  0.11           N  
ATOM   2225  OD1 ASN A 284      28.569  -4.660   4.341  1.00  0.09           O  
ATOM   2226  N   SER A 285      27.104  -5.029   8.992  1.00  0.23           N  
ATOM   2227  CA  SER A 285      28.264  -5.527   9.723  1.00  0.24           C  
ATOM   2228  C   SER A 285      29.307  -6.110   8.776  1.00  0.23           C  
ATOM   2229  CB  SER A 285      27.841  -6.586  10.743  1.00  0.21           C  
ATOM   2230  O   SER A 285      29.029  -7.071   8.054  1.00  0.22           O  
ATOM   2231  OG  SER A 285      27.233  -7.691  10.097  1.00  0.13           O  
ATOM   2232  N   ASP A 286      29.883  -5.312   7.734  1.00  0.26           N  
ATOM   2233  CA  ASP A 286      31.162  -5.938   7.415  1.00  0.28           C  
ATOM   2234  C   ASP A 286      31.248  -7.344   8.005  1.00  0.26           C  
ATOM   2235  CB  ASP A 286      32.322  -5.081   7.927  1.00  0.24           C  
ATOM   2236  O   ASP A 286      31.171  -7.518   9.223  1.00  0.24           O  
ATOM   2237  CG  ASP A 286      32.442  -3.752   7.202  1.00  0.24           C  
ATOM   2238  OD1 ASP A 286      32.014  -3.655   6.032  1.00  0.22           O  
ATOM   2239  OD2 ASP A 286      32.971  -2.794   7.806  1.00  0.15           O  
ATOM   2240  N   ARG A 287      30.386  -8.388   7.483  1.00  0.35           N  
ATOM   2241  CA  ARG A 287      30.900  -9.731   7.735  1.00  0.37           C  
ATOM   2242  C   ARG A 287      32.373  -9.689   8.128  1.00  0.35           C  
ATOM   2243  CB  ARG A 287      30.712 -10.619   6.503  1.00  0.34           C  
ATOM   2244  O   ARG A 287      33.210  -9.197   7.368  1.00  0.35           O  
ATOM   2245  CG  ARG A 287      29.257 -10.903   6.164  1.00  0.34           C  
ATOM   2246  CD  ARG A 287      29.128 -11.892   5.015  1.00  0.38           C  
ATOM   2247  NE  ARG A 287      27.732 -12.114   4.648  1.00  0.35           N  
ATOM   2248  NH1 ARG A 287      28.168 -13.898   3.247  1.00  0.28           N  
ATOM   2249  NH2 ARG A 287      26.014 -13.174   3.553  1.00  0.23           N  
ATOM   2250  CZ  ARG A 287      27.308 -13.062   3.817  1.00  0.35           C  
ATOM   2251  N   LEU A 288      32.674  -9.428   9.436  1.00  0.49           N  
ATOM   2252  CA  LEU A 288      33.989  -9.545  10.057  1.00  0.51           C  
ATOM   2253  C   LEU A 288      34.682 -10.833   9.626  1.00  0.49           C  
ATOM   2254  CB  LEU A 288      33.867  -9.502  11.583  1.00  0.48           C  
ATOM   2255  O   LEU A 288      34.185 -11.929   9.894  1.00  0.49           O  
ATOM   2256  CG  LEU A 288      33.225  -8.248  12.177  1.00  0.46           C  
ATOM   2257  CD1 LEU A 288      32.969  -8.439  13.668  1.00  0.41           C  
ATOM   2258  CD2 LEU A 288      34.108  -7.029  11.933  1.00  0.44           C  
ATOM   2259  N   GLN A 289      35.422 -10.718   8.596  1.00  0.54           N  
ATOM   2260  CA  GLN A 289      36.325 -11.822   8.288  1.00  0.60           C  
ATOM   2261  C   GLN A 289      36.968 -12.377   9.555  1.00  0.55           C  
ATOM   2262  CB  GLN A 289      37.406 -11.373   7.303  1.00  0.55           C  
ATOM   2263  O   GLN A 289      37.585 -11.633  10.321  1.00  0.56           O  
ATOM   2264  CG  GLN A 289      37.251 -11.965   5.909  1.00  0.54           C  
ATOM   2265  CD  GLN A 289      38.583 -12.214   5.226  1.00  0.56           C  
ATOM   2266  NE2 GLN A 289      38.558 -12.981   4.141  1.00  0.46           N  
ATOM   2267  OE1 GLN A 289      39.625 -11.721   5.669  1.00  0.56           O  
ATOM   2268  N   VAL A 290      36.713 -13.544   9.853  1.00  0.66           N  
ATOM   2269  CA  VAL A 290      37.327 -14.278  10.955  1.00  0.68           C  
ATOM   2270  C   VAL A 290      38.686 -14.821  10.521  1.00  0.66           C  
ATOM   2271  CB  VAL A 290      36.422 -15.432  11.441  1.00  0.64           C  
ATOM   2272  O   VAL A 290      38.788 -15.522   9.511  1.00  0.64           O  
ATOM   2273  CG1 VAL A 290      37.087 -16.193  12.587  1.00  0.58           C  
ATOM   2274  CG2 VAL A 290      35.059 -14.895  11.873  1.00  0.57           C  
ATOM   2275  N   THR A 291      39.828 -14.299  11.133  1.00  0.66           N  
ATOM   2276  CA  THR A 291      41.200 -14.723  10.879  1.00  0.68           C  
ATOM   2277  C   THR A 291      41.548 -15.955  11.709  1.00  0.64           C  
ATOM   2278  CB  THR A 291      42.200 -13.593  11.188  1.00  0.64           C  
ATOM   2279  O   THR A 291      42.444 -16.721  11.347  1.00  0.64           O  
ATOM   2280  CG2 THR A 291      42.065 -12.450  10.187  1.00  0.58           C  
ATOM   2281  OG1 THR A 291      41.952 -13.091  12.507  1.00  0.67           O  
ATOM   2282  N   SER A 292      41.016 -16.270  12.882  1.00  0.64           N  
ATOM   2283  CA  SER A 292      41.270 -17.437  13.720  1.00  0.65           C  
ATOM   2284  C   SER A 292      40.100 -17.710  14.659  1.00  0.65           C  
ATOM   2285  CB  SER A 292      42.552 -17.246  14.532  1.00  0.62           C  
ATOM   2286  O   SER A 292      39.474 -16.776  15.166  1.00  0.65           O  
ATOM   2287  OG  SER A 292      42.366 -16.269  15.542  1.00  0.64           O  
ATOM   2288  N   ILE A 293      39.689 -18.789  14.826  1.00  0.64           N  
ATOM   2289  CA  ILE A 293      38.830 -19.350  15.863  1.00  0.64           C  
ATOM   2290  C   ILE A 293      39.624 -20.343  16.709  1.00  0.62           C  
ATOM   2291  CB  ILE A 293      37.586 -20.038  15.255  1.00  0.62           C  
ATOM   2292  O   ILE A 293      40.141 -21.335  16.191  1.00  0.60           O  
ATOM   2293  CG1 ILE A 293      36.799 -19.049  14.388  1.00  0.56           C  
ATOM   2294  CG2 ILE A 293      36.701 -20.624  16.359  1.00  0.55           C  
ATOM   2295  CD1 ILE A 293      35.574 -19.654  13.716  1.00  0.55           C  
ATOM   2296  N   ILE A 294      40.040 -19.968  17.998  1.00  0.57           N  
ATOM   2297  CA  ILE A 294      40.711 -20.770  19.016  1.00  0.56           C  
ATOM   2298  C   ILE A 294      39.684 -21.308  20.009  1.00  0.56           C  
ATOM   2299  CB  ILE A 294      41.795 -19.952  19.755  1.00  0.56           C  
ATOM   2300  O   ILE A 294      39.006 -20.536  20.691  1.00  0.56           O  
ATOM   2301  CG1 ILE A 294      42.785 -19.349  18.753  1.00  0.51           C  
ATOM   2302  CG2 ILE A 294      42.520 -20.824  20.784  1.00  0.52           C  
ATOM   2303  CD1 ILE A 294      43.825 -18.434  19.385  1.00  0.50           C  
ATOM   2304  N   SER A 295      39.155 -22.491  20.007  1.00  0.56           N  
ATOM   2305  CA  SER A 295      38.466 -23.233  21.058  1.00  0.57           C  
ATOM   2306  C   SER A 295      39.401 -23.535  22.225  1.00  0.56           C  
ATOM   2307  CB  SER A 295      37.890 -24.537  20.506  1.00  0.52           C  
ATOM   2308  O   SER A 295      40.552 -23.925  22.019  1.00  0.53           O  
ATOM   2309  OG  SER A 295      38.873 -25.558  20.499  1.00  0.52           O  
ATOM   2310  N   GLY A 296      39.055 -23.165  23.580  1.00  0.47           N  
ATOM   2311  CA  GLY A 296      39.577 -23.646  24.849  1.00  0.46           C  
ATOM   2312  C   GLY A 296      39.553 -25.158  24.969  1.00  0.47           C  
ATOM   2313  O   GLY A 296      38.796 -25.830  24.265  1.00  0.45           O  
ATOM   2314  N   ASP A 297      40.577 -25.817  25.494  1.00  0.36           N  
ATOM   2315  CA  ASP A 297      40.833 -27.158  26.008  1.00  0.39           C  
ATOM   2316  C   ASP A 297      39.635 -27.683  26.797  1.00  0.36           C  
ATOM   2317  CB  ASP A 297      42.085 -27.166  26.888  1.00  0.35           C  
ATOM   2318  O   ASP A 297      39.290 -27.138  27.848  1.00  0.35           O  
ATOM   2319  CG  ASP A 297      43.359 -26.890  26.108  1.00  0.35           C  
ATOM   2320  OD1 ASP A 297      43.359 -27.039  24.867  1.00  0.38           O  
ATOM   2321  OD2 ASP A 297      44.372 -26.523  26.741  1.00  0.44           O  
ATOM   2322  N   GLY A 298      38.552 -28.424  26.240  1.00  0.36           N  
ATOM   2323  CA  GLY A 298      37.651 -29.342  26.920  1.00  0.36           C  
ATOM   2324  C   GLY A 298      36.299 -29.462  26.242  1.00  0.36           C  
ATOM   2325  O   GLY A 298      35.799 -28.493  25.667  1.00  0.34           O  
ATOM   2326  N   ALA A 299      35.847 -30.422  25.486  1.00  0.39           N  
ATOM   2327  CA  ALA A 299      34.670 -31.105  24.957  1.00  0.41           C  
ATOM   2328  C   ALA A 299      33.492 -30.994  25.921  1.00  0.39           C  
ATOM   2329  CB  ALA A 299      34.987 -32.572  24.677  1.00  0.36           C  
ATOM   2330  O   ALA A 299      33.107 -31.978  26.557  1.00  0.37           O  
ATOM   2331  N   THR A 300      33.191 -29.795  26.615  1.00  0.36           N  
ATOM   2332  CA  THR A 300      31.962 -29.625  27.383  1.00  0.37           C  
ATOM   2333  C   THR A 300      31.133 -28.470  26.828  1.00  0.37           C  
ATOM   2334  CB  THR A 300      32.263 -29.374  28.872  1.00  0.35           C  
ATOM   2335  O   THR A 300      31.674 -27.411  26.503  1.00  0.36           O  
ATOM   2336  CG2 THR A 300      31.566 -30.404  29.755  1.00  0.32           C  
ATOM   2337  OG1 THR A 300      33.678 -29.456  29.088  1.00  0.36           O  
ATOM   2338  N   PRO A 301      29.907 -28.689  26.364  1.00  0.43           N  
ATOM   2339  CA  PRO A 301      29.044 -27.506  26.347  1.00  0.46           C  
ATOM   2340  C   PRO A 301      29.462 -26.456  27.374  1.00  0.44           C  
ATOM   2341  CB  PRO A 301      27.661 -28.073  26.677  1.00  0.42           C  
ATOM   2342  O   PRO A 301      29.766 -26.795  28.520  1.00  0.43           O  
ATOM   2343  CG  PRO A 301      27.799 -29.549  26.490  1.00  0.42           C  
ATOM   2344  CD  PRO A 301      29.252 -29.911  26.605  1.00  0.48           C  
ATOM   2345  N   GLY A 302      29.641 -25.232  26.862  1.00  0.50           N  
ATOM   2346  CA  GLY A 302      30.122 -24.082  27.612  1.00  0.52           C  
ATOM   2347  C   GLY A 302      31.578 -23.757  27.337  1.00  0.50           C  
ATOM   2348  O   GLY A 302      32.149 -22.862  27.964  1.00  0.50           O  
ATOM   2349  N   GLN A 303      32.250 -24.394  26.324  1.00  0.56           N  
ATOM   2350  CA  GLN A 303      33.560 -23.918  25.893  1.00  0.57           C  
ATOM   2351  C   GLN A 303      33.460 -22.539  25.248  1.00  0.56           C  
ATOM   2352  CB  GLN A 303      34.197 -24.909  24.917  1.00  0.55           C  
ATOM   2353  O   GLN A 303      32.642 -22.325  24.350  1.00  0.56           O  
ATOM   2354  CG  GLN A 303      35.718 -24.840  24.875  1.00  0.53           C  
ATOM   2355  CD  GLN A 303      36.327 -25.882  23.956  1.00  0.56           C  
ATOM   2356  NE2 GLN A 303      37.654 -25.915  23.894  1.00  0.47           N  
ATOM   2357  OE1 GLN A 303      35.612 -26.652  23.308  1.00  0.57           O  
ATOM   2358  N   VAL A 304      34.227 -21.662  25.927  1.00  0.66           N  
ATOM   2359  CA  VAL A 304      34.518 -20.357  25.344  1.00  0.67           C  
ATOM   2360  C   VAL A 304      35.382 -20.529  24.096  1.00  0.67           C  
ATOM   2361  CB  VAL A 304      35.224 -19.428  26.356  1.00  0.64           C  
ATOM   2362  O   VAL A 304      36.469 -21.107  24.161  1.00  0.66           O  
ATOM   2363  CG1 VAL A 304      35.508 -18.063  25.731  1.00  0.59           C  
ATOM   2364  CG2 VAL A 304      34.378 -19.275  27.619  1.00  0.59           C  
ATOM   2365  N   VAL A 305      34.865 -20.258  22.924  1.00  0.74           N  
ATOM   2366  CA  VAL A 305      35.527 -20.110  21.632  1.00  0.75           C  
ATOM   2367  C   VAL A 305      35.908 -18.648  21.411  1.00  0.76           C  
ATOM   2368  CB  VAL A 305      34.632 -20.608  20.475  1.00  0.74           C  
ATOM   2369  O   VAL A 305      35.077 -17.751  21.575  1.00  0.75           O  
ATOM   2370  CG1 VAL A 305      35.363 -20.492  19.139  1.00  0.71           C  
ATOM   2371  CG2 VAL A 305      34.193 -22.050  20.724  1.00  0.70           C  
ATOM   2372  N   THR A 306      37.231 -18.264  21.288  1.00  0.75           N  
ATOM   2373  CA  THR A 306      37.748 -16.957  20.897  1.00  0.77           C  
ATOM   2374  C   THR A 306      37.822 -16.837  19.378  1.00  0.76           C  
ATOM   2375  CB  THR A 306      39.140 -16.702  21.504  1.00  0.74           C  
ATOM   2376  O   THR A 306      38.468 -17.653  18.717  1.00  0.76           O  
ATOM   2377  CG2 THR A 306      39.639 -15.301  21.166  1.00  0.70           C  
ATOM   2378  OG1 THR A 306      39.066 -16.841  22.929  1.00  0.76           O  
ATOM   2379  N   VAL A 307      37.156 -15.929  18.762  1.00  0.76           N  
ATOM   2380  CA  VAL A 307      37.150 -15.556  17.351  1.00  0.78           C  
ATOM   2381  C   VAL A 307      37.947 -14.269  17.153  1.00  0.77           C  
ATOM   2382  CB  VAL A 307      35.711 -15.379  16.817  1.00  0.76           C  
ATOM   2383  O   VAL A 307      37.771 -13.302  17.897  1.00  0.77           O  
ATOM   2384  CG1 VAL A 307      35.725 -15.071  15.321  1.00  0.74           C  
ATOM   2385  CG2 VAL A 307      34.880 -16.629  17.100  1.00  0.73           C  
ATOM   2386  N   THR A 308      38.903 -14.101  16.232  1.00  0.75           N  
ATOM   2387  CA  THR A 308      39.617 -12.918  15.766  1.00  0.77           C  
ATOM   2388  C   THR A 308      39.143 -12.514  14.373  1.00  0.76           C  
ATOM   2389  CB  THR A 308      41.138 -13.156  15.744  1.00  0.74           C  
ATOM   2390  O   THR A 308      39.136 -13.333  13.452  1.00  0.75           O  
ATOM   2391  CG2 THR A 308      41.890 -11.876  15.392  1.00  0.70           C  
ATOM   2392  OG1 THR A 308      41.564 -13.607  17.036  1.00  0.76           O  
ATOM   2393  N   THR A 309      38.639 -11.311  14.193  1.00  0.76           N  
ATOM   2394  CA  THR A 309      38.208 -10.707  12.937  1.00  0.78           C  
ATOM   2395  C   THR A 309      39.336  -9.890  12.315  1.00  0.76           C  
ATOM   2396  CB  THR A 309      36.974  -9.810  13.144  1.00  0.75           C  
ATOM   2397  O   THR A 309      40.262  -9.468  13.012  1.00  0.75           O  
ATOM   2398  CG2 THR A 309      35.773 -10.625  13.612  1.00  0.68           C  
ATOM   2399  OG1 THR A 309      37.274  -8.814  14.129  1.00  0.76           O  
ATOM   2400  N   SER A 310      39.323  -9.778  10.941  1.00  0.72           N  
ATOM   2401  CA  SER A 310      40.357  -9.064  10.199  1.00  0.75           C  
ATOM   2402  C   SER A 310      40.294  -7.564  10.468  1.00  0.71           C  
ATOM   2403  CB  SER A 310      40.219  -9.328   8.699  1.00  0.71           C  
ATOM   2404  O   SER A 310      41.280  -6.851  10.270  1.00  0.69           O  
ATOM   2405  OG  SER A 310      38.955  -8.897   8.226  1.00  0.66           O  
ATOM   2406  N   VAL A 311      39.118  -7.109  10.844  1.00  0.54           N  
ATOM   2407  CA  VAL A 311      38.868  -5.697  11.114  1.00  0.60           C  
ATOM   2408  C   VAL A 311      38.211  -5.540  12.483  1.00  0.55           C  
ATOM   2409  CB  VAL A 311      37.981  -5.059  10.021  1.00  0.54           C  
ATOM   2410  O   VAL A 311      37.571  -6.469  12.981  1.00  0.56           O  
ATOM   2411  CG1 VAL A 311      38.743  -4.950   8.702  1.00  0.46           C  
ATOM   2412  CG2 VAL A 311      36.699  -5.869   9.835  1.00  0.46           C  
ATOM   2413  N   PRO A 312      38.510  -4.455  13.223  1.00  0.55           N  
ATOM   2414  CA  PRO A 312      37.709  -4.218  14.426  1.00  0.56           C  
ATOM   2415  C   PRO A 312      36.231  -4.544  14.225  1.00  0.54           C  
ATOM   2416  CB  PRO A 312      37.907  -2.723  14.693  1.00  0.53           C  
ATOM   2417  O   PRO A 312      35.640  -4.152  13.215  1.00  0.54           O  
ATOM   2418  CG  PRO A 312      39.184  -2.378  13.997  1.00  0.52           C  
ATOM   2419  CD  PRO A 312      39.323  -3.259  12.789  1.00  0.54           C  
ATOM   2420  N   HIS A 313      35.655  -5.356  15.034  1.00  0.50           N  
ATOM   2421  CA  HIS A 313      34.248  -5.691  15.221  1.00  0.52           C  
ATOM   2422  C   HIS A 313      33.601  -4.787  16.265  1.00  0.49           C  
ATOM   2423  CB  HIS A 313      34.096  -7.158  15.630  1.00  0.47           C  
ATOM   2424  O   HIS A 313      34.245  -4.401  17.243  1.00  0.46           O  
ATOM   2425  CG  HIS A 313      34.788  -7.498  16.911  1.00  0.44           C  
ATOM   2426  CD2 HIS A 313      35.937  -8.174  17.149  1.00  0.45           C  
ATOM   2427  ND1 HIS A 313      34.292  -7.133  18.144  1.00  0.60           N  
ATOM   2428  CE1 HIS A 313      35.110  -7.571  19.087  1.00  0.48           C  
ATOM   2429  NE2 HIS A 313      36.116  -8.205  18.510  1.00  0.46           N  
ATOM   2430  N   GLU A 314      32.653  -4.149  15.808  1.00  0.49           N  
ATOM   2431  CA  GLU A 314      31.805  -3.351  16.688  1.00  0.53           C  
ATOM   2432  C   GLU A 314      30.863  -4.237  17.499  1.00  0.48           C  
ATOM   2433  CB  GLU A 314      31.000  -2.330  15.880  1.00  0.47           C  
ATOM   2434  O   GLU A 314      29.709  -3.875  17.733  1.00  0.47           O  
ATOM   2435  CG  GLU A 314      31.861  -1.350  15.097  1.00  0.45           C  
ATOM   2436  CD  GLU A 314      31.052  -0.287  14.371  1.00  0.49           C  
ATOM   2437  OE1 GLU A 314      29.809  -0.421  14.289  1.00  0.56           O  
ATOM   2438  OE2 GLU A 314      31.664   0.686  13.878  1.00  0.52           O  
ATOM   2439  N   LEU A 315      31.274  -5.639  17.840  1.00  0.58           N  
ATOM   2440  CA  LEU A 315      30.503  -6.579  18.647  1.00  0.59           C  
ATOM   2441  C   LEU A 315      30.628  -6.250  20.131  1.00  0.57           C  
ATOM   2442  CB  LEU A 315      30.969  -8.014  18.389  1.00  0.57           C  
ATOM   2443  O   LEU A 315      31.697  -5.847  20.594  1.00  0.57           O  
ATOM   2444  CG  LEU A 315      30.897  -8.500  16.940  1.00  0.56           C  
ATOM   2445  CD1 LEU A 315      31.457  -9.914  16.828  1.00  0.55           C  
ATOM   2446  CD2 LEU A 315      29.462  -8.445  16.428  1.00  0.58           C  
ATOM   2447  N   THR A 316      29.518  -6.090  20.929  1.00  0.51           N  
ATOM   2448  CA  THR A 316      29.418  -6.010  22.382  1.00  0.56           C  
ATOM   2449  C   THR A 316      28.971  -7.345  22.968  1.00  0.51           C  
ATOM   2450  CB  THR A 316      28.439  -4.902  22.814  1.00  0.51           C  
ATOM   2451  O   THR A 316      28.371  -8.166  22.270  1.00  0.51           O  
ATOM   2452  CG2 THR A 316      28.948  -3.526  22.399  1.00  0.45           C  
ATOM   2453  OG1 THR A 316      27.165  -5.133  22.202  1.00  0.48           O  
ATOM   2454  N   GLY A 317      29.394  -7.801  24.093  1.00  0.44           N  
ATOM   2455  CA  GLY A 317      28.798  -8.932  24.787  1.00  0.44           C  
ATOM   2456  C   GLY A 317      27.288  -8.984  24.656  1.00  0.44           C  
ATOM   2457  O   GLY A 317      26.608  -7.973  24.847  1.00  0.43           O  
ATOM   2458  N   GLY A 318      26.991 -10.082  24.351  1.00  0.46           N  
ATOM   2459  CA  GLY A 318      25.575 -10.308  24.112  1.00  0.47           C  
ATOM   2460  C   GLY A 318      25.166 -10.056  22.673  1.00  0.45           C  
ATOM   2461  O   GLY A 318      24.024 -10.322  22.291  1.00  0.45           O  
ATOM   2462  N   THR A 319      26.087  -9.623  21.832  1.00  0.52           N  
ATOM   2463  CA  THR A 319      25.749  -9.482  20.420  1.00  0.56           C  
ATOM   2464  C   THR A 319      25.511 -10.848  19.782  1.00  0.52           C  
ATOM   2465  CB  THR A 319      26.859  -8.740  19.652  1.00  0.51           C  
ATOM   2466  O   THR A 319      26.382 -11.719  19.826  1.00  0.52           O  
ATOM   2467  CG2 THR A 319      26.474  -8.536  18.190  1.00  0.46           C  
ATOM   2468  OG1 THR A 319      27.078  -7.461  20.259  1.00  0.46           O  
ATOM   2469  N   PRO A 320      24.221 -11.263  19.556  1.00  0.44           N  
ATOM   2470  CA  PRO A 320      24.104 -12.454  18.712  1.00  0.47           C  
ATOM   2471  C   PRO A 320      24.951 -12.364  17.445  1.00  0.44           C  
ATOM   2472  CB  PRO A 320      22.612 -12.499  18.370  1.00  0.44           C  
ATOM   2473  O   PRO A 320      24.912 -11.350  16.743  1.00  0.45           O  
ATOM   2474  CG  PRO A 320      22.142 -11.089  18.527  1.00  0.44           C  
ATOM   2475  CD  PRO A 320      23.101 -10.363  19.427  1.00  0.48           C  
ATOM   2476  N   ILE A 321      25.757 -13.264  17.206  1.00  0.59           N  
ATOM   2477  CA  ILE A 321      26.614 -13.429  16.036  1.00  0.61           C  
ATOM   2478  C   ILE A 321      26.331 -14.777  15.376  1.00  0.59           C  
ATOM   2479  CB  ILE A 321      28.109 -13.320  16.411  1.00  0.58           C  
ATOM   2480  O   ILE A 321      25.992 -15.749  16.055  1.00  0.58           O  
ATOM   2481  CG1 ILE A 321      28.484 -14.399  17.433  1.00  0.53           C  
ATOM   2482  CG2 ILE A 321      28.430 -11.922  16.948  1.00  0.53           C  
ATOM   2483  CD1 ILE A 321      29.983 -14.551  17.651  1.00  0.53           C  
ATOM   2484  N   LYS A 322      26.279 -14.834  14.070  1.00  0.66           N  
ATOM   2485  CA  LYS A 322      26.380 -16.022  13.227  1.00  0.68           C  
ATOM   2486  C   LYS A 322      27.748 -16.107  12.557  1.00  0.66           C  
ATOM   2487  CB  LYS A 322      25.276 -16.024  12.168  1.00  0.65           C  
ATOM   2488  O   LYS A 322      28.190 -15.152  11.914  1.00  0.66           O  
ATOM   2489  CG  LYS A 322      25.099 -17.359  11.461  1.00  0.63           C  
ATOM   2490  CD  LYS A 322      23.961 -17.310  10.450  1.00  0.63           C  
ATOM   2491  CE  LYS A 322      23.759 -18.656   9.768  1.00  0.61           C  
ATOM   2492  NZ  LYS A 322      22.863 -18.545   8.578  1.00  0.55           N  
ATOM   2493  N   ILE A 323      28.585 -17.110  12.887  1.00  0.68           N  
ATOM   2494  CA  ILE A 323      29.836 -17.526  12.262  1.00  0.69           C  
ATOM   2495  C   ILE A 323      29.548 -18.533  11.151  1.00  0.68           C  
ATOM   2496  CB  ILE A 323      30.810 -18.134  13.297  1.00  0.67           C  
ATOM   2497  O   ILE A 323      28.853 -19.528  11.371  1.00  0.66           O  
ATOM   2498  CG1 ILE A 323      31.057 -17.145  14.442  1.00  0.64           C  
ATOM   2499  CG2 ILE A 323      32.127 -18.537  12.628  1.00  0.63           C  
ATOM   2500  CD1 ILE A 323      31.864 -17.723  15.597  1.00  0.62           C  
ATOM   2501  N   GLU A 324      29.898 -18.169   9.851  1.00  0.62           N  
ATOM   2502  CA  GLU A 324      29.808 -18.993   8.649  1.00  0.65           C  
ATOM   2503  C   GLU A 324      31.155 -19.078   7.936  1.00  0.61           C  
ATOM   2504  CB  GLU A 324      28.743 -18.442   7.698  1.00  0.62           C  
ATOM   2505  O   GLU A 324      31.963 -18.150   8.013  1.00  0.61           O  
ATOM   2506  CG  GLU A 324      27.339 -18.436   8.284  1.00  0.59           C  
ATOM   2507  CD  GLU A 324      26.279 -17.972   7.298  1.00  0.60           C  
ATOM   2508  OE1 GLU A 324      26.626 -17.279   6.315  1.00  0.62           O  
ATOM   2509  OE2 GLU A 324      25.091 -18.303   7.511  1.00  0.57           O  
ATOM   2510  N   GLY A 325      31.461 -20.101   7.417  1.00  0.61           N  
ATOM   2511  CA  GLY A 325      32.648 -20.257   6.590  1.00  0.63           C  
ATOM   2512  C   GLY A 325      33.836 -20.814   7.351  1.00  0.60           C  
ATOM   2513  O   GLY A 325      34.969 -20.758   6.870  1.00  0.58           O  
ATOM   2514  N   VAL A 326      33.572 -21.435   8.565  1.00  0.64           N  
ATOM   2515  CA  VAL A 326      34.574 -22.242   9.253  1.00  0.65           C  
ATOM   2516  C   VAL A 326      34.592 -23.653   8.669  1.00  0.64           C  
ATOM   2517  CB  VAL A 326      34.310 -22.299  10.774  1.00  0.63           C  
ATOM   2518  O   VAL A 326      33.538 -24.241   8.418  1.00  0.62           O  
ATOM   2519  CG1 VAL A 326      35.468 -22.983  11.498  1.00  0.56           C  
ATOM   2520  CG2 VAL A 326      34.084 -20.893  11.329  1.00  0.57           C  
ATOM   2521  N   ASN A 327      35.718 -24.079   8.203  1.00  0.53           N  
ATOM   2522  CA  ASN A 327      35.891 -25.406   7.622  1.00  0.56           C  
ATOM   2523  C   ASN A 327      35.260 -26.487   8.495  1.00  0.52           C  
ATOM   2524  CB  ASN A 327      37.375 -25.704   7.398  1.00  0.53           C  
ATOM   2525  O   ASN A 327      34.755 -27.487   7.983  1.00  0.51           O  
ATOM   2526  CG  ASN A 327      37.959 -24.924   6.236  1.00  0.52           C  
ATOM   2527  ND2 ASN A 327      39.269 -24.711   6.264  1.00  0.52           N  
ATOM   2528  OD1 ASN A 327      37.238 -24.516   5.322  1.00  0.52           O  
ATOM   2529  N   GLU A 328      35.087 -26.327   9.852  1.00  0.49           N  
ATOM   2530  CA  GLU A 328      34.399 -27.181  10.814  1.00  0.55           C  
ATOM   2531  C   GLU A 328      33.007 -26.642  11.133  1.00  0.50           C  
ATOM   2532  CB  GLU A 328      35.219 -27.313  12.100  1.00  0.52           C  
ATOM   2533  O   GLU A 328      32.870 -25.639  11.837  1.00  0.50           O  
ATOM   2534  CG  GLU A 328      36.410 -28.252  11.976  1.00  0.54           C  
ATOM   2535  CD  GLU A 328      37.728 -27.525  11.762  1.00  0.57           C  
ATOM   2536  OE1 GLU A 328      37.716 -26.286  11.587  1.00  0.55           O  
ATOM   2537  OE2 GLU A 328      38.781 -28.201  11.768  1.00  0.52           O  
ATOM   2538  N   LEU A 329      32.030 -27.338  10.500  1.00  0.48           N  
ATOM   2539  CA  LEU A 329      30.630 -26.932  10.556  1.00  0.49           C  
ATOM   2540  C   LEU A 329      30.185 -26.711  11.998  1.00  0.47           C  
ATOM   2541  CB  LEU A 329      29.740 -27.985   9.891  1.00  0.46           C  
ATOM   2542  O   LEU A 329      29.235 -25.967  12.252  1.00  0.47           O  
ATOM   2543  CG  LEU A 329      29.819 -28.074   8.366  1.00  0.44           C  
ATOM   2544  CD1 LEU A 329      29.078 -29.310   7.868  1.00  0.39           C  
ATOM   2545  CD2 LEU A 329      29.253 -26.811   7.726  1.00  0.41           C  
ATOM   2546  N   THR A 330      30.883 -27.224  13.091  1.00  0.55           N  
ATOM   2547  CA  THR A 330      30.566 -27.067  14.506  1.00  0.57           C  
ATOM   2548  C   THR A 330      30.810 -25.631  14.960  1.00  0.55           C  
ATOM   2549  CB  THR A 330      31.396 -28.031  15.374  1.00  0.55           C  
ATOM   2550  O   THR A 330      30.238 -25.183  15.956  1.00  0.55           O  
ATOM   2551  CG2 THR A 330      30.513 -29.101  16.006  1.00  0.50           C  
ATOM   2552  OG1 THR A 330      32.388 -28.666  14.558  1.00  0.49           O  
ATOM   2553  N   TYR A 331      31.509 -24.892  14.231  1.00  0.63           N  
ATOM   2554  CA  TYR A 331      31.768 -23.487  14.521  1.00  0.64           C  
ATOM   2555  C   TYR A 331      31.017 -22.583  13.551  1.00  0.64           C  
ATOM   2556  CB  TYR A 331      33.269 -23.191  14.454  1.00  0.62           C  
ATOM   2557  O   TYR A 331      31.026 -21.358  13.699  1.00  0.63           O  
ATOM   2558  CG  TYR A 331      34.074 -23.893  15.520  1.00  0.59           C  
ATOM   2559  CD1 TYR A 331      34.123 -23.400  16.822  1.00  0.56           C  
ATOM   2560  CD2 TYR A 331      34.788 -25.051  15.229  1.00  0.57           C  
ATOM   2561  CE1 TYR A 331      34.865 -24.043  17.808  1.00  0.56           C  
ATOM   2562  CE2 TYR A 331      35.533 -25.702  16.206  1.00  0.58           C  
ATOM   2563  OH  TYR A 331      36.301 -25.832  18.462  1.00  0.54           O  
ATOM   2564  CZ  TYR A 331      35.565 -25.191  17.491  1.00  0.51           C  
ATOM   2565  N   ASN A 332      30.285 -23.165  12.541  1.00  0.64           N  
ATOM   2566  CA  ASN A 332      29.252 -22.411  11.838  1.00  0.66           C  
ATOM   2567  C   ASN A 332      27.972 -22.312  12.663  1.00  0.63           C  
ATOM   2568  CB  ASN A 332      28.959 -23.044  10.476  1.00  0.62           C  
ATOM   2569  O   ASN A 332      27.082 -23.155  12.540  1.00  0.61           O  
ATOM   2570  CG  ASN A 332      30.125 -22.926   9.514  1.00  0.58           C  
ATOM   2571  ND2 ASN A 332      30.413 -24.004   8.796  1.00  0.61           N  
ATOM   2572  OD1 ASN A 332      30.762 -21.873   9.418  1.00  0.60           O  
ATOM   2573  N   ILE A 333      28.005 -21.431  13.708  1.00  0.60           N  
ATOM   2574  CA  ILE A 333      26.976 -21.346  14.739  1.00  0.62           C  
ATOM   2575  C   ILE A 333      26.484 -19.905  14.859  1.00  0.61           C  
ATOM   2576  CB  ILE A 333      27.500 -21.849  16.103  1.00  0.59           C  
ATOM   2577  O   ILE A 333      27.271 -18.963  14.747  1.00  0.61           O  
ATOM   2578  CG1 ILE A 333      26.350 -21.949  17.113  1.00  0.53           C  
ATOM   2579  CG2 ILE A 333      28.610 -20.933  16.627  1.00  0.54           C  
ATOM   2580  CD1 ILE A 333      26.688 -22.757  18.358  1.00  0.53           C  
ATOM   2581  N   SER A 334      25.101 -19.783  15.020  1.00  0.54           N  
ATOM   2582  CA  SER A 334      24.489 -18.594  15.604  1.00  0.59           C  
ATOM   2583  C   SER A 334      24.579 -18.617  17.126  1.00  0.54           C  
ATOM   2584  CB  SER A 334      23.026 -18.477  15.174  1.00  0.54           C  
ATOM   2585  O   SER A 334      24.118 -19.564  17.767  1.00  0.53           O  
ATOM   2586  OG  SER A 334      22.928 -18.274  13.775  1.00  0.50           O  
ATOM   2587  N   THR A 335      25.562 -17.714  17.660  1.00  0.64           N  
ATOM   2588  CA  THR A 335      25.816 -17.589  19.091  1.00  0.65           C  
ATOM   2589  C   THR A 335      25.921 -16.121  19.496  1.00  0.64           C  
ATOM   2590  CB  THR A 335      27.105 -18.329  19.497  1.00  0.61           C  
ATOM   2591  O   THR A 335      25.766 -15.229  18.659  1.00  0.63           O  
ATOM   2592  CG2 THR A 335      28.342 -17.601  18.981  1.00  0.55           C  
ATOM   2593  OG1 THR A 335      27.172 -18.410  20.926  1.00  0.63           O  
ATOM   2594  N   LYS A 336      25.847 -15.866  20.648  1.00  0.60           N  
ATOM   2595  CA  LYS A 336      26.026 -14.524  21.194  1.00  0.64           C  
ATOM   2596  C   LYS A 336      27.464 -14.307  21.659  1.00  0.61           C  
ATOM   2597  CB  LYS A 336      25.058 -14.281  22.353  1.00  0.58           C  
ATOM   2598  O   LYS A 336      28.074 -15.204  22.244  1.00  0.61           O  
ATOM   2599  CG  LYS A 336      23.593 -14.275  21.944  1.00  0.56           C  
ATOM   2600  CD  LYS A 336      22.686 -13.932  23.119  1.00  0.57           C  
ATOM   2601  CE  LYS A 336      21.222 -13.885  22.703  1.00  0.56           C  
ATOM   2602  NZ  LYS A 336      20.347 -13.390  23.807  1.00  0.51           N  
ATOM   2603  N   VAL A 337      27.866 -13.241  21.176  1.00  0.65           N  
ATOM   2604  CA  VAL A 337      29.174 -12.881  21.712  1.00  0.68           C  
ATOM   2605  C   VAL A 337      29.154 -12.982  23.236  1.00  0.67           C  
ATOM   2606  CB  VAL A 337      29.594 -11.458  21.278  1.00  0.64           C  
ATOM   2607  O   VAL A 337      28.289 -12.397  23.891  1.00  0.67           O  
ATOM   2608  CG1 VAL A 337      30.930 -11.073  21.909  1.00  0.60           C  
ATOM   2609  CG2 VAL A 337      29.673 -11.368  19.755  1.00  0.60           C  
ATOM   2610  N   SER A 338      29.943 -13.749  23.925  1.00  0.67           N  
ATOM   2611  CA  SER A 338      30.102 -13.811  25.374  1.00  0.70           C  
ATOM   2612  C   SER A 338      30.915 -12.630  25.892  1.00  0.66           C  
ATOM   2613  CB  SER A 338      30.773 -15.122  25.784  1.00  0.66           C  
ATOM   2614  O   SER A 338      30.556 -12.016  26.899  1.00  0.66           O  
ATOM   2615  OG  SER A 338      32.137 -15.131  25.400  1.00  0.63           O  
ATOM   2616  N   SER A 339      32.022 -12.305  25.442  1.00  0.69           N  
ATOM   2617  CA  SER A 339      32.872 -11.171  25.789  1.00  0.73           C  
ATOM   2618  C   SER A 339      33.609 -10.637  24.565  1.00  0.72           C  
ATOM   2619  CB  SER A 339      33.881 -11.568  26.868  1.00  0.69           C  
ATOM   2620  O   SER A 339      33.954 -11.400  23.660  1.00  0.74           O  
ATOM   2621  OG  SER A 339      34.858 -12.450  26.343  1.00  0.66           O  
ATOM   2622  N   VAL A 340      33.611  -9.346  24.505  1.00  0.66           N  
ATOM   2623  CA  VAL A 340      34.561  -8.708  23.600  1.00  0.72           C  
ATOM   2624  C   VAL A 340      35.920  -8.578  24.285  1.00  0.68           C  
ATOM   2625  CB  VAL A 340      34.062  -7.320  23.140  1.00  0.65           C  
ATOM   2626  O   VAL A 340      36.023  -8.001  25.370  1.00  0.67           O  
ATOM   2627  CG1 VAL A 340      35.053  -6.686  22.165  1.00  0.62           C  
ATOM   2628  CG2 VAL A 340      32.679  -7.436  22.501  1.00  0.58           C  
ATOM   2629  N   LEU A 341      36.984  -9.221  23.623  1.00  0.67           N  
ATOM   2630  CA  LEU A 341      38.353  -9.226  24.129  1.00  0.69           C  
ATOM   2631  C   LEU A 341      39.152  -8.064  23.548  1.00  0.65           C  
ATOM   2632  CB  LEU A 341      39.042 -10.552  23.796  1.00  0.67           C  
ATOM   2633  O   LEU A 341      40.070  -7.553  24.192  1.00  0.65           O  
ATOM   2634  CG  LEU A 341      38.432 -11.808  24.419  1.00  0.66           C  
ATOM   2635  CD1 LEU A 341      39.219 -13.045  23.996  1.00  0.65           C  
ATOM   2636  CD2 LEU A 341      38.392 -11.687  25.938  1.00  0.66           C  
ATOM   2637  N   SER A 342      38.993  -7.700  22.334  1.00  0.74           N  
ATOM   2638  CA  SER A 342      39.619  -6.570  21.656  1.00  0.77           C  
ATOM   2639  C   SER A 342      38.787  -6.111  20.463  1.00  0.72           C  
ATOM   2640  CB  SER A 342      41.030  -6.936  21.193  1.00  0.73           C  
ATOM   2641  O   SER A 342      37.820  -6.774  20.082  1.00  0.70           O  
ATOM   2642  OG  SER A 342      40.982  -7.859  20.118  1.00  0.70           O  
ATOM   2643  N   ASP A 343      38.993  -4.986  19.950  1.00  0.58           N  
ATOM   2644  CA  ASP A 343      38.263  -4.476  18.794  1.00  0.66           C  
ATOM   2645  C   ASP A 343      38.248  -5.497  17.659  1.00  0.57           C  
ATOM   2646  CB  ASP A 343      38.876  -3.160  18.310  1.00  0.55           C  
ATOM   2647  O   ASP A 343      37.426  -5.406  16.745  1.00  0.56           O  
ATOM   2648  CG  ASP A 343      38.898  -2.086  19.383  1.00  0.51           C  
ATOM   2649  OD1 ASP A 343      38.109  -2.173  20.349  1.00  0.51           O  
ATOM   2650  OD2 ASP A 343      39.709  -1.143  19.260  1.00  0.69           O  
ATOM   2651  N   THR A 344      38.913  -6.560  17.716  1.00  0.73           N  
ATOM   2652  CA  THR A 344      39.011  -7.597  16.694  1.00  0.77           C  
ATOM   2653  C   THR A 344      38.780  -8.977  17.301  1.00  0.71           C  
ATOM   2654  CB  THR A 344      40.381  -7.563  15.994  1.00  0.71           C  
ATOM   2655  O   THR A 344      38.799  -9.985  16.591  1.00  0.69           O  
ATOM   2656  CG2 THR A 344      40.570  -6.266  15.215  1.00  0.63           C  
ATOM   2657  OG1 THR A 344      41.417  -7.672  16.978  1.00  0.74           O  
ATOM   2658  N   GLN A 345      38.591  -9.184  18.583  1.00  0.73           N  
ATOM   2659  CA  GLN A 345      38.411 -10.468  19.253  1.00  0.76           C  
ATOM   2660  C   GLN A 345      37.162 -10.461  20.130  1.00  0.73           C  
ATOM   2661  CB  GLN A 345      39.641 -10.812  20.094  1.00  0.72           C  
ATOM   2662  O   GLN A 345      36.959  -9.538  20.922  1.00  0.73           O  
ATOM   2663  CG  GLN A 345      40.898 -11.061  19.272  1.00  0.70           C  
ATOM   2664  CD  GLN A 345      42.081 -11.488  20.122  1.00  0.70           C  
ATOM   2665  NE2 GLN A 345      43.045 -12.159  19.502  1.00  0.77           N  
ATOM   2666  OE1 GLN A 345      42.127 -11.216  21.326  1.00  0.78           O  
ATOM   2667  N   PHE A 346      36.322 -11.426  19.958  1.00  0.77           N  
ATOM   2668  CA  PHE A 346      35.180 -11.705  20.820  1.00  0.79           C  
ATOM   2669  C   PHE A 346      35.075 -13.197  21.113  1.00  0.77           C  
ATOM   2670  CB  PHE A 346      33.884 -11.204  20.177  1.00  0.76           C  
ATOM   2671  O   PHE A 346      35.647 -14.018  20.394  1.00  0.75           O  
ATOM   2672  CG  PHE A 346      33.519 -11.923  18.906  1.00  0.76           C  
ATOM   2673  CD1 PHE A 346      34.002 -11.485  17.679  1.00  0.74           C  
ATOM   2674  CD2 PHE A 346      32.692 -13.039  18.939  1.00  0.76           C  
ATOM   2675  CE1 PHE A 346      33.666 -12.149  16.502  1.00  0.80           C  
ATOM   2676  CE2 PHE A 346      32.352 -13.708  17.767  1.00  0.79           C  
ATOM   2677  CZ  PHE A 346      32.839 -13.261  16.549  1.00  0.77           C  
ATOM   2678  N   THR A 347      34.622 -13.628  22.287  1.00  0.74           N  
ATOM   2679  CA  THR A 347      34.342 -15.002  22.691  1.00  0.75           C  
ATOM   2680  C   THR A 347      32.845 -15.291  22.623  1.00  0.73           C  
ATOM   2681  CB  THR A 347      34.857 -15.281  24.115  1.00  0.72           C  
ATOM   2682  O   THR A 347      32.024 -14.384  22.775  1.00  0.72           O  
ATOM   2683  CG2 THR A 347      36.367 -15.090  24.201  1.00  0.68           C  
ATOM   2684  OG1 THR A 347      34.220 -14.383  25.032  1.00  0.74           O  
ATOM   2685  N   TYR A 348      32.439 -16.443  22.272  1.00  0.77           N  
ATOM   2686  CA  TYR A 348      31.107 -17.017  22.426  1.00  0.77           C  
ATOM   2687  C   TYR A 348      31.181 -18.416  23.026  1.00  0.76           C  
ATOM   2688  CB  TYR A 348      30.383 -17.065  21.076  1.00  0.75           C  
ATOM   2689  O   TYR A 348      32.248 -19.035  23.041  1.00  0.73           O  
ATOM   2690  CG  TYR A 348      30.990 -18.040  20.097  1.00  0.74           C  
ATOM   2691  CD1 TYR A 348      32.006 -17.645  19.230  1.00  0.71           C  
ATOM   2692  CD2 TYR A 348      30.548 -19.358  20.036  1.00  0.73           C  
ATOM   2693  CE1 TYR A 348      32.567 -18.540  18.324  1.00  0.74           C  
ATOM   2694  CE2 TYR A 348      31.102 -20.261  19.135  1.00  0.74           C  
ATOM   2695  OH  TYR A 348      32.661 -20.733  17.390  1.00  0.66           O  
ATOM   2696  CZ  TYR A 348      32.109 -19.843  18.284  1.00  0.71           C  
ATOM   2697  N   LEU A 349      30.145 -18.934  23.797  1.00  0.67           N  
ATOM   2698  CA  LEU A 349      30.000 -20.257  24.395  1.00  0.68           C  
ATOM   2699  C   LEU A 349      29.488 -21.264  23.370  1.00  0.65           C  
ATOM   2700  CB  LEU A 349      29.050 -20.203  25.594  1.00  0.65           C  
ATOM   2701  O   LEU A 349      28.498 -21.006  22.682  1.00  0.64           O  
ATOM   2702  CG  LEU A 349      29.488 -19.324  26.766  1.00  0.62           C  
ATOM   2703  CD1 LEU A 349      28.394 -19.273  27.828  1.00  0.59           C  
ATOM   2704  CD2 LEU A 349      30.794 -19.838  27.362  1.00  0.61           C  
ATOM   2705  N   LEU A 350      29.973 -22.391  22.948  1.00  0.64           N  
ATOM   2706  CA  LEU A 350      29.462 -23.523  22.183  1.00  0.64           C  
ATOM   2707  C   LEU A 350      28.254 -24.146  22.875  1.00  0.63           C  
ATOM   2708  CB  LEU A 350      30.555 -24.578  21.991  1.00  0.61           C  
ATOM   2709  O   LEU A 350      28.348 -24.582  24.025  1.00  0.61           O  
ATOM   2710  CG  LEU A 350      31.176 -24.665  20.596  1.00  0.58           C  
ATOM   2711  CD1 LEU A 350      32.685 -24.858  20.699  1.00  0.54           C  
ATOM   2712  CD2 LEU A 350      30.540 -25.797  19.797  1.00  0.55           C  
ATOM   2713  N   PRO A 351      27.148 -23.915  22.257  1.00  0.57           N  
ATOM   2714  CA  PRO A 351      25.942 -24.492  22.856  1.00  0.60           C  
ATOM   2715  C   PRO A 351      25.927 -26.018  22.798  1.00  0.56           C  
ATOM   2716  CB  PRO A 351      24.811 -23.902  22.009  1.00  0.55           C  
ATOM   2717  O   PRO A 351      25.107 -26.656  23.463  1.00  0.55           O  
ATOM   2718  CG  PRO A 351      25.426 -23.657  20.669  1.00  0.53           C  
ATOM   2719  CD  PRO A 351      26.883 -23.346  20.862  1.00  0.55           C  
ATOM   2720  N   TYR A 352      26.870 -26.828  22.063  1.00  0.37           N  
ATOM   2721  CA  TYR A 352      26.923 -28.283  21.980  1.00  0.42           C  
ATOM   2722  C   TYR A 352      28.365 -28.774  21.929  1.00  0.37           C  
ATOM   2723  CB  TYR A 352      26.158 -28.780  20.750  1.00  0.36           C  
ATOM   2724  O   TYR A 352      29.272 -28.019  21.572  1.00  0.36           O  
ATOM   2725  CG  TYR A 352      25.879 -27.701  19.732  1.00  0.36           C  
ATOM   2726  CD1 TYR A 352      24.746 -26.896  19.833  1.00  0.34           C  
ATOM   2727  CD2 TYR A 352      26.747 -27.484  18.667  1.00  0.36           C  
ATOM   2728  CE1 TYR A 352      24.484 -25.902  18.897  1.00  0.36           C  
ATOM   2729  CE2 TYR A 352      26.495 -26.492  17.725  1.00  0.39           C  
ATOM   2730  OH  TYR A 352      25.108 -24.725  16.918  1.00  0.27           O  
ATOM   2731  CZ  TYR A 352      25.363 -25.707  17.848  1.00  0.34           C  
ATOM   2732  N   VAL A 353      28.774 -29.813  22.548  1.00  0.38           N  
ATOM   2733  CA  VAL A 353      29.949 -30.634  22.274  1.00  0.39           C  
ATOM   2734  C   VAL A 353      29.972 -31.028  20.799  1.00  0.38           C  
ATOM   2735  CB  VAL A 353      29.979 -31.897  23.164  1.00  0.36           C  
ATOM   2736  O   VAL A 353      29.070 -31.720  20.321  1.00  0.37           O  
ATOM   2737  CG1 VAL A 353      31.266 -32.687  22.937  1.00  0.33           C  
ATOM   2738  CG2 VAL A 353      29.835 -31.515  24.636  1.00  0.34           C  
ATOM   2739  N   PRO A 354      30.623 -30.356  19.847  1.00  0.41           N  
ATOM   2740  CA  PRO A 354      30.884 -30.902  18.513  1.00  0.41           C  
ATOM   2741  C   PRO A 354      31.272 -32.379  18.545  1.00  0.42           C  
ATOM   2742  CB  PRO A 354      32.044 -30.044  18.001  1.00  0.38           C  
ATOM   2743  O   PRO A 354      32.107 -32.784  19.357  1.00  0.41           O  
ATOM   2744  CG  PRO A 354      32.365 -29.122  19.133  1.00  0.37           C  
ATOM   2745  CD  PRO A 354      31.453 -29.443  20.283  1.00  0.42           C  
ATOM   2746  N   PRO A 355      30.413 -33.281  18.037  1.00  0.35           N  
ATOM   2747  CA  PRO A 355      30.655 -34.723  17.959  1.00  0.35           C  
ATOM   2748  C   PRO A 355      31.877 -35.071  17.111  1.00  0.35           C  
ATOM   2749  CB  PRO A 355      29.374 -35.262  17.317  1.00  0.32           C  
ATOM   2750  O   PRO A 355      32.180 -36.250  16.912  1.00  0.33           O  
ATOM   2751  CG  PRO A 355      28.703 -34.059  16.737  1.00  0.32           C  
ATOM   2752  CD  PRO A 355      29.281 -32.832  17.382  1.00  0.35           C  
ATOM   2753  N   ASN A 356      33.061 -34.251  17.247  1.00  0.33           N  
ATOM   2754  CA  ASN A 356      34.406 -34.621  16.822  1.00  0.36           C  
ATOM   2755  C   ASN A 356      35.340 -33.414  16.805  1.00  0.33           C  
ATOM   2756  CB  ASN A 356      34.371 -35.284  15.443  1.00  0.30           C  
ATOM   2757  O   ASN A 356      35.437 -32.713  15.796  1.00  0.31           O  
ATOM   2758  CG  ASN A 356      33.952 -36.740  15.507  1.00  0.29           C  
ATOM   2759  ND2 ASN A 356      33.413 -37.250  14.406  1.00  0.29           N  
ATOM   2760  OD1 ASN A 356      34.112 -37.400  16.536  1.00  0.33           O  
ATOM   2761  N   LEU A 357      35.526 -32.641  17.906  1.00  0.33           N  
ATOM   2762  CA  LEU A 357      36.778 -31.895  17.982  1.00  0.35           C  
ATOM   2763  C   LEU A 357      37.949 -32.827  18.273  1.00  0.33           C  
ATOM   2764  CB  LEU A 357      36.692 -30.812  19.060  1.00  0.31           C  
ATOM   2765  O   LEU A 357      38.067 -33.356  19.380  1.00  0.32           O  
ATOM   2766  CG  LEU A 357      35.926 -29.542  18.686  1.00  0.31           C  
ATOM   2767  CD1 LEU A 357      35.581 -28.743  19.939  1.00  0.29           C  
ATOM   2768  CD2 LEU A 357      36.738 -28.695  17.712  1.00  0.33           C  
ATOM   2769  N   LYS A 358      38.306 -33.638  17.473  1.00  0.30           N  
ATOM   2770  CA  LYS A 358      39.729 -33.966  17.487  1.00  0.31           C  
ATOM   2771  C   LYS A 358      40.584 -32.703  17.528  1.00  0.30           C  
ATOM   2772  CB  LYS A 358      40.097 -34.809  16.264  1.00  0.27           C  
ATOM   2773  O   LYS A 358      40.380 -31.782  16.735  1.00  0.28           O  
ATOM   2774  CG  LYS A 358      39.908 -36.305  16.464  1.00  0.27           C  
ATOM   2775  CD  LYS A 358      40.389 -37.096  15.254  1.00  0.31           C  
ATOM   2776  CE  LYS A 358      40.208 -38.594  15.456  1.00  0.27           C  
ATOM   2777  NZ  LYS A 358      40.661 -39.372  14.264  1.00  0.29           N  
ATOM   2778  N   ALA A 359      40.988 -32.244  18.849  1.00  0.30           N  
ATOM   2779  CA  ALA A 359      42.282 -31.582  18.993  1.00  0.31           C  
ATOM   2780  C   ALA A 359      42.892 -31.270  17.629  1.00  0.30           C  
ATOM   2781  CB  ALA A 359      43.235 -32.448  19.812  1.00  0.28           C  
ATOM   2782  O   ALA A 359      43.390 -32.166  16.945  1.00  0.29           O  
ATOM   2783  N   GLY A 360      42.140 -30.461  16.630  1.00  0.31           N  
ATOM   2784  CA  GLY A 360      43.082 -29.829  15.719  1.00  0.32           C  
ATOM   2785  C   GLY A 360      44.278 -29.220  16.427  1.00  0.32           C  
ATOM   2786  O   GLY A 360      44.196 -28.869  17.606  1.00  0.31           O  
ATOM   2787  N   PRO A 361      45.371 -29.697  16.070  1.00  0.28           N  
ATOM   2788  CA  PRO A 361      46.699 -29.236  16.480  1.00  0.28           C  
ATOM   2789  C   PRO A 361      46.674 -27.843  17.104  1.00  0.28           C  
ATOM   2790  CB  PRO A 361      47.492 -29.233  15.170  1.00  0.25           C  
ATOM   2791  O   PRO A 361      45.957 -26.961  16.625  1.00  0.26           O  
ATOM   2792  CG  PRO A 361      46.454 -29.276  14.096  1.00  0.25           C  
ATOM   2793  CD  PRO A 361      45.171 -29.781  14.691  1.00  0.30           C  
ATOM   2794  N   ALA A 362      46.726 -27.670  18.491  1.00  0.26           N  
ATOM   2795  CA  ALA A 362      47.465 -26.464  18.858  1.00  0.25           C  
ATOM   2796  C   ALA A 362      47.843 -25.655  17.620  1.00  0.26           C  
ATOM   2797  CB  ALA A 362      48.715 -26.828  19.654  1.00  0.24           C  
ATOM   2798  O   ALA A 362      48.815 -25.978  16.932  1.00  0.25           O  
ATOM   2799  N   GLY A 363      46.992 -25.336  16.741  1.00  0.26           N  
ATOM   2800  CA  GLY A 363      47.137 -24.508  15.555  1.00  0.25           C  
ATOM   2801  C   GLY A 363      45.809 -24.105  14.943  1.00  0.26           C  
ATOM   2802  O   GLY A 363      45.018 -24.962  14.543  1.00  0.25           O  
ATOM   2803  N   GLY A 364      44.961 -23.081  15.716  1.00  0.35           N  
ATOM   2804  CA  GLY A 364      43.987 -22.157  15.155  1.00  0.34           C  
ATOM   2805  C   GLY A 364      43.338 -22.673  13.885  1.00  0.35           C  
ATOM   2806  O   GLY A 364      44.026 -23.143  12.977  1.00  0.34           O  
ATOM   2807  N   LEU A 365      42.214 -23.480  13.866  1.00  0.32           N  
ATOM   2808  CA  LEU A 365      41.360 -23.686  12.701  1.00  0.33           C  
ATOM   2809  C   LEU A 365      41.471 -22.515  11.731  1.00  0.32           C  
ATOM   2810  CB  LEU A 365      39.903 -23.872  13.130  1.00  0.30           C  
ATOM   2811  O   LEU A 365      41.338 -21.356  12.132  1.00  0.32           O  
ATOM   2812  CG  LEU A 365      39.564 -25.192  13.825  1.00  0.30           C  
ATOM   2813  CD1 LEU A 365      38.219 -25.086  14.536  1.00  0.26           C  
ATOM   2814  CD2 LEU A 365      39.554 -26.339  12.819  1.00  0.29           C  
ATOM   2815  N   SER A 366      42.459 -22.554  10.715  1.00  0.31           N  
ATOM   2816  CA  SER A 366      42.447 -21.734   9.508  1.00  0.31           C  
ATOM   2817  C   SER A 366      41.032 -21.283   9.160  1.00  0.31           C  
ATOM   2818  CB  SER A 366      43.050 -22.502   8.331  1.00  0.29           C  
ATOM   2819  O   SER A 366      40.150 -22.112   8.929  1.00  0.30           O  
ATOM   2820  OG  SER A 366      42.284 -23.658   8.039  1.00  0.31           O  
ATOM   2821  N   ALA A 367      40.521 -20.309   9.844  1.00  0.41           N  
ATOM   2822  CA  ALA A 367      39.490 -19.390   9.367  1.00  0.40           C  
ATOM   2823  C   ALA A 367      39.345 -19.468   7.850  1.00  0.41           C  
ATOM   2824  CB  ALA A 367      39.812 -17.961   9.795  1.00  0.37           C  
ATOM   2825  O   ALA A 367      40.153 -18.899   7.113  1.00  0.40           O  
ATOM   2826  N   GLY A 368      39.387 -20.767   7.245  1.00  0.43           N  
ATOM   2827  CA  GLY A 368      39.009 -20.512   5.865  1.00  0.44           C  
ATOM   2828  C   GLY A 368      38.631 -19.066   5.606  1.00  0.43           C  
ATOM   2829  O   GLY A 368      39.320 -18.149   6.058  1.00  0.40           O  
ATOM   2830  N   SER A 369      37.629 -18.964   4.827  1.00  0.36           N  
ATOM   2831  CA  SER A 369      36.695 -17.875   4.562  1.00  0.36           C  
ATOM   2832  C   SER A 369      35.648 -17.764   5.666  1.00  0.36           C  
ATOM   2833  CB  SER A 369      36.005 -18.077   3.212  1.00  0.33           C  
ATOM   2834  O   SER A 369      34.454 -17.945   5.417  1.00  0.35           O  
ATOM   2835  OG  SER A 369      35.648 -19.436   3.028  1.00  0.35           O  
ATOM   2836  N   ALA A 370      35.845 -18.096   7.088  1.00  0.51           N  
ATOM   2837  CA  ALA A 370      34.941 -17.816   8.200  1.00  0.53           C  
ATOM   2838  C   ALA A 370      34.671 -16.319   8.324  1.00  0.52           C  
ATOM   2839  CB  ALA A 370      35.518 -18.359   9.505  1.00  0.49           C  
ATOM   2840  O   ALA A 370      35.602 -15.511   8.319  1.00  0.52           O  
ATOM   2841  N   GLU A 371      33.570 -16.060   8.169  1.00  0.49           N  
ATOM   2842  CA  GLU A 371      32.981 -14.734   8.329  1.00  0.55           C  
ATOM   2843  C   GLU A 371      31.995 -14.705   9.493  1.00  0.50           C  
ATOM   2844  CB  GLU A 371      32.285 -14.295   7.039  1.00  0.49           C  
ATOM   2845  O   GLU A 371      31.224 -15.649   9.684  1.00  0.51           O  
ATOM   2846  CG  GLU A 371      33.231 -14.112   5.861  1.00  0.48           C  
ATOM   2847  CD  GLU A 371      32.521 -13.709   4.578  1.00  0.51           C  
ATOM   2848  OE1 GLU A 371      31.270 -13.713   4.550  1.00  0.61           O  
ATOM   2849  OE2 GLU A 371      33.223 -13.388   3.593  1.00  0.55           O  
ATOM   2850  N   VAL A 372      32.054 -13.906  10.531  1.00  0.48           N  
ATOM   2851  CA  VAL A 372      31.142 -13.522  11.603  1.00  0.49           C  
ATOM   2852  C   VAL A 372      30.204 -12.420  11.114  1.00  0.48           C  
ATOM   2853  CB  VAL A 372      31.908 -13.050  12.859  1.00  0.47           C  
ATOM   2854  O   VAL A 372      30.656 -11.360  10.675  1.00  0.48           O  
ATOM   2855  CG1 VAL A 372      30.935 -12.612  13.952  1.00  0.44           C  
ATOM   2856  CG2 VAL A 372      32.828 -14.157  13.369  1.00  0.44           C  
ATOM   2857  N   SER A 373      28.946 -12.671  10.987  1.00  0.42           N  
ATOM   2858  CA  SER A 373      27.833 -11.733  10.884  1.00  0.45           C  
ATOM   2859  C   SER A 373      27.123 -11.568  12.224  1.00  0.42           C  
ATOM   2860  CB  SER A 373      26.834 -12.199   9.823  1.00  0.42           C  
ATOM   2861  O   SER A 373      27.007 -12.524  12.993  1.00  0.42           O  
ATOM   2862  OG  SER A 373      26.294 -13.465  10.163  1.00  0.39           O  
ATOM   2863  N   VAL A 374      27.189 -10.442  12.828  1.00  0.33           N  
ATOM   2864  CA  VAL A 374      26.259 -10.120  13.905  1.00  0.33           C  
ATOM   2865  C   VAL A 374      24.853 -10.582  13.529  1.00  0.32           C  
ATOM   2866  CB  VAL A 374      26.257  -8.607  14.219  1.00  0.31           C  
ATOM   2867  O   VAL A 374      24.311 -10.170  12.501  1.00  0.31           O  
ATOM   2868  CG1 VAL A 374      25.346  -8.304  15.407  1.00  0.31           C  
ATOM   2869  CG2 VAL A 374      27.677  -8.117  14.492  1.00  0.31           C  
ATOM   2870  N   GLU A 375      24.297 -11.642  13.963  1.00  0.27           N  
ATOM   2871  CA  GLU A 375      22.865 -11.878  14.120  1.00  0.27           C  
ATOM   2872  C   GLU A 375      22.203 -10.749  14.906  1.00  0.27           C  
ATOM   2873  CB  GLU A 375      22.614 -13.219  14.814  1.00  0.25           C  
ATOM   2874  O   GLU A 375      22.528 -10.525  16.074  1.00  0.25           O  
ATOM   2875  CG  GLU A 375      21.728 -14.167  14.018  1.00  0.25           C  
ATOM   2876  CD  GLU A 375      21.451 -15.476  14.738  1.00  0.29           C  
ATOM   2877  OE1 GLU A 375      21.984 -15.681  15.852  1.00  0.38           O  
ATOM   2878  OE2 GLU A 375      20.694 -16.305  14.184  1.00  0.33           O  
ATOM   2879  N   VAL A 376      21.945  -9.547  14.362  1.00  0.23           N  
ATOM   2880  CA  VAL A 376      20.973  -8.640  14.963  1.00  0.24           C  
ATOM   2881  C   VAL A 376      19.867  -9.444  15.644  1.00  0.23           C  
ATOM   2882  CB  VAL A 376      20.366  -7.681  13.914  1.00  0.21           C  
ATOM   2883  O   VAL A 376      19.178 -10.236  14.996  1.00  0.22           O  
ATOM   2884  CG1 VAL A 376      19.626  -6.532  14.597  1.00  0.12           C  
ATOM   2885  CG2 VAL A 376      21.456  -7.144  12.989  1.00  0.15           C  
ATOM   2886  N   ASP A 377      19.999  -9.820  16.889  1.00  0.21           N  
ATOM   2887  CA  ASP A 377      18.872 -10.119  17.768  1.00  0.21           C  
ATOM   2888  C   ASP A 377      17.564  -9.595  17.181  1.00  0.21           C  
ATOM   2889  CB  ASP A 377      19.102  -9.521  19.157  1.00  0.19           C  
ATOM   2890  O   ASP A 377      17.436  -8.401  16.904  1.00  0.20           O  
ATOM   2891  CG  ASP A 377      19.208 -10.575  20.246  1.00  0.14           C  
ATOM   2892  OD1 ASP A 377      18.808 -11.736  20.012  1.00  0.09           O  
ATOM   2893  OD2 ASP A 377      19.693 -10.240  21.349  1.00  0.10           O  
ATOM   2894  N   THR A 378      16.832 -10.381  16.230  1.00  0.21           N  
ATOM   2895  CA  THR A 378      15.375 -10.315  16.189  1.00  0.20           C  
ATOM   2896  C   THR A 378      14.855  -9.250  17.150  1.00  0.20           C  
ATOM   2897  CB  THR A 378      14.744 -11.677  16.536  1.00  0.18           C  
ATOM   2898  O   THR A 378      14.918  -9.423  18.369  1.00  0.19           O  
ATOM   2899  CG2 THR A 378      14.658 -12.573  15.305  1.00  0.09           C  
ATOM   2900  OG1 THR A 378      15.544 -12.327  17.532  1.00  0.12           O  
ATOM   2901  N   VAL A 379      15.294  -7.808  17.082  1.00  0.18           N  
ATOM   2902  CA  VAL A 379      14.497  -6.820  17.802  1.00  0.18           C  
ATOM   2903  C   VAL A 379      13.011  -7.079  17.561  1.00  0.17           C  
ATOM   2904  CB  VAL A 379      14.862  -5.380  17.379  1.00  0.15           C  
ATOM   2905  O   VAL A 379      12.536  -6.996  16.426  1.00  0.16           O  
ATOM   2906  CG1 VAL A 379      14.188  -4.360  18.296  1.00  0.10           C  
ATOM   2907  CG2 VAL A 379      16.378  -5.190  17.387  1.00  0.08           C  
ATOM   2908  N   THR A 380      12.182  -7.922  18.243  1.00  0.18           N  
ATOM   2909  CA  THR A 380      10.836  -7.939  18.804  1.00  0.18           C  
ATOM   2910  C   THR A 380      10.409  -6.538  19.231  1.00  0.18           C  
ATOM   2911  CB  THR A 380      10.746  -8.895  20.009  1.00  0.15           C  
ATOM   2912  O   THR A 380      10.912  -6.004  20.222  1.00  0.17           O  
ATOM   2913  CG2 THR A 380      10.566 -10.339  19.553  1.00  0.08           C  
ATOM   2914  OG1 THR A 380      11.948  -8.796  20.781  1.00  0.12           O  
ATOM   2915  N   GLY A 381      10.052  -5.558  18.379  1.00  0.18           N  
ATOM   2916  CA  GLY A 381       9.708  -4.185  18.709  1.00  0.18           C  
ATOM   2917  C   GLY A 381       8.550  -3.646  17.890  1.00  0.18           C  
ATOM   2918  O   GLY A 381       8.486  -3.864  16.678  1.00  0.17           O  
ATOM   2919  N   ALA A 382       7.298  -3.329  18.592  1.00  0.19           N  
ATOM   2920  CA  ALA A 382       6.150  -2.475  18.883  1.00  0.19           C  
ATOM   2921  C   ALA A 382       5.506  -1.965  17.597  1.00  0.19           C  
ATOM   2922  CB  ALA A 382       6.569  -1.302  19.766  1.00  0.17           C  
ATOM   2923  O   ALA A 382       6.192  -1.436  16.719  1.00  0.19           O  
ATOM   2924  N   SER A 383       4.319  -2.464  17.262  1.00  0.20           N  
ATOM   2925  CA  SER A 383       3.098  -2.185  16.514  1.00  0.20           C  
ATOM   2926  C   SER A 383       2.649  -0.740  16.706  1.00  0.20           C  
ATOM   2927  CB  SER A 383       1.979  -3.136  16.940  1.00  0.18           C  
ATOM   2928  O   SER A 383       2.496  -0.278  17.839  1.00  0.19           O  
ATOM   2929  OG  SER A 383       1.818  -4.180  15.995  1.00  0.12           O  
ATOM   2930  N   PRO A 384       2.865   0.335  15.552  1.00  0.21           N  
ATOM   2931  CA  PRO A 384       2.061   1.559  15.522  1.00  0.21           C  
ATOM   2932  C   PRO A 384       0.561   1.279  15.466  1.00  0.21           C  
ATOM   2933  CB  PRO A 384       2.534   2.260  14.246  1.00  0.20           C  
ATOM   2934  O   PRO A 384       0.125   0.369  14.755  1.00  0.21           O  
ATOM   2935  CG  PRO A 384       3.073   1.164  13.385  1.00  0.20           C  
ATOM   2936  CD  PRO A 384       3.464   0.014  14.268  1.00  0.20           C  
ATOM   2937  N   TYR A 385      -0.267   1.973  16.318  1.00  0.19           N  
ATOM   2938  CA  TYR A 385      -1.697   2.257  16.373  1.00  0.19           C  
ATOM   2939  C   TYR A 385      -2.063   3.398  15.432  1.00  0.18           C  
ATOM   2940  CB  TYR A 385      -2.122   2.603  17.803  1.00  0.16           C  
ATOM   2941  O   TYR A 385      -1.509   4.495  15.531  1.00  0.18           O  
ATOM   2942  CG  TYR A 385      -1.979   1.456  18.774  1.00  0.13           C  
ATOM   2943  CD1 TYR A 385      -3.022   0.556  18.977  1.00  0.09           C  
ATOM   2944  CD2 TYR A 385      -0.801   1.271  19.490  1.00  0.10           C  
ATOM   2945  CE1 TYR A 385      -2.896  -0.501  19.872  1.00  0.09           C  
ATOM   2946  CE2 TYR A 385      -0.664   0.217  20.388  1.00  0.10           C  
ATOM   2947  OH  TYR A 385      -1.584  -1.707  21.458  1.00  0.08           O  
ATOM   2948  CZ  TYR A 385      -1.715  -0.662  20.571  1.00  0.10           C  
ATOM   2949  N   ILE A 386      -2.549   3.232  14.297  1.00  0.21           N  
ATOM   2950  CA  ILE A 386      -3.270   4.222  13.504  1.00  0.20           C  
ATOM   2951  C   ILE A 386      -4.770   4.097  13.764  1.00  0.21           C  
ATOM   2952  CB  ILE A 386      -2.972   4.064  11.996  1.00  0.20           C  
ATOM   2953  O   ILE A 386      -5.385   3.087  13.415  1.00  0.21           O  
ATOM   2954  CG1 ILE A 386      -1.463   4.144  11.739  1.00  0.20           C  
ATOM   2955  CG2 ILE A 386      -3.723   5.124  11.184  1.00  0.20           C  
ATOM   2956  CD1 ILE A 386      -1.071   3.922  10.285  1.00  0.18           C  
ATOM   2957  N   PHE A 387      -5.164   4.718  14.503  1.00  0.17           N  
ATOM   2958  CA  PHE A 387      -6.544   4.999  14.880  1.00  0.18           C  
ATOM   2959  C   PHE A 387      -7.061   6.238  14.158  1.00  0.17           C  
ATOM   2960  CB  PHE A 387      -6.661   5.187  16.396  1.00  0.15           C  
ATOM   2961  O   PHE A 387      -6.419   7.290  14.184  1.00  0.16           O  
ATOM   2962  CG  PHE A 387      -6.649   3.896  17.170  1.00  0.12           C  
ATOM   2963  CD1 PHE A 387      -7.833   3.224  17.445  1.00  0.09           C  
ATOM   2964  CD2 PHE A 387      -5.452   3.356  17.623  1.00  0.10           C  
ATOM   2965  CE1 PHE A 387      -7.825   2.029  18.162  1.00  0.09           C  
ATOM   2966  CE2 PHE A 387      -5.436   2.163  18.340  1.00  0.10           C  
ATOM   2967  CZ  PHE A 387      -6.624   1.502  18.609  1.00  0.10           C  
ATOM   2968  N   ASN A 388      -8.183   6.179  13.491  1.00  0.16           N  
ATOM   2969  CA  ASN A 388      -9.029   7.232  12.940  1.00  0.18           C  
ATOM   2970  C   ASN A 388      -8.269   8.092  11.934  1.00  0.16           C  
ATOM   2971  CB  ASN A 388      -9.599   8.104  14.060  1.00  0.13           C  
ATOM   2972  O   ASN A 388      -8.269   9.320  12.037  1.00  0.15           O  
ATOM   2973  CG  ASN A 388     -10.978   7.656  14.504  1.00  0.09           C  
ATOM   2974  ND2 ASN A 388     -11.432   8.171  15.640  1.00  0.11           N  
ATOM   2975  OD1 ASN A 388     -11.630   6.853  13.830  1.00  0.09           O  
ATOM   2976  N   CYS A 389      -7.441   7.434  10.966  1.00  0.04           N  
ATOM   2977  CA  CYS A 389      -6.868   8.080   9.790  1.00  0.19           C  
ATOM   2978  C   CYS A 389      -7.638   7.701   8.531  1.00  0.06           C  
ATOM   2979  CB  CYS A 389      -5.396   7.699   9.633  1.00  0.04           C  
ATOM   2980  O   CYS A 389      -7.961   6.530   8.324  1.00  0.05           O  
ATOM   2981  SG  CYS A 389      -4.318   8.429  10.885  1.00  0.17           S  
ATOM   2982  N   SER A 390      -8.335   8.519   7.910  1.00  0.19           N  
ATOM   2983  CA  SER A 390      -8.786   8.581   6.523  1.00  0.20           C  
ATOM   2984  C   SER A 390      -7.616   8.803   5.570  1.00  0.19           C  
ATOM   2985  CB  SER A 390      -9.818   9.694   6.344  1.00  0.17           C  
ATOM   2986  O   SER A 390      -6.896   9.797   5.684  1.00  0.18           O  
ATOM   2987  OG  SER A 390      -9.980  10.014   4.973  1.00  0.11           O  
ATOM   2988  N   LEU A 391      -7.090   7.785   4.959  1.00  0.22           N  
ATOM   2989  CA  LEU A 391      -6.175   7.762   3.824  1.00  0.21           C  
ATOM   2990  C   LEU A 391      -6.943   7.784   2.506  1.00  0.22           C  
ATOM   2991  CB  LEU A 391      -5.277   6.523   3.883  1.00  0.21           C  
ATOM   2992  O   LEU A 391      -7.715   6.868   2.217  1.00  0.21           O  
ATOM   2993  CG  LEU A 391      -4.225   6.501   4.993  1.00  0.20           C  
ATOM   2994  CD1 LEU A 391      -3.772   5.071   5.266  1.00  0.17           C  
ATOM   2995  CD2 LEU A 391      -3.037   7.382   4.621  1.00  0.17           C  
ATOM   2996  N   ARG A 392      -7.168   8.837   2.016  1.00  0.20           N  
ATOM   2997  CA  ARG A 392      -7.707   9.218   0.715  1.00  0.18           C  
ATOM   2998  C   ARG A 392      -6.634   9.143  -0.366  1.00  0.20           C  
ATOM   2999  CB  ARG A 392      -8.298  10.629   0.770  1.00  0.19           C  
ATOM   3000  O   ARG A 392      -5.536   9.679  -0.196  1.00  0.20           O  
ATOM   3001  CG  ARG A 392      -9.715  10.682   1.318  1.00  0.18           C  
ATOM   3002  CD  ARG A 392     -10.291  12.090   1.255  1.00  0.16           C  
ATOM   3003  NE  ARG A 392     -11.586  12.173   1.925  1.00  0.13           N  
ATOM   3004  NH1 ARG A 392     -12.067  14.306   1.181  1.00  0.12           N  
ATOM   3005  NH2 ARG A 392     -13.555  13.193   2.523  1.00  0.12           N  
ATOM   3006  CZ  ARG A 392     -12.399  13.224   1.875  1.00  0.14           C  
ATOM   3007  N   SER A 393      -6.785   7.995  -1.436  1.00  0.19           N  
ATOM   3008  CA  SER A 393      -6.267   7.777  -2.783  1.00  0.19           C  
ATOM   3009  C   SER A 393      -4.753   7.958  -2.829  1.00  0.19           C  
ATOM   3010  CB  SER A 393      -6.933   8.732  -3.775  1.00  0.17           C  
ATOM   3011  O   SER A 393      -4.251   9.072  -2.669  1.00  0.18           O  
ATOM   3012  OG  SER A 393      -7.599   8.011  -4.797  1.00  0.11           O  
ATOM   3013  N   VAL A 394      -3.928   7.093  -2.139  1.00  0.21           N  
ATOM   3014  CA  VAL A 394      -2.496   7.099  -2.423  1.00  0.20           C  
ATOM   3015  C   VAL A 394      -2.232   6.416  -3.763  1.00  0.21           C  
ATOM   3016  CB  VAL A 394      -1.692   6.403  -1.302  1.00  0.19           C  
ATOM   3017  O   VAL A 394      -2.474   5.217  -3.914  1.00  0.20           O  
ATOM   3018  CG1 VAL A 394      -0.198   6.682  -1.457  1.00  0.12           C  
ATOM   3019  CG2 VAL A 394      -2.185   6.860   0.070  1.00  0.11           C  
ATOM   3020  N   TYR A 395      -2.648   6.936  -4.978  1.00  0.18           N  
ATOM   3021  CA  TYR A 395      -1.939   6.810  -6.246  1.00  0.19           C  
ATOM   3022  C   TYR A 395      -0.469   7.183  -6.089  1.00  0.19           C  
ATOM   3023  CB  TYR A 395      -2.589   7.692  -7.316  1.00  0.16           C  
ATOM   3024  O   TYR A 395      -0.112   8.362  -6.143  1.00  0.18           O  
ATOM   3025  CG  TYR A 395      -3.850   7.106  -7.902  1.00  0.09           C  
ATOM   3026  CD1 TYR A 395      -3.794   6.190  -8.950  1.00  0.08           C  
ATOM   3027  CD2 TYR A 395      -5.100   7.467  -7.410  1.00  0.09           C  
ATOM   3028  CE1 TYR A 395      -4.954   5.648  -9.495  1.00  0.08           C  
ATOM   3029  CE2 TYR A 395      -6.266   6.931  -7.947  1.00  0.09           C  
ATOM   3030  OH  TYR A 395      -7.334   5.491  -9.523  1.00  0.08           O  
ATOM   3031  CZ  TYR A 395      -6.183   6.024  -8.987  1.00  0.07           C  
ATOM   3032  N   GLY A 396       0.089   6.765  -5.137  1.00  0.21           N  
ATOM   3033  CA  GLY A 396       1.532   6.790  -5.310  1.00  0.18           C  
ATOM   3034  C   GLY A 396       2.177   5.427  -5.145  1.00  0.20           C  
ATOM   3035  O   GLY A 396       3.384   5.330  -4.913  1.00  0.19           O  
ATOM   3036  N   MET A 397       1.341   4.260  -5.200  1.00  0.19           N  
ATOM   3037  CA  MET A 397       2.073   2.997  -5.161  1.00  0.18           C  
ATOM   3038  C   MET A 397       1.978   2.271  -6.499  1.00  0.19           C  
ATOM   3039  CB  MET A 397       1.540   2.101  -4.041  1.00  0.17           C  
ATOM   3040  O   MET A 397       1.127   1.398  -6.678  1.00  0.18           O  
ATOM   3041  CG  MET A 397       1.979   2.531  -2.651  1.00  0.11           C  
ATOM   3042  SD  MET A 397       1.585   1.277  -1.371  1.00  0.17           S  
ATOM   3043  CE  MET A 397       2.050  -0.239  -2.253  1.00  0.12           C  
ATOM   3044  N   GLN A 398       2.057   3.027  -7.681  1.00  0.20           N  
ATOM   3045  CA  GLN A 398       2.598   2.674  -8.990  1.00  0.18           C  
ATOM   3046  C   GLN A 398       4.019   3.202  -9.158  1.00  0.20           C  
ATOM   3047  CB  GLN A 398       1.701   3.215 -10.105  1.00  0.18           C  
ATOM   3048  O   GLN A 398       4.615   3.067 -10.229  1.00  0.19           O  
ATOM   3049  CG  GLN A 398       0.533   2.301 -10.452  1.00  0.16           C  
ATOM   3050  CD  GLN A 398      -0.245   2.779 -11.663  1.00  0.10           C  
ATOM   3051  NE2 GLN A 398      -1.209   1.977 -12.103  1.00  0.14           N  
ATOM   3052  OE1 GLN A 398       0.016   3.861 -12.199  1.00  0.20           O  
ATOM   3053  N   GLY A 399       4.708   3.246  -8.170  1.00  0.21           N  
ATOM   3054  CA  GLY A 399       6.153   3.407  -8.170  1.00  0.18           C  
ATOM   3055  C   GLY A 399       6.846   2.574  -7.108  1.00  0.21           C  
ATOM   3056  O   GLY A 399       7.759   3.054  -6.434  1.00  0.20           O  
ATOM   3057  N   MET A 400       6.157   1.421  -6.446  1.00  0.19           N  
ATOM   3058  CA  MET A 400       6.837   0.341  -5.738  1.00  0.18           C  
ATOM   3059  C   MET A 400       7.392  -0.687  -6.718  1.00  0.19           C  
ATOM   3060  CB  MET A 400       5.887  -0.338  -4.750  1.00  0.17           C  
ATOM   3061  O   MET A 400       6.683  -1.138  -7.620  1.00  0.19           O  
ATOM   3062  CG  MET A 400       5.539   0.521  -3.545  1.00  0.12           C  
ATOM   3063  SD  MET A 400       4.592  -0.402  -2.274  1.00  0.17           S  
ATOM   3064  CE  MET A 400       4.308   0.919  -1.063  1.00  0.13           C  
ATOM   3065  N   ASN A 401       8.559  -0.271  -7.223  1.00  0.20           N  
ATOM   3066  CA  ASN A 401       9.359  -1.128  -8.092  1.00  0.19           C  
ATOM   3067  C   ASN A 401       8.532  -2.275  -8.665  1.00  0.20           C  
ATOM   3068  CB  ASN A 401      10.573  -1.674  -7.336  1.00  0.19           C  
ATOM   3069  O   ASN A 401       8.114  -3.172  -7.931  1.00  0.20           O  
ATOM   3070  CG  ASN A 401      11.805  -0.808  -7.507  1.00  0.17           C  
ATOM   3071  ND2 ASN A 401      12.767  -0.960  -6.604  1.00  0.13           N  
ATOM   3072  OD1 ASN A 401      11.893  -0.009  -8.443  1.00  0.12           O  
ATOM   3073  N   ALA A 402       7.598  -2.121  -9.557  1.00  0.21           N  
ATOM   3074  CA  ALA A 402       7.366  -2.993 -10.705  1.00  0.19           C  
ATOM   3075  C   ALA A 402       8.681  -3.532 -11.259  1.00  0.21           C  
ATOM   3076  CB  ALA A 402       6.600  -2.246 -11.795  1.00  0.20           C  
ATOM   3077  O   ALA A 402       9.181  -3.044 -12.275  1.00  0.20           O  
ATOM   3078  N   ASP A 403       9.658  -3.787 -10.147  1.00  0.20           N  
ATOM   3079  CA  ASP A 403      10.820  -4.612 -10.461  1.00  0.20           C  
ATOM   3080  C   ASP A 403      10.879  -5.844  -9.561  1.00  0.20           C  
ATOM   3081  CB  ASP A 403      12.109  -3.799 -10.324  1.00  0.18           C  
ATOM   3082  O   ASP A 403      10.999  -5.722  -8.340  1.00  0.20           O  
ATOM   3083  CG  ASP A 403      12.380  -2.910 -11.525  1.00  0.11           C  
ATOM   3084  OD1 ASP A 403      11.803  -3.153 -12.606  1.00  0.09           O  
ATOM   3085  OD2 ASP A 403      13.179  -1.958 -11.389  1.00  0.10           O  
ATOM   3086  N   GLY A 404      10.097  -6.941  -9.744  1.00  0.21           N  
ATOM   3087  CA  GLY A 404      10.524  -8.292  -9.418  1.00  0.18           C  
ATOM   3088  C   GLY A 404      11.731  -8.331  -8.499  1.00  0.21           C  
ATOM   3089  O   GLY A 404      12.768  -8.896  -8.852  1.00  0.20           O  
ATOM   3090  N   ALA A 405      11.826  -7.438  -7.377  1.00  0.21           N  
ATOM   3091  CA  ALA A 405      12.447  -7.763  -6.095  1.00  0.19           C  
ATOM   3092  C   ALA A 405      11.483  -8.534  -5.198  1.00  0.20           C  
ATOM   3093  CB  ALA A 405      12.918  -6.491  -5.394  1.00  0.19           C  
ATOM   3094  O   ALA A 405      10.407  -8.036  -4.860  1.00  0.20           O  
ATOM   3095  N   LYS A 406      11.151  -9.780  -5.568  1.00  0.21           N  
ATOM   3096  CA  LYS A 406      10.802 -10.615  -4.422  1.00  0.18           C  
ATOM   3097  C   LYS A 406      10.970  -9.848  -3.113  1.00  0.21           C  
ATOM   3098  CB  LYS A 406      11.658 -11.882  -4.401  1.00  0.19           C  
ATOM   3099  O   LYS A 406      12.068  -9.388  -2.793  1.00  0.20           O  
ATOM   3100  CG  LYS A 406      11.242 -12.927  -5.425  1.00  0.15           C  
ATOM   3101  CD  LYS A 406      12.030 -14.220  -5.257  1.00  0.09           C  
ATOM   3102  CE  LYS A 406      11.651 -15.248  -6.314  1.00  0.13           C  
ATOM   3103  NZ  LYS A 406      12.430 -16.513  -6.161  1.00  0.11           N  
ATOM   3104  N   ALA A 407      10.106  -8.776  -2.764  1.00  0.21           N  
ATOM   3105  CA  ALA A 407      10.020  -8.404  -1.354  1.00  0.19           C  
ATOM   3106  C   ALA A 407      10.667  -9.464  -0.467  1.00  0.21           C  
ATOM   3107  CB  ALA A 407       8.564  -8.191  -0.948  1.00  0.20           C  
ATOM   3108  O   ALA A 407      10.045 -10.481  -0.149  1.00  0.20           O  
ATOM   3109  N   THR A 408      11.746 -10.070  -0.840  1.00  0.18           N  
ATOM   3110  CA  THR A 408      12.746 -10.802  -0.070  1.00  0.18           C  
ATOM   3111  C   THR A 408      13.963  -9.924   0.210  1.00  0.18           C  
ATOM   3112  CB  THR A 408      13.190 -12.081  -0.804  1.00  0.15           C  
ATOM   3113  O   THR A 408      14.653  -9.497  -0.718  1.00  0.18           O  
ATOM   3114  CG2 THR A 408      12.254 -13.245  -0.497  1.00  0.08           C  
ATOM   3115  OG1 THR A 408      13.186 -11.839  -2.217  1.00  0.11           O  
ATOM   3116  N   GLY A 409      13.886  -9.034   1.206  1.00  0.20           N  
ATOM   3117  CA  GLY A 409      14.848  -8.396   2.091  1.00  0.18           C  
ATOM   3118  C   GLY A 409      14.407  -7.023   2.560  1.00  0.20           C  
ATOM   3119  O   GLY A 409      14.970  -6.008   2.143  1.00  0.19           O  
ATOM   3120  N   PHE A 410      12.987  -6.835   2.757  1.00  0.19           N  
ATOM   3121  CA  PHE A 410      12.451  -5.668   3.449  1.00  0.19           C  
ATOM   3122  C   PHE A 410      11.732  -6.080   4.728  1.00  0.19           C  
ATOM   3123  CB  PHE A 410      11.497  -4.892   2.537  1.00  0.18           C  
ATOM   3124  O   PHE A 410      10.792  -6.878   4.688  1.00  0.19           O  
ATOM   3125  CG  PHE A 410      12.180  -4.214   1.379  1.00  0.15           C  
ATOM   3126  CD1 PHE A 410      12.714  -2.939   1.519  1.00  0.10           C  
ATOM   3127  CD2 PHE A 410      12.288  -4.853   0.151  1.00  0.11           C  
ATOM   3128  CE1 PHE A 410      13.347  -2.310   0.450  1.00  0.10           C  
ATOM   3129  CE2 PHE A 410      12.919  -4.231  -0.922  1.00  0.11           C  
ATOM   3130  CZ  PHE A 410      13.447  -2.959  -0.771  1.00  0.11           C  
ATOM   3131  N   ARG A 411      12.221  -6.042   5.819  1.00  0.20           N  
ATOM   3132  CA  ARG A 411      11.646  -5.652   7.102  1.00  0.19           C  
ATOM   3133  C   ARG A 411      11.058  -4.247   7.034  1.00  0.20           C  
ATOM   3134  CB  ARG A 411      12.700  -5.725   8.209  1.00  0.19           C  
ATOM   3135  O   ARG A 411      11.761  -3.261   7.267  1.00  0.20           O  
ATOM   3136  CG  ARG A 411      13.039  -7.142   8.643  1.00  0.18           C  
ATOM   3137  CD  ARG A 411      14.000  -7.156   9.824  1.00  0.16           C  
ATOM   3138  NE  ARG A 411      14.390  -8.515  10.186  1.00  0.12           N  
ATOM   3139  NH1 ARG A 411      15.381  -7.919  12.186  1.00  0.11           N  
ATOM   3140  NH2 ARG A 411      15.343 -10.115  11.530  1.00  0.11           N  
ATOM   3141  CZ  ARG A 411      15.037  -8.847  11.300  1.00  0.13           C  
ATOM   3142  N   SER A 412      10.175  -3.802   6.063  1.00  0.19           N  
ATOM   3143  CA  SER A 412       9.295  -2.638   6.048  1.00  0.20           C  
ATOM   3144  C   SER A 412       8.038  -2.883   6.876  1.00  0.19           C  
ATOM   3145  CB  SER A 412       8.908  -2.277   4.613  1.00  0.17           C  
ATOM   3146  O   SER A 412       7.329  -3.868   6.659  1.00  0.18           O  
ATOM   3147  OG  SER A 412      10.058  -2.187   3.789  1.00  0.11           O  
ATOM   3148  N   MET A 413       7.855  -2.507   8.147  1.00  0.17           N  
ATOM   3149  CA  MET A 413       6.712  -1.999   8.901  1.00  0.18           C  
ATOM   3150  C   MET A 413       5.748  -1.249   7.988  1.00  0.17           C  
ATOM   3151  CB  MET A 413       7.179  -1.083  10.033  1.00  0.14           C  
ATOM   3152  O   MET A 413       6.057  -0.152   7.518  1.00  0.16           O  
ATOM   3153  CG  MET A 413       6.730  -1.536  11.413  1.00  0.08           C  
ATOM   3154  SD  MET A 413       7.273  -0.391  12.740  1.00  0.16           S  
ATOM   3155  CE  MET A 413       6.412   1.122  12.231  1.00  0.11           C  
ATOM   3156  N   VAL A 414       4.945  -1.876   7.072  1.00  0.21           N  
ATOM   3157  CA  VAL A 414       3.717  -1.393   6.447  1.00  0.20           C  
ATOM   3158  C   VAL A 414       2.583  -1.392   7.469  1.00  0.21           C  
ATOM   3159  CB  VAL A 414       3.329  -2.250   5.221  1.00  0.19           C  
ATOM   3160  O   VAL A 414       2.136  -2.453   7.912  1.00  0.20           O  
ATOM   3161  CG1 VAL A 414       2.078  -1.692   4.547  1.00  0.14           C  
ATOM   3162  CG2 VAL A 414       4.489  -2.319   4.230  1.00  0.17           C  
ATOM   3163  N   VAL A 415       2.478  -0.365   8.348  1.00  0.20           N  
ATOM   3164  CA  VAL A 415       1.272   0.143   8.995  1.00  0.18           C  
ATOM   3165  C   VAL A 415       0.552   1.110   8.058  1.00  0.20           C  
ATOM   3166  CB  VAL A 415       1.598   0.840  10.334  1.00  0.19           C  
ATOM   3167  O   VAL A 415       1.023   2.226   7.826  1.00  0.19           O  
ATOM   3168  CG1 VAL A 415       0.315   1.241  11.060  1.00  0.13           C  
ATOM   3169  CG2 VAL A 415       2.453  -0.069  11.215  1.00  0.15           C  
ATOM   3170  N   ALA A 416       0.076   0.736   6.676  1.00  0.21           N  
ATOM   3171  CA  ALA A 416      -0.735   1.514   5.743  1.00  0.19           C  
ATOM   3172  C   ALA A 416      -2.211   1.143   5.858  1.00  0.21           C  
ATOM   3173  CB  ALA A 416      -0.247   1.305   4.312  1.00  0.19           C  
ATOM   3174  O   ALA A 416      -2.583  -0.017   5.667  1.00  0.20           O  
ATOM   3175  N   GLN A 417      -2.952   1.576   6.726  1.00  0.19           N  
ATOM   3176  CA  GLN A 417      -4.392   1.804   6.785  1.00  0.18           C  
ATOM   3177  C   GLN A 417      -4.863   2.654   5.608  1.00  0.19           C  
ATOM   3178  CB  GLN A 417      -4.776   2.476   8.104  1.00  0.18           C  
ATOM   3179  O   GLN A 417      -4.497   3.826   5.497  1.00  0.19           O  
ATOM   3180  CG  GLN A 417      -5.286   1.506   9.162  1.00  0.16           C  
ATOM   3181  CD  GLN A 417      -5.691   2.201  10.449  1.00  0.16           C  
ATOM   3182  NE2 GLN A 417      -6.320   1.456  11.352  1.00  0.15           N  
ATOM   3183  OE1 GLN A 417      -5.440   3.396  10.630  1.00  0.26           O  
ATOM   3184  N   PHE A 418      -5.188   1.965   4.330  1.00  0.19           N  
ATOM   3185  CA  PHE A 418      -5.610   2.117   2.943  1.00  0.19           C  
ATOM   3186  C   PHE A 418      -7.096   2.446   2.863  1.00  0.19           C  
ATOM   3187  CB  PHE A 418      -5.311   0.843   2.146  1.00  0.18           C  
ATOM   3188  O   PHE A 418      -7.939   1.630   3.241  1.00  0.19           O  
ATOM   3189  CG  PHE A 418      -3.843   0.538   2.017  1.00  0.17           C  
ATOM   3190  CD1 PHE A 418      -3.081   1.129   1.016  1.00  0.14           C  
ATOM   3191  CD2 PHE A 418      -3.224  -0.339   2.898  1.00  0.14           C  
ATOM   3192  CE1 PHE A 418      -1.722   0.848   0.894  1.00  0.13           C  
ATOM   3193  CE2 PHE A 418      -1.866  -0.623   2.783  1.00  0.15           C  
ATOM   3194  CZ  PHE A 418      -1.118  -0.030   1.780  1.00  0.15           C  
ATOM   3195  N   THR A 419      -7.519   3.752   2.980  1.00  0.18           N  
ATOM   3196  CA  THR A 419      -8.768   4.401   2.597  1.00  0.18           C  
ATOM   3197  C   THR A 419      -8.676   4.958   1.179  1.00  0.18           C  
ATOM   3198  CB  THR A 419      -9.133   5.533   3.574  1.00  0.16           C  
ATOM   3199  O   THR A 419      -7.819   5.797   0.892  1.00  0.18           O  
ATOM   3200  CG2 THR A 419     -10.072   5.035   4.668  1.00  0.09           C  
ATOM   3201  OG1 THR A 419      -7.936   6.037   4.180  1.00  0.13           O  
ATOM   3202  N   GLY A 420      -9.059   4.253  -0.028  1.00  0.19           N  
ATOM   3203  CA  GLY A 420      -9.645   4.604  -1.312  1.00  0.18           C  
ATOM   3204  C   GLY A 420      -8.675   4.463  -2.469  1.00  0.19           C  
ATOM   3205  O   GLY A 420      -7.751   5.266  -2.613  1.00  0.19           O  
ATOM   3206  N   ILE A 421      -8.167   3.329  -2.963  1.00  0.20           N  
ATOM   3207  CA  ILE A 421      -7.719   3.050  -4.323  1.00  0.19           C  
ATOM   3208  C   ILE A 421      -8.856   2.417  -5.121  1.00  0.20           C  
ATOM   3209  CB  ILE A 421      -6.479   2.127  -4.331  1.00  0.18           C  
ATOM   3210  O   ILE A 421      -9.330   1.329  -4.783  1.00  0.19           O  
ATOM   3211  CG1 ILE A 421      -5.337   2.760  -3.529  1.00  0.13           C  
ATOM   3212  CG2 ILE A 421      -6.040   1.826  -5.767  1.00  0.12           C  
ATOM   3213  CD1 ILE A 421      -4.101   1.878  -3.410  1.00  0.13           C  
ATOM   3214  N   SER A 422      -9.748   3.162  -5.927  1.00  0.18           N  
ATOM   3215  CA  SER A 422     -10.445   2.844  -7.169  1.00  0.18           C  
ATOM   3216  C   SER A 422      -9.463   2.479  -8.277  1.00  0.18           C  
ATOM   3217  CB  SER A 422     -11.313   4.023  -7.614  1.00  0.16           C  
ATOM   3218  O   SER A 422      -8.593   3.278  -8.631  1.00  0.18           O  
ATOM   3219  OG  SER A 422     -11.872   3.781  -8.893  1.00  0.11           O  
ATOM   3220  N   LEU A 423      -8.939   1.000  -8.414  1.00  0.20           N  
ATOM   3221  CA  LEU A 423      -8.462   0.351  -9.631  1.00  0.18           C  
ATOM   3222  C   LEU A 423      -9.247   0.834 -10.846  1.00  0.20           C  
ATOM   3223  CB  LEU A 423      -8.576  -1.170  -9.507  1.00  0.19           C  
ATOM   3224  O   LEU A 423     -10.462   0.641 -10.922  1.00  0.20           O  
ATOM   3225  CG  LEU A 423      -7.630  -1.842  -8.510  1.00  0.18           C  
ATOM   3226  CD1 LEU A 423      -8.055  -3.286  -8.266  1.00  0.14           C  
ATOM   3227  CD2 LEU A 423      -6.191  -1.780  -9.012  1.00  0.15           C  
ATOM   3228  N   GLN A 424      -8.792   1.922 -11.517  1.00  0.19           N  
ATOM   3229  CA  GLN A 424      -9.186   2.405 -12.837  1.00  0.18           C  
ATOM   3230  C   GLN A 424      -8.975   1.331 -13.901  1.00  0.19           C  
ATOM   3231  CB  GLN A 424      -8.405   3.668 -13.203  1.00  0.18           C  
ATOM   3232  O   GLN A 424      -7.885   0.766 -14.011  1.00  0.19           O  
ATOM   3233  CG  GLN A 424      -9.032   4.952 -12.678  1.00  0.18           C  
ATOM   3234  CD  GLN A 424      -8.473   6.194 -13.346  1.00  0.18           C  
ATOM   3235  NE2 GLN A 424      -9.074   7.344 -13.059  1.00  0.16           N  
ATOM   3236  OE1 GLN A 424      -7.508   6.121 -14.114  1.00  0.32           O  
ATOM   3237  N   LYS A 425      -9.933   0.529 -14.301  1.00  0.19           N  
ATOM   3238  CA  LYS A 425     -10.574  -0.138 -15.430  1.00  0.18           C  
ATOM   3239  C   LYS A 425     -10.194   0.527 -16.750  1.00  0.19           C  
ATOM   3240  CB  LYS A 425     -12.094  -0.137 -15.262  1.00  0.18           C  
ATOM   3241  O   LYS A 425     -10.725   1.584 -17.095  1.00  0.19           O  
ATOM   3242  CG  LYS A 425     -12.735  -1.509 -15.416  1.00  0.17           C  
ATOM   3243  CD  LYS A 425     -14.248  -1.440 -15.255  1.00  0.10           C  
ATOM   3244  CE  LYS A 425     -14.895  -2.805 -15.450  1.00  0.14           C  
ATOM   3245  NZ  LYS A 425     -16.379  -2.742 -15.297  1.00  0.11           N  
ATOM   3246  N   ASP A 426      -8.759   0.434 -17.185  1.00  0.19           N  
ATOM   3247  CA  ASP A 426      -8.206   0.422 -18.536  1.00  0.18           C  
ATOM   3248  C   ASP A 426      -6.800   1.018 -18.559  1.00  0.19           C  
ATOM   3249  CB  ASP A 426      -9.118   1.188 -19.496  1.00  0.17           C  
ATOM   3250  O   ASP A 426      -6.638   2.240 -18.571  1.00  0.18           O  
ATOM   3251  CG  ASP A 426     -10.290   0.359 -19.989  1.00  0.15           C  
ATOM   3252  OD1 ASP A 426     -10.192  -0.887 -20.005  1.00  0.10           O  
ATOM   3253  OD2 ASP A 426     -11.321   0.957 -20.368  1.00  0.11           O  
ATOM   3254  N   ASP A 427      -6.059   0.648 -17.503  1.00  0.18           N  
ATOM   3255  CA  ASP A 427      -4.604   0.562 -17.573  1.00  0.19           C  
ATOM   3256  C   ASP A 427      -4.107  -0.784 -17.052  1.00  0.18           C  
ATOM   3257  CB  ASP A 427      -3.960   1.703 -16.782  1.00  0.16           C  
ATOM   3258  O   ASP A 427      -4.409  -1.167 -15.919  1.00  0.18           O  
ATOM   3259  CG  ASP A 427      -3.911   3.008 -17.556  1.00  0.09           C  
ATOM   3260  OD1 ASP A 427      -3.949   2.978 -18.805  1.00  0.09           O  
ATOM   3261  OD2 ASP A 427      -3.831   4.076 -16.911  1.00  0.10           O  
ATOM   3262  N   ARG A 428      -4.433  -1.911 -17.948  1.00  0.20           N  
ATOM   3263  CA  ARG A 428      -3.662  -3.146 -17.857  1.00  0.17           C  
ATOM   3264  C   ARG A 428      -2.991  -3.274 -16.493  1.00  0.20           C  
ATOM   3265  CB  ARG A 428      -2.609  -3.206 -18.966  1.00  0.19           C  
ATOM   3266  O   ARG A 428      -2.023  -2.568 -16.203  1.00  0.19           O  
ATOM   3267  CG  ARG A 428      -3.195  -3.273 -20.368  1.00  0.16           C  
ATOM   3268  CD  ARG A 428      -2.109  -3.404 -21.427  1.00  0.13           C  
ATOM   3269  NE  ARG A 428      -2.552  -2.888 -22.719  1.00  0.12           N  
ATOM   3270  NH1 ARG A 428      -0.666  -3.565 -23.868  1.00  0.11           N  
ATOM   3271  NH2 ARG A 428      -2.354  -2.473 -24.969  1.00  0.10           N  
ATOM   3272  CZ  ARG A 428      -1.856  -2.977 -23.849  1.00  0.12           C  
ATOM   3273  N   ALA A 429      -3.662  -3.415 -15.319  1.00  0.19           N  
ATOM   3274  CA  ALA A 429      -3.065  -4.415 -14.437  1.00  0.18           C  
ATOM   3275  C   ALA A 429      -2.776  -5.709 -15.191  1.00  0.19           C  
ATOM   3276  CB  ALA A 429      -3.981  -4.689 -13.247  1.00  0.16           C  
ATOM   3277  O   ALA A 429      -3.697  -6.376 -15.669  1.00  0.18           O  
ATOM   3278  N   PHE A 430      -2.077  -5.750 -16.391  1.00  0.17           N  
ATOM   3279  CA  PHE A 430      -1.500  -7.033 -16.777  1.00  0.17           C  
ATOM   3280  C   PHE A 430      -0.862  -7.722 -15.577  1.00  0.17           C  
ATOM   3281  CB  PHE A 430      -0.462  -6.844 -17.887  1.00  0.14           C  
ATOM   3282  O   PHE A 430       0.174  -7.277 -15.077  1.00  0.16           O  
ATOM   3283  CG  PHE A 430      -1.063  -6.605 -19.246  1.00  0.07           C  
ATOM   3284  CD1 PHE A 430      -1.357  -7.671 -20.089  1.00  0.08           C  
ATOM   3285  CD2 PHE A 430      -1.334  -5.315 -19.681  1.00  0.09           C  
ATOM   3286  CE1 PHE A 430      -1.913  -7.452 -21.347  1.00  0.08           C  
ATOM   3287  CE2 PHE A 430      -1.890  -5.089 -20.937  1.00  0.09           C  
ATOM   3288  CZ  PHE A 430      -2.178  -6.159 -21.769  1.00  0.08           C  
ATOM   3289  N   VAL A 431      -1.588  -8.200 -14.559  1.00  0.19           N  
ATOM   3290  CA  VAL A 431      -1.163  -9.392 -13.833  1.00  0.18           C  
ATOM   3291  C   VAL A 431      -1.057 -10.573 -14.794  1.00  0.19           C  
ATOM   3292  CB  VAL A 431      -2.134  -9.729 -12.678  1.00  0.17           C  
ATOM   3293  O   VAL A 431      -2.065 -11.034 -15.334  1.00  0.18           O  
ATOM   3294  CG1 VAL A 431      -1.606 -10.902 -11.855  1.00  0.12           C  
ATOM   3295  CG2 VAL A 431      -2.352  -8.505 -11.791  1.00  0.10           C  
ATOM   3296  N   LYS A 432      -0.064 -10.482 -15.739  1.00  0.19           N  
ATOM   3297  CA  LYS A 432       0.433 -11.667 -16.433  1.00  0.17           C  
ATOM   3298  C   LYS A 432       0.929 -12.716 -15.443  1.00  0.19           C  
ATOM   3299  CB  LYS A 432       1.554 -11.290 -17.403  1.00  0.17           C  
ATOM   3300  O   LYS A 432       1.908 -12.489 -14.728  1.00  0.18           O  
ATOM   3301  CG  LYS A 432       1.444 -11.959 -18.765  1.00  0.15           C  
ATOM   3302  CD  LYS A 432       2.573 -11.528 -19.692  1.00  0.13           C  
ATOM   3303  CE  LYS A 432       2.461 -12.193 -21.058  1.00  0.15           C  
ATOM   3304  NZ  LYS A 432       3.547 -11.747 -21.981  1.00  0.11           N  
ATOM   3305  N   TYR A 433       0.107 -13.571 -14.833  1.00  0.19           N  
ATOM   3306  CA  TYR A 433       0.227 -14.879 -14.198  1.00  0.19           C  
ATOM   3307  C   TYR A 433       0.574 -15.952 -15.223  1.00  0.18           C  
ATOM   3308  CB  TYR A 433      -1.073 -15.247 -13.476  1.00  0.17           C  
ATOM   3309  O   TYR A 433      -0.184 -16.185 -16.167  1.00  0.18           O  
ATOM   3310  CG  TYR A 433      -1.040 -14.975 -11.991  1.00  0.16           C  
ATOM   3311  CD1 TYR A 433      -0.573 -15.937 -11.098  1.00  0.11           C  
ATOM   3312  CD2 TYR A 433      -1.475 -13.758 -11.479  1.00  0.11           C  
ATOM   3313  CE1 TYR A 433      -0.543 -15.692  -9.729  1.00  0.10           C  
ATOM   3314  CE2 TYR A 433      -1.450 -13.502 -10.112  1.00  0.11           C  
ATOM   3315  OH  TYR A 433      -0.954 -14.226  -7.892  1.00  0.09           O  
ATOM   3316  CZ  TYR A 433      -0.982 -14.474  -9.247  1.00  0.13           C  
ATOM   3317  N   ASN A 434       2.010 -16.069 -15.468  1.00  0.19           N  
ATOM   3318  CA  ASN A 434       2.595 -17.315 -15.950  1.00  0.19           C  
ATOM   3319  C   ASN A 434       2.714 -18.348 -14.833  1.00  0.19           C  
ATOM   3320  CB  ASN A 434       3.964 -17.057 -16.583  1.00  0.17           C  
ATOM   3321  O   ASN A 434       3.524 -18.188 -13.918  1.00  0.18           O  
ATOM   3322  CG  ASN A 434       4.292 -18.041 -17.688  1.00  0.16           C  
ATOM   3323  ND2 ASN A 434       5.258 -17.690 -18.528  1.00  0.13           N  
ATOM   3324  OD1 ASN A 434       3.681 -19.109 -17.787  1.00  0.11           O  
ATOM   3325  N   LYS A 435       1.657 -19.009 -14.347  1.00  0.21           N  
ATOM   3326  CA  LYS A 435       1.451 -20.271 -13.644  1.00  0.20           C  
ATOM   3327  C   LYS A 435       1.926 -21.453 -14.485  1.00  0.21           C  
ATOM   3328  CB  LYS A 435      -0.023 -20.448 -13.277  1.00  0.20           C  
ATOM   3329  O   LYS A 435       1.200 -21.930 -15.360  1.00  0.21           O  
ATOM   3330  CG  LYS A 435      -0.316 -20.277 -11.793  1.00  0.20           C  
ATOM   3331  CD  LYS A 435      -1.789 -20.508 -11.484  1.00  0.22           C  
ATOM   3332  CE  LYS A 435      -2.085 -20.333 -10.001  1.00  0.19           C  
ATOM   3333  NZ  LYS A 435      -3.537 -20.511  -9.700  1.00  0.17           N  
ATOM   3334  N   ASN A 436       3.183 -21.345 -14.920  1.00  0.19           N  
ATOM   3335  CA  ASN A 436       3.808 -22.594 -15.340  1.00  0.19           C  
ATOM   3336  C   ASN A 436       5.170 -22.352 -15.983  1.00  0.19           C  
ATOM   3337  CB  ASN A 436       2.894 -23.355 -16.303  1.00  0.17           C  
ATOM   3338  O   ASN A 436       5.250 -21.861 -17.111  1.00  0.19           O  
ATOM   3339  CG  ASN A 436       1.706 -23.987 -15.605  1.00  0.15           C  
ATOM   3340  ND2 ASN A 436       0.639 -24.234 -16.356  1.00  0.11           N  
ATOM   3341  OD1 ASN A 436       1.747 -24.251 -14.400  1.00  0.10           O  
ATOM   3342  N   SER A 437       6.250 -22.043 -15.242  1.00  0.21           N  
ATOM   3343  CA  SER A 437       7.611 -22.432 -15.595  1.00  0.20           C  
ATOM   3344  C   SER A 437       8.461 -22.661 -14.350  1.00  0.21           C  
ATOM   3345  CB  SER A 437       8.262 -21.366 -16.478  1.00  0.20           C  
ATOM   3346  O   SER A 437       8.540 -21.793 -13.477  1.00  0.21           O  
ATOM   3347  OG  SER A 437       8.220 -20.097 -15.847  1.00  0.13           O  
ATOM   3348  N   ARG A 438       8.700 -23.963 -13.876  1.00  0.21           N  
ATOM   3349  CA  ARG A 438       9.826 -24.749 -13.381  1.00  0.19           C  
ATOM   3350  C   ARG A 438      11.153 -24.158 -13.845  1.00  0.21           C  
ATOM   3351  CB  ARG A 438       9.711 -26.204 -13.841  1.00  0.20           C  
ATOM   3352  O   ARG A 438      11.471 -24.193 -15.036  1.00  0.21           O  
ATOM   3353  CG  ARG A 438       8.608 -26.985 -13.144  1.00  0.21           C  
ATOM   3354  CD  ARG A 438       8.631 -28.458 -13.528  1.00  0.22           C  
ATOM   3355  NE  ARG A 438       7.518 -29.188 -12.928  1.00  0.19           N  
ATOM   3356  NH1 ARG A 438       8.219 -31.266 -13.656  1.00  0.16           N  
ATOM   3357  NH2 ARG A 438       6.300 -31.068 -12.419  1.00  0.14           N  
ATOM   3358  CZ  ARG A 438       7.348 -30.505 -13.002  1.00  0.17           C  
ATOM   3359  N   SER A 439      11.815 -23.288 -12.962  1.00  0.20           N  
ATOM   3360  CA  SER A 439      13.227 -23.141 -12.620  1.00  0.20           C  
ATOM   3361  C   SER A 439      13.409 -22.255 -11.393  1.00  0.20           C  
ATOM   3362  CB  SER A 439      14.006 -22.560 -13.800  1.00  0.18           C  
ATOM   3363  O   SER A 439      12.953 -21.110 -11.375  1.00  0.19           O  
ATOM   3364  OG  SER A 439      13.296 -21.485 -14.391  1.00  0.10           O  
ATOM   3365  N   TYR A 440      13.369 -22.849 -10.120  1.00  0.20           N  
ATOM   3366  CA  TYR A 440      14.327 -22.492  -9.080  1.00  0.18           C  
ATOM   3367  C   TYR A 440      15.707 -22.239  -9.675  1.00  0.20           C  
ATOM   3368  CB  TYR A 440      14.408 -23.595  -8.022  1.00  0.19           C  
ATOM   3369  O   TYR A 440      16.426 -23.182 -10.014  1.00  0.20           O  
ATOM   3370  CG  TYR A 440      13.269 -23.572  -7.032  1.00  0.19           C  
ATOM   3371  CD1 TYR A 440      13.341 -22.798  -5.876  1.00  0.14           C  
ATOM   3372  CD2 TYR A 440      12.120 -24.324  -7.249  1.00  0.14           C  
ATOM   3373  CE1 TYR A 440      12.294 -22.775  -4.960  1.00  0.13           C  
ATOM   3374  CE2 TYR A 440      11.067 -24.309  -6.340  1.00  0.16           C  
ATOM   3375  OH  TYR A 440      10.124 -23.513  -4.297  1.00  0.10           O  
ATOM   3376  CZ  TYR A 440      11.163 -23.532  -5.200  1.00  0.15           C  
ATOM   3377  N   ASP A 441      15.795 -21.188 -10.583  1.00  0.19           N  
ATOM   3378  CA  ASP A 441      17.092 -20.659 -10.994  1.00  0.19           C  
ATOM   3379  C   ASP A 441      17.160 -19.148 -10.783  1.00  0.20           C  
ATOM   3380  CB  ASP A 441      17.369 -20.998 -12.460  1.00  0.18           C  
ATOM   3381  O   ASP A 441      16.583 -18.381 -11.557  1.00  0.19           O  
ATOM   3382  CG  ASP A 441      17.902 -22.407 -12.652  1.00  0.13           C  
ATOM   3383  OD1 ASP A 441      18.396 -23.011 -11.675  1.00  0.09           O  
ATOM   3384  OD2 ASP A 441      17.831 -22.917 -13.791  1.00  0.09           O  
ATOM   3385  N   GLY A 442      17.118 -18.637  -9.424  1.00  0.20           N  
ATOM   3386  CA  GLY A 442      17.853 -17.493  -8.908  1.00  0.18           C  
ATOM   3387  C   GLY A 442      17.366 -17.037  -7.545  1.00  0.20           C  
ATOM   3388  O   GLY A 442      16.178 -16.762  -7.364  1.00  0.20           O  
ATOM   3389  N   ILE A 443      17.777 -17.667  -6.509  1.00  0.21           N  
ATOM   3390  CA  ILE A 443      18.015 -17.788  -5.075  1.00  0.20           C  
ATOM   3391  C   ILE A 443      17.025 -18.780  -4.469  1.00  0.21           C  
ATOM   3392  CB  ILE A 443      17.904 -16.419  -4.367  1.00  0.19           C  
ATOM   3393  O   ILE A 443      15.822 -18.512  -4.416  1.00  0.20           O  
ATOM   3394  CG1 ILE A 443      18.847 -15.402  -5.020  1.00  0.09           C  
ATOM   3395  CG2 ILE A 443      18.201 -16.559  -2.871  1.00  0.08           C  
ATOM   3396  CD1 ILE A 443      18.733 -13.995  -4.447  1.00  0.08           C  
ATOM   3397  N   SER A 444      17.204 -20.177  -4.699  1.00  0.18           N  
ATOM   3398  CA  SER A 444      17.191 -21.197  -3.656  1.00  0.18           C  
ATOM   3399  C   SER A 444      17.338 -20.574  -2.272  1.00  0.18           C  
ATOM   3400  CB  SER A 444      18.309 -22.214  -3.887  1.00  0.15           C  
ATOM   3401  O   SER A 444      18.325 -19.888  -1.995  1.00  0.17           O  
ATOM   3402  OG  SER A 444      19.580 -21.617  -3.698  1.00  0.09           O  
ATOM   3403  N   TYR A 445      16.201 -19.969  -1.736  1.00  0.19           N  
ATOM   3404  CA  TYR A 445      16.036 -20.168  -0.300  1.00  0.19           C  
ATOM   3405  C   TYR A 445      16.449 -21.578   0.106  1.00  0.19           C  
ATOM   3406  CB  TYR A 445      14.584 -19.910   0.115  1.00  0.17           C  
ATOM   3407  O   TYR A 445      15.763 -22.550  -0.217  1.00  0.19           O  
ATOM   3408  CG  TYR A 445      14.313 -18.481   0.519  1.00  0.16           C  
ATOM   3409  CD1 TYR A 445      14.489 -18.064   1.837  1.00  0.10           C  
ATOM   3410  CD2 TYR A 445      13.881 -17.546  -0.415  1.00  0.11           C  
ATOM   3411  CE1 TYR A 445      14.239 -16.749   2.214  1.00  0.10           C  
ATOM   3412  CE2 TYR A 445      13.628 -16.228  -0.049  1.00  0.11           C  
ATOM   3413  OH  TYR A 445      13.560 -14.536   1.634  1.00  0.09           O  
ATOM   3414  CZ  TYR A 445      13.810 -15.840   1.266  1.00  0.10           C  
ATOM   3415  N   GLN A 446      17.733 -21.973  -0.032  1.00  0.15           N  
ATOM   3416  CA  GLN A 446      18.386 -22.924   0.861  1.00  0.17           C  
ATOM   3417  C   GLN A 446      18.587 -22.326   2.250  1.00  0.15           C  
ATOM   3418  CB  GLN A 446      19.730 -23.369   0.281  1.00  0.12           C  
ATOM   3419  O   GLN A 446      19.378 -21.396   2.423  1.00  0.15           O  
ATOM   3420  CG  GLN A 446      19.686 -24.732  -0.396  1.00  0.06           C  
ATOM   3421  CD  GLN A 446      21.063 -25.245  -0.773  1.00  0.07           C  
ATOM   3422  NE2 GLN A 446      21.128 -26.491  -1.229  1.00  0.08           N  
ATOM   3423  OE1 GLN A 446      22.061 -24.526  -0.657  1.00  0.10           O  
ATOM   3424  N   ARG A 447      17.615 -21.805   2.765  1.00  0.19           N  
ATOM   3425  CA  ARG A 447      17.930 -21.804   4.190  1.00  0.18           C  
ATOM   3426  C   ARG A 447      16.732 -21.345   5.015  1.00  0.19           C  
ATOM   3427  CB  ARG A 447      19.136 -20.906   4.475  1.00  0.18           C  
ATOM   3428  O   ARG A 447      16.345 -20.176   4.961  1.00  0.19           O  
ATOM   3429  CG  ARG A 447      20.347 -21.653   5.010  1.00  0.14           C  
ATOM   3430  CD  ARG A 447      21.506 -20.711   5.303  1.00  0.08           C  
ATOM   3431  NE  ARG A 447      22.705 -21.441   5.707  1.00  0.08           N  
ATOM   3432  NH1 ARG A 447      23.985 -19.551   6.067  1.00  0.08           N  
ATOM   3433  NH2 ARG A 447      24.882 -21.632   6.411  1.00  0.06           N  
ATOM   3434  CZ  ARG A 447      23.855 -20.873   6.061  1.00  0.09           C  
ATOM   3435  N   GLN A 448      15.593 -22.216   5.118  1.00  0.14           N  
ATOM   3436  CA  GLN A 448      15.090 -22.403   6.474  1.00  0.17           C  
ATOM   3437  C   GLN A 448      13.600 -22.730   6.468  1.00  0.14           C  
ATOM   3438  CB  GLN A 448      15.351 -21.156   7.321  1.00  0.13           C  
ATOM   3439  O   GLN A 448      12.780 -21.906   6.055  1.00  0.15           O  
ATOM   3440  CG  GLN A 448      16.761 -21.084   7.890  1.00  0.08           C  
ATOM   3441  CD  GLN A 448      16.939 -19.942   8.873  1.00  0.07           C  
ATOM   3442  NE2 GLN A 448      18.087 -19.907   9.541  1.00  0.09           N  
ATOM   3443  OE1 GLN A 448      16.052 -19.096   9.031  1.00  0.11           O  
ATOM   3444  N   THR A 449      13.159 -24.017   6.128  1.00  0.19           N  
ATOM   3445  CA  THR A 449      12.438 -25.254   6.405  1.00  0.19           C  
ATOM   3446  C   THR A 449      12.526 -26.209   5.218  1.00  0.20           C  
ATOM   3447  CB  THR A 449      10.960 -24.977   6.735  1.00  0.19           C  
ATOM   3448  O   THR A 449      12.248 -25.823   4.082  1.00  0.19           O  
ATOM   3449  CG2 THR A 449      10.805 -24.438   8.154  1.00  0.08           C  
ATOM   3450  OG1 THR A 449      10.442 -24.012   5.811  1.00  0.11           O  
ATOM   3451  N   GLY A 450      13.588 -26.838   5.383  1.00  0.12           N  
ATOM   3452  CA  GLY A 450      13.567 -28.247   5.022  1.00  0.16           C  
ATOM   3453  C   GLY A 450      13.326 -28.480   3.543  1.00  0.12           C  
ATOM   3454  O   GLY A 450      12.371 -27.948   2.972  1.00  0.12           O  
ATOM   3455  N   GLU A 451      14.476 -28.279   2.658  1.00  0.18           N  
ATOM   3456  CA  GLU A 451      14.639 -29.243   1.574  1.00  0.17           C  
ATOM   3457  C   GLU A 451      13.980 -28.748   0.290  1.00  0.18           C  
ATOM   3458  CB  GLU A 451      14.060 -30.603   1.972  1.00  0.16           C  
ATOM   3459  O   GLU A 451      12.756 -28.620   0.224  1.00  0.18           O  
ATOM   3460  CG  GLU A 451      15.090 -31.569   2.539  1.00  0.09           C  
ATOM   3461  CD  GLU A 451      14.507 -32.927   2.897  1.00  0.07           C  
ATOM   3462  OE1 GLU A 451      13.267 -33.088   2.843  1.00  0.10           O  
ATOM   3463  OE2 GLU A 451      15.297 -33.837   3.234  1.00  0.10           O  
ATOM   3464  N   LEU A 452      14.556 -27.664  -0.553  1.00  0.18           N  
ATOM   3465  CA  LEU A 452      14.721 -27.864  -1.989  1.00  0.18           C  
ATOM   3466  C   LEU A 452      15.854 -26.999  -2.532  1.00  0.17           C  
ATOM   3467  CB  LEU A 452      13.419 -27.543  -2.728  1.00  0.15           C  
ATOM   3468  O   LEU A 452      15.781 -25.769  -2.480  1.00  0.16           O  
ATOM   3469  CG  LEU A 452      12.660 -28.735  -3.314  1.00  0.10           C  
ATOM   3470  CD1 LEU A 452      11.184 -28.658  -2.941  1.00  0.08           C  
ATOM   3471  CD2 LEU A 452      12.833 -28.787  -4.828  1.00  0.09           C  
ATOM   3472  N   LEU A 453      17.095 -27.349  -2.603  1.00  0.17           N  
ATOM   3473  CA  LEU A 453      18.134 -27.938  -3.441  1.00  0.17           C  
ATOM   3474  C   LEU A 453      17.605 -28.222  -4.843  1.00  0.17           C  
ATOM   3475  CB  LEU A 453      18.664 -29.228  -2.812  1.00  0.15           C  
ATOM   3476  O   LEU A 453      16.753 -29.095  -5.024  1.00  0.16           O  
ATOM   3477  CG  LEU A 453      19.585 -29.064  -1.601  1.00  0.10           C  
ATOM   3478  CD1 LEU A 453      19.753 -30.396  -0.878  1.00  0.09           C  
ATOM   3479  CD2 LEU A 453      20.939 -28.508  -2.031  1.00  0.10           C  
ATOM   3480  N   SER A 454      17.547 -27.125  -6.047  1.00  0.18           N  
ATOM   3481  CA  SER A 454      18.089 -27.363  -7.381  1.00  0.19           C  
ATOM   3482  C   SER A 454      19.270 -26.442  -7.669  1.00  0.17           C  
ATOM   3483  CB  SER A 454      17.007 -27.167  -8.443  1.00  0.16           C  
ATOM   3484  O   SER A 454      19.132 -25.218  -7.633  1.00  0.17           O  
ATOM   3485  OG  SER A 454      16.804 -25.789  -8.705  1.00  0.10           O  
ATOM   3486  N   SER A 455      20.521 -26.712  -7.365  1.00  0.17           N  
ATOM   3487  CA  SER A 455      21.765 -27.001  -8.071  1.00  0.17           C  
ATOM   3488  C   SER A 455      21.496 -27.442  -9.506  1.00  0.16           C  
ATOM   3489  CB  SER A 455      22.558 -28.083  -7.337  1.00  0.15           C  
ATOM   3490  O   SER A 455      20.816 -28.444  -9.737  1.00  0.17           O  
ATOM   3491  OG  SER A 455      21.867 -29.320  -7.366  1.00  0.10           O  
ATOM   3492  N   GLU A 456      21.445 -26.402 -10.467  1.00  0.18           N  
ATOM   3493  CA  GLU A 456      22.096 -26.533 -11.767  1.00  0.19           C  
ATOM   3494  C   GLU A 456      21.723 -25.375 -12.690  1.00  0.18           C  
ATOM   3495  CB  GLU A 456      21.727 -27.867 -12.422  1.00  0.17           C  
ATOM   3496  O   GLU A 456      20.540 -25.116 -12.922  1.00  0.18           O  
ATOM   3497  CG  GLU A 456      22.470 -29.062 -11.841  1.00  0.10           C  
ATOM   3498  CD  GLU A 456      22.236 -30.348 -12.618  1.00  0.07           C  
ATOM   3499  OE1 GLU A 456      21.379 -30.358 -13.531  1.00  0.10           O  
ATOM   3500  OE2 GLU A 456      22.914 -31.353 -12.310  1.00  0.10           O  
ATOM   3501  N   SER A 457      22.700 -24.368 -13.021  1.00  0.15           N  
ATOM   3502  CA  SER A 457      23.575 -24.193 -14.176  1.00  0.17           C  
ATOM   3503  C   SER A 457      22.771 -23.927 -15.444  1.00  0.15           C  
ATOM   3504  CB  SER A 457      24.458 -25.427 -14.371  1.00  0.13           C  
ATOM   3505  O   SER A 457      22.028 -24.795 -15.907  1.00  0.15           O  
ATOM   3506  OG  SER A 457      23.726 -26.478 -14.978  1.00  0.10           O  
ATOM   3507  N   SER A 458      22.442 -22.539 -15.870  1.00  0.15           N  
ATOM   3508  CA  SER A 458      22.765 -22.134 -17.235  1.00  0.19           C  
ATOM   3509  C   SER A 458      22.264 -20.724 -17.527  1.00  0.15           C  
ATOM   3510  CB  SER A 458      22.165 -23.117 -18.242  1.00  0.14           C  
ATOM   3511  O   SER A 458      21.090 -20.419 -17.306  1.00  0.16           O  
ATOM   3512  OG  SER A 458      20.756 -23.181 -18.103  1.00  0.09           O  
ATOM   3513  N   SER A 459      23.211 -19.627 -17.575  1.00  0.14           N  
ATOM   3514  CA  SER A 459      23.821 -18.746 -18.566  1.00  0.17           C  
ATOM   3515  C   SER A 459      22.836 -17.683 -19.042  1.00  0.13           C  
ATOM   3516  CB  SER A 459      24.329 -19.553 -19.761  1.00  0.13           C  
ATOM   3517  O   SER A 459      21.830 -18.002 -19.677  1.00  0.14           O  
ATOM   3518  OG  SER A 459      23.256 -20.199 -20.425  1.00  0.10           O  
ATOM   3519  N   LEU A 460      22.721 -16.428 -18.289  1.00  0.16           N  
ATOM   3520  CA  LEU A 460      22.753 -15.112 -18.917  1.00  0.18           C  
ATOM   3521  C   LEU A 460      23.298 -14.063 -17.953  1.00  0.15           C  
ATOM   3522  CB  LEU A 460      21.354 -14.709 -19.389  1.00  0.15           C  
ATOM   3523  O   LEU A 460      22.752 -13.871 -16.864  1.00  0.16           O  
ATOM   3524  CG  LEU A 460      20.925 -15.232 -20.762  1.00  0.11           C  
ATOM   3525  CD1 LEU A 460      19.409 -15.387 -20.820  1.00  0.09           C  
ATOM   3526  CD2 LEU A 460      21.415 -14.300 -21.865  1.00  0.09           C  
ATOM   3527  N   ASN A 461      24.405 -13.552 -17.978  1.00  0.12           N  
ATOM   3528  CA  ASN A 461      25.397 -12.563 -18.387  1.00  0.17           C  
ATOM   3529  C   ASN A 461      24.869 -11.141 -18.228  1.00  0.12           C  
ATOM   3530  CB  ASN A 461      25.835 -12.808 -19.833  1.00  0.11           C  
ATOM   3531  O   ASN A 461      23.837 -10.789 -18.801  1.00  0.13           O  
ATOM   3532  CG  ASN A 461      26.912 -13.869 -19.945  1.00  0.07           C  
ATOM   3533  ND2 ASN A 461      26.991 -14.514 -21.103  1.00  0.11           N  
ATOM   3534  OD1 ASN A 461      27.667 -14.108 -18.998  1.00  0.09           O  
ATOM   3535  N   ALA A 462      25.107 -10.253 -17.013  1.00  0.16           N  
ATOM   3536  CA  ALA A 462      25.888  -9.026 -16.875  1.00  0.17           C  
ATOM   3537  C   ALA A 462      24.989  -7.794 -16.941  1.00  0.16           C  
ATOM   3538  CB  ALA A 462      26.963  -8.955 -17.957  1.00  0.14           C  
ATOM   3539  O   ALA A 462      24.248  -7.610 -17.910  1.00  0.16           O  
ATOM   3540  N   ALA A 463      24.665  -6.920 -15.771  1.00  0.18           N  
ATOM   3541  CA  ALA A 463      24.888  -5.511 -15.455  1.00  0.17           C  
ATOM   3542  C   ALA A 463      24.221  -5.132 -14.136  1.00  0.18           C  
ATOM   3543  CB  ALA A 463      24.368  -4.625 -16.585  1.00  0.16           C  
ATOM   3544  O   ALA A 463      23.028  -5.378 -13.943  1.00  0.17           O  
ATOM   3545  N   THR A 464      24.925  -4.798 -13.013  1.00  0.18           N  
ATOM   3546  CA  THR A 464      25.290  -3.866 -11.951  1.00  0.16           C  
ATOM   3547  C   THR A 464      24.479  -2.578 -12.061  1.00  0.18           C  
ATOM   3548  CB  THR A 464      26.793  -3.535 -11.991  1.00  0.16           C  
ATOM   3549  O   THR A 464      24.579  -1.858 -13.057  1.00  0.18           O  
ATOM   3550  CG2 THR A 464      27.369  -3.419 -10.584  1.00  0.09           C  
ATOM   3551  OG1 THR A 464      27.487  -4.572 -12.695  1.00  0.12           O  
ATOM   3552  N   VAL A 465      23.295  -2.499 -11.455  1.00  0.19           N  
ATOM   3553  CA  VAL A 465      22.415  -1.489 -10.877  1.00  0.18           C  
ATOM   3554  C   VAL A 465      21.104  -2.137 -10.436  1.00  0.20           C  
ATOM   3555  CB  VAL A 465      22.134  -0.343 -11.874  1.00  0.18           C  
ATOM   3556  O   VAL A 465      20.456  -2.836 -11.219  1.00  0.19           O  
ATOM   3557  CG1 VAL A 465      21.360   0.786 -11.196  1.00  0.09           C  
ATOM   3558  CG2 VAL A 465      23.442   0.182 -12.465  1.00  0.08           C  
ATOM   3559  N   TYR A 466      21.161  -2.405  -9.030  1.00  0.22           N  
ATOM   3560  CA  TYR A 466      20.361  -3.205  -8.110  1.00  0.20           C  
ATOM   3561  C   TYR A 466      19.785  -4.430  -8.810  1.00  0.22           C  
ATOM   3562  CB  TYR A 466      19.228  -2.365  -7.512  1.00  0.21           C  
ATOM   3563  O   TYR A 466      19.016  -4.303  -9.766  1.00  0.22           O  
ATOM   3564  CG  TYR A 466      19.703  -1.296  -6.559  1.00  0.20           C  
ATOM   3565  CD1 TYR A 466      19.921  -1.581  -5.213  1.00  0.11           C  
ATOM   3566  CD2 TYR A 466      19.933   0.002  -7.002  1.00  0.11           C  
ATOM   3567  CE1 TYR A 466      20.356  -0.598  -4.331  1.00  0.09           C  
ATOM   3568  CE2 TYR A 466      20.369   0.993  -6.128  1.00  0.10           C  
ATOM   3569  OH  TYR A 466      21.009   1.661  -3.928  1.00  0.08           O  
ATOM   3570  CZ  TYR A 466      20.578   0.684  -4.797  1.00  0.09           C  
ATOM   3571  N   HIS A 467      20.777  -5.398  -9.416  1.00  0.22           N  
ATOM   3572  CA  HIS A 467      20.503  -6.762  -9.854  1.00  0.21           C  
ATOM   3573  C   HIS A 467      19.014  -7.079  -9.768  1.00  0.22           C  
ATOM   3574  CB  HIS A 467      21.302  -7.763  -9.018  1.00  0.21           C  
ATOM   3575  O   HIS A 467      18.447  -7.125  -8.675  1.00  0.22           O  
ATOM   3576  CG  HIS A 467      22.521  -8.285  -9.711  1.00  0.20           C  
ATOM   3577  CD2 HIS A 467      23.833  -8.008  -9.530  1.00  0.08           C  
ATOM   3578  ND1 HIS A 467      22.458  -9.211 -10.730  1.00  0.11           N  
ATOM   3579  CE1 HIS A 467      23.684  -9.481 -11.147  1.00  0.08           C  
ATOM   3580  NE2 HIS A 467      24.537  -8.764 -10.436  1.00  0.08           N  
ATOM   3581  N   LEU A 468      18.049  -6.441 -10.781  1.00  0.21           N  
ATOM   3582  CA  LEU A 468      17.169  -7.064 -11.764  1.00  0.19           C  
ATOM   3583  C   LEU A 468      17.589  -8.505 -12.033  1.00  0.21           C  
ATOM   3584  CB  LEU A 468      17.174  -6.266 -13.070  1.00  0.20           C  
ATOM   3585  O   LEU A 468      18.626  -8.748 -12.655  1.00  0.20           O  
ATOM   3586  CG  LEU A 468      16.524  -4.882 -13.022  1.00  0.19           C  
ATOM   3587  CD1 LEU A 468      16.931  -4.062 -14.242  1.00  0.15           C  
ATOM   3588  CD2 LEU A 468      15.007  -5.006 -12.936  1.00  0.15           C  
ATOM   3589  N   ASP A 469      17.638  -9.441 -10.809  1.00  0.21           N  
ATOM   3590  CA  ASP A 469      17.725 -10.859 -11.144  1.00  0.20           C  
ATOM   3591  C   ASP A 469      17.134 -11.134 -12.525  1.00  0.21           C  
ATOM   3592  CB  ASP A 469      17.012 -11.705 -10.088  1.00  0.20           C  
ATOM   3593  O   ASP A 469      15.958 -10.857 -12.769  1.00  0.20           O  
ATOM   3594  CG  ASP A 469      17.823 -12.910  -9.646  1.00  0.18           C  
ATOM   3595  OD1 ASP A 469      18.757 -13.316 -10.371  1.00  0.10           O  
ATOM   3596  OD2 ASP A 469      17.525 -13.460  -8.564  1.00  0.11           O  
ATOM   3597  N   LYS A 470      17.752 -10.871 -13.679  1.00  0.20           N  
ATOM   3598  CA  LYS A 470      17.609 -11.472 -15.002  1.00  0.19           C  
ATOM   3599  C   LYS A 470      16.944 -12.842 -14.915  1.00  0.21           C  
ATOM   3600  CB  LYS A 470      18.971 -11.593 -15.687  1.00  0.19           C  
ATOM   3601  O   LYS A 470      16.402 -13.339 -15.904  1.00  0.20           O  
ATOM   3602  CG  LYS A 470      19.393 -10.347 -16.452  1.00  0.15           C  
ATOM   3603  CD  LYS A 470      20.686 -10.576 -17.224  1.00  0.08           C  
ATOM   3604  CE  LYS A 470      21.095  -9.338 -18.010  1.00  0.09           C  
ATOM   3605  NZ  LYS A 470      22.371  -9.552 -18.756  1.00  0.08           N  
ATOM   3606  N   ASP A 471      16.625 -13.334 -13.689  1.00  0.22           N  
ATOM   3607  CA  ASP A 471      15.928 -14.598 -13.471  1.00  0.20           C  
ATOM   3608  C   ASP A 471      15.037 -14.527 -12.232  1.00  0.22           C  
ATOM   3609  CB  ASP A 471      16.929 -15.746 -13.334  1.00  0.21           C  
ATOM   3610  O   ASP A 471      15.257 -15.255 -11.261  1.00  0.21           O  
ATOM   3611  CG  ASP A 471      17.621 -16.089 -14.641  1.00  0.19           C  
ATOM   3612  OD1 ASP A 471      16.996 -15.954 -15.715  1.00  0.09           O  
ATOM   3613  OD2 ASP A 471      18.800 -16.501 -14.597  1.00  0.09           O  
ATOM   3614  N   ALA A 472      14.397 -13.187 -11.887  1.00  0.22           N  
ATOM   3615  CA  ALA A 472      13.038 -13.070 -11.364  1.00  0.20           C  
ATOM   3616  C   ALA A 472      12.007 -13.410 -12.436  1.00  0.22           C  
ATOM   3617  CB  ALA A 472      12.795 -11.663 -10.823  1.00  0.20           C  
ATOM   3618  O   ALA A 472      11.978 -12.785 -13.499  1.00  0.21           O  
ATOM   3619  N   VAL A 473      12.006 -14.605 -12.900  1.00  0.21           N  
ATOM   3620  CA  VAL A 473      10.832 -14.907 -13.712  1.00  0.19           C  
ATOM   3621  C   VAL A 473       9.916 -13.687 -13.770  1.00  0.21           C  
ATOM   3622  CB  VAL A 473      10.061 -16.128 -13.163  1.00  0.19           C  
ATOM   3623  O   VAL A 473       9.427 -13.220 -12.739  1.00  0.20           O  
ATOM   3624  CG1 VAL A 473       8.930 -16.523 -14.111  1.00  0.10           C  
ATOM   3625  CG2 VAL A 473      11.011 -17.303 -12.941  1.00  0.09           C  
ATOM   3626  N   TYR A 474      10.362 -12.534 -14.544  1.00  0.20           N  
ATOM   3627  CA  TYR A 474       9.284 -11.753 -15.140  1.00  0.20           C  
ATOM   3628  C   TYR A 474       7.925 -12.359 -14.810  1.00  0.20           C  
ATOM   3629  CB  TYR A 474       9.461 -11.665 -16.659  1.00  0.19           C  
ATOM   3630  O   TYR A 474       7.553 -13.399 -15.357  1.00  0.19           O  
ATOM   3631  CG  TYR A 474      10.457 -10.618 -17.094  1.00  0.16           C  
ATOM   3632  CD1 TYR A 474      10.074  -9.288 -17.254  1.00  0.11           C  
ATOM   3633  CD2 TYR A 474      11.782 -10.955 -17.348  1.00  0.11           C  
ATOM   3634  CE1 TYR A 474      10.988  -8.319 -17.656  1.00  0.10           C  
ATOM   3635  CE2 TYR A 474      12.705  -9.995 -17.751  1.00  0.11           C  
ATOM   3636  OH  TYR A 474      13.208  -7.728 -18.301  1.00  0.09           O  
ATOM   3637  CZ  TYR A 474      12.299  -8.682 -17.902  1.00  0.11           C  
ATOM   3638  N   ARG A 475       7.761 -12.959 -13.494  1.00  0.21           N  
ATOM   3639  CA  ARG A 475       6.691 -13.693 -12.825  1.00  0.19           C  
ATOM   3640  C   ARG A 475       5.639 -12.741 -12.268  1.00  0.21           C  
ATOM   3641  CB  ARG A 475       7.258 -14.564 -11.702  1.00  0.19           C  
ATOM   3642  O   ARG A 475       5.948 -11.879 -11.442  1.00  0.20           O  
ATOM   3643  CG  ARG A 475       7.914 -15.846 -12.188  1.00  0.18           C  
ATOM   3644  CD  ARG A 475       8.368 -16.722 -11.029  1.00  0.15           C  
ATOM   3645  NE  ARG A 475       9.140 -17.872 -11.492  1.00  0.12           N  
ATOM   3646  NH1 ARG A 475       9.165 -18.941  -9.444  1.00  0.11           N  
ATOM   3647  NH2 ARG A 475      10.202 -19.894 -11.252  1.00  0.11           N  
ATOM   3648  CZ  ARG A 475       9.501 -18.900 -10.728  1.00  0.13           C  
ATOM   3649  N   ASP A 476       4.725 -11.996 -13.184  1.00  0.20           N  
ATOM   3650  CA  ASP A 476       3.292 -11.719 -13.151  1.00  0.20           C  
ATOM   3651  C   ASP A 476       2.772 -11.684 -11.715  1.00  0.20           C  
ATOM   3652  CB  ASP A 476       2.524 -12.765 -13.962  1.00  0.18           C  
ATOM   3653  O   ASP A 476       2.515 -12.731 -11.117  1.00  0.19           O  
ATOM   3654  CG  ASP A 476       2.463 -12.438 -15.444  1.00  0.16           C  
ATOM   3655  OD1 ASP A 476       2.743 -11.281 -15.825  1.00  0.11           O  
ATOM   3656  OD2 ASP A 476       2.129 -13.345 -16.237  1.00  0.12           O  
ATOM   3657  N   GLY A 477       3.540 -11.020 -10.758  1.00  0.22           N  
ATOM   3658  CA  GLY A 477       3.077 -10.658  -9.428  1.00  0.20           C  
ATOM   3659  C   GLY A 477       3.263  -9.186  -9.111  1.00  0.22           C  
ATOM   3660  O   GLY A 477       3.268  -8.793  -7.943  1.00  0.21           O  
ATOM   3661  N   TRP A 478       3.281  -8.184 -10.090  1.00  0.06           N  
ATOM   3662  CA  TRP A 478       3.577  -6.779  -9.830  1.00  0.19           C  
ATOM   3663  C   TRP A 478       2.484  -5.879 -10.394  1.00  0.13           C  
ATOM   3664  CB  TRP A 478       4.932  -6.396 -10.432  1.00  0.05           C  
ATOM   3665  O   TRP A 478       2.773  -4.894 -11.078  1.00  0.12           O  
ATOM   3666  CG  TRP A 478       6.088  -7.171  -9.873  1.00  0.05           C  
ATOM   3667  CD1 TRP A 478       6.358  -8.498 -10.061  1.00  0.07           C  
ATOM   3668  CD2 TRP A 478       7.127  -6.665  -9.029  1.00  0.07           C  
ATOM   3669  CE2 TRP A 478       7.995  -7.742  -8.745  1.00  0.07           C  
ATOM   3670  CE3 TRP A 478       7.409  -5.404  -8.487  1.00  0.17           C  
ATOM   3671  NE1 TRP A 478       7.504  -8.847  -9.385  1.00  0.17           N  
ATOM   3672  CH2 TRP A 478       9.380  -6.351  -7.421  1.00  0.13           C  
ATOM   3673  CZ2 TRP A 478       9.128  -7.595  -7.940  1.00  0.15           C  
ATOM   3674  CZ3 TRP A 478       8.536  -5.260  -7.686  1.00  0.14           C  
ATOM   3675  N   LYS A 479       1.243  -6.408 -10.151  1.00  0.22           N  
ATOM   3676  CA  LYS A 479       0.087  -5.536 -10.334  1.00  0.20           C  
ATOM   3677  C   LYS A 479      -0.965  -5.784  -9.256  1.00  0.22           C  
ATOM   3678  CB  LYS A 479      -0.526  -5.741 -11.721  1.00  0.21           C  
ATOM   3679  O   LYS A 479      -1.845  -6.630  -9.424  1.00  0.21           O  
ATOM   3680  CG  LYS A 479       0.388  -5.334 -12.867  1.00  0.20           C  
ATOM   3681  CD  LYS A 479      -0.338  -5.387 -14.206  1.00  0.19           C  
ATOM   3682  CE  LYS A 479       0.592  -5.040 -15.361  1.00  0.16           C  
ATOM   3683  NZ  LYS A 479      -0.116  -5.086 -16.675  1.00  0.12           N  
ATOM   3684  N   THR A 480      -0.576  -5.872  -7.923  1.00  0.21           N  
ATOM   3685  CA  THR A 480      -1.383  -5.856  -6.708  1.00  0.21           C  
ATOM   3686  C   THR A 480      -0.593  -5.269  -5.542  1.00  0.21           C  
ATOM   3687  CB  THR A 480      -1.870  -7.270  -6.342  1.00  0.19           C  
ATOM   3688  O   THR A 480       0.566  -5.630  -5.326  1.00  0.20           O  
ATOM   3689  CG2 THR A 480      -3.123  -7.641  -7.128  1.00  0.10           C  
ATOM   3690  OG1 THR A 480      -0.836  -8.216  -6.638  1.00  0.14           O  
ATOM   3691  N   ALA A 481      -0.526  -3.765  -5.183  1.00  0.21           N  
ATOM   3692  CA  ALA A 481      -0.144  -3.215  -3.885  1.00  0.21           C  
ATOM   3693  C   ALA A 481      -0.115  -4.303  -2.815  1.00  0.21           C  
ATOM   3694  CB  ALA A 481      -1.101  -2.097  -3.477  1.00  0.19           C  
ATOM   3695  O   ALA A 481      -1.138  -4.930  -2.531  1.00  0.20           O  
ATOM   3696  N   HIS A 482       1.029  -5.185  -2.647  1.00  0.21           N  
ATOM   3697  CA  HIS A 482       1.456  -6.106  -1.600  1.00  0.22           C  
ATOM   3698  C   HIS A 482       1.696  -5.373  -0.284  1.00  0.21           C  
ATOM   3699  CB  HIS A 482       2.724  -6.850  -2.025  1.00  0.19           C  
ATOM   3700  O   HIS A 482       2.421  -4.376  -0.248  1.00  0.20           O  
ATOM   3701  CG  HIS A 482       2.509  -7.803  -3.157  1.00  0.16           C  
ATOM   3702  CD2 HIS A 482       2.307  -7.584  -4.478  1.00  0.11           C  
ATOM   3703  ND1 HIS A 482       2.482  -9.170  -2.984  1.00  0.14           N  
ATOM   3704  CE1 HIS A 482       2.274  -9.752  -4.154  1.00  0.10           C  
ATOM   3705  NE2 HIS A 482       2.164  -8.811  -5.076  1.00  0.13           N  
ATOM   3706  N   ILE A 483       0.918  -5.241   0.726  1.00  0.22           N  
ATOM   3707  CA  ILE A 483       1.366  -5.185   2.113  1.00  0.22           C  
ATOM   3708  C   ILE A 483       2.017  -6.511   2.499  1.00  0.22           C  
ATOM   3709  CB  ILE A 483       0.199  -4.862   3.072  1.00  0.21           C  
ATOM   3710  O   ILE A 483       1.347  -7.545   2.556  1.00  0.22           O  
ATOM   3711  CG1 ILE A 483      -0.464  -3.537   2.678  1.00  0.18           C  
ATOM   3712  CG2 ILE A 483       0.687  -4.820   4.523  1.00  0.20           C  
ATOM   3713  CD1 ILE A 483      -1.699  -3.194   3.500  1.00  0.19           C  
ATOM   3714  N   THR A 484       3.343  -6.765   2.321  1.00  0.22           N  
ATOM   3715  CA  THR A 484       4.169  -7.847   2.844  1.00  0.23           C  
ATOM   3716  C   THR A 484       4.435  -7.653   4.334  1.00  0.22           C  
ATOM   3717  CB  THR A 484       5.508  -7.942   2.089  1.00  0.21           C  
ATOM   3718  O   THR A 484       5.033  -6.654   4.739  1.00  0.21           O  
ATOM   3719  CG2 THR A 484       6.281  -9.192   2.496  1.00  0.18           C  
ATOM   3720  OG1 THR A 484       5.253  -7.988   0.680  1.00  0.16           O  
ATOM   3721  N   ILE A 485       3.758  -8.301   5.356  1.00  0.23           N  
ATOM   3722  CA  ILE A 485       4.039  -8.526   6.769  1.00  0.23           C  
ATOM   3723  C   ILE A 485       5.049  -9.662   6.920  1.00  0.23           C  
ATOM   3724  CB  ILE A 485       2.750  -8.848   7.558  1.00  0.22           C  
ATOM   3725  O   ILE A 485       4.748 -10.815   6.603  1.00  0.22           O  
ATOM   3726  CG1 ILE A 485       1.690  -7.768   7.311  1.00  0.23           C  
ATOM   3727  CG2 ILE A 485       3.051  -8.988   9.053  1.00  0.22           C  
ATOM   3728  CD1 ILE A 485       0.354  -8.046   7.986  1.00  0.21           C  
ATOM   3729  N   GLN A 486       6.259  -9.326   6.968  1.00  0.22           N  
ATOM   3730  CA  GLN A 486       7.423 -10.174   7.198  1.00  0.21           C  
ATOM   3731  C   GLN A 486       7.795 -10.208   8.678  1.00  0.22           C  
ATOM   3732  CB  GLN A 486       8.613  -9.691   6.369  1.00  0.21           C  
ATOM   3733  O   GLN A 486       7.694  -9.194   9.372  1.00  0.21           O  
ATOM   3734  CG  GLN A 486       8.703 -10.332   4.990  1.00  0.20           C  
ATOM   3735  CD  GLN A 486       9.969  -9.949   4.246  1.00  0.20           C  
ATOM   3736  NE2 GLN A 486      10.186 -10.565   3.089  1.00  0.19           N  
ATOM   3737  OE1 GLN A 486      10.746  -9.107   4.708  1.00  0.32           O  
ATOM   3738  N   ASN A 487       8.177 -11.424   9.249  1.00  0.22           N  
ATOM   3739  CA  ASN A 487       8.745 -11.964  10.480  1.00  0.21           C  
ATOM   3740  C   ASN A 487       8.237 -11.212  11.707  1.00  0.22           C  
ATOM   3741  CB  ASN A 487      10.273 -11.925  10.428  1.00  0.20           C  
ATOM   3742  O   ASN A 487       8.368  -9.989  11.790  1.00  0.21           O  
ATOM   3743  CG  ASN A 487      10.852 -12.962   9.485  1.00  0.20           C  
ATOM   3744  ND2 ASN A 487      12.073 -12.726   9.021  1.00  0.15           N  
ATOM   3745  OD1 ASN A 487      10.206 -13.966   9.175  1.00  0.20           O  
ATOM   3746  N   ASP A 488       7.348 -11.770  12.593  1.00  0.21           N  
ATOM   3747  CA  ASP A 488       6.821 -11.449  13.916  1.00  0.21           C  
ATOM   3748  C   ASP A 488       6.142 -10.082  13.919  1.00  0.21           C  
ATOM   3749  CB  ASP A 488       7.937 -11.485  14.961  1.00  0.20           C  
ATOM   3750  O   ASP A 488       6.242  -9.335  14.895  1.00  0.20           O  
ATOM   3751  CG  ASP A 488       8.625 -12.836  15.048  1.00  0.19           C  
ATOM   3752  OD1 ASP A 488       7.962 -13.873  14.833  1.00  0.20           O  
ATOM   3753  OD2 ASP A 488       9.841 -12.863  15.337  1.00  0.15           O  
ATOM   3754  N   ALA A 489       5.719  -9.436  12.642  1.00  0.22           N  
ATOM   3755  CA  ALA A 489       4.830  -8.277  12.676  1.00  0.22           C  
ATOM   3756  C   ALA A 489       3.428  -8.675  13.128  1.00  0.22           C  
ATOM   3757  CB  ALA A 489       4.774  -7.609  11.305  1.00  0.21           C  
ATOM   3758  O   ALA A 489       2.851  -9.635  12.613  1.00  0.21           O  
ATOM   3759  N   ILE A 490       3.024  -8.515  14.273  1.00  0.22           N  
ATOM   3760  CA  ILE A 490       1.619  -8.401  14.649  1.00  0.22           C  
ATOM   3761  C   ILE A 490       0.978  -7.234  13.903  1.00  0.22           C  
ATOM   3762  CB  ILE A 490       1.456  -8.217  16.175  1.00  0.21           C  
ATOM   3763  O   ILE A 490       1.324  -6.074  14.137  1.00  0.21           O  
ATOM   3764  CG1 ILE A 490       2.117  -9.378  16.927  1.00  0.14           C  
ATOM   3765  CG2 ILE A 490      -0.024  -8.094  16.548  1.00  0.18           C  
ATOM   3766  CD1 ILE A 490       2.093  -9.228  18.442  1.00  0.18           C  
ATOM   3767  N   LEU A 491       0.386  -7.217  12.736  1.00  0.25           N  
ATOM   3768  CA  LEU A 491      -0.650  -6.414  12.096  1.00  0.24           C  
ATOM   3769  C   LEU A 491      -1.997  -6.618  12.782  1.00  0.25           C  
ATOM   3770  CB  LEU A 491      -0.762  -6.769  10.611  1.00  0.23           C  
ATOM   3771  O   LEU A 491      -2.550  -7.720  12.758  1.00  0.24           O  
ATOM   3772  CG  LEU A 491      -1.678  -5.880   9.769  1.00  0.23           C  
ATOM   3773  CD1 LEU A 491      -1.003  -4.543   9.482  1.00  0.22           C  
ATOM   3774  CD2 LEU A 491      -2.059  -6.583   8.470  1.00  0.24           C  
ATOM   3775  N   GLN A 492      -2.250  -5.765  13.654  1.00  0.21           N  
ATOM   3776  CA  GLN A 492      -3.651  -5.502  13.970  1.00  0.21           C  
ATOM   3777  C   GLN A 492      -4.267  -4.532  12.965  1.00  0.20           C  
ATOM   3778  CB  GLN A 492      -3.787  -4.946  15.388  1.00  0.19           C  
ATOM   3779  O   GLN A 492      -3.925  -3.348  12.947  1.00  0.20           O  
ATOM   3780  CG  GLN A 492      -4.441  -5.911  16.367  1.00  0.17           C  
ATOM   3781  CD  GLN A 492      -4.572  -5.332  17.763  1.00  0.15           C  
ATOM   3782  NE2 GLN A 492      -5.123  -6.118  18.682  1.00  0.13           N  
ATOM   3783  OE1 GLN A 492      -4.180  -4.188  18.015  1.00  0.18           O  
ATOM   3784  N   ILE A 493      -4.804  -5.004  11.800  1.00  0.23           N  
ATOM   3785  CA  ILE A 493      -5.736  -4.295  10.930  1.00  0.22           C  
ATOM   3786  C   ILE A 493      -7.136  -4.327  11.540  1.00  0.23           C  
ATOM   3787  CB  ILE A 493      -5.756  -4.901   9.509  1.00  0.21           C  
ATOM   3788  O   ILE A 493      -7.783  -5.377  11.571  1.00  0.22           O  
ATOM   3789  CG1 ILE A 493      -4.344  -4.914   8.914  1.00  0.21           C  
ATOM   3790  CG2 ILE A 493      -6.724  -4.131   8.607  1.00  0.21           C  
ATOM   3791  CD1 ILE A 493      -4.258  -5.558   7.537  1.00  0.20           C  
ATOM   3792  N   VAL A 494      -7.300  -3.454  12.320  1.00  0.21           N  
ATOM   3793  CA  VAL A 494      -8.624  -3.225  12.889  1.00  0.20           C  
ATOM   3794  C   VAL A 494      -9.333  -2.113  12.118  1.00  0.21           C  
ATOM   3795  CB  VAL A 494      -8.542  -2.865  14.389  1.00  0.20           C  
ATOM   3796  O   VAL A 494      -8.851  -0.979  12.068  1.00  0.20           O  
ATOM   3797  CG1 VAL A 494      -9.940  -2.779  15.001  1.00  0.13           C  
ATOM   3798  CG2 VAL A 494      -7.690  -3.888  15.137  1.00  0.16           C  
ATOM   3799  N   SER A 495     -10.382  -2.300  11.423  1.00  0.21           N  
ATOM   3800  CA  SER A 495     -11.284  -1.469  10.632  1.00  0.21           C  
ATOM   3801  C   SER A 495     -10.626  -1.022   9.331  1.00  0.21           C  
ATOM   3802  CB  SER A 495     -11.730  -0.246  11.434  1.00  0.19           C  
ATOM   3803  O   SER A 495     -10.493   0.177   9.077  1.00  0.19           O  
ATOM   3804  OG  SER A 495     -12.506  -0.635  12.555  1.00  0.14           O  
ATOM   3805  N   VAL A 496      -9.838  -1.974   8.508  1.00  0.23           N  
ATOM   3806  CA  VAL A 496      -9.236  -1.759   7.196  1.00  0.23           C  
ATOM   3807  C   VAL A 496     -10.121  -2.375   6.114  1.00  0.23           C  
ATOM   3808  CB  VAL A 496      -7.812  -2.352   7.120  1.00  0.21           C  
ATOM   3809  O   VAL A 496     -10.456  -3.560   6.178  1.00  0.22           O  
ATOM   3810  CG1 VAL A 496      -7.195  -2.103   5.745  1.00  0.22           C  
ATOM   3811  CG2 VAL A 496      -6.930  -1.762   8.219  1.00  0.22           C  
ATOM   3812  N   PHE A 497     -10.763  -1.557   5.194  1.00  0.21           N  
ATOM   3813  CA  PHE A 497     -11.316  -1.834   3.874  1.00  0.22           C  
ATOM   3814  C   PHE A 497     -10.227  -1.782   2.809  1.00  0.21           C  
ATOM   3815  CB  PHE A 497     -12.430  -0.839   3.536  1.00  0.19           C  
ATOM   3816  O   PHE A 497      -9.735  -0.703   2.469  1.00  0.20           O  
ATOM   3817  CG  PHE A 497     -13.810  -1.438   3.566  1.00  0.17           C  
ATOM   3818  CD1 PHE A 497     -14.391  -1.938   2.408  1.00  0.10           C  
ATOM   3819  CD2 PHE A 497     -14.525  -1.501   4.755  1.00  0.11           C  
ATOM   3820  CE1 PHE A 497     -15.669  -2.493   2.433  1.00  0.10           C  
ATOM   3821  CE2 PHE A 497     -15.802  -2.055   4.788  1.00  0.11           C  
ATOM   3822  CZ  PHE A 497     -16.372  -2.549   3.626  1.00  0.11           C  
ATOM   3823  N   ALA A 498      -9.463  -2.874   2.529  1.00  0.23           N  
ATOM   3824  CA  ALA A 498      -8.550  -3.131   1.418  1.00  0.22           C  
ATOM   3825  C   ALA A 498      -9.319  -3.454   0.140  1.00  0.23           C  
ATOM   3826  CB  ALA A 498      -7.597  -4.272   1.765  1.00  0.21           C  
ATOM   3827  O   ALA A 498     -10.035  -4.456   0.076  1.00  0.22           O  
ATOM   3828  N   ILE A 499      -9.755  -2.500  -0.679  1.00  0.21           N  
ATOM   3829  CA  ILE A 499     -10.256  -2.632  -2.043  1.00  0.20           C  
ATOM   3830  C   ILE A 499      -9.099  -2.507  -3.031  1.00  0.21           C  
ATOM   3831  CB  ILE A 499     -11.341  -1.576  -2.351  1.00  0.19           C  
ATOM   3832  O   ILE A 499      -8.462  -1.456  -3.121  1.00  0.20           O  
ATOM   3833  CG1 ILE A 499     -12.504  -1.699  -1.360  1.00  0.12           C  
ATOM   3834  CG2 ILE A 499     -11.834  -1.714  -3.794  1.00  0.09           C  
ATOM   3835  CD1 ILE A 499     -13.578  -0.634  -1.530  1.00  0.10           C  
ATOM   3836  N   GLY A 500      -8.805  -3.577  -3.840  1.00  0.23           N  
ATOM   3837  CA  GLY A 500      -7.843  -3.695  -4.924  1.00  0.22           C  
ATOM   3838  C   GLY A 500      -6.427  -3.945  -4.440  1.00  0.23           C  
ATOM   3839  O   GLY A 500      -5.477  -3.885  -5.225  1.00  0.22           O  
ATOM   3840  N   TYR A 501      -6.245  -4.411  -3.114  1.00  0.22           N  
ATOM   3841  CA  TYR A 501      -4.903  -4.634  -2.588  1.00  0.23           C  
ATOM   3842  C   TYR A 501      -4.759  -6.049  -2.041  1.00  0.22           C  
ATOM   3843  CB  TYR A 501      -4.579  -3.615  -1.491  1.00  0.21           C  
ATOM   3844  O   TYR A 501      -5.654  -6.551  -1.356  1.00  0.22           O  
ATOM   3845  CG  TYR A 501      -4.521  -2.190  -1.985  1.00  0.21           C  
ATOM   3846  CD1 TYR A 501      -3.336  -1.652  -2.482  1.00  0.19           C  
ATOM   3847  CD2 TYR A 501      -5.650  -1.379  -1.954  1.00  0.18           C  
ATOM   3848  CE1 TYR A 501      -3.278  -0.338  -2.936  1.00  0.15           C  
ATOM   3849  CE2 TYR A 501      -5.604  -0.064  -2.405  1.00  0.18           C  
ATOM   3850  OH  TYR A 501      -4.363   1.748  -3.342  1.00  0.10           O  
ATOM   3851  CZ  TYR A 501      -4.415   0.447  -2.894  1.00  0.20           C  
ATOM   3852  N   HIS A 502      -3.794  -6.941  -2.542  1.00  0.23           N  
ATOM   3853  CA  HIS A 502      -3.129  -8.119  -1.995  1.00  0.24           C  
ATOM   3854  C   HIS A 502      -2.375  -7.780  -0.713  1.00  0.23           C  
ATOM   3855  CB  HIS A 502      -2.170  -8.719  -3.024  1.00  0.22           C  
ATOM   3856  O   HIS A 502      -1.542  -6.871  -0.699  1.00  0.22           O  
ATOM   3857  CG  HIS A 502      -2.861  -9.374  -4.178  1.00  0.21           C  
ATOM   3858  CD2 HIS A 502      -3.404  -8.850  -5.302  1.00  0.19           C  
ATOM   3859  ND1 HIS A 502      -3.057 -10.736  -4.252  1.00  0.18           N  
ATOM   3860  CE1 HIS A 502      -3.693 -11.022  -5.376  1.00  0.15           C  
ATOM   3861  NE2 HIS A 502      -3.915  -9.896  -6.031  1.00  0.17           N  
ATOM   3862  N   ILE A 503      -2.799  -7.948   0.607  1.00  0.23           N  
ATOM   3863  CA  ILE A 503      -2.056  -8.093   1.853  1.00  0.24           C  
ATOM   3864  C   ILE A 503      -1.346  -9.444   1.876  1.00  0.23           C  
ATOM   3865  CB  ILE A 503      -2.981  -7.952   3.083  1.00  0.22           C  
ATOM   3866  O   ILE A 503      -1.993 -10.492   1.934  1.00  0.23           O  
ATOM   3867  CG1 ILE A 503      -3.720  -6.610   3.044  1.00  0.19           C  
ATOM   3868  CG2 ILE A 503      -2.181  -8.100   4.380  1.00  0.21           C  
ATOM   3869  CD1 ILE A 503      -4.719  -6.421   4.177  1.00  0.21           C  
ATOM   3870  N   HIS A 504      -0.013  -9.647   1.338  1.00  0.23           N  
ATOM   3871  CA  HIS A 504       0.950 -10.734   1.479  1.00  0.24           C  
ATOM   3872  C   HIS A 504       1.469 -10.828   2.910  1.00  0.23           C  
ATOM   3873  CB  HIS A 504       2.117 -10.545   0.509  1.00  0.22           C  
ATOM   3874  O   HIS A 504       2.044  -9.869   3.431  1.00  0.22           O  
ATOM   3875  CG  HIS A 504       2.274 -11.668  -0.467  1.00  0.21           C  
ATOM   3876  CD2 HIS A 504       1.355 -12.362  -1.179  1.00  0.19           C  
ATOM   3877  ND1 HIS A 504       3.501 -12.199  -0.799  1.00  0.17           N  
ATOM   3878  CE1 HIS A 504       3.330 -13.173  -1.677  1.00  0.15           C  
ATOM   3879  NE2 HIS A 504       2.036 -13.293  -1.924  1.00  0.17           N  
ATOM   3880  N   PHE A 505       0.988 -11.778   3.896  1.00  0.23           N  
ATOM   3881  CA  PHE A 505       1.594 -12.301   5.114  1.00  0.24           C  
ATOM   3882  C   PHE A 505       2.771 -13.212   4.786  1.00  0.23           C  
ATOM   3883  CB  PHE A 505       0.558 -13.062   5.947  1.00  0.22           C  
ATOM   3884  O   PHE A 505       2.588 -14.291   4.218  1.00  0.23           O  
ATOM   3885  CG  PHE A 505      -0.565 -12.199   6.456  1.00  0.22           C  
ATOM   3886  CD1 PHE A 505      -0.470 -11.565   7.688  1.00  0.21           C  
ATOM   3887  CD2 PHE A 505      -1.716 -12.021   5.700  1.00  0.21           C  
ATOM   3888  CE1 PHE A 505      -1.508 -10.765   8.161  1.00  0.18           C  
ATOM   3889  CE2 PHE A 505      -2.758 -11.224   6.166  1.00  0.23           C  
ATOM   3890  CZ  PHE A 505      -2.652 -10.597   7.397  1.00  0.21           C  
ATOM   3891  N   LEU A 506       4.001 -12.785   4.606  1.00  0.22           N  
ATOM   3892  CA  LEU A 506       5.235 -13.563   4.648  1.00  0.21           C  
ATOM   3893  C   LEU A 506       5.733 -13.714   6.082  1.00  0.22           C  
ATOM   3894  CB  LEU A 506       6.315 -12.904   3.787  1.00  0.21           C  
ATOM   3895  O   LEU A 506       6.384 -12.813   6.615  1.00  0.21           O  
ATOM   3896  CG  LEU A 506       6.135 -13.014   2.272  1.00  0.20           C  
ATOM   3897  CD1 LEU A 506       6.951 -11.939   1.562  1.00  0.18           C  
ATOM   3898  CD2 LEU A 506       6.535 -14.404   1.786  1.00  0.19           C  
ATOM   3899  N   GLY A 507       4.960 -14.082   7.217  1.00  0.23           N  
ATOM   3900  CA  GLY A 507       5.483 -14.467   8.518  1.00  0.21           C  
ATOM   3901  C   GLY A 507       6.078 -15.863   8.532  1.00  0.23           C  
ATOM   3902  O   GLY A 507       5.411 -16.831   8.161  1.00  0.22           O  
ATOM   3903  N   LYS A 508       7.369 -16.022   8.092  1.00  0.22           N  
ATOM   3904  CA  LYS A 508       8.205 -17.087   8.637  1.00  0.20           C  
ATOM   3905  C   LYS A 508       7.849 -17.376  10.093  1.00  0.22           C  
ATOM   3906  CB  LYS A 508       9.685 -16.719   8.523  1.00  0.20           C  
ATOM   3907  O   LYS A 508       7.916 -16.485  10.942  1.00  0.21           O  
ATOM   3908  CG  LYS A 508      10.288 -16.996   7.154  1.00  0.20           C  
ATOM   3909  CD  LYS A 508      11.781 -16.694   7.129  1.00  0.19           C  
ATOM   3910  CE  LYS A 508      12.379 -16.937   5.750  1.00  0.16           C  
ATOM   3911  NZ  LYS A 508      13.838 -16.621   5.715  1.00  0.14           N  
ATOM   3912  N   SER A 509       6.985 -18.281  10.435  1.00  0.19           N  
ATOM   3913  CA  SER A 509       6.737 -18.980  11.692  1.00  0.19           C  
ATOM   3914  C   SER A 509       6.363 -18.004  12.803  1.00  0.19           C  
ATOM   3915  CB  SER A 509       7.966 -19.790  12.107  1.00  0.17           C  
ATOM   3916  O   SER A 509       7.126 -17.088  13.115  1.00  0.18           O  
ATOM   3917  OG  SER A 509       9.084 -18.941  12.307  1.00  0.10           O  
ATOM   3918  N   GLY A 510       4.999 -17.747  12.973  1.00  0.21           N  
ATOM   3919  CA  GLY A 510       4.368 -17.374  14.229  1.00  0.19           C  
ATOM   3920  C   GLY A 510       4.207 -15.875  14.393  1.00  0.21           C  
ATOM   3921  O   GLY A 510       4.641 -15.305  15.396  1.00  0.20           O  
ATOM   3922  N   GLY A 511       3.832 -15.014  13.397  1.00  0.22           N  
ATOM   3923  CA  GLY A 511       3.157 -13.745  13.614  1.00  0.21           C  
ATOM   3924  C   GLY A 511       1.650 -13.839  13.477  1.00  0.22           C  
ATOM   3925  O   GLY A 511       1.144 -14.470  12.546  1.00  0.21           O  
ATOM   3926  N   ASP A 512       0.799 -13.904  14.392  1.00  0.22           N  
ATOM   3927  CA  ASP A 512      -0.613 -13.582  14.576  1.00  0.23           C  
ATOM   3928  C   ASP A 512      -0.943 -12.207  13.999  1.00  0.22           C  
ATOM   3929  CB  ASP A 512      -0.987 -13.633  16.059  1.00  0.21           C  
ATOM   3930  O   ASP A 512      -0.427 -11.191  14.468  1.00  0.21           O  
ATOM   3931  CG  ASP A 512      -1.184 -15.049  16.572  1.00  0.20           C  
ATOM   3932  OD1 ASP A 512      -1.496 -15.952  15.766  1.00  0.13           O  
ATOM   3933  OD2 ASP A 512      -1.030 -15.263  17.794  1.00  0.13           O  
ATOM   3934  N   ALA A 513      -1.207 -11.919  12.658  1.00  0.24           N  
ATOM   3935  CA  ALA A 513      -2.028 -10.864  12.068  1.00  0.24           C  
ATOM   3936  C   ALA A 513      -3.505 -11.074  12.388  1.00  0.24           C  
ATOM   3937  CB  ALA A 513      -1.816 -10.809  10.557  1.00  0.23           C  
ATOM   3938  O   ALA A 513      -4.050 -12.155  12.151  1.00  0.24           O  
ATOM   3939  N   SER A 514      -4.144 -10.479  13.312  1.00  0.23           N  
ATOM   3940  CA  SER A 514      -5.577 -10.234  13.429  1.00  0.24           C  
ATOM   3941  C   SER A 514      -5.986  -8.975  12.672  1.00  0.23           C  
ATOM   3942  CB  SER A 514      -5.982 -10.109  14.899  1.00  0.22           C  
ATOM   3943  O   SER A 514      -5.416  -7.903  12.887  1.00  0.22           O  
ATOM   3944  OG  SER A 514      -5.956  -8.755  15.315  1.00  0.21           O  
ATOM   3945  N   ILE A 515      -6.495  -9.086  11.372  1.00  0.24           N  
ATOM   3946  CA  ILE A 515      -7.424  -8.148  10.750  1.00  0.24           C  
ATOM   3947  C   ILE A 515      -8.781  -8.229  11.445  1.00  0.24           C  
ATOM   3948  CB  ILE A 515      -7.578  -8.425   9.238  1.00  0.22           C  
ATOM   3949  O   ILE A 515      -9.494  -9.227  11.315  1.00  0.23           O  
ATOM   3950  CG1 ILE A 515      -6.212  -8.378   8.544  1.00  0.24           C  
ATOM   3951  CG2 ILE A 515      -8.550  -7.426   8.602  1.00  0.23           C  
ATOM   3952  CD1 ILE A 515      -6.259  -8.718   7.061  1.00  0.22           C  
ATOM   3953  N   THR A 516      -8.865  -7.630  12.426  1.00  0.22           N  
ATOM   3954  CA  THR A 516     -10.171  -7.493  13.063  1.00  0.22           C  
ATOM   3955  C   THR A 516     -10.847  -6.193  12.635  1.00  0.22           C  
ATOM   3956  CB  THR A 516     -10.051  -7.531  14.598  1.00  0.21           C  
ATOM   3957  O   THR A 516     -10.271  -5.112  12.775  1.00  0.21           O  
ATOM   3958  CG2 THR A 516     -11.050  -8.511  15.203  1.00  0.16           C  
ATOM   3959  OG1 THR A 516      -8.724  -7.936  14.957  1.00  0.16           O  
ATOM   3960  N   ASN A 517     -12.026  -6.166  12.015  1.00  0.19           N  
ATOM   3961  CA  ASN A 517     -12.927  -5.140  11.502  1.00  0.21           C  
ATOM   3962  C   ASN A 517     -12.351  -4.455  10.266  1.00  0.19           C  
ATOM   3963  CB  ASN A 517     -13.237  -4.106  12.586  1.00  0.17           C  
ATOM   3964  O   ASN A 517     -12.474  -3.238  10.111  1.00  0.18           O  
ATOM   3965  CG  ASN A 517     -14.334  -4.559  13.529  1.00  0.17           C  
ATOM   3966  ND2 ASN A 517     -14.483  -3.858  14.647  1.00  0.13           N  
ATOM   3967  OD1 ASN A 517     -15.041  -5.533  13.256  1.00  0.11           O  
ATOM   3968  N   SER A 518     -11.497  -5.169   9.351  1.00  0.22           N  
ATOM   3969  CA  SER A 518     -10.946  -4.766   8.061  1.00  0.22           C  
ATOM   3970  C   SER A 518     -11.567  -5.566   6.920  1.00  0.22           C  
ATOM   3971  CB  SER A 518      -9.427  -4.939   8.048  1.00  0.20           C  
ATOM   3972  O   SER A 518     -11.688  -6.790   7.008  1.00  0.21           O  
ATOM   3973  OG  SER A 518      -8.828  -4.203   9.101  1.00  0.14           O  
ATOM   3974  N   ASN A 519     -12.391  -5.104   6.043  1.00  0.21           N  
ATOM   3975  CA  ASN A 519     -12.956  -5.472   4.749  1.00  0.23           C  
ATOM   3976  C   ASN A 519     -12.084  -4.981   3.597  1.00  0.21           C  
ATOM   3977  CB  ASN A 519     -14.378  -4.925   4.609  1.00  0.20           C  
ATOM   3978  O   ASN A 519     -11.786  -3.789   3.502  1.00  0.20           O  
ATOM   3979  CG  ASN A 519     -15.376  -5.991   4.204  1.00  0.19           C  
ATOM   3980  ND2 ASN A 519     -16.654  -5.735   4.458  1.00  0.13           N  
ATOM   3981  OD1 ASN A 519     -15.002  -7.037   3.667  1.00  0.11           O  
ATOM   3982  N   SER A 520     -11.174  -5.897   2.983  1.00  0.23           N  
ATOM   3983  CA  SER A 520     -10.628  -5.800   1.633  1.00  0.22           C  
ATOM   3984  C   SER A 520     -11.655  -6.225   0.589  1.00  0.23           C  
ATOM   3985  CB  SER A 520      -9.369  -6.658   1.500  1.00  0.22           C  
ATOM   3986  O   SER A 520     -12.139  -7.358   0.612  1.00  0.22           O  
ATOM   3987  OG  SER A 520      -9.707  -8.026   1.352  1.00  0.24           O  
ATOM   3988  N   ASN A 521     -12.522  -5.491   0.227  1.00  0.18           N  
ATOM   3989  CA  ASN A 521     -13.225  -5.595  -1.048  1.00  0.20           C  
ATOM   3990  C   ASN A 521     -12.303  -5.282  -2.223  1.00  0.19           C  
ATOM   3991  CB  ASN A 521     -14.443  -4.669  -1.067  1.00  0.16           C  
ATOM   3992  O   ASN A 521     -11.735  -4.191  -2.299  1.00  0.18           O  
ATOM   3993  CG  ASN A 521     -15.747  -5.416  -0.868  1.00  0.10           C  
ATOM   3994  ND2 ASN A 521     -16.790  -4.693  -0.474  1.00  0.11           N  
ATOM   3995  OD1 ASN A 521     -15.817  -6.631  -1.065  1.00  0.10           O  
ATOM   3996  N   PHE A 522     -11.784  -6.181  -3.179  1.00  0.20           N  
ATOM   3997  CA  PHE A 522     -10.894  -6.273  -4.331  1.00  0.20           C  
ATOM   3998  C   PHE A 522      -9.440  -6.362  -3.886  1.00  0.20           C  
ATOM   3999  CB  PHE A 522     -11.087  -5.069  -5.258  1.00  0.19           C  
ATOM   4000  O   PHE A 522      -8.530  -6.028  -4.648  1.00  0.20           O  
ATOM   4001  CG  PHE A 522     -12.478  -4.952  -5.821  1.00  0.16           C  
ATOM   4002  CD1 PHE A 522     -12.890  -5.766  -6.869  1.00  0.10           C  
ATOM   4003  CD2 PHE A 522     -13.375  -4.028  -5.300  1.00  0.11           C  
ATOM   4004  CE1 PHE A 522     -14.177  -5.660  -7.391  1.00  0.10           C  
ATOM   4005  CE2 PHE A 522     -14.662  -3.916  -5.817  1.00  0.11           C  
ATOM   4006  CZ  PHE A 522     -15.061  -4.732  -6.863  1.00  0.10           C  
ATOM   4007  N   GLY A 523      -9.068  -6.684  -2.526  1.00  0.23           N  
ATOM   4008  CA  GLY A 523      -7.774  -7.164  -2.070  1.00  0.22           C  
ATOM   4009  C   GLY A 523      -7.765  -8.648  -1.754  1.00  0.23           C  
ATOM   4010  O   GLY A 523      -8.629  -9.137  -1.022  1.00  0.22           O  
ATOM   4011  N   GLN A 524      -7.829  -9.587  -2.779  1.00  0.22           N  
ATOM   4012  CA  GLN A 524      -7.362 -10.944  -2.514  1.00  0.21           C  
ATOM   4013  C   GLN A 524      -6.275 -10.951  -1.442  1.00  0.22           C  
ATOM   4014  CB  GLN A 524      -6.839 -11.592  -3.796  1.00  0.20           C  
ATOM   4015  O   GLN A 524      -5.252 -10.278  -1.583  1.00  0.21           O  
ATOM   4016  CG  GLN A 524      -7.937 -12.086  -4.728  1.00  0.18           C  
ATOM   4017  CD  GLN A 524      -7.393 -12.720  -5.994  1.00  0.11           C  
ATOM   4018  NE2 GLN A 524      -8.288 -13.118  -6.891  1.00  0.13           N  
ATOM   4019  OE1 GLN A 524      -6.176 -12.850  -6.165  1.00  0.14           O  
ATOM   4020  N   PHE A 525      -6.619 -10.901   0.022  1.00  0.23           N  
ATOM   4021  CA  PHE A 525      -5.638 -11.506   0.915  1.00  0.24           C  
ATOM   4022  C   PHE A 525      -4.862 -12.607   0.201  1.00  0.23           C  
ATOM   4023  CB  PHE A 525      -6.323 -12.072   2.163  1.00  0.22           C  
ATOM   4024  O   PHE A 525      -5.449 -13.588  -0.261  1.00  0.22           O  
ATOM   4025  CG  PHE A 525      -6.925 -11.020   3.055  1.00  0.21           C  
ATOM   4026  CD1 PHE A 525      -6.148 -10.367   4.004  1.00  0.19           C  
ATOM   4027  CD2 PHE A 525      -8.268 -10.685   2.945  1.00  0.19           C  
ATOM   4028  CE1 PHE A 525      -6.702  -9.392   4.831  1.00  0.14           C  
ATOM   4029  CE2 PHE A 525      -8.829  -9.713   3.768  1.00  0.18           C  
ATOM   4030  CZ  PHE A 525      -8.045  -9.068   4.711  1.00  0.17           C  
ATOM   4031  N   ALA A 526      -3.964 -12.397  -0.706  1.00  0.22           N  
ATOM   4032  CA  ALA A 526      -2.976 -13.463  -0.847  1.00  0.21           C  
ATOM   4033  C   ALA A 526      -2.219 -13.686   0.459  1.00  0.22           C  
ATOM   4034  CB  ALA A 526      -2.000 -13.139  -1.975  1.00  0.21           C  
ATOM   4035  O   ALA A 526      -1.571 -12.770   0.973  1.00  0.21           O  
ATOM   4036  N   LEU A 527      -2.797 -14.269   1.584  1.00  0.21           N  
ATOM   4037  CA  LEU A 527      -1.946 -15.097   2.432  1.00  0.20           C  
ATOM   4038  C   LEU A 527      -0.991 -15.936   1.591  1.00  0.21           C  
ATOM   4039  CB  LEU A 527      -2.799 -16.008   3.320  1.00  0.19           C  
ATOM   4040  O   LEU A 527      -1.418 -16.857   0.892  1.00  0.20           O  
ATOM   4041  CG  LEU A 527      -3.196 -15.446   4.685  1.00  0.16           C  
ATOM   4042  CD1 LEU A 527      -4.580 -15.948   5.083  1.00  0.10           C  
ATOM   4043  CD2 LEU A 527      -2.162 -15.821   5.741  1.00  0.11           C  
ATOM   4044  N   ALA A 528       0.006 -15.315   0.867  1.00  0.21           N  
ATOM   4045  CA  ALA A 528       1.118 -16.230   0.620  1.00  0.20           C  
ATOM   4046  C   ALA A 528       1.711 -16.738   1.931  1.00  0.21           C  
ATOM   4047  CB  ALA A 528       2.194 -15.546  -0.218  1.00  0.19           C  
ATOM   4048  O   ALA A 528       2.192 -15.950   2.749  1.00  0.20           O  
ATOM   4049  N   ALA A 529       0.929 -17.525   2.792  1.00  0.21           N  
ATOM   4050  CA  ALA A 529       1.645 -18.526   3.579  1.00  0.19           C  
ATOM   4051  C   ALA A 529       2.918 -18.974   2.867  1.00  0.21           C  
ATOM   4052  CB  ALA A 529       0.744 -19.726   3.858  1.00  0.19           C  
ATOM   4053  O   ALA A 529       2.880 -19.864   2.014  1.00  0.20           O  
ATOM   4054  N   ASP A 530       3.783 -17.991   2.096  1.00  0.20           N  
ATOM   4055  CA  ASP A 530       5.146 -18.481   1.918  1.00  0.20           C  
ATOM   4056  C   ASP A 530       6.031 -18.083   3.097  1.00  0.20           C  
ATOM   4057  CB  ASP A 530       5.741 -17.951   0.611  1.00  0.18           C  
ATOM   4058  O   ASP A 530       7.243 -18.310   3.074  1.00  0.20           O  
ATOM   4059  CG  ASP A 530       5.601 -18.928  -0.543  1.00  0.11           C  
ATOM   4060  OD1 ASP A 530       5.228 -20.098  -0.310  1.00  0.09           O  
ATOM   4061  OD2 ASP A 530       5.868 -18.524  -1.696  1.00  0.10           O  
ATOM   4062  N   GLY A 531       5.482 -18.031   4.368  1.00  0.21           N  
ATOM   4063  CA  GLY A 531       6.462 -17.983   5.441  1.00  0.19           C  
ATOM   4064  C   GLY A 531       5.973 -18.628   6.724  1.00  0.21           C  
ATOM   4065  O   GLY A 531       6.584 -18.458   7.782  1.00  0.20           O  
ATOM   4066  N   PHE A 532       4.772 -19.354   6.677  1.00  0.20           N  
ATOM   4067  CA  PHE A 532       4.512 -20.319   7.739  1.00  0.20           C  
ATOM   4068  C   PHE A 532       5.247 -21.627   7.474  1.00  0.20           C  
ATOM   4069  CB  PHE A 532       3.009 -20.579   7.874  1.00  0.18           C  
ATOM   4070  O   PHE A 532       5.191 -22.163   6.365  1.00  0.19           O  
ATOM   4071  CG  PHE A 532       2.257 -19.460   8.542  1.00  0.16           C  
ATOM   4072  CD1 PHE A 532       2.159 -19.400   9.927  1.00  0.10           C  
ATOM   4073  CD2 PHE A 532       1.647 -18.468   7.785  1.00  0.11           C  
ATOM   4074  CE1 PHE A 532       1.463 -18.365  10.549  1.00  0.10           C  
ATOM   4075  CE2 PHE A 532       0.950 -17.431   8.399  1.00  0.11           C  
ATOM   4076  CZ  PHE A 532       0.859 -17.382   9.781  1.00  0.11           C  
ATOM   4077  N   LYS A 533       6.515 -21.649   7.913  1.00  0.21           N  
ATOM   4078  CA  LYS A 533       7.122 -22.970   8.052  1.00  0.19           C  
ATOM   4079  C   LYS A 533       6.120 -24.073   7.724  1.00  0.21           C  
ATOM   4080  CB  LYS A 533       7.669 -23.163   9.468  1.00  0.19           C  
ATOM   4081  O   LYS A 533       4.995 -24.067   8.227  1.00  0.20           O  
ATOM   4082  CG  LYS A 533       9.112 -22.715   9.640  1.00  0.15           C  
ATOM   4083  CD  LYS A 533       9.624 -23.005  11.046  1.00  0.09           C  
ATOM   4084  CE  LYS A 533      11.058 -22.529  11.229  1.00  0.11           C  
ATOM   4085  NZ  LYS A 533      11.561 -22.804  12.609  1.00  0.10           N  
ATOM   4086  N   LYS A 534       6.128 -24.702   6.626  1.00  0.20           N  
ATOM   4087  CA  LYS A 534       5.846 -26.134   6.570  1.00  0.19           C  
ATOM   4088  C   LYS A 534       6.251 -26.825   7.869  1.00  0.20           C  
ATOM   4089  CB  LYS A 534       6.568 -26.778   5.387  1.00  0.18           C  
ATOM   4090  O   LYS A 534       5.800 -27.936   8.154  1.00  0.19           O  
ATOM   4091  CG  LYS A 534       5.688 -27.693   4.547  1.00  0.14           C  
ATOM   4092  CD  LYS A 534       6.449 -28.264   3.358  1.00  0.08           C  
ATOM   4093  CE  LYS A 534       5.577 -29.200   2.532  1.00  0.11           C  
ATOM   4094  NZ  LYS A 534       6.303 -29.723   1.336  1.00  0.09           N  
ATOM   4095  N   GLU A 535       6.759 -26.072   8.933  1.00  0.17           N  
ATOM   4096  CA  GLU A 535       6.958 -26.811  10.176  1.00  0.19           C  
ATOM   4097  C   GLU A 535       6.084 -26.254  11.295  1.00  0.18           C  
ATOM   4098  CB  GLU A 535       8.431 -26.777  10.592  1.00  0.15           C  
ATOM   4099  O   GLU A 535       6.216 -26.657  12.453  1.00  0.17           O  
ATOM   4100  CG  GLU A 535       9.328 -27.674   9.752  1.00  0.07           C  
ATOM   4101  CD  GLU A 535      10.794 -27.597  10.149  1.00  0.07           C  
ATOM   4102  OE1 GLU A 535      11.138 -26.801  11.052  1.00  0.09           O  
ATOM   4103  OE2 GLU A 535      11.606 -28.340   9.552  1.00  0.09           O  
ATOM   4104  N   SER A 536       4.912 -25.520  10.993  1.00  0.20           N  
ATOM   4105  CA  SER A 536       3.802 -25.697  11.923  1.00  0.19           C  
ATOM   4106  C   SER A 536       2.509 -26.027  11.184  1.00  0.20           C  
ATOM   4107  CB  SER A 536       3.607 -24.440  12.772  1.00  0.18           C  
ATOM   4108  O   SER A 536       1.455 -25.464  11.485  1.00  0.19           O  
ATOM   4109  OG  SER A 536       3.502 -23.290  11.950  1.00  0.10           O  
ATOM   4110  N   PHE A 537       2.503 -26.581   9.907  1.00  0.20           N  
ATOM   4111  CA  PHE A 537       1.543 -27.621   9.557  1.00  0.19           C  
ATOM   4112  C   PHE A 537       2.026 -28.986  10.030  1.00  0.20           C  
ATOM   4113  CB  PHE A 537       1.302 -27.645   8.044  1.00  0.19           C  
ATOM   4114  O   PHE A 537       2.865 -29.613   9.380  1.00  0.19           O  
ATOM   4115  CG  PHE A 537       0.415 -26.532   7.553  1.00  0.18           C  
ATOM   4116  CD1 PHE A 537      -0.967 -26.673   7.556  1.00  0.15           C  
ATOM   4117  CD2 PHE A 537       0.965 -25.344   7.089  1.00  0.15           C  
ATOM   4118  CE1 PHE A 537      -1.790 -25.645   7.102  1.00  0.13           C  
ATOM   4119  CE2 PHE A 537       0.149 -24.312   6.633  1.00  0.16           C  
ATOM   4120  CZ  PHE A 537      -1.228 -24.465   6.640  1.00  0.14           C  
ATOM   4121  N   ASP A 538       2.610 -28.974  11.270  1.00  0.19           N  
ATOM   4122  CA  ASP A 538       2.639 -30.324  11.826  1.00  0.19           C  
ATOM   4123  C   ASP A 538       1.301 -31.031  11.622  1.00  0.19           C  
ATOM   4124  CB  ASP A 538       2.992 -30.284  13.314  1.00  0.17           C  
ATOM   4125  O   ASP A 538       0.243 -30.458  11.890  1.00  0.18           O  
ATOM   4126  CG  ASP A 538       3.849 -31.459  13.752  1.00  0.10           C  
ATOM   4127  OD1 ASP A 538       3.949 -32.454  13.002  1.00  0.09           O  
ATOM   4128  OD2 ASP A 538       4.426 -31.391  14.858  1.00  0.10           O  
ATOM   4129  N   LYS A 539       1.210 -31.830  10.510  1.00  0.22           N  
ATOM   4130  CA  LYS A 539       0.368 -33.008  10.321  1.00  0.20           C  
ATOM   4131  C   LYS A 539      -0.445 -33.310  11.577  1.00  0.21           C  
ATOM   4132  CB  LYS A 539       1.220 -34.222   9.945  1.00  0.19           C  
ATOM   4133  O   LYS A 539      -1.519 -33.910  11.498  1.00  0.20           O  
ATOM   4134  CG  LYS A 539       1.560 -34.303   8.464  1.00  0.18           C  
ATOM   4135  CD  LYS A 539       2.312 -35.586   8.133  1.00  0.13           C  
ATOM   4136  CE  LYS A 539       2.638 -35.677   6.648  1.00  0.13           C  
ATOM   4137  NZ  LYS A 539       3.401 -36.919   6.324  1.00  0.11           N  
ATOM   4138  N   ASP A 540      -0.449 -32.525  12.668  1.00  0.17           N  
ATOM   4139  CA  ASP A 540      -0.927 -32.639  14.042  1.00  0.19           C  
ATOM   4140  C   ASP A 540      -0.534 -31.413  14.864  1.00  0.17           C  
ATOM   4141  CB  ASP A 540      -0.381 -33.909  14.697  1.00  0.15           C  
ATOM   4142  O   ASP A 540      -0.487 -31.473  16.095  1.00  0.17           O  
ATOM   4143  CG  ASP A 540      -0.972 -35.179  14.112  1.00  0.09           C  
ATOM   4144  OD1 ASP A 540      -2.120 -35.148  13.620  1.00  0.09           O  
ATOM   4145  OD2 ASP A 540      -0.283 -36.223  14.145  1.00  0.10           O  
ATOM   4146  N   ASN A 541      -0.339 -30.294  14.217  1.00  0.16           N  
ATOM   4147  CA  ASN A 541      -0.415 -28.999  14.884  1.00  0.19           C  
ATOM   4148  C   ASN A 541      -1.315 -28.029  14.123  1.00  0.17           C  
ATOM   4149  CB  ASN A 541       0.983 -28.402  15.057  1.00  0.14           C  
ATOM   4150  O   ASN A 541      -0.973 -27.592  13.023  1.00  0.16           O  
ATOM   4151  CG  ASN A 541       1.613 -28.766  16.387  1.00  0.06           C  
ATOM   4152  ND2 ASN A 541       2.939 -28.749  16.440  1.00  0.10           N  
ATOM   4153  OD1 ASN A 541       0.913 -29.062  17.359  1.00  0.09           O  
ATOM   4154  N   LYS A 542      -2.696 -28.328  13.957  1.00  0.21           N  
ATOM   4155  CA  LYS A 542      -3.927 -27.544  13.953  1.00  0.19           C  
ATOM   4156  C   LYS A 542      -3.642 -26.071  14.232  1.00  0.21           C  
ATOM   4157  CB  LYS A 542      -4.916 -28.091  14.983  1.00  0.19           C  
ATOM   4158  O   LYS A 542      -3.534 -25.663  15.391  1.00  0.20           O  
ATOM   4159  CG  LYS A 542      -5.414 -29.496  14.678  1.00  0.19           C  
ATOM   4160  CD  LYS A 542      -6.523 -29.916  15.634  1.00  0.19           C  
ATOM   4161  CE  LYS A 542      -6.971 -31.348  15.378  1.00  0.16           C  
ATOM   4162  NZ  LYS A 542      -8.044 -31.772  16.326  1.00  0.13           N  
ATOM   4163  N   GLY A 543      -2.466 -25.427  13.546  1.00  0.20           N  
ATOM   4164  CA  GLY A 543      -2.165 -24.004  13.563  1.00  0.19           C  
ATOM   4165  C   GLY A 543      -3.282 -23.151  12.992  1.00  0.19           C  
ATOM   4166  O   GLY A 543      -3.861 -23.488  11.957  1.00  0.18           O  
ATOM   4167  N   PHE A 544      -4.275 -22.605  13.788  1.00  0.18           N  
ATOM   4168  CA  PHE A 544      -5.078 -21.399  13.626  1.00  0.19           C  
ATOM   4169  C   PHE A 544      -4.419 -20.439  12.642  1.00  0.18           C  
ATOM   4170  CB  PHE A 544      -5.288 -20.705  14.975  1.00  0.16           C  
ATOM   4171  O   PHE A 544      -3.352 -19.890  12.923  1.00  0.17           O  
ATOM   4172  CG  PHE A 544      -6.527 -21.154  15.702  1.00  0.11           C  
ATOM   4173  CD1 PHE A 544      -7.739 -20.504  15.505  1.00  0.08           C  
ATOM   4174  CD2 PHE A 544      -6.480 -22.227  16.582  1.00  0.09           C  
ATOM   4175  CE1 PHE A 544      -8.888 -20.917  16.176  1.00  0.08           C  
ATOM   4176  CE2 PHE A 544      -7.623 -22.646  17.256  1.00  0.09           C  
ATOM   4177  CZ  PHE A 544      -8.826 -21.989  17.053  1.00  0.08           C  
ATOM   4178  N   ILE A 545      -4.351 -20.690  11.318  1.00  0.20           N  
ATOM   4179  CA  ILE A 545      -4.691 -19.584  10.430  1.00  0.18           C  
ATOM   4180  C   ILE A 545      -6.144 -19.170  10.654  1.00  0.19           C  
ATOM   4181  CB  ILE A 545      -4.462 -19.958   8.949  1.00  0.18           C  
ATOM   4182  O   ILE A 545      -7.067 -19.877  10.243  1.00  0.19           O  
ATOM   4183  CG1 ILE A 545      -3.001 -20.363   8.719  1.00  0.11           C  
ATOM   4184  CG2 ILE A 545      -4.859 -18.798   8.031  1.00  0.09           C  
ATOM   4185  CD1 ILE A 545      -2.705 -20.835   7.303  1.00  0.09           C  
ATOM   4186  N   SER A 546      -6.638 -18.888  11.845  1.00  0.18           N  
ATOM   4187  CA  SER A 546      -7.737 -17.928  11.881  1.00  0.18           C  
ATOM   4188  C   SER A 546      -7.408 -16.681  11.067  1.00  0.18           C  
ATOM   4189  CB  SER A 546      -8.059 -17.535  13.323  1.00  0.15           C  
ATOM   4190  O   SER A 546      -6.480 -15.942  11.401  1.00  0.17           O  
ATOM   4191  OG  SER A 546      -7.080 -16.647  13.833  1.00  0.10           O  
ATOM   4192  N   ALA A 547      -7.041 -16.615   9.625  1.00  0.20           N  
ATOM   4193  CA  ALA A 547      -7.664 -15.462   8.980  1.00  0.18           C  
ATOM   4194  C   ALA A 547      -8.802 -14.906   9.831  1.00  0.20           C  
ATOM   4195  CB  ALA A 547      -8.176 -15.841   7.593  1.00  0.18           C  
ATOM   4196  O   ALA A 547      -9.763 -15.617  10.135  1.00  0.19           O  
ATOM   4197  N   ILE A 548      -8.596 -14.393  11.091  1.00  0.19           N  
ATOM   4198  CA  ILE A 548      -9.621 -13.466  11.557  1.00  0.18           C  
ATOM   4199  C   ILE A 548     -10.401 -12.916  10.365  1.00  0.19           C  
ATOM   4200  CB  ILE A 548      -9.007 -12.308  12.375  1.00  0.16           C  
ATOM   4201  O   ILE A 548      -9.861 -12.155   9.559  1.00  0.18           O  
ATOM   4202  CG1 ILE A 548      -8.213 -12.857  13.566  1.00  0.09           C  
ATOM   4203  CG2 ILE A 548     -10.097 -11.340  12.843  1.00  0.08           C  
ATOM   4204  CD1 ILE A 548      -7.482 -11.790  14.368  1.00  0.08           C  
ATOM   4205  N   ILE A 549     -10.924 -13.891   9.374  1.00  0.20           N  
ATOM   4206  CA  ILE A 549     -12.221 -13.461   8.863  1.00  0.18           C  
ATOM   4207  C   ILE A 549     -12.647 -12.170   9.558  1.00  0.20           C  
ATOM   4208  CB  ILE A 549     -13.295 -14.554   9.057  1.00  0.18           C  
ATOM   4209  O   ILE A 549     -12.895 -12.161  10.766  1.00  0.19           O  
ATOM   4210  CG1 ILE A 549     -12.830 -15.877   8.437  1.00  0.12           C  
ATOM   4211  CG2 ILE A 549     -14.633 -14.109   8.458  1.00  0.10           C  
ATOM   4212  CD1 ILE A 549     -13.802 -17.031   8.639  1.00  0.10           C  
ATOM   4213  N   ALA A 550     -11.739 -10.983   9.289  1.00  0.21           N  
ATOM   4214  CA  ALA A 550     -12.588  -9.802   9.427  1.00  0.19           C  
ATOM   4215  C   ALA A 550     -14.065 -10.180   9.385  1.00  0.20           C  
ATOM   4216  CB  ALA A 550     -12.270  -8.788   8.331  1.00  0.19           C  
ATOM   4217  O   ALA A 550     -14.572 -10.618   8.350  1.00  0.19           O  
ATOM   4218  N   PRO A 551     -14.576 -11.042  10.380  1.00  0.20           N  
ATOM   4219  CA  PRO A 551     -16.040 -11.052  10.412  1.00  0.18           C  
ATOM   4220  C   PRO A 551     -16.650  -9.747   9.905  1.00  0.20           C  
ATOM   4221  CB  PRO A 551     -16.360 -11.265  11.893  1.00  0.18           C  
ATOM   4222  O   PRO A 551     -16.550  -8.714  10.574  1.00  0.19           O  
ATOM   4223  CG  PRO A 551     -15.044 -11.138  12.590  1.00  0.14           C  
ATOM   4224  CD  PRO A 551     -13.960 -11.060  11.553  1.00  0.09           C  
ATOM   4225  N   LYS A 552     -16.346  -9.385   8.596  1.00  0.20           N  
ATOM   4226  CA  LYS A 552     -17.015  -8.431   7.717  1.00  0.18           C  
ATOM   4227  C   LYS A 552     -16.003  -7.635   6.898  1.00  0.20           C  
ATOM   4228  CB  LYS A 552     -17.897  -7.480   8.528  1.00  0.19           C  
ATOM   4229  O   LYS A 552     -15.828  -6.434   7.115  1.00  0.20           O  
ATOM   4230  CG  LYS A 552     -19.195  -8.105   9.018  1.00  0.18           C  
ATOM   4231  CD  LYS A 552     -20.081  -7.080   9.714  1.00  0.18           C  
ATOM   4232  CE  LYS A 552     -21.361  -7.714  10.242  1.00  0.15           C  
ATOM   4233  NZ  LYS A 552     -22.228  -6.715  10.936  1.00  0.12           N  
ATOM   4234  N   ALA A 553     -14.977  -8.312   6.300  1.00  0.20           N  
ATOM   4235  CA  ALA A 553     -14.347  -7.899   5.048  1.00  0.19           C  
ATOM   4236  C   ALA A 553     -15.286  -8.115   3.865  1.00  0.20           C  
ATOM   4237  CB  ALA A 553     -13.041  -8.661   4.834  1.00  0.18           C  
ATOM   4238  O   ALA A 553     -15.832  -9.206   3.688  1.00  0.19           O  
ATOM   4239  N   VAL A 554     -16.269  -7.121   3.581  1.00  0.20           N  
ATOM   4240  CA  VAL A 554     -16.727  -7.168   2.196  1.00  0.18           C  
ATOM   4241  C   VAL A 554     -15.585  -7.621   1.289  1.00  0.19           C  
ATOM   4242  CB  VAL A 554     -17.267  -5.797   1.730  1.00  0.17           C  
ATOM   4243  O   VAL A 554     -14.621  -6.880   1.077  1.00  0.19           O  
ATOM   4244  CG1 VAL A 554     -17.849  -5.897   0.322  1.00  0.10           C  
ATOM   4245  CG2 VAL A 554     -18.316  -5.277   2.711  1.00  0.09           C  
ATOM   4246  N   VAL A 555     -15.032  -8.918   1.467  1.00  0.20           N  
ATOM   4247  CA  VAL A 555     -14.518  -9.552   0.257  1.00  0.18           C  
ATOM   4248  C   VAL A 555     -15.465  -9.283  -0.910  1.00  0.20           C  
ATOM   4249  CB  VAL A 555     -14.329 -11.074   0.450  1.00  0.17           C  
ATOM   4250  O   VAL A 555     -16.631  -9.682  -0.876  1.00  0.19           O  
ATOM   4251  CG1 VAL A 555     -13.597 -11.683  -0.744  1.00  0.12           C  
ATOM   4252  CG2 VAL A 555     -13.571 -11.356   1.746  1.00  0.10           C  
ATOM   4253  N   SER A 556     -15.652  -8.007  -1.300  1.00  0.20           N  
ATOM   4254  CA  SER A 556     -16.225  -7.741  -2.616  1.00  0.19           C  
ATOM   4255  C   SER A 556     -16.031  -8.928  -3.553  1.00  0.20           C  
ATOM   4256  CB  SER A 556     -15.599  -6.488  -3.230  1.00  0.17           C  
ATOM   4257  O   SER A 556     -14.922  -9.451  -3.680  1.00  0.19           O  
ATOM   4258  OG  SER A 556     -14.730  -6.831  -4.296  1.00  0.11           O  
ATOM   4259  N   THR A 557     -16.788 -10.018  -3.437  1.00  0.20           N  
ATOM   4260  CA  THR A 557     -17.021 -10.943  -4.541  1.00  0.18           C  
ATOM   4261  C   THR A 557     -16.281 -10.487  -5.795  1.00  0.20           C  
ATOM   4262  CB  THR A 557     -18.524 -11.078  -4.848  1.00  0.18           C  
ATOM   4263  O   THR A 557     -16.700  -9.534  -6.457  1.00  0.19           O  
ATOM   4264  CG2 THR A 557     -19.203 -12.030  -3.869  1.00  0.09           C  
ATOM   4265  OG1 THR A 557     -19.143  -9.789  -4.751  1.00  0.12           O  
ATOM   4266  N   GLU A 558     -14.901 -10.406  -5.677  1.00  0.20           N  
ATOM   4267  CA  GLU A 558     -13.787 -10.567  -6.606  1.00  0.19           C  
ATOM   4268  C   GLU A 558     -12.450 -10.568  -5.870  1.00  0.20           C  
ATOM   4269  CB  GLU A 558     -13.805  -9.460  -7.664  1.00  0.19           C  
ATOM   4270  O   GLU A 558     -11.481  -9.961  -6.332  1.00  0.20           O  
ATOM   4271  CG  GLU A 558     -14.943  -9.585  -8.666  1.00  0.18           C  
ATOM   4272  CD  GLU A 558     -14.895  -8.533  -9.762  1.00  0.13           C  
ATOM   4273  OE1 GLU A 558     -14.048  -7.614  -9.685  1.00  0.21           O  
ATOM   4274  OE2 GLU A 558     -15.712  -8.628 -10.706  1.00  0.15           O  
ATOM   4275  N   ALA A 559     -12.426 -10.949  -4.444  1.00  0.20           N  
ATOM   4276  CA  ALA A 559     -11.248 -11.484  -3.766  1.00  0.19           C  
ATOM   4277  C   ALA A 559     -11.256 -13.010  -3.772  1.00  0.20           C  
ATOM   4278  CB  ALA A 559     -11.176 -10.961  -2.333  1.00  0.18           C  
ATOM   4279  O   ALA A 559     -12.169 -13.634  -3.227  1.00  0.19           O  
ATOM   4280  N   ASN A 560     -11.140 -13.722  -5.005  1.00  0.21           N  
ATOM   4281  CA  ASN A 560     -10.556 -15.050  -4.853  1.00  0.21           C  
ATOM   4282  C   ASN A 560      -9.786 -15.177  -3.541  1.00  0.21           C  
ATOM   4283  CB  ASN A 560      -9.643 -15.374  -6.038  1.00  0.19           C  
ATOM   4284  O   ASN A 560      -8.684 -14.642  -3.409  1.00  0.20           O  
ATOM   4285  CG  ASN A 560     -10.398 -15.963  -7.213  1.00  0.18           C  
ATOM   4286  ND2 ASN A 560      -9.923 -15.688  -8.421  1.00  0.13           N  
ATOM   4287  OD1 ASN A 560     -11.401 -16.659  -7.036  1.00  0.12           O  
ATOM   4288  N   ILE A 561     -10.532 -14.945  -2.425  1.00  0.21           N  
ATOM   4289  CA  ILE A 561     -10.081 -15.666  -1.240  1.00  0.19           C  
ATOM   4290  C   ILE A 561     -10.205 -17.170  -1.473  1.00  0.21           C  
ATOM   4291  CB  ILE A 561     -10.883 -15.250   0.014  1.00  0.19           C  
ATOM   4292  O   ILE A 561     -11.314 -17.698  -1.583  1.00  0.20           O  
ATOM   4293  CG1 ILE A 561     -10.767 -13.739   0.245  1.00  0.13           C  
ATOM   4294  CG2 ILE A 561     -10.406 -16.029   1.243  1.00  0.13           C  
ATOM   4295  CD1 ILE A 561     -11.592 -13.227   1.417  1.00  0.14           C  
ATOM   4296  N   GLU A 562      -9.232 -17.945  -2.241  1.00  0.20           N  
ATOM   4297  CA  GLU A 562      -8.849 -19.234  -1.675  1.00  0.19           C  
ATOM   4298  C   GLU A 562      -8.216 -19.065  -0.296  1.00  0.20           C  
ATOM   4299  CB  GLU A 562      -7.884 -19.968  -2.610  1.00  0.19           C  
ATOM   4300  O   GLU A 562      -7.013 -18.822  -0.185  1.00  0.20           O  
ATOM   4301  CG  GLU A 562      -8.572 -20.898  -3.598  1.00  0.18           C  
ATOM   4302  CD  GLU A 562      -7.599 -21.647  -4.494  1.00  0.19           C  
ATOM   4303  OE1 GLU A 562      -6.378 -21.379  -4.423  1.00  0.29           O  
ATOM   4304  OE2 GLU A 562      -8.062 -22.509  -5.275  1.00  0.17           O  
ATOM   4305  N   LEU A 563      -8.744 -18.218   0.661  1.00  0.19           N  
ATOM   4306  CA  LEU A 563      -8.555 -18.436   2.091  1.00  0.18           C  
ATOM   4307  C   LEU A 563      -9.067 -19.812   2.503  1.00  0.19           C  
ATOM   4308  CB  LEU A 563      -9.270 -17.350   2.898  1.00  0.18           C  
ATOM   4309  O   LEU A 563     -10.263 -20.091   2.398  1.00  0.19           O  
ATOM   4310  CG  LEU A 563      -8.527 -16.023   3.057  1.00  0.17           C  
ATOM   4311  CD1 LEU A 563      -9.515 -14.886   3.294  1.00  0.12           C  
ATOM   4312  CD2 LEU A 563      -7.518 -16.107   4.197  1.00  0.12           C  
ATOM   4313  N   ASN A 564      -8.603 -20.778   1.874  1.00  0.19           N  
ATOM   4314  CA  ASN A 564      -8.625 -22.127   2.431  1.00  0.20           C  
ATOM   4315  C   ASN A 564      -8.608 -23.187   1.334  1.00  0.19           C  
ATOM   4316  CB  ASN A 564      -9.846 -22.315   3.334  1.00  0.17           C  
ATOM   4317  O   ASN A 564      -9.641 -23.472   0.725  1.00  0.18           O  
ATOM   4318  CG  ASN A 564      -9.667 -21.680   4.699  1.00  0.16           C  
ATOM   4319  ND2 ASN A 564     -10.771 -21.267   5.310  1.00  0.12           N  
ATOM   4320  OD1 ASN A 564      -8.545 -21.561   5.199  1.00  0.10           O  
ATOM   4321  N   GLN A 565      -7.570 -23.373   0.417  1.00  0.21           N  
ATOM   4322  CA  GLN A 565      -7.054 -24.700   0.095  1.00  0.19           C  
ATOM   4323  C   GLN A 565      -5.893 -25.076   1.010  1.00  0.21           C  
ATOM   4324  CB  GLN A 565      -6.612 -24.764  -1.368  1.00  0.19           C  
ATOM   4325  O   GLN A 565      -4.745 -24.712   0.746  1.00  0.20           O  
ATOM   4326  CG  GLN A 565      -7.754 -25.005  -2.345  1.00  0.19           C  
ATOM   4327  CD  GLN A 565      -7.275 -25.196  -3.772  1.00  0.20           C  
ATOM   4328  NE2 GLN A 565      -8.178 -25.624  -4.649  1.00  0.17           N  
ATOM   4329  OE1 GLN A 565      -6.104 -24.960  -4.085  1.00  0.29           O  
ATOM   4330  N   LEU A 566      -5.923 -24.685   2.262  1.00  0.18           N  
ATOM   4331  CA  LEU A 566      -5.182 -25.395   3.299  1.00  0.18           C  
ATOM   4332  C   LEU A 566      -6.028 -26.512   3.903  1.00  0.18           C  
ATOM   4333  CB  LEU A 566      -4.735 -24.427   4.397  1.00  0.16           C  
ATOM   4334  O   LEU A 566      -7.087 -26.252   4.479  1.00  0.18           O  
ATOM   4335  CG  LEU A 566      -3.320 -23.860   4.266  1.00  0.12           C  
ATOM   4336  CD1 LEU A 566      -3.285 -22.409   4.734  1.00  0.09           C  
ATOM   4337  CD2 LEU A 566      -2.329 -24.707   5.058  1.00  0.09           C  
ATOM   4338  N   ASP A 567      -6.336 -27.687   3.025  1.00  0.20           N  
ATOM   4339  CA  ASP A 567      -6.657 -29.097   3.225  1.00  0.19           C  
ATOM   4340  C   ASP A 567      -7.977 -29.462   2.549  1.00  0.20           C  
ATOM   4341  CB  ASP A 567      -6.722 -29.426   4.718  1.00  0.18           C  
ATOM   4342  O   ASP A 567      -9.030 -28.930   2.906  1.00  0.20           O  
ATOM   4343  CG  ASP A 567      -6.242 -30.831   5.037  1.00  0.13           C  
ATOM   4344  OD1 ASP A 567      -6.072 -31.644   4.103  1.00  0.09           O  
ATOM   4345  OD2 ASP A 567      -6.036 -31.129   6.233  1.00  0.10           O  
ATOM   4346  N   THR A 568      -7.891 -30.016   1.184  1.00  0.19           N  
ATOM   4347  CA  THR A 568      -8.033 -31.040   0.156  1.00  0.19           C  
ATOM   4348  C   THR A 568      -7.750 -30.461  -1.227  1.00  0.20           C  
ATOM   4349  CB  THR A 568      -9.442 -31.661   0.176  1.00  0.16           C  
ATOM   4350  O   THR A 568      -7.764 -31.185  -2.225  1.00  0.19           O  
ATOM   4351  CG2 THR A 568      -9.597 -32.635   1.340  1.00  0.07           C  
ATOM   4352  OG1 THR A 568     -10.416 -30.618   0.308  1.00  0.11           O  
ATOM   4353  N   SER A 569      -6.770 -29.457  -1.172  1.00  0.19           N  
ATOM   4354  CA  SER A 569      -5.885 -29.183  -2.299  1.00  0.18           C  
ATOM   4355  C   SER A 569      -4.571 -28.566  -1.832  1.00  0.19           C  
ATOM   4356  CB  SER A 569      -6.566 -28.253  -3.303  1.00  0.18           C  
ATOM   4357  O   SER A 569      -4.472 -27.346  -1.679  1.00  0.18           O  
ATOM   4358  OG  SER A 569      -7.037 -27.079  -2.662  1.00  0.09           O  
ATOM   4359  N   VAL A 570      -3.956 -29.014  -0.483  1.00  0.20           N  
ATOM   4360  CA  VAL A 570      -2.756 -29.844  -0.447  1.00  0.18           C  
ATOM   4361  C   VAL A 570      -2.919 -31.029  -1.396  1.00  0.20           C  
ATOM   4362  CB  VAL A 570      -2.455 -30.345   0.984  1.00  0.18           C  
ATOM   4363  O   VAL A 570      -1.950 -31.732  -1.693  1.00  0.19           O  
ATOM   4364  CG1 VAL A 570      -1.051 -30.940   1.063  1.00  0.09           C  
ATOM   4365  CG2 VAL A 570      -2.615 -29.207   1.991  1.00  0.08           C  
ATOM   4366  N   HIS A 571      -3.912 -30.963  -2.368  1.00  0.16           N  
ATOM   4367  CA  HIS A 571      -4.055 -31.874  -3.497  1.00  0.19           C  
ATOM   4368  C   HIS A 571      -4.630 -31.158  -4.715  1.00  0.19           C  
ATOM   4369  CB  HIS A 571      -4.943 -33.061  -3.119  1.00  0.12           C  
ATOM   4370  O   HIS A 571      -5.837 -30.914  -4.784  1.00  0.17           O  
ATOM   4371  CG  HIS A 571      -4.178 -34.258  -2.650  1.00  0.05           C  
ATOM   4372  CD2 HIS A 571      -4.071 -34.821  -1.424  1.00  0.07           C  
ATOM   4373  ND1 HIS A 571      -3.399 -35.020  -3.494  1.00  0.11           N  
ATOM   4374  CE1 HIS A 571      -2.845 -36.003  -2.804  1.00  0.07           C  
ATOM   4375  NE2 HIS A 571      -3.237 -35.905  -1.545  1.00  0.07           N  
ATOM   4376  N   THR A 572      -4.101 -29.971  -5.143  1.00  0.19           N  
ATOM   4377  CA  THR A 572      -3.751 -29.626  -6.517  1.00  0.19           C  
ATOM   4378  C   THR A 572      -2.539 -28.700  -6.549  1.00  0.19           C  
ATOM   4379  CB  THR A 572      -4.932 -28.956  -7.243  1.00  0.17           C  
ATOM   4380  O   THR A 572      -2.012 -28.395  -7.622  1.00  0.18           O  
ATOM   4381  CG2 THR A 572      -5.346 -29.756  -8.473  1.00  0.09           C  
ATOM   4382  OG1 THR A 572      -6.047 -28.867  -6.347  1.00  0.12           O  
ATOM   4383  N   ALA A 573      -1.808 -28.625  -5.470  1.00  0.19           N  
ATOM   4384  CA  ALA A 573      -0.359 -28.442  -5.489  1.00  0.16           C  
ATOM   4385  C   ALA A 573       0.359 -29.710  -5.038  1.00  0.18           C  
ATOM   4386  CB  ALA A 573       0.039 -27.265  -4.602  1.00  0.16           C  
ATOM   4387  O   ALA A 573       1.553 -29.881  -5.299  1.00  0.17           O  
ATOM   4388  N   TYR A 574      -0.297 -30.749  -4.892  1.00  0.17           N  
ATOM   4389  CA  TYR A 574       0.244 -32.095  -4.735  1.00  0.18           C  
ATOM   4390  C   TYR A 574      -0.363 -33.049  -5.757  1.00  0.18           C  
ATOM   4391  CB  TYR A 574      -0.013 -32.616  -3.318  1.00  0.14           C  
ATOM   4392  O   TYR A 574      -1.022 -34.025  -5.390  1.00  0.17           O  
ATOM   4393  CG  TYR A 574       0.965 -32.094  -2.293  1.00  0.06           C  
ATOM   4394  CD1 TYR A 574       2.184 -32.732  -2.077  1.00  0.07           C  
ATOM   4395  CD2 TYR A 574       0.671 -30.963  -1.539  1.00  0.07           C  
ATOM   4396  CE1 TYR A 574       3.087 -32.255  -1.132  1.00  0.07           C  
ATOM   4397  CE2 TYR A 574       1.567 -30.477  -0.592  1.00  0.07           C  
ATOM   4398  OH  TYR A 574       3.661 -30.653   0.541  1.00  0.07           O  
ATOM   4399  CZ  TYR A 574       2.770 -31.129  -0.396  1.00  0.07           C  
ATOM   4400  N   LYS A 575      -0.874 -32.481  -6.877  1.00  0.20           N  
ATOM   4401  CA  LYS A 575      -0.814 -33.496  -7.924  1.00  0.19           C  
ATOM   4402  C   LYS A 575       0.483 -33.388  -8.721  1.00  0.20           C  
ATOM   4403  CB  LYS A 575      -2.017 -33.373  -8.861  1.00  0.18           C  
ATOM   4404  O   LYS A 575       0.683 -32.425  -9.464  1.00  0.19           O  
ATOM   4405  CG  LYS A 575      -3.091 -34.426  -8.631  1.00  0.14           C  
ATOM   4406  CD  LYS A 575      -4.235 -34.284  -9.626  1.00  0.09           C  
ATOM   4407  CE  LYS A 575      -5.303 -35.347  -9.407  1.00  0.12           C  
ATOM   4408  NZ  LYS A 575      -6.435 -35.201 -10.370  1.00  0.10           N  
ATOM   4409  N   THR A 576       1.625 -33.685  -8.061  1.00  0.18           N  
ATOM   4410  CA  THR A 576       2.592 -34.621  -8.624  1.00  0.19           C  
ATOM   4411  C   THR A 576       2.155 -35.080 -10.012  1.00  0.18           C  
ATOM   4412  CB  THR A 576       2.780 -35.847  -7.711  1.00  0.14           C  
ATOM   4413  O   THR A 576       1.024 -35.537 -10.194  1.00  0.16           O  
ATOM   4414  CG2 THR A 576       3.859 -35.592  -6.664  1.00  0.08           C  
ATOM   4415  OG1 THR A 576       1.543 -36.134  -7.046  1.00  0.11           O  
ATOM   4416  N   ALA A 577       2.603 -34.397 -11.115  1.00  0.20           N  
ATOM   4417  CA  ALA A 577       3.096 -35.326 -12.129  1.00  0.18           C  
ATOM   4418  C   ALA A 577       2.121 -36.483 -12.333  1.00  0.20           C  
ATOM   4419  CB  ALA A 577       4.473 -35.857 -11.738  1.00  0.19           C  
ATOM   4420  O   ALA A 577       2.115 -37.441 -11.557  1.00  0.19           O  
ATOM   4421  N   ASP A 578       0.740 -36.280 -12.685  1.00  0.20           N  
ATOM   4422  CA  ASP A 578       0.225 -37.433 -13.417  1.00  0.20           C  
ATOM   4423  C   ASP A 578      -0.012 -37.090 -14.886  1.00  0.19           C  
ATOM   4424  CB  ASP A 578      -1.070 -37.939 -12.779  1.00  0.18           C  
ATOM   4425  O   ASP A 578      -0.809 -36.203 -15.201  1.00  0.19           O  
ATOM   4426  CG  ASP A 578      -1.282 -39.431 -12.969  1.00  0.14           C  
ATOM   4427  OD1 ASP A 578      -0.533 -40.059 -13.749  1.00  0.10           O  
ATOM   4428  OD2 ASP A 578      -2.207 -39.983 -12.335  1.00  0.11           O  
ATOM   4429  N   THR A 579       1.086 -37.284 -15.678  1.00  0.20           N  
ATOM   4430  CA  THR A 579       1.378 -37.878 -16.978  1.00  0.18           C  
ATOM   4431  C   THR A 579       0.378 -38.984 -17.304  1.00  0.20           C  
ATOM   4432  CB  THR A 579       2.809 -38.444 -17.026  1.00  0.18           C  
ATOM   4433  O   THR A 579       0.478 -39.629 -18.350  1.00  0.19           O  
ATOM   4434  CG2 THR A 579       3.844 -37.325 -17.009  1.00  0.14           C  
ATOM   4435  OG1 THR A 579       3.019 -39.291 -15.889  1.00  0.15           O  
ATOM   4436  N   SER A 580      -1.132 -38.753 -16.887  1.00  0.14           N  
ATOM   4437  CA  SER A 580      -2.046 -39.761 -17.414  1.00  0.18           C  
ATOM   4438  C   SER A 580      -3.385 -39.727 -16.686  1.00  0.14           C  
ATOM   4439  CB  SER A 580      -1.429 -41.156 -17.300  1.00  0.12           C  
ATOM   4440  O   SER A 580      -3.448 -39.965 -15.478  1.00  0.14           O  
ATOM   4441  OG  SER A 580      -1.338 -41.556 -15.943  1.00  0.09           O  
ATOM   4442  N   THR A 581      -4.368 -38.859 -16.982  1.00  0.12           N  
ATOM   4443  CA  THR A 581      -5.809 -39.085 -17.008  1.00  0.19           C  
ATOM   4444  C   THR A 581      -6.565 -37.760 -16.975  1.00  0.13           C  
ATOM   4445  CB  THR A 581      -6.258 -39.965 -15.828  1.00  0.10           C  
ATOM   4446  O   THR A 581      -6.341 -36.933 -16.088  1.00  0.13           O  
ATOM   4447  CG2 THR A 581      -6.321 -41.435 -16.230  1.00  0.08           C  
ATOM   4448  OG1 THR A 581      -5.328 -39.817 -14.748  1.00  0.11           O  
ATOM   4449  N   ASN A 582      -6.885 -37.174 -18.172  1.00  0.17           N  
ATOM   4450  CA  ASN A 582      -8.102 -36.462 -18.547  1.00  0.19           C  
ATOM   4451  C   ASN A 582      -8.592 -35.558 -17.419  1.00  0.17           C  
ATOM   4452  CB  ASN A 582      -9.200 -37.449 -18.950  1.00  0.15           C  
ATOM   4453  O   ASN A 582      -9.201 -36.031 -16.458  1.00  0.17           O  
ATOM   4454  CG  ASN A 582      -9.014 -37.986 -20.355  1.00  0.09           C  
ATOM   4455  ND2 ASN A 582      -9.535 -39.181 -20.607  1.00  0.11           N  
ATOM   4456  OD1 ASN A 582      -8.406 -37.333 -21.207  1.00  0.09           O  
ATOM   4457  N   LYS A 583      -7.632 -34.665 -16.754  1.00  0.20           N  
ATOM   4458  CA  LYS A 583      -7.825 -33.497 -15.899  1.00  0.19           C  
ATOM   4459  C   LYS A 583      -8.368 -32.315 -16.697  1.00  0.20           C  
ATOM   4460  CB  LYS A 583      -6.513 -33.109 -15.215  1.00  0.18           C  
ATOM   4461  O   LYS A 583      -7.699 -31.809 -17.600  1.00  0.19           O  
ATOM   4462  CG  LYS A 583      -6.229 -33.885 -13.937  1.00  0.17           C  
ATOM   4463  CD  LYS A 583      -4.999 -33.345 -13.218  1.00  0.14           C  
ATOM   4464  CE  LYS A 583      -4.690 -34.146 -11.960  1.00  0.14           C  
ATOM   4465  NZ  LYS A 583      -3.496 -33.609 -11.241  1.00  0.11           N  
ATOM   4466  N   ILE A 584      -9.819 -32.259 -17.172  1.00  0.17           N  
ATOM   4467  CA  ILE A 584     -10.726 -31.140 -17.403  1.00  0.19           C  
ATOM   4468  C   ILE A 584     -10.300 -29.945 -16.553  1.00  0.17           C  
ATOM   4469  CB  ILE A 584     -12.189 -31.525 -17.091  1.00  0.15           C  
ATOM   4470  O   ILE A 584     -10.234 -30.041 -15.326  1.00  0.16           O  
ATOM   4471  CG1 ILE A 584     -12.614 -32.735 -17.931  1.00  0.10           C  
ATOM   4472  CG2 ILE A 584     -13.124 -30.336 -17.332  1.00  0.08           C  
ATOM   4473  CD1 ILE A 584     -14.009 -33.253 -17.609  1.00  0.08           C  
ATOM   4474  N   LEU A 585      -9.233 -29.130 -17.137  1.00  0.21           N  
ATOM   4475  CA  LEU A 585      -9.013 -27.700 -16.950  1.00  0.19           C  
ATOM   4476  C   LEU A 585     -10.258 -27.029 -16.378  1.00  0.21           C  
ATOM   4477  CB  LEU A 585      -8.625 -27.040 -18.275  1.00  0.20           C  
ATOM   4478  O   LEU A 585     -11.292 -26.960 -17.046  1.00  0.20           O  
ATOM   4479  CG  LEU A 585      -7.223 -27.349 -18.802  1.00  0.19           C  
ATOM   4480  CD1 LEU A 585      -7.090 -26.895 -20.252  1.00  0.14           C  
ATOM   4481  CD2 LEU A 585      -6.165 -26.683 -17.929  1.00  0.15           C  
ATOM   4482  N   SER A 586     -10.800 -27.384 -15.023  1.00  0.20           N  
ATOM   4483  CA  SER A 586     -11.758 -26.691 -14.169  1.00  0.20           C  
ATOM   4484  C   SER A 586     -11.586 -25.179 -14.259  1.00  0.20           C  
ATOM   4485  CB  SER A 586     -11.607 -27.144 -12.716  1.00  0.18           C  
ATOM   4486  O   SER A 586     -10.483 -24.662 -14.073  1.00  0.20           O  
ATOM   4487  OG  SER A 586     -10.588 -26.406 -12.062  1.00  0.12           O  
ATOM   4488  N   ARG A 587     -11.956 -24.514 -15.407  1.00  0.20           N  
ATOM   4489  CA  ARG A 587     -12.483 -23.245 -15.899  1.00  0.19           C  
ATOM   4490  C   ARG A 587     -13.135 -22.449 -14.773  1.00  0.21           C  
ATOM   4491  CB  ARG A 587     -13.492 -23.482 -17.025  1.00  0.19           C  
ATOM   4492  O   ARG A 587     -14.290 -22.696 -14.420  1.00  0.20           O  
ATOM   4493  CG  ARG A 587     -12.856 -23.886 -18.346  1.00  0.18           C  
ATOM   4494  CD  ARG A 587     -13.894 -24.028 -19.451  1.00  0.15           C  
ATOM   4495  NE  ARG A 587     -13.282 -24.422 -20.717  1.00  0.11           N  
ATOM   4496  NH1 ARG A 587     -15.254 -24.380 -21.920  1.00  0.11           N  
ATOM   4497  NH2 ARG A 587     -13.287 -24.941 -22.954  1.00  0.11           N  
ATOM   4498  CZ  ARG A 587     -13.942 -24.580 -21.861  1.00  0.13           C  
ATOM   4499  N   SER A 588     -12.349 -22.087 -13.705  1.00  0.21           N  
ATOM   4500  CA  SER A 588     -12.224 -20.916 -12.844  1.00  0.20           C  
ATOM   4501  C   SER A 588     -11.005 -20.080 -13.221  1.00  0.21           C  
ATOM   4502  CB  SER A 588     -12.129 -21.336 -11.376  1.00  0.19           C  
ATOM   4503  O   SER A 588      -9.878 -20.578 -13.217  1.00  0.20           O  
ATOM   4504  OG  SER A 588     -12.154 -22.748 -11.255  1.00  0.11           O  
ATOM   4505  N   LYS A 589     -11.135 -19.414 -14.387  1.00  0.20           N  
ATOM   4506  CA  LYS A 589     -10.271 -18.239 -14.451  1.00  0.18           C  
ATOM   4507  C   LYS A 589     -10.076 -17.623 -13.068  1.00  0.20           C  
ATOM   4508  CB  LYS A 589     -10.849 -17.199 -15.411  1.00  0.17           C  
ATOM   4509  O   LYS A 589     -10.964 -16.938 -12.557  1.00  0.19           O  
ATOM   4510  CG  LYS A 589     -10.521 -17.457 -16.874  1.00  0.11           C  
ATOM   4511  CD  LYS A 589     -11.057 -16.348 -17.771  1.00  0.08           C  
ATOM   4512  CE  LYS A 589     -10.759 -16.622 -19.239  1.00  0.11           C  
ATOM   4513  NZ  LYS A 589     -11.272 -15.532 -20.122  1.00  0.10           N  
ATOM   4514  N   LEU A 590      -9.691 -18.525 -12.029  1.00  0.17           N  
ATOM   4515  CA  LEU A 590      -8.901 -18.024 -10.910  1.00  0.18           C  
ATOM   4516  C   LEU A 590      -7.851 -17.027 -11.389  1.00  0.17           C  
ATOM   4517  CB  LEU A 590      -8.223 -19.182 -10.172  1.00  0.14           C  
ATOM   4518  O   LEU A 590      -6.967 -17.379 -12.173  1.00  0.16           O  
ATOM   4519  CG  LEU A 590      -8.392 -19.209  -8.652  1.00  0.06           C  
ATOM   4520  CD1 LEU A 590      -9.258 -20.394  -8.237  1.00  0.08           C  
ATOM   4521  CD2 LEU A 590      -7.033 -19.266  -7.963  1.00  0.09           C  
ATOM   4522  N   PHE A 591      -8.315 -15.769 -11.706  1.00  0.19           N  
ATOM   4523  CA  PHE A 591      -7.270 -14.845 -11.283  1.00  0.19           C  
ATOM   4524  C   PHE A 591      -6.665 -15.282  -9.954  1.00  0.19           C  
ATOM   4525  CB  PHE A 591      -7.825 -13.422 -11.164  1.00  0.17           C  
ATOM   4526  O   PHE A 591      -7.312 -15.185  -8.910  1.00  0.18           O  
ATOM   4527  CG  PHE A 591      -8.132 -12.777 -12.489  1.00  0.13           C  
ATOM   4528  CD1 PHE A 591      -7.158 -12.058 -13.170  1.00  0.09           C  
ATOM   4529  CD2 PHE A 591      -9.396 -12.891 -13.053  1.00  0.10           C  
ATOM   4530  CE1 PHE A 591      -7.440 -11.460 -14.396  1.00  0.10           C  
ATOM   4531  CE2 PHE A 591      -9.685 -12.297 -14.278  1.00  0.10           C  
ATOM   4532  CZ  PHE A 591      -8.706 -11.581 -14.947  1.00  0.10           C  
ATOM   4533  N   LEU A 592      -6.118 -16.689  -9.925  1.00  0.20           N  
ATOM   4534  CA  LEU A 592      -5.058 -16.947  -8.956  1.00  0.18           C  
ATOM   4535  C   LEU A 592      -4.169 -15.719  -8.785  1.00  0.19           C  
ATOM   4536  CB  LEU A 592      -4.213 -18.146  -9.393  1.00  0.17           C  
ATOM   4537  O   LEU A 592      -3.343 -15.419  -9.650  1.00  0.18           O  
ATOM   4538  CG  LEU A 592      -4.740 -19.527  -8.998  1.00  0.10           C  
ATOM   4539  CD1 LEU A 592      -4.340 -20.565 -10.041  1.00  0.09           C  
ATOM   4540  CD2 LEU A 592      -4.226 -19.922  -7.618  1.00  0.10           C  
ATOM   4541  N   LEU A 593      -4.794 -14.627  -8.551  1.00  0.17           N  
ATOM   4542  CA  LEU A 593      -4.062 -13.491  -8.000  1.00  0.17           C  
ATOM   4543  C   LEU A 593      -3.771 -13.699  -6.518  1.00  0.18           C  
ATOM   4544  CB  LEU A 593      -4.854 -12.196  -8.200  1.00  0.15           C  
ATOM   4545  O   LEU A 593      -4.691 -13.726  -5.698  1.00  0.17           O  
ATOM   4546  CG  LEU A 593      -4.786 -11.568  -9.592  1.00  0.07           C  
ATOM   4547  CD1 LEU A 593      -6.000 -10.676  -9.831  1.00  0.08           C  
ATOM   4548  CD2 LEU A 593      -3.493 -10.776  -9.760  1.00  0.09           C  
ATOM   4549  N   GLY A 594      -2.985 -14.657  -6.133  1.00  0.20           N  
ATOM   4550  CA  GLY A 594      -2.267 -14.899  -4.892  1.00  0.18           C  
ATOM   4551  C   GLY A 594      -2.579 -16.249  -4.275  1.00  0.20           C  
ATOM   4552  O   GLY A 594      -3.653 -16.442  -3.701  1.00  0.20           O  
ATOM   4553  N   GLN A 595      -2.300 -17.466  -5.108  1.00  0.21           N  
ATOM   4554  CA  GLN A 595      -1.824 -18.665  -4.427  1.00  0.19           C  
ATOM   4555  C   GLN A 595      -0.304 -18.656  -4.293  1.00  0.21           C  
ATOM   4556  CB  GLN A 595      -2.278 -19.922  -5.171  1.00  0.20           C  
ATOM   4557  O   GLN A 595       0.412 -18.605  -5.295  1.00  0.20           O  
ATOM   4558  CG  GLN A 595      -3.692 -20.366  -4.823  1.00  0.19           C  
ATOM   4559  CD  GLN A 595      -4.063 -21.694  -5.457  1.00  0.19           C  
ATOM   4560  NE2 GLN A 595      -5.216 -22.232  -5.075  1.00  0.16           N  
ATOM   4561  OE1 GLN A 595      -3.319 -22.232  -6.284  1.00  0.29           O  
ATOM   4562  N   THR A 596       0.378 -18.096  -3.083  1.00  0.20           N  
ATOM   4563  CA  THR A 596       1.586 -18.774  -2.624  1.00  0.20           C  
ATOM   4564  C   THR A 596       1.431 -20.288  -2.735  1.00  0.20           C  
ATOM   4565  CB  THR A 596       1.921 -18.394  -1.170  1.00  0.19           C  
ATOM   4566  O   THR A 596       0.664 -20.896  -1.986  1.00  0.20           O  
ATOM   4567  CG2 THR A 596       2.586 -17.024  -1.099  1.00  0.16           C  
ATOM   4568  OG1 THR A 596       0.713 -18.368  -0.399  1.00  0.16           O  
ATOM   4569  N   ASN A 597       1.106 -20.854  -4.016  1.00  0.20           N  
ATOM   4570  CA  ASN A 597       1.652 -22.199  -4.169  1.00  0.19           C  
ATOM   4571  C   ASN A 597       3.172 -22.204  -4.038  1.00  0.20           C  
ATOM   4572  CB  ASN A 597       1.232 -22.800  -5.512  1.00  0.18           C  
ATOM   4573  O   ASN A 597       3.874 -21.650  -4.886  1.00  0.19           O  
ATOM   4574  CG  ASN A 597       0.003 -23.680  -5.399  1.00  0.16           C  
ATOM   4575  ND2 ASN A 597      -0.656 -23.925  -6.525  1.00  0.13           N  
ATOM   4576  OD1 ASN A 597      -0.351 -24.135  -4.308  1.00  0.11           O  
ATOM   4577  N   GLU A 598       3.716 -21.932  -2.594  1.00  0.20           N  
ATOM   4578  CA  GLU A 598       4.908 -22.558  -2.031  1.00  0.19           C  
ATOM   4579  C   GLU A 598       5.110 -23.963  -2.590  1.00  0.20           C  
ATOM   4580  CB  GLU A 598       4.819 -22.607  -0.503  1.00  0.18           C  
ATOM   4581  O   GLU A 598       4.381 -24.891  -2.231  1.00  0.19           O  
ATOM   4582  CG  GLU A 598       4.960 -21.248   0.165  1.00  0.18           C  
ATOM   4583  CD  GLU A 598       4.956 -21.322   1.684  1.00  0.13           C  
ATOM   4584  OE1 GLU A 598       4.775 -22.431   2.237  1.00  0.22           O  
ATOM   4585  OE2 GLU A 598       5.133 -20.263   2.326  1.00  0.15           O  
ATOM   4586  N   ASN A 599       5.261 -24.148  -3.783  1.00  0.19           N  
ATOM   4587  CA  ASN A 599       6.034 -25.287  -4.266  1.00  0.19           C  
ATOM   4588  C   ASN A 599       5.907 -25.451  -5.778  1.00  0.19           C  
ATOM   4589  CB  ASN A 599       5.600 -26.571  -3.555  1.00  0.17           C  
ATOM   4590  O   ASN A 599       4.913 -25.990  -6.267  1.00  0.18           O  
ATOM   4591  CG  ASN A 599       6.005 -26.595  -2.094  1.00  0.14           C  
ATOM   4592  ND2 ASN A 599       5.138 -27.136  -1.247  1.00  0.11           N  
ATOM   4593  OD1 ASN A 599       7.089 -26.130  -1.730  1.00  0.10           O  
ATOM   4594  N   LEU A 600       6.399 -24.517  -6.712  1.00  0.20           N  
ATOM   4595  CA  LEU A 600       6.633 -24.975  -8.077  1.00  0.19           C  
ATOM   4596  C   LEU A 600       8.112 -24.881  -8.435  1.00  0.20           C  
ATOM   4597  CB  LEU A 600       5.803 -24.155  -9.067  1.00  0.19           C  
ATOM   4598  O   LEU A 600       8.714 -23.810  -8.329  1.00  0.20           O  
ATOM   4599  CG  LEU A 600       4.293 -24.399  -9.052  1.00  0.19           C  
ATOM   4600  CD1 LEU A 600       3.569 -23.293  -9.813  1.00  0.16           C  
ATOM   4601  CD2 LEU A 600       3.967 -25.766  -9.646  1.00  0.17           C  
ATOM   4602  N   VAL A 601       8.881 -26.084  -8.188  1.00  0.19           N  
ATOM   4603  CA  VAL A 601      10.121 -26.678  -8.675  1.00  0.18           C  
ATOM   4604  C   VAL A 601      10.307 -26.346 -10.154  1.00  0.18           C  
ATOM   4605  CB  VAL A 601      10.139 -28.209  -8.465  1.00  0.15           C  
ATOM   4606  O   VAL A 601       9.383 -26.511 -10.954  1.00  0.17           O  
ATOM   4607  CG1 VAL A 601      11.563 -28.752  -8.569  1.00  0.10           C  
ATOM   4608  CG2 VAL A 601       9.523 -28.569  -7.115  1.00  0.09           C  
ATOM   4609  N   PRO A 602      11.368 -25.573 -10.604  1.00  0.20           N  
ATOM   4610  CA  PRO A 602      11.986 -25.408 -11.921  1.00  0.18           C  
ATOM   4611  C   PRO A 602      12.186 -26.735 -12.650  1.00  0.20           C  
ATOM   4612  CB  PRO A 602      13.332 -24.753 -11.601  1.00  0.19           C  
ATOM   4613  O   PRO A 602      12.565 -26.748 -13.824  1.00  0.20           O  
ATOM   4614  CG  PRO A 602      13.218 -24.326 -10.173  1.00  0.19           C  
ATOM   4615  CD  PRO A 602      12.101 -25.098  -9.531  1.00  0.20           C  
ATOM   4616  N   SER A 603      11.607 -27.921 -12.330  1.00  0.19           N  
ATOM   4617  CA  SER A 603      11.678 -29.192 -13.045  1.00  0.18           C  
ATOM   4618  C   SER A 603      10.287 -29.765 -13.294  1.00  0.19           C  
ATOM   4619  CB  SER A 603      12.521 -30.200 -12.264  1.00  0.17           C  
ATOM   4620  O   SER A 603      10.135 -30.742 -14.030  1.00  0.18           O  
ATOM   4621  OG  SER A 603      11.928 -30.487 -11.009  1.00  0.09           O  
ATOM   4622  N   GLU A 604       9.204 -28.747 -13.174  1.00  0.21           N  
ATOM   4623  CA  GLU A 604       7.895 -28.989 -13.774  1.00  0.20           C  
ATOM   4624  C   GLU A 604       7.392 -27.755 -14.517  1.00  0.21           C  
ATOM   4625  CB  GLU A 604       6.882 -29.408 -12.705  1.00  0.19           C  
ATOM   4626  O   GLU A 604       6.691 -26.920 -13.942  1.00  0.20           O  
ATOM   4627  CG  GLU A 604       7.024 -30.856 -12.257  1.00  0.14           C  
ATOM   4628  CD  GLU A 604       6.021 -31.254 -11.187  1.00  0.08           C  
ATOM   4629  OE1 GLU A 604       5.384 -30.357 -10.589  1.00  0.11           O  
ATOM   4630  OE2 GLU A 604       5.872 -32.472 -10.943  1.00  0.10           O  
ATOM   4631  N   ILE A 605       8.252 -26.924 -15.147  1.00  0.19           N  
ATOM   4632  CA  ILE A 605       7.944 -25.882 -16.120  1.00  0.18           C  
ATOM   4633  C   ILE A 605       7.661 -26.513 -17.481  1.00  0.19           C  
ATOM   4634  CB  ILE A 605       9.094 -24.856 -16.233  1.00  0.18           C  
ATOM   4635  O   ILE A 605       8.581 -26.743 -18.269  1.00  0.19           O  
ATOM   4636  CG1 ILE A 605       9.416 -24.260 -14.858  1.00  0.11           C  
ATOM   4637  CG2 ILE A 605       8.740 -23.756 -17.238  1.00  0.10           C  
ATOM   4638  CD1 ILE A 605      10.595 -23.297 -14.862  1.00  0.10           C  
ATOM   4639  N   ALA A 606       7.148 -27.683 -17.539  1.00  0.19           N  
ATOM   4640  CA  ALA A 606       6.843 -28.463 -18.736  1.00  0.18           C  
ATOM   4641  C   ALA A 606       5.408 -28.980 -18.703  1.00  0.19           C  
ATOM   4642  CB  ALA A 606       7.822 -29.627 -18.875  1.00  0.16           C  
ATOM   4643  O   ALA A 606       4.956 -29.636 -19.645  1.00  0.18           O  
ATOM   4644  N   GLN A 607       4.518 -28.273 -17.801  1.00  0.21           N  
ATOM   4645  CA  GLN A 607       3.085 -28.406 -18.045  1.00  0.20           C  
ATOM   4646  C   GLN A 607       2.394 -27.045 -18.017  1.00  0.21           C  
ATOM   4647  CB  GLN A 607       2.449 -29.340 -17.015  1.00  0.20           C  
ATOM   4648  O   GLN A 607       2.442 -26.340 -17.007  1.00  0.20           O  
ATOM   4649  CG  GLN A 607       2.634 -30.818 -17.328  1.00  0.11           C  
ATOM   4650  CD  GLN A 607       1.859 -31.719 -16.385  1.00  0.08           C  
ATOM   4651  NE2 GLN A 607       1.982 -33.028 -16.580  1.00  0.08           N  
ATOM   4652  OE1 GLN A 607       1.156 -31.244 -15.488  1.00  0.10           O  
ATOM   4653  N   GLY A 608       2.890 -26.061 -19.100  1.00  0.21           N  
ATOM   4654  CA  GLY A 608       1.980 -25.162 -19.792  1.00  0.18           C  
ATOM   4655  C   GLY A 608       0.778 -24.768 -18.954  1.00  0.20           C  
ATOM   4656  O   GLY A 608      -0.052 -25.613 -18.614  1.00  0.20           O  
ATOM   4657  N   TYR A 609       0.824 -24.112 -17.776  1.00  0.20           N  
ATOM   4658  CA  TYR A 609      -0.301 -23.290 -17.344  1.00  0.20           C  
ATOM   4659  C   TYR A 609      -0.806 -22.414 -18.484  1.00  0.20           C  
ATOM   4660  CB  TYR A 609       0.099 -22.415 -16.152  1.00  0.19           C  
ATOM   4661  O   TYR A 609      -0.077 -21.556 -18.986  1.00  0.20           O  
ATOM   4662  CG  TYR A 609       0.352 -23.195 -14.884  1.00  0.18           C  
ATOM   4663  CD1 TYR A 609      -0.693 -23.517 -14.021  1.00  0.10           C  
ATOM   4664  CD2 TYR A 609       1.636 -23.610 -14.547  1.00  0.10           C  
ATOM   4665  CE1 TYR A 609      -0.464 -24.234 -12.851  1.00  0.09           C  
ATOM   4666  CE2 TYR A 609       1.876 -24.327 -13.380  1.00  0.10           C  
ATOM   4667  OH  TYR A 609       1.054 -25.344 -11.383  1.00  0.08           O  
ATOM   4668  CZ  TYR A 609       0.822 -24.634 -12.540  1.00  0.09           C  
ATOM   4669  N   ARG A 610      -1.302 -23.103 -19.488  1.00  0.21           N  
ATOM   4670  CA  ARG A 610      -2.298 -22.633 -20.445  1.00  0.18           C  
ATOM   4671  C   ARG A 610      -3.224 -21.601 -19.811  1.00  0.21           C  
ATOM   4672  CB  ARG A 610      -3.115 -23.807 -20.990  1.00  0.19           C  
ATOM   4673  O   ARG A 610      -3.943 -21.908 -18.857  1.00  0.20           O  
ATOM   4674  CG  ARG A 610      -2.414 -24.588 -22.089  1.00  0.16           C  
ATOM   4675  CD  ARG A 610      -3.309 -25.676 -22.666  1.00  0.14           C  
ATOM   4676  NE  ARG A 610      -2.640 -26.416 -23.732  1.00  0.13           N  
ATOM   4677  NH1 ARG A 610      -4.544 -27.507 -24.454  1.00  0.12           N  
ATOM   4678  NH2 ARG A 610      -2.537 -27.888 -25.493  1.00  0.12           N  
ATOM   4679  CZ  ARG A 610      -3.242 -27.268 -24.557  1.00  0.12           C  
ATOM   4680  N   ILE A 611      -2.844 -20.178 -19.621  1.00  0.20           N  
ATOM   4681  CA  ILE A 611      -3.985 -19.353 -20.005  1.00  0.19           C  
ATOM   4682  C   ILE A 611      -4.975 -20.188 -20.814  1.00  0.20           C  
ATOM   4683  CB  ILE A 611      -3.540 -18.115 -20.815  1.00  0.18           C  
ATOM   4684  O   ILE A 611      -4.632 -20.713 -21.876  1.00  0.19           O  
ATOM   4685  CG1 ILE A 611      -2.505 -17.304 -20.026  1.00  0.11           C  
ATOM   4686  CG2 ILE A 611      -4.748 -17.249 -21.184  1.00  0.09           C  
ATOM   4687  CD1 ILE A 611      -1.922 -16.128 -20.796  1.00  0.09           C  
ATOM   4688  N   GLY A 612      -5.630 -21.303 -20.006  1.00  0.20           N  
ATOM   4689  CA  GLY A 612      -6.697 -22.017 -20.690  1.00  0.18           C  
ATOM   4690  C   GLY A 612      -6.825 -21.638 -22.153  1.00  0.19           C  
ATOM   4691  O   GLY A 612      -7.867 -21.867 -22.771  1.00  0.19           O  
ATOM   4692  N   ALA A 613      -5.805 -21.145 -22.865  1.00  0.19           N  
ATOM   4693  CA  ALA A 613      -5.717 -21.262 -24.318  1.00  0.18           C  
ATOM   4694  C   ALA A 613      -4.418 -21.946 -24.736  1.00  0.18           C  
ATOM   4695  CB  ALA A 613      -5.824 -19.886 -24.971  1.00  0.15           C  
ATOM   4696  O   ALA A 613      -3.343 -21.609 -24.235  1.00  0.17           O  
ATOM   4697  N   ARG A 614      -4.558 -23.294 -25.066  1.00  0.21           N  
ATOM   4698  CA  ARG A 614      -3.663 -23.962 -26.006  1.00  0.18           C  
ATOM   4699  C   ARG A 614      -3.107 -22.975 -27.027  1.00  0.21           C  
ATOM   4700  CB  ARG A 614      -4.389 -25.103 -26.721  1.00  0.19           C  
ATOM   4701  O   ARG A 614      -3.841 -22.131 -27.546  1.00  0.20           O  
ATOM   4702  CG  ARG A 614      -4.668 -26.307 -25.835  1.00  0.17           C  
ATOM   4703  CD  ARG A 614      -5.245 -27.470 -26.630  1.00  0.16           C  
ATOM   4704  NE  ARG A 614      -5.574 -28.601 -25.767  1.00  0.14           N  
ATOM   4705  NH1 ARG A 614      -6.019 -30.061 -27.502  1.00  0.12           N  
ATOM   4706  NH2 ARG A 614      -6.211 -30.764 -25.329  1.00  0.12           N  
ATOM   4707  CZ  ARG A 614      -5.934 -29.806 -26.201  1.00  0.13           C  
ATOM   4708  N   VAL A 615      -1.793 -22.611 -27.093  1.00  0.20           N  
ATOM   4709  CA  VAL A 615      -1.287 -22.518 -28.458  1.00  0.18           C  
ATOM   4710  C   VAL A 615      -2.255 -23.208 -29.416  1.00  0.19           C  
ATOM   4711  CB  VAL A 615       0.122 -23.139 -28.585  1.00  0.18           C  
ATOM   4712  O   VAL A 615      -2.556 -24.393 -29.257  1.00  0.19           O  
ATOM   4713  CG1 VAL A 615       0.653 -22.988 -30.010  1.00  0.09           C  
ATOM   4714  CG2 VAL A 615       1.080 -22.495 -27.584  1.00  0.08           C  
ATOM   4715  N   GLY A 616      -2.785 -22.446 -30.210  1.00  0.22           N  
ATOM   4716  CA  GLY A 616      -3.856 -22.724 -31.154  1.00  0.21           C  
ATOM   4717  C   GLY A 616      -5.237 -22.628 -30.534  1.00  0.22           C  
ATOM   4718  O   GLY A 616      -6.246 -22.771 -31.228  1.00  0.21           O  
ATOM   4719  N   GLU A 617      -5.278 -22.306 -29.239  1.00  0.21           N  
ATOM   4720  CA  GLU A 617      -6.622 -22.035 -28.737  1.00  0.21           C  
ATOM   4721  C   GLU A 617      -6.958 -20.549 -28.834  1.00  0.21           C  
ATOM   4722  CB  GLU A 617      -6.762 -22.512 -27.289  1.00  0.19           C  
ATOM   4723  O   GLU A 617      -6.141 -19.698 -28.477  1.00  0.20           O  
ATOM   4724  CG  GLU A 617      -7.727 -23.676 -27.116  1.00  0.12           C  
ATOM   4725  CD  GLU A 617      -7.888 -24.111 -25.668  1.00  0.08           C  
ATOM   4726  OE1 GLU A 617      -7.116 -23.639 -24.802  1.00  0.10           O  
ATOM   4727  OE2 GLU A 617      -8.793 -24.931 -25.397  1.00  0.10           O  
ATOM   4728  N   LYS A 618      -7.805 -20.066 -29.719  1.00  0.23           N  
ATOM   4729  CA  LYS A 618      -8.610 -18.861 -29.900  1.00  0.22           C  
ATOM   4730  C   LYS A 618      -9.162 -18.363 -28.568  1.00  0.23           C  
ATOM   4731  CB  LYS A 618      -9.757 -19.124 -30.878  1.00  0.21           C  
ATOM   4732  O   LYS A 618      -9.937 -19.062 -27.911  1.00  0.22           O  
ATOM   4733  CG  LYS A 618      -9.306 -19.361 -32.311  1.00  0.20           C  
ATOM   4734  CD  LYS A 618     -10.492 -19.460 -33.262  1.00  0.19           C  
ATOM   4735  CE  LYS A 618     -10.044 -19.732 -34.691  1.00  0.15           C  
ATOM   4736  NZ  LYS A 618     -11.200 -19.777 -35.635  1.00  0.12           N  
ATOM   4737  N   PHE A 619      -8.473 -17.572 -27.805  1.00  0.21           N  
ATOM   4738  CA  PHE A 619      -9.032 -16.662 -26.812  1.00  0.22           C  
ATOM   4739  C   PHE A 619      -9.364 -15.314 -27.441  1.00  0.20           C  
ATOM   4740  CB  PHE A 619      -8.056 -16.471 -25.646  1.00  0.18           C  
ATOM   4741  O   PHE A 619      -8.667 -14.857 -28.349  1.00  0.20           O  
ATOM   4742  CG  PHE A 619      -7.150 -17.650 -25.414  1.00  0.17           C  
ATOM   4743  CD1 PHE A 619      -7.527 -18.676 -24.556  1.00  0.11           C  
ATOM   4744  CD2 PHE A 619      -5.921 -17.732 -26.055  1.00  0.11           C  
ATOM   4745  CE1 PHE A 619      -6.690 -19.768 -24.340  1.00  0.10           C  
ATOM   4746  CE2 PHE A 619      -5.079 -18.820 -25.844  1.00  0.11           C  
ATOM   4747  CZ  PHE A 619      -5.465 -19.836 -24.985  1.00  0.12           C  
ATOM   4748  N   TYR A 620     -10.516 -14.817 -27.367  1.00  0.24           N  
ATOM   4749  CA  TYR A 620     -10.957 -13.429 -27.443  1.00  0.24           C  
ATOM   4750  C   TYR A 620     -10.477 -12.637 -26.233  1.00  0.24           C  
ATOM   4751  CB  TYR A 620     -12.483 -13.354 -27.545  1.00  0.22           C  
ATOM   4752  O   TYR A 620     -10.705 -13.040 -25.090  1.00  0.23           O  
ATOM   4753  CG  TYR A 620     -13.036 -13.932 -28.826  1.00  0.22           C  
ATOM   4754  CD1 TYR A 620     -13.191 -13.138 -29.960  1.00  0.21           C  
ATOM   4755  CD2 TYR A 620     -13.404 -15.270 -28.904  1.00  0.22           C  
ATOM   4756  CE1 TYR A 620     -13.701 -13.665 -31.142  1.00  0.17           C  
ATOM   4757  CE2 TYR A 620     -13.915 -15.808 -30.080  1.00  0.22           C  
ATOM   4758  OH  TYR A 620     -14.565 -15.526 -32.360  1.00  0.12           O  
ATOM   4759  CZ  TYR A 620     -14.060 -14.999 -31.192  1.00  0.19           C  
ATOM   4760  N   ILE A 621      -9.299 -11.825 -26.230  1.00  0.22           N  
ATOM   4761  CA  ILE A 621      -8.998 -10.595 -25.504  1.00  0.21           C  
ATOM   4762  C   ILE A 621     -10.014  -9.517 -25.873  1.00  0.22           C  
ATOM   4763  CB  ILE A 621      -7.563 -10.103 -25.797  1.00  0.20           C  
ATOM   4764  O   ILE A 621     -10.119  -9.127 -27.039  1.00  0.21           O  
ATOM   4765  CG1 ILE A 621      -6.546 -11.209 -25.492  1.00  0.15           C  
ATOM   4766  CG2 ILE A 621      -7.252  -8.836 -24.995  1.00  0.19           C  
ATOM   4767  CD1 ILE A 621      -5.113 -10.851 -25.859  1.00  0.18           C  
ATOM   4768  N   ASP A 622     -11.273  -9.422 -25.040  1.00  0.23           N  
ATOM   4769  CA  ASP A 622     -12.125  -8.238 -25.077  1.00  0.23           C  
ATOM   4770  C   ASP A 622     -11.370  -7.003 -24.590  1.00  0.23           C  
ATOM   4771  CB  ASP A 622     -13.381  -8.453 -24.231  1.00  0.22           C  
ATOM   4772  O   ASP A 622     -11.017  -6.908 -23.413  1.00  0.23           O  
ATOM   4773  CG  ASP A 622     -14.520  -9.086 -25.011  1.00  0.21           C  
ATOM   4774  OD1 ASP A 622     -14.597  -8.893 -26.243  1.00  0.24           O  
ATOM   4775  OD2 ASP A 622     -15.351  -9.781 -24.387  1.00  0.20           O  
ATOM   4776  N   LEU A 623     -10.562  -6.412 -25.517  1.00  0.23           N  
ATOM   4777  CA  LEU A 623     -10.006  -5.064 -25.493  1.00  0.21           C  
ATOM   4778  C   LEU A 623     -11.041  -4.058 -25.000  1.00  0.23           C  
ATOM   4779  CB  LEU A 623      -9.512  -4.663 -26.886  1.00  0.21           C  
ATOM   4780  O   LEU A 623     -12.227  -4.175 -25.316  1.00  0.22           O  
ATOM   4781  CG  LEU A 623      -8.395  -5.521 -27.482  1.00  0.21           C  
ATOM   4782  CD1 LEU A 623      -8.027  -5.021 -28.875  1.00  0.20           C  
ATOM   4783  CD2 LEU A 623      -7.174  -5.520 -26.568  1.00  0.23           C  
ATOM   4784  N   ALA A 624     -10.710  -3.445 -23.793  1.00  0.21           N  
ATOM   4785  CA  ALA A 624     -11.351  -2.346 -23.074  1.00  0.21           C  
ATOM   4786  C   ALA A 624     -12.327  -1.597 -23.976  1.00  0.21           C  
ATOM   4787  CB  ALA A 624     -10.299  -1.388 -22.521  1.00  0.20           C  
ATOM   4788  O   ALA A 624     -13.155  -0.819 -23.494  1.00  0.21           O  
ATOM   4789  N   ASN A 625     -12.324  -2.014 -25.394  1.00  0.20           N  
ATOM   4790  CA  ASN A 625     -13.285  -1.446 -26.333  1.00  0.22           C  
ATOM   4791  C   ASN A 625     -14.411  -2.428 -26.646  1.00  0.20           C  
ATOM   4792  CB  ASN A 625     -12.584  -1.014 -27.623  1.00  0.18           C  
ATOM   4793  O   ASN A 625     -15.130  -2.261 -27.632  1.00  0.19           O  
ATOM   4794  CG  ASN A 625     -11.184  -1.582 -27.745  1.00  0.18           C  
ATOM   4795  ND2 ASN A 625     -10.565  -1.390 -28.904  1.00  0.14           N  
ATOM   4796  OD1 ASN A 625     -10.663  -2.189 -26.805  1.00  0.13           O  
ATOM   4797  N   GLY A 626     -14.857  -3.304 -25.596  1.00  0.23           N  
ATOM   4798  CA  GLY A 626     -15.913  -4.192 -26.055  1.00  0.22           C  
ATOM   4799  C   GLY A 626     -15.597  -4.858 -27.381  1.00  0.23           C  
ATOM   4800  O   GLY A 626     -16.413  -5.615 -27.911  1.00  0.22           O  
ATOM   4801  N   THR A 627     -14.271  -4.702 -27.878  1.00  0.21           N  
ATOM   4802  CA  THR A 627     -13.803  -5.598 -28.930  1.00  0.20           C  
ATOM   4803  C   THR A 627     -13.141  -6.836 -28.331  1.00  0.20           C  
ATOM   4804  CB  THR A 627     -12.812  -4.887 -29.870  1.00  0.18           C  
ATOM   4805  O   THR A 627     -12.224  -6.722 -27.515  1.00  0.19           O  
ATOM   4806  CG2 THR A 627     -12.731  -5.593 -31.219  1.00  0.11           C  
ATOM   4807  OG1 THR A 627     -13.243  -3.536 -30.076  1.00  0.14           O  
ATOM   4808  N   LYS A 628     -13.953  -7.870 -28.415  1.00  0.24           N  
ATOM   4809  CA  LYS A 628     -13.477  -9.249 -28.350  1.00  0.25           C  
ATOM   4810  C   LYS A 628     -12.380  -9.501 -29.380  1.00  0.24           C  
ATOM   4811  CB  LYS A 628     -14.633 -10.227 -28.567  1.00  0.23           C  
ATOM   4812  O   LYS A 628     -12.618  -9.400 -30.586  1.00  0.24           O  
ATOM   4813  CG  LYS A 628     -15.677 -10.207 -27.459  1.00  0.22           C  
ATOM   4814  CD  LYS A 628     -16.632 -11.388 -27.569  1.00  0.24           C  
ATOM   4815  CE  LYS A 628     -17.685 -11.361 -26.470  1.00  0.24           C  
ATOM   4816  NZ  LYS A 628     -18.487 -12.621 -26.440  1.00  0.25           N  
ATOM   4817  N   VAL A 629     -11.125  -9.162 -29.038  1.00  0.21           N  
ATOM   4818  CA  VAL A 629     -10.062  -9.718 -29.869  1.00  0.21           C  
ATOM   4819  C   VAL A 629      -9.885 -11.202 -29.555  1.00  0.21           C  
ATOM   4820  CB  VAL A 629      -8.728  -8.966 -29.663  1.00  0.19           C  
ATOM   4821  O   VAL A 629      -9.718 -11.582 -28.394  1.00  0.20           O  
ATOM   4822  CG1 VAL A 629      -7.694  -9.410 -30.695  1.00  0.12           C  
ATOM   4823  CG2 VAL A 629      -8.950  -7.457 -29.738  1.00  0.10           C  
ATOM   4824  N   GLN A 630     -10.416 -12.105 -30.420  1.00  0.23           N  
ATOM   4825  CA  GLN A 630      -9.834 -13.413 -30.700  1.00  0.23           C  
ATOM   4826  C   GLN A 630      -8.310 -13.363 -30.634  1.00  0.23           C  
ATOM   4827  CB  GLN A 630     -10.284 -13.919 -32.071  1.00  0.21           C  
ATOM   4828  O   GLN A 630      -7.670 -12.696 -31.449  1.00  0.22           O  
ATOM   4829  CG  GLN A 630     -10.324 -15.437 -32.184  1.00  0.21           C  
ATOM   4830  CD  GLN A 630     -10.758 -15.912 -33.557  1.00  0.22           C  
ATOM   4831  NE2 GLN A 630     -10.494 -17.180 -33.857  1.00  0.18           N  
ATOM   4832  OE1 GLN A 630     -11.327 -15.147 -34.342  1.00  0.35           O  
ATOM   4833  N   ALA A 631      -7.766 -13.435 -29.469  1.00  0.21           N  
ATOM   4834  CA  ALA A 631      -6.366 -13.848 -29.495  1.00  0.21           C  
ATOM   4835  C   ALA A 631      -6.243 -15.367 -29.577  1.00  0.21           C  
ATOM   4836  CB  ALA A 631      -5.633 -13.324 -28.262  1.00  0.19           C  
ATOM   4837  O   ALA A 631      -6.943 -16.092 -28.867  1.00  0.20           O  
ATOM   4838  N   THR A 632      -5.959 -15.969 -30.769  1.00  0.20           N  
ATOM   4839  CA  THR A 632      -5.160 -17.169 -30.991  1.00  0.20           C  
ATOM   4840  C   THR A 632      -3.824 -17.071 -30.261  1.00  0.20           C  
ATOM   4841  CB  THR A 632      -4.912 -17.404 -32.493  1.00  0.17           C  
ATOM   4842  O   THR A 632      -3.063 -16.124 -30.471  1.00  0.19           O  
ATOM   4843  CG2 THR A 632      -4.350 -18.799 -32.745  1.00  0.08           C  
ATOM   4844  OG1 THR A 632      -6.149 -17.264 -33.203  1.00  0.11           O  
ATOM   4845  N   ILE A 633      -3.760 -17.801 -29.042  1.00  0.20           N  
ATOM   4846  CA  ILE A 633      -2.425 -18.195 -28.605  1.00  0.19           C  
ATOM   4847  C   ILE A 633      -1.594 -18.627 -29.811  1.00  0.19           C  
ATOM   4848  CB  ILE A 633      -2.484 -19.331 -27.560  1.00  0.17           C  
ATOM   4849  O   ILE A 633      -1.869 -19.662 -30.424  1.00  0.19           O  
ATOM   4850  CG1 ILE A 633      -3.313 -18.897 -26.346  1.00  0.10           C  
ATOM   4851  CG2 ILE A 633      -1.073 -19.752 -27.138  1.00  0.09           C  
ATOM   4852  CD1 ILE A 633      -3.425 -19.960 -25.261  1.00  0.08           C  
ATOM   4853  N   CYS A 634      -1.151 -17.769 -30.517  1.00  0.14           N  
ATOM   4854  CA  CYS A 634       0.024 -17.915 -31.369  1.00  0.18           C  
ATOM   4855  C   CYS A 634       1.305 -17.873 -30.543  1.00  0.17           C  
ATOM   4856  CB  CYS A 634       0.056 -16.817 -32.431  1.00  0.10           C  
ATOM   4857  O   CYS A 634       1.520 -16.937 -29.770  1.00  0.15           O  
ATOM   4858  SG  CYS A 634      -1.154 -17.047 -33.752  1.00  0.16           S  
ATOM   4859  N   MET A 635       1.775 -19.142 -30.102  1.00  0.19           N  
ATOM   4860  CA  MET A 635       3.180 -19.509 -30.253  1.00  0.18           C  
ATOM   4861  C   MET A 635       3.805 -18.792 -31.446  1.00  0.19           C  
ATOM   4862  CB  MET A 635       3.327 -21.022 -30.416  1.00  0.17           C  
ATOM   4863  O   MET A 635       3.372 -18.981 -32.584  1.00  0.18           O  
ATOM   4864  CG  MET A 635       3.035 -21.807 -29.147  1.00  0.13           C  
ATOM   4865  SD  MET A 635       3.720 -23.509 -29.200  1.00  0.15           S  
ATOM   4866  CE  MET A 635       2.856 -24.156 -30.659  1.00  0.11           C  
ATOM   4867  N   SER A 636       4.433 -17.502 -31.096  1.00  0.20           N  
ATOM   4868  CA  SER A 636       5.644 -17.282 -31.880  1.00  0.19           C  
ATOM   4869  C   SER A 636       6.896 -17.544 -31.050  1.00  0.20           C  
ATOM   4870  CB  SER A 636       5.675 -15.855 -32.430  1.00  0.18           C  
ATOM   4871  O   SER A 636       7.084 -16.937 -29.993  1.00  0.20           O  
ATOM   4872  OG  SER A 636       6.261 -14.968 -31.492  1.00  0.11           O  
ATOM   4873  N   ASN A 637       7.398 -18.839 -31.051  1.00  0.18           N  
ATOM   4874  CA  ASN A 637       8.790 -19.150 -31.355  1.00  0.19           C  
ATOM   4875  C   ASN A 637       9.551 -17.915 -31.827  1.00  0.18           C  
ATOM   4876  CB  ASN A 637       8.875 -20.260 -32.405  1.00  0.16           C  
ATOM   4877  O   ASN A 637       9.346 -17.445 -32.948  1.00  0.18           O  
ATOM   4878  CG  ASN A 637       8.517 -21.623 -31.846  1.00  0.10           C  
ATOM   4879  ND2 ASN A 637       8.258 -22.578 -32.731  1.00  0.11           N  
ATOM   4880  OD1 ASN A 637       8.474 -21.815 -30.628  1.00  0.09           O  
ATOM   4881  N   LYS A 638       9.895 -17.028 -30.919  1.00  0.20           N  
ATOM   4882  CA  LYS A 638      11.226 -16.453 -31.087  1.00  0.19           C  
ATOM   4883  C   LYS A 638      11.604 -15.582 -29.892  1.00  0.20           C  
ATOM   4884  CB  LYS A 638      11.299 -15.633 -32.376  1.00  0.19           C  
ATOM   4885  O   LYS A 638      10.976 -14.550 -29.646  1.00  0.20           O  
ATOM   4886  CG  LYS A 638      11.871 -16.395 -33.562  1.00  0.17           C  
ATOM   4887  CD  LYS A 638      12.035 -15.493 -34.779  1.00  0.08           C  
ATOM   4888  CE  LYS A 638      12.615 -16.252 -35.965  1.00  0.10           C  
ATOM   4889  NZ  LYS A 638      12.805 -15.365 -37.151  1.00  0.09           N  
ATOM   4890  N   GLU A 639      12.501 -16.292 -28.906  1.00  0.20           N  
ATOM   4891  CA  GLU A 639      13.751 -16.031 -28.199  1.00  0.19           C  
ATOM   4892  C   GLU A 639      13.528 -15.961 -26.691  1.00  0.20           C  
ATOM   4893  CB  GLU A 639      14.390 -14.731 -28.697  1.00  0.19           C  
ATOM   4894  O   GLU A 639      12.894 -15.028 -26.194  1.00  0.20           O  
ATOM   4895  CG  GLU A 639      15.625 -14.944 -29.559  1.00  0.17           C  
ATOM   4896  CD  GLU A 639      16.266 -13.645 -30.021  1.00  0.10           C  
ATOM   4897  OE1 GLU A 639      15.678 -12.564 -29.792  1.00  0.18           O  
ATOM   4898  OE2 GLU A 639      17.364 -13.709 -30.617  1.00  0.13           O  
ATOM   4899  N   ILE A 640      13.324 -17.164 -25.932  1.00  0.20           N  
ATOM   4900  CA  ILE A 640      13.656 -17.770 -24.647  1.00  0.17           C  
ATOM   4901  C   ILE A 640      15.153 -17.625 -24.381  1.00  0.20           C  
ATOM   4902  CB  ILE A 640      13.245 -19.258 -24.601  1.00  0.19           C  
ATOM   4903  O   ILE A 640      15.968 -18.323 -24.988  1.00  0.20           O  
ATOM   4904  CG1 ILE A 640      11.746 -19.407 -24.888  1.00  0.20           C  
ATOM   4905  CG2 ILE A 640      13.607 -19.877 -23.247  1.00  0.20           C  
ATOM   4906  CD1 ILE A 640      11.274 -20.851 -24.981  1.00  0.16           C  
ATOM   4907  N   VAL A 641      15.467 -16.268 -24.046  1.00  0.18           N  
ATOM   4908  CA  VAL A 641      16.815 -16.026 -23.543  1.00  0.18           C  
ATOM   4909  C   VAL A 641      17.004 -16.738 -22.206  1.00  0.18           C  
ATOM   4910  CB  VAL A 641      17.100 -14.515 -23.388  1.00  0.16           C  
ATOM   4911  O   VAL A 641      16.352 -16.397 -21.216  1.00  0.17           O  
ATOM   4912  CG1 VAL A 641      18.581 -14.271 -23.104  1.00  0.10           C  
ATOM   4913  CG2 VAL A 641      16.661 -13.758 -24.639  1.00  0.09           C  
ATOM   4914  N   GLY A 642      17.445 -18.008 -22.052  1.00  0.18           N  
ATOM   4915  CA  GLY A 642      18.623 -18.604 -21.443  1.00  0.18           C  
ATOM   4916  C   GLY A 642      18.292 -19.559 -20.312  1.00  0.18           C  
ATOM   4917  O   GLY A 642      17.668 -19.168 -19.324  1.00  0.17           O  
ATOM   4918  N   GLY A 643      18.127 -20.889 -20.465  1.00  0.20           N  
ATOM   4919  CA  GLY A 643      18.758 -22.054 -19.867  1.00  0.19           C  
ATOM   4920  C   GLY A 643      17.761 -23.091 -19.384  1.00  0.20           C  
ATOM   4921  O   GLY A 643      16.812 -22.761 -18.670  1.00  0.20           O  
ATOM   4922  N   ASN A 644      17.562 -24.210 -20.197  1.00  0.16           N  
ATOM   4923  CA  ASN A 644      17.543 -25.655 -19.993  1.00  0.19           C  
ATOM   4924  C   ASN A 644      16.545 -26.056 -18.910  1.00  0.16           C  
ATOM   4925  CB  ASN A 644      18.942 -26.165 -19.640  1.00  0.15           C  
ATOM   4926  O   ASN A 644      16.742 -25.747 -17.733  1.00  0.16           O  
ATOM   4927  CG  ASN A 644      19.846 -26.276 -20.853  1.00  0.12           C  
ATOM   4928  ND2 ASN A 644      21.152 -26.202 -20.627  1.00  0.12           N  
ATOM   4929  OD1 ASN A 644      19.373 -26.427 -21.982  1.00  0.10           O  
ATOM   4930  N   ALA A 645      15.197 -26.327 -19.238  1.00  0.21           N  
ATOM   4931  CA  ALA A 645      14.329 -27.446 -18.879  1.00  0.19           C  
ATOM   4932  C   ALA A 645      13.324 -27.738 -19.990  1.00  0.20           C  
ATOM   4933  CB  ALA A 645      13.600 -27.156 -17.569  1.00  0.19           C  
ATOM   4934  O   ALA A 645      12.593 -26.845 -20.424  1.00  0.20           O  
ATOM   4935  N   SER A 646      13.571 -28.683 -20.769  1.00  0.16           N  
ATOM   4936  CA  SER A 646      12.865 -29.828 -21.337  1.00  0.18           C  
ATOM   4937  C   SER A 646      11.464 -29.961 -20.748  1.00  0.16           C  
ATOM   4938  CB  SER A 646      13.652 -31.116 -21.097  1.00  0.14           C
[truncated: 769,775 more chars]
