# Supplementary material for: DepoScope: Accurate phage depolymerase annotation and domain delineation using large language models
Source: PLoS Comput Biol. 2024 Aug 5;20(8):e1011831. doi: 10.1371/journal.pcbi.1011831 (PMC11326577; doi:10.1371/journal.pcbi.1011831)
Supplement: S1 Data — (ZIP) [file pcbi.1011831.s003.zip › FN_FP_deposcope_032024/False_positives/JX262376.1__AFO10887.pdb]

PARENT N/A
ATOM      1  N   MET A   1       3.750  47.481  87.912  1.00  0.51           N  
ATOM      2  CA  MET A   1       4.714  47.175  88.965  1.00  0.59           C  
ATOM      3  C   MET A   1       5.958  48.048  88.834  1.00  0.52           C  
ATOM      4  CB  MET A   1       5.105  45.697  88.924  1.00  0.50           C  
ATOM      5  O   MET A   1       6.701  47.934  87.857  1.00  0.50           O  
ATOM      6  CG  MET A   1       3.999  44.757  89.377  1.00  0.52           C  
ATOM      7  SD  MET A   1       4.584  43.030  89.582  1.00  0.50           S  
ATOM      8  CE  MET A   1       3.003  42.189  89.873  1.00  0.48           C  
ATOM      9  N   PRO A   2       5.893  49.391  89.265  1.00  0.69           N  
ATOM     10  CA  PRO A   2       6.957  50.378  89.459  1.00  0.70           C  
ATOM     11  C   PRO A   2       8.281  49.745  89.881  1.00  0.68           C  
ATOM     12  CB  PRO A   2       6.405  51.278  90.568  1.00  0.65           C  
ATOM     13  O   PRO A   2       8.339  49.045  90.896  1.00  0.64           O  
ATOM     14  CG  PRO A   2       5.405  50.430  91.285  1.00  0.62           C  
ATOM     15  CD  PRO A   2       4.922  49.363  90.345  1.00  0.62           C  
ATOM     16  N   THR A   3       9.100  49.231  88.870  1.00  0.66           N  
ATOM     17  CA  THR A   3      10.369  48.837  89.473  1.00  0.66           C  
ATOM     18  C   THR A   3      11.359  49.998  89.457  1.00  0.64           C  
ATOM     19  CB  THR A   3      10.981  47.627  88.745  1.00  0.60           C  
ATOM     20  O   THR A   3      11.682  50.531  88.394  1.00  0.59           O  
ATOM     21  CG2 THR A   3      10.896  46.368  89.602  1.00  0.51           C  
ATOM     22  OG1 THR A   3      10.273  47.406  87.519  1.00  0.60           O  
ATOM     23  N   THR A   4      11.373  51.002  90.771  1.00  0.65           N  
ATOM     24  CA  THR A   4      12.442  51.358  91.698  1.00  0.65           C  
ATOM     25  C   THR A   4      13.788  50.846  91.193  1.00  0.64           C  
ATOM     26  CB  THR A   4      12.171  50.794  93.106  1.00  0.62           C  
ATOM     27  O   THR A   4      13.977  49.639  91.027  1.00  0.62           O  
ATOM     28  CG2 THR A   4      12.308  51.880  94.168  1.00  0.56           C  
ATOM     29  OG1 THR A   4      10.842  50.260  93.153  1.00  0.63           O  
ATOM     30  N   TRP A   5      14.537  51.644  90.220  1.00  0.66           N  
ATOM     31  CA  TRP A   5      15.924  52.094  90.255  1.00  0.70           C  
ATOM     32  C   TRP A   5      16.392  52.305  91.691  1.00  0.65           C  
ATOM     33  CB  TRP A   5      16.090  53.389  89.455  1.00  0.63           C  
ATOM     34  O   TRP A   5      15.888  53.187  92.391  1.00  0.60           O  
ATOM     35  CG  TRP A   5      16.121  53.188  87.970  1.00  0.59           C  
ATOM     36  CD1 TRP A   5      15.052  53.171  87.118  1.00  0.53           C  
ATOM     37  CD2 TRP A   5      17.282  52.970  87.162  1.00  0.55           C  
ATOM     38  CE2 TRP A   5      16.841  52.829  85.827  1.00  0.53           C  
ATOM     39  CE3 TRP A   5      18.653  52.880  87.437  1.00  0.67           C  
ATOM     40  NE1 TRP A   5      15.478  52.956  85.828  1.00  0.67           N  
ATOM     41  CH2 TRP A   5      19.061  52.520  85.065  1.00  0.61           C  
ATOM     42  CZ2 TRP A   5      17.725  52.604  84.769  1.00  0.66           C  
ATOM     43  CZ3 TRP A   5      19.530  52.656  86.382  1.00  0.59           C  
ATOM     44  N   TYR A   6      16.643  51.198  92.249  1.00  0.66           N  
ATOM     45  CA  TYR A   6      17.620  51.344  93.323  1.00  0.66           C  
ATOM     46  C   TYR A   6      18.932  51.909  92.793  1.00  0.64           C  
ATOM     47  CB  TYR A   6      17.870  49.998  94.009  1.00  0.63           C  
ATOM     48  O   TYR A   6      19.464  51.425  91.790  1.00  0.61           O  
ATOM     49  CG  TYR A   6      16.713  49.523  94.854  1.00  0.61           C  
ATOM     50  CD1 TYR A   6      16.568  49.947  96.174  1.00  0.58           C  
ATOM     51  CD2 TYR A   6      15.763  48.650  94.336  1.00  0.59           C  
ATOM     52  CE1 TYR A   6      15.505  49.510  96.957  1.00  0.56           C  
ATOM     53  CE2 TYR A   6      14.695  48.207  95.110  1.00  0.57           C  
ATOM     54  OH  TYR A   6      13.520  48.207  97.188  1.00  0.60           O  
ATOM     55  CZ  TYR A   6      14.574  48.643  96.417  1.00  0.54           C  
ATOM     56  N   PRO A   7      19.363  53.354  92.907  1.00  0.63           N  
ATOM     57  CA  PRO A   7      20.800  53.625  93.002  1.00  0.63           C  
ATOM     58  C   PRO A   7      21.617  52.373  93.313  1.00  0.63           C  
ATOM     59  CB  PRO A   7      20.893  54.637  94.146  1.00  0.60           C  
ATOM     60  O   PRO A   7      21.344  51.682  94.298  1.00  0.61           O  
ATOM     61  CG  PRO A   7      19.705  54.352  95.006  1.00  0.58           C  
ATOM     62  CD  PRO A   7      18.619  53.776  94.144  1.00  0.59           C  
ATOM     63  N   TYR A   8      21.972  51.521  92.317  1.00  0.62           N  
ATOM     64  CA  TYR A   8      23.230  51.029  92.867  1.00  0.63           C  
ATOM     65  C   TYR A   8      24.099  52.181  93.358  1.00  0.61           C  
ATOM     66  CB  TYR A   8      23.992  50.210  91.820  1.00  0.58           C  
ATOM     67  O   TYR A   8      24.342  53.140  92.621  1.00  0.57           O  
ATOM     68  CG  TYR A   8      23.975  48.723  92.082  1.00  0.57           C  
ATOM     69  CD1 TYR A   8      24.946  48.126  92.883  1.00  0.54           C  
ATOM     70  CD2 TYR A   8      22.988  47.913  91.530  1.00  0.55           C  
ATOM     71  CE1 TYR A   8      24.935  46.757  93.125  1.00  0.54           C  
ATOM     72  CE2 TYR A   8      22.968  46.543  91.766  1.00  0.53           C  
ATOM     73  OH  TYR A   8      23.928  44.618  92.801  1.00  0.60           O  
ATOM     74  CZ  TYR A   8      23.944  45.974  92.564  1.00  0.51           C  
ATOM     75  N   ASP A   9      24.018  52.539  94.634  1.00  0.56           N  
ATOM     76  CA  ASP A   9      25.276  52.719  95.352  1.00  0.57           C  
ATOM     77  C   ASP A   9      26.471  52.447  94.442  1.00  0.56           C  
ATOM     78  CB  ASP A   9      25.329  51.806  96.579  1.00  0.55           C  
ATOM     79  O   ASP A   9      26.634  51.334  93.939  1.00  0.55           O  
ATOM     80  CG  ASP A   9      26.177  52.373  97.704  1.00  0.55           C  
ATOM     81  OD1 ASP A   9      26.834  53.418  97.505  1.00  0.54           O  
ATOM     82  OD2 ASP A   9      26.191  51.769  98.798  1.00  0.59           O  
ATOM     83  N   ASN A  10      26.952  53.468  93.591  1.00  0.54           N  
ATOM     84  CA  ASN A  10      28.384  53.602  93.832  1.00  0.55           C  
ATOM     85  C   ASN A  10      28.828  52.784  95.041  1.00  0.54           C  
ATOM     86  CB  ASN A  10      28.762  55.073  94.018  1.00  0.55           C  
ATOM     87  O   ASN A  10      28.946  53.316  96.146  1.00  0.54           O  
ATOM     88  CG  ASN A  10      28.816  55.832  92.706  1.00  0.56           C  
ATOM     89  ND2 ASN A  10      28.532  57.128  92.759  1.00  0.59           N  
ATOM     90  OD1 ASN A  10      29.111  55.258  91.655  1.00  0.56           O  
ATOM     91  N   GLY A  11      28.160  51.697  95.479  1.00  0.54           N  
ATOM     92  CA  GLY A  11      28.858  50.776  96.362  1.00  0.56           C  
ATOM     93  C   GLY A  11      30.262  50.446  95.891  1.00  0.53           C  
ATOM     94  O   GLY A  11      30.494  50.267  94.694  1.00  0.50           O  
ATOM     95  N   THR A  12      30.901  50.678  96.446  1.00  0.52           N  
ATOM     96  CA  THR A  12      32.342  50.466  96.517  1.00  0.55           C  
ATOM     97  C   THR A  12      32.823  49.621  95.341  1.00  0.53           C  
ATOM     98  CB  THR A  12      32.743  49.786  97.839  1.00  0.53           C  
ATOM     99  O   THR A  12      32.628  48.404  95.323  1.00  0.53           O  
ATOM    100  CG2 THR A  12      33.337  50.793  98.818  1.00  0.54           C  
ATOM    101  OG1 THR A  12      31.583  49.187  98.432  1.00  0.56           O  
ATOM    102  N   VAL A  13      33.461  49.550  94.043  1.00  0.52           N  
ATOM    103  CA  VAL A  13      34.848  49.698  93.615  1.00  0.55           C  
ATOM    104  C   VAL A  13      35.783  49.470  94.801  1.00  0.53           C  
ATOM    105  CB  VAL A  13      35.105  51.090  92.994  1.00  0.51           C  
ATOM    106  O   VAL A  13      35.572  50.025  95.881  1.00  0.53           O  
ATOM    107  CG1 VAL A  13      36.533  51.188  92.462  1.00  0.48           C  
ATOM    108  CG2 VAL A  13      34.096  51.372  91.882  1.00  0.50           C  
ATOM    109  N   GLY A  14      36.678  47.931  94.978  1.00  0.48           N  
ATOM    110  CA  GLY A  14      37.493  48.555  96.008  1.00  0.47           C  
ATOM    111  C   GLY A  14      37.210  50.036  96.177  1.00  0.48           C  
ATOM    112  O   GLY A  14      36.802  50.708  95.227  1.00  0.47           O  
ATOM    113  N   PRO A  15      36.041  51.003  97.250  1.00  0.46           N  
ATOM    114  CA  PRO A  15      36.372  52.317  96.696  1.00  0.49           C  
ATOM    115  C   PRO A  15      36.800  52.249  95.231  1.00  0.46           C  
ATOM    116  CB  PRO A  15      37.528  52.791  97.580  1.00  0.46           C  
ATOM    117  O   PRO A  15      37.746  51.534  94.893  1.00  0.45           O  
ATOM    118  CG  PRO A  15      38.151  51.536  98.100  1.00  0.46           C  
ATOM    119  CD  PRO A  15      37.084  50.486  98.215  1.00  0.48           C  
ATOM    120  N   THR A  16      37.406  51.282  93.955  1.00  0.42           N  
ATOM    121  CA  THR A  16      38.564  52.004  93.439  1.00  0.45           C  
ATOM    122  C   THR A  16      39.782  51.779  94.330  1.00  0.43           C  
ATOM    123  CB  THR A  16      38.277  53.513  93.328  1.00  0.42           C  
ATOM    124  O   THR A  16      39.729  52.025  95.537  1.00  0.40           O  
ATOM    125  CG2 THR A  16      39.336  54.213  92.482  1.00  0.44           C  
ATOM    126  OG1 THR A  16      36.993  53.706  92.721  1.00  0.36           O  
ATOM    127  N   GLY A  17      41.028  50.482  94.433  1.00  0.48           N  
ATOM    128  CA  GLY A  17      42.126  50.929  95.276  1.00  0.49           C  
ATOM    129  C   GLY A  17      41.830  52.228  96.001  1.00  0.48           C  
ATOM    130  O   GLY A  17      40.990  53.015  95.559  1.00  0.45           O  
ATOM    131  N   PRO A  18      40.539  52.498  97.155  1.00  0.39           N  
ATOM    132  CA  PRO A  18      39.934  53.830  97.232  1.00  0.40           C  
ATOM    133  C   PRO A  18      39.997  54.583  95.905  1.00  0.40           C  
ATOM    134  CB  PRO A  18      40.771  54.537  98.301  1.00  0.38           C  
ATOM    135  O   PRO A  18      39.136  55.422  95.626  1.00  0.39           O  
ATOM    136  CG  PRO A  18      42.098  53.849  98.263  1.00  0.40           C  
ATOM    137  CD  PRO A  18      41.879  52.410  97.893  1.00  0.45           C  
ATOM    138  N   GLU A  19      39.789  54.236  95.059  1.00  0.45           N  
ATOM    139  CA  GLU A  19      40.564  55.222  94.312  1.00  0.49           C  
ATOM    140  C   GLU A  19      42.003  55.289  94.814  1.00  0.47           C  
ATOM    141  CB  GLU A  19      39.910  56.603  94.405  1.00  0.47           C  
ATOM    142  O   GLU A  19      42.242  55.535  95.998  1.00  0.46           O  
ATOM    143  CG  GLU A  19      40.209  57.507  93.218  1.00  0.48           C  
ATOM    144  CD  GLU A  19      39.461  58.830  93.267  1.00  0.50           C  
ATOM    145  OE1 GLU A  19      38.627  59.022  94.181  1.00  0.53           O  
ATOM    146  OE2 GLU A  19      39.710  59.680  92.384  1.00  0.49           O  
ATOM    147  N   GLY A  20      43.324  54.545  95.095  1.00  0.47           N  
ATOM    148  CA  GLY A  20      44.520  55.302  95.429  1.00  0.49           C  
ATOM    149  C   GLY A  20      44.237  56.760  95.737  1.00  0.47           C  
ATOM    150  O   GLY A  20      43.283  57.338  95.211  1.00  0.43           O  
ATOM    151  N   PRO A  21      43.985  57.133  96.519  1.00  0.48           N  
ATOM    152  CA  PRO A  21      43.275  58.379  96.221  1.00  0.50           C  
ATOM    153  C   PRO A  21      42.873  58.491  94.752  1.00  0.48           C  
ATOM    154  CB  PRO A  21      44.291  59.462  96.593  1.00  0.44           C  
ATOM    155  O   PRO A  21      43.720  58.362  93.864  1.00  0.47           O  
ATOM    156  CG  PRO A  21      45.622  58.788  96.491  1.00  0.44           C  
ATOM    157  CD  PRO A  21      45.435  57.321  96.752  1.00  0.47           C  
ATOM    158  N   GLN A  22      41.596  58.539  95.048  1.00  0.48           N  
ATOM    159  CA  GLN A  22      41.690  59.469  93.927  1.00  0.51           C  
ATOM    160  C   GLN A  22      43.057  60.145  93.886  1.00  0.49           C  
ATOM    161  CB  GLN A  22      40.585  60.523  94.010  1.00  0.50           C  
ATOM    162  O   GLN A  22      43.480  60.763  94.866  1.00  0.50           O  
ATOM    163  CG  GLN A  22      40.240  61.159  92.670  1.00  0.52           C  
ATOM    164  CD  GLN A  22      39.067  62.118  92.760  1.00  0.54           C  
ATOM    165  NE2 GLN A  22      38.565  62.549  91.608  1.00  0.47           N  
ATOM    166  OE1 GLN A  22      38.616  62.467  93.856  1.00  0.56           O  
ATOM    167  N   GLY A  23      43.595  59.943  93.149  1.00  0.50           N  
ATOM    168  CA  GLY A  23      44.434  61.127  93.063  1.00  0.50           C  
ATOM    169  C   GLY A  23      43.669  62.418  93.283  1.00  0.51           C  
ATOM    170  O   GLY A  23      42.479  62.501  92.974  1.00  0.48           O  
ATOM    171  N   PRO A  24      43.889  63.544  94.379  1.00  0.59           N  
ATOM    172  CA  PRO A  24      43.062  64.686  93.981  1.00  0.60           C  
ATOM    173  C   PRO A  24      42.474  64.529  92.581  1.00  0.59           C  
ATOM    174  CB  PRO A  24      44.039  65.863  94.035  1.00  0.59           C  
ATOM    175  O   PRO A  24      43.102  63.924  91.708  1.00  0.59           O  
ATOM    176  CG  PRO A  24      45.387  65.252  93.825  1.00  0.59           C  
ATOM    177  CD  PRO A  24      45.371  63.859  94.386  1.00  0.57           C  
ATOM    178  N   PRO A  25      41.055  64.318  92.355  1.00  0.46           N  
ATOM    179  CA  PRO A  25      40.924  64.747  90.960  1.00  0.46           C  
ATOM    180  C   PRO A  25      42.254  65.185  90.350  1.00  0.47           C  
ATOM    181  CB  PRO A  25      39.948  65.923  91.043  1.00  0.48           C  
ATOM    182  O   PRO A  25      42.989  65.967  90.959  1.00  0.48           O  
ATOM    183  CG  PRO A  25      39.946  66.318  92.485  1.00  0.50           C  
ATOM    184  CD  PRO A  25      40.513  65.184  93.290  1.00  0.52           C  
ATOM    185  N   GLY A  26      43.111  64.315  89.670  1.00  0.50           N  
ATOM    186  CA  GLY A  26      44.080  65.065  88.887  1.00  0.51           C  
ATOM    187  C   GLY A  26      43.742  66.540  88.773  1.00  0.50           C  
ATOM    188  O   GLY A  26      42.570  66.908  88.670  1.00  0.48           O  
ATOM    189  N   SER A  27      44.238  67.597  89.329  1.00  0.54           N  
ATOM    190  CA  SER A  27      44.084  68.928  88.749  1.00  0.57           C  
ATOM    191  C   SER A  27      43.112  68.910  87.575  1.00  0.53           C  
ATOM    192  CB  SER A  27      45.438  69.473  88.293  1.00  0.52           C  
ATOM    193  O   SER A  27      43.231  68.075  86.676  1.00  0.52           O  
ATOM    194  OG  SER A  27      46.140  68.505  87.533  1.00  0.54           O  
ATOM    195  N   ALA A  28      41.765  69.212  87.676  1.00  0.48           N  
ATOM    196  CA  ALA A  28      41.196  69.707  86.426  1.00  0.51           C  
ATOM    197  C   ALA A  28      42.272  70.331  85.542  1.00  0.48           C  
ATOM    198  CB  ALA A  28      40.090  70.721  86.709  1.00  0.49           C  
ATOM    199  O   ALA A  28      42.930  71.295  85.941  1.00  0.49           O  
ATOM    200  N   GLY A  29      43.155  69.617  85.128  1.00  0.48           N  
ATOM    201  CA  GLY A  29      43.867  70.213  84.008  1.00  0.50           C  
ATOM    202  C   GLY A  29      43.186  71.454  83.461  1.00  0.48           C  
ATOM    203  O   GLY A  29      41.959  71.497  83.351  1.00  0.47           O  
ATOM    204  N   THR A  30      43.455  72.819  83.763  1.00  0.55           N  
ATOM    205  CA  THR A  30      42.964  73.873  82.883  1.00  0.57           C  
ATOM    206  C   THR A  30      42.094  73.289  81.773  1.00  0.55           C  
ATOM    207  CB  THR A  30      44.127  74.668  82.261  1.00  0.53           C  
ATOM    208  O   THR A  30      42.458  72.286  81.155  1.00  0.53           O  
ATOM    209  CG2 THR A  30      43.847  76.167  82.293  1.00  0.52           C  
ATOM    210  OG1 THR A  30      45.328  74.402  82.997  1.00  0.52           O  
ATOM    211  N   PRO A  31      40.643  73.365  81.919  1.00  0.52           N  
ATOM    212  CA  PRO A  31      40.130  72.913  80.624  1.00  0.54           C  
ATOM    213  C   PRO A  31      41.127  73.127  79.487  1.00  0.53           C  
ATOM    214  CB  PRO A  31      38.878  73.771  80.421  1.00  0.52           C  
ATOM    215  O   PRO A  31      41.549  74.259  79.236  1.00  0.52           O  
ATOM    216  CG  PRO A  31      38.764  74.581  81.672  1.00  0.52           C  
ATOM    217  CD  PRO A  31      40.017  74.393  82.478  1.00  0.53           C  
ATOM    218  N   GLY A  32      42.265  72.676  79.588  1.00  0.50           N  
ATOM    219  CA  GLY A  32      43.000  72.710  78.334  1.00  0.52           C  
ATOM    220  C   GLY A  32      42.190  73.272  77.181  1.00  0.51           C  
ATOM    221  O   GLY A  32      41.139  72.730  76.833  1.00  0.49           O  
ATOM    222  N   VAL A  33      41.987  74.804  77.305  1.00  0.59           N  
ATOM    223  CA  VAL A  33      41.571  75.265  75.985  1.00  0.61           C  
ATOM    224  C   VAL A  33      42.086  74.304  74.916  1.00  0.59           C  
ATOM    225  CB  VAL A  33      42.073  76.698  75.699  1.00  0.57           C  
ATOM    226  O   VAL A  33      43.293  74.071  74.811  1.00  0.58           O  
ATOM    227  CG1 VAL A  33      41.406  77.265  74.447  1.00  0.53           C  
ATOM    228  CG2 VAL A  33      41.813  77.603  76.902  1.00  0.54           C  
ATOM    229  N   VAL A  34      41.524  73.483  74.584  1.00  0.55           N  
ATOM    230  CA  VAL A  34      41.947  72.998  73.275  1.00  0.56           C  
ATOM    231  C   VAL A  34      42.367  74.176  72.398  1.00  0.56           C  
ATOM    232  CB  VAL A  34      40.829  72.189  72.581  1.00  0.55           C  
ATOM    233  O   VAL A  34      41.529  74.983  71.989  1.00  0.56           O  
ATOM    234  CG1 VAL A  34      41.311  71.646  71.236  1.00  0.51           C  
ATOM    235  CG2 VAL A  34      40.357  71.050  73.482  1.00  0.53           C  
ATOM    236  N   GLN A  35      43.615  74.699  72.374  1.00  0.62           N  
ATOM    237  CA  GLN A  35      44.217  75.681  71.478  1.00  0.63           C  
ATOM    238  C   GLN A  35      43.899  75.362  70.020  1.00  0.63           C  
ATOM    239  CB  GLN A  35      45.731  75.739  71.684  1.00  0.60           C  
ATOM    240  O   GLN A  35      43.708  76.270  69.208  1.00  0.62           O  
ATOM    241  CG  GLN A  35      46.147  76.360  73.011  1.00  0.58           C  
ATOM    242  CD  GLN A  35      47.609  76.765  73.036  1.00  0.58           C  
ATOM    243  NE2 GLN A  35      47.965  77.644  73.966  1.00  0.49           N  
ATOM    244  OE1 GLN A  35      48.413  76.290  72.227  1.00  0.61           O  
ATOM    245  N   SER A  36      43.687  74.275  69.678  1.00  0.60           N  
ATOM    246  CA  SER A  36      43.355  73.703  68.377  1.00  0.60           C  
ATOM    247  C   SER A  36      42.733  72.319  68.525  1.00  0.60           C  
ATOM    248  CB  SER A  36      44.601  73.620  67.495  1.00  0.58           C  
ATOM    249  O   SER A  36      43.113  71.553  69.413  1.00  0.60           O  
ATOM    250  OG  SER A  36      45.519  72.670  68.010  1.00  0.61           O  
ATOM    251  N   VAL A  37      41.665  72.112  68.136  1.00  0.60           N  
ATOM    252  CA  VAL A  37      41.172  70.783  67.791  1.00  0.62           C  
ATOM    253  C   VAL A  37      41.409  70.512  66.307  1.00  0.62           C  
ATOM    254  CB  VAL A  37      39.671  70.630  68.127  1.00  0.59           C  
ATOM    255  O   VAL A  37      40.950  71.271  65.450  1.00  0.61           O  
ATOM    256  CG1 VAL A  37      39.173  69.235  67.752  1.00  0.56           C  
ATOM    257  CG2 VAL A  37      39.426  70.908  69.609  1.00  0.57           C  
ATOM    258  N   ASN A  38      42.318  69.445  66.014  1.00  0.60           N  
ATOM    259  CA  ASN A  38      42.772  69.007  64.698  1.00  0.62           C  
ATOM    260  C   ASN A  38      43.340  70.167  63.886  1.00  0.61           C  
ATOM    261  CB  ASN A  38      41.632  68.331  63.934  1.00  0.59           C  
ATOM    262  O   ASN A  38      43.077  70.278  62.687  1.00  0.60           O  
ATOM    263  CG  ASN A  38      41.287  66.963  64.489  1.00  0.58           C  
ATOM    264  ND2 ASN A  38      40.169  66.406  64.039  1.00  0.61           N  
ATOM    265  OD1 ASN A  38      42.018  66.413  65.316  1.00  0.60           O  
ATOM    266  N   GLY A  39      44.071  71.159  64.578  1.00  0.63           N  
ATOM    267  CA  GLY A  39      44.772  72.285  63.981  1.00  0.64           C  
ATOM    268  C   GLY A  39      43.874  73.481  63.730  1.00  0.63           C  
ATOM    269  O   GLY A  39      44.348  74.548  63.333  1.00  0.64           O  
ATOM    270  N   GLN A  40      42.496  73.472  63.877  1.00  0.61           N  
ATOM    271  CA  GLN A  40      41.596  74.620  63.863  1.00  0.62           C  
ATOM    272  C   GLN A  40      41.666  75.390  65.178  1.00  0.61           C  
ATOM    273  CB  GLN A  40      40.159  74.173  63.591  1.00  0.60           C  
ATOM    274  O   GLN A  40      41.428  74.825  66.248  1.00  0.62           O  
ATOM    275  CG  GLN A  40      39.970  73.495  62.241  1.00  0.59           C  
ATOM    276  CD  GLN A  40      38.571  73.674  61.685  1.00  0.60           C  
ATOM    277  NE2 GLN A  40      38.417  73.453  60.384  1.00  0.54           N  
ATOM    278  OE1 GLN A  40      37.635  74.008  62.418  1.00  0.63           O  
ATOM    279  N   SER A  41      42.039  76.539  65.219  1.00  0.65           N  
ATOM    280  CA  SER A  41      42.252  77.507  66.290  1.00  0.64           C  
ATOM    281  C   SER A  41      41.169  78.581  66.287  1.00  0.63           C  
ATOM    282  CB  SER A  41      43.629  78.159  66.158  1.00  0.59           C  
ATOM    283  O   SER A  41      41.471  79.774  66.375  1.00  0.59           O  
ATOM    284  OG  SER A  41      44.016  78.244  64.797  1.00  0.60           O  
ATOM    285  N   VAL A  42      39.888  78.365  65.818  1.00  0.59           N  
ATOM    286  CA  VAL A  42      38.757  79.279  65.943  1.00  0.61           C  
ATOM    287  C   VAL A  42      38.036  79.031  67.266  1.00  0.59           C  
ATOM    288  CB  VAL A  42      37.772  79.127  64.762  1.00  0.55           C  
ATOM    289  O   VAL A  42      38.106  77.933  67.823  1.00  0.59           O  
ATOM    290  CG1 VAL A  42      38.085  80.142  63.664  1.00  0.47           C  
ATOM    291  CG2 VAL A  42      37.818  77.704  64.208  1.00  0.48           C  
ATOM    292  N   GLN A  43      37.492  80.041  67.927  1.00  0.65           N  
ATOM    293  CA  GLN A  43      36.682  80.063  69.141  1.00  0.64           C  
ATOM    294  C   GLN A  43      35.519  79.080  69.044  1.00  0.65           C  
ATOM    295  CB  GLN A  43      36.156  81.474  69.410  1.00  0.60           C  
ATOM    296  O   GLN A  43      35.080  78.528  70.055  1.00  0.63           O  
ATOM    297  CG  GLN A  43      36.967  82.246  70.442  1.00  0.57           C  
ATOM    298  CD  GLN A  43      36.412  83.633  70.706  1.00  0.58           C  
ATOM    299  NE2 GLN A  43      36.934  84.295  71.733  1.00  0.46           N  
ATOM    300  OE1 GLN A  43      35.522  84.106  69.992  1.00  0.59           O  
ATOM    301  N   ASP A  44      35.040  78.691  68.004  1.00  0.65           N  
ATOM    302  CA  ASP A  44      33.944  77.763  67.743  1.00  0.65           C  
ATOM    303  C   ASP A  44      34.325  76.753  66.664  1.00  0.65           C  
ATOM    304  CB  ASP A  44      32.683  78.525  67.330  1.00  0.61           C  
ATOM    305  O   ASP A  44      34.077  76.981  65.478  1.00  0.62           O  
ATOM    306  CG  ASP A  44      32.106  79.370  68.452  1.00  0.59           C  
ATOM    307  OD1 ASP A  44      32.192  78.961  69.630  1.00  0.60           O  
ATOM    308  OD2 ASP A  44      31.557  80.453  68.155  1.00  0.64           O  
ATOM    309  N   VAL A  45      35.237  75.806  67.087  1.00  0.64           N  
ATOM    310  CA  VAL A  45      35.510  74.707  66.166  1.00  0.65           C  
ATOM    311  C   VAL A  45      34.293  73.788  66.083  1.00  0.64           C  
ATOM    312  CB  VAL A  45      36.757  73.903  66.596  1.00  0.62           C  
ATOM    313  O   VAL A  45      33.981  73.073  67.039  1.00  0.62           O  
ATOM    314  CG1 VAL A  45      37.028  72.762  65.617  1.00  0.56           C  
ATOM    315  CG2 VAL A  45      37.973  74.822  66.701  1.00  0.57           C  
ATOM    316  N   VAL A  46      33.442  73.964  65.181  1.00  0.67           N  
ATOM    317  CA  VAL A  46      32.501  72.934  64.754  1.00  0.67           C  
ATOM    318  C   VAL A  46      33.251  71.816  64.033  1.00  0.66           C  
ATOM    319  CB  VAL A  46      31.401  73.514  63.838  1.00  0.64           C  
ATOM    320  O   VAL A  46      33.787  72.022  62.942  1.00  0.65           O  
ATOM    321  CG1 VAL A  46      30.394  72.433  63.451  1.00  0.59           C  
ATOM    322  CG2 VAL A  46      30.697  74.683  64.525  1.00  0.60           C  
ATOM    323  N   LEU A  47      33.572  70.793  64.838  1.00  0.69           N  
ATOM    324  CA  LEU A  47      34.121  69.561  64.282  1.00  0.69           C  
ATOM    325  C   LEU A  47      33.089  68.849  63.414  1.00  0.68           C  
ATOM    326  CB  LEU A  47      34.592  68.630  65.403  1.00  0.66           C  
ATOM    327  O   LEU A  47      31.963  68.607  63.854  1.00  0.66           O  
ATOM    328  CG  LEU A  47      35.748  69.138  66.266  1.00  0.66           C  
ATOM    329  CD1 LEU A  47      36.035  68.158  67.399  1.00  0.64           C  
ATOM    330  CD2 LEU A  47      36.994  69.359  65.415  1.00  0.65           C  
ATOM    331  N   ASP A  48      33.464  68.768  62.085  1.00  0.66           N  
ATOM    332  CA  ASP A  48      32.668  67.931  61.192  1.00  0.68           C  
ATOM    333  C   ASP A  48      33.205  66.502  61.155  1.00  0.66           C  
ATOM    334  CB  ASP A  48      32.645  68.521  59.781  1.00  0.65           C  
ATOM    335  O   ASP A  48      34.289  66.226  61.674  1.00  0.66           O  
ATOM    336  CG  ASP A  48      33.953  68.325  59.035  1.00  0.62           C  
ATOM    337  OD1 ASP A  48      34.766  67.468  59.443  1.00  0.61           O  
ATOM    338  OD2 ASP A  48      34.174  69.036  58.030  1.00  0.66           O  
ATOM    339  N   ALA A  49      32.404  65.419  61.004  1.00  0.64           N  
ATOM    340  CA  ALA A  49      32.821  64.021  60.951  1.00  0.65           C  
ATOM    341  C   ALA A  49      34.164  63.875  60.241  1.00  0.65           C  
ATOM    342  CB  ALA A  49      31.759  63.175  60.252  1.00  0.62           C  
ATOM    343  O   ALA A  49      34.958  62.993  60.576  1.00  0.65           O  
ATOM    344  N   ALA A  50      34.574  64.780  59.222  1.00  0.65           N  
ATOM    345  CA  ALA A  50      35.875  64.824  58.559  1.00  0.65           C  
ATOM    346  C   ALA A  50      36.975  65.230  59.536  1.00  0.66           C  
ATOM    347  CB  ALA A  50      35.837  65.787  57.375  1.00  0.64           C  
ATOM    348  O   ALA A  50      38.095  64.718  59.468  1.00  0.66           O  
ATOM    349  N   ASP A  51      36.843  66.100  60.516  1.00  0.66           N  
ATOM    350  CA  ASP A  51      37.877  66.594  61.421  1.00  0.65           C  
ATOM    351  C   ASP A  51      38.341  65.497  62.376  1.00  0.65           C  
ATOM    352  CB  ASP A  51      37.365  67.799  62.213  1.00  0.64           C  
ATOM    353  O   ASP A  51      39.433  65.581  62.943  1.00  0.65           O  
ATOM    354  CG  ASP A  51      37.140  69.026  61.347  1.00  0.64           C  
ATOM    355  OD1 ASP A  51      37.987  69.323  60.478  1.00  0.70           O  
ATOM    356  OD2 ASP A  51      36.107  69.704  61.537  1.00  0.69           O  
ATOM    357  N   VAL A  52      37.557  64.270  62.584  1.00  0.68           N  
ATOM    358  CA  VAL A  52      37.893  63.116  63.412  1.00  0.68           C  
ATOM    359  C   VAL A  52      37.989  61.866  62.541  1.00  0.67           C  
ATOM    360  CB  VAL A  52      36.856  62.903  64.537  1.00  0.65           C  
ATOM    361  O   VAL A  52      38.001  60.744  63.053  1.00  0.66           O  
ATOM    362  CG1 VAL A  52      36.917  64.044  65.552  1.00  0.59           C  
ATOM    363  CG2 VAL A  52      35.450  62.781  63.951  1.00  0.59           C  
ATOM    364  N   ASN A  53      38.234  62.027  61.171  1.00  0.67           N  
ATOM    365  CA  ASN A  53      38.264  60.882  60.267  1.00  0.68           C  
ATOM    366  C   ASN A  53      37.051  59.978  60.466  1.00  0.65           C  
ATOM    367  CB  ASN A  53      39.557  60.085  60.453  1.00  0.65           C  
ATOM    368  O   ASN A  53      37.172  58.752  60.427  1.00  0.63           O  
ATOM    369  CG  ASN A  53      40.764  60.784  59.859  1.00  0.62           C  
ATOM    370  ND2 ASN A  53      41.882  60.747  60.574  1.00  0.63           N  
ATOM    371  OD1 ASN A  53      40.692  61.352  58.766  1.00  0.62           O  
ATOM    372  N   ALA A  54      35.875  60.691  60.894  1.00  0.66           N  
ATOM    373  CA  ALA A  54      34.651  59.908  61.049  1.00  0.66           C  
ATOM    374  C   ALA A  54      33.691  60.156  59.889  1.00  0.65           C  
ATOM    375  CB  ALA A  54      33.973  60.238  62.377  1.00  0.63           C  
ATOM    376  O   ALA A  54      33.681  61.242  59.305  1.00  0.63           O  
ATOM    377  N   LEU A  55      33.063  59.182  59.285  1.00  0.57           N  
ATOM    378  CA  LEU A  55      31.988  59.364  58.316  1.00  0.59           C  
ATOM    379  C   LEU A  55      30.888  60.253  58.885  1.00  0.58           C  
ATOM    380  CB  LEU A  55      31.404  58.010  57.904  1.00  0.56           C  
ATOM    381  O   LEU A  55      30.418  60.029  60.003  1.00  0.58           O  
ATOM    382  CG  LEU A  55      31.962  57.393  56.620  1.00  0.56           C  
ATOM    383  CD1 LEU A  55      32.031  55.875  56.747  1.00  0.52           C  
ATOM    384  CD2 LEU A  55      31.112  57.797  55.420  1.00  0.54           C  
ATOM    385  N   PRO A  56      30.560  61.401  58.226  1.00  0.59           N  
ATOM    386  CA  PRO A  56      29.424  62.191  58.707  1.00  0.59           C  
ATOM    387  C   PRO A  56      28.138  61.374  58.809  1.00  0.60           C  
ATOM    388  CB  PRO A  56      29.289  63.292  57.652  1.00  0.57           C  
ATOM    389  O   PRO A  56      27.904  60.479  57.993  1.00  0.59           O  
ATOM    390  CG  PRO A  56      29.905  62.717  56.418  1.00  0.57           C  
ATOM    391  CD  PRO A  56      30.922  61.691  56.826  1.00  0.58           C  
ATOM    392  N   SER A  57      27.324  61.463  60.011  1.00  0.59           N  
ATOM    393  CA  SER A  57      26.081  60.786  60.365  1.00  0.58           C  
ATOM    394  C   SER A  57      24.939  61.212  59.448  1.00  0.58           C  
ATOM    395  CB  SER A  57      25.711  61.071  61.821  1.00  0.55           C  
ATOM    396  O   SER A  57      23.836  60.667  59.528  1.00  0.56           O  
ATOM    397  OG  SER A  57      25.520  62.460  62.029  1.00  0.56           O  
ATOM    398  N   ASN A  58      25.205  62.249  58.487  1.00  0.48           N  
ATOM    399  CA  ASN A  58      24.160  62.662  57.556  1.00  0.51           C  
ATOM    400  C   ASN A  58      24.137  61.777  56.312  1.00  0.47           C  
ATOM    401  CB  ASN A  58      24.342  64.129  57.160  1.00  0.46           C  
ATOM    402  O   ASN A  58      25.112  61.083  56.020  1.00  0.46           O  
ATOM    403  CG  ASN A  58      25.709  64.410  56.570  1.00  0.44           C  
ATOM    404  ND2 ASN A  58      25.958  65.667  56.223  1.00  0.43           N  
ATOM    405  OD1 ASN A  58      26.535  63.505  56.427  1.00  0.45           O  
ATOM    406  N   ALA A  59      22.854  61.372  55.770  1.00  0.45           N  
ATOM    407  CA  ALA A  59      22.378  60.455  54.737  1.00  0.45           C  
ATOM    408  C   ALA A  59      23.200  60.594  53.459  1.00  0.45           C  
ATOM    409  CB  ALA A  59      20.900  60.704  54.446  1.00  0.41           C  
ATOM    410  O   ALA A  59      23.096  59.763  52.554  1.00  0.44           O  
ATOM    411  N   ASN A  60      24.319  61.485  53.432  1.00  0.48           N  
ATOM    412  CA  ASN A  60      25.193  61.654  52.276  1.00  0.47           C  
ATOM    413  C   ASN A  60      26.659  61.449  52.648  1.00  0.48           C  
ATOM    414  CB  ASN A  60      24.992  63.034  51.648  1.00  0.44           C  
ATOM    415  O   ASN A  60      27.521  62.233  52.246  1.00  0.46           O  
ATOM    416  CG  ASN A  60      23.631  63.188  50.999  1.00  0.41           C  
ATOM    417  ND2 ASN A  60      23.110  64.410  50.996  1.00  0.41           N  
ATOM    418  OD1 ASN A  60      23.052  62.217  50.505  1.00  0.45           O  
ATOM    419  N   ALA A  61      27.091  60.615  53.647  1.00  0.50           N  
ATOM    420  CA  ALA A  61      28.474  60.158  53.754  1.00  0.50           C  
ATOM    421  C   ALA A  61      28.933  59.490  52.461  1.00  0.51           C  
ATOM    422  CB  ALA A  61      28.628  59.197  54.930  1.00  0.48           C  
ATOM    423  O   ALA A  61      28.295  58.549  51.981  1.00  0.49           O  
ATOM    424  N   GLN A  62      29.609  60.296  51.627  1.00  0.47           N  
ATOM    425  CA  GLN A  62      30.418  59.768  50.533  1.00  0.48           C  
ATOM    426  C   GLN A  62      31.684  59.099  51.059  1.00  0.47           C  
ATOM    427  CB  GLN A  62      30.782  60.881  49.549  1.00  0.44           C  
ATOM    428  O   GLN A  62      32.441  59.702  51.822  1.00  0.46           O  
ATOM    429  CG  GLN A  62      29.749  61.091  48.450  1.00  0.43           C  
ATOM    430  CD  GLN A  62      30.160  62.161  47.455  1.00  0.47           C  
ATOM    431  NE2 GLN A  62      29.447  62.236  46.337  1.00  0.37           N  
ATOM    432  OE1 GLN A  62      31.110  62.914  47.691  1.00  0.53           O  
ATOM    433  N   LEU A  63      31.745  57.834  51.336  1.00  0.52           N  
ATOM    434  CA  LEU A  63      32.949  57.011  51.371  1.00  0.53           C  
ATOM    435  C   LEU A  63      33.686  57.069  50.037  1.00  0.53           C  
ATOM    436  CB  LEU A  63      32.598  55.560  51.710  1.00  0.50           C  
ATOM    437  O   LEU A  63      33.234  56.488  49.048  1.00  0.53           O  
ATOM    438  CG  LEU A  63      33.425  54.902  52.816  1.00  0.50           C  
ATOM    439  CD1 LEU A  63      32.571  54.687  54.061  1.00  0.46           C  
ATOM    440  CD2 LEU A  63      34.014  53.582  52.330  1.00  0.47           C  
ATOM    441  N   ASP A  64      34.560  58.056  49.810  1.00  0.46           N  
ATOM    442  CA  ASP A  64      35.585  58.088  48.771  1.00  0.44           C  
ATOM    443  C   ASP A  64      36.799  57.252  49.172  1.00  0.46           C  
ATOM    444  CB  ASP A  64      36.012  59.528  48.481  1.00  0.43           C  
ATOM    445  O   ASP A  64      37.724  57.758  49.810  1.00  0.45           O  
ATOM    446  CG  ASP A  64      36.592  59.707  47.089  1.00  0.41           C  
ATOM    447  OD1 ASP A  64      36.693  58.712  46.339  1.00  0.47           O  
ATOM    448  OD2 ASP A  64      36.954  60.851  46.741  1.00  0.54           O  
ATOM    449  N   ALA A  65      36.595  55.966  49.458  1.00  0.45           N  
ATOM    450  CA  ALA A  65      37.570  54.889  49.608  1.00  0.45           C  
ATOM    451  C   ALA A  65      37.747  54.124  48.299  1.00  0.47           C  
ATOM    452  CB  ALA A  65      37.145  53.938  50.724  1.00  0.45           C  
ATOM    453  O   ALA A  65      36.772  53.852  47.595  1.00  0.48           O  
ATOM    454  N   THR A  66      39.091  54.257  47.764  1.00  0.44           N  
ATOM    455  CA  THR A  66      39.360  53.431  46.592  1.00  0.41           C  
ATOM    456  C   THR A  66      38.728  52.051  46.747  1.00  0.43           C  
ATOM    457  CB  THR A  66      40.873  53.283  46.348  1.00  0.42           C  
ATOM    458  O   THR A  66      38.341  51.425  45.758  1.00  0.43           O  
ATOM    459  CG2 THR A  66      41.173  53.070  44.868  1.00  0.34           C  
ATOM    460  OG1 THR A  66      41.541  54.469  46.794  1.00  0.52           O  
ATOM    461  N   TYR A  67      38.497  51.566  48.032  1.00  0.44           N  
ATOM    462  CA  TYR A  67      37.883  50.277  48.332  1.00  0.50           C  
ATOM    463  C   TYR A  67      37.056  50.351  49.610  1.00  0.43           C  
ATOM    464  CB  TYR A  67      38.952  49.189  48.464  1.00  0.43           C  
ATOM    465  O   TYR A  67      37.520  50.873  50.627  1.00  0.43           O  
ATOM    466  CG  TYR A  67      39.838  49.058  47.249  1.00  0.40           C  
ATOM    467  CD1 TYR A  67      39.494  48.207  46.201  1.00  0.33           C  
ATOM    468  CD2 TYR A  67      41.021  49.783  47.147  1.00  0.38           C  
ATOM    469  CE1 TYR A  67      40.309  48.082  45.080  1.00  0.36           C  
ATOM    470  CE2 TYR A  67      41.843  49.665  46.031  1.00  0.40           C  
ATOM    471  OH  TYR A  67      42.288  48.693  43.897  1.00  0.25           O  
ATOM    472  CZ  TYR A  67      41.479  48.814  45.004  1.00  0.33           C  
ATOM    473  N   PHE A  68      35.838  50.183  49.585  1.00  0.64           N  
ATOM    474  CA  PHE A  68      34.937  49.882  50.691  1.00  0.65           C  
ATOM    475  C   PHE A  68      34.670  48.384  50.779  1.00  0.64           C  
ATOM    476  CB  PHE A  68      33.616  50.642  50.532  1.00  0.59           C  
ATOM    477  O   PHE A  68      34.135  47.787  49.843  1.00  0.60           O  
ATOM    478  CG  PHE A  68      32.686  50.494  51.706  1.00  0.57           C  
ATOM    479  CD1 PHE A  68      32.902  51.211  52.877  1.00  0.53           C  
ATOM    480  CD2 PHE A  68      31.595  49.637  51.639  1.00  0.56           C  
ATOM    481  CE1 PHE A  68      32.042  51.076  53.964  1.00  0.52           C  
ATOM    482  CE2 PHE A  68      30.732  49.497  52.722  1.00  0.53           C  
ATOM    483  CZ  PHE A  68      30.958  50.217  53.884  1.00  0.51           C  
ATOM    484  N   GLY A  69      35.480  47.771  51.820  1.00  0.61           N  
ATOM    485  CA  GLY A  69      35.335  46.358  52.133  1.00  0.62           C  
ATOM    486  C   GLY A  69      34.388  46.098  53.289  1.00  0.61           C  
ATOM    487  O   GLY A  69      34.510  46.715  54.349  1.00  0.60           O  
ATOM    488  N   ILE A  70      33.382  45.477  53.232  1.00  0.69           N  
ATOM    489  CA  ILE A  70      32.548  44.853  54.253  1.00  0.69           C  
ATOM    490  C   ILE A  70      33.110  43.479  54.610  1.00  0.69           C  
ATOM    491  CB  ILE A  70      31.081  44.727  53.786  1.00  0.67           C  
ATOM    492  O   ILE A  70      33.101  42.564  53.782  1.00  0.68           O  
ATOM    493  CG1 ILE A  70      30.552  46.086  53.314  1.00  0.67           C  
ATOM    494  CG2 ILE A  70      30.204  44.157  54.905  1.00  0.66           C  
ATOM    495  CD1 ILE A  70      29.132  46.042  52.767  1.00  0.65           C  
ATOM    496  N   ASN A  71      33.928  43.435  55.637  1.00  0.70           N  
ATOM    497  CA  ASN A  71      34.567  42.231  56.157  1.00  0.72           C  
ATOM    498  C   ASN A  71      33.781  41.638  57.323  1.00  0.69           C  
ATOM    499  CB  ASN A  71      36.006  42.529  56.584  1.00  0.68           C  
ATOM    500  O   ASN A  71      33.462  42.341  58.284  1.00  0.67           O  
ATOM    501  CG  ASN A  71      36.786  41.274  56.922  1.00  0.63           C  
ATOM    502  ND2 ASN A  71      37.977  41.449  57.483  1.00  0.64           N  
ATOM    503  OD1 ASN A  71      36.323  40.156  56.679  1.00  0.65           O  
ATOM    504  N   LYS A  72      33.301  40.449  57.236  1.00  0.74           N  
ATOM    505  CA  LYS A  72      32.652  39.638  58.262  1.00  0.76           C  
ATOM    506  C   LYS A  72      33.128  38.189  58.201  1.00  0.74           C  
ATOM    507  CB  LYS A  72      31.131  39.696  58.110  1.00  0.73           C  
ATOM    508  O   LYS A  72      33.592  37.726  57.157  1.00  0.73           O  
ATOM    509  CG  LYS A  72      30.367  39.206  59.331  1.00  0.68           C  
ATOM    510  CD  LYS A  72      28.916  39.669  59.306  1.00  0.67           C  
ATOM    511  CE  LYS A  72      28.154  39.191  60.534  1.00  0.63           C  
ATOM    512  NZ  LYS A  72      26.765  39.737  60.572  1.00  0.57           N  
ATOM    513  N   ALA A  73      33.144  37.503  59.330  1.00  0.76           N  
ATOM    514  CA  ALA A  73      33.625  36.124  59.353  1.00  0.78           C  
ATOM    515  C   ALA A  73      32.925  35.281  58.291  1.00  0.76           C  
ATOM    516  CB  ALA A  73      33.419  35.512  60.736  1.00  0.75           C  
ATOM    517  O   ALA A  73      31.766  35.533  57.955  1.00  0.75           O  
ATOM    518  N   ALA A  74      33.518  34.171  57.757  1.00  0.72           N  
ATOM    519  CA  ALA A  74      32.959  33.200  56.819  1.00  0.73           C  
ATOM    520  C   ALA A  74      31.674  32.586  57.367  1.00  0.71           C  
ATOM    521  CB  ALA A  74      33.980  32.107  56.515  1.00  0.69           C  
ATOM    522  O   ALA A  74      31.557  32.347  58.571  1.00  0.69           O  
ATOM    523  N   GLY A  75      30.538  32.527  56.553  1.00  0.69           N  
ATOM    524  CA  GLY A  75      29.213  32.100  56.974  1.00  0.69           C  
ATOM    525  C   GLY A  75      28.324  33.250  57.405  1.00  0.68           C  
ATOM    526  O   GLY A  75      27.222  33.033  57.914  1.00  0.67           O  
ATOM    527  N   ASN A  76      28.816  34.368  57.269  1.00  0.70           N  
ATOM    528  CA  ASN A  76      27.941  35.497  57.565  1.00  0.71           C  
ATOM    529  C   ASN A  76      27.647  36.321  56.314  1.00  0.71           C  
ATOM    530  CB  ASN A  76      28.555  36.383  58.651  1.00  0.67           C  
ATOM    531  O   ASN A  76      28.526  36.515  55.473  1.00  0.70           O  
ATOM    532  CG  ASN A  76      28.580  35.708  60.009  1.00  0.65           C  
ATOM    533  ND2 ASN A  76      29.766  35.301  60.447  1.00  0.72           N  
ATOM    534  OD1 ASN A  76      27.542  35.553  60.658  1.00  0.71           O  
ATOM    535  N   TYR A  77      26.480  36.922  56.243  1.00  0.73           N  
ATOM    536  CA  TYR A  77      26.109  37.830  55.163  1.00  0.76           C  
ATOM    537  C   TYR A  77      26.957  39.096  55.200  1.00  0.74           C  
ATOM    538  CB  TYR A  77      24.624  38.194  55.253  1.00  0.70           C  
ATOM    539  O   TYR A  77      27.203  39.655  56.271  1.00  0.71           O  
ATOM    540  CG  TYR A  77      23.701  37.002  55.171  1.00  0.66           C  
ATOM    541  CD1 TYR A  77      23.426  36.393  53.949  1.00  0.62           C  
ATOM    542  CD2 TYR A  77      23.102  36.484  56.314  1.00  0.63           C  
ATOM    543  CE1 TYR A  77      22.575  35.296  53.868  1.00  0.61           C  
ATOM    544  CE2 TYR A  77      22.249  35.388  56.245  1.00  0.59           C  
ATOM    545  OH  TYR A  77      21.148  33.715  54.945  1.00  0.50           O  
ATOM    546  CZ  TYR A  77      21.992  34.801  55.019  1.00  0.63           C  
ATOM    547  N   ARG A  78      27.412  39.522  54.203  1.00  0.78           N  
ATOM    548  CA  ARG A  78      27.903  40.865  53.910  1.00  0.80           C  
ATOM    549  C   ARG A  78      26.948  41.607  52.981  1.00  0.79           C  
ATOM    550  CB  ARG A  78      29.299  40.804  53.287  1.00  0.77           C  
ATOM    551  O   ARG A  78      26.756  41.206  51.831  1.00  0.78           O  
ATOM    552  CG  ARG A  78      30.362  40.231  54.212  1.00  0.75           C  
ATOM    553  CD  ARG A  78      31.593  39.776  53.442  1.00  0.74           C  
ATOM    554  NE  ARG A  78      31.337  38.550  52.690  1.00  0.69           N  
ATOM    555  NH1 ARG A  78      32.978  37.314  53.746  1.00  0.60           N  
ATOM    556  NH2 ARG A  78      31.685  36.354  52.115  1.00  0.56           N  
ATOM    557  CZ  ARG A  78      32.001  37.409  52.852  1.00  0.72           C  
ATOM    558  N   VAL A  79      26.287  42.678  53.665  1.00  0.81           N  
ATOM    559  CA  VAL A  79      25.144  43.288  52.993  1.00  0.82           C  
ATOM    560  C   VAL A  79      25.382  44.787  52.827  1.00  0.81           C  
ATOM    561  CB  VAL A  79      23.831  43.039  53.768  1.00  0.79           C  
ATOM    562  O   VAL A  79      25.765  45.470  53.779  1.00  0.79           O  
ATOM    563  CG1 VAL A  79      22.634  43.584  52.992  1.00  0.74           C  
ATOM    564  CG2 VAL A  79      23.654  41.548  54.053  1.00  0.73           C  
ATOM    565  N   LEU A  80      25.240  45.335  51.615  1.00  0.81           N  
ATOM    566  CA  LEU A  80      25.034  46.742  51.288  1.00  0.82           C  
ATOM    567  C   LEU A  80      23.590  46.997  50.870  1.00  0.83           C  
ATOM    568  CB  LEU A  80      25.986  47.177  50.171  1.00  0.80           C  
ATOM    569  O   LEU A  80      23.090  46.368  49.934  1.00  0.82           O  
ATOM    570  CG  LEU A  80      25.934  48.653  49.773  1.00  0.75           C  
ATOM    571  CD1 LEU A  80      26.357  49.533  50.945  1.00  0.71           C  
ATOM    572  CD2 LEU A  80      26.818  48.911  48.558  1.00  0.71           C  
ATOM    573  N   ARG A  81      22.884  47.905  51.619  1.00  0.79           N  
ATOM    574  CA  ARG A  81      21.498  48.263  51.336  1.00  0.80           C  
ATOM    575  C   ARG A  81      21.392  49.710  50.864  1.00  0.78           C  
ATOM    576  CB  ARG A  81      20.624  48.051  52.574  1.00  0.77           C  
ATOM    577  O   ARG A  81      22.109  50.583  51.356  1.00  0.77           O  
ATOM    578  CG  ARG A  81      20.405  46.589  52.930  1.00  0.75           C  
ATOM    579  CD  ARG A  81      19.576  46.435  54.197  1.00  0.77           C  
ATOM    580  NE  ARG A  81      19.262  45.035  54.469  1.00  0.73           N  
ATOM    581  NH1 ARG A  81      18.462  45.415  56.603  1.00  0.67           N  
ATOM    582  NH2 ARG A  81      18.494  43.288  55.747  1.00  0.64           N  
ATOM    583  CZ  ARG A  81      18.740  44.583  55.606  1.00  0.74           C  
ATOM    584  N   TRP A  82      20.552  49.964  49.985  1.00  0.80           N  
ATOM    585  CA  TRP A  82      20.103  51.292  49.578  1.00  0.84           C  
ATOM    586  C   TRP A  82      18.687  51.564  50.073  1.00  0.78           C  
ATOM    587  CB  TRP A  82      20.161  51.435  48.054  1.00  0.79           C  
ATOM    588  O   TRP A  82      17.762  50.804  49.776  1.00  0.75           O  
ATOM    589  CG  TRP A  82      21.552  51.426  47.494  1.00  0.74           C  
ATOM    590  CD1 TRP A  82      22.294  52.509  47.113  1.00  0.69           C  
ATOM    591  CD2 TRP A  82      22.366  50.275  47.247  1.00  0.72           C  
ATOM    592  CE2 TRP A  82      23.591  50.736  46.716  1.00  0.74           C  
ATOM    593  CE3 TRP A  82      22.178  48.898  47.424  1.00  0.75           C  
ATOM    594  NE1 TRP A  82      23.521  52.101  46.644  1.00  0.78           N  
ATOM    595  CH2 TRP A  82      24.415  48.524  46.544  1.00  0.75           C  
ATOM    596  CZ2 TRP A  82      24.625  49.867  46.360  1.00  0.77           C  
ATOM    597  CZ3 TRP A  82      23.208  48.034  47.069  1.00  0.76           C  
ATOM    598  N   LEU A  83      18.511  52.437  50.935  1.00  0.78           N  
ATOM    599  CA  LEU A  83      17.276  52.776  51.634  1.00  0.79           C  
ATOM    600  C   LEU A  83      16.651  54.040  51.051  1.00  0.77           C  
ATOM    601  CB  LEU A  83      17.542  52.967  53.130  1.00  0.75           C  
ATOM    602  O   LEU A  83      17.365  54.960  50.647  1.00  0.75           O  
ATOM    603  CG  LEU A  83      18.015  51.732  53.897  1.00  0.71           C  
ATOM    604  CD1 LEU A  83      19.518  51.543  53.722  1.00  0.67           C  
ATOM    605  CD2 LEU A  83      17.654  51.849  55.374  1.00  0.67           C  
ATOM    606  N   THR A  84      15.407  54.127  50.925  1.00  0.79           N  
ATOM    607  CA  THR A  84      14.536  55.284  50.746  1.00  0.82           C  
ATOM    608  C   THR A  84      13.542  55.396  51.898  1.00  0.79           C  
ATOM    609  CB  THR A  84      13.773  55.206  49.411  1.00  0.79           C  
ATOM    610  O   THR A  84      12.824  54.440  52.201  1.00  0.77           O  
ATOM    611  CG2 THR A  84      13.000  56.494  49.143  1.00  0.74           C  
ATOM    612  OG1 THR A  84      14.706  54.992  48.345  1.00  0.81           O  
ATOM    613  N   ASP A  85      13.565  56.590  52.810  1.00  0.73           N  
ATOM    614  CA  ASP A  85      12.762  56.933  53.980  1.00  0.77           C  
ATOM    615  C   ASP A  85      12.837  55.835  55.038  1.00  0.72           C  
ATOM    616  CB  ASP A  85      11.306  57.178  53.578  1.00  0.72           C  
ATOM    617  O   ASP A  85      11.818  55.452  55.617  1.00  0.71           O  
ATOM    618  CG  ASP A  85      11.140  58.363  52.643  1.00  0.67           C  
ATOM    619  OD1 ASP A  85      12.029  59.241  52.608  1.00  0.68           O  
ATOM    620  OD2 ASP A  85      10.110  58.420  51.937  1.00  0.79           O  
ATOM    621  N   GLY A  86      14.092  55.114  55.227  1.00  0.72           N  
ATOM    622  CA  GLY A  86      14.450  54.060  56.163  1.00  0.74           C  
ATOM    623  C   GLY A  86      14.138  52.670  55.643  1.00  0.72           C  
ATOM    624  O   GLY A  86      14.598  51.673  56.204  1.00  0.73           O  
ATOM    625  N   ALA A  87      13.458  52.554  54.464  1.00  0.81           N  
ATOM    626  CA  ALA A  87      13.154  51.232  53.924  1.00  0.84           C  
ATOM    627  C   ALA A  87      14.169  50.827  52.859  1.00  0.82           C  
ATOM    628  CB  ALA A  87      11.741  51.205  53.345  1.00  0.82           C  
ATOM    629  O   ALA A  87      14.513  51.627  51.985  1.00  0.82           O  
ATOM    630  N   SER A  88      14.626  49.706  52.854  1.00  0.84           N  
ATOM    631  CA  SER A  88      15.561  49.137  51.888  1.00  0.86           C  
ATOM    632  C   SER A  88      14.875  48.857  50.555  1.00  0.85           C  
ATOM    633  CB  SER A  88      16.179  47.850  52.434  1.00  0.82           C  
ATOM    634  O   SER A  88      13.857  48.163  50.508  1.00  0.83           O  
ATOM    635  OG  SER A  88      17.303  47.464  51.661  1.00  0.74           O  
ATOM    636  N   ARG A  89      15.440  49.384  49.369  1.00  0.88           N  
ATOM    637  CA  ARG A  89      14.898  49.175  48.030  1.00  0.90           C  
ATOM    638  C   ARG A  89      15.704  48.127  47.271  1.00  0.87           C  
ATOM    639  CB  ARG A  89      14.879  50.490  47.246  1.00  0.88           C  
ATOM    640  O   ARG A  89      15.135  47.284  46.573  1.00  0.86           O  
ATOM    641  CG  ARG A  89      13.977  51.554  47.851  1.00  0.84           C  
ATOM    642  CD  ARG A  89      12.533  51.082  47.947  1.00  0.81           C  
ATOM    643  NE  ARG A  89      11.643  52.155  48.382  1.00  0.84           N  
ATOM    644  NH1 ARG A  89      10.357  50.811  49.753  1.00  0.73           N  
ATOM    645  NH2 ARG A  89       9.884  53.046  49.559  1.00  0.68           N  
ATOM    646  CZ  ARG A  89      10.630  52.002  49.230  1.00  0.81           C  
ATOM    647  N   TRP A  90      17.016  48.181  47.599  1.00  0.81           N  
ATOM    648  CA  TRP A  90      17.958  47.246  46.991  1.00  0.88           C  
ATOM    649  C   TRP A  90      18.944  46.717  48.026  1.00  0.79           C  
ATOM    650  CB  TRP A  90      18.716  47.917  45.842  1.00  0.82           C  
ATOM    651  O   TRP A  90      19.250  47.399  49.008  1.00  0.75           O  
ATOM    652  CG  TRP A  90      17.854  48.267  44.666  1.00  0.75           C  
ATOM    653  CD1 TRP A  90      17.177  49.436  44.459  1.00  0.71           C  
ATOM    654  CD2 TRP A  90      17.572  47.435  43.536  1.00  0.75           C  
ATOM    655  CE2 TRP A  90      16.718  48.166  42.682  1.00  0.82           C  
ATOM    656  CE3 TRP A  90      17.961  46.141  43.163  1.00  0.76           C  
ATOM    657  NE1 TRP A  90      16.492  49.382  43.267  1.00  0.80           N  
ATOM    658  CH2 TRP A  90      16.640  46.377  41.133  1.00  0.77           C  
ATOM    659  CZ2 TRP A  90      16.245  47.644  41.475  1.00  0.79           C  
ATOM    660  CZ3 TRP A  90      17.490  45.625  41.961  1.00  0.78           C  
ATOM    661  N   GLU A  91      19.282  45.460  47.738  1.00  0.87           N  
ATOM    662  CA  GLU A  91      20.257  44.775  48.581  1.00  0.88           C  
ATOM    663  C   GLU A  91      21.253  43.981  47.741  1.00  0.88           C  
ATOM    664  CB  GLU A  91      19.553  43.850  49.577  1.00  0.85           C  
ATOM    665  O   GLU A  91      20.859  43.117  46.954  1.00  0.86           O  
ATOM    666  CG  GLU A  91      20.499  43.147  50.539  1.00  0.79           C  
ATOM    667  CD  GLU A  91      19.778  42.354  51.617  1.00  0.77           C  
ATOM    668  OE1 GLU A  91      19.175  42.972  52.524  1.00  0.79           O  
ATOM    669  OE2 GLU A  91      19.817  41.105  51.556  1.00  0.78           O  
ATOM    670  N   ALA A  92      22.557  44.424  47.848  1.00  0.86           N  
ATOM    671  CA  ALA A  92      23.674  43.603  47.387  1.00  0.87           C  
ATOM    672  C   ALA A  92      24.273  42.796  48.536  1.00  0.85           C  
ATOM    673  CB  ALA A  92      24.745  44.478  46.740  1.00  0.85           C  
ATOM    674  O   ALA A  92      24.676  43.361  49.555  1.00  0.83           O  
ATOM    675  N   GLN A  93      24.110  41.525  48.373  1.00  0.87           N  
ATOM    676  CA  GLN A  93      24.521  40.587  49.412  1.00  0.88           C  
ATOM    677  C   GLN A  93      25.508  39.559  48.866  1.00  0.87           C  
ATOM    678  CB  GLN A  93      23.303  39.880  50.010  1.00  0.85           C  
ATOM    679  O   GLN A  93      25.290  38.989  47.795  1.00  0.85           O  
ATOM    680  CG  GLN A  93      23.649  38.879  51.104  1.00  0.79           C  
ATOM    681  CD  GLN A  93      22.426  38.182  51.670  1.00  0.78           C  
ATOM    682  NE2 GLN A  93      22.526  36.870  51.858  1.00  0.78           N  
ATOM    683  OE1 GLN A  93      21.401  38.817  51.935  1.00  0.79           O  
ATOM    684  N   VAL A  94      26.511  39.310  49.544  1.00  0.85           N  
ATOM    685  CA  VAL A  94      27.302  38.087  49.462  1.00  0.86           C  
ATOM    686  C   VAL A  94      26.815  37.084  50.505  1.00  0.83           C  
ATOM    687  CB  VAL A  94      28.808  38.371  49.658  1.00  0.82           C  
ATOM    688  O   VAL A  94      26.689  37.419  51.685  1.00  0.79           O  
ATOM    689  CG1 VAL A  94      29.617  37.078  49.576  1.00  0.72           C  
ATOM    690  CG2 VAL A  94      29.300  39.379  48.621  1.00  0.71           C  
ATOM    691  N   ASP A  95      26.377  35.867  50.042  1.00  0.79           N  
ATOM    692  CA  ASP A  95      25.672  34.875  50.848  1.00  0.79           C  
ATOM    693  C   ASP A  95      26.560  34.352  51.975  1.00  0.77           C  
ATOM    694  CB  ASP A  95      25.193  33.715  49.974  1.00  0.74           C  
ATOM    695  O   ASP A  95      27.774  34.565  51.966  1.00  0.72           O  
ATOM    696  CG  ASP A  95      23.968  34.063  49.146  1.00  0.67           C  
ATOM    697  OD1 ASP A  95      23.363  35.133  49.372  1.00  0.63           O  
ATOM    698  OD2 ASP A  95      23.604  33.258  48.261  1.00  0.67           O  
ATOM    699  N   ASP A  96      25.811  33.734  52.935  1.00  0.66           N  
ATOM    700  CA  ASP A  96      26.406  33.173  54.144  1.00  0.66           C  
ATOM    701  C   ASP A  96      26.909  31.752  53.900  1.00  0.63           C  
ATOM    702  CB  ASP A  96      25.396  33.184  55.294  1.00  0.60           C  
ATOM    703  O   ASP A  96      27.265  31.044  54.844  1.00  0.59           O  
ATOM    704  CG  ASP A  96      24.173  32.328  55.017  1.00  0.57           C  
ATOM    705  OD1 ASP A  96      23.941  31.955  53.847  1.00  0.61           O  
ATOM    706  OD2 ASP A  96      23.432  32.025  55.978  1.00  0.71           O  
ATOM    707  N   VAL A  97      26.823  31.268  52.677  1.00  0.70           N  
ATOM    708  CA  VAL A  97      27.378  29.945  52.414  1.00  0.70           C  
ATOM    709  C   VAL A  97      28.853  29.915  52.807  1.00  0.71           C  
ATOM    710  CB  VAL A  97      27.214  29.545  50.930  1.00  0.67           C  
ATOM    711  O   VAL A  97      29.632  30.773  52.385  1.00  0.68           O  
ATOM    712  CG1 VAL A  97      27.758  28.139  50.686  1.00  0.62           C  
ATOM    713  CG2 VAL A  97      25.748  29.634  50.513  1.00  0.61           C  
ATOM    714  N   ALA A  98      29.145  29.001  53.673  1.00  0.67           N  
ATOM    715  CA  ALA A  98      30.505  28.757  54.148  1.00  0.68           C  
ATOM    716  C   ALA A  98      31.474  28.598  52.979  1.00  0.67           C  
ATOM    717  CB  ALA A  98      30.544  27.519  55.039  1.00  0.63           C  
ATOM    718  O   ALA A  98      31.222  27.819  52.058  1.00  0.65           O  
ATOM    719  N   GLU A  99      32.470  29.376  52.962  1.00  0.71           N  
ATOM    720  CA  GLU A  99      33.604  29.300  52.046  1.00  0.73           C  
ATOM    721  C   GLU A  99      34.394  28.010  52.252  1.00  0.71           C  
ATOM    722  CB  GLU A  99      34.521  30.513  52.223  1.00  0.67           C  
ATOM    723  O   GLU A  99      34.982  27.800  53.315  1.00  0.66           O  
ATOM    724  CG  GLU A  99      33.875  31.834  51.835  1.00  0.64           C  
ATOM    725  CD  GLU A  99      34.754  33.040  52.126  1.00  0.64           C  
ATOM    726  OE1 GLU A  99      35.834  32.871  52.736  1.00  0.70           O  
ATOM    727  OE2 GLU A  99      34.358  34.164  51.742  1.00  0.65           O  
ATOM    728  N   GLY A 100      33.945  26.909  51.550  1.00  0.58           N  
ATOM    729  CA  GLY A 100      34.544  25.588  51.645  1.00  0.58           C  
ATOM    730  C   GLY A 100      35.857  25.472  50.895  1.00  0.58           C  
ATOM    731  O   GLY A 100      36.185  24.408  50.366  1.00  0.57           O  
ATOM    732  N   GLY A 101      36.854  26.469  50.848  1.00  0.59           N  
ATOM    733  CA  GLY A 101      38.209  26.342  50.336  1.00  0.57           C  
ATOM    734  C   GLY A 101      38.260  25.894  48.887  1.00  0.57           C  
ATOM    735  O   GLY A 101      39.341  25.662  48.341  1.00  0.51           O  
ATOM    736  N   SER A 102      37.599  26.456  47.793  1.00  0.57           N  
ATOM    737  CA  SER A 102      37.622  26.299  46.342  1.00  0.59           C  
ATOM    738  C   SER A 102      36.746  27.344  45.659  1.00  0.56           C  
ATOM    739  CB  SER A 102      37.159  24.896  45.947  1.00  0.50           C  
ATOM    740  O   SER A 102      36.176  27.086  44.597  1.00  0.52           O  
ATOM    741  OG  SER A 102      35.988  24.534  46.659  1.00  0.44           O  
ATOM    742  N   ALA A 103      36.683  28.484  46.201  1.00  0.64           N  
ATOM    743  CA  ALA A 103      35.883  29.609  45.723  1.00  0.67           C  
ATOM    744  C   ALA A 103      34.398  29.259  45.708  1.00  0.63           C  
ATOM    745  CB  ALA A 103      36.341  30.034  44.331  1.00  0.61           C  
ATOM    746  O   ALA A 103      33.603  29.930  45.046  1.00  0.59           O  
ATOM    747  N   ALA A 104      34.176  28.183  46.409  1.00  0.71           N  
ATOM    748  CA  ALA A 104      32.803  27.805  46.738  1.00  0.73           C  
ATOM    749  C   ALA A 104      32.307  28.560  47.968  1.00  0.70           C  
ATOM    750  CB  ALA A 104      32.706  26.299  46.966  1.00  0.68           C  
ATOM    751  O   ALA A 104      33.059  28.763  48.924  1.00  0.67           O  
ATOM    752  N   GLY A 105      31.097  29.178  47.766  1.00  0.73           N  
ATOM    753  CA  GLY A 105      30.422  29.995  48.762  1.00  0.74           C  
ATOM    754  C   GLY A 105      30.697  31.478  48.603  1.00  0.73           C  
ATOM    755  O   GLY A 105      31.536  31.876  47.792  1.00  0.70           O  
ATOM    756  N   SER A 106      29.877  32.332  49.194  1.00  0.77           N  
ATOM    757  CA  SER A 106      29.845  33.781  49.025  1.00  0.78           C  
ATOM    758  C   SER A 106      29.341  34.164  47.637  1.00  0.79           C  
ATOM    759  CB  SER A 106      31.233  34.379  49.256  1.00  0.74           C  
ATOM    760  O   SER A 106      29.981  34.949  46.934  1.00  0.77           O  
ATOM    761  OG  SER A 106      31.683  34.113  50.573  1.00  0.71           O  
ATOM    762  N   ASP A 107      28.459  33.584  47.197  1.00  0.83           N  
ATOM    763  CA  ASP A 107      27.831  34.031  45.957  1.00  0.85           C  
ATOM    764  C   ASP A 107      27.224  35.423  46.120  1.00  0.85           C  
ATOM    765  CB  ASP A 107      26.757  33.037  45.511  1.00  0.83           C  
ATOM    766  O   ASP A 107      26.779  35.788  47.210  1.00  0.85           O  
ATOM    767  CG  ASP A 107      27.325  31.681  45.131  1.00  0.80           C  
ATOM    768  OD1 ASP A 107      28.560  31.555  44.988  1.00  0.81           O  
ATOM    769  OD2 ASP A 107      26.529  30.730  44.970  1.00  0.83           O  
ATOM    770  N   PHE A 108      27.438  36.233  45.022  1.00  0.86           N  
ATOM    771  CA  PHE A 108      26.912  37.593  45.001  1.00  0.87           C  
ATOM    772  C   PHE A 108      25.473  37.610  44.500  1.00  0.87           C  
ATOM    773  CB  PHE A 108      27.785  38.495  44.123  1.00  0.86           C  
ATOM    774  O   PHE A 108      25.162  37.005  43.472  1.00  0.86           O  
ATOM    775  CG  PHE A 108      27.267  39.901  43.993  1.00  0.85           C  
ATOM    776  CD1 PHE A 108      27.525  40.846  44.979  1.00  0.82           C  
ATOM    777  CD2 PHE A 108      26.521  40.279  42.884  1.00  0.83           C  
ATOM    778  CE1 PHE A 108      27.046  42.149  44.861  1.00  0.85           C  
ATOM    779  CE2 PHE A 108      26.039  41.580  42.760  1.00  0.84           C  
ATOM    780  CZ  PHE A 108      26.302  42.512  43.750  1.00  0.83           C  
ATOM    781  N   ARG A 109      24.545  38.223  45.287  1.00  0.87           N  
ATOM    782  CA  ARG A 109      23.167  38.486  44.884  1.00  0.87           C  
ATOM    783  C   ARG A 109      22.853  39.977  44.943  1.00  0.88           C  
ATOM    784  CB  ARG A 109      22.190  37.709  45.769  1.00  0.83           C  
ATOM    785  O   ARG A 109      23.197  40.650  45.917  1.00  0.87           O  
ATOM    786  CG  ARG A 109      22.251  38.093  47.239  1.00  0.72           C  
ATOM    787  CD  ARG A 109      21.352  37.209  48.091  1.00  0.70           C  
ATOM    788  NE  ARG A 109      21.348  37.632  49.488  1.00  0.67           N  
ATOM    789  NH1 ARG A 109      20.097  35.842  50.242  1.00  0.55           N  
ATOM    790  NH2 ARG A 109      20.811  37.447  51.714  1.00  0.51           N  
ATOM    791  CZ  ARG A 109      20.752  36.973  50.478  1.00  0.64           C  
ATOM    792  N   LEU A 110      22.276  40.387  43.910  1.00  0.89           N  
ATOM    793  CA  LEU A 110      21.536  41.645  43.912  1.00  0.90           C  
ATOM    794  C   LEU A 110      20.034  41.392  43.996  1.00  0.89           C  
ATOM    795  CB  LEU A 110      21.859  42.458  42.656  1.00  0.88           C  
ATOM    796  O   LEU A 110      19.466  40.711  43.139  1.00  0.87           O  
ATOM    797  CG  LEU A 110      21.212  43.841  42.559  1.00  0.87           C  
ATOM    798  CD1 LEU A 110      21.730  44.748  43.669  1.00  0.84           C  
ATOM    799  CD2 LEU A 110      21.474  44.459  41.190  1.00  0.84           C  
ATOM    800  N   ALA A 111      19.416  41.837  45.110  1.00  0.88           N  
ATOM    801  CA  ALA A 111      17.994  41.623  45.365  1.00  0.88           C  
ATOM    802  C   ALA A 111      17.232  42.945  45.364  1.00  0.88           C  
ATOM    803  CB  ALA A 111      17.795  40.899  46.695  1.00  0.86           C  
ATOM    804  O   ALA A 111      17.731  43.957  45.862  1.00  0.87           O  
ATOM    805  N   SER A 112      16.162  42.924  44.724  1.00  0.86           N  
ATOM    806  CA  SER A 112      15.177  43.980  44.937  1.00  0.88           C  
ATOM    807  C   SER A 112      14.380  43.742  46.215  1.00  0.87           C  
ATOM    808  CB  SER A 112      14.226  44.074  43.743  1.00  0.86           C  
ATOM    809  O   SER A 112      14.194  42.598  46.634  1.00  0.85           O  
ATOM    810  OG  SER A 112      13.455  42.891  43.619  1.00  0.84           O  
ATOM    811  N   ARG A 113      13.865  44.737  46.859  1.00  0.85           N  
ATOM    812  CA  ARG A 113      13.006  44.761  48.038  1.00  0.86           C  
ATOM    813  C   ARG A 113      11.781  45.640  47.806  1.00  0.85           C  
ATOM    814  CB  ARG A 113      13.783  45.257  49.260  1.00  0.84           C  
ATOM    815  O   ARG A 113      11.818  46.560  46.986  1.00  0.83           O  
ATOM    816  CG  ARG A 113      14.919  44.339  49.681  1.00  0.82           C  
ATOM    817  CD  ARG A 113      15.570  44.805  50.975  1.00  0.83           C  
ATOM    818  NE  ARG A 113      16.369  43.747  51.588  1.00  0.81           N  
ATOM    819  NH1 ARG A 113      14.752  43.128  53.118  1.00  0.74           N  
ATOM    820  NH2 ARG A 113      16.770  42.042  53.074  1.00  0.71           N  
ATOM    821  CZ  ARG A 113      15.962  42.975  52.592  1.00  0.79           C  
ATOM    822  N   ASN A 114      10.740  45.319  48.342  1.00  0.87           N  
ATOM    823  CA  ASN A 114       9.460  46.017  48.292  1.00  0.88           C  
ATOM    824  C   ASN A 114       9.518  47.349  49.036  1.00  0.87           C  
ATOM    825  CB  ASN A 114       8.347  45.138  48.865  1.00  0.86           C  
ATOM    826  O   ASN A 114      10.512  47.651  49.699  1.00  0.84           O  
ATOM    827  CG  ASN A 114       8.107  43.889  48.040  1.00  0.85           C  
ATOM    828  ND2 ASN A 114       7.885  42.766  48.714  1.00  0.89           N  
ATOM    829  OD1 ASN A 114       8.121  43.932  46.807  1.00  0.87           O  
ATOM    830  N   ASP A 115       8.464  48.052  49.029  1.00  0.85           N  
ATOM    831  CA  ASP A 115       8.394  49.417  49.541  1.00  0.88           C  
ATOM    832  C   ASP A 115       8.478  49.436  51.066  1.00  0.85           C  
ATOM    833  CB  ASP A 115       7.107  50.100  49.076  1.00  0.85           C  
ATOM    834  O   ASP A 115       8.995  50.389  51.653  1.00  0.83           O  
ATOM    835  CG  ASP A 115       7.109  50.422  47.592  1.00  0.81           C  
ATOM    836  OD1 ASP A 115       8.200  50.510  46.989  1.00  0.82           O  
ATOM    837  OD2 ASP A 115       6.010  50.593  47.022  1.00  0.87           O  
ATOM    838  N   ASP A 116       8.224  48.266  51.788  1.00  0.82           N  
ATOM    839  CA  ASP A 116       8.323  48.068  53.231  1.00  0.85           C  
ATOM    840  C   ASP A 116       9.702  47.537  53.619  1.00  0.81           C  
ATOM    841  CB  ASP A 116       7.234  47.109  53.717  1.00  0.81           C  
ATOM    842  O   ASP A 116       9.964  47.276  54.795  1.00  0.79           O  
ATOM    843  CG  ASP A 116       7.401  45.699  53.177  1.00  0.78           C  
ATOM    844  OD1 ASP A 116       8.300  45.469  52.340  1.00  0.80           O  
ATOM    845  OD2 ASP A 116       6.625  44.811  53.591  1.00  0.86           O  
ATOM    846  N   GLY A 117      10.498  47.304  52.663  1.00  0.78           N  
ATOM    847  CA  GLY A 117      11.855  46.819  52.864  1.00  0.80           C  
ATOM    848  C   GLY A 117      11.961  45.307  52.815  1.00  0.77           C  
ATOM    849  O   GLY A 117      13.060  44.754  52.886  1.00  0.76           O  
ATOM    850  N   SER A 118      10.800  44.626  52.679  1.00  0.80           N  
ATOM    851  CA  SER A 118      10.800  43.172  52.559  1.00  0.84           C  
ATOM    852  C   SER A 118      11.492  42.723  51.277  1.00  0.81           C  
ATOM    853  CB  SER A 118       9.370  42.631  52.593  1.00  0.81           C  
ATOM    854  O   SER A 118      11.601  43.494  50.321  1.00  0.81           O  
ATOM    855  OG  SER A 118       8.640  43.068  51.459  1.00  0.76           O  
ATOM    856  N   PHE A 119      12.018  41.582  51.176  1.00  0.82           N  
ATOM    857  CA  PHE A 119      12.647  40.979  50.006  1.00  0.85           C  
ATOM    858  C   PHE A 119      11.634  40.791  48.883  1.00  0.84           C  
ATOM    859  CB  PHE A 119      13.282  39.633  50.370  1.00  0.82           C  
ATOM    860  O   PHE A 119      10.575  40.195  49.089  1.00  0.83           O  
ATOM    861  CG  PHE A 119      13.947  38.942  49.210  1.00  0.79           C  
ATOM    862  CD1 PHE A 119      15.256  39.248  48.857  1.00  0.76           C  
ATOM    863  CD2 PHE A 119      13.261  37.987  48.471  1.00  0.78           C  
ATOM    864  CE1 PHE A 119      15.873  38.610  47.784  1.00  0.81           C  
ATOM    865  CE2 PHE A 119      13.871  37.345  47.396  1.00  0.81           C  
ATOM    866  CZ  PHE A 119      15.177  37.659  47.054  1.00  0.80           C  
ATOM    867  N   ASN A 120      11.830  41.316  47.710  1.00  0.90           N  
ATOM    868  CA  ASN A 120      11.041  41.041  46.515  1.00  0.90           C  
ATOM    869  C   ASN A 120      11.602  39.858  45.732  1.00  0.87           C  
ATOM    870  CB  ASN A 120      10.968  42.282  45.622  1.00  0.89           C  
ATOM    871  O   ASN A 120      10.990  38.790  45.689  1.00  0.83           O  
ATOM    872  CG  ASN A 120      10.147  42.052  44.368  1.00  0.87           C  
ATOM    873  ND2 ASN A 120      10.236  42.981  43.423  1.00  0.87           N  
ATOM    874  OD1 ASN A 120       9.439  41.049  44.251  1.00  0.84           O  
ATOM    875  N   LYS A 121      12.681  39.939  45.198  1.00  0.87           N  
ATOM    876  CA  LYS A 121      13.320  38.873  44.432  1.00  0.88           C  
ATOM    877  C   LYS A 121      14.816  39.129  44.275  1.00  0.88           C  
ATOM    878  CB  LYS A 121      12.664  38.732  43.058  1.00  0.86           C  
ATOM    879  O   LYS A 121      15.268  40.273  44.366  1.00  0.87           O  
ATOM    880  CG  LYS A 121      12.813  39.960  42.172  1.00  0.81           C  
ATOM    881  CD  LYS A 121      12.125  39.765  40.827  1.00  0.80           C  
ATOM    882  CE  LYS A 121      12.226  41.014  39.961  1.00  0.80           C  
ATOM    883  NZ  LYS A 121      11.522  40.841  38.655  1.00  0.76           N  
ATOM    884  N   THR A 122      15.637  38.068  43.907  1.00  0.85           N  
ATOM    885  CA  THR A 122      16.991  38.150  43.371  1.00  0.86           C  
ATOM    886  C   THR A 122      16.964  38.465  41.878  1.00  0.85           C  
ATOM    887  CB  THR A 122      17.766  36.840  43.607  1.00  0.84           C  
ATOM    888  O   THR A 122      16.370  37.723  41.092  1.00  0.83           O  
ATOM    889  CG2 THR A 122      19.205  36.956  43.115  1.00  0.81           C  
ATOM    890  OG1 THR A 122      17.775  36.544  45.009  1.00  0.82           O  
ATOM    891  N   VAL A 123      17.478  39.689  41.551  1.00  0.86           N  
ATOM    892  CA  VAL A 123      17.559  40.193  40.184  1.00  0.87           C  
ATOM    893  C   VAL A 123      18.782  39.603  39.487  1.00  0.85           C  
ATOM    894  CB  VAL A 123      17.618  41.737  40.151  1.00  0.85           C  
ATOM    895  O   VAL A 123      18.691  39.134  38.350  1.00  0.83           O  
ATOM    896  CG1 VAL A 123      17.705  42.243  38.713  1.00  0.79           C  
ATOM    897  CG2 VAL A 123      16.402  42.332  40.859  1.00  0.77           C  
ATOM    898  N   ILE A 124      19.829  39.575  40.277  1.00  0.87           N  
ATOM    899  CA  ILE A 124      21.079  38.983  39.812  1.00  0.89           C  
ATOM    900  C   ILE A 124      21.640  38.053  40.886  1.00  0.87           C  
ATOM    901  CB  ILE A 124      22.116  40.067  39.445  1.00  0.87           C  
ATOM    902  O   ILE A 124      21.699  38.418  42.062  1.00  0.86           O  
ATOM    903  CG1 ILE A 124      21.535  41.033  38.406  1.00  0.87           C  
ATOM    904  CG2 ILE A 124      23.410  39.426  38.934  1.00  0.87           C  
ATOM    905  CD1 ILE A 124      22.456  42.194  38.058  1.00  0.83           C  
ATOM    906  N   HIS A 125      21.988  36.873  40.455  1.00  0.86           N  
ATOM    907  CA  HIS A 125      22.781  35.947  41.255  1.00  0.88           C  
ATOM    908  C   HIS A 125      24.019  35.483  40.495  1.00  0.86           C  
ATOM    909  CB  HIS A 125      21.938  34.740  41.671  1.00  0.85           C  
ATOM    910  O   HIS A 125      23.914  34.992  39.369  1.00  0.83           O  
ATOM    911  CG  HIS A 125      22.665  33.774  42.550  1.00  0.82           C  
ATOM    912  CD2 HIS A 125      23.232  33.934  43.770  1.00  0.79           C  
ATOM    913  ND1 HIS A 125      22.878  32.459  42.196  1.00  0.78           N  
ATOM    914  CE1 HIS A 125      23.545  31.851  43.162  1.00  0.82           C  
ATOM    915  NE2 HIS A 125      23.772  32.724  44.129  1.00  0.85           N  
ATOM    916  N   ALA A 126      25.249  35.750  41.039  1.00  0.86           N  
ATOM    917  CA  ALA A 126      26.539  35.374  40.468  1.00  0.88           C  
ATOM    918  C   ALA A 126      27.292  34.421  41.392  1.00  0.86           C  
ATOM    919  CB  ALA A 126      27.381  36.617  40.191  1.00  0.86           C  
ATOM    920  O   ALA A 126      27.518  34.732  42.563  1.00  0.84           O  
ATOM    921  N   LYS A 127      27.564  33.225  40.880  1.00  0.86           N  
ATOM    922  CA  LYS A 127      28.332  32.245  41.643  1.00  0.87           C  
ATOM    923  C   LYS A 127      29.823  32.569  41.610  1.00  0.86           C  
ATOM    924  CB  LYS A 127      28.091  30.835  41.102  1.00  0.84           C  
ATOM    925  O   LYS A 127      30.403  32.742  40.535  1.00  0.84           O  
ATOM    926  CG  LYS A 127      26.756  30.234  41.515  1.00  0.76           C  
ATOM    927  CD  LYS A 127      26.597  28.811  40.993  1.00  0.73           C  
ATOM    928  CE  LYS A 127      25.259  28.211  41.401  1.00  0.71           C  
ATOM    929  NZ  LYS A 127      25.043  26.868  40.783  1.00  0.63           N  
ATOM    930  N   ARG A 128      30.480  32.507  42.690  1.00  0.84           N  
ATOM    931  CA  ARG A 128      31.904  32.818  42.769  1.00  0.85           C  
ATOM    932  C   ARG A 128      32.748  31.659  42.248  1.00  0.83           C  
ATOM    933  CB  ARG A 128      32.302  33.151  44.209  1.00  0.82           C  
ATOM    934  O   ARG A 128      33.834  31.870  41.706  1.00  0.81           O  
ATOM    935  CG  ARG A 128      33.759  33.556  44.367  1.00  0.79           C  
ATOM    936  CD  ARG A 128      34.098  33.890  45.813  1.00  0.79           C  
ATOM    937  NE  ARG A 128      35.537  34.048  46.007  1.00  0.75           N  
ATOM    938  NH1 ARG A 128      35.442  33.984  48.314  1.00  0.65           N  
ATOM    939  NH2 ARG A 128      37.457  34.236  47.251  1.00  0.62           N  
ATOM    940  CZ  ARG A 128      36.142  34.089  47.190  1.00  0.77           C  
ATOM    941  N   SER A 129      32.222  30.401  42.342  1.00  0.83           N  
ATOM    942  CA  SER A 129      32.985  29.191  42.052  1.00  0.83           C  
ATOM    943  C   SER A 129      33.358  29.112  40.575  1.00  0.82           C  
ATOM    944  CB  SER A 129      32.192  27.947  42.453  1.00  0.81           C  
ATOM    945  O   SER A 129      34.489  28.763  40.233  1.00  0.80           O  
ATOM    946  OG  SER A 129      30.900  27.965  41.870  1.00  0.82           O  
ATOM    947  N   ASP A 130      32.400  29.632  39.722  1.00  0.79           N  
ATOM    948  CA  ASP A 130      32.532  29.408  38.286  1.00  0.81           C  
ATOM    949  C   ASP A 130      32.128  30.651  37.497  1.00  0.78           C  
ATOM    950  CB  ASP A 130      31.686  28.210  37.850  1.00  0.78           C  
ATOM    951  O   ASP A 130      32.204  30.664  36.267  1.00  0.77           O  
ATOM    952  CG  ASP A 130      30.213  28.374  38.178  1.00  0.74           C  
ATOM    953  OD1 ASP A 130      29.797  29.482  38.580  1.00  0.75           O  
ATOM    954  OD2 ASP A 130      29.461  27.385  38.035  1.00  0.82           O  
ATOM    955  N   GLY A 131      31.818  31.807  38.081  1.00  0.80           N  
ATOM    956  CA  GLY A 131      31.472  33.080  37.468  1.00  0.82           C  
ATOM    957  C   GLY A 131      30.140  33.050  36.742  1.00  0.81           C  
ATOM    958  O   GLY A 131      29.804  33.984  36.012  1.00  0.80           O  
ATOM    959  N   THR A 132      29.332  32.015  36.989  1.00  0.80           N  
ATOM    960  CA  THR A 132      28.025  31.998  36.340  1.00  0.84           C  
ATOM    961  C   THR A 132      27.100  33.041  36.960  1.00  0.83           C  
ATOM    962  CB  THR A 132      27.372  30.607  36.435  1.00  0.79           C  
ATOM    963  O   THR A 132      27.125  33.258  38.173  1.00  0.83           O  
ATOM    964  CG2 THR A 132      28.205  29.557  35.707  1.00  0.66           C  
ATOM    965  OG1 THR A 132      27.254  30.234  37.814  1.00  0.70           O  
ATOM    966  N   ILE A 133      26.388  33.687  36.066  1.00  0.79           N  
ATOM    967  CA  ILE A 133      25.420  34.720  36.420  1.00  0.81           C  
ATOM    968  C   ILE A 133      24.018  34.277  36.008  1.00  0.78           C  
ATOM    969  CB  ILE A 133      25.771  36.073  35.762  1.00  0.79           C  
ATOM    970  O   ILE A 133      23.816  33.799  34.889  1.00  0.77           O  
ATOM    971  CG1 ILE A 133      27.191  36.502  36.147  1.00  0.78           C  
ATOM    972  CG2 ILE A 133      24.749  37.144  36.154  1.00  0.77           C  
ATOM    973  CD1 ILE A 133      27.667  37.766  35.444  1.00  0.75           C  
ATOM    974  N   SER A 134      23.058  34.337  36.934  1.00  0.82           N  
ATOM    975  CA  SER A 134      21.634  34.123  36.697  1.00  0.84           C  
ATOM    976  C   SER A 134      20.838  35.404  36.922  1.00  0.83           C  
ATOM    977  CB  SER A 134      21.099  33.015  37.604  1.00  0.80           C  
ATOM    978  O   SER A 134      21.106  36.150  37.866  1.00  0.82           O  
ATOM    979  OG  SER A 134      19.723  32.781  37.355  1.00  0.69           O  
ATOM    980  N   PHE A 135      19.998  35.750  35.989  1.00  0.77           N  
ATOM    981  CA  PHE A 135      19.077  36.875  36.092  1.00  0.80           C  
ATOM    982  C   PHE A 135      17.684  36.400  36.487  1.00  0.75           C  
ATOM    983  CB  PHE A 135      19.014  37.644  34.768  1.00  0.76           C  
ATOM    984  O   PHE A 135      17.138  35.482  35.872  1.00  0.73           O  
ATOM    985  CG  PHE A 135      20.310  38.309  34.391  1.00  0.75           C  
ATOM    986  CD1 PHE A 135      20.608  39.589  34.840  1.00  0.74           C  
ATOM    987  CD2 PHE A 135      21.232  37.652  33.585  1.00  0.76           C  
ATOM    988  CE1 PHE A 135      21.806  40.207  34.492  1.00  0.80           C  
ATOM    989  CE2 PHE A 135      22.432  38.264  33.233  1.00  0.79           C  
ATOM    990  CZ  PHE A 135      22.717  39.541  33.687  1.00  0.79           C  
ATOM    991  N   GLY A 136      17.093  36.894  37.500  1.00  0.74           N  
ATOM    992  CA  GLY A 136      15.750  36.690  38.021  1.00  0.77           C  
ATOM    993  C   GLY A 136      15.639  35.480  38.928  1.00  0.71           C  
ATOM    994  O   GLY A 136      14.583  35.231  39.513  1.00  0.69           O  
ATOM    995  N   THR A 137      16.776  34.624  39.024  1.00  0.73           N  
ATOM    996  CA  THR A 137      16.813  33.424  39.853  1.00  0.76           C  
ATOM    997  C   THR A 137      18.191  33.245  40.484  1.00  0.75           C  
ATOM    998  CB  THR A 137      16.454  32.169  39.035  1.00  0.72           C  
ATOM    999  O   THR A 137      19.149  33.919  40.098  1.00  0.75           O  
ATOM   1000  CG2 THR A 137      17.517  31.876  37.982  1.00  0.66           C  
ATOM   1001  OG1 THR A 137      16.348  31.045  39.917  1.00  0.73           O  
ATOM   1002  N   THR A 138      18.224  32.329  41.423  1.00  0.72           N  
ATOM   1003  CA  THR A 138      19.461  31.769  41.956  1.00  0.73           C  
ATOM   1004  C   THR A 138      19.831  30.482  41.225  1.00  0.70           C  
ATOM   1005  CB  THR A 138      19.342  31.489  43.466  1.00  0.69           C  
ATOM   1006  O   THR A 138      20.843  29.852  41.540  1.00  0.68           O  
ATOM   1007  CG2 THR A 138      19.169  32.784  44.254  1.00  0.65           C  
ATOM   1008  OG1 THR A 138      18.208  30.645  43.701  1.00  0.69           O  
ATOM   1009  N   VAL A 139      19.109  30.053  40.375  1.00  0.72           N  
ATOM   1010  CA  VAL A 139      19.359  28.819  39.638  1.00  0.73           C  
ATOM   1011  C   VAL A 139      20.231  29.111  38.420  1.00  0.71           C  
ATOM   1012  CB  VAL A 139      18.041  28.142  39.200  1.00  0.70           C  
ATOM   1013  O   VAL A 139      19.883  29.951  37.586  1.00  0.70           O  
ATOM   1014  CG1 VAL A 139      18.322  26.816  38.495  1.00  0.68           C  
ATOM   1015  CG2 VAL A 139      17.126  27.926  40.405  1.00  0.65           C  
ATOM   1016  N   HIS A 140      21.318  28.527  38.368  1.00  0.67           N  
ATOM   1017  CA  HIS A 140      22.230  28.416  37.235  1.00  0.71           C  
ATOM   1018  C   HIS A 140      21.951  27.153  36.426  1.00  0.66           C  
ATOM   1019  CB  HIS A 140      23.683  28.422  37.713  1.00  0.64           C  
ATOM   1020  O   HIS A 140      21.782  26.072  36.993  1.00  0.63           O  
ATOM   1021  CG  HIS A 140      24.083  29.691  38.396  1.00  0.61           C  
ATOM   1022  CD2 HIS A 140      23.955  30.086  39.685  1.00  0.63           C  
ATOM   1023  ND1 HIS A 140      24.697  30.731  37.733  1.00  0.71           N  
ATOM   1024  CE1 HIS A 140      24.930  31.714  38.587  1.00  0.68           C  
ATOM   1025  NE2 HIS A 140      24.488  31.348  39.778  1.00  0.70           N  
ATOM   1026  N   HIS A 141      21.727  27.273  35.047  1.00  0.61           N  
ATOM   1027  CA  HIS A 141      21.470  26.144  34.160  1.00  0.65           C  
ATOM   1028  C   HIS A 141      22.738  25.719  33.428  1.00  0.59           C  
ATOM   1029  CB  HIS A 141      20.374  26.494  33.151  1.00  0.56           C  
ATOM   1030  O   HIS A 141      23.194  26.409  32.514  1.00  0.56           O  
ATOM   1031  CG  HIS A 141      19.004  26.547  33.748  1.00  0.53           C  
ATOM   1032  CD2 HIS A 141      18.221  27.598  34.087  1.00  0.53           C  
ATOM   1033  ND1 HIS A 141      18.287  25.413  34.066  1.00  0.60           N  
ATOM   1034  CE1 HIS A 141      17.118  25.767  34.575  1.00  0.51           C  
ATOM   1035  NE2 HIS A 141      17.054  27.087  34.599  1.00  0.50           N  
ATOM   1036  N   GLY A 142      23.404  24.525  33.920  1.00  0.63           N  
ATOM   1037  CA  GLY A 142      24.558  23.849  33.349  1.00  0.65           C  
ATOM   1038  C   GLY A 142      25.796  24.724  33.296  1.00  0.62           C  
ATOM   1039  O   GLY A 142      26.146  25.374  34.283  1.00  0.58           O  
ATOM   1040  N   ALA A 143      26.479  24.808  32.003  1.00  0.56           N  
ATOM   1041  CA  ALA A 143      27.696  25.538  31.654  1.00  0.56           C  
ATOM   1042  C   ALA A 143      27.366  26.916  31.089  1.00  0.56           C  
ATOM   1043  CB  ALA A 143      28.526  24.740  30.651  1.00  0.51           C  
ATOM   1044  O   ALA A 143      28.244  27.606  30.565  1.00  0.55           O  
ATOM   1045  N   ALA A 144      26.109  27.281  31.200  1.00  0.67           N  
ATOM   1046  CA  ALA A 144      25.814  28.615  30.684  1.00  0.70           C  
ATOM   1047  C   ALA A 144      26.308  29.695  31.642  1.00  0.71           C  
ATOM   1048  CB  ALA A 144      24.316  28.771  30.437  1.00  0.66           C  
ATOM   1049  O   ALA A 144      25.961  29.690  32.826  1.00  0.72           O  
ATOM   1050  N   GLN A 145      27.183  30.588  31.063  1.00  0.64           N  
ATOM   1051  CA  GLN A 145      27.763  31.690  31.823  1.00  0.69           C  
ATOM   1052  C   GLN A 145      26.691  32.690  32.248  1.00  0.66           C  
ATOM   1053  CB  GLN A 145      28.844  32.397  31.004  1.00  0.63           C  
ATOM   1054  O   GLN A 145      26.824  33.348  33.282  1.00  0.67           O  
ATOM   1055  CG  GLN A 145      30.123  31.585  30.843  1.00  0.60           C  
ATOM   1056  CD  GLN A 145      30.837  31.348  32.160  1.00  0.60           C  
ATOM   1057  NE2 GLN A 145      31.256  30.108  32.393  1.00  0.60           N  
ATOM   1058  OE1 GLN A 145      31.013  32.271  32.961  1.00  0.72           O  
ATOM   1059  N   VAL A 146      25.630  32.685  31.534  1.00  0.72           N  
ATOM   1060  CA  VAL A 146      24.484  33.545  31.809  1.00  0.73           C  
ATOM   1061  C   VAL A 146      23.190  32.750  31.645  1.00  0.71           C  
ATOM   1062  CB  VAL A 146      24.469  34.783  30.885  1.00  0.70           C  
ATOM   1063  O   VAL A 146      22.964  32.127  30.605  1.00  0.68           O  
ATOM   1064  CG1 VAL A 146      23.294  35.698  31.226  1.00  0.74           C  
ATOM   1065  CG2 VAL A 146      25.790  35.543  30.991  1.00  0.72           C  
ATOM   1066  N   THR A 147      22.369  32.640  32.706  1.00  0.71           N  
ATOM   1067  CA  THR A 147      21.027  32.069  32.731  1.00  0.74           C  
ATOM   1068  C   THR A 147      19.987  33.144  33.034  1.00  0.71           C  
ATOM   1069  CB  THR A 147      20.920  30.940  33.773  1.00  0.69           C  
ATOM   1070  O   THR A 147      20.213  34.014  33.877  1.00  0.70           O  
ATOM   1071  CG2 THR A 147      19.572  30.233  33.681  1.00  0.60           C  
ATOM   1072  OG1 THR A 147      21.964  29.986  33.544  1.00  0.67           O  
ATOM   1073  N   SER A 148      18.985  33.200  32.284  1.00  0.72           N  
ATOM   1074  CA  SER A 148      17.829  34.037  32.588  1.00  0.74           C  
ATOM   1075  C   SER A 148      16.632  33.193  33.013  1.00  0.71           C  
ATOM   1076  CB  SER A 148      17.455  34.894  31.378  1.00  0.71           C  
ATOM   1077  O   SER A 148      16.340  32.165  32.398  1.00  0.69           O  
ATOM   1078  OG  SER A 148      16.332  35.710  31.667  1.00  0.73           O  
ATOM   1079  N   TYR A 149      16.090  33.474  34.147  1.00  0.68           N  
ATOM   1080  CA  TYR A 149      14.787  32.960  34.554  1.00  0.68           C  
ATOM   1081  C   TYR A 149      13.661  33.751  33.900  1.00  0.64           C  
ATOM   1082  CB  TYR A 149      14.642  33.007  36.078  1.00  0.62           C  
ATOM   1083  O   TYR A 149      13.330  34.854  34.342  1.00  0.58           O  
ATOM   1084  CG  TYR A 149      13.554  32.107  36.612  1.00  0.59           C  
ATOM   1085  CD1 TYR A 149      13.765  30.737  36.755  1.00  0.56           C  
ATOM   1086  CD2 TYR A 149      12.315  32.623  36.974  1.00  0.60           C  
ATOM   1087  CE1 TYR A 149      12.765  29.903  37.244  1.00  0.63           C  
ATOM   1088  CE2 TYR A 149      11.308  31.799  37.465  1.00  0.62           C  
ATOM   1089  OH  TYR A 149      10.548  29.622  38.082  1.00  0.61           O  
ATOM   1090  CZ  TYR A 149      11.542  30.442  37.597  1.00  0.60           C  
ATOM   1091  N   GLY A 150      13.576  33.457  32.535  1.00  0.55           N  
ATOM   1092  CA  GLY A 150      12.531  33.971  31.663  1.00  0.57           C  
ATOM   1093  C   GLY A 150      13.024  34.287  30.264  1.00  0.55           C  
ATOM   1094  O   GLY A 150      14.184  34.030  29.935  1.00  0.54           O  
ATOM   1095  N   ALA A 151      12.086  34.613  29.447  1.00  0.61           N  
ATOM   1096  CA  ALA A 151      12.461  34.978  28.084  1.00  0.63           C  
ATOM   1097  C   ALA A 151      13.483  36.111  28.080  1.00  0.62           C  
ATOM   1098  CB  ALA A 151      11.225  35.378  27.281  1.00  0.58           C  
ATOM   1099  O   ALA A 151      13.317  37.108  28.787  1.00  0.62           O  
ATOM   1100  N   VAL A 152      14.572  35.815  27.534  1.00  0.67           N  
ATOM   1101  CA  VAL A 152      15.435  36.912  27.108  1.00  0.68           C  
ATOM   1102  C   VAL A 152      14.833  37.597  25.883  1.00  0.67           C  
ATOM   1103  CB  VAL A 152      16.866  36.421  26.794  1.00  0.65           C  
ATOM   1104  O   VAL A 152      14.664  36.971  24.834  1.00  0.65           O  
ATOM   1105  CG1 VAL A 152      17.765  37.592  26.403  1.00  0.64           C  
ATOM   1106  CG2 VAL A 152      17.447  35.673  27.993  1.00  0.64           C  
ATOM   1107  N   GLY A 153      14.038  38.763  26.158  1.00  0.60           N  
ATOM   1108  CA  GLY A 153      13.693  39.655  25.062  1.00  0.62           C  
ATOM   1109  C   GLY A 153      14.907  40.247  24.371  1.00  0.61           C  
ATOM   1110  O   GLY A 153      15.707  40.943  24.999  1.00  0.61           O  
ATOM   1111  N   LEU A 154      15.171  39.883  23.251  1.00  0.70           N  
ATOM   1112  CA  LEU A 154      16.127  40.565  22.385  1.00  0.72           C  
ATOM   1113  C   LEU A 154      15.459  41.714  21.638  1.00  0.71           C  
ATOM   1114  CB  LEU A 154      16.744  39.582  21.387  1.00  0.70           C  
ATOM   1115  O   LEU A 154      14.344  41.566  21.132  1.00  0.70           O  
ATOM   1116  CG  LEU A 154      17.491  38.389  21.985  1.00  0.70           C  
ATOM   1117  CD1 LEU A 154      18.031  37.492  20.876  1.00  0.69           C  
ATOM   1118  CD2 LEU A 154      18.621  38.865  22.892  1.00  0.71           C  
ATOM   1119  N   ARG A 155      15.944  42.997  21.756  1.00  0.72           N  
ATOM   1120  CA  ARG A 155      15.526  44.120  20.923  1.00  0.77           C  
ATOM   1121  C   ARG A 155      15.582  43.756  19.443  1.00  0.77           C  
ATOM   1122  CB  ARG A 155      16.400  45.346  21.194  1.00  0.72           C  
ATOM   1123  O   ARG A 155      16.596  43.247  18.962  1.00  0.76           O  
ATOM   1124  CG  ARG A 155      15.977  46.587  20.425  1.00  0.71           C  
ATOM   1125  CD  ARG A 155      16.836  47.792  20.783  1.00  0.71           C  
ATOM   1126  NE  ARG A 155      16.439  48.979  20.030  1.00  0.71           N  
ATOM   1127  NH1 ARG A 155      18.079  50.343  20.917  1.00  0.53           N  
ATOM   1128  NH2 ARG A 155      16.596  51.176  19.381  1.00  0.47           N  
ATOM   1129  CZ  ARG A 155      17.039  50.163  20.111  1.00  0.73           C  
ATOM   1130  N   ASP A 156      14.362  43.980  18.665  1.00  0.67           N  
ATOM   1131  CA  ASP A 156      14.421  43.897  17.209  1.00  0.77           C  
ATOM   1132  C   ASP A 156      15.416  44.907  16.641  1.00  0.69           C  
ATOM   1133  CB  ASP A 156      13.035  44.125  16.601  1.00  0.64           C  
ATOM   1134  O   ASP A 156      15.403  46.080  17.020  1.00  0.68           O  
ATOM   1135  CG  ASP A 156      12.823  43.363  15.305  1.00  0.57           C  
ATOM   1136  OD1 ASP A 156      13.680  42.530  14.940  1.00  0.56           O  
ATOM   1137  OD2 ASP A 156      11.791  43.600  14.641  1.00  0.73           O  
ATOM   1138  N   ILE A 157      16.359  44.397  15.873  1.00  0.79           N  
ATOM   1139  CA  ILE A 157      17.274  45.260  15.134  1.00  0.80           C  
ATOM   1140  C   ILE A 157      16.934  45.219  13.646  1.00  0.78           C  
ATOM   1141  CB  ILE A 157      18.746  44.847  15.359  1.00  0.77           C  
ATOM   1142  O   ILE A 157      16.486  44.190  13.133  1.00  0.75           O  
ATOM   1143  CG1 ILE A 157      18.963  43.391  14.933  1.00  0.77           C  
ATOM   1144  CG2 ILE A 157      19.147  45.055  16.822  1.00  0.76           C  
ATOM   1145  CD1 ILE A 157      20.413  42.933  15.009  1.00  0.75           C  
ATOM   1146  N   GLY A 158      16.834  46.482  12.945  1.00  0.79           N  
ATOM   1147  CA  GLY A 158      16.445  46.634  11.552  1.00  0.81           C  
ATOM   1148  C   GLY A 158      17.438  46.020  10.584  1.00  0.78           C  
ATOM   1149  O   GLY A 158      17.087  45.696   9.448  1.00  0.75           O  
ATOM   1150  N   ALA A 159      18.821  45.758  11.051  1.00  0.84           N  
ATOM   1151  CA  ALA A 159      19.908  45.237  10.227  1.00  0.85           C  
ATOM   1152  C   ALA A 159      20.684  44.150  10.965  1.00  0.84           C  
ATOM   1153  CB  ALA A 159      20.847  46.366   9.810  1.00  0.81           C  
ATOM   1154  O   ALA A 159      20.666  44.093  12.197  1.00  0.82           O  
ATOM   1155  N   ASP A 160      21.316  43.171  10.271  1.00  0.78           N  
ATOM   1156  CA  ASP A 160      22.245  42.233  10.893  1.00  0.81           C  
ATOM   1157  C   ASP A 160      23.335  42.972  11.667  1.00  0.79           C  
ATOM   1158  CB  ASP A 160      22.875  41.322   9.838  1.00  0.76           C  
ATOM   1159  O   ASP A 160      23.856  43.987  11.200  1.00  0.77           O  
ATOM   1160  CG  ASP A 160      21.869  40.396   9.177  1.00  0.71           C  
ATOM   1161  OD1 ASP A 160      20.772  40.187   9.738  1.00  0.72           O  
ATOM   1162  OD2 ASP A 160      22.176  39.870   8.085  1.00  0.79           O  
ATOM   1163  N   PRO A 161      23.451  42.658  12.928  1.00  0.81           N  
ATOM   1164  CA  PRO A 161      24.601  43.265  13.602  1.00  0.81           C  
ATOM   1165  C   PRO A 161      25.897  43.117  12.808  1.00  0.80           C  
ATOM   1166  CB  PRO A 161      24.680  42.496  14.924  1.00  0.79           C  
ATOM   1167  O   PRO A 161      26.071  42.135  12.082  1.00  0.78           O  
ATOM   1168  CG  PRO A 161      23.989  41.199  14.653  1.00  0.77           C  
ATOM   1169  CD  PRO A 161      23.003  41.407  13.540  1.00  0.77           C  
ATOM   1170  N   ALA A 162      26.828  44.147  12.809  1.00  0.78           N  
ATOM   1171  CA  ALA A 162      28.162  44.065  12.220  1.00  0.77           C  
ATOM   1172  C   ALA A 162      28.917  42.846  12.741  1.00  0.75           C  
ATOM   1173  CB  ALA A 162      28.951  45.339  12.508  1.00  0.73           C  
ATOM   1174  O   ALA A 162      28.836  42.518  13.928  1.00  0.71           O  
ATOM   1175  N   THR A 163      29.419  41.950  11.829  1.00  0.67           N  
ATOM   1176  CA  THR A 163      30.332  40.878  12.212  1.00  0.66           C  
ATOM   1177  C   THR A 163      31.465  41.418  13.080  1.00  0.67           C  
ATOM   1178  CB  THR A 163      30.920  40.176  10.974  1.00  0.59           C  
ATOM   1179  O   THR A 163      32.179  42.339  12.677  1.00  0.62           O  
ATOM   1180  CG2 THR A 163      31.102  38.683  11.223  1.00  0.51           C  
ATOM   1181  OG1 THR A 163      30.034  40.360   9.862  1.00  0.56           O  
ATOM   1182  N   ALA A 164      31.319  41.088  14.363  1.00  0.56           N  
ATOM   1183  CA  ALA A 164      32.512  41.194  15.198  1.00  0.56           C  
ATOM   1184  C   ALA A 164      33.427  39.989  15.003  1.00  0.56           C  
ATOM   1185  CB  ALA A 164      32.122  41.329  16.668  1.00  0.50           C  
ATOM   1186  O   ALA A 164      32.954  38.868  14.801  1.00  0.53           O  
ATOM   1187  N   SER A 165      34.754  40.247  14.686  1.00  0.52           N  
ATOM   1188  CA  SER A 165      35.809  39.238  14.670  1.00  0.52           C  
ATOM   1189  C   SER A 165      35.644  38.248  15.818  1.00  0.52           C  
ATOM   1190  CB  SER A 165      37.185  39.900  14.749  1.00  0.45           C  
ATOM   1191  O   SER A 165      35.659  38.638  16.988  1.00  0.49           O  
ATOM   1192  OG  SER A 165      37.340  40.593  15.976  1.00  0.49           O  
ATOM   1193  N   GLY A 166      34.866  37.019  15.550  1.00  0.55           N  
ATOM   1194  CA  GLY A 166      35.075  35.818  16.343  1.00  0.55           C  
ATOM   1195  C   GLY A 166      33.871  35.444  17.187  1.00  0.54           C  
ATOM   1196  O   GLY A 166      33.931  34.502  17.980  1.00  0.51           O  
ATOM   1197  N   GLY A 167      32.609  35.965  16.904  1.00  0.65           N  
ATOM   1198  CA  GLY A 167      31.477  35.532  17.708  1.00  0.66           C  
ATOM   1199  C   GLY A 167      30.214  35.322  16.895  1.00  0.65           C  
ATOM   1200  O   GLY A 167      30.045  35.925  15.833  1.00  0.60           O  
ATOM   1201  N   THR A 168      29.516  34.294  17.321  1.00  0.75           N  
ATOM   1202  CA  THR A 168      28.151  34.061  16.861  1.00  0.77           C  
ATOM   1203  C   THR A 168      27.163  34.917  17.647  1.00  0.75           C  
ATOM   1204  CB  THR A 168      27.764  32.576  16.988  1.00  0.73           C  
ATOM   1205  O   THR A 168      27.236  34.990  18.875  1.00  0.72           O  
ATOM   1206  CG2 THR A 168      26.416  32.301  16.330  1.00  0.65           C  
ATOM   1207  OG1 THR A 168      28.766  31.771  16.355  1.00  0.73           O  
ATOM   1208  N   TYR A 169      26.386  35.831  16.897  1.00  0.78           N  
ATOM   1209  CA  TYR A 169      25.343  36.662  17.489  1.00  0.80           C  
ATOM   1210  C   TYR A 169      23.968  36.037  17.287  1.00  0.78           C  
ATOM   1211  CB  TYR A 169      25.370  38.070  16.885  1.00  0.76           C  
ATOM   1212  O   TYR A 169      23.609  35.657  16.170  1.00  0.76           O  
ATOM   1213  CG  TYR A 169      26.680  38.793  17.089  1.00  0.71           C  
ATOM   1214  CD1 TYR A 169      26.898  39.573  18.222  1.00  0.69           C  
ATOM   1215  CD2 TYR A 169      27.700  38.697  16.149  1.00  0.70           C  
ATOM   1216  CE1 TYR A 169      28.102  40.243  18.413  1.00  0.72           C  
ATOM   1217  CE2 TYR A 169      28.909  39.362  16.330  1.00  0.70           C  
ATOM   1218  OH  TYR A 169      30.294  40.791  17.647  1.00  0.60           O  
ATOM   1219  CZ  TYR A 169      29.100  40.131  17.463  1.00  0.72           C  
ATOM   1220  N   VAL A 170      23.317  35.819  18.459  1.00  0.81           N  
ATOM   1221  CA  VAL A 170      21.874  35.611  18.398  1.00  0.82           C  
ATOM   1222  C   VAL A 170      21.151  36.944  18.576  1.00  0.82           C  
ATOM   1223  CB  VAL A 170      21.400  34.601  19.467  1.00  0.79           C  
ATOM   1224  O   VAL A 170      21.443  37.696  19.509  1.00  0.80           O  
ATOM   1225  CG1 VAL A 170      19.901  34.340  19.337  1.00  0.76           C  
ATOM   1226  CG2 VAL A 170      22.185  33.295  19.351  1.00  0.75           C  
ATOM   1227  N   TYR A 171      20.447  37.417  17.519  1.00  0.80           N  
ATOM   1228  CA  TYR A 171      19.717  38.678  17.583  1.00  0.82           C  
ATOM   1229  C   TYR A 171      18.306  38.521  17.029  1.00  0.82           C  
ATOM   1230  CB  TYR A 171      20.463  39.770  16.809  1.00  0.80           C  
ATOM   1231  O   TYR A 171      18.015  37.555  16.319  1.00  0.81           O  
ATOM   1232  CG  TYR A 171      20.590  39.488  15.332  1.00  0.81           C  
ATOM   1233  CD1 TYR A 171      21.579  38.635  14.848  1.00  0.79           C  
ATOM   1234  CD2 TYR A 171      19.722  40.075  14.417  1.00  0.81           C  
ATOM   1235  CE1 TYR A 171      21.701  38.373  13.487  1.00  0.83           C  
ATOM   1236  CE2 TYR A 171      19.835  39.821  13.054  1.00  0.82           C  
ATOM   1237  OH  TYR A 171      20.942  38.715  11.251  1.00  0.74           O  
ATOM   1238  CZ  TYR A 171      20.825  38.970  12.599  1.00  0.81           C  
ATOM   1239  N   SER A 172      17.382  39.360  17.432  1.00  0.77           N  
ATOM   1240  CA  SER A 172      16.079  39.508  16.794  1.00  0.81           C  
ATOM   1241  C   SER A 172      16.138  40.505  15.641  1.00  0.79           C  
ATOM   1242  CB  SER A 172      15.030  39.956  17.813  1.00  0.76           C  
ATOM   1243  O   SER A 172      16.724  41.582  15.774  1.00  0.78           O  
ATOM   1244  OG  SER A 172      13.749  40.040  17.213  1.00  0.74           O  
ATOM   1245  N   LYS A 173      15.580  40.115  14.481  1.00  0.84           N  
ATOM   1246  CA  LYS A 173      15.341  40.937  13.298  1.00  0.87           C  
ATOM   1247  C   LYS A 173      13.977  40.632  12.684  1.00  0.84           C  
ATOM   1248  CB  LYS A 173      16.443  40.719  12.260  1.00  0.83           C  
ATOM   1249  O   LYS A 173      13.685  39.483  12.346  1.00  0.81           O  
ATOM   1250  CG  LYS A 173      16.302  41.583  11.016  1.00  0.77           C  
ATOM   1251  CD  LYS A 173      17.427  41.321  10.023  1.00  0.77           C  
ATOM   1252  CE  LYS A 173      16.992  40.357   8.926  1.00  0.82           C  
ATOM   1253  NZ  LYS A 173      18.048  40.193   7.883  1.00  0.73           N  
ATOM   1254  N   SER A 174      13.042  41.623  12.624  1.00  0.81           N  
ATOM   1255  CA  SER A 174      11.651  41.542  12.189  1.00  0.84           C  
ATOM   1256  C   SER A 174      10.888  40.480  12.973  1.00  0.79           C  
ATOM   1257  CB  SER A 174      11.574  41.238  10.693  1.00  0.79           C  
ATOM   1258  O   SER A 174      10.159  39.675  12.390  1.00  0.76           O  
ATOM   1259  OG  SER A 174      12.336  42.172   9.949  1.00  0.72           O  
ATOM   1260  N   GLY A 175      11.072  40.346  14.262  1.00  0.80           N  
ATOM   1261  CA  GLY A 175      10.387  39.427  15.157  1.00  0.82           C  
ATOM   1262  C   GLY A 175      10.906  38.005  15.062  1.00  0.77           C  
ATOM   1263  O   GLY A 175      10.330  37.088  15.651  1.00  0.75           O  
ATOM   1264  N   LYS A 176      11.989  37.775  14.396  1.00  0.83           N  
ATOM   1265  CA  LYS A 176      12.576  36.453  14.199  1.00  0.85           C  
ATOM   1266  C   LYS A 176      13.982  36.383  14.789  1.00  0.84           C  
ATOM   1267  CB  LYS A 176      12.614  36.099  12.712  1.00  0.82           C  
ATOM   1268  O   LYS A 176      14.714  37.375  14.783  1.00  0.82           O  
ATOM   1269  CG  LYS A 176      11.244  36.064  12.049  1.00  0.79           C  
ATOM   1270  CD  LYS A 176      11.351  35.755  10.562  1.00  0.77           C  
ATOM   1271  CE  LYS A 176       9.989  35.792   9.883  1.00  0.80           C  
ATOM   1272  NZ  LYS A 176      10.085  35.463   8.429  1.00  0.74           N  
ATOM   1273  N   LEU A 177      14.361  35.245  15.354  1.00  0.79           N  
ATOM   1274  CA  LEU A 177      15.705  35.006  15.870  1.00  0.81           C  
ATOM   1275  C   LEU A 177      16.655  34.606  14.747  1.00  0.79           C  
ATOM   1276  CB  LEU A 177      15.680  33.918  16.947  1.00  0.77           C  
ATOM   1277  O   LEU A 177      16.337  33.728  13.942  1.00  0.77           O  
ATOM   1278  CG  LEU A 177      15.548  34.398  18.393  1.00  0.71           C  
ATOM   1279  CD1 LEU A 177      14.701  33.420  19.200  1.00  0.65           C  
ATOM   1280  CD2 LEU A 177      16.924  34.571  19.027  1.00  0.67           C  
ATOM   1281  N   PHE A 178      17.736  35.325  14.585  1.00  0.81           N  
ATOM   1282  CA  PHE A 178      18.840  35.045  13.675  1.00  0.82           C  
ATOM   1283  C   PHE A 178      20.115  34.736  14.450  1.00  0.80           C  
ATOM   1284  CB  PHE A 178      19.073  36.228  12.730  1.00  0.79           C  
ATOM   1285  O   PHE A 178      20.305  35.227  15.565  1.00  0.78           O  
ATOM   1286  CG  PHE A 178      17.994  36.399  11.695  1.00  0.79           C  
ATOM   1287  CD1 PHE A 178      18.167  35.917  10.404  1.00  0.77           C  
ATOM   1288  CD2 PHE A 178      16.805  37.043  12.014  1.00  0.79           C  
ATOM   1289  CE1 PHE A 178      17.171  36.075   9.444  1.00  0.83           C  
ATOM   1290  CE2 PHE A 178      15.805  37.204  11.060  1.00  0.82           C  
ATOM   1291  CZ  PHE A 178      15.990  36.720   9.775  1.00  0.83           C  
ATOM   1292  N   VAL A 179      20.910  33.740  13.976  1.00  0.80           N  
ATOM   1293  CA  VAL A 179      22.318  33.576  14.323  1.00  0.81           C  
ATOM   1294  C   VAL A 179      23.195  34.154  13.215  1.00  0.80           C  
ATOM   1295  CB  VAL A 179      22.674  32.092  14.566  1.00  0.79           C  
ATOM   1296  O   VAL A 179      23.044  33.794  12.045  1.00  0.79           O  
ATOM   1297  CG1 VAL A 179      24.162  31.937  14.875  1.00  0.73           C  
ATOM   1298  CG2 VAL A 179      21.827  31.519  15.700  1.00  0.73           C  
ATOM   1299  N   LYS A 180      23.934  35.122  13.385  1.00  0.81           N  
ATOM   1300  CA  LYS A 180      25.077  35.526  12.571  1.00  0.83           C  
ATOM   1301  C   LYS A 180      26.344  34.792  12.999  1.00  0.81           C  
ATOM   1302  CB  LYS A 180      25.292  37.038  12.659  1.00  0.80           C  
ATOM   1303  O   LYS A 180      26.768  34.895  14.152  1.00  0.79           O  
ATOM   1304  CG  LYS A 180      26.315  37.576  11.671  1.00  0.77           C  
ATOM   1305  CD  LYS A 180      26.283  39.098  11.606  1.00  0.77           C  
ATOM   1306  CE  LYS A 180      27.200  39.631  10.514  1.00  0.81           C  
ATOM   1307  NZ  LYS A 180      27.022  41.100  10.309  1.00  0.72           N  
ATOM   1308  N   GLN A 181      26.876  33.967  12.190  1.00  0.80           N  
ATOM   1309  CA  GLN A 181      28.105  33.205  12.387  1.00  0.81           C  
ATOM   1310  C   GLN A 181      29.335  34.092  12.225  1.00  0.80           C  
ATOM   1311  CB  GLN A 181      28.171  32.031  11.408  1.00  0.79           C  
ATOM   1312  O   GLN A 181      29.232  35.226  11.751  1.00  0.79           O  
ATOM   1313  CG  GLN A 181      27.083  30.988  11.624  1.00  0.74           C  
ATOM   1314  CD  GLN A 181      27.234  29.785  10.711  1.00  0.74           C  
ATOM   1315  NE2 GLN A 181      26.917  28.604  11.230  1.00  0.71           N  
ATOM   1316  OE1 GLN A 181      27.631  29.917   9.549  1.00  0.76           O  
ATOM   1317  N   ALA A 182      30.405  33.619  12.566  1.00  0.77           N  
ATOM   1318  CA  ALA A 182      31.672  34.344  12.544  1.00  0.78           C  
ATOM   1319  C   ALA A 182      32.086  34.683  11.115  1.00  0.76           C  
ATOM   1320  CB  ALA A 182      32.764  33.527  13.231  1.00  0.75           C  
ATOM   1321  O   ALA A 182      32.800  35.661  10.884  1.00  0.74           O  
ATOM   1322  N   ASP A 183      31.649  33.912   9.995  1.00  0.74           N  
ATOM   1323  CA  ASP A 183      31.909  34.163   8.581  1.00  0.75           C  
ATOM   1324  C   ASP A 183      31.008  35.273   8.045  1.00  0.74           C  
ATOM   1325  CB  ASP A 183      31.711  32.885   7.764  1.00  0.72           C  
ATOM   1326  O   ASP A 183      31.121  35.665   6.882  1.00  0.73           O  
ATOM   1327  CG  ASP A 183      30.270  32.406   7.750  1.00  0.70           C  
ATOM   1328  OD1 ASP A 183      29.418  33.018   8.430  1.00  0.74           O  
ATOM   1329  OD2 ASP A 183      29.984  31.407   7.056  1.00  0.81           O  
ATOM   1330  N   GLY A 184      30.060  35.858   8.776  1.00  0.76           N  
ATOM   1331  CA  GLY A 184      29.116  36.886   8.368  1.00  0.78           C  
ATOM   1332  C   GLY A 184      27.791  36.323   7.890  1.00  0.76           C  
ATOM   1333  O   GLY A 184      26.835  37.071   7.671  1.00  0.75           O  
ATOM   1334  N   THR A 185      27.727  34.982   7.801  1.00  0.79           N  
ATOM   1335  CA  THR A 185      26.453  34.407   7.382  1.00  0.81           C  
ATOM   1336  C   THR A 185      25.438  34.455   8.520  1.00  0.80           C  
ATOM   1337  CB  THR A 185      26.626  32.952   6.907  1.00  0.77           C  
ATOM   1338  O   THR A 185      25.753  34.093   9.656  1.00  0.79           O  
ATOM   1339  CG2 THR A 185      26.576  32.862   5.385  1.00  0.65           C  
ATOM   1340  OG1 THR A 185      27.891  32.454   7.362  1.00  0.69           O  
ATOM   1341  N   SER A 186      24.269  35.050   8.291  1.00  0.81           N  
ATOM   1342  CA  SER A 186      23.118  35.090   9.186  1.00  0.82           C  
ATOM   1343  C   SER A 186      22.054  34.082   8.764  1.00  0.78           C  
ATOM   1344  CB  SER A 186      22.515  36.495   9.222  1.00  0.77           C  
ATOM   1345  O   SER A 186      21.704  33.998   7.584  1.00  0.74           O  
ATOM   1346  OG  SER A 186      23.460  37.435   9.701  1.00  0.71           O  
ATOM   1347  N   PHE A 187      21.657  33.136   9.657  1.00  0.80           N  
ATOM   1348  CA  PHE A 187      20.519  32.252   9.437  1.00  0.82           C  
ATOM   1349  C   PHE A 187      19.448  32.474  10.498  1.00  0.81           C  
ATOM   1350  CB  PHE A 187      20.965  30.787   9.440  1.00  0.77           C  
ATOM   1351  O   PHE A 187      19.760  32.805  11.643  1.00  0.78           O  
ATOM   1352  CG  PHE A 187      21.771  30.401  10.651  1.00  0.69           C  
ATOM   1353  CD1 PHE A 187      23.138  30.646  10.701  1.00  0.63           C  
ATOM   1354  CD2 PHE A 187      21.161  29.792  11.740  1.00  0.65           C  
ATOM   1355  CE1 PHE A 187      23.886  30.289  11.821  1.00  0.59           C  
ATOM   1356  CE2 PHE A 187      21.902  29.433  12.863  1.00  0.59           C  
ATOM   1357  CZ  PHE A 187      23.265  29.682  12.900  1.00  0.61           C  
ATOM   1358  N   GLN A 188      18.196  32.563  10.216  1.00  0.80           N  
ATOM   1359  CA  GLN A 188      17.040  32.531  11.105  1.00  0.81           C  
ATOM   1360  C   GLN A 188      17.000  31.235  11.910  1.00  0.80           C  
ATOM   1361  CB  GLN A 188      15.745  32.693  10.308  1.00  0.77           C  
ATOM   1362  O   GLN A 188      17.047  30.143  11.341  1.00  0.78           O  
ATOM   1363  CG  GLN A 188      14.502  32.842  11.176  1.00  0.73           C  
ATOM   1364  CD  GLN A 188      13.239  33.050  10.362  1.00  0.72           C  
ATOM   1365  NE2 GLN A 188      12.088  32.825  10.986  1.00  0.70           N  
ATOM   1366  OE1 GLN A 188      13.297  33.412   9.182  1.00  0.78           O  
ATOM   1367  N   ILE A 189      17.098  31.308  13.291  1.00  0.75           N  
ATOM   1368  CA  ILE A 189      16.948  30.202  14.231  1.00  0.73           C  
ATOM   1369  C   ILE A 189      15.500  29.718  14.231  1.00  0.69           C  
ATOM   1370  CB  ILE A 189      17.377  30.611  15.658  1.00  0.69           C  
ATOM   1371  O   ILE A 189      14.595  30.448  14.643  1.00  0.63           O  
ATOM   1372  CG1 ILE A 189      18.843  31.059  15.667  1.00  0.67           C  
ATOM   1373  CG2 ILE A 189      17.150  29.459  16.641  1.00  0.65           C  
ATOM   1374  CD1 ILE A 189      19.321  31.584  17.014  1.00  0.64           C  
ATOM   1375  N   ALA A 190      14.946  29.186  13.088  1.00  0.68           N  
ATOM   1376  CA  ALA A 190      13.744  28.360  12.995  1.00  0.67           C  
ATOM   1377  C   ALA A 190      13.222  28.311  11.562  1.00  0.66           C  
ATOM   1378  CB  ALA A 190      12.663  28.887  13.935  1.00  0.60           C  
ATOM   1379  O   ALA A 190      12.045  28.025  11.333  1.00  0.60           O  
ATOM   1380  N   GLN A 191      14.084  28.588  10.632  1.00  0.57           N  
ATOM   1381  CA  GLN A 191      13.768  28.091   9.297  1.00  0.58           C  
ATOM   1382  C   GLN A 191      14.622  26.877   8.945  1.00  0.56           C  
ATOM   1383  CB  GLN A 191      13.966  29.192   8.253  1.00  0.51           C  
ATOM   1384  O   GLN A 191      15.795  27.017   8.594  1.00  0.53           O  
ATOM   1385  CG  GLN A 191      12.733  29.459   7.400  1.00  0.49           C  
ATOM   1386  CD  GLN A 191      12.961  30.543   6.363  1.00  0.52           C  
ATOM   1387  NE2 GLN A 191      12.000  30.712   5.461  1.00  0.44           N  
ATOM   1388  OE1 GLN A 191      13.992  31.222   6.372  1.00  0.57           O  
ATOM   1389  N   VAL A 192      14.308  25.660   9.596  1.00  0.56           N  
ATOM   1390  CA  VAL A 192      14.680  24.432   8.902  1.00  0.58           C  
ATOM   1391  C   VAL A 192      13.908  24.327   7.588  1.00  0.56           C  
ATOM   1392  CB  VAL A 192      14.419  23.184   9.775  1.00  0.52           C  
ATOM   1393  O   VAL A 192      12.683  24.186   7.591  1.00  0.54           O  
ATOM   1394  CG1 VAL A 192      15.150  21.967   9.211  1.00  0.48           C  
ATOM   1395  CG2 VAL A 192      14.844  23.446  11.219  1.00  0.48           C  
ATOM   1396  N   SER A 193      14.245  25.004   6.557  1.00  0.52           N  
ATOM   1397  CA  SER A 193      13.969  24.398   5.258  1.00  0.54           C  
ATOM   1398  C   SER A 193      14.738  23.093   5.083  1.00  0.53           C  
ATOM   1399  CB  SER A 193      14.326  25.365   4.129  1.00  0.50           C  
ATOM   1400  O   SER A 193      15.969  23.078   5.144  1.00  0.51           O  
ATOM   1401  OG  SER A 193      14.409  24.683   2.890  1.00  0.50           O  
ATOM   1402  N   TYR A 194      14.220  21.957   5.502  1.00  0.55           N  
ATOM   1403  CA  TYR A 194      14.708  20.742   4.859  1.00  0.57           C  
ATOM   1404  C   TYR A 194      14.518  20.811   3.348  1.00  0.55           C  
ATOM   1405  CB  TYR A 194      13.991  19.511   5.420  1.00  0.52           C  
ATOM   1406  O   TYR A 194      13.413  21.073   2.867  1.00  0.54           O  
ATOM   1407  CG  TYR A 194      14.262  19.265   6.884  1.00  0.52           C  
ATOM   1408  CD1 TYR A 194      15.427  18.621   7.299  1.00  0.49           C  
ATOM   1409  CD2 TYR A 194      13.356  19.674   7.856  1.00  0.50           C  
ATOM   1410  CE1 TYR A 194      15.680  18.391   8.647  1.00  0.48           C  
ATOM   1411  CE2 TYR A 194      13.599  19.449   9.207  1.00  0.49           C  
ATOM   1412  OH  TYR A 194      15.008  18.582  10.928  1.00  0.46           O  
ATOM   1413  CZ  TYR A 194      14.762  18.808   9.592  1.00  0.45           C  
ATOM   1414  N   PRO A 195      15.625  21.146   2.575  1.00  0.56           N  
ATOM   1415  CA  PRO A 195      15.530  20.721   1.176  1.00  0.56           C  
ATOM   1416  C   PRO A 195      14.884  19.347   1.019  1.00  0.56           C  
ATOM   1417  CB  PRO A 195      16.990  20.695   0.716  1.00  0.54           C  
ATOM   1418  O   PRO A 195      14.904  18.541   1.952  1.00  0.55           O  
ATOM   1419  CG  PRO A 195      17.776  20.416   1.956  1.00  0.53           C  
ATOM   1420  CD  PRO A 195      17.031  20.981   3.130  1.00  0.55           C  
ATOM   1421  N   VAL A 196      13.672  19.098   0.369  1.00  0.53           N  
ATOM   1422  CA  VAL A 196      13.302  17.754  -0.062  1.00  0.54           C  
ATOM   1423  C   VAL A 196      14.500  16.818   0.080  1.00  0.54           C  
ATOM   1424  CB  VAL A 196      12.789  17.746  -1.519  1.00  0.50           C  
ATOM   1425  O   VAL A 196      15.519  16.997  -0.591  1.00  0.52           O  
ATOM   1426  CG1 VAL A 196      12.357  16.340  -1.932  1.00  0.45           C  
ATOM   1427  CG2 VAL A 196      11.634  18.733  -1.683  1.00  0.46           C  
ATOM   1428  N   THR A 197      14.831  16.167   1.230  1.00  0.58           N  
ATOM   1429  CA  THR A 197      15.925  15.236   1.484  1.00  0.60           C  
ATOM   1430  C   THR A 197      15.868  14.058   0.516  1.00  0.58           C  
ATOM   1431  CB  THR A 197      15.891  14.716   2.933  1.00  0.54           C  
ATOM   1432  O   THR A 197      16.888  13.420   0.245  1.00  0.57           O  
ATOM   1433  CG2 THR A 197      16.270  15.814   3.921  1.00  0.49           C  
ATOM   1434  OG1 THR A 197      14.570  14.251   3.236  1.00  0.54           O  
ATOM   1435  N   SER A 198      14.803  13.849  -0.128  1.00  0.66           N  
ATOM   1436  CA  SER A 198      14.624  12.767  -1.091  1.00  0.68           C  
ATOM   1437  C   SER A 198      13.456  13.049  -2.029  1.00  0.66           C  
ATOM   1438  CB  SER A 198      14.399  11.438  -0.369  1.00  0.63           C  
ATOM   1439  O   SER A 198      12.449  13.631  -1.619  1.00  0.64           O  
ATOM   1440  OG  SER A 198      13.113  11.401   0.226  1.00  0.63           O  
ATOM   1441  N   VAL A 199      13.551  12.977  -3.215  1.00  0.62           N  
ATOM   1442  CA  VAL A 199      12.567  12.833  -4.283  1.00  0.65           C  
ATOM   1443  C   VAL A 199      12.742  11.479  -4.968  1.00  0.62           C  
ATOM   1444  CB  VAL A 199      12.683  13.973  -5.319  1.00  0.61           C  
ATOM   1445  O   VAL A 199      13.835  11.150  -5.435  1.00  0.61           O  
ATOM   1446  CG1 VAL A 199      11.852  13.660  -6.562  1.00  0.56           C  
ATOM   1447  CG2 VAL A 199      12.247  15.301  -4.702  1.00  0.57           C  
ATOM   1448  N   ASN A 200      11.700  10.560  -4.754  1.00  0.62           N  
ATOM   1449  CA  ASN A 200      11.627   9.198  -5.271  1.00  0.65           C  
ATOM   1450  C   ASN A 200      12.767   8.334  -4.737  1.00  0.63           C  
ATOM   1451  CB  ASN A 200      11.637   9.203  -6.801  1.00  0.60           C  
ATOM   1452  O   ASN A 200      13.453   7.660  -5.507  1.00  0.61           O  
ATOM   1453  CG  ASN A 200      10.311   9.640  -7.392  1.00  0.59           C  
ATOM   1454  ND2 ASN A 200      10.294   9.879  -8.698  1.00  0.65           N  
ATOM   1455  OD1 ASN A 200       9.311   9.764  -6.680  1.00  0.61           O  
ATOM   1456  N   SER A 201      13.152   8.430  -3.271  1.00  0.61           N  
ATOM   1457  CA  SER A 201      14.176   7.725  -2.506  1.00  0.64           C  
ATOM   1458  C   SER A 201      15.577   8.151  -2.934  1.00  0.61           C  
ATOM   1459  CB  SER A 201      14.022   6.213  -2.670  1.00  0.58           C  
ATOM   1460  O   SER A 201      16.572   7.665  -2.392  1.00  0.61           O  
ATOM   1461  OG  SER A 201      12.685   5.814  -2.424  1.00  0.55           O  
ATOM   1462  N   LYS A 202      15.758   9.189  -3.791  1.00  0.68           N  
ATOM   1463  CA  LYS A 202      17.038   9.827  -4.084  1.00  0.69           C  
ATOM   1464  C   LYS A 202      17.285  11.014  -3.157  1.00  0.68           C  
ATOM   1465  CB  LYS A 202      17.090  10.282  -5.543  1.00  0.66           C  
ATOM   1466  O   LYS A 202      16.432  11.894  -3.025  1.00  0.67           O  
ATOM   1467  CG  LYS A 202      17.012   9.144  -6.550  1.00  0.65           C  
ATOM   1468  CD  LYS A 202      17.130   9.653  -7.980  1.00  0.65           C  
ATOM   1469  CE  LYS A 202      17.021   8.518  -8.990  1.00  0.67           C  
ATOM   1470  NZ  LYS A 202      17.142   9.012 -10.394  1.00  0.58           N  
ATOM   1471  N   THR A 203      18.248  11.043  -2.383  1.00  0.69           N  
ATOM   1472  CA  THR A 203      18.804  12.034  -1.468  1.00  0.71           C  
ATOM   1473  C   THR A 203      19.936  12.810  -2.135  1.00  0.69           C  
ATOM   1474  CB  THR A 203      19.321  11.373  -0.177  1.00  0.65           C  
ATOM   1475  O   THR A 203      20.635  12.278  -3.000  1.00  0.66           O  
ATOM   1476  CG2 THR A 203      18.177  10.760   0.624  1.00  0.57           C  
ATOM   1477  OG1 THR A 203      20.259  10.344  -0.516  1.00  0.64           O  
ATOM   1478  N   GLY A 204      20.033  14.246  -1.868  1.00  0.66           N  
ATOM   1479  CA  GLY A 204      21.027  15.166  -2.397  1.00  0.67           C  
ATOM   1480  C   GLY A 204      20.529  15.962  -3.589  1.00  0.66           C  
ATOM   1481  O   GLY A 204      19.340  16.276  -3.680  1.00  0.63           O  
ATOM   1482  N   ASN A 205      21.287  16.675  -4.290  1.00  0.67           N  
ATOM   1483  CA  ASN A 205      21.036  17.245  -5.610  1.00  0.68           C  
ATOM   1484  C   ASN A 205      20.506  16.195  -6.582  1.00  0.67           C  
ATOM   1485  CB  ASN A 205      22.308  17.890  -6.166  1.00  0.63           C  
ATOM   1486  O   ASN A 205      21.279  15.570  -7.310  1.00  0.64           O  
ATOM   1487  CG  ASN A 205      22.070  19.293  -6.688  1.00  0.61           C  
ATOM   1488  ND2 ASN A 205      23.135  19.946  -7.139  1.00  0.62           N  
ATOM   1489  OD1 ASN A 205      20.939  19.786  -6.686  1.00  0.60           O  
ATOM   1490  N   VAL A 206      19.204  15.716  -6.383  1.00  0.69           N  
ATOM   1491  CA  VAL A 206      18.566  14.702  -7.216  1.00  0.71           C  
ATOM   1492  C   VAL A 206      18.096  15.329  -8.526  1.00  0.69           C  
ATOM   1493  CB  VAL A 206      17.378  14.035  -6.487  1.00  0.66           C  
ATOM   1494  O   VAL A 206      17.275  16.250  -8.521  1.00  0.66           O  
ATOM   1495  CG1 VAL A 206      16.767  12.930  -7.347  1.00  0.59           C  
ATOM   1496  CG2 VAL A 206      17.825  13.479  -5.136  1.00  0.60           C  
ATOM   1497  N   THR A 207      18.718  15.147  -9.614  1.00  0.72           N  
ATOM   1498  CA  THR A 207      18.217  15.319 -10.973  1.00  0.73           C  
ATOM   1499  C   THR A 207      17.223  14.216 -11.327  1.00  0.72           C  
ATOM   1500  CB  THR A 207      19.368  15.324 -11.996  1.00  0.70           C  
ATOM   1501  O   THR A 207      17.588  13.041 -11.389  1.00  0.69           O  
ATOM   1502  CG2 THR A 207      18.859  15.658 -13.394  1.00  0.65           C  
ATOM   1503  OG1 THR A 207      20.341  16.301 -11.607  1.00  0.70           O  
ATOM   1504  N   LEU A 208      15.898  14.526 -11.195  1.00  0.73           N  
ATOM   1505  CA  LEU A 208      14.836  13.614 -11.607  1.00  0.75           C  
ATOM   1506  C   LEU A 208      14.856  13.404 -13.117  1.00  0.73           C  
ATOM   1507  CB  LEU A 208      13.470  14.151 -11.173  1.00  0.71           C  
ATOM   1508  O   LEU A 208      14.907  14.370 -13.882  1.00  0.71           O  
ATOM   1509  CG  LEU A 208      13.227  14.249  -9.666  1.00  0.69           C  
ATOM   1510  CD1 LEU A 208      11.866  14.878  -9.388  1.00  0.67           C  
ATOM   1511  CD2 LEU A 208      13.329  12.873  -9.017  1.00  0.69           C  
ATOM   1512  N   GLY A 209      15.056  12.132 -13.458  1.00  0.73           N  
ATOM   1513  CA  GLY A 209      14.839  11.742 -14.842  1.00  0.74           C  
ATOM   1514  C   GLY A 209      13.418  11.288 -15.118  1.00  0.74           C  
ATOM   1515  O   GLY A 209      12.637  11.075 -14.189  1.00  0.71           O  
ATOM   1516  N   ALA A 210      12.926  11.312 -16.353  1.00  0.69           N  
ATOM   1517  CA  ALA A 210      11.582  10.883 -16.728  1.00  0.71           C  
ATOM   1518  C   ALA A 210      11.198   9.592 -16.011  1.00  0.69           C  
ATOM   1519  CB  ALA A 210      11.485  10.697 -18.240  1.00  0.67           C  
ATOM   1520  O   ALA A 210      10.066   9.447 -15.544  1.00  0.67           O  
ATOM   1521  N   ALA A 211      12.215   8.648 -15.765  1.00  0.71           N  
ATOM   1522  CA  ALA A 211      12.038   7.393 -15.039  1.00  0.72           C  
ATOM   1523  C   ALA A 211      11.754   7.649 -13.562  1.00  0.72           C  
ATOM   1524  CB  ALA A 211      13.274   6.510 -15.194  1.00  0.69           C  
ATOM   1525  O   ALA A 211      11.011   6.897 -12.927  1.00  0.72           O  
ATOM   1526  N   ASP A 212      12.195   8.800 -12.996  1.00  0.71           N  
ATOM   1527  CA  ASP A 212      12.040   9.033 -11.564  1.00  0.72           C  
ATOM   1528  C   ASP A 212      10.619   9.482 -11.231  1.00  0.70           C  
ATOM   1529  CB  ASP A 212      13.049  10.075 -11.076  1.00  0.70           C  
ATOM   1530  O   ASP A 212      10.175   9.356 -10.088  1.00  0.68           O  
ATOM   1531  CG  ASP A 212      14.490   9.618 -11.222  1.00  0.68           C  
ATOM   1532  OD1 ASP A 212      14.815   8.483 -10.811  1.00  0.73           O  
ATOM   1533  OD2 ASP A 212      15.309  10.402 -11.749  1.00  0.78           O  
ATOM   1534  N   VAL A 213       9.801   9.985 -12.257  1.00  0.69           N  
ATOM   1535  CA  VAL A 213       8.430  10.460 -12.110  1.00  0.70           C  
ATOM   1536  C   VAL A 213       7.494   9.615 -12.972  1.00  0.67           C  
ATOM   1537  CB  VAL A 213       8.302  11.952 -12.490  1.00  0.67           C  
ATOM   1538  O   VAL A 213       6.320   9.952 -13.140  1.00  0.66           O  
ATOM   1539  CG1 VAL A 213       9.087  12.827 -11.514  1.00  0.61           C  
ATOM   1540  CG2 VAL A 213       8.782  12.180 -13.922  1.00  0.61           C  
ATOM   1541  N   GLY A 214       7.946   8.387 -13.448  1.00  0.67           N  
ATOM   1542  CA  GLY A 214       7.113   7.554 -14.300  1.00  0.67           C  
ATOM   1543  C   GLY A 214       6.749   8.220 -15.614  1.00  0.65           C  
ATOM   1544  O   GLY A 214       5.776   7.832 -16.263  1.00  0.63           O  
ATOM   1545  N   ALA A 215       7.492   9.296 -15.901  1.00  0.69           N  
ATOM   1546  CA  ALA A 215       7.224  10.007 -17.149  1.00  0.70           C  
ATOM   1547  C   ALA A 215       7.971   9.367 -18.316  1.00  0.67           C  
ATOM   1548  CB  ALA A 215       7.609  11.478 -17.017  1.00  0.66           C  
ATOM   1549  O   ALA A 215       9.047   8.793 -18.133  1.00  0.65           O  
ATOM   1550  N   ILE A 216       7.498   9.221 -19.455  1.00  0.58           N  
ATOM   1551  CA  ILE A 216       8.188   8.841 -20.683  1.00  0.59           C  
ATOM   1552  C   ILE A 216       9.293   9.850 -20.987  1.00  0.58           C  
ATOM   1553  CB  ILE A 216       7.209   8.743 -21.874  1.00  0.56           C  
ATOM   1554  O   ILE A 216       9.039  11.054 -21.062  1.00  0.57           O  
ATOM   1555  CG1 ILE A 216       6.140   7.679 -21.601  1.00  0.52           C  
ATOM   1556  CG2 ILE A 216       7.966   8.439 -23.171  1.00  0.53           C  
ATOM   1557  CD1 ILE A 216       5.046   7.615 -22.657  1.00  0.53           C  
ATOM   1558  N   SER A 217      10.576   9.506 -20.958  1.00  0.61           N  
ATOM   1559  CA  SER A 217      11.694  10.351 -21.365  1.00  0.62           C  
ATOM   1560  C   SER A 217      11.446  10.974 -22.735  1.00  0.61           C  
ATOM   1561  CB  SER A 217      12.994   9.546 -21.390  1.00  0.59           C  
ATOM   1562  O   SER A 217      11.132  10.268 -23.696  1.00  0.60           O  
ATOM   1563  OG  SER A 217      14.060  10.327 -21.903  1.00  0.60           O  
ATOM   1564  N   SER A 218      11.499  12.282 -22.882  1.00  0.63           N  
ATOM   1565  CA  SER A 218      11.525  12.991 -24.157  1.00  0.63           C  
ATOM   1566  C   SER A 218      12.705  12.544 -25.014  1.00  0.62           C  
ATOM   1567  CB  SER A 218      11.593  14.502 -23.930  1.00  0.60           C  
ATOM   1568  O   SER A 218      12.751  12.826 -26.213  1.00  0.61           O  
ATOM   1569  OG  SER A 218      12.745  14.846 -23.179  1.00  0.60           O  
ATOM   1570  N   VAL A 219      13.780  11.854 -24.378  1.00  0.51           N  
ATOM   1571  CA  VAL A 219      15.014  11.518 -25.081  1.00  0.52           C  
ATOM   1572  C   VAL A 219      15.085  10.010 -25.309  1.00  0.49           C  
ATOM   1573  CB  VAL A 219      16.259  11.999 -24.302  1.00  0.48           C  
ATOM   1574  O   VAL A 219      15.354   9.557 -26.424  1.00  0.48           O  
ATOM   1575  CG1 VAL A 219      17.525  11.807 -25.137  1.00  0.43           C  
ATOM   1576  CG2 VAL A 219      16.101  13.462 -23.894  1.00  0.43           C  
ATOM   1577  N   SER A 220      14.803   9.033 -24.241  1.00  0.52           N  
ATOM   1578  CA  SER A 220      15.054   7.597 -24.313  1.00  0.52           C  
ATOM   1579  C   SER A 220      13.763   6.821 -24.551  1.00  0.51           C  
ATOM   1580  CB  SER A 220      15.727   7.106 -23.031  1.00  0.48           C  
ATOM   1581  O   SER A 220      13.794   5.610 -24.782  1.00  0.49           O  
ATOM   1582  OG  SER A 220      14.996   7.520 -21.889  1.00  0.48           O  
ATOM   1583  N   GLY A 221      12.563   7.642 -24.778  1.00  0.59           N  
ATOM   1584  CA  GLY A 221      11.295   6.931 -24.829  1.00  0.59           C  
ATOM   1585  C   GLY A 221      10.958   6.218 -23.533  1.00  0.59           C  
ATOM   1586  O   GLY A 221      11.638   6.403 -22.522  1.00  0.57           O  
ATOM   1587  N   GLY A 222       9.849   5.763 -23.271  1.00  0.51           N  
ATOM   1588  CA  GLY A 222       9.264   4.935 -22.229  1.00  0.52           C  
ATOM   1589  C   GLY A 222       7.935   4.323 -22.630  1.00  0.51           C  
ATOM   1590  O   GLY A 222       7.438   4.572 -23.730  1.00  0.49           O  
ATOM   1591  N   THR A 223       7.455   3.124 -22.036  1.00  0.53           N  
ATOM   1592  CA  THR A 223       6.164   2.477 -22.241  1.00  0.55           C  
ATOM   1593  C   THR A 223       5.041   3.300 -21.617  1.00  0.53           C  
ATOM   1594  CB  THR A 223       6.152   1.055 -21.649  1.00  0.49           C  
ATOM   1595  O   THR A 223       5.110   3.662 -20.440  1.00  0.52           O  
ATOM   1596  CG2 THR A 223       6.080   0.002 -22.750  1.00  0.42           C  
ATOM   1597  OG1 THR A 223       7.348   0.852 -20.886  1.00  0.46           O  
ATOM   1598  N   ALA A 224       4.245   3.964 -22.265  1.00  0.53           N  
ATOM   1599  CA  ALA A 224       2.918   4.435 -21.876  1.00  0.54           C  
ATOM   1600  C   ALA A 224       1.885   3.316 -21.986  1.00  0.55           C  
ATOM   1601  CB  ALA A 224       2.502   5.625 -22.736  1.00  0.51           C  
ATOM   1602  O   ALA A 224       1.746   2.693 -23.041  1.00  0.55           O  
ATOM   1603  N   GLY A 225       1.396   2.785 -20.936  1.00  0.50           N  
ATOM   1604  CA  GLY A 225       0.285   1.850 -20.861  1.00  0.49           C  
ATOM   1605  C   GLY A 225      -1.052   2.484 -21.193  1.00  0.50           C  
ATOM   1606  O   GLY A 225      -2.069   1.793 -21.279  1.00  0.48           O  
ATOM   1607  N   GLY A 226      -0.936   3.867 -21.511  1.00  0.46           N  
ATOM   1608  CA  GLY A 226      -2.113   4.605 -21.940  1.00  0.47           C  
ATOM   1609  C   GLY A 226      -1.993   5.154 -23.349  1.00  0.45           C  
ATOM   1610  O   GLY A 226      -0.953   5.003 -23.993  1.00  0.43           O  
ATOM   1611  N   THR A 227      -3.094   5.472 -24.072  1.00  0.50           N  
ATOM   1612  CA  THR A 227      -3.121   6.113 -25.381  1.00  0.52           C  
ATOM   1613  C   THR A 227      -2.179   7.314 -25.414  1.00  0.50           C  
ATOM   1614  CB  THR A 227      -4.545   6.564 -25.753  1.00  0.48           C  
ATOM   1615  O   THR A 227      -2.322   8.244 -24.618  1.00  0.49           O  
ATOM   1616  CG2 THR A 227      -4.652   6.875 -27.243  1.00  0.39           C  
ATOM   1617  OG1 THR A 227      -5.471   5.521 -25.427  1.00  0.45           O  
ATOM   1618  N   VAL A 228      -0.990   7.263 -26.012  1.00  0.59           N  
ATOM   1619  CA  VAL A 228      -0.176   8.433 -26.327  1.00  0.59           C  
ATOM   1620  C   VAL A 228      -0.892   9.298 -27.362  1.00  0.59           C  
ATOM   1621  CB  VAL A 228       1.222   8.028 -26.847  1.00  0.56           C  
ATOM   1622  O   VAL A 228      -1.227   8.825 -28.451  1.00  0.58           O  
ATOM   1623  CG1 VAL A 228       2.069   9.266 -27.138  1.00  0.52           C  
ATOM   1624  CG2 VAL A 228       1.924   7.122 -25.837  1.00  0.53           C  
ATOM   1625  N   ARG A 229      -1.436  10.370 -26.832  1.00  0.66           N  
ATOM   1626  CA  ARG A 229      -2.066  11.407 -27.643  1.00  0.68           C  
ATOM   1627  C   ARG A 229      -1.066  12.498 -28.009  1.00  0.66           C  
ATOM   1628  CB  ARG A 229      -3.260  12.017 -26.905  1.00  0.63           C  
ATOM   1629  O   ARG A 229      -0.442  13.096 -27.130  1.00  0.64           O  
ATOM   1630  CG  ARG A 229      -4.484  11.117 -26.864  1.00  0.60           C  
ATOM   1631  CD  ARG A 229      -5.672  11.809 -26.211  1.00  0.61           C  
ATOM   1632  NE  ARG A 229      -6.806  10.903 -26.057  1.00  0.49           N  
ATOM   1633  NH1 ARG A 229      -8.097  12.391 -24.850  1.00  0.37           N  
ATOM   1634  NH2 ARG A 229      -8.901  10.300 -25.334  1.00  0.33           N  
ATOM   1635  CZ  ARG A 229      -7.932  11.200 -25.414  1.00  0.56           C  
ATOM   1636  N   VAL A 230      -0.713  12.765 -29.152  1.00  0.69           N  
ATOM   1637  CA  VAL A 230       0.042  13.884 -29.706  1.00  0.69           C  
ATOM   1638  C   VAL A 230      -0.919  14.973 -30.179  1.00  0.69           C  
ATOM   1639  CB  VAL A 230       0.951  13.434 -30.872  1.00  0.67           C  
ATOM   1640  O   VAL A 230      -1.685  14.766 -31.124  1.00  0.67           O  
ATOM   1641  CG1 VAL A 230       1.868  14.574 -31.313  1.00  0.65           C  
ATOM   1642  CG2 VAL A 230       1.772  12.211 -30.465  1.00  0.65           C  
ATOM   1643  N   THR A 231      -1.282  15.812 -29.205  1.00  0.70           N  
ATOM   1644  CA  THR A 231      -2.142  16.969 -29.429  1.00  0.71           C  
ATOM   1645  C   THR A 231      -1.328  18.158 -29.934  1.00  0.70           C  
ATOM   1646  CB  THR A 231      -2.891  17.366 -28.144  1.00  0.68           C  
ATOM   1647  O   THR A 231      -0.119  18.231 -29.704  1.00  0.68           O  
ATOM   1648  CG2 THR A 231      -3.873  16.278 -27.722  1.00  0.64           C  
ATOM   1649  OG1 THR A 231      -1.942  17.573 -27.089  1.00  0.72           O  
ATOM   1650  N   GLY A 232      -1.788  19.021 -30.743  1.00  0.70           N  
ATOM   1651  CA  GLY A 232      -1.175  20.235 -31.258  1.00  0.70           C  
ATOM   1652  C   GLY A 232      -2.187  21.251 -31.753  1.00  0.70           C  
ATOM   1653  O   GLY A 232      -3.392  20.992 -31.740  1.00  0.68           O  
ATOM   1654  N   THR A 233      -1.840  22.549 -32.008  1.00  0.69           N  
ATOM   1655  CA  THR A 233      -2.701  23.629 -32.477  1.00  0.69           C  
ATOM   1656  C   THR A 233      -3.384  23.247 -33.787  1.00  0.69           C  
ATOM   1657  CB  THR A 233      -1.906  24.934 -32.670  1.00  0.66           C  
ATOM   1658  O   THR A 233      -2.785  22.581 -34.634  1.00  0.66           O  
ATOM   1659  CG2 THR A 233      -2.832  26.145 -32.686  1.00  0.60           C  
ATOM   1660  OG1 THR A 233      -0.967  25.078 -31.597  1.00  0.66           O  
ATOM   1661  N   ALA A 234      -4.707  23.589 -34.056  1.00  0.64           N  
ATOM   1662  CA  ALA A 234      -5.413  23.455 -35.328  1.00  0.64           C  
ATOM   1663  C   ALA A 234      -4.585  24.022 -36.477  1.00  0.64           C  
ATOM   1664  CB  ALA A 234      -6.770  24.153 -35.259  1.00  0.60           C  
ATOM   1665  O   ALA A 234      -3.937  25.061 -36.331  1.00  0.62           O  
ATOM   1666  N   GLY A 235      -4.364  23.332 -37.580  1.00  0.63           N  
ATOM   1667  CA  GLY A 235      -3.608  23.693 -38.768  1.00  0.62           C  
ATOM   1668  C   GLY A 235      -2.162  23.236 -38.718  1.00  0.63           C  
ATOM   1669  O   GLY A 235      -1.379  23.535 -39.621  1.00  0.61           O  
ATOM   1670  N   THR A 236      -1.725  22.526 -37.625  1.00  0.67           N  
ATOM   1671  CA  THR A 236      -0.378  21.967 -37.593  1.00  0.66           C  
ATOM   1672  C   THR A 236      -0.426  20.442 -37.558  1.00  0.67           C  
ATOM   1673  CB  THR A 236       0.414  22.487 -36.379  1.00  0.63           C  
ATOM   1674  O   THR A 236      -1.376  19.858 -37.033  1.00  0.64           O  
ATOM   1675  CG2 THR A 236       0.525  24.008 -36.405  1.00  0.57           C  
ATOM   1676  OG1 THR A 236      -0.253  22.088 -35.175  1.00  0.64           O  
ATOM   1677  N   TYR A 237       0.478  19.629 -38.321  1.00  0.70           N  
ATOM   1678  CA  TYR A 237       0.597  18.177 -38.242  1.00  0.70           C  
ATOM   1679  C   TYR A 237       0.902  17.732 -36.817  1.00  0.70           C  
ATOM   1680  CB  TYR A 237       1.690  17.676 -39.191  1.00  0.67           C  
ATOM   1681  O   TYR A 237       1.673  18.383 -36.108  1.00  0.68           O  
ATOM   1682  CG  TYR A 237       1.525  18.153 -40.613  1.00  0.64           C  
ATOM   1683  CD1 TYR A 237       0.660  17.503 -41.491  1.00  0.60           C  
ATOM   1684  CD2 TYR A 237       2.234  19.253 -41.083  1.00  0.61           C  
ATOM   1685  CE1 TYR A 237       0.506  17.938 -42.803  1.00  0.57           C  
ATOM   1686  CE2 TYR A 237       2.088  19.697 -42.393  1.00  0.57           C  
ATOM   1687  OH  TYR A 237       1.074  19.469 -44.542  1.00  0.53           O  
ATOM   1688  CZ  TYR A 237       1.222  19.034 -43.244  1.00  0.56           C  
ATOM   1689  N   ARG A 238       0.156  16.806 -36.329  1.00  0.74           N  
ATOM   1690  CA  ARG A 238       0.605  15.953 -35.234  1.00  0.74           C  
ATOM   1691  C   ARG A 238       1.443  14.790 -35.754  1.00  0.74           C  
ATOM   1692  CB  ARG A 238      -0.591  15.423 -34.439  1.00  0.72           C  
ATOM   1693  O   ARG A 238       0.985  14.018 -36.600  1.00  0.73           O  
ATOM   1694  CG  ARG A 238      -1.525  16.511 -33.934  1.00  0.68           C  
ATOM   1695  CD  ARG A 238      -0.826  17.445 -32.956  1.00  0.66           C  
ATOM   1696  NE  ARG A 238      -1.726  18.485 -32.466  1.00  0.55           N  
ATOM   1697  NH1 ARG A 238      -1.070  20.072 -34.011  1.00  0.45           N  
ATOM   1698  NH2 ARG A 238      -2.675  20.576 -32.455  1.00  0.41           N  
ATOM   1699  CZ  ARG A 238      -1.822  19.709 -32.978  1.00  0.61           C  
ATOM   1700  N   THR A 239       2.721  14.895 -35.411  1.00  0.76           N  
ATOM   1701  CA  THR A 239       3.712  13.950 -35.914  1.00  0.77           C  
ATOM   1702  C   THR A 239       4.249  13.077 -34.783  1.00  0.77           C  
ATOM   1703  CB  THR A 239       4.881  14.681 -36.601  1.00  0.74           C  
ATOM   1704  O   THR A 239       4.593  13.581 -33.712  1.00  0.75           O  
ATOM   1705  CG2 THR A 239       5.776  13.701 -37.353  1.00  0.68           C  
ATOM   1706  OG1 THR A 239       4.358  15.641 -37.527  1.00  0.71           O  
ATOM   1707  N   LEU A 240       4.111  11.781 -34.956  1.00  0.77           N  
ATOM   1708  CA  LEU A 240       4.919  10.798 -34.244  1.00  0.78           C  
ATOM   1709  C   LEU A 240       6.079  10.317 -35.110  1.00  0.78           C  
ATOM   1710  CB  LEU A 240       4.060   9.606 -33.815  1.00  0.76           C  
ATOM   1711  O   LEU A 240       5.866   9.665 -36.134  1.00  0.77           O  
ATOM   1712  CG  LEU A 240       4.777   8.494 -33.048  1.00  0.73           C  
ATOM   1713  CD1 LEU A 240       5.271   9.012 -31.702  1.00  0.70           C  
ATOM   1714  CD2 LEU A 240       3.855   7.294 -32.858  1.00  0.71           C  
ATOM   1715  N   GLY A 241       7.270  10.840 -34.800  1.00  0.77           N  
ATOM   1716  CA  GLY A 241       8.512  10.396 -35.413  1.00  0.77           C  
ATOM   1717  C   GLY A 241       9.038   9.100 -34.825  1.00  0.77           C  
ATOM   1718  O   GLY A 241       9.008   8.907 -33.608  1.00  0.75           O  
ATOM   1719  N   LEU A 242       9.438   8.050 -35.603  1.00  0.77           N  
ATOM   1720  CA  LEU A 242      10.181   6.853 -35.225  1.00  0.78           C  
ATOM   1721  C   LEU A 242      11.659   6.998 -35.574  1.00  0.77           C  
ATOM   1722  CB  LEU A 242       9.600   5.618 -35.919  1.00  0.76           C  
ATOM   1723  O   LEU A 242      12.020   7.049 -36.752  1.00  0.75           O  
ATOM   1724  CG  LEU A 242       8.114   5.344 -35.681  1.00  0.75           C  
ATOM   1725  CD1 LEU A 242       7.682   4.085 -36.425  1.00  0.73           C  
ATOM   1726  CD2 LEU A 242       7.826   5.215 -34.189  1.00  0.74           C  
ATOM   1727  N   SER A 243      12.428   7.188 -34.611  1.00  0.76           N  
ATOM   1728  CA  SER A 243      13.867   7.408 -34.720  1.00  0.76           C  
ATOM   1729  C   SER A 243      14.643   6.119 -34.468  1.00  0.75           C  
ATOM   1730  CB  SER A 243      14.321   8.487 -33.737  1.00  0.73           C  
ATOM   1731  O   SER A 243      14.256   5.311 -33.622  1.00  0.72           O  
ATOM   1732  OG  SER A 243      15.673   8.843 -33.971  1.00  0.66           O  
ATOM   1733  N   THR A 244      15.625   5.632 -35.231  1.00  0.72           N  
ATOM   1734  CA  THR A 244      16.510   4.489 -35.033  1.00  0.71           C  
ATOM   1735  C   THR A 244      17.707   4.876 -34.168  1.00  0.69           C  
ATOM   1736  CB  THR A 244      17.006   3.927 -36.378  1.00  0.67           C  
ATOM   1737  O   THR A 244      18.581   4.048 -33.902  1.00  0.64           O  
ATOM   1738  CG2 THR A 244      15.850   3.362 -37.197  1.00  0.64           C  
ATOM   1739  OG1 THR A 244      17.638   4.975 -37.124  1.00  0.69           O  
ATOM   1740  N   GLY A 245      17.722   6.105 -33.579  1.00  0.61           N  
ATOM   1741  CA  GLY A 245      18.851   6.457 -32.733  1.00  0.61           C  
ATOM   1742  C   GLY A 245      18.520   7.530 -31.712  1.00  0.61           C  
ATOM   1743  O   GLY A 245      17.503   8.216 -31.833  1.00  0.58           O  
ATOM   1744  N   PRO A 246      19.112   7.463 -30.513  1.00  0.56           N  
ATOM   1745  CA  PRO A 246      18.691   8.199 -29.318  1.00  0.55           C  
ATOM   1746  C   PRO A 246      18.679   9.711 -29.530  1.00  0.55           C  
ATOM   1747  CB  PRO A 246      19.737   7.802 -28.273  1.00  0.51           C  
ATOM   1748  O   PRO A 246      17.957  10.430 -28.834  1.00  0.53           O  
ATOM   1749  CG  PRO A 246      20.947   7.430 -29.066  1.00  0.48           C  
ATOM   1750  CD  PRO A 246      20.499   6.859 -30.381  1.00  0.50           C  
ATOM   1751  N   THR A 247      19.394  10.292 -30.553  1.00  0.59           N  
ATOM   1752  CA  THR A 247      19.638  11.726 -30.654  1.00  0.59           C  
ATOM   1753  C   THR A 247      19.898  12.129 -32.103  1.00  0.59           C  
ATOM   1754  CB  THR A 247      20.829  12.154 -29.778  1.00  0.52           C  
ATOM   1755  O   THR A 247      20.690  11.490 -32.798  1.00  0.55           O  
ATOM   1756  CG2 THR A 247      20.474  12.087 -28.296  1.00  0.47           C  
ATOM   1757  OG1 THR A 247      21.939  11.284 -30.032  1.00  0.50           O  
ATOM   1758  N   GLY A 248      18.958  12.960 -32.686  1.00  0.58           N  
ATOM   1759  CA  GLY A 248      19.016  13.845 -33.839  1.00  0.57           C  
ATOM   1760  C   GLY A 248      17.934  13.562 -34.863  1.00  0.58           C  
ATOM   1761  O   GLY A 248      17.507  12.417 -35.023  1.00  0.56           O  
ATOM   1762  N   THR A 249      17.305  14.735 -35.386  1.00  0.58           N  
ATOM   1763  CA  THR A 249      16.295  14.720 -36.439  1.00  0.58           C  
ATOM   1764  C   THR A 249      16.728  13.816 -37.590  1.00  0.58           C  
ATOM   1765  CB  THR A 249      16.022  16.138 -36.972  1.00  0.55           C  
ATOM   1766  O   THR A 249      15.887  13.270 -38.307  1.00  0.58           O  
ATOM   1767  CG2 THR A 249      15.165  16.937 -35.995  1.00  0.50           C  
ATOM   1768  OG1 THR A 249      17.268  16.819 -37.164  1.00  0.50           O  
ATOM   1769  N   ALA A 250      18.067  13.590 -37.693  1.00  0.58           N  
ATOM   1770  CA  ALA A 250      18.634  12.722 -38.722  1.00  0.57           C  
ATOM   1771  C   ALA A 250      18.390  11.251 -38.394  1.00  0.58           C  
ATOM   1772  CB  ALA A 250      20.129  12.988 -38.879  1.00  0.51           C  
ATOM   1773  O   ALA A 250      18.566  10.381 -39.249  1.00  0.55           O  
ATOM   1774  N   SER A 251      17.809  11.066 -37.172  1.00  0.65           N  
ATOM   1775  CA  SER A 251      17.515   9.680 -36.818  1.00  0.67           C  
ATOM   1776  C   SER A 251      16.063   9.328 -37.121  1.00  0.67           C  
ATOM   1777  CB  SER A 251      17.812   9.430 -35.339  1.00  0.60           C  
ATOM   1778  O   SER A 251      15.709   8.150 -37.204  1.00  0.66           O  
ATOM   1779  OG  SER A 251      17.156  10.388 -34.526  1.00  0.57           O  
ATOM   1780  N   ASP A 252      15.151  10.342 -37.333  1.00  0.73           N  
ATOM   1781  CA  ASP A 252      13.773   9.951 -37.617  1.00  0.75           C  
ATOM   1782  C   ASP A 252      13.637   9.414 -39.040  1.00  0.75           C  
ATOM   1783  CB  ASP A 252      12.826  11.135 -37.409  1.00  0.72           C  
ATOM   1784  O   ASP A 252      13.967  10.106 -40.005  1.00  0.74           O  
ATOM   1785  CG  ASP A 252      12.774  11.607 -35.967  1.00  0.70           C  
ATOM   1786  OD1 ASP A 252      13.067  10.806 -35.053  1.00  0.72           O  
ATOM   1787  OD2 ASP A 252      12.433  12.788 -35.742  1.00  0.74           O  
ATOM   1788  N   ARG A 253      13.239   8.159 -39.209  1.00  0.78           N  
ATOM   1789  CA  ARG A 253      13.136   7.427 -40.467  1.00  0.81           C  
ATOM   1790  C   ARG A 253      11.694   7.393 -40.964  1.00  0.80           C  
ATOM   1791  CB  ARG A 253      13.668   6.001 -40.305  1.00  0.77           C  
ATOM   1792  O   ARG A 253      11.448   7.397 -42.172  1.00  0.79           O  
ATOM   1793  CG  ARG A 253      15.160   5.929 -40.025  1.00  0.72           C  
ATOM   1794  CD  ARG A 253      15.976   6.562 -41.143  1.00  0.71           C  
ATOM   1795  NE  ARG A 253      17.410   6.418 -40.913  1.00  0.63           N  
ATOM   1796  NH1 ARG A 253      17.840   8.687 -40.859  1.00  0.51           N  
ATOM   1797  NH2 ARG A 253      19.548   7.186 -40.575  1.00  0.47           N  
ATOM   1798  CZ  ARG A 253      18.263   7.431 -40.783  1.00  0.69           C  
ATOM   1799  N   TRP A 254      10.792   7.512 -39.989  1.00  0.79           N  
ATOM   1800  CA  TRP A 254       9.376   7.437 -40.333  1.00  0.83           C  
ATOM   1801  C   TRP A 254       8.564   8.440 -39.521  1.00  0.79           C  
ATOM   1802  CB  TRP A 254       8.840   6.021 -40.102  1.00  0.78           C  
ATOM   1803  O   TRP A 254       8.823   8.640 -38.332  1.00  0.75           O  
ATOM   1804  CG  TRP A 254       9.409   4.995 -41.034  1.00  0.72           C  
ATOM   1805  CD1 TRP A 254      10.466   4.160 -40.795  1.00  0.67           C  
ATOM   1806  CD2 TRP A 254       8.955   4.698 -42.358  1.00  0.73           C  
ATOM   1807  CE2 TRP A 254       9.782   3.671 -42.864  1.00  0.79           C  
ATOM   1808  CE3 TRP A 254       7.926   5.201 -43.167  1.00  0.79           C  
ATOM   1809  NE1 TRP A 254      10.695   3.361 -41.892  1.00  0.79           N  
ATOM   1810  CH2 TRP A 254       8.599   3.646 -44.913  1.00  0.76           C  
ATOM   1811  CZ2 TRP A 254       9.612   3.136 -44.143  1.00  0.77           C  
ATOM   1812  CZ3 TRP A 254       7.759   4.668 -44.440  1.00  0.77           C  
ATOM   1813  N   TYR A 255       7.639   9.165 -40.116  1.00  0.82           N  
ATOM   1814  CA  TYR A 255       6.659  10.009 -39.441  1.00  0.83           C  
ATOM   1815  C   TYR A 255       5.243   9.501 -39.683  1.00  0.83           C  
ATOM   1816  CB  TYR A 255       6.781  11.460 -39.917  1.00  0.81           C  
ATOM   1817  O   TYR A 255       4.861   9.227 -40.824  1.00  0.82           O  
ATOM   1818  CG  TYR A 255       7.971  12.190 -39.341  1.00  0.77           C  
ATOM   1819  CD1 TYR A 255       7.837  13.005 -38.219  1.00  0.73           C  
ATOM   1820  CD2 TYR A 255       9.230  12.066 -39.918  1.00  0.74           C  
ATOM   1821  CE1 TYR A 255       8.930  13.680 -37.686  1.00  0.75           C  
ATOM   1822  CE2 TYR A 255      10.330  12.737 -39.394  1.00  0.75           C  
ATOM   1823  OH  TYR A 255      11.256  14.206 -37.756  1.00  0.66           O  
ATOM   1824  CZ  TYR A 255      10.171  13.540 -38.279  1.00  0.73           C  
ATOM   1825  N   PHE A 256       4.525   9.283 -38.591  1.00  0.83           N  
ATOM   1826  CA  PHE A 256       3.068   9.284 -38.635  1.00  0.84           C  
ATOM   1827  C   PHE A 256       2.522  10.694 -38.446  1.00  0.82           C  
ATOM   1828  CB  PHE A 256       2.495   8.351 -37.563  1.00  0.82           C  
ATOM   1829  O   PHE A 256       2.818  11.351 -37.446  1.00  0.79           O  
ATOM   1830  CG  PHE A 256       2.890   6.910 -37.739  1.00  0.79           C  
ATOM   1831  CD1 PHE A 256       2.013   5.999 -38.313  1.00  0.76           C  
ATOM   1832  CD2 PHE A 256       4.141   6.466 -37.329  1.00  0.77           C  
ATOM   1833  CE1 PHE A 256       2.376   4.664 -38.477  1.00  0.78           C  
ATOM   1834  CE2 PHE A 256       4.511   5.134 -37.489  1.00  0.78           C  
ATOM   1835  CZ  PHE A 256       3.627   4.234 -38.062  1.00  0.77           C  
ATOM   1836  N   GLN A 257       1.910  11.207 -39.441  1.00  0.82           N  
ATOM   1837  CA  GLN A 257       1.381  12.566 -39.432  1.00  0.82           C  
ATOM   1838  C   GLN A 257      -0.135  12.568 -39.608  1.00  0.81           C  
ATOM   1839  CB  GLN A 257       2.037  13.406 -40.529  1.00  0.79           C  
ATOM   1840  O   GLN A 257      -0.665  11.873 -40.477  1.00  0.79           O  
ATOM   1841  CG  GLN A 257       1.637  14.875 -40.502  1.00  0.74           C  
ATOM   1842  CD  GLN A 257       2.360  15.700 -41.549  1.00  0.71           C  
ATOM   1843  NE2 GLN A 257       1.629  16.590 -42.212  1.00  0.65           N  
ATOM   1844  OE1 GLN A 257       3.567  15.540 -41.761  1.00  0.69           O  
ATOM   1845  N   ALA A 258      -0.833  13.214 -38.635  1.00  0.78           N  
ATOM   1846  CA  ALA A 258      -2.247  13.552 -38.776  1.00  0.77           C  
ATOM   1847  C   ALA A 258      -2.468  15.055 -38.633  1.00  0.76           C  
ATOM   1848  CB  ALA A 258      -3.080  12.794 -37.746  1.00  0.75           C  
ATOM   1849  O   ALA A 258      -1.861  15.699 -37.774  1.00  0.72           O  
ATOM   1850  N   ASP A 259      -3.116  15.761 -39.371  1.00  0.65           N  
ATOM   1851  CA  ASP A 259      -3.483  17.172 -39.292  1.00  0.65           C  
ATOM   1852  C   ASP A 259      -4.869  17.345 -38.675  1.00  0.64           C  
ATOM   1853  CB  ASP A 259      -3.441  17.816 -40.679  1.00  0.60           C  
ATOM   1854  O   ASP A 259      -5.669  16.407 -38.659  1.00  0.60           O  
ATOM   1855  CG  ASP A 259      -3.514  19.332 -40.631  1.00  0.57           C  
ATOM   1856  OD1 ASP A 259      -3.777  19.896 -39.547  1.00  0.55           O  
ATOM   1857  OD2 ASP A 259      -3.311  19.968 -41.688  1.00  0.59           O  
ATOM   1858  N   ASN A 260      -5.135  18.510 -38.020  1.00  0.56           N  
ATOM   1859  CA  ASN A 260      -6.442  18.918 -37.516  1.00  0.56           C  
ATOM   1860  C   ASN A 260      -7.135  19.885 -38.471  1.00  0.56           C  
ATOM   1861  CB  ASN A 260      -6.309  19.547 -36.127  1.00  0.51           C  
ATOM   1862  O   ASN A 260      -8.079  20.576 -38.086  1.00  0.53           O  
ATOM   1863  CG  ASN A 260      -6.474  21.054 -36.151  1.00  0.48           C  
ATOM   1864  ND2 ASN A 260      -6.557  21.660 -34.972  1.00  0.45           N  
ATOM   1865  OD1 ASN A 260      -6.527  21.668 -37.219  1.00  0.49           O  
ATOM   1866  N   ALA A 261      -6.624  19.995 -39.767  1.00  0.56           N  
ATOM   1867  CA  ALA A 261      -7.365  20.819 -40.718  1.00  0.56           C  
ATOM   1868  C   ALA A 261      -8.474  20.016 -41.393  1.00  0.56           C  
ATOM   1869  CB  ALA A 261      -6.420  21.401 -41.766  1.00  0.52           C  
ATOM   1870  O   ALA A 261      -8.439  18.783 -41.400  1.00  0.54           O  
ATOM   1871  N   ALA A 262      -9.716  20.642 -41.493  1.00  0.57           N  
ATOM   1872  CA  ALA A 262     -10.798  20.137 -42.334  1.00  0.56           C  
ATOM   1873  C   ALA A 262     -10.250  19.503 -43.610  1.00  0.57           C  
ATOM   1874  CB  ALA A 262     -11.773  21.261 -42.679  1.00  0.54           C  
ATOM   1875  O   ALA A 262      -9.289  20.004 -44.196  1.00  0.55           O  
ATOM   1876  N   GLU A 263     -10.534  18.191 -43.859  1.00  0.55           N  
ATOM   1877  CA  GLU A 263     -10.284  17.495 -45.118  1.00  0.54           C  
ATOM   1878  C   GLU A 263     -10.465  18.430 -46.311  1.00  0.55           C  
ATOM   1879  CB  GLU A 263     -11.209  16.283 -45.255  1.00  0.51           C  
ATOM   1880  O   GLU A 263     -11.586  18.837 -46.622  1.00  0.53           O  
ATOM   1881  CG  GLU A 263     -10.494  15.010 -45.684  1.00  0.49           C  
ATOM   1882  CD  GLU A 263     -11.412  13.799 -45.749  1.00  0.51           C  
ATOM   1883  OE1 GLU A 263     -12.622  13.939 -45.458  1.00  0.55           O  
ATOM   1884  OE2 GLU A 263     -10.917  12.703 -46.093  1.00  0.48           O  
ATOM   1885  N   ALA A 264      -9.754  19.571 -46.343  1.00  0.48           N  
ATOM   1886  CA  ALA A 264      -9.802  20.502 -47.467  1.00  0.47           C  
ATOM   1887  C   ALA A 264      -9.075  19.933 -48.682  1.00  0.48           C  
ATOM   1888  CB  ALA A 264      -9.197  21.847 -47.071  1.00  0.45           C  
ATOM   1889  O   ALA A 264      -7.876  19.650 -48.620  1.00  0.46           O  
ATOM   1890  N   GLY A 265      -9.740  18.917 -49.468  1.00  0.45           N  
ATOM   1891  CA  GLY A 265      -9.688  18.496 -50.859  1.00  0.44           C  
ATOM   1892  C   GLY A 265      -8.288  18.540 -51.443  1.00  0.45           C  
ATOM   1893  O   GLY A 265      -8.049  18.020 -52.535  1.00  0.42           O  
ATOM   1894  N   GLY A 266      -7.120  18.886 -50.653  1.00  0.41           N  
ATOM   1895  CA  GLY A 266      -5.713  18.996 -51.004  1.00  0.41           C  
ATOM   1896  C   GLY A 266      -4.785  18.496 -49.913  1.00  0.41           C  
ATOM   1897  O   GLY A 266      -4.994  18.785 -48.733  1.00  0.39           O  
ATOM   1898  N   ALA A 267      -4.333  17.105 -49.949  1.00  0.42           N  
ATOM   1899  CA  ALA A 267      -3.276  16.325 -49.310  1.00  0.41           C  
ATOM   1900  C   ALA A 267      -2.936  16.887 -47.933  1.00  0.42           C  
ATOM   1901  CB  ALA A 267      -2.030  16.295 -50.192  1.00  0.38           C  
ATOM   1902  O   ALA A 267      -2.062  16.362 -47.239  1.00  0.39           O  
ATOM   1903  N   ALA A 268      -3.771  17.658 -47.228  1.00  0.46           N  
ATOM   1904  CA  ALA A 268      -3.431  18.446 -46.046  1.00  0.45           C  
ATOM   1905  C   ALA A 268      -4.685  18.849 -45.276  1.00  0.45           C  
ATOM   1906  CB  ALA A 268      -2.634  19.686 -46.445  1.00  0.42           C  
ATOM   1907  O   ALA A 268      -5.615  19.422 -45.849  1.00  0.44           O  
ATOM   1908  N   GLY A 269      -5.481  17.721 -44.733  1.00  0.47           N  
ATOM   1909  CA  GLY A 269      -6.420  17.702 -43.623  1.00  0.46           C  
ATOM   1910  C   GLY A 269      -6.832  16.301 -43.213  1.00  0.46           C  
ATOM   1911  O   GLY A 269      -6.910  15.401 -44.052  1.00  0.44           O  
ATOM   1912  N   SER A 270      -6.639  15.821 -41.976  1.00  0.60           N  
ATOM   1913  CA  SER A 270      -6.897  14.783 -40.983  1.00  0.59           C  
ATOM   1914  C   SER A 270      -6.550  13.401 -41.526  1.00  0.61           C  
ATOM   1915  CB  SER A 270      -8.361  14.814 -40.542  1.00  0.53           C  
ATOM   1916  O   SER A 270      -6.823  12.387 -40.879  1.00  0.58           O  
ATOM   1917  OG  SER A 270      -9.225  14.799 -41.665  1.00  0.49           O  
ATOM   1918  N   ASP A 271      -6.028  13.232 -42.781  1.00  0.74           N  
ATOM   1919  CA  ASP A 271      -5.607  11.915 -43.247  1.00  0.73           C  
ATOM   1920  C   ASP A 271      -4.317  11.475 -42.558  1.00  0.74           C  
ATOM   1921  CB  ASP A 271      -5.417  11.917 -44.765  1.00  0.71           C  
ATOM   1922  O   ASP A 271      -3.485  12.310 -42.197  1.00  0.72           O  
ATOM   1923  CG  ASP A 271      -6.715  12.129 -45.525  1.00  0.67           C  
ATOM   1924  OD1 ASP A 271      -7.801  12.047 -44.911  1.00  0.68           O  
ATOM   1925  OD2 ASP A 271      -6.652  12.377 -46.748  1.00  0.69           O  
ATOM   1926  N   LEU A 272      -4.347  10.252 -42.094  1.00  0.80           N  
ATOM   1927  CA  LEU A 272      -3.100   9.647 -41.641  1.00  0.80           C  
ATOM   1928  C   LEU A 272      -2.123   9.480 -42.800  1.00  0.80           C  
ATOM   1929  CB  LEU A 272      -3.369   8.289 -40.986  1.00  0.79           C  
ATOM   1930  O   LEU A 272      -2.450   8.845 -43.806  1.00  0.80           O  
ATOM   1931  CG  LEU A 272      -2.140   7.492 -40.547  1.00  0.78           C  
ATOM   1932  CD1 LEU A 272      -1.419   8.212 -39.412  1.00  0.76           C  
ATOM   1933  CD2 LEU A 272      -2.539   6.082 -40.125  1.00  0.78           C  
ATOM   1934  N   VAL A 273      -0.951  10.144 -42.672  1.00  0.81           N  
ATOM   1935  CA  VAL A 273       0.151   9.952 -43.609  1.00  0.81           C  
ATOM   1936  C   VAL A 273       1.348   9.345 -42.881  1.00  0.82           C  
ATOM   1937  CB  VAL A 273       0.557  11.279 -44.288  1.00  0.79           C  
ATOM   1938  O   VAL A 273       1.753   9.835 -41.824  1.00  0.81           O  
ATOM   1939  CG1 VAL A 273       1.619  11.036 -45.358  1.00  0.72           C  
ATOM   1940  CG2 VAL A 273      -0.668  11.964 -44.893  1.00  0.72           C  
ATOM   1941  N   ILE A 274       1.832   8.266 -43.380  1.00  0.83           N  
ATOM   1942  CA  ILE A 274       3.124   7.720 -42.982  1.00  0.84           C  
ATOM   1943  C   ILE A 274       4.190   8.121 -43.999  1.00  0.84           C  
ATOM   1944  CB  ILE A 274       3.068   6.182 -42.842  1.00  0.83           C  
ATOM   1945  O   ILE A 274       4.107   7.751 -45.173  1.00  0.82           O  
ATOM   1946  CG1 ILE A 274       1.935   5.773 -41.895  1.00  0.83           C  
ATOM   1947  CG2 ILE A 274       4.413   5.635 -42.355  1.00  0.83           C  
ATOM   1948  CD1 ILE A 274       1.810   4.269 -41.692  1.00  0.80           C  
ATOM   1949  N   THR A 275       5.125   8.954 -43.525  1.00  0.84           N  
ATOM   1950  CA  THR A 275       6.172   9.523 -44.366  1.00  0.84           C  
ATOM   1951  C   THR A 275       7.527   8.902 -44.037  1.00  0.84           C  
ATOM   1952  CB  THR A 275       6.252  11.052 -44.201  1.00  0.82           C  
ATOM   1953  O   THR A 275       7.933   8.866 -42.873  1.00  0.83           O  
ATOM   1954  CG2 THR A 275       7.242  11.660 -45.189  1.00  0.72           C  
ATOM   1955  OG1 THR A 275       4.957  11.620 -44.429  1.00  0.73           O  
ATOM   1956  N   GLY A 276       8.199   8.326 -45.015  1.00  0.82           N  
ATOM   1957  CA  GLY A 276       9.599   7.947 -44.911  1.00  0.83           C  
ATOM   1958  C   GLY A 276      10.548   9.117 -45.088  1.00  0.82           C  
ATOM   1959  O   GLY A 276      10.317   9.989 -45.929  1.00  0.80           O  
ATOM   1960  N   ARG A 277      11.647   9.077 -44.471  1.00  0.84           N  
ATOM   1961  CA  ARG A 277      12.744  10.033 -44.573  1.00  0.84           C  
ATOM   1962  C   ARG A 277      14.070   9.320 -44.817  1.00  0.84           C  
ATOM   1963  CB  ARG A 277      12.834  10.887 -43.307  1.00  0.82           C  
ATOM   1964  O   ARG A 277      14.236   8.159 -44.436  1.00  0.82           O  
ATOM   1965  CG  ARG A 277      11.621  11.774 -43.075  1.00  0.77           C  
ATOM   1966  CD  ARG A 277      11.866  12.786 -41.964  1.00  0.76           C  
ATOM   1967  NE  ARG A 277      10.982  13.941 -42.084  1.00  0.70           N  
ATOM   1968  NH1 ARG A 277      12.634  15.507 -41.687  1.00  0.61           N  
ATOM   1969  NH2 ARG A 277      10.478  16.182 -42.078  1.00  0.58           N  
ATOM   1970  CZ  ARG A 277      11.367  15.208 -41.950  1.00  0.72           C  
ATOM   1971  N   SER A 278      14.938   9.969 -45.537  1.00  0.84           N  
ATOM   1972  CA  SER A 278      16.286   9.483 -45.814  1.00  0.84           C  
ATOM   1973  C   SER A 278      17.135   9.457 -44.548  1.00  0.83           C  
ATOM   1974  CB  SER A 278      16.962  10.355 -46.873  1.00  0.83           C  
ATOM   1975  O   SER A 278      16.764  10.049 -43.532  1.00  0.81           O  
ATOM   1976  OG  SER A 278      17.256  11.640 -46.354  1.00  0.83           O  
ATOM   1977  N   ASP A 279      18.352   8.894 -44.549  1.00  0.79           N  
ATOM   1978  CA  ASP A 279      19.311   8.799 -43.453  1.00  0.79           C  
ATOM   1979  C   ASP A 279      19.762  10.184 -42.996  1.00  0.77           C  
ATOM   1980  CB  ASP A 279      20.522   7.963 -43.871  1.00  0.76           C  
ATOM   1981  O   ASP A 279      20.201  10.355 -41.856  1.00  0.75           O  
ATOM   1982  CG  ASP A 279      20.192   6.492 -44.056  1.00  0.73           C  
ATOM   1983  OD1 ASP A 279      19.243   5.994 -43.414  1.00  0.74           O  
ATOM   1984  OD2 ASP A 279      20.890   5.824 -44.849  1.00  0.78           O  
ATOM   1985  N   THR A 280      19.571  11.173 -43.772  1.00  0.76           N  
ATOM   1986  CA  THR A 280      19.894  12.556 -43.438  1.00  0.77           C  
ATOM   1987  C   THR A 280      18.665  13.283 -42.902  1.00  0.75           C  
ATOM   1988  CB  THR A 280      20.449  13.311 -44.660  1.00  0.74           C  
ATOM   1989  O   THR A 280      18.710  14.490 -42.654  1.00  0.73           O  
ATOM   1990  CG2 THR A 280      21.758  12.693 -45.140  1.00  0.69           C  
ATOM   1991  OG1 THR A 280      19.489  13.258 -45.723  1.00  0.75           O  
ATOM   1992  N   GLY A 281      17.444  12.639 -42.800  1.00  0.75           N  
ATOM   1993  CA  GLY A 281      16.222  13.227 -42.273  1.00  0.75           C  
ATOM   1994  C   GLY A 281      15.371  13.891 -43.338  1.00  0.75           C  
ATOM   1995  O   GLY A 281      14.345  14.501 -43.030  1.00  0.74           O  
ATOM   1996  N   THR A 282      15.816  13.865 -44.657  1.00  0.80           N  
ATOM   1997  CA  THR A 282      15.037  14.491 -45.719  1.00  0.81           C  
ATOM   1998  C   THR A 282      13.831  13.630 -46.085  1.00  0.81           C  
ATOM   1999  CB  THR A 282      15.897  14.734 -46.973  1.00  0.79           C  
ATOM   2000  O   THR A 282      13.914  12.400 -46.075  1.00  0.81           O  
ATOM   2001  CG2 THR A 282      15.313  15.851 -47.832  1.00  0.72           C  
ATOM   2002  OG1 THR A 282      17.224  15.099 -46.572  1.00  0.79           O  
ATOM   2003  N   PHE A 283      12.661  14.227 -46.410  1.00  0.78           N  
ATOM   2004  CA  PHE A 283      11.448  13.595 -46.915  1.00  0.81           C  
ATOM   2005  C   PHE A 283      11.749  12.755 -48.150  1.00  0.81           C  
ATOM   2006  CB  PHE A 283      10.387  14.651 -47.243  1.00  0.77           C  
ATOM   2007  O   PHE A 283      12.374  13.236 -49.097  1.00  0.79           O  
ATOM   2008  CG  PHE A 283       9.129  14.081 -47.840  1.00  0.74           C  
ATOM   2009  CD1 PHE A 283       8.111  13.602 -47.024  1.00  0.71           C  
ATOM   2010  CD2 PHE A 283       8.963  14.025 -49.218  1.00  0.73           C  
ATOM   2011  CE1 PHE A 283       6.945  13.075 -47.574  1.00  0.73           C  
ATOM   2012  CE2 PHE A 283       7.801  13.500 -49.774  1.00  0.73           C  
ATOM   2013  CZ  PHE A 283       6.793  13.024 -48.951  1.00  0.70           C  
ATOM   2014  N   GLN A 284      11.431  11.523 -48.245  1.00  0.84           N  
ATOM   2015  CA  GLN A 284      11.541  10.691 -49.438  1.00  0.85           C  
ATOM   2016  C   GLN A 284      10.183  10.509 -50.109  1.00  0.83           C  
ATOM   2017  CB  GLN A 284      12.141   9.327 -49.089  1.00  0.82           C  
ATOM   2018  O   GLN A 284      10.011  10.858 -51.279  1.00  0.80           O  
ATOM   2019  CG  GLN A 284      13.622   9.378 -48.740  1.00  0.76           C  
ATOM   2020  CD  GLN A 284      14.243   8.000 -48.611  1.00  0.73           C  
ATOM   2021  NE2 GLN A 284      15.481   7.861 -49.073  1.00  0.70           N  
ATOM   2022  OE1 GLN A 284      13.615   7.067 -48.099  1.00  0.77           O  
ATOM   2023  N   SER A 285       9.222   9.937 -49.382  1.00  0.83           N  
ATOM   2024  CA  SER A 285       7.908   9.675 -49.958  1.00  0.83           C  
ATOM   2025  C   SER A 285       6.854   9.491 -48.871  1.00  0.83           C  
ATOM   2026  CB  SER A 285       7.951   8.435 -50.852  1.00  0.81           C  
ATOM   2027  O   SER A 285       7.188   9.233 -47.713  1.00  0.82           O  
ATOM   2028  OG  SER A 285       8.284   7.283 -50.098  1.00  0.77           O  
ATOM   2029  N   HIS A 286       5.489   9.588 -49.196  1.00  0.80           N  
ATOM   2030  CA  HIS A 286       4.371   9.055 -48.427  1.00  0.81           C  
ATOM   2031  C   HIS A 286       4.183   7.564 -48.689  1.00  0.81           C  
ATOM   2032  CB  HIS A 286       3.083   9.812 -48.757  1.00  0.78           C  
ATOM   2033  O   HIS A 286       3.741   7.171 -49.771  1.00  0.79           O  
ATOM   2034  CG  HIS A 286       3.160  11.279 -48.473  1.00  0.74           C  
ATOM   2035  CD2 HIS A 286       3.182  12.345 -49.307  1.00  0.71           C  
ATOM   2036  ND1 HIS A 286       3.229  11.786 -47.194  1.00  0.69           N  
ATOM   2037  CE1 HIS A 286       3.289  13.106 -47.253  1.00  0.70           C  
ATOM   2038  NE2 HIS A 286       3.263  13.471 -48.524  1.00  0.67           N  
ATOM   2039  N   ALA A 287       4.729   6.750 -47.677  1.00  0.82           N  
ATOM   2040  CA  ALA A 287       4.642   5.295 -47.775  1.00  0.83           C  
ATOM   2041  C   ALA A 287       3.191   4.826 -47.710  1.00  0.82           C  
ATOM   2042  CB  ALA A 287       5.461   4.637 -46.667  1.00  0.81           C  
ATOM   2043  O   ALA A 287       2.788   3.930 -48.454  1.00  0.81           O  
ATOM   2044  N   MET A 288       2.421   5.586 -46.943  1.00  0.84           N  
ATOM   2045  CA  MET A 288       1.001   5.286 -46.780  1.00  0.85           C  
ATOM   2046  C   MET A 288       0.203   6.558 -46.515  1.00  0.84           C  
ATOM   2047  CB  MET A 288       0.789   4.289 -45.639  1.00  0.83           C  
ATOM   2048  O   MET A 288       0.653   7.436 -45.777  1.00  0.82           O  
ATOM   2049  CG  MET A 288      -0.650   3.824 -45.491  1.00  0.82           C  
ATOM   2050  SD  MET A 288      -0.874   2.668 -44.084  1.00  0.87           S  
ATOM   2051  CE  MET A 288      -2.667   2.805 -43.839  1.00  0.80           C  
ATOM   2052  N   HIS A 289      -0.896   6.668 -47.106  1.00  0.82           N  
ATOM   2053  CA  HIS A 289      -1.915   7.685 -46.874  1.00  0.82           C  
ATOM   2054  C   HIS A 289      -3.284   7.052 -46.646  1.00  0.82           C  
ATOM   2055  CB  HIS A 289      -1.977   8.660 -48.052  1.00  0.80           C  
ATOM   2056  O   HIS A 289      -3.703   6.179 -47.408  1.00  0.80           O  
ATOM   2057  CG  HIS A 289      -3.066   9.678 -47.931  1.00  0.75           C  
ATOM   2058  CD2 HIS A 289      -3.252  10.679 -47.039  1.00  0.73           C  
ATOM   2059  ND1 HIS A 289      -4.133   9.733 -48.802  1.00  0.71           N  
ATOM   2060  CE1 HIS A 289      -4.930  10.728 -48.449  1.00  0.73           C  
ATOM   2061  NE2 HIS A 289      -4.419  11.318 -47.382  1.00  0.70           N  
ATOM   2062  N   ALA A 290      -3.952   7.316 -45.496  1.00  0.82           N  
ATOM   2063  CA  ALA A 290      -5.304   6.869 -45.169  1.00  0.82           C  
ATOM   2064  C   ALA A 290      -6.240   8.057 -44.966  1.00  0.81           C  
ATOM   2065  CB  ALA A 290      -5.286   5.991 -43.920  1.00  0.81           C  
ATOM   2066  O   ALA A 290      -6.009   8.895 -44.090  1.00  0.79           O  
ATOM   2067  N   LYS A 291      -7.191   8.160 -45.796  1.00  0.79           N  
ATOM   2068  CA  LYS A 291      -8.191   9.224 -45.752  1.00  0.80           C  
ATOM   2069  C   LYS A 291      -9.198   8.984 -44.631  1.00  0.79           C  
ATOM   2070  CB  LYS A 291      -8.916   9.336 -47.093  1.00  0.78           C  
ATOM   2071  O   LYS A 291      -9.848   7.938 -44.586  1.00  0.78           O  
ATOM   2072  CG  LYS A 291      -9.793  10.573 -47.222  1.00  0.74           C  
ATOM   2073  CD  LYS A 291     -10.299  10.754 -48.647  1.00  0.72           C  
ATOM   2074  CE  LYS A 291     -11.134  12.019 -48.788  1.00  0.67           C  
ATOM   2075  NZ  LYS A 291     -11.538  12.261 -50.205  1.00  0.60           N  
ATOM   2076  N   ARG A 292      -9.484   9.861 -43.704  1.00  0.78           N  
ATOM   2077  CA  ARG A 292     -10.316   9.683 -42.519  1.00  0.78           C  
ATOM   2078  C   ARG A 292     -11.783   9.512 -42.900  1.00  0.77           C  
ATOM   2079  CB  ARG A 292     -10.157  10.870 -41.566  1.00  0.76           C  
ATOM   2080  O   ARG A 292     -12.497   8.709 -42.298  1.00  0.75           O  
ATOM   2081  CG  ARG A 292     -10.997  10.763 -40.303  1.00  0.72           C  
ATOM   2082  CD  ARG A 292     -10.783  11.955 -39.381  1.00  0.71           C  
ATOM   2083  NE  ARG A 292     -11.419  13.162 -39.903  1.00  0.59           N  
ATOM   2084  NH1 ARG A 292     -10.999  14.444 -38.028  1.00  0.51           N  
ATOM   2085  NH2 ARG A 292     -12.107  15.351 -39.817  1.00  0.47           N  
ATOM   2086  CZ  ARG A 292     -11.507  14.316 -39.248  1.00  0.65           C  
ATOM   2087  N   SER A 293     -12.366  10.236 -43.877  1.00  0.77           N  
ATOM   2088  CA  SER A 293     -13.792  10.273 -44.184  1.00  0.77           C  
ATOM   2089  C   SER A 293     -14.258   8.961 -44.804  1.00  0.77           C  
ATOM   2090  CB  SER A 293     -14.107  11.434 -45.129  1.00  0.75           C  
ATOM   2091  O   SER A 293     -15.380   8.514 -44.554  1.00  0.76           O  
ATOM   2092  OG  SER A 293     -13.310  11.361 -46.298  1.00  0.73           O  
ATOM   2093  N   THR A 294     -13.324   8.329 -45.590  1.00  0.78           N  
ATOM   2094  CA  THR A 294     -13.772   7.221 -46.426  1.00  0.79           C  
ATOM   2095  C   THR A 294     -13.035   5.935 -46.060  1.00  0.78           C  
ATOM   2096  CB  THR A 294     -13.563   7.528 -47.920  1.00  0.77           C  
ATOM   2097  O   THR A 294     -13.429   4.846 -46.483  1.00  0.77           O  
ATOM   2098  CG2 THR A 294     -14.319   8.786 -48.334  1.00  0.72           C  
ATOM   2099  OG1 THR A 294     -12.166   7.718 -48.172  1.00  0.78           O  
ATOM   2100  N   GLY A 295     -11.940   6.019 -45.297  1.00  0.77           N  
ATOM   2101  CA  GLY A 295     -11.079   4.894 -44.969  1.00  0.78           C  
ATOM   2102  C   GLY A 295     -10.226   4.436 -46.137  1.00  0.78           C  
ATOM   2103  O   GLY A 295      -9.541   3.415 -46.049  1.00  0.77           O  
ATOM   2104  N   GLN A 296     -10.209   5.138 -47.267  1.00  0.80           N  
ATOM   2105  CA  GLN A 296      -9.366   4.760 -48.395  1.00  0.81           C  
ATOM   2106  C   GLN A 296      -7.886   4.871 -48.038  1.00  0.81           C  
ATOM   2107  CB  GLN A 296      -9.679   5.629 -49.615  1.00  0.79           C  
ATOM   2108  O   GLN A 296      -7.445   5.893 -47.509  1.00  0.80           O  
ATOM   2109  CG  GLN A 296     -11.049   5.363 -50.224  1.00  0.74           C  
ATOM   2110  CD  GLN A 296     -11.403   6.349 -51.322  1.00  0.73           C  
ATOM   2111  NE2 GLN A 296     -12.000   5.847 -52.398  1.00  0.71           N  
ATOM   2112  OE1 GLN A 296     -11.144   7.550 -51.204  1.00  0.76           O  
ATOM   2113  N   THR A 297      -7.223   3.823 -48.334  1.00  0.79           N  
ATOM   2114  CA  THR A 297      -5.793   3.725 -48.064  1.00  0.80           C  
ATOM   2115  C   THR A 297      -5.001   3.641 -49.365  1.00  0.79           C  
ATOM   2116  CB  THR A 297      -5.473   2.502 -47.185  1.00  0.77           C  
ATOM   2117  O   THR A 297      -5.387   2.920 -50.288  1.00  0.78           O  
ATOM   2118  CG2 THR A 297      -4.035   2.550 -46.679  1.00  0.72           C  
ATOM   2119  OG1 THR A 297      -6.363   2.481 -46.062  1.00  0.76           O  
ATOM   2120  N   SER A 298      -3.996   4.490 -49.485  1.00  0.79           N  
ATOM   2121  CA  SER A 298      -3.094   4.478 -50.633  1.00  0.81           C  
ATOM   2122  C   SER A 298      -1.648   4.265 -50.197  1.00  0.81           C  
ATOM   2123  CB  SER A 298      -3.211   5.783 -51.421  1.00  0.77           C  
ATOM   2124  O   SER A 298      -1.218   4.799 -49.172  1.00  0.80           O  
ATOM   2125  OG  SER A 298      -4.569   6.086 -51.693  1.00  0.70           O  
ATOM   2126  N   PHE A 299      -0.896   3.425 -50.879  1.00  0.78           N  
ATOM   2127  CA  PHE A 299       0.517   3.137 -50.662  1.00  0.80           C  
ATOM   2128  C   PHE A 299       1.361   3.675 -51.811  1.00  0.77           C  
ATOM   2129  CB  PHE A 299       0.742   1.630 -50.506  1.00  0.77           C  
ATOM   2130  O   PHE A 299       1.067   3.415 -52.980  1.00  0.75           O  
ATOM   2131  CG  PHE A 299       0.063   1.036 -49.302  1.00  0.77           C  
ATOM   2132  CD1 PHE A 299       0.724   0.959 -48.082  1.00  0.75           C  
ATOM   2133  CD2 PHE A 299      -1.237   0.556 -49.389  1.00  0.77           C  
ATOM   2134  CE1 PHE A 299       0.098   0.410 -46.965  1.00  0.80           C  
ATOM   2135  CE2 PHE A 299      -1.869   0.006 -48.277  1.00  0.80           C  
ATOM   2136  CZ  PHE A 299      -1.199  -0.067 -47.067  1.00  0.79           C  
ATOM   2137  N   GLY A 300       2.294   4.536 -51.467  1.00  0.74           N  
ATOM   2138  CA  GLY A 300       3.213   5.176 -52.395  1.00  0.76           C  
ATOM   2139  C   GLY A 300       2.626   6.403 -53.066  1.00  0.72           C  
ATOM   2140  O   GLY A 300       3.291   7.052 -53.876  1.00  0.70           O  
ATOM   2141  N   THR A 301       1.296   6.779 -52.713  1.00  0.73           N  
ATOM   2142  CA  THR A 301       0.634   7.965 -53.245  1.00  0.73           C  
ATOM   2143  C   THR A 301      -0.312   8.566 -52.209  1.00  0.73           C  
ATOM   2144  CB  THR A 301      -0.148   7.640 -54.531  1.00  0.71           C  
ATOM   2145  O   THR A 301      -0.781   7.867 -51.310  1.00  0.71           O  
ATOM   2146  CG2 THR A 301      -1.289   6.667 -54.249  1.00  0.69           C  
ATOM   2147  OG1 THR A 301      -0.689   8.850 -55.073  1.00  0.74           O  
ATOM   2148  N   THR A 302      -0.625   9.901 -52.363  1.00  0.71           N  
ATOM   2149  CA  THR A 302      -1.664  10.613 -51.628  1.00  0.71           C  
ATOM   2150  C   THR A 302      -2.956  10.671 -52.438  1.00  0.71           C  
ATOM   2151  CB  THR A 302      -1.215  12.041 -51.268  1.00  0.68           C  
ATOM   2152  O   THR A 302      -3.918  11.328 -52.036  1.00  0.68           O  
ATOM   2153  CG2 THR A 302      -0.035  12.020 -50.302  1.00  0.63           C  
ATOM   2154  OG1 THR A 302      -0.827  12.729 -52.464  1.00  0.66           O  
ATOM   2155  N   ARG A 303      -3.070  10.083 -53.568  1.00  0.64           N  
ATOM   2156  CA  ARG A 303      -4.228  10.108 -54.455  1.00  0.65           C  
ATOM   2157  C   ARG A 303      -4.816   8.712 -54.628  1.00  0.66           C  
ATOM   2158  CB  ARG A 303      -3.848  10.689 -55.819  1.00  0.60           C  
ATOM   2159  O   ARG A 303      -4.334   7.927 -55.447  1.00  0.65           O  
ATOM   2160  CG  ARG A 303      -3.506  12.170 -55.784  1.00  0.57           C  
ATOM   2161  CD  ARG A 303      -3.260  12.726 -57.180  1.00  0.59           C  
ATOM   2162  NE  ARG A 303      -2.838  14.123 -57.137  1.00  0.47           N  
ATOM   2163  NH1 ARG A 303      -2.723  14.373 -59.431  1.00  0.36           N  
ATOM   2164  NH2 ARG A 303      -2.214  16.134 -58.054  1.00  0.32           N  
ATOM   2165  CZ  ARG A 303      -2.593  14.874 -58.207  1.00  0.51           C  
ATOM   2166  N   PRO A 304      -5.746   8.284 -53.755  1.00  0.68           N  
ATOM   2167  CA  PRO A 304      -6.499   7.068 -54.069  1.00  0.69           C  
ATOM   2168  C   PRO A 304      -7.102   7.094 -55.472  1.00  0.72           C  
ATOM   2169  CB  PRO A 304      -7.598   7.049 -53.004  1.00  0.66           C  
ATOM   2170  O   PRO A 304      -7.476   8.159 -55.968  1.00  0.73           O  
ATOM   2171  CG  PRO A 304      -7.723   8.470 -52.558  1.00  0.65           C  
ATOM   2172  CD  PRO A 304      -6.433   9.178 -52.855  1.00  0.66           C  
ATOM   2173  N   LEU A 305      -7.120   5.906 -56.222  1.00  0.57           N  
ATOM   2174  CA  LEU A 305      -7.768   5.655 -57.504  1.00  0.63           C  
ATOM   2175  C   LEU A 305      -9.244   5.325 -57.312  1.00  0.57           C  
ATOM   2176  CB  LEU A 305      -7.069   4.511 -58.244  1.00  0.55           C  
ATOM   2177  O   LEU A 305      -9.584   4.253 -56.806  1.00  0.56           O  
ATOM   2178  CG  LEU A 305      -6.248   4.901 -59.475  1.00  0.51           C  
ATOM   2179  CD1 LEU A 305      -4.834   4.342 -59.368  1.00  0.48           C  
ATOM   2180  CD2 LEU A 305      -6.928   4.409 -60.748  1.00  0.52           C  
ATOM   2181  N   GLY A 306     -10.215   6.345 -57.674  1.00  0.64           N  
ATOM   2182  CA  GLY A 306     -11.661   6.199 -57.627  1.00  0.67           C  
ATOM   2183  C   GLY A 306     -12.177   5.801 -56.258  1.00  0.63           C  
ATOM   2184  O   GLY A 306     -11.833   6.427 -55.253  1.00  0.59           O  
ATOM   2185  N   GLU A 307     -13.073   4.632 -56.123  1.00  0.57           N  
ATOM   2186  CA  GLU A 307     -13.735   4.069 -54.950  1.00  0.60           C  
ATOM   2187  C   GLU A 307     -12.892   2.966 -54.316  1.00  0.58           C  
ATOM   2188  CB  GLU A 307     -15.118   3.527 -55.321  1.00  0.53           C  
ATOM   2189  O   GLU A 307     -13.339   2.292 -53.386  1.00  0.57           O  
ATOM   2190  CG  GLU A 307     -16.071   4.586 -55.855  1.00  0.48           C  
ATOM   2191  CD  GLU A 307     -17.478   4.063 -56.092  1.00  0.52           C  
ATOM   2192  OE1 GLU A 307     -17.665   2.826 -56.140  1.00  0.68           O  
ATOM   2193  OE2 GLU A 307     -18.401   4.896 -56.232  1.00  0.62           O  
ATOM   2194  N   ALA A 308     -11.733   2.710 -54.843  1.00  0.66           N  
ATOM   2195  CA  ALA A 308     -10.929   1.632 -54.272  1.00  0.70           C  
ATOM   2196  C   ALA A 308     -10.498   1.965 -52.847  1.00  0.69           C  
ATOM   2197  CB  ALA A 308      -9.706   1.361 -55.145  1.00  0.66           C  
ATOM   2198  O   ALA A 308      -9.911   3.021 -52.600  1.00  0.69           O  
ATOM   2199  N   GLN A 309     -10.798   0.991 -51.866  1.00  0.69           N  
ATOM   2200  CA  GLN A 309     -10.421   1.128 -50.463  1.00  0.74           C  
ATOM   2201  C   GLN A 309      -8.904   1.094 -50.295  1.00  0.71           C  
ATOM   2202  CB  GLN A 309     -11.067   0.026 -49.623  1.00  0.69           C  
ATOM   2203  O   GLN A 309      -8.359   1.738 -49.396  1.00  0.71           O  
ATOM   2204  CG  GLN A 309     -12.552   0.240 -49.364  1.00  0.63           C  
ATOM   2205  CD  GLN A 309     -12.837   1.525 -48.608  1.00  0.63           C  
ATOM   2206  NE2 GLN A 309     -13.931   2.191 -48.962  1.00  0.56           N  
ATOM   2207  OE1 GLN A 309     -12.080   1.915 -47.713  1.00  0.70           O  
ATOM   2208  N   THR A 310      -8.253   0.443 -51.232  1.00  0.75           N  
ATOM   2209  CA  THR A 310      -6.795   0.395 -51.231  1.00  0.77           C  
ATOM   2210  C   THR A 310      -6.243   0.672 -52.626  1.00  0.75           C  
ATOM   2211  CB  THR A 310      -6.281  -0.969 -50.734  1.00  0.74           C  
ATOM   2212  O   THR A 310      -6.658   0.040 -53.600  1.00  0.73           O  
ATOM   2213  CG2 THR A 310      -4.759  -0.983 -50.641  1.00  0.71           C  
ATOM   2214  OG1 THR A 310      -6.830  -1.237 -49.438  1.00  0.77           O  
ATOM   2215  N   THR A 311      -5.361   1.717 -52.772  1.00  0.72           N  
ATOM   2216  CA  THR A 311      -4.602   2.031 -53.977  1.00  0.75           C  
ATOM   2217  C   THR A 311      -3.106   1.850 -53.738  1.00  0.73           C  
ATOM   2218  CB  THR A 311      -4.878   3.470 -54.451  1.00  0.71           C  
ATOM   2219  O   THR A 311      -2.566   2.345 -52.746  1.00  0.73           O  
ATOM   2220  CG2 THR A 311      -4.118   3.782 -55.736  1.00  0.64           C  
ATOM   2221  OG1 THR A 311      -6.282   3.627 -54.691  1.00  0.71           O  
ATOM   2222  N   VAL A 312      -2.407   1.125 -54.562  1.00  0.72           N  
ATOM   2223  CA  VAL A 312      -0.956   0.974 -54.535  1.00  0.74           C  
ATOM   2224  C   VAL A 312      -0.346   1.625 -55.774  1.00  0.72           C  
ATOM   2225  CB  VAL A 312      -0.541  -0.512 -54.455  1.00  0.71           C  
ATOM   2226  O   VAL A 312      -0.755   1.336 -56.901  1.00  0.70           O  
ATOM   2227  CG1 VAL A 312       0.972  -0.642 -54.288  1.00  0.68           C  
ATOM   2228  CG2 VAL A 312      -1.270  -1.207 -53.307  1.00  0.68           C  
ATOM   2229  N   ALA A 313       0.584   2.697 -55.544  1.00  0.65           N  
ATOM   2230  CA  ALA A 313       1.399   3.202 -56.646  1.00  0.67           C  
ATOM   2231  C   ALA A 313       2.512   2.221 -57.000  1.00  0.62           C  
ATOM   2232  CB  ALA A 313       1.989   4.565 -56.291  1.00  0.61           C  
ATOM   2233  O   ALA A 313       3.389   1.944 -56.179  1.00  0.58           O  
ATOM   2234  N   GLY A 314       2.287   1.424 -58.014  1.00  0.67           N  
ATOM   2235  CA  GLY A 314       3.277   0.498 -58.541  1.00  0.71           C  
ATOM   2236  C   GLY A 314       2.819  -0.948 -58.507  1.00  0.65           C  
ATOM   2237  O   GLY A 314       1.655  -1.229 -58.216  1.00  0.64           O  
ATOM   2238  N   ALA A 315       3.651  -1.922 -58.816  1.00  0.63           N  
ATOM   2239  CA  ALA A 315       3.336  -3.348 -58.809  1.00  0.65           C  
ATOM   2240  C   ALA A 315       3.226  -3.878 -57.383  1.00  0.64           C  
ATOM   2241  CB  ALA A 315       4.394  -4.130 -59.584  1.00  0.61           C  
ATOM   2242  O   ALA A 315       4.081  -3.594 -56.540  1.00  0.64           O  
ATOM   2243  N   ILE A 316       2.103  -4.583 -56.957  1.00  0.65           N  
ATOM   2244  CA  ILE A 316       2.073  -5.436 -55.774  1.00  0.65           C  
ATOM   2245  C   ILE A 316       2.815  -6.740 -56.059  1.00  0.64           C  
ATOM   2246  CB  ILE A 316       0.623  -5.732 -55.328  1.00  0.63           C  
ATOM   2247  O   ILE A 316       2.433  -7.496 -56.955  1.00  0.64           O  
ATOM   2248  CG1 ILE A 316      -0.122  -4.425 -55.034  1.00  0.62           C  
ATOM   2249  CG2 ILE A 316       0.612  -6.655 -54.106  1.00  0.62           C  
ATOM   2250  CD1 ILE A 316      -1.594  -4.614 -54.695  1.00  0.62           C  
ATOM   2251  N   ALA A 317       4.107  -6.790 -55.296  1.00  0.57           N  
ATOM   2252  CA  ALA A 317       4.797  -8.076 -55.238  1.00  0.59           C  
ATOM   2253  C   ALA A 317       4.283  -8.922 -54.076  1.00  0.57           C  
ATOM   2254  CB  ALA A 317       6.304  -7.866 -55.114  1.00  0.55           C  
ATOM   2255  O   ALA A 317       4.376  -8.516 -52.916  1.00  0.57           O  
ATOM   2256  N   ALA A 318       3.631  -9.971 -54.202  1.00  0.67           N  
ATOM   2257  CA  ALA A 318       3.315 -10.990 -53.204  1.00  0.69           C  
ATOM   2258  C   ALA A 318       4.453 -11.996 -53.067  1.00  0.69           C  
ATOM   2259  CB  ALA A 318       2.016 -11.706 -53.569  1.00  0.67           C  
ATOM   2260  O   ALA A 318       4.971 -12.498 -54.068  1.00  0.69           O  
ATOM   2261  N   ARG A 319       5.147 -12.032 -51.753  1.00  0.66           N  
ATOM   2262  CA  ARG A 319       6.093 -13.108 -51.474  1.00  0.72           C  
ATOM   2263  C   ARG A 319       5.536 -14.455 -51.921  1.00  0.71           C  
ATOM   2264  CB  ARG A 319       6.434 -13.151 -49.983  1.00  0.67           C  
ATOM   2265  O   ARG A 319       4.407 -14.812 -51.577  1.00  0.73           O  
ATOM   2266  CG  ARG A 319       7.514 -14.160 -49.627  1.00  0.66           C  
ATOM   2267  CD  ARG A 319       7.886 -14.092 -48.153  1.00  0.68           C  
ATOM   2268  NE  ARG A 319       8.963 -15.022 -47.825  1.00  0.69           N  
ATOM   2269  NH1 ARG A 319       9.062 -14.443 -45.591  1.00  0.55           N  
ATOM   2270  NH2 ARG A 319      10.472 -16.045 -46.428  1.00  0.49           N  
ATOM   2271  CZ  ARG A 319       9.496 -15.168 -46.615  1.00  0.71           C  
ATOM   2272  N   ASP A 320       6.449 -15.112 -52.550  1.00  0.67           N  
ATOM   2273  CA  ASP A 320       6.071 -16.464 -52.948  1.00  0.77           C  
ATOM   2274  C   ASP A 320       5.884 -17.364 -51.729  1.00  0.69           C  
ATOM   2275  CB  ASP A 320       7.123 -17.061 -53.886  1.00  0.64           C  
ATOM   2276  O   ASP A 320       6.653 -17.285 -50.769  1.00  0.66           O  
ATOM   2277  CG  ASP A 320       6.567 -18.154 -54.782  1.00  0.58           C  
ATOM   2278  OD1 ASP A 320       5.346 -18.163 -55.047  1.00  0.56           O  
ATOM   2279  OD2 ASP A 320       7.357 -19.015 -55.226  1.00  0.72           O  
ATOM   2280  N   ARG A 321       4.914 -17.916 -51.518  1.00  0.80           N  
ATOM   2281  CA  ARG A 321       4.647 -18.932 -50.505  1.00  0.84           C  
ATOM   2282  C   ARG A 321       4.854 -20.334 -51.067  1.00  0.81           C  
ATOM   2283  CB  ARG A 321       3.223 -18.790 -49.963  1.00  0.79           C  
ATOM   2284  O   ARG A 321       4.506 -20.604 -52.219  1.00  0.81           O  
ATOM   2285  CG  ARG A 321       2.950 -17.453 -49.292  1.00  0.72           C  
ATOM   2286  CD  ARG A 321       1.584 -17.428 -48.620  1.00  0.72           C  
ATOM   2287  NE  ARG A 321       1.550 -18.281 -47.435  1.00  0.75           N  
ATOM   2288  NH1 ARG A 321       0.320 -16.804 -46.153  1.00  0.62           N  
ATOM   2289  NH2 ARG A 321       0.982 -18.816 -45.275  1.00  0.57           N  
ATOM   2290  CZ  ARG A 321       0.951 -17.965 -46.291  1.00  0.75           C  
ATOM   2291  N   THR A 322       5.331 -21.243 -50.169  1.00  0.77           N  
ATOM   2292  CA  THR A 322       5.434 -22.655 -50.518  1.00  0.84           C  
ATOM   2293  C   THR A 322       4.095 -23.360 -50.323  1.00  0.78           C  
ATOM   2294  CB  THR A 322       6.515 -23.361 -49.679  1.00  0.73           C  
ATOM   2295  O   THR A 322       3.829 -24.385 -50.955  1.00  0.76           O  
ATOM   2296  CG2 THR A 322       7.910 -22.869 -50.054  1.00  0.59           C  
ATOM   2297  OG1 THR A 322       6.284 -23.095 -48.291  1.00  0.66           O  
ATOM   2298  N   THR A 323       3.183 -22.802 -49.494  1.00  0.86           N  
ATOM   2299  CA  THR A 323       1.878 -23.368 -49.171  1.00  0.88           C  
ATOM   2300  C   THR A 323       0.783 -22.314 -49.307  1.00  0.85           C  
ATOM   2301  CB  THR A 323       1.859 -23.951 -47.746  1.00  0.84           C  
ATOM   2302  O   THR A 323       1.056 -21.114 -49.233  1.00  0.83           O  
ATOM   2303  CG2 THR A 323       2.838 -25.113 -47.614  1.00  0.80           C  
ATOM   2304  OG1 THR A 323       2.223 -22.926 -46.812  1.00  0.85           O  
ATOM   2305  N   ASP A 324      -0.437 -22.693 -49.574  1.00  0.73           N  
ATOM   2306  CA  ASP A 324      -1.583 -21.789 -49.539  1.00  0.81           C  
ATOM   2307  C   ASP A 324      -1.724 -21.134 -48.168  1.00  0.74           C  
ATOM   2308  CB  ASP A 324      -2.867 -22.538 -49.899  1.00  0.71           C  
ATOM   2309  O   ASP A 324      -1.465 -21.766 -47.142  1.00  0.72           O  
ATOM   2310  CG  ASP A 324      -2.800 -23.214 -51.258  1.00  0.65           C  
ATOM   2311  OD1 ASP A 324      -2.121 -22.688 -52.167  1.00  0.68           O  
ATOM   2312  OD2 ASP A 324      -3.433 -24.279 -51.422  1.00  0.80           O  
ATOM   2313  N   PRO A 325      -1.902 -19.785 -48.106  1.00  0.82           N  
ATOM   2314  CA  PRO A 325      -2.181 -19.219 -46.784  1.00  0.83           C  
ATOM   2315  C   PRO A 325      -3.365 -19.892 -46.093  1.00  0.82           C  
ATOM   2316  CB  PRO A 325      -2.488 -17.751 -47.087  1.00  0.79           C  
ATOM   2317  O   PRO A 325      -4.226 -20.472 -46.760  1.00  0.79           O  
ATOM   2318  CG  PRO A 325      -3.011 -17.750 -48.487  1.00  0.76           C  
ATOM   2319  CD  PRO A 325      -2.373 -18.886 -49.234  1.00  0.76           C  
ATOM   2320  N   ALA A 326      -3.705 -20.137 -45.002  1.00  0.57           N  
ATOM   2321  CA  ALA A 326      -4.892 -20.600 -44.289  1.00  0.62           C  
ATOM   2322  C   ALA A 326      -6.149 -19.907 -44.807  1.00  0.55           C  
ATOM   2323  CB  ALA A 326      -4.738 -20.364 -42.789  1.00  0.52           C  
ATOM   2324  O   ALA A 326      -6.118 -18.719 -45.139  1.00  0.55           O  
ATOM   2325  N   THR A 327      -7.069 -20.219 -44.575  1.00  0.60           N  
ATOM   2326  CA  THR A 327      -8.345 -19.599 -44.913  1.00  0.65           C  
ATOM   2327  C   THR A 327      -8.630 -18.414 -43.995  1.00  0.60           C  
ATOM   2328  CB  THR A 327      -9.501 -20.613 -44.820  1.00  0.54           C  
ATOM   2329  O   THR A 327      -8.588 -18.547 -42.770  1.00  0.59           O  
ATOM   2330  CG2 THR A 327     -10.748 -20.091 -45.525  1.00  0.48           C  
ATOM   2331  OG1 THR A 327      -9.098 -21.844 -45.432  1.00  0.50           O  
ATOM   2332  N   ALA A 328      -8.890 -17.359 -44.566  1.00  0.51           N  
ATOM   2333  CA  ALA A 328      -9.520 -16.246 -43.861  1.00  0.52           C  
ATOM   2334  C   ALA A 328     -11.023 -16.211 -44.123  1.00  0.51           C  
ATOM   2335  CB  ALA A 328      -8.880 -14.923 -44.275  1.00  0.49           C  
ATOM   2336  O   ALA A 328     -11.463 -16.332 -45.269  1.00  0.52           O  
ATOM   2337  N   SER A 329     -11.865 -15.961 -43.165  1.00  0.59           N  
ATOM   2338  CA  SER A 329     -13.294 -15.669 -43.228  1.00  0.62           C  
ATOM   2339  C   SER A 329     -13.548 -14.267 -43.772  1.00  0.58           C  
ATOM   2340  CB  SER A 329     -13.932 -15.813 -41.846  1.00  0.52           C  
ATOM   2341  O   SER A 329     -12.991 -13.290 -43.267  1.00  0.54           O  
ATOM   2342  OG  SER A 329     -13.480 -14.790 -40.974  1.00  0.54           O  
ATOM   2343  N   GLY A 330     -14.069 -14.138 -45.039  1.00  0.49           N  
ATOM   2344  CA  GLY A 330     -14.822 -12.984 -45.503  1.00  0.50           C  
ATOM   2345  C   GLY A 330     -14.036 -12.101 -46.454  1.00  0.48           C  
ATOM   2346  O   GLY A 330     -14.519 -11.047 -46.874  1.00  0.44           O  
ATOM   2347  N   GLY A 331     -12.937 -12.811 -47.227  1.00  0.55           N  
ATOM   2348  CA  GLY A 331     -12.162 -12.154 -48.268  1.00  0.59           C  
ATOM   2349  C   GLY A 331     -11.376 -13.124 -49.130  1.00  0.56           C  
ATOM   2350  O   GLY A 331     -11.020 -14.215 -48.678  1.00  0.54           O  
ATOM   2351  N   ILE A 332     -11.371 -12.851 -50.437  1.00  0.68           N  
ATOM   2352  CA  ILE A 332     -10.453 -13.552 -51.329  1.00  0.75           C  
ATOM   2353  C   ILE A 332      -9.013 -13.179 -50.984  1.00  0.71           C  
ATOM   2354  CB  ILE A 332     -10.750 -13.232 -52.811  1.00  0.67           C  
ATOM   2355  O   ILE A 332      -8.725 -12.024 -50.659  1.00  0.68           O  
ATOM   2356  CG1 ILE A 332     -10.683 -11.720 -53.054  1.00  0.56           C  
ATOM   2357  CG2 ILE A 332     -12.114 -13.793 -53.222  1.00  0.55           C  
ATOM   2358  CD1 ILE A 332     -10.757 -11.325 -54.523  1.00  0.58           C  
ATOM   2359  N   GLN A 333      -8.093 -14.108 -50.818  1.00  0.73           N  
ATOM   2360  CA  GLN A 333      -6.658 -13.909 -50.647  1.00  0.78           C  
ATOM   2361  C   GLN A 333      -5.923 -14.031 -51.978  1.00  0.74           C  
ATOM   2362  CB  GLN A 333      -6.093 -14.913 -49.641  1.00  0.72           C  
ATOM   2363  O   GLN A 333      -5.945 -15.089 -52.611  1.00  0.73           O  
ATOM   2364  CG  GLN A 333      -6.690 -14.788 -48.246  1.00  0.67           C  
ATOM   2365  CD  GLN A 333      -6.136 -15.815 -47.276  1.00  0.67           C  
ATOM   2366  NE2 GLN A 333      -6.126 -15.473 -45.992  1.00  0.72           N  
ATOM   2367  OE1 GLN A 333      -5.720 -16.906 -47.677  1.00  0.79           O  
ATOM   2368  N   LEU A 334      -5.471 -12.879 -52.478  1.00  0.77           N  
ATOM   2369  CA  LEU A 334      -4.507 -12.882 -53.574  1.00  0.81           C  
ATOM   2370  C   LEU A 334      -3.091 -13.102 -53.052  1.00  0.79           C  
ATOM   2371  CB  LEU A 334      -4.578 -11.566 -54.353  1.00  0.75           C  
ATOM   2372  O   LEU A 334      -2.656 -12.421 -52.120  1.00  0.75           O  
ATOM   2373  CG  LEU A 334      -3.678 -11.459 -55.585  1.00  0.70           C  
ATOM   2374  CD1 LEU A 334      -4.175 -12.388 -56.688  1.00  0.65           C  
ATOM   2375  CD2 LEU A 334      -3.619 -10.017 -56.080  1.00  0.67           C  
ATOM   2376  N   TYR A 335      -2.462 -14.185 -53.332  1.00  0.79           N  
ATOM   2377  CA  TYR A 335      -1.086 -14.463 -52.936  1.00  0.82           C  
ATOM   2378  C   TYR A 335      -0.286 -15.029 -54.103  1.00  0.81           C  
ATOM   2379  CB  TYR A 335      -1.053 -15.441 -51.758  1.00  0.79           C  
ATOM   2380  O   TYR A 335      -0.861 -15.474 -55.099  1.00  0.81           O  
ATOM   2381  CG  TYR A 335      -1.588 -16.812 -52.092  1.00  0.81           C  
ATOM   2382  CD1 TYR A 335      -2.959 -17.054 -52.137  1.00  0.80           C  
ATOM   2383  CD2 TYR A 335      -0.725 -17.868 -52.362  1.00  0.82           C  
ATOM   2384  CE1 TYR A 335      -3.457 -18.317 -52.442  1.00  0.85           C  
ATOM   2385  CE2 TYR A 335      -1.211 -19.135 -52.669  1.00  0.84           C  
ATOM   2386  OH  TYR A 335      -3.064 -20.601 -53.010  1.00  0.75           O  
ATOM   2387  CZ  TYR A 335      -2.577 -19.349 -52.707  1.00  0.84           C  
ATOM   2388  N   SER A 336       1.076 -14.983 -53.976  1.00  0.75           N  
ATOM   2389  CA  SER A 336       2.008 -15.651 -54.878  1.00  0.81           C  
ATOM   2390  C   SER A 336       2.406 -17.023 -54.346  1.00  0.79           C  
ATOM   2391  CB  SER A 336       3.258 -14.794 -55.088  1.00  0.75           C  
ATOM   2392  O   SER A 336       2.694 -17.174 -53.156  1.00  0.78           O  
ATOM   2393  OG  SER A 336       4.147 -15.416 -55.999  1.00  0.69           O  
ATOM   2394  N   LYS A 337       2.313 -18.006 -55.152  1.00  0.84           N  
ATOM   2395  CA  LYS A 337       2.810 -19.359 -54.923  1.00  0.89           C  
ATOM   2396  C   LYS A 337       3.536 -19.894 -56.154  1.00  0.85           C  
ATOM   2397  CB  LYS A 337       1.663 -20.296 -54.542  1.00  0.84           C  
ATOM   2398  O   LYS A 337       2.977 -19.909 -57.253  1.00  0.83           O  
ATOM   2399  CG  LYS A 337       2.107 -21.708 -54.189  1.00  0.79           C  
ATOM   2400  CD  LYS A 337       0.924 -22.586 -53.804  1.00  0.79           C  
ATOM   2401  CE  LYS A 337       1.211 -24.059 -54.066  1.00  0.87           C  
ATOM   2402  NZ  LYS A 337       0.070 -24.928 -53.652  1.00  0.82           N  
ATOM   2403  N   ALA A 338       4.815 -20.235 -56.050  1.00  0.80           N  
ATOM   2404  CA  ALA A 338       5.717 -20.629 -57.129  1.00  0.84           C  
ATOM   2405  C   ALA A 338       5.749 -19.572 -58.229  1.00  0.78           C  
ATOM   2406  CB  ALA A 338       5.300 -21.980 -57.705  1.00  0.77           C  
ATOM   2407  O   ALA A 338       5.737 -19.903 -59.417  1.00  0.75           O  
ATOM   2408  N   GLY A 339       5.727 -18.207 -57.903  1.00  0.81           N  
ATOM   2409  CA  GLY A 339       5.851 -17.082 -58.816  1.00  0.83           C  
ATOM   2410  C   GLY A 339       4.551 -16.735 -59.516  1.00  0.79           C  
ATOM   2411  O   GLY A 339       4.510 -15.823 -60.345  1.00  0.76           O  
ATOM   2412  N   LEU A 340       3.467 -17.449 -59.183  1.00  0.85           N  
ATOM   2413  CA  LEU A 340       2.187 -17.224 -59.846  1.00  0.87           C  
ATOM   2414  C   LEU A 340       1.165 -16.645 -58.874  1.00  0.85           C  
ATOM   2415  CB  LEU A 340       1.657 -18.529 -60.445  1.00  0.84           C  
ATOM   2416  O   LEU A 340       1.131 -17.027 -57.702  1.00  0.83           O  
ATOM   2417  CG  LEU A 340       2.512 -19.170 -61.539  1.00  0.81           C  
ATOM   2418  CD1 LEU A 340       1.936 -20.525 -61.936  1.00  0.77           C  
ATOM   2419  CD2 LEU A 340       2.611 -18.249 -62.750  1.00  0.78           C  
ATOM   2420  N   PRO A 341       0.386 -15.501 -59.185  1.00  0.76           N  
ATOM   2421  CA  PRO A 341      -0.702 -15.037 -58.320  1.00  0.78           C  
ATOM   2422  C   PRO A 341      -1.834 -16.055 -58.199  1.00  0.78           C  
ATOM   2423  CB  PRO A 341      -1.186 -13.762 -59.015  1.00  0.75           C  
ATOM   2424  O   PRO A 341      -2.272 -16.620 -59.205  1.00  0.76           O  
ATOM   2425  CG  PRO A 341      -0.847 -13.961 -60.457  1.00  0.74           C  
ATOM   2426  CD  PRO A 341       0.364 -14.845 -60.545  1.00  0.74           C  
ATOM   2427  N   TYR A 342      -2.201 -16.320 -56.991  1.00  0.83           N  
ATOM   2428  CA  TYR A 342      -3.349 -17.148 -56.641  1.00  0.86           C  
ATOM   2429  C   TYR A 342      -4.371 -16.352 -55.839  1.00  0.82           C  
ATOM   2430  CB  TYR A 342      -2.903 -18.378 -55.844  1.00  0.82           C  
ATOM   2431  O   TYR A 342      -4.012 -15.423 -55.112  1.00  0.79           O  
ATOM   2432  CG  TYR A 342      -2.183 -19.411 -56.675  1.00  0.80           C  
ATOM   2433  CD1 TYR A 342      -2.842 -20.552 -57.128  1.00  0.77           C  
ATOM   2434  CD2 TYR A 342      -0.842 -19.251 -57.009  1.00  0.79           C  
ATOM   2435  CE1 TYR A 342      -2.182 -21.508 -57.893  1.00  0.85           C  
ATOM   2436  CE2 TYR A 342      -0.172 -20.201 -57.773  1.00  0.84           C  
ATOM   2437  OH  TYR A 342      -0.191 -22.268 -58.966  1.00  0.74           O  
ATOM   2438  CZ  TYR A 342      -0.849 -21.324 -58.210  1.00  0.85           C  
ATOM   2439  N   ILE A 343      -5.661 -16.540 -56.069  1.00  0.76           N  
ATOM   2440  CA  ILE A 343      -6.790 -16.137 -55.238  1.00  0.78           C  
ATOM   2441  C   ILE A 343      -7.302 -17.338 -54.446  1.00  0.76           C  
ATOM   2442  CB  ILE A 343      -7.929 -15.529 -56.087  1.00  0.74           C  
ATOM   2443  O   ILE A 343      -7.603 -18.386 -55.022  1.00  0.76           O  
ATOM   2444  CG1 ILE A 343      -7.454 -14.244 -56.776  1.00  0.68           C  
ATOM   2445  CG2 ILE A 343      -9.164 -15.262 -55.221  1.00  0.68           C  
ATOM   2446  CD1 ILE A 343      -8.441 -13.686 -57.792  1.00  0.66           C  
ATOM   2447  N   LYS A 344      -7.193 -17.264 -53.221  1.00  0.79           N  
ATOM   2448  CA  LYS A 344      -7.923 -18.114 -52.285  1.00  0.82           C  
ATOM   2449  C   LYS A 344      -9.175 -17.413 -51.767  1.00  0.78           C  
ATOM   2450  CB  LYS A 344      -7.026 -18.518 -51.114  1.00  0.77           C  
ATOM   2451  O   LYS A 344      -9.096 -16.305 -51.232  1.00  0.76           O  
ATOM   2452  CG  LYS A 344      -7.643 -19.560 -50.193  1.00  0.75           C  
ATOM   2453  CD  LYS A 344      -6.631 -20.078 -49.179  1.00  0.77           C  
ATOM   2454  CE  LYS A 344      -7.208 -21.211 -48.341  1.00  0.87           C  
ATOM   2455  NZ  LYS A 344      -6.165 -21.857 -47.489  1.00  0.80           N  
ATOM   2456  N   GLN A 345     -10.270 -17.947 -52.031  1.00  0.80           N  
ATOM   2457  CA  GLN A 345     -11.588 -17.453 -51.645  1.00  0.82           C  
ATOM   2458  C   GLN A 345     -11.870 -17.732 -50.172  1.00  0.79           C  
ATOM   2459  CB  GLN A 345     -12.675 -18.084 -52.516  1.00  0.79           C  
ATOM   2460  O   GLN A 345     -11.141 -18.490 -49.527  1.00  0.74           O  
ATOM   2461  CG  GLN A 345     -12.587 -17.697 -53.986  1.00  0.72           C  
ATOM   2462  CD  GLN A 345     -13.728 -18.262 -54.812  1.00  0.71           C  
ATOM   2463  NE2 GLN A 345     -14.098 -17.554 -55.873  1.00  0.72           N  
ATOM   2464  OE1 GLN A 345     -14.271 -19.326 -54.498  1.00  0.77           O  
ATOM   2465  N   GLY A 346     -12.612 -16.965 -49.524  1.00  0.67           N  
ATOM   2466  CA  GLY A 346     -12.953 -17.114 -48.119  1.00  0.71           C  
ATOM   2467  C   GLY A 346     -13.324 -18.536 -47.742  1.00  0.67           C  
ATOM   2468  O   GLY A 346     -13.186 -18.932 -46.583  1.00  0.67           O  
ATOM   2469  N   ASP A 347     -13.673 -19.519 -48.398  1.00  0.66           N  
ATOM   2470  CA  ASP A 347     -14.166 -20.865 -48.119  1.00  0.69           C  
ATOM   2471  C   ASP A 347     -13.037 -21.889 -48.192  1.00  0.67           C  
ATOM   2472  CB  ASP A 347     -15.281 -21.241 -49.097  1.00  0.62           C  
ATOM   2473  O   ASP A 347     -13.240 -23.068 -47.891  1.00  0.64           O  
ATOM   2474  CG  ASP A 347     -14.800 -21.347 -50.533  1.00  0.59           C  
ATOM   2475  OD1 ASP A 347     -13.611 -21.068 -50.800  1.00  0.60           O  
ATOM   2476  OD2 ASP A 347     -15.617 -21.711 -51.406  1.00  0.75           O  
ATOM   2477  N   GLY A 348     -11.527 -20.886 -48.942  1.00  0.56           N  
ATOM   2478  CA  GLY A 348     -10.287 -21.636 -49.064  1.00  0.62           C  
ATOM   2479  C   GLY A 348      -9.960 -22.020 -50.495  1.00  0.57           C  
ATOM   2480  O   GLY A 348      -8.813 -22.343 -50.810  1.00  0.57           O  
ATOM   2481  N   THR A 349     -11.298 -22.068 -51.414  1.00  0.82           N  
ATOM   2482  CA  THR A 349     -10.992 -22.331 -52.816  1.00  0.85           C  
ATOM   2483  C   THR A 349      -9.869 -21.421 -53.304  1.00  0.84           C  
ATOM   2484  CB  THR A 349     -12.235 -22.140 -53.705  1.00  0.81           C  
ATOM   2485  O   THR A 349      -9.927 -20.203 -53.123  1.00  0.82           O  
ATOM   2486  CG2 THR A 349     -11.966 -22.603 -55.133  1.00  0.69           C  
ATOM   2487  OG1 THR A 349     -13.323 -22.900 -53.165  1.00  0.72           O  
ATOM   2488  N   VAL A 350      -8.775 -21.900 -53.885  1.00  0.71           N  
ATOM   2489  CA  VAL A 350      -7.633 -21.221 -54.489  1.00  0.73           C  
ATOM   2490  C   VAL A 350      -7.730 -21.301 -56.010  1.00  0.66           C  
ATOM   2491  CB  VAL A 350      -6.294 -21.824 -54.008  1.00  0.68           C  
ATOM   2492  O   VAL A 350      -7.824 -22.392 -56.576  1.00  0.66           O  
ATOM   2493  CG1 VAL A 350      -5.113 -21.077 -54.624  1.00  0.61           C  
ATOM   2494  CG2 VAL A 350      -6.213 -21.793 -52.482  1.00  0.61           C  
ATOM   2495  N   PHE A 351      -7.716 -20.091 -56.699  1.00  0.82           N  
ATOM   2496  CA  PHE A 351      -7.589 -19.869 -58.135  1.00  0.84           C  
ATOM   2497  C   PHE A 351      -6.218 -19.294 -58.474  1.00  0.84           C  
ATOM   2498  CB  PHE A 351      -8.690 -18.929 -58.634  1.00  0.81           C  
ATOM   2499  O   PHE A 351      -5.755 -18.355 -57.823  1.00  0.81           O  
ATOM   2500  CG  PHE A 351     -10.084 -19.426 -58.358  1.00  0.74           C  
ATOM   2501  CD1 PHE A 351     -10.732 -20.259 -59.262  1.00  0.69           C  
ATOM   2502  CD2 PHE A 351     -10.745 -19.060 -57.193  1.00  0.71           C  
ATOM   2503  CE1 PHE A 351     -12.022 -20.720 -59.008  1.00  0.71           C  
ATOM   2504  CE2 PHE A 351     -12.034 -19.517 -56.932  1.00  0.71           C  
ATOM   2505  CZ  PHE A 351     -12.671 -20.346 -57.842  1.00  0.71           C  
ATOM   2506  N   LYS A 352      -5.491 -19.777 -59.307  1.00  0.82           N  
ATOM   2507  CA  LYS A 352      -4.353 -19.146 -59.970  1.00  0.83           C  
ATOM   2508  C   LYS A 352      -4.803 -17.970 -60.833  1.00  0.80           C  
ATOM   2509  CB  LYS A 352      -3.597 -20.164 -60.825  1.00  0.79           C  
ATOM   2510  O   LYS A 352      -5.584 -18.144 -61.770  1.00  0.77           O  
ATOM   2511  CG  LYS A 352      -2.338 -19.612 -61.477  1.00  0.73           C  
ATOM   2512  CD  LYS A 352      -1.621 -20.676 -62.298  1.00  0.71           C  
ATOM   2513  CE  LYS A 352      -0.381 -20.115 -62.981  1.00  0.73           C  
ATOM   2514  NZ  LYS A 352       0.326 -21.154 -63.788  1.00  0.62           N  
ATOM   2515  N   VAL A 353      -4.397 -16.686 -60.463  1.00  0.72           N  
ATOM   2516  CA  VAL A 353      -4.644 -15.530 -61.319  1.00  0.73           C  
ATOM   2517  C   VAL A 353      -3.883 -15.690 -62.634  1.00  0.70           C  
ATOM   2518  CB  VAL A 353      -4.237 -14.212 -60.625  1.00  0.68           C  
ATOM   2519  O   VAL A 353      -2.673 -15.931 -62.633  1.00  0.67           O  
ATOM   2520  CG1 VAL A 353      -4.576 -13.010 -61.505  1.00  0.64           C  
ATOM   2521  CG2 VAL A 353      -4.922 -14.092 -59.265  1.00  0.63           C  
ATOM   2522  N   GLY A 354      -4.356 -15.571 -63.506  1.00  0.63           N  
ATOM   2523  CA  GLY A 354      -3.823 -15.694 -64.853  1.00  0.62           C  
ATOM   2524  C   GLY A 354      -3.803 -17.124 -65.359  1.00  0.61           C  
ATOM   2525  O   GLY A 354      -3.426 -17.377 -66.505  1.00  0.59           O  
ATOM   2526  N   SER A 355      -3.846 -18.088 -64.328  1.00  0.52           N  
ATOM   2527  CA  SER A 355      -4.348 -19.324 -64.920  1.00  0.49           C  
ATOM   2528  C   SER A 355      -5.732 -19.123 -65.529  1.00  0.51           C  
ATOM   2529  CB  SER A 355      -4.399 -20.438 -63.874  1.00  0.47           C  
ATOM   2530  O   SER A 355      -6.728 -19.044 -64.808  1.00  0.48           O  
ATOM   2531  OG  SER A 355      -5.205 -20.056 -62.772  1.00  0.47           O  
ATOM   2532  N   GLY A 356      -5.882 -17.841 -66.351  1.00  0.46           N  
ATOM   2533  CA  GLY A 356      -6.897 -17.929 -67.388  1.00  0.45           C  
ATOM   2534  C   GLY A 356      -7.942 -18.993 -67.111  1.00  0.46           C  
ATOM   2535  O   GLY A 356      -7.670 -20.188 -67.245  1.00  0.43           O  
ATOM   2536  N   GLY A 357      -8.818 -18.908 -66.032  1.00  0.42           N  
ATOM   2537  CA  GLY A 357     -10.231 -19.203 -66.211  1.00  0.43           C  
ATOM   2538  C   GLY A 357     -10.725 -18.929 -67.619  1.00  0.43           C  
ATOM   2539  O   GLY A 357     -10.901 -17.773 -68.007  1.00  0.40           O  
ATOM   2540  N   GLY A 358     -10.038 -19.376 -68.765  1.00  0.40           N  
ATOM   2541  CA  GLY A 358     -10.969 -19.919 -69.742  1.00  0.41           C  
ATOM   2542  C   GLY A 358     -12.362 -20.138 -69.181  1.00  0.40           C  
ATOM   2543  O   GLY A 358     -12.573 -21.036 -68.363  1.00  0.39           O  
ATOM   2544  N   THR A 359     -13.166 -19.283 -68.722  1.00  0.42           N  
ATOM   2545  CA  THR A 359     -14.490 -19.376 -69.327  1.00  0.44           C  
ATOM   2546  C   THR A 359     -14.398 -19.272 -70.847  1.00  0.43           C  
ATOM   2547  CB  THR A 359     -15.428 -18.279 -68.791  1.00  0.41           C  
ATOM   2548  O   THR A 359     -14.349 -18.170 -71.397  1.00  0.41           O  
ATOM   2549  CG2 THR A 359     -15.977 -18.648 -67.416  1.00  0.42           C  
ATOM   2550  OG1 THR A 359     -14.704 -17.047 -68.689  1.00  0.39           O  
ATOM   2551  N   GLY A 360     -13.276 -19.902 -71.592  1.00  0.35           N  
ATOM   2552  CA  GLY A 360     -13.648 -20.735 -72.724  1.00  0.36           C  
ATOM   2553  C   GLY A 360     -14.507 -21.923 -72.335  1.00  0.35           C  
ATOM   2554  O   GLY A 360     -14.065 -22.797 -71.586  1.00  0.32           O  
ATOM   2555  N   GLY A 361     -15.781 -21.865 -71.997  1.00  0.34           N  
ATOM   2556  CA  GLY A 361     -16.550 -22.755 -72.852  1.00  0.38           C  
ATOM   2557  C   GLY A 361     -15.770 -23.247 -74.056  1.00  0.34           C  
ATOM   2558  O   GLY A 361     -15.569 -22.503 -75.018  1.00  0.32           O  
ATOM   2559  N   GLY A 362     -14.493 -23.774 -74.188  1.00  0.38           N  
ATOM   2560  CA  GLY A 362     -14.772 -24.833 -75.145  1.00  0.39           C  
ATOM   2561  C   GLY A 362     -15.939 -25.713 -74.738  1.00  0.38           C  
ATOM   2562  O   GLY A 362     -16.112 -26.016 -73.556  1.00  0.37           O  
ATOM   2563  N   ALA A 363     -17.285 -25.113 -75.019  1.00  0.47           N  
ATOM   2564  CA  ALA A 363     -18.112 -26.315 -75.076  1.00  0.48           C  
ATOM   2565  C   ALA A 363     -17.298 -27.558 -74.727  1.00  0.47           C  
ATOM   2566  CB  ALA A 363     -18.739 -26.465 -76.460  1.00  0.44           C  
ATOM   2567  O   ALA A 363     -16.114 -27.646 -75.061  1.00  0.45           O  
ATOM   2568  N   VAL A 364     -17.188 -28.125 -73.504  1.00  0.47           N  
ATOM   2569  CA  VAL A 364     -16.833 -29.541 -73.489  1.00  0.48           C  
ATOM   2570  C   VAL A 364     -16.724 -30.061 -74.921  1.00  0.48           C  
ATOM   2571  CB  VAL A 364     -17.863 -30.375 -72.696  1.00  0.45           C  
ATOM   2572  O   VAL A 364     -17.716 -30.096 -75.652  1.00  0.47           O  
ATOM   2573  CG1 VAL A 364     -17.426 -31.837 -72.614  1.00  0.43           C  
ATOM   2574  CG2 VAL A 364     -18.057 -29.793 -71.297  1.00  0.44           C  
ATOM   2575  N   ASP A 365     -15.696 -29.847 -75.917  1.00  0.50           N  
ATOM   2576  CA  ASP A 365     -15.669 -30.564 -77.188  1.00  0.51           C  
ATOM   2577  C   ASP A 365     -16.434 -31.882 -77.091  1.00  0.51           C  
ATOM   2578  CB  ASP A 365     -14.226 -30.825 -77.626  1.00  0.49           C  
ATOM   2579  O   ASP A 365     -17.085 -32.299 -78.051  1.00  0.51           O  
ATOM   2580  CG  ASP A 365     -13.569 -29.610 -78.258  1.00  0.49           C  
ATOM   2581  OD1 ASP A 365     -14.259 -28.840 -78.960  1.00  0.51           O  
ATOM   2582  OD2 ASP A 365     -12.350 -29.424 -78.054  1.00  0.56           O  
ATOM   2583  N   SER A 366     -16.564 -32.290 -76.028  1.00  0.55           N  
ATOM   2584  CA  SER A 366     -17.137 -33.609 -75.780  1.00  0.55           C  
ATOM   2585  C   SER A 366     -17.325 -33.858 -74.288  1.00  0.55           C  
ATOM   2586  CB  SER A 366     -16.250 -34.701 -76.380  1.00  0.52           C  
ATOM   2587  O   SER A 366     -16.479 -33.475 -73.477  1.00  0.54           O  
ATOM   2588  OG  SER A 366     -15.064 -34.859 -75.620  1.00  0.55           O  
ATOM   2589  N   VAL A 367     -18.389 -34.073 -73.798  1.00  0.55           N  
ATOM   2590  CA  VAL A 367     -18.715 -34.837 -72.598  1.00  0.57           C  
ATOM   2591  C   VAL A 367     -18.989 -36.292 -72.971  1.00  0.57           C  
ATOM   2592  CB  VAL A 367     -19.931 -34.238 -71.857  1.00  0.54           C  
ATOM   2593  O   VAL A 367     -19.911 -36.580 -73.739  1.00  0.57           O  
ATOM   2594  CG1 VAL A 367     -20.288 -35.083 -70.635  1.00  0.52           C  
ATOM   2595  CG2 VAL A 367     -19.648 -32.794 -71.448  1.00  0.54           C  
ATOM   2596  N   ASN A 368     -17.943 -37.342 -72.560  1.00  0.55           N  
ATOM   2597  CA  ASN A 368     -17.947 -38.782 -72.795  1.00  0.57           C  
ATOM   2598  C   ASN A 368     -17.914 -39.106 -74.286  1.00  0.55           C  
ATOM   2599  CB  ASN A 368     -19.168 -39.429 -72.138  1.00  0.53           C  
ATOM   2600  O   ASN A 368     -18.709 -39.916 -74.767  1.00  0.55           O  
ATOM   2601  CG  ASN A 368     -19.044 -39.510 -70.629  1.00  0.53           C  
ATOM   2602  ND2 ASN A 368     -20.144 -39.834 -69.960  1.00  0.56           N  
ATOM   2603  OD1 ASN A 368     -17.969 -39.281 -70.069  1.00  0.55           O  
ATOM   2604  N   GLY A 369     -17.137 -38.117 -75.238  1.00  0.60           N  
ATOM   2605  CA  GLY A 369     -17.005 -38.196 -76.684  1.00  0.62           C  
ATOM   2606  C   GLY A 369     -18.144 -37.521 -77.425  1.00  0.61           C  
ATOM   2607  O   GLY A 369     -18.121 -37.423 -78.653  1.00  0.62           O  
ATOM   2608  N   LYS A 370     -19.147 -36.977 -76.704  1.00  0.69           N  
ATOM   2609  CA  LYS A 370     -20.256 -36.272 -77.340  1.00  0.69           C  
ATOM   2610  C   LYS A 370     -19.965 -34.778 -77.453  1.00  0.68           C  
ATOM   2611  CB  LYS A 370     -21.553 -36.496 -76.561  1.00  0.66           C  
ATOM   2612  O   LYS A 370     -19.663 -34.122 -76.454  1.00  0.66           O  
ATOM   2613  CG  LYS A 370     -22.011 -37.947 -76.526  1.00  0.66           C  
ATOM   2614  CD  LYS A 370     -23.322 -38.101 -75.765  1.00  0.66           C  
ATOM   2615  CE  LYS A 370     -23.748 -39.560 -75.675  1.00  0.70           C  
ATOM   2616  NZ  LYS A 370     -25.022 -39.718 -74.911  1.00  0.61           N  
ATOM   2617  N   THR A 371     -19.836 -34.260 -78.638  1.00  0.69           N  
ATOM   2618  CA  THR A 371     -19.677 -32.881 -79.086  1.00  0.71           C  
ATOM   2619  C   THR A 371     -21.035 -32.237 -79.349  1.00  0.69           C  
ATOM   2620  CB  THR A 371     -18.814 -32.803 -80.359  1.00  0.66           C  
ATOM   2621  O   THR A 371     -21.998 -32.926 -79.692  1.00  0.66           O  
ATOM   2622  CG2 THR A 371     -17.392 -33.285 -80.090  1.00  0.59           C  
ATOM   2623  OG1 THR A 371     -19.400 -33.623 -81.378  1.00  0.66           O  
ATOM   2624  N   GLY A 372     -21.182 -30.822 -79.043  1.00  0.66           N  
ATOM   2625  CA  GLY A 372     -22.381 -30.017 -79.209  1.00  0.67           C  
ATOM   2626  C   GLY A 372     -23.198 -29.893 -77.936  1.00  0.65           C  
ATOM   2627  O   GLY A 372     -22.647 -29.924 -76.834  1.00  0.62           O  
ATOM   2628  N   ILE A 373     -24.364 -29.376 -77.953  1.00  0.64           N  
ATOM   2629  CA  ILE A 373     -25.370 -29.529 -76.908  1.00  0.65           C  
ATOM   2630  C   ILE A 373     -25.489 -31.000 -76.517  1.00  0.64           C  
ATOM   2631  CB  ILE A 373     -26.743 -28.982 -77.361  1.00  0.61           C  
ATOM   2632  O   ILE A 373     -26.154 -31.780 -77.204  1.00  0.64           O  
ATOM   2633  CG1 ILE A 373     -26.626 -27.504 -77.752  1.00  0.56           C  
ATOM   2634  CG2 ILE A 373     -27.791 -29.177 -76.262  1.00  0.56           C  
ATOM   2635  CD1 ILE A 373     -27.894 -26.924 -78.365  1.00  0.56           C  
ATOM   2636  N   VAL A 374     -24.474 -31.475 -75.671  1.00  0.64           N  
ATOM   2637  CA  VAL A 374     -24.541 -32.837 -75.151  1.00  0.65           C  
ATOM   2638  C   VAL A 374     -25.583 -32.915 -74.037  1.00  0.64           C  
ATOM   2639  CB  VAL A 374     -23.166 -33.313 -74.629  1.00  0.60           C  
ATOM   2640  O   VAL A 374     -25.471 -32.220 -73.024  1.00  0.61           O  
ATOM   2641  CG1 VAL A 374     -23.246 -34.756 -74.135  1.00  0.55           C  
ATOM   2642  CG2 VAL A 374     -22.105 -33.175 -75.719  1.00  0.56           C  
ATOM   2643  N   THR A 375     -26.719 -33.524 -74.281  1.00  0.71           N  
ATOM   2644  CA  THR A 375     -27.611 -34.088 -73.274  1.00  0.72           C  
ATOM   2645  C   THR A 375     -27.038 -35.387 -72.713  1.00  0.71           C  
ATOM   2646  CB  THR A 375     -29.013 -34.351 -73.853  1.00  0.69           C  
ATOM   2647  O   THR A 375     -26.914 -36.379 -73.433  1.00  0.70           O  
ATOM   2648  CG2 THR A 375     -29.981 -34.804 -72.766  1.00  0.65           C  
ATOM   2649  OG1 THR A 375     -29.511 -33.146 -74.449  1.00  0.70           O  
ATOM   2650  N   LEU A 376     -26.288 -35.310 -71.533  1.00  0.66           N  
ATOM   2651  CA  LEU A 376     -25.806 -36.502 -70.844  1.00  0.67           C  
ATOM   2652  C   LEU A 376     -26.971 -37.362 -70.367  1.00  0.67           C  
ATOM   2653  CB  LEU A 376     -24.923 -36.114 -69.655  1.00  0.63           C  
ATOM   2654  O   LEU A 376     -27.928 -36.850 -69.781  1.00  0.65           O  
ATOM   2655  CG  LEU A 376     -23.593 -35.435 -69.991  1.00  0.63           C  
ATOM   2656  CD1 LEU A 376     -22.877 -35.011 -68.713  1.00  0.61           C  
ATOM   2657  CD2 LEU A 376     -22.713 -36.364 -70.820  1.00  0.63           C  
ATOM   2658  N   ALA A 377     -26.842 -38.795 -70.810  1.00  0.76           N  
ATOM   2659  CA  ALA A 377     -27.702 -39.825 -70.232  1.00  0.77           C  
ATOM   2660  C   ALA A 377     -27.055 -40.451 -69.000  1.00  0.76           C  
ATOM   2661  CB  ALA A 377     -28.015 -40.900 -71.270  1.00  0.75           C  
ATOM   2662  O   ALA A 377     -25.835 -40.394 -68.835  1.00  0.74           O  
ATOM   2663  N   ALA A 378     -27.866 -41.001 -68.057  1.00  0.64           N  
ATOM   2664  CA  ALA A 378     -27.364 -41.661 -66.855  1.00  0.66           C  
ATOM   2665  C   ALA A 378     -26.216 -42.609 -67.189  1.00  0.65           C  
ATOM   2666  CB  ALA A 378     -28.489 -42.419 -66.154  1.00  0.64           C  
ATOM   2667  O   ALA A 378     -25.234 -42.691 -66.447  1.00  0.66           O  
ATOM   2668  N   SER A 379     -26.231 -43.240 -68.318  1.00  0.73           N  
ATOM   2669  CA  SER A 379     -25.207 -44.125 -68.864  1.00  0.74           C  
ATOM   2670  C   SER A 379     -23.948 -43.350 -69.237  1.00  0.73           C  
ATOM   2671  CB  SER A 379     -25.740 -44.868 -70.090  1.00  0.72           C  
ATOM   2672  O   SER A 379     -22.842 -43.892 -69.188  1.00  0.72           O  
ATOM   2673  OG  SER A 379     -26.273 -43.959 -71.037  1.00  0.71           O  
ATOM   2674  N   ASP A 380     -24.122 -42.098 -69.541  1.00  0.68           N  
ATOM   2675  CA  ASP A 380     -22.942 -41.365 -69.989  1.00  0.69           C  
ATOM   2676  C   ASP A 380     -22.008 -41.060 -68.820  1.00  0.66           C  
ATOM   2677  CB  ASP A 380     -23.350 -40.066 -70.688  1.00  0.67           C  
ATOM   2678  O   ASP A 380     -20.812 -40.834 -69.016  1.00  0.66           O  
ATOM   2679  CG  ASP A 380     -24.143 -40.303 -71.962  1.00  0.65           C  
ATOM   2680  OD1 ASP A 380     -23.788 -41.213 -72.741  1.00  0.71           O  
ATOM   2681  OD2 ASP A 380     -25.130 -39.570 -72.189  1.00  0.74           O  
ATOM   2682  N   VAL A 381     -22.407 -41.032 -67.470  1.00  0.67           N  
ATOM   2683  CA  VAL A 381     -21.680 -40.837 -66.220  1.00  0.68           C  
ATOM   2684  C   VAL A 381     -21.773 -42.098 -65.364  1.00  0.66           C  
ATOM   2685  CB  VAL A 381     -22.217 -39.619 -65.435  1.00  0.65           C  
ATOM   2686  O   VAL A 381     -21.404 -42.087 -64.188  1.00  0.67           O  
ATOM   2687  CG1 VAL A 381     -21.938 -38.322 -66.192  1.00  0.62           C  
ATOM   2688  CG2 VAL A 381     -23.714 -39.775 -65.170  1.00  0.61           C  
ATOM   2689  N   ASN A 382     -21.952 -43.224 -65.836  1.00  0.70           N  
ATOM   2690  CA  ASN A 382     -22.126 -44.451 -65.067  1.00  0.71           C  
ATOM   2691  C   ASN A 382     -23.117 -44.259 -63.922  1.00  0.68           C  
ATOM   2692  CB  ASN A 382     -20.781 -44.943 -64.528  1.00  0.66           C  
ATOM   2693  O   ASN A 382     -22.927 -44.804 -62.833  1.00  0.64           O  
ATOM   2694  CG  ASN A 382     -19.845 -45.404 -65.628  1.00  0.64           C  
ATOM   2695  ND2 ASN A 382     -18.565 -45.076 -65.494  1.00  0.64           N  
ATOM   2696  OD1 ASN A 382     -20.269 -46.048 -66.591  1.00  0.63           O  
ATOM   2697  N   ALA A 383     -24.101 -43.339 -64.234  1.00  0.65           N  
ATOM   2698  CA  ALA A 383     -25.149 -43.177 -63.230  1.00  0.66           C  
ATOM   2699  C   ALA A 383     -26.331 -44.100 -63.517  1.00  0.65           C  
ATOM   2700  CB  ALA A 383     -25.614 -41.724 -63.176  1.00  0.63           C  
ATOM   2701  O   ALA A 383     -26.655 -44.360 -64.678  1.00  0.65           O  
ATOM   2702  N   LEU A 384     -26.958 -44.699 -62.496  1.00  0.59           N  
ATOM   2703  CA  LEU A 384     -28.213 -45.436 -62.601  1.00  0.59           C  
ATOM   2704  C   LEU A 384     -29.308 -44.561 -63.200  1.00  0.60           C  
ATOM   2705  CB  LEU A 384     -28.649 -45.951 -61.227  1.00  0.56           C  
ATOM   2706  O   LEU A 384     -29.561 -43.456 -62.715  1.00  0.59           O  
ATOM   2707  CG  LEU A 384     -29.870 -46.873 -61.205  1.00  0.55           C  
ATOM   2708  CD1 LEU A 384     -29.509 -48.244 -61.766  1.00  0.54           C  
ATOM   2709  CD2 LEU A 384     -30.421 -46.997 -59.789  1.00  0.56           C  
ATOM   2710  N   PRO A 385     -29.863 -44.680 -64.452  1.00  0.67           N  
ATOM   2711  CA  PRO A 385     -31.018 -43.937 -64.962  1.00  0.68           C  
ATOM   2712  C   PRO A 385     -32.176 -43.893 -63.968  1.00  0.68           C  
ATOM   2713  CB  PRO A 385     -31.409 -44.714 -66.222  1.00  0.67           C  
ATOM   2714  O   PRO A 385     -32.359 -44.828 -63.185  1.00  0.67           O  
ATOM   2715  CG  PRO A 385     -30.936 -46.109 -65.973  1.00  0.67           C  
ATOM   2716  CD  PRO A 385     -29.728 -46.052 -65.082  1.00  0.67           C  
ATOM   2717  N   ILE A 386     -32.942 -42.655 -64.004  1.00  0.62           N  
ATOM   2718  CA  ILE A 386     -34.158 -42.541 -63.206  1.00  0.62           C  
ATOM   2719  C   ILE A 386     -35.104 -43.691 -63.540  1.00  0.61           C  
ATOM   2720  CB  ILE A 386     -34.860 -41.184 -63.438  1.00  0.60           C  
ATOM   2721  O   ILE A 386     -36.027 -43.986 -62.777  1.00  0.63           O  
ATOM   2722  CG1 ILE A 386     -35.001 -40.905 -64.938  1.00  0.55           C  
ATOM   2723  CG2 ILE A 386     -34.098 -40.055 -62.739  1.00  0.56           C  
ATOM   2724  CD1 ILE A 386     -35.823 -39.665 -65.263  1.00  0.56           C  
ATOM   2725  N   SER A 387     -34.903 -44.469 -64.532  1.00  0.62           N  
ATOM   2726  CA  SER A 387     -35.760 -45.598 -64.877  1.00  0.62           C  
ATOM   2727  C   SER A 387     -35.351 -46.855 -64.118  1.00  0.59           C  
ATOM   2728  CB  SER A 387     -35.716 -45.864 -66.383  1.00  0.57           C  
ATOM   2729  O   SER A 387     -36.019 -47.887 -64.209  1.00  0.57           O  
ATOM   2730  OG  SER A 387     -34.381 -46.045 -66.823  1.00  0.55           O  
ATOM   2731  N   GLY A 388     -34.269 -46.758 -63.213  1.00  0.65           N  
ATOM   2732  CA  GLY A 388     -33.755 -47.935 -62.531  1.00  0.66           C  
ATOM   2733  C   GLY A 388     -32.613 -48.603 -63.273  1.00  0.67           C  
ATOM   2734  O   GLY A 388     -32.236 -48.169 -64.363  1.00  0.66           O  
ATOM   2735  N   GLY A 389     -31.772 -49.541 -62.654  1.00  0.60           N  
ATOM   2736  CA  GLY A 389     -30.661 -50.416 -62.994  1.00  0.61           C  
ATOM   2737  C   GLY A 389     -29.990 -51.029 -61.779  1.00  0.59           C  
ATOM   2738  O   GLY A 389     -30.344 -50.711 -60.641  1.00  0.55           O  
ATOM   2739  N   ASP A 390     -29.230 -52.174 -61.976  1.00  0.63           N  
ATOM   2740  CA  ASP A 390     -28.467 -52.841 -60.925  1.00  0.66           C  
ATOM   2741  C   ASP A 390     -27.587 -51.848 -60.170  1.00  0.62           C  
ATOM   2742  CB  ASP A 390     -27.609 -53.962 -61.515  1.00  0.60           C  
ATOM   2743  O   ASP A 390     -26.763 -51.157 -60.774  1.00  0.59           O  
ATOM   2744  CG  ASP A 390     -28.433 -55.072 -62.144  1.00  0.57           C  
ATOM   2745  OD1 ASP A 390     -29.580 -55.303 -61.706  1.00  0.58           O  
ATOM   2746  OD2 ASP A 390     -27.929 -55.723 -63.085  1.00  0.67           O  
ATOM   2747  N   LEU A 391     -27.873 -51.587 -58.946  1.00  0.57           N  
ATOM   2748  CA  LEU A 391     -27.000 -50.938 -57.974  1.00  0.58           C  
ATOM   2749  C   LEU A 391     -25.830 -51.843 -57.604  1.00  0.58           C  
ATOM   2750  CB  LEU A 391     -27.786 -50.562 -56.715  1.00  0.56           C  
ATOM   2751  O   LEU A 391     -26.008 -52.841 -56.902  1.00  0.58           O  
ATOM   2752  CG  LEU A 391     -28.534 -49.228 -56.756  1.00  0.56           C  
ATOM   2753  CD1 LEU A 391     -29.798 -49.303 -55.906  1.00  0.53           C  
ATOM   2754  CD2 LEU A 391     -27.632 -48.094 -56.283  1.00  0.54           C  
ATOM   2755  N   THR A 392     -24.726 -51.734 -58.382  1.00  0.62           N  
ATOM   2756  CA  THR A 392     -23.534 -52.532 -58.118  1.00  0.62           C  
ATOM   2757  C   THR A 392     -22.548 -51.759 -57.247  1.00  0.60           C  
ATOM   2758  CB  THR A 392     -22.843 -52.954 -59.428  1.00  0.57           C  
ATOM   2759  O   THR A 392     -21.505 -52.289 -56.859  1.00  0.57           O  
ATOM   2760  CG2 THR A 392     -23.723 -53.908 -60.230  1.00  0.53           C  
ATOM   2761  OG1 THR A 392     -22.576 -51.789 -60.218  1.00  0.57           O  
ATOM   2762  N   GLY A 393     -23.120 -50.720 -56.282  1.00  0.53           N  
ATOM   2763  CA  GLY A 393     -22.383 -49.969 -55.279  1.00  0.55           C  
ATOM   2764  C   GLY A 393     -23.226 -49.593 -54.075  1.00  0.53           C  
ATOM   2765  O   GLY A 393     -24.456 -49.663 -54.126  1.00  0.52           O  
ATOM   2766  N   ALA A 394     -22.645 -49.347 -52.930  1.00  0.56           N  
ATOM   2767  CA  ALA A 394     -23.372 -48.871 -51.756  1.00  0.57           C  
ATOM   2768  C   ALA A 394     -24.210 -47.641 -52.092  1.00  0.55           C  
ATOM   2769  CB  ALA A 394     -22.401 -48.556 -50.621  1.00  0.53           C  
ATOM   2770  O   ALA A 394     -23.679 -46.627 -52.552  1.00  0.53           O  
ATOM   2771  N   VAL A 395     -25.428 -47.570 -52.203  1.00  0.58           N  
ATOM   2772  CA  VAL A 395     -26.435 -46.522 -52.331  1.00  0.58           C  
ATOM   2773  C   VAL A 395     -26.934 -46.114 -50.946  1.00  0.57           C  
ATOM   2774  CB  VAL A 395     -27.620 -46.977 -53.211  1.00  0.55           C  
ATOM   2775  O   VAL A 395     -27.405 -46.954 -50.177  1.00  0.55           O  
ATOM   2776  CG1 VAL A 395     -28.653 -45.860 -53.348  1.00  0.49           C  
ATOM   2777  CG2 VAL A 395     -27.123 -47.420 -54.586  1.00  0.51           C  
ATOM   2778  N   ASN A 396     -26.718 -44.835 -50.450  1.00  0.55           N  
ATOM   2779  CA  ASN A 396     -27.330 -44.120 -49.336  1.00  0.56           C  
ATOM   2780  C   ASN A 396     -28.631 -43.440 -49.752  1.00  0.55           C  
ATOM   2781  CB  ASN A 396     -26.355 -43.091 -48.758  1.00  0.52           C  
ATOM   2782  O   ASN A 396     -28.622 -42.529 -50.582  1.00  0.54           O  
ATOM   2783  CG  ASN A 396     -25.393 -43.698 -47.755  1.00  0.50           C  
ATOM   2784  ND2 ASN A 396     -24.166 -43.192 -47.730  1.00  0.48           N  
ATOM   2785  OD1 ASN A 396     -25.750 -44.614 -47.010  1.00  0.50           O  
ATOM   2786  N   ILE A 397     -29.767 -44.030 -49.622  1.00  0.58           N  
ATOM   2787  CA  ILE A 397     -31.156 -43.666 -49.883  1.00  0.57           C  
ATOM   2788  C   ILE A 397     -31.771 -43.046 -48.630  1.00  0.56           C  
ATOM   2789  CB  ILE A 397     -31.984 -44.888 -50.338  1.00  0.54           C  
ATOM   2790  O   ILE A 397     -31.940 -43.723 -47.613  1.00  0.53           O  
ATOM   2791  CG1 ILE A 397     -31.327 -45.558 -51.550  1.00  0.50           C  
ATOM   2792  CG2 ILE A 397     -33.425 -44.476 -50.655  1.00  0.52           C  
ATOM   2793  CD1 ILE A 397     -32.050 -46.806 -52.036  1.00  0.51           C  
ATOM   2794  N   ASN A 398     -31.826 -41.506 -48.349  1.00  0.58           N  
ATOM   2795  CA  ASN A 398     -32.296 -40.505 -47.397  1.00  0.58           C  
ATOM   2796  C   ASN A 398     -33.537 -39.781 -47.911  1.00  0.58           C  
ATOM   2797  CB  ASN A 398     -31.186 -39.499 -47.084  1.00  0.54           C  
ATOM   2798  O   ASN A 398     -33.431 -38.716 -48.522  1.00  0.55           O  
ATOM   2799  CG  ASN A 398     -30.184 -40.029 -46.078  1.00  0.50           C  
ATOM   2800  ND2 ASN A 398     -28.937 -39.588 -46.194  1.00  0.50           N  
ATOM   2801  OD1 ASN A 398     -30.527 -40.830 -45.204  1.00  0.52           O  
ATOM   2802  N   PRO A 399     -34.496 -40.182 -48.340  1.00  0.56           N  
ATOM   2803  CA  PRO A 399     -35.687 -39.401 -48.682  1.00  0.55           C  
ATOM   2804  C   PRO A 399     -35.962 -38.277 -47.687  1.00  0.57           C  
ATOM   2805  CB  PRO A 399     -36.810 -40.441 -48.655  1.00  0.51           C  
ATOM   2806  O   PRO A 399     -35.838 -38.475 -46.476  1.00  0.55           O  
ATOM   2807  CG  PRO A 399     -36.377 -41.444 -47.635  1.00  0.48           C  
ATOM   2808  CD  PRO A 399     -34.877 -41.519 -47.647  1.00  0.51           C  
ATOM   2809  N   THR A 400     -36.374 -37.199 -48.064  1.00  0.44           N  
ATOM   2810  CA  THR A 400     -37.095 -36.170 -47.323  1.00  0.42           C  
ATOM   2811  C   THR A 400     -38.421 -36.711 -46.797  1.00  0.45           C  
ATOM   2812  CB  THR A 400     -37.355 -34.930 -48.199  1.00  0.43           C  
ATOM   2813  O   THR A 400     -38.914 -36.261 -45.760  1.00  0.44           O  
ATOM   2814  CG2 THR A 400     -36.313 -33.847 -47.942  1.00  0.41           C  
ATOM   2815  OG1 THR A 400     -37.303 -35.309 -49.580  1.00  0.47           O  
ATOM   2816  N   SER A 401     -39.088 -36.864 -47.475  1.00  0.53           N  
ATOM   2817  CA  SER A 401     -40.431 -37.315 -47.125  1.00  0.53           C  
ATOM   2818  C   SER A 401     -40.785 -38.612 -47.845  1.00  0.53           C  
ATOM   2819  CB  SER A 401     -41.464 -36.238 -47.461  1.00  0.49           C  
ATOM   2820  O   SER A 401     -40.272 -38.883 -48.933  1.00  0.50           O  
ATOM   2821  OG  SER A 401     -41.562 -36.056 -48.863  1.00  0.55           O  
ATOM   2822  N   GLY A 402     -41.316 -39.588 -47.092  1.00  0.49           N  
ATOM   2823  CA  GLY A 402     -41.877 -40.814 -47.635  1.00  0.49           C  
ATOM   2824  C   GLY A 402     -40.928 -41.995 -47.548  1.00  0.48           C  
ATOM   2825  O   GLY A 402     -39.956 -41.962 -46.791  1.00  0.46           O  
ATOM   2826  N   ASN A 403     -41.147 -43.122 -47.936  1.00  0.54           N  
ATOM   2827  CA  ASN A 403     -40.403 -44.368 -48.086  1.00  0.54           C  
ATOM   2828  C   ASN A 403     -39.153 -44.176 -48.940  1.00  0.55           C  
ATOM   2829  CB  ASN A 403     -41.295 -45.456 -48.688  1.00  0.49           C  
ATOM   2830  O   ASN A 403     -39.241 -43.731 -50.086  1.00  0.53           O  
ATOM   2831  CG  ASN A 403     -42.524 -45.736 -47.845  1.00  0.45           C  
ATOM   2832  ND2 ASN A 403     -43.653 -45.969 -48.502  1.00  0.46           N  
ATOM   2833  OD1 ASN A 403     -42.458 -45.743 -46.613  1.00  0.49           O  
ATOM   2834  N   THR A 404     -37.887 -44.244 -48.292  1.00  0.52           N  
ATOM   2835  CA  THR A 404     -36.578 -44.070 -48.910  1.00  0.52           C  
ATOM   2836  C   THR A 404     -36.276 -45.218 -49.869  1.00  0.52           C  
ATOM   2837  CB  THR A 404     -35.466 -43.979 -47.849  1.00  0.46           C  
ATOM   2838  O   THR A 404     -35.805 -44.993 -50.986  1.00  0.50           O  
ATOM   2839  CG2 THR A 404     -34.754 -42.632 -47.912  1.00  0.39           C  
ATOM   2840  OG1 THR A 404     -36.042 -44.142 -46.547  1.00  0.40           O  
ATOM   2841  N   LEU A 405     -36.564 -46.249 -49.631  1.00  0.60           N  
ATOM   2842  CA  LEU A 405     -36.552 -47.528 -50.333  1.00  0.59           C  
ATOM   2843  C   LEU A 405     -37.830 -48.313 -50.054  1.00  0.60           C  
ATOM   2844  CB  LEU A 405     -35.331 -48.354 -49.921  1.00  0.58           C  
ATOM   2845  O   LEU A 405     -38.178 -48.549 -48.895  1.00  0.59           O  
ATOM   2846  CG  LEU A 405     -35.096 -49.650 -50.698  1.00  0.56           C  
ATOM   2847  CD1 LEU A 405     -34.591 -49.342 -52.103  1.00  0.53           C  
ATOM   2848  CD2 LEU A 405     -34.113 -50.549 -49.955  1.00  0.54           C  
ATOM   2849  N   THR A 406     -38.633 -48.454 -51.040  1.00  0.56           N  
ATOM   2850  CA  THR A 406     -39.722 -49.414 -51.185  1.00  0.55           C  
ATOM   2851  C   THR A 406     -39.346 -50.513 -52.174  1.00  0.56           C  
ATOM   2852  CB  THR A 406     -41.018 -48.723 -51.649  1.00  0.54           C  
ATOM   2853  O   THR A 406     -39.021 -50.231 -53.329  1.00  0.56           O  
ATOM   2854  CG2 THR A 406     -42.216 -49.658 -51.520  1.00  0.50           C  
ATOM   2855  OG1 THR A 406     -41.246 -47.559 -50.845  1.00  0.53           O  
ATOM   2856  N   ALA A 407     -39.137 -51.709 -51.829  1.00  0.61           N  
ATOM   2857  CA  ALA A 407     -39.146 -52.925 -52.639  1.00  0.61           C  
ATOM   2858  C   ALA A 407     -40.538 -53.549 -52.676  1.00  0.62           C  
ATOM   2859  CB  ALA A 407     -38.130 -53.929 -52.101  1.00  0.60           C  
ATOM   2860  O   ALA A 407     -41.144 -53.792 -51.630  1.00  0.61           O  
ATOM   2861  N   TYR A 408     -41.285 -53.490 -53.917  1.00  0.56           N  
ATOM   2862  CA  TYR A 408     -42.506 -54.187 -54.305  1.00  0.56           C  
ATOM   2863  C   TYR A 408     -42.196 -55.591 -54.809  1.00  0.57           C  
ATOM   2864  CB  TYR A 408     -43.256 -53.399 -55.383  1.00  0.53           C  
ATOM   2865  O   TYR A 408     -41.153 -55.820 -55.425  1.00  0.56           O  
ATOM   2866  CG  TYR A 408     -43.700 -52.027 -54.934  1.00  0.51           C  
ATOM   2867  CD1 TYR A 408     -44.895 -51.853 -54.241  1.00  0.49           C  
ATOM   2868  CD2 TYR A 408     -42.925 -50.904 -55.204  1.00  0.53           C  
ATOM   2869  CE1 TYR A 408     -45.309 -50.591 -53.827  1.00  0.55           C  
ATOM   2870  CE2 TYR A 408     -43.329 -49.637 -54.795  1.00  0.54           C  
ATOM   2871  OH  TYR A 408     -44.925 -48.239 -53.702  1.00  0.52           O  
ATOM   2872  CZ  TYR A 408     -44.520 -49.491 -54.108  1.00  0.53           C  
ATOM   2873  N   GLY A 409     -42.869 -56.682 -54.481  1.00  0.58           N  
ATOM   2874  CA  GLY A 409     -42.935 -57.970 -55.153  1.00  0.58           C  
ATOM   2875  C   GLY A 409     -43.407 -57.869 -56.591  1.00  0.59           C  
ATOM   2876  O   GLY A 409     -44.265 -57.044 -56.912  1.00  0.58           O  
ATOM   2877  N   SER A 410     -42.813 -58.662 -57.568  1.00  0.54           N  
ATOM   2878  CA  SER A 410     -43.068 -58.651 -59.005  1.00  0.55           C  
ATOM   2879  C   SER A 410     -44.513 -59.029 -59.312  1.00  0.55           C  
ATOM   2880  CB  SER A 410     -42.118 -59.607 -59.727  1.00  0.52           C  
ATOM   2881  O   SER A 410     -45.050 -58.654 -60.357  1.00  0.55           O  
ATOM   2882  OG  SER A 410     -42.331 -60.943 -59.304  1.00  0.52           O  
ATOM   2883  N   THR A 411     -45.242 -59.789 -58.447  1.00  0.52           N  
ATOM   2884  CA  THR A 411     -46.551 -60.350 -58.761  1.00  0.53           C  
ATOM   2885  C   THR A 411     -47.594 -59.894 -57.745  1.00  0.51           C  
ATOM   2886  CB  THR A 411     -46.505 -61.889 -58.798  1.00  0.49           C  
ATOM   2887  O   THR A 411     -48.797 -59.975 -58.002  1.00  0.50           O  
ATOM   2888  CG2 THR A 411     -45.843 -62.389 -60.078  1.00  0.45           C  
ATOM   2889  OG1 THR A 411     -45.760 -62.366 -57.670  1.00  0.52           O  
ATOM   2890  N   ASP A 412     -47.215 -59.087 -56.540  1.00  0.48           N  
ATOM   2891  CA  ASP A 412     -48.045 -58.621 -55.434  1.00  0.51           C  
ATOM   2892  C   ASP A 412     -47.633 -57.220 -54.989  1.00  0.48           C  
ATOM   2893  CB  ASP A 412     -47.964 -59.593 -54.255  1.00  0.44           C  
ATOM   2894  O   ASP A 412     -46.498 -57.010 -54.554  1.00  0.46           O  
ATOM   2895  CG  ASP A 412     -48.991 -59.303 -53.175  1.00  0.43           C  
ATOM   2896  OD1 ASP A 412     -49.711 -58.286 -53.275  1.00  0.45           O  
ATOM   2897  OD2 ASP A 412     -49.079 -60.097 -52.213  1.00  0.52           O  
ATOM   2898  N   PRO A 413     -48.439 -55.949 -55.441  1.00  0.54           N  
ATOM   2899  CA  PRO A 413     -48.251 -54.551 -55.050  1.00  0.52           C  
ATOM   2900  C   PRO A 413     -48.070 -54.379 -53.543  1.00  0.53           C  
ATOM   2901  CB  PRO A 413     -49.541 -53.875 -55.525  1.00  0.49           C  
ATOM   2902  O   PRO A 413     -48.072 -53.251 -53.042  1.00  0.51           O  
ATOM   2903  CG  PRO A 413     -50.573 -54.955 -55.488  1.00  0.46           C  
ATOM   2904  CD  PRO A 413     -49.891 -56.275 -55.709  1.00  0.49           C  
ATOM   2905  N   ALA A 414     -47.830 -55.543 -52.712  1.00  0.54           N  
ATOM   2906  CA  ALA A 414     -47.554 -55.389 -51.286  1.00  0.54           C  
ATOM   2907  C   ALA A 414     -46.094 -55.015 -51.047  1.00  0.53           C  
ATOM   2908  CB  ALA A 414     -47.902 -56.671 -50.535  1.00  0.49           C  
ATOM   2909  O   ALA A 414     -45.190 -55.606 -51.644  1.00  0.50           O  
ATOM   2910  N   THR A 415     -45.685 -53.799 -50.462  1.00  0.51           N  
ATOM   2911  CA  THR A 415     -44.393 -53.321 -49.981  1.00  0.51           C  
ATOM   2912  C   THR A 415     -43.738 -54.356 -49.072  1.00  0.52           C  
ATOM   2913  CB  THR A 415     -44.537 -51.987 -49.225  1.00  0.47           C  
ATOM   2914  O   THR A 415     -44.221 -54.614 -47.967  1.00  0.51           O  
ATOM   2915  CG2 THR A 415     -43.210 -51.238 -49.173  1.00  0.42           C  
ATOM   2916  OG1 THR A 415     -45.508 -51.170 -49.891  1.00  0.44           O  
ATOM   2917  N   TYR A 416     -42.869 -55.332 -49.568  1.00  0.54           N  
ATOM   2918  CA  TYR A 416     -42.172 -56.324 -48.756  1.00  0.53           C  
ATOM   2919  C   TYR A 416     -41.151 -55.659 -47.841  1.00  0.53           C  
ATOM   2920  CB  TYR A 416     -41.479 -57.358 -49.648  1.00  0.49           C  
ATOM   2921  O   TYR A 416     -41.010 -56.041 -46.676  1.00  0.51           O  
ATOM   2922  CG  TYR A 416     -42.434 -58.292 -50.350  1.00  0.46           C  
ATOM   2923  CD1 TYR A 416     -43.039 -59.344 -49.666  1.00  0.42           C  
ATOM   2924  CD2 TYR A 416     -42.734 -58.125 -51.698  1.00  0.44           C  
ATOM   2925  CE1 TYR A 416     -43.918 -60.209 -50.309  1.00  0.45           C  
ATOM   2926  CE2 TYR A 416     -43.612 -58.984 -52.351  1.00  0.46           C  
ATOM   2927  OH  TYR A 416     -45.069 -60.874 -52.291  1.00  0.44           O  
ATOM   2928  CZ  TYR A 416     -44.199 -60.021 -51.650  1.00  0.41           C  
ATOM   2929  N   PHE A 417     -40.416 -54.472 -48.144  1.00  0.58           N  
ATOM   2930  CA  PHE A 417     -39.376 -53.675 -47.504  1.00  0.58           C  
ATOM   2931  C   PHE A 417     -39.498 -52.208 -47.896  1.00  0.59           C  
ATOM   2932  CB  PHE A 417     -37.987 -54.204 -47.875  1.00  0.54           C  
ATOM   2933  O   PHE A 417     -39.727 -51.890 -49.065  1.00  0.57           O  
ATOM   2934  CG  PHE A 417     -36.862 -53.518 -47.149  1.00  0.52           C  
ATOM   2935  CD1 PHE A 417     -36.558 -53.852 -45.834  1.00  0.48           C  
ATOM   2936  CD2 PHE A 417     -36.107 -52.538 -47.781  1.00  0.50           C  
ATOM   2937  CE1 PHE A 417     -35.517 -53.219 -45.160  1.00  0.47           C  
ATOM   2938  CE2 PHE A 417     -35.065 -51.901 -47.113  1.00  0.50           C  
ATOM   2939  CZ  PHE A 417     -34.773 -52.242 -45.802  1.00  0.45           C  
ATOM   2940  N   ARG A 418     -39.588 -51.355 -46.746  1.00  0.59           N  
ATOM   2941  CA  ARG A 418     -39.379 -49.919 -46.902  1.00  0.58           C  
ATOM   2942  C   ARG A 418     -38.483 -49.373 -45.794  1.00  0.60           C  
ATOM   2943  CB  ARG A 418     -40.717 -49.178 -46.906  1.00  0.56           C  
ATOM   2944  O   ARG A 418     -38.508 -49.871 -44.667  1.00  0.59           O  
ATOM   2945  CG  ARG A 418     -41.477 -49.271 -45.593  1.00  0.55           C  
ATOM   2946  CD  ARG A 418     -42.819 -48.556 -45.666  1.00  0.55           C  
ATOM   2947  NE  ARG A 418     -43.521 -48.595 -44.386  1.00  0.45           N  
ATOM   2948  NH1 ARG A 418     -45.458 -47.621 -45.184  1.00  0.37           N  
ATOM   2949  NH2 ARG A 418     -45.301 -48.234 -42.980  1.00  0.33           N  
ATOM   2950  CZ  ARG A 418     -44.759 -48.150 -44.186  1.00  0.49           C  
ATOM   2951  N   VAL A 419     -37.539 -48.533 -46.032  1.00  0.59           N  
ATOM   2952  CA  VAL A 419     -36.856 -47.531 -45.221  1.00  0.59           C  
ATOM   2953  C   VAL A 419     -37.601 -46.201 -45.306  1.00  0.60           C  
ATOM   2954  CB  VAL A 419     -35.387 -47.348 -45.664  1.00  0.57           C  
ATOM   2955  O   VAL A 419     -37.886 -45.711 -46.401  1.00  0.59           O  
ATOM   2956  CG1 VAL A 419     -34.664 -46.365 -44.745  1.00  0.52           C  
ATOM   2957  CG2 VAL A 419     -34.665 -48.694 -45.685  1.00  0.54           C  
ATOM   2958  N   THR A 420     -38.239 -45.778 -43.997  1.00  0.57           N  
ATOM   2959  CA  THR A 420     -38.867 -44.470 -43.848  1.00  0.57           C  
ATOM   2960  C   THR A 420     -37.821 -43.360 -43.891  1.00  0.57           C  
ATOM   2961  CB  THR A 420     -39.662 -44.379 -42.532  1.00  0.55           C  
ATOM   2962  O   THR A 420     -36.620 -43.628 -43.816  1.00  0.55           O  
ATOM   2963  CG2 THR A 420     -40.889 -45.283 -42.567  1.00  0.52           C  
ATOM   2964  OG1 THR A 420     -38.819 -44.777 -41.443  1.00  0.55           O  
ATOM   2965  N   ALA A 421     -38.314 -42.212 -44.187  1.00  0.58           N  
ATOM   2966  CA  ALA A 421     -37.521 -40.989 -44.281  1.00  0.57           C  
ATOM   2967  C   ALA A 421     -36.662 -40.796 -43.034  1.00  0.57           C  
ATOM   2968  CB  ALA A 421     -38.430 -39.780 -44.488  1.00  0.56           C  
ATOM   2969  O   ALA A 421     -35.571 -40.225 -43.107  1.00  0.57           O  
ATOM   2970  N   ASP A 422     -36.825 -41.443 -42.037  1.00  0.46           N  
ATOM   2971  CA  ASP A 422     -36.069 -41.446 -40.789  1.00  0.51           C  
ATOM   2972  C   ASP A 422     -35.096 -42.622 -40.739  1.00  0.46           C  
ATOM   2973  CB  ASP A 422     -37.015 -41.494 -39.588  1.00  0.49           C  
ATOM   2974  O   ASP A 422     -34.440 -42.849 -39.720  1.00  0.48           O  
ATOM   2975  CG  ASP A 422     -38.477 -41.596 -39.988  1.00  0.50           C  
ATOM   2976  OD1 ASP A 422     -38.823 -41.231 -41.132  1.00  0.48           O  
ATOM   2977  OD2 ASP A 422     -39.290 -42.043 -39.150  1.00  0.49           O  
ATOM   2978  N   GLY A 423     -35.061 -43.480 -41.896  1.00  0.55           N  
ATOM   2979  CA  GLY A 423     -34.130 -44.595 -41.946  1.00  0.54           C  
ATOM   2980  C   GLY A 423     -34.643 -45.834 -41.235  1.00  0.55           C  
ATOM   2981  O   GLY A 423     -33.888 -46.780 -41.002  1.00  0.54           O  
ATOM   2982  N   HIS A 424     -35.863 -45.717 -40.726  1.00  0.53           N  
ATOM   2983  CA  HIS A 424     -36.326 -46.951 -40.102  1.00  0.53           C  
ATOM   2984  C   HIS A 424     -36.705 -47.991 -41.151  1.00  0.53           C  
ATOM   2985  CB  HIS A 424     -37.517 -46.673 -39.183  1.00  0.51           C  
ATOM   2986  O   HIS A 424     -37.543 -47.728 -42.017  1.00  0.53           O  
ATOM   2987  CG  HIS A 424     -37.188 -45.786 -38.025  1.00  0.50           C  
ATOM   2988  CD2 HIS A 424     -37.574 -44.521 -37.737  1.00  0.48           C  
ATOM   2989  ND1 HIS A 424     -36.360 -46.181 -36.997  1.00  0.54           N  
ATOM   2990  CE1 HIS A 424     -36.252 -45.194 -36.123  1.00  0.48           C  
ATOM   2991  NE2 HIS A 424     -36.979 -44.175 -36.549  1.00  0.43           N  
ATOM   2992  N   PRO A 425     -35.906 -49.102 -41.562  1.00  0.57           N  
ATOM   2993  CA  PRO A 425     -36.498 -50.249 -42.255  1.00  0.56           C  
ATOM   2994  C   PRO A 425     -37.804 -50.715 -41.614  1.00  0.57           C  
ATOM   2995  CB  PRO A 425     -35.418 -51.327 -42.140  1.00  0.55           C  
ATOM   2996  O   PRO A 425     -37.858 -50.930 -40.401  1.00  0.56           O  
ATOM   2997  CG  PRO A 425     -34.702 -51.017 -40.866  1.00  0.52           C  
ATOM   2998  CD  PRO A 425     -34.796 -49.539 -40.614  1.00  0.53           C  
ATOM   2999  N   TYR A 426     -38.961 -50.703 -42.366  1.00  0.54           N  
ATOM   3000  CA  TYR A 426     -40.226 -51.410 -42.202  1.00  0.54           C  
ATOM   3001  C   TYR A 426     -40.346 -52.553 -43.203  1.00  0.54           C  
ATOM   3002  CB  TYR A 426     -41.405 -50.446 -42.366  1.00  0.53           C  
ATOM   3003  O   TYR A 426     -40.133 -52.360 -44.403  1.00  0.53           O  
ATOM   3004  CG  TYR A 426     -41.547 -49.462 -41.230  1.00  0.52           C  
ATOM   3005  CD1 TYR A 426     -42.429 -49.702 -40.180  1.00  0.49           C  
ATOM   3006  CD2 TYR A 426     -40.799 -48.289 -41.207  1.00  0.50           C  
ATOM   3007  CE1 TYR A 426     -42.564 -48.797 -39.132  1.00  0.49           C  
ATOM   3008  CE2 TYR A 426     -40.926 -47.377 -40.164  1.00  0.50           C  
ATOM   3009  OH  TYR A 426     -41.939 -46.739 -38.099  1.00  0.47           O  
ATOM   3010  CZ  TYR A 426     -41.809 -47.639 -39.133  1.00  0.49           C  
ATOM   3011  N   SER A 427     -40.441 -53.769 -43.037  1.00  0.56           N  
ATOM   3012  CA  SER A 427     -40.889 -54.985 -43.708  1.00  0.55           C  
ATOM   3013  C   SER A 427     -42.286 -55.389 -43.248  1.00  0.56           C  
ATOM   3014  CB  SER A 427     -39.908 -56.131 -43.454  1.00  0.53           C  
ATOM   3015  O   SER A 427     -42.554 -55.455 -42.046  1.00  0.54           O  
ATOM   3016  OG  SER A 427     -40.450 -57.364 -43.896  1.00  0.54           O  
ATOM   3017  N   ASN A 428     -43.316 -55.286 -44.247  1.00  0.51           N  
ATOM   3018  CA  ASN A 428     -44.709 -55.699 -44.120  1.00  0.51           C  
ATOM   3019  C   ASN A 428     -44.834 -57.212 -43.964  1.00  0.50           C  
ATOM   3020  CB  ASN A 428     -45.523 -55.221 -45.324  1.00  0.49           C  
ATOM   3021  O   ASN A 428     -45.846 -57.708 -43.467  1.00  0.49           O  
ATOM   3022  CG  ASN A 428     -46.476 -54.095 -44.975  1.00  0.49           C  
ATOM   3023  ND2 ASN A 428     -47.161 -53.564 -45.981  1.00  0.49           N  
ATOM   3024  OD1 ASN A 428     -46.595 -53.704 -43.810  1.00  0.50           O  
ATOM   3025  N   SER A 429     -43.771 -58.213 -44.103  1.00  0.45           N  
ATOM   3026  CA  SER A 429     -43.968 -59.655 -43.995  1.00  0.44           C  
ATOM   3027  C   SER A 429     -42.731 -60.341 -43.425  1.00  0.45           C  
ATOM   3028  CB  SER A 429     -44.308 -60.254 -45.361  1.00  0.41           C  
ATOM   3029  O   SER A 429     -41.635 -60.215 -43.975  1.00  0.42           O  
ATOM   3030  OG  SER A 429     -43.217 -60.118 -46.255  1.00  0.40           O  
ATOM   3031  N   LEU A 430     -41.915 -60.062 -41.944  1.00  0.39           N  
ATOM   3032  CA  LEU A 430     -41.481 -61.271 -41.252  1.00  0.42           C  
ATOM   3033  C   LEU A 430     -40.001 -61.192 -40.894  1.00  0.39           C  
ATOM   3034  CB  LEU A 430     -41.744 -62.507 -42.116  1.00  0.35           C  
ATOM   3035  O   LEU A 430     -39.157 -60.985 -41.769  1.00  0.38           O  
ATOM   3036  CG  LEU A 430     -42.990 -63.324 -41.771  1.00  0.34           C  
ATOM   3037  CD1 LEU A 430     -43.714 -63.750 -43.044  1.00  0.31           C  
ATOM   3038  CD2 LEU A 430     -42.617 -64.539 -40.929  1.00  0.34           C  
ATOM   3039  N   ARG A 431     -39.312 -60.463 -39.464  1.00  0.44           N  
ATOM   3040  CA  ARG A 431     -38.333 -60.989 -38.518  1.00  0.45           C  
ATOM   3041  C   ARG A 431     -37.106 -60.086 -38.443  1.00  0.44           C  
ATOM   3042  CB  ARG A 431     -37.916 -62.408 -38.908  1.00  0.40           C  
ATOM   3043  O   ARG A 431     -36.110 -60.325 -39.129  1.00  0.42           O  
ATOM   3044  CG  ARG A 431     -38.902 -63.481 -38.474  1.00  0.38           C  
ATOM   3045  CD  ARG A 431     -38.369 -64.881 -38.747  1.00  0.42           C  
ATOM   3046  NE  ARG A 431     -39.339 -65.908 -38.380  1.00  0.35           N  
ATOM   3047  NH1 ARG A 431     -37.856 -67.669 -38.569  1.00  0.26           N  
ATOM   3048  NH2 ARG A 431     -40.032 -68.057 -37.960  1.00  0.22           N  
ATOM   3049  CZ  ARG A 431     -39.074 -67.209 -38.304  1.00  0.38           C  
ATOM   3050  N   ALA A 432     -36.861 -58.602 -38.228  1.00  0.42           N  
ATOM   3051  CA  ALA A 432     -35.718 -57.692 -38.229  1.00  0.44           C  
ATOM   3052  C   ALA A 432     -35.253 -57.394 -36.807  1.00  0.42           C  
ATOM   3053  CB  ALA A 432     -36.072 -56.395 -38.953  1.00  0.38           C  
ATOM   3054  O   ALA A 432     -36.051 -56.985 -35.959  1.00  0.41           O  
ATOM   3055  N   THR A 433     -34.081 -57.913 -36.173  1.00  0.41           N  
ATOM   3056  CA  THR A 433     -33.009 -57.907 -35.184  1.00  0.43           C  
ATOM   3057  C   THR A 433     -32.097 -56.699 -35.382  1.00  0.41           C  
ATOM   3058  CB  THR A 433     -32.175 -59.200 -35.257  1.00  0.37           C  
ATOM   3059  O   THR A 433     -31.525 -56.516 -36.458  1.00  0.39           O  
ATOM   3060  CG2 THR A 433     -31.692 -59.621 -33.873  1.00  0.33           C  
ATOM   3061  OG1 THR A 433     -32.979 -60.250 -35.809  1.00  0.34           O  
ATOM   3062  N   PHE A 434     -32.290 -55.191 -34.794  1.00  0.47           N  
ATOM   3063  CA  PHE A 434     -31.668 -53.913 -34.469  1.00  0.51           C  
ATOM   3064  C   PHE A 434     -30.336 -54.124 -33.758  1.00  0.47           C  
ATOM   3065  CB  PHE A 434     -32.600 -53.066 -33.597  1.00  0.42           C  
ATOM   3066  O   PHE A 434     -30.271 -54.826 -32.746  1.00  0.45           O  
ATOM   3067  CG  PHE A 434     -33.864 -52.641 -34.294  1.00  0.41           C  
ATOM   3068  CD1 PHE A 434     -33.888 -51.500 -35.086  1.00  0.41           C  
ATOM   3069  CD2 PHE A 434     -35.029 -53.385 -34.157  1.00  0.44           C  
ATOM   3070  CE1 PHE A 434     -35.057 -51.105 -35.733  1.00  0.41           C  
ATOM   3071  CE2 PHE A 434     -36.201 -52.996 -34.801  1.00  0.42           C  
ATOM   3072  CZ  PHE A 434     -36.213 -51.855 -35.587  1.00  0.41           C  
ATOM   3073  N   TYR A 435     -29.056 -53.652 -34.160  1.00  0.44           N  
ATOM   3074  CA  TYR A 435     -27.665 -53.454 -33.770  1.00  0.45           C  
ATOM   3075  C   TYR A 435     -27.483 -52.118 -33.059  1.00  0.44           C  
ATOM   3076  CB  TYR A 435     -26.748 -53.521 -34.996  1.00  0.41           C  
ATOM   3077  O   TYR A 435     -27.789 -51.063 -33.618  1.00  0.43           O  
ATOM   3078  CG  TYR A 435     -26.056 -54.852 -35.164  1.00  0.40           C  
ATOM   3079  CD1 TYR A 435     -24.835 -55.107 -34.545  1.00  0.38           C  
ATOM   3080  CD2 TYR A 435     -26.622 -55.857 -35.941  1.00  0.40           C  
ATOM   3081  CE1 TYR A 435     -24.192 -56.331 -34.698  1.00  0.38           C  
ATOM   3082  CE2 TYR A 435     -25.989 -57.085 -36.102  1.00  0.41           C  
ATOM   3083  OH  TYR A 435     -24.145 -58.526 -35.632  1.00  0.34           O  
ATOM   3084  CZ  TYR A 435     -24.776 -57.312 -35.477  1.00  0.37           C  
ATOM   3085  N   ASN A 436     -27.816 -51.801 -31.661  1.00  0.36           N  
ATOM   3086  CA  ASN A 436     -27.214 -51.191 -30.481  1.00  0.38           C  
ATOM   3087  C   ASN A 436     -27.718 -49.767 -30.267  1.00  0.36           C  
ATOM   3088  CB  ASN A 436     -25.688 -51.204 -30.589  1.00  0.32           C  
ATOM   3089  O   ASN A 436     -27.642 -48.934 -31.172  1.00  0.33           O  
ATOM   3090  CG  ASN A 436     -25.086 -52.542 -30.206  1.00  0.30           C  
ATOM   3091  ND2 ASN A 436     -23.938 -52.865 -30.789  1.00  0.30           N  
ATOM   3092  OD1 ASN A 436     -25.649 -53.279 -29.393  1.00  0.33           O  
ATOM   3093  N   LEU A 437     -28.817 -49.289 -29.249  1.00  0.40           N  
ATOM   3094  CA  LEU A 437     -29.174 -48.524 -28.060  1.00  0.43           C  
ATOM   3095  C   LEU A 437     -28.474 -47.169 -28.054  1.00  0.40           C  
ATOM   3096  CB  LEU A 437     -28.812 -49.304 -26.793  1.00  0.37           C  
ATOM   3097  O   LEU A 437     -27.253 -47.097 -27.892  1.00  0.38           O  
ATOM   3098  CG  LEU A 437     -29.702 -49.065 -25.572  1.00  0.36           C  
ATOM   3099  CD1 LEU A 437     -30.776 -50.143 -25.480  1.00  0.36           C  
ATOM   3100  CD2 LEU A 437     -28.865 -49.027 -24.298  1.00  0.38           C  
ATOM   3101  N   GLY A 438     -28.970 -45.716 -28.812  1.00  0.34           N  
ATOM   3102  CA  GLY A 438     -28.612 -44.308 -28.753  1.00  0.37           C  
ATOM   3103  C   GLY A 438     -29.641 -43.460 -28.029  1.00  0.35           C  
ATOM   3104  O   GLY A 438     -30.834 -43.529 -28.331  1.00  0.33           O  
ATOM   3105  N   VAL A 439     -29.481 -42.695 -26.627  1.00  0.36           N  
ATOM   3106  CA  VAL A 439     -29.671 -41.794 -25.495  1.00  0.40           C  
ATOM   3107  C   VAL A 439     -29.901 -40.371 -25.999  1.00  0.37           C  
ATOM   3108  CB  VAL A 439     -28.463 -41.830 -24.533  1.00  0.35           C  
ATOM   3109  O   VAL A 439     -29.066 -39.819 -26.720  1.00  0.36           O  
ATOM   3110  CG1 VAL A 439     -28.754 -41.021 -23.270  1.00  0.34           C  
ATOM   3111  CG2 VAL A 439     -28.107 -43.272 -24.178  1.00  0.33           C  
ATOM   3112  N   GLY A 440     -31.348 -39.659 -26.052  1.00  0.35           N  
ATOM   3113  CA  GLY A 440     -32.010 -38.409 -25.714  1.00  0.37           C  
ATOM   3114  C   GLY A 440     -32.618 -37.711 -26.917  1.00  0.36           C  
ATOM   3115  O   GLY A 440     -31.993 -37.633 -27.977  1.00  0.35           O  
ATOM   3116  N   ASP A 441     -33.919 -37.701 -27.150  1.00  0.42           N  
ATOM   3117  CA  ASP A 441     -35.009 -37.048 -27.869  1.00  0.43           C  
ATOM   3118  C   ASP A 441     -34.489 -35.899 -28.728  1.00  0.42           C  
ATOM   3119  CB  ASP A 441     -36.067 -36.536 -26.889  1.00  0.39           C  
ATOM   3120  O   ASP A 441     -33.749 -35.040 -28.244  1.00  0.40           O  
ATOM   3121  CG  ASP A 441     -37.408 -36.268 -27.551  1.00  0.39           C  
ATOM   3122  OD1 ASP A 441     -37.536 -36.479 -28.776  1.00  0.40           O  
ATOM   3123  OD2 ASP A 441     -38.342 -35.837 -26.841  1.00  0.45           O  
ATOM   3124  N   THR A 442     -34.245 -35.912 -30.048  1.00  0.41           N  
ATOM   3125  CA  THR A 442     -34.139 -35.280 -31.358  1.00  0.42           C  
ATOM   3126  C   THR A 442     -34.855 -33.932 -31.368  1.00  0.41           C  
ATOM   3127  CB  THR A 442     -34.721 -36.181 -32.463  1.00  0.40           C  
ATOM   3128  O   THR A 442     -34.692 -33.143 -32.301  1.00  0.41           O  
ATOM   3129  CG2 THR A 442     -33.835 -37.400 -32.701  1.00  0.38           C  
ATOM   3130  OG1 THR A 442     -36.027 -36.622 -32.073  1.00  0.37           O  
ATOM   3131  N   GLY A 443     -35.238 -33.052 -30.292  1.00  0.41           N  
ATOM   3132  CA  GLY A 443     -35.950 -31.789 -30.398  1.00  0.41           C  
ATOM   3133  C   GLY A 443     -35.918 -30.977 -29.117  1.00  0.41           C  
ATOM   3134  O   GLY A 443     -36.583 -29.944 -29.014  1.00  0.39           O  
ATOM   3135  N   ALA A 444     -34.814 -30.775 -28.571  1.00  0.38           N  
ATOM   3136  CA  ALA A 444     -34.753 -29.744 -27.538  1.00  0.40           C  
ATOM   3137  C   ALA A 444     -33.316 -29.290 -27.300  1.00  0.39           C  
ATOM   3138  CB  ALA A 444     -35.369 -30.256 -26.238  1.00  0.35           C  
ATOM   3139  O   ALA A 444     -32.423 -30.116 -27.095  1.00  0.38           O  
ATOM   3140  N   PRO A 445     -33.091 -28.051 -27.762  1.00  0.40           N  
ATOM   3141  CA  PRO A 445     -32.217 -26.918 -27.449  1.00  0.40           C  
ATOM   3142  C   PRO A 445     -31.670 -26.971 -26.024  1.00  0.40           C  
ATOM   3143  CB  PRO A 445     -33.132 -25.705 -27.638  1.00  0.36           C  
ATOM   3144  O   PRO A 445     -32.431 -26.843 -25.062  1.00  0.38           O  
ATOM   3145  CG  PRO A 445     -34.519 -26.252 -27.528  1.00  0.35           C  
ATOM   3146  CD  PRO A 445     -34.481 -27.718 -27.849  1.00  0.39           C  
ATOM   3147  N   PHE A 446     -30.856 -27.863 -25.820  1.00  0.36           N  
ATOM   3148  CA  PHE A 446     -30.032 -27.700 -24.629  1.00  0.39           C  
ATOM   3149  C   PHE A 446     -28.569 -27.998 -24.937  1.00  0.36           C  
ATOM   3150  CB  PHE A 446     -30.527 -28.612 -23.502  1.00  0.34           C  
ATOM   3151  O   PHE A 446     -28.245 -29.065 -25.462  1.00  0.35           O  
ATOM   3152  CG  PHE A 446     -31.887 -28.243 -22.976  1.00  0.33           C  
ATOM   3153  CD1 PHE A 446     -32.039 -27.194 -22.077  1.00  0.33           C  
ATOM   3154  CD2 PHE A 446     -33.015 -28.946 -23.379  1.00  0.35           C  
ATOM   3155  CE1 PHE A 446     -33.298 -26.850 -21.588  1.00  0.35           C  
ATOM   3156  CE2 PHE A 446     -34.276 -28.609 -22.895  1.00  0.36           C  
ATOM   3157  CZ  PHE A 446     -34.415 -27.561 -21.999  1.00  0.33           C  
ATOM   3158  N   GLY A 447     -27.794 -27.067 -25.632  1.00  0.35           N  
ATOM   3159  CA  GLY A 447     -26.619 -26.270 -25.319  1.00  0.36           C  
ATOM   3160  C   GLY A 447     -25.525 -27.064 -24.631  1.00  0.36           C  
ATOM   3161  O   GLY A 447     -25.768 -27.711 -23.610  1.00  0.34           O  
ATOM   3162  N   GLY A 448     -24.657 -27.843 -25.237  1.00  0.32           N  
ATOM   3163  CA  GLY A 448     -23.305 -27.648 -24.738  1.00  0.32           C  
ATOM   3164  C   GLY A 448     -22.725 -28.889 -24.086  1.00  0.32           C  
ATOM   3165  O   GLY A 448     -23.379 -29.525 -23.257  1.00  0.31           O  
ATOM   3166  N   GLY A 449     -22.077 -29.920 -24.794  1.00  0.32           N  
ATOM   3167  CA  GLY A 449     -20.818 -30.572 -24.473  1.00  0.31           C  
ATOM   3168  C   GLY A 449     -20.907 -31.477 -23.259  1.00  0.32           C  
ATOM   3169  O   GLY A 449     -21.426 -31.075 -22.215  1.00  0.30           O  
ATOM   3170  N   LYS A 450     -21.707 -32.762 -23.405  1.00  0.34           N  
ATOM   3171  CA  LYS A 450     -21.568 -33.855 -22.448  1.00  0.35           C  
ATOM   3172  C   LYS A 450     -22.690 -34.877 -22.614  1.00  0.34           C  
ATOM   3173  CB  LYS A 450     -21.556 -33.318 -21.017  1.00  0.31           C  
ATOM   3174  O   LYS A 450     -23.856 -34.507 -22.769  1.00  0.32           O  
ATOM   3175  CG  LYS A 450     -20.363 -32.429 -20.699  1.00  0.30           C  
ATOM   3176  CD  LYS A 450     -20.297 -32.090 -19.215  1.00  0.36           C  
ATOM   3177  CE  LYS A 450     -19.128 -31.166 -18.903  1.00  0.30           C  
ATOM   3178  NZ  LYS A 450     -19.062 -30.828 -17.450  1.00  0.32           N  
ATOM   3179  N   PHE A 451     -22.671 -36.058 -23.396  1.00  0.37           N  
ATOM   3180  CA  PHE A 451     -23.575 -37.166 -23.112  1.00  0.40           C  
ATOM   3181  C   PHE A 451     -24.588 -36.777 -22.042  1.00  0.37           C  
ATOM   3182  CB  PHE A 451     -22.789 -38.403 -22.666  1.00  0.35           C  
ATOM   3183  O   PHE A 451     -24.220 -36.530 -20.892  1.00  0.35           O  
ATOM   3184  CG  PHE A 451     -22.664 -39.460 -23.730  1.00  0.34           C  
ATOM   3185  CD1 PHE A 451     -23.630 -40.449 -23.864  1.00  0.33           C  
ATOM   3186  CD2 PHE A 451     -21.579 -39.463 -24.597  1.00  0.34           C  
ATOM   3187  CE1 PHE A 451     -23.517 -41.428 -24.848  1.00  0.33           C  
ATOM   3188  CE2 PHE A 451     -21.459 -40.438 -25.583  1.00  0.36           C  
ATOM   3189  CZ  PHE A 451     -22.428 -41.421 -25.706  1.00  0.32           C  
ATOM   3190  N   MET A 452     -25.563 -35.833 -22.327  1.00  0.34           N  
ATOM   3191  CA  MET A 452     -26.690 -35.800 -21.400  1.00  0.40           C  
ATOM   3192  C   MET A 452     -27.770 -36.790 -21.822  1.00  0.35           C  
ATOM   3193  CB  MET A 452     -27.278 -34.390 -21.317  1.00  0.34           C  
ATOM   3194  O   MET A 452     -28.297 -36.706 -22.933  1.00  0.33           O  
ATOM   3195  CG  MET A 452     -26.575 -33.492 -20.312  1.00  0.34           C  
ATOM   3196  SD  MET A 452     -27.423 -31.879 -20.097  1.00  0.27           S  
ATOM   3197  CE  MET A 452     -29.115 -32.343 -20.559  1.00  0.35           C  
ATOM   3198  N   LEU A 453     -27.788 -38.198 -21.638  1.00  0.47           N  
ATOM   3199  CA  LEU A 453     -29.045 -38.868 -21.323  1.00  0.48           C  
ATOM   3200  C   LEU A 453     -30.043 -37.891 -20.712  1.00  0.47           C  
ATOM   3201  CB  LEU A 453     -28.804 -40.037 -20.365  1.00  0.46           C  
ATOM   3202  O   LEU A 453     -29.866 -37.446 -19.575  1.00  0.46           O  
ATOM   3203  CG  LEU A 453     -29.975 -40.999 -20.161  1.00  0.45           C  
ATOM   3204  CD1 LEU A 453     -30.079 -41.964 -21.338  1.00  0.44           C  
ATOM   3205  CD2 LEU A 453     -29.819 -41.763 -18.851  1.00  0.44           C  
ATOM   3206  N   GLY A 454     -30.694 -36.834 -21.411  1.00  0.45           N  
ATOM   3207  CA  GLY A 454     -31.933 -36.380 -20.799  1.00  0.46           C  
ATOM   3208  C   GLY A 454     -32.817 -37.519 -20.326  1.00  0.45           C  
ATOM   3209  O   GLY A 454     -33.363 -38.267 -21.141  1.00  0.43           O  
ATOM   3210  N   ILE A 455     -32.652 -38.058 -19.323  1.00  0.55           N  
ATOM   3211  CA  ILE A 455     -33.663 -38.824 -18.602  1.00  0.54           C  
ATOM   3212  C   ILE A 455     -34.807 -37.904 -18.182  1.00  0.55           C  
ATOM   3213  CB  ILE A 455     -33.061 -39.530 -17.366  1.00  0.53           C  
ATOM   3214  O   ILE A 455     -34.608 -36.976 -17.394  1.00  0.54           O  
ATOM   3215  CG1 ILE A 455     -31.879 -40.414 -17.778  1.00  0.48           C  
ATOM   3216  CG2 ILE A 455     -34.131 -40.350 -16.638  1.00  0.51           C  
ATOM   3217  CD1 ILE A 455     -31.178 -41.094 -16.610  1.00  0.51           C  
ATOM   3218  N   LYS A 456     -35.857 -37.677 -18.948  1.00  0.61           N  
ATOM   3219  CA  LYS A 456     -37.102 -37.090 -18.462  1.00  0.63           C  
ATOM   3220  C   LYS A 456     -37.479 -37.654 -17.095  1.00  0.63           C  
ATOM   3221  CB  LYS A 456     -38.236 -37.334 -19.459  1.00  0.60           C  
ATOM   3222  O   LYS A 456     -37.228 -38.827 -16.811  1.00  0.64           O  
ATOM   3223  CG  LYS A 456     -39.457 -36.453 -19.236  1.00  0.59           C  
ATOM   3224  CD  LYS A 456     -40.540 -36.726 -20.271  1.00  0.60           C  
ATOM   3225  CE  LYS A 456     -41.804 -35.927 -19.984  1.00  0.58           C  
ATOM   3226  NZ  LYS A 456     -42.881 -36.216 -20.977  1.00  0.52           N  
ATOM   3227  N   ASP A 457     -38.049 -36.753 -16.212  1.00  0.66           N  
ATOM   3228  CA  ASP A 457     -38.654 -37.306 -15.004  1.00  0.68           C  
ATOM   3229  C   ASP A 457     -39.577 -38.476 -15.338  1.00  0.68           C  
ATOM   3230  CB  ASP A 457     -39.428 -36.225 -14.248  1.00  0.63           C  
ATOM   3231  O   ASP A 457     -40.381 -38.393 -16.269  1.00  0.68           O  
ATOM   3232  CG  ASP A 457     -38.526 -35.292 -13.458  1.00  0.61           C  
ATOM   3233  OD1 ASP A 457     -37.315 -35.575 -13.334  1.00  0.64           O  
ATOM   3234  OD2 ASP A 457     -39.032 -34.267 -12.953  1.00  0.69           O  
ATOM   3235  N   ALA A 458     -39.234 -39.570 -14.882  1.00  0.68           N  
ATOM   3236  CA  ALA A 458     -40.127 -40.718 -15.009  1.00  0.70           C  
ATOM   3237  C   ALA A 458     -41.562 -40.340 -14.652  1.00  0.72           C  
ATOM   3238  CB  ALA A 458     -39.647 -41.866 -14.125  1.00  0.67           C  
ATOM   3239  O   ALA A 458     -41.829 -39.875 -13.541  1.00  0.73           O  
ATOM   3240  N   SER A 459     -42.554 -40.298 -15.505  1.00  0.67           N  
ATOM   3241  CA  SER A 459     -43.967 -40.202 -15.156  1.00  0.71           C  
ATOM   3242  C   SER A 459     -44.360 -41.270 -14.142  1.00  0.70           C  
ATOM   3243  CB  SER A 459     -44.838 -40.329 -16.406  1.00  0.65           C  
ATOM   3244  O   SER A 459     -45.301 -41.083 -13.367  1.00  0.72           O  
ATOM   3245  OG  SER A 459     -44.475 -41.474 -17.158  1.00  0.64           O  
ATOM   3246  N   VAL A 460     -43.794 -42.377 -14.111  1.00  0.75           N  
ATOM   3247  CA  VAL A 460     -43.913 -43.475 -13.158  1.00  0.77           C  
ATOM   3248  C   VAL A 460     -42.524 -43.917 -12.702  1.00  0.75           C  
ATOM   3249  CB  VAL A 460     -44.681 -44.672 -13.764  1.00  0.71           C  
ATOM   3250  O   VAL A 460     -41.690 -44.308 -13.522  1.00  0.72           O  
ATOM   3251  CG1 VAL A 460     -44.867 -45.776 -12.725  1.00  0.69           C  
ATOM   3252  CG2 VAL A 460     -46.032 -44.216 -14.311  1.00  0.68           C  
ATOM   3253  N   LEU A 461     -42.227 -43.765 -11.346  1.00  0.77           N  
ATOM   3254  CA  LEU A 461     -40.982 -44.213 -10.732  1.00  0.80           C  
ATOM   3255  C   LEU A 461     -40.842 -45.728 -10.829  1.00  0.79           C  
ATOM   3256  CB  LEU A 461     -40.918 -43.776  -9.266  1.00  0.75           C  
ATOM   3257  O   LEU A 461     -41.811 -46.460 -10.618  1.00  0.77           O  
ATOM   3258  CG  LEU A 461     -40.909 -42.268  -9.008  1.00  0.72           C  
ATOM   3259  CD1 LEU A 461     -40.886 -41.987  -7.510  1.00  0.69           C  
ATOM   3260  CD2 LEU A 461     -39.717 -41.615  -9.699  1.00  0.70           C  
ATOM   3261  N   PRO A 462     -39.772 -46.163 -11.286  1.00  0.76           N  
ATOM   3262  CA  PRO A 462     -39.601 -47.618 -11.278  1.00  0.78           C  
ATOM   3263  C   PRO A 462     -39.789 -48.227  -9.890  1.00  0.80           C  
ATOM   3264  CB  PRO A 462     -38.163 -47.806 -11.767  1.00  0.75           C  
ATOM   3265  O   PRO A 462     -39.120 -47.818  -8.937  1.00  0.80           O  
ATOM   3266  CG  PRO A 462     -37.477 -46.519 -11.441  1.00  0.73           C  
ATOM   3267  CD  PRO A 462     -38.505 -45.425 -11.410  1.00  0.75           C  
ATOM   3268  N   THR A 463     -40.758 -49.257  -9.695  1.00  0.81           N  
ATOM   3269  CA  THR A 463     -41.058 -49.966  -8.457  1.00  0.84           C  
ATOM   3270  C   THR A 463     -40.103 -51.140  -8.260  1.00  0.80           C  
ATOM   3271  CB  THR A 463     -42.511 -50.476  -8.443  1.00  0.77           C  
ATOM   3272  O   THR A 463     -39.901 -51.602  -7.135  1.00  0.78           O  
ATOM   3273  CG2 THR A 463     -43.501 -49.317  -8.405  1.00  0.69           C  
ATOM   3274  OG1 THR A 463     -42.749 -51.254  -9.623  1.00  0.73           O  
ATOM   3275  N   SER A 464     -39.360 -51.659  -9.232  1.00  0.81           N  
ATOM   3276  CA  SER A 464     -38.448 -52.798  -9.184  1.00  0.83           C  
ATOM   3277  C   SER A 464     -37.248 -52.584 -10.101  1.00  0.80           C  
ATOM   3278  CB  SER A 464     -39.176 -54.085  -9.576  1.00  0.77           C  
ATOM   3279  O   SER A 464     -37.333 -51.840 -11.079  1.00  0.76           O  
ATOM   3280  OG  SER A 464     -39.751 -53.965 -10.865  1.00  0.75           O  
ATOM   3281  N   ASN A 465     -36.072 -53.133  -9.851  1.00  0.73           N  
ATOM   3282  CA  ASN A 465     -34.920 -53.274 -10.736  1.00  0.76           C  
ATOM   3283  C   ASN A 465     -35.090 -54.450 -11.694  1.00  0.74           C  
ATOM   3284  CB  ASN A 465     -33.635 -53.434  -9.922  1.00  0.71           C  
ATOM   3285  O   ASN A 465     -35.789 -55.415 -11.382  1.00  0.73           O  
ATOM   3286  CG  ASN A 465     -33.231 -52.157  -9.211  1.00  0.67           C  
ATOM   3287  ND2 ASN A 465     -32.318 -52.274  -8.254  1.00  0.71           N  
ATOM   3288  OD1 ASN A 465     -33.736 -51.074  -9.519  1.00  0.71           O  
ATOM   3289  N   PRO A 466     -34.569 -54.192 -12.944  1.00  0.74           N  
ATOM   3290  CA  PRO A 466     -34.384 -55.409 -13.737  1.00  0.75           C  
ATOM   3291  C   PRO A 466     -33.552 -56.465 -13.013  1.00  0.76           C  
ATOM   3292  CB  PRO A 466     -33.659 -54.907 -14.989  1.00  0.72           C  
ATOM   3293  O   PRO A 466     -32.750 -56.131 -12.138  1.00  0.76           O  
ATOM   3294  CG  PRO A 466     -32.959 -53.662 -14.551  1.00  0.70           C  
ATOM   3295  CD  PRO A 466     -33.743 -53.042 -13.430  1.00  0.71           C  
ATOM   3296  N   THR A 467     -33.758 -57.865 -13.464  1.00  0.69           N  
ATOM   3297  CA  THR A 467     -32.906 -58.976 -13.055  1.00  0.69           C  
ATOM   3298  C   THR A 467     -31.448 -58.701 -13.414  1.00  0.66           C  
ATOM   3299  CB  THR A 467     -33.357 -60.296 -13.706  1.00  0.63           C  
ATOM   3300  O   THR A 467     -31.116 -58.521 -14.588  1.00  0.60           O  
ATOM   3301  CG2 THR A 467     -32.638 -61.489 -13.086  1.00  0.59           C  
ATOM   3302  OG1 THR A 467     -34.769 -60.455 -13.521  1.00  0.65           O  
ATOM   3303  N   ASN A 468     -30.621 -58.122 -12.576  1.00  0.71           N  
ATOM   3304  CA  ASN A 468     -29.186 -57.877 -12.669  1.00  0.72           C  
ATOM   3305  C   ASN A 468     -28.888 -56.442 -13.093  1.00  0.66           C  
ATOM   3306  CB  ASN A 468     -28.535 -58.864 -13.641  1.00  0.64           C  
ATOM   3307  O   ASN A 468     -27.892 -56.184 -13.772  1.00  0.61           O  
ATOM   3308  CG  ASN A 468     -28.736 -60.308 -13.228  1.00  0.60           C  
ATOM   3309  ND2 ASN A 468     -28.880 -61.191 -14.210  1.00  0.64           N  
ATOM   3310  OD1 ASN A 468     -28.762 -60.629 -12.037  1.00  0.62           O  
ATOM   3311  N   GLY A 469     -29.821 -55.494 -12.654  1.00  0.70           N  
ATOM   3312  CA  GLY A 469     -29.496 -54.137 -13.061  1.00  0.72           C  
ATOM   3313  C   GLY A 469     -30.070 -53.082 -12.133  1.00  0.70           C  
ATOM   3314  O   GLY A 469     -30.964 -53.371 -11.335  1.00  0.67           O  
ATOM   3315  N   VAL A 470     -29.609 -52.006 -11.965  1.00  0.73           N  
ATOM   3316  CA  VAL A 470     -30.094 -50.796 -11.311  1.00  0.76           C  
ATOM   3317  C   VAL A 470     -30.801 -49.905 -12.331  1.00  0.71           C  
ATOM   3318  CB  VAL A 470     -28.945 -50.019 -10.630  1.00  0.69           C  
ATOM   3319  O   VAL A 470     -30.547 -50.005 -13.533  1.00  0.67           O  
ATOM   3320  CG1 VAL A 470     -28.378 -50.813  -9.455  1.00  0.61           C  
ATOM   3321  CG2 VAL A 470     -27.846 -49.697 -11.642  1.00  0.61           C  
ATOM   3322  N   ILE A 471     -31.915 -49.185 -11.889  1.00  0.78           N  
ATOM   3323  CA  ILE A 471     -32.615 -48.222 -12.731  1.00  0.79           C  
ATOM   3324  C   ILE A 471     -32.154 -46.806 -12.389  1.00  0.77           C  
ATOM   3325  CB  ILE A 471     -34.147 -48.340 -12.573  1.00  0.74           C  
ATOM   3326  O   ILE A 471     -32.286 -46.364 -11.245  1.00  0.74           O  
ATOM   3327  CG1 ILE A 471     -34.667 -49.577 -13.314  1.00  0.66           C  
ATOM   3328  CG2 ILE A 471     -34.842 -47.070 -13.073  1.00  0.67           C  
ATOM   3329  CD1 ILE A 471     -36.124 -49.907 -13.022  1.00  0.66           C  
ATOM   3330  N   ALA A 472     -31.459 -46.206 -13.492  1.00  0.77           N  
ATOM   3331  CA  ALA A 472     -31.296 -44.755 -13.451  1.00  0.78           C  
ATOM   3332  C   ALA A 472     -32.520 -44.049 -14.027  1.00  0.77           C  
ATOM   3333  CB  ALA A 472     -30.039 -44.339 -14.212  1.00  0.75           C  
ATOM   3334  O   ALA A 472     -33.038 -44.446 -15.074  1.00  0.75           O  
ATOM   3335  N   TYR A 473     -33.196 -43.222 -13.143  1.00  0.78           N  
ATOM   3336  CA  TYR A 473     -34.336 -42.435 -13.600  1.00  0.79           C  
ATOM   3337  C   TYR A 473     -34.228 -40.992 -13.122  1.00  0.78           C  
ATOM   3338  CB  TYR A 473     -35.648 -43.052 -13.106  1.00  0.76           C  
ATOM   3339  O   TYR A 473     -33.522 -40.703 -12.154  1.00  0.76           O  
ATOM   3340  CG  TYR A 473     -35.770 -43.096 -11.602  1.00  0.77           C  
ATOM   3341  CD1 TYR A 473     -35.202 -44.136 -10.868  1.00  0.76           C  
ATOM   3342  CD2 TYR A 473     -36.452 -42.100 -10.913  1.00  0.77           C  
ATOM   3343  CE1 TYR A 473     -35.314 -44.181  -9.482  1.00  0.79           C  
ATOM   3344  CE2 TYR A 473     -36.570 -42.136  -9.527  1.00  0.76           C  
ATOM   3345  OH  TYR A 473     -36.111 -43.218  -7.450  1.00  0.71           O  
ATOM   3346  CZ  TYR A 473     -35.998 -43.178  -8.822  1.00  0.78           C  
ATOM   3347  N   SER A 474     -34.748 -40.047 -13.816  1.00  0.73           N  
ATOM   3348  CA  SER A 474     -34.961 -38.710 -13.271  1.00  0.75           C  
ATOM   3349  C   SER A 474     -36.244 -38.647 -12.449  1.00  0.75           C  
ATOM   3350  CB  SER A 474     -35.015 -37.675 -14.396  1.00  0.72           C  
ATOM   3351  O   SER A 474     -37.276 -39.185 -12.856  1.00  0.76           O  
ATOM   3352  OG  SER A 474     -35.161 -36.367 -13.869  1.00  0.73           O  
ATOM   3353  N   GLU A 475     -36.167 -38.005 -11.263  1.00  0.81           N  
ATOM   3354  CA  GLU A 475     -37.206 -37.573 -10.332  1.00  0.83           C  
ATOM   3355  C   GLU A 475     -36.907 -36.183  -9.779  1.00  0.80           C  
ATOM   3356  CB  GLU A 475     -37.352 -38.576  -9.185  1.00  0.79           C  
ATOM   3357  O   GLU A 475     -35.842 -35.955  -9.201  1.00  0.77           O  
ATOM   3358  CG  GLU A 475     -38.459 -38.227  -8.201  1.00  0.75           C  
ATOM   3359  CD  GLU A 475     -38.503 -39.152  -6.995  1.00  0.77           C  
ATOM   3360  OE1 GLU A 475     -37.510 -39.874  -6.747  1.00  0.83           O  
ATOM   3361  OE2 GLU A 475     -39.538 -39.156  -6.293  1.00  0.85           O  
ATOM   3362  N   ALA A 476     -37.783 -35.177  -9.972  1.00  0.78           N  
ATOM   3363  CA  ALA A 476     -37.705 -33.762  -9.621  1.00  0.78           C  
ATOM   3364  C   ALA A 476     -36.407 -33.141 -10.129  1.00  0.75           C  
ATOM   3365  CB  ALA A 476     -37.822 -33.582  -8.109  1.00  0.74           C  
ATOM   3366  O   ALA A 476     -35.732 -32.412  -9.397  1.00  0.72           O  
ATOM   3367  N   GLY A 477     -35.945 -33.524 -11.299  1.00  0.72           N  
ATOM   3368  CA  GLY A 477     -34.776 -32.978 -11.970  1.00  0.73           C  
ATOM   3369  C   GLY A 477     -33.471 -33.573 -11.475  1.00  0.71           C  
ATOM   3370  O   GLY A 477     -32.392 -33.165 -11.909  1.00  0.70           O  
ATOM   3371  N   LYS A 478     -33.511 -34.582 -10.687  1.00  0.74           N  
ATOM   3372  CA  LYS A 478     -32.336 -35.237 -10.118  1.00  0.76           C  
ATOM   3373  C   LYS A 478     -32.178 -36.653 -10.664  1.00  0.76           C  
ATOM   3374  CB  LYS A 478     -32.426 -35.270  -8.592  1.00  0.73           C  
ATOM   3375  O   LYS A 478     -33.141 -37.421 -10.702  1.00  0.75           O  
ATOM   3376  CG  LYS A 478     -32.491 -33.894  -7.946  1.00  0.71           C  
ATOM   3377  CD  LYS A 478     -32.573 -33.992  -6.428  1.00  0.72           C  
ATOM   3378  CE  LYS A 478     -32.712 -32.619  -5.784  1.00  0.75           C  
ATOM   3379  NZ  LYS A 478     -32.801 -32.712  -4.296  1.00  0.67           N  
ATOM   3380  N   LEU A 479     -31.039 -36.924 -11.256  1.00  0.72           N  
ATOM   3381  CA  LEU A 479     -30.737 -38.321 -11.546  1.00  0.74           C  
ATOM   3382  C   LEU A 479     -30.675 -39.142 -10.262  1.00  0.74           C  
ATOM   3383  CB  LEU A 479     -29.413 -38.438 -12.305  1.00  0.70           C  
ATOM   3384  O   LEU A 479     -29.956 -38.784  -9.326  1.00  0.73           O  
ATOM   3385  CG  LEU A 479     -29.035 -39.835 -12.799  1.00  0.67           C  
ATOM   3386  CD1 LEU A 479     -29.996 -40.287 -13.894  1.00  0.64           C  
ATOM   3387  CD2 LEU A 479     -27.596 -39.854 -13.303  1.00  0.66           C  
ATOM   3388  N   LYS A 480     -31.585 -40.115 -10.141  1.00  0.79           N  
ATOM   3389  CA  LYS A 480     -31.609 -41.139  -9.101  1.00  0.81           C  
ATOM   3390  C   LYS A 480     -31.288 -42.515  -9.678  1.00  0.80           C  
ATOM   3391  CB  LYS A 480     -32.971 -41.168  -8.406  1.00  0.78           C  
ATOM   3392  O   LYS A 480     -31.667 -42.824 -10.809  1.00  0.79           O  
ATOM   3393  CG  LYS A 480     -33.303 -39.894  -7.642  1.00  0.75           C  
ATOM   3394  CD  LYS A 480     -34.493 -40.094  -6.712  1.00  0.76           C  
ATOM   3395  CE  LYS A 480     -34.837 -38.815  -5.961  1.00  0.79           C  
ATOM   3396  NZ  LYS A 480     -36.051 -38.983  -5.107  1.00  0.71           N  
ATOM   3397  N   VAL A 481     -30.423 -43.220  -9.002  1.00  0.72           N  
ATOM   3398  CA  VAL A 481     -30.164 -44.632  -9.264  1.00  0.75           C  
ATOM   3399  C   VAL A 481     -30.798 -45.486  -8.168  1.00  0.75           C  
ATOM   3400  CB  VAL A 481     -28.649 -44.924  -9.357  1.00  0.70           C  
ATOM   3401  O   VAL A 481     -30.536 -45.279  -6.981  1.00  0.75           O  
ATOM   3402  CG1 VAL A 481     -28.402 -46.399  -9.667  1.00  0.64           C  
ATOM   3403  CG2 VAL A 481     -27.999 -44.035 -10.416  1.00  0.65           C  
ATOM   3404  N   ARG A 482     -31.866 -46.296  -8.457  1.00  0.80           N  
ATOM   3405  CA  ARG A 482     -32.293 -47.391  -7.591  1.00  0.83           C  
ATOM   3406  C   ARG A 482     -31.297 -48.545  -7.636  1.00  0.82           C  
ATOM   3407  CB  ARG A 482     -33.685 -47.883  -7.992  1.00  0.79           C  
ATOM   3408  O   ARG A 482     -31.133 -49.190  -8.673  1.00  0.81           O  
ATOM   3409  CG  ARG A 482     -34.284 -48.892  -7.026  1.00  0.77           C  
ATOM   3410  CD  ARG A 482     -35.694 -49.296  -7.434  1.00  0.78           C  
ATOM   3411  NE  ARG A 482     -36.344 -50.100  -6.403  1.00  0.77           N  
ATOM   3412  NH1 ARG A 482     -36.402 -52.038  -7.660  1.00  0.67           N  
ATOM   3413  NH2 ARG A 482     -37.254 -52.020  -5.532  1.00  0.64           N  
ATOM   3414  CZ  ARG A 482     -36.665 -51.384  -6.534  1.00  0.80           C  
ATOM   3415  N   GLN A 483     -30.496 -48.777  -6.518  1.00  0.80           N  
ATOM   3416  CA  GLN A 483     -29.519 -49.844  -6.331  1.00  0.83           C  
ATOM   3417  C   GLN A 483     -30.198 -51.210  -6.281  1.00  0.82           C  
ATOM   3418  CB  GLN A 483     -28.709 -49.613  -5.054  1.00  0.77           C  
ATOM   3419  O   GLN A 483     -31.424 -51.296  -6.189  1.00  0.81           O  
ATOM   3420  CG  GLN A 483     -27.903 -48.321  -5.062  1.00  0.72           C  
ATOM   3421  CD  GLN A 483     -26.483 -48.512  -4.564  1.00  0.72           C  
ATOM   3422  NE2 GLN A 483     -25.576 -47.652  -5.015  1.00  0.71           N  
ATOM   3423  OE1 GLN A 483     -26.203 -49.424  -3.780  1.00  0.77           O  
ATOM   3424  N   THR A 484     -29.440 -52.219  -6.404  1.00  0.80           N  
ATOM   3425  CA  THR A 484     -29.944 -53.587  -6.451  1.00  0.82           C  
ATOM   3426  C   THR A 484     -30.665 -53.943  -5.154  1.00  0.80           C  
ATOM   3427  CB  THR A 484     -28.805 -54.593  -6.701  1.00  0.77           C  
ATOM   3428  O   THR A 484     -31.590 -54.758  -5.155  1.00  0.77           O  
ATOM   3429  CG2 THR A 484     -28.416 -54.628  -8.176  1.00  0.68           C  
ATOM   3430  OG1 THR A 484     -27.661 -54.214  -5.925  1.00  0.74           O  
ATOM   3431  N   ASP A 485     -30.211 -53.291  -3.925  1.00  0.74           N  
ATOM   3432  CA  ASP A 485     -30.813 -53.500  -2.611  1.00  0.78           C  
ATOM   3433  C   ASP A 485     -32.109 -52.706  -2.468  1.00  0.74           C  
ATOM   3434  CB  ASP A 485     -29.833 -53.111  -1.503  1.00  0.71           C  
ATOM   3435  O   ASP A 485     -32.797 -52.808  -1.451  1.00  0.73           O  
ATOM   3436  CG  ASP A 485     -29.491 -51.632  -1.507  1.00  0.67           C  
ATOM   3437  OD1 ASP A 485     -29.970 -50.897  -2.397  1.00  0.72           O  
ATOM   3438  OD2 ASP A 485     -28.733 -51.197  -0.613  1.00  0.81           O  
ATOM   3439  N   GLY A 486     -32.525 -51.911  -3.378  1.00  0.75           N  
ATOM   3440  CA  GLY A 486     -33.701 -51.056  -3.365  1.00  0.78           C  
ATOM   3441  C   GLY A 486     -33.401 -49.635  -2.928  1.00  0.76           C  
ATOM   3442  O   GLY A 486     -34.240 -48.744  -3.076  1.00  0.75           O  
ATOM   3443  N   THR A 487     -32.073 -49.436  -2.400  1.00  0.85           N  
ATOM   3444  CA  THR A 487     -31.715 -48.088  -1.971  1.00  0.85           C  
ATOM   3445  C   THR A 487     -31.637 -47.142  -3.166  1.00  0.82           C  
ATOM   3446  CB  THR A 487     -30.372 -48.080  -1.218  1.00  0.80           C  
ATOM   3447  O   THR A 487     -31.163 -47.526  -4.238  1.00  0.79           O  
ATOM   3448  CG2 THR A 487     -30.585 -47.935   0.285  1.00  0.68           C  
ATOM   3449  OG1 THR A 487     -29.679 -49.308  -1.475  1.00  0.68           O  
ATOM   3450  N   ILE A 488     -32.135 -45.874  -3.110  1.00  0.83           N  
ATOM   3451  CA  ILE A 488     -32.153 -44.824  -4.123  1.00  0.83           C  
ATOM   3452  C   ILE A 488     -31.086 -43.779  -3.802  1.00  0.78           C  
ATOM   3453  CB  ILE A 488     -33.543 -44.157  -4.223  1.00  0.78           C  
ATOM   3454  O   ILE A 488     -31.145 -43.122  -2.760  1.00  0.71           O  
ATOM   3455  CG1 ILE A 488     -34.606 -45.194  -4.603  1.00  0.74           C  
ATOM   3456  CG2 ILE A 488     -33.518 -43.004  -5.229  1.00  0.72           C  
ATOM   3457  CD1 ILE A 488     -36.035 -44.674  -4.521  1.00  0.72           C  
ATOM   3458  N   VAL A 489     -29.952 -43.785  -4.710  1.00  0.81           N  
ATOM   3459  CA  VAL A 489     -28.864 -42.816  -4.629  1.00  0.81           C  
ATOM   3460  C   VAL A 489     -29.090 -41.698  -5.644  1.00  0.80           C  
ATOM   3461  CB  VAL A 489     -27.491 -43.483  -4.868  1.00  0.78           C  
ATOM   3462  O   VAL A 489     -29.404 -41.962  -6.808  1.00  0.77           O  
ATOM   3463  CG1 VAL A 489     -26.357 -42.492  -4.610  1.00  0.69           C  
ATOM   3464  CG2 VAL A 489     -27.337 -44.718  -3.983  1.00  0.68           C  
ATOM   3465  N   THR A 490     -29.161 -40.383  -5.344  1.00  0.77           N  
ATOM   3466  CA  THR A 490     -29.178 -39.227  -6.233  1.00  0.78           C  
ATOM   3467  C   THR A 490     -27.789 -38.969  -6.811  1.00  0.75           C  
ATOM   3468  CB  THR A 490     -29.674 -37.966  -5.501  1.00  0.73           C  
ATOM   3469  O   THR A 490     -26.822 -38.801  -6.065  1.00  0.72           O  
ATOM   3470  CG2 THR A 490     -29.768 -36.778  -6.453  1.00  0.66           C  
ATOM   3471  OG1 THR A 490     -30.970 -38.223  -4.946  1.00  0.70           O  
ATOM   3472  N   VAL A 491     -27.483 -38.964  -8.372  1.00  0.72           N  
ATOM   3473  CA  VAL A 491     -26.269 -38.701  -9.138  1.00  0.70           C  
ATOM   3474  C   VAL A 491     -26.093 -37.196  -9.327  1.00  0.68           C  
ATOM   3475  CB  VAL A 491     -26.298 -39.411 -10.510  1.00  0.67           C  
ATOM   3476  O   VAL A 491     -26.761 -36.587 -10.165  1.00  0.62           O  
ATOM   3477  CG1 VAL A 491     -24.970 -39.227 -11.241  1.00  0.63           C  
ATOM   3478  CG2 VAL A 491     -26.614 -40.895 -10.336  1.00  0.62           C  
ATOM   3479  N   ALA A 492     -26.221 -36.206  -8.586  1.00  0.59           N  
ATOM   3480  CA  ALA A 492     -25.988 -34.767  -8.493  1.00  0.61           C  
ATOM   3481  C   ALA A 492     -25.562 -34.370  -7.083  1.00  0.57           C  
ATOM   3482  CB  ALA A 492     -27.241 -33.997  -8.903  1.00  0.52           C  
ATOM   3483  O   ALA A 492     -26.171 -34.798  -6.100  1.00  0.53           O  
ATOM   3484  N   ASN A 493     -24.062 -33.793  -7.103  1.00  0.50           N  
ATOM   3485  CA  ASN A 493     -23.145 -32.907  -6.394  1.00  0.53           C  
ATOM   3486  C   ASN A 493     -21.975 -33.678  -5.790  1.00  0.50           C  
ATOM   3487  CB  ASN A 493     -23.886 -32.127  -5.306  1.00  0.47           C  
ATOM   3488  O   ASN A 493     -22.177 -34.633  -5.038  1.00  0.48           O  
ATOM   3489  CG  ASN A 493     -24.686 -30.966  -5.862  1.00  0.47           C  
ATOM   3490  ND2 ASN A 493     -25.680 -30.514  -5.105  1.00  0.45           N  
ATOM   3491  OD1 ASN A 493     -24.415 -30.479  -6.962  1.00  0.47           O  
ATOM   3492  N   ALA A 494     -20.818 -33.646  -6.484  1.00  0.51           N  
ATOM   3493  CA  ALA A 494     -19.522 -33.798  -5.828  1.00  0.53           C  
ATOM   3494  C   ALA A 494     -19.532 -33.165  -4.439  1.00  0.51           C  
ATOM   3495  CB  ALA A 494     -18.417 -33.182  -6.682  1.00  0.49           C  
ATOM   3496  O   ALA A 494     -20.052 -32.062  -4.257  1.00  0.50           O  
ATOM   3497  N   PRO A 495     -19.638 -34.007  -3.400  1.00  0.51           N  
ATOM   3498  CA  PRO A 495     -19.171 -33.465  -2.122  1.00  0.51           C  
ATOM   3499  C   PRO A 495     -18.080 -32.410  -2.292  1.00  0.51           C  
ATOM   3500  CB  PRO A 495     -18.630 -34.697  -1.392  1.00  0.48           C  
ATOM   3501  O   PRO A 495     -17.424 -32.357  -3.335  1.00  0.50           O  
ATOM   3502  CG  PRO A 495     -18.277 -35.660  -2.479  1.00  0.48           C  
ATOM   3503  CD  PRO A 495     -19.149 -35.377  -3.669  1.00  0.51           C  
ATOM   3504  N   VAL A 496     -17.987 -31.099  -1.938  1.00  0.48           N  
ATOM   3505  CA  VAL A 496     -16.787 -30.272  -1.866  1.00  0.50           C  
ATOM   3506  C   VAL A 496     -15.594 -31.042  -2.426  1.00  0.49           C  
ATOM   3507  CB  VAL A 496     -16.496 -29.818  -0.418  1.00  0.47           C  
ATOM   3508  O   VAL A 496     -15.249 -32.115  -1.925  1.00  0.49           O  
ATOM   3509  CG1 VAL A 496     -15.283 -28.890  -0.377  1.00  0.43           C  
ATOM   3510  CG2 VAL A 496     -17.721 -29.128   0.180  1.00  0.44           C  
ATOM   3511  N   SER A 497     -15.186 -30.904  -3.662  1.00  0.52           N  
ATOM   3512  CA  SER A 497     -14.047 -31.554  -4.303  1.00  0.54           C  
ATOM   3513  C   SER A 497     -12.761 -31.310  -3.522  1.00  0.53           C  
ATOM   3514  CB  SER A 497     -13.884 -31.055  -5.739  1.00  0.50           C  
ATOM   3515  O   SER A 497     -11.834 -32.121  -3.574  1.00  0.52           O  
ATOM   3516  OG  SER A 497     -13.727 -29.646  -5.768  1.00  0.50           O  
ATOM   3517  N   SER A 498     -12.767 -30.433  -2.643  1.00  0.59           N  
ATOM   3518  CA  SER A 498     -11.634 -30.056  -1.803  1.00  0.60           C  
ATOM   3519  C   SER A 498     -12.041 -29.024  -0.757  1.00  0.59           C  
ATOM   3520  CB  SER A 498     -10.492 -29.506  -2.658  1.00  0.56           C  
ATOM   3521  O   SER A 498     -12.871 -28.153  -1.027  1.00  0.58           O  
ATOM   3522  OG  SER A 498     -10.763 -28.174  -3.061  1.00  0.57           O  
ATOM   3523  N   VAL A 499     -11.956 -29.244   0.424  1.00  0.56           N  
ATOM   3524  CA  VAL A 499     -11.819 -28.320   1.545  1.00  0.59           C  
ATOM   3525  C   VAL A 499     -10.356 -28.244   1.976  1.00  0.56           C  
ATOM   3526  CB  VAL A 499     -12.705 -28.740   2.739  1.00  0.56           C  
ATOM   3527  O   VAL A 499      -9.752 -29.261   2.324  1.00  0.56           O  
ATOM   3528  CG1 VAL A 499     -12.480 -27.813   3.932  1.00  0.52           C  
ATOM   3529  CG2 VAL A 499     -14.178 -28.746   2.333  1.00  0.53           C  
ATOM   3530  N   ASN A 500      -9.642 -26.996   1.668  1.00  0.57           N  
ATOM   3531  CA  ASN A 500      -8.249 -26.650   1.929  1.00  0.60           C  
ATOM   3532  C   ASN A 500      -7.292 -27.577   1.184  1.00  0.57           C  
ATOM   3533  CB  ASN A 500      -7.960 -26.684   3.431  1.00  0.55           C  
ATOM   3534  O   ASN A 500      -6.321 -28.068   1.763  1.00  0.56           O  
ATOM   3535  CG  ASN A 500      -8.362 -25.402   4.133  1.00  0.55           C  
ATOM   3536  ND2 ASN A 500      -8.214 -25.376   5.452  1.00  0.58           N  
ATOM   3537  OD1 ASN A 500      -8.804 -24.443   3.494  1.00  0.55           O  
ATOM   3538  N   GLY A 501      -7.586 -27.974  -0.092  1.00  0.59           N  
ATOM   3539  CA  GLY A 501      -6.791 -28.832  -0.955  1.00  0.61           C  
ATOM   3540  C   GLY A 501      -7.028 -30.310  -0.709  1.00  0.59           C  
ATOM   3541  O   GLY A 501      -6.600 -31.153  -1.501  1.00  0.60           O  
ATOM   3542  N   LEU A 502      -7.764 -30.770   0.264  1.00  0.65           N  
ATOM   3543  CA  LEU A 502      -8.133 -32.164   0.489  1.00  0.66           C  
ATOM   3544  C   LEU A 502      -9.315 -32.561  -0.389  1.00  0.65           C  
ATOM   3545  CB  LEU A 502      -8.476 -32.397   1.963  1.00  0.63           C  
ATOM   3546  O   LEU A 502     -10.361 -31.908  -0.363  1.00  0.64           O  
ATOM   3547  CG  LEU A 502      -7.352 -32.143   2.968  1.00  0.62           C  
ATOM   3548  CD1 LEU A 502      -7.900 -32.161   4.391  1.00  0.60           C  
ATOM   3549  CD2 LEU A 502      -6.244 -33.178   2.804  1.00  0.61           C  
ATOM   3550  N   THR A 503      -9.271 -33.479  -1.280  1.00  0.62           N  
ATOM   3551  CA  THR A 503     -10.172 -34.141  -2.216  1.00  0.64           C  
ATOM   3552  C   THR A 503     -10.621 -35.494  -1.671  1.00  0.61           C  
ATOM   3553  CB  THR A 503      -9.505 -34.334  -3.591  1.00  0.59           C  
ATOM   3554  O   THR A 503      -9.870 -36.160  -0.955  1.00  0.60           O  
ATOM   3555  CG2 THR A 503      -9.185 -32.992  -4.240  1.00  0.55           C  
ATOM   3556  OG1 THR A 503      -8.289 -35.074  -3.426  1.00  0.59           O  
ATOM   3557  N   GLY A 504     -12.007 -35.915  -1.838  1.00  0.60           N  
ATOM   3558  CA  GLY A 504     -12.619 -37.182  -1.469  1.00  0.61           C  
ATOM   3559  C   GLY A 504     -13.554 -37.070  -0.279  1.00  0.60           C  
ATOM   3560  O   GLY A 504     -14.218 -36.047  -0.100  1.00  0.57           O  
ATOM   3561  N   ALA A 505     -14.022 -38.113   0.427  1.00  0.60           N  
ATOM   3562  CA  ALA A 505     -14.604 -38.130   1.767  1.00  0.60           C  
ATOM   3563  C   ALA A 505     -13.716 -37.384   2.759  1.00  0.60           C  
ATOM   3564  CB  ALA A 505     -14.827 -39.567   2.233  1.00  0.57           C  
ATOM   3565  O   ALA A 505     -12.838 -37.982   3.387  1.00  0.58           O  
ATOM   3566  N   VAL A 506     -13.599 -36.034   2.643  1.00  0.60           N  
ATOM   3567  CA  VAL A 506     -12.799 -35.223   3.554  1.00  0.61           C  
ATOM   3568  C   VAL A 506     -13.427 -35.236   4.946  1.00  0.61           C  
ATOM   3569  CB  VAL A 506     -12.658 -33.771   3.047  1.00  0.57           C  
ATOM   3570  O   VAL A 506     -14.552 -34.765   5.131  1.00  0.58           O  
ATOM   3571  CG1 VAL A 506     -11.738 -32.965   3.963  1.00  0.51           C  
ATOM   3572  CG2 VAL A 506     -12.134 -33.756   1.612  1.00  0.52           C  
ATOM   3573  N   ASN A 507     -12.988 -36.024   5.847  1.00  0.66           N  
ATOM   3574  CA  ASN A 507     -13.126 -35.856   7.289  1.00  0.67           C  
ATOM   3575  C   ASN A 507     -12.254 -34.715   7.806  1.00  0.66           C  
ATOM   3576  CB  ASN A 507     -12.783 -37.158   8.017  1.00  0.64           C  
ATOM   3577  O   ASN A 507     -11.043 -34.878   7.969  1.00  0.63           O  
ATOM   3578  CG  ASN A 507     -13.997 -38.037   8.243  1.00  0.62           C  
ATOM   3579  ND2 ASN A 507     -13.772 -39.341   8.356  1.00  0.63           N  
ATOM   3580  OD1 ASN A 507     -15.128 -37.549   8.315  1.00  0.60           O  
ATOM   3581  N   LEU A 508     -12.853 -33.435   7.711  1.00  0.66           N  
ATOM   3582  CA  LEU A 508     -12.137 -32.274   8.227  1.00  0.68           C  
ATOM   3583  C   LEU A 508     -11.842 -32.434   9.715  1.00  0.67           C  
ATOM   3584  CB  LEU A 508     -12.946 -30.996   7.989  1.00  0.63           C  
ATOM   3585  O   LEU A 508     -12.747 -32.714  10.505  1.00  0.66           O  
ATOM   3586  CG  LEU A 508     -13.136 -30.575   6.531  1.00  0.62           C  
ATOM   3587  CD1 LEU A 508     -14.104 -29.400   6.440  1.00  0.58           C  
ATOM   3588  CD2 LEU A 508     -11.795 -30.220   5.898  1.00  0.60           C  
ATOM   3589  N   THR A 509     -10.507 -32.474  10.014  1.00  0.72           N  
ATOM   3590  CA  THR A 509     -10.115 -32.252  11.402  1.00  0.73           C  
ATOM   3591  C   THR A 509      -9.934 -30.763  11.681  1.00  0.72           C  
ATOM   3592  CB  THR A 509      -8.814 -33.003  11.741  1.00  0.70           C  
ATOM   3593  O   THR A 509      -9.878 -29.954  10.753  1.00  0.69           O  
ATOM   3594  CG2 THR A 509      -8.927 -34.484  11.394  1.00  0.64           C  
ATOM   3595  OG1 THR A 509      -7.731 -32.430  10.999  1.00  0.67           O  
ATOM   3596  N   ILE A 510     -10.050 -30.238  12.888  1.00  0.66           N  
ATOM   3597  CA  ILE A 510      -9.885 -28.841  13.275  1.00  0.68           C  
ATOM   3598  C   ILE A 510      -8.552 -28.313  12.750  1.00  0.67           C  
ATOM   3599  CB  ILE A 510      -9.964 -28.666  14.809  1.00  0.65           C  
ATOM   3600  O   ILE A 510      -8.437 -27.135  12.403  1.00  0.67           O  
ATOM   3601  CG1 ILE A 510     -10.457 -27.258  15.161  1.00  0.57           C  
ATOM   3602  CG2 ILE A 510      -8.604 -28.948  15.455  1.00  0.58           C  
ATOM   3603  CD1 ILE A 510     -11.547 -27.232  16.224  1.00  0.58           C  
ATOM   3604  N   GLU A 511      -7.525 -29.284  12.539  1.00  0.73           N  
ATOM   3605  CA  GLU A 511      -6.228 -29.017  11.925  1.00  0.74           C  
ATOM   3606  C   GLU A 511      -6.369 -28.762  10.427  1.00  0.73           C  
ATOM   3607  CB  GLU A 511      -5.265 -30.181  12.172  1.00  0.71           C  
ATOM   3608  O   GLU A 511      -5.694 -27.891   9.874  1.00  0.72           O  
ATOM   3609  CG  GLU A 511      -4.846 -30.333  13.627  1.00  0.67           C  
ATOM   3610  CD  GLU A 511      -5.792 -31.206  14.436  1.00  0.66           C  
ATOM   3611  OE1 GLU A 511      -6.659 -31.880  13.836  1.00  0.68           O  
ATOM   3612  OE2 GLU A 511      -5.667 -31.214  15.681  1.00  0.63           O  
ATOM   3613  N   ASP A 512      -7.385 -29.401   9.762  1.00  0.71           N  
ATOM   3614  CA  ASP A 512      -7.582 -29.243   8.325  1.00  0.71           C  
ATOM   3615  C   ASP A 512      -8.257 -27.911   8.006  1.00  0.69           C  
ATOM   3616  CB  ASP A 512      -8.414 -30.400   7.767  1.00  0.68           C  
ATOM   3617  O   ASP A 512      -8.130 -27.395   6.894  1.00  0.67           O  
ATOM   3618  CG  ASP A 512      -7.738 -31.750   7.933  1.00  0.66           C  
ATOM   3619  OD1 ASP A 512      -6.548 -31.885   7.577  1.00  0.70           O  
ATOM   3620  OD2 ASP A 512      -8.403 -32.688   8.423  1.00  0.74           O  
ATOM   3621  N   LEU A 513      -8.863 -27.186   9.090  1.00  0.69           N  
ATOM   3622  CA  LEU A 513      -9.470 -25.859   9.092  1.00  0.70           C  
ATOM   3623  C   LEU A 513      -8.518 -24.827   9.688  1.00  0.69           C  
ATOM   3624  CB  LEU A 513     -10.784 -25.872   9.878  1.00  0.67           C  
ATOM   3625  O   LEU A 513      -8.927 -23.706   9.999  1.00  0.68           O  
ATOM   3626  CG  LEU A 513     -11.897 -26.761   9.322  1.00  0.64           C  
ATOM   3627  CD1 LEU A 513     -13.109 -26.734  10.247  1.00  0.61           C  
ATOM   3628  CD2 LEU A 513     -12.283 -26.319   7.914  1.00  0.63           C  
ATOM   3629  N   GLU A 514      -7.151 -25.173   9.818  1.00  0.73           N  
ATOM   3630  CA  GLU A 514      -6.254 -24.293  10.561  1.00  0.74           C  
ATOM   3631  C   GLU A 514      -6.880 -23.856  11.883  1.00  0.71           C  
ATOM   3632  CB  GLU A 514      -5.886 -23.067   9.722  1.00  0.69           C  
ATOM   3633  O   GLU A 514      -6.590 -22.767  12.383  1.00  0.68           O  
ATOM   3634  CG  GLU A 514      -5.139 -23.401   8.439  1.00  0.66           C  
ATOM   3635  CD  GLU A 514      -4.750 -22.171   7.634  1.00  0.67           C  
ATOM   3636  OE1 GLU A 514      -5.099 -21.041   8.045  1.00  0.72           O  
ATOM   3637  OE2 GLU A 514      -4.093 -22.340   6.583  1.00  0.69           O  
ATOM   3638  N   GLY A 515      -7.822 -24.718  12.420  1.00  0.70           N  
ATOM   3639  CA  GLY A 515      -8.401 -24.431  13.722  1.00  0.70           C  
ATOM   3640  C   GLY A 515      -7.512 -24.851  14.877  1.00  0.67           C  
ATOM   3641  O   GLY A 515      -6.715 -25.782  14.746  1.00  0.65           O  
ATOM   3642  N   VAL A 516      -7.499 -24.140  15.911  1.00  0.70           N  
ATOM   3643  CA  VAL A 516      -6.900 -24.552  17.176  1.00  0.73           C  
ATOM   3644  C   VAL A 516      -7.797 -25.579  17.863  1.00  0.71           C  
ATOM   3645  CB  VAL A 516      -6.659 -23.345  18.110  1.00  0.68           C  
ATOM   3646  O   VAL A 516      -8.963 -25.300  18.150  1.00  0.69           O  
ATOM   3647  CG1 VAL A 516      -5.938 -23.782  19.384  1.00  0.61           C  
ATOM   3648  CG2 VAL A 516      -5.862 -22.261  17.387  1.00  0.61           C  
ATOM   3649  N   SER A 517      -7.427 -26.876  17.980  1.00  0.73           N  
ATOM   3650  CA  SER A 517      -8.117 -27.898  18.761  1.00  0.76           C  
ATOM   3651  C   SER A 517      -8.442 -27.395  20.164  1.00  0.74           C  
ATOM   3652  CB  SER A 517      -7.270 -29.168  18.849  1.00  0.72           C  
ATOM   3653  O   SER A 517      -7.596 -26.788  20.823  1.00  0.73           O  
ATOM   3654  OG  SER A 517      -7.901 -30.137  19.670  1.00  0.68           O  
ATOM   3655  N   VAL A 518      -9.592 -27.544  20.674  1.00  0.68           N  
ATOM   3656  CA  VAL A 518      -9.997 -27.297  22.054  1.00  0.72           C  
ATOM   3657  C   VAL A 518      -9.008 -27.962  23.009  1.00  0.69           C  
ATOM   3658  CB  VAL A 518     -11.429 -27.812  22.326  1.00  0.67           C  
ATOM   3659  O   VAL A 518      -8.838 -27.515  24.146  1.00  0.69           O  
ATOM   3660  CG1 VAL A 518     -12.004 -27.167  23.585  1.00  0.58           C  
ATOM   3661  CG2 VAL A 518     -12.330 -27.540  21.123  1.00  0.58           C  
ATOM   3662  N   SER A 519      -8.378 -29.006  22.530  1.00  0.75           N  
ATOM   3663  CA  SER A 519      -7.385 -29.670  23.368  1.00  0.77           C  
ATOM   3664  C   SER A 519      -6.178 -28.772  23.613  1.00  0.73           C  
ATOM   3665  CB  SER A 519      -6.933 -30.983  22.726  1.00  0.72           C  
ATOM   3666  O   SER A 519      -5.430 -28.975  24.572  1.00  0.71           O  
ATOM   3667  OG  SER A 519      -6.373 -30.749  21.446  1.00  0.66           O  
ATOM   3668  N   ASN A 520      -5.960 -27.719  22.735  1.00  0.78           N  
ATOM   3669  CA  ASN A 520      -4.855 -26.781  22.901  1.00  0.80           C  
ATOM   3670  C   ASN A 520      -5.247 -25.606  23.793  1.00  0.77           C  
ATOM   3671  CB  ASN A 520      -4.371 -26.276  21.540  1.00  0.75           C  
ATOM   3672  O   ASN A 520      -4.392 -24.814  24.194  1.00  0.75           O  
ATOM   3673  CG  ASN A 520      -3.517 -27.293  20.809  1.00  0.69           C  
ATOM   3674  ND2 ASN A 520      -3.255 -27.040  19.533  1.00  0.69           N  
ATOM   3675  OD1 ASN A 520      -3.097 -28.299  21.387  1.00  0.67           O  
ATOM   3676  N   VAL A 521      -6.532 -25.409  24.139  1.00  0.76           N  
ATOM   3677  CA  VAL A 521      -6.944 -24.395  25.103  1.00  0.79           C  
ATOM   3678  C   VAL A 521      -6.377 -24.731  26.481  1.00  0.77           C  
ATOM   3679  CB  VAL A 521      -8.482 -24.272  25.176  1.00  0.74           C  
ATOM   3680  O   VAL A 521      -6.589 -25.832  26.995  1.00  0.75           O  
ATOM   3681  CG1 VAL A 521      -8.892 -23.199  26.182  1.00  0.68           C  
ATOM   3682  CG2 VAL A 521      -9.058 -23.963  23.795  1.00  0.67           C  
ATOM   3683  N   GLY A 522      -5.576 -23.949  26.988  1.00  0.76           N  
ATOM   3684  CA  GLY A 522      -4.921 -24.089  28.279  1.00  0.78           C  
ATOM   3685  C   GLY A 522      -3.613 -24.853  28.204  1.00  0.76           C  
ATOM   3686  O   GLY A 522      -2.931 -25.029  29.216  1.00  0.75           O  
ATOM   3687  N   GLN A 523      -3.184 -25.476  27.035  1.00  0.77           N  
ATOM   3688  CA  GLN A 523      -1.898 -26.154  26.912  1.00  0.79           C  
ATOM   3689  C   GLN A 523      -0.758 -25.149  26.769  1.00  0.76           C  
ATOM   3690  CB  GLN A 523      -1.907 -27.111  25.719  1.00  0.75           C  
ATOM   3691  O   GLN A 523      -0.985 -23.992  26.408  1.00  0.74           O  
ATOM   3692  CG  GLN A 523      -2.933 -28.230  25.836  1.00  0.73           C  
ATOM   3693  CD  GLN A 523      -2.717 -29.097  27.062  1.00  0.73           C  
ATOM   3694  NE2 GLN A 523      -3.805 -29.442  27.743  1.00  0.82           N  
ATOM   3695  OE1 GLN A 523      -1.583 -29.455  27.395  1.00  0.82           O  
ATOM   3696  N   ALA A 524       0.508 -25.557  27.143  1.00  0.69           N  
ATOM   3697  CA  ALA A 524       1.694 -24.775  26.805  1.00  0.73           C  
ATOM   3698  C   ALA A 524       1.768 -24.512  25.303  1.00  0.70           C  
ATOM   3699  CB  ALA A 524       2.957 -25.490  27.280  1.00  0.67           C  
ATOM   3700  O   ALA A 524       1.634 -25.436  24.498  1.00  0.68           O  
ATOM   3701  N   ASN A 525       1.722 -23.291  24.862  1.00  0.72           N  
ATOM   3702  CA  ASN A 525       1.760 -22.785  23.494  1.00  0.75           C  
ATOM   3703  C   ASN A 525       0.420 -22.971  22.790  1.00  0.70           C  
ATOM   3704  CB  ASN A 525       2.876 -23.468  22.701  1.00  0.69           C  
ATOM   3705  O   ASN A 525       0.322 -22.795  21.574  1.00  0.68           O  
ATOM   3706  CG  ASN A 525       4.236 -23.311  23.352  1.00  0.65           C  
ATOM   3707  ND2 ASN A 525       5.064 -24.344  23.253  1.00  0.68           N  
ATOM   3708  OD1 ASN A 525       4.540 -22.269  23.939  1.00  0.66           O  
ATOM   3709  N   GLY A 526      -0.737 -23.223  23.588  1.00  0.75           N  
ATOM   3710  CA  GLY A 526      -2.110 -23.271  23.113  1.00  0.76           C  
ATOM   3711  C   GLY A 526      -2.909 -22.032  23.472  1.00  0.72           C  
ATOM   3712  O   GLY A 526      -2.340 -21.016  23.876  1.00  0.67           O  
ATOM   3713  N   LEU A 527      -4.135 -21.829  23.243  1.00  0.78           N  
ATOM   3714  CA  LEU A 527      -5.000 -20.723  23.638  1.00  0.80           C  
ATOM   3715  C   LEU A 527      -5.109 -20.634  25.156  1.00  0.78           C  
ATOM   3716  CB  LEU A 527      -6.393 -20.885  23.024  1.00  0.75           C  
ATOM   3717  O   LEU A 527      -5.208 -21.657  25.837  1.00  0.76           O  
ATOM   3718  CG  LEU A 527      -6.488 -20.724  21.506  1.00  0.70           C  
ATOM   3719  CD1 LEU A 527      -7.866 -21.152  21.012  1.00  0.67           C  
ATOM   3720  CD2 LEU A 527      -6.192 -19.284  21.101  1.00  0.69           C  
ATOM   3721  N   ALA A 528      -5.118 -19.465  25.669  1.00  0.76           N  
ATOM   3722  CA  ALA A 528      -5.424 -19.223  27.076  1.00  0.79           C  
ATOM   3723  C   ALA A 528      -6.829 -19.706  27.423  1.00  0.78           C  
ATOM   3724  CB  ALA A 528      -5.279 -17.739  27.404  1.00  0.73           C  
ATOM   3725  O   ALA A 528      -7.762 -19.542  26.633  1.00  0.76           O  
ATOM   3726  N   THR A 529      -7.000 -20.398  28.585  1.00  0.81           N  
ATOM   3727  CA  THR A 529      -8.342 -20.573  29.130  1.00  0.84           C  
ATOM   3728  C   THR A 529      -8.924 -19.233  29.572  1.00  0.80           C  
ATOM   3729  CB  THR A 529      -8.339 -21.552  30.318  1.00  0.78           C  
ATOM   3730  O   THR A 529      -8.181 -18.306  29.902  1.00  0.77           O  
ATOM   3731  CG2 THR A 529      -7.943 -22.956  29.872  1.00  0.67           C  
ATOM   3732  OG1 THR A 529      -7.406 -21.095  31.304  1.00  0.71           O  
ATOM   3733  N   LEU A 530     -10.212 -18.926  29.400  1.00  0.73           N  
ATOM   3734  CA  LEU A 530     -10.946 -17.852  30.059  1.00  0.78           C  
ATOM   3735  C   LEU A 530     -11.550 -18.333  31.374  1.00  0.77           C  
ATOM   3736  CB  LEU A 530     -12.050 -17.316  29.143  1.00  0.71           C  
ATOM   3737  O   LEU A 530     -12.024 -19.468  31.466  1.00  0.77           O  
ATOM   3738  CG  LEU A 530     -11.597 -16.750  27.796  1.00  0.68           C  
ATOM   3739  CD1 LEU A 530     -12.801 -16.269  26.993  1.00  0.66           C  
ATOM   3740  CD2 LEU A 530     -10.597 -15.618  28.001  1.00  0.69           C  
ATOM   3741  N   ASP A 531     -11.417 -17.481  32.511  1.00  0.75           N  
ATOM   3742  CA  ASP A 531     -12.130 -17.737  33.759  1.00  0.78           C  
ATOM   3743  C   ASP A 531     -13.635 -17.552  33.580  1.00  0.78           C  
ATOM   3744  CB  ASP A 531     -11.615 -16.818  34.869  1.00  0.74           C  
ATOM   3745  O   ASP A 531     -14.107 -17.301  32.469  1.00  0.78           O  
ATOM   3746  CG  ASP A 531     -11.990 -15.362  34.655  1.00  0.71           C  
ATOM   3747  OD1 ASP A 531     -12.867 -15.076  33.811  1.00  0.71           O  
ATOM   3748  OD2 ASP A 531     -11.402 -14.494  35.334  1.00  0.77           O  
ATOM   3749  N   SER A 532     -14.401 -17.678  34.478  1.00  0.76           N  
ATOM   3750  CA  SER A 532     -15.854 -17.542  34.453  1.00  0.80           C  
ATOM   3751  C   SER A 532     -16.271 -16.141  34.019  1.00  0.73           C  
ATOM   3752  CB  SER A 532     -16.446 -17.856  35.827  1.00  0.74           C  
ATOM   3753  O   SER A 532     -17.397 -15.937  33.560  1.00  0.71           O  
ATOM   3754  OG  SER A 532     -15.872 -17.027  36.824  1.00  0.69           O  
ATOM   3755  N   GLY A 533     -15.237 -15.107  34.217  1.00  0.72           N  
ATOM   3756  CA  GLY A 533     -15.439 -13.728  33.801  1.00  0.74           C  
ATOM   3757  C   GLY A 533     -15.050 -13.477  32.357  1.00  0.69           C  
ATOM   3758  O   GLY A 533     -15.024 -12.330  31.906  1.00  0.66           O  
ATOM   3759  N   LYS A 534     -14.784 -14.514  31.581  1.00  0.82           N  
ATOM   3760  CA  LYS A 534     -14.260 -14.432  30.221  1.00  0.83           C  
ATOM   3761  C   LYS A 534     -12.947 -13.654  30.183  1.00  0.76           C  
ATOM   3762  CB  LYS A 534     -15.282 -13.780  29.289  1.00  0.76           C  
ATOM   3763  O   LYS A 534     -12.650 -12.976  29.198  1.00  0.71           O  
ATOM   3764  CG  LYS A 534     -16.646 -14.454  29.298  1.00  0.71           C  
ATOM   3765  CD  LYS A 534     -17.619 -13.761  28.353  1.00  0.71           C  
ATOM   3766  CE  LYS A 534     -19.000 -14.402  28.402  1.00  0.80           C  
ATOM   3767  NZ  LYS A 534     -19.940 -13.765  27.432  1.00  0.71           N  
ATOM   3768  N   ARG A 535     -12.175 -13.851  31.158  1.00  0.76           N  
ATOM   3769  CA  ARG A 535     -10.872 -13.196  31.217  1.00  0.77           C  
ATOM   3770  C   ARG A 535      -9.744 -14.221  31.242  1.00  0.76           C  
ATOM   3771  CB  ARG A 535     -10.782 -12.288  32.446  1.00  0.73           C  
ATOM   3772  O   ARG A 535      -9.939 -15.357  31.679  1.00  0.73           O  
ATOM   3773  CG  ARG A 535     -11.844 -11.200  32.487  1.00  0.69           C  
ATOM   3774  CD  ARG A 535     -11.791 -10.410  33.787  1.00  0.68           C  
ATOM   3775  NE  ARG A 535     -13.113 -10.283  34.394  1.00  0.61           N  
ATOM   3776  NH1 ARG A 535     -12.363  -9.219  36.302  1.00  0.52           N  
ATOM   3777  NH2 ARG A 535     -14.596  -9.657  36.032  1.00  0.48           N  
ATOM   3778  CZ  ARG A 535     -13.355  -9.720  35.575  1.00  0.66           C  
ATOM   3779  N   VAL A 536      -8.645 -14.038  30.580  1.00  0.74           N  
ATOM   3780  CA  VAL A 536      -7.459 -14.871  30.750  1.00  0.76           C  
ATOM   3781  C   VAL A 536      -7.130 -15.005  32.235  1.00  0.74           C  
ATOM   3782  CB  VAL A 536      -6.246 -14.296  29.985  1.00  0.71           C  
ATOM   3783  O   VAL A 536      -6.996 -14.003  32.941  1.00  0.72           O  
ATOM   3784  CG1 VAL A 536      -5.015 -15.179  30.183  1.00  0.65           C  
ATOM   3785  CG2 VAL A 536      -6.572 -14.153  28.500  1.00  0.65           C  
ATOM   3786  N   PRO A 537      -7.258 -16.260  32.879  1.00  0.77           N  
ATOM   3787  CA  PRO A 537      -6.803 -16.388  34.266  1.00  0.78           C  
ATOM   3788  C   PRO A 537      -5.450 -15.723  34.507  1.00  0.77           C  
ATOM   3789  CB  PRO A 537      -6.711 -17.903  34.467  1.00  0.75           C  
ATOM   3790  O   PRO A 537      -4.530 -15.877  33.700  1.00  0.75           O  
ATOM   3791  CG  PRO A 537      -7.535 -18.486  33.366  1.00  0.72           C  
ATOM   3792  CD  PRO A 537      -7.558 -17.515  32.221  1.00  0.73           C  
ATOM   3793  N   LEU A 538      -5.267 -15.012  35.580  1.00  0.69           N  
ATOM   3794  CA  LEU A 538      -4.038 -14.318  35.947  1.00  0.71           C  
ATOM   3795  C   LEU A 538      -2.836 -15.251  35.847  1.00  0.70           C  
ATOM   3796  CB  LEU A 538      -4.144 -13.754  37.367  1.00  0.67           C  
ATOM   3797  O   LEU A 538      -1.734 -14.816  35.503  1.00  0.68           O  
ATOM   3798  CG  LEU A 538      -3.173 -12.627  37.723  1.00  0.65           C  
ATOM   3799  CD1 LEU A 538      -3.713 -11.288  37.235  1.00  0.60           C  
ATOM   3800  CD2 LEU A 538      -2.923 -12.593  39.227  1.00  0.62           C  
ATOM   3801  N   ALA A 539      -3.176 -16.594  36.146  1.00  0.74           N  
ATOM   3802  CA  ALA A 539      -2.166 -17.649  36.141  1.00  0.75           C  
ATOM   3803  C   ALA A 539      -1.616 -17.875  34.735  1.00  0.74           C  
ATOM   3804  CB  ALA A 539      -2.749 -18.946  36.695  1.00  0.72           C  
ATOM   3805  O   ALA A 539      -0.546 -18.464  34.567  1.00  0.71           O  
ATOM   3806  N   GLN A 540      -2.273 -17.354  33.651  1.00  0.75           N  
ATOM   3807  CA  GLN A 540      -1.864 -17.508  32.259  1.00  0.75           C  
ATOM   3808  C   GLN A 540      -1.314 -16.200  31.699  1.00  0.73           C  
ATOM   3809  CB  GLN A 540      -3.037 -17.992  31.405  1.00  0.72           C  
ATOM   3810  O   GLN A 540      -0.873 -16.147  30.549  1.00  0.69           O  
ATOM   3811  CG  GLN A 540      -3.529 -19.386  31.770  1.00  0.70           C  
ATOM   3812  CD  GLN A 540      -4.656 -19.864  30.874  1.00  0.70           C  
ATOM   3813  NE2 GLN A 540      -4.677 -21.161  30.587  1.00  0.70           N  
ATOM   3814  OE1 GLN A 540      -5.503 -19.074  30.443  1.00  0.77           O  
ATOM   3815  N   ILE A 541      -1.322 -15.151  32.348  1.00  0.73           N  
ATOM   3816  CA  ILE A 541      -0.696 -13.874  32.022  1.00  0.73           C  
ATOM   3817  C   ILE A 541       0.709 -13.822  32.616  1.00  0.73           C  
ATOM   3818  CB  ILE A 541      -1.539 -12.684  32.533  1.00  0.70           C  
ATOM   3819  O   ILE A 541       0.896 -14.080  33.808  1.00  0.71           O  
ATOM   3820  CG1 ILE A 541      -2.958 -12.748  31.956  1.00  0.67           C  
ATOM   3821  CG2 ILE A 541      -0.865 -11.355  32.182  1.00  0.66           C  
ATOM   3822  CD1 ILE A 541      -3.879 -11.643  32.455  1.00  0.66           C  
ATOM   3823  N   PRO A 542       1.901 -13.756  31.717  1.00  0.66           N  
ATOM   3824  CA  PRO A 542       3.245 -13.579  32.273  1.00  0.65           C  
ATOM   3825  C   PRO A 542       3.303 -12.487  33.339  1.00  0.65           C  
ATOM   3826  CB  PRO A 542       4.084 -13.196  31.052  1.00  0.62           C  
ATOM   3827  O   PRO A 542       2.687 -11.430  33.179  1.00  0.63           O  
ATOM   3828  CG  PRO A 542       3.111 -13.147  29.919  1.00  0.61           C  
ATOM   3829  CD  PRO A 542       1.742 -13.456  30.453  1.00  0.62           C  
ATOM   3830  N   LEU A 543       4.008 -12.851  34.450  1.00  0.54           N  
ATOM   3831  CA  LEU A 543       4.190 -11.920  35.558  1.00  0.55           C  
ATOM   3832  C   LEU A 543       4.678 -10.565  35.056  1.00  0.53           C  
ATOM   3833  CB  LEU A 543       5.183 -12.487  36.577  1.00  0.51           C  
ATOM   3834  O   LEU A 543       4.312  -9.525  35.608  1.00  0.51           O  
ATOM   3835  CG  LEU A 543       4.625 -12.794  37.968  1.00  0.50           C  
ATOM   3836  CD1 LEU A 543       4.807 -14.272  38.297  1.00  0.47           C  
ATOM   3837  CD2 LEU A 543       5.300 -11.920  39.020  1.00  0.49           C  
ATOM   3838  N   SER A 544       5.601 -10.572  33.907  1.00  0.52           N  
ATOM   3839  CA  SER A 544       6.087  -9.358  33.260  1.00  0.52           C  
ATOM   3840  C   SER A 544       4.949  -8.598  32.586  1.00  0.51           C  
ATOM   3841  CB  SER A 544       7.167  -9.693  32.231  1.00  0.47           C  
ATOM   3842  O   SER A 544       5.071  -7.402  32.312  1.00  0.49           O  
ATOM   3843  OG  SER A 544       6.676 -10.608  31.266  1.00  0.47           O  
ATOM   3844  N   ALA A 545       3.779  -9.184  32.235  1.00  0.58           N  
ATOM   3845  CA  ALA A 545       2.555  -8.590  31.704  1.00  0.56           C  
ATOM   3846  C   ALA A 545       1.528  -8.368  32.811  1.00  0.56           C  
ATOM   3847  CB  ALA A 545       1.967  -9.473  30.606  1.00  0.53           C  
ATOM   3848  O   ALA A 545       0.443  -7.838  32.562  1.00  0.54           O  
ATOM   3849  N   THR A 546       1.812  -8.856  34.075  1.00  0.54           N  
ATOM   3850  CA  THR A 546       1.083  -8.424  35.263  1.00  0.55           C  
ATOM   3851  C   THR A 546       1.671  -7.129  35.817  1.00  0.54           C  
ATOM   3852  CB  THR A 546       1.102  -9.509  36.355  1.00  0.51           C  
ATOM   3853  O   THR A 546       2.891  -6.998  35.940  1.00  0.52           O  
ATOM   3854  CG2 THR A 546      -0.016 -10.524  36.142  1.00  0.49           C  
ATOM   3855  OG1 THR A 546       2.363 -10.189  36.323  1.00  0.50           O  
ATOM   3856  N   PRO A 547       1.010  -5.913  35.640  1.00  0.48           N  
ATOM   3857  CA  PRO A 547       1.531  -4.680  36.234  1.00  0.49           C  
ATOM   3858  C   PRO A 547       2.108  -4.895  37.631  1.00  0.49           C  
ATOM   3859  CB  PRO A 547       0.303  -3.767  36.285  1.00  0.45           C  
ATOM   3860  O   PRO A 547       1.377  -5.257  38.556  1.00  0.48           O  
ATOM   3861  CG  PRO A 547      -0.830  -4.624  35.822  1.00  0.44           C  
ATOM   3862  CD  PRO A 547      -0.294  -5.989  35.495  1.00  0.48           C  
ATOM   3863  N   GLY A 548       2.967  -5.715  37.969  1.00  0.45           N  
ATOM   3864  CA  GLY A 548       3.869  -5.744  39.109  1.00  0.44           C  
ATOM   3865  C   GLY A 548       4.562  -4.418  39.356  1.00  0.45           C  
ATOM   3866  O   GLY A 548       5.507  -4.343  40.144  1.00  0.42           O  
ATOM   3867  N   ALA A 549       3.717  -3.105  39.333  1.00  0.48           N  
ATOM   3868  CA  ALA A 549       3.971  -1.768  39.863  1.00  0.48           C  
ATOM   3869  C   ALA A 549       2.801  -1.283  40.713  1.00  0.47           C  
ATOM   3870  CB  ALA A 549       4.242  -0.787  38.725  1.00  0.43           C  
ATOM   3871  O   ALA A 549       1.642  -1.582  40.413  1.00  0.44           O  
ATOM   3872  N   PHE A 550       2.652  -1.462  42.198  1.00  0.50           N  
ATOM   3873  CA  PHE A 550       1.728  -0.638  42.968  1.00  0.52           C  
ATOM   3874  C   PHE A 550       0.526  -0.237  42.121  1.00  0.50           C  
ATOM   3875  CB  PHE A 550       2.436   0.613  43.499  1.00  0.46           C  
ATOM   3876  O   PHE A 550       0.674   0.449  41.108  1.00  0.47           O  
ATOM   3877  CG  PHE A 550       2.068   0.962  44.916  1.00  0.44           C  
ATOM   3878  CD1 PHE A 550       1.024   1.841  45.181  1.00  0.42           C  
ATOM   3879  CD2 PHE A 550       2.766   0.412  45.983  1.00  0.42           C  
ATOM   3880  CE1 PHE A 550       0.681   2.166  46.492  1.00  0.39           C  
ATOM   3881  CE2 PHE A 550       2.429   0.733  47.295  1.00  0.43           C  
ATOM   3882  CZ  PHE A 550       1.387   1.610  47.547  1.00  0.36           C  
ATOM   3883  N   GLN A 551      -0.720  -1.010  42.080  1.00  0.52           N  
ATOM   3884  CA  GLN A 551      -1.991  -0.636  41.469  1.00  0.51           C  
ATOM   3885  C   GLN A 551      -2.838   0.195  42.428  1.00  0.52           C  
ATOM   3886  CB  GLN A 551      -2.763  -1.881  41.030  1.00  0.48           C  
ATOM   3887  O   GLN A 551      -2.954  -0.137  43.609  1.00  0.50           O  
ATOM   3888  CG  GLN A 551      -2.059  -2.694  39.952  1.00  0.46           C  
ATOM   3889  CD  GLN A 551      -2.231  -2.103  38.565  1.00  0.48           C  
ATOM   3890  NE2 GLN A 551      -1.219  -2.267  37.720  1.00  0.40           N  
ATOM   3891  OE1 GLN A 551      -3.266  -1.504  38.255  1.00  0.52           O  
ATOM   3892  N   PRO A 552      -3.075   1.501  42.227  1.00  0.56           N  
ATOM   3893  CA  PRO A 552      -4.049   2.266  43.009  1.00  0.55           C  
ATOM   3894  C   PRO A 552      -5.254   1.429  43.432  1.00  0.58           C  
ATOM   3895  CB  PRO A 552      -4.470   3.385  42.053  1.00  0.53           C  
ATOM   3896  O   PRO A 552      -5.881   1.714  44.455  1.00  0.57           O  
ATOM   3897  CG  PRO A 552      -3.360   3.471  41.055  1.00  0.52           C  
ATOM   3898  CD  PRO A 552      -2.708   2.122  40.948  1.00  0.53           C  
ATOM   3899  N   GLU A 553      -5.661   0.281  42.908  1.00  0.62           N  
ATOM   3900  CA  GLU A 553      -6.674  -0.632  43.428  1.00  0.63           C  
ATOM   3901  C   GLU A 553      -6.265  -1.196  44.785  1.00  0.63           C  
ATOM   3902  CB  GLU A 553      -6.929  -1.772  42.439  1.00  0.59           C  
ATOM   3903  O   GLU A 553      -7.113  -1.423  45.650  1.00  0.62           O  
ATOM   3904  CG  GLU A 553      -7.765  -1.366  41.233  1.00  0.56           C  
ATOM   3905  CD  GLU A 553      -7.069  -1.624  39.907  1.00  0.57           C  
ATOM   3906  OE1 GLU A 553      -5.940  -2.166  39.909  1.00  0.59           O  
ATOM   3907  OE2 GLU A 553      -7.656  -1.281  38.857  1.00  0.52           O  
ATOM   3908  N   ASP A 554      -4.950  -1.326  45.058  1.00  0.58           N  
ATOM   3909  CA  ASP A 554      -4.523  -1.731  46.394  1.00  0.59           C  
ATOM   3910  C   ASP A 554      -4.873  -0.665  47.429  1.00  0.59           C  
ATOM   3911  CB  ASP A 554      -3.019  -2.012  46.415  1.00  0.55           C  
ATOM   3912  O   ASP A 554      -5.037  -0.971  48.612  1.00  0.58           O  
ATOM   3913  CG  ASP A 554      -2.620  -3.172  45.520  1.00  0.52           C  
ATOM   3914  OD1 ASP A 554      -3.425  -4.113  45.345  1.00  0.54           O  
ATOM   3915  OD2 ASP A 554      -1.489  -3.147  44.988  1.00  0.60           O  
ATOM   3916  N   LEU A 555      -5.247   0.558  47.099  1.00  0.66           N  
ATOM   3917  CA  LEU A 555      -5.716   1.618  47.985  1.00  0.66           C  
ATOM   3918  C   LEU A 555      -7.236   1.735  47.935  1.00  0.67           C  
ATOM   3919  CB  LEU A 555      -5.076   2.956  47.605  1.00  0.63           C  
ATOM   3920  O   LEU A 555      -7.809   2.675  48.491  1.00  0.65           O  
ATOM   3921  CG  LEU A 555      -3.554   3.037  47.725  1.00  0.61           C  
ATOM   3922  CD1 LEU A 555      -3.058   4.403  47.261  1.00  0.58           C  
ATOM   3923  CD2 LEU A 555      -3.114   2.762  49.159  1.00  0.59           C  
ATOM   3924  N   GLY A 556      -7.958   0.779  47.281  1.00  0.76           N  
ATOM   3925  CA  GLY A 556      -9.405   0.867  47.160  1.00  0.77           C  
ATOM   3926  C   GLY A 556      -9.856   1.885  46.129  1.00  0.77           C  
ATOM   3927  O   GLY A 556     -11.045   2.194  46.034  1.00  0.76           O  
ATOM   3928  N   LEU A 557      -8.974   2.400  45.315  1.00  0.83           N  
ATOM   3929  CA  LEU A 557      -9.332   3.286  44.212  1.00  0.84           C  
ATOM   3930  C   LEU A 557      -9.904   2.493  43.042  1.00  0.84           C  
ATOM   3931  CB  LEU A 557      -8.113   4.089  43.752  1.00  0.82           C  
ATOM   3932  O   LEU A 557      -9.326   1.486  42.627  1.00  0.82           O  
ATOM   3933  CG  LEU A 557      -7.399   4.912  44.825  1.00  0.79           C  
ATOM   3934  CD1 LEU A 557      -6.241   5.692  44.212  1.00  0.76           C  
ATOM   3935  CD2 LEU A 557      -8.378   5.855  45.517  1.00  0.78           C  
ATOM   3936  N   LYS A 558     -11.077   2.953  42.524  1.00  0.85           N  
ATOM   3937  CA  LYS A 558     -11.847   2.286  41.478  1.00  0.85           C  
ATOM   3938  C   LYS A 558     -11.579   2.914  40.113  1.00  0.84           C  
ATOM   3939  CB  LYS A 558     -13.342   2.340  41.795  1.00  0.84           C  
ATOM   3940  O   LYS A 558     -11.599   2.224  39.092  1.00  0.82           O  
ATOM   3941  CG  LYS A 558     -13.718   1.685  43.116  1.00  0.85           C  
ATOM   3942  CD  LYS A 558     -13.258   0.234  43.171  1.00  0.84           C  
ATOM   3943  CE  LYS A 558     -13.694  -0.443  44.464  1.00  0.86           C  
ATOM   3944  NZ  LYS A 558     -13.103  -1.808  44.601  1.00  0.84           N  
ATOM   3945  N   ALA A 559     -11.298   4.237  40.114  1.00  0.86           N  
ATOM   3946  CA  ALA A 559     -10.895   5.046  38.967  1.00  0.87           C  
ATOM   3947  C   ALA A 559     -10.217   6.337  39.417  1.00  0.86           C  
ATOM   3948  CB  ALA A 559     -12.102   5.361  38.087  1.00  0.86           C  
ATOM   3949  O   ALA A 559     -10.537   6.875  40.480  1.00  0.84           O  
ATOM   3950  N   TRP A 560      -9.209   6.851  38.612  1.00  0.84           N  
ATOM   3951  CA  TRP A 560      -8.509   8.075  38.989  1.00  0.85           C  
ATOM   3952  C   TRP A 560      -8.089   8.864  37.753  1.00  0.84           C  
ATOM   3953  CB  TRP A 560      -7.282   7.751  39.845  1.00  0.82           C  
ATOM   3954  O   TRP A 560      -7.938   8.297  36.669  1.00  0.80           O  
ATOM   3955  CG  TRP A 560      -6.273   6.880  39.159  1.00  0.75           C  
ATOM   3956  CD1 TRP A 560      -5.197   7.289  38.422  1.00  0.68           C  
ATOM   3957  CD2 TRP A 560      -6.251   5.450  39.142  1.00  0.70           C  
ATOM   3958  CE2 TRP A 560      -5.130   5.058  38.376  1.00  0.69           C  
ATOM   3959  CE3 TRP A 560      -7.069   4.459  39.702  1.00  0.75           C  
ATOM   3960  NE1 TRP A 560      -4.505   6.199  37.949  1.00  0.76           N  
ATOM   3961  CH2 TRP A 560      -5.625   2.769  38.715  1.00  0.70           C  
ATOM   3962  CZ2 TRP A 560      -4.808   3.717  38.156  1.00  0.74           C  
ATOM   3963  CZ3 TRP A 560      -6.747   3.125  39.482  1.00  0.69           C  
ATOM   3964  N   ALA A 561      -7.983  10.160  38.010  1.00  0.81           N  
ATOM   3965  CA  ALA A 561      -7.436  11.119  37.054  1.00  0.81           C  
ATOM   3966  C   ALA A 561      -6.037  11.568  37.467  1.00  0.79           C  
ATOM   3967  CB  ALA A 561      -8.362  12.326  36.921  1.00  0.79           C  
ATOM   3968  O   ALA A 561      -5.843  12.075  38.574  1.00  0.75           O  
ATOM   3969  N   GLY A 562      -4.919  11.308  36.464  1.00  0.71           N  
ATOM   3970  CA  GLY A 562      -3.529  11.666  36.700  1.00  0.70           C  
ATOM   3971  C   GLY A 562      -2.730  10.556  37.354  1.00  0.71           C  
ATOM   3972  O   GLY A 562      -3.294   9.693  38.030  1.00  0.67           O  
ATOM   3973  N   ASP A 563      -1.422  10.432  37.069  1.00  0.67           N  
ATOM   3974  CA  ASP A 563      -0.462   9.618  37.809  1.00  0.66           C  
ATOM   3975  C   ASP A 563      -0.063  10.295  39.119  1.00  0.67           C  
ATOM   3976  CB  ASP A 563       0.780   9.347  36.958  1.00  0.64           C  
ATOM   3977  O   ASP A 563       0.501  11.391  39.111  1.00  0.65           O  
ATOM   3978  CG  ASP A 563       1.752   8.384  37.618  1.00  0.61           C  
ATOM   3979  OD1 ASP A 563       1.609   8.107  38.828  1.00  0.62           O  
ATOM   3980  OD2 ASP A 563       2.670   7.900  36.921  1.00  0.63           O  
ATOM   3981  N   PRO A 564      -0.546   9.798  40.244  1.00  0.62           N  
ATOM   3982  CA  PRO A 564      -0.082  10.438  41.477  1.00  0.61           C  
ATOM   3983  C   PRO A 564       1.434  10.611  41.517  1.00  0.62           C  
ATOM   3984  CB  PRO A 564      -0.551   9.475  42.571  1.00  0.60           C  
ATOM   3985  O   PRO A 564       1.938  11.521  42.181  1.00  0.60           O  
ATOM   3986  CG  PRO A 564      -0.722   8.162  41.878  1.00  0.59           C  
ATOM   3987  CD  PRO A 564      -1.020   8.423  40.429  1.00  0.57           C  
ATOM   3988  N   ALA A 565       2.176   9.712  40.861  1.00  0.64           N  
ATOM   3989  CA  ALA A 565       3.635   9.779  40.890  1.00  0.62           C  
ATOM   3990  C   ALA A 565       4.145  10.990  40.113  1.00  0.63           C  
ATOM   3991  CB  ALA A 565       4.238   8.496  40.323  1.00  0.61           C  
ATOM   3992  O   ALA A 565       5.264  11.455  40.341  1.00  0.61           O  
ATOM   3993  N   THR A 566       3.282  11.517  39.197  1.00  0.63           N  
ATOM   3994  CA  THR A 566       3.741  12.597  38.331  1.00  0.62           C  
ATOM   3995  C   THR A 566       3.204  13.942  38.813  1.00  0.63           C  
ATOM   3996  CB  THR A 566       3.311  12.363  36.871  1.00  0.60           C  
ATOM   3997  O   THR A 566       3.677  14.995  38.380  1.00  0.60           O  
ATOM   3998  CG2 THR A 566       3.908  11.071  36.323  1.00  0.56           C  
ATOM   3999  OG1 THR A 566       1.882  12.281  36.807  1.00  0.59           O  
ATOM   4000  N   CYS A 567       2.343  13.989  39.733  1.00  0.57           N  
ATOM   4001  CA  CYS A 567       1.795  15.214  40.304  1.00  0.57           C  
ATOM   4002  C   CYS A 567       2.744  15.807  41.338  1.00  0.57           C  
ATOM   4003  CB  CYS A 567       0.433  14.944  40.944  1.00  0.54           C  
ATOM   4004  O   CYS A 567       3.202  15.104  42.241  1.00  0.54           O  
ATOM   4005  SG  CYS A 567      -0.863  14.537  39.754  1.00  0.61           S  
ATOM   4006  N   ARG A 568       3.417  16.898  40.907  1.00  0.60           N  
ATOM   4007  CA  ARG A 568       4.530  17.475  41.654  1.00  0.59           C  
ATOM   4008  C   ARG A 568       4.083  18.703  42.441  1.00  0.60           C  
ATOM   4009  CB  ARG A 568       5.676  17.846  40.711  1.00  0.55           C  
ATOM   4010  O   ARG A 568       4.736  19.097  43.409  1.00  0.57           O  
ATOM   4011  CG  ARG A 568       6.454  16.649  40.187  1.00  0.52           C  
ATOM   4012  CD  ARG A 568       7.757  17.071  39.521  1.00  0.52           C  
ATOM   4013  NE  ARG A 568       8.544  15.917  39.097  1.00  0.42           N  
ATOM   4014  NH1 ARG A 568      10.529  17.082  38.901  1.00  0.34           N  
ATOM   4015  NH2 ARG A 568      10.460  14.839  38.435  1.00  0.30           N  
ATOM   4016  CZ  ARG A 568       9.842  15.948  38.812  1.00  0.46           C  
ATOM   4017  N   SER A 569       2.979  19.385  41.974  1.00  0.61           N  
ATOM   4018  CA  SER A 569       2.673  20.692  42.547  1.00  0.59           C  
ATOM   4019  C   SER A 569       1.222  20.767  43.010  1.00  0.61           C  
ATOM   4020  CB  SER A 569       2.951  21.801  41.532  1.00  0.54           C  
ATOM   4021  O   SER A 569       0.336  20.172  42.392  1.00  0.57           O  
ATOM   4022  OG  SER A 569       2.356  21.499  40.281  1.00  0.52           O  
ATOM   4023  N   GLY A 570       1.037  21.140  44.382  1.00  0.63           N  
ATOM   4024  CA  GLY A 570      -0.255  21.662  44.798  1.00  0.60           C  
ATOM   4025  C   GLY A 570      -0.698  22.869  43.992  1.00  0.63           C  
ATOM   4026  O   GLY A 570       0.057  23.831  43.840  1.00  0.59           O  
ATOM   4027  N   TYR A 571      -1.690  22.766  43.250  1.00  0.64           N  
ATOM   4028  CA  TYR A 571      -2.435  23.887  42.687  1.00  0.64           C  
ATOM   4029  C   TYR A 571      -3.700  24.161  43.491  1.00  0.65           C  
ATOM   4030  CB  TYR A 571      -2.795  23.612  41.224  1.00  0.58           C  
ATOM   4031  O   TYR A 571      -4.407  23.230  43.883  1.00  0.61           O  
ATOM   4032  CG  TYR A 571      -2.791  24.846  40.355  1.00  0.53           C  
ATOM   4033  CD1 TYR A 571      -3.969  25.543  40.095  1.00  0.47           C  
ATOM   4034  CD2 TYR A 571      -1.610  25.318  39.792  1.00  0.49           C  
ATOM   4035  CE1 TYR A 571      -3.970  26.680  39.294  1.00  0.45           C  
ATOM   4036  CE2 TYR A 571      -1.599  26.454  38.989  1.00  0.50           C  
ATOM   4037  OH  TYR A 571      -2.777  28.252  37.952  1.00  0.39           O  
ATOM   4038  CZ  TYR A 571      -2.782  27.127  38.747  1.00  0.43           C  
ATOM   4039  N   ARG A 572      -3.888  25.440  43.694  1.00  0.60           N  
ATOM   4040  CA  ARG A 572      -5.134  25.923  44.279  1.00  0.58           C  
ATOM   4041  C   ARG A 572      -6.273  25.868  43.266  1.00  0.60           C  
ATOM   4042  CB  ARG A 572      -4.966  27.351  44.801  1.00  0.53           C  
ATOM   4043  O   ARG A 572      -6.211  26.518  42.220  1.00  0.57           O  
ATOM   4044  CG  ARG A 572      -4.056  27.460  46.015  1.00  0.49           C  
ATOM   4045  CD  ARG A 572      -3.954  28.893  46.517  1.00  0.50           C  
ATOM   4046  NE  ARG A 572      -2.964  29.023  47.582  1.00  0.38           N  
ATOM   4047  NH1 ARG A 572      -4.302  30.314  48.952  1.00  0.29           N  
ATOM   4048  NH2 ARG A 572      -2.183  29.748  49.616  1.00  0.24           N  
ATOM   4049  CZ  ARG A 572      -3.152  29.695  48.714  1.00  0.38           C  
ATOM   4050  N   ASP A 573      -7.173  25.181  43.494  1.00  0.60           N  
ATOM   4051  CA  ASP A 573      -8.468  25.031  42.838  1.00  0.58           C  
ATOM   4052  C   ASP A 573      -9.485  26.023  43.395  1.00  0.60           C  
ATOM   4053  CB  ASP A 573      -8.987  23.600  42.996  1.00  0.54           C  
ATOM   4054  O   ASP A 573     -10.106  25.769  44.429  1.00  0.56           O  
ATOM   4055  CG  ASP A 573     -10.172  23.296  42.097  1.00  0.51           C  
ATOM   4056  OD1 ASP A 573     -10.526  24.143  41.248  1.00  0.55           O  
ATOM   4057  OD2 ASP A 573     -10.759  22.202  42.240  1.00  0.56           O  
ATOM   4058  N   GLY A 574      -9.066  27.419  43.509  1.00  0.56           N  
ATOM   4059  CA  GLY A 574     -10.057  28.215  44.215  1.00  0.54           C  
ATOM   4060  C   GLY A 574     -10.269  29.586  43.600  1.00  0.56           C  
ATOM   4061  O   GLY A 574      -9.481  30.505  43.831  1.00  0.52           O  
ATOM   4062  N   SER A 575     -10.816  29.661  42.322  1.00  0.59           N  
ATOM   4063  CA  SER A 575     -11.534  30.893  42.010  1.00  0.58           C  
ATOM   4064  C   SER A 575     -13.040  30.709  42.164  1.00  0.60           C  
ATOM   4065  CB  SER A 575     -11.212  31.357  40.589  1.00  0.54           C  
ATOM   4066  O   SER A 575     -13.619  29.783  41.594  1.00  0.57           O  
ATOM   4067  OG  SER A 575     -11.630  30.394  39.638  1.00  0.52           O  
ATOM   4068  N   THR A 576     -13.502  31.543  43.200  1.00  0.62           N  
ATOM   4069  CA  THR A 576     -14.948  31.732  43.209  1.00  0.61           C  
ATOM   4070  C   THR A 576     -15.491  31.825  41.786  1.00  0.62           C  
ATOM   4071  CB  THR A 576     -15.342  32.996  43.995  1.00  0.58           C  
ATOM   4072  O   THR A 576     -14.948  32.557  40.956  1.00  0.59           O  
ATOM   4073  CG2 THR A 576     -15.469  32.700  45.486  1.00  0.54           C  
ATOM   4074  OG1 THR A 576     -14.340  34.003  43.803  1.00  0.56           O  
ATOM   4075  N   GLY A 577     -16.263  30.825  41.431  1.00  0.72           N  
ATOM   4076  CA  GLY A 577     -17.052  30.798  40.209  1.00  0.72           C  
ATOM   4077  C   GLY A 577     -16.484  29.868  39.153  1.00  0.72           C  
ATOM   4078  O   GLY A 577     -17.078  29.694  38.087  1.00  0.69           O  
ATOM   4079  N   LYS A 578     -15.437  29.321  39.427  1.00  0.80           N  
ATOM   4080  CA  LYS A 578     -14.897  28.356  38.473  1.00  0.81           C  
ATOM   4081  C   LYS A 578     -14.997  26.933  39.015  1.00  0.81           C  
ATOM   4082  CB  LYS A 578     -13.442  28.689  38.139  1.00  0.79           C  
ATOM   4083  O   LYS A 578     -14.485  26.638  40.097  1.00  0.80           O  
ATOM   4084  CG  LYS A 578     -12.933  28.030  36.865  1.00  0.74           C  
ATOM   4085  CD  LYS A 578     -11.547  28.538  36.488  1.00  0.72           C  
ATOM   4086  CE  LYS A 578     -11.042  27.888  35.208  1.00  0.66           C  
ATOM   4087  NZ  LYS A 578      -9.719  28.441  34.790  1.00  0.60           N  
ATOM   4088  N   GLY A 579     -15.727  26.076  38.279  1.00  0.85           N  
ATOM   4089  CA  GLY A 579     -15.662  24.630  38.414  1.00  0.86           C  
ATOM   4090  C   GLY A 579     -14.484  24.015  37.684  1.00  0.85           C  
ATOM   4091  O   GLY A 579     -13.980  24.587  36.715  1.00  0.83           O  
ATOM   4092  N   ARG A 580     -13.994  22.896  38.213  1.00  0.84           N  
ATOM   4093  CA  ARG A 580     -12.993  22.054  37.568  1.00  0.85           C  
ATOM   4094  C   ARG A 580     -13.543  20.657  37.299  1.00  0.85           C  
ATOM   4095  CB  ARG A 580     -11.731  21.963  38.428  1.00  0.83           C  
ATOM   4096  O   ARG A 580     -14.514  20.235  37.929  1.00  0.85           O  
ATOM   4097  CG  ARG A 580     -11.074  23.307  38.702  1.00  0.79           C  
ATOM   4098  CD  ARG A 580     -10.405  23.873  37.458  1.00  0.77           C  
ATOM   4099  NE  ARG A 580      -9.661  25.094  37.753  1.00  0.71           N  
ATOM   4100  NH1 ARG A 580      -8.896  25.396  35.595  1.00  0.63           N  
ATOM   4101  NH2 ARG A 580      -8.321  26.887  37.239  1.00  0.61           N  
ATOM   4102  CZ  ARG A 580      -8.961  25.789  36.861  1.00  0.71           C  
ATOM   4103  N   MET A 581     -12.885  19.946  36.387  1.00  0.86           N  
ATOM   4104  CA  MET A 581     -13.263  18.561  36.121  1.00  0.86           C  
ATOM   4105  C   MET A 581     -12.061  17.749  35.649  1.00  0.86           C  
ATOM   4106  CB  MET A 581     -14.378  18.498  35.076  1.00  0.84           C  
ATOM   4107  O   MET A 581     -11.170  18.281  34.985  1.00  0.84           O  
ATOM   4108  CG  MET A 581     -13.964  19.007  33.706  1.00  0.79           C  
ATOM   4109  SD  MET A 581     -15.310  18.866  32.466  1.00  0.77           S  
ATOM   4110  CE  MET A 581     -16.333  20.287  32.942  1.00  0.71           C  
ATOM   4111  N   ALA A 582     -12.054  16.576  35.961  1.00  0.85           N  
ATOM   4112  CA  ALA A 582     -11.080  15.593  35.493  1.00  0.85           C  
ATOM   4113  C   ALA A 582     -11.770  14.309  35.043  1.00  0.85           C  
ATOM   4114  CB  ALA A 582     -10.061  15.291  36.590  1.00  0.84           C  
ATOM   4115  O   ALA A 582     -12.705  13.838  35.695  1.00  0.85           O  
ATOM   4116  N   ALA A 583     -11.262  13.691  33.873  1.00  0.84           N  
ATOM   4117  CA  ALA A 583     -11.764  12.407  33.390  1.00  0.85           C  
ATOM   4118  C   ALA A 583     -11.164  11.250  34.185  1.00  0.85           C  
ATOM   4119  CB  ALA A 583     -11.460  12.241  31.903  1.00  0.83           C  
ATOM   4120  O   ALA A 583      -9.950  11.200  34.399  1.00  0.84           O  
ATOM   4121  N   VAL A 584     -11.993  10.327  34.554  1.00  0.86           N  
ATOM   4122  CA  VAL A 584     -11.609   9.047  35.140  1.00  0.87           C  
ATOM   4123  C   VAL A 584     -12.172   7.903  34.300  1.00  0.86           C  
ATOM   4124  CB  VAL A 584     -12.095   8.924  36.602  1.00  0.85           C  
ATOM   4125  O   VAL A 584     -13.273   8.009  33.755  1.00  0.85           O  
ATOM   4126  CG1 VAL A 584     -11.433   9.984  37.482  1.00  0.82           C  
ATOM   4127  CG2 VAL A 584     -13.616   9.043  36.670  1.00  0.82           C  
ATOM   4128  N   VAL A 585     -11.399   6.812  34.116  1.00  0.84           N  
ATOM   4129  CA  VAL A 585     -11.835   5.634  33.373  1.00  0.85           C  
ATOM   4130  C   VAL A 585     -12.161   4.501  34.343  1.00  0.85           C  
ATOM   4131  CB  VAL A 585     -10.764   5.176  32.358  1.00  0.83           C  
ATOM   4132  O   VAL A 585     -11.274   3.994  35.034  1.00  0.84           O  
ATOM   4133  CG1 VAL A 585     -11.261   3.976  31.553  1.00  0.81           C  
ATOM   4134  CG2 VAL A 585     -10.383   6.326  31.428  1.00  0.81           C  
ATOM   4135  N   VAL A 586     -13.437   4.119  34.366  1.00  0.86           N  
ATOM   4136  CA  VAL A 586     -13.916   2.919  35.044  1.00  0.87           C  
ATOM   4137  C   VAL A 586     -13.765   1.710  34.125  1.00  0.86           C  
ATOM   4138  CB  VAL A 586     -15.388   3.069  35.489  1.00  0.86           C  
ATOM   4139  O   VAL A 586     -14.342   1.674  33.036  1.00  0.84           O  
ATOM   4140  CG1 VAL A 586     -15.876   1.796  36.179  1.00  0.85           C  
ATOM   4141  CG2 VAL A 586     -15.546   4.275  36.414  1.00  0.85           C  
ATOM   4142  N   ARG A 587     -13.019   0.677  34.517  1.00  0.80           N  
ATOM   4143  CA  ARG A 587     -12.637  -0.432  33.648  1.00  0.80           C  
ATOM   4144  C   ARG A 587     -13.584  -1.615  33.822  1.00  0.80           C  
ATOM   4145  CB  ARG A 587     -11.198  -0.866  33.932  1.00  0.78           C  
ATOM   4146  O   ARG A 587     -13.727  -2.439  32.917  1.00  0.78           O  
ATOM   4147  CG  ARG A 587     -10.155   0.176  33.561  1.00  0.74           C  
ATOM   4148  CD  ARG A 587      -8.739  -0.337  33.787  1.00  0.73           C  
ATOM   4149  NE  ARG A 587      -7.739   0.656  33.407  1.00  0.66           N  
ATOM   4150  NH1 ARG A 587      -6.054  -0.239  34.709  1.00  0.59           N  
ATOM   4151  NH2 ARG A 587      -5.659   1.630  33.442  1.00  0.55           N  
ATOM   4152  CZ  ARG A 587      -6.487   0.680  33.854  1.00  0.68           C  
ATOM   4153  N   GLN A 588     -14.240  -1.680  35.019  1.00  0.83           N  
ATOM   4154  CA  GLN A 588     -15.209  -2.717  35.357  1.00  0.85           C  
ATOM   4155  C   GLN A 588     -16.391  -2.135  36.127  1.00  0.86           C  
ATOM   4156  CB  GLN A 588     -14.545  -3.827  36.174  1.00  0.80           C  
ATOM   4157  O   GLN A 588     -16.263  -1.097  36.780  1.00  0.86           O  
ATOM   4158  CG  GLN A 588     -13.910  -3.342  37.470  1.00  0.73           C  
ATOM   4159  CD  GLN A 588     -13.178  -4.443  38.213  1.00  0.71           C  
ATOM   4160  NE2 GLN A 588     -12.584  -4.097  39.350  1.00  0.65           N  
ATOM   4161  OE1 GLN A 588     -13.147  -5.595  37.769  1.00  0.72           O  
ATOM   4162  N   THR A 589     -17.556  -2.788  35.902  1.00  0.81           N  
ATOM   4163  CA  THR A 589     -18.674  -2.380  36.747  1.00  0.85           C  
ATOM   4164  C   THR A 589     -18.248  -2.311  38.211  1.00  0.82           C  
ATOM   4165  CB  THR A 589     -19.866  -3.343  36.600  1.00  0.80           C  
ATOM   4166  O   THR A 589     -17.832  -3.317  38.789  1.00  0.79           O  
ATOM   4167  CG2 THR A 589     -21.043  -2.896  37.461  1.00  0.73           C  
ATOM   4168  OG1 THR A 589     -20.278  -3.379  35.228  1.00  0.81           O  
ATOM   4169  N   THR A 590     -18.346  -1.100  38.753  1.00  0.89           N  
ATOM   4170  CA  THR A 590     -17.845  -0.858  40.102  1.00  0.90           C  
ATOM   4171  C   THR A 590     -18.789   0.061  40.872  1.00  0.91           C  
ATOM   4172  CB  THR A 590     -16.435  -0.241  40.072  1.00  0.87           C  
ATOM   4173  O   THR A 590     -19.301   1.037  40.320  1.00  0.91           O  
ATOM   4174  CG2 THR A 590     -16.478   1.208  39.597  1.00  0.77           C  
ATOM   4175  OG1 THR A 590     -15.873  -0.283  41.390  1.00  0.80           O  
ATOM   4176  N   THR A 591     -19.025  -0.243  42.144  1.00  0.93           N  
ATOM   4177  CA  THR A 591     -19.766   0.631  43.047  1.00  0.94           C  
ATOM   4178  C   THR A 591     -18.831   1.629  43.723  1.00  0.93           C  
ATOM   4179  CB  THR A 591     -20.517  -0.181  44.119  1.00  0.92           C  
ATOM   4180  O   THR A 591     -17.842   1.237  44.346  1.00  0.91           O  
ATOM   4181  CG2 THR A 591     -21.355   0.729  45.012  1.00  0.88           C  
ATOM   4182  OG1 THR A 591     -21.379  -1.128  43.477  1.00  0.90           O  
ATOM   4183  N   VAL A 592     -19.152   2.918  43.562  1.00  0.94           N  
ATOM   4184  CA  VAL A 592     -18.402   4.035  44.128  1.00  0.95           C  
ATOM   4185  C   VAL A 592     -19.255   4.755  45.169  1.00  0.95           C  
ATOM   4186  CB  VAL A 592     -17.947   5.026  43.034  1.00  0.92           C  
ATOM   4187  O   VAL A 592     -20.450   4.974  44.958  1.00  0.95           O  
ATOM   4188  CG1 VAL A 592     -17.166   6.187  43.647  1.00  0.74           C  
ATOM   4189  CG2 VAL A 592     -17.105   4.308  41.981  1.00  0.74           C  
ATOM   4190  N   SER A 593     -18.575   5.109  46.347  1.00  0.94           N  
ATOM   4191  CA  SER A 593     -19.266   5.781  47.443  1.00  0.95           C  
ATOM   4192  C   SER A 593     -18.571   7.086  47.817  1.00  0.94           C  
ATOM   4193  CB  SER A 593     -19.345   4.867  48.667  1.00  0.94           C  
ATOM   4194  O   SER A 593     -19.129   7.905  48.549  1.00  0.93           O  
ATOM   4195  OG  SER A 593     -18.051   4.459  49.075  1.00  0.92           O  
ATOM   4196  N   LYS A 594     -17.435   7.231  47.244  1.00  0.94           N  
ATOM   4197  CA  LYS A 594     -16.611   8.372  47.632  1.00  0.94           C  
ATOM   4198  C   LYS A 594     -15.866   8.946  46.431  1.00  0.94           C  
ATOM   4199  CB  LYS A 594     -15.616   7.970  48.722  1.00  0.93           C  
ATOM   4200  O   LYS A 594     -15.528   8.216  45.496  1.00  0.94           O  
ATOM   4201  CG  LYS A 594     -16.268   7.417  49.981  1.00  0.89           C  
ATOM   4202  CD  LYS A 594     -15.227   6.995  51.010  1.00  0.86           C  
ATOM   4203  CE  LYS A 594     -15.874   6.370  52.239  1.00  0.86           C  
ATOM   4204  NZ  LYS A 594     -14.859   5.980  53.262  1.00  0.83           N  
ATOM   4205  N   ILE A 595     -15.561  10.263  46.516  1.00  0.93           N  
ATOM   4206  CA  ILE A 595     -14.522  10.924  45.733  1.00  0.93           C  
ATOM   4207  C   ILE A 595     -13.272  11.111  46.590  1.00  0.92           C  
ATOM   4208  CB  ILE A 595     -15.006  12.285  45.187  1.00  0.93           C  
ATOM   4209  O   ILE A 595     -13.360  11.547  47.741  1.00  0.91           O  
ATOM   4210  CG1 ILE A 595     -16.199  12.089  44.245  1.00  0.93           C  
ATOM   4211  CG2 ILE A 595     -13.864  13.020  44.478  1.00  0.92           C  
ATOM   4212  CD1 ILE A 595     -16.864  13.387  43.809  1.00  0.90           C  
ATOM   4213  N   VAL A 596     -12.172  10.649  46.048  1.00  0.89           N  
ATOM   4214  CA  VAL A 596     -10.887  10.711  46.735  1.00  0.89           C  
ATOM   4215  C   VAL A 596     -10.059  11.867  46.179  1.00  0.88           C  
ATOM   4216  CB  VAL A 596     -10.107   9.384  46.602  1.00  0.88           C  
ATOM   4217  O   VAL A 596      -9.928  12.016  44.962  1.00  0.87           O  
ATOM   4218  CG1 VAL A 596      -8.847   9.409  47.465  1.00  0.87           C  
ATOM   4219  CG2 VAL A 596     -10.996   8.202  46.983  1.00  0.87           C  
ATOM   4220  N   TRP A 597      -9.528  12.631  47.088  1.00  0.87           N  
ATOM   4221  CA  TRP A 597      -8.701  13.810  46.847  1.00  0.87           C  
ATOM   4222  C   TRP A 597      -7.276  13.585  47.339  1.00  0.85           C  
ATOM   4223  CB  TRP A 597      -9.304  15.039  47.534  1.00  0.85           C  
ATOM   4224  O   TRP A 597      -7.059  12.898  48.340  1.00  0.81           O  
ATOM   4225  CG  TRP A 597     -10.786  15.171  47.355  1.00  0.80           C  
ATOM   4226  CD1 TRP A 597     -11.760  14.779  48.232  1.00  0.74           C  
ATOM   4227  CD2 TRP A 597     -11.465  15.729  46.226  1.00  0.76           C  
ATOM   4228  CE2 TRP A 597     -12.850  15.644  46.487  1.00  0.79           C  
ATOM   4229  CE3 TRP A 597     -11.035  16.293  45.018  1.00  0.79           C  
ATOM   4230  NE1 TRP A 597     -13.003  15.062  47.716  1.00  0.79           N  
ATOM   4231  CH2 TRP A 597     -13.362  16.652  44.407  1.00  0.74           C  
ATOM   4232  CZ2 TRP A 597     -13.810  16.104  45.582  1.00  0.76           C  
ATOM   4233  CZ3 TRP A 597     -11.991  16.751  44.118  1.00  0.76           C  
ATOM   4234  N   HIS A 598      -6.381  14.138  46.676  1.00  0.81           N  
ATOM   4235  CA  HIS A 598      -5.070  14.343  47.282  1.00  0.81           C  
ATOM   4236  C   HIS A 598      -4.795  15.825  47.511  1.00  0.80           C  
ATOM   4237  CB  HIS A 598      -3.974  13.735  46.405  1.00  0.79           C  
ATOM   4238  O   HIS A 598      -4.550  16.570  46.559  1.00  0.78           O  
ATOM   4239  CG  HIS A 598      -2.666  13.566  47.110  1.00  0.76           C  
ATOM   4240  CD2 HIS A 598      -2.313  13.798  48.396  1.00  0.73           C  
ATOM   4241  ND1 HIS A 598      -1.532  13.109  46.474  1.00  0.71           N  
ATOM   4242  CE1 HIS A 598      -0.535  13.066  47.343  1.00  0.71           C  
ATOM   4243  NE2 HIS A 598      -0.983  13.479  48.516  1.00  0.69           N  
ATOM   4244  N   PHE A 599      -4.840  16.310  48.727  1.00  0.79           N  
ATOM   4245  CA  PHE A 599      -4.592  17.687  49.136  1.00  0.79           C  
ATOM   4246  C   PHE A 599      -3.139  17.875  49.555  1.00  0.78           C  
ATOM   4247  CB  PHE A 599      -5.525  18.085  50.284  1.00  0.78           C  
ATOM   4248  O   PHE A 599      -2.585  17.046  50.280  1.00  0.75           O  
ATOM   4249  CG  PHE A 599      -6.975  18.161  49.889  1.00  0.78           C  
ATOM   4250  CD1 PHE A 599      -7.425  19.159  49.033  1.00  0.78           C  
ATOM   4251  CD2 PHE A 599      -7.889  17.235  50.375  1.00  0.79           C  
ATOM   4252  CE1 PHE A 599      -8.767  19.233  48.666  1.00  0.77           C  
ATOM   4253  CE2 PHE A 599      -9.232  17.302  50.013  1.00  0.76           C  
ATOM   4254  CZ  PHE A 599      -9.668  18.302  49.159  1.00  0.73           C  
ATOM   4255  N   LEU A 600      -2.357  18.869  49.001  1.00  0.73           N  
ATOM   4256  CA  LEU A 600      -0.997  19.218  49.399  1.00  0.72           C  
ATOM   4257  C   LEU A 600      -1.005  20.318  50.454  1.00  0.71           C  
ATOM   4258  CB  LEU A 600      -0.181  19.665  48.183  1.00  0.69           C  
ATOM   4259  O   LEU A 600       0.053  20.815  50.847  1.00  0.66           O  
ATOM   4260  CG  LEU A 600       0.132  18.589  47.143  1.00  0.66           C  
ATOM   4261  CD1 LEU A 600       0.863  19.199  45.952  1.00  0.65           C  
ATOM   4262  CD2 LEU A 600       0.956  17.467  47.765  1.00  0.65           C  
ATOM   4263  N   GLY A 601      -2.063  20.381  51.261  1.00  0.63           N  
ATOM   4264  CA  GLY A 601      -2.304  21.374  52.297  1.00  0.61           C  
ATOM   4265  C   GLY A 601      -3.679  21.258  52.926  1.00  0.62           C  
ATOM   4266  O   GLY A 601      -4.209  20.154  53.075  1.00  0.58           O  
ATOM   4267  N   TYR A 602      -4.020  22.358  53.605  1.00  0.58           N  
ATOM   4268  CA  TYR A 602      -5.254  22.439  54.378  1.00  0.57           C  
ATOM   4269  C   TYR A 602      -6.464  22.115  53.510  1.00  0.58           C  
ATOM   4270  CB  TYR A 602      -5.412  23.833  54.994  1.00  0.53           C  
ATOM   4271  O   TYR A 602      -6.737  22.812  52.529  1.00  0.55           O  
ATOM   4272  CG  TYR A 602      -6.189  23.839  56.288  1.00  0.50           C  
ATOM   4273  CD1 TYR A 602      -7.528  24.222  56.317  1.00  0.45           C  
ATOM   4274  CD2 TYR A 602      -5.586  23.464  57.484  1.00  0.46           C  
ATOM   4275  CE1 TYR A 602      -8.248  24.231  57.508  1.00  0.43           C  
ATOM   4276  CE2 TYR A 602      -6.296  23.470  58.680  1.00  0.46           C  
ATOM   4277  OH  TYR A 602      -8.332  23.862  59.863  1.00  0.35           O  
ATOM   4278  CZ  TYR A 602      -7.624  23.854  58.682  1.00  0.41           C  
ATOM   4279  N   ALA A 603      -6.969  21.047  53.534  1.00  0.60           N  
ATOM   4280  CA  ALA A 603      -8.294  20.622  53.092  1.00  0.57           C  
ATOM   4281  C   ALA A 603      -9.332  20.828  54.192  1.00  0.59           C  
ATOM   4282  CB  ALA A 603      -8.267  19.159  52.658  1.00  0.53           C  
ATOM   4283  O   ALA A 603      -9.268  20.184  55.242  1.00  0.55           O  
ATOM   4284  N   GLY A 604      -9.372  22.147  54.756  1.00  0.60           N  
ATOM   4285  CA  GLY A 604     -10.390  22.541  55.715  1.00  0.58           C  
ATOM   4286  C   GLY A 604     -10.929  23.939  55.473  1.00  0.60           C  
ATOM   4287  O   GLY A 604     -10.452  24.648  54.585  1.00  0.56           O  
ATOM   4288  N   GLY A 605     -12.164  24.000  55.837  1.00  0.67           N  
ATOM   4289  CA  GLY A 605     -12.887  25.261  55.854  1.00  0.66           C  
ATOM   4290  C   GLY A 605     -13.632  25.539  54.561  1.00  0.68           C  
ATOM   4291  O   GLY A 605     -13.668  26.679  54.092  1.00  0.65           O  
ATOM   4292  N   MET A 606     -14.061  24.538  53.853  1.00  0.81           N  
ATOM   4293  CA  MET A 606     -14.907  24.799  52.691  1.00  0.81           C  
ATOM   4294  C   MET A 606     -16.148  25.592  53.089  1.00  0.81           C  
ATOM   4295  CB  MET A 606     -15.318  23.489  52.018  1.00  0.79           C  
ATOM   4296  O   MET A 606     -16.690  25.399  54.179  1.00  0.80           O  
ATOM   4297  CG  MET A 606     -14.151  22.708  51.434  1.00  0.77           C  
ATOM   4298  SD  MET A 606     -13.467  23.493  49.923  1.00  0.77           S  
ATOM   4299  CE  MET A 606     -12.392  22.158  49.328  1.00  0.68           C  
ATOM   4300  N   LYS A 607     -16.483  26.564  52.304  1.00  0.82           N  
ATOM   4301  CA  LYS A 607     -17.680  27.372  52.519  1.00  0.83           C  
ATOM   4302  C   LYS A 607     -18.874  26.798  51.762  1.00  0.84           C  
ATOM   4303  CB  LYS A 607     -17.435  28.820  52.091  1.00  0.81           C  
ATOM   4304  O   LYS A 607     -18.704  26.008  50.831  1.00  0.83           O  
ATOM   4305  CG  LYS A 607     -16.419  29.556  52.952  1.00  0.77           C  
ATOM   4306  CD  LYS A 607     -16.371  31.040  52.614  1.00  0.75           C  
ATOM   4307  CE  LYS A 607     -15.404  31.790  53.520  1.00  0.68           C  
ATOM   4308  NZ  LYS A 607     -15.277  33.226  53.128  1.00  0.62           N  
ATOM   4309  N   THR A 608     -19.973  27.320  52.181  1.00  0.84           N  
ATOM   4310  CA  THR A 608     -21.230  26.987  51.520  1.00  0.86           C  
ATOM   4311  C   THR A 608     -21.133  27.235  50.017  1.00  0.85           C  
ATOM   4312  CB  THR A 608     -22.400  27.801  52.102  1.00  0.83           C  
ATOM   4313  O   THR A 608     -20.642  28.280  49.585  1.00  0.84           O  
ATOM   4314  CG2 THR A 608     -23.723  27.399  51.460  1.00  0.77           C  
ATOM   4315  OG1 THR A 608     -22.477  27.571  53.515  1.00  0.81           O  
ATOM   4316  N   GLY A 609     -21.516  26.201  49.295  1.00  0.87           N  
ATOM   4317  CA  GLY A 609     -21.507  26.229  47.841  1.00  0.87           C  
ATOM   4318  C   GLY A 609     -20.304  25.527  47.239  1.00  0.87           C  
ATOM   4319  O   GLY A 609     -20.090  25.582  46.026  1.00  0.86           O  
ATOM   4320  N   SER A 610     -19.588  24.881  48.132  1.00  0.87           N  
ATOM   4321  CA  SER A 610     -18.635  23.888  47.648  1.00  0.88           C  
ATOM   4322  C   SER A 610     -19.324  22.561  47.346  1.00  0.89           C  
ATOM   4323  CB  SER A 610     -17.521  23.670  48.673  1.00  0.87           C  
ATOM   4324  O   SER A 610     -20.136  22.082  48.141  1.00  0.88           O  
ATOM   4325  OG  SER A 610     -16.795  24.868  48.888  1.00  0.85           O  
ATOM   4326  N   TRP A 611     -19.008  21.938  46.184  1.00  0.91           N  
ATOM   4327  CA  TRP A 611     -19.631  20.679  45.787  1.00  0.92           C  
ATOM   4328  C   TRP A 611     -18.712  19.884  44.867  1.00  0.92           C  
ATOM   4329  CB  TRP A 611     -20.970  20.939  45.091  1.00  0.91           C  
ATOM   4330  O   TRP A 611     -17.813  20.447  44.238  1.00  0.91           O  
ATOM   4331  CG  TRP A 611     -20.869  21.821  43.884  1.00  0.89           C  
ATOM   4332  CD1 TRP A 611     -21.082  23.170  43.829  1.00  0.85           C  
ATOM   4333  CD2 TRP A 611     -20.533  21.413  42.554  1.00  0.87           C  
ATOM   4334  CE2 TRP A 611     -20.561  22.569  41.743  1.00  0.88           C  
ATOM   4335  CE3 TRP A 611     -20.210  20.181  41.969  1.00  0.86           C  
ATOM   4336  NE1 TRP A 611     -20.898  23.626  42.544  1.00  0.85           N  
ATOM   4337  CH2 TRP A 611     -19.964  21.311  39.829  1.00  0.83           C  
ATOM   4338  CZ2 TRP A 611     -20.277  22.529  40.375  1.00  0.84           C  
ATOM   4339  CZ3 TRP A 611     -19.928  20.143  40.608  1.00  0.84           C  
ATOM   4340  N   ALA A 612     -19.017  18.569  44.795  1.00  0.93           N  
ATOM   4341  CA  ALA A 612     -18.450  17.720  43.751  1.00  0.94           C  
ATOM   4342  C   ALA A 612     -19.501  16.764  43.191  1.00  0.94           C  
ATOM   4343  CB  ALA A 612     -17.257  16.936  44.291  1.00  0.93           C  
ATOM   4344  O   ALA A 612     -20.525  16.515  43.831  1.00  0.94           O  
ATOM   4345  N   GLY A 613     -19.243  16.191  41.976  1.00  0.94           N  
ATOM   4346  CA  GLY A 613     -20.138  15.229  41.353  1.00  0.95           C  
ATOM   4347  C   GLY A 613     -19.465  14.397  40.277  1.00  0.95           C  
ATOM   4348  O   GLY A 613     -18.472  14.825  39.685  1.00  0.94           O  
ATOM   4349  N   ILE A 614     -19.997  13.266  40.031  1.00  0.95           N  
ATOM   4350  CA  ILE A 614     -19.691  12.393  38.903  1.00  0.96           C  
ATOM   4351  C   ILE A 614     -20.646  12.687  37.748  1.00  0.95           C  
ATOM   4352  CB  ILE A 614     -19.775  10.903  39.303  1.00  0.95           C  
ATOM   4353  O   ILE A 614     -21.867  12.649  37.919  1.00  0.95           O  
ATOM   4354  CG1 ILE A 614     -18.924  10.636  40.550  1.00  0.95           C  
ATOM   4355  CG2 ILE A 614     -19.340  10.006  38.140  1.00  0.95           C  
ATOM   4356  CD1 ILE A 614     -19.091   9.236  41.125  1.00  0.93           C  
ATOM   4357  N   TYR A 615     -20.085  12.902  36.604  1.00  0.93           N  
ATOM   4358  CA  TYR A 615     -20.839  13.202  35.392  1.00  0.94           C  
ATOM   4359  C   TYR A 615     -20.510  12.207  34.285  1.00  0.93           C  
ATOM   4360  CB  TYR A 615     -20.547  14.628  34.916  1.00  0.93           C  
ATOM   4361  O   TYR A 615     -19.396  11.683  34.224  1.00  0.92           O  
ATOM   4362  CG  TYR A 615     -20.993  15.695  35.886  1.00  0.93           C  
ATOM   4363  CD1 TYR A 615     -22.174  16.404  35.677  1.00  0.91           C  
ATOM   4364  CD2 TYR A 615     -20.235  15.997  37.012  1.00  0.91           C  
ATOM   4365  CE1 TYR A 615     -22.589  17.389  36.566  1.00  0.91           C  
ATOM   4366  CE2 TYR A 615     -20.640  16.981  37.909  1.00  0.91           C  
ATOM   4367  OH  TYR A 615     -22.222  18.645  38.562  1.00  0.88           O  
ATOM   4368  CZ  TYR A 615     -21.817  17.670  37.678  1.00  0.91           C  
ATOM   4369  N   ASN A 616     -21.429  11.935  33.399  1.00  0.91           N  
ATOM   4370  CA  ASN A 616     -21.167  11.115  32.221  1.00  0.91           C  
ATOM   4371  C   ASN A 616     -20.584  11.944  31.080  1.00  0.89           C  
ATOM   4372  CB  ASN A 616     -22.445  10.408  31.764  1.00  0.90           C  
ATOM   4373  O   ASN A 616     -20.422  13.159  31.209  1.00  0.87           O  
ATOM   4374  CG  ASN A 616     -23.481  11.369  31.217  1.00  0.88           C  
ATOM   4375  ND2 ASN A 616     -24.726  10.915  31.133  1.00  0.88           N  
ATOM   4376  OD1 ASN A 616     -23.165  12.511  30.871  1.00  0.87           O  
ATOM   4377  N   THR A 617     -20.279  11.362  29.991  1.00  0.86           N  
ATOM   4378  CA  THR A 617     -19.609  11.978  28.851  1.00  0.86           C  
ATOM   4379  C   THR A 617     -20.507  13.023  28.196  1.00  0.85           C  
ATOM   4380  CB  THR A 617     -19.199  10.923  27.807  1.00  0.84           C  
ATOM   4381  O   THR A 617     -20.027  13.887  27.459  1.00  0.83           O  
ATOM   4382  CG2 THR A 617     -18.053  10.057  28.321  1.00  0.80           C  
ATOM   4383  OG1 THR A 617     -20.324  10.084  27.517  1.00  0.83           O  
ATOM   4384  N   SER A 618     -21.813  13.008  28.486  1.00  0.84           N  
ATOM   4385  CA  SER A 618     -22.741  14.015  27.981  1.00  0.84           C  
ATOM   4386  C   SER A 618     -22.821  15.213  28.922  1.00  0.84           C  
ATOM   4387  CB  SER A 618     -24.134  13.414  27.789  1.00  0.82           C  
ATOM   4388  O   SER A 618     -23.532  16.181  28.644  1.00  0.83           O  
ATOM   4389  OG  SER A 618     -24.662  12.964  29.025  1.00  0.78           O  
ATOM   4390  N   GLY A 619     -22.250  15.181  30.044  1.00  0.85           N  
ATOM   4391  CA  GLY A 619     -22.279  16.220  31.062  1.00  0.87           C  
ATOM   4392  C   GLY A 619     -23.432  16.070  32.036  1.00  0.87           C  
ATOM   4393  O   GLY A 619     -23.680  16.958  32.854  1.00  0.86           O  
ATOM   4394  N   ALA A 620     -24.171  15.016  31.934  1.00  0.90           N  
ATOM   4395  CA  ALA A 620     -25.274  14.801  32.867  1.00  0.92           C  
ATOM   4396  C   ALA A 620     -24.768  14.248  34.196  1.00  0.92           C  
ATOM   4397  CB  ALA A 620     -26.307  13.855  32.260  1.00  0.90           C  
ATOM   4398  O   ALA A 620     -23.899  13.373  34.221  1.00  0.92           O  
ATOM   4399  N   LEU A 621     -25.201  14.794  35.368  1.00  0.93           N  
ATOM   4400  CA  LEU A 621     -24.884  14.344  36.719  1.00  0.95           C  
ATOM   4401  C   LEU A 621     -25.325  12.900  36.928  1.00  0.94           C  
ATOM   4402  CB  LEU A 621     -25.552  15.250  37.756  1.00  0.93           C  
ATOM   4403  O   LEU A 621     -26.509  12.583  36.799  1.00  0.93           O  
ATOM   4404  CG  LEU A 621     -25.264  14.928  39.223  1.00  0.92           C  
ATOM   4405  CD1 LEU A 621     -23.790  15.163  39.538  1.00  0.89           C  
ATOM   4406  CD2 LEU A 621     -26.151  15.765  40.139  1.00  0.89           C  
ATOM   4407  N   VAL A 622     -24.464  12.043  37.345  1.00  0.96           N  
ATOM   4408  CA  VAL A 622     -24.694  10.662  37.756  1.00  0.97           C  
ATOM   4409  C   VAL A 622     -24.931  10.605  39.264  1.00  0.96           C  
ATOM   4410  CB  VAL A 622     -23.510   9.749  37.368  1.00  0.96           C  
ATOM   4411  O   VAL A 622     -25.922  10.030  39.721  1.00  0.95           O  
ATOM   4412  CG1 VAL A 622     -23.738   8.326  37.873  1.00  0.92           C  
ATOM   4413  CG2 VAL A 622     -23.306   9.756  35.854  1.00  0.92           C  
ATOM   4414  N   ARG A 623     -24.023  11.193  39.985  1.00  0.97           N  
ATOM   4415  CA  ARG A 623     -24.143  11.316  41.434  1.00  0.97           C  
ATOM   4416  C   ARG A 623     -23.314  12.484  41.955  1.00  0.97           C  
ATOM   4417  CB  ARG A 623     -23.711  10.019  42.122  1.00  0.97           C  
ATOM   4418  O   ARG A 623     -22.194  12.712  41.493  1.00  0.97           O  
ATOM   4419  CG  ARG A 623     -24.152   9.914  43.573  1.00  0.93           C  
ATOM   4420  CD  ARG A 623     -25.646  10.164  43.728  1.00  0.90           C  
ATOM   4421  NE  ARG A 623     -26.267   9.185  44.615  1.00  0.90           N  
ATOM   4422  NH1 ARG A 623     -28.372   9.367  43.679  1.00  0.84           N  
ATOM   4423  NH2 ARG A 623     -28.009   7.927  45.426  1.00  0.81           N  
ATOM   4424  CZ  ARG A 623     -27.548   8.828  44.571  1.00  0.86           C  
ATOM   4425  N   GLY A 624     -23.730  13.278  42.925  1.00  0.95           N  
ATOM   4426  CA  GLY A 624     -23.029  14.370  43.581  1.00  0.96           C  
ATOM   4427  C   GLY A 624     -22.691  14.077  45.031  1.00  0.94           C  
ATOM   4428  O   GLY A 624     -23.185  13.105  45.604  1.00  0.92           O  
ATOM   4429  N   THR A 625     -21.928  14.966  45.518  1.00  0.94           N  
ATOM   4430  CA  THR A 625     -21.834  15.166  46.960  1.00  0.94           C  
ATOM   4431  C   THR A 625     -22.927  16.113  47.447  1.00  0.92           C  
ATOM   4432  CB  THR A 625     -20.455  15.723  47.358  1.00  0.93           C  
ATOM   4433  O   THR A 625     -23.623  16.734  46.640  1.00  0.88           O  
ATOM   4434  CG2 THR A 625     -19.333  14.814  46.867  1.00  0.92           C  
ATOM   4435  OG1 THR A 625     -20.287  17.025  46.784  1.00  0.92           O  
ATOM   4436  N   GLY A 626     -23.094  16.223  48.707  1.00  0.91           N  
ATOM   4437  CA  GLY A 626     -23.715  17.391  49.311  1.00  0.91           C  
ATOM   4438  C   GLY A 626     -22.794  18.595  49.368  1.00  0.89           C  
ATOM   4439  O   GLY A 626     -21.816  18.670  48.622  1.00  0.86           O  
ATOM   4440  N   ASP A 627     -23.135  19.534  50.252  1.00  0.89           N  
ATOM   4441  CA  ASP A 627     -22.255  20.669  50.510  1.00  0.90           C  
ATOM   4442  C   ASP A 627     -20.987  20.228  51.237  1.00  0.89           C  
ATOM   4443  CB  ASP A 627     -22.984  21.738  51.327  1.00  0.88           C  
ATOM   4444  O   ASP A 627     -21.052  19.726  52.361  1.00  0.87           O  
ATOM   4445  CG  ASP A 627     -22.202  23.035  51.440  1.00  0.82           C  
ATOM   4446  OD1 ASP A 627     -20.983  23.038  51.163  1.00  0.81           O  
ATOM   4447  OD2 ASP A 627     -22.809  24.063  51.810  1.00  0.85           O  
ATOM   4448  N   LEU A 628     -19.884  20.441  50.561  1.00  0.88           N  
ATOM   4449  CA  LEU A 628     -18.585  20.019  51.073  1.00  0.88           C  
ATOM   4450  C   LEU A 628     -18.183  20.850  52.287  1.00  0.87           C  
ATOM   4451  CB  LEU A 628     -17.515  20.135  49.984  1.00  0.87           C  
ATOM   4452  O   LEU A 628     -17.141  20.601  52.898  1.00  0.83           O  
ATOM   4453  CG  LEU A 628     -17.701  19.244  48.754  1.00  0.86           C  
ATOM   4454  CD1 LEU A 628     -16.562  19.464  47.764  1.00  0.83           C  
ATOM   4455  CD2 LEU A 628     -17.785  17.778  49.163  1.00  0.84           C  
ATOM   4456  N   SER A 629     -19.062  21.713  52.800  1.00  0.85           N  
ATOM   4457  CA  SER A 629     -18.841  22.438  54.047  1.00  0.85           C  
ATOM   4458  C   SER A 629     -19.541  21.753  55.216  1.00  0.85           C  
ATOM   4459  CB  SER A 629     -19.332  23.881  53.923  1.00  0.84           C  
ATOM   4460  O   SER A 629     -19.371  22.154  56.369  1.00  0.83           O  
ATOM   4461  OG  SER A 629     -20.749  23.932  53.924  1.00  0.81           O  
ATOM   4462  N   THR A 630     -20.272  20.818  54.981  1.00  0.86           N  
ATOM   4463  CA  THR A 630     -20.971  20.078  56.026  1.00  0.87           C  
ATOM   4464  C   THR A 630     -20.202  18.814  56.400  1.00  0.86           C  
ATOM   4465  CB  THR A 630     -22.398  19.702  55.586  1.00  0.85           C  
ATOM   4466  O   THR A 630     -19.704  18.103  55.526  1.00  0.85           O  
ATOM   4467  CG2 THR A 630     -23.190  20.939  55.172  1.00  0.79           C  
ATOM   4468  OG1 THR A 630     -22.327  18.801  54.474  1.00  0.81           O  
ATOM   4469  N   ALA A 631     -20.157  18.417  57.679  1.00  0.77           N  
ATOM   4470  CA  ALA A 631     -19.369  17.322  58.241  1.00  0.82           C  
ATOM   4471  C   ALA A 631     -19.657  16.011  57.516  1.00  0.81           C  
ATOM   4472  CB  ALA A 631     -19.653  17.174  59.734  1.00  0.75           C  
ATOM   4473  O   ALA A 631     -18.865  15.068  57.587  1.00  0.80           O  
ATOM   4474  N   ALA A 632     -20.738  15.960  56.765  1.00  0.83           N  
ATOM   4475  CA  ALA A 632     -21.129  14.705  56.128  1.00  0.87           C  
ATOM   4476  C   ALA A 632     -20.343  14.474  54.841  1.00  0.85           C  
ATOM   4477  CB  ALA A 632     -22.629  14.699  55.841  1.00  0.84           C  
ATOM   4478  O   ALA A 632     -20.162  13.332  54.413  1.00  0.83           O  
ATOM   4479  N   TYR A 633     -19.811  15.637  54.322  1.00  0.83           N  
ATOM   4480  CA  TYR A 633     -19.264  15.546  52.972  1.00  0.87           C  
ATOM   4481  C   TYR A 633     -17.890  16.202  52.895  1.00  0.80           C  
ATOM   4482  CB  TYR A 633     -20.212  16.200  51.963  1.00  0.83           C  
ATOM   4483  O   TYR A 633     -17.178  16.050  51.900  1.00  0.73           O  
ATOM   4484  CG  TYR A 633     -21.613  15.639  51.993  1.00  0.86           C  
ATOM   4485  CD1 TYR A 633     -21.885  14.366  51.497  1.00  0.84           C  
ATOM   4486  CD2 TYR A 633     -22.666  16.380  52.517  1.00  0.86           C  
ATOM   4487  CE1 TYR A 633     -23.175  13.845  51.521  1.00  0.90           C  
ATOM   4488  CE2 TYR A 633     -23.960  15.869  52.547  1.00  0.91           C  
ATOM   4489  OH  TYR A 633     -25.482  14.093  52.074  1.00  0.77           O  
ATOM   4490  CZ  TYR A 633     -24.204  14.603  52.048  1.00  0.89           C  
ATOM   4491  N   GLU A 634     -17.551  16.983  53.873  1.00  0.82           N  
ATOM   4492  CA  GLU A 634     -16.246  17.636  53.922  1.00  0.83           C  
ATOM   4493  C   GLU A 634     -15.115  16.615  53.839  1.00  0.82           C  
ATOM   4494  CB  GLU A 634     -16.110  18.470  55.198  1.00  0.79           C  
ATOM   4495  O   GLU A 634     -15.123  15.612  54.555  1.00  0.79           O  
ATOM   4496  CG  GLU A 634     -14.857  19.334  55.237  1.00  0.74           C  
ATOM   4497  CD  GLU A 634     -14.812  20.271  56.433  1.00  0.73           C  
ATOM   4498  OE1 GLU A 634     -15.547  20.034  57.418  1.00  0.76           O  
ATOM   4499  OE2 GLU A 634     -14.035  21.251  56.385  1.00  0.72           O  
ATOM   4500  N   PRO A 635     -14.199  16.715  52.960  1.00  0.83           N  
ATOM   4501  CA  PRO A 635     -12.979  15.915  53.091  1.00  0.83           C  
ATOM   4502  C   PRO A 635     -12.216  16.209  54.380  1.00  0.81           C  
ATOM   4503  CB  PRO A 635     -12.158  16.321  51.865  1.00  0.81           C  
ATOM   4504  O   PRO A 635     -12.146  17.363  54.811  1.00  0.77           O  
ATOM   4505  CG  PRO A 635     -12.663  17.680  51.500  1.00  0.79           C  
ATOM   4506  CD  PRO A 635     -14.082  17.805  51.976  1.00  0.79           C  
ATOM   4507  N   ALA A 636     -11.740  15.088  54.963  1.00  0.79           N  
ATOM   4508  CA  ALA A 636     -10.996  15.253  56.209  1.00  0.79           C  
ATOM   4509  C   ALA A 636      -9.819  16.207  56.022  1.00  0.78           C  
ATOM   4510  CB  ALA A 636     -10.505  13.901  56.719  1.00  0.77           C  
ATOM   4511  O   ALA A 636      -9.140  16.171  54.993  1.00  0.74           O  
ATOM   4512  N   GLU A 637      -9.615  17.085  56.936  1.00  0.72           N  
ATOM   4513  CA  GLU A 637      -8.515  18.045  56.949  1.00  0.71           C  
ATOM   4514  C   GLU A 637      -7.164  17.337  56.896  1.00  0.71           C  
ATOM   4515  CB  GLU A 637      -8.594  18.936  58.191  1.00  0.68           C  
ATOM   4516  O   GLU A 637      -6.940  16.361  57.615  1.00  0.67           O  
ATOM   4517  CG  GLU A 637      -7.695  20.162  58.126  1.00  0.64           C  
ATOM   4518  CD  GLU A 637      -7.846  21.082  59.327  1.00  0.63           C  
ATOM   4519  OE1 GLU A 637      -8.653  20.770  60.232  1.00  0.63           O  
ATOM   4520  OE2 GLU A 637      -7.153  22.123  59.364  1.00  0.58           O  
ATOM   4521  N   GLN A 638      -6.258  17.751  55.960  1.00  0.70           N  
ATOM   4522  CA  GLN A 638      -4.897  17.239  55.840  1.00  0.70           C  
ATOM   4523  C   GLN A 638      -3.871  18.354  56.022  1.00  0.69           C  
ATOM   4524  CB  GLN A 638      -4.696  16.557  54.486  1.00  0.66           C  
ATOM   4525  O   GLN A 638      -3.964  19.401  55.377  1.00  0.64           O  
ATOM   4526  CG  GLN A 638      -5.557  15.316  54.289  1.00  0.63           C  
ATOM   4527  CD  GLN A 638      -5.162  14.176  55.209  1.00  0.63           C  
ATOM   4528  NE2 GLN A 638      -6.145  13.388  55.632  1.00  0.56           N  
ATOM   4529  OE1 GLN A 638      -3.983  14.005  55.536  1.00  0.65           O  
ATOM   4530  N   HIS A 639      -2.934  18.356  57.102  1.00  0.62           N  
ATOM   4531  CA  HIS A 639      -1.967  19.369  57.511  1.00  0.61           C  
ATOM   4532  C   HIS A 639      -0.551  18.974  57.105  1.00  0.61           C  
ATOM   4533  CB  HIS A 639      -2.035  19.596  59.022  1.00  0.57           C  
ATOM   4534  O   HIS A 639       0.395  19.736  57.316  1.00  0.57           O  
ATOM   4535  CG  HIS A 639      -3.297  20.263  59.471  1.00  0.54           C  
ATOM   4536  CD2 HIS A 639      -4.458  19.746  59.936  1.00  0.52           C  
ATOM   4537  ND1 HIS A 639      -3.457  21.632  59.467  1.00  0.54           N  
ATOM   4538  CE1 HIS A 639      -4.666  21.929  59.913  1.00  0.52           C  
ATOM   4539  NE2 HIS A 639      -5.294  20.802  60.204  1.00  0.44           N  
ATOM   4540  N   GLY A 640      -0.236  18.037  56.272  1.00  0.58           N  
ATOM   4541  CA  GLY A 640       1.144  17.610  56.106  1.00  0.56           C  
ATOM   4542  C   GLY A 640       1.770  18.104  54.816  1.00  0.58           C  
ATOM   4543  O   GLY A 640       1.081  18.261  53.805  1.00  0.55           O  
ATOM   4544  N   VAL A 641       3.056  18.690  54.840  1.00  0.57           N  
ATOM   4545  CA  VAL A 641       3.889  19.236  53.773  1.00  0.57           C  
ATOM   4546  C   VAL A 641       3.922  18.264  52.595  1.00  0.56           C  
ATOM   4547  CB  VAL A 641       5.324  19.526  54.265  1.00  0.53           C  
ATOM   4548  O   VAL A 641       4.098  18.677  51.446  1.00  0.54           O  
ATOM   4549  CG1 VAL A 641       5.813  20.874  53.738  1.00  0.46           C  
ATOM   4550  CG2 VAL A 641       5.381  19.493  55.791  1.00  0.48           C  
ATOM   4551  N   GLY A 642       3.471  17.060  52.708  1.00  0.57           N  
ATOM   4552  CA  GLY A 642       3.463  16.043  51.669  1.00  0.55           C  
ATOM   4553  C   GLY A 642       2.082  15.788  51.094  1.00  0.57           C  
ATOM   4554  O   GLY A 642       1.938  15.059  50.111  1.00  0.55           O  
ATOM   4555  N   GLY A 643       1.039  16.495  51.653  1.00  0.67           N  
ATOM   4556  CA  GLY A 643      -0.343  16.241  51.281  1.00  0.66           C  
ATOM   4557  C   GLY A 643      -0.838  14.876  51.719  1.00  0.67           C  
ATOM   4558  O   GLY A 643      -0.101  14.116  52.351  1.00  0.64           O  
ATOM   4559  N   GLY A 644      -2.028  14.589  51.824  1.00  0.73           N  
ATOM   4560  CA  GLY A 644      -2.725  13.344  52.107  1.00  0.73           C  
ATOM   4561  C   GLY A 644      -3.954  13.138  51.242  1.00  0.74           C  
ATOM   4562  O   GLY A 644      -4.428  14.075  50.594  1.00  0.73           O  
ATOM   4563  N   CYS A 645      -4.361  11.949  51.176  1.00  0.77           N  
ATOM   4564  CA  CYS A 645      -5.645  11.594  50.584  1.00  0.79           C  
ATOM   4565  C   CYS A 645      -6.784  11.833  51.568  1.00  0.79           C  
ATOM   4566  CB  CYS A 645      -5.644  10.132  50.138  1.00  0.76           C  
ATOM   4567  O   CYS A 645      -6.689  11.459  52.738  1.00  0.78           O  
ATOM   4568  SG  CYS A 645      -4.529   9.793  48.758  1.00  0.77           S  
ATOM   4569  N   SER A 646      -7.701  12.525  51.140  1.00  0.83           N  
ATOM   4570  CA  SER A 646      -8.963  12.688  51.854  1.00  0.84           C  
ATOM   4571  C   SER A 646     -10.147  12.282  50.984  1.00  0.85           C  
ATOM   4572  CB  SER A 646      -9.133  14.135  52.319  1.00  0.82           C  
ATOM   4573  O   SER A 646     -10.027  12.205  49.760  1.00  0.84           O  
ATOM   4574  OG  SER A 646     -10.230  14.253  53.208  1.00  0.77           O  
ATOM   4575  N   THR A 647     -11.235  12.007  51.593  1.00  0.87           N  
ATOM   4576  CA  THR A 647     -12.392  11.493  50.869  1.00  0.89           C  
ATOM   4577  C   THR A 647     -13.625  12.351  51.141  1.00  0.89           C  
ATOM   4578  CB  THR A 647     -12.687  10.031  51.253  1.00  0.87           C  
ATOM   4579  O   THR A 647     -13.857  12.773  52.276  1.00  0.88           O  
ATOM   4580  CG2 THR A 647     -11.493   9.132  50.950  1.00  0.83           C  
ATOM   4581  OG1 THR A 647     -12.981   9.961  52.654  1.00  0.85           O  
ATOM   4582  N   SER A 648     -14.423  12.580  50.173  1.00  0.90           N  
ATOM   4583  CA  SER A 648     -15.772  13.126  50.278  1.00  0.91           C  
ATOM   4584  C   SER A 648     -16.822  12.076  49.929  1.00  0.92           C  
ATOM   4585  CB  SER A 648     -15.931  14.341  49.362  1.00  0.90           C  
ATOM   4586  O   SER A 648     -16.742  11.436  48.879  1.00  0.91           O  
ATOM   4587  OG  SER A 648     -14.976  15.339  49.680  1.00  0.86           O  
ATOM   4588  N   ASN A 649     -17.800  11.947  50.850  1.00  0.91           N  
ATOM   4589  CA  ASN A 649     -18.885  11.002  50.605  1.00  0.93           C  
ATOM   4590  C   ASN A 649     -19.814  11.490  49.497  1.00  0.94           C  
ATOM   4591  CB  ASN A 649     -19.678  10.750  51.889  1.00  0.92           C  
ATOM   4592  O   ASN A 649     -20.090  12.687  49.394  1.00  0.94           O  
ATOM   4593  CG  ASN A 649     -18.849  10.072  52.963  1.00  0.88           C  
ATOM   4594  ND2 ASN A 649     -19.088  10.439  54.216  1.00  0.90           N  
ATOM   4595  OD1 ASN A 649     -18.001   9.227  52.668  1.00  0.88           O  
ATOM   4596  N   LEU A 650     -20.337  10.541  48.740  1.00  0.96           N  
ATOM   4597  CA  LEU A 650     -21.469  10.775  47.850  1.00  0.96           C  
ATOM   4598  C   LEU A 650     -22.784  10.729  48.620  1.00  0.96           C  
ATOM   4599  CB  LEU A 650     -21.487   9.738  46.723  1.00  0.96           C  
ATOM   4600  O   LEU A 650     -22.881  10.061  49.652  1.00  0.95           O  
ATOM   4601  CG  LEU A 650     -20.292   9.752  45.769  1.00  0.96           C  
ATOM   4602  CD1 LEU A 650     -20.381   8.586  44.791  1.00  0.94           C  
ATOM   4603  CD2 LEU A 650     -20.219  11.080  45.022  1.00  0.94           C  
ATOM   4604  N   THR A 651     -23.824  11.347  48.110  1.00  0.96           N  
ATOM   4605  CA  THR A 651     -25.142  11.336  48.734  1.00  0.96           C  
ATOM   4606  C   THR A 651     -25.685   9.913  48.826  1.00  0.95           C  
ATOM   4607  CB  THR A 651     -26.136  12.218  47.955  1.00  0.95           C  
ATOM   4608  O   THR A 651     -26.519   9.616  49.685  1.00  0.94           O  
ATOM   4609  CG2 THR A 651     -25.766  13.693  48.066  1.00  0.89           C  
ATOM   4610  OG1 THR A 651     -26.125  11.836  46.574  1.00  0.90           O  
ATOM   4611  N   SER A 652     -25.293   9.033  48.032  1.00  0.96           N  
ATOM   4612  CA  SER A 652     -25.510   7.590  48.034  1.00  0.97           C  
ATOM   4613  C   SER A 652     -24.510   6.880  47.128  1.00  0.96           C  
ATOM   4614  CB  SER A 652     -26.936   7.262  47.590  1.00  0.96           C  
ATOM   4615  O   SER A 652     -23.966   7.484  46.201  1.00  0.96           O  
ATOM   4616  OG  SER A 652     -27.173   7.729  46.273  1.00  0.95           O  
ATOM   4617  N   SER A 653     -24.240   5.684  47.377  1.00  0.96           N  
ATOM   4618  CA  SER A 653     -23.410   4.876  46.490  1.00  0.97           C  
ATOM   4619  C   SER A 653     -24.029   4.766  45.101  1.00  0.96           C  
ATOM   4620  CB  SER A 653     -23.200   3.479  47.076  1.00  0.95           C  
ATOM   4621  O   SER A 653     -25.254   4.760  44.961  1.00  0.96           O  
ATOM   4622  OG  SER A 653     -22.620   3.557  48.367  1.00  0.84           O  
ATOM   4623  N   VAL A 654     -23.220   4.645  44.110  1.00  0.97           N  
ATOM   4624  CA  VAL A 654     -23.657   4.479  42.727  1.00  0.97           C  
ATOM   4625  C   VAL A 654     -22.825   3.394  42.049  1.00  0.96           C  
ATOM   4626  CB  VAL A 654     -23.555   5.803  41.937  1.00  0.96           C  
ATOM   4627  O   VAL A 654     -21.608   3.328  42.237  1.00  0.94           O  
ATOM   4628  CG1 VAL A 654     -22.109   6.295  41.893  1.00  0.91           C  
ATOM   4629  CG2 VAL A 654     -24.105   5.623  40.523  1.00  0.91           C  
ATOM   4630  N   THR A 655     -23.460   2.488  41.251  1.00  0.94           N  
ATOM   4631  CA  THR A 655     -22.776   1.535  40.383  1.00  0.95           C  
ATOM   4632  C   THR A 655     -22.528   2.141  39.005  1.00  0.93           C  
ATOM   4633  CB  THR A 655     -23.585   0.233  40.236  1.00  0.93           C  
ATOM   4634  O   THR A 655     -23.471   2.519  38.308  1.00  0.90           O  
ATOM   4635  CG2 THR A 655     -22.836  -0.787  39.385  1.00  0.86           C  
ATOM   4636  OG1 THR A 655     -23.819  -0.326  41.535  1.00  0.91           O  
ATOM   4637  N   LEU A 656     -21.246   2.245  38.670  1.00  0.93           N  
ATOM   4638  CA  LEU A 656     -20.785   2.742  37.378  1.00  0.94           C  
ATOM   4639  C   LEU A 656     -20.419   1.587  36.451  1.00  0.91           C  
ATOM   4640  CB  LEU A 656     -19.580   3.668  37.559  1.00  0.93           C  
ATOM   4641  O   LEU A 656     -19.692   0.673  36.848  1.00  0.89           O  
ATOM   4642  CG  LEU A 656     -19.782   4.872  38.480  1.00  0.93           C  
ATOM   4643  CD1 LEU A 656     -18.511   5.713  38.540  1.00  0.91           C  
ATOM   4644  CD2 LEU A 656     -20.963   5.714  38.008  1.00  0.90           C  
ATOM   4645  N   ALA A 657     -20.958   1.660  35.179  1.00  0.91           N  
ATOM   4646  CA  ALA A 657     -20.553   0.759  34.103  1.00  0.91           C  
ATOM   4647  C   ALA A 657     -19.161   1.114  33.586  1.00  0.89           C  
ATOM   4648  CB  ALA A 657     -21.567   0.802  32.963  1.00  0.88           C  
ATOM   4649  O   ALA A 657     -18.683   2.232  33.790  1.00  0.87           O  
ATOM   4650  N   PRO A 658     -18.434   0.177  32.883  1.00  0.87           N  
ATOM   4651  CA  PRO A 658     -17.188   0.554  32.213  1.00  0.88           C  
ATOM   4652  C   PRO A 658     -17.361   1.742  31.269  1.00  0.86           C  
ATOM   4653  CB  PRO A 658     -16.808  -0.709  31.436  1.00  0.85           C  
ATOM   4654  O   PRO A 658     -18.296   1.764  30.464  1.00  0.83           O  
ATOM   4655  CG  PRO A 658     -17.437  -1.830  32.199  1.00  0.85           C  
ATOM   4656  CD  PRO A 658     -18.757  -1.358  32.738  1.00  0.85           C  
ATOM   4657  N   GLY A 659     -16.496   2.636  31.477  1.00  0.87           N  
ATOM   4658  CA  GLY A 659     -16.573   3.825  30.642  1.00  0.87           C  
ATOM   4659  C   GLY A 659     -15.809   5.005  31.212  1.00  0.87           C  
ATOM   4660  O   GLY A 659     -15.198   4.899  32.277  1.00  0.86           O  
ATOM   4661  N   THR A 660     -15.853   6.189  30.491  1.00  0.86           N  
ATOM   4662  CA  THR A 660     -15.302   7.454  30.964  1.00  0.87           C  
ATOM   4663  C   THR A 660     -16.360   8.258  31.714  1.00  0.88           C  
ATOM   4664  CB  THR A 660     -14.746   8.293  29.799  1.00  0.85           C  
ATOM   4665  O   THR A 660     -17.488   8.404  31.239  1.00  0.87           O  
ATOM   4666  CG2 THR A 660     -14.109   9.583  30.304  1.00  0.82           C  
ATOM   4667  OG1 THR A 660     -13.759   7.528  29.096  1.00  0.83           O  
ATOM   4668  N   TYR A 661     -15.991   8.740  32.820  1.00  0.90           N  
ATOM   4669  CA  TYR A 661     -16.763   9.677  33.629  1.00  0.90           C  
ATOM   4670  C   TYR A 661     -15.945  10.923  33.950  1.00  0.90           C  
ATOM   4671  CB  TYR A 661     -17.228   9.010  34.927  1.00  0.90           C  
ATOM   4672  O   TYR A 661     -14.717  10.913  33.837  1.00  0.88           O  
ATOM   4673  CG  TYR A 661     -18.216   7.890  34.713  1.00  0.91           C  
ATOM   4674  CD1 TYR A 661     -19.588   8.121  34.786  1.00  0.91           C  
ATOM   4675  CD2 TYR A 661     -17.781   6.598  34.439  1.00  0.91           C  
ATOM   4676  CE1 TYR A 661     -20.503   7.091  34.592  1.00  0.91           C  
ATOM   4677  CE2 TYR A 661     -18.686   5.560  34.243  1.00  0.91           C  
ATOM   4678  OH  TYR A 661     -20.944   4.793  34.127  1.00  0.87           O  
ATOM   4679  CZ  TYR A 661     -20.043   5.816  34.321  1.00  0.91           C  
ATOM   4680  N   TYR A 662     -16.554  11.923  34.370  1.00  0.89           N  
ATOM   4681  CA  TYR A 662     -15.924  13.152  34.839  1.00  0.90           C  
ATOM   4682  C   TYR A 662     -16.241  13.401  36.309  1.00  0.90           C  
ATOM   4683  CB  TYR A 662     -16.381  14.346  33.997  1.00  0.89           C  
ATOM   4684  O   TYR A 662     -17.406  13.368  36.713  1.00  0.90           O  
ATOM   4685  CG  TYR A 662     -16.034  14.225  32.533  1.00  0.86           C  
ATOM   4686  CD1 TYR A 662     -14.784  14.616  32.058  1.00  0.83           C  
ATOM   4687  CD2 TYR A 662     -16.956  13.721  31.621  1.00  0.83           C  
ATOM   4688  CE1 TYR A 662     -14.461  14.508  30.710  1.00  0.83           C  
ATOM   4689  CE2 TYR A 662     -16.643  13.608  30.271  1.00  0.83           C  
ATOM   4690  OH  TYR A 662     -15.080  13.893  28.489  1.00  0.78           O  
ATOM   4691  CZ  TYR A 662     -15.395  14.003  29.825  1.00  0.81           C  
ATOM   4692  N   ILE A 663     -15.209  13.616  37.028  1.00  0.92           N  
ATOM   4693  CA  ILE A 663     -15.373  14.252  38.331  1.00  0.92           C  
ATOM   4694  C   ILE A 663     -15.265  15.768  38.182  1.00  0.91           C  
ATOM   4695  CB  ILE A 663     -14.329  13.738  39.347  1.00  0.91           C  
ATOM   4696  O   ILE A 663     -14.229  16.284  37.757  1.00  0.90           O  
ATOM   4697  CG1 ILE A 663     -14.386  12.209  39.444  1.00  0.91           C  
ATOM   4698  CG2 ILE A 663     -14.549  14.382  40.719  1.00  0.91           C  
ATOM   4699  CD1 ILE A 663     -13.245  11.596  40.243  1.00  0.89           C  
ATOM   4700  N   ALA A 664     -16.384  16.434  38.474  1.00  0.91           N  
ATOM   4701  CA  ALA A 664     -16.409  17.894  38.466  1.00  0.91           C  
ATOM   4702  C   ALA A 664     -16.633  18.447  39.870  1.00  0.91           C  
ATOM   4703  CB  ALA A 664     -17.492  18.402  37.518  1.00  0.90           C  
ATOM   4704  O   ALA A 664     -17.396  17.877  40.654  1.00  0.91           O  
ATOM   4705  N   TRP A 665     -15.981  19.545  40.203  1.00  0.90           N  
ATOM   4706  CA  TRP A 665     -16.114  20.113  41.540  1.00  0.90           C  
ATOM   4707  C   TRP A 665     -15.990  21.633  41.501  1.00  0.90           C  
ATOM   4708  CB  TRP A 665     -15.059  19.526  42.482  1.00  0.89           C  
ATOM   4709  O   TRP A 665     -15.439  22.193  40.551  1.00  0.88           O  
ATOM   4710  CG  TRP A 665     -13.647  19.823  42.075  1.00  0.86           C  
ATOM   4711  CD1 TRP A 665     -12.855  20.840  42.531  1.00  0.82           C  
ATOM   4712  CD2 TRP A 665     -12.861  19.097  41.125  1.00  0.83           C  
ATOM   4713  CE2 TRP A 665     -11.601  19.730  41.054  1.00  0.85           C  
ATOM   4714  CE3 TRP A 665     -13.101  17.971  40.326  1.00  0.85           C  
ATOM   4715  NE1 TRP A 665     -11.623  20.790  41.921  1.00  0.85           N  
ATOM   4716  CH2 TRP A 665     -10.842  18.170  39.444  1.00  0.81           C  
ATOM   4717  CZ2 TRP A 665     -10.581  19.273  40.215  1.00  0.82           C  
ATOM   4718  CZ3 TRP A 665     -12.085  17.518  39.491  1.00  0.82           C  
ATOM   4719  N   ARG A 666     -16.456  22.296  42.512  1.00  0.88           N  
ATOM   4720  CA  ARG A 666     -16.239  23.688  42.894  1.00  0.88           C  
ATOM   4721  C   ARG A 666     -15.929  23.805  44.383  1.00  0.88           C  
ATOM   4722  CB  ARG A 666     -17.463  24.538  42.546  1.00  0.87           C  
ATOM   4723  O   ARG A 666     -16.752  23.439  45.224  1.00  0.86           O  
ATOM   4724  CG  ARG A 666     -17.296  26.016  42.860  1.00  0.85           C  
ATOM   4725  CD  ARG A 666     -18.560  26.805  42.550  1.00  0.84           C  
ATOM   4726  NE  ARG A 666     -18.468  28.181  43.029  1.00  0.80           N  
ATOM   4727  NH1 ARG A 666     -20.715  28.377  43.527  1.00  0.75           N  
ATOM   4728  NH2 ARG A 666     -19.298  30.140  43.894  1.00  0.75           N  
ATOM   4729  CZ  ARG A 666     -19.494  28.896  43.482  1.00  0.80           C  
ATOM   4730  N   PHE A 667     -14.793  24.417  44.657  1.00  0.85           N  
ATOM   4731  CA  PHE A 667     -14.457  24.772  46.031  1.00  0.85           C  
ATOM   4732  C   PHE A 667     -14.721  26.250  46.288  1.00  0.84           C  
ATOM   4733  CB  PHE A 667     -12.992  24.440  46.331  1.00  0.84           C  
ATOM   4734  O   PHE A 667     -14.207  27.112  45.571  1.00  0.81           O  
ATOM   4735  CG  PHE A 667     -12.652  22.984  46.162  1.00  0.83           C  
ATOM   4736  CD1 PHE A 667     -13.521  21.996  46.612  1.00  0.81           C  
ATOM   4737  CD2 PHE A 667     -11.464  22.602  45.554  1.00  0.81           C  
ATOM   4738  CE1 PHE A 667     -13.209  20.648  46.457  1.00  0.81           C  
ATOM   4739  CE2 PHE A 667     -11.145  21.256  45.396  1.00  0.81           C  
ATOM   4740  CZ  PHE A 667     -12.019  20.280  45.849  1.00  0.79           C  
ATOM   4741  N   ASN A 668     -15.648  26.491  47.160  1.00  0.83           N  
ATOM   4742  CA  ASN A 668     -15.875  27.802  47.758  1.00  0.83           C  
ATOM   4743  C   ASN A 668     -15.173  27.932  49.107  1.00  0.82           C  
ATOM   4744  CB  ASN A 668     -17.374  28.070  47.911  1.00  0.81           C  
ATOM   4745  O   ASN A 668     -15.432  27.151  50.024  1.00  0.79           O  
ATOM   4746  CG  ASN A 668     -17.676  29.516  48.253  1.00  0.77           C  
ATOM   4747  ND2 ASN A 668     -18.860  29.760  48.802  1.00  0.74           N  
ATOM   4748  OD1 ASN A 668     -16.853  30.406  48.024  1.00  0.75           O  
ATOM   4749  N   TYR A 669     -14.249  28.703  49.192  1.00  0.78           N  
ATOM   4750  CA  TYR A 669     -13.443  28.939  50.385  1.00  0.77           C  
ATOM   4751  C   TYR A 669     -13.113  30.419  50.538  1.00  0.76           C  
ATOM   4752  CB  TYR A 669     -12.150  28.119  50.330  1.00  0.75           C  
ATOM   4753  O   TYR A 669     -13.341  31.210  49.619  1.00  0.72           O  
ATOM   4754  CG  TYR A 669     -11.308  28.394  49.108  1.00  0.72           C  
ATOM   4755  CD1 TYR A 669     -11.577  27.761  47.897  1.00  0.68           C  
ATOM   4756  CD2 TYR A 669     -10.242  29.286  49.162  1.00  0.69           C  
ATOM   4757  CE1 TYR A 669     -10.803  28.010  46.768  1.00  0.65           C  
ATOM   4758  CE2 TYR A 669      -9.461  29.542  48.040  1.00  0.66           C  
ATOM   4759  OH  TYR A 669      -8.979  29.151  45.735  1.00  0.53           O  
ATOM   4760  CZ  TYR A 669      -9.749  28.901  46.849  1.00  0.63           C  
ATOM   4761  N   THR A 670     -12.887  31.038  51.738  1.00  0.68           N  
ATOM   4762  CA  THR A 670     -12.423  32.392  52.017  1.00  0.66           C  
ATOM   4763  C   THR A 670     -11.031  32.619  51.435  1.00  0.66           C  
ATOM   4764  CB  THR A 670     -12.401  32.674  53.531  1.00  0.64           C  
ATOM   4765  O   THR A 670     -10.113  31.834  51.684  1.00  0.62           O  
ATOM   4766  CG2 THR A 670     -12.974  34.053  53.842  1.00  0.58           C  
ATOM   4767  OG1 THR A 670     -13.182  31.681  54.207  1.00  0.60           O  
ATOM   4768  N   ALA A 671     -10.959  33.433  50.499  1.00  0.57           N  
ATOM   4769  CA  ALA A 671      -9.791  33.955  49.794  1.00  0.55           C  
ATOM   4770  C   ALA A 671      -8.710  34.397  50.776  1.00  0.57           C  
ATOM   4771  CB  ALA A 671     -10.191  35.118  48.889  1.00  0.51           C  
ATOM   4772  O   ALA A 671      -7.886  35.257  50.456  1.00  0.54           O  
ATOM   4773  N   SER A 672      -8.684  33.679  51.961  1.00  0.54           N  
ATOM   4774  CA  SER A 672      -7.287  33.835  52.352  1.00  0.53           C  
ATOM   4775  C   SER A 672      -6.403  32.795  51.672  1.00  0.54           C  
ATOM   4776  CB  SER A 672      -7.140  33.727  53.870  1.00  0.51           C  
ATOM   4777  O   SER A 672      -6.751  31.614  51.622  1.00  0.52           O  
ATOM   4778  OG  SER A 672      -5.780  33.844  54.253  1.00  0.53           O  
ATOM   4779  N   PRO A 673      -5.620  33.068  50.781  1.00  0.48           N  
ATOM   4780  CA  PRO A 673      -4.605  32.274  50.085  1.00  0.47           C  
ATOM   4781  C   PRO A 673      -4.039  31.151  50.952  1.00  0.48           C  
ATOM   4782  CB  PRO A 673      -3.522  33.302  49.749  1.00  0.44           C  
ATOM   4783  O   PRO A 673      -3.537  30.154  50.426  1.00  0.46           O  
ATOM   4784  CG  PRO A 673      -4.104  34.617  50.158  1.00  0.41           C  
ATOM   4785  CD  PRO A 673      -5.367  34.361  50.928  1.00  0.43           C  
ATOM   4786  N   ALA A 674      -4.307  31.058  52.267  1.00  0.52           N  
ATOM   4787  CA  ALA A 674      -3.728  30.054  53.156  1.00  0.50           C  
ATOM   4788  C   ALA A 674      -4.713  28.918  53.417  1.00  0.52           C  
ATOM   4789  CB  ALA A 674      -3.297  30.695  54.473  1.00  0.47           C  
ATOM   4790  O   ALA A 674      -4.307  27.787  53.692  1.00  0.49           O  
ATOM   4791  N   ASP A 675      -6.068  29.113  53.036  1.00  0.55           N  
ATOM   4792  CA  ASP A 675      -7.101  28.241  53.587  1.00  0.54           C  
ATOM   4793  C   ASP A 675      -7.850  27.507  52.478  1.00  0.55           C  
ATOM   4794  CB  ASP A 675      -8.083  29.046  54.441  1.00  0.50           C  
ATOM   4795  O   ASP A 675      -8.780  26.744  52.748  1.00  0.53           O  
ATOM   4796  CG  ASP A 675      -7.430  29.683  55.655  1.00  0.47           C  
ATOM   4797  OD1 ASP A 675      -6.425  29.139  56.163  1.00  0.49           O  
ATOM   4798  OD2 ASP A 675      -7.925  30.737  56.109  1.00  0.50           O  
ATOM   4799  N   GLY A 676      -7.484  27.677  51.226  1.00  0.64           N  
ATOM   4800  CA  GLY A 676      -8.250  26.906  50.260  1.00  0.62           C  
ATOM   4801  C   GLY A 676      -7.607  25.576  49.914  1.00  0.64           C  
ATOM   4802  O   GLY A 676      -6.412  25.380  50.145  1.00  0.61           O  
ATOM   4803  N   PRO A 677      -8.361  24.559  49.639  1.00  0.73           N  
ATOM   4804  CA  PRO A 677      -7.827  23.230  49.332  1.00  0.72           C  
ATOM   4805  C   PRO A 677      -6.820  23.249  48.184  1.00  0.74           C  
ATOM   4806  CB  PRO A 677      -9.075  22.428  48.951  1.00  0.71           C  
ATOM   4807  O   PRO A 677      -7.136  23.721  47.089  1.00  0.70           O  
ATOM   4808  CG  PRO A 677     -10.036  23.445  48.426  1.00  0.69           C  
ATOM   4809  CD  PRO A 677      -9.757  24.758  49.099  1.00  0.68           C  
ATOM   4810  N   LEU A 678      -5.598  22.848  48.520  1.00  0.72           N  
ATOM   4811  CA  LEU A 678      -4.537  22.598  47.550  1.00  0.72           C  
ATOM   4812  C   LEU A 678      -4.578  21.154  47.060  1.00  0.73           C  
ATOM   4813  CB  LEU A 678      -3.168  22.903  48.163  1.00  0.70           C  
ATOM   4814  O   LEU A 678      -4.314  20.226  47.828  1.00  0.71           O  
ATOM   4815  CG  LEU A 678      -2.445  24.139  47.625  1.00  0.65           C  
ATOM   4816  CD1 LEU A 678      -2.173  25.127  48.755  1.00  0.60           C  
ATOM   4817  CD2 LEU A 678      -1.146  23.740  46.933  1.00  0.60           C  
ATOM   4818  N   LEU A 679      -4.946  20.998  45.779  1.00  0.78           N  
ATOM   4819  CA  LEU A 679      -4.969  19.658  45.203  1.00  0.78           C  
ATOM   4820  C   LEU A 679      -3.663  19.357  44.476  1.00  0.78           C  
ATOM   4821  CB  LEU A 679      -6.149  19.507  44.240  1.00  0.76           C  
ATOM   4822  O   LEU A 679      -3.070  20.247  43.861  1.00  0.76           O  
ATOM   4823  CG  LEU A 679      -7.519  19.271  44.879  1.00  0.74           C  
ATOM   4824  CD1 LEU A 679      -8.620  19.864  44.006  1.00  0.70           C  
ATOM   4825  CD2 LEU A 679      -7.754  17.782  45.106  1.00  0.70           C  
ATOM   4826  N   MET A 680      -3.166  18.159  44.561  1.00  0.75           N  
ATOM   4827  CA  MET A 680      -2.069  17.686  43.721  1.00  0.75           C  
ATOM   4828  C   MET A 680      -2.414  17.830  42.243  1.00  0.76           C  
ATOM   4829  CB  MET A 680      -1.736  16.228  44.041  1.00  0.73           C  
ATOM   4830  O   MET A 680      -3.467  17.368  41.799  1.00  0.73           O  
ATOM   4831  CG  MET A 680      -0.325  15.821  43.651  1.00  0.68           C  
ATOM   4832  SD  MET A 680       0.065  14.092  44.124  1.00  0.60           S  
ATOM   4833  CE  MET A 680      -1.411  13.686  45.099  1.00  0.56           C  
ATOM   4834  N   ALA A 681      -1.596  18.471  41.497  1.00  0.75           N  
ATOM   4835  CA  ALA A 681      -1.800  18.742  40.076  1.00  0.74           C  
ATOM   4836  C   ALA A 681      -0.492  18.612  39.300  1.00  0.74           C  
ATOM   4837  CB  ALA A 681      -2.397  20.133  39.879  1.00  0.72           C  
ATOM   4838  O   ALA A 681       0.590  18.801  39.860  1.00  0.71           O  
ATOM   4839  N   PHE A 682      -0.547  18.075  38.155  1.00  0.70           N  
ATOM   4840  CA  PHE A 682       0.459  18.173  37.104  1.00  0.69           C  
ATOM   4841  C   PHE A 682       0.075  19.239  36.085  1.00  0.69           C  
ATOM   4842  CB  PHE A 682       0.642  16.821  36.406  1.00  0.66           C  
ATOM   4843  O   PHE A 682      -1.003  19.179  35.491  1.00  0.65           O  
ATOM   4844  CG  PHE A 682       1.719  16.822  35.354  1.00  0.62           C  
ATOM   4845  CD1 PHE A 682       3.057  16.704  35.710  1.00  0.57           C  
ATOM   4846  CD2 PHE A 682       1.392  16.942  34.010  1.00  0.58           C  
ATOM   4847  CE1 PHE A 682       4.055  16.705  34.739  1.00  0.55           C  
ATOM   4848  CE2 PHE A 682       2.385  16.943  33.034  1.00  0.57           C  
ATOM   4849  CZ  PHE A 682       3.716  16.826  33.400  1.00  0.53           C  
ATOM   4850  N   GLU A 683       0.862  20.252  36.004  1.00  0.59           N  
ATOM   4851  CA  GLU A 683       0.838  21.245  34.935  1.00  0.57           C  
ATOM   4852  C   GLU A 683       1.372  20.664  33.629  1.00  0.58           C  
ATOM   4853  CB  GLU A 683       1.649  22.482  35.330  1.00  0.53           C  
ATOM   4854  O   GLU A 683       2.471  20.107  33.595  1.00  0.55           O  
ATOM   4855  CG  GLU A 683       0.899  23.793  35.147  1.00  0.50           C  
ATOM   4856  CD  GLU A 683       1.688  25.006  35.614  1.00  0.51           C  
ATOM   4857  OE1 GLU A 683       2.875  24.852  35.982  1.00  0.51           O  
ATOM   4858  OE2 GLU A 683       1.115  26.118  35.612  1.00  0.42           O  
ATOM   4859  N   SER A 684       0.586  20.554  32.655  1.00  0.56           N  
ATOM   4860  CA  SER A 684       1.034  20.418  31.273  1.00  0.54           C  
ATOM   4861  C   SER A 684       0.673  21.652  30.452  1.00  0.56           C  
ATOM   4862  CB  SER A 684       0.424  19.172  30.631  1.00  0.52           C  
ATOM   4863  O   SER A 684      -0.502  21.894  30.170  1.00  0.53           O  
ATOM   4864  OG  SER A 684       0.080  19.419  29.279  1.00  0.51           O  
ATOM   4865  N   THR A 685       1.469  22.653  30.653  1.00  0.51           N  
ATOM   4866  CA  THR A 685       1.315  23.848  29.832  1.00  0.50           C  
ATOM   4867  C   THR A 685       1.321  23.490  28.349  1.00  0.51           C  
ATOM   4868  CB  THR A 685       2.430  24.871  30.121  1.00  0.47           C  
ATOM   4869  O   THR A 685       0.778  24.229  27.525  1.00  0.49           O  
ATOM   4870  CG2 THR A 685       2.203  25.570  31.457  1.00  0.43           C  
ATOM   4871  OG1 THR A 685       3.693  24.194  30.157  1.00  0.43           O  
ATOM   4872  N   ASP A 686       1.763  22.133  28.020  1.00  0.47           N  
ATOM   4873  CA  ASP A 686       2.199  21.983  26.635  1.00  0.47           C  
ATOM   4874  C   ASP A 686       1.588  20.737  25.998  1.00  0.47           C  
ATOM   4875  CB  ASP A 686       3.725  21.921  26.556  1.00  0.42           C  
ATOM   4876  O   ASP A 686       2.082  20.248  24.980  1.00  0.44           O  
ATOM   4877  CG  ASP A 686       4.379  23.290  26.615  1.00  0.40           C  
ATOM   4878  OD1 ASP A 686       3.714  24.298  26.291  1.00  0.42           O  
ATOM   4879  OD2 ASP A 686       5.571  23.362  26.985  1.00  0.46           O  
ATOM   4880  N   VAL A 687       0.589  20.169  26.596  1.00  0.47           N  
ATOM   4881  CA  VAL A 687      -0.046  19.076  25.867  1.00  0.48           C  
ATOM   4882  C   VAL A 687      -1.378  19.547  25.288  1.00  0.48           C  
ATOM   4883  CB  VAL A 687      -0.263  17.842  26.771  1.00  0.46           C  
ATOM   4884  O   VAL A 687      -2.341  19.765  26.028  1.00  0.46           O  
ATOM   4885  CG1 VAL A 687      -0.411  16.576  25.929  1.00  0.42           C  
ATOM   4886  CG2 VAL A 687       0.890  17.697  27.762  1.00  0.44           C  
ATOM   4887  N   SER A 688      -1.344  20.270  24.179  1.00  0.46           N  
ATOM   4888  CA  SER A 688      -2.519  20.465  23.335  1.00  0.46           C  
ATOM   4889  C   SER A 688      -3.358  19.195  23.253  1.00  0.46           C  
ATOM   4890  CB  SER A 688      -2.103  20.903  21.930  1.00  0.44           C  
ATOM   4891  O   SER A 688      -2.817  18.093  23.132  1.00  0.44           O  
ATOM   4892  OG  SER A 688      -2.941  20.313  20.951  1.00  0.43           O  
ATOM   4893  N   ALA A 689      -4.609  19.238  23.773  1.00  0.47           N  
ATOM   4894  CA  ALA A 689      -5.627  18.201  23.623  1.00  0.47           C  
ATOM   4895  C   ALA A 689      -5.404  17.395  22.347  1.00  0.48           C  
ATOM   4896  CB  ALA A 689      -7.022  18.822  23.620  1.00  0.45           C  
ATOM   4897  O   ALA A 689      -5.785  16.224  22.270  1.00  0.46           O  
ATOM   4898  N   THR A 690      -4.632  17.933  21.390  1.00  0.47           N  
ATOM   4899  CA  THR A 690      -4.419  17.395  20.051  1.00  0.48           C  
ATOM   4900  C   THR A 690      -3.197  16.482  20.022  1.00  0.47           C  
ATOM   4901  CB  THR A 690      -4.245  18.523  19.017  1.00  0.44           C  
ATOM   4902  O   THR A 690      -3.067  15.637  19.134  1.00  0.46           O  
ATOM   4903  CG2 THR A 690      -5.595  19.085  18.584  1.00  0.41           C  
ATOM   4904  OG1 THR A 690      -3.465  19.577  19.594  1.00  0.41           O  
ATOM   4905  N   LEU A 691      -2.256  16.483  21.044  1.00  0.47           N  
ATOM   4906  CA  LEU A 691      -0.985  15.786  20.881  1.00  0.48           C  
ATOM   4907  C   LEU A 691      -1.161  14.283  21.074  1.00  0.47           C  
ATOM   4908  CB  LEU A 691       0.051  16.322  21.872  1.00  0.43           C  
ATOM   4909  O   LEU A 691      -0.447  13.487  20.461  1.00  0.45           O  
ATOM   4910  CG  LEU A 691       1.076  17.310  21.314  1.00  0.42           C  
ATOM   4911  CD1 LEU A 691       1.374  18.400  22.338  1.00  0.39           C  
ATOM   4912  CD2 LEU A 691       2.355  16.585  20.910  1.00  0.41           C  
ATOM   4913  N   TYR A 692      -2.237  13.788  21.695  1.00  0.45           N  
ATOM   4914  CA  TYR A 692      -2.345  12.335  21.765  1.00  0.46           C  
ATOM   4915  C   TYR A 692      -3.564  11.841  20.996  1.00  0.46           C  
ATOM   4916  CB  TYR A 692      -2.423  11.871  23.222  1.00  0.43           C  
ATOM   4917  O   TYR A 692      -3.963  10.681  21.131  1.00  0.44           O  
ATOM   4918  CG  TYR A 692      -1.175  12.165  24.020  1.00  0.42           C  
ATOM   4919  CD1 TYR A 692       0.006  11.465  23.786  1.00  0.40           C  
ATOM   4920  CD2 TYR A 692      -1.176  13.142  25.010  1.00  0.41           C  
ATOM   4921  CE1 TYR A 692       1.157  11.730  24.520  1.00  0.43           C  
ATOM   4922  CE2 TYR A 692      -0.030  13.416  25.751  1.00  0.45           C  
ATOM   4923  OH  TYR A 692       2.266  12.973  26.228  1.00  0.40           O  
ATOM   4924  CZ  TYR A 692       1.129  12.706  25.498  1.00  0.39           C  
ATOM   4925  N   GLY A 693      -4.053  12.587  19.939  1.00  0.43           N  
ATOM   4926  CA  GLY A 693      -5.161  12.079  19.145  1.00  0.42           C  
ATOM   4927  C   GLY A 693      -6.372  11.709  19.979  1.00  0.43           C  
ATOM   4928  O   GLY A 693      -7.313  11.089  19.477  1.00  0.40           O  
ATOM   4929  N   LEU A 694      -6.440  12.148  21.256  1.00  0.42           N  
ATOM   4930  CA  LEU A 694      -7.607  11.942  22.107  1.00  0.42           C  
ATOM   4931  C   LEU A 694      -8.543  13.144  22.045  1.00  0.42           C  
ATOM   4932  CB  LEU A 694      -7.177  11.689  23.554  1.00  0.39           C  
ATOM   4933  O   LEU A 694      -8.601  13.940  22.985  1.00  0.40           O  
ATOM   4934  CG  LEU A 694      -6.346  10.429  23.805  1.00  0.37           C  
ATOM   4935  CD1 LEU A 694      -5.855  10.396  25.248  1.00  0.35           C  
ATOM   4936  CD2 LEU A 694      -7.157   9.180  23.481  1.00  0.37           C  
ATOM   4937  N   ASN A 695      -8.744  13.836  20.909  1.00  0.40           N  
ATOM   4938  CA  ASN A 695      -9.740  14.860  20.611  1.00  0.41           C
[truncated: 21,335 more chars]
