# Supplementary material for: DepoScope: Accurate phage depolymerase annotation and domain delineation using large language models
Source: PLoS Comput Biol. 2024 Aug 5;20(8):e1011831. doi: 10.1371/journal.pcbi.1011831 (PMC11326577; doi:10.1371/journal.pcbi.1011831)
Supplement: S1 Data — (ZIP) [file pcbi.1011831.s003.zip › FN_FP_deposcope_032024/False_positives/KC700556.1__AGM12045.pdb]

PARENT N/A
ATOM      1  N   MET A   1      17.311  22.011  27.290  1.00  0.51           N  
ATOM      2  CA  MET A   1      15.939  21.648  26.948  1.00  0.58           C  
ATOM      3  C   MET A   1      15.647  20.201  27.330  1.00  0.54           C  
ATOM      4  CB  MET A   1      15.683  21.857  25.455  1.00  0.44           C  
ATOM      5  O   MET A   1      16.199  19.274  26.735  1.00  0.48           O  
ATOM      6  CG  MET A   1      14.288  22.371  25.138  1.00  0.42           C  
ATOM      7  SD  MET A   1      14.062  22.735  23.353  1.00  0.52           S  
ATOM      8  CE  MET A   1      12.571  23.767  23.424  1.00  0.40           C  
ATOM      9  N   ALA A   2      15.268  19.917  28.530  1.00  0.67           N  
ATOM     10  CA  ALA A   2      14.985  18.625  29.149  1.00  0.69           C  
ATOM     11  C   ALA A   2      13.762  17.969  28.515  1.00  0.68           C  
ATOM     12  CB  ALA A   2      14.777  18.790  30.653  1.00  0.61           C  
ATOM     13  O   ALA A   2      12.669  18.540  28.524  1.00  0.62           O  
ATOM     14  N   LEU A   3      14.077  17.242  27.499  1.00  0.72           N  
ATOM     15  CA  LEU A   3      13.213  16.226  26.907  1.00  0.74           C  
ATOM     16  C   LEU A   3      12.750  15.225  27.960  1.00  0.72           C  
ATOM     17  CB  LEU A   3      13.942  15.495  25.777  1.00  0.63           C  
ATOM     18  O   LEU A   3      13.550  14.434  28.465  1.00  0.64           O  
ATOM     19  CG  LEU A   3      13.161  15.310  24.475  1.00  0.58           C  
ATOM     20  CD1 LEU A   3      13.638  16.307  23.424  1.00  0.53           C  
ATOM     21  CD2 LEU A   3      13.303  13.880  23.965  1.00  0.58           C  
ATOM     22  N   THR A   4      11.564  15.396  28.488  1.00  0.71           N  
ATOM     23  CA  THR A   4      10.705  14.481  29.232  1.00  0.71           C  
ATOM     24  C   THR A   4       9.935  13.569  28.282  1.00  0.70           C  
ATOM     25  CB  THR A   4       9.714  15.248  30.127  1.00  0.65           C  
ATOM     26  O   THR A   4       9.097  14.036  27.508  1.00  0.65           O  
ATOM     27  CG2 THR A   4       9.097  14.330  31.177  1.00  0.57           C  
ATOM     28  OG1 THR A   4      10.405  16.316  30.789  1.00  0.71           O  
ATOM     29  N   VAL A   5      10.469  12.512  27.844  1.00  0.77           N  
ATOM     30  CA  VAL A   5       9.903  11.269  27.331  1.00  0.77           C  
ATOM     31  C   VAL A   5       8.983  10.648  28.380  1.00  0.75           C  
ATOM     32  CB  VAL A   5      11.008  10.265  26.930  1.00  0.71           C  
ATOM     33  O   VAL A   5       9.427  10.303  29.478  1.00  0.69           O  
ATOM     34  CG1 VAL A   5      10.400   9.024  26.281  1.00  0.66           C  
ATOM     35  CG2 VAL A   5      12.013  10.927  25.989  1.00  0.61           C  
ATOM     36  N   TYR A   6       7.739  10.900  28.214  1.00  0.72           N  
ATOM     37  CA  TYR A   6       6.640  10.172  28.839  1.00  0.72           C  
ATOM     38  C   TYR A   6       6.430   8.820  28.168  1.00  0.70           C  
ATOM     39  CB  TYR A   6       5.348  10.992  28.777  1.00  0.66           C  
ATOM     40  O   TYR A   6       6.304   8.740  26.944  1.00  0.64           O  
ATOM     41  CG  TYR A   6       5.371  12.228  29.644  1.00  0.63           C  
ATOM     42  CD1 TYR A   6       5.050  12.158  30.998  1.00  0.62           C  
ATOM     43  CD2 TYR A   6       5.711  13.466  29.111  1.00  0.65           C  
ATOM     44  CE1 TYR A   6       5.068  13.295  31.800  1.00  0.62           C  
ATOM     45  CE2 TYR A   6       5.732  14.609  29.904  1.00  0.62           C  
ATOM     46  OH  TYR A   6       5.429  15.641  32.034  1.00  0.57           O  
ATOM     47  CZ  TYR A   6       5.410  14.513  31.245  1.00  0.57           C  
ATOM     48  N   PRO A   7       6.687   7.543  28.835  1.00  0.74           N  
ATOM     49  CA  PRO A   7       6.141   6.212  28.560  1.00  0.75           C  
ATOM     50  C   PRO A   7       4.675   6.253  28.135  1.00  0.72           C  
ATOM     51  CB  PRO A   7       6.302   5.482  29.896  1.00  0.68           C  
ATOM     52  O   PRO A   7       3.865   6.940  28.763  1.00  0.67           O  
ATOM     53  CG  PRO A   7       6.230   6.559  30.931  1.00  0.64           C  
ATOM     54  CD  PRO A   7       6.746   7.834  30.328  1.00  0.65           C  
ATOM     55  N   LEU A   8       4.338   5.760  26.902  1.00  0.73           N  
ATOM     56  CA  LEU A   8       3.089   5.171  26.431  1.00  0.73           C  
ATOM     57  C   LEU A   8       2.659   4.017  27.331  1.00  0.71           C  
ATOM     58  CB  LEU A   8       3.238   4.680  24.989  1.00  0.67           C  
ATOM     59  O   LEU A   8       3.353   3.001  27.419  1.00  0.66           O  
ATOM     60  CG  LEU A   8       2.728   5.622  23.897  1.00  0.63           C  
ATOM     61  CD1 LEU A   8       3.732   5.697  22.751  1.00  0.60           C  
ATOM     62  CD2 LEU A   8       1.364   5.165  23.391  1.00  0.62           C  
ATOM     63  N   ASP A   9       1.773   4.173  28.292  1.00  0.66           N  
ATOM     64  CA  ASP A   9       0.895   3.281  29.044  1.00  0.67           C  
ATOM     65  C   ASP A   9      -0.107   2.591  28.121  1.00  0.63           C  
ATOM     66  CB  ASP A   9       0.158   4.052  30.140  1.00  0.59           C  
ATOM     67  O   ASP A   9      -0.867   3.256  27.414  1.00  0.59           O  
ATOM     68  CG  ASP A   9       0.457   3.532  31.535  1.00  0.57           C  
ATOM     69  OD1 ASP A   9       0.881   2.364  31.673  1.00  0.57           O  
ATOM     70  OD2 ASP A   9       0.265   4.296  32.506  1.00  0.70           O  
ATOM     71  N   ALA A  10       0.084   1.223  27.668  1.00  0.70           N  
ATOM     72  CA  ALA A  10      -0.813   0.108  27.374  1.00  0.72           C  
ATOM     73  C   ALA A  10      -2.223   0.389  27.886  1.00  0.68           C  
ATOM     74  CB  ALA A  10      -0.276  -1.183  27.986  1.00  0.64           C  
ATOM     75  O   ALA A  10      -2.457   0.414  29.097  1.00  0.63           O  
ATOM     76  N   GLY A  11      -2.992   1.143  27.101  1.00  0.62           N  
ATOM     77  CA  GLY A  11      -4.440   1.255  27.174  1.00  0.63           C  
ATOM     78  C   GLY A  11      -5.132  -0.079  27.386  1.00  0.60           C  
ATOM     79  O   GLY A  11      -4.803  -1.067  26.726  1.00  0.57           O  
ATOM     80  N   THR A  12      -5.675  -0.395  28.620  1.00  0.64           N  
ATOM     81  CA  THR A  12      -6.713  -1.268  29.157  1.00  0.65           C  
ATOM     82  C   THR A  12      -7.639  -1.755  28.046  1.00  0.62           C  
ATOM     83  CB  THR A  12      -7.540  -0.551  30.241  1.00  0.58           C  
ATOM     84  O   THR A  12      -8.261  -0.949  27.351  1.00  0.59           O  
ATOM     85  CG2 THR A  12      -6.975  -0.820  31.632  1.00  0.53           C  
ATOM     86  OG1 THR A  12      -7.519   0.860  29.994  1.00  0.62           O  
ATOM     87  N   VAL A  13      -7.490  -3.021  27.426  1.00  0.66           N  
ATOM     88  CA  VAL A  13      -8.460  -3.941  26.841  1.00  0.69           C  
ATOM     89  C   VAL A  13      -9.845  -3.671  27.423  1.00  0.65           C  
ATOM     90  CB  VAL A  13      -8.059  -5.414  27.079  1.00  0.62           C  
ATOM     91  O   VAL A  13     -10.044  -3.764  28.637  1.00  0.62           O  
ATOM     92  CG1 VAL A  13      -9.047  -6.359  26.397  1.00  0.58           C  
ATOM     93  CG2 VAL A  13      -6.639  -5.668  26.578  1.00  0.56           C  
ATOM     94  N   GLY A  14     -10.523  -2.945  26.696  1.00  0.59           N  
ATOM     95  CA  GLY A  14     -11.956  -2.810  26.906  1.00  0.61           C  
ATOM     96  C   GLY A  14     -12.673  -4.143  26.998  1.00  0.59           C  
ATOM     97  O   GLY A  14     -12.232  -5.134  26.412  1.00  0.57           O  
ATOM     98  N   PRO A  15     -13.368  -4.482  28.127  1.00  0.62           N  
ATOM     99  CA  PRO A  15     -14.265  -5.626  28.309  1.00  0.63           C  
ATOM    100  C   PRO A  15     -14.971  -6.033  27.018  1.00  0.61           C  
ATOM    101  CB  PRO A  15     -15.272  -5.123  29.346  1.00  0.57           C  
ATOM    102  O   PRO A  15     -15.471  -5.174  26.286  1.00  0.58           O  
ATOM    103  CG  PRO A  15     -15.290  -3.638  29.173  1.00  0.57           C  
ATOM    104  CD  PRO A  15     -13.937  -3.198  28.692  1.00  0.59           C  
ATOM    105  N   THR A  16     -14.643  -7.214  26.482  1.00  0.67           N  
ATOM    106  CA  THR A  16     -15.475  -8.066  25.639  1.00  0.70           C  
ATOM    107  C   THR A  16     -16.955  -7.851  25.946  1.00  0.66           C  
ATOM    108  CB  THR A  16     -15.121  -9.553  25.825  1.00  0.63           C  
ATOM    109  O   THR A  16     -17.379  -7.971  27.097  1.00  0.63           O  
ATOM    110  CG2 THR A  16     -15.601 -10.385  24.640  1.00  0.56           C  
ATOM    111  OG1 THR A  16     -13.699  -9.688  25.943  1.00  0.64           O  
ATOM    112  N   GLY A  17     -17.489  -7.127  25.170  1.00  0.63           N  
ATOM    113  CA  GLY A  17     -18.929  -6.941  25.097  1.00  0.65           C  
ATOM    114  C   GLY A  17     -19.703  -8.244  25.177  1.00  0.62           C  
ATOM    115  O   GLY A  17     -19.197  -9.298  24.787  1.00  0.60           O  
ATOM    116  N   PRO A  18     -20.611  -8.448  26.202  1.00  0.63           N  
ATOM    117  CA  PRO A  18     -21.549  -9.573  26.235  1.00  0.63           C  
ATOM    118  C   PRO A  18     -21.945 -10.052  24.841  1.00  0.61           C  
ATOM    119  CB  PRO A  18     -22.758  -9.002  26.981  1.00  0.58           C  
ATOM    120  O   PRO A  18     -22.227  -9.234  23.960  1.00  0.59           O  
ATOM    121  CG  PRO A  18     -22.714  -7.533  26.710  1.00  0.58           C  
ATOM    122  CD  PRO A  18     -21.281  -7.123  26.531  1.00  0.60           C  
ATOM    123  N   GLU A  19     -21.501 -11.296  24.427  1.00  0.69           N  
ATOM    124  CA  GLU A  19     -22.155 -12.122  23.416  1.00  0.71           C  
ATOM    125  C   GLU A  19     -23.636 -11.776  23.294  1.00  0.68           C  
ATOM    126  CB  GLU A  19     -21.987 -13.608  23.744  1.00  0.65           C  
ATOM    127  O   GLU A  19     -24.366 -11.793  24.287  1.00  0.66           O  
ATOM    128  CG  GLU A  19     -22.155 -14.526  22.542  1.00  0.62           C  
ATOM    129  CD  GLU A  19     -21.859 -15.984  22.855  1.00  0.63           C  
ATOM    130  OE1 GLU A  19     -21.426 -16.285  23.990  1.00  0.68           O  
ATOM    131  OE2 GLU A  19     -22.060 -16.832  21.957  1.00  0.63           O  
ATOM    132  N   GLY A  20     -23.810 -10.956  22.386  1.00  0.62           N  
ATOM    133  CA  GLY A  20     -25.176 -10.698  21.957  1.00  0.63           C  
ATOM    134  C   GLY A  20     -26.001 -11.961  21.801  1.00  0.61           C  
ATOM    135  O   GLY A  20     -25.464 -13.024  21.485  1.00  0.59           O  
ATOM    136  N   PRO A  21     -27.117 -12.111  22.611  1.00  0.60           N  
ATOM    137  CA  PRO A  21     -28.055 -13.219  22.419  1.00  0.61           C  
ATOM    138  C   PRO A  21     -28.054 -13.752  20.988  1.00  0.59           C  
ATOM    139  CB  PRO A  21     -29.410 -12.598  22.769  1.00  0.57           C  
ATOM    140  O   PRO A  21     -28.218 -12.982  20.038  1.00  0.57           O  
ATOM    141  CG  PRO A  21     -29.249 -11.141  22.477  1.00  0.57           C  
ATOM    142  CD  PRO A  21     -27.808 -10.770  22.679  1.00  0.58           C  
ATOM    143  N   GLN A  22     -27.262 -14.970  20.733  1.00  0.63           N  
ATOM    144  CA  GLN A  22     -27.612 -15.843  19.618  1.00  0.66           C  
ATOM    145  C   GLN A  22     -29.073 -15.663  19.216  1.00  0.62           C  
ATOM    146  CB  GLN A  22     -27.343 -17.306  19.977  1.00  0.59           C  
ATOM    147  O   GLN A  22     -29.975 -15.836  20.039  1.00  0.61           O  
ATOM    148  CG  GLN A  22     -27.125 -18.205  18.767  1.00  0.58           C  
ATOM    149  CD  GLN A  22     -26.749 -19.624  19.151  1.00  0.59           C  
ATOM    150  NE2 GLN A  22     -26.294 -20.402  18.174  1.00  0.50           N  
ATOM    151  OE1 GLN A  22     -26.866 -20.018  20.316  1.00  0.63           O  
ATOM    152  N   GLY A  23     -29.105 -14.722  18.348  1.00  0.61           N  
ATOM    153  CA  GLY A  23     -30.377 -14.683  17.646  1.00  0.63           C  
ATOM    154  C   GLY A  23     -30.963 -16.060  17.395  1.00  0.60           C  
ATOM    155  O   GLY A  23     -30.226 -17.039  17.262  1.00  0.58           O  
ATOM    156  N   PRO A  24     -32.084 -16.299  18.010  1.00  0.59           N  
ATOM    157  CA  PRO A  24     -32.753 -17.536  17.601  1.00  0.59           C  
ATOM    158  C   PRO A  24     -32.347 -17.990  16.200  1.00  0.59           C  
ATOM    159  CB  PRO A  24     -34.237 -17.165  17.646  1.00  0.56           C  
ATOM    160  O   PRO A  24     -32.310 -17.179  15.271  1.00  0.57           O  
ATOM    161  CG  PRO A  24     -34.269 -15.687  17.428  1.00  0.57           C  
ATOM    162  CD  PRO A  24     -33.000 -15.097  17.972  1.00  0.58           C  
ATOM    163  N   LYS A  25     -31.312 -19.081  16.118  1.00  0.60           N  
ATOM    164  CA  LYS A  25     -31.345 -19.966  14.957  1.00  0.62           C  
ATOM    165  C   LYS A  25     -32.703 -19.909  14.262  1.00  0.59           C  
ATOM    166  CB  LYS A  25     -31.027 -21.404  15.368  1.00  0.57           C  
ATOM    167  O   LYS A  25     -33.733 -20.194  14.876  1.00  0.58           O  
ATOM    168  CG  LYS A  25     -30.358 -22.226  14.277  1.00  0.56           C  
ATOM    169  CD  LYS A  25     -30.019 -23.630  14.762  1.00  0.57           C  
ATOM    170  CE  LYS A  25     -29.353 -24.455  13.669  1.00  0.55           C  
ATOM    171  NZ  LYS A  25     -28.952 -25.806  14.163  1.00  0.49           N  
ATOM    172  N   GLY A  26     -32.554 -18.840  13.380  1.00  0.61           N  
ATOM    173  CA  GLY A  26     -33.616 -18.921  12.390  1.00  0.62           C  
ATOM    174  C   GLY A  26     -34.049 -20.344  12.095  1.00  0.60           C  
ATOM    175  O   GLY A  26     -33.215 -21.248  12.010  1.00  0.58           O  
ATOM    176  N   ASP A  27     -35.141 -20.724  12.700  1.00  0.59           N  
ATOM    177  CA  ASP A  27     -35.873 -21.864  12.158  1.00  0.59           C  
ATOM    178  C   ASP A  27     -35.386 -22.212  10.753  1.00  0.59           C  
ATOM    179  CB  ASP A  27     -37.376 -21.577  12.138  1.00  0.56           C  
ATOM    180  O   ASP A  27     -35.391 -21.361   9.861  1.00  0.57           O  
ATOM    181  CG  ASP A  27     -37.970 -21.430  13.528  1.00  0.57           C  
ATOM    182  OD1 ASP A  27     -37.574 -22.184  14.443  1.00  0.57           O  
ATOM    183  OD2 ASP A  27     -38.845 -20.555  13.708  1.00  0.64           O  
ATOM    184  N   LYS A  28     -34.159 -23.083  10.626  1.00  0.58           N  
ATOM    185  CA  LYS A  28     -34.188 -23.942   9.445  1.00  0.58           C  
ATOM    186  C   LYS A  28     -35.593 -24.014   8.853  1.00  0.57           C  
ATOM    187  CB  LYS A  28     -33.691 -25.346   9.790  1.00  0.55           C  
ATOM    188  O   LYS A  28     -36.515 -24.528   9.490  1.00  0.56           O  
ATOM    189  CG  LYS A  28     -33.257 -26.163   8.582  1.00  0.54           C  
ATOM    190  CD  LYS A  28     -32.728 -27.531   8.993  1.00  0.55           C  
ATOM    191  CE  LYS A  28     -32.318 -28.360   7.783  1.00  0.52           C  
ATOM    192  NZ  LYS A  28     -31.800 -29.703   8.181  1.00  0.48           N  
ATOM    193  N   GLY A  29     -35.756 -22.801   8.190  1.00  0.58           N  
ATOM    194  CA  GLY A  29     -36.828 -23.063   7.244  1.00  0.58           C  
ATOM    195  C   GLY A  29     -36.978 -24.534   6.904  1.00  0.57           C  
ATOM    196  O   GLY A  29     -35.983 -25.248   6.760  1.00  0.56           O  
ATOM    197  N   ASP A  30     -37.908 -25.151   7.631  1.00  0.56           N  
ATOM    198  CA  ASP A  30     -38.449 -26.351   7.000  1.00  0.56           C  
ATOM    199  C   ASP A  30     -37.855 -26.555   5.608  1.00  0.56           C  
ATOM    200  CB  ASP A  30     -39.975 -26.271   6.913  1.00  0.54           C  
ATOM    201  O   ASP A  30     -37.988 -25.692   4.738  1.00  0.55           O  
ATOM    202  CG  ASP A  30     -40.658 -26.516   8.247  1.00  0.55           C  
ATOM    203  OD1 ASP A  30     -40.129 -27.294   9.070  1.00  0.55           O  
ATOM    204  OD2 ASP A  30     -41.737 -25.928   8.477  1.00  0.61           O  
ATOM    205  N   THR A  31     -36.435 -27.059   5.485  1.00  0.55           N  
ATOM    206  CA  THR A  31     -36.375 -27.845   4.257  1.00  0.56           C  
ATOM    207  C   THR A  31     -37.777 -28.118   3.720  1.00  0.55           C  
ATOM    208  CB  THR A  31     -35.639 -29.178   4.484  1.00  0.53           C  
ATOM    209  O   THR A  31     -38.567 -28.815   4.361  1.00  0.53           O  
ATOM    210  CG2 THR A  31     -34.812 -29.565   3.262  1.00  0.51           C  
ATOM    211  OG1 THR A  31     -34.769 -29.051   5.615  1.00  0.53           O  
ATOM    212  N   GLY A  32     -38.326 -26.882   3.321  1.00  0.53           N  
ATOM    213  CA  GLY A  32     -39.375 -27.294   2.403  1.00  0.54           C  
ATOM    214  C   GLY A  32     -39.310 -28.767   2.044  1.00  0.53           C  
ATOM    215  O   GLY A  32     -38.222 -29.319   1.863  1.00  0.51           O  
ATOM    216  N   ASN A  33     -40.114 -29.580   2.847  1.00  0.53           N  
ATOM    217  CA  ASN A  33     -40.411 -30.803   2.109  1.00  0.54           C  
ATOM    218  C   ASN A  33     -39.688 -30.837   0.766  1.00  0.53           C  
ATOM    219  CB  ASN A  33     -41.920 -30.951   1.903  1.00  0.52           C  
ATOM    220  O   ASN A  33     -39.908 -29.974  -0.085  1.00  0.52           O  
ATOM    221  CG  ASN A  33     -42.607 -31.618   3.078  1.00  0.52           C  
ATOM    222  ND2 ASN A  33     -43.926 -31.479   3.152  1.00  0.53           N  
ATOM    223  OD1 ASN A  33     -41.959 -32.253   3.914  1.00  0.52           O  
ATOM    224  N   THR A  34     -38.177 -31.094   0.648  1.00  0.50           N  
ATOM    225  CA  THR A  34     -38.128 -31.780  -0.638  1.00  0.51           C  
ATOM    226  C   THR A  34     -39.536 -32.064  -1.154  1.00  0.50           C  
ATOM    227  CB  THR A  34     -37.340 -33.099  -0.538  1.00  0.49           C  
ATOM    228  O   THR A  34     -40.305 -32.783  -0.512  1.00  0.48           O  
ATOM    229  CG2 THR A  34     -36.818 -33.533  -1.903  1.00  0.48           C  
ATOM    230  OG1 THR A  34     -36.229 -32.919   0.350  1.00  0.47           O  
ATOM    231  N   GLY A  35     -40.248 -30.859  -1.493  1.00  0.50           N  
ATOM    232  CA  GLY A  35     -41.287 -31.363  -2.377  1.00  0.51           C  
ATOM    233  C   GLY A  35     -41.170 -32.851  -2.647  1.00  0.50           C  
ATOM    234  O   GLY A  35     -40.066 -33.370  -2.824  1.00  0.48           O  
ATOM    235  N   ALA A  36     -41.834 -33.703  -1.674  1.00  0.50           N  
ATOM    236  CA  ALA A  36     -42.028 -34.924  -2.451  1.00  0.51           C  
ATOM    237  C   ALA A  36     -41.434 -34.783  -3.850  1.00  0.51           C  
ATOM    238  CB  ALA A  36     -43.512 -35.269  -2.539  1.00  0.50           C  
ATOM    239  O   ALA A  36     -41.720 -33.814  -4.558  1.00  0.49           O  
ATOM    240  N   THR A  37     -39.963 -35.055  -4.241  1.00  0.47           N  
ATOM    241  CA  THR A  37     -40.039 -35.484  -5.634  1.00  0.49           C  
ATOM    242  C   THR A  37     -41.466 -35.362  -6.160  1.00  0.47           C  
ATOM    243  CB  THR A  37     -39.550 -36.935  -5.799  1.00  0.46           C  
ATOM    244  O   THR A  37     -42.390 -35.965  -5.609  1.00  0.46           O  
ATOM    245  CG2 THR A  37     -39.283 -37.262  -7.264  1.00  0.47           C  
ATOM    246  OG1 THR A  37     -38.340 -37.113  -5.053  1.00  0.44           O  
ATOM    247  N   GLY A  38     -41.976 -33.999  -6.296  1.00  0.48           N  
ATOM    248  CA  GLY A  38     -43.097 -34.238  -7.190  1.00  0.49           C  
ATOM    249  C   GLY A  38     -43.309 -35.708  -7.502  1.00  0.48           C  
ATOM    250  O   GLY A  38     -42.348 -36.442  -7.741  1.00  0.45           O  
ATOM    251  N   ALA A  39     -44.165 -36.458  -6.519  1.00  0.46           N  
ATOM    252  CA  ALA A  39     -44.573 -37.521  -7.435  1.00  0.48           C  
ATOM    253  C   ALA A  39     -44.034 -37.271  -8.840  1.00  0.47           C  
ATOM    254  CB  ALA A  39     -46.095 -37.641  -7.465  1.00  0.47           C  
ATOM    255  O   ALA A  39     -44.195 -36.178  -9.388  1.00  0.45           O  
ATOM    256  N   THR A  40     -42.679 -37.606  -9.329  1.00  0.44           N  
ATOM    257  CA  THR A  40     -42.921 -37.921 -10.732  1.00  0.46           C  
ATOM    258  C   THR A  40     -44.316 -37.469 -11.155  1.00  0.45           C  
ATOM    259  CB  THR A  40     -42.764 -39.429 -11.001  1.00  0.43           C  
ATOM    260  O   THR A  40     -45.316 -37.900 -10.577  1.00  0.42           O  
ATOM    261  CG2 THR A  40     -42.672 -39.714 -12.497  1.00  0.44           C  
ATOM    262  OG1 THR A  40     -41.571 -39.901 -10.362  1.00  0.40           O  
ATOM    263  N   GLY A  41     -44.538 -36.008 -11.164  1.00  0.46           N  
ATOM    264  CA  GLY A  41     -45.730 -35.991 -11.997  1.00  0.47           C  
ATOM    265  C   GLY A  41     -46.281 -37.376 -12.279  1.00  0.46           C  
ATOM    266  O   GLY A  41     -45.520 -38.313 -12.529  1.00  0.43           O  
ATOM    267  N   ALA A  42     -47.321 -37.866 -11.447  1.00  0.44           N  
ATOM    268  CA  ALA A  42     -47.886 -38.865 -12.350  1.00  0.45           C  
ATOM    269  C   ALA A  42     -47.192 -38.833 -13.708  1.00  0.45           C  
ATOM    270  CB  ALA A  42     -49.387 -38.641 -12.518  1.00  0.44           C  
ATOM    271  O   ALA A  42     -47.087 -37.775 -14.334  1.00  0.43           O  
ATOM    272  N   THR A  43     -45.799 -39.333 -13.926  1.00  0.43           N  
ATOM    273  CA  THR A  43     -45.935 -39.754 -15.316  1.00  0.45           C  
ATOM    274  C   THR A  43     -47.237 -39.228 -15.915  1.00  0.44           C  
ATOM    275  CB  THR A  43     -45.892 -41.288 -15.442  1.00  0.42           C  
ATOM    276  O   THR A  43     -48.321 -39.505 -15.397  1.00  0.41           O  
ATOM    277  CG2 THR A  43     -45.656 -41.714 -16.887  1.00  0.44           C  
ATOM    278  OG1 THR A  43     -44.831 -41.799 -14.626  1.00  0.39           O  
ATOM    279  N   GLY A  44     -47.307 -37.767 -16.029  1.00  0.45           N  
ATOM    280  CA  GLY A  44     -48.443 -37.793 -16.938  1.00  0.45           C  
ATOM    281  C   GLY A  44     -49.001 -39.187 -17.155  1.00  0.45           C  
ATOM    282  O   GLY A  44     -48.268 -40.175 -17.074  1.00  0.42           O  
ATOM    283  N   PRO A  45     -50.184 -39.533 -16.740  1.00  0.43           N  
ATOM    284  CA  PRO A  45     -50.335 -40.810 -17.442  1.00  0.43           C  
ATOM    285  C   PRO A  45     -49.122 -41.158 -18.301  1.00  0.43           C  
ATOM    286  CB  PRO A  45     -51.575 -40.590 -18.312  1.00  0.42           C  
ATOM    287  O   PRO A  45     -48.600 -40.299 -19.016  1.00  0.41           O  
ATOM    288  CG  PRO A  45     -51.670 -39.107 -18.473  1.00  0.42           C  
ATOM    289  CD  PRO A  45     -50.994 -38.455 -17.301  1.00  0.44           C  
ATOM    290  N   ALA A  46     -47.985 -41.789 -17.894  1.00  0.45           N  
ATOM    291  CA  ALA A  46     -47.351 -42.425 -19.046  1.00  0.46           C  
ATOM    292  C   ALA A  46     -48.029 -42.005 -20.347  1.00  0.45           C  
ATOM    293  CB  ALA A  46     -47.384 -43.944 -18.900  1.00  0.44           C  
ATOM    294  O   ALA A  46     -49.248 -42.131 -20.488  1.00  0.43           O  
ATOM    295  N   GLY A  47     -47.846 -40.688 -20.715  1.00  0.43           N  
ATOM    296  CA  GLY A  47     -48.372 -40.853 -22.061  1.00  0.44           C  
ATOM    297  C   GLY A  47     -48.878 -42.256 -22.337  1.00  0.43           C  
ATOM    298  O   GLY A  47     -48.222 -43.238 -21.985  1.00  0.40           O  
ATOM    299  N   THR A  48     -50.059 -42.718 -22.018  1.00  0.48           N  
ATOM    300  CA  THR A  48     -50.375 -43.858 -22.871  1.00  0.49           C  
ATOM    301  C   THR A  48     -49.110 -44.422 -23.512  1.00  0.48           C  
ATOM    302  CB  THR A  48     -51.381 -43.470 -23.971  1.00  0.46           C  
ATOM    303  O   THR A  48     -48.425 -43.726 -24.265  1.00  0.46           O  
ATOM    304  CG2 THR A  48     -52.817 -43.646 -23.489  1.00  0.47           C  
ATOM    305  OG1 THR A  48     -51.176 -42.101 -24.337  1.00  0.44           O  
ATOM    306  N   ASN A  49     -47.922 -45.009 -22.775  1.00  0.50           N  
ATOM    307  CA  ASN A  49     -47.118 -45.920 -23.583  1.00  0.51           C  
ATOM    308  C   ASN A  49     -47.625 -45.990 -25.021  1.00  0.50           C  
ATOM    309  CB  ASN A  49     -47.098 -47.316 -22.959  1.00  0.47           C  
ATOM    310  O   ASN A  49     -48.736 -46.461 -25.270  1.00  0.49           O  
ATOM    311  CG  ASN A  49     -46.110 -47.430 -21.815  1.00  0.46           C  
ATOM    312  ND2 ASN A  49     -46.274 -48.457 -20.989  1.00  0.41           N  
ATOM    313  OD1 ASN A  49     -45.207 -46.601 -21.673  1.00  0.47           O  
ATOM    314  N   GLY A  50     -47.662 -44.877 -25.809  1.00  0.56           N  
ATOM    315  CA  GLY A  50     -47.687 -45.140 -27.239  1.00  0.56           C  
ATOM    316  C   GLY A  50     -47.569 -46.615 -27.577  1.00  0.55           C  
ATOM    317  O   GLY A  50     -47.068 -47.403 -26.772  1.00  0.53           O  
ATOM    318  N   SER A  51     -48.631 -47.088 -28.243  1.00  0.73           N  
ATOM    319  CA  SER A  51     -48.639 -48.359 -28.959  1.00  0.75           C  
ATOM    320  C   SER A  51     -47.265 -49.019 -28.931  1.00  0.74           C  
ATOM    321  CB  SER A  51     -49.087 -48.155 -30.408  1.00  0.70           C  
ATOM    322  O   SER A  51     -46.269 -48.408 -29.324  1.00  0.70           O  
ATOM    323  OG  SER A  51     -50.363 -47.541 -30.458  1.00  0.64           O  
ATOM    324  N   GLN A  52     -47.027 -50.011 -28.082  1.00  0.72           N  
ATOM    325  CA  GLN A  52     -45.864 -50.883 -28.208  1.00  0.73           C  
ATOM    326  C   GLN A  52     -45.893 -51.650 -29.527  1.00  0.74           C  
ATOM    327  CB  GLN A  52     -45.796 -51.861 -27.034  1.00  0.70           C  
ATOM    328  O   GLN A  52     -46.962 -52.041 -30.001  1.00  0.76           O  
ATOM    329  CG  GLN A  52     -45.647 -51.184 -25.678  1.00  0.65           C  
ATOM    330  CD  GLN A  52     -45.393 -52.170 -24.554  1.00  0.65           C  
ATOM    331  NE2 GLN A  52     -45.017 -51.657 -23.388  1.00  0.59           N  
ATOM    332  OE1 GLN A  52     -45.534 -53.384 -24.732  1.00  0.65           O  
ATOM    333  N   MET A  53     -44.822 -51.536 -30.062  1.00  0.77           N  
ATOM    334  CA  MET A  53     -44.531 -52.540 -31.081  1.00  0.82           C  
ATOM    335  C   MET A  53     -44.011 -53.825 -30.446  1.00  0.80           C  
ATOM    336  CB  MET A  53     -43.512 -52.005 -32.089  1.00  0.73           C  
ATOM    337  O   MET A  53     -42.857 -53.888 -30.017  1.00  0.74           O  
ATOM    338  CG  MET A  53     -43.269 -52.934 -33.267  1.00  0.65           C  
ATOM    339  SD  MET A  53     -42.495 -52.075 -34.692  1.00  0.64           S  
ATOM    340  CE  MET A  53     -41.450 -50.878 -33.815  1.00  0.63           C  
ATOM    341  N   LEU A  54     -44.890 -54.706 -30.200  1.00  0.80           N  
ATOM    342  CA  LEU A  54     -44.535 -56.075 -29.841  1.00  0.82           C  
ATOM    343  C   LEU A  54     -43.969 -56.823 -31.043  1.00  0.80           C  
ATOM    344  CB  LEU A  54     -45.755 -56.818 -29.290  1.00  0.79           C  
ATOM    345  O   LEU A  54     -44.376 -56.578 -32.180  1.00  0.78           O  
ATOM    346  CG  LEU A  54     -46.447 -56.184 -28.083  1.00  0.75           C  
ATOM    347  CD1 LEU A  54     -47.688 -56.985 -27.703  1.00  0.73           C  
ATOM    348  CD2 LEU A  54     -45.485 -56.089 -26.904  1.00  0.74           C  
ATOM    349  N   ARG A  55     -42.976 -57.488 -30.624  1.00  0.88           N  
ATOM    350  CA  ARG A  55     -42.322 -58.347 -31.606  1.00  0.90           C  
ATOM    351  C   ARG A  55     -42.360 -59.807 -31.167  1.00  0.89           C  
ATOM    352  CB  ARG A  55     -40.875 -57.905 -31.830  1.00  0.85           C  
ATOM    353  O   ARG A  55     -42.197 -60.109 -29.983  1.00  0.86           O  
ATOM    354  CG  ARG A  55     -40.168 -58.654 -32.948  1.00  0.77           C  
ATOM    355  CD  ARG A  55     -38.757 -58.129 -33.174  1.00  0.77           C  
ATOM    356  NE  ARG A  55     -38.075 -58.856 -34.241  1.00  0.76           N  
ATOM    357  NH1 ARG A  55     -35.993 -57.953 -33.810  1.00  0.63           N  
ATOM    358  NH2 ARG A  55     -36.262 -59.464 -35.513  1.00  0.58           N  
ATOM    359  CZ  ARG A  55     -36.778 -58.756 -34.519  1.00  0.75           C  
ATOM    360  N   GLY A  56     -42.620 -60.898 -32.129  1.00  0.83           N  
ATOM    361  CA  GLY A  56     -42.504 -62.331 -31.905  1.00  0.84           C  
ATOM    362  C   GLY A  56     -42.302 -63.120 -33.184  1.00  0.83           C  
ATOM    363  O   GLY A  56     -42.487 -62.591 -34.282  1.00  0.82           O  
ATOM    364  N   THR A  57     -41.963 -64.463 -32.954  1.00  0.85           N  
ATOM    365  CA  THR A  57     -41.672 -65.429 -34.008  1.00  0.86           C  
ATOM    366  C   THR A  57     -42.900 -66.282 -34.314  1.00  0.83           C  
ATOM    367  CB  THR A  57     -40.494 -66.341 -33.619  1.00  0.81           C  
ATOM    368  O   THR A  57     -42.791 -67.327 -34.958  1.00  0.79           O  
ATOM    369  CG2 THR A  57     -39.205 -65.540 -33.463  1.00  0.73           C  
ATOM    370  OG1 THR A  57     -40.791 -66.993 -32.378  1.00  0.82           O  
ATOM    371  N   SER A  58     -44.184 -66.001 -33.814  1.00  0.86           N  
ATOM    372  CA  SER A  58     -45.484 -66.630 -34.027  1.00  0.86           C  
ATOM    373  C   SER A  58     -46.600 -65.592 -34.071  1.00  0.86           C  
ATOM    374  CB  SER A  58     -45.771 -67.654 -32.929  1.00  0.84           C  
ATOM    375  O   SER A  58     -46.408 -64.449 -33.651  1.00  0.84           O  
ATOM    376  OG  SER A  58     -45.741 -67.043 -31.650  1.00  0.84           O  
ATOM    377  N   ALA A  59     -47.578 -65.807 -34.504  1.00  0.87           N  
ATOM    378  CA  ALA A  59     -48.749 -64.935 -34.550  1.00  0.89           C  
ATOM    379  C   ALA A  59     -49.160 -64.495 -33.147  1.00  0.89           C  
ATOM    380  CB  ALA A  59     -49.911 -65.641 -35.244  1.00  0.86           C  
ATOM    381  O   ALA A  59     -49.060 -65.269 -32.193  1.00  0.88           O  
ATOM    382  N   PRO A  60     -49.363 -63.123 -32.834  1.00  0.87           N  
ATOM    383  CA  PRO A  60     -49.707 -62.651 -31.490  1.00  0.89           C  
ATOM    384  C   PRO A  60     -50.880 -63.414 -30.879  1.00  0.89           C  
ATOM    385  CB  PRO A  60     -50.069 -61.181 -31.715  1.00  0.86           C  
ATOM    386  O   PRO A  60     -51.917 -63.581 -31.526  1.00  0.87           O  
ATOM    387  CG  PRO A  60     -50.518 -61.112 -33.139  1.00  0.83           C  
ATOM    388  CD  PRO A  60     -49.783 -62.161 -33.923  1.00  0.84           C  
ATOM    389  N   ALA A  61     -50.807 -63.899 -29.613  1.00  0.92           N  
ATOM    390  CA  ALA A  61     -51.865 -64.520 -28.820  1.00  0.92           C  
ATOM    391  C   ALA A  61     -52.911 -63.491 -28.400  1.00  0.91           C  
ATOM    392  CB  ALA A  61     -51.276 -65.207 -27.591  1.00  0.88           C  
ATOM    393  O   ALA A  61     -52.580 -62.332 -28.138  1.00  0.90           O  
ATOM    394  N   ALA A  62     -54.125 -63.820 -28.231  1.00  0.89           N  
ATOM    395  CA  ALA A  62     -55.274 -62.939 -28.041  1.00  0.90           C  
ATOM    396  C   ALA A  62     -55.123 -62.107 -26.771  1.00  0.85           C  
ATOM    397  CB  ALA A  62     -56.565 -63.751 -27.991  1.00  0.85           C  
ATOM    398  O   ALA A  62     -55.496 -60.932 -26.743  1.00  0.81           O  
ATOM    399  N   GLY A  63     -54.325 -62.685 -25.578  1.00  0.81           N  
ATOM    400  CA  GLY A  63     -54.081 -62.027 -24.304  1.00  0.82           C  
ATOM    401  C   GLY A  63     -52.882 -61.098 -24.333  1.00  0.77           C  
ATOM    402  O   GLY A  63     -52.600 -60.410 -23.350  1.00  0.74           O  
ATOM    403  N   THR A  64     -52.105 -60.897 -25.302  1.00  0.86           N  
ATOM    404  CA  THR A  64     -50.895 -60.094 -25.443  1.00  0.86           C  
ATOM    405  C   THR A  64     -51.237 -58.670 -25.870  1.00  0.83           C  
ATOM    406  CB  THR A  64     -49.926 -60.720 -26.464  1.00  0.82           C  
ATOM    407  O   THR A  64     -52.048 -58.465 -26.775  1.00  0.78           O  
ATOM    408  CG2 THR A  64     -48.568 -60.026 -26.430  1.00  0.70           C  
ATOM    409  OG1 THR A  64     -49.748 -62.108 -26.156  1.00  0.71           O  
ATOM    410  N   GLY A  65     -50.679 -57.634 -25.189  1.00  0.88           N  
ATOM    411  CA  GLY A  65     -50.727 -56.210 -25.483  1.00  0.88           C  
ATOM    412  C   GLY A  65     -52.090 -55.595 -25.229  1.00  0.87           C  
ATOM    413  O   GLY A  65     -53.026 -56.289 -24.828  1.00  0.83           O  
ATOM    414  N   VAL A  66     -52.240 -54.318 -25.374  1.00  0.81           N  
ATOM    415  CA  VAL A  66     -53.460 -53.532 -25.219  1.00  0.82           C  
ATOM    416  C   VAL A  66     -53.876 -52.953 -26.570  1.00  0.82           C  
ATOM    417  CB  VAL A  66     -53.277 -52.398 -24.186  1.00  0.78           C  
ATOM    418  O   VAL A  66     -53.086 -52.938 -27.516  1.00  0.82           O  
ATOM    419  CG1 VAL A  66     -52.965 -52.972 -22.805  1.00  0.69           C  
ATOM    420  CG2 VAL A  66     -52.173 -51.442 -24.633  1.00  0.68           C  
ATOM    421  N   ASN A  67     -55.092 -52.450 -26.815  1.00  0.78           N  
ATOM    422  CA  ASN A  67     -55.566 -51.784 -28.024  1.00  0.80           C  
ATOM    423  C   ASN A  67     -54.648 -50.633 -28.426  1.00  0.76           C  
ATOM    424  CB  ASN A  67     -56.998 -51.280 -27.833  1.00  0.74           C  
ATOM    425  O   ASN A  67     -54.351 -49.757 -27.612  1.00  0.73           O  
ATOM    426  CG  ASN A  67     -58.024 -52.393 -27.906  1.00  0.69           C  
ATOM    427  ND2 ASN A  67     -59.246 -52.102 -27.477  1.00  0.70           N  
ATOM    428  OD1 ASN A  67     -57.720 -53.507 -28.343  1.00  0.71           O  
ATOM    429  N   GLY A  68     -54.186 -50.623 -29.604  1.00  0.83           N  
ATOM    430  CA  GLY A  68     -53.240 -49.704 -30.217  1.00  0.83           C  
ATOM    431  C   GLY A  68     -51.863 -50.308 -30.415  1.00  0.82           C  
ATOM    432  O   GLY A  68     -51.080 -49.826 -31.236  1.00  0.81           O  
ATOM    433  N   ASP A  69     -51.444 -51.360 -29.677  1.00  0.81           N  
ATOM    434  CA  ASP A  69     -50.148 -52.007 -29.860  1.00  0.82           C  
ATOM    435  C   ASP A  69     -50.030 -52.614 -31.256  1.00  0.83           C  
ATOM    436  CB  ASP A  69     -49.932 -53.086 -28.797  1.00  0.80           C  
ATOM    437  O   ASP A  69     -51.023 -53.073 -31.826  1.00  0.83           O  
ATOM    438  CG  ASP A  69     -49.717 -52.514 -27.407  1.00  0.77           C  
ATOM    439  OD1 ASP A  69     -49.578 -51.280 -27.270  1.00  0.79           O  
ATOM    440  OD2 ASP A  69     -49.685 -53.306 -26.440  1.00  0.79           O  
ATOM    441  N   TRP A  70     -48.907 -52.538 -31.707  1.00  0.84           N  
ATOM    442  CA  TRP A  70     -48.469 -53.179 -32.942  1.00  0.89           C  
ATOM    443  C   TRP A  70     -47.735 -54.483 -32.649  1.00  0.85           C  
ATOM    444  CB  TRP A  70     -47.565 -52.240 -33.745  1.00  0.83           C  
ATOM    445  O   TRP A  70     -47.007 -54.583 -31.658  1.00  0.81           O  
ATOM    446  CG  TRP A  70     -48.285 -51.073 -34.352  1.00  0.75           C  
ATOM    447  CD1 TRP A  70     -48.607 -49.894 -33.739  1.00  0.69           C  
ATOM    448  CD2 TRP A  70     -48.776 -50.975 -35.692  1.00  0.72           C  
ATOM    449  CE2 TRP A  70     -49.386 -49.708 -35.823  1.00  0.73           C  
ATOM    450  CE3 TRP A  70     -48.759 -51.837 -36.797  1.00  0.68           C  
ATOM    451  NE1 TRP A  70     -49.269 -49.069 -34.618  1.00  0.71           N  
ATOM    452  CH2 TRP A  70     -49.943 -50.144 -38.081  1.00  0.72           C  
ATOM    453  CZ2 TRP A  70     -49.974 -49.282 -37.016  1.00  0.72           C  
ATOM    454  CZ3 TRP A  70     -49.345 -51.411 -37.984  1.00  0.72           C  
ATOM    455  N   TYR A  71     -47.978 -55.477 -33.523  1.00  0.87           N  
ATOM    456  CA  TYR A  71     -47.228 -56.727 -33.472  1.00  0.89           C  
ATOM    457  C   TYR A  71     -46.577 -57.028 -34.816  1.00  0.87           C  
ATOM    458  CB  TYR A  71     -48.142 -57.886 -33.063  1.00  0.87           C  
ATOM    459  O   TYR A  71     -47.254 -57.066 -35.846  1.00  0.86           O  
ATOM    460  CG  TYR A  71     -47.397 -59.150 -32.706  1.00  0.86           C  
ATOM    461  CD1 TYR A  71     -47.002 -60.051 -33.692  1.00  0.83           C  
ATOM    462  CD2 TYR A  71     -47.087 -59.445 -31.383  1.00  0.84           C  
ATOM    463  CE1 TYR A  71     -46.317 -61.217 -33.368  1.00  0.87           C  
ATOM    464  CE2 TYR A  71     -46.403 -60.608 -31.047  1.00  0.86           C  
ATOM    465  OH  TYR A  71     -45.344 -62.639 -31.717  1.00  0.79           O  
ATOM    466  CZ  TYR A  71     -46.022 -61.486 -32.044  1.00  0.86           C  
ATOM    467  N   CYS A  72     -45.280 -57.034 -34.632  1.00  0.80           N  
ATOM    468  CA  CYS A  72     -44.458 -57.550 -35.720  1.00  0.84           C  
ATOM    469  C   CYS A  72     -44.189 -59.039 -35.541  1.00  0.80           C  
ATOM    470  CB  CYS A  72     -43.134 -56.790 -35.799  1.00  0.78           C  
ATOM    471  O   CYS A  72     -43.437 -59.436 -34.649  1.00  0.77           O  
ATOM    472  SG  CYS A  72     -42.088 -57.290 -37.184  1.00  0.81           S  
ATOM    473  N   TRP A  73     -44.968 -59.890 -36.314  1.00  0.81           N  
ATOM    474  CA  TRP A  73     -44.639 -61.296 -36.524  1.00  0.84           C  
ATOM    475  C   TRP A  73     -43.497 -61.444 -37.525  1.00  0.81           C  
ATOM    476  CB  TRP A  73     -45.867 -62.069 -37.013  1.00  0.80           C  
ATOM    477  O   TRP A  73     -43.660 -61.144 -38.710  1.00  0.78           O  
ATOM    478  CG  TRP A  73     -45.588 -63.502 -37.356  1.00  0.72           C  
ATOM    479  CD1 TRP A  73     -44.581 -64.286 -36.864  1.00  0.67           C  
ATOM    480  CD2 TRP A  73     -46.323 -64.320 -38.271  1.00  0.69           C  
ATOM    481  CE2 TRP A  73     -45.707 -65.591 -38.284  1.00  0.70           C  
ATOM    482  CE3 TRP A  73     -47.445 -64.102 -39.081  1.00  0.74           C  
ATOM    483  NE1 TRP A  73     -44.648 -65.543 -37.418  1.00  0.75           N  
ATOM    484  CH2 TRP A  73     -47.276 -66.400 -39.860  1.00  0.72           C  
ATOM    485  CZ2 TRP A  73     -46.176 -66.640 -39.077  1.00  0.73           C  
ATOM    486  CZ3 TRP A  73     -47.911 -65.148 -39.870  1.00  0.73           C  
ATOM    487  N   GLU A  74     -42.402 -61.802 -36.921  1.00  0.81           N  
ATOM    488  CA  GLU A  74     -41.198 -62.237 -37.623  1.00  0.81           C  
ATOM    489  C   GLU A  74     -41.262 -63.723 -37.962  1.00  0.78           C  
ATOM    490  CB  GLU A  74     -39.951 -61.941 -36.785  1.00  0.76           C  
ATOM    491  O   GLU A  74     -41.295 -64.569 -37.065  1.00  0.75           O  
ATOM    492  CG  GLU A  74     -38.643 -62.207 -37.515  1.00  0.70           C  
ATOM    493  CD  GLU A  74     -37.415 -61.812 -36.710  1.00  0.70           C  
ATOM    494  OE1 GLU A  74     -37.569 -61.181 -35.639  1.00  0.71           O  
ATOM    495  OE2 GLU A  74     -36.291 -62.135 -37.153  1.00  0.69           O  
ATOM    496  N   ASP A  75     -41.361 -63.983 -39.134  1.00  0.81           N  
ATOM    497  CA  ASP A  75     -41.257 -65.315 -39.721  1.00  0.80           C  
ATOM    498  C   ASP A  75     -40.034 -65.422 -40.629  1.00  0.80           C  
ATOM    499  CB  ASP A  75     -42.526 -65.656 -40.506  1.00  0.78           C  
ATOM    500  O   ASP A  75     -39.663 -64.454 -41.296  1.00  0.77           O  
ATOM    501  CG  ASP A  75     -42.575 -67.106 -40.955  1.00  0.75           C  
ATOM    502  OD1 ASP A  75     -41.788 -67.930 -40.441  1.00  0.75           O  
ATOM    503  OD2 ASP A  75     -43.405 -67.427 -41.832  1.00  0.77           O  
ATOM    504  N   THR A  76     -39.162 -66.259 -40.408  1.00  0.74           N  
ATOM    505  CA  THR A  76     -38.075 -66.682 -41.284  1.00  0.74           C  
ATOM    506  C   THR A  76     -38.583 -67.652 -42.347  1.00  0.72           C  
ATOM    507  CB  THR A  76     -36.938 -67.343 -40.484  1.00  0.70           C  
ATOM    508  O   THR A  76     -38.967 -68.780 -42.033  1.00  0.70           O  
ATOM    509  CG2 THR A  76     -35.731 -67.624 -41.373  1.00  0.65           C  
ATOM    510  OG1 THR A  76     -36.540 -66.470 -39.419  1.00  0.71           O  
ATOM    511  N   ARG A  77     -38.635 -67.187 -43.517  1.00  0.68           N  
ATOM    512  CA  ARG A  77     -38.969 -67.982 -44.694  1.00  0.69           C  
ATOM    513  C   ARG A  77     -37.760 -68.135 -45.612  1.00  0.68           C  
ATOM    514  CB  ARG A  77     -40.131 -67.347 -45.460  1.00  0.66           C  
ATOM    515  O   ARG A  77     -37.066 -67.158 -45.902  1.00  0.69           O  
ATOM    516  CG  ARG A  77     -41.430 -67.289 -44.671  1.00  0.65           C  
ATOM    517  CD  ARG A  77     -42.590 -66.806 -45.530  1.00  0.65           C  
ATOM    518  NE  ARG A  77     -43.814 -66.658 -44.748  1.00  0.59           N  
ATOM    519  NH1 ARG A  77     -45.202 -66.420 -46.579  1.00  0.54           N  
ATOM    520  NH2 ARG A  77     -46.073 -66.355 -44.460  1.00  0.50           N  
ATOM    521  CZ  ARG A  77     -45.027 -66.478 -45.264  1.00  0.61           C  
ATOM    522  N   THR A  78     -37.191 -69.189 -45.863  1.00  0.64           N  
ATOM    523  CA  THR A  78     -36.287 -69.541 -46.952  1.00  0.63           C  
ATOM    524  C   THR A  78     -37.021 -69.527 -48.290  1.00  0.62           C  
ATOM    525  CB  THR A  78     -35.652 -70.926 -46.726  1.00  0.59           C  
ATOM    526  O   THR A  78     -37.955 -70.304 -48.500  1.00  0.61           O  
ATOM    527  CG2 THR A  78     -34.625 -71.244 -47.807  1.00  0.59           C  
ATOM    528  OG1 THR A  78     -35.006 -70.946 -45.447  1.00  0.69           O  
ATOM    529  N   PHE A  79     -36.626 -68.424 -48.933  1.00  0.59           N  
ATOM    530  CA  PHE A  79     -36.963 -68.318 -50.348  1.00  0.63           C  
ATOM    531  C   PHE A  79     -35.703 -68.312 -51.205  1.00  0.60           C  
ATOM    532  CB  PHE A  79     -37.785 -67.053 -50.613  1.00  0.55           C  
ATOM    533  O   PHE A  79     -34.808 -67.490 -50.996  1.00  0.58           O  
ATOM    534  CG  PHE A  79     -38.537 -67.080 -51.917  1.00  0.53           C  
ATOM    535  CD1 PHE A  79     -39.736 -67.773 -52.029  1.00  0.52           C  
ATOM    536  CD2 PHE A  79     -38.044 -66.411 -53.030  1.00  0.53           C  
ATOM    537  CE1 PHE A  79     -40.434 -67.799 -53.235  1.00  0.51           C  
ATOM    538  CE2 PHE A  79     -38.736 -66.433 -54.237  1.00  0.47           C  
ATOM    539  CZ  PHE A  79     -39.930 -67.128 -54.338  1.00  0.51           C  
ATOM    540  N   LEU A  80     -35.455 -69.377 -52.070  1.00  0.60           N  
ATOM    541  CA  LEU A  80     -34.398 -69.652 -53.037  1.00  0.64           C  
ATOM    542  C   LEU A  80     -33.061 -69.864 -52.336  1.00  0.57           C  
ATOM    543  CB  LEU A  80     -34.283 -68.507 -54.046  1.00  0.54           C  
ATOM    544  O   LEU A  80     -32.044 -69.302 -52.746  1.00  0.53           O  
ATOM    545  CG  LEU A  80     -35.486 -68.288 -54.965  1.00  0.49           C  
ATOM    546  CD1 LEU A  80     -35.291 -67.029 -55.803  1.00  0.50           C  
ATOM    547  CD2 LEU A  80     -35.704 -69.504 -55.859  1.00  0.53           C  
ATOM    548  N   GLY A  81     -33.004 -70.614 -51.138  1.00  0.60           N  
ATOM    549  CA  GLY A  81     -31.953 -71.033 -50.224  1.00  0.63           C  
ATOM    550  C   GLY A  81     -31.536 -69.943 -49.255  1.00  0.57           C  
ATOM    551  O   GLY A  81     -30.684 -70.165 -48.392  1.00  0.55           O  
ATOM    552  N   ILE A  82     -32.070 -68.767 -49.285  1.00  0.66           N  
ATOM    553  CA  ILE A  82     -31.826 -67.666 -48.359  1.00  0.67           C  
ATOM    554  C   ILE A  82     -33.020 -67.508 -47.420  1.00  0.63           C  
ATOM    555  CB  ILE A  82     -31.557 -66.344 -49.112  1.00  0.61           C  
ATOM    556  O   ILE A  82     -34.158 -67.359 -47.872  1.00  0.59           O  
ATOM    557  CG1 ILE A  82     -30.373 -66.507 -50.071  1.00  0.53           C  
ATOM    558  CG2 ILE A  82     -31.308 -65.201 -48.123  1.00  0.52           C  
ATOM    559  CD1 ILE A  82     -30.136 -65.302 -50.972  1.00  0.55           C  
ATOM    560  N   THR A  83     -32.723 -67.869 -46.359  1.00  0.71           N  
ATOM    561  CA  THR A  83     -33.578 -67.605 -45.208  1.00  0.73           C  
ATOM    562  C   THR A  83     -33.727 -66.104 -44.977  1.00  0.68           C  
ATOM    563  CB  THR A  83     -33.022 -68.270 -43.935  1.00  0.67           C  
ATOM    564  O   THR A  83     -32.740 -65.408 -44.725  1.00  0.64           O  
ATOM    565  CG2 THR A  83     -33.972 -68.083 -42.757  1.00  0.62           C  
ATOM    566  OG1 THR A  83     -32.844 -69.671 -44.174  1.00  0.68           O  
ATOM    567  N   ASN A  84     -34.891 -65.462 -45.405  1.00  0.71           N  
ATOM    568  CA  ASN A  84     -35.283 -64.099 -45.061  1.00  0.71           C  
ATOM    569  C   ASN A  84     -36.299 -64.078 -43.923  1.00  0.69           C  
ATOM    570  CB  ASN A  84     -35.844 -63.377 -46.288  1.00  0.67           C  
ATOM    571  O   ASN A  84     -37.185 -64.932 -43.860  1.00  0.67           O  
ATOM    572  CG  ASN A  84     -34.781 -63.073 -47.324  1.00  0.64           C  
ATOM    573  ND2 ASN A  84     -35.046 -63.443 -48.572  1.00  0.63           N  
ATOM    574  OD1 ASN A  84     -33.730 -62.511 -47.007  1.00  0.63           O  
ATOM    575  N   THR A  85     -35.990 -63.249 -43.163  1.00  0.74           N  
ATOM    576  CA  THR A  85     -37.000 -62.822 -42.201  1.00  0.76           C  
ATOM    577  C   THR A  85     -38.095 -62.013 -42.890  1.00  0.74           C  
ATOM    578  CB  THR A  85     -36.375 -61.985 -41.070  1.00  0.72           C  
ATOM    579  O   THR A  85     -37.812 -61.013 -43.553  1.00  0.72           O  
ATOM    580  CG2 THR A  85     -37.413 -61.630 -40.010  1.00  0.72           C  
ATOM    581  OG1 THR A  85     -35.319 -62.735 -40.456  1.00  0.77           O  
ATOM    582  N   THR A  86     -39.341 -62.519 -42.896  1.00  0.76           N  
ATOM    583  CA  THR A  86     -40.523 -61.775 -43.317  1.00  0.76           C  
ATOM    584  C   THR A  86     -41.320 -61.296 -42.107  1.00  0.75           C  
ATOM    585  CB  THR A  86     -41.427 -62.630 -44.224  1.00  0.73           C  
ATOM    586  O   THR A  86     -41.346 -61.963 -41.070  1.00  0.72           O  
ATOM    587  CG2 THR A  86     -40.719 -62.989 -45.526  1.00  0.66           C  
ATOM    588  OG1 THR A  86     -41.780 -63.837 -43.536  1.00  0.68           O  
ATOM    589  N   PHE A  87     -41.881 -60.195 -42.364  1.00  0.77           N  
ATOM    590  CA  PHE A  87     -42.673 -59.478 -41.371  1.00  0.78           C  
ATOM    591  C   PHE A  87     -44.117 -59.331 -41.836  1.00  0.77           C  
ATOM    592  CB  PHE A  87     -42.068 -58.099 -41.093  1.00  0.75           C  
ATOM    593  O   PHE A  87     -44.376 -58.803 -42.919  1.00  0.75           O  
ATOM    594  CG  PHE A  87     -40.637 -58.146 -40.628  1.00  0.74           C  
ATOM    595  CD1 PHE A  87     -40.330 -58.452 -39.308  1.00  0.75           C  
ATOM    596  CD2 PHE A  87     -39.599 -57.885 -41.513  1.00  0.76           C  
ATOM    597  CE1 PHE A  87     -39.007 -58.496 -38.875  1.00  0.76           C  
ATOM    598  CE2 PHE A  87     -38.274 -57.927 -41.088  1.00  0.75           C  
ATOM    599  CZ  PHE A  87     -37.981 -58.232 -39.768  1.00  0.73           C  
ATOM    600  N   THR A  88     -45.100 -59.885 -41.094  1.00  0.82           N  
ATOM    601  CA  THR A  88     -46.541 -59.671 -41.160  1.00  0.82           C  
ATOM    602  C   THR A  88     -47.008 -58.782 -40.011  1.00  0.82           C  
ATOM    603  CB  THR A  88     -47.306 -61.007 -41.123  1.00  0.81           C  
ATOM    604  O   THR A  88     -46.747 -59.079 -38.843  1.00  0.80           O  
ATOM    605  CG2 THR A  88     -48.803 -60.789 -41.323  1.00  0.81           C  
ATOM    606  OG1 THR A  88     -46.816 -61.861 -42.163  1.00  0.81           O  
ATOM    607  N   PHE A  89     -47.540 -57.641 -40.281  1.00  0.83           N  
ATOM    608  CA  PHE A  89     -47.987 -56.661 -39.299  1.00  0.85           C  
ATOM    609  C   PHE A  89     -49.464 -56.853 -38.976  1.00  0.84           C  
ATOM    610  CB  PHE A  89     -47.741 -55.237 -39.807  1.00  0.83           C  
ATOM    611  O   PHE A  89     -50.286 -57.014 -39.881  1.00  0.83           O  
ATOM    612  CG  PHE A  89     -46.285 -54.877 -39.922  1.00  0.81           C  
ATOM    613  CD1 PHE A  89     -45.583 -54.402 -38.821  1.00  0.80           C  
ATOM    614  CD2 PHE A  89     -45.617 -55.013 -41.132  1.00  0.81           C  
ATOM    615  CE1 PHE A  89     -44.235 -54.067 -38.924  1.00  0.81           C  
ATOM    616  CE2 PHE A  89     -44.269 -54.681 -41.243  1.00  0.80           C  
ATOM    617  CZ  PHE A  89     -43.581 -54.207 -40.138  1.00  0.80           C  
ATOM    618  N   TYR A  90     -49.608 -56.813 -37.651  1.00  0.89           N  
ATOM    619  CA  TYR A  90     -50.950 -56.826 -37.078  1.00  0.90           C  
ATOM    620  C   TYR A  90     -51.171 -55.614 -36.180  1.00  0.89           C  
ATOM    621  CB  TYR A  90     -51.182 -58.114 -36.283  1.00  0.89           C  
ATOM    622  O   TYR A  90     -50.227 -55.101 -35.575  1.00  0.86           O  
ATOM    623  CG  TYR A  90     -51.099 -59.367 -37.120  1.00  0.89           C  
ATOM    624  CD1 TYR A  90     -52.249 -59.963 -37.633  1.00  0.88           C  
ATOM    625  CD2 TYR A  90     -49.872 -59.959 -37.397  1.00  0.88           C  
ATOM    626  CE1 TYR A  90     -52.178 -61.119 -38.403  1.00  0.89           C  
ATOM    627  CE2 TYR A  90     -49.789 -61.115 -38.166  1.00  0.89           C  
ATOM    628  OH  TYR A  90     -50.869 -62.831 -39.426  1.00  0.83           O  
ATOM    629  CZ  TYR A  90     -50.945 -61.687 -38.664  1.00  0.89           C  
ATOM    630  N   ARG A  91     -52.326 -55.075 -35.946  1.00  0.89           N  
ATOM    631  CA  ARG A  91     -52.777 -54.079 -34.980  1.00  0.90           C  
ATOM    632  C   ARG A  91     -53.898 -54.631 -34.106  1.00  0.89           C  
ATOM    633  CB  ARG A  91     -53.247 -52.810 -35.695  1.00  0.88           C  
ATOM    634  O   ARG A  91     -54.832 -55.260 -34.609  1.00  0.88           O  
ATOM    635  CG  ARG A  91     -53.464 -51.625 -34.768  1.00  0.84           C  
ATOM    636  CD  ARG A  91     -53.827 -50.364 -35.540  1.00  0.85           C  
ATOM    637  NE  ARG A  91     -54.051 -49.231 -34.646  1.00  0.85           N  
ATOM    638  NH1 ARG A  91     -55.483 -48.119 -36.079  1.00  0.77           N  
ATOM    639  NH2 ARG A  91     -54.965 -47.214 -34.037  1.00  0.75           N  
ATOM    640  CZ  ARG A  91     -54.832 -48.190 -34.923  1.00  0.82           C  
ATOM    641  N   LYS A  92     -53.650 -54.431 -32.701  1.00  0.89           N  
ATOM    642  CA  LYS A  92     -54.728 -54.809 -31.791  1.00  0.90           C  
ATOM    643  C   LYS A  92     -55.853 -53.779 -31.815  1.00  0.88           C  
ATOM    644  CB  LYS A  92     -54.196 -54.972 -30.367  1.00  0.86           C  
ATOM    645  O   LYS A  92     -55.662 -52.633 -31.402  1.00  0.85           O  
ATOM    646  CG  LYS A  92     -55.128 -55.741 -29.442  1.00  0.79           C  
ATOM    647  CD  LYS A  92     -54.389 -56.277 -28.223  1.00  0.79           C  
ATOM    648  CE  LYS A  92     -55.275 -57.194 -27.389  1.00  0.82           C  
ATOM    649  NZ  LYS A  92     -54.530 -57.788 -26.239  1.00  0.76           N  
ATOM    650  N   GLU A  93     -56.984 -54.181 -32.410  1.00  0.88           N  
ATOM    651  CA  GLU A  93     -58.240 -53.448 -32.531  1.00  0.90           C  
ATOM    652  C   GLU A  93     -59.380 -54.188 -31.837  1.00  0.87           C  
ATOM    653  CB  GLU A  93     -58.586 -53.212 -34.004  1.00  0.87           C  
ATOM    654  O   GLU A  93     -59.600 -55.375 -32.088  1.00  0.86           O  
ATOM    655  CG  GLU A  93     -57.543 -52.400 -34.757  1.00  0.80           C  
ATOM    656  CD  GLU A  93     -57.937 -52.104 -36.196  1.00  0.80           C  
ATOM    657  OE1 GLU A  93     -58.979 -52.621 -36.658  1.00  0.83           O  
ATOM    658  OE2 GLU A  93     -57.197 -51.349 -36.866  1.00  0.86           O  
ATOM    659  N   SER A  94     -60.051 -53.374 -30.789  1.00  0.85           N  
ATOM    660  CA  SER A  94     -61.192 -53.894 -30.044  1.00  0.86           C  
ATOM    661  C   SER A  94     -60.894 -55.274 -29.466  1.00  0.85           C  
ATOM    662  CB  SER A  94     -62.430 -53.964 -30.939  1.00  0.82           C  
ATOM    663  O   SER A  94     -61.731 -56.176 -29.535  1.00  0.82           O  
ATOM    664  OG  SER A  94     -62.728 -52.691 -31.486  1.00  0.76           O  
ATOM    665  N   GLY A  95     -59.648 -55.642 -28.960  1.00  0.82           N  
ATOM    666  CA  GLY A  95     -59.213 -56.890 -28.353  1.00  0.84           C  
ATOM    667  C   GLY A  95     -58.669 -57.885 -29.360  1.00  0.85           C  
ATOM    668  O   GLY A  95     -58.065 -58.891 -28.983  1.00  0.86           O  
ATOM    669  N   ASN A  96     -58.973 -57.655 -30.629  1.00  0.88           N  
ATOM    670  CA  ASN A  96     -58.545 -58.637 -31.619  1.00  0.90           C  
ATOM    671  C   ASN A  96     -57.365 -58.126 -32.442  1.00  0.89           C  
ATOM    672  CB  ASN A  96     -59.708 -59.016 -32.538  1.00  0.88           C  
ATOM    673  O   ASN A  96     -57.300 -56.940 -32.770  1.00  0.88           O  
ATOM    674  CG  ASN A  96     -60.839 -59.700 -31.796  1.00  0.83           C  
ATOM    675  ND2 ASN A  96     -62.050 -59.178 -31.949  1.00  0.89           N  
ATOM    676  OD1 ASN A  96     -60.626 -60.690 -31.091  1.00  0.83           O  
ATOM    677  N   TRP A  97     -56.414 -58.809 -32.867  1.00  0.85           N  
ATOM    678  CA  TRP A  97     -55.335 -58.563 -33.818  1.00  0.90           C  
ATOM    679  C   TRP A  97     -55.831 -58.700 -35.253  1.00  0.79           C  
ATOM    680  CB  TRP A  97     -54.171 -59.527 -33.572  1.00  0.85           C  
ATOM    681  O   TRP A  97     -56.172 -59.800 -35.696  1.00  0.70           O  
ATOM    682  CG  TRP A  97     -53.407 -59.251 -32.313  1.00  0.82           C  
ATOM    683  CD1 TRP A  97     -53.491 -59.934 -31.131  1.00  0.77           C  
ATOM    684  CD2 TRP A  97     -52.444 -58.212 -32.108  1.00  0.81           C  
ATOM    685  CE2 TRP A  97     -51.984 -58.325 -30.778  1.00  0.89           C  
ATOM    686  CE3 TRP A  97     -51.925 -57.196 -32.922  1.00  0.76           C  
ATOM    687  NE1 TRP A  97     -52.637 -59.382 -30.204  1.00  0.76           N  
ATOM    688  CH2 TRP A  97     -50.536 -56.474 -31.060  1.00  0.79           C  
ATOM    689  CZ2 TRP A  97     -51.027 -57.459 -30.243  1.00  0.77           C  
ATOM    690  CZ3 TRP A  97     -50.974 -56.335 -32.388  1.00  0.78           C  
ATOM    691  N   VAL A  98     -55.936 -57.622 -36.262  1.00  0.90           N  
ATOM    692  CA  VAL A  98     -56.302 -57.525 -37.671  1.00  0.90           C  
ATOM    693  C   VAL A  98     -55.041 -57.493 -38.532  1.00  0.88           C  
ATOM    694  CB  VAL A  98     -57.168 -56.275 -37.948  1.00  0.87           C  
ATOM    695  O   VAL A  98     -54.163 -56.651 -38.328  1.00  0.86           O  
ATOM    696  CG1 VAL A  98     -57.596 -56.229 -39.414  1.00  0.82           C  
ATOM    697  CG2 VAL A  98     -58.389 -56.259 -37.031  1.00  0.81           C  
ATOM    698  N   GLN A  99     -54.818 -58.477 -39.690  1.00  0.86           N  
ATOM    699  CA  GLN A  99     -53.752 -58.516 -40.686  1.00  0.86           C  
ATOM    700  C   GLN A  99     -53.925 -57.408 -41.720  1.00  0.84           C  
ATOM    701  CB  GLN A  99     -53.713 -59.879 -41.378  1.00  0.83           C  
ATOM    702  O   GLN A  99     -54.956 -57.334 -42.392  1.00  0.81           O  
ATOM    703  CG  GLN A  99     -52.499 -60.078 -42.275  1.00  0.79           C  
ATOM    704  CD  GLN A  99     -52.443 -61.465 -42.888  1.00  0.79           C  
ATOM    705  NE2 GLN A  99     -51.770 -61.583 -44.027  1.00  0.78           N  
ATOM    706  OE1 GLN A  99     -52.999 -62.423 -42.341  1.00  0.80           O  
ATOM    707  N   VAL A 100     -52.852 -56.613 -42.416  1.00  0.86           N  
ATOM    708  CA  VAL A 100     -52.790 -55.515 -43.376  1.00  0.85           C  
ATOM    709  C   VAL A 100     -51.859 -55.888 -44.527  1.00  0.83           C  
ATOM    710  CB  VAL A 100     -52.316 -54.204 -42.710  1.00  0.81           C  
ATOM    711  O   VAL A 100     -50.635 -55.815 -44.393  1.00  0.78           O  
ATOM    712  CG1 VAL A 100     -52.584 -53.008 -43.621  1.00  0.75           C  
ATOM    713  CG2 VAL A 100     -53.002 -54.015 -41.358  1.00  0.71           C  
ATOM    714  N   GLY A 101     -52.251 -57.312 -46.889  1.00  0.77           N  
ATOM    715  CA  GLY A 101     -51.787 -57.330 -48.267  1.00  0.78           C  
ATOM    716  C   GLY A 101     -51.611 -58.732 -48.819  1.00  0.78           C  
ATOM    717  O   GLY A 101     -51.205 -59.643 -48.095  1.00  0.74           O  
ATOM    718  N   SER A 102     -52.322 -60.054 -52.328  1.00  0.79           N  
ATOM    719  CA  SER A 102     -52.794 -61.218 -53.071  1.00  0.81           C  
ATOM    720  C   SER A 102     -52.087 -61.340 -54.416  1.00  0.80           C  
ATOM    721  CB  SER A 102     -54.306 -61.140 -53.286  1.00  0.71           C  
ATOM    722  O   SER A 102     -51.876 -60.339 -55.106  1.00  0.74           O  
ATOM    723  OG  SER A 102     -54.633 -60.099 -54.191  1.00  0.61           O  
ATOM    724  N   THR A 103     -52.669 -64.586 -58.164  1.00  0.82           N  
ATOM    725  CA  THR A 103     -51.997 -65.464 -59.116  1.00  0.82           C  
ATOM    726  C   THR A 103     -52.977 -65.971 -60.170  1.00  0.81           C  
ATOM    727  CB  THR A 103     -51.339 -66.661 -58.404  1.00  0.73           C  
ATOM    728  O   THR A 103     -54.021 -66.533 -59.834  1.00  0.77           O  
ATOM    729  CG2 THR A 103     -50.030 -66.252 -57.738  1.00  0.62           C  
ATOM    730  OG1 THR A 103     -52.234 -67.165 -57.405  1.00  0.71           O  
ATOM    731  N   VAL A 104     -53.179 -68.266 -65.799  1.00  0.84           N  
ATOM    732  CA  VAL A 104     -54.272 -68.280 -66.766  1.00  0.83           C  
ATOM    733  C   VAL A 104     -53.956 -69.266 -67.889  1.00  0.80           C  
ATOM    734  CB  VAL A 104     -54.532 -66.873 -67.350  1.00  0.73           C  
ATOM    735  O   VAL A 104     -52.868 -69.230 -68.467  1.00  0.71           O  
ATOM    736  CG1 VAL A 104     -55.841 -66.849 -68.138  1.00  0.60           C  
ATOM    737  CG2 VAL A 104     -54.556 -65.830 -66.235  1.00  0.54           C  
ATOM    738  N   ALA A 105     -56.395 -71.783 -72.552  1.00  0.73           N  
ATOM    739  CA  ALA A 105     -56.841 -73.034 -73.160  1.00  0.73           C  
ATOM    740  C   ALA A 105     -57.627 -72.771 -74.441  1.00  0.67           C  
ATOM    741  CB  ALA A 105     -57.689 -73.833 -72.173  1.00  0.60           C  
ATOM    742  O   ALA A 105     -58.606 -72.021 -74.434  1.00  0.59           O  
ATOM    743  N   GLY A 106     -58.000 -74.262 -78.493  1.00  0.62           N  
ATOM    744  CA  GLY A 106     -58.685 -74.507 -79.752  1.00  0.63           C  
ATOM    745  C   GLY A 106     -58.184 -73.631 -80.885  1.00  0.59           C  
ATOM    746  O   GLY A 106     -58.860 -73.479 -81.904  1.00  0.54           O  
ATOM    747  N   ALA A 107     -57.635 -73.996 -82.535  1.00  0.57           N  
ATOM    748  CA  ALA A 107     -56.515 -73.120 -82.870  1.00  0.58           C  
ATOM    749  C   ALA A 107     -55.320 -73.926 -83.372  1.00  0.58           C  
ATOM    750  CB  ALA A 107     -56.116 -72.280 -81.660  1.00  0.51           C  
ATOM    751  O   ALA A 107     -54.191 -73.721 -82.919  1.00  0.54           O  
ATOM    752  N   LYS A 108     -55.849 -75.594 -84.813  1.00  0.72           N  
ATOM    753  CA  LYS A 108     -54.458 -76.036 -84.774  1.00  0.71           C  
ATOM    754  C   LYS A 108     -53.744 -75.720 -86.085  1.00  0.72           C  
ATOM    755  CB  LYS A 108     -54.380 -77.535 -84.483  1.00  0.68           C  
ATOM    756  O   LYS A 108     -54.257 -76.019 -87.165  1.00  0.70           O  
ATOM    757  CG  LYS A 108     -54.576 -77.892 -83.017  1.00  0.65           C  
ATOM    758  CD  LYS A 108     -54.415 -79.388 -82.779  1.00  0.64           C  
ATOM    759  CE  LYS A 108     -54.695 -79.758 -81.329  1.00  0.56           C  
ATOM    760  NZ  LYS A 108     -54.517 -81.221 -81.086  1.00  0.50           N  
ATOM    761  N   TRP A 109     -53.204 -75.138 -86.252  1.00  0.79           N  
ATOM    762  CA  TRP A 109     -52.022 -74.972 -87.091  1.00  0.81           C  
ATOM    763  C   TRP A 109     -50.968 -76.025 -86.761  1.00  0.79           C  
ATOM    764  CB  TRP A 109     -51.432 -73.570 -86.918  1.00  0.77           C  
ATOM    765  O   TRP A 109     -50.591 -76.191 -85.599  1.00  0.75           O  
ATOM    766  CG  TRP A 109     -52.221 -72.490 -87.596  1.00  0.72           C  
ATOM    767  CD1 TRP A 109     -53.324 -71.846 -87.109  1.00  0.67           C  
ATOM    768  CD2 TRP A 109     -51.967 -71.931 -88.889  1.00  0.70           C  
ATOM    769  CE2 TRP A 109     -52.958 -70.951 -89.122  1.00  0.68           C  
ATOM    770  CE3 TRP A 109     -50.998 -72.163 -89.873  1.00  0.75           C  
ATOM    771  NE1 TRP A 109     -53.772 -70.919 -88.022  1.00  0.75           N  
ATOM    772  CH2 TRP A 109     -52.045 -70.451 -91.247  1.00  0.73           C  
ATOM    773  CZ2 TRP A 109     -53.006 -70.204 -90.301  1.00  0.74           C  
ATOM    774  CZ3 TRP A 109     -51.047 -71.418 -91.046  1.00  0.73           C  
ATOM    775  N   TYR A 110     -50.794 -76.866 -87.788  1.00  0.78           N  
ATOM    776  CA  TYR A 110     -49.600 -77.705 -87.800  1.00  0.78           C  
ATOM    777  C   TYR A 110     -48.428 -76.977 -88.447  1.00  0.78           C  
ATOM    778  CB  TYR A 110     -49.873 -79.017 -88.542  1.00  0.77           C  
ATOM    779  O   TYR A 110     -48.589 -76.326 -89.482  1.00  0.77           O  
ATOM    780  CG  TYR A 110     -50.920 -79.882 -87.882  1.00  0.76           C  
ATOM    781  CD1 TYR A 110     -50.564 -80.840 -86.935  1.00  0.76           C  
ATOM    782  CD2 TYR A 110     -52.265 -79.743 -88.204  1.00  0.76           C  
ATOM    783  CE1 TYR A 110     -51.526 -81.640 -86.326  1.00  0.75           C  
ATOM    784  CE2 TYR A 110     -53.235 -80.537 -87.601  1.00  0.74           C  
ATOM    785  OH  TYR A 110     -53.812 -82.270 -86.065  1.00  0.69           O  
ATOM    786  CZ  TYR A 110     -52.856 -81.481 -86.665  1.00  0.71           C  
ATOM    787  N   LEU A 111     -47.546 -77.000 -87.828  1.00  0.80           N  
ATOM    788  CA  LEU A 111     -46.240 -76.509 -88.254  1.00  0.80           C  
ATOM    789  C   LEU A 111     -45.276 -77.666 -88.493  1.00  0.79           C  
ATOM    790  CB  LEU A 111     -45.660 -75.553 -87.208  1.00  0.77           C  
ATOM    791  O   LEU A 111     -45.049 -78.485 -87.599  1.00  0.75           O  
ATOM    792  CG  LEU A 111     -46.482 -74.299 -86.906  1.00  0.74           C  
ATOM    793  CD1 LEU A 111     -45.928 -73.586 -85.677  1.00  0.72           C  
ATOM    794  CD2 LEU A 111     -46.496 -73.365 -88.111  1.00  0.73           C  
ATOM    795  N   ASN A 112     -44.838 -77.839 -89.624  1.00  0.77           N  
ATOM    796  CA  ASN A 112     -43.855 -78.852 -89.994  1.00  0.77           C  
ATOM    797  C   ASN A 112     -42.848 -78.312 -91.006  1.00  0.77           C  
ATOM    798  CB  ASN A 112     -44.551 -80.096 -90.550  1.00  0.74           C  
ATOM    799  O   ASN A 112     -43.153 -77.387 -91.760  1.00  0.74           O  
ATOM    800  CG  ASN A 112     -43.671 -81.330 -90.496  1.00  0.68           C  
ATOM    801  ND2 ASN A 112     -44.243 -82.481 -90.828  1.00  0.65           N  
ATOM    802  OD1 ASN A 112     -42.487 -81.248 -90.159  1.00  0.66           O  
ATOM    803  N   ASN A 113     -41.690 -78.768 -90.891  1.00  0.75           N  
ATOM    804  CA  ASN A 113     -40.595 -78.482 -91.812  1.00  0.77           C  
ATOM    805  C   ASN A 113     -40.540 -79.498 -92.950  1.00  0.73           C  
ATOM    806  CB  ASN A 113     -39.260 -78.448 -91.065  1.00  0.69           C  
ATOM    807  O   ASN A 113     -39.697 -79.391 -93.843  1.00  0.69           O  
ATOM    808  CG  ASN A 113     -38.861 -79.806 -90.521  1.00  0.63           C  
ATOM    809  ND2 ASN A 113     -37.633 -79.909 -90.026  1.00  0.63           N  
ATOM    810  OD1 ASN A 113     -39.650 -80.754 -90.545  1.00  0.62           O  
ATOM    811  N   THR A 114     -41.227 -80.438 -93.183  1.00  0.72           N  
ATOM    812  CA  THR A 114     -41.399 -81.478 -94.191  1.00  0.71           C  
ATOM    813  C   THR A 114     -42.861 -81.587 -94.613  1.00  0.70           C  
ATOM    814  CB  THR A 114     -40.908 -82.843 -93.674  1.00  0.67           C  
ATOM    815  O   THR A 114     -43.755 -81.131 -93.897  1.00  0.67           O  
ATOM    816  CG2 THR A 114     -39.421 -82.801 -93.336  1.00  0.61           C  
ATOM    817  OG1 THR A 114     -41.644 -83.194 -92.496  1.00  0.66           O  
ATOM    818  N   SER A 115     -43.068 -81.840 -95.834  1.00  0.64           N  
ATOM    819  CA  SER A 115     -44.311 -82.091 -96.556  1.00  0.63           C  
ATOM    820  C   SER A 115     -45.041 -83.307 -95.995  1.00  0.64           C  
ATOM    821  CB  SER A 115     -44.034 -82.295 -98.046  1.00  0.58           C  
ATOM    822  O   SER A 115     -46.167 -83.602 -96.399  1.00  0.61           O  
ATOM    823  OG  SER A 115     -43.175 -83.403 -98.250  1.00  0.58           O  
ATOM    824  N   THR A 116     -44.486 -83.944 -94.957  1.00  0.60           N  
ATOM    825  CA  THR A 116     -45.075 -85.239 -94.635  1.00  0.60           C  
ATOM    826  C   THR A 116     -45.827 -85.176 -93.308  1.00  0.60           C  
ATOM    827  CB  THR A 116     -44.002 -86.340 -94.569  1.00  0.53           C  
ATOM    828  O   THR A 116     -45.320 -84.626 -92.328  1.00  0.56           O  
ATOM    829  CG2 THR A 116     -43.454 -86.660 -95.956  1.00  0.48           C  
ATOM    830  OG1 THR A 116     -42.925 -85.900 -93.732  1.00  0.49           O  
ATOM    831  N   SER A 117     -47.293 -85.533 -93.283  1.00  0.63           N  
ATOM    832  CA  SER A 117     -48.421 -86.355 -92.859  1.00  0.63           C  
ATOM    833  C   SER A 117     -48.419 -86.560 -91.348  1.00  0.63           C  
ATOM    834  CB  SER A 117     -48.392 -87.711 -93.566  1.00  0.56           C  
ATOM    835  O   SER A 117     -47.574 -87.284 -90.816  1.00  0.59           O  
ATOM    836  OG  SER A 117     -47.856 -88.710 -92.716  1.00  0.56           O  
ATOM    837  N   SER A 118     -49.291 -85.762 -90.499  1.00  0.63           N  
ATOM    838  CA  SER A 118     -49.865 -86.253 -89.251  1.00  0.63           C  
ATOM    839  C   SER A 118     -51.208 -86.934 -89.490  1.00  0.64           C  
ATOM    840  CB  SER A 118     -50.036 -85.108 -88.252  1.00  0.57           C  
ATOM    841  O   SER A 118     -52.070 -86.391 -90.185  1.00  0.61           O  
ATOM    842  OG  SER A 118     -50.932 -84.131 -88.754  1.00  0.55           O  
ATOM    843  N   ALA A 119     -51.330 -88.464 -89.189  1.00  0.64           N  
ATOM    844  CA  ALA A 119     -52.471 -89.377 -89.165  1.00  0.64           C  
ATOM    845  C   ALA A 119     -53.706 -88.696 -88.583  1.00  0.64           C  
ATOM    846  CB  ALA A 119     -52.131 -90.632 -88.364  1.00  0.59           C  
ATOM    847  O   ALA A 119     -54.837 -89.088 -88.882  1.00  0.62           O  
ATOM    848  N   ASP A 120     -53.786 -87.445 -87.886  1.00  0.72           N  
ATOM    849  CA  ASP A 120     -54.917 -86.876 -87.159  1.00  0.73           C  
ATOM    850  C   ASP A 120     -55.301 -85.510 -87.723  1.00  0.72           C  
ATOM    851  CB  ASP A 120     -54.593 -86.758 -85.668  1.00  0.68           C  
ATOM    852  O   ASP A 120     -55.764 -84.637 -86.987  1.00  0.69           O  
ATOM    853  CG  ASP A 120     -54.905 -88.025 -84.891  1.00  0.63           C  
ATOM    854  OD1 ASP A 120     -55.654 -88.885 -85.402  1.00  0.59           O  
ATOM    855  OD2 ASP A 120     -54.400 -88.162 -83.756  1.00  0.65           O  
ATOM    856  N   THR A 121     -55.128 -85.390 -88.957  1.00  0.77           N  
ATOM    857  CA  THR A 121     -55.490 -84.128 -89.593  1.00  0.78           C  
ATOM    858  C   THR A 121     -56.902 -84.197 -90.166  1.00  0.78           C  
ATOM    859  CB  THR A 121     -54.497 -83.761 -90.711  1.00  0.76           C  
ATOM    860  O   THR A 121     -57.308 -85.227 -90.708  1.00  0.75           O  
ATOM    861  CG2 THR A 121     -53.091 -83.560 -90.154  1.00  0.72           C  
ATOM    862  OG1 THR A 121     -54.468 -84.816 -91.681  1.00  0.77           O  
ATOM    863  N   LYS A 122     -57.867 -83.295 -90.277  1.00  0.74           N  
ATOM    864  CA  LYS A 122     -59.229 -83.150 -90.783  1.00  0.74           C  
ATOM    865  C   LYS A 122     -59.297 -82.097 -91.885  1.00  0.74           C  
ATOM    866  CB  LYS A 122     -60.187 -82.784 -89.648  1.00  0.72           C  
ATOM    867  O   LYS A 122     -58.471 -81.184 -91.930  1.00  0.73           O  
ATOM    868  CG  LYS A 122     -60.293 -83.844 -88.562  1.00  0.70           C  
ATOM    869  CD  LYS A 122     -61.286 -83.438 -87.480  1.00  0.69           C  
ATOM    870  CE  LYS A 122     -61.355 -84.474 -86.366  1.00  0.65           C  
ATOM    871  NZ  LYS A 122     -62.338 -84.087 -85.310  1.00  0.63           N  
ATOM    872  N   PRO A 123     -60.264 -82.315 -93.013  1.00  0.74           N  
ATOM    873  CA  PRO A 123     -60.479 -81.186 -93.921  1.00  0.75           C  
ATOM    874  C   PRO A 123     -60.633 -79.857 -93.185  1.00  0.75           C  
ATOM    875  CB  PRO A 123     -61.772 -81.560 -94.650  1.00  0.72           C  
ATOM    876  O   PRO A 123     -61.426 -79.757 -92.244  1.00  0.75           O  
ATOM    877  CG  PRO A 123     -61.814 -83.054 -94.611  1.00  0.72           C  
ATOM    878  CD  PRO A 123     -61.247 -83.512 -93.298  1.00  0.73           C  
ATOM    879  N   GLY A 124     -59.768 -78.809 -93.328  1.00  0.75           N  
ATOM    880  CA  GLY A 124     -59.702 -77.439 -92.846  1.00  0.76           C  
ATOM    881  C   GLY A 124     -58.464 -77.157 -92.017  1.00  0.75           C  
ATOM    882  O   GLY A 124     -58.142 -75.998 -91.747  1.00  0.74           O  
ATOM    883  N   ASP A 125     -57.719 -78.083 -91.319  1.00  0.78           N  
ATOM    884  CA  ASP A 125     -56.421 -77.845 -90.696  1.00  0.78           C  
ATOM    885  C   ASP A 125     -55.436 -77.240 -91.694  1.00  0.78           C  
ATOM    886  CB  ASP A 125     -55.855 -79.145 -90.121  1.00  0.76           C  
ATOM    887  O   ASP A 125     -55.492 -77.538 -92.889  1.00  0.77           O  
ATOM    888  CG  ASP A 125     -56.628 -79.645 -88.913  1.00  0.75           C  
ATOM    889  OD1 ASP A 125     -57.415 -78.870 -88.329  1.00  0.76           O  
ATOM    890  OD2 ASP A 125     -56.446 -80.825 -88.541  1.00  0.75           O  
ATOM    891  N   MET A 126     -54.669 -76.390 -91.346  1.00  0.82           N  
ATOM    892  CA  MET A 126     -53.606 -75.716 -92.086  1.00  0.83           C  
ATOM    893  C   MET A 126     -52.236 -76.238 -91.666  1.00  0.82           C  
ATOM    894  CB  MET A 126     -53.677 -74.203 -91.872  1.00  0.81           C  
ATOM    895  O   MET A 126     -51.996 -76.482 -90.482  1.00  0.80           O  
ATOM    896  CG  MET A 126     -54.989 -73.582 -92.323  1.00  0.78           C  
ATOM    897  SD  MET A 126     -55.245 -73.718 -94.135  1.00  0.81           S  
ATOM    898  CE  MET A 126     -54.017 -72.519 -94.723  1.00  0.75           C  
ATOM    899  N   LEU A 127     -51.491 -76.531 -92.609  1.00  0.80           N  
ATOM    900  CA  LEU A 127     -50.060 -76.777 -92.471  1.00  0.80           C  
ATOM    901  C   LEU A 127     -49.251 -75.619 -93.046  1.00  0.81           C  
ATOM    902  CB  LEU A 127     -49.671 -78.083 -93.170  1.00  0.78           C  
ATOM    903  O   LEU A 127     -49.395 -75.279 -94.222  1.00  0.80           O  
ATOM    904  CG  LEU A 127     -48.176 -78.398 -93.235  1.00  0.77           C  
ATOM    905  CD1 LEU A 127     -47.659 -78.802 -91.858  1.00  0.75           C  
ATOM    906  CD2 LEU A 127     -47.904 -79.495 -94.257  1.00  0.76           C  
ATOM    907  N   LEU A 128     -48.616 -75.127 -92.177  1.00  0.81           N  
ATOM    908  CA  LEU A 128     -47.517 -74.239 -92.539  1.00  0.82           C  
ATOM    909  C   LEU A 128     -46.196 -74.999 -92.583  1.00  0.81           C  
ATOM    910  CB  LEU A 128     -47.418 -73.078 -91.546  1.00  0.80           C  
ATOM    911  O   LEU A 128     -45.762 -75.558 -91.573  1.00  0.80           O  
ATOM    912  CG  LEU A 128     -46.274 -72.088 -91.772  1.00  0.80           C  
ATOM    913  CD1 LEU A 128     -46.479 -71.331 -93.080  1.00  0.79           C  
ATOM    914  CD2 LEU A 128     -46.165 -71.120 -90.599  1.00  0.80           C  
ATOM    915  N   ARG A 129     -45.761 -75.182 -93.716  1.00  0.81           N  
ATOM    916  CA  ARG A 129     -44.367 -75.594 -93.834  1.00  0.81           C  
ATOM    917  C   ARG A 129     -43.427 -74.494 -93.351  1.00  0.81           C  
ATOM    918  CB  ARG A 129     -44.037 -75.966 -95.281  1.00  0.79           C  
ATOM    919  O   ARG A 129     -43.386 -73.407 -93.931  1.00  0.79           O  
ATOM    920  CG  ARG A 129     -44.467 -77.372 -95.669  1.00  0.74           C  
ATOM    921  CD  ARG A 129     -43.873 -77.795 -97.005  1.00  0.74           C  
ATOM    922  NE  ARG A 129     -42.415 -77.862 -96.950  1.00  0.67           N  
ATOM    923  NH1 ARG A 129     -42.166 -78.704 -99.087  1.00  0.59           N  
ATOM    924  NH2 ARG A 129     -40.323 -78.311 -97.782  1.00  0.56           N  
ATOM    925  CZ  ARG A 129     -41.638 -78.292 -97.940  1.00  0.68           C  
ATOM    926  N   THR A 130     -42.699 -74.836 -92.312  1.00  0.81           N  
ATOM    927  CA  THR A 130     -41.877 -73.869 -91.593  1.00  0.81           C  
ATOM    928  C   THR A 130     -40.619 -73.531 -92.388  1.00  0.80           C  
ATOM    929  CB  THR A 130     -41.481 -74.398 -90.201  1.00  0.78           C  
ATOM    930  O   THR A 130     -40.004 -72.485 -92.171  1.00  0.78           O  
ATOM    931  CG2 THR A 130     -42.701 -74.527 -89.295  1.00  0.73           C  
ATOM    932  OG1 THR A 130     -40.867 -75.685 -90.343  1.00  0.79           O  
ATOM    933  N   ASP A 131     -40.144 -74.416 -93.343  1.00  0.82           N  
ATOM    934  CA  ASP A 131     -38.950 -74.230 -94.161  1.00  0.81           C  
ATOM    935  C   ASP A 131     -39.234 -73.314 -95.349  1.00  0.79           C  
ATOM    936  CB  ASP A 131     -38.421 -75.580 -94.652  1.00  0.79           C  
ATOM    937  O   ASP A 131     -38.475 -72.380 -95.615  1.00  0.76           O  
ATOM    938  CG  ASP A 131     -39.468 -76.393 -95.392  1.00  0.78           C  
ATOM    939  OD1 ASP A 131     -40.676 -76.101 -95.257  1.00  0.80           O  
ATOM    940  OD2 ASP A 131     -39.082 -77.337 -96.116  1.00  0.82           O  
ATOM    941  N   THR A 132     -40.439 -73.504 -95.804  1.00  0.80           N  
ATOM    942  CA  THR A 132     -40.663 -72.853 -97.090  1.00  0.80           C  
ATOM    943  C   THR A 132     -41.645 -71.694 -96.946  1.00  0.80           C  
ATOM    944  CB  THR A 132     -41.193 -73.851 -98.137  1.00  0.78           C  
ATOM    945  O   THR A 132     -41.663 -70.782 -97.775  1.00  0.78           O  
ATOM    946  CG2 THR A 132     -40.216 -75.003 -98.343  1.00  0.74           C  
ATOM    947  OG1 THR A 132     -42.449 -74.378 -97.692  1.00  0.79           O  
ATOM    948  N   GLY A 133     -42.537 -71.740 -95.828  1.00  0.79           N  
ATOM    949  CA  GLY A 133     -43.671 -70.857 -95.607  1.00  0.80           C  
ATOM    950  C   GLY A 133     -44.920 -71.292 -96.351  1.00  0.80           C  
ATOM    951  O   GLY A 133     -45.933 -70.590 -96.337  1.00  0.79           O  
ATOM    952  N   ASP A 134     -44.752 -72.227 -97.241  1.00  0.81           N  
ATOM    953  CA  ASP A 134     -45.922 -72.719 -97.961  1.00  0.81           C  
ATOM    954  C   ASP A 134     -47.039 -73.106 -96.995  1.00  0.81           C  
ATOM    955  CB  ASP A 134     -45.549 -73.914 -98.840  1.00  0.79           C  
ATOM    956  O   ASP A 134     -46.790 -73.756 -95.978  1.00  0.80           O  
ATOM    957  CG  ASP A 134     -44.589 -73.551 -99.959  1.00  0.77           C  
ATOM    958  OD1 ASP A 134     -44.655 -72.413-100.474  1.00  0.78           O  
ATOM    959  OD2 ASP A 134     -43.762 -74.411-100.333  1.00  0.78           O  
ATOM    960  N   ILE A 135     -48.018 -72.623 -97.274  1.00  0.80           N  
ATOM    961  CA  ILE A 135     -49.238 -73.021 -96.580  1.00  0.80           C  
ATOM    962  C   ILE A 135     -49.985 -74.066 -97.406  1.00  0.78           C  
ATOM    963  CB  ILE A 135     -50.151 -71.807 -96.299  1.00  0.79           C  
ATOM    964  O   ILE A 135     -50.332 -73.818 -98.563  1.00  0.77           O  
ATOM    965  CG1 ILE A 135     -49.399 -70.751 -95.481  1.00  0.81           C  
ATOM    966  CG2 ILE A 135     -51.430 -72.248 -95.580  1.00  0.80           C  
ATOM    967  CD1 ILE A 135     -50.138 -69.426 -95.351  1.00  0.79           C  
ATOM    968  N   TRP A 136     -50.283 -75.107 -96.921  1.00  0.82           N  
ATOM    969  CA  TRP A 136     -51.156 -76.162 -97.425  1.00  0.83           C  
ATOM    970  C   TRP A 136     -52.445 -76.237 -96.614  1.00  0.82           C  
ATOM    971  CB  TRP A 136     -50.439 -77.515 -97.393  1.00  0.80           C  
ATOM    972  O   TRP A 136     -52.432 -76.042 -95.397  1.00  0.79           O  
ATOM    973  CG  TRP A 136     -49.162 -77.546 -98.178  1.00  0.72           C  
ATOM    974  CD1 TRP A 136     -48.003 -76.880 -97.893  1.00  0.67           C  
ATOM    975  CD2 TRP A 136     -48.918 -78.279 -99.383  1.00  0.69           C  
ATOM    976  CE2 TRP A 136     -47.587 -78.011 -99.773  1.00  0.68           C  
ATOM    977  CE3 TRP A 136     -49.696 -79.138-100.170  1.00  0.74           C  
ATOM    978  NE1 TRP A 136     -47.052 -77.156 -98.848  1.00  0.75           N  
ATOM    979  CH2 TRP A 136     -47.800 -79.410-101.670  1.00  0.71           C  
ATOM    980  CZ2 TRP A 136     -47.017 -78.573-100.918  1.00  0.73           C  
ATOM    981  CZ3 TRP A 136     -49.127 -79.696-101.309  1.00  0.72           C  
ATOM    982  N   GLN A 137     -53.455 -76.444 -97.314  1.00  0.82           N  
ATOM    983  CA  GLN A 137     -54.733 -76.773 -96.693  1.00  0.83           C  
ATOM    984  C   GLN A 137     -55.094 -78.238 -96.920  1.00  0.82           C  
ATOM    985  CB  GLN A 137     -55.842 -75.869 -97.233  1.00  0.81           C  
ATOM    986  O   GLN A 137     -54.988 -78.743 -98.040  1.00  0.81           O  
ATOM    987  CG  GLN A 137     -57.145 -75.960 -96.452  1.00  0.81           C  
ATOM    988  CD  GLN A 137     -58.175 -74.943 -96.907  1.00  0.82           C  
ATOM    989  NE2 GLN A 137     -59.046 -74.531 -95.992  1.00  0.83           N  
ATOM    990  OE1 GLN A 137     -58.187 -74.531 -98.071  1.00  0.82           O  
ATOM    991  N   ARG A 138     -55.410 -78.992 -95.859  1.00  0.79           N  
ATOM    992  CA  ARG A 138     -55.940 -80.348 -95.957  1.00  0.79           C  
ATOM    993  C   ARG A 138     -57.282 -80.360 -96.682  1.00  0.79           C  
ATOM    994  CB  ARG A 138     -56.091 -80.968 -94.566  1.00  0.78           C  
ATOM    995  O   ARG A 138     -58.253 -79.762 -96.212  1.00  0.79           O  
ATOM    996  CG  ARG A 138     -56.498 -82.433 -94.586  1.00  0.74           C  
ATOM    997  CD  ARG A 138     -55.376 -83.324 -95.098  1.00  0.73           C  
ATOM    998  NE  ARG A 138     -55.738 -84.737 -95.035  1.00  0.63           N  
ATOM    999  NH1 ARG A 138     -53.563 -85.512 -95.117  1.00  0.58           N  
ATOM   1000  NH2 ARG A 138     -55.308 -86.993 -94.984  1.00  0.55           N  
ATOM   1001  CZ  ARG A 138     -54.869 -85.744 -95.046  1.00  0.66           C  
ATOM   1002  N   GLY A 139     -57.385 -81.020 -98.105  1.00  0.79           N  
ATOM   1003  CA  GLY A 139     -58.597 -81.395 -98.816  1.00  0.80           C  
ATOM   1004  C   GLY A 139     -59.195 -82.701 -98.328  1.00  0.80           C  
ATOM   1005  O   GLY A 139     -58.639 -83.351 -97.439  1.00  0.79           O  
ATOM   1006  N   ALA A 140     -60.249 -83.247 -99.023  1.00  0.79           N  
ATOM   1007  CA  ALA A 140     -60.976 -84.451 -98.629  1.00  0.80           C  
ATOM   1008  C   ALA A 140     -60.122 -85.699 -98.833  1.00  0.78           C  
ATOM   1009  CB  ALA A 140     -62.279 -84.567 -99.416  1.00  0.77           C  
ATOM   1010  O   ALA A 140     -60.252 -86.675 -98.090  1.00  0.76           O  
ATOM   1011  N   THR A 141     -59.092 -85.665 -99.755  1.00  0.80           N  
ATOM   1012  CA  THR A 141     -58.331 -86.838-100.170  1.00  0.80           C  
ATOM   1013  C   THR A 141     -56.865 -86.703 -99.769  1.00  0.78           C  
ATOM   1014  CB  THR A 141     -58.432 -87.060-101.691  1.00  0.77           C  
ATOM   1015  O   THR A 141     -56.083 -87.642 -99.931  1.00  0.75           O  
ATOM   1016  CG2 THR A 141     -59.848 -87.458-102.096  1.00  0.72           C  
ATOM   1017  OG1 THR A 141     -58.076 -85.849-102.369  1.00  0.79           O  
ATOM   1018  N   GLY A 142     -56.448 -85.496 -99.074  1.00  0.81           N  
ATOM   1019  CA  GLY A 142     -55.063 -85.268 -98.692  1.00  0.81           C  
ATOM   1020  C   GLY A 142     -54.677 -83.801 -98.696  1.00  0.81           C  
ATOM   1021  O   GLY A 142     -55.543 -82.925 -98.761  1.00  0.80           O  
ATOM   1022  N   TRP A 143     -53.470 -83.462 -98.505  1.00  0.82           N  
ATOM   1023  CA  TRP A 143     -52.862 -82.145 -98.659  1.00  0.83           C  
ATOM   1024  C   TRP A 143     -52.768 -81.757-100.130  1.00  0.82           C  
ATOM   1025  CB  TRP A 143     -51.470 -82.117 -98.021  1.00  0.80           C  
ATOM   1026  O   TRP A 143     -52.214 -82.502-100.941  1.00  0.78           O  
ATOM   1027  CG  TRP A 143     -51.480 -82.285 -96.531  1.00  0.75           C  
ATOM   1028  CD1 TRP A 143     -51.163 -83.414 -95.827  1.00  0.70           C  
ATOM   1029  CD2 TRP A 143     -51.829 -81.292 -95.562  1.00  0.74           C  
ATOM   1030  CE2 TRP A 143     -51.701 -81.889 -94.288  1.00  0.76           C  
ATOM   1031  CE3 TRP A 143     -52.237 -79.954 -95.647  1.00  0.79           C  
ATOM   1032  NE1 TRP A 143     -51.294 -83.182 -94.477  1.00  0.78           N  
ATOM   1033  CH2 TRP A 143     -52.364 -79.884 -93.218  1.00  0.75           C  
ATOM   1034  CZ2 TRP A 143     -51.967 -81.191 -93.107  1.00  0.76           C  
ATOM   1035  CZ3 TRP A 143     -52.501 -79.262 -94.470  1.00  0.76           C  
ATOM   1036  N   GLY A 144     -53.609 -80.804-100.547  1.00  0.80           N  
ATOM   1037  CA  GLY A 144     -53.642 -80.218-101.877  1.00  0.80           C  
ATOM   1038  C   GLY A 144     -52.377 -79.457-102.227  1.00  0.80           C  
ATOM   1039  O   GLY A 144     -51.316 -79.709-101.652  1.00  0.77           O  
ATOM   1040  N   SER A 145     -52.421 -78.637-103.252  1.00  0.80           N  
ATOM   1041  CA  SER A 145     -51.360 -77.728-103.675  1.00  0.81           C  
ATOM   1042  C   SER A 145     -51.140 -76.620-102.651  1.00  0.82           C  
ATOM   1043  CB  SER A 145     -51.690 -77.116-105.037  1.00  0.78           C  
ATOM   1044  O   SER A 145     -51.996 -76.378-101.797  1.00  0.81           O  
ATOM   1045  OG  SER A 145     -53.035 -77.380-105.395  1.00  0.75           O  
ATOM   1046  N   VAL A 146     -50.027 -76.038-102.453  1.00  0.77           N  
ATOM   1047  CA  VAL A 146     -49.724 -74.835-101.686  1.00  0.80           C  
ATOM   1048  C   VAL A 146     -50.785 -73.770-101.953  1.00  0.81           C  
ATOM   1049  CB  VAL A 146     -48.320 -74.285-102.023  1.00  0.76           C  
ATOM   1050  O   VAL A 146     -51.016 -73.390-103.104  1.00  0.80           O  
ATOM   1051  CG1 VAL A 146     -48.032 -73.014-101.226  1.00  0.71           C  
ATOM   1052  CG2 VAL A 146     -47.253 -75.343-101.750  1.00  0.69           C  
ATOM   1053  N   VAL A 147     -51.578 -73.268-100.917  1.00  0.84           N  
ATOM   1054  CA  VAL A 147     -52.601 -72.235-101.050  1.00  0.84           C  
ATOM   1055  C   VAL A 147     -51.963 -70.855-100.907  1.00  0.82           C  
ATOM   1056  CB  VAL A 147     -53.726 -72.413-100.006  1.00  0.81           C  
ATOM   1057  O   VAL A 147     -52.582 -69.841-101.239  1.00  0.78           O  
ATOM   1058  CG1 VAL A 147     -54.788 -73.385-100.518  1.00  0.73           C  
ATOM   1059  CG2 VAL A 147     -53.149 -72.898 -98.678  1.00  0.71           C  
ATOM   1060  N   GLY A 148     -50.835 -70.762-100.253  1.00  0.82           N  
ATOM   1061  CA  GLY A 148     -50.086 -69.522-100.128  1.00  0.83           C  
ATOM   1062  C   GLY A 148     -48.684 -69.725 -99.585  1.00  0.82           C  
ATOM   1063  O   GLY A 148     -48.346 -70.813 -99.115  1.00  0.80           O  
ATOM   1064  N   ASN A 149     -47.903 -69.091 -99.793  1.00  0.79           N  
ATOM   1065  CA  ASN A 149     -46.566 -68.997 -99.218  1.00  0.81           C  
ATOM   1066  C   ASN A 149     -46.402 -67.731 -98.382  1.00  0.78           C  
ATOM   1067  CB  ASN A 149     -45.503 -69.048-100.318  1.00  0.76           C  
ATOM   1068  O   ASN A 149     -46.738 -66.635 -98.835  1.00  0.75           O  
ATOM   1069  CG  ASN A 149     -44.093 -69.115 -99.766  1.00  0.71           C  
ATOM   1070  ND2 ASN A 149     -43.447 -70.263 -99.929  1.00  0.72           N  
ATOM   1071  OD1 ASN A 149     -43.589 -68.144 -99.196  1.00  0.71           O  
ATOM   1072  N   LEU A 150     -46.155 -67.853 -97.098  1.00  0.74           N  
ATOM   1073  CA  LEU A 150     -45.964 -66.732 -96.185  1.00  0.76           C  
ATOM   1074  C   LEU A 150     -44.719 -65.934 -96.557  1.00  0.70           C  
ATOM   1075  CB  LEU A 150     -45.853 -67.230 -94.741  1.00  0.69           C  
ATOM   1076  O   LEU A 150     -44.560 -64.789 -96.130  1.00  0.67           O  
ATOM   1077  CG  LEU A 150     -47.157 -67.302 -93.946  1.00  0.64           C  
ATOM   1078  CD1 LEU A 150     -47.010 -68.264 -92.772  1.00  0.61           C  
ATOM   1079  CD2 LEU A 150     -47.564 -65.915 -93.460  1.00  0.62           C  
ATOM   1080  N   LYS A 151     -43.833 -66.570 -97.454  1.00  0.66           N  
ATOM   1081  CA  LYS A 151     -42.654 -65.841 -97.914  1.00  0.67           C  
ATOM   1082  C   LYS A 151     -42.884 -65.243 -99.299  1.00  0.63           C  
ATOM   1083  CB  LYS A 151     -41.430 -66.758 -97.936  1.00  0.61           C  
ATOM   1084  O   LYS A 151     -42.800 -65.947-100.307  1.00  0.60           O  
ATOM   1085  CG  LYS A 151     -40.837 -67.031 -96.562  1.00  0.58           C  
ATOM   1086  CD  LYS A 151     -39.555 -67.849 -96.659  1.00  0.59           C  
ATOM   1087  CE  LYS A 151     -38.988 -68.166 -95.282  1.00  0.55           C  
ATOM   1088  NZ  LYS A 151     -37.780 -69.040 -95.368  1.00  0.49           N  
ATOM   1089  N   GLY A 152     -43.891 -64.656 -99.986  1.00  0.64           N  
ATOM   1090  CA  GLY A 152     -44.113 -63.905-101.211  1.00  0.66           C  
ATOM   1091  C   GLY A 152     -43.040 -64.137-102.257  1.00  0.64           C  
ATOM   1092  O   GLY A 152     -41.940 -64.592-101.935  1.00  0.62           O  
ATOM   1093  N   PRO A 153     -43.380 -64.130-103.612  1.00  0.64           N  
ATOM   1094  CA  PRO A 153     -42.309 -64.205-104.609  1.00  0.64           C  
ATOM   1095  C   PRO A 153     -41.164 -63.237-104.317  1.00  0.62           C  
ATOM   1096  CB  PRO A 153     -43.016 -63.836-105.915  1.00  0.60           C  
ATOM   1097  O   PRO A 153     -41.402 -62.100-103.903  1.00  0.60           O  
ATOM   1098  CG  PRO A 153     -44.209 -63.041-105.493  1.00  0.61           C  
ATOM   1099  CD  PRO A 153     -44.607 -63.475-104.111  1.00  0.60           C  
ATOM   1100  N   LYS A 154     -39.897 -63.705-104.285  1.00  0.57           N  
ATOM   1101  CA  LYS A 154     -38.677 -62.923-104.462  1.00  0.58           C  
ATOM   1102  C   LYS A 154     -38.780 -62.015-105.684  1.00  0.58           C  
ATOM   1103  CB  LYS A 154     -37.464 -63.844-104.594  1.00  0.55           C  
ATOM   1104  O   LYS A 154     -38.928 -62.494-106.810  1.00  0.57           O  
ATOM   1105  CG  LYS A 154     -36.129 -63.113-104.585  1.00  0.54           C  
ATOM   1106  CD  LYS A 154     -34.959 -64.086-104.669  1.00  0.56           C  
ATOM   1107  CE  LYS A 154     -33.623 -63.355-104.674  1.00  0.51           C  
ATOM   1108  NZ  LYS A 154     -32.474 -64.302-104.793  1.00  0.46           N  
ATOM   1109  N   GLY A 155     -38.998 -60.838-105.765  1.00  0.61           N  
ATOM   1110  CA  GLY A 155     -38.841 -59.783-106.753  1.00  0.64           C  
ATOM   1111  C   GLY A 155     -37.538 -59.876-107.524  1.00  0.61           C  
ATOM   1112  O   GLY A 155     -36.537 -60.374-107.004  1.00  0.60           O  
ATOM   1113  N   ASP A 156     -37.518 -59.794-108.883  1.00  0.62           N  
ATOM   1114  CA  ASP A 156     -36.330 -59.690-109.726  1.00  0.64           C  
ATOM   1115  C   ASP A 156     -35.238 -58.875-109.038  1.00  0.60           C  
ATOM   1116  CB  ASP A 156     -36.684 -59.061-111.076  1.00  0.58           C  
ATOM   1117  O   ASP A 156     -35.510 -57.813-108.474  1.00  0.57           O  
ATOM   1118  CG  ASP A 156     -37.641 -59.911-111.894  1.00  0.58           C  
ATOM   1119  OD1 ASP A 156     -37.565 -61.156-111.820  1.00  0.56           O  
ATOM   1120  OD2 ASP A 156     -38.475 -59.329-112.620  1.00  0.64           O  
ATOM   1121  N   THR A 157     -34.111 -59.385-108.607  1.00  0.52           N  
ATOM   1122  CA  THR A 157     -32.846 -58.701-108.364  1.00  0.55           C  
ATOM   1123  C   THR A 157     -32.563 -57.680-109.462  1.00  0.52           C  
ATOM   1124  CB  THR A 157     -31.678 -59.702-108.278  1.00  0.52           C  
ATOM   1125  O   THR A 157     -32.288 -58.049-110.605  1.00  0.52           O  
ATOM   1126  CG2 THR A 157     -30.474 -59.082-107.576  1.00  0.50           C  
ATOM   1127  OG1 THR A 157     -32.101 -60.859-107.545  1.00  0.51           O  
ATOM   1128  N   GLY A 158     -32.970 -56.740-109.623  1.00  0.60           N  
ATOM   1129  CA  GLY A 158     -32.690 -55.516-110.356  1.00  0.63           C  
ATOM   1130  C   GLY A 158     -31.216 -55.330-110.664  1.00  0.60           C  
ATOM   1131  O   GLY A 158     -30.357 -55.703-109.862  1.00  0.58           O  
ATOM   1132  N   ASP A 159     -30.967 -55.287-112.156  1.00  0.59           N  
ATOM   1133  CA  ASP A 159     -29.615 -54.922-112.566  1.00  0.62           C  
ATOM   1134  C   ASP A 159     -28.900 -54.141-111.466  1.00  0.58           C  
ATOM   1135  CB  ASP A 159     -29.649 -54.100-113.857  1.00  0.56           C  
ATOM   1136  O   ASP A 159     -29.457 -53.195-110.906  1.00  0.55           O  
ATOM   1137  CG  ASP A 159     -29.971 -54.936-115.083  1.00  0.56           C  
ATOM   1138  OD1 ASP A 159     -29.677 -56.151-115.088  1.00  0.53           O  
ATOM   1139  OD2 ASP A 159     -30.522 -54.374-116.054  1.00  0.62           O  
ATOM   1140  N   THR A 160     -27.979 -54.708-110.771  1.00  0.51           N  
ATOM   1141  CA  THR A 160     -26.972 -53.919-110.071  1.00  0.54           C  
ATOM   1142  C   THR A 160     -26.676 -52.627-110.826  1.00  0.52           C  
ATOM   1143  CB  THR A 160     -25.668 -54.718-109.884  1.00  0.52           C  
ATOM   1144  O   THR A 160     -26.079 -52.654-111.905  1.00  0.52           O  
ATOM   1145  CG2 THR A 160     -24.703 -53.986-108.958  1.00  0.50           C  
ATOM   1146  OG1 THR A 160     -25.976 -55.999-109.320  1.00  0.50           O  
ATOM   1147  N   GLY A 161     -27.355 -51.897-110.867  1.00  0.58           N  
ATOM   1148  CA  GLY A 161     -27.185 -50.532-111.339  1.00  0.60           C  
ATOM   1149  C   GLY A 161     -25.747 -50.054-111.276  1.00  0.58           C  
ATOM   1150  O   GLY A 161     -24.969 -50.518-110.440  1.00  0.56           O  
ATOM   1151  N   PRO A 162     -25.195 -49.533-112.639  1.00  0.53           N  
ATOM   1152  CA  PRO A 162     -23.829 -49.037-112.449  1.00  0.56           C  
ATOM   1153  C   PRO A 162     -23.549 -48.621-111.007  1.00  0.53           C  
ATOM   1154  CB  PRO A 162     -23.757 -47.832-113.389  1.00  0.52           C  
ATOM   1155  O   PRO A 162     -24.367 -47.935-110.388  1.00  0.52           O  
ATOM   1156  CG  PRO A 162     -25.180 -47.417-113.589  1.00  0.53           C  
ATOM   1157  CD  PRO A 162     -26.058 -48.621-113.400  1.00  0.51           C  
ATOM   1158  N   GLN A 163     -22.632 -49.571-110.323  1.00  0.49           N  
ATOM   1159  CA  GLN A 163     -22.019 -48.840-109.219  1.00  0.53           C  
ATOM   1160  C   GLN A 163     -22.015 -47.338-109.489  1.00  0.50           C  
ATOM   1161  CB  GLN A 163     -20.592 -49.333-108.975  1.00  0.51           C  
ATOM   1162  O   GLN A 163     -21.432 -46.881-110.475  1.00  0.51           O  
ATOM   1163  CG  GLN A 163     -20.007 -48.887-107.642  1.00  0.52           C  
ATOM   1164  CD  GLN A 163     -18.642 -49.490-107.368  1.00  0.54           C  
ATOM   1165  NE2 GLN A 163     -18.121 -49.258-106.168  1.00  0.45           N  
ATOM   1166  OE1 GLN A 163     -18.060 -50.159-108.228  1.00  0.56           O  
ATOM   1167  N   GLY A 164     -23.053 -46.742-109.278  1.00  0.54           N  
ATOM   1168  CA  GLY A 164     -23.010 -45.291-109.183  1.00  0.55           C  
ATOM   1169  C   GLY A 164     -21.641 -44.758-108.806  1.00  0.54           C  
ATOM   1170  O   GLY A 164     -20.840 -45.468-108.192  1.00  0.53           O  
ATOM   1171  N   PRO A 165     -20.845 -43.833-109.969  1.00  0.45           N  
ATOM   1172  CA  PRO A 165     -19.689 -43.453-109.154  1.00  0.48           C  
ATOM   1173  C   PRO A 165     -19.780 -43.974-107.722  1.00  0.45           C  
ATOM   1174  CB  PRO A 165     -19.726 -41.923-109.182  1.00  0.45           C  
ATOM   1175  O   PRO A 165     -20.809 -43.803-107.062  1.00  0.45           O  
ATOM   1176  CG  PRO A 165     -21.124 -41.582-109.588  1.00  0.48           C  
ATOM   1177  CD  PRO A 165     -21.713 -42.762-110.306  1.00  0.47           C  
ATOM   1178  N   GLN A 166     -19.129 -45.465-107.524  1.00  0.41           N  
ATOM   1179  CA  GLN A 166     -18.904 -45.154-106.116  1.00  0.46           C  
ATOM   1180  C   GLN A 166     -19.133 -43.671-105.837  1.00  0.42           C  
ATOM   1181  CB  GLN A 166     -17.489 -45.555-105.696  1.00  0.44           C  
ATOM   1182  O   GLN A 166     -18.471 -42.814-106.426  1.00  0.42           O  
ATOM   1183  CG  GLN A 166     -17.342 -45.815-104.203  1.00  0.47           C  
ATOM   1184  CD  GLN A 166     -15.968 -46.340-103.832  1.00  0.50           C  
ATOM   1185  NE2 GLN A 166     -15.765 -46.615-102.548  1.00  0.42           N  
ATOM   1186  OE1 GLN A 166     -15.096 -46.499-104.692  1.00  0.52           O  
ATOM   1187  N   GLY A 167     -20.575 -43.175-105.901  1.00  0.44           N  
ATOM   1188  CA  GLY A 167     -20.518 -41.950-105.118  1.00  0.45           C  
ATOM   1189  C   GLY A 167     -19.158 -41.705-104.492  1.00  0.45           C  
ATOM   1190  O   GLY A 167     -18.444 -42.652-104.157  1.00  0.44           O  
ATOM   1191  N   LEU A 168     -18.183 -41.026-105.099  1.00  0.39           N  
ATOM   1192  CA  LEU A 168     -17.545 -41.135-103.791  1.00  0.42           C  
ATOM   1193  C   LEU A 168     -18.125 -42.302-102.999  1.00  0.40           C  
ATOM   1194  CB  LEU A 168     -17.713 -39.833-103.003  1.00  0.42           C  
ATOM   1195  O   LEU A 168     -19.331 -42.553-103.049  1.00  0.38           O  
ATOM   1196  CG  LEU A 168     -16.963 -38.613-103.540  1.00  0.44           C  
ATOM   1197  CD1 LEU A 168     -17.430 -37.348-102.828  1.00  0.42           C  
ATOM   1198  CD2 LEU A 168     -15.458 -38.798-103.381  1.00  0.41           C  
ATOM   1199  N   PRO A 169     -17.834 -43.485-102.970  1.00  0.41           N  
ATOM   1200  CA  PRO A 169     -18.633 -43.813-101.787  1.00  0.42           C  
ATOM   1201  C   PRO A 169     -19.566 -42.678-101.372  1.00  0.42           C  
ATOM   1202  CB  PRO A 169     -17.577 -44.073-100.710  1.00  0.41           C  
ATOM   1203  O   PRO A 169     -19.125 -41.536-101.217  1.00  0.40           O  
ATOM   1204  CG  PRO A 169     -16.293 -43.601-101.312  1.00  0.41           C  
ATOM   1205  CD  PRO A 169     -16.537 -43.268-102.755  1.00  0.45           C  
ATOM   1206  N   GLY A 170     -21.458 -42.715-103.081  1.00  0.39           N  
ATOM   1207  CA  GLY A 170     -21.694 -41.839-101.945  1.00  0.40           C  
ATOM   1208  C   GLY A 170     -20.496 -41.726-101.020  1.00  0.39           C  
ATOM   1209  O   GLY A 170     -19.945 -42.738-100.583  1.00  0.39           O  
ATOM   1210  N   ASP A 171     -19.622 -41.284-101.960  1.00  0.35           N  
ATOM   1211  CA  ASP A 171     -19.419 -41.006-100.541  1.00  0.41           C  
ATOM   1212  C   ASP A 171     -19.904 -42.169 -99.679  1.00  0.36           C  
ATOM   1213  CB  ASP A 171     -20.138 -39.717-100.138  1.00  0.34           C  
ATOM   1214  O   ASP A 171     -21.094 -42.491 -99.673  1.00  0.33           O  
ATOM   1215  CG  ASP A 171     -19.511 -38.474-100.743  1.00  0.34           C  
ATOM   1216  OD1 ASP A 171     -18.329 -38.521-101.145  1.00  0.11           O  
ATOM   1217  OD2 ASP A 171     -20.205 -37.436-100.816  1.00  0.11           O  
ATOM   1218  N   GLY A 172     -19.974 -43.794-100.261  1.00  0.42           N  
ATOM   1219  CA  GLY A 172     -19.750 -45.040 -99.545  1.00  0.45           C  
ATOM   1220  C   GLY A 172     -20.487 -45.107 -98.220  1.00  0.42           C  
ATOM   1221  O   GLY A 172     -20.275 -44.268 -97.342  1.00  0.40           O  
ATOM   1222  N   ALA A 173     -21.965 -45.014 -98.327  1.00  0.50           N  
ATOM   1223  CA  ALA A 173     -22.283 -45.573 -97.015  1.00  0.51           C  
ATOM   1224  C   ALA A 173     -21.026 -45.718 -96.162  1.00  0.50           C  
ATOM   1225  CB  ALA A 173     -22.979 -46.924 -97.166  1.00  0.48           C  
ATOM   1226  O   ALA A 173     -20.045 -46.331 -96.590  1.00  0.48           O  
ATOM   1227  N   VAL A 174     -20.206 -44.732 -96.132  1.00  0.55           N  
ATOM   1228  CA  VAL A 174     -19.160 -44.931 -95.135  1.00  0.57           C  
ATOM   1229  C   VAL A 174     -19.043 -46.415 -94.798  1.00  0.56           C  
ATOM   1230  CB  VAL A 174     -19.434 -44.113 -93.854  1.00  0.54           C  
ATOM   1231  O   VAL A 174     -19.928 -46.984 -94.154  1.00  0.55           O  
ATOM   1232  CG1 VAL A 174     -18.203 -44.097 -92.949  1.00  0.50           C  
ATOM   1233  CG2 VAL A 174     -19.857 -42.689 -94.210  1.00  0.52           C  
ATOM   1234  N   ASN A 175     -18.457 -47.441 -95.734  1.00  0.57           N  
ATOM   1235  CA  ASN A 175     -18.044 -48.752 -95.246  1.00  0.58           C  
ATOM   1236  C   ASN A 175     -17.697 -48.714 -93.761  1.00  0.59           C  
ATOM   1237  CB  ASN A 175     -16.857 -49.277 -96.056  1.00  0.56           C  
ATOM   1238  O   ASN A 175     -17.873 -49.706 -93.052  1.00  0.61           O  
ATOM   1239  CG  ASN A 175     -17.243 -49.677 -97.466  1.00  0.54           C  
ATOM   1240  ND2 ASN A 175     -16.248 -49.834 -98.332  1.00  0.54           N  
ATOM   1241  OD1 ASN A 175     -18.426 -49.844 -97.776  1.00  0.55           O  
ATOM   1242  N   THR A 176     -17.087 -47.823 -93.517  1.00  0.61           N  
ATOM   1243  CA  THR A 176     -16.746 -47.525 -92.131  1.00  0.62           C  
ATOM   1244  C   THR A 176     -17.030 -46.061 -91.806  1.00  0.62           C  
ATOM   1245  CB  THR A 176     -15.268 -47.841 -91.838  1.00  0.61           C  
ATOM   1246  O   THR A 176     -16.823 -45.183 -92.646  1.00  0.63           O  
ATOM   1247  CG2 THR A 176     -14.952 -49.307 -92.121  1.00  0.58           C  
ATOM   1248  OG1 THR A 176     -14.437 -47.017 -92.665  1.00  0.63           O  
ATOM   1249  N   VAL A 177     -17.658 -45.656 -90.860  1.00  0.67           N  
ATOM   1250  CA  VAL A 177     -17.623 -44.371 -90.169  1.00  0.69           C  
ATOM   1251  C   VAL A 177     -16.602 -44.422 -89.034  1.00  0.68           C  
ATOM   1252  CB  VAL A 177     -19.014 -43.986 -89.617  1.00  0.66           C  
ATOM   1253  O   VAL A 177     -16.708 -45.255 -88.132  1.00  0.68           O  
ATOM   1254  CG1 VAL A 177     -18.965 -42.620 -88.935  1.00  0.64           C  
ATOM   1255  CG2 VAL A 177     -20.052 -43.991 -90.737  1.00  0.65           C  
ATOM   1256  N   ASN A 178     -15.304 -43.812 -89.128  1.00  0.63           N  
ATOM   1257  CA  ASN A 178     -14.164 -43.756 -88.220  1.00  0.66           C  
ATOM   1258  C   ASN A 178     -13.526 -45.130 -88.034  1.00  0.65           C  
ATOM   1259  CB  ASN A 178     -14.583 -43.177 -86.867  1.00  0.62           C  
ATOM   1260  O   ASN A 178     -13.257 -45.546 -86.906  1.00  0.64           O  
ATOM   1261  CG  ASN A 178     -14.638 -41.662 -86.871  1.00  0.62           C  
ATOM   1262  ND2 ASN A 178     -15.084 -41.082 -85.763  1.00  0.64           N  
ATOM   1263  OD1 ASN A 178     -14.284 -41.019 -87.862  1.00  0.62           O  
ATOM   1264  N   SER A 179     -13.431 -46.047 -89.216  1.00  0.68           N  
ATOM   1265  CA  SER A 179     -12.871 -47.390 -89.326  1.00  0.71           C  
ATOM   1266  C   SER A 179     -13.800 -48.428 -88.705  1.00  0.70           C  
ATOM   1267  CB  SER A 179     -11.498 -47.456 -88.655  1.00  0.67           C  
ATOM   1268  O   SER A 179     -13.458 -49.611 -88.634  1.00  0.71           O  
ATOM   1269  OG  SER A 179     -10.640 -46.450 -89.166  1.00  0.64           O  
ATOM   1270  N   VAL A 180     -15.111 -48.077 -88.405  1.00  0.63           N  
ATOM   1271  CA  VAL A 180     -16.168 -49.020 -88.054  1.00  0.65           C  
ATOM   1272  C   VAL A 180     -16.996 -49.353 -89.294  1.00  0.65           C  
ATOM   1273  CB  VAL A 180     -17.080 -48.462 -86.938  1.00  0.63           C  
ATOM   1274  O   VAL A 180     -17.532 -48.456 -89.949  1.00  0.68           O  
ATOM   1275  CG1 VAL A 180     -18.110 -49.506 -86.511  1.00  0.63           C  
ATOM   1276  CG2 VAL A 180     -16.243 -48.012 -85.742  1.00  0.65           C  
ATOM   1277  N   SER A 181     -17.246 -50.620 -89.485  1.00  0.71           N  
ATOM   1278  CA  SER A 181     -18.097 -51.150 -90.546  1.00  0.73           C  
ATOM   1279  C   SER A 181     -19.556 -51.208 -90.107  1.00  0.71           C  
ATOM   1280  CB  SER A 181     -17.626 -52.543 -90.966  1.00  0.68           C  
ATOM   1281  O   SER A 181     -19.849 -51.512 -88.949  1.00  0.69           O  
ATOM   1282  OG  SER A 181     -16.295 -52.499 -91.452  1.00  0.66           O  
ATOM   1283  N   PRO A 182     -20.625 -50.782 -90.875  1.00  0.68           N  
ATOM   1284  CA  PRO A 182     -22.035 -51.032 -90.570  1.00  0.69           C  
ATOM   1285  C   PRO A 182     -22.337 -52.513 -90.351  1.00  0.70           C  
ATOM   1286  CB  PRO A 182     -22.763 -50.505 -91.809  1.00  0.66           C  
ATOM   1287  O   PRO A 182     -21.649 -53.376 -90.902  1.00  0.70           O  
ATOM   1288  CG  PRO A 182     -21.750 -50.575 -92.906  1.00  0.66           C  
ATOM   1289  CD  PRO A 182     -20.380 -50.493 -92.296  1.00  0.67           C  
ATOM   1290  N   ASP A 183     -23.516 -52.767 -89.421  1.00  0.64           N  
ATOM   1291  CA  ASP A 183     -24.151 -54.076 -89.293  1.00  0.68           C  
ATOM   1292  C   ASP A 183     -24.870 -54.465 -90.583  1.00  0.68           C  
ATOM   1293  CB  ASP A 183     -25.133 -54.084 -88.120  1.00  0.65           C  
ATOM   1294  O   ASP A 183     -24.847 -53.717 -91.563  1.00  0.70           O  
ATOM   1295  CG  ASP A 183     -26.401 -53.298 -88.403  1.00  0.64           C  
ATOM   1296  OD1 ASP A 183     -26.609 -52.871 -89.559  1.00  0.70           O  
ATOM   1297  OD2 ASP A 183     -27.198 -53.101 -87.460  1.00  0.75           O  
ATOM   1298  N   VAL A 184     -25.379 -55.834 -90.596  1.00  0.60           N  
ATOM   1299  CA  VAL A 184     -25.981 -56.517 -91.737  1.00  0.64           C  
ATOM   1300  C   VAL A 184     -27.134 -55.684 -92.289  1.00  0.60           C  
ATOM   1301  CB  VAL A 184     -26.478 -57.929 -91.355  1.00  0.58           C  
ATOM   1302  O   VAL A 184     -27.570 -55.890 -93.425  1.00  0.61           O  
ATOM   1303  CG1 VAL A 184     -25.342 -58.760 -90.762  1.00  0.53           C  
ATOM   1304  CG2 VAL A 184     -27.645 -57.836 -90.373  1.00  0.54           C  
ATOM   1305  N   ASN A 185     -27.632 -54.573 -91.617  1.00  0.62           N  
ATOM   1306  CA  ASN A 185     -28.654 -53.592 -91.963  1.00  0.64           C  
ATOM   1307  C   ASN A 185     -28.035 -52.268 -92.403  1.00  0.61           C  
ATOM   1308  CB  ASN A 185     -29.604 -53.367 -90.785  1.00  0.59           C  
ATOM   1309  O   ASN A 185     -28.748 -51.292 -92.639  1.00  0.62           O  
ATOM   1310  CG  ASN A 185     -30.327 -54.633 -90.369  1.00  0.55           C  
ATOM   1311  ND2 ASN A 185     -30.274 -54.950 -89.080  1.00  0.60           N  
ATOM   1312  OD1 ASN A 185     -30.928 -55.321 -91.198  1.00  0.59           O  
ATOM   1313  N   GLY A 186     -26.721 -52.086 -92.361  1.00  0.69           N  
ATOM   1314  CA  GLY A 186     -26.092 -50.805 -92.638  1.00  0.69           C  
ATOM   1315  C   GLY A 186     -25.944 -49.933 -91.405  1.00  0.69           C  
ATOM   1316  O   GLY A 186     -25.599 -48.754 -91.509  1.00  0.68           O  
ATOM   1317  N   ASN A 187     -26.174 -50.576 -90.164  1.00  0.71           N  
ATOM   1318  CA  ASN A 187     -25.993 -49.715 -89.000  1.00  0.73           C  
ATOM   1319  C   ASN A 187     -24.537 -49.687 -88.544  1.00  0.71           C  
ATOM   1320  CB  ASN A 187     -26.900 -50.166 -87.853  1.00  0.69           C  
ATOM   1321  O   ASN A 187     -23.890 -50.732 -88.453  1.00  0.70           O  
ATOM   1322  CG  ASN A 187     -28.353 -50.281 -88.267  1.00  0.65           C  
ATOM   1323  ND2 ASN A 187     -28.927 -51.467 -88.095  1.00  0.71           N  
ATOM   1324  OD1 ASN A 187     -28.955 -49.314 -88.739  1.00  0.68           O  
ATOM   1325  N   VAL A 188     -23.843 -48.689 -88.507  1.00  0.70           N  
ATOM   1326  CA  VAL A 188     -22.567 -48.456 -87.839  1.00  0.72           C  
ATOM   1327  C   VAL A 188     -22.811 -47.963 -86.414  1.00  0.71           C  
ATOM   1328  CB  VAL A 188     -21.697 -47.440 -88.613  1.00  0.69           C  
ATOM   1329  O   VAL A 188     -23.436 -46.919 -86.211  1.00  0.68           O  
ATOM   1330  CG1 VAL A 188     -20.352 -47.241 -87.918  1.00  0.64           C  
ATOM   1331  CG2 VAL A 188     -21.495 -47.902 -90.055  1.00  0.64           C  
ATOM   1332  N   GLN A 189     -22.389 -48.949 -85.487  1.00  0.70           N  
ATOM   1333  CA  GLN A 189     -22.336 -48.518 -84.094  1.00  0.74           C  
ATOM   1334  C   GLN A 189     -21.072 -47.711 -83.814  1.00  0.69           C  
ATOM   1335  CB  GLN A 189     -22.407 -49.724 -83.156  1.00  0.68           C  
ATOM   1336  O   GLN A 189     -19.981 -48.275 -83.706  1.00  0.68           O  
ATOM   1337  CG  GLN A 189     -22.920 -49.390 -81.761  1.00  0.63           C  
ATOM   1338  CD  GLN A 189     -23.079 -50.617 -80.884  1.00  0.63           C  
ATOM   1339  NE2 GLN A 189     -23.496 -50.407 -79.640  1.00  0.56           N  
ATOM   1340  OE1 GLN A 189     -22.831 -51.745 -81.321  1.00  0.66           O  
ATOM   1341  N   LEU A 190     -21.080 -46.436 -84.017  1.00  0.73           N  
ATOM   1342  CA  LEU A 190     -20.000 -45.537 -83.628  1.00  0.75           C  
ATOM   1343  C   LEU A 190     -19.990 -45.319 -82.119  1.00  0.73           C  
ATOM   1344  CB  LEU A 190     -20.136 -44.192 -84.348  1.00  0.71           C  
ATOM   1345  O   LEU A 190     -21.017 -44.975 -81.530  1.00  0.70           O  
ATOM   1346  CG  LEU A 190     -20.048 -44.229 -85.875  1.00  0.71           C  
ATOM   1347  CD1 LEU A 190     -20.282 -42.837 -86.453  1.00  0.69           C  
ATOM   1348  CD2 LEU A 190     -18.697 -44.778 -86.320  1.00  0.71           C  
ATOM   1349  N   GLY A 191     -18.631 -45.670 -81.486  1.00  0.76           N  
ATOM   1350  CA  GLY A 191     -18.363 -45.279 -80.112  1.00  0.77           C  
ATOM   1351  C   GLY A 191     -17.807 -43.873 -79.989  1.00  0.76           C  
ATOM   1352  O   GLY A 191     -17.390 -43.276 -80.983  1.00  0.75           O  
ATOM   1353  N   PRO A 192     -17.850 -43.243 -78.868  1.00  0.71           N  
ATOM   1354  CA  PRO A 192     -17.270 -41.911 -78.685  1.00  0.72           C  
ATOM   1355  C   PRO A 192     -15.891 -41.774 -79.328  1.00  0.72           C  
ATOM   1356  CB  PRO A 192     -17.178 -41.772 -77.163  1.00  0.71           C  
ATOM   1357  O   PRO A 192     -15.569 -40.724 -79.889  1.00  0.72           O  
ATOM   1358  CG  PRO A 192     -18.215 -42.709 -76.631  1.00  0.72           C  
ATOM   1359  CD  PRO A 192     -18.347 -43.864 -77.582  1.00  0.73           C  
ATOM   1360  N   VAL A 193     -14.957 -42.769 -79.276  1.00  0.73           N  
ATOM   1361  CA  VAL A 193     -13.612 -42.803 -79.840  1.00  0.74           C  
ATOM   1362  C   VAL A 193     -13.687 -42.733 -81.364  1.00  0.74           C  
ATOM   1363  CB  VAL A 193     -12.845 -44.072 -79.403  1.00  0.71           C  
ATOM   1364  O   VAL A 193     -12.862 -42.076 -82.003  1.00  0.74           O  
ATOM   1365  CG1 VAL A 193     -11.481 -44.141 -80.086  1.00  0.65           C  
ATOM   1366  CG2 VAL A 193     -12.687 -44.101 -77.884  1.00  0.65           C  
ATOM   1367  N   ASP A 194     -14.647 -43.206 -81.938  1.00  0.72           N  
ATOM   1368  CA  ASP A 194     -14.722 -43.243 -83.395  1.00  0.73           C  
ATOM   1369  C   ASP A 194     -15.073 -41.869 -83.961  1.00  0.71           C  
ATOM   1370  CB  ASP A 194     -15.749 -44.279 -83.854  1.00  0.71           C  
ATOM   1371  O   ASP A 194     -14.725 -41.554 -85.101  1.00  0.70           O  
ATOM   1372  CG  ASP A 194     -15.459 -45.674 -83.328  1.00  0.69           C  
ATOM   1373  OD1 ASP A 194     -14.290 -46.114 -83.378  1.00  0.74           O  
ATOM   1374  OD2 ASP A 194     -16.409 -46.341 -82.864  1.00  0.76           O  
ATOM   1375  N   ILE A 195     -15.691 -41.035 -83.291  1.00  0.74           N  
ATOM   1376  CA  ILE A 195     -16.122 -39.744 -83.817  1.00  0.75           C  
ATOM   1377  C   ILE A 195     -15.373 -38.620 -83.104  1.00  0.73           C  
ATOM   1378  CB  ILE A 195     -17.647 -39.552 -83.665  1.00  0.70           C  
ATOM   1379  O   ILE A 195     -15.735 -37.448 -83.229  1.00  0.69           O  
ATOM   1380  CG1 ILE A 195     -18.056 -39.668 -82.192  1.00  0.64           C  
ATOM   1381  CG2 ILE A 195     -18.408 -40.566 -84.525  1.00  0.62           C  
ATOM   1382  CD1 ILE A 195     -19.493 -39.249 -81.913  1.00  0.64           C  
ATOM   1383  N   GLY A 196     -14.359 -38.807 -82.354  1.00  0.72           N  
ATOM   1384  CA  GLY A 196     -13.631 -37.835 -81.554  1.00  0.73           C  
ATOM   1385  C   GLY A 196     -14.441 -37.289 -80.394  1.00  0.71           C  
ATOM   1386  O   GLY A 196     -14.157 -36.202 -79.888  1.00  0.68           O  
ATOM   1387  N   ALA A 197     -15.512 -37.931 -80.049  1.00  0.74           N  
ATOM   1388  CA  ALA A 197     -16.273 -37.485 -78.885  1.00  0.75           C  
ATOM   1389  C   ALA A 197     -15.616 -37.952 -77.589  1.00  0.74           C  
ATOM   1390  CB  ALA A 197     -17.711 -37.993 -78.962  1.00  0.72           C  
ATOM   1391  O   ALA A 197     -15.020 -39.030 -77.542  1.00  0.73           O  
ATOM   1392  N   LEU A 198     -15.689 -37.224 -76.574  1.00  0.68           N  
ATOM   1393  CA  LEU A 198     -15.329 -37.685 -75.238  1.00  0.69           C  
ATOM   1394  C   LEU A 198     -16.216 -38.848 -74.807  1.00  0.69           C  
ATOM   1395  CB  LEU A 198     -15.441 -36.540 -74.227  1.00  0.66           C  
ATOM   1396  O   LEU A 198     -17.441 -38.719 -74.770  1.00  0.68           O  
ATOM   1397  CG  LEU A 198     -14.970 -36.843 -72.804  1.00  0.66           C  
ATOM   1398  CD1 LEU A 198     -13.453 -36.994 -72.769  1.00  0.64           C  
ATOM   1399  CD2 LEU A 198     -15.426 -35.749 -71.845  1.00  0.66           C  
ATOM   1400  N   ALA A 199     -15.624 -40.025 -74.614  1.00  0.74           N  
ATOM   1401  CA  ALA A 199     -16.320 -41.180 -74.051  1.00  0.76           C  
ATOM   1402  C   ALA A 199     -16.862 -40.868 -72.659  1.00  0.75           C  
ATOM   1403  CB  ALA A 199     -15.388 -42.388 -73.997  1.00  0.73           C  
ATOM   1404  O   ALA A 199     -16.273 -40.076 -71.920  1.00  0.72           O  
ATOM   1405  N   LEU A 200     -17.958 -41.407 -72.268  1.00  0.72           N  
ATOM   1406  CA  LEU A 200     -18.510 -41.316 -70.921  1.00  0.72           C  
ATOM   1407  C   LEU A 200     -17.482 -41.751 -69.882  1.00  0.70           C  
ATOM   1408  CB  LEU A 200     -19.771 -42.174 -70.799  1.00  0.69           C  
ATOM   1409  O   LEU A 200     -17.541 -41.323 -68.727  1.00  0.68           O  
ATOM   1410  CG  LEU A 200     -21.002 -41.683 -71.563  1.00  0.67           C  
ATOM   1411  CD1 LEU A 200     -22.140 -42.691 -71.439  1.00  0.64           C  
ATOM   1412  CD2 LEU A 200     -21.437 -40.313 -71.053  1.00  0.65           C  
ATOM   1413  N   THR A 201     -16.633 -42.533 -70.246  1.00  0.67           N  
ATOM   1414  CA  THR A 201     -15.579 -43.033 -69.370  1.00  0.67           C  
ATOM   1415  C   THR A 201     -14.470 -41.997 -69.213  1.00  0.65           C  
ATOM   1416  CB  THR A 201     -14.984 -44.348 -69.907  1.00  0.63           C  
ATOM   1417  O   THR A 201     -13.545 -42.185 -68.420  1.00  0.63           O  
ATOM   1418  CG2 THR A 201     -16.005 -45.480 -69.843  1.00  0.57           C  
ATOM   1419  OG1 THR A 201     -14.579 -44.162 -71.269  1.00  0.67           O  
ATOM   1420  N   GLY A 202     -14.542 -40.867 -69.842  1.00  0.71           N  
ATOM   1421  CA  GLY A 202     -13.481 -39.875 -69.906  1.00  0.73           C  
ATOM   1422  C   GLY A 202     -12.617 -40.004 -71.146  1.00  0.74           C  
ATOM   1423  O   GLY A 202     -12.835 -40.895 -71.970  1.00  0.75           O  
ATOM   1424  N   GLY A 203     -11.709 -38.936 -71.205  1.00  0.70           N  
ATOM   1425  CA  GLY A 203     -10.723 -38.699 -72.248  1.00  0.71           C  
ATOM   1426  C   GLY A 203     -10.027 -37.358 -72.117  1.00  0.69           C  
ATOM   1427  O   GLY A 203     -10.366 -36.559 -71.241  1.00  0.67           O  
ATOM   1428  N   THR A 204      -8.827 -37.286 -72.841  1.00  0.73           N  
ATOM   1429  CA  THR A 204      -8.096 -36.027 -72.927  1.00  0.75           C  
ATOM   1430  C   THR A 204      -8.834 -35.034 -73.820  1.00  0.74           C  
ATOM   1431  CB  THR A 204      -6.670 -36.244 -73.465  1.00  0.71           C  
ATOM   1432  O   THR A 204      -9.105 -35.323 -74.987  1.00  0.72           O  
ATOM   1433  CG2 THR A 204      -5.882 -34.938 -73.481  1.00  0.64           C  
ATOM   1434  OG1 THR A 204      -5.989 -37.189 -72.631  1.00  0.72           O  
ATOM   1435  N   VAL A 205      -9.205 -33.961 -73.291  1.00  0.68           N  
ATOM   1436  CA  VAL A 205      -9.663 -32.768 -73.994  1.00  0.71           C  
ATOM   1437  C   VAL A 205      -8.505 -31.787 -74.157  1.00  0.71           C  
ATOM   1438  CB  VAL A 205     -10.837 -32.089 -73.253  1.00  0.68           C  
ATOM   1439  O   VAL A 205      -7.885 -31.379 -73.172  1.00  0.70           O  
ATOM   1440  CG1 VAL A 205     -11.373 -30.907 -74.060  1.00  0.64           C  
ATOM   1441  CG2 VAL A 205     -11.949 -33.099 -72.976  1.00  0.64           C  
ATOM   1442  N   THR A 206      -7.944 -31.496 -75.260  1.00  0.73           N  
ATOM   1443  CA  THR A 206      -6.870 -30.576 -75.617  1.00  0.75           C  
ATOM   1444  C   THR A 206      -7.431 -29.203 -75.977  1.00  0.72           C  
ATOM   1445  CB  THR A 206      -6.037 -31.118 -76.793  1.00  0.71           C  
ATOM   1446  O   THR A 206      -6.677 -28.242 -76.141  1.00  0.70           O  
ATOM   1447  CG2 THR A 206      -5.273 -32.375 -76.393  1.00  0.68           C  
ATOM   1448  OG1 THR A 206      -6.911 -31.430 -77.885  1.00  0.76           O  
ATOM   1449  N   GLY A 207      -8.782 -28.986 -75.965  1.00  0.70           N  
ATOM   1450  CA  GLY A 207      -9.416 -27.733 -76.344  1.00  0.71           C  
ATOM   1451  C   GLY A 207     -10.203 -27.097 -75.213  1.00  0.67           C  
ATOM   1452  O   GLY A 207     -10.392 -27.710 -74.160  1.00  0.64           O  
ATOM   1453  N   HIS A 208     -10.557 -25.805 -75.418  1.00  0.72           N  
ATOM   1454  CA  HIS A 208     -11.498 -25.161 -74.509  1.00  0.74           C  
ATOM   1455  C   HIS A 208     -12.787 -25.967 -74.389  1.00  0.69           C  
ATOM   1456  CB  HIS A 208     -11.809 -23.739 -74.980  1.00  0.69           C  
ATOM   1457  O   HIS A 208     -13.428 -26.274 -75.396  1.00  0.65           O  
ATOM   1458  CG  HIS A 208     -12.717 -22.988 -74.059  1.00  0.62           C  
ATOM   1459  CD2 HIS A 208     -14.017 -22.631 -74.187  1.00  0.60           C  
ATOM   1460  ND1 HIS A 208     -12.304 -22.509 -72.834  1.00  0.62           N  
ATOM   1461  CE1 HIS A 208     -13.314 -21.889 -72.247  1.00  0.57           C  
ATOM   1462  NE2 HIS A 208     -14.365 -21.949 -73.047  1.00  0.55           N  
ATOM   1463  N   THR A 209     -13.138 -26.357 -73.184  1.00  0.69           N  
ATOM   1464  CA  THR A 209     -14.348 -27.076 -72.801  1.00  0.70           C  
ATOM   1465  C   THR A 209     -15.222 -26.217 -71.892  1.00  0.68           C  
ATOM   1466  CB  THR A 209     -14.009 -28.400 -72.091  1.00  0.66           C  
ATOM   1467  O   THR A 209     -14.756 -25.712 -70.869  1.00  0.65           O  
ATOM   1468  CG2 THR A 209     -15.272 -29.196 -71.780  1.00  0.61           C  
ATOM   1469  OG1 THR A 209     -13.159 -29.185 -72.936  1.00  0.65           O  
ATOM   1470  N   GLU A 210     -16.393 -25.808 -72.378  1.00  0.73           N  
ATOM   1471  CA  GLU A 210     -17.498 -25.179 -71.660  1.00  0.74           C  
ATOM   1472  C   GLU A 210     -18.466 -26.224 -71.113  1.00  0.72           C  
ATOM   1473  CB  GLU A 210     -18.242 -24.198 -72.570  1.00  0.70           C  
ATOM   1474  O   GLU A 210     -19.023 -27.020 -71.873  1.00  0.69           O  
ATOM   1475  CG  GLU A 210     -19.233 -23.308 -71.834  1.00  0.66           C  
ATOM   1476  CD  GLU A 210     -19.931 -22.309 -72.743  1.00  0.66           C  
ATOM   1477  OE1 GLU A 210     -19.625 -22.274 -73.956  1.00  0.72           O  
ATOM   1478  OE2 GLU A 210     -20.791 -21.553 -72.237  1.00  0.67           O  
ATOM   1479  N   ILE A 211     -18.532 -26.400 -69.885  1.00  0.70           N  
ATOM   1480  CA  ILE A 211     -19.435 -27.306 -69.184  1.00  0.69           C  
ATOM   1481  C   ILE A 211     -20.559 -26.509 -68.528  1.00  0.69           C  
ATOM   1482  CB  ILE A 211     -18.684 -28.146 -68.126  1.00  0.67           C  
ATOM   1483  O   ILE A 211     -20.304 -25.626 -67.705  1.00  0.65           O  
ATOM   1484  CG1 ILE A 211     -17.508 -28.889 -68.770  1.00  0.67           C  
ATOM   1485  CG2 ILE A 211     -19.639 -29.124 -67.436  1.00  0.67           C  
ATOM   1486  CD1 ILE A 211     -16.696 -29.727 -67.792  1.00  0.67           C  
ATOM   1487  N   ARG A 212     -21.765 -26.428 -69.105  1.00  0.64           N  
ATOM   1488  CA  ARG A 212     -23.055 -25.908 -68.661  1.00  0.64           C  
ATOM   1489  C   ARG A 212     -23.968 -27.036 -68.192  1.00  0.64           C  
ATOM   1490  CB  ARG A 212     -23.731 -25.117 -69.783  1.00  0.62           C  
ATOM   1491  O   ARG A 212     -24.738 -27.587 -68.982  1.00  0.63           O  
ATOM   1492  CG  ARG A 212     -23.009 -23.832 -70.153  1.00  0.61           C  
ATOM   1493  CD  ARG A 212     -23.795 -23.016 -71.170  1.00  0.62           C  
ATOM   1494  NE  ARG A 212     -23.047 -21.843 -71.614  1.00  0.55           N  
ATOM   1495  NH1 ARG A 212     -24.789 -20.937 -72.831  1.00  0.47           N  
ATOM   1496  NH2 ARG A 212     -22.767 -19.859 -72.736  1.00  0.43           N  
ATOM   1497  CZ  ARG A 212     -23.536 -20.882 -72.393  1.00  0.63           C  
ATOM   1498  N   PRO A 213     -23.728 -27.471 -67.028  1.00  0.67           N  
ATOM   1499  CA  PRO A 213     -24.724 -28.469 -66.631  1.00  0.69           C  
ATOM   1500  C   PRO A 213     -26.151 -27.929 -66.680  1.00  0.71           C  
ATOM   1501  CB  PRO A 213     -24.321 -28.819 -65.197  1.00  0.66           C  
ATOM   1502  O   PRO A 213     -26.387 -26.766 -66.344  1.00  0.70           O  
ATOM   1503  CG  PRO A 213     -23.739 -27.558 -64.645  1.00  0.64           C  
ATOM   1504  CD  PRO A 213     -23.078 -26.807 -65.765  1.00  0.65           C  
ATOM   1505  N   THR A 214     -27.057 -28.693 -67.442  1.00  0.63           N  
ATOM   1506  CA  THR A 214     -28.477 -28.379 -67.333  1.00  0.65           C  
ATOM   1507  C   THR A 214     -29.000 -28.710 -65.938  1.00  0.63           C  
ATOM   1508  CB  THR A 214     -29.300 -29.142 -68.388  1.00  0.61           C  
ATOM   1509  O   THR A 214     -29.980 -28.119 -65.481  1.00  0.62           O  
ATOM   1510  CG2 THR A 214     -29.161 -28.500 -69.764  1.00  0.55           C  
ATOM   1511  OG1 THR A 214     -28.840 -30.497 -68.456  1.00  0.65           O  
ATOM   1512  N   THR A 215     -28.670 -29.617 -65.158  1.00  0.64           N  
ATOM   1513  CA  THR A 215     -28.968 -30.145 -63.831  1.00  0.62           C  
ATOM   1514  C   THR A 215     -27.730 -30.793 -63.216  1.00  0.61           C  
ATOM   1515  CB  THR A 215     -30.115 -31.171 -63.882  1.00  0.58           C  
ATOM   1516  O   THR A 215     -26.953 -31.447 -63.916  1.00  0.57           O  
ATOM   1517  CG2 THR A 215     -31.427 -30.509 -64.289  1.00  0.53           C  
ATOM   1518  OG1 THR A 215     -29.793 -32.192 -64.834  1.00  0.66           O  
ATOM   1519  N   GLY A 216     -27.438 -30.209 -62.003  1.00  0.61           N  
ATOM   1520  CA  GLY A 216     -26.447 -30.870 -61.169  1.00  0.62           C  
ATOM   1521  C   GLY A 216     -25.059 -30.273 -61.304  1.00  0.60           C  
ATOM   1522  O   GLY A 216     -24.909 -29.133 -61.747  1.00  0.56           O  
ATOM   1523  N   HIS A 217     -23.981 -30.850 -61.010  1.00  0.66           N  
ATOM   1524  CA  HIS A 217     -22.598 -30.392 -60.940  1.00  0.67           C  
ATOM   1525  C   HIS A 217     -21.923 -30.469 -62.306  1.00  0.68           C  
ATOM   1526  CB  HIS A 217     -21.811 -31.216 -59.919  1.00  0.63           C  
ATOM   1527  O   HIS A 217     -21.966 -31.509 -62.967  1.00  0.67           O  
ATOM   1528  CG  HIS A 217     -22.468 -31.293 -58.577  1.00  0.61           C  
ATOM   1529  CD2 HIS A 217     -22.980 -32.346 -57.898  1.00  0.58           C  
ATOM   1530  ND1 HIS A 217     -22.659 -30.187 -57.778  1.00  0.59           N  
ATOM   1531  CE1 HIS A 217     -23.262 -30.559 -56.660  1.00  0.55           C  
ATOM   1532  NE2 HIS A 217     -23.467 -31.864 -56.708  1.00  0.51           N  
ATOM   1533  N   ALA A 218     -21.270 -29.287 -62.793  1.00  0.63           N  
ATOM   1534  CA  ALA A 218     -20.566 -29.130 -64.063  1.00  0.62           C  
ATOM   1535  C   ALA A 218     -19.340 -30.036 -64.127  1.00  0.63           C  
ATOM   1536  CB  ALA A 218     -20.159 -27.673 -64.269  1.00  0.59           C  
ATOM   1537  O   ALA A 218     -19.086 -30.677 -65.149  1.00  0.62           O  
ATOM   1538  N   ILE A 219     -18.654 -30.207 -63.080  1.00  0.67           N  
ATOM   1539  CA  ILE A 219     -17.474 -31.054 -62.948  1.00  0.66           C  
ATOM   1540  C   ILE A 219     -17.507 -31.780 -61.605  1.00  0.67           C  
ATOM   1541  CB  ILE A 219     -16.172 -30.233 -63.081  1.00  0.64           C  
ATOM   1542  O   ILE A 219     -17.732 -31.161 -60.563  1.00  0.65           O  
ATOM   1543  CG1 ILE A 219     -16.126 -29.520 -64.438  1.00  0.63           C  
ATOM   1544  CG2 ILE A 219     -14.946 -31.132 -62.894  1.00  0.64           C  
ATOM   1545  CD1 ILE A 219     -14.937 -28.584 -64.605  1.00  0.62           C  
ATOM   1546  N   SER A 220     -17.426 -33.106 -61.621  1.00  0.65           N  
ATOM   1547  CA  SER A 220     -17.144 -33.998 -60.501  1.00  0.64           C  
ATOM   1548  C   SER A 220     -15.876 -34.810 -60.747  1.00  0.65           C  
ATOM   1549  CB  SER A 220     -18.322 -34.940 -60.255  1.00  0.62           C  
ATOM   1550  O   SER A 220     -15.739 -35.456 -61.788  1.00  0.64           O  
ATOM   1551  OG  SER A 220     -19.484 -34.210 -59.898  1.00  0.62           O  
ATOM   1552  N   ALA A 221     -14.948 -34.619 -59.926  1.00  0.65           N  
ATOM   1553  CA  ALA A 221     -13.757 -35.465 -59.926  1.00  0.65           C  
ATOM   1554  C   ALA A 221     -13.783 -36.449 -58.760  1.00  0.65           C  
ATOM   1555  CB  ALA A 221     -12.495 -34.608 -59.867  1.00  0.63           C  
ATOM   1556  O   ALA A 221     -14.011 -36.057 -57.613  1.00  0.64           O  
ATOM   1557  N   TYR A 222     -13.851 -37.765 -59.018  1.00  0.64           N  
ATOM   1558  CA  TYR A 222     -13.836 -38.892 -58.093  1.00  0.64           C  
ATOM   1559  C   TYR A 222     -12.441 -39.496 -57.991  1.00  0.65           C  
ATOM   1560  CB  TYR A 222     -14.838 -39.964 -58.534  1.00  0.61           C  
ATOM   1561  O   TYR A 222     -11.680 -39.484 -58.962  1.00  0.65           O  
ATOM   1562  CG  TYR A 222     -16.267 -39.480 -58.572  1.00  0.60           C  
ATOM   1563  CD1 TYR A 222     -17.089 -39.585 -57.453  1.00  0.58           C  
ATOM   1564  CD2 TYR A 222     -16.799 -38.917 -59.728  1.00  0.61           C  
ATOM   1565  CE1 TYR A 222     -18.407 -39.142 -57.484  1.00  0.62           C  
ATOM   1566  CE2 TYR A 222     -18.115 -38.471 -59.771  1.00  0.61           C  
ATOM   1567  OH  TYR A 222     -20.215 -38.147 -58.682  1.00  0.55           O  
ATOM   1568  CZ  TYR A 222     -18.911 -38.587 -58.645  1.00  0.56           C  
ATOM   1569  N   GLY A 223     -12.136 -39.916 -56.890  1.00  0.62           N  
ATOM   1570  CA  GLY A 223     -11.032 -40.852 -56.753  1.00  0.63           C  
ATOM   1571  C   GLY A 223     -11.280 -42.174 -57.455  1.00  0.64           C  
ATOM   1572  O   GLY A 223     -12.426 -42.609 -57.583  1.00  0.64           O  
ATOM   1573  N   SER A 224     -10.182 -42.772 -57.965  1.00  0.62           N  
ATOM   1574  CA  SER A 224     -10.163 -43.954 -58.821  1.00  0.63           C  
ATOM   1575  C   SER A 224     -10.737 -45.168 -58.098  1.00  0.62           C  
ATOM   1576  CB  SER A 224      -8.738 -44.255 -59.288  1.00  0.60           C  
ATOM   1577  O   SER A 224     -11.200 -46.116 -58.737  1.00  0.61           O  
ATOM   1578  OG  SER A 224      -7.888 -44.503 -58.181  1.00  0.58           O  
ATOM   1579  N   SER A 225     -10.777 -45.149 -56.696  1.00  0.60           N  
ATOM   1580  CA  SER A 225     -11.178 -46.298 -55.889  1.00  0.60           C  
ATOM   1581  C   SER A 225     -12.229 -45.907 -54.856  1.00  0.59           C  
ATOM   1582  CB  SER A 225      -9.965 -46.911 -55.188  1.00  0.56           C  
ATOM   1583  O   SER A 225     -12.776 -46.768 -54.163  1.00  0.58           O  
ATOM   1584  OG  SER A 225      -9.292 -45.940 -54.406  1.00  0.58           O  
ATOM   1585  N   ASP A 226     -12.691 -44.526 -54.745  1.00  0.51           N  
ATOM   1586  CA  ASP A 226     -13.585 -43.955 -53.743  1.00  0.57           C  
ATOM   1587  C   ASP A 226     -14.669 -43.101 -54.396  1.00  0.51           C  
ATOM   1588  CB  ASP A 226     -12.795 -43.119 -52.733  1.00  0.49           C  
ATOM   1589  O   ASP A 226     -14.417 -42.428 -55.398  1.00  0.50           O  
ATOM   1590  CG  ASP A 226     -13.679 -42.223 -51.884  1.00  0.47           C  
ATOM   1591  OD1 ASP A 226     -14.907 -42.180 -52.116  1.00  0.46           O  
ATOM   1592  OD2 ASP A 226     -13.144 -41.552 -50.976  1.00  0.53           O  
ATOM   1593  N   THR A 227     -16.019 -43.491 -54.287  1.00  0.61           N  
ATOM   1594  CA  THR A 227     -17.219 -42.745 -54.647  1.00  0.60           C  
ATOM   1595  C   THR A 227     -17.191 -41.347 -54.036  1.00  0.60           C  
ATOM   1596  CB  THR A 227     -18.493 -43.482 -54.193  1.00  0.57           C  
ATOM   1597  O   THR A 227     -18.175 -40.608 -54.117  1.00  0.59           O  
ATOM   1598  CG2 THR A 227     -18.655 -44.806 -54.932  1.00  0.51           C  
ATOM   1599  OG1 THR A 227     -18.412 -43.739 -52.786  1.00  0.56           O  
ATOM   1600  N   SER A 228     -16.102 -40.974 -53.380  1.00  0.56           N  
ATOM   1601  CA  SER A 228     -16.039 -39.613 -52.857  1.00  0.56           C  
ATOM   1602  C   SER A 228     -15.601 -38.627 -53.935  1.00  0.56           C  
ATOM   1603  CB  SER A 228     -15.081 -39.539 -51.667  1.00  0.53           C  
ATOM   1604  O   SER A 228     -14.593 -38.844 -54.609  1.00  0.55           O  
ATOM   1605  OG  SER A 228     -15.220 -40.680 -50.838  1.00  0.52           O  
ATOM   1606  N   THR A 229     -16.359 -37.711 -54.379  1.00  0.59           N  
ATOM   1607  CA  THR A 229     -16.042 -36.555 -55.210  1.00  0.59           C  
ATOM   1608  C   THR A 229     -14.972 -35.690 -54.548  1.00  0.60           C  
ATOM   1609  CB  THR A 229     -17.295 -35.704 -55.485  1.00  0.55           C  
ATOM   1610  O   THR A 229     -15.177 -35.174 -53.448  1.00  0.58           O  
ATOM   1611  CG2 THR A 229     -17.181 -34.971 -56.817  1.00  0.48           C  
ATOM   1612  OG1 THR A 229     -18.446 -36.557 -55.519  1.00  0.54           O  
ATOM   1613  N   TYR A 230     -13.646 -35.682 -55.129  1.00  0.57           N  
ATOM   1614  CA  TYR A 230     -12.539 -34.837 -54.694  1.00  0.56           C  
ATOM   1615  C   TYR A 230     -12.822 -33.370 -54.992  1.00  0.57           C  
ATOM   1616  CB  TYR A 230     -11.235 -35.266 -55.374  1.00  0.53           C  
ATOM   1617  O   TYR A 230     -12.505 -32.493 -54.184  1.00  0.55           O  
ATOM   1618  CG  TYR A 230     -10.712 -36.599 -54.898  1.00  0.49           C  
ATOM   1619  CD1 TYR A 230     -10.259 -36.765 -53.592  1.00  0.44           C  
ATOM   1620  CD2 TYR A 230     -10.669 -37.695 -55.754  1.00  0.46           C  
ATOM   1621  CE1 TYR A 230      -9.774 -37.992 -53.149  1.00  0.47           C  
ATOM   1622  CE2 TYR A 230     -10.186 -38.926 -55.322  1.00  0.49           C  
ATOM   1623  OH  TYR A 230      -9.263 -40.281 -53.588  1.00  0.44           O  
ATOM   1624  CZ  TYR A 230      -9.742 -39.064 -54.020  1.00  0.42           C  
ATOM   1625  N   PHE A 231     -13.408 -32.995 -56.107  1.00  0.62           N  
ATOM   1626  CA  PHE A 231     -13.768 -31.693 -56.655  1.00  0.60           C  
ATOM   1627  C   PHE A 231     -15.066 -31.781 -57.449  1.00  0.62           C  
ATOM   1628  CB  PHE A 231     -12.644 -31.153 -57.545  1.00  0.58           C  
ATOM   1629  O   PHE A 231     -15.261 -32.714 -58.230  1.00  0.61           O  
ATOM   1630  CG  PHE A 231     -12.920 -29.786 -58.110  1.00  0.55           C  
ATOM   1631  CD1 PHE A 231     -12.772 -28.651 -57.323  1.00  0.51           C  
ATOM   1632  CD2 PHE A 231     -13.329 -29.637 -59.429  1.00  0.53           C  
ATOM   1633  CE1 PHE A 231     -13.027 -27.384 -57.843  1.00  0.52           C  
ATOM   1634  CE2 PHE A 231     -13.586 -28.374 -59.956  1.00  0.54           C  
ATOM   1635  CZ  PHE A 231     -13.435 -27.249 -59.161  1.00  0.50           C  
ATOM   1636  N   ARG A 232     -15.912 -30.877 -57.063  1.00  0.64           N  
ATOM   1637  CA  ARG A 232     -17.064 -30.572 -57.905  1.00  0.64           C  
ATOM   1638  C   ARG A 232     -17.280 -29.066 -58.013  1.00  0.65           C  
ATOM   1639  CB  ARG A 232     -18.324 -31.244 -57.355  1.00  0.62           C  
ATOM   1640  O   ARG A 232     -16.975 -28.322 -57.079  1.00  0.64           O  
ATOM   1641  CG  ARG A 232     -18.751 -30.731 -55.989  1.00  0.61           C  
ATOM   1642  CD  ARG A 232     -19.968 -31.477 -55.461  1.00  0.61           C  
ATOM   1643  NE  ARG A 232     -20.415 -30.939 -54.179  1.00  0.52           N  
ATOM   1644  NH1 ARG A 232     -21.991 -32.586 -53.804  1.00  0.46           N  
ATOM   1645  NH2 ARG A 232     -21.695 -30.906 -52.273  1.00  0.43           N  
ATOM   1646  CZ  ARG A 232     -21.366 -31.478 -53.422  1.00  0.57           C  
ATOM   1647  N   VAL A 233     -17.612 -28.543 -59.179  1.00  0.64           N  
ATOM   1648  CA  VAL A 233     -18.211 -27.245 -59.472  1.00  0.63           C  
ATOM   1649  C   VAL A 233     -19.724 -27.394 -59.614  1.00  0.65           C  
ATOM   1650  CB  VAL A 233     -17.614 -26.621 -60.754  1.00  0.61           C  
ATOM   1651  O   VAL A 233     -20.202 -28.209 -60.406  1.00  0.63           O  
ATOM   1652  CG1 VAL A 233     -18.190 -25.226 -60.994  1.00  0.58           C  
ATOM   1653  CG2 VAL A 233     -16.091 -26.565 -60.660  1.00  0.59           C  
ATOM   1654  N   THR A 234     -20.404 -26.799 -58.610  1.00  0.60           N  
ATOM   1655  CA  THR A 234     -21.860 -26.786 -58.705  1.00  0.60           C  
ATOM   1656  C   THR A 234     -22.316 -25.975 -59.914  1.00  0.61           C  
ATOM   1657  CB  THR A 234     -22.498 -26.211 -57.427  1.00  0.58           C  
ATOM   1658  O   THR A 234     -21.544 -25.190 -60.469  1.00  0.61           O  
ATOM   1659  CG2 THR A 234     -22.057 -26.990 -56.193  1.00  0.54           C  
ATOM   1660  OG1 THR A 234     -22.105 -24.841 -57.279  1.00  0.57           O  
ATOM   1661  N   ASP A 235     -23.555 -26.122 -60.308  1.00  0.61           N  
ATOM   1662  CA  ASP A 235     -24.261 -25.330 -61.311  1.00  0.61           C  
ATOM   1663  C   ASP A 235     -24.171 -23.838 -60.995  1.00  0.61           C  
ATOM   1664  CB  ASP A 235     -25.727 -25.761 -61.401  1.00  0.59           C  
ATOM   1665  O   ASP A 235     -24.189 -23.004 -61.903  1.00  0.60           O  
ATOM   1666  CG  ASP A 235     -26.395 -25.879 -60.042  1.00  0.56           C  
ATOM   1667  OD1 ASP A 235     -25.684 -26.015 -59.023  1.00  0.57           O  
ATOM   1668  OD2 ASP A 235     -27.643 -25.839 -59.991  1.00  0.61           O  
ATOM   1669  N   ALA A 236     -24.066 -23.437 -59.829  1.00  0.57           N  
ATOM   1670  CA  ALA A 236     -23.877 -22.052 -59.405  1.00  0.57           C  
ATOM   1671  C   ALA A 236     -22.412 -21.640 -59.516  1.00  0.56           C  
ATOM   1672  CB  ALA A 236     -24.372 -21.863 -57.973  1.00  0.54           C  
ATOM   1673  O   ALA A 236     -22.038 -20.537 -59.108  1.00  0.56           O  
ATOM   1674  N   GLY A 237     -21.528 -22.473 -60.117  1.00  0.59           N  
ATOM   1675  CA  GLY A 237     -20.122 -22.159 -60.310  1.00  0.58           C  
ATOM   1676  C   GLY A 237     -19.298 -22.309 -59.046  1.00  0.59           C  
ATOM   1677  O   GLY A 237     -18.153 -21.854 -58.986  1.00  0.58           O  
ATOM   1678  N   HIS A 238     -19.969 -22.940 -57.895  1.00  0.57           N  
ATOM   1679  CA  HIS A 238     -19.220 -23.096 -56.653  1.00  0.56           C  
ATOM   1680  C   HIS A 238     -18.393 -24.376 -56.665  1.00  0.56           C  
ATOM   1681  CB  HIS A 238     -20.168 -23.094 -55.453  1.00  0.53           C  
ATOM   1682  O   HIS A 238     -18.942 -25.474 -56.784  1.00  0.55           O  
ATOM   1683  CG  HIS A 238     -20.976 -21.842 -55.328  1.00  0.51           C  
ATOM   1684  CD2 HIS A 238     -22.304 -21.622 -55.473  1.00  0.49           C  
ATOM   1685  ND1 HIS A 238     -20.415 -20.622 -55.019  1.00  0.52           N  
ATOM   1686  CE1 HIS A 238     -21.366 -19.704 -54.979  1.00  0.47           C  
ATOM   1687  NE2 HIS A 238     -22.521 -20.285 -55.251  1.00  0.43           N  
ATOM   1688  N   PRO A 239     -17.044 -24.315 -56.820  1.00  0.59           N  
ATOM   1689  CA  PRO A 239     -16.218 -25.490 -56.533  1.00  0.57           C  
ATOM   1690  C   PRO A 239     -16.429 -26.028 -55.119  1.00  0.59           C  
ATOM   1691  CB  PRO A 239     -14.790 -24.971 -56.712  1.00  0.56           C  
ATOM   1692  O   PRO A 239     -16.368 -25.268 -54.150  1.00  0.57           O  
ATOM   1693  CG  PRO A 239     -14.869 -23.514 -56.385  1.00  0.53           C  
ATOM   1694  CD  PRO A 239     -16.254 -23.029 -56.704  1.00  0.54           C  
ATOM   1695  N   TYR A 240     -16.804 -27.305 -54.974  1.00  0.60           N  
ATOM   1696  CA  TYR A 240     -16.847 -28.151 -53.786  1.00  0.61           C  
ATOM   1697  C   TYR A 240     -15.808 -29.263 -53.870  1.00  0.60           C  
ATOM   1698  CB  TYR A 240     -18.244 -28.754 -53.606  1.00  0.58           C  
ATOM   1699  O   TYR A 240     -15.727 -29.970 -54.877  1.00  0.58           O  
ATOM   1700  CG  TYR A 240     -19.077 -28.054 -52.560  1.00  0.55           C  
ATOM   1701  CD1 TYR A 240     -19.088 -28.498 -51.239  1.00  0.52           C  
ATOM   1702  CD2 TYR A 240     -19.854 -26.949 -52.889  1.00  0.52           C  
ATOM   1703  CE1 TYR A 240     -19.856 -27.857 -50.272  1.00  0.49           C  
ATOM   1704  CE2 TYR A 240     -20.626 -26.301 -51.930  1.00  0.51           C  
ATOM   1705  OH  TYR A 240     -21.382 -26.124 -49.673  1.00  0.43           O  
ATOM   1706  CZ  TYR A 240     -20.620 -26.761 -50.627  1.00  0.49           C  
ATOM   1707  N   SER A 241     -14.920 -29.368 -52.953  1.00  0.57           N  
ATOM   1708  CA  SER A 241     -14.020 -30.496 -52.738  1.00  0.56           C  
ATOM   1709  C   SER A 241     -14.428 -31.303 -51.510  1.00  0.57           C  
ATOM   1710  CB  SER A 241     -12.578 -30.011 -52.583  1.00  0.53           C  
ATOM   1711  O   SER A 241     -14.584 -30.748 -50.420  1.00  0.55           O  
ATOM   1712  OG  SER A 241     -11.794 -30.973 -51.900  1.00  0.53           O  
ATOM   1713  N   ASN A 242     -14.898 -32.604 -51.662  1.00  0.53           N  
ATOM   1714  CA  ASN A 242     -15.195 -33.571 -50.610  1.00  0.53           C  
ATOM   1715  C   ASN A 242     -13.919 -34.162 -50.017  1.00  0.53           C  
ATOM   1716  CB  ASN A 242     -16.098 -34.684 -51.144  1.00  0.51           C  
ATOM   1717  O   ASN A 242     -13.967 -34.858 -49.001  1.00  0.52           O  
ATOM   1718  CG  ASN A 242     -17.429 -34.754 -50.421  1.00  0.49           C  
ATOM   1719  ND2 ASN A 242     -18.280 -35.686 -50.834  1.00  0.48           N  
ATOM   1720  OD1 ASN A 242     -17.690 -33.977 -49.499  1.00  0.51           O  
ATOM   1721  N   SER A 243     -12.716 -33.986 -50.572  1.00  0.46           N  
ATOM   1722  CA  SER A 243     -11.517 -34.560 -49.970  1.00  0.45           C  
ATOM   1723  C   SER A 243     -10.856 -33.577 -49.009  1.00  0.46           C  
ATOM   1724  CB  SER A 243     -10.520 -34.976 -51.052  1.00  0.42           C  
ATOM   1725  O   SER A 243     -10.815 -32.374 -49.274  1.00  0.44           O  
ATOM   1726  OG  SER A 243     -10.035 -33.842 -51.752  1.00  0.39           O  
ATOM   1727  N   LYS A 244     -10.779 -33.922 -47.685  1.00  0.45           N  
ATOM   1728  CA  LYS A 244     -10.048 -33.418 -46.525  1.00  0.43           C  
ATOM   1729  C   LYS A 244      -8.772 -32.697 -46.950  1.00  0.45           C  
ATOM   1730  CB  LYS A 244      -9.710 -34.561 -45.566  1.00  0.41           C  
ATOM   1731  O   LYS A 244      -8.068 -32.126 -46.115  1.00  0.43           O  
ATOM   1732  CG  LYS A 244     -10.924 -35.187 -44.897  1.00  0.39           C  
ATOM   1733  CD  LYS A 244     -10.516 -36.194 -43.829  1.00  0.42           C  
ATOM   1734  CE  LYS A 244     -11.730 -36.813 -43.150  1.00  0.34           C  
ATOM   1735  NZ  LYS A 244     -11.335 -37.797 -42.098  1.00  0.33           N  
ATOM   1736  N   ARG A 245      -8.486 -32.420 -48.240  1.00  0.45           N  
ATOM   1737  CA  ARG A 245      -7.272 -31.738 -48.677  1.00  0.44           C  
ATOM   1738  C   ARG A 245      -7.461 -31.113 -50.056  1.00  0.45           C  
ATOM   1739  CB  ARG A 245      -6.089 -32.707 -48.699  1.00  0.41           C  
ATOM   1740  O   ARG A 245      -7.309 -31.788 -51.075  1.00  0.43           O  
ATOM   1741  CG  ARG A 245      -5.552 -33.055 -47.320  1.00  0.38           C  
ATOM   1742  CD  ARG A 245      -4.303 -33.921 -47.403  1.00  0.39           C  
ATOM   1743  NE  ARG A 245      -3.818 -34.297 -46.078  1.00  0.34           N  
ATOM   1744  NH1 ARG A 245      -2.009 -35.506 -46.855  1.00  0.26           N  
ATOM   1745  NH2 ARG A 245      -2.388 -35.322 -44.602  1.00  0.23           N  
ATOM   1746  CZ  ARG A 245      -2.739 -35.041 -45.848  1.00  0.34           C  
ATOM   1747  N   ALA A 246      -8.348 -30.185 -50.300  1.00  0.45           N  
ATOM   1748  CA  ALA A 246      -8.205 -29.252 -51.415  1.00  0.45           C  
ATOM   1749  C   ALA A 246      -7.041 -28.293 -51.182  1.00  0.46           C  
ATOM   1750  CB  ALA A 246      -9.500 -28.472 -51.626  1.00  0.43           C  
ATOM   1751  O   ALA A 246      -6.974 -27.628 -50.146  1.00  0.44           O  
ATOM   1752  N   THR A 247      -5.853 -28.604 -51.680  1.00  0.42           N  
ATOM   1753  CA  THR A 247      -4.891 -27.552 -51.993  1.00  0.42           C  
ATOM   1754  C   THR A 247      -5.437 -26.624 -53.075  1.00  0.42           C  
ATOM   1755  CB  THR A 247      -3.546 -28.144 -52.451  1.00  0.39           C  
ATOM   1756  O   THR A 247      -5.639 -27.044 -54.216  1.00  0.41           O  
ATOM   1757  CG2 THR A 247      -2.436 -27.099 -52.389  1.00  0.36           C  
ATOM   1758  OG1 THR A 247      -3.199 -29.244 -51.601  1.00  0.34           O  
ATOM   1759  N   PHE A 248      -6.372 -25.699 -52.771  1.00  0.46           N  
ATOM   1760  CA  PHE A 248      -6.672 -24.542 -53.607  1.00  0.46           C  
ATOM   1761  C   PHE A 248      -5.402 -23.765 -53.931  1.00  0.46           C  
ATOM   1762  CB  PHE A 248      -7.686 -23.626 -52.914  1.00  0.44           C  
ATOM   1763  O   PHE A 248      -4.700 -23.307 -53.027  1.00  0.44           O  
ATOM   1764  CG  PHE A 248      -9.035 -24.260 -52.707  1.00  0.42           C  
ATOM   1765  CD1 PHE A 248     -10.026 -24.151 -53.675  1.00  0.39           C  
ATOM   1766  CD2 PHE A 248      -9.312 -24.966 -51.543  1.00  0.41           C  
ATOM   1767  CE1 PHE A 248     -11.275 -24.738 -53.485  1.00  0.41           C  
ATOM   1768  CE2 PHE A 248     -10.558 -25.555 -51.347  1.00  0.41           C  
ATOM   1769  CZ  PHE A 248     -11.538 -25.438 -52.319  1.00  0.40           C  
ATOM   1770  N   TYR A 249      -4.645 -24.123 -55.003  1.00  0.41           N  
ATOM   1771  CA  TYR A 249      -3.790 -23.274 -55.825  1.00  0.41           C  
ATOM   1772  C   TYR A 249      -4.610 -22.218 -56.556  1.00  0.41           C  
ATOM   1773  CB  TYR A 249      -3.006 -24.117 -56.835  1.00  0.38           C  
ATOM   1774  O   TYR A 249      -5.612 -22.537 -57.200  1.00  0.39           O  
ATOM   1775  CG  TYR A 249      -1.729 -24.700 -56.278  1.00  0.35           C  
ATOM   1776  CD1 TYR A 249      -0.530 -23.995 -56.350  1.00  0.33           C  
ATOM   1777  CD2 TYR A 249      -1.720 -25.956 -55.681  1.00  0.34           C  
ATOM   1778  CE1 TYR A 249       0.649 -24.529 -55.840  1.00  0.35           C  
ATOM   1779  CE2 TYR A 249      -0.546 -26.499 -55.168  1.00  0.37           C  
ATOM   1780  OH  TYR A 249       1.795 -26.312 -54.745  1.00  0.31           O  
ATOM   1781  CZ  TYR A 249       0.631 -25.779 -55.252  1.00  0.32           C  
ATOM   1782  N   ASN A 250      -4.858 -20.972 -55.830  1.00  0.37           N  
ATOM   1783  CA  ASN A 250      -5.186 -19.647 -56.344  1.00  0.38           C  
ATOM   1784  C   ASN A 250      -6.669 -19.330 -56.169  1.00  0.37           C  
ATOM   1785  CB  ASN A 250      -4.789 -19.529 -57.817  1.00  0.34           C  
ATOM   1786  O   ASN A 250      -7.502 -19.777 -56.959  1.00  0.35           O  
ATOM   1787  CG  ASN A 250      -4.228 -18.164 -58.163  1.00  0.32           C  
ATOM   1788  ND2 ASN A 250      -3.642 -18.046 -59.349  1.00  0.29           N  
ATOM   1789  OD1 ASN A 250      -4.319 -17.223 -57.370  1.00  0.34           O  
ATOM   1790  N   MET A 251      -7.266 -19.362 -54.893  1.00  0.40           N  
ATOM   1791  CA  MET A 251      -8.478 -18.618 -54.563  1.00  0.41           C  
ATOM   1792  C   MET A 251      -8.324 -17.142 -54.914  1.00  0.40           C  
ATOM   1793  CB  MET A 251      -8.815 -18.770 -53.078  1.00  0.38           C  
ATOM   1794  O   MET A 251      -7.521 -16.435 -54.304  1.00  0.39           O  
ATOM   1795  CG  MET A 251      -9.287 -20.163 -52.696  1.00  0.37           C  
ATOM   1796  SD  MET A 251     -10.210 -20.182 -51.110  1.00  0.47           S  
ATOM   1797  CE  MET A 251      -8.949 -19.500 -49.998  1.00  0.35           C  
ATOM   1798  N   GLY A 252      -8.245 -16.781 -56.210  1.00  0.39           N  
ATOM   1799  CA  GLY A 252      -8.530 -15.455 -56.735  1.00  0.37           C  
ATOM   1800  C   GLY A 252      -9.730 -14.799 -56.079  1.00  0.39           C  
ATOM   1801  O   GLY A 252     -10.741 -15.456 -55.822  1.00  0.37           O  
ATOM   1802  N   VAL A 253      -9.614 -13.887 -55.069  1.00  0.38           N  
ATOM   1803  CA  VAL A 253     -10.138 -12.753 -54.315  1.00  0.40           C  
ATOM   1804  C   VAL A 253     -11.355 -12.174 -55.032  1.00  0.38           C  
ATOM   1805  CB  VAL A 253      -9.065 -11.659 -54.117  1.00  0.36           C  
ATOM   1806  O   VAL A 253     -11.217 -11.471 -56.035  1.00  0.38           O  
ATOM   1807  CG1 VAL A 253      -9.571 -10.573 -53.169  1.00  0.34           C  
ATOM   1808  CG2 VAL A 253      -7.769 -12.272 -53.589  1.00  0.35           C  
ATOM   1809  N   GLY A 254     -12.376 -13.006 -55.501  1.00  0.36           N  
ATOM   1810  CA  GLY A 254     -13.488 -12.212 -55.999  1.00  0.36           C  
ATOM   1811  C   GLY A 254     -14.818 -12.939 -55.929  1.00  0.36           C  
ATOM   1812  O   GLY A 254     -15.872 -12.339 -56.156  1.00  0.34           O  
ATOM   1813  N   ASP A 255     -15.215 -13.762 -54.722  1.00  0.37           N  
ATOM   1814  CA  ASP A 255     -16.580 -14.132 -54.361  1.00  0.39           C  
ATOM   1815  C   ASP A 255     -16.594 -15.075 -53.160  1.00  0.38           C  
ATOM   1816  CB  ASP A 255     -17.292 -14.783 -55.549  1.00  0.35           C  
ATOM   1817  O   ASP A 255     -16.013 -16.161 -53.210  1.00  0.36           O  
ATOM   1818  CG  ASP A 255     -18.561 -14.054 -55.952  1.00  0.34           C  
ATOM   1819  OD1 ASP A 255     -19.073 -13.235 -55.158  1.00  0.36           O  
ATOM   1820  OD2 ASP A 255     -19.056 -14.302 -57.073  1.00  0.39           O  
ATOM   1821  N   THR A 256     -16.360 -14.624 -51.860  1.00  0.35           N  
ATOM   1822  CA  THR A 256     -16.276 -14.616 -50.404  1.00  0.38           C  
ATOM   1823  C   THR A 256     -17.509 -15.270 -49.787  1.00  0.35           C  
ATOM   1824  CB  THR A 256     -16.128 -13.182 -49.862  1.00  0.32           C  
ATOM   1825  O   THR A 256     -18.580 -14.661 -49.731  1.00  0.35           O  
ATOM   1826  CG2 THR A 256     -14.737 -12.626 -50.151  1.00  0.31           C  
ATOM   1827  OG1 THR A 256     -17.106 -12.339 -50.482  1.00  0.30           O  
ATOM   1828  N   THR A 257     -17.830 -16.628 -50.111  1.00  0.39           N  
ATOM   1829  CA  THR A 257     -18.542 -17.552 -49.236  1.00  0.41           C  
ATOM   1830  C   THR A 257     -18.597 -18.947 -49.851  1.00  0.39           C  
ATOM   1831  CB  THR A 257     -19.972 -17.058 -48.947  1.00  0.36           C  
ATOM   1832  O   THR A 257     -19.292 -19.166 -50.845  1.00  0.38           O  
ATOM   1833  CG2 THR A 257     -19.980 -16.012 -47.838  1.00  0.33           C  
ATOM   1834  OG1 THR A 257     -20.521 -16.480 -50.138  1.00  0.32           O  
ATOM   1835  N   THR A 258     -17.384 -19.638 -50.059  1.00  0.43           N  
ATOM   1836  CA  THR A 258     -17.406 -21.092 -50.162  1.00  0.44           C  
ATOM   1837  C   THR A 258     -17.710 -21.725 -48.807  1.00  0.43           C  
ATOM   1838  CB  THR A 258     -16.068 -21.636 -50.696  1.00  0.41           C  
ATOM   1839  O   THR A 258     -16.968 -21.527 -47.842  1.00  0.42           O  
ATOM   1840  CG2 THR A 258     -16.289 -22.825 -51.625  1.00  0.37           C  
ATOM   1841  OG1 THR A 258     -15.392 -20.599 -51.418  1.00  0.33           O  
ATOM   1842  N   ASP A 259     -19.020 -21.679 -48.421  1.00  0.41           N  
ATOM   1843  CA  ASP A 259     -19.521 -22.661 -47.464  1.00  0.43           C  
ATOM   1844  C   ASP A 259     -18.898 -24.033 -47.707  1.00  0.41           C  
ATOM   1845  CB  ASP A 259     -21.047 -22.755 -47.541  1.00  0.38           C  
ATOM   1846  O   ASP A 259     -19.078 -24.622 -48.775  1.00  0.40           O  
ATOM   1847  CG  ASP A 259     -21.689 -23.086 -46.205  1.00  0.37           C  
ATOM   1848  OD1 ASP A 259     -20.959 -23.377 -45.233  1.00  0.38           O  
ATOM   1849  OD2 ASP A 259     -22.936 -23.058 -46.125  1.00  0.40           O  
ATOM   1850  N   PHE A 260     -17.740 -24.234 -47.138  1.00  0.42           N  
ATOM   1851  CA  PHE A 260     -17.020 -25.493 -46.991  1.00  0.45           C  
ATOM   1852  C   PHE A 260     -17.622 -26.334 -45.872  1.00  0.43           C  
ATOM   1853  CB  PHE A 260     -15.535 -25.235 -46.713  1.00  0.41           C  
ATOM   1854  O   PHE A 260     -17.358 -26.089 -44.693  1.00  0.42           O  
ATOM   1855  CG  PHE A 260     -14.782 -24.691 -47.896  1.00  0.42           C  
ATOM   1856  CD1 PHE A 260     -14.286 -25.543 -48.875  1.00  0.40           C  
ATOM   1857  CD2 PHE A 260     -14.569 -23.325 -48.030  1.00  0.42           C  
ATOM   1858  CE1 PHE A 260     -13.588 -25.042 -49.971  1.00  0.41           C  
ATOM   1859  CE2 PHE A 260     -13.872 -22.816 -49.123  1.00  0.42           C  
ATOM   1860  CZ  PHE A 260     -13.382 -23.677 -50.092  1.00  0.40           C  
ATOM   1861  N   GLY A 261     -18.857 -26.872 -46.079  1.00  0.39           N  
ATOM   1862  CA  GLY A 261     -19.655 -27.905 -45.437  1.00  0.40           C  
ATOM   1863  C   GLY A 261     -18.817 -29.005 -44.814  1.00  0.40           C  
ATOM   1864  O   GLY A 261     -18.027 -29.657 -45.501  1.00  0.38           O  
ATOM   1865  N   GLY A 262     -18.425 -28.872 -43.468  1.00  0.40           N  
ATOM   1866  CA  GLY A 262     -18.342 -29.817 -42.366  1.00  0.40           C  
ATOM   1867  C   GLY A 262     -17.006 -30.532 -42.293  1.00  0.41           C  
ATOM   1868  O   GLY A 262     -16.823 -31.435 -41.474  1.00  0.38           O  
ATOM   1869  N   GLY A 263     -15.750 -29.842 -42.901  1.00  0.39           N  
ATOM   1870  CA  GLY A 263     -14.415 -30.405 -42.779  1.00  0.40           C  
ATOM   1871  C   GLY A 263     -13.395 -29.414 -42.251  1.00  0.39           C  
ATOM   1872  O   GLY A 263     -13.558 -28.203 -42.412  1.00  0.37           O  
ATOM   1873  N   THR A 264     -12.684 -29.767 -41.057  1.00  0.44           N  
ATOM   1874  CA  THR A 264     -11.528 -28.996 -40.614  1.00  0.43           C  
ATOM   1875  C   THR A 264     -10.722 -28.494 -41.809  1.00  0.44           C  
ATOM   1876  CB  THR A 264     -10.619 -29.830 -39.693  1.00  0.40           C  
ATOM   1877  O   THR A 264     -10.151 -29.290 -42.558  1.00  0.42           O  
ATOM   1878  CG2 THR A 264      -9.734 -28.933 -38.834  1.00  0.35           C  
ATOM   1879  OG1 THR A 264     -11.432 -30.641 -38.836  1.00  0.36           O  
ATOM   1880  N   PHE A 265     -11.111 -27.404 -42.403  1.00  0.46           N  
ATOM   1881  CA  PHE A 265     -10.212 -26.681 -43.293  1.00  0.48           C  
ATOM   1882  C   PHE A 265      -8.941 -26.267 -42.561  1.00  0.46           C  
ATOM   1883  CB  PHE A 265     -10.908 -25.446 -43.876  1.00  0.43           C  
ATOM   1884  O   PHE A 265      -8.998 -25.519 -41.582  1.00  0.45           O  
ATOM   1885  CG  PHE A 265     -10.169 -24.820 -45.028  1.00  0.42           C  
ATOM   1886  CD1 PHE A 265     -10.251 -25.366 -46.303  1.00  0.40           C  
ATOM   1887  CD2 PHE A 265      -9.393 -23.685 -44.835  1.00  0.41           C  
ATOM   1888  CE1 PHE A 265      -9.568 -24.788 -47.371  1.00  0.40           C  
ATOM   1889  CE2 PHE A 265      -8.708 -23.102 -45.897  1.00  0.42           C  
ATOM   1890  CZ  PHE A 265      -8.796 -23.656 -47.164  1.00  0.38           C  
ATOM   1891  N   VAL A 266      -7.893 -27.102 -42.733  1.00  0.50           N  
ATOM   1892  CA  VAL A 266      -6.563 -26.543 -42.515  1.00  0.48           C  
ATOM   1893  C   VAL A 266      -6.108 -25.789 -43.762  1.00  0.50           C  
ATOM   1894  CB  VAL A 266      -5.538 -27.642 -42.153  1.00  0.46           C  
ATOM   1895  O   VAL A 266      -5.807 -26.401 -44.789  1.00  0.48           O  
ATOM   1896  CG1 VAL A 266      -4.174 -27.027 -41.847  1.00  0.39           C  
ATOM   1897  CG2 VAL A 266      -6.035 -28.464 -40.965  1.00  0.41           C  
ATOM   1898  N   LEU A 267      -6.490 -24.457 -43.980  1.00  0.56           N  
ATOM   1899  CA  LEU A 267      -5.805 -23.562 -44.906  1.00  0.56           C  
ATOM   1900  C   LEU A 267      -4.308 -23.523 -44.616  1.00  0.57           C  
ATOM   1901  CB  LEU A 267      -6.390 -22.150 -44.819  1.00  0.54           C  
ATOM   1902  O   LEU A 267      -3.880 -22.940 -43.617  1.00  0.56           O  
ATOM   1903  CG  LEU A 267      -5.887 -21.143 -45.854  1.00  0.53           C  
ATOM   1904  CD1 LEU A 267      -6.516 -21.422 -47.215  1.00  0.51           C  
ATOM   1905  CD2 LEU A 267      -6.187 -19.717 -45.403  1.00  0.51           C  
ATOM   1906  N   GLY A 268      -3.446 -24.482 -45.174  1.00  0.53           N  
ATOM   1907  CA  GLY A 268      -2.025 -24.207 -45.322  1.00  0.52           C  
ATOM   1908  C   GLY A 268      -1.738 -23.023 -46.227  1.00  0.54           C  
ATOM   1909  O   GLY A 268      -2.046 -23.058 -47.420  1.00  0.53           O  
ATOM   1910  N   VAL A 269      -1.431 -21.876 -45.731  1.00  0.60           N  
ATOM   1911  CA  VAL A 269      -0.872 -20.747 -46.467  1.00  0.59           C  
ATOM   1912  C   VAL A 269       0.611 -20.990 -46.739  1.00  0.61           C  
ATOM   1913  CB  VAL A 269      -1.063 -19.419 -45.701  1.00  0.57           C  
ATOM   1914  O   VAL A 269       1.418 -21.041 -45.808  1.00  0.60           O  
ATOM   1915  CG1 VAL A 269      -0.641 -18.232 -46.565  1.00  0.53           C  
ATOM   1916  CG2 VAL A 269      -2.515 -19.267 -45.252  1.00  0.55           C  
ATOM   1917  N   LYS A 270       0.974 -21.545 -47.870  1.00  0.56           N  
ATOM   1918  CA  LYS A 270       2.365 -21.589 -48.313  1.00  0.56           C  
ATOM   1919  C   LYS A 270       3.017 -20.213 -48.212  1.00  0.57           C  
ATOM   1920  CB  LYS A 270       2.454 -22.107 -49.749  1.00  0.53           C  
ATOM   1921  O   LYS A 270       2.370 -19.193 -48.461  1.00  0.57           O  
ATOM   1922  CG  LYS A 270       3.868 -22.447 -50.197  1.00  0.52           C  
ATOM   1923  CD  LYS A 270       3.887 -22.999 -51.617  1.00  0.55           C  
ATOM   1924  CE  LYS A 270       5.307 -23.269 -52.094  1.00  0.48           C  
ATOM   1925  NZ  LYS A 270       5.332 -23.799 -53.490  1.00  0.43           N  
ATOM   1926  N   ASN A 271       4.425 -20.185 -47.782  1.00  0.64           N  
ATOM   1927  CA  ASN A 271       5.163 -18.928 -47.825  1.00  0.66           C  
ATOM   1928  C   ASN A 271       4.967 -18.207 -49.155  1.00  0.65           C  
ATOM   1929  CB  ASN A 271       6.652 -19.171 -47.568  1.00  0.60           C  
ATOM   1930  O   ASN A 271       5.192 -18.785 -50.219  1.00  0.63           O  
ATOM   1931  CG  ASN A 271       7.049 -18.897 -46.130  1.00  0.55           C  
ATOM   1932  ND2 ASN A 271       8.283 -19.241 -45.780  1.00  0.54           N  
ATOM   1933  OD1 ASN A 271       6.253 -18.380 -45.342  1.00  0.56           O  
ATOM   1934  N   ALA A 272       4.228 -17.072 -49.031  1.00  0.64           N  
ATOM   1935  CA  ALA A 272       4.192 -16.229 -50.223  1.00  0.65           C  
ATOM   1936  C   ALA A 272       5.602 -15.897 -50.702  1.00  0.68           C  
ATOM   1937  CB  ALA A 272       3.412 -14.947 -49.946  1.00  0.62           C  
ATOM   1938  O   ALA A 272       6.401 -15.329 -49.954  1.00  0.67           O  
ATOM   1939  N   SER A 273       6.072 -16.429 -51.759  1.00  0.62           N  
ATOM   1940  CA  SER A 273       7.252 -15.908 -52.442  1.00  0.64           C  
ATOM   1941  C   SER A 273       7.094 -14.427 -52.767  1.00  0.63           C  
ATOM   1942  CB  SER A 273       7.519 -16.695 -53.726  1.00  0.58           C  
ATOM   1943  O   SER A 273       8.085 -13.709 -52.915  1.00  0.62           O  
ATOM   1944  OG  SER A 273       6.324 -16.868 -54.468  1.00  0.56           O  
ATOM   1945  N   VAL A 274       5.929 -13.814 -52.864  1.00  0.66           N  
ATOM   1946  CA  VAL A 274       5.564 -12.420 -53.090  1.00  0.66           C  
ATOM   1947  C   VAL A 274       4.480 -12.002 -52.099  1.00  0.67           C  
ATOM   1948  CB  VAL A 274       5.080 -12.186 -54.539  1.00  0.61           C  
ATOM   1949  O   VAL A 274       3.412 -12.615 -52.043  1.00  0.64           O  
ATOM   1950  CG1 VAL A 274       4.818 -10.702 -54.788  1.00  0.60           C  
ATOM   1951  CG2 VAL A 274       6.104 -12.726 -55.536  1.00  0.58           C  
ATOM   1952  N   VAL A 275       4.793 -10.928 -51.155  1.00  0.76           N  
ATOM   1953  CA  VAL A 275       3.877 -10.173 -50.306  1.00  0.77           C  
ATOM   1954  C   VAL A 275       2.867  -9.426 -51.173  1.00  0.77           C  
ATOM   1955  CB  VAL A 275       4.635  -9.181 -49.395  1.00  0.72           C  
ATOM   1956  O   VAL A 275       3.242  -8.760 -52.141  1.00  0.75           O  
ATOM   1957  CG1 VAL A 275       3.661  -8.419 -48.499  1.00  0.67           C  
ATOM   1958  CG2 VAL A 275       5.676  -9.918 -48.554  1.00  0.66           C  
ATOM   1959  N   PRO A 276       1.625  -9.783 -50.942  1.00  0.70           N  
ATOM   1960  CA  PRO A 276       0.691  -9.008 -51.763  1.00  0.71           C  
ATOM   1961  C   PRO A 276       0.992  -7.511 -51.744  1.00  0.74           C  
ATOM   1962  CB  PRO A 276      -0.668  -9.300 -51.122  1.00  0.67           C  
ATOM   1963  O   PRO A 276       1.108  -6.914 -50.670  1.00  0.72           O  
ATOM   1964  CG  PRO A 276      -0.478 -10.593 -50.397  1.00  0.67           C  
ATOM   1965  CD  PRO A 276       0.942 -10.665 -49.914  1.00  0.68           C  
ATOM   1966  N   PRO A 277       1.315  -6.862 -52.908  1.00  0.71           N  
ATOM   1967  CA  PRO A 277       1.797  -5.480 -52.967  1.00  0.74           C  
ATOM   1968  C   PRO A 277       0.719  -4.463 -52.599  1.00  0.74           C  
ATOM   1969  CB  PRO A 277       2.226  -5.318 -54.428  1.00  0.68           C  
ATOM   1970  O   PRO A 277       1.036  -3.348 -52.179  1.00  0.71           O  
ATOM   1971  CG  PRO A 277       1.377  -6.289 -55.185  1.00  0.67           C  
ATOM   1972  CD  PRO A 277       1.119  -7.481 -54.309  1.00  0.68           C  
ATOM   1973  N   THR A 278      -0.442  -4.750 -52.802  1.00  0.77           N  
ATOM   1974  CA  THR A 278      -1.530  -3.783 -52.709  1.00  0.78           C  
ATOM   1975  C   THR A 278      -2.390  -4.053 -51.478  1.00  0.79           C  
ATOM   1976  CB  THR A 278      -2.413  -3.812 -53.971  1.00  0.73           C  
ATOM   1977  O   THR A 278      -2.626  -5.209 -51.120  1.00  0.76           O  
ATOM   1978  CG2 THR A 278      -1.660  -3.269 -55.181  1.00  0.66           C  
ATOM   1979  OG1 THR A 278      -2.812  -5.162 -54.237  1.00  0.65           O  
ATOM   1980  N   THR A 279      -2.918  -2.935 -50.725  1.00  0.77           N  
ATOM   1981  CA  THR A 279      -3.975  -2.992 -49.722  1.00  0.80           C  
ATOM   1982  C   THR A 279      -5.274  -3.509 -50.334  1.00  0.78           C  
ATOM   1983  CB  THR A 279      -4.219  -1.609 -49.089  1.00  0.74           C  
ATOM   1984  O   THR A 279      -5.658  -3.096 -51.431  1.00  0.75           O  
ATOM   1985  CG2 THR A 279      -5.190  -1.705 -47.917  1.00  0.66           C  
ATOM   1986  OG1 THR A 279      -2.973  -1.079 -48.620  1.00  0.71           O  
ATOM   1987  N   PRO A 280      -5.789  -4.542 -49.744  1.00  0.69           N  
ATOM   1988  CA  PRO A 280      -7.096  -4.940 -50.271  1.00  0.72           C  
ATOM   1989  C   PRO A 280      -8.123  -3.812 -50.217  1.00  0.74           C  
ATOM   1990  CB  PRO A 280      -7.507  -6.097 -49.357  1.00  0.70           C  
ATOM   1991  O   PRO A 280      -8.162  -3.054 -49.244  1.00  0.76           O  
ATOM   1992  CG  PRO A 280      -6.874  -5.786 -48.039  1.00  0.70           C  
ATOM   1993  CD  PRO A 280      -5.583  -5.060 -48.289  1.00  0.71           C  
ATOM   1994  N   THR A 281      -8.868  -3.580 -51.288  1.00  0.75           N  
ATOM   1995  CA  THR A 281      -9.977  -2.633 -51.305  1.00  0.76           C  
ATOM   1996  C   THR A 281     -11.138  -3.144 -50.456  1.00  0.73           C  
ATOM   1997  CB  THR A 281     -10.465  -2.372 -52.742  1.00  0.72           C  
ATOM   1998  O   THR A 281     -11.940  -2.355 -49.953  1.00  0.70           O  
ATOM   1999  CG2 THR A 281      -9.540  -1.401 -53.469  1.00  0.68           C  
ATOM   2000  OG1 THR A 281     -10.501  -3.610 -53.462  1.00  0.69           O  
ATOM   2001  N   ASN A 282     -11.258  -4.492 -50.265  1.00  0.73           N  
ATOM   2002  CA  ASN A 282     -12.237  -5.229 -49.473  1.00  0.74           C  
ATOM   2003  C   ASN A 282     -11.623  -6.475 -48.841  1.00  0.69           C  
ATOM   2004  CB  ASN A 282     -13.444  -5.610 -50.332  1.00  0.67           C  
ATOM   2005  O   ASN A 282     -10.701  -7.070 -49.402  1.00  0.65           O  
ATOM   2006  CG  ASN A 282     -14.163  -4.400 -50.897  1.00  0.63           C  
ATOM   2007  ND2 ASN A 282     -14.626  -4.511 -52.137  1.00  0.62           N  
ATOM   2008  OD1 ASN A 282     -14.301  -3.375 -50.226  1.00  0.62           O  
ATOM   2009  N   GLY A 283     -12.042  -6.660 -47.575  1.00  0.73           N  
ATOM   2010  CA  GLY A 283     -11.708  -7.841 -46.796  1.00  0.73           C  
ATOM   2011  C   GLY A 283     -10.309  -7.794 -46.211  1.00  0.71           C  
ATOM   2012  O   GLY A 283      -9.736  -6.716 -46.043  1.00  0.67           O  
ATOM   2013  N   VAL A 284      -9.756  -8.895 -45.786  1.00  0.79           N  
ATOM   2014  CA  VAL A 284      -8.440  -9.080 -45.183  1.00  0.81           C  
ATOM   2015  C   VAL A 284      -7.580  -9.966 -46.081  1.00  0.79           C  
ATOM   2016  CB  VAL A 284      -8.544  -9.695 -43.770  1.00  0.78           C  
ATOM   2017  O   VAL A 284      -8.024 -11.028 -46.525  1.00  0.77           O  
ATOM   2018  CG1 VAL A 284      -7.158  -9.863 -43.150  1.00  0.74           C  
ATOM   2019  CG2 VAL A 284      -9.431  -8.829 -42.876  1.00  0.73           C  
ATOM   2020  N   GLN A 285      -6.350  -9.459 -46.433  1.00  0.82           N  
ATOM   2021  CA  GLN A 285      -5.353 -10.305 -47.080  1.00  0.83           C  
ATOM   2022  C   GLN A 285      -4.573 -11.120 -46.052  1.00  0.83           C  
ATOM   2023  CB  GLN A 285      -4.392  -9.460 -47.918  1.00  0.81           C  
ATOM   2024  O   GLN A 285      -4.042 -10.567 -45.087  1.00  0.81           O  
ATOM   2025  CG  GLN A 285      -4.993  -8.960 -49.225  1.00  0.76           C  
ATOM   2026  CD  GLN A 285      -4.041  -8.075 -50.008  1.00  0.75           C  
ATOM   2027  NE2 GLN A 285      -4.320  -7.896 -51.294  1.00  0.74           N  
ATOM   2028  OE1 GLN A 285      -3.063  -7.555 -49.460  1.00  0.77           O  
ATOM   2029  N   MET A 286      -4.677 -12.406 -46.322  1.00  0.80           N  
ATOM   2030  CA  MET A 286      -3.904 -13.325 -45.491  1.00  0.80           C  
ATOM   2031  C   MET A 286      -2.830 -14.030 -46.312  1.00  0.80           C  
ATOM   2032  CB  MET A 286      -4.821 -14.358 -44.833  1.00  0.78           C  
ATOM   2033  O   MET A 286      -3.098 -14.500 -47.419  1.00  0.77           O  
ATOM   2034  CG  MET A 286      -4.119 -15.242 -43.816  1.00  0.74           C  
ATOM   2035  SD  MET A 286      -5.283 -16.340 -42.917  1.00  0.71           S  
ATOM   2036  CE  MET A 286      -6.067 -17.189 -44.316  1.00  0.68           C  
ATOM   2037  N   TRP A 287      -1.534 -13.915 -45.902  1.00  0.79           N  
ATOM   2038  CA  TRP A 287      -0.427 -14.656 -46.499  1.00  0.80           C  
ATOM   2039  C   TRP A 287       0.541 -15.144 -45.427  1.00  0.80           C  
ATOM   2040  CB  TRP A 287       0.315 -13.788 -47.518  1.00  0.77           C  
ATOM   2041  O   TRP A 287       0.529 -14.648 -44.298  1.00  0.78           O  
ATOM   2042  CG  TRP A 287       1.059 -12.637 -46.911  1.00  0.74           C  
ATOM   2043  CD1 TRP A 287       2.390 -12.587 -46.602  1.00  0.72           C  
ATOM   2044  CD2 TRP A 287       0.511 -11.370 -46.535  1.00  0.74           C  
ATOM   2045  CE2 TRP A 287       1.569 -10.598 -46.004  1.00  0.73           C  
ATOM   2046  CE3 TRP A 287      -0.772 -10.810 -46.595  1.00  0.74           C  
ATOM   2047  NE1 TRP A 287       2.703 -11.363 -46.056  1.00  0.74           N  
ATOM   2048  CH2 TRP A 287       0.116  -8.773 -45.607  1.00  0.73           C  
ATOM   2049  CZ2 TRP A 287       1.381  -9.295 -45.536  1.00  0.73           C  
ATOM   2050  CZ3 TRP A 287      -0.957  -9.514 -46.130  1.00  0.73           C  
ATOM   2051  N   SER A 288       1.331 -16.166 -45.747  1.00  0.78           N  
ATOM   2052  CA  SER A 288       2.505 -16.542 -44.967  1.00  0.79           C  
ATOM   2053  C   SER A 288       3.764 -15.865 -45.500  1.00  0.78           C  
ATOM   2054  CB  SER A 288       2.691 -18.060 -44.975  1.00  0.76           C  
ATOM   2055  O   SER A 288       4.041 -15.916 -46.700  1.00  0.77           O  
ATOM   2056  OG  SER A 288       3.821 -18.433 -44.206  1.00  0.76           O  
ATOM   2057  N   GLU A 289       4.401 -15.150 -44.606  1.00  0.83           N  
ATOM   2058  CA  GLU A 289       5.699 -14.514 -44.814  1.00  0.84           C  
ATOM   2059  C   GLU A 289       6.660 -14.837 -43.673  1.00  0.83           C  
ATOM   2060  CB  GLU A 289       5.539 -12.998 -44.954  1.00  0.82           C  
ATOM   2061  O   GLU A 289       6.327 -14.646 -42.501  1.00  0.81           O  
ATOM   2062  CG  GLU A 289       6.843 -12.266 -45.234  1.00  0.79           C  
ATOM   2063  CD  GLU A 289       6.687 -10.754 -45.269  1.00  0.79           C  
ATOM   2064  OE1 GLU A 289       5.606 -10.247 -44.894  1.00  0.82           O  
ATOM   2065  OE2 GLU A 289       7.653 -10.071 -45.677  1.00  0.82           O  
ATOM   2066  N   GLY A 290       7.822 -15.555 -44.127  1.00  0.79           N  
ATOM   2067  CA  GLY A 290       8.807 -16.025 -43.166  1.00  0.80           C  
ATOM   2068  C   GLY A 290       8.242 -17.021 -42.171  1.00  0.78           C  
ATOM   2069  O   GLY A 290       8.634 -17.029 -41.002  1.00  0.76           O  
ATOM   2070  N   GLY A 291       7.165 -17.873 -42.485  1.00  0.79           N  
ATOM   2071  CA  GLY A 291       6.508 -18.839 -41.620  1.00  0.79           C  
ATOM   2072  C   GLY A 291       5.483 -18.211 -40.694  1.00  0.78           C  
ATOM   2073  O   GLY A 291       4.868 -18.903 -39.880  1.00  0.77           O  
ATOM   2074  N   LYS A 292       5.305 -16.883 -40.919  1.00  0.81           N  
ATOM   2075  CA  LYS A 292       4.315 -16.188 -40.101  1.00  0.82           C  
ATOM   2076  C   LYS A 292       3.086 -15.814 -40.925  1.00  0.82           C  
ATOM   2077  CB  LYS A 292       4.924 -14.935 -39.470  1.00  0.81           C  
ATOM   2078  O   LYS A 292       3.211 -15.321 -42.047  1.00  0.81           O  
ATOM   2079  CG  LYS A 292       6.104 -15.215 -38.551  1.00  0.79           C  
ATOM   2080  CD  LYS A 292       6.615 -13.940 -37.893  1.00  0.79           C  
ATOM   2081  CE  LYS A 292       7.810 -14.217 -36.990  1.00  0.79           C  
ATOM   2082  NZ  LYS A 292       8.260 -12.985 -36.275  1.00  0.76           N  
ATOM   2083  N   LEU A 293       1.903 -16.186 -40.456  1.00  0.79           N  
ATOM   2084  CA  LEU A 293       0.642 -15.748 -41.045  1.00  0.79           C  
ATOM   2085  C   LEU A 293       0.425 -14.256 -40.818  1.00  0.80           C  
ATOM   2086  CB  LEU A 293      -0.528 -16.541 -40.456  1.00  0.77           C  
ATOM   2087  O   LEU A 293       0.477 -13.782 -39.680  1.00  0.79           O  
ATOM   2088  CG  LEU A 293      -1.882 -16.366 -41.146  1.00  0.74           C  
ATOM   2089  CD1 LEU A 293      -1.846 -16.972 -42.545  1.00  0.71           C  
ATOM   2090  CD2 LEU A 293      -2.993 -16.995 -40.313  1.00  0.72           C  
ATOM   2091  N   LYS A 294       0.386 -13.505 -41.898  1.00  0.84           N  
ATOM   2092  CA  LYS A 294       0.145 -12.065 -41.940  1.00  0.84           C  
ATOM   2093  C   LYS A 294      -1.256 -11.758 -42.460  1.00  0.84           C  
ATOM   2094  CB  LYS A 294       1.192 -11.371 -42.811  1.00  0.83           C  
ATOM   2095  O   LYS A 294      -1.763 -12.453 -43.343  1.00  0.83           O  
ATOM   2096  CG  LYS A 294       2.621 -11.538 -42.314  1.00  0.81           C  
ATOM   2097  CD  LYS A 294       2.888 -10.682 -41.083  1.00  0.81           C  
ATOM   2098  CE  LYS A 294       4.358 -10.710 -40.689  1.00  0.80           C  
ATOM   2099  NZ  LYS A 294       4.665  -9.712 -39.621  1.00  0.77           N  
ATOM   2100  N   LEU A 295      -1.879 -10.765 -41.746  1.00  0.84           N  
ATOM   2101  CA  LEU A 295      -3.159 -10.171 -42.114  1.00  0.85           C  
ATOM   2102  C   LEU A 295      -2.990  -8.702 -42.487  1.00  0.85           C  
ATOM   2103  CB  LEU A 295      -4.162 -10.306 -40.965  1.00  0.83           C  
ATOM   2104  O   LEU A 295      -2.295  -7.957 -41.792  1.00  0.83           O  
ATOM   2105  CG  LEU A 295      -4.485 -11.730 -40.510  1.00  0.79           C  
ATOM   2106  CD1 LEU A 295      -5.332 -11.702 -39.242  1.00  0.76           C  
ATOM   2107  CD2 LEU A 295      -5.197 -12.497 -41.619  1.00  0.76           C  
ATOM   2108  N   ARG A 296      -3.444  -8.345 -43.538  1.00  0.84           N  
ATOM   2109  CA  ARG A 296      -3.568  -6.948 -43.942  1.00  0.85           C  
ATOM   2110  C   ARG A 296      -5.023  -6.585 -44.217  1.00  0.85           C  
ATOM   2111  CB  ARG A 296      -2.714  -6.669 -45.181  1.00  0.84           C  
ATOM   2112  O   ARG A 296      -5.667  -7.190 -45.077  1.00  0.84           O  
ATOM   2113  CG  ARG A 296      -2.678  -5.204 -45.586  1.00  0.85           C  
ATOM   2114  CD  ARG A 296      -1.903  -4.996 -46.880  1.00  0.86           C  
ATOM   2115  NE  ARG A 296      -0.499  -5.369 -46.733  1.00  0.85           N  
ATOM   2116  NH1 ARG A 296       0.114  -4.710 -48.861  1.00  0.81           N  
ATOM   2117  NH2 ARG A 296       1.675  -5.599 -47.437  1.00  0.80           N  
ATOM   2118  CZ  ARG A 296       0.427  -5.225 -47.677  1.00  0.85           C  
ATOM   2119  N   GLY A 297      -5.545  -5.764 -43.426  1.00  0.82           N  
ATOM   2120  CA  GLY A 297      -6.866  -5.192 -43.630  1.00  0.84           C  
ATOM   2121  C   GLY A 297      -6.897  -4.135 -44.719  1.00  0.85           C  
ATOM   2122  O   GLY A 297      -5.897  -3.913 -45.404  1.00  0.85           O  
ATOM   2123  N   THR A 298      -8.128  -3.426 -44.738  1.00  0.82           N  
ATOM   2124  CA  THR A 298      -8.367  -2.347 -45.689  1.00  0.86           C  
ATOM   2125  C   THR A 298      -7.641  -1.076 -45.258  1.00  0.83           C  
ATOM   2126  CB  THR A 298      -9.872  -2.056 -45.838  1.00  0.81           C  
ATOM   2127  O   THR A 298      -7.416  -0.177 -46.072  1.00  0.81           O  
ATOM   2128  CG2 THR A 298     -10.579  -3.186 -46.581  1.00  0.73           C  
ATOM   2129  OG1 THR A 298     -10.457  -1.915 -44.538  1.00  0.81           O  
ATOM   2130  N   ASP A 299      -7.133  -0.979 -44.077  1.00  0.83           N  
ATOM   2131  CA  ASP A 299      -6.361   0.124 -43.513  1.00  0.86           C  
ATOM   2132  C   ASP A 299      -4.885   0.010 -43.889  1.00  0.83           C  
ATOM   2133  CB  ASP A 299      -6.514   0.163 -41.991  1.00  0.82           C  
ATOM   2134  O   ASP A 299      -4.107   0.938 -43.660  1.00  0.81           O  
ATOM   2135  CG  ASP A 299      -6.039  -1.111 -41.314  1.00  0.75           C  
ATOM   2136  OD1 ASP A 299      -5.705  -2.088 -42.018  1.00  0.74           O  
ATOM   2137  OD2 ASP A 299      -6.001  -1.138 -40.065  1.00  0.84           O  
ATOM   2138  N   GLY A 300      -4.465  -1.090 -44.461  1.00  0.84           N  
ATOM   2139  CA  GLY A 300      -3.087  -1.334 -44.854  1.00  0.86           C  
ATOM   2140  C   GLY A 300      -2.230  -1.871 -43.723  1.00  0.84           C  
ATOM   2141  O   GLY A 300      -1.081  -2.262 -43.940  1.00  0.81           O  
ATOM   2142  N   VAL A 301      -2.815  -1.896 -42.567  1.00  0.87           N  
ATOM   2143  CA  VAL A 301      -2.027  -2.369 -41.434  1.00  0.88           C  
ATOM   2144  C   VAL A 301      -1.793  -3.872 -41.559  1.00  0.87           C  
ATOM   2145  CB  VAL A 301      -2.718  -2.047 -40.089  1.00  0.87           C  
ATOM   2146  O   VAL A 301      -2.733  -4.637 -41.789  1.00  0.85           O  
ATOM   2147  CG1 VAL A 301      -1.871  -2.537 -38.916  1.00  0.85           C  
ATOM   2148  CG2 VAL A 301      -2.983  -0.547 -39.972  1.00  0.84           C  
ATOM   2149  N   VAL A 302      -0.608  -4.299 -41.529  1.00  0.85           N  
ATOM   2150  CA  VAL A 302      -0.178  -5.693 -41.539  1.00  0.85           C  
ATOM   2151  C   VAL A 302       0.046  -6.175 -40.107  1.00  0.83           C  
ATOM   2152  CB  VAL A 302       1.109  -5.885 -42.372  1.00  0.84           C  
ATOM   2153  O   VAL A 302       0.934  -5.679 -39.410  1.00  0.79           O  
ATOM   2154  CG1 VAL A 302       1.521  -7.355 -42.399  1.00  0.83           C  
ATOM   2155  CG2 VAL A 302       0.909  -5.356 -43.791  1.00  0.82           C  
ATOM   2156  N   ASN A 303      -0.799  -7.138 -39.702  1.00  0.83           N  
ATOM   2157  CA  ASN A 303      -0.704  -7.822 -38.416  1.00  0.83           C  
ATOM   2158  C   ASN A 303      -0.196  -9.251 -38.578  1.00  0.83           C  
ATOM   2159  CB  ASN A 303      -2.058  -7.817 -37.704  1.00  0.81           C  
ATOM   2160  O   ASN A 303      -0.518  -9.922 -39.560  1.00  0.81           O  
ATOM   2161  CG  ASN A 303      -2.532  -6.418 -37.360  1.00  0.79           C  
ATOM   2162  ND2 ASN A 303      -3.490  -5.911 -38.127  1.00  0.79           N  
ATOM   2163  OD1 ASN A 303      -2.040  -5.799 -36.413  1.00  0.79           O  
ATOM   2164  N   THR A 304       0.632  -9.688 -37.799  1.00  0.82           N  
ATOM   2165  CA  THR A 304       0.919 -11.114 -37.684  1.00  0.83           C  
ATOM   2166  C   THR A 304      -0.102 -11.800 -36.781  1.00  0.81           C  
ATOM   2167  CB  THR A 304       2.338 -11.356 -37.137  1.00  0.79           C  
ATOM   2168  O   THR A 304      -0.465 -11.269 -35.730  1.00  0.77           O  
ATOM   2169  CG2 THR A 304       2.696 -12.838 -37.173  1.00  0.66           C  
ATOM   2170  OG1 THR A 304       3.281 -10.628 -37.933  1.00  0.70           O  
ATOM   2171  N   VAL A 305      -0.772 -12.905 -37.210  1.00  0.76           N  
ATOM   2172  CA  VAL A 305      -1.784 -13.603 -36.424  1.00  0.74           C  
ATOM   2173  C   VAL A 305      -1.212 -13.973 -35.057  1.00  0.73           C  
ATOM   2174  CB  VAL A 305      -2.293 -14.868 -37.150  1.00  0.72           C  
ATOM   2175  O   VAL A 305      -1.952 -14.076 -34.076  1.00  0.70           O  
ATOM   2176  CG1 VAL A 305      -3.320 -15.606 -36.293  1.00  0.66           C  
ATOM   2177  CG2 VAL A 305      -2.890 -14.501 -38.507  1.00  0.65           C  
ATOM   2178  N   ASN A 306       0.142 -14.123 -34.931  1.00  0.71           N  
ATOM   2179  CA  ASN A 306       0.770 -14.459 -33.657  1.00  0.71           C  
ATOM   2180  C   ASN A 306       1.015 -13.215 -32.808  1.00  0.71           C  
ATOM   2181  CB  ASN A 306       2.082 -15.211 -33.888  1.00  0.67           C  
ATOM   2182  O   ASN A 306       1.612 -13.299 -31.733  1.00  0.67           O  
ATOM   2183  CG  ASN A 306       1.870 -16.581 -34.502  1.00  0.63           C  
ATOM   2184  ND2 ASN A 306       2.955 -17.210 -34.938  1.00  0.59           N  
ATOM   2185  OD1 ASN A 306       0.740 -17.069 -34.585  1.00  0.61           O  
ATOM   2186  N   ASP A 307       0.577 -12.079 -33.274  1.00  0.64           N  
ATOM   2187  CA  ASP A 307       0.746 -10.877 -32.463  1.00  0.63           C  
ATOM   2188  C   ASP A 307      -0.340 -10.778 -31.395  1.00  0.64           C  
ATOM   2189  CB  ASP A 307       0.731  -9.628 -33.346  1.00  0.59           C  
ATOM   2190  O   ASP A 307      -0.438  -9.769 -30.693  1.00  0.61           O  
ATOM   2191  CG  ASP A 307       1.934  -9.540 -34.269  1.00  0.57           C  
ATOM   2192  OD1 ASP A 307       2.964 -10.193 -33.993  1.00  0.59           O  
ATOM   2193  OD2 ASP A 307       1.852  -8.809 -35.280  1.00  0.63           O  
ATOM   2194  N   PHE A 308      -1.084 -11.805 -31.176  1.00  0.65           N  
ATOM   2195  CA  PHE A 308      -2.066 -11.880 -30.101  1.00  0.67           C  
ATOM   2196  C   PHE A 308      -1.493 -12.617 -28.896  1.00  0.66           C  
ATOM   2197  CB  PHE A 308      -3.342 -12.575 -30.583  1.00  0.62           C  
ATOM   2198  O   PHE A 308      -0.866 -13.668 -29.045  1.00  0.64           O  
ATOM   2199  CG  PHE A 308      -4.022 -11.871 -31.726  1.00  0.59           C  
ATOM   2200  CD1 PHE A 308      -4.866 -10.792 -31.493  1.00  0.56           C  
ATOM   2201  CD2 PHE A 308      -3.817 -12.287 -33.035  1.00  0.58           C  
ATOM   2202  CE1 PHE A 308      -5.497 -10.138 -32.549  1.00  0.53           C  
ATOM   2203  CE2 PHE A 308      -4.443 -11.639 -34.095  1.00  0.53           C  
ATOM   2204  CZ  PHE A 308      -5.283 -10.565 -33.850  1.00  0.55           C  
ATOM   2205  N   MET A 309      -1.632 -11.909 -27.765  1.00  0.66           N  
ATOM   2206  CA  MET A 309      -1.334 -12.576 -26.501  1.00  0.68           C  
ATOM   2207  C   MET A 309      -2.336 -13.693 -26.226  1.00  0.69           C  
ATOM   2208  CB  MET A 309      -1.342 -11.572 -25.347  1.00  0.64           C  
ATOM   2209  O   MET A 309      -3.545 -13.459 -26.214  1.00  0.68           O  
ATOM   2210  CG  MET A 309      -0.803 -12.134 -24.041  1.00  0.62           C  
ATOM   2211  SD  MET A 309      -0.661 -10.856 -22.732  1.00  0.62           S  
ATOM   2212  CE  MET A 309      -2.376 -10.268 -22.671  1.00  0.55           C  
ATOM   2213  N   PRO A 310      -1.816 -14.950 -26.174  1.00  0.66           N  
ATOM   2214  CA  PRO A 310      -2.746 -15.975 -25.692  1.00  0.67           C  
ATOM   2215  C   PRO A 310      -3.333 -15.642 -24.322  1.00  0.68           C  
ATOM   2216  CB  PRO A 310      -1.878 -17.234 -25.623  1.00  0.65           C  
ATOM   2217  O   PRO A 310      -2.670 -15.003 -23.501  1.00  0.69           O  
ATOM   2218  CG  PRO A 310      -0.482 -16.727 -25.458  1.00  0.64           C  
ATOM   2219  CD  PRO A 310      -0.393 -15.363 -26.079  1.00  0.65           C  
ATOM   2220  N   LYS A 311      -4.591 -16.104 -24.080  1.00  0.66           N  
ATOM   2221  CA  LYS A 311      -5.266 -15.988 -22.790  1.00  0.67           C  
ATOM   2222  C   LYS A 311      -4.476 -16.694 -21.691  1.00  0.65           C  
ATOM   2223  CB  LYS A 311      -6.681 -16.563 -22.870  1.00  0.64           C  
ATOM   2224  O   LYS A 311      -4.634 -16.384 -20.509  1.00  0.66           O  
ATOM   2225  CG  LYS A 311      -7.651 -15.710 -23.675  1.00  0.60           C  
ATOM   2226  CD  LYS A 311      -9.069 -16.261 -23.605  1.00  0.61           C  
ATOM   2227  CE  LYS A 311     -10.053 -15.369 -24.351  1.00  0.55           C  
ATOM   2228  NZ  LYS A 311     -11.448 -15.899 -24.276  1.00  0.49           N  
ATOM   2229  N   THR A 312      -3.660 -17.666 -21.952  1.00  0.60           N  
ATOM   2230  CA  THR A 312      -2.873 -18.459 -21.014  1.00  0.62           C  
ATOM   2231  C   THR A 312      -1.592 -17.725 -20.627  1.00  0.58           C  
ATOM   2232  CB  THR A 312      -2.521 -19.836 -21.604  1.00  0.56           C  
ATOM   2233  O   THR A 312      -0.793 -18.235 -19.839  1.00  0.55           O  
ATOM   2234  CG2 THR A 312      -3.767 -20.701 -21.766  1.00  0.44           C  
ATOM   2235  OG1 THR A 312      -1.908 -19.657 -22.887  1.00  0.61           O  
ATOM   2236  N   GLY A 313      -1.430 -16.414 -21.128  1.00  0.73           N  
ATOM   2237  CA  GLY A 313      -0.217 -15.650 -20.885  1.00  0.74           C  
ATOM   2238  C   GLY A 313       0.768 -15.711 -22.038  1.00  0.73           C  
ATOM   2239  O   GLY A 313       0.611 -16.523 -22.953  1.00  0.71           O  
ATOM   2240  N   GLY A 314       1.650 -14.673 -22.146  1.00  0.72           N  
ATOM   2241  CA  GLY A 314       2.754 -14.397 -23.052  1.00  0.73           C  
ATOM   2242  C   GLY A 314       3.791 -13.461 -22.461  1.00  0.72           C  
ATOM   2243  O   GLY A 314       3.534 -12.796 -21.455  1.00  0.69           O  
ATOM   2244  N   ALA A 315       5.138 -13.658 -22.777  1.00  0.75           N  
ATOM   2245  CA  ALA A 315       6.189 -12.692 -22.470  1.00  0.77           C  
ATOM   2246  C   ALA A 315       6.158 -11.519 -23.445  1.00  0.75           C  
ATOM   2247  CB  ALA A 315       7.558 -13.368 -22.500  1.00  0.72           C  
ATOM   2248  O   ALA A 315       6.058 -11.715 -24.659  1.00  0.72           O  
ATOM   2249  N   PHE A 316       6.089 -10.383 -22.920  1.00  0.70           N  
ATOM   2250  CA  PHE A 316       6.406  -9.177 -23.676  1.00  0.74           C  
ATOM   2251  C   PHE A 316       7.906  -8.908 -23.661  1.00  0.75           C  
ATOM   2252  CB  PHE A 316       5.651  -7.971 -23.108  1.00  0.69           C  
ATOM   2253  O   PHE A 316       8.544  -8.977 -22.608  1.00  0.74           O  
ATOM   2254  CG  PHE A 316       4.154  -8.112 -23.163  1.00  0.66           C  
ATOM   2255  CD1 PHE A 316       3.446  -7.726 -24.295  1.00  0.62           C  
ATOM   2256  CD2 PHE A 316       3.453  -8.630 -22.082  1.00  0.64           C  
ATOM   2257  CE1 PHE A 316       2.060  -7.855 -24.349  1.00  0.62           C  
ATOM   2258  CE2 PHE A 316       2.068  -8.762 -22.128  1.00  0.61           C  
ATOM   2259  CZ  PHE A 316       1.374  -8.373 -23.262  1.00  0.62           C  
ATOM   2260  N   THR A 317       8.503  -8.857 -24.794  1.00  0.71           N  
ATOM   2261  CA  THR A 317       9.892  -8.429 -24.917  1.00  0.73           C  
ATOM   2262  C   THR A 317       9.984  -6.910 -25.019  1.00  0.71           C  
ATOM   2263  CB  THR A 317      10.567  -9.071 -26.144  1.00  0.69           C  
ATOM   2264  O   THR A 317      11.071  -6.339 -24.908  1.00  0.70           O  
ATOM   2265  CG2 THR A 317      10.696 -10.581 -25.974  1.00  0.64           C  
ATOM   2266  OG1 THR A 317       9.782  -8.797 -27.311  1.00  0.75           O  
ATOM   2267  N   ASP A 318       8.831  -6.316 -25.390  1.00  0.74           N  
ATOM   2268  CA  ASP A 318       8.752  -4.860 -25.459  1.00  0.76           C  
ATOM   2269  C   ASP A 318       7.821  -4.309 -24.381  1.00  0.73           C  
ATOM   2270  CB  ASP A 318       8.277  -4.413 -26.843  1.00  0.72           C  
ATOM   2271  O   ASP A 318       7.134  -5.072 -23.698  1.00  0.70           O  
ATOM   2272  CG  ASP A 318       8.901  -3.102 -27.289  1.00  0.67           C  
ATOM   2273  OD1 ASP A 318       9.358  -2.320 -26.428  1.00  0.67           O  
ATOM   2274  OD2 ASP A 318       8.932  -2.847 -28.512  1.00  0.78           O  
ATOM   2275  N   ASP A 319       7.846  -2.871 -24.157  1.00  0.78           N  
ATOM   2276  CA  ASP A 319       7.047  -2.235 -23.114  1.00  0.80           C  
ATOM   2277  C   ASP A 319       5.554  -2.422 -23.377  1.00  0.76           C  
ATOM   2278  CB  ASP A 319       7.381  -0.745 -23.015  1.00  0.76           C  
ATOM   2279  O   ASP A 319       5.088  -2.234 -24.502  1.00  0.72           O  
ATOM   2280  CG  ASP A 319       8.806  -0.486 -22.559  1.00  0.71           C  
ATOM   2281  OD1 ASP A 319       9.391  -1.348 -21.868  1.00  0.73           O  
ATOM   2282  OD2 ASP A 319       9.347   0.591 -22.890  1.00  0.83           O  
ATOM   2283  N   PHE A 320       4.768  -2.887 -22.375  1.00  0.78           N  
ATOM   2284  CA  PHE A 320       3.313  -2.988 -22.351  1.00  0.80           C  
ATOM   2285  C   PHE A 320       2.691  -1.706 -21.812  1.00  0.79           C  
ATOM   2286  CB  PHE A 320       2.870  -4.184 -21.503  1.00  0.76           C  
ATOM   2287  O   PHE A 320       2.912  -1.340 -20.656  1.00  0.76           O  
ATOM   2288  CG  PHE A 320       1.376  -4.347 -21.417  1.00  0.73           C  
ATOM   2289  CD1 PHE A 320       0.649  -4.803 -22.509  1.00  0.71           C  
ATOM   2290  CD2 PHE A 320       0.699  -4.044 -20.243  1.00  0.72           C  
ATOM   2291  CE1 PHE A 320      -0.733  -4.955 -22.433  1.00  0.71           C  
ATOM   2292  CE2 PHE A 320      -0.682  -4.193 -20.159  1.00  0.71           C  
ATOM   2293  CZ  PHE A 320      -1.397  -4.648 -21.255  1.00  0.69           C  
ATOM   2294  N   SER A 321       2.161  -0.918 -22.725  1.00  0.82           N  
ATOM   2295  CA  SER A 321       1.527   0.352 -22.387  1.00  0.83           C  
ATOM   2296  C   SER A 321       0.009   0.219 -22.348  1.00  0.82           C  
ATOM   2297  CB  SER A 321       1.928   1.435 -23.389  1.00  0.80           C  
ATOM   2298  O   SER A 321      -0.585  -0.433 -23.209  1.00  0.80           O  
ATOM   2299  OG  SER A 321       1.401   1.151 -24.674  1.00  0.72           O  
ATOM   2300  N   LEU A 322      -0.723   0.697 -21.339  1.00  0.82           N  
ATOM   2301  CA  LEU A 322      -2.162   0.891 -21.205  1.00  0.83           C  
ATOM   2302  C   LEU A 322      -2.551   2.328 -21.537  1.00  0.82           C  
ATOM   2303  CB  LEU A 322      -2.622   0.540 -19.788  1.00  0.80           C  
ATOM   2304  O   LEU A 322      -2.405   3.223 -20.702  1.00  0.78           O  
ATOM   2305  CG  LEU A 322      -2.381  -0.900 -19.334  1.00  0.77           C  
ATOM   2306  CD1 LEU A 322      -2.810  -1.077 -17.881  1.00  0.73           C  
ATOM   2307  CD2 LEU A 322      -3.125  -1.877 -20.239  1.00  0.75           C  
ATOM   2308  N   GLU A 323      -2.807   2.534 -22.811  1.00  0.84           N  
ATOM   2309  CA  GLU A 323      -3.180   3.840 -23.345  1.00  0.85           C  
ATOM   2310  C   GLU A 323      -4.629   4.181 -23.009  1.00  0.84           C  
ATOM   2311  CB  GLU A 323      -2.968   3.882 -24.861  1.00  0.82           C  
ATOM   2312  O   GLU A 323      -5.496   3.305 -23.015  1.00  0.82           O  
ATOM   2313  CG  GLU A 323      -3.108   5.272 -25.463  1.00  0.75           C  
ATOM   2314  CD  GLU A 323      -2.839   5.308 -26.959  1.00  0.74           C  
ATOM   2315  OE1 GLU A 323      -2.479   4.257 -27.536  1.00  0.76           O  
ATOM   2316  OE2 GLU A 323      -2.990   6.396 -27.559  1.00  0.72           O  
ATOM   2317  N   GLY A 324      -4.979   5.442 -22.583  1.00  0.82           N  
ATOM   2318  CA  GLY A 324      -6.303   5.980 -22.311  1.00  0.83           C  
ATOM   2319  C   GLY A 324      -6.370   7.490 -22.431  1.00  0.83           C  
ATOM   2320  O   GLY A 324      -5.359   8.177 -22.265  1.00  0.81           O  
ATOM   2321  N   VAL A 325      -7.611   7.991 -22.785  1.00  0.85           N  
ATOM   2322  CA  VAL A 325      -7.806   9.434 -22.871  1.00  0.87           C  
ATOM   2323  C   VAL A 325      -7.750  10.047 -21.474  1.00  0.87           C  
ATOM   2324  CB  VAL A 325      -9.146   9.786 -23.555  1.00  0.83           C  
ATOM   2325  O   VAL A 325      -8.039   9.374 -20.482  1.00  0.86           O  
ATOM   2326  CG1 VAL A 325      -9.147   9.325 -25.011  1.00  0.73           C  
ATOM   2327  CG2 VAL A 325     -10.313   9.161 -22.793  1.00  0.71           C  
ATOM   2328  N   SER A 326      -7.419  11.333 -21.316  1.00  0.81           N  
ATOM   2329  CA  SER A 326      -7.484  12.107 -20.080  1.00  0.85           C  
ATOM   2330  C   SER A 326      -8.859  11.996 -19.430  1.00  0.83           C  
ATOM   2331  CB  SER A 326      -7.155  13.576 -20.348  1.00  0.80           C  
ATOM   2332  O   SER A 326      -9.876  11.928 -20.124  1.00  0.81           O  
ATOM   2333  OG  SER A 326      -7.065  14.301 -19.134  1.00  0.74           O  
ATOM   2334  N   GLY A 327      -9.026  11.737 -18.142  1.00  0.82           N  
ATOM   2335  CA  GLY A 327     -10.270  11.520 -17.421  1.00  0.84           C  
ATOM   2336  C   GLY A 327     -10.759  10.085 -17.493  1.00  0.80           C  
ATOM   2337  O   GLY A 327     -11.882   9.785 -17.083  1.00  0.78           O  
ATOM   2338  N   SER A 328     -10.002   9.199 -18.072  1.00  0.89           N  
ATOM   2339  CA  SER A 328     -10.391   7.793 -18.049  1.00  0.89           C  
ATOM   2340  C   SER A 328      -9.412   6.963 -17.225  1.00  0.88           C  
ATOM   2341  CB  SER A 328     -10.473   7.236 -19.470  1.00  0.88           C  
ATOM   2342  O   SER A 328      -8.215   7.256 -17.191  1.00  0.86           O  
ATOM   2343  OG  SER A 328      -9.177   7.006 -19.997  1.00  0.86           O  
ATOM   2344  N   TYR A 329      -9.884   5.970 -16.428  1.00  0.85           N  
ATOM   2345  CA  TYR A 329      -8.966   5.089 -15.715  1.00  0.86           C  
ATOM   2346  C   TYR A 329      -8.458   3.977 -16.625  1.00  0.85           C  
ATOM   2347  CB  TYR A 329      -9.648   4.485 -14.484  1.00  0.80           C  
ATOM   2348  O   TYR A 329      -9.138   3.588 -17.578  1.00  0.80           O  
ATOM   2349  CG  TYR A 329     -10.756   3.517 -14.818  1.00  0.73           C  
ATOM   2350  CD1 TYR A 329     -12.067   3.959 -14.983  1.00  0.67           C  
ATOM   2351  CD2 TYR A 329     -10.496   2.159 -14.967  1.00  0.68           C  
ATOM   2352  CE1 TYR A 329     -13.093   3.070 -15.289  1.00  0.63           C  
ATOM   2353  CE2 TYR A 329     -11.514   1.261 -15.273  1.00  0.59           C  
ATOM   2354  OH  TYR A 329     -13.818   0.841 -15.735  1.00  0.48           O  
ATOM   2355  CZ  TYR A 329     -12.806   1.725 -15.432  1.00  0.66           C  
ATOM   2356  N   ARG A 330      -7.228   3.491 -16.472  1.00  0.91           N  
ATOM   2357  CA  ARG A 330      -6.586   2.287 -16.988  1.00  0.91           C  
ATOM   2358  C   ARG A 330      -6.034   1.431 -15.853  1.00  0.91           C  
ATOM   2359  CB  ARG A 330      -5.464   2.651 -17.963  1.00  0.90           C  
ATOM   2360  O   ARG A 330      -5.393   1.947 -14.935  1.00  0.89           O  
ATOM   2361  CG  ARG A 330      -5.946   3.357 -19.220  1.00  0.86           C  
ATOM   2362  CD  ARG A 330      -6.805   2.446 -20.085  1.00  0.84           C  
ATOM   2363  NE  ARG A 330      -7.252   3.120 -21.301  1.00  0.84           N  
ATOM   2364  NH1 ARG A 330      -9.202   3.943 -20.374  1.00  0.74           N  
ATOM   2365  NH2 ARG A 330      -8.691   4.390 -22.563  1.00  0.71           N  
ATOM   2366  CZ  ARG A 330      -8.381   3.816 -21.410  1.00  0.83           C  
ATOM   2367  N   GLN A 331      -6.436   0.230 -15.935  1.00  0.90           N  
ATOM   2368  CA  GLN A 331      -6.077  -0.612 -14.799  1.00  0.90           C  
ATOM   2369  C   GLN A 331      -5.592  -1.983 -15.261  1.00  0.89           C  
ATOM   2370  CB  GLN A 331      -7.265  -0.768 -13.849  1.00  0.87           C  
ATOM   2371  O   GLN A 331      -6.104  -2.530 -16.240  1.00  0.87           O  
ATOM   2372  CG  GLN A 331      -8.425  -1.557 -14.440  1.00  0.80           C  
ATOM   2373  CD  GLN A 331      -9.605  -1.665 -13.492  1.00  0.77           C  
ATOM   2374  NE2 GLN A 331     -10.533  -2.564 -13.800  1.00  0.73           N  
ATOM   2375  OE1 GLN A 331      -9.681  -0.947 -12.490  1.00  0.78           O  
ATOM   2376  N   PHE A 332      -4.568  -2.409 -14.597  1.00  0.89           N  
ATOM   2377  CA  PHE A 332      -4.153  -3.805 -14.537  1.00  0.90           C  
ATOM   2378  C   PHE A 332      -4.699  -4.479 -13.283  1.00  0.90           C  
ATOM   2379  CB  PHE A 332      -2.625  -3.915 -14.569  1.00  0.88           C  
ATOM   2380  O   PHE A 332      -4.605  -3.927 -12.185  1.00  0.89           O  
ATOM   2381  CG  PHE A 332      -2.117  -5.331 -14.521  1.00  0.78           C  
ATOM   2382  CD1 PHE A 332      -2.094  -6.114 -15.668  1.00  0.71           C  
ATOM   2383  CD2 PHE A 332      -1.663  -5.878 -13.328  1.00  0.72           C  
ATOM   2384  CE1 PHE A 332      -1.624  -7.425 -15.627  1.00  0.72           C  
ATOM   2385  CE2 PHE A 332      -1.192  -7.187 -13.280  1.00  0.72           C  
ATOM   2386  CZ  PHE A 332      -1.175  -7.959 -14.430  1.00  0.72           C  
ATOM   2387  N   SER A 333      -5.463  -5.629 -13.486  1.00  0.90           N  
ATOM   2388  CA  SER A 333      -6.101  -6.300 -12.358  1.00  0.91           C  
ATOM   2389  C   SER A 333      -5.521  -7.693 -12.144  1.00  0.90           C  
ATOM   2390  CB  SER A 333      -7.612  -6.396 -12.576  1.00  0.88           C  
ATOM   2391  O   SER A 333      -5.121  -8.359 -13.101  1.00  0.88           O  
ATOM   2392  OG  SER A 333      -7.903  -7.011 -13.819  1.00  0.76           O  
ATOM   2393  N   PHE A 334      -5.338  -8.213 -10.903  1.00  0.90           N  
ATOM   2394  CA  PHE A 334      -5.092  -9.591 -10.497  1.00  0.92           C  
ATOM   2395  C   PHE A 334      -6.377 -10.249 -10.008  1.00  0.91           C  
ATOM   2396  CB  PHE A 334      -4.024  -9.647  -9.400  1.00  0.90           C  
ATOM   2397  O   PHE A 334      -6.956  -9.824  -9.006  1.00  0.90           O  
ATOM   2398  CG  PHE A 334      -2.715  -9.020  -9.796  1.00  0.88           C  
ATOM   2399  CD1 PHE A 334      -1.706  -9.786 -10.367  1.00  0.85           C  
ATOM   2400  CD2 PHE A 334      -2.492  -7.664  -9.596  1.00  0.86           C  
ATOM   2401  CE1 PHE A 334      -0.493  -9.209 -10.735  1.00  0.87           C  
ATOM   2402  CE2 PHE A 334      -1.282  -7.080  -9.960  1.00  0.88           C  
ATOM   2403  CZ  PHE A 334      -0.283  -7.854 -10.529  1.00  0.85           C  
ATOM   2404  N   ASP A 335      -6.926 -11.132 -10.862  1.00  0.89           N  
ATOM   2405  CA  ASP A 335      -8.215 -11.779 -10.636  1.00  0.91           C  
ATOM   2406  C   ASP A 335      -8.031 -13.199 -10.105  1.00  0.89           C  
ATOM   2407  CB  ASP A 335      -9.038 -11.801 -11.925  1.00  0.88           C  
ATOM   2408  O   ASP A 335      -7.116 -13.910 -10.524  1.00  0.87           O  
ATOM   2409  CG  ASP A 335      -9.378 -10.412 -12.436  1.00  0.82           C  
ATOM   2410  OD1 ASP A 335      -9.063  -9.416 -11.750  1.00  0.80           O  
ATOM   2411  OD2 ASP A 335      -9.970 -10.313 -13.532  1.00  0.84           O  
ATOM   2412  N   VAL A 336      -8.758 -13.659  -9.156  1.00  0.89           N  
ATOM   2413  CA  VAL A 336      -8.879 -15.027  -8.663  1.00  0.91           C  
ATOM   2414  C   VAL A 336     -10.336 -15.479  -8.744  1.00  0.90           C  
ATOM   2415  CB  VAL A 336      -8.361 -15.156  -7.213  1.00  0.90           C  
ATOM   2416  O   VAL A 336     -11.228 -14.816  -8.210  1.00  0.89           O  
ATOM   2417  CG1 VAL A 336      -8.462 -16.602  -6.730  1.00  0.89           C  
ATOM   2418  CG2 VAL A 336      -6.921 -14.656  -7.115  1.00  0.87           C  
ATOM   2419  N   GLY A 337     -10.613 -16.625  -9.542  1.00  0.82           N  
ATOM   2420  CA  GLY A 337     -11.962 -17.111  -9.787  1.00  0.85           C  
ATOM   2421  C   GLY A 337     -12.821 -16.126 -10.556  1.00  0.81           C  
ATOM   2422  O   GLY A 337     -14.024 -16.018 -10.309  1.00  0.79           O  
ATOM   2423  N   GLY A 338     -12.212 -15.172 -11.451  1.00  0.85           N  
ATOM   2424  CA  GLY A 338     -12.886 -14.138 -12.220  1.00  0.87           C  
ATOM   2425  C   GLY A 338     -13.176 -12.887 -11.412  1.00  0.87           C  
ATOM   2426  O   GLY A 338     -13.825 -11.961 -11.903  1.00  0.85           O  
ATOM   2427  N   MET A 339     -12.734 -12.843 -10.159  1.00  0.92           N  
ATOM   2428  CA  MET A 339     -12.968 -11.679  -9.309  1.00  0.93           C  
ATOM   2429  C   MET A 339     -11.666 -10.933  -9.039  1.00  0.93           C  
ATOM   2430  CB  MET A 339     -13.614 -12.099  -7.988  1.00  0.92           C  
ATOM   2431  O   MET A 339     -10.659 -11.544  -8.676  1.00  0.92           O  
ATOM   2432  CG  MET A 339     -14.968 -12.770  -8.153  1.00  0.87           C  
ATOM   2433  SD  MET A 339     -16.208 -11.667  -8.937  1.00  0.90           S  
ATOM   2434  CE  MET A 339     -16.871 -10.835  -7.467  1.00  0.83           C  
ATOM   2435  N   LYS A 340     -11.647  -9.645  -9.154  1.00  0.91           N  
ATOM   2436  CA  LYS A 340     -10.502  -8.766  -8.937  1.00  0.92           C  
ATOM   2437  C   LYS A 340     -10.091  -8.751  -7.467  1.00  0.92           C  
ATOM   2438  CB  LYS A 340     -10.819  -7.345  -9.406  1.00  0.90           C  
ATOM   2439  O   LYS A 340     -10.926  -8.536  -6.586  1.00  0.92           O  
ATOM   2440  CG  LYS A 340     -11.157  -7.244 -10.886  1.00  0.86           C  
ATOM   2441  CD  LYS A 340     -11.516  -5.817 -11.281  1.00  0.85           C  
ATOM   2442  CE  LYS A 340     -11.913  -5.724 -12.748  1.00  0.85           C  
ATOM   2443  NZ  LYS A 340     -12.346  -4.344 -13.119  1.00  0.81           N  
ATOM   2444  N   ARG A 341      -8.729  -8.928  -7.110  1.00  0.94           N  
ATOM   2445  CA  ARG A 341      -8.186  -8.866  -5.757  1.00  0.95           C  
ATOM   2446  C   ARG A 341      -7.310  -7.631  -5.575  1.00  0.94           C  
ATOM   2447  CB  ARG A 341      -7.384 -10.129  -5.440  1.00  0.94           C  
ATOM   2448  O   ARG A 341      -7.382  -6.958  -4.545  1.00  0.92           O  
ATOM   2449  CG  ARG A 341      -8.228 -11.391  -5.359  1.00  0.90           C  
ATOM   2450  CD  ARG A 341      -9.285 -11.293  -4.268  1.00  0.85           C  
ATOM   2451  NE  ARG A 341     -10.034 -12.539  -4.130  1.00  0.88           N  
ATOM   2452  NH1 ARG A 341     -11.969 -11.724  -5.094  1.00  0.78           N  
ATOM   2453  NH2 ARG A 341     -11.878 -13.890  -4.352  1.00  0.73           N  
ATOM   2454  CZ  ARG A 341     -11.292 -12.715  -4.525  1.00  0.84           C  
ATOM   2455  N   TRP A 342      -6.592  -7.346  -6.650  1.00  0.91           N  
ATOM   2456  CA  TRP A 342      -5.724  -6.173  -6.688  1.00  0.94           C  
ATOM   2457  C   TRP A 342      -5.860  -5.437  -8.017  1.00  0.91           C  
ATOM   2458  CB  TRP A 342      -4.265  -6.576  -6.460  1.00  0.92           C  
ATOM   2459  O   TRP A 342      -6.099  -6.058  -9.055  1.00  0.87           O  
ATOM   2460  CG  TRP A 342      -4.000  -7.165  -5.107  1.00  0.86           C  
ATOM   2461  CD1 TRP A 342      -4.107  -8.480  -4.746  1.00  0.80           C  
ATOM   2462  CD2 TRP A 342      -3.588  -6.459  -3.933  1.00  0.83           C  
ATOM   2463  CE2 TRP A 342      -3.463  -7.409  -2.895  1.00  0.86           C  
ATOM   2464  CE3 TRP A 342      -3.311  -5.113  -3.658  1.00  0.81           C  
ATOM   2465  NE1 TRP A 342      -3.785  -8.633  -3.417  1.00  0.86           N  
ATOM   2466  CH2 TRP A 342      -2.808  -5.731  -1.359  1.00  0.83           C  
ATOM   2467  CZ2 TRP A 342      -3.073  -7.055  -1.602  1.00  0.84           C  
ATOM   2468  CZ3 TRP A 342      -2.923  -4.762  -2.370  1.00  0.83           C  
ATOM   2469  N   THR A 343      -5.814  -4.107  -7.952  1.00  0.92           N  
ATOM   2470  CA  THR A 343      -5.766  -3.297  -9.164  1.00  0.93           C  
ATOM   2471  C   THR A 343      -4.626  -2.285  -9.094  1.00  0.93           C  
ATOM   2472  CB  THR A 343      -7.098  -2.559  -9.396  1.00  0.91           C  
ATOM   2473  O   THR A 343      -4.450  -1.610  -8.078  1.00  0.91           O  
ATOM   2474  CG2 THR A 343      -8.245  -3.544  -9.595  1.00  0.78           C  
ATOM   2475  OG1 THR A 343      -7.383  -1.733  -8.261  1.00  0.77           O  
ATOM   2476  N   PHE A 344      -3.790  -2.236 -10.144  1.00  0.93           N  
ATOM   2477  CA  PHE A 344      -2.914  -1.116 -10.466  1.00  0.93           C  
ATOM   2478  C   PHE A 344      -3.572  -0.189 -11.481  1.00  0.92           C  
ATOM   2479  CB  PHE A 344      -1.573  -1.620 -11.008  1.00  0.90           C  
ATOM   2480  O   PHE A 344      -3.893  -0.608 -12.596  1.00  0.90           O  
ATOM   2481  CG  PHE A 344      -0.694  -2.251  -9.962  1.00  0.80           C  
ATOM   2482  CD1 PHE A 344       0.462  -1.614  -9.528  1.00  0.71           C  
ATOM   2483  CD2 PHE A 344      -1.025  -3.482  -9.411  1.00  0.72           C  
ATOM   2484  CE1 PHE A 344       1.277  -2.196  -8.560  1.00  0.73           C  
ATOM   2485  CE2 PHE A 344      -0.216  -4.070  -8.443  1.00  0.71           C  
ATOM   2486  CZ  PHE A 344       0.935  -3.426  -8.020  1.00  0.74           C  
ATOM   2487  N   GLN A 345      -3.812   0.989 -10.987  1.00  0.93           N  
ATOM   2488  CA  GLN A 345      -4.699   1.873 -11.736  1.00  0.93           C  
ATOM   2489  C   GLN A 345      -4.095   3.267 -11.879  1.00  0.93           C  
ATOM   2490  CB  GLN A 345      -6.067   1.961 -11.059  1.00  0.92           C  
ATOM   2491  O   GLN A 345      -3.724   3.893 -10.884  1.00  0.92           O  
ATOM   2492  CG  GLN A 345      -7.057   2.860 -11.787  1.00  0.85           C  
ATOM   2493  CD  GLN A 345      -8.396   2.954 -11.079  1.00  0.81           C  
ATOM   2494  NE2 GLN A 345      -9.104   4.057 -11.294  1.00  0.80           N  
ATOM   2495  OE1 GLN A 345      -8.790   2.041 -10.346  1.00  0.82           O  
ATOM   2496  N   LYS A 346      -3.906   3.682 -13.096  1.00  0.91           N  
ATOM   2497  CA  LYS A 346      -4.021   5.118 -13.337  1.00  0.91           C  
ATOM   2498  C   LYS A 346      -5.449   5.602 -13.104  1.00  0.91           C  
ATOM   2499  CB  LYS A 346      -3.578   5.460 -14.760  1.00  0.89           C  
ATOM   2500  O   LYS A 346      -6.391   5.089 -13.711  1.00  0.89           O  
ATOM   2501  CG  LYS A 346      -3.612   6.948 -15.078  1.00  0.81           C  
ATOM   2502  CD  LYS A 346      -3.588   7.199 -16.581  1.00  0.79           C  
ATOM   2503  CE  LYS A 346      -4.308   8.490 -16.944  1.00  0.77           C  
ATOM   2504  NZ  LYS A 346      -4.247   8.765 -18.411  1.00  0.69           N  
ATOM   2505  N   ASP A 347      -5.634   6.654 -12.144  1.00  0.88           N  
ATOM   2506  CA  ASP A 347      -6.980   7.092 -11.788  1.00  0.89           C  
ATOM   2507  C   ASP A 347      -7.590   7.947 -12.896  1.00  0.88           C  
ATOM   2508  CB  ASP A 347      -6.960   7.872 -10.472  1.00  0.86           C  
ATOM   2509  O   ASP A 347      -6.998   8.101 -13.966  1.00  0.86           O  
ATOM   2510  CG  ASP A 347      -6.241   9.205 -10.584  1.00  0.83           C  
ATOM   2511  OD1 ASP A 347      -6.022   9.687 -11.717  1.00  0.81           O  
ATOM   2512  OD2 ASP A 347      -5.889   9.778  -9.531  1.00  0.82           O  
ATOM   2513  N   ASP A 348      -8.878   8.281 -12.691  1.00  0.85           N  
ATOM   2514  CA  ASP A 348      -9.698   9.006 -13.657  1.00  0.87           C  
ATOM   2515  C   ASP A 348      -9.546  10.516 -13.482  1.00  0.85           C  
ATOM   2516  CB  ASP A 348     -11.168   8.606 -13.520  1.00  0.82           C  
ATOM   2517  O   ASP A 348     -10.299  11.293 -14.072  1.00  0.81           O  
ATOM   2518  CG  ASP A 348     -11.703   8.788 -12.111  1.00  0.76           C  
ATOM   2519  OD1 ASP A 348     -10.901   8.824 -11.153  1.00  0.72           O  
ATOM   2520  OD2 ASP A 348     -12.939   8.893 -11.956  1.00  0.79           O  
ATOM   2521  N   VAL A 349      -8.667  11.023 -12.624  1.00  0.85           N  
ATOM   2522  CA  VAL A 349      -8.435  12.458 -12.499  1.00  0.87           C  
ATOM   2523  C   VAL A 349      -7.925  13.017 -13.825  1.00  0.87           C  
ATOM   2524  CB  VAL A 349      -7.433  12.775 -11.366  1.00  0.86           C  
ATOM   2525  O   VAL A 349      -6.916  12.548 -14.357  1.00  0.86           O  
ATOM   2526  CG1 VAL A 349      -7.229  14.283 -11.232  1.00  0.86           C  
ATOM   2527  CG2 VAL A 349      -7.915  12.178 -10.046  1.00  0.86           C  
ATOM   2528  N   ALA A 350      -8.585  13.967 -14.419  1.00  0.86           N  
ATOM   2529  CA  ALA A 350      -8.291  14.572 -15.715  1.00  0.87           C  
ATOM   2530  C   ALA A 350      -6.918  15.237 -15.712  1.00  0.86           C  
ATOM   2531  CB  ALA A 350      -9.370  15.588 -16.085  1.00  0.84           C  
ATOM   2532  O   ALA A 350      -6.484  15.773 -14.690  1.00  0.84           O  
ATOM   2533  N   GLU A 351      -6.199  15.247 -16.858  1.00  0.84           N  
ATOM   2534  CA  GLU A 351      -4.937  15.938 -17.103  1.00  0.87           C  
ATOM   2535  C   GLU A 351      -5.174  17.354 -17.621  1.00  0.85           C  
ATOM   2536  CB  GLU A 351      -4.078  15.152 -18.098  1.00  0.81           C  
ATOM   2537  O   GLU A 351      -5.604  17.540 -18.761  1.00  0.82           O  
ATOM   2538  CG  GLU A 351      -3.618  13.798 -17.576  1.00  0.74           C  
ATOM   2539  CD  GLU A 351      -2.829  12.998 -18.601  1.00  0.71           C  
ATOM   2540  OE1 GLU A 351      -2.547  13.528 -19.699  1.00  0.78           O  
ATOM   2541  OE2 GLU A 351      -2.491  11.830 -18.303  1.00  0.77           O  
ATOM   2542  N   PRO A 352      -5.062  18.363 -16.766  1.00  0.82           N  
ATOM   2543  CA  PRO A 352      -5.365  19.738 -17.167  1.00  0.86           C  
ATOM   2544  C   PRO A 352      -4.247  20.372 -17.992  1.00  0.83           C  
ATOM   2545  CB  PRO A 352      -5.537  20.466 -15.831  1.00  0.81           C  
ATOM   2546  O   PRO A 352      -4.328  21.552 -18.345  1.00  0.79           O  
ATOM   2547  CG  PRO A 352      -4.661  19.722 -14.876  1.00  0.78           C  
ATOM   2548  CD  PRO A 352      -4.679  18.267 -15.245  1.00  0.74           C  
ATOM   2549  N   GLY A 353      -3.097  19.638 -18.381  1.00  0.84           N  
ATOM   2550  CA  GLY A 353      -1.979  20.117 -19.178  1.00  0.88           C  
ATOM   2551  C   GLY A 353      -0.865  20.719 -18.343  1.00  0.86           C  
ATOM   2552  O   GLY A 353       0.099  21.263 -18.884  1.00  0.84           O  
ATOM   2553  N   ASP A 354      -0.913  20.613 -16.895  1.00  0.82           N  
ATOM   2554  CA  ASP A 354       0.044  21.224 -15.978  1.00  0.86           C  
ATOM   2555  C   ASP A 354       0.872  20.161 -15.259  1.00  0.80           C  
ATOM   2556  CB  ASP A 354      -0.678  22.107 -14.958  1.00  0.82           C  
ATOM   2557  O   ASP A 354       1.559  20.459 -14.280  1.00  0.74           O  
ATOM   2558  CG  ASP A 354      -1.614  21.324 -14.054  1.00  0.79           C  
ATOM   2559  OD1 ASP A 354      -1.824  20.115 -14.293  1.00  0.77           O  
ATOM   2560  OD2 ASP A 354      -2.150  21.922 -13.096  1.00  0.89           O  
ATOM   2561  N   GLY A 355       0.879  18.826 -15.829  1.00  0.85           N  
ATOM   2562  CA  GLY A 355       1.560  17.671 -15.266  1.00  0.87           C  
ATOM   2563  C   GLY A 355       0.838  17.076 -14.072  1.00  0.85           C  
ATOM   2564  O   GLY A 355       1.356  16.171 -13.414  1.00  0.82           O  
ATOM   2565  N   SER A 356      -0.453  17.504 -13.743  1.00  0.87           N  
ATOM   2566  CA  SER A 356      -1.285  16.939 -12.686  1.00  0.90           C  
ATOM   2567  C   SER A 356      -2.363  16.026 -13.260  1.00  0.88           C  
ATOM   2568  CB  SER A 356      -1.935  18.052 -11.862  1.00  0.87           C  
ATOM   2569  O   SER A 356      -2.542  15.957 -14.478  1.00  0.87           O  
ATOM   2570  OG  SER A 356      -2.956  18.696 -12.603  1.00  0.82           O  
ATOM   2571  N   GLY A 357      -2.971  15.141 -12.459  1.00  0.88           N  
ATOM   2572  CA  GLY A 357      -3.979  14.174 -12.862  1.00  0.88           C  
ATOM   2573  C   GLY A 357      -3.389  12.850 -13.311  1.00  0.87           C  
ATOM   2574  O   GLY A 357      -2.170  12.715 -13.428  1.00  0.84           O  
ATOM   2575  N   SER A 358      -4.277  11.812 -13.407  1.00  0.88           N  
ATOM   2576  CA  SER A 358      -3.888  10.443 -13.729  1.00  0.89           C  
ATOM   2577  C   SER A 358      -2.967   9.864 -12.660  1.00  0.89           C  
ATOM   2578  CB  SER A 358      -3.196  10.388 -15.092  1.00  0.86           C  
ATOM   2579  O   SER A 358      -1.885   9.362 -12.970  1.00  0.86           O  
ATOM   2580  OG  SER A 358      -4.110  10.692 -16.132  1.00  0.77           O  
ATOM   2581  N   ASN A 359      -3.327   9.981 -11.499  1.00  0.91           N  
ATOM   2582  CA  ASN A 359      -2.532   9.472 -10.387  1.00  0.93           C  
ATOM   2583  C   ASN A 359      -2.492   7.946 -10.379  1.00  0.92           C  
ATOM   2584  CB  ASN A 359      -3.074   9.995  -9.055  1.00  0.91           C  
ATOM   2585  O   ASN A 359      -3.393   7.295 -10.909  1.00  0.92           O  
ATOM   2586  CG  ASN A 359      -3.274  11.498  -9.056  1.00  0.88           C  
ATOM   2587  ND2 ASN A 359      -4.478  11.936  -8.709  1.00  0.88           N  
ATOM   2588  OD1 ASN A 359      -2.354  12.259  -9.368  1.00  0.87           O  
ATOM   2589  N   LEU A 360      -1.451   7.337  -9.799  1.00  0.92           N  
ATOM   2590  CA  LEU A 360      -1.311   5.890  -9.673  1.00  0.93           C  
ATOM   2591  C   LEU A 360      -1.909   5.398  -8.359  1.00  0.93           C  
ATOM   2592  CB  LEU A 360       0.163   5.485  -9.760  1.00  0.92           C  
ATOM   2593  O   LEU A 360      -1.572   5.909  -7.289  1.00  0.92           O  
ATOM   2594  CG  LEU A 360       0.464   3.990  -9.632  1.00  0.89           C  
ATOM   2595  CD1 LEU A 360      -0.129   3.228 -10.813  1.00  0.85           C  
ATOM   2596  CD2 LEU A 360       1.967   3.754  -9.537  1.00  0.86           C  
ATOM   2597  N   ARG A 361      -2.789   4.402  -8.494  1.00  0.93           N  
ATOM   2598  CA  ARG A 361      -3.399   3.749  -7.340  1.00  0.94           C  
ATOM   2599  C   ARG A 361      -3.177   2.241  -7.385  1.00  0.94           C  
ATOM   2600  CB  ARG A 361      -4.896   4.057  -7.277  1.00  0.91           C  
ATOM   2601  O   ARG A 361      -3.379   1.609  -8.424  1.00  0.93           O  
ATOM   2602  CG  ARG A 361      -5.215   5.536  -7.124  1.00  0.79           C  
ATOM   2603  CD  ARG A 361      -6.714   5.783  -7.033  1.00  0.76           C  
ATOM   2604  NE  ARG A 361      -7.022   7.209  -6.961  1.00  0.73           N  
ATOM   2605  NH1 ARG A 361      -9.254   6.912  -6.442  1.00  0.62           N  
ATOM   2606  NH2 ARG A 361      -8.390   9.026  -6.643  1.00  0.57           N  
ATOM   2607  CZ  ARG A 361      -8.221   7.712  -6.682  1.00  0.70           C  
ATOM   2608  N   ILE A 362      -2.747   1.703  -6.268  1.00  0.94           N  
ATOM   2609  CA  ILE A 362      -2.842   0.268  -6.023  1.00  0.94           C  
ATOM   2610  C   ILE A 362      -3.908  -0.005  -4.964  1.00  0.94           C  
ATOM   2611  CB  ILE A 362      -1.484  -0.322  -5.582  1.00  0.93           C  
ATOM   2612  O   ILE A 362      -3.823   0.504  -3.844  1.00  0.93           O  
ATOM   2613  CG1 ILE A 362      -0.384   0.068  -6.576  1.00  0.92           C  
ATOM   2614  CG2 ILE A 362      -1.578  -1.844  -5.437  1.00  0.92           C  
ATOM   2615  CD1 ILE A 362       1.006  -0.413  -6.182  1.00  0.88           C  
ATOM   2616  N   SER A 363      -4.939  -0.702  -5.404  1.00  0.93           N  
ATOM   2617  CA  SER A 363      -6.085  -0.926  -4.529  1.00  0.94           C  
ATOM   2618  C   SER A 363      -6.317  -2.415  -4.294  1.00  0.94           C  
ATOM   2619  CB  SER A 363      -7.344  -0.293  -5.122  1.00  0.92           C  
ATOM   2620  O   SER A 363      -6.187  -3.223  -5.216  1.00  0.93           O  
ATOM   2621  OG  SER A 363      -7.133   1.080  -5.402  1.00  0.80           O  
ATOM   2622  N   SER A 364      -6.579  -2.738  -3.059  1.00  0.93           N  
ATOM   2623  CA  SER A 364      -7.100  -4.054  -2.703  1.00  0.94           C  
ATOM   2624  C   SER A 364      -8.620  -4.097  -2.820  1.00  0.94           C  
ATOM   2625  CB  SER A 364      -6.679  -4.432  -1.282  1.00  0.93           C  
ATOM   2626  O   SER A 364      -9.286  -3.066  -2.706  1.00  0.93           O  
ATOM   2627  OG  SER A 364      -7.260  -3.552  -0.335  1.00  0.88           O  
ATOM   2628  N   ARG A 365      -9.115  -5.250  -3.115  1.00  0.93           N  
ATOM   2629  CA  ARG A 365     -10.547  -5.504  -3.232  1.00  0.93           C  
ATOM   2630  C   ARG A 365     -10.961  -6.705  -2.389  1.00  0.93           C  
ATOM   2631  CB  ARG A 365     -10.935  -5.731  -4.694  1.00  0.91           C  
ATOM   2632  O   ARG A 365     -10.137  -7.572  -2.087  1.00  0.92           O  
ATOM   2633  CG  ARG A 365     -10.748  -4.508  -5.578  1.00  0.87           C  
ATOM   2634  CD  ARG A 365     -11.256  -4.752  -6.993  1.00  0.85           C  
ATOM   2635  NE  ARG A 365     -11.307  -3.516  -7.768  1.00  0.85           N  
ATOM   2636  NH1 ARG A 365     -13.574  -3.183  -7.477  1.00  0.75           N  
ATOM   2637  NH2 ARG A 365     -12.339  -1.689  -8.701  1.00  0.71           N  
ATOM   2638  CZ  ARG A 365     -12.406  -2.798  -7.980  1.00  0.82           C  
ATOM   2639  N   ASN A 366     -12.208  -6.701  -1.955  1.00  0.94           N  
ATOM   2640  CA  ASN A 366     -12.793  -7.824  -1.231  1.00  0.94           C  
ATOM   2641  C   ASN A 366     -12.945  -9.051  -2.127  1.00  0.94           C  
ATOM   2642  CB  ASN A 366     -14.147  -7.432  -0.635  1.00  0.93           C  
ATOM   2643  O   ASN A 366     -12.767  -8.962  -3.343  1.00  0.92           O  
ATOM   2644  CG  ASN A 366     -14.031  -6.332   0.402  1.00  0.91           C  
ATOM   2645  ND2 ASN A 366     -14.919  -5.348   0.325  1.00  0.92           N  
ATOM   2646  OD1 ASN A 366     -13.149  -6.365   1.265  1.00  0.90           O  
ATOM   2647  N   ASP A 367     -13.298 -10.184  -1.590  1.00  0.94           N  
ATOM   2648  CA  ASP A 367     -13.399 -11.462  -2.287  1.00  0.95           C  
ATOM   2649  C   ASP A 367     -14.512 -11.432  -3.332  1.00  0.93           C  
ATOM   2650  CB  ASP A 367     -13.643 -12.598  -1.291  1.00  0.93           C  
ATOM   2651  O   ASP A 367     -14.430 -12.116  -4.354  1.00  0.92           O  
ATOM   2652  CG  ASP A 367     -12.421 -12.921  -0.449  1.00  0.89           C  
ATOM   2653  OD1 ASP A 367     -11.293 -12.559  -0.847  1.00  0.88           O  
ATOM   2654  OD2 ASP A 367     -12.588 -13.546   0.621  1.00  0.91           O  
ATOM   2655  N   ASP A 368     -15.549 -10.482  -3.188  1.00  0.92           N  
ATOM   2656  CA  ASP A 368     -16.645 -10.245  -4.124  1.00  0.93           C  
ATOM   2657  C   ASP A 368     -16.242  -9.234  -5.196  1.00  0.91           C  
ATOM   2658  CB  ASP A 368     -17.889  -9.755  -3.380  1.00  0.90           C  
ATOM   2659  O   ASP A 368     -17.063  -8.848  -6.031  1.00  0.88           O  
ATOM   2660  CG  ASP A 368     -17.692  -8.402  -2.721  1.00  0.85           C  
ATOM   2661  OD1 ASP A 368     -16.585  -7.831  -2.819  1.00  0.82           O  
ATOM   2662  OD2 ASP A 368     -18.653  -7.902  -2.096  1.00  0.89           O  
ATOM   2663  N   GLY A 369     -15.061  -8.714  -5.199  1.00  0.89           N  
ATOM   2664  CA  GLY A 369     -14.497  -7.802  -6.182  1.00  0.91           C  
ATOM   2665  C   GLY A 369     -14.725  -6.342  -5.841  1.00  0.90           C  
ATOM   2666  O   GLY A 369     -14.232  -5.452  -6.537  1.00  0.88           O  
ATOM   2667  N   THR A 370     -15.560  -6.120  -4.704  1.00  0.91           N  
ATOM   2668  CA  THR A 370     -15.827  -4.751  -4.278  1.00  0.93           C  
ATOM   2669  C   THR A 370     -14.548  -4.078  -3.788  1.00  0.92           C  
ATOM   2670  CB  THR A 370     -16.891  -4.709  -3.166  1.00  0.91           C  
ATOM   2671  O   THR A 370     -13.616  -4.752  -3.344  1.00  0.92           O  
ATOM   2672  CG2 THR A 370     -18.215  -5.292  -3.649  1.00  0.84           C  
ATOM   2673  OG1 THR A 370     -16.429  -5.468  -2.042  1.00  0.86           O  
ATOM   2674  N   PHE A 371     -14.357  -2.795  -3.894  1.00  0.89           N  
ATOM   2675  CA  PHE A 371     -13.222  -1.992  -3.455  1.00  0.92           C  
ATOM   2676  C   PHE A 371     -13.051  -2.075  -1.943  1.00  0.91           C  
ATOM   2677  CB  PHE A 371     -13.398  -0.531  -3.884  1.00  0.90           C  
ATOM   2678  O   PHE A 371     -14.009  -1.875  -1.193  1.00  0.90           O  
ATOM   2679  CG  PHE A 371     -12.267   0.366  -3.460  1.00  0.87           C  
ATOM   2680  CD1 PHE A 371     -11.113   0.463  -4.228  1.00  0.84           C  
ATOM   2681  CD2 PHE A 371     -12.357   1.113  -2.292  1.00  0.85           C  
ATOM   2682  CE1 PHE A 371     -10.064   1.293  -3.838  1.00  0.87           C  
ATOM   2683  CE2 PHE A 371     -11.314   1.944  -1.896  1.00  0.87           C  
ATOM   2684  CZ  PHE A 371     -10.168   2.032  -2.670  1.00  0.86           C  
ATOM   2685  N   LYS A 372     -11.956  -2.477  -1.380  1.00  0.94           N  
ATOM   2686  CA  LYS A 372     -11.632  -2.532   0.042  1.00  0.94           C  
ATOM   2687  C   LYS A 372     -10.889  -1.275   0.486  1.00  0.92           C  
ATOM   2688  CB  LYS A 372     -10.795  -3.773   0.355  1.00  0.93           C  
ATOM   2689  O   LYS A 372     -11.366  -0.538   1.352  1.00  0.89           O  
ATOM   2690  CG  LYS A 372     -10.477  -3.950   1.832  1.00  0.93           C  
ATOM   2691  CD  LYS A 372      -9.744  -5.259   2.094  1.00  0.89           C  
ATOM   2692  CE  LYS A 372      -9.453  -5.451   3.576  1.00  0.91           C  
ATOM   2693  NZ  LYS A 372      -8.844  -6.787   3.853  1.00  0.90           N  
ATOM   2694  N   SER A 373      -9.758  -1.008  -0.089  1.00  0.91           N  
ATOM   2695  CA  SER A 373      -8.944   0.156   0.249  1.00  0.92           C  
ATOM   2696  C   SER A 373      -7.923   0.453  -0.843  1.00  0.92           C  
ATOM   2697  CB  SER A 373      -8.228  -0.060   1.583  1.00  0.90           C  
ATOM   2698  O   SER A 373      -7.560  -0.434  -1.619  1.00  0.92           O  
ATOM   2699  OG  SER A 373      -7.331  -1.154   1.501  1.00  0.83           O  
ATOM   2700  N   THR A 374      -7.359   1.748  -0.921  1.00  0.91           N  
ATOM   2701  CA  THR A 374      -6.119   2.098  -1.605  1.00  0.92           C  
ATOM   2702  C   THR A 374      -4.916   1.866  -0.696  1.00  0.91           C  
ATOM   2703  CB  THR A 374      -6.135   3.564  -2.076  1.00  0.90           C  
ATOM   2704  O   THR A 374      -4.817   2.464   0.377  1.00  0.90           O  
ATOM   2705  CG2 THR A 374      -4.862   3.910  -2.840  1.00  0.86           C  
ATOM   2706  OG1 THR A 374      -7.265   3.772  -2.932  1.00  0.86           O  
ATOM   2707  N   VAL A 375      -4.089   0.867  -1.129  1.00  0.93           N  
ATOM   2708  CA  VAL A 375      -2.895   0.475  -0.388  1.00  0.93           C  
ATOM   2709  C   VAL A 375      -1.758   1.451  -0.686  1.00  0.93           C  
ATOM   2710  CB  VAL A 375      -2.462  -0.968  -0.731  1.00  0.92           C  
ATOM   2711  O   VAL A 375      -1.000   1.824   0.212  1.00  0.91           O  
ATOM   2712  CG1 VAL A 375      -1.179  -1.337   0.011  1.00  0.79           C  
ATOM   2713  CG2 VAL A 375      -3.580  -1.953  -0.395  1.00  0.78           C  
ATOM   2714  N   PHE A 376      -1.722   1.853  -1.870  1.00  0.94           N  
ATOM   2715  CA  PHE A 376      -0.714   2.798  -2.337  1.00  0.95           C  
ATOM   2716  C   PHE A 376      -1.331   3.829  -3.273  1.00  0.95           C  
ATOM   2717  CB  PHE A 376       0.427   2.062  -3.046  1.00  0.94           C  
ATOM   2718  O   PHE A 376      -2.146   3.487  -4.133  1.00  0.94           O  
ATOM   2719  CG  PHE A 376       1.527   2.968  -3.528  1.00  0.91           C  
ATOM   2720  CD1 PHE A 376       2.606   3.273  -2.707  1.00  0.87           C  
ATOM   2721  CD2 PHE A 376       1.482   3.516  -4.803  1.00  0.87           C  
ATOM   2722  CE1 PHE A 376       3.626   4.112  -3.150  1.00  0.88           C  
ATOM   2723  CE2 PHE A 376       2.498   4.356  -5.253  1.00  0.87           C  
ATOM   2724  CZ  PHE A 376       3.568   4.653  -4.425  1.00  0.87           C  
ATOM   2725  N   PHE A 377      -0.998   5.067  -3.071  1.00  0.93           N  
ATOM   2726  CA  PHE A 377      -1.389   6.195  -3.908  1.00  0.94           C  
ATOM   2727  C   PHE A 377      -0.189   7.083  -4.216  1.00  0.93           C  
ATOM   2728  CB  PHE A 377      -2.488   7.017  -3.226  1.00  0.93           C  
ATOM   2729  O   PHE A 377       0.627   7.361  -3.334  1.00  0.92           O  
ATOM   2730  CG  PHE A 377      -2.874   8.259  -3.982  1.00  0.91           C  
ATOM   2731  CD1 PHE A 377      -3.798   8.200  -5.018  1.00  0.87           C  
ATOM   2732  CD2 PHE A 377      -2.314   9.487  -3.655  1.00  0.87           C  
ATOM   2733  CE1 PHE A 377      -4.157   9.349  -5.720  1.00  0.89           C  
ATOM   2734  CE2 PHE A 377      -2.668  10.639  -4.351  1.00  0.89           C  
ATOM   2735  CZ  PHE A 377      -3.589  10.568  -5.384  1.00  0.88           C  
ATOM   2736  N   ALA A 378       0.056   7.406  -5.442  1.00  0.93           N  
ATOM   2737  CA  ALA A 378       1.051   8.384  -5.873  1.00  0.94           C  
ATOM   2738  C   ALA A 378       0.413   9.477  -6.725  1.00  0.93           C  
ATOM   2739  CB  ALA A 378       2.173   7.696  -6.648  1.00  0.92           C  
ATOM   2740  O   ALA A 378      -0.164   9.195  -7.777  1.00  0.92           O  
ATOM   2741  N   ASP A 379       0.504  10.737  -6.248  1.00  0.91           N  
ATOM   2742  CA  ASP A 379       0.052  11.928  -6.961  1.00  0.92           C  
ATOM   2743  C   ASP A 379       1.076  12.363  -8.007  1.00  0.91           C  
ATOM   2744  CB  ASP A 379      -0.216  13.071  -5.980  1.00  0.91           C  
ATOM   2745  O   ASP A 379       2.220  12.677  -7.670  1.00  0.89           O  
ATOM   2746  CG  ASP A 379      -0.793  14.305  -6.651  1.00  0.87           C  
ATOM   2747  OD1 ASP A 379      -0.181  14.819  -7.612  1.00  0.85           O  
ATOM   2748  OD2 ASP A 379      -1.867  14.770  -6.212  1.00  0.89           O  
ATOM   2749  N   ARG A 380       0.737  12.398  -9.264  1.00  0.92           N  
ATOM   2750  CA  ARG A 380       1.648  12.677 -10.369  1.00  0.92           C  
ATOM   2751  C   ARG A 380       2.101  14.133 -10.351  1.00  0.91           C  
ATOM   2752  CB  ARG A 380       0.983  12.352 -11.709  1.00  0.91           C  
ATOM   2753  O   ARG A 380       3.240  14.438 -10.709  1.00  0.89           O  
ATOM   2754  CG  ARG A 380       1.884  12.574 -12.913  1.00  0.87           C  
ATOM   2755  CD  ARG A 380       1.189  12.199 -14.215  1.00  0.85           C  
ATOM   2756  NE  ARG A 380       1.969  12.607 -15.380  1.00  0.85           N  
ATOM   2757  NH1 ARG A 380       0.135  12.966 -16.739  1.00  0.76           N  
ATOM   2758  NH2 ARG A 380       2.252  13.317 -17.546  1.00  0.72           N  
ATOM   2759  CZ  ARG A 380       1.450  12.962 -16.552  1.00  0.83           C  
ATOM   2760  N   GLY A 381       1.221  15.062  -9.966  1.00  0.91           N  
ATOM   2761  CA  GLY A 381       1.493  16.490  -9.952  1.00  0.91           C  
ATOM   2762  C   GLY A 381       2.441  16.906  -8.843  1.00  0.90           C  
ATOM   2763  O   GLY A 381       3.433  17.595  -9.093  1.00  0.88           O  
ATOM   2764  N   THR A 382       2.351  16.375  -7.701  1.00  0.90           N  
ATOM   2765  CA  THR A 382       3.086  16.814  -6.520  1.00  0.91           C  
ATOM   2766  C   THR A 382       4.233  15.857  -6.210  1.00  0.90           C  
ATOM   2767  CB  THR A 382       2.159  16.924  -5.295  1.00  0.90           C  
ATOM   2768  O   THR A 382       5.156  16.205  -5.470  1.00  0.88           O  
ATOM   2769  CG2 THR A 382       1.016  17.899  -5.555  1.00  0.85           C  
ATOM   2770  OG1 THR A 382       1.613  15.632  -4.999  1.00  0.88           O  
ATOM   2771  N   GLY A 383       4.204  14.581  -6.736  1.00  0.90           N  
ATOM   2772  CA  GLY A 383       5.117  13.502  -6.394  1.00  0.92           C  
ATOM   2773  C   GLY A 383       4.916  12.974  -4.986  1.00  0.90           C  
ATOM   2774  O   GLY A 383       5.804  12.326  -4.428  1.00  0.88           O  
ATOM   2775  N   GLN A 384       3.761  13.277  -4.387  1.00  0.91           N  
ATOM   2776  CA  GLN A 384       3.434  12.753  -3.065  1.00  0.93           C  
ATOM   2777  C   GLN A 384       2.972  11.301  -3.148  1.00  0.93           C  
ATOM   2778  CB  GLN A 384       2.356  13.610  -2.399  1.00  0.91           C  
ATOM   2779  O   GLN A 384       2.223  10.933  -4.055  1.00  0.92           O  
ATOM   2780  CG  GLN A 384       2.837  14.997  -1.992  1.00  0.85           C  
ATOM   2781  CD  GLN A 384       1.719  15.873  -1.461  1.00  0.81           C  
ATOM   2782  NE2 GLN A 384       2.002  16.614  -0.395  1.00  0.84           N  
ATOM   2783  OE1 GLN A 384       0.610  15.885  -2.004  1.00  0.85           O  
ATOM   2784  N   VAL A 385       3.431  10.551  -2.231  1.00  0.92           N  
ATOM   2785  CA  VAL A 385       3.080   9.142  -2.093  1.00  0.93           C  
ATOM   2786  C   VAL A 385       2.352   8.918  -0.770  1.00  0.92           C  
ATOM   2787  CB  VAL A 385       4.328   8.235  -2.175  1.00  0.90           C  
ATOM   2788  O   VAL A 385       2.713   9.507   0.252  1.00  0.90           O  
ATOM   2789  CG1 VAL A 385       3.937   6.764  -2.045  1.00  0.75           C  
ATOM   2790  CG2 VAL A 385       5.078   8.478  -3.484  1.00  0.74           C  
ATOM   2791  N   ALA A 386       1.245   8.200  -0.837  1.00  0.91           N  
ATOM   2792  CA  ALA A 386       0.482   7.850   0.358  1.00  0.92           C  
ATOM   2793  C   ALA A 386       0.283   6.340   0.459  1.00  0.92           C  
ATOM   2794  CB  ALA A 386      -0.868   8.562   0.356  1.00  0.90           C  
ATOM   2795  O   ALA A 386       0.035   5.672  -0.548  1.00  0.91           O  
ATOM   2796  N   VAL A 387       0.455   5.767   1.630  1.00  0.91           N  
ATOM   2797  CA  VAL A 387       0.218   4.360   1.935  1.00  0.92           C  
ATOM   2798  C   VAL A 387      -0.974   4.231   2.880  1.00  0.90           C  
ATOM   2799  CB  VAL A 387       1.466   3.696   2.557  1.00  0.90           C  
ATOM   2800  O   VAL A 387      -1.007   4.863   3.939  1.00  0.88           O  
ATOM   2801  CG1 VAL A 387       1.205   2.219   2.846  1.00  0.85           C  
ATOM   2802  CG2 VAL A 387       2.673   3.858   1.634  1.00  0.85           C  
ATOM   2803  N   GLY A 388      -2.017   3.580   2.425  1.00  0.88           N  
ATOM   2804  CA  GLY A 388      -3.244   3.317   3.159  1.00  0.89           C  
ATOM   2805  C   GLY A 388      -4.271   4.425   3.021  1.00  0.85           C  
ATOM   2806  O   GLY A 388      -5.390   4.308   3.525  1.00  0.81           O  
ATOM   2807  N   THR A 389      -3.913   5.530   2.237  1.00  0.83           N  
ATOM   2808  CA  THR A 389      -4.817   6.648   1.992  1.00  0.84           C  
ATOM   2809  C   THR A 389      -4.648   7.179   0.571  1.00  0.84           C  
ATOM   2810  CB  THR A 389      -4.583   7.788   3.000  1.00  0.82           C  
ATOM   2811  O   THR A 389      -3.631   6.921  -0.076  1.00  0.83           O  
ATOM   2812  CG2 THR A 389      -3.173   8.355   2.871  1.00  0.82           C  
ATOM   2813  OG1 THR A 389      -5.531   8.835   2.758  1.00  0.82           O  
ATOM   2814  N   THR A 390      -5.635   7.993   0.105  1.00  0.82           N  
ATOM   2815  CA  THR A 390      -5.607   8.701  -1.171  1.00  0.83           C  
ATOM   2816  C   THR A 390      -5.423  10.200  -0.953  1.00  0.79           C  
ATOM   2817  CB  THR A 390      -6.894   8.450  -1.977  1.00  0.77           C  
ATOM   2818  O   THR A 390      -5.468  10.981  -1.906  1.00  0.75           O  
ATOM   2819  CG2 THR A 390      -6.979   7.000  -2.441  1.00  0.71           C  
ATOM   2820  OG1 THR A 390      -8.031   8.745  -1.156  1.00  0.69           O  
ATOM   2821  N   VAL A 391      -5.313  10.629   0.218  1.00  0.80           N  
ATOM   2822  CA  VAL A 391      -5.125  12.028   0.587  1.00  0.82           C  
ATOM   2823  C   VAL A 391      -3.795  12.196   1.318  1.00  0.81           C  
ATOM   2824  CB  VAL A 391      -6.286  12.543   1.467  1.00  0.76           C  
ATOM   2825  O   VAL A 391      -3.737  12.091   2.546  1.00  0.78           O  
ATOM   2826  CG1 VAL A 391      -6.203  14.059   1.638  1.00  0.72           C  
ATOM   2827  CG2 VAL A 391      -7.631  12.143   0.863  1.00  0.69           C  
ATOM   2828  N   PRO A 392      -2.719  12.218   0.536  1.00  0.83           N  
ATOM   2829  CA  PRO A 392      -1.467  12.573   1.209  1.00  0.85           C  
ATOM   2830  C   PRO A 392      -1.563  13.889   1.977  1.00  0.84           C  
ATOM   2831  CB  PRO A 392      -0.466  12.685   0.056  1.00  0.82           C  
ATOM   2832  O   PRO A 392      -2.276  14.804   1.555  1.00  0.84           O  
ATOM   2833  CG  PRO A 392      -1.295  13.042  -1.135  1.00  0.81           C  
ATOM   2834  CD  PRO A 392      -2.674  12.478  -0.944  1.00  0.81           C  
ATOM   2835  N   TYR A 393      -0.907  14.009   3.156  1.00  0.79           N  
ATOM   2836  CA  TYR A 393      -0.830  15.248   3.922  1.00  0.83           C  
ATOM   2837  C   TYR A 393      -0.082  16.324   3.144  1.00  0.78           C  
ATOM   2838  CB  TYR A 393      -0.144  15.006   5.270  1.00  0.77           C  
ATOM   2839  O   TYR A 393       0.907  16.035   2.466  1.00  0.75           O  
ATOM   2840  CG  TYR A 393      -0.877  14.028   6.156  1.00  0.70           C  
ATOM   2841  CD1 TYR A 393      -2.143  14.324   6.656  1.00  0.66           C  
ATOM   2842  CD2 TYR A 393      -0.304  12.807   6.496  1.00  0.67           C  
ATOM   2843  CE1 TYR A 393      -2.820  13.427   7.475  1.00  0.66           C  
ATOM   2844  CE2 TYR A 393      -0.973  11.902   7.314  1.00  0.62           C  
ATOM   2845  OH  TYR A 393      -2.895  11.328   8.608  1.00  0.50           O  
ATOM   2846  CZ  TYR A 393      -2.228  12.220   7.797  1.00  0.68           C  
ATOM   2847  N   SER A 394      -0.479  17.604   3.270  1.00  0.73           N  
ATOM   2848  CA  SER A 394       0.190  18.746   2.657  1.00  0.76           C  
ATOM   2849  C   SER A 394       1.617  18.894   3.175  1.00  0.69           C  
ATOM   2850  CB  SER A 394      -0.593  20.033   2.921  1.00  0.66           C  
ATOM   2851  O   SER A 394       1.874  18.700   4.365  1.00  0.63           O  
ATOM   2852  OG  SER A 394      -0.745  20.252   4.313  1.00  0.62           O  
ATOM   2853  N   ASN A 395       2.721  19.019   2.237  1.00  0.78           N  
ATOM   2854  CA  ASN A 395       4.124  19.323   2.497  1.00  0.83           C  
ATOM   2855  C   ASN A 395       4.904  18.073   2.894  1.00  0.76           C  
ATOM   2856  CB  ASN A 395       4.248  20.394   3.583  1.00  0.75           C  
ATOM   2857  O   ASN A 395       6.042  18.168   3.357  1.00  0.72           O  
ATOM   2858  CG  ASN A 395       3.534  21.681   3.220  1.00  0.68           C  
ATOM   2859  ND2 ASN A 395       3.045  22.393   4.228  1.00  0.75           N  
ATOM   2860  OD1 ASN A 395       3.422  22.032   2.042  1.00  0.67           O  
ATOM   2861  N   VAL A 396       4.352  16.837   2.793  1.00  0.83           N  
ATOM   2862  CA  VAL A 396       5.141  15.629   3.009  1.00  0.87           C  
ATOM   2863  C   VAL A 396       5.151  14.783   1.738  1.00  0.87           C  
ATOM   2864  CB  VAL A 396       4.599  14.801   4.196  1.00  0.80           C  
ATOM   2865  O   VAL A 396       4.144  14.705   1.029  1.00  0.86           O  
ATOM   2866  CG1 VAL A 396       4.676  15.603   5.493  1.00  0.64           C  
ATOM   2867  CG2 VAL A 396       3.163  14.357   3.923  1.00  0.64           C  
ATOM   2868  N   LYS A 397       6.302  14.177   1.387  1.00  0.85           N  
ATOM   2869  CA  LYS A 397       6.458  13.338   0.202  1.00  0.89           C  
ATOM   2870  C   LYS A 397       5.903  11.937   0.444  1.00  0.87           C  
ATOM   2871  CB  LYS A 397       7.929  13.255  -0.207  1.00  0.86           C  
ATOM   2872  O   LYS A 397       5.382  11.303  -0.475  1.00  0.86           O  
ATOM   2873  CG  LYS A 397       8.467  14.528  -0.844  1.00  0.82           C  
ATOM   2874  CD  LYS A 397       7.663  14.919  -2.077  1.00  0.78           C  
ATOM   2875  CE  LYS A 397       8.284  16.110  -2.796  1.00  0.81           C  
ATOM   2876  NZ  LYS A 397       7.432  16.577  -3.931  1.00  0.78           N  
ATOM   2877  N   LEU A 398       5.837  11.492   1.695  1.00  0.90           N  
ATOM   2878  CA  LEU A 398       5.288  10.202   2.096  1.00  0.91           C  
ATOM   2879  C   LEU A 398       4.283  10.368   3.231  1.00  0.90           C  
ATOM   2880  CB  LEU A 398       6.409   9.252   2.526  1.00  0.90           C  
ATOM   2881  O   LEU A 398       4.635  10.847   4.312  1.00  0.87           O  
ATOM   2882  CG  LEU A 398       5.974   7.890   3.068  1.00  0.89           C  
ATOM   2883  CD1 LEU A 398       5.218   7.110   1.998  1.00  0.87           C  
ATOM   2884  CD2 LEU A 398       7.181   7.100   3.562  1.00  0.88           C  
ATOM   2885  N   SER A 399       2.991  10.034   2.936  1.00  0.88           N  
ATOM   2886  CA  SER A 399       1.929   9.991   3.936  1.00  0.90           C  
ATOM   2887  C   SER A 399       1.516   8.556   4.243  1.00  0.88           C  
ATOM   2888  CB  SER A 399       0.714  10.789   3.462  1.00  0.88           C  
ATOM   2889  O   SER A 399       1.440   7.719   3.341  1.00  0.87           O  
ATOM   2890  OG  SER A 399       1.054  12.150   3.256  1.00  0.84           O  
ATOM   2891  N   THR A 400       1.269   8.259   5.494  1.00  0.87           N  
ATOM   2892  CA  THR A 400       0.744   6.957   5.893  1.00  0.89           C  
ATOM   2893  C   THR A 400      -0.537   7.117   6.706  1.00  0.86           C  
ATOM   2894  CB  THR A 400       1.780   6.164   6.711  1.00  0.85           C  
ATOM   2895  O   THR A 400      -0.667   8.058   7.491  1.00  0.83           O  
ATOM   2896  CG2 THR A 400       3.053   5.928   5.906  1.00  0.77           C  
ATOM   2897  OG1 THR A 400       2.107   6.900   7.897  1.00  0.80           O  
ATOM   2898  N   ALA A 401      -1.717   6.376   6.501  1.00  0.85           N  
ATOM   2899  CA  ALA A 401      -2.920   6.408   7.328  1.00  0.85           C  
ATOM   2900  C   ALA A 401      -2.640   5.860   8.724  1.00  0.81           C  
ATOM   2901  CB  ALA A 401      -4.043   5.616   6.664  1.00  0.83           C  
ATOM   2902  O   ALA A 401      -3.412   6.095   9.657  1.00  0.76           O  
ATOM   2903  N   GLY A 402      -1.530   5.204   8.951  1.00  0.81           N  
ATOM   2904  CA  GLY A 402      -1.145   4.617  10.224  1.00  0.84           C  
ATOM   2905  C   GLY A 402       0.315   4.845  10.569  1.00  0.80           C  
ATOM   2906  O   GLY A 402       1.051   5.463   9.797  1.00  0.79           O  
ATOM   2907  N   ALA A 403       0.794   4.392  11.725  1.00  0.78           N  
ATOM   2908  CA  ALA A 403       2.194   4.503  12.125  1.00  0.81           C  
ATOM   2909  C   ALA A 403       3.102   3.739  11.165  1.00  0.80           C  
ATOM   2910  CB  ALA A 403       2.382   3.990  13.551  1.00  0.78           C  
ATOM   2911  O   ALA A 403       2.738   2.665  10.679  1.00  0.79           O  
ATOM   2912  N   ILE A 404       4.331   4.360  10.749  1.00  0.82           N  
ATOM   2913  CA  ILE A 404       5.397   3.633  10.068  1.00  0.83           C  
ATOM   2914  C   ILE A 404       6.140   2.750  11.068  1.00  0.81           C  
ATOM   2915  CB  ILE A 404       6.382   4.598   9.370  1.00  0.79           C  
ATOM   2916  O   ILE A 404       6.724   3.248  12.032  1.00  0.78           O  
ATOM   2917  CG1 ILE A 404       5.639   5.486   8.366  1.00  0.74           C  
ATOM   2918  CG2 ILE A 404       7.507   3.818   8.683  1.00  0.73           C  
ATOM   2919  CD1 ILE A 404       6.507   6.564   7.732  1.00  0.73           C  
ATOM   2920  N   GLY A 405       5.815   1.329  10.984  1.00  0.75           N  
ATOM   2921  CA  GLY A 405       6.697   0.405  11.678  1.00  0.80           C  
ATOM   2922  C   GLY A 405       8.128   0.455  11.176  1.00  0.76           C  
ATOM   2923  O   GLY A 405       8.391   0.176  10.004  1.00  0.76           O  
ATOM   2924  N   LEU A 406       9.036   0.934  11.975  1.00  0.83           N  
ATOM   2925  CA  LEU A 406      10.470   0.861  11.719  1.00  0.86           C  
ATOM   2926  C   LEU A 406      11.069  -0.397  12.338  1.00  0.85           C  
ATOM   2927  CB  LEU A 406      11.177   2.102  12.272  1.00  0.82           C  
ATOM   2928  O   LEU A 406      10.903  -0.646  13.534  1.00  0.84           O  
ATOM   2929  CG  LEU A 406      10.708   3.450  11.723  1.00  0.77           C  
ATOM   2930  CD1 LEU A 406      11.501   4.586  12.359  1.00  0.74           C  
ATOM   2931  CD2 LEU A 406      10.838   3.484  10.204  1.00  0.75           C  
ATOM   2932  N   LYS A 407      11.560  -1.372  11.462  1.00  0.83           N  
ATOM   2933  CA  LYS A 407      12.317  -2.537  11.910  1.00  0.89           C  
ATOM   2934  C   LYS A 407      13.561  -2.118  12.689  1.00  0.89           C  
ATOM   2935  CB  LYS A 407      12.714  -3.411  10.719  1.00  0.86           C  
ATOM   2936  O   LYS A 407      14.331  -1.272  12.230  1.00  0.89           O  
ATOM   2937  CG  LYS A 407      13.423  -4.701  11.106  1.00  0.85           C  
ATOM   2938  CD  LYS A 407      13.766  -5.539   9.882  1.00  0.83           C  
ATOM   2939  CE  LYS A 407      14.509  -6.812  10.265  1.00  0.88           C  
ATOM   2940  NZ  LYS A 407      14.898  -7.609   9.064  1.00  0.88           N  
ATOM   2941  N   ASP A 408      13.759  -2.723  13.824  1.00  0.87           N  
ATOM   2942  CA  ASP A 408      15.010  -2.527  14.551  1.00  0.91           C  
ATOM   2943  C   ASP A 408      16.205  -2.985  13.719  1.00  0.90           C  
ATOM   2944  CB  ASP A 408      14.979  -3.277  15.884  1.00  0.85           C  
ATOM   2945  O   ASP A 408      16.167  -4.051  13.101  1.00  0.88           O  
ATOM   2946  CG  ASP A 408      15.244  -2.376  17.078  1.00  0.72           C  
ATOM   2947  OD1 ASP A 408      15.314  -1.140  16.905  1.00  0.67           O  
ATOM   2948  OD2 ASP A 408      15.387  -2.907  18.200  1.00  0.81           O  
ATOM   2949  N   ILE A 409      17.169  -2.122  13.599  1.00  0.88           N  
ATOM   2950  CA  ILE A 409      18.408  -2.476  12.914  1.00  0.90           C  
ATOM   2951  C   ILE A 409      19.548  -2.574  13.925  1.00  0.89           C  
ATOM   2952  CB  ILE A 409      18.756  -1.451  11.811  1.00  0.87           C  
ATOM   2953  O   ILE A 409      19.565  -1.848  14.922  1.00  0.88           O  
ATOM   2954  CG1 ILE A 409      18.880  -0.045  12.408  1.00  0.87           C  
ATOM   2955  CG2 ILE A 409      17.707  -1.482  10.695  1.00  0.86           C  
ATOM   2956  CD1 ILE A 409      19.349   1.010  11.416  1.00  0.83           C  
ATOM   2957  N   ALA A 410      20.448  -3.525  13.699  1.00  0.91           N  
ATOM   2958  CA  ALA A 410      21.527  -3.844  14.630  1.00  0.93           C  
ATOM   2959  C   ALA A 410      22.607  -2.767  14.607  1.00  0.92           C  
ATOM   2960  CB  ALA A 410      22.130  -5.207  14.299  1.00  0.90           C  
ATOM   2961  O   ALA A 410      23.319  -2.572  15.595  1.00  0.90           O  
ATOM   2962  N   SER A 411      22.773  -2.032  13.499  1.00  0.93           N  
ATOM   2963  CA  SER A 411      23.796  -1.008  13.311  1.00  0.94           C  
ATOM   2964  C   SER A 411      23.203   0.261  12.708  1.00  0.93           C  
ATOM   2965  CB  SER A 411      24.919  -1.531  12.415  1.00  0.92           C  
ATOM   2966  O   SER A 411      22.181   0.210  12.021  1.00  0.92           O  
ATOM   2967  OG  SER A 411      24.407  -1.959  11.164  1.00  0.90           O  
ATOM   2968  N   ASP A 412      23.825   1.476  12.947  1.00  0.88           N  
ATOM   2969  CA  ASP A 412      23.401   2.732  12.336  1.00  0.91           C  
ATOM   2970  C   ASP A 412      23.469   2.651  10.813  1.00  0.90           C  
ATOM   2971  CB  ASP A 412      24.261   3.892  12.841  1.00  0.88           C  
ATOM   2972  O   ASP A 412      24.399   2.062  10.258  1.00  0.88           O  
ATOM   2973  CG  ASP A 412      24.197   4.065  14.348  1.00  0.82           C  
ATOM   2974  OD1 ASP A 412      23.191   3.658  14.967  1.00  0.80           O  
ATOM   2975  OD2 ASP A 412      25.162   4.616  14.921  1.00  0.86           O  
ATOM   2976  N   PRO A 413      22.448   3.172  10.130  1.00  0.91           N  
ATOM   2977  CA  PRO A 413      22.550   3.208   8.669  1.00  0.92           C  
ATOM   2978  C   PRO A 413      23.743   4.027   8.181  1.00  0.91           C  
ATOM   2979  CB  PRO A 413      21.231   3.856   8.239  1.00  0.90           C  
ATOM   2980  O   PRO A 413      24.216   4.919   8.890  1.00  0.90           O  
ATOM   2981  CG  PRO A 413      20.834   4.716   9.395  1.00  0.87           C  
ATOM   2982  CD  PRO A 413      21.332   4.077  10.659  1.00  0.86           C  
ATOM   2983  N   THR A 414      24.243   3.774   6.932  1.00  0.89           N  
ATOM   2984  CA  THR A 414      25.261   4.597   6.289  1.00  0.90           C  
ATOM   2985  C   THR A 414      24.773   6.034   6.130  1.00  0.87           C  
ATOM   2986  CB  THR A 414      25.650   4.029   4.911  1.00  0.87           C  
ATOM   2987  O   THR A 414      23.603   6.268   5.822  1.00  0.83           O  
ATOM   2988  CG2 THR A 414      26.562   2.815   5.055  1.00  0.75           C  
ATOM   2989  OG1 THR A 414      24.464   3.640   4.208  1.00  0.78           O  
ATOM   2990  N   THR A 415      25.626   7.098   6.423  1.00  0.81           N  
ATOM   2991  CA  THR A 415      25.291   8.507   6.250  1.00  0.83           C  
ATOM   2992  C   THR A 415      24.827   8.781   4.822  1.00  0.79           C  
ATOM   2993  CB  THR A 415      26.492   9.411   6.585  1.00  0.76           C  
ATOM   2994  O   THR A 415      25.490   8.385   3.861  1.00  0.74           O  
ATOM   2995  CG2 THR A 415      26.071  10.875   6.673  1.00  0.63           C  
ATOM   2996  OG1 THR A 415      27.049   9.010   7.842  1.00  0.68           O  
ATOM   2997  N   ALA A 416      23.644   9.374   4.694  1.00  0.75           N  
ATOM   2998  CA  ALA A 416      23.172   9.882   3.409  1.00  0.77           C  
ATOM   2999  C   ALA A 416      23.535  11.354   3.234  1.00  0.75           C  
ATOM   3000  CB  ALA A 416      21.662   9.691   3.283  1.00  0.71           C  
ATOM   3001  O   ALA A 416      23.176  12.191   4.065  1.00  0.71           O  
ATOM   3002  N   THR A 417      24.325  11.692   2.191  1.00  0.74           N  
ATOM   3003  CA  THR A 417      24.578  13.079   1.819  1.00  0.77           C  
ATOM   3004  C   THR A 417      23.269  13.812   1.540  1.00  0.73           C  
ATOM   3005  CB  THR A 417      25.493  13.168   0.583  1.00  0.69           C  
ATOM   3006  O   THR A 417      22.493  13.400   0.674  1.00  0.69           O  
ATOM   3007  CG2 THR A 417      25.977  14.597   0.359  1.00  0.62           C  
ATOM   3008  OG1 THR A 417      26.628  12.315   0.774  1.00  0.72           O  
ATOM   3009  N   GLY A 418      22.945  14.916   2.388  1.00  0.74           N  
ATOM   3010  CA  GLY A 418      21.832  15.835   2.206  1.00  0.77           C  
ATOM   3011  C   GLY A 418      20.551  15.359   2.865  1.00  0.71           C  
ATOM   3012  O   GLY A 418      19.467  15.858   2.558  1.00  0.66           O  
ATOM   3013  N   GLY A 419      20.696  14.348   3.755  1.00  0.78           N  
ATOM   3014  CA  GLY A 419      19.489  13.864   4.406  1.00  0.80           C  
ATOM   3015  C   GLY A 419      19.749  13.267   5.776  1.00  0.78           C  
ATOM   3016  O   GLY A 419      20.882  12.904   6.097  1.00  0.74           O  
ATOM   3017  N   SER A 420      18.853  13.250   6.618  1.00  0.82           N  
ATOM   3018  CA  SER A 420      18.845  12.557   7.902  1.00  0.86           C  
ATOM   3019  C   SER A 420      18.080  11.241   7.815  1.00  0.84           C  
ATOM   3020  CB  SER A 420      18.230  13.443   8.986  1.00  0.82           C  
ATOM   3021  O   SER A 420      17.124  11.122   7.045  1.00  0.82           O  
ATOM   3022  OG  SER A 420      18.881  14.701   9.036  1.00  0.75           O  
ATOM   3023  N   ALA A 421      18.590  10.195   8.442  1.00  0.86           N  
ATOM   3024  CA  ALA A 421      17.886   8.918   8.523  1.00  0.89           C  
ATOM   3025  C   ALA A 421      17.287   8.709   9.912  1.00  0.88           C  
ATOM   3026  CB  ALA A 421      18.827   7.768   8.175  1.00  0.85           C  
ATOM   3027  O   ALA A 421      18.002   8.753  10.916  1.00  0.86           O  
ATOM   3028  N   ILE A 422      15.885   8.530   9.873  1.00  0.88           N  
ATOM   3029  CA  ILE A 422      15.217   8.084  11.090  1.00  0.90           C  
ATOM   3030  C   ILE A 422      15.125   6.560  11.099  1.00  0.90           C  
ATOM   3031  CB  ILE A 422      13.809   8.707  11.223  1.00  0.87           C  
ATOM   3032  O   ILE A 422      14.713   5.951  10.109  1.00  0.89           O  
ATOM   3033  CG1 ILE A 422      13.902  10.238  11.235  1.00  0.78           C  
ATOM   3034  CG2 ILE A 422      13.107   8.191  12.482  1.00  0.78           C  
ATOM   3035  CD1 ILE A 422      12.553  10.940  11.163  1.00  0.74           C  
ATOM   3036  N   TYR A 423      15.653   5.950  12.113  1.00  0.89           N  
ATOM   3037  CA  TYR A 423      15.615   4.494  12.185  1.00  0.91           C  
ATOM   3038  C   TYR A 423      15.413   4.024  13.620  1.00  0.91           C  
ATOM   3039  CB  TYR A 423      16.904   3.893  11.615  1.00  0.90           C  
ATOM   3040  O   TYR A 423      15.616   4.790  14.566  1.00  0.90           O  
ATOM   3041  CG  TYR A 423      18.146   4.291  12.375  1.00  0.90           C  
ATOM   3042  CD1 TYR A 423      18.759   5.521  12.150  1.00  0.87           C  
ATOM   3043  CD2 TYR A 423      18.709   3.437  13.317  1.00  0.88           C  
ATOM   3044  CE1 TYR A 423      19.906   5.891  12.846  1.00  0.89           C  
ATOM   3045  CE2 TYR A 423      19.855   3.796  14.019  1.00  0.89           C  
ATOM   3046  OH  TYR A 423      21.579   5.384  14.469  1.00  0.82           O  
ATOM   3047  CZ  TYR A 423      20.445   5.023  13.778  1.00  0.88           C  
ATOM   3048  N   SER A 424      14.939   2.797  13.797  1.00  0.88           N  
ATOM   3049  CA  SER A 424      14.877   2.124  15.091  1.00  0.91           C  
ATOM   3050  C   SER A 424      16.114   1.264  15.327  1.00  0.91           C  
ATOM   3051  CB  SER A 424      13.619   1.259  15.185  1.00  0.88           C  
ATOM   3052  O   SER A 424      16.561   0.550  14.427  1.00  0.91           O  
ATOM   3053  OG  SER A 424      13.508   0.672  16.470  1.00  0.81           O  
ATOM   3054  N   LYS A 425      16.652   1.434  16.594  1.00  0.90           N  
ATOM   3055  CA  LYS A 425      17.729   0.583  17.092  1.00  0.92           C  
ATOM   3056  C   LYS A 425      17.553   0.288  18.579  1.00  0.90           C  
ATOM   3057  CB  LYS A 425      19.089   1.239  16.845  1.00  0.90           C  
ATOM   3058  O   LYS A 425      17.418   1.209  19.388  1.00  0.87           O  
ATOM   3059  CG  LYS A 425      20.274   0.377  17.254  1.00  0.84           C  
ATOM   3060  CD  LYS A 425      21.598   1.065  16.946  1.00  0.82           C  
ATOM   3061  CE  LYS A 425      21.876   2.205  17.916  1.00  0.87           C  
ATOM   3062  NZ  LYS A 425      23.209   2.831  17.667  1.00  0.82           N  
ATOM   3063  N   SER A 426      17.361  -0.946  18.951  1.00  0.89           N  
ATOM   3064  CA  SER A 426      17.097  -1.456  20.293  1.00  0.90           C  
ATOM   3065  C   SER A 426      15.807  -0.873  20.861  1.00  0.87           C  
ATOM   3066  CB  SER A 426      18.265  -1.139  21.227  1.00  0.87           C  
ATOM   3067  O   SER A 426      15.740  -0.539  22.046  1.00  0.82           O  
ATOM   3068  OG  SER A 426      19.480  -1.646  20.703  1.00  0.78           O  
ATOM   3069  N   GLY A 427      14.777  -0.635  20.012  1.00  0.88           N  
ATOM   3070  CA  GLY A 427      13.459  -0.141  20.376  1.00  0.89           C  
ATOM   3071  C   GLY A 427      13.398   1.370  20.487  1.00  0.86           C  
ATOM   3072  O   GLY A 427      12.347   1.933  20.804  1.00  0.84           O  
ATOM   3073  N   LEU A 428      14.542   1.956  20.190  1.00  0.89           N  
ATOM   3074  CA  LEU A 428      14.609   3.411  20.277  1.00  0.90           C  
ATOM   3075  C   LEU A 428      14.746   4.032  18.891  1.00  0.90           C  
ATOM   3076  CB  LEU A 428      15.783   3.841  21.160  1.00  0.88           C  
ATOM   3077  O   LEU A 428      15.359   3.441  17.999  1.00  0.89           O  
ATOM   3078  CG  LEU A 428      15.763   3.341  22.605  1.00  0.85           C  
ATOM   3079  CD1 LEU A 428      17.037   3.762  23.330  1.00  0.81           C  
ATOM   3080  CD2 LEU A 428      14.529   3.862  23.335  1.00  0.82           C  
ATOM   3081  N   LEU A 429      14.147   5.247  18.695  1.00  0.87           N  
ATOM   3082  CA  LEU A 429      14.252   5.993  17.446  1.00  0.89           C  
ATOM   3083  C   LEU A 429      15.488   6.887  17.449  1.00  0.88           C  
ATOM   3084  CB  LEU A 429      12.996   6.839  17.219  1.00  0.86           C  
ATOM   3085  O   LEU A 429      15.745   7.594  18.426  1.00  0.86           O  
ATOM   3086  CG  LEU A 429      11.707   6.073  16.920  1.00  0.80           C  
ATOM   3087  CD1 LEU A 429      10.536   7.040  16.781  1.00  0.74           C  
ATOM   3088  CD2 LEU A 429      11.866   5.232  15.658  1.00  0.75           C  
ATOM   3089  N   TYR A 430      16.207   6.744  16.447  1.00  0.89           N  
ATOM   3090  CA  TYR A 430      17.401   7.546  16.204  1.00  0.90           C  
ATOM   3091  C   TYR A 430      17.257   8.367  14.929  1.00  0.89           C  
ATOM   3092  CB  TYR A 430      18.640   6.650  16.111  1.00  0.89           C  
ATOM   3093  O   TYR A 430      16.583   7.947  13.985  1.00  0.88           O  
ATOM   3094  CG  TYR A 430      19.010   5.987  17.416  1.00  0.89           C  
ATOM   3095  CD1 TYR A 430      19.962   6.552  18.261  1.00  0.88           C  
ATOM   3096  CD2 TYR A 430      18.409   4.795  17.805  1.00  0.88           C  
ATOM   3097  CE1 TYR A 430      20.307   5.943  19.464  1.00  0.89           C  
ATOM   3098  CE2 TYR A 430      18.746   4.178  19.005  1.00  0.89           C  
ATOM   3099  OH  TYR A 430      20.032   4.152  21.016  1.00  0.84           O  
ATOM   3100  CZ  TYR A 430      19.694   4.759  19.827  1.00  0.89           C  
ATOM   3101  N   VAL A 431      17.821   9.595  14.922  1.00  0.87           N  
ATOM   3102  CA  VAL A 431      18.110  10.385  13.730  1.00  0.88           C  
ATOM   3103  C   VAL A 431      19.618  10.429  13.493  1.00  0.88           C  
ATOM   3104  CB  VAL A 431      17.547  11.819  13.849  1.00  0.86           C  
ATOM   3105  O   VAL A 431      20.384  10.781  14.393  1.00  0.87           O  
ATOM   3106  CG1 VAL A 431      17.856  12.626  12.590  1.00  0.79           C  
ATOM   3107  CG2 VAL A 431      16.042  11.780  14.107  1.00  0.79           C  
ATOM   3108  N   LYS A 432      20.039   9.959  12.416  1.00  0.89           N  
ATOM   3109  CA  LYS A 432      21.389  10.201  11.917  1.00  0.90           C  
ATOM   3110  C   LYS A 432      21.400  11.318  10.878  1.00  0.89           C  
ATOM   3111  CB  LYS A 432      21.976   8.922  11.316  1.00  0.89           C  
ATOM   3112  O   LYS A 432      20.764  11.203   9.828  1.00  0.88           O  
ATOM   3113  CG  LYS A 432      23.449   9.031  10.948  1.00  0.89           C  
ATOM   3114  CD  LYS A 432      24.028   7.677  10.556  1.00  0.88           C  
ATOM   3115  CE  LYS A 432      25.531   7.757  10.326  1.00  0.91           C  
ATOM   3116  NZ  LYS A 432      26.141   6.402  10.173  1.00  0.89           N  
ATOM   3117  N   GLU A 433      22.001  12.435  11.273  1.00  0.87           N  
ATOM   3118  CA  GLU A 433      22.096  13.603  10.402  1.00  0.88           C  
ATOM   3119  C   GLU A 433      23.079  13.362   9.260  1.00  0.88           C  
ATOM   3120  CB  GLU A 433      22.512  14.839  11.203  1.00  0.86           C  
ATOM   3121  O   GLU A 433      23.808  12.368   9.261  1.00  0.86           O  
ATOM   3122  CG  GLU A 433      21.471  15.296  12.215  1.00  0.80           C  
ATOM   3123  CD  GLU A 433      21.810  16.629  12.864  1.00  0.79           C  
ATOM   3124  OE1 GLU A 433      23.013  16.941  13.017  1.00  0.80           O  
ATOM   3125  OE2 GLU A 433      20.865  17.365  13.225  1.00  0.79           O  
ATOM   3126  N   GLY A 434      23.158  14.218   8.299  1.00  0.82           N  
ATOM   3127  CA  GLY A 434      23.970  14.098   7.098  1.00  0.85           C  
ATOM   3128  C   GLY A 434      25.459  14.190   7.373  1.00  0.83           C  
ATOM   3129  O   GLY A 434      26.272  13.700   6.587  1.00  0.81           O  
ATOM   3130  N   ASP A 435      25.817  14.819   8.532  1.00  0.83           N  
ATOM   3131  CA  ASP A 435      27.208  14.929   8.959  1.00  0.86           C  
ATOM   3132  C   ASP A 435      27.659  13.668   9.692  1.00  0.85           C  
ATOM   3133  CB  ASP A 435      27.399  16.155   9.855  1.00  0.83           C  
ATOM   3134  O   ASP A 435      28.842  13.516  10.007  1.00  0.85           O  
ATOM   3135  CG  ASP A 435      26.671  16.038  11.182  1.00  0.78           C  
ATOM   3136  OD1 ASP A 435      25.936  15.049  11.390  1.00  0.78           O  
ATOM   3137  OD2 ASP A 435      26.831  16.946  12.027  1.00  0.85           O  
ATOM   3138  N   GLY A 436      26.766  12.679   9.989  1.00  0.82           N  
ATOM   3139  CA  GLY A 436      27.013  11.427  10.685  1.00  0.86           C  
ATOM   3140  C   GLY A 436      26.673  11.488  12.162  1.00  0.82           C  
ATOM   3141  O   GLY A 436      26.767  10.483  12.869  1.00  0.80           O  
ATOM   3142  N   THR A 437      26.194  12.690  12.695  1.00  0.86           N  
ATOM   3143  CA  THR A 437      25.757  12.823  14.080  1.00  0.88           C  
ATOM   3144  C   THR A 437      24.477  12.029  14.323  1.00  0.88           C  
ATOM   3145  CB  THR A 437      25.528  14.299  14.454  1.00  0.85           C  
ATOM   3146  O   THR A 437      23.531  12.112  13.537  1.00  0.87           O  
ATOM   3147  CG2 THR A 437      25.254  14.452  15.947  1.00  0.76           C  
ATOM   3148  OG1 THR A 437      26.694  15.059  14.113  1.00  0.80           O  
ATOM   3149  N   VAL A 438      24.434  11.195  15.309  1.00  0.86           N  
ATOM   3150  CA  VAL A 438      23.295  10.359  15.676  1.00  0.87           C  
ATOM   3151  C   VAL A 438      22.682  10.864  16.980  1.00  0.84           C  
ATOM   3152  CB  VAL A 438      23.703   8.875  15.818  1.00  0.85           C  
ATOM   3153  O   VAL A 438      23.369  10.960  18.000  1.00  0.79           O  
ATOM   3154  CG1 VAL A 438      22.491   8.013  16.164  1.00  0.81           C  
ATOM   3155  CG2 VAL A 438      24.367   8.379  14.535  1.00  0.79           C  
ATOM   3156  N   PHE A 439      21.381  11.175  16.877  1.00  0.85           N  
ATOM   3157  CA  PHE A 439      20.584  11.610  18.018  1.00  0.86           C  
ATOM   3158  C   PHE A 439      19.528  10.569  18.369  1.00  0.86           C  
ATOM   3159  CB  PHE A 439      19.916  12.958  17.727  1.00  0.84           C  
ATOM   3160  O   PHE A 439      18.845  10.048  17.485  1.00  0.85           O  
ATOM   3161  CG  PHE A 439      20.886  14.051  17.368  1.00  0.80           C  
ATOM   3162  CD1 PHE A 439      21.474  14.830  18.358  1.00  0.76           C  
ATOM   3163  CD2 PHE A 439      21.210  14.300  16.041  1.00  0.76           C  
ATOM   3164  CE1 PHE A 439      22.372  15.843  18.029  1.00  0.76           C  
ATOM   3165  CE2 PHE A 439      22.107  15.311  15.705  1.00  0.77           C  
ATOM   3166  CZ  PHE A 439      22.686  16.081  16.700  1.00  0.74           C  
ATOM   3167  N   GLN A 440      19.419  10.239  19.518  1.00  0.85           N  
ATOM   3168  CA  GLN A 440      18.243   9.522  20.000  1.00  0.85           C  
ATOM   3169  C   GLN A 440      17.055  10.465  20.166  1.00  0.84           C  
ATOM   3170  CB  GLN A 440      18.547   8.822  21.325  1.00  0.83           C  
ATOM   3171  O   GLN A 440      17.182  11.532  20.771  1.00  0.81           O  
ATOM   3172  CG  GLN A 440      17.441   7.884  21.792  1.00  0.78           C  
ATOM   3173  CD  GLN A 440      17.791   7.159  23.078  1.00  0.77           C  
ATOM   3174  NE2 GLN A 440      16.782   6.883  23.897  1.00  0.74           N  
ATOM   3175  OE1 GLN A 440      18.959   6.848  23.333  1.00  0.79           O  
ATOM   3176  N   LEU A 441      15.914  10.259  19.479  1.00  0.83           N  
ATOM   3177  CA  LEU A 441      14.797  11.197  19.442  1.00  0.82           C  
ATOM   3178  C   LEU A 441      14.211  11.400  20.835  1.00  0.78           C  
ATOM   3179  CB  LEU A 441      13.711  10.700  18.486  1.00  0.79           C  
ATOM   3180  O   LEU A 441      13.649  12.457  21.129  1.00  0.73           O  
ATOM   3181  CG  LEU A 441      13.581  11.449  17.159  1.00  0.72           C  
ATOM   3182  CD1 LEU A 441      13.571  10.466  15.993  1.00  0.67           C  
ATOM   3183  CD2 LEU A 441      12.321  12.308  17.150  1.00  0.68           C  
ATOM   3184  N   GLU A 442      14.269  10.479  21.729  1.00  0.72           N  
ATOM   3185  CA  GLU A 442      13.782  10.638  23.096  1.00  0.71           C  
ATOM   3186  C   GLU A 442      14.670  11.590  23.892  1.00  0.70           C  
ATOM   3187  CB  GLU A 442      13.704   9.280  23.800  1.00  0.67           C  
ATOM   3188  O   GLU A 442      14.260  12.104  24.935  1.00  0.66           O  
ATOM   3189  CG  GLU A 442      12.610   8.370  23.261  1.00  0.63           C  
ATOM   3190  CD  GLU A 442      12.420   7.106  24.085  1.00  0.62           C  
ATOM   3191  OE1 GLU A 442      13.245   6.842  24.989  1.00  0.62           O  
ATOM   3192  OE2 GLU A 442      11.440   6.374  23.823  1.00  0.58           O  
ATOM   3193  N   ASP A 443      15.825  11.998  23.432  1.00  0.62           N  
ATOM   3194  CA  ASP A 443      16.723  12.886  24.164  1.00  0.61           C  
ATOM   3195  C   ASP A 443      16.415  14.351  23.861  1.00  0.62           C  
ATOM   3196  CB  ASP A 443      18.182  12.574  23.821  1.00  0.56           C  
ATOM   3197  O   ASP A 443      17.041  14.955  22.988  1.00  0.59           O  
ATOM   3198  CG  ASP A 443      18.718  11.360  24.559  1.00  0.54           C  
ATOM   3199  OD1 ASP A 443      18.178  11.011  25.631  1.00  0.55           O  
ATOM   3200  OD2 ASP A 443      19.690  10.749  24.065  1.00  0.59           O  
ATOM   3201  N   SER A 444      15.191  14.876  24.078  1.00  0.61           N  
ATOM   3202  CA  SER A 444      14.703  16.234  23.861  1.00  0.60           C  
ATOM   3203  C   SER A 444      15.713  17.268  24.346  1.00  0.60           C  
ATOM   3204  CB  SER A 444      13.365  16.443  24.573  1.00  0.55           C  
ATOM   3205  O   SER A 444      15.653  18.434  23.951  1.00  0.58           O  
ATOM   3206  OG  SER A 444      13.449  16.041  25.929  1.00  0.53           O  
ATOM   3207  N   ILE A 445      16.807  16.902  25.038  1.00  0.68           N  
ATOM   3208  CA  ILE A 445      17.981  17.724  25.309  1.00  0.68           C  
ATOM   3209  C   ILE A 445      19.248  16.947  24.958  1.00  0.69           C  
ATOM   3210  CB  ILE A 445      18.024  18.180  26.784  1.00  0.64           C  
ATOM   3211  O   ILE A 445      19.566  15.944  25.601  1.00  0.66           O  
ATOM   3212  CG1 ILE A 445      16.736  18.927  27.150  1.00  0.59           C  
ATOM   3213  CG2 ILE A 445      19.256  19.052  27.045  1.00  0.60           C  
ATOM   3214  CD1 ILE A 445      16.651  19.334  28.615  1.00  0.59           C  
ATOM   3215  N   PRO A 446      19.948  17.301  23.823  1.00  0.66           N  
ATOM   3216  CA  PRO A 446      21.261  16.701  23.577  1.00  0.66           C  
ATOM   3217  C   PRO A 446      22.164  16.731  24.808  1.00  0.67           C  
ATOM   3218  CB  PRO A 446      21.839  17.566  22.454  1.00  0.64           C  
ATOM   3219  O   PRO A 446      22.252  17.757  25.488  1.00  0.66           O  
ATOM   3220  CG  PRO A 446      20.657  18.262  21.862  1.00  0.62           C  
ATOM   3221  CD  PRO A 446      19.607  18.409  22.926  1.00  0.62           C  
ATOM   3222  N   LEU A 447      22.724  15.631  25.147  1.00  0.63           N  
ATOM   3223  CA  LEU A 447      23.641  15.504  26.274  1.00  0.64           C  
ATOM   3224  C   LEU A 447      24.646  16.652  26.289  1.00  0.64           C  
ATOM   3225  CB  LEU A 447      24.380  14.165  26.216  1.00  0.61           C  
ATOM   3226  O   LEU A 447      25.054  17.111  27.358  1.00  0.65           O  
ATOM   3227  CG  LEU A 447      23.720  12.994  26.947  1.00  0.59           C  
ATOM   3228  CD1 LEU A 447      24.151  11.670  26.326  1.00  0.53           C  
ATOM   3229  CD2 LEU A 447      24.063  13.030  28.433  1.00  0.55           C  
ATOM   3230  N   THR A 448      25.007  17.070  25.090  1.00  0.69           N  
ATOM   3231  CA  THR A 448      25.960  18.165  24.948  1.00  0.69           C  
ATOM   3232  C   THR A 448      25.395  19.453  25.541  1.00  0.68           C  
ATOM   3233  CB  THR A 448      26.331  18.396  23.472  1.00  0.66           C  
ATOM   3234  O   THR A 448      26.145  20.378  25.859  1.00  0.67           O  
ATOM   3235  CG2 THR A 448      27.168  17.243  22.928  1.00  0.62           C  
ATOM   3236  OG1 THR A 448      25.131  18.508  22.696  1.00  0.67           O  
ATOM   3237  N   GLN A 449      24.092  19.571  25.776  1.00  0.74           N  
ATOM   3238  CA  GLN A 449      23.447  20.755  26.335  1.00  0.74           C  
ATOM   3239  C   GLN A 449      23.228  20.604  27.838  1.00  0.73           C  
ATOM   3240  CB  GLN A 449      22.114  21.022  25.634  1.00  0.70           C  
ATOM   3241  O   GLN A 449      22.831  21.557  28.511  1.00  0.70           O  
ATOM   3242  CG  GLN A 449      22.258  21.440  24.177  1.00  0.66           C  
ATOM   3243  CD  GLN A 449      20.939  21.855  23.553  1.00  0.65           C  
ATOM   3244  NE2 GLN A 449      20.980  22.238  22.281  1.00  0.59           N  
ATOM   3245  OE1 GLN A 449      19.892  21.830  24.207  1.00  0.69           O  
ATOM   3246  N   ARG A 450      23.482  19.423  28.381  1.00  0.73           N  
ATOM   3247  CA  ARG A 450      23.410  19.237  29.827  1.00  0.74           C  
ATOM   3248  C   ARG A 450      24.698  19.696  30.503  1.00  0.74           C  
ATOM   3249  CB  ARG A 450      23.132  17.771  30.168  1.00  0.70           C  
ATOM   3250  O   ARG A 450      25.791  19.279  30.115  1.00  0.71           O  
ATOM   3251  CG  ARG A 450      21.802  17.258  29.641  1.00  0.68           C  
ATOM   3252  CD  ARG A 450      21.539  15.823  30.076  1.00  0.68           C  
ATOM   3253  NE  ARG A 450      20.314  15.296  29.483  1.00  0.57           N  
ATOM   3254  NH1 ARG A 450      20.311  13.343  30.717  1.00  0.47           N  
ATOM   3255  NH2 ARG A 450      18.642  13.747  29.199  1.00  0.44           N  
ATOM   3256  CZ  ARG A 450      19.758  14.130  29.801  1.00  0.65           C  
ATOM   3257  N   ALA A 451      24.707  20.579  31.383  1.00  0.73           N  
ATOM   3258  CA  ALA A 451      25.786  21.241  32.111  1.00  0.74           C  
ATOM   3259  C   ALA A 451      26.642  22.088  31.173  1.00  0.74           C  
ATOM   3260  CB  ALA A 451      26.652  20.211  32.831  1.00  0.70           C  
ATOM   3261  O   ALA A 451      27.764  22.466  31.518  1.00  0.72           O  
ATOM   3262  N   ALA A 452      26.240  22.249  29.890  1.00  0.77           N  
ATOM   3263  CA  ALA A 452      26.952  23.183  29.021  1.00  0.78           C  
ATOM   3264  C   ALA A 452      26.573  24.626  29.339  1.00  0.79           C  
ATOM   3265  CB  ALA A 452      26.663  22.871  27.555  1.00  0.76           C  
ATOM   3266  O   ALA A 452      25.491  24.888  29.870  1.00  0.78           O  
ATOM   3267  N   ALA A 453      27.584  25.675  29.193  1.00  0.68           N  
ATOM   3268  CA  ALA A 453      27.194  27.083  29.171  1.00  0.71           C  
ATOM   3269  C   ALA A 453      26.006  27.309  28.241  1.00  0.70           C  
ATOM   3270  CB  ALA A 453      28.373  27.955  28.746  1.00  0.66           C  
ATOM   3271  O   ALA A 453      26.017  26.864  27.091  1.00  0.69           O  
ATOM   3272  N   ASN A 454      24.838  27.826  28.860  1.00  0.71           N  
ATOM   3273  CA  ASN A 454      23.565  28.055  28.184  1.00  0.73           C  
ATOM   3274  C   ASN A 454      22.853  26.743  27.869  1.00  0.69           C  
ATOM   3275  CB  ASN A 454      23.777  28.866  26.904  1.00  0.68           C  
ATOM   3276  O   ASN A 454      21.908  26.719  27.079  1.00  0.67           O  
ATOM   3277  CG  ASN A 454      24.458  30.196  27.160  1.00  0.64           C  
ATOM   3278  ND2 ASN A 454      25.396  30.558  26.293  1.00  0.69           N  
ATOM   3279  OD1 ASN A 454      24.144  30.891  28.130  1.00  0.66           O  
ATOM   3280  N   GLY A 455      23.327  25.540  28.556  1.00  0.76           N  
ATOM   3281  CA  GLY A 455      22.639  24.262  28.464  1.00  0.77           C  
ATOM   3282  C   GLY A 455      21.778  23.959  29.676  1.00  0.74           C  
ATOM   3283  O   GLY A 455      21.586  24.819  30.538  1.00  0.67           O  
ATOM   3284  N   VAL A 456      21.046  22.943  29.744  1.00  0.76           N  
ATOM   3285  CA  VAL A 456      20.215  22.533  30.871  1.00  0.78           C  
ATOM   3286  C   VAL A 456      21.099  22.198  32.071  1.00  0.77           C  
ATOM   3287  CB  VAL A 456      19.326  21.322  30.510  1.00  0.74           C  
ATOM   3288  O   VAL A 456      22.106  21.500  31.932  1.00  0.74           O  
ATOM   3289  CG1 VAL A 456      18.282  21.076  31.597  1.00  0.63           C  
ATOM   3290  CG2 VAL A 456      18.651  21.542  29.157  1.00  0.63           C  
ATOM   3291  N   ALA A 457      20.751  22.737  33.198  1.00  0.72           N  
ATOM   3292  CA  ALA A 457      21.410  22.381  34.451  1.00  0.73           C  
ATOM   3293  C   ALA A 457      21.368  20.873  34.684  1.00  0.73           C  
ATOM   3294  CB  ALA A 457      20.761  23.115  35.622  1.00  0.70           C  
ATOM   3295  O   ALA A 457      20.339  20.232  34.458  1.00  0.72           O  
ATOM   3296  N   THR A 458      22.483  20.225  34.909  1.00  0.79           N  
ATOM   3297  CA  THR A 458      22.530  18.869  35.444  1.00  0.80           C  
ATOM   3298  C   THR A 458      22.304  18.875  36.953  1.00  0.80           C  
ATOM   3299  CB  THR A 458      23.874  18.189  35.126  1.00  0.76           C  
ATOM   3300  O   THR A 458      22.656  19.839  37.635  1.00  0.77           O  
ATOM   3301  CG2 THR A 458      24.008  17.906  33.634  1.00  0.67           C  
ATOM   3302  OG1 THR A 458      24.946  19.047  35.537  1.00  0.70           O  
ATOM   3303  N   LEU A 459      21.654  17.897  37.510  1.00  0.74           N  
ATOM   3304  CA  LEU A 459      21.550  17.563  38.926  1.00  0.77           C  
ATOM   3305  C   LEU A 459      22.784  16.799  39.396  1.00  0.79           C  
ATOM   3306  CB  LEU A 459      20.291  16.734  39.191  1.00  0.73           C  
ATOM   3307  O   LEU A 459      23.388  16.052  38.623  1.00  0.79           O  
ATOM   3308  CG  LEU A 459      18.963  17.362  38.763  1.00  0.72           C  
ATOM   3309  CD1 LEU A 459      17.805  16.421  39.080  1.00  0.70           C  
ATOM   3310  CD2 LEU A 459      18.765  18.711  39.444  1.00  0.73           C  
ATOM   3311  N   ASP A 460      23.336  17.101  40.523  1.00  0.73           N  
ATOM   3312  CA  ASP A 460      24.387  16.294  41.137  1.00  0.76           C  
ATOM   3313  C   ASP A 460      23.857  14.920  41.543  1.00  0.77           C  
ATOM   3314  CB  ASP A 460      24.974  17.013  42.353  1.00  0.72           C  
ATOM   3315  O   ASP A 460      22.707  14.583  41.256  1.00  0.78           O  
ATOM   3316  CG  ASP A 460      23.993  17.122  43.507  1.00  0.70           C  
ATOM   3317  OD1 ASP A 460      22.969  16.404  43.509  1.00  0.73           O  
ATOM   3318  OD2 ASP A 460      24.244  17.936  44.422  1.00  0.77           O  
ATOM   3319  N   SER A 461      24.592  14.130  42.151  1.00  0.73           N  
ATOM   3320  CA  SER A 461      24.223  12.795  42.610  1.00  0.79           C  
ATOM   3321  C   SER A 461      23.102  12.855  43.642  1.00  0.75           C  
ATOM   3322  CB  SER A 461      25.436  12.078  43.204  1.00  0.73           C  
ATOM   3323  O   SER A 461      22.441  11.849  43.907  1.00  0.75           O  
ATOM   3324  OG  SER A 461      26.013  12.844  44.247  1.00  0.68           O  
ATOM   3325  N   GLY A 462      22.950  14.066  44.171  1.00  0.68           N  
ATOM   3326  CA  GLY A 462      21.873  14.282  45.125  1.00  0.72           C  
ATOM   3327  C   GLY A 462      20.593  14.775  44.478  1.00  0.67           C  
ATOM   3328  O   GLY A 462      19.673  15.219  45.168  1.00  0.65           O  
ATOM   3329  N   THR A 463      20.467  14.798  43.105  1.00  0.83           N  
ATOM   3330  CA  THR A 463      19.371  15.362  42.324  1.00  0.84           C  
ATOM   3331  C   THR A 463      19.216  16.853  42.608  1.00  0.79           C  
ATOM   3332  CB  THR A 463      18.044  14.639  42.621  1.00  0.78           C  
ATOM   3333  O   THR A 463      18.115  17.398  42.511  1.00  0.73           O  
ATOM   3334  CG2 THR A 463      18.160  13.143  42.353  1.00  0.64           C  
ATOM   3335  OG1 THR A 463      17.694  14.841  43.996  1.00  0.72           O  
ATOM   3336  N   LYS A 464      20.235  17.490  42.940  1.00  0.80           N  
ATOM   3337  CA  LYS A 464      20.189  18.933  43.154  1.00  0.81           C  
ATOM   3338  C   LYS A 464      20.987  19.674  42.085  1.00  0.78           C  
ATOM   3339  CB  LYS A 464      20.721  19.287  44.544  1.00  0.76           C  
ATOM   3340  O   LYS A 464      21.926  19.120  41.508  1.00  0.74           O  
ATOM   3341  CG  LYS A 464      19.942  18.651  45.685  1.00  0.71           C  
ATOM   3342  CD  LYS A 464      20.408  19.172  47.039  1.00  0.69           C  
ATOM   3343  CE  LYS A 464      19.640  18.524  48.183  1.00  0.69           C  
ATOM   3344  NZ  LYS A 464      20.116  19.008  49.513  1.00  0.61           N  
ATOM   3345  N   ILE A 465      20.631  20.768  41.680  1.00  0.78           N  
ATOM   3346  CA  ILE A 465      21.474  21.666  40.898  1.00  0.80           C  
ATOM   3347  C   ILE A 465      22.747  21.988  41.677  1.00  0.79           C  
ATOM   3348  CB  ILE A 465      20.726  22.968  40.532  1.00  0.76           C  
ATOM   3349  O   ILE A 465      22.685  22.414  42.832  1.00  0.77           O  
ATOM   3350  CG1 ILE A 465      19.484  22.651  39.691  1.00  0.69           C  
ATOM   3351  CG2 ILE A 465      21.655  23.936  39.794  1.00  0.69           C  
ATOM   3352  CD1 ILE A 465      18.601  23.860  39.412  1.00  0.68           C  
ATOM   3353  N   PRO A 466      23.935  21.531  41.115  1.00  0.79           N  
ATOM   3354  CA  PRO A 466      25.145  22.003  41.792  1.00  0.79           C  
ATOM   3355  C   PRO A 466      25.108  23.500  42.091  1.00  0.80           C  
ATOM   3356  CB  PRO A 466      26.258  21.673  40.794  1.00  0.78           C  
ATOM   3357  O   PRO A 466      24.768  24.300  41.216  1.00  0.79           O  
ATOM   3358  CG  PRO A 466      25.663  20.648  39.883  1.00  0.76           C  
ATOM   3359  CD  PRO A 466      24.180  20.870  39.819  1.00  0.76           C  
ATOM   3360  N   ILE A 467      25.492  23.942  43.360  1.00  0.74           N  
ATOM   3361  CA  ILE A 467      25.503  25.340  43.773  1.00  0.74           C  
ATOM   3362  C   ILE A 467      26.270  26.175  42.750  1.00  0.74           C  
ATOM   3363  CB  ILE A 467      26.125  25.510  45.177  1.00  0.71           C  
ATOM   3364  O   ILE A 467      25.894  27.314  42.462  1.00  0.73           O  
ATOM   3365  CG1 ILE A 467      25.081  25.224  46.263  1.00  0.65           C  
ATOM   3366  CG2 ILE A 467      26.715  26.914  45.341  1.00  0.64           C  
ATOM   3367  CD1 ILE A 467      25.662  25.104  47.665  1.00  0.63           C  
ATOM   3368  N   ALA A 468      27.286  25.429  42.153  1.00  0.77           N  
ATOM   3369  CA  ALA A 468      28.178  26.043  41.173  1.00  0.77           C  
ATOM   3370  C   ALA A 468      27.430  26.378  39.885  1.00  0.76           C  
ATOM   3371  CB  ALA A 468      29.358  25.122  40.875  1.00  0.74           C  
ATOM   3372  O   ALA A 468      27.928  27.136  39.050  1.00  0.74           O  
ATOM   3373  N   GLN A 469      26.141  25.948  39.674  1.00  0.79           N  
ATOM   3374  CA  GLN A 469      25.331  26.266  38.503  1.00  0.79           C  
ATOM   3375  C   GLN A 469      24.254  27.292  38.840  1.00  0.78           C  
ATOM   3376  CB  GLN A 469      24.690  25.000  37.933  1.00  0.77           C  
ATOM   3377  O   GLN A 469      23.518  27.741  37.958  1.00  0.75           O  
ATOM   3378  CG  GLN A 469      25.693  24.004  37.365  1.00  0.75           C  
ATOM   3379  CD  GLN A 469      25.028  22.798  36.731  1.00  0.74           C  
ATOM   3380  NE2 GLN A 469      25.767  22.090  35.883  1.00  0.73           N  
ATOM   3381  OE1 GLN A 469      23.859  22.503  37.001  1.00  0.77           O  
ATOM   3382  N   LEU A 470      23.950  27.596  40.041  1.00  0.73           N  
ATOM   3383  CA  LEU A 470      23.018  28.615  40.509  1.00  0.73           C  
ATOM   3384  C   LEU A 470      23.650  30.002  40.444  1.00  0.73           C  
ATOM   3385  CB  LEU A 470      22.568  28.314  41.942  1.00  0.71           C  
ATOM   3386  O   LEU A 470      24.858  30.148  40.641  1.00  0.71           O  
ATOM   3387  CG  LEU A 470      21.742  27.042  42.139  1.00  0.69           C  
ATOM   3388  CD1 LEU A 470      21.486  26.802  43.624  1.00  0.68           C  
ATOM   3389  CD2 LEU A 470      20.428  27.133  41.372  1.00  0.69           C  
ATOM   3390  N   PRO A 471      22.845  31.060  39.811  1.00  0.72           N  
ATOM   3391  CA  PRO A 471      23.338  32.434  39.930  1.00  0.71           C  
ATOM   3392  C   PRO A 471      23.710  32.806  41.364  1.00  0.72           C  
ATOM   3393  CB  PRO A 471      22.160  33.277  39.436  1.00  0.70           C  
ATOM   3394  O   PRO A 471      23.037  32.385  42.308  1.00  0.70           O  
ATOM   3395  CG  PRO A 471      21.013  32.321  39.358  1.00  0.69           C  
ATOM   3396  CD  PRO A 471      21.539  30.928  39.555  1.00  0.69           C  
ATOM   3397  N   ASP A 472      24.722  33.595  41.477  1.00  0.60           N  
ATOM   3398  CA  ASP A 472      25.234  34.034  42.771  1.00  0.60           C  
ATOM   3399  C   ASP A 472      24.110  34.569  43.655  1.00  0.59           C  
ATOM   3400  CB  ASP A 472      26.313  35.103  42.587  1.00  0.56           C  
ATOM   3401  O   ASP A 472      24.087  34.317  44.861  1.00  0.57           O  
ATOM   3402  CG  ASP A 472      27.565  34.572  41.912  1.00  0.54           C  
ATOM   3403  OD1 ASP A 472      27.805  33.346  41.949  1.00  0.57           O  
ATOM   3404  OD2 ASP A 472      28.321  35.388  41.341  1.00  0.62           O  
ATOM   3405  N   GLN A 473      23.033  35.341  42.956  1.00  0.53           N  
ATOM   3406  CA  GLN A 473      21.853  35.903  43.606  1.00  0.53           C  
ATOM   3407  C   GLN A 473      20.921  34.801  44.101  1.00  0.52           C  
ATOM   3408  CB  GLN A 473      21.105  36.833  42.650  1.00  0.48           C  
ATOM   3409  O   GLN A 473      20.149  35.008  45.039  1.00  0.50           O  
ATOM   3410  CG  GLN A 473      21.915  38.045  42.211  1.00  0.45           C  
ATOM   3411  CD  GLN A 473      21.283  38.784  41.046  1.00  0.49           C  
ATOM   3412  NE2 GLN A 473      21.816  39.959  40.729  1.00  0.38           N  
ATOM   3413  OE1 GLN A 473      20.324  38.301  40.435  1.00  0.52           O  
ATOM   3414  N   ALA A 474      20.837  33.614  43.532  1.00  0.57           N  
ATOM   3415  CA  ALA A 474      20.066  32.473  44.019  1.00  0.55           C  
ATOM   3416  C   ALA A 474      20.740  31.833  45.229  1.00  0.56           C  
ATOM   3417  CB  ALA A 474      19.883  31.442  42.909  1.00  0.53           C  
ATOM   3418  O   ALA A 474      20.101  31.102  45.990  1.00  0.55           O  
ATOM   3419  N   VAL A 475      21.962  32.148  45.364  1.00  0.56           N  
ATOM   3420  CA  VAL A 475      22.732  31.744  46.536  1.00  0.55           C  
ATOM   3421  C   VAL A 475      22.874  32.925  47.493  1.00  0.55           C  
ATOM   3422  CB  VAL A 475      24.126  31.207  46.142  1.00  0.52           C  
ATOM   3423  O   VAL A 475      23.159  32.741  48.679  1.00  0.53           O  
ATOM   3424  CG1 VAL A 475      24.748  30.422  47.295  1.00  0.46           C  
ATOM   3425  CG2 VAL A 475      24.028  30.336  44.890  1.00  0.47           C  
ATOM   3426  N   THR A 476      22.550  34.209  47.084  1.00  0.50           N  
ATOM   3427  CA  THR A 476      22.500  35.360  47.979  1.00  0.50           C  
ATOM   3428  C   THR A 476      21.103  35.525  48.571  1.00  0.50           C  
ATOM   3429  CB  THR A 476      22.907  36.653  47.248  1.00  0.47           C  
ATOM   3430  O   THR A 476      20.139  35.767  47.842  1.00  0.48           O  
ATOM   3431  CG2 THR A 476      24.370  36.606  46.821  1.00  0.44           C  
ATOM   3432  OG1 THR A 476      22.086  36.816  46.084  1.00  0.44           O  
ATOM   3433  N   SER A 477      20.649  34.557  49.538  1.00  0.48           N  
ATOM   3434  CA  SER A 477      19.703  34.516  50.648  1.00  0.48           C  
ATOM   3435  C   SER A 477      19.349  35.921  51.124  1.00  0.48           C  
ATOM   3436  CB  SER A 477      20.275  33.705  51.811  1.00  0.44           C  
ATOM   3437  O   SER A 477      20.233  36.701  51.487  1.00  0.47           O  
ATOM   3438  OG  SER A 477      21.552  34.192  52.185  1.00  0.42           O  
ATOM   3439  N   GLU A 478      18.334  36.817  50.506  1.00  0.50           N  
ATOM   3440  CA  GLU A 478      17.623  37.795  51.325  1.00  0.51           C  
ATOM   3441  C   GLU A 478      17.982  37.645  52.800  1.00  0.49           C  
ATOM   3442  CB  GLU A 478      16.110  37.655  51.135  1.00  0.46           C  
ATOM   3443  O   GLU A 478      18.320  36.550  53.254  1.00  0.47           O  
ATOM   3444  CG  GLU A 478      15.614  38.131  49.777  1.00  0.44           C  
ATOM   3445  CD  GLU A 478      14.107  38.014  49.614  1.00  0.48           C  
ATOM   3446  OE1 GLU A 478      13.436  37.494  50.534  1.00  0.50           O  
ATOM   3447  OE2 GLU A 478      13.594  38.444  48.557  1.00  0.46           O  
ATOM   3448  N   PHE A 479      18.671  38.620  53.529  1.00  0.50           N  
ATOM   3449  CA  PHE A 479      18.826  38.774  54.970  1.00  0.52           C  
ATOM   3450  C   PHE A 479      18.252  37.570  55.708  1.00  0.50           C  
ATOM   3451  CB  PHE A 479      18.143  40.058  55.452  1.00  0.46           C  
ATOM   3452  O   PHE A 479      17.067  37.549  56.045  1.00  0.47           O  
ATOM   3453  CG  PHE A 479      19.012  41.283  55.350  1.00  0.44           C  
ATOM   3454  CD1 PHE A 479      19.904  41.605  56.366  1.00  0.41           C  
ATOM   3455  CD2 PHE A 479      18.938  42.112  54.239  1.00  0.41           C  
ATOM   3456  CE1 PHE A 479      20.710  42.737  56.275  1.00  0.39           C  
ATOM   3457  CE2 PHE A 479      19.740  43.245  54.141  1.00  0.43           C  
ATOM   3458  CZ  PHE A 479      20.625  43.557  55.161  1.00  0.36           C  
ATOM   3459  N   THR A 480      18.629  36.245  55.507  1.00  0.53           N  
ATOM   3460  CA  THR A 480      18.245  35.189  56.437  1.00  0.53           C  
ATOM   3461  C   THR A 480      19.018  35.314  57.746  1.00  0.53           C  
ATOM   3462  CB  THR A 480      18.484  33.795  55.828  1.00  0.50           C  
ATOM   3463  O   THR A 480      20.183  35.718  57.749  1.00  0.52           O  
ATOM   3464  CG2 THR A 480      17.590  33.564  54.614  1.00  0.47           C  
ATOM   3465  OG1 THR A 480      19.855  33.683  55.426  1.00  0.47           O  
ATOM   3466  N   PRO A 481      18.329  35.340  58.910  1.00  0.56           N  
ATOM   3467  CA  PRO A 481      19.040  35.289  60.190  1.00  0.55           C  
ATOM   3468  C   PRO A 481      20.356  34.520  60.104  1.00  0.57           C  
ATOM   3469  CB  PRO A 481      18.050  34.576  61.114  1.00  0.54           C  
ATOM   3470  O   PRO A 481      21.311  34.842  60.814  1.00  0.57           O  
ATOM   3471  CG  PRO A 481      16.713  34.789  60.480  1.00  0.53           C  
ATOM   3472  CD  PRO A 481      16.902  34.894  58.994  1.00  0.53           C  
ATOM   3473  N   GLU A 482      20.684  33.626  59.245  1.00  0.60           N  
ATOM   3474  CA  GLU A 482      21.994  33.012  59.052  1.00  0.61           C  
ATOM   3475  C   GLU A 482      23.031  34.046  58.624  1.00  0.61           C  
ATOM   3476  CB  GLU A 482      21.915  31.887  58.017  1.00  0.58           C  
ATOM   3477  O   GLU A 482      24.176  34.011  59.080  1.00  0.60           O  
ATOM   3478  CG  GLU A 482      21.414  30.566  58.581  1.00  0.56           C  
ATOM   3479  CD  GLU A 482      20.462  29.836  57.646  1.00  0.57           C  
ATOM   3480  OE1 GLU A 482      20.140  30.377  56.564  1.00  0.57           O  
ATOM   3481  OE2 GLU A 482      20.034  28.714  57.999  1.00  0.51           O  
ATOM   3482  N   ILE A 483      22.774  35.034  57.844  1.00  0.55           N  
ATOM   3483  CA  ILE A 483      23.723  36.074  57.461  1.00  0.56           C  
ATOM   3484  C   ILE A 483      23.991  36.991  58.651  1.00  0.55           C  
ATOM   3485  CB  ILE A 483      23.206  36.895  56.258  1.00  0.53           C  
ATOM   3486  O   ILE A 483      25.076  37.566  58.768  1.00  0.54           O  
ATOM   3487  CG1 ILE A 483      22.914  35.973  55.068  1.00  0.46           C  
ATOM   3488  CG2 ILE A 483      24.214  37.982  55.873  1.00  0.48           C  
ATOM   3489  CD1 ILE A 483      22.185  36.656  53.920  1.00  0.47           C  
ATOM   3490  N   LEU A 484      22.953  37.050  59.490  1.00  0.60           N  
ATOM   3491  CA  LEU A 484      23.221  37.803  60.710  1.00  0.59           C  
ATOM   3492  C   LEU A 484      23.983  36.950  61.718  1.00  0.60           C  
ATOM   3493  CB  LEU A 484      21.914  38.302  61.331  1.00  0.57           C  
ATOM   3494  O   LEU A 484      24.191  37.367  62.860  1.00  0.59           O  
ATOM   3495  CG  LEU A 484      21.081  39.260  60.478  1.00  0.55           C  
ATOM   3496  CD1 LEU A 484      19.784  39.619  61.197  1.00  0.51           C  
ATOM   3497  CD2 LEU A 484      21.881  40.516  60.148  1.00  0.53           C  
ATOM   3498  N   GLY A 485      24.513  35.712  61.228  1.00  0.67           N  
ATOM   3499  CA  GLY A 485      25.270  34.827  62.098  1.00  0.68           C  
ATOM   3500  C   GLY A 485      24.391  33.912  62.929  1.00  0.69           C  
ATOM   3501  O   GLY A 485      24.892  33.116  63.726  1.00  0.69           O  
ATOM   3502  N   LEU A 486      23.067  33.979  62.726  1.00  0.73           N  
ATOM   3503  CA  LEU A 486      22.210  33.016  63.409  1.00  0.74           C  
ATOM   3504  C   LEU A 486      22.275  31.652  62.729  1.00  0.74           C  
ATOM   3505  CB  LEU A 486      20.763  33.514  63.443  1.00  0.70           C  
ATOM   3506  O   LEU A 486      22.230  31.564  61.500  1.00  0.72           O  
ATOM   3507  CG  LEU A 486      20.529  34.871  64.109  1.00  0.67           C  
ATOM   3508  CD1 LEU A 486      19.054  35.251  64.034  1.00  0.62           C  
ATOM   3509  CD2 LEU A 486      21.007  34.846  65.557  1.00  0.66           C  
ATOM   3510  N   LYS A 487      22.499  30.657  63.456  1.00  0.76           N  
ATOM   3511  CA  LYS A 487      22.773  29.298  62.996  1.00  0.78           C  
ATOM   3512  C   LYS A 487      21.556  28.397  63.189  1.00  0.76           C  
ATOM   3513  CB  LYS A 487      23.979  28.715  63.733  1.00  0.74           C  
ATOM   3514  O   LYS A 487      21.256  27.560  62.335  1.00  0.71           O  
ATOM   3515  CG  LYS A 487      25.272  29.486  63.513  1.00  0.71           C  
ATOM   3516  CD  LYS A 487      25.719  29.422  62.058  1.00  0.68           C  
ATOM   3517  CE  LYS A 487      27.071  30.095  61.858  1.00  0.66           C  
ATOM   3518  NZ  LYS A 487      27.402  30.254  60.410  1.00  0.57           N  
ATOM   3519  N   ALA A 488      20.879  28.560  64.272  1.00  0.73           N  
ATOM   3520  CA  ALA A 488      19.644  27.883  64.662  1.00  0.74           C  
ATOM   3521  C   ALA A 488      18.830  28.740  65.627  1.00  0.73           C  
ATOM   3522  CB  ALA A 488      19.957  26.528  65.291  1.00  0.70           C  
ATOM   3523  O   ALA A 488      19.388  29.374  66.526  1.00  0.69           O  
ATOM   3524  N   TRP A 489      17.448  28.807  65.302  1.00  0.68           N  
ATOM   3525  CA  TRP A 489      16.571  29.630  66.129  1.00  0.74           C  
ATOM   3526  C   TRP A 489      15.225  28.946  66.344  1.00  0.67           C  
ATOM   3527  CB  TRP A 489      16.363  31.005  65.488  1.00  0.63           C  
ATOM   3528  O   TRP A 489      14.854  28.043  65.592  1.00  0.61           O  
ATOM   3529  CG  TRP A 489      15.785  30.952  64.106  1.00  0.53           C  
ATOM   3530  CD1 TRP A 489      14.462  30.996  63.764  1.00  0.43           C  
ATOM   3531  CD2 TRP A 489      16.513  30.838  62.880  1.00  0.49           C  
ATOM   3532  CE2 TRP A 489      15.566  30.820  61.832  1.00  0.46           C  
ATOM   3533  CE3 TRP A 489      17.875  30.751  62.565  1.00  0.61           C  
ATOM   3534  NE1 TRP A 489      14.323  30.918  62.397  1.00  0.56           N  
ATOM   3535  CH2 TRP A 489      17.279  30.634  60.209  1.00  0.49           C  
ATOM   3536  CZ2 TRP A 489      15.940  30.719  60.489  1.00  0.60           C  
ATOM   3537  CZ3 TRP A 489      18.245  30.649  61.228  1.00  0.41           C  
ATOM   3538  N   VAL A 490      14.604  29.337  67.386  1.00  0.69           N  
ATOM   3539  CA  VAL A 490      13.253  28.973  67.801  1.00  0.66           C  
ATOM   3540  C   VAL A 490      12.238  29.882  67.114  1.00  0.65           C  
ATOM   3541  CB  VAL A 490      13.090  29.055  69.335  1.00  0.63           C  
ATOM   3542  O   VAL A 490      12.288  31.105  67.264  1.00  0.59           O  
ATOM   3543  CG1 VAL A 490      11.711  28.554  69.759  1.00  0.56           C  
ATOM   3544  CG2 VAL A 490      14.190  28.257  70.032  1.00  0.55           C  
ATOM   3545  N   SER A 491      11.600  29.441  65.734  1.00  0.61           N  
ATOM   3546  CA  SER A 491      10.569  30.078  64.921  1.00  0.60           C  
ATOM   3547  C   SER A 491      11.118  31.301  64.192  1.00  0.62           C  
ATOM   3548  CB  SER A 491       9.376  30.484  65.787  1.00  0.56           C  
ATOM   3549  O   SER A 491      12.083  31.919  64.646  1.00  0.59           O  
ATOM   3550  OG  SER A 491       8.265  30.834  64.981  1.00  0.54           O  
ATOM   3551  N   PRO A 492      10.574  31.554  62.960  1.00  0.55           N  
ATOM   3552  CA  PRO A 492      10.934  32.825  62.327  1.00  0.54           C  
ATOM   3553  C   PRO A 492      10.658  34.029  63.224  1.00  0.56           C  
ATOM   3554  CB  PRO A 492      10.050  32.860  61.078  1.00  0.52           C  
ATOM   3555  O   PRO A 492       9.651  34.055  63.936  1.00  0.55           O  
ATOM   3556  CG  PRO A 492       8.972  31.860  61.345  1.00  0.49           C  
ATOM   3557  CD  PRO A 492       9.408  30.980  62.482  1.00  0.51           C  
ATOM   3558  N   PRO A 493      11.570  34.873  63.262  1.00  0.52           N  
ATOM   3559  CA  PRO A 493      11.405  36.129  63.997  1.00  0.50           C  
ATOM   3560  C   PRO A 493      10.065  36.805  63.718  1.00  0.52           C  
ATOM   3561  CB  PRO A 493      12.567  36.988  63.492  1.00  0.49           C  
ATOM   3562  O   PRO A 493       9.521  37.488  64.589  1.00  0.52           O  
ATOM   3563  CG  PRO A 493      13.457  36.035  62.762  1.00  0.46           C  
ATOM   3564  CD  PRO A 493      12.677  34.789  62.459  1.00  0.47           C  
ATOM   3565  N   SER A 494       9.514  36.545  62.598  1.00  0.53           N  
ATOM   3566  CA  SER A 494       8.208  37.103  62.265  1.00  0.51           C  
ATOM   3567  C   SER A 494       7.111  36.501  63.138  1.00  0.53           C  
ATOM   3568  CB  SER A 494       7.884  36.867  60.790  1.00  0.50           C  
ATOM   3569  O   SER A 494       6.000  37.031  63.201  1.00  0.51           O  
ATOM   3570  OG  SER A 494       7.954  35.487  60.474  1.00  0.49           O  
ATOM   3571  N   SER A 495       7.357  35.423  63.879  1.00  0.55           N  
ATOM   3572  CA  SER A 495       6.386  34.850  64.805  1.00  0.54           C  
ATOM   3573  C   SER A 495       6.521  35.462  66.195  1.00  0.55           C  
ATOM   3574  CB  SER A 495       6.556  33.332  64.889  1.00  0.51           C  
ATOM   3575  O   SER A 495       5.834  35.047  67.131  1.00  0.53           O  
ATOM   3576  OG  SER A 495       7.896  32.993  65.200  1.00  0.49           O  
ATOM   3577  N   MET A 496       7.440  36.425  66.322  1.00  0.56           N  
ATOM   3578  CA  MET A 496       7.488  37.158  67.584  1.00  0.55           C  
ATOM   3579  C   MET A 496       6.247  38.028  67.755  1.00  0.57           C  
ATOM   3580  CB  MET A 496       8.748  38.023  67.657  1.00  0.53           C  
ATOM   3581  O   MET A 496       5.895  38.798  66.860  1.00  0.55           O  
ATOM   3582  CG  MET A 496      10.032  37.224  67.809  1.00  0.50           C  
ATOM   3583  SD  MET A 496      11.477  38.284  68.199  1.00  0.48           S  
ATOM   3584  CE  MET A 496      10.672  39.908  68.275  1.00  0.42           C  
ATOM   3585  N   ALA A 497       5.334  37.415  68.474  1.00  0.53           N  
ATOM   3586  CA  ALA A 497       4.162  38.170  68.908  1.00  0.51           C  
ATOM   3587  C   ALA A 497       4.560  39.543  69.441  1.00  0.53           C  
ATOM   3588  CB  ALA A 497       3.392  37.392  69.973  1.00  0.47           C  
ATOM   3589  O   ALA A 497       5.622  39.695  70.051  1.00  0.51           O  
ATOM   3590  N   SER A 498       3.676  40.523  69.049  1.00  0.57           N  
ATOM   3591  CA  SER A 498       3.695  41.897  69.540  1.00  0.55           C  
ATOM   3592  C   SER A 498       3.729  41.939  71.064  1.00  0.57           C  
ATOM   3593  CB  SER A 498       2.477  42.667  69.027  1.00  0.52           C  
ATOM   3594  O   SER A 498       3.407  42.964  71.669  1.00  0.54           O  
ATOM   3595  OG  SER A 498       1.275  42.054  69.461  1.00  0.51           O  
ATOM   3596  N   GLY A 499       4.125  40.843  71.741  1.00  0.61           N  
ATOM   3597  CA  GLY A 499       4.177  40.943  73.191  1.00  0.60           C  
ATOM   3598  C   GLY A 499       5.448  40.365  73.784  1.00  0.62           C  
ATOM   3599  O   GLY A 499       6.066  39.476  73.194  1.00  0.59           O  
ATOM   3600  N   PHE A 500       5.962  41.088  74.804  1.00  0.70           N  
ATOM   3601  CA  PHE A 500       7.098  40.767  75.660  1.00  0.70           C  
ATOM   3602  C   PHE A 500       6.632  40.405  77.065  1.00  0.71           C  
ATOM   3603  CB  PHE A 500       8.078  41.943  75.719  1.00  0.67           C  
ATOM   3604  O   PHE A 500       5.528  40.772  77.473  1.00  0.67           O  
ATOM   3605  CG  PHE A 500       7.467  43.217  76.239  1.00  0.63           C  
ATOM   3606  CD1 PHE A 500       6.890  44.133  75.369  1.00  0.56           C  
ATOM   3607  CD2 PHE A 500       7.471  43.497  77.599  1.00  0.58           C  
ATOM   3608  CE1 PHE A 500       6.323  45.312  75.848  1.00  0.51           C  
ATOM   3609  CE2 PHE A 500       6.907  44.674  78.085  1.00  0.57           C  
ATOM   3610  CZ  PHE A 500       6.335  45.580  77.208  1.00  0.47           C  
ATOM   3611  N   THR A 501       7.307  39.475  77.746  1.00  0.74           N  
ATOM   3612  CA  THR A 501       7.158  39.221  79.175  1.00  0.74           C  
ATOM   3613  C   THR A 501       8.520  39.008  79.831  1.00  0.75           C  
ATOM   3614  CB  THR A 501       6.263  37.996  79.435  1.00  0.73           C  
ATOM   3615  O   THR A 501       9.518  38.788  79.143  1.00  0.74           O  
ATOM   3616  CG2 THR A 501       7.010  36.698  79.146  1.00  0.67           C  
ATOM   3617  OG1 THR A 501       5.845  37.999  80.806  1.00  0.71           O  
ATOM   3618  N   TYR A 502       8.567  39.121  81.033  1.00  0.77           N  
ATOM   3619  CA  TYR A 502       9.772  38.876  81.818  1.00  0.77           C  
ATOM   3620  C   TYR A 502       9.984  37.384  82.041  1.00  0.78           C  
ATOM   3621  CB  TYR A 502       9.690  39.599  83.166  1.00  0.75           C  
ATOM   3622  O   TYR A 502       9.051  36.666  82.409  1.00  0.76           O  
ATOM   3623  CG  TYR A 502       9.562  41.098  83.045  1.00  0.73           C  
ATOM   3624  CD1 TYR A 502      10.679  41.895  82.806  1.00  0.69           C  
ATOM   3625  CD2 TYR A 502       8.324  41.720  83.169  1.00  0.71           C  
ATOM   3626  CE1 TYR A 502      10.566  43.277  82.695  1.00  0.66           C  
ATOM   3627  CE2 TYR A 502       8.199  43.101  83.060  1.00  0.69           C  
ATOM   3628  OH  TYR A 502       9.206  45.238  82.714  1.00  0.60           O  
ATOM   3629  CZ  TYR A 502       9.324  43.870  82.823  1.00  0.55           C  
ATOM   3630  N   PRO A 503      11.099  36.869  81.839  1.00  0.78           N  
ATOM   3631  CA  PRO A 503      11.357  35.448  82.083  1.00  0.78           C  
ATOM   3632  C   PRO A 503      11.274  35.079  83.562  1.00  0.79           C  
ATOM   3633  CB  PRO A 503      12.779  35.251  81.550  1.00  0.76           C  
ATOM   3634  O   PRO A 503      11.243  33.894  83.906  1.00  0.77           O  
ATOM   3635  CG  PRO A 503      13.432  36.586  81.703  1.00  0.76           C  
ATOM   3636  CD  PRO A 503      12.401  37.652  81.469  1.00  0.75           C  
ATOM   3637  N   GLY A 504      10.986  36.008  84.462  1.00  0.80           N  
ATOM   3638  CA  GLY A 504      10.989  35.788  85.899  1.00  0.80           C  
ATOM   3639  C   GLY A 504      12.384  35.741  86.493  1.00  0.81           C  
ATOM   3640  O   GLY A 504      13.272  35.079  85.952  1.00  0.80           O  
ATOM   3641  N   VAL A 505      12.657  36.356  87.655  1.00  0.82           N  
ATOM   3642  CA  VAL A 505      13.948  36.422  88.331  1.00  0.83           C  
ATOM   3643  C   VAL A 505      14.303  35.051  88.903  1.00  0.83           C  
ATOM   3644  CB  VAL A 505      13.947  37.483  89.455  1.00  0.81           C  
ATOM   3645  O   VAL A 505      13.510  34.451  89.632  1.00  0.82           O  
ATOM   3646  CG1 VAL A 505      15.329  37.592  90.097  1.00  0.77           C  
ATOM   3647  CG2 VAL A 505      13.500  38.838  88.908  1.00  0.76           C  
ATOM   3648  N   GLY A 506      15.462  34.577  88.440  1.00  0.83           N  
ATOM   3649  CA  GLY A 506      15.979  33.311  88.933  1.00  0.83           C  
ATOM   3650  C   GLY A 506      15.219  32.109  88.404  1.00  0.83           C  
ATOM   3651  O   GLY A 506      15.453  30.980  88.837  1.00  0.80           O  
ATOM   3652  N   THR A 507      14.350  32.443  87.523  1.00  0.83           N  
ATOM   3653  CA  THR A 507      13.630  31.347  86.883  1.00  0.83           C  
ATOM   3654  C   THR A 507      14.359  30.884  85.624  1.00  0.84           C  
ATOM   3655  CB  THR A 507      12.191  31.759  86.524  1.00  0.81           C  
ATOM   3656  O   THR A 507      14.707  31.699  84.767  1.00  0.82           O  
ATOM   3657  CG2 THR A 507      11.413  30.585  85.938  1.00  0.77           C  
ATOM   3658  OG1 THR A 507      11.523  32.218  87.706  1.00  0.78           O  
ATOM   3659  N   GLY A 508      14.601  29.500  85.482  1.00  0.86           N  
ATOM   3660  CA  GLY A 508      15.082  28.933  84.232  1.00  0.86           C  
ATOM   3661  C   GLY A 508      14.039  28.947  83.130  1.00  0.86           C  
ATOM   3662  O   GLY A 508      12.868  28.645  83.372  1.00  0.84           O  
ATOM   3663  N   ARG A 509      14.500  29.472  81.989  1.00  0.85           N  
ATOM   3664  CA  ARG A 509      13.707  29.373  80.768  1.00  0.85           C  
ATOM   3665  C   ARG A 509      14.431  28.548  79.710  1.00  0.85           C  
ATOM   3666  CB  ARG A 509      13.389  30.766  80.219  1.00  0.83           C  
ATOM   3667  O   ARG A 509      15.662  28.552  79.646  1.00  0.84           O  
ATOM   3668  CG  ARG A 509      12.605  31.644  81.182  1.00  0.80           C  
ATOM   3669  CD  ARG A 509      11.196  31.115  81.408  1.00  0.79           C  
ATOM   3670  NE  ARG A 509      10.434  31.978  82.306  1.00  0.72           N  
ATOM   3671  NH1 ARG A 509       8.596  30.583  82.422  1.00  0.65           N  
ATOM   3672  NH2 ARG A 509       8.614  32.562  83.579  1.00  0.64           N  
ATOM   3673  CZ  ARG A 509       9.216  31.706  82.767  1.00  0.73           C  
ATOM   3674  N   MET A 510      13.646  27.848  78.873  1.00  0.84           N  
ATOM   3675  CA  MET A 510      14.240  26.978  77.862  1.00  0.84           C  
ATOM   3676  C   MET A 510      13.533  27.142  76.520  1.00  0.84           C  
ATOM   3677  CB  MET A 510      14.183  25.517  78.308  1.00  0.82           C  
ATOM   3678  O   MET A 510      12.306  27.243  76.469  1.00  0.82           O  
ATOM   3679  CG  MET A 510      14.914  24.562  77.378  1.00  0.79           C  
ATOM   3680  SD  MET A 510      14.775  22.813  77.915  1.00  0.79           S  
ATOM   3681  CE  MET A 510      13.034  22.493  77.518  1.00  0.70           C  
ATOM   3682  N   SER A 511      14.347  27.116  75.482  1.00  0.82           N  
ATOM   3683  CA  SER A 511      13.849  27.064  74.111  1.00  0.82           C  
ATOM   3684  C   SER A 511      14.583  26.005  73.295  1.00  0.83           C  
ATOM   3685  CB  SER A 511      13.992  28.429  73.436  1.00  0.81           C  
ATOM   3686  O   SER A 511      15.812  25.918  73.344  1.00  0.82           O  
ATOM   3687  OG  SER A 511      13.105  29.371  74.013  1.00  0.76           O  
ATOM   3688  N   ALA A 512      13.838  25.208  72.505  1.00  0.81           N  
ATOM   3689  CA  ALA A 512      14.446  24.247  71.587  1.00  0.81           C  
ATOM   3690  C   ALA A 512      14.816  24.911  70.264  1.00  0.82           C  
ATOM   3691  CB  ALA A 512      13.502  23.073  71.344  1.00  0.80           C  
ATOM   3692  O   ALA A 512      14.040  25.700  69.719  1.00  0.80           O  
ATOM   3693  N   VAL A 513      15.861  24.618  69.786  1.00  0.84           N  
ATOM   3694  CA  VAL A 513      16.341  25.030  68.471  1.00  0.84           C  
ATOM   3695  C   VAL A 513      16.710  23.799  67.647  1.00  0.84           C  
ATOM   3696  CB  VAL A 513      17.553  25.982  68.582  1.00  0.82           C  
ATOM   3697  O   VAL A 513      17.224  22.815  68.185  1.00  0.83           O  
ATOM   3698  CG1 VAL A 513      17.153  27.290  69.261  1.00  0.78           C  
ATOM   3699  CG2 VAL A 513      18.692  25.307  69.343  1.00  0.78           C  
ATOM   3700  N   TYR A 514      16.285  23.846  66.298  1.00  0.82           N  
ATOM   3701  CA  TYR A 514      16.664  22.787  65.369  1.00  0.83           C  
ATOM   3702  C   TYR A 514      17.915  23.170  64.587  1.00  0.83           C  
ATOM   3703  CB  TYR A 514      15.516  22.485  64.401  1.00  0.81           C  
ATOM   3704  O   TYR A 514      17.935  24.192  63.897  1.00  0.82           O  
ATOM   3705  CG  TYR A 514      15.819  21.371  63.429  1.00  0.79           C  
ATOM   3706  CD1 TYR A 514      15.984  20.060  63.871  1.00  0.77           C  
ATOM   3707  CD2 TYR A 514      15.942  21.626  62.068  1.00  0.78           C  
ATOM   3708  CE1 TYR A 514      16.266  19.030  62.979  1.00  0.77           C  
ATOM   3709  CE2 TYR A 514      16.224  20.604  61.167  1.00  0.78           C  
ATOM   3710  OH  TYR A 514      16.662  18.296  60.744  1.00  0.68           O  
ATOM   3711  CZ  TYR A 514      16.383  19.311  61.631  1.00  0.73           C  
ATOM   3712  N   VAL A 515      18.945  22.398  64.735  1.00  0.85           N  
ATOM   3713  CA  VAL A 515      20.165  22.452  63.936  1.00  0.86           C  
ATOM   3714  C   VAL A 515      20.036  21.522  62.732  1.00  0.85           C  
ATOM   3715  CB  VAL A 515      21.408  22.073  64.772  1.00  0.85           C  
ATOM   3716  O   VAL A 515      20.042  20.298  62.882  1.00  0.83           O  
ATOM   3717  CG1 VAL A 515      22.666  22.089  63.906  1.00  0.85           C  
ATOM   3718  CG2 VAL A 515      21.561  23.021  65.960  1.00  0.84           C  
ATOM   3719  N   ASN A 516      19.825  22.060  61.529  1.00  0.81           N  
ATOM   3720  CA  ASN A 516      19.497  21.317  60.317  1.00  0.82           C  
ATOM   3721  C   ASN A 516      20.751  20.785  59.629  1.00  0.81           C  
ATOM   3722  CB  ASN A 516      18.693  22.192  59.352  1.00  0.79           C  
ATOM   3723  O   ASN A 516      20.664  19.930  58.746  1.00  0.79           O  
ATOM   3724  CG  ASN A 516      19.467  23.406  58.881  1.00  0.73           C  
ATOM   3725  ND2 ASN A 516      18.877  24.169  57.969  1.00  0.68           N  
ATOM   3726  OD1 ASN A 516      20.588  23.657  59.332  1.00  0.69           O  
ATOM   3727  N   ARG A 517      22.004  21.260  59.971  1.00  0.83           N  
ATOM   3728  CA  ARG A 517      23.319  20.821  59.515  1.00  0.85           C  
ATOM   3729  C   ARG A 517      24.363  20.990  60.613  1.00  0.86           C  
ATOM   3730  CB  ARG A 517      23.741  21.597  58.265  1.00  0.81           C  
ATOM   3731  O   ARG A 517      24.199  21.817  61.512  1.00  0.85           O  
ATOM   3732  CG  ARG A 517      23.897  23.092  58.492  1.00  0.78           C  
ATOM   3733  CD  ARG A 517      24.221  23.828  57.199  1.00  0.77           C  
ATOM   3734  NE  ARG A 517      24.385  25.262  57.421  1.00  0.72           N  
ATOM   3735  NH1 ARG A 517      24.297  25.828  55.183  1.00  0.65           N  
ATOM   3736  NH2 ARG A 517      24.571  27.457  56.773  1.00  0.60           N  
ATOM   3737  CZ  ARG A 517      24.417  26.179  56.459  1.00  0.74           C  
ATOM   3738  N   SER A 518      25.336  20.198  60.495  1.00  0.84           N  
ATOM   3739  CA  SER A 518      26.475  20.450  61.372  1.00  0.86           C  
ATOM   3740  C   SER A 518      26.944  21.897  61.268  1.00  0.83           C  
ATOM   3741  CB  SER A 518      27.630  19.505  61.037  1.00  0.82           C  
ATOM   3742  O   SER A 518      27.192  22.397  60.169  1.00  0.80           O  
ATOM   3743  OG  SER A 518      28.627  19.552  62.043  1.00  0.76           O  
ATOM   3744  N   MET A 519      27.081  22.552  62.496  1.00  0.87           N  
ATOM   3745  CA  MET A 519      27.439  23.967  62.512  1.00  0.88           C  
ATOM   3746  C   MET A 519      28.167  24.330  63.802  1.00  0.89           C  
ATOM   3747  CB  MET A 519      26.192  24.839  62.352  1.00  0.85           C  
ATOM   3748  O   MET A 519      27.832  23.820  64.873  1.00  0.89           O  
ATOM   3749  CG  MET A 519      25.209  24.721  63.505  1.00  0.78           C  
ATOM   3750  SD  MET A 519      23.733  25.788  63.283  1.00  0.77           S  
ATOM   3751  CE  MET A 519      23.152  25.200  61.668  1.00  0.71           C  
ATOM   3752  N   SER A 520      29.217  25.117  63.665  1.00  0.91           N  
ATOM   3753  CA  SER A 520      29.923  25.712  64.796  1.00  0.92           C  
ATOM   3754  C   SER A 520      29.120  26.853  65.411  1.00  0.91           C  
ATOM   3755  CB  SER A 520      31.298  26.221  64.362  1.00  0.90           C  
ATOM   3756  O   SER A 520      28.671  27.756  64.702  1.00  0.90           O  
ATOM   3757  OG  SER A 520      32.060  26.632  65.484  1.00  0.84           O  
ATOM   3758  N   VAL A 521      28.922  26.804  66.750  1.00  0.92           N  
ATOM   3759  CA  VAL A 521      28.177  27.770  67.550  1.00  0.93           C  
ATOM   3760  C   VAL A 521      29.088  28.367  68.620  1.00  0.93           C  
ATOM   3761  CB  VAL A 521      26.935  27.126  68.207  1.00  0.91           C  
ATOM   3762  O   VAL A 521      29.776  27.636  69.337  1.00  0.92           O  
ATOM   3763  CG1 VAL A 521      26.168  28.154  69.036  1.00  0.83           C  
ATOM   3764  CG2 VAL A 521      26.030  26.508  67.143  1.00  0.83           C  
ATOM   3765  N   SER A 522      29.091  29.779  68.770  1.00  0.91           N  
ATOM   3766  CA  SER A 522      29.968  30.485  69.699  1.00  0.92           C  
ATOM   3767  C   SER A 522      29.169  31.373  70.647  1.00  0.91           C  
ATOM   3768  CB  SER A 522      30.989  31.329  68.936  1.00  0.90           C  
ATOM   3769  O   SER A 522      29.693  31.836  71.662  1.00  0.90           O  
ATOM   3770  OG  SER A 522      30.339  32.257  68.085  1.00  0.90           O  
ATOM   3771  N   LYS A 523      27.916  31.492  70.297  1.00  0.90           N  
ATOM   3772  CA  LYS A 523      27.076  32.401  71.072  1.00  0.90           C  
ATOM   3773  C   LYS A 523      25.653  31.864  71.195  1.00  0.91           C  
ATOM   3774  CB  LYS A 523      27.059  33.791  70.434  1.00  0.89           C  
ATOM   3775  O   LYS A 523      25.191  31.112  70.334  1.00  0.90           O  
ATOM   3776  CG  LYS A 523      28.435  34.426  70.296  1.00  0.84           C  
ATOM   3777  CD  LYS A 523      28.348  35.821  69.692  1.00  0.83           C  
ATOM   3778  CE  LYS A 523      29.726  36.450  69.535  1.00  0.79           C  
ATOM   3779  NZ  LYS A 523      29.641  37.848  69.015  1.00  0.74           N  
ATOM   3780  N   ILE A 524      24.978  32.363  72.257  1.00  0.90           N  
ATOM   3781  CA  ILE A 524      23.525  32.313  72.378  1.00  0.90           C  
ATOM   3782  C   ILE A 524      22.945  33.717  72.223  1.00  0.89           C  
ATOM   3783  CB  ILE A 524      23.091  31.700  73.729  1.00  0.89           C  
ATOM   3784  O   ILE A 524      23.473  34.679  72.785  1.00  0.87           O  
ATOM   3785  CG1 ILE A 524      23.621  30.268  73.860  1.00  0.89           C  
ATOM   3786  CG2 ILE A 524      21.567  31.736  73.873  1.00  0.89           C  
ATOM   3787  CD1 ILE A 524      23.405  29.651  75.235  1.00  0.88           C  
ATOM   3788  N   VAL A 525      21.904  33.779  71.399  1.00  0.85           N  
ATOM   3789  CA  VAL A 525      21.300  35.053  71.023  1.00  0.85           C  
ATOM   3790  C   VAL A 525      19.846  35.093  71.488  1.00  0.85           C  
ATOM   3791  CB  VAL A 525      21.377  35.290  69.498  1.00  0.84           C  
ATOM   3792  O   VAL A 525      19.131  34.093  71.399  1.00  0.84           O  
ATOM   3793  CG1 VAL A 525      20.849  36.677  69.139  1.00  0.82           C  
ATOM   3794  CG2 VAL A 525      22.813  35.117  69.004  1.00  0.81           C  
ATOM   3795  N   TRP A 526      19.382  36.217  71.973  1.00  0.83           N  
ATOM   3796  CA  TRP A 526      18.003  36.506  72.354  1.00  0.82           C  
ATOM   3797  C   TRP A 526      17.510  37.785  71.686  1.00  0.82           C  
ATOM   3798  CB  TRP A 526      17.880  36.629  73.875  1.00  0.81           C  
ATOM   3799  O   TRP A 526      18.312  38.633  71.286  1.00  0.79           O  
ATOM   3800  CG  TRP A 526      18.267  35.386  74.620  1.00  0.79           C  
ATOM   3801  CD1 TRP A 526      17.454  34.339  74.954  1.00  0.77           C  
ATOM   3802  CD2 TRP A 526      19.566  35.065  75.127  1.00  0.78           C  
ATOM   3803  CE2 TRP A 526      19.467  33.805  75.758  1.00  0.77           C  
ATOM   3804  CE3 TRP A 526      20.804  35.720  75.108  1.00  0.78           C  
ATOM   3805  NE1 TRP A 526      18.170  33.385  75.639  1.00  0.77           N  
ATOM   3806  CH2 TRP A 526      21.763  33.849  76.333  1.00  0.74           C  
ATOM   3807  CZ2 TRP A 526      20.563  33.187  76.366  1.00  0.75           C  
ATOM   3808  CZ3 TRP A 526      21.893  35.103  75.713  1.00  0.75           C  
ATOM   3809  N   HIS A 527      16.222  37.916  71.645  1.00  0.78           N  
ATOM   3810  CA  HIS A 527      15.589  39.187  71.309  1.00  0.78           C  
ATOM   3811  C   HIS A 527      14.930  39.814  72.533  1.00  0.78           C  
ATOM   3812  CB  HIS A 527      14.556  38.993  70.198  1.00  0.76           C  
ATOM   3813  O   HIS A 527      14.073  39.195  73.168  1.00  0.76           O  
ATOM   3814  CG  HIS A 527      14.006  40.276  69.660  1.00  0.74           C  
ATOM   3815  CD2 HIS A 527      14.589  41.257  68.932  1.00  0.73           C  
ATOM   3816  ND1 HIS A 527      12.700  40.667  69.860  1.00  0.70           N  
ATOM   3817  CE1 HIS A 527      12.503  41.837  69.275  1.00  0.70           C  
ATOM   3818  NE2 HIS A 527      13.633  42.217  68.705  1.00  0.67           N  
ATOM   3819  N   PHE A 528      15.305  41.003  72.856  1.00  0.77           N  
ATOM   3820  CA  PHE A 528      14.778  41.758  73.986  1.00  0.77           C  
ATOM   3821  C   PHE A 528      13.998  42.977  73.506  1.00  0.77           C  
ATOM   3822  CB  PHE A 528      15.912  42.195  74.919  1.00  0.76           C  
ATOM   3823  O   PHE A 528      14.402  43.641  72.549  1.00  0.75           O  
ATOM   3824  CG  PHE A 528      16.567  41.056  75.653  1.00  0.74           C  
ATOM   3825  CD1 PHE A 528      15.943  40.464  76.744  1.00  0.73           C  
ATOM   3826  CD2 PHE A 528      17.807  40.577  75.251  1.00  0.74           C  
ATOM   3827  CE1 PHE A 528      16.547  39.410  77.426  1.00  0.71           C  
ATOM   3828  CE2 PHE A 528      18.417  39.524  75.926  1.00  0.71           C  
ATOM   3829  CZ  PHE A 528      17.786  38.943  77.014  1.00  0.65           C  
ATOM   3830  N   PHE A 529      12.867  43.345  74.077  1.00  0.73           N  
ATOM   3831  CA  PHE A 529      12.042  44.525  73.848  1.00  0.72           C  
ATOM   3832  C   PHE A 529      12.316  45.591  74.902  1.00  0.71           C  
ATOM   3833  CB  PHE A 529      10.556  44.153  73.851  1.00  0.70           C  
ATOM   3834  O   PHE A 529      11.851  46.726  74.781  1.00  0.68           O  
ATOM   3835  CG  PHE A 529      10.111  43.419  72.616  1.00  0.66           C  
ATOM   3836  CD1 PHE A 529       9.623  44.113  71.515  1.00  0.65           C  
ATOM   3837  CD2 PHE A 529      10.180  42.033  72.555  1.00  0.65           C  
ATOM   3838  CE1 PHE A 529       9.211  43.436  70.370  1.00  0.63           C  
ATOM   3839  CE2 PHE A 529       9.769  41.349  71.414  1.00  0.63           C  
ATOM   3840  CZ  PHE A 529       9.284  42.052  70.323  1.00  0.61           C  
ATOM   3841  N   GLY A 530      13.054  45.435  75.789  1.00  0.63           N  
ATOM   3842  CA  GLY A 530      13.428  46.311  76.887  1.00  0.61           C  
ATOM   3843  C   GLY A 530      14.463  45.699  77.812  1.00  0.63           C  
ATOM   3844  O   GLY A 530      14.460  44.488  78.041  1.00  0.59           O  
ATOM   3845  N   TYR A 531      15.500  46.525  77.886  1.00  0.59           N  
ATOM   3846  CA  TYR A 531      16.612  46.427  78.825  1.00  0.58           C  
ATOM   3847  C   TYR A 531      16.880  47.769  79.495  1.00  0.59           C  
ATOM   3848  CB  TYR A 531      17.876  45.938  78.111  1.00  0.52           C  
ATOM   3849  O   TYR A 531      17.312  48.721  78.842  1.00  0.55           O  
ATOM   3850  CG  TYR A 531      18.993  45.554  79.051  1.00  0.49           C  
ATOM   3851  CD1 TYR A 531      20.103  46.379  79.218  1.00  0.44           C  
ATOM   3852  CD2 TYR A 531      18.942  44.366  79.773  1.00  0.46           C  
ATOM   3853  CE1 TYR A 531      21.137  46.028  80.081  1.00  0.42           C  
ATOM   3854  CE2 TYR A 531      19.969  44.006  80.639  1.00  0.46           C  
ATOM   3855  OH  TYR A 531      22.080  44.490  81.642  1.00  0.38           O  
ATOM   3856  CZ  TYR A 531      21.060  44.842  80.786  1.00  0.40           C  
ATOM   3857  N   ALA A 532      16.367  47.692  80.946  1.00  0.49           N  
ATOM   3858  CA  ALA A 532      16.631  48.556  82.094  1.00  0.47           C  
ATOM   3859  C   ALA A 532      17.122  47.746  83.290  1.00  0.49           C  
ATOM   3860  CB  ALA A 532      15.376  49.342  82.468  1.00  0.41           C  
ATOM   3861  O   ALA A 532      16.404  46.883  83.801  1.00  0.46           O  
ATOM   3862  N   GLY A 533      18.644  47.501  83.523  1.00  0.60           N  
ATOM   3863  CA  GLY A 533      19.355  47.173  84.748  1.00  0.59           C  
ATOM   3864  C   GLY A 533      20.088  45.847  84.675  1.00  0.60           C  
ATOM   3865  O   GLY A 533      19.520  44.840  84.248  1.00  0.56           O  
ATOM   3866  N   GLY A 534      21.493  45.863  84.463  1.00  0.71           N  
ATOM   3867  CA  GLY A 534      22.496  44.811  84.433  1.00  0.70           C  
ATOM   3868  C   GLY A 534      22.031  43.524  85.088  1.00  0.71           C  
ATOM   3869  O   GLY A 534      21.206  43.550  86.004  1.00  0.69           O  
ATOM   3870  N   LEU A 535      22.329  42.237  84.617  1.00  0.81           N  
ATOM   3871  CA  LEU A 535      22.226  40.903  85.197  1.00  0.82           C  
ATOM   3872  C   LEU A 535      23.094  40.784  86.445  1.00  0.82           C  
ATOM   3873  CB  LEU A 535      22.635  39.840  84.174  1.00  0.80           C  
ATOM   3874  O   LEU A 535      24.184  41.356  86.505  1.00  0.81           O  
ATOM   3875  CG  LEU A 535      21.741  39.708  82.939  1.00  0.80           C  
ATOM   3876  CD1 LEU A 535      22.259  38.601  82.026  1.00  0.79           C  
ATOM   3877  CD2 LEU A 535      20.298  39.437  83.350  1.00  0.79           C  
ATOM   3878  N   LEU A 536      22.484  40.261  87.404  1.00  0.84           N  
ATOM   3879  CA  LEU A 536      23.186  39.951  88.645  1.00  0.84           C  
ATOM   3880  C   LEU A 536      23.861  38.586  88.562  1.00  0.85           C  
ATOM   3881  CB  LEU A 536      22.219  39.984  89.831  1.00  0.84           C  
ATOM   3882  O   LEU A 536      23.521  37.772  87.700  1.00  0.85           O  
ATOM   3883  CG  LEU A 536      21.517  41.317  90.097  1.00  0.82           C  
ATOM   3884  CD1 LEU A 536      20.570  41.189  91.285  1.00  0.82           C  
ATOM   3885  CD2 LEU A 536      22.540  42.421  90.338  1.00  0.82           C  
ATOM   3886  N   THR A 537      24.850  38.272  89.509  1.00  0.87           N  
ATOM   3887  CA  THR A 537      25.538  36.993  89.644  1.00  0.88           C  
ATOM   3888  C   THR A 537      24.536  35.845  89.716  1.00  0.88           C  
ATOM   3889  CB  THR A 537      26.438  36.972  90.893  1.00  0.86           C  
ATOM   3890  O   THR A 537      23.535  35.931  90.431  1.00  0.87           O  
ATOM   3891  CG2 THR A 537      27.211  35.661  90.992  1.00  0.82           C  
ATOM   3892  OG1 THR A 537      27.369  38.059  90.822  1.00  0.85           O  
ATOM   3893  N   GLY A 538      24.813  34.818  88.896  1.00  0.89           N  
ATOM   3894  CA  GLY A 538      23.960  33.647  88.760  1.00  0.89           C  
ATOM   3895  C   GLY A 538      23.045  33.712  87.552  1.00  0.89           C  
ATOM   3896  O   GLY A 538      22.134  32.893  87.412  1.00  0.88           O  
ATOM   3897  N   SER A 539      23.350  34.703  86.718  1.00  0.88           N  
ATOM   3898  CA  SER A 539      22.784  34.662  85.374  1.00  0.88           C  
ATOM   3899  C   SER A 539      23.648  33.826  84.436  1.00  0.88           C  
ATOM   3900  CB  SER A 539      22.629  36.076  84.813  1.00  0.87           C  
ATOM   3901  O   SER A 539      24.848  34.075  84.302  1.00  0.88           O  
ATOM   3902  OG  SER A 539      21.749  36.843  85.618  1.00  0.86           O  
ATOM   3903  N   TRP A 540      22.996  32.877  83.818  1.00  0.91           N  
ATOM   3904  CA  TRP A 540      23.730  31.958  82.954  1.00  0.92           C  
ATOM   3905  C   TRP A 540      22.832  31.415  81.848  1.00  0.92           C  
ATOM   3906  CB  TRP A 540      24.311  30.801  83.771  1.00  0.91           C  
ATOM   3907  O   TRP A 540      21.605  31.427  81.974  1.00  0.91           O  
ATOM   3908  CG  TRP A 540      23.291  30.048  84.571  1.00  0.89           C  
ATOM   3909  CD1 TRP A 540      22.960  30.248  85.882  1.00  0.86           C  
ATOM   3910  CD2 TRP A 540      22.472  28.968  84.111  1.00  0.87           C  
ATOM   3911  CE2 TRP A 540      21.666  28.563  85.198  1.00  0.88           C  
ATOM   3912  CE3 TRP A 540      22.341  28.305  82.884  1.00  0.88           C  
ATOM   3913  NE1 TRP A 540      21.983  29.359  86.265  1.00  0.87           N  
ATOM   3914  CH2 TRP A 540      20.632  26.889  83.882  1.00  0.85           C  
ATOM   3915  CZ2 TRP A 540      20.741  27.521  85.094  1.00  0.86           C  
ATOM   3916  CZ3 TRP A 540      21.419  27.269  82.782  1.00  0.86           C  
ATOM   3917  N   ALA A 541      23.531  30.917  80.698  1.00  0.92           N  
ATOM   3918  CA  ALA A 541      22.825  30.124  79.696  1.00  0.93           C  
ATOM   3919  C   ALA A 541      23.637  28.895  79.298  1.00  0.93           C  
ATOM   3920  CB  ALA A 541      22.515  30.974  78.466  1.00  0.92           C  
ATOM   3921  O   ALA A 541      24.865  28.891  79.409  1.00  0.93           O  
ATOM   3922  N   GLY A 542      22.935  27.851  78.827  1.00  0.94           N  
ATOM   3923  CA  GLY A 542      23.548  26.618  78.360  1.00  0.94           C  
ATOM   3924  C   GLY A 542      22.813  25.991  77.190  1.00  0.94           C  
ATOM   3925  O   GLY A 542      21.600  26.164  77.048  1.00  0.94           O  
ATOM   3926  N   ILE A 543      23.567  25.246  76.384  1.00  0.95           N  
ATOM   3927  CA  ILE A 543      23.056  24.377  75.329  1.00  0.95           C  
ATOM   3928  C   ILE A 543      23.023  22.932  75.821  1.00  0.95           C  
ATOM   3929  CB  ILE A 543      23.908  24.486  74.044  1.00  0.95           C  
ATOM   3930  O   ILE A 543      24.048  22.389  76.241  1.00  0.95           O  
ATOM   3931  CG1 ILE A 543      24.027  25.950  73.606  1.00  0.94           C  
ATOM   3932  CG2 ILE A 543      23.311  23.627  72.926  1.00  0.94           C  
ATOM   3933  CD1 ILE A 543      25.004  26.176  72.461  1.00  0.92           C  
ATOM   3934  N   TYR A 544      21.886  22.365  75.667  1.00  0.93           N  
ATOM   3935  CA  TYR A 544      21.697  20.986  76.104  1.00  0.93           C  
ATOM   3936  C   TYR A 544      21.220  20.109  74.952  1.00  0.93           C  
ATOM   3937  CB  TYR A 544      20.693  20.921  77.259  1.00  0.93           C  
ATOM   3938  O   TYR A 544      20.471  20.565  74.086  1.00  0.92           O  
ATOM   3939  CG  TYR A 544      21.138  21.669  78.493  1.00  0.92           C  
ATOM   3940  CD1 TYR A 544      21.679  20.992  79.584  1.00  0.91           C  
ATOM   3941  CD2 TYR A 544      21.018  23.052  78.571  1.00  0.91           C  
ATOM   3942  CE1 TYR A 544      22.089  21.676  80.724  1.00  0.91           C  
ATOM   3943  CE2 TYR A 544      21.425  23.746  79.706  1.00  0.91           C  
ATOM   3944  OH  TYR A 544      22.363  23.733  81.900  1.00  0.87           O  
ATOM   3945  CZ  TYR A 544      21.958  23.051  80.775  1.00  0.91           C  
ATOM   3946  N   ASN A 545      21.647  18.830  74.896  1.00  0.92           N  
ATOM   3947  CA  ASN A 545      21.093  17.868  73.949  1.00  0.92           C  
ATOM   3948  C   ASN A 545      19.767  17.297  74.442  1.00  0.91           C  
ATOM   3949  CB  ASN A 545      22.092  16.740  73.684  1.00  0.91           C  
ATOM   3950  O   ASN A 545      19.316  17.622  75.541  1.00  0.89           O  
ATOM   3951  CG  ASN A 545      22.307  15.854  74.896  1.00  0.89           C  
ATOM   3952  ND2 ASN A 545      23.376  15.067  74.873  1.00  0.90           N  
ATOM   3953  OD1 ASN A 545      21.518  15.876  75.844  1.00  0.88           O  
ATOM   3954  N   THR A 546      19.205  16.423  73.654  1.00  0.87           N  
ATOM   3955  CA  THR A 546      17.879  15.872  73.911  1.00  0.87           C  
ATOM   3956  C   THR A 546      17.901  14.953  75.129  1.00  0.86           C  
ATOM   3957  CB  THR A 546      17.351  15.096  72.689  1.00  0.85           C  
ATOM   3958  O   THR A 546      16.865  14.715  75.753  1.00  0.85           O  
ATOM   3959  CG2 THR A 546      16.987  16.044  71.551  1.00  0.80           C  
ATOM   3960  OG1 THR A 546      18.361  14.187  72.235  1.00  0.83           O  
ATOM   3961  N   SER A 547      19.123  14.505  75.549  1.00  0.87           N  
ATOM   3962  CA  SER A 547      19.289  13.710  76.761  1.00  0.88           C  
ATOM   3963  C   SER A 547      19.438  14.602  77.990  1.00  0.88           C  
ATOM   3964  CB  SER A 547      20.505  12.791  76.639  1.00  0.86           C  
ATOM   3965  O   SER A 547      19.601  14.106  79.107  1.00  0.87           O  
ATOM   3966  OG  SER A 547      20.402  11.972  75.487  1.00  0.79           O  
ATOM   3967  N   GLY A 548      19.484  15.869  77.878  1.00  0.88           N  
ATOM   3968  CA  GLY A 548      19.604  16.853  78.943  1.00  0.89           C  
ATOM   3969  C   GLY A 548      21.040  17.114  79.356  1.00  0.89           C  
ATOM   3970  O   GLY A 548      21.291  17.729  80.394  1.00  0.88           O  
ATOM   3971  N   THR A 549      21.996  16.591  78.616  1.00  0.93           N  
ATOM   3972  CA  THR A 549      23.410  16.789  78.916  1.00  0.94           C  
ATOM   3973  C   THR A 549      23.892  18.136  78.386  1.00  0.94           C  
ATOM   3974  CB  THR A 549      24.271  15.660  78.319  1.00  0.93           C  
ATOM   3975  O   THR A 549      23.651  18.474  77.225  1.00  0.94           O  
ATOM   3976  CG2 THR A 549      25.719  15.769  78.784  1.00  0.91           C  
ATOM   3977  OG1 THR A 549      23.742  14.394  78.731  1.00  0.92           O  
ATOM   3978  N   LEU A 550      24.535  18.951  79.223  1.00  0.95           N  
ATOM   3979  CA  LEU A 550      25.134  20.229  78.856  1.00  0.96           C  
ATOM   3980  C   LEU A 550      26.202  20.042  77.784  1.00  0.95           C  
ATOM   3981  CB  LEU A 550      25.743  20.909  80.086  1.00  0.95           C  
ATOM   3982  O   LEU A 550      27.169  19.304  77.988  1.00  0.94           O  
ATOM   3983  CG  LEU A 550      26.380  22.280  79.857  1.00  0.93           C  
ATOM   3984  CD1 LEU A 550      25.320  23.296  79.445  1.00  0.90           C  
ATOM   3985  CD2 LEU A 550      27.115  22.745  81.110  1.00  0.90           C  
ATOM   3986  N   GLN A 551      26.013  20.712  76.727  1.00  0.97           N  
ATOM   3987  CA  GLN A 551      26.975  20.711  75.630  1.00  0.97           C  
ATOM   3988  C   GLN A 551      27.967  21.863  75.767  1.00  0.97           C  
ATOM   3989  CB  GLN A 551      26.255  20.795  74.284  1.00  0.97           C  
ATOM   3990  O   GLN A 551      29.177  21.665  75.642  1.00  0.96           O  
ATOM   3991  CG  GLN A 551      25.274  19.657  74.039  1.00  0.95           C  
ATOM   3992  CD  GLN A 551      25.948  18.298  74.000  1.00  0.91           C  
ATOM   3993  NE2 GLN A 551      25.614  17.443  74.960  1.00  0.93           N  
ATOM   3994  OE1 GLN A 551      26.762  18.020  73.113  1.00  0.92           O  
ATOM   3995  N   ARG A 552      27.514  23.047  76.054  1.00  0.97           N  
ATOM   3996  CA  ARG A 552      28.302  24.249  76.307  1.00  0.97           C  
ATOM   3997  C   ARG A 552      27.486  25.288  77.069  1.00  0.97           C  
ATOM   3998  CB  ARG A 552      28.811  24.845  74.993  1.00  0.96           C  
ATOM   3999  O   ARG A 552      26.265  25.365  76.911  1.00  0.96           O  
ATOM   4000  CG  ARG A 552      30.090  24.202  74.481  1.00  0.94           C  
ATOM   4001  CD  ARG A 552      30.930  23.634  75.617  1.00  0.91           C  
ATOM   4002  NE  ARG A 552      31.941  22.702  75.126  1.00  0.92           N  
ATOM   4003  NH1 ARG A 552      30.947  20.824  76.032  1.00  0.86           N  
ATOM   4004  NH2 ARG A 552      32.897  20.633  74.841  1.00  0.84           N  
ATOM   4005  CZ  ARG A 552      31.926  21.388  75.334  1.00  0.90           C  
ATOM   4006  N   ALA A 553      28.205  26.246  77.830  1.00  0.95           N  
ATOM   4007  CA  ALA A 553      27.545  27.322  78.566  1.00  0.95           C  
ATOM   4008  C   ALA A 553      28.227  28.662  78.307  1.00  0.95           C  
ATOM   4009  CB  ALA A 553      27.532  27.015  80.061  1.00  0.94           C  
ATOM   4010  O   ALA A 553      29.369  28.705  77.844  1.00  0.93           O  
ATOM   4011  N   THR A 554      27.695  29.980  78.616  1.00  0.91           N  
ATOM   4012  CA  THR A 554      28.209  31.340  78.496  1.00  0.90           C  
ATOM   4013  C   THR A 554      29.130  31.676  79.665  1.00  0.88           C  
ATOM   4014  CB  THR A 554      27.063  32.367  78.431  1.00  0.90           C  
ATOM   4015  O   THR A 554      29.954  32.588  79.571  1.00  0.83           O  
ATOM   4016  CG2 THR A 554      26.225  32.176  77.171  1.00  0.87           C  
ATOM   4017  OG1 THR A 554      26.221  32.208  79.579  1.00  0.90           O  
ATOM   4018  N   GLY A 555      29.184  30.991  80.728  1.00  0.89           N  
ATOM   4019  CA  GLY A 555      29.603  31.449  82.043  1.00  0.89           C  
ATOM   4020  C   GLY A 555      28.581  32.346  82.716  1.00  0.89           C  
ATOM   4021  O   GLY A 555      27.392  32.291  82.395  1.00  0.87           O  
ATOM   4022  N   ASP A 556      29.049  33.131  83.719  1.00  0.88           N  
ATOM   4023  CA  ASP A 556      28.175  34.126  84.334  1.00  0.88           C  
ATOM   4024  C   ASP A 556      27.940  35.306  83.394  1.00  0.88           C  
ATOM   4025  CB  ASP A 556      28.769  34.617  85.656  1.00  0.87           C  
ATOM   4026  O   ASP A 556      28.874  36.042  83.067  1.00  0.86           O  
ATOM   4027  CG  ASP A 556      27.784  35.424  86.484  1.00  0.84           C  
ATOM   4028  OD1 ASP A 556      26.820  35.980  85.915  1.00  0.83           O  
ATOM   4029  OD2 ASP A 556      27.976  35.508  87.717  1.00  0.85           O  
ATOM   4030  N   MET A 557      26.744  35.460  83.098  1.00  0.86           N  
ATOM   4031  CA  MET A 557      26.337  36.481  82.136  1.00  0.86           C  
ATOM   4032  C   MET A 557      26.309  37.860  82.787  1.00  0.85           C  
ATOM   4033  CB  MET A 557      24.964  36.151  81.549  1.00  0.85           C  
ATOM   4034  O   MET A 557      26.189  38.874  82.097  1.00  0.82           O  
ATOM   4035  CG  MET A 557      24.941  34.876  80.722  1.00  0.84           C  
ATOM   4036  SD  MET A 557      23.244  34.402  80.208  1.00  0.85           S  
ATOM   4037  CE  MET A 557      22.752  35.899  79.310  1.00  0.78           C  
ATOM   4038  N   SER A 558      26.524  37.983  84.097  1.00  0.83           N  
ATOM   4039  CA  SER A 558      26.654  39.261  84.789  1.00  0.83           C  
ATOM   4040  C   SER A 558      28.062  39.830  84.640  1.00  0.81           C  
ATOM   4041  CB  SER A 558      26.312  39.106  86.271  1.00  0.81           C  
ATOM   4042  O   SER A 558      28.263  41.041  84.753  1.00  0.78           O  
ATOM   4043  OG  SER A 558      27.349  38.426  86.958  1.00  0.79           O  
ATOM   4044  N   THR A 559      29.047  38.899  84.554  1.00  0.76           N  
ATOM   4045  CA  THR A 559      30.459  39.252  84.466  1.00  0.75           C  
ATOM   4046  C   THR A 559      30.948  39.176  83.023  1.00  0.73           C  
ATOM   4047  CB  THR A 559      31.321  38.333  85.352  1.00  0.71           C  
ATOM   4048  O   THR A 559      32.027  39.676  82.700  1.00  0.67           O  
ATOM   4049  CG2 THR A 559      31.000  38.533  86.829  1.00  0.65           C  
ATOM   4050  OG1 THR A 559      31.069  36.967  85.000  1.00  0.70           O  
ATOM   4051  N   ALA A 560      30.188  38.504  82.048  1.00  0.56           N  
ATOM   4052  CA  ALA A 560      30.580  38.062  80.712  1.00  0.56           C  
ATOM   4053  C   ALA A 560      29.941  38.935  79.636  1.00  0.55           C  
ATOM   4054  CB  ALA A 560      30.197  36.599  80.502  1.00  0.47           C  
ATOM   4055  O   ALA A 560      28.927  39.592  79.881  1.00  0.50           O  
ATOM   4056  N   SER A 561      30.781  39.258  78.567  1.00  0.54           N  
ATOM   4057  CA  SER A 561      30.550  39.818  77.240  1.00  0.53           C  
ATOM   4058  C   SER A 561      29.117  39.572  76.778  1.00  0.54           C  
ATOM   4059  CB  SER A 561      31.530  39.222  76.228  1.00  0.48           C  
ATOM   4060  O   SER A 561      28.892  38.914  75.760  1.00  0.51           O  
ATOM   4061  OG  SER A 561      32.497  38.417  76.880  1.00  0.43           O  
ATOM   4062  N   TYR A 562      28.153  39.480  77.689  1.00  0.63           N  
ATOM   4063  CA  TYR A 562      26.753  39.708  77.350  1.00  0.60           C  
ATOM   4064  C   TYR A 562      26.546  41.118  76.810  1.00  0.62           C  
ATOM   4065  CB  TYR A 562      25.860  39.481  78.573  1.00  0.55           C  
ATOM   4066  O   TYR A 562      26.879  42.100  77.477  1.00  0.57           O  
ATOM   4067  CG  TYR A 562      24.388  39.665  78.292  1.00  0.50           C  
ATOM   4068  CD1 TYR A 562      23.651  38.670  77.652  1.00  0.46           C  
ATOM   4069  CD2 TYR A 562      23.731  40.833  78.665  1.00  0.48           C  
ATOM   4070  CE1 TYR A 562      22.295  38.836  77.390  1.00  0.49           C  
ATOM   4071  CE2 TYR A 562      22.376  41.009  78.407  1.00  0.49           C  
ATOM   4072  OH  TYR A 562      20.325  40.176  77.514  1.00  0.49           O  
ATOM   4073  CZ  TYR A 562      21.667  40.007  77.771  1.00  0.46           C  
ATOM   4074  N   GLU A 563      26.379  41.152  75.410  1.00  0.54           N  
ATOM   4075  CA  GLU A 563      25.983  42.388  74.741  1.00  0.54           C  
ATOM   4076  C   GLU A 563      24.488  42.648  74.904  1.00  0.55           C  
ATOM   4077  CB  GLU A 563      26.349  42.337  73.256  1.00  0.49           C  
ATOM   4078  O   GLU A 563      23.661  41.903  74.373  1.00  0.52           O  
ATOM   4079  CG  GLU A 563      27.778  42.768  72.960  1.00  0.46           C  
ATOM   4080  CD  GLU A 563      28.116  42.751  71.477  1.00  0.48           C  
ATOM   4081  OE1 GLU A 563      27.244  42.376  70.661  1.00  0.48           O  
ATOM   4082  OE2 GLU A 563      29.262  43.114  71.130  1.00  0.42           O  
ATOM   4083  N   PRO A 564      23.946  43.167  75.823  1.00  0.53           N  
ATOM   4084  CA  PRO A 564      22.636  43.814  75.722  1.00  0.52           C  
ATOM   4085  C   PRO A 564      22.646  45.025  74.791  1.00  0.54           C  
ATOM   4086  CB  PRO A 564      22.339  44.237  77.163  1.00  0.48           C  
ATOM   4087  O   PRO A 564      23.478  45.922  74.948  1.00  0.51           O  
ATOM   4088  CG  PRO A 564      23.671  44.241  77.842  1.00  0.46           C  
ATOM   4089  CD  PRO A 564      24.627  43.425  77.021  1.00  0.47           C  
ATOM   4090  N   ALA A 565      22.140  45.005  73.617  1.00  0.51           N  
ATOM   4091  CA  ALA A 565      21.715  46.282  73.047  1.00  0.50           C  
ATOM   4092  C   ALA A 565      20.579  46.894  73.861  1.00  0.51           C  
ATOM   4093  CB  ALA A 565      21.286  46.099  71.593  1.00  0.46           C  
ATOM   4094  O   ALA A 565      19.658  46.190  74.281  1.00  0.49           O  
ATOM   4095  N   GLU A 566      20.863  47.775  74.760  1.00  0.50           N  
ATOM   4096  CA  GLU A 566      19.946  48.827  75.190  1.00  0.50           C  
ATOM   4097  C   GLU A 566      18.959  49.185  74.083  1.00  0.50           C  
ATOM   4098  CB  GLU A 566      20.722  50.072  75.627  1.00  0.45           C  
ATOM   4099  O   GLU A 566      19.353  49.704  73.037  1.00  0.47           O  
ATOM   4100  CG  GLU A 566      20.526  50.437  77.091  1.00  0.42           C  
ATOM   4101  CD  GLU A 566      21.317  51.665  77.514  1.00  0.44           C  
ATOM   4102  OE1 GLU A 566      22.042  52.240  76.671  1.00  0.44           O  
ATOM   4103  OE2 GLU A 566      21.211  52.054  78.699  1.00  0.38           O  
ATOM   4104  N   GLN A 567      17.960  48.366  73.880  1.00  0.50           N  
ATOM   4105  CA  GLN A 567      16.946  48.940  73.001  1.00  0.50           C  
ATOM   4106  C   GLN A 567      15.575  48.946  73.672  1.00  0.50           C  
ATOM   4107  CB  GLN A 567      16.881  48.169  71.682  1.00  0.46           C  
ATOM   4108  O   GLN A 567      15.131  47.923  74.197  1.00  0.48           O  
ATOM   4109  CG  GLN A 567      17.920  48.611  70.660  1.00  0.44           C  
ATOM   4110  CD  GLN A 567      17.597  48.141  69.254  1.00  0.47           C  
ATOM   4111  NE2 GLN A 567      18.235  48.754  68.262  1.00  0.36           N  
ATOM   4112  OE1 GLN A 567      16.782  47.233  69.060  1.00  0.47           O  
ATOM   4113  N   HIS A 568      15.030  50.074  74.099  1.00  0.51           N  
ATOM   4114  CA  HIS A 568      13.739  50.599  74.530  1.00  0.51           C  
ATOM   4115  C   HIS A 568      12.796  50.781  73.346  1.00  0.51           C  
ATOM   4116  CB  HIS A 568      13.920  51.928  75.267  1.00  0.47           C  
ATOM   4117  O   HIS A 568      11.709  51.345  73.493  1.00  0.49           O  
ATOM   4118  CG  HIS A 568      14.573  51.787  76.605  1.00  0.44           C  
ATOM   4119  CD2 HIS A 568      15.859  51.962  76.989  1.00  0.41           C  
ATOM   4120  ND1 HIS A 568      13.878  51.421  77.737  1.00  0.46           N  
ATOM   4121  CE1 HIS A 568      14.711  51.378  78.763  1.00  0.41           C  
ATOM   4122  NE2 HIS A 568      15.919  51.702  78.336  1.00  0.35           N  
ATOM   4123  N   ASP A 569      13.074  50.296  72.161  1.00  0.53           N  
ATOM   4124  CA  ASP A 569      12.114  50.581  71.099  1.00  0.53           C  
ATOM   4125  C   ASP A 569      11.208  49.379  70.840  1.00  0.53           C  
ATOM   4126  CB  ASP A 569      12.839  50.980  69.812  1.00  0.49           C  
ATOM   4127  O   ASP A 569      11.558  48.247  71.180  1.00  0.51           O  
ATOM   4128  CG  ASP A 569      12.090  52.028  69.009  1.00  0.47           C  
ATOM   4129  OD1 ASP A 569      10.924  52.332  69.341  1.00  0.47           O  
ATOM   4130  OD2 ASP A 569      12.669  52.552  68.033  1.00  0.49           O  
ATOM   4131  N   THR A 570       9.865  49.571  70.617  1.00  0.56           N  
ATOM   4132  CA  THR A 570       8.796  48.639  70.275  1.00  0.55           C  
ATOM   4133  C   THR A 570       9.317  47.527  69.369  1.00  0.56           C  
ATOM   4134  CB  THR A 570       7.624  49.361  69.584  1.00  0.53           C  
ATOM   4135  O   THR A 570       8.729  46.445  69.305  1.00  0.54           O  
ATOM   4136  CG2 THR A 570       6.725  50.052  70.604  1.00  0.48           C  
ATOM   4137  OG1 THR A 570       8.143  50.343  68.679  1.00  0.50           O  
ATOM   4138  N   GLY A 571      10.591  47.711  68.782  1.00  0.58           N  
ATOM   4139  CA  GLY A 571      11.124  46.693  67.891  1.00  0.56           C  
ATOM   4140  C   GLY A 571      12.050  45.715  68.589  1.00  0.58           C  
ATOM   4141  O   GLY A 571      12.371  44.657  68.043  1.00  0.57           O  
ATOM   4142  N   GLY A 572      12.530  45.967  69.899  1.00  0.68           N  
ATOM   4143  CA  GLY A 572      13.475  45.125  70.614  1.00  0.67           C  
ATOM   4144  C   GLY A 572      14.805  44.980  69.900  1.00  0.68           C  
ATOM   4145  O   GLY A 572      15.016  45.578  68.842  1.00  0.65           O  
ATOM   4146  N   GLY A 573      15.835  44.653  70.437  1.00  0.71           N  
ATOM   4147  CA  GLY A 573      17.183  44.398  69.956  1.00  0.70           C  
ATOM   4148  C   GLY A 573      17.648  42.976  70.206  1.00  0.71           C  
ATOM   4149  O   GLY A 573      17.053  42.255  71.010  1.00  0.69           O  
ATOM   4150  N   TRP A 574      18.674  42.644  69.458  1.00  0.73           N  
ATOM   4151  CA  TRP A 574      19.406  41.395  69.645  1.00  0.74           C  
ATOM   4152  C   TRP A 574      20.515  41.564  70.678  1.00  0.73           C  
ATOM   4153  CB  TRP A 574      19.997  40.913  68.318  1.00  0.70           C  
ATOM   4154  O   TRP A 574      21.246  42.557  70.657  1.00  0.70           O  
ATOM   4155  CG  TRP A 574      18.978  40.708  67.237  1.00  0.64           C  
ATOM   4156  CD1 TRP A 574      18.616  41.600  66.266  1.00  0.56           C  
ATOM   4157  CD2 TRP A 574      18.187  39.536  67.020  1.00  0.58           C  
ATOM   4158  CE2 TRP A 574      17.366  39.787  65.899  1.00  0.57           C  
ATOM   4159  CE3 TRP A 574      18.093  38.295  67.666  1.00  0.67           C  
ATOM   4160  NE1 TRP A 574      17.647  41.052  65.458  1.00  0.63           N  
ATOM   4161  CH2 TRP A 574      16.390  37.637  66.059  1.00  0.60           C  
ATOM   4162  CZ2 TRP A 574      16.461  38.842  65.409  1.00  0.60           C  
ATOM   4163  CZ3 TRP A 574      17.193  37.356  67.176  1.00  0.56           C  
ATOM   4164  N   SER A 575      20.497  40.608  71.507  1.00  0.79           N  
ATOM   4165  CA  SER A 575      21.648  40.478  72.395  1.00  0.79           C  
ATOM   4166  C   SER A 575      22.232  39.070  72.339  1.00  0.80           C  
ATOM   4167  CB  SER A 575      21.258  40.820  73.833  1.00  0.78           C  
ATOM   4168  O   SER A 575      21.526  38.111  72.021  1.00  0.79           O  
ATOM   4169  OG  SER A 575      22.406  40.905  74.659  1.00  0.73           O  
ATOM   4170  N   SER A 576      23.564  39.048  72.685  1.00  0.82           N  
ATOM   4171  CA  SER A 576      24.227  37.748  72.663  1.00  0.82           C  
ATOM   4172  C   SER A 576      25.154  37.580  73.863  1.00  0.83           C  
ATOM   4173  CB  SER A 576      25.019  37.572  71.367  1.00  0.81           C  
ATOM   4174  O   SER A 576      25.654  38.565  74.410  1.00  0.82           O  
ATOM   4175  OG  SER A 576      26.098  38.489  71.309  1.00  0.82           O  
ATOM   4176  N   SER A 577      25.347  36.380  74.241  1.00  0.86           N  
ATOM   4177  CA  SER A 577      26.397  35.962  75.165  1.00  0.86           C  
ATOM   4178  C   SER A 577      27.292  34.898  74.539  1.00  0.87           C  
ATOM   4179  CB  SER A 577      25.789  35.429  76.463  1.00  0.85           C  
ATOM   4180  O   SER A 577      26.800  33.933  73.949  1.00  0.86           O  
ATOM   4181  OG  SER A 577      26.798  35.182  77.426  1.00  0.85           O  
ATOM   4182  N   ASN A 578      28.627  35.162  74.711  1.00  0.87           N  
ATOM   4183  CA  ASN A 578      29.611  34.183  74.263  1.00  0.88           C  
ATOM   4184  C   ASN A 578      29.554  32.907  75.099  1.00  0.89           C  
ATOM   4185  CB  ASN A 578      31.020  34.780  74.302  1.00  0.87           C  
ATOM   4186  O   ASN A 578      29.422  32.968  76.323  1.00  0.89           O  
ATOM   4187  CG  ASN A 578      31.196  35.924  73.323  1.00  0.84           C  
ATOM   4188  ND2 ASN A 578      32.012  36.903  73.696  1.00  0.85           N  
ATOM   4189  OD1 ASN A 578      30.603  35.928  72.241  1.00  0.84           O  
ATOM   4190  N   LEU A 579      29.725  31.862  74.409  1.00  0.91           N  
ATOM   4191  CA  LEU A 579      30.007  30.593  75.071  1.00  0.92           C  
ATOM   4192  C   LEU A 579      31.428  30.573  75.626  1.00  0.92           C  
ATOM   4193  CB  LEU A 579      29.810  29.426  74.099  1.00  0.92           C  
ATOM   4194  O   LEU A 579      32.327  31.201  75.063  1.00  0.91           O  
ATOM   4195  CG  LEU A 579      28.395  29.231  73.553  1.00  0.91           C  
ATOM   4196  CD1 LEU A 579      28.384  28.141  72.486  1.00  0.89           C  
ATOM   4197  CD2 LEU A 579      27.428  28.890  74.682  1.00  0.89           C  
ATOM   4198  N   THR A 580      31.691  29.802  76.581  1.00  0.92           N  
ATOM   4199  CA  THR A 580      33.012  29.671  77.186  1.00  0.92           C  
ATOM   4200  C   THR A 580      34.031  29.186  76.159  1.00  0.92           C  
ATOM   4201  CB  THR A 580      32.985  28.702  78.383  1.00  0.91           C  
ATOM   4202  O   THR A 580      35.227  29.457  76.288  1.00  0.91           O  
ATOM   4203  CG2 THR A 580      32.219  29.301  79.557  1.00  0.88           C  
ATOM   4204  OG1 THR A 580      32.351  27.480  77.986  1.00  0.89           O  
ATOM   4205  N   SER A 581      33.656  28.451  75.183  1.00  0.93           N  
ATOM   4206  CA  SER A 581      34.358  28.086  73.957  1.00  0.94           C  
ATOM   4207  C   SER A 581      33.378  27.736  72.842  1.00  0.94           C  
ATOM   4208  CB  SER A 581      35.299  26.907  74.208  1.00  0.93           C  
ATOM   4209  O   SER A 581      32.252  27.311  73.109  1.00  0.93           O  
ATOM   4210  OG  SER A 581      34.577  25.777  74.668  1.00  0.92           O  
ATOM   4211  N   ALA A 582      33.672  27.906  71.610  1.00  0.93           N  
ATOM   4212  CA  ALA A 582      32.856  27.479  70.477  1.00  0.94           C  
ATOM   4213  C   ALA A 582      32.629  25.970  70.502  1.00  0.95           C  
ATOM   4214  CB  ALA A 582      33.511  27.894  69.162  1.00  0.93           C  
ATOM   4215  O   ALA A 582      33.485  25.216  70.970  1.00  0.94           O  
ATOM   4216  N   ILE A 583      31.525  25.532  69.980  1.00  0.96           N  
ATOM   4217  CA  ILE A 583      31.175  24.119  69.881  1.00  0.96           C  
ATOM   4218  C   ILE A 583      30.598  23.826  68.498  1.00  0.95           C  
ATOM   4219  CB  ILE A 583      30.171  23.707  70.980  1.00  0.95           C  
ATOM   4220  O   ILE A 583      29.842  24.633  67.950  1.00  0.93           O  
ATOM   4221  CG1 ILE A 583      29.908  22.197  70.925  1.00  0.93           C  
ATOM   4222  CG2 ILE A 583      28.865  24.495  70.841  1.00  0.93           C  
ATOM   4223  CD1 ILE A 583      29.150  21.656  72.129  1.00  0.89           C  
ATOM   4224  N   THR A 584      30.924  22.587  67.836  1.00  0.95           N  
ATOM   4225  CA  THR A 584      30.228  22.064  66.666  1.00  0.95           C  
ATOM   4226  C   THR A 584      29.047  21.193  67.084  1.00  0.95           C  
ATOM   4227  CB  THR A 584      31.178  21.249  65.769  1.00  0.94           C  
ATOM   4228  O   THR A 584      29.227  20.175  67.756  1.00  0.94           O  
ATOM   4229  CG2 THR A 584      30.472  20.785  64.499  1.00  0.92           C  
ATOM   4230  OG1 THR A 584      32.301  22.063  65.408  1.00  0.93           O  
ATOM   4231  N   LEU A 585      27.877  21.596  66.664  1.00  0.93           N  
ATOM   4232  CA  LEU A 585      26.650  20.837  66.876  1.00  0.93           C  
ATOM   4233  C   LEU A 585      26.282  20.039  65.629  1.00  0.91           C  
ATOM   4234  CB  LEU A 585      25.499  21.772  67.255  1.00  0.92           C  
ATOM   4235  O   LEU A 585      26.336  20.563  64.513  1.00  0.88           O  
ATOM   4236  CG  LEU A 585      25.672  22.570  68.548  1.00  0.92           C  
ATOM   4237  CD1 LEU A 585      24.453  23.454  68.793  1.00  0.89           C  
ATOM   4238  CD2 LEU A 585      25.904  21.633  69.728  1.00  0.88           C  
ATOM   4239  N   SER A 586      25.943  18.710  65.851  1.00  0.92           N  
ATOM   4240  CA  SER A 586      25.385  17.849  64.814  1.00  0.92           C  
ATOM   4241  C   SER A 586      23.923  18.188  64.541  1.00  0.90           C  
ATOM   4242  CB  SER A 586      25.509  16.378  65.214  1.00  0.89           C  
ATOM   4243  O   SER A 586      23.255  18.796  65.380  1.00  0.88           O  
ATOM   4244  OG  SER A 586      26.867  16.022  65.406  1.00  0.82           O  
ATOM   4245  N   PRO A 587      23.349  17.792  63.294  1.00  0.87           N  
ATOM   4246  CA  PRO A 587      21.902  17.945  63.126  1.00  0.88           C  
ATOM   4247  C   PRO A 587      21.105  17.317  64.267  1.00  0.87           C  
ATOM   4248  CB  PRO A 587      21.623  17.225  61.804  1.00  0.85           C  
ATOM   4249  O   PRO A 587      21.416  16.206  64.704  1.00  0.86           O  
ATOM   4250  CG  PRO A 587      22.908  17.306  61.046  1.00  0.84           C  
ATOM   4251  CD  PRO A 587      24.045  17.181  62.019  1.00  0.85           C  
ATOM   4252  N   GLY A 588      20.247  18.161  64.651  1.00  0.87           N  
ATOM   4253  CA  GLY A 588      19.386  17.679  65.719  1.00  0.87           C  
ATOM   4254  C   GLY A 588      18.693  18.795  66.477  1.00  0.87           C  
ATOM   4255  O   GLY A 588      18.854  19.971  66.145  1.00  0.86           O  
ATOM   4256  N   ILE A 589      17.934  18.439  67.496  1.00  0.84           N  
ATOM   4257  CA  ILE A 589      17.285  19.385  68.398  1.00  0.85           C  
ATOM   4258  C   ILE A 589      18.177  19.635  69.612  1.00  0.85           C  
ATOM   4259  CB  ILE A 589      15.897  18.876  68.848  1.00  0.83           C  
ATOM   4260  O   ILE A 589      18.695  18.691  70.215  1.00  0.85           O  
ATOM   4261  CG1 ILE A 589      14.974  18.701  67.636  1.00  0.80           C  
ATOM   4262  CG2 ILE A 589      15.279  19.829  69.874  1.00  0.80           C  
ATOM   4263  CD1 ILE A 589      13.637  18.052  67.965  1.00  0.77           C  
ATOM   4264  N   TYR A 590      18.359  20.815  69.971  1.00  0.89           N  
ATOM   4265  CA  TYR A 590      19.046  21.268  71.175  1.00  0.89           C  
ATOM   4266  C   TYR A 590      18.154  22.193  71.996  1.00  0.89           C  
ATOM   4267  CB  TYR A 590      20.349  21.986  70.814  1.00  0.89           C  
ATOM   4268  O   TYR A 590      17.256  22.841  71.453  1.00  0.88           O  
ATOM   4269  CG  TYR A 590      21.405  21.074  70.238  1.00  0.90           C  
ATOM   4270  CD1 TYR A 590      22.385  20.509  71.052  1.00  0.90           C  
ATOM   4271  CD2 TYR A 590      21.426  20.775  68.880  1.00  0.90           C  
ATOM   4272  CE1 TYR A 590      23.361  19.669  70.525  1.00  0.90           C  
ATOM   4273  CE2 TYR A 590      22.397  19.937  68.342  1.00  0.90           C  
ATOM   4274  OH  TYR A 590      24.322  18.558  68.645  1.00  0.87           O  
ATOM   4275  CZ  TYR A 590      23.358  19.389  69.172  1.00  0.90           C  
ATOM   4276  N   TYR A 591      18.437  22.292  73.199  1.00  0.87           N  
ATOM   4277  CA  TYR A 591      17.739  23.190  74.112  1.00  0.88           C  
ATOM   4278  C   TYR A 591      18.662  24.302  74.596  1.00  0.88           C  
ATOM   4279  CB  TYR A 591      17.184  22.413  75.310  1.00  0.87           C  
ATOM   4280  O   TYR A 591      19.727  24.033  75.157  1.00  0.88           O  
ATOM   4281  CG  TYR A 591      16.293  21.257  74.924  1.00  0.85           C  
ATOM   4282  CD1 TYR A 591      15.013  21.476  74.420  1.00  0.83           C  
ATOM   4283  CD2 TYR A 591      16.730  19.944  75.064  1.00  0.83           C  
ATOM   4284  CE1 TYR A 591      14.189  20.414  74.065  1.00  0.82           C  
ATOM   4285  CE2 TYR A 591      15.914  18.874  74.712  1.00  0.82           C  
ATOM   4286  OH  TYR A 591      13.835  18.063  73.864  1.00  0.76           O  
ATOM   4287  CZ  TYR A 591      14.647  19.118  74.214  1.00  0.79           C  
ATOM   4288  N   ILE A 592      18.245  25.464  74.392  1.00  0.90           N  
ATOM   4289  CA  ILE A 592      18.836  26.614  75.068  1.00  0.90           C  
ATOM   4290  C   ILE A 592      18.125  26.853  76.398  1.00  0.90           C  
ATOM   4291  CB  ILE A 592      18.769  27.883  74.189  1.00  0.90           C  
ATOM   4292  O   ILE A 592      16.926  27.138  76.426  1.00  0.89           O  
ATOM   4293  CG1 ILE A 592      19.371  27.607  72.806  1.00  0.90           C  
ATOM   4294  CG2 ILE A 592      19.482  29.052  74.873  1.00  0.90           C  
ATOM   4295  CD1 ILE A 592      19.169  28.738  71.807  1.00  0.88           C  
ATOM   4296  N   LEU A 593      18.864  26.666  77.440  1.00  0.90           N  
ATOM   4297  CA  LEU A 593      18.370  26.964  78.780  1.00  0.91           C  
ATOM   4298  C   LEU A 593      19.110  28.155  79.379  1.00  0.91           C  
ATOM   4299  CB  LEU A 593      18.522  25.743  79.691  1.00  0.90           C  
ATOM   4300  O   LEU A 593      20.342  28.177  79.405  1.00  0.90           O  
ATOM   4301  CG  LEU A 593      18.084  25.924  81.146  1.00  0.88           C  
ATOM   4302  CD1 LEU A 593      16.580  26.166  81.220  1.00  0.85           C  
ATOM   4303  CD2 LEU A 593      18.477  24.709  81.978  1.00  0.85           C  
ATOM   4304  N   TRP A 594      18.341  29.084  79.934  1.00  0.90           N  
ATOM   4305  CA  TRP A 594      18.960  30.238  80.578  1.00  0.90           C  
ATOM   4306  C   TRP A 594      18.233  30.596  81.869  1.00  0.90           C  
ATOM   4307  CB  TRP A 594      18.969  31.442  79.631  1.00  0.89           C  
ATOM   4308  O   TRP A 594      17.058  30.264  82.040  1.00  0.88           O  
ATOM   4309  CG  TRP A 594      17.603  31.910  79.229  1.00  0.85           C  
ATOM   4310  CD1 TRP A 594      16.886  32.933  79.783  1.00  0.80           C  
ATOM   4311  CD2 TRP A 594      16.787  31.367  78.186  1.00  0.81           C  
ATOM   4312  CE2 TRP A 594      15.587  32.112  78.164  1.00  0.83           C  
ATOM   4313  CE3 TRP A 594      16.954  30.323  77.267  1.00  0.85           C  
ATOM   4314  NE1 TRP A 594      15.673  33.060  79.148  1.00  0.85           N  
ATOM   4315  CH2 TRP A 594      14.748  30.817  76.369  1.00  0.80           C  
ATOM   4316  CZ2 TRP A 594      14.558  31.844  77.257  1.00  0.83           C  
ATOM   4317  CZ3 TRP A 594      15.930  30.058  76.366  1.00  0.82           C  
ATOM   4318  N   ARG A 595      18.983  31.207  82.727  1.00  0.89           N  
ATOM   4319  CA  ARG A 595      18.497  31.865  83.936  1.00  0.89           C  
ATOM   4320  C   ARG A 595      19.052  33.281  84.050  1.00  0.89           C  
ATOM   4321  CB  ARG A 595      18.873  31.054  85.178  1.00  0.88           C  
ATOM   4322  O   ARG A 595      20.268  33.476  84.083  1.00  0.88           O  
ATOM   4323  CG  ARG A 595      18.333  31.630  86.477  1.00  0.87           C  
ATOM   4324  CD  ARG A 595      18.714  30.773  87.676  1.00  0.86           C  
ATOM   4325  NE  ARG A 595      18.252  31.363  88.929  1.00  0.84           N  
ATOM   4326  NH1 ARG A 595      20.337  32.115  89.583  1.00  0.79           N  
ATOM   4327  NH2 ARG A 595      18.509  32.487  90.915  1.00  0.79           N  
ATOM   4328  CZ  ARG A 595      19.034  31.987  89.806  1.00  0.82           C  
ATOM   4329  N   MET A 596      18.171  34.227  84.198  1.00  0.86           N  
ATOM   4330  CA  MET A 596      18.563  35.619  84.396  1.00  0.86           C  
ATOM   4331  C   MET A 596      18.207  36.090  85.802  1.00  0.85           C  
ATOM   4332  CB  MET A 596      17.893  36.520  83.357  1.00  0.84           C  
ATOM   4333  O   MET A 596      17.057  35.970  86.229  1.00  0.84           O  
ATOM   4334  CG  MET A 596      18.316  36.226  81.927  1.00  0.82           C  
ATOM   4335  SD  MET A 596      17.447  37.284  80.706  1.00  0.82           S  
ATOM   4336  CE  MET A 596      18.257  36.739  79.176  1.00  0.72           C  
ATOM   4337  N   ASN A 597      19.188  36.489  86.475  1.00  0.86           N  
ATOM   4338  CA  ASN A 597      19.053  37.190  87.747  1.00  0.86           C  
ATOM   4339  C   ASN A 597      19.207  38.699  87.574  1.00  0.85           C  
ATOM   4340  CB  ASN A 597      20.072  36.666  88.761  1.00  0.85           C  
ATOM   4341  O   ASN A 597      20.154  39.162  86.936  1.00  0.83           O  
ATOM   4342  CG  ASN A 597      19.699  37.002  90.191  1.00  0.81           C  
ATOM   4343  ND2 ASN A 597      20.685  36.988  91.080  1.00  0.80           N  
ATOM   4344  OD1 ASN A 597      18.534  37.271  90.495  1.00  0.80           O  
ATOM   4345  N   TYR A 598      18.215  39.425  88.054  1.00  0.83           N  
ATOM   4346  CA  TYR A 598      18.210  40.878  87.931  1.00  0.83           C  
ATOM   4347  C   TYR A 598      17.439  41.520  89.078  1.00  0.82           C  
ATOM   4348  CB  TYR A 598      17.601  41.302  86.591  1.00  0.81           C  
ATOM   4349  O   TYR A 598      16.693  40.842  89.789  1.00  0.80           O  
ATOM   4350  CG  TYR A 598      16.229  40.728  86.339  1.00  0.80           C  
ATOM   4351  CD1 TYR A 598      16.074  39.476  85.749  1.00  0.78           C  
ATOM   4352  CD2 TYR A 598      15.084  41.437  86.688  1.00  0.79           C  
ATOM   4353  CE1 TYR A 598      14.810  38.943  85.513  1.00  0.77           C  
ATOM   4354  CE2 TYR A 598      13.816  40.914  86.457  1.00  0.78           C  
ATOM   4355  OH  TYR A 598      12.436  39.146  85.639  1.00  0.69           O  
ATOM   4356  CZ  TYR A 598      13.689  39.669  85.870  1.00  0.73           C  
ATOM   4357  N   THR A 599      17.678  42.745  89.461  1.00  0.79           N  
ATOM   4358  CA  THR A 599      16.884  43.468  90.448  1.00  0.78           C  
ATOM   4359  C   THR A 599      15.458  43.679  89.946  1.00  0.78           C  
ATOM   4360  CB  THR A 599      17.518  44.830  90.786  1.00  0.76           C  
ATOM   4361  O   THR A 599      15.248  44.291  88.897  1.00  0.74           O  
ATOM   4362  CG2 THR A 599      16.796  45.499  91.951  1.00  0.72           C  
ATOM   4363  OG1 THR A 599      18.893  44.635  91.140  1.00  0.72           O  
ATOM   4364  N   ALA A 600      14.475  42.782  90.485  1.00  0.66           N  
ATOM   4365  CA  ALA A 600      13.045  42.833  90.195  1.00  0.64           C  
ATOM   4366  C   ALA A 600      12.490  44.237  90.414  1.00  0.65           C  
ATOM   4367  CB  ALA A 600      12.290  41.825  91.060  1.00  0.59           C  
ATOM   4368  O   ALA A 600      11.806  44.493  91.408  1.00  0.62           O  
ATOM   4369  N   SER A 601      13.050  45.199  89.875  1.00  0.59           N  
ATOM   4370  CA  SER A 601      12.153  46.343  89.747  1.00  0.58           C  
ATOM   4371  C   SER A 601      11.238  46.195  88.536  1.00  0.59           C  
ATOM   4372  CB  SER A 601      12.953  47.641  89.636  1.00  0.54           C  
ATOM   4373  O   SER A 601      11.658  45.692  87.492  1.00  0.55           O  
ATOM   4374  OG  SER A 601      12.090  48.765  89.630  1.00  0.53           O  
ATOM   4375  N   PRO A 602       9.834  46.230  88.720  1.00  0.50           N  
ATOM   4376  CA  PRO A 602       8.812  45.978  87.701  1.00  0.48           C  
ATOM   4377  C   PRO A 602       9.144  46.628  86.360  1.00  0.50           C  
ATOM   4378  CB  PRO A 602       7.550  46.594  88.309  1.00  0.45           C  
ATOM   4379  O   PRO A 602       8.528  46.300  85.342  1.00  0.47           O  
ATOM   4380  CG  PRO A 602       8.050  47.531  89.361  1.00  0.42           C  
ATOM   4381  CD  PRO A 602       9.433  47.104  89.762  1.00  0.43           C  
ATOM   4382  N   VAL A 603      10.280  47.385  86.129  1.00  0.56           N  
ATOM   4383  CA  VAL A 603      10.409  48.163  84.901  1.00  0.56           C  
ATOM   4384  C   VAL A 603      11.780  47.920  84.276  1.00  0.56           C  
ATOM   4385  CB  VAL A 603      10.201  49.672  85.161  1.00  0.51           C  
ATOM   4386  O   VAL A 603      11.987  48.191  83.091  1.00  0.53           O  
ATOM   4387  CG1 VAL A 603       9.094  50.227  84.267  1.00  0.44           C  
ATOM   4388  CG2 VAL A 603       9.878  49.920  86.633  1.00  0.46           C  
ATOM   4389  N   ASP A 604      12.659  47.033  84.966  1.00  0.60           N  
ATOM   4390  CA  ASP A 604      14.039  47.026  84.492  1.00  0.58           C  
ATOM   4391  C   ASP A 604      14.549  45.599  84.305  1.00  0.60           C  
ATOM   4392  CB  ASP A 604      14.944  47.785  85.465  1.00  0.54           C  
ATOM   4393  O   ASP A 604      15.757  45.357  84.340  1.00  0.56           O  
ATOM   4394  CG  ASP A 604      14.784  49.292  85.371  1.00  0.50           C  
ATOM   4395  OD1 ASP A 604      14.317  49.792  84.325  1.00  0.51           O  
ATOM   4396  OD2 ASP A 604      15.131  49.987  86.351  1.00  0.53           O  
ATOM   4397  N   GLY A 605      13.691  44.621  84.241  1.00  0.69           N  
ATOM   4398  CA  GLY A 605      14.146  43.276  83.928  1.00  0.68           C  
ATOM   4399  C   GLY A 605      14.124  42.969  82.442  1.00  0.69           C  
ATOM   4400  O   GLY A 605      13.535  43.715  81.657  1.00  0.66           O  
ATOM   4401  N   PRO A 606      15.012  42.037  81.944  1.00  0.76           N  
ATOM   4402  CA  PRO A 606      15.003  41.704  80.517  1.00  0.76           C  
ATOM   4403  C   PRO A 606      13.628  41.261  80.023  1.00  0.76           C  
ATOM   4404  CB  PRO A 606      16.015  40.560  80.416  1.00  0.74           C  
ATOM   4405  O   PRO A 606      13.138  40.201  80.420  1.00  0.73           O  
ATOM   4406  CG  PRO A 606      15.949  39.873  81.741  1.00  0.73           C  
ATOM   4407  CD  PRO A 606      15.586  40.888  82.787  1.00  0.72           C  
ATOM   4408  N   ALA A 607      13.086  42.233  79.225  1.00  0.77           N  
ATOM   4409  CA  ALA A 607      11.845  41.876  78.542  1.00  0.77           C  
ATOM   4410  C   ALA A 607      12.130  41.131  77.241  1.00  0.77           C  
ATOM   4411  CB  ALA A 607      11.012  43.125  78.265  1.00  0.75           C  
ATOM   4412  O   ALA A 607      12.782  41.667  76.341  1.00  0.76           O  
ATOM   4413  N   MET A 608      11.680  39.878  77.160  1.00  0.79           N  
ATOM   4414  CA  MET A 608      12.049  39.016  76.041  1.00  0.79           C  
ATOM   4415  C   MET A 608      10.879  38.843  75.078  1.00  0.79           C  
ATOM   4416  CB  MET A 608      12.518  37.650  76.545  1.00  0.77           C  
ATOM   4417  O   MET A 608       9.723  38.798  75.502  1.00  0.77           O  
ATOM   4418  CG  MET A 608      13.798  37.704  77.364  1.00  0.77           C  
ATOM   4419  SD  MET A 608      14.408  36.037  77.826  1.00  0.79           S  
ATOM   4420  CE  MET A 608      15.092  35.494  76.235  1.00  0.68           C  
ATOM   4421  N   GLY A 609      11.213  38.903  73.754  1.00  0.73           N  
ATOM   4422  CA  GLY A 609      10.236  38.579  72.726  1.00  0.72           C  
ATOM   4423  C   GLY A 609       9.588  37.222  72.927  1.00  0.73           C  
ATOM   4424  O   GLY A 609      10.280  36.213  73.073  1.00  0.71           O  
ATOM   4425  N   ARG A 610       8.149  37.218  72.841  1.00  0.71           N  
ATOM   4426  CA  ARG A 610       7.333  36.010  72.915  1.00  0.70           C  
ATOM   4427  C   ARG A 610       6.995  35.491  71.522  1.00  0.70           C  
ATOM   4428  CB  ARG A 610       6.048  36.276  73.702  1.00  0.69           C  
ATOM   4429  O   ARG A 610       6.618  36.266  70.640  1.00  0.68           O  
ATOM   4430  CG  ARG A 610       5.259  35.020  74.036  1.00  0.66           C  
ATOM   4431  CD  ARG A 610       4.017  35.336  74.857  1.00  0.65           C  
ATOM   4432  NE  ARG A 610       3.085  34.212  74.879  1.00  0.57           N  
ATOM   4433  NH1 ARG A 610       1.505  35.280  76.182  1.00  0.54           N  
ATOM   4434  NH2 ARG A 610       1.143  33.134  75.464  1.00  0.50           N  
ATOM   4435  CZ  ARG A 610       1.913  34.211  75.508  1.00  0.61           C  
ATOM   4436  N   LEU A 611       7.105  34.193  71.217  1.00  0.66           N  
ATOM   4437  CA  LEU A 611       6.778  33.611  69.920  1.00  0.65           C  
ATOM   4438  C   LEU A 611       5.271  33.431  69.770  1.00  0.65           C  
ATOM   4439  CB  LEU A 611       7.484  32.264  69.743  1.00  0.63           C  
ATOM   4440  O   LEU A 611       4.724  33.622  68.681  1.00  0.62           O  
ATOM   4441  CG  LEU A 611       8.998  32.316  69.528  1.00  0.60           C  
ATOM   4442  CD1 LEU A 611       9.596  30.917  69.636  1.00  0.59           C  
ATOM   4443  CD2 LEU A 611       9.326  32.941  68.177  1.00  0.60           C  
ATOM   4444  N   GLU A 612       4.315  33.364  70.658  1.00  0.55           N  
ATOM   4445  CA  GLU A 612       2.870  33.161  70.600  1.00  0.55           C  
ATOM   4446  C   GLU A 612       2.265  33.096  72.000  1.00  0.55           C  
ATOM   4447  CB  GLU A 612       2.537  31.885  69.823  1.00  0.50           C  
ATOM   4448  O   GLU A 612       2.890  32.578  72.928  1.00  0.52           O  
ATOM   4449  CG  GLU A 612       2.563  32.061  68.312  1.00  0.48           C  
ATOM   4450  CD  GLU A 612       2.215  30.789  67.554  1.00  0.50           C  
ATOM   4451  OE1 GLU A 612       1.879  29.770  68.199  1.00  0.47           O  
ATOM   4452  OE2 GLU A 612       2.280  30.812  66.304  1.00  0.43           O  
ATOM   4453  N   ASN A 613       1.231  33.839  72.234  1.00  0.49           N  
ATOM   4454  CA  ASN A 613       0.389  34.218  73.364  1.00  0.48           C  
ATOM   4455  C   ASN A 613      -0.653  33.146  73.671  1.00  0.48           C  
ATOM   4456  CB  ASN A 613      -0.293  35.561  73.098  1.00  0.44           C  
ATOM   4457  O   ASN A 613      -1.251  33.146  74.749  1.00  0.46           O  
ATOM   4458  CG  ASN A 613       0.143  36.640  74.070  1.00  0.42           C  
ATOM   4459  ND2 ASN A 613      -0.349  37.856  73.866  1.00  0.36           N  
ATOM   4460  OD1 ASN A 613       0.917  36.383  74.996  1.00  0.43           O  
ATOM   4461  N   SER A 614      -0.457  31.822  73.399  1.00  0.45           N  
ATOM   4462  CA  SER A 614      -1.435  30.864  73.904  1.00  0.44           C  
ATOM   4463  C   SER A 614      -1.069  29.439  73.506  1.00  0.45           C  
ATOM   4464  CB  SER A 614      -2.834  31.204  73.388  1.00  0.41           C  
ATOM   4465  O   SER A 614      -0.648  29.193  72.374  1.00  0.43           O  
ATOM   4466  OG  SER A 614      -2.913  31.014  71.985  1.00  0.37           O  
ATOM   4467  N   GLU A 615      -0.627  28.519  74.481  1.00  0.46           N  
ATOM   4468  CA  GLU A 615      -0.637  27.071  74.670  1.00  0.46           C  
ATOM   4469  C   GLU A 615      -1.427  26.375  73.565  1.00  0.46           C  
ATOM   4470  CB  GLU A 615      -1.219  26.712  76.039  1.00  0.43           C  
ATOM   4471  O   GLU A 615      -1.247  25.180  73.325  1.00  0.44           O  
ATOM   4472  CG  GLU A 615      -0.367  27.177  77.211  1.00  0.40           C  
ATOM   4473  CD  GLU A 615      -0.911  26.737  78.561  1.00  0.43           C  
ATOM   4474  OE1 GLU A 615      -2.002  26.124  78.605  1.00  0.41           O  
ATOM   4475  OE2 GLU A 615      -0.241  27.008  79.583  1.00  0.38           O  
ATOM   4476  N   THR A 616      -2.269  27.154  72.704  1.00  0.44           N  
ATOM   4477  CA  THR A 616      -3.309  26.623  71.829  1.00  0.44           C  
ATOM   4478  C   THR A 616      -2.791  26.476  70.401  1.00  0.44           C  
ATOM   4479  CB  THR A 616      -4.558  27.523  71.835  1.00  0.41           C  
ATOM   4480  O   THR A 616      -3.432  25.833  69.566  1.00  0.41           O  
ATOM   4481  CG2 THR A 616      -5.304  27.420  73.162  1.00  0.37           C  
ATOM   4482  OG1 THR A 616      -4.160  28.884  71.628  1.00  0.34           O  
ATOM   4483  N   THR A 617      -1.572  26.895  70.068  1.00  0.44           N  
ATOM   4484  CA  THR A 617      -1.396  26.797  68.623  1.00  0.45           C  
ATOM   4485  C   THR A 617      -0.804  25.444  68.240  1.00  0.44           C  
ATOM   4486  CB  THR A 617      -0.490  27.925  68.093  1.00  0.41           C  
ATOM   4487  O   THR A 617      -1.239  24.822  67.269  1.00  0.42           O  
ATOM   4488  CG2 THR A 617      -0.689  28.132  66.595  1.00  0.36           C  
ATOM   4489  OG1 THR A 617      -0.804  29.143  68.779  1.00  0.34           O  
ATOM   4490  N   PRO A 618       0.113  24.827  69.020  1.00  0.45           N  
ATOM   4491  CA  PRO A 618       0.393  23.520  68.423  1.00  0.44           C  
ATOM   4492  C   PRO A 618      -0.693  22.489  68.723  1.00  0.45           C  
ATOM   4493  CB  PRO A 618       1.722  23.115  69.065  1.00  0.42           C  
ATOM   4494  O   PRO A 618      -0.943  21.595  67.911  1.00  0.44           O  
ATOM   4495  CG  PRO A 618       2.262  24.379  69.654  1.00  0.41           C  
ATOM   4496  CD  PRO A 618       1.120  25.331  69.867  1.00  0.44           C  
ATOM   4497  N   SER A 619      -1.383  22.598  69.815  1.00  0.42           N  
ATOM   4498  CA  SER A 619      -2.652  21.880  69.880  1.00  0.43           C  
ATOM   4499  C   SER A 619      -3.553  22.242  68.705  1.00  0.42           C  
ATOM   4500  CB  SER A 619      -3.370  22.179  71.197  1.00  0.40           C  
ATOM   4501  O   SER A 619      -4.352  21.420  68.252  1.00  0.41           O  
ATOM   4502  OG  SER A 619      -3.611  23.569  71.334  1.00  0.37           O  
ATOM   4503  N   ARG A 620      -3.386  23.396  68.072  1.00  0.44           N  
ATOM   4504  CA  ARG A 620      -4.213  23.689  66.907  1.00  0.44           C  
ATOM   4505  C   ARG A 620      -3.618  23.074  65.644  1.00  0.44           C  
ATOM   4506  CB  ARG A 620      -4.376  25.200  66.728  1.00  0.40           C  
ATOM   4507  O   ARG A 620      -4.329  22.847  64.663  1.00  0.42           O  
ATOM   4508  CG  ARG A 620      -5.384  25.827  67.677  1.00  0.38           C  
ATOM   4509  CD  ARG A 620      -5.633  27.293  67.347  1.00  0.42           C  
ATOM   4510  NE  ARG A 620      -6.675  27.866  68.193  1.00  0.36           N  
ATOM   4511  NH1 ARG A 620      -6.955  29.769  66.914  1.00  0.28           N  
ATOM   4512  NH2 ARG A 620      -8.215  29.457  68.803  1.00  0.23           N  
ATOM   4513  CZ  ARG A 620      -7.280  29.029  67.968  1.00  0.34           C  
ATOM   4514  N   MET A 621      -2.347  22.597  65.628  1.00  0.43           N  
ATOM   4515  CA  MET A 621      -1.894  21.894  64.431  1.00  0.47           C  
ATOM   4516  C   MET A 621      -1.958  20.383  64.630  1.00  0.44           C  
ATOM   4517  CB  MET A 621      -0.469  22.313  64.067  1.00  0.42           C  
ATOM   4518  O   MET A 621      -1.490  19.620  63.784  1.00  0.43           O  
ATOM   4519  CG  MET A 621      -0.349  23.764  63.630  1.00  0.42           C  
ATOM   4520  SD  MET A 621       1.095  24.051  62.534  1.00  0.47           S  
ATOM   4521  CE  MET A 621       2.281  24.715  63.735  1.00  0.38           C  
ATOM   4522  N   GLY A 622      -2.630  19.893  65.786  1.00  0.46           N  
ATOM   4523  CA  GLY A 622      -2.838  18.470  66.003  1.00  0.46           C  
ATOM   4524  C   GLY A 622      -1.550  17.710  66.257  1.00  0.46           C  
ATOM   4525  O   GLY A 622      -1.531  16.478  66.212  1.00  0.43           O  
ATOM   4526  N   ILE A 623      -0.409  18.346  66.516  1.00  0.45           N  
ATOM   4527  CA  ILE A 623       0.824  17.684  66.928  1.00  0.46           C  
ATOM   4528  C   ILE A 623       0.812  17.462  68.439  1.00  0.45           C  
ATOM   4529  CB  ILE A 623       2.069  18.502  66.517  1.00  0.43           C  
ATOM   4530  O   ILE A 623       0.896  18.418  69.213  1.00  0.44           O  
ATOM   4531  CG1 ILE A 623       2.019  18.835  65.021  1.00  0.39           C  
ATOM   4532  CG2 ILE A 623       3.353  17.744  66.867  1.00  0.40           C  
ATOM   4533  CD1 ILE A 623       3.158  19.728  64.547  1.00  0.40           C  
ATOM   4534  N   SER A 624       0.101  16.406  68.954  1.00  0.42           N  
ATOM   4535  CA  SER A 624      -0.188  15.979  70.319  1.00  0.43           C  
ATOM   4536  C   SER A 624       1.076  15.509  71.030  1.00  0.41           C  
ATOM   4537  CB  SER A 624      -1.231  14.860  70.322  1.00  0.38           C  
ATOM   4538  O   SER A 624       1.164  15.573  72.258  1.00  0.38           O  
ATOM   4539  OG  SER A 624      -0.827  13.794  69.480  1.00  0.35           O  
ATOM   4540  N   ASN A 625       2.171  15.256  70.247  1.00  0.41           N  
ATOM   4541  CA  ASN A 625       3.382  14.679  70.821  1.00  0.43           C  
ATOM   4542  C   ASN A 625       4.625  15.468  70.417  1.00  0.41           C  
ATOM   4543  CB  ASN A 625       3.526  13.213  70.408  1.00  0.37           C  
ATOM   4544  O   ASN A 625       5.715  14.904  70.310  1.00  0.38           O  
ATOM   4545  CG  ASN A 625       2.531  12.308  71.108  1.00  0.35           C  
ATOM   4546  ND2 ASN A 625       2.313  11.123  70.551  1.00  0.29           N  
ATOM   4547  OD1 ASN A 625       1.964  12.672  72.142  1.00  0.37           O  
ATOM   4548  N   ASN A 626       4.401  16.775  69.989  1.00  0.41           N  
ATOM   4549  CA  ASN A 626       5.545  17.637  69.708  1.00  0.42           C  
ATOM   4550  C   ASN A 626       6.233  18.090  70.993  1.00  0.41           C  
ATOM   4551  CB  ASN A 626       5.112  18.850  68.881  1.00  0.37           C  
ATOM   4552  O   ASN A 626       5.584  18.622  71.896  1.00  0.39           O  
ATOM   4553  CG  ASN A 626       5.181  18.593  67.389  1.00  0.35           C  
ATOM   4554  ND2 ASN A 626       4.492  19.420  66.612  1.00  0.28           N  
ATOM   4555  OD1 ASN A 626       5.848  17.658  66.937  1.00  0.36           O  
ATOM   4556  N   ILE A 627       7.062  17.195  71.623  1.00  0.48           N  
ATOM   4557  CA  ILE A 627       8.146  17.718  72.448  1.00  0.47           C  
ATOM   4558  C   ILE A 627       8.214  19.237  72.308  1.00  0.48           C  
ATOM   4559  CB  ILE A 627       9.502  17.083  72.068  1.00  0.43           C  
ATOM   4560  O   ILE A 627       8.486  19.755  71.222  1.00  0.45           O  
ATOM   4561  CG1 ILE A 627       9.409  15.554  72.122  1.00  0.38           C  
ATOM   4562  CG2 ILE A 627      10.615  17.597  72.986  1.00  0.39           C  
ATOM   4563  CD1 ILE A 627      10.666  14.840  71.643  1.00  0.36           C  
ATOM   4564  N   TRP A 628       7.107  20.058  72.702  1.00  0.41           N  
ATOM   4565  CA  TRP A 628       7.109  21.459  73.110  1.00  0.48           C  
ATOM   4566  C   TRP A 628       8.426  21.828  73.783  1.00  0.43           C  
ATOM   4567  CB  TRP A 628       5.940  21.745  74.057  1.00  0.39           C  
ATOM   4568  O   TRP A 628       8.708  21.381  74.897  1.00  0.41           O  
ATOM   4569  CG  TRP A 628       4.596  21.410  73.483  1.00  0.38           C  
ATOM   4570  CD1 TRP A 628       3.925  20.224  73.592  1.00  0.34           C  
ATOM   4571  CD2 TRP A 628       3.761  22.273  72.705  1.00  0.35           C  
ATOM   4572  CE2 TRP A 628       2.597  21.543  72.376  1.00  0.24           C  
ATOM   4573  CE3 TRP A 628       3.883  23.594  72.254  1.00  0.25           C  
ATOM   4574  NE1 TRP A 628       2.722  20.297  72.929  1.00  0.24           N  
ATOM   4575  CH2 TRP A 628       1.706  23.386  71.188  1.00  0.23           C  
ATOM   4576  CZ2 TRP A 628       1.561  22.092  71.616  1.00  0.22           C  
ATOM   4577  CZ3 TRP A 628       2.851  24.138  71.498  1.00  0.23           C  
ATOM   4578  N   MET A 629       9.475  22.031  72.984  1.00  0.61           N  
ATOM   4579  CA  MET A 629      10.848  22.449  73.253  1.00  0.59           C  
ATOM   4580  C   MET A 629      10.879  23.824  73.912  1.00  0.61           C  
ATOM   4581  CB  MET A 629      11.667  22.469  71.961  1.00  0.54           C  
ATOM   4582  O   MET A 629      11.796  24.611  73.672  1.00  0.58           O  
ATOM   4583  CG  MET A 629      11.821  21.104  71.312  1.00  0.51           C  
ATOM   4584  SD  MET A 629      13.259  21.025  70.174  1.00  0.47           S  
ATOM   4585  CE  MET A 629      12.818  19.557  69.202  1.00  0.40           C  
ATOM   4586  N   HIS A 630       9.609  24.222  74.703  1.00  0.66           N  
ATOM   4587  CA  HIS A 630       9.677  25.488  75.424  1.00  0.65           C  
ATOM   4588  C   HIS A 630       9.015  25.378  76.793  1.00  0.66           C  
ATOM   4589  CB  HIS A 630       9.018  26.603  74.611  1.00  0.62           C  
ATOM   4590  O   HIS A 630       8.016  24.671  76.950  1.00  0.63           O  
ATOM   4591  CG  HIS A 630       9.587  26.760  73.236  1.00  0.59           C  
ATOM   4592  CD2 HIS A 630       9.224  26.206  72.056  1.00  0.55           C  
ATOM   4593  ND1 HIS A 630      10.668  27.571  72.966  1.00  0.47           N  
ATOM   4594  CE1 HIS A 630      10.945  27.509  71.675  1.00  0.50           C  
ATOM   4595  NE2 HIS A 630      10.084  26.687  71.099  1.00  0.45           N  
ATOM   4596  N   GLY A 631       9.624  25.960  77.775  1.00  0.70           N  
ATOM   4597  CA  GLY A 631       9.031  25.910  79.102  1.00  0.70           C  
ATOM   4598  C   GLY A 631       9.886  26.577  80.163  1.00  0.71           C  
ATOM   4599  O   GLY A 631      10.800  27.340  79.842  1.00  0.67           O  
ATOM   4600  N   MET A 632       9.465  26.444  81.436  1.00  0.72           N  
ATOM   4601  CA  MET A 632      10.173  26.792  82.665  1.00  0.73           C  
ATOM   4602  C   MET A 632      10.924  25.586  83.220  1.00  0.74           C  
ATOM   4603  CB  MET A 632       9.198  27.329  83.713  1.00  0.69           C  
ATOM   4604  O   MET A 632      10.392  24.475  83.244  1.00  0.72           O  
ATOM   4605  CG  MET A 632       8.595  28.678  83.356  1.00  0.63           C  
ATOM   4606  SD  MET A 632       7.459  29.307  84.653  1.00  0.56           S  
ATOM   4607  CE  MET A 632       8.659  29.758  85.937  1.00  0.48           C  
ATOM   4608  N   TYR A 633      12.037  25.864  83.583  1.00  0.74           N  
ATOM   4609  CA  TYR A 633      12.901  24.971  84.347  1.00  0.75           C  
ATOM   4610  C   TYR A 633      13.199  25.548  85.726  1.00  0.76           C  
ATOM   4611  CB  TYR A 633      14.210  24.715  83.594  1.00  0.71           C  
ATOM   4612  O   TYR A 633      13.784  26.628  85.841  1.00  0.73           O  
ATOM   4613  CG  TYR A 633      15.095  23.683  84.250  1.00  0.70           C  
ATOM   4614  CD1 TYR A 633      14.792  22.326  84.171  1.00  0.67           C  
ATOM   4615  CD2 TYR A 633      16.235  24.063  84.951  1.00  0.70           C  
ATOM   4616  CE1 TYR A 633      15.604  21.371  84.775  1.00  0.72           C  
ATOM   4617  CE2 TYR A 633      17.054  23.117  85.559  1.00  0.74           C  
ATOM   4618  OH  TYR A 633      17.538  20.835  86.066  1.00  0.60           O  
ATOM   4619  CZ  TYR A 633      16.731  21.776  85.465  1.00  0.67           C  
ATOM   4620  N   SER A 634      12.675  24.923  86.716  1.00  0.69           N  
ATOM   4621  CA  SER A 634      13.056  25.290  88.076  1.00  0.69           C  
ATOM   4622  C   SER A 634      14.472  24.824  88.397  1.00  0.70           C  
ATOM   4623  CB  SER A 634      12.074  24.697  89.086  1.00  0.64           C  
ATOM   4624  O   SER A 634      14.742  23.621  88.434  1.00  0.68           O  
ATOM   4625  OG  SER A 634      12.332  25.192  90.389  1.00  0.59           O  
ATOM   4626  N   THR A 635      15.269  25.751  88.533  1.00  0.75           N  
ATOM   4627  CA  THR A 635      16.627  25.554  89.027  1.00  0.76           C  
ATOM   4628  C   THR A 635      17.036  26.694  89.955  1.00  0.77           C  
ATOM   4629  CB  THR A 635      17.633  25.447  87.866  1.00  0.72           C  
ATOM   4630  O   THR A 635      16.755  27.861  89.674  1.00  0.74           O  
ATOM   4631  CG2 THR A 635      17.672  26.735  87.051  1.00  0.74           C  
ATOM   4632  OG1 THR A 635      18.940  25.190  88.396  1.00  0.74           O  
ATOM   4633  N   SER A 636      17.691  26.214  91.072  1.00  0.79           N  
ATOM   4634  CA  SER A 636      18.395  27.129  91.964  1.00  0.81           C  
ATOM   4635  C   SER A 636      19.860  27.271  91.567  1.00  0.81           C  
ATOM   4636  CB  SER A 636      18.294  26.648  93.413  1.00  0.76           C  
ATOM   4637  O   SER A 636      20.639  27.919  92.269  1.00  0.80           O  
ATOM   4638  OG  SER A 636      18.770  25.319  93.536  1.00  0.73           O  
ATOM   4639  N   ALA A 637      20.215  26.664  90.602  1.00  0.88           N  
ATOM   4640  CA  ALA A 637      21.623  26.624  90.218  1.00  0.89           C  
ATOM   4641  C   ALA A 637      22.125  28.012  89.829  1.00  0.89           C  
ATOM   4642  CB  ALA A 637      21.834  25.644  89.066  1.00  0.87           C  
ATOM   4643  O   ALA A 637      21.453  28.739  89.095  1.00  0.88           O  
ATOM   4644  N   THR A 638      23.307  28.427  90.238  1.00  0.89           N  
ATOM   4645  CA  THR A 638      23.942  29.714  89.981  1.00  0.90           C  
ATOM   4646  C   THR A 638      24.827  29.642  88.740  1.00  0.90           C  
ATOM   4647  CB  THR A 638      24.782  30.174  91.187  1.00  0.88           C  
ATOM   4648  O   THR A 638      25.398  30.651  88.318  1.00  0.89           O  
ATOM   4649  CG2 THR A 638      23.892  30.520  92.377  1.00  0.81           C  
ATOM   4650  OG1 THR A 638      25.679  29.123  91.566  1.00  0.85           O  
ATOM   4651  N   SER A 639      24.843  28.475  88.189  1.00  0.92           N  
ATOM   4652  CA  SER A 639      25.496  28.229  86.907  1.00  0.93           C  
ATOM   4653  C   SER A 639      24.739  27.187  86.092  1.00  0.93           C  
ATOM   4654  CB  SER A 639      26.940  27.772  87.120  1.00  0.92           C  
ATOM   4655  O   SER A 639      23.880  26.480  86.623  1.00  0.93           O  
ATOM   4656  OG  SER A 639      26.982  26.569  87.868  1.00  0.90           O  
ATOM   4657  N   ALA A 640      25.022  27.062  84.824  1.00  0.93           N  
ATOM   4658  CA  ALA A 640      24.349  26.077  83.980  1.00  0.94           C  
ATOM   4659  C   ALA A 640      24.553  24.664  84.517  1.00  0.94           C  
ATOM   4660  CB  ALA A 640      24.855  26.174  82.543  1.00  0.93           C  
ATOM   4661  O   ALA A 640      25.689  24.204  84.660  1.00  0.93           O  
ATOM   4662  N   PRO A 641      23.562  23.969  84.926  1.00  0.93           N  
ATOM   4663  CA  PRO A 641      23.742  22.609  85.440  1.00  0.94           C  
ATOM   4664  C   PRO A 641      24.322  21.657  84.397  1.00  0.94           C  
ATOM   4665  CB  PRO A 641      22.323  22.190  85.833  1.00  0.92           C  
ATOM   4666  O   PRO A 641      24.025  21.784  83.206  1.00  0.94           O  
ATOM   4667  CG  PRO A 641      21.428  22.990  84.942  1.00  0.89           C  
ATOM   4668  CD  PRO A 641      22.101  24.297  84.639  1.00  0.88           C  
ATOM   4669  N   SER A 642      25.133  20.595  84.835  1.00  0.94           N  
ATOM   4670  CA  SER A 642      25.762  19.646  83.922  1.00  0.94           C  
ATOM   4671  C   SER A 642      24.724  18.751  83.253  1.00  0.94           C  
ATOM   4672  CB  SER A 642      26.787  18.787  84.664  1.00  0.93           C  
ATOM   4673  O   SER A 642      24.934  18.276  82.135  1.00  0.93           O  
ATOM   4674  OG  SER A 642      26.199  18.170  85.797  1.00  0.88           O  
ATOM   4675  N   THR A 643      23.617  18.570  83.942  1.00  0.93           N  
ATOM   4676  CA  THR A 643      22.483  17.814  83.423  1.00  0.93           C  
ATOM   4677  C   THR A 643      21.167  18.501  83.776  1.00  0.91           C  
ATOM   4678  CB  THR A 643      22.476  16.374  83.968  1.00  0.91           C  
ATOM   4679  O   THR A 643      21.040  19.096  84.849  1.00  0.89           O  
ATOM   4680  CG2 THR A 643      23.697  15.597  83.486  1.00  0.80           C  
ATOM   4681  OG1 THR A 643      22.482  16.411  85.401  1.00  0.85           O  
ATOM   4682  N   ILE A 644      20.207  18.316  82.841  1.00  0.89           N  
ATOM   4683  CA  ILE A 644      18.827  18.709  83.100  1.00  0.89           C  
ATOM   4684  C   ILE A 644      17.894  17.533  82.818  1.00  0.87           C  
ATOM   4685  CB  ILE A 644      18.419  19.933  82.250  1.00  0.87           C  
ATOM   4686  O   ILE A 644      18.177  16.702  81.951  1.00  0.84           O  
ATOM   4687  CG1 ILE A 644      18.525  19.605  80.756  1.00  0.85           C  
ATOM   4688  CG2 ILE A 644      19.279  21.149  82.607  1.00  0.84           C  
ATOM   4689  CD1 ILE A 644      18.007  20.708  79.842  1.00  0.83           C  
ATOM   4690  N   THR A 645      16.902  17.401  83.725  1.00  0.84           N  
ATOM   4691  CA  THR A 645      15.845  16.437  83.438  1.00  0.84           C  
ATOM   4692  C   THR A 645      14.789  17.049  82.522  1.00  0.83           C  
ATOM   4693  CB  THR A 645      15.178  15.937  84.732  1.00  0.82           C  
ATOM   4694  O   THR A 645      13.960  17.845  82.967  1.00  0.81           O  
ATOM   4695  CG2 THR A 645      14.165  14.835  84.438  1.00  0.80           C  
ATOM   4696  OG1 THR A 645      16.185  15.422  85.613  1.00  0.83           O  
ATOM   4697  N   VAL A 646      14.756  16.705  81.283  1.00  0.79           N  
ATOM   4698  CA  VAL A 646      13.920  17.308  80.250  1.00  0.78           C  
ATOM   4699  C   VAL A 646      12.446  17.113  80.598  1.00  0.77           C  
ATOM   4700  CB  VAL A 646      14.222  16.713  78.856  1.00  0.76           C  
ATOM   4701  O   VAL A 646      11.628  18.011  80.386  1.00  0.74           O  
ATOM   4702  CG1 VAL A 646      13.302  17.322  77.799  1.00  0.71           C  
ATOM   4703  CG2 VAL A 646      15.687  16.937  78.487  1.00  0.70           C  
ATOM   4704  N   ALA A 647      12.196  16.111  81.368  1.00  0.74           N  
ATOM   4705  CA  ALA A 647      10.834  15.811  81.802  1.00  0.74           C  
ATOM   4706  C   ALA A 647      10.365  16.803  82.863  1.00  0.74           C  
ATOM   4707  CB  ALA A 647      10.749  14.384  82.338  1.00  0.72           C  
ATOM   4708  O   ALA A 647       9.163  16.957  83.089  1.00  0.73           O  
ATOM   4709  N   ASN A 648      11.245  17.463  83.539  1.00  0.76           N  
ATOM   4710  CA  ASN A 648      10.873  18.370  84.620  1.00  0.75           C  
ATOM   4711  C   ASN A 648      10.554  19.767  84.095  1.00  0.74           C  
ATOM   4712  CB  ASN A 648      11.983  18.437  85.671  1.00  0.73           C  
ATOM   4713  O   ASN A 648      10.233  20.668  84.872  1.00  0.71           O  
ATOM   4714  CG  ASN A 648      12.107  17.156  86.472  1.00  0.70           C  
ATOM   4715  ND2 ASN A 648      13.122  17.086  87.325  1.00  0.71           N  
ATOM   4716  OD1 ASN A 648      11.297  16.237  86.326  1.00  0.71           O  
ATOM   4717  N   PHE A 649      10.571  19.836  82.834  1.00  0.74           N  
ATOM   4718  CA  PHE A 649      10.110  21.090  82.252  1.00  0.74           C  
ATOM   4719  C   PHE A 649       8.590  21.188  82.311  1.00  0.73           C  
ATOM   4720  CB  PHE A 649      10.588  21.219  80.802  1.00  0.71           C  
ATOM   4721  O   PHE A 649       7.887  20.252  81.925  1.00  0.69           O  
ATOM   4722  CG  PHE A 649      12.055  21.531  80.672  1.00  0.66           C  
ATOM   4723  CD1 PHE A 649      12.516  22.836  80.791  1.00  0.61           C  
ATOM   4724  CD2 PHE A 649      12.973  20.517  80.431  1.00  0.62           C  
ATOM   4725  CE1 PHE A 649      13.873  23.127  80.672  1.00  0.57           C  
ATOM   4726  CE2 PHE A 649      14.331  20.800  80.311  1.00  0.58           C  
ATOM   4727  CZ  PHE A 649      14.778  22.105  80.430  1.00  0.58           C  
ATOM   4728  N   GLN A 650       8.192  22.236  83.058  1.00  0.71           N  
ATOM   4729  CA  GLN A 650       6.767  22.539  83.145  1.00  0.70           C  
ATOM   4730  C   GLN A 650       6.261  23.177  81.854  1.00  0.70           C  
ATOM   4731  CB  GLN A 650       6.485  23.461  84.332  1.00  0.68           C  
ATOM   4732  O   GLN A 650       6.798  24.192  81.405  1.00  0.67           O  
ATOM   4733  CG  GLN A 650       6.733  22.812  85.687  1.00  0.64           C  
ATOM   4734  CD  GLN A 650       6.359  23.715  86.848  1.00  0.63           C  
ATOM   4735  NE2 GLN A 650       6.237  23.134  88.036  1.00  0.54           N  
ATOM   4736  OE1 GLN A 650       6.182  24.926  86.677  1.00  0.62           O  
ATOM   4737  N   ARG A 651       5.185  22.353  81.297  1.00  0.64           N  
ATOM   4738  CA  ARG A 651       4.305  22.899  80.269  1.00  0.63           C  
ATOM   4739  C   ARG A 651       3.478  24.058  80.814  1.00  0.63           C  
ATOM   4740  CB  ARG A 651       3.381  21.810  79.718  1.00  0.60           C  
ATOM   4741  O   ARG A 651       2.961  23.987  81.931  1.00  0.60           O  
ATOM   4742  CG  ARG A 651       4.102  20.739  78.915  1.00  0.57           C  
ATOM   4743  CD  ARG A 651       3.131  19.720  78.335  1.00  0.57           C  
ATOM   4744  NE  ARG A 651       3.833  18.611  77.694  1.00  0.48           N  
ATOM   4745  NH1 ARG A 651       1.920  17.595  76.890  1.00  0.37           N  
ATOM   4746  NH2 ARG A 651       3.976  16.668  76.479  1.00  0.32           N  
ATOM   4747  CZ  ARG A 651       3.242  17.627  77.022  1.00  0.51           C  
ATOM   4748  N   GLY A 652       3.713  25.203  80.159  1.00  0.55           N  
ATOM   4749  CA  GLY A 652       2.736  26.221  80.511  1.00  0.54           C  
ATOM   4750  C   GLY A 652       3.364  27.563  80.836  1.00  0.56           C  
ATOM   4751  O   GLY A 652       2.671  28.493  81.254  1.00  0.52           O  
ATOM   4752  N   GLY A 653       4.451  27.911  80.215  1.00  0.58           N  
ATOM   4753  CA  GLY A 653       5.104  29.206  80.325  1.00  0.56           C  
ATOM   4754  C   GLY A 653       5.401  29.840  78.979  1.00  0.58           C  
ATOM   4755  O   GLY A 653       5.195  29.219  77.935  1.00  0.54           O  
ATOM   4756  N   THR A 654       5.293  31.245  79.010  1.00  0.70           N  
ATOM   4757  CA  THR A 654       5.705  32.130  77.926  1.00  0.69           C  
ATOM   4758  C   THR A 654       6.871  31.525  77.149  1.00  0.70           C  
ATOM   4759  CB  THR A 654       6.105  33.518  78.459  1.00  0.67           C  
ATOM   4760  O   THR A 654       7.876  31.123  77.739  1.00  0.67           O  
ATOM   4761  CG2 THR A 654       6.321  34.505  77.317  1.00  0.64           C  
ATOM   4762  OG1 THR A 654       5.066  34.013  79.313  1.00  0.65           O  
ATOM   4763  N   ARG A 655       6.704  31.331  75.791  1.00  0.71           N  
ATOM   4764  CA  ARG A 655       7.756  30.970  74.846  1.00  0.71           C  
ATOM   4765  C   ARG A 655       8.596  32.186  74.471  1.00  0.71           C  
ATOM   4766  CB  ARG A 655       7.156  30.339  73.588  1.00  0.69           C  
ATOM   4767  O   ARG A 655       8.063  33.198  74.012  1.00  0.69           O  
ATOM   4768  CG  ARG A 655       6.329  29.092  73.858  1.00  0.65           C  
ATOM   4769  CD  ARG A 655       5.754  28.508  72.575  1.00  0.63           C  
ATOM   4770  NE  ARG A 655       4.819  27.421  72.850  1.00  0.55           N  
ATOM   4771  NH1 ARG A 655       4.418  26.928  70.629  1.00  0.46           N  
ATOM   4772  NH2 ARG A 655       3.374  25.729  72.280  1.00  0.41           N  
ATOM   4773  CZ  ARG A 655       4.206  26.695  71.919  1.00  0.59           C  
ATOM   4774  N   PHE A 656       9.816  31.978  74.827  1.00  0.78           N  
ATOM   4775  CA  PHE A 656      10.720  33.067  74.473  1.00  0.78           C  
ATOM   4776  C   PHE A 656      11.595  32.680  73.287  1.00  0.78           C  
ATOM   4777  CB  PHE A 656      11.597  33.449  75.670  1.00  0.77           C  
ATOM   4778  O   PHE A 656      11.945  31.510  73.122  1.00  0.77           O  
ATOM   4779  CG  PHE A 656      10.822  33.984  76.844  1.00  0.77           C  
ATOM   4780  CD1 PHE A 656      10.322  35.281  76.832  1.00  0.76           C  
ATOM   4781  CD2 PHE A 656      10.593  33.189  77.959  1.00  0.77           C  
ATOM   4782  CE1 PHE A 656       9.605  35.778  77.918  1.00  0.73           C  
ATOM   4783  CE2 PHE A 656       9.877  33.679  79.048  1.00  0.73           C  
ATOM   4784  CZ  PHE A 656       9.384  34.974  79.025  1.00  0.69           C  
ATOM   4785  N   TRP A 657      11.876  33.657  72.425  1.00  0.79           N  
ATOM   4786  CA  TRP A 657      12.805  33.476  71.315  1.00  0.80           C  
ATOM   4787  C   TRP A 657      14.243  33.392  71.816  1.00  0.80           C  
ATOM   4788  CB  TRP A 657      12.669  34.621  70.307  1.00  0.78           C  
ATOM   4789  O   TRP A 657      14.665  34.200  72.647  1.00  0.79           O  
ATOM   4790  CG  TRP A 657      13.488  34.439  69.065  1.00  0.72           C  
ATOM   4791  CD1 TRP A 657      13.092  33.852  67.895  1.00  0.68           C  
ATOM   4792  CD2 TRP A 657      14.846  34.845  68.871  1.00  0.70           C  
ATOM   4793  CE2 TRP A 657      15.210  34.472  67.558  1.00  0.68           C  
ATOM   4794  CE3 TRP A 657      15.792  35.488  69.680  1.00  0.76           C  
ATOM   4795  NE1 TRP A 657      14.123  33.869  66.985  1.00  0.75           N  
ATOM   4796  CH2 TRP A 657      17.388  35.353  67.849  1.00  0.72           C  
ATOM   4797  CZ2 TRP A 657      16.482  34.722  67.036  1.00  0.73           C  
ATOM   4798  CZ3 TRP A 657      17.057  35.736  69.159  1.00  0.73           C  
ATOM   4799  N   ALA A 658      14.965  32.414  71.262  1.00  0.82           N  
ATOM   4800  CA  ALA A 658      16.411  32.256  71.390  1.00  0.83           C  
ATOM   4801  C   ALA A 658      17.004  31.597  70.148  1.00  0.83           C  
ATOM   4802  CB  ALA A 658      16.749  31.439  72.635  1.00  0.82           C  
ATOM   4803  O   ALA A 658      16.317  30.848  69.448  1.00  0.83           O  
ATOM   4804  N   ALA A 659      18.235  31.972  69.909  1.00  0.85           N  
ATOM   4805  CA  ALA A 659      18.939  31.437  68.746  1.00  0.86           C  
ATOM   4806  C   ALA A 659      20.381  31.081  69.094  1.00  0.87           C  
ATOM   4807  CB  ALA A 659      18.904  32.440  67.595  1.00  0.84           C  
ATOM   4808  O   ALA A 659      20.901  31.510  70.127  1.00  0.87           O  
ATOM   4809  N   LEU A 660      20.979  30.343  68.215  1.00  0.89           N  
ATOM   4810  CA  LEU A 660      22.403  30.028  68.210  1.00  0.90           C  
ATOM   4811  C   LEU A 660      23.133  30.831  67.139  1.00  0.89           C  
ATOM   4812  CB  LEU A 660      22.621  28.530  67.978  1.00  0.89           C  
ATOM   4813  O   LEU A 660      22.641  30.969  66.016  1.00  0.87           O  
ATOM   4814  CG  LEU A 660      21.998  27.587  69.009  1.00  0.89           C  
ATOM   4815  CD1 LEU A 660      22.248  26.135  68.618  1.00  0.87           C  
ATOM   4816  CD2 LEU A 660      22.552  27.875  70.400  1.00  0.87           C  
ATOM   4817  N   ALA A 661      24.259  31.387  67.627  1.00  0.86           N  
ATOM   4818  CA  ALA A 661      25.188  32.087  66.744  1.00  0.87           C  
ATOM   4819  C   ALA A 661      26.615  31.585  66.941  1.00  0.87           C  
ATOM   4820  CB  ALA A 661      25.119  33.593  66.985  1.00  0.85           C  
ATOM   4821  O   ALA A 661      26.957  31.069  68.008  1.00  0.85           O  
TER    4822      ALA A 661
END
