# Supplementary material for: DepoScope: Accurate phage depolymerase annotation and domain delineation using large language models
Source: PLoS Comput Biol. 2024 Aug 5;20(8):e1011831. doi: 10.1371/journal.pcbi.1011831 (PMC11326577; doi:10.1371/journal.pcbi.1011831)
Supplement: S1 Data — (ZIP) [file pcbi.1011831.s003.zip › FN_FP_deposcope_032024/False_positives/KC700557.1__AGM12121.pdb]

PARENT N/A
ATOM      1  N   MET A   1      26.028  16.900  11.849  1.00  0.52           N  
ATOM      2  CA  MET A   1      25.260  16.626  13.060  1.00  0.58           C  
ATOM      3  C   MET A   1      25.002  15.131  13.215  1.00  0.54           C  
ATOM      4  CB  MET A   1      23.933  17.386  13.040  1.00  0.45           C  
ATOM      5  O   MET A   1      24.293  14.532  12.404  1.00  0.48           O  
ATOM      6  CG  MET A   1      23.493  17.889  14.405  1.00  0.44           C  
ATOM      7  SD  MET A   1      21.974  18.915  14.321  1.00  0.54           S  
ATOM      8  CE  MET A   1      22.022  19.692  15.960  1.00  0.42           C  
ATOM      9  N   ALA A   2      25.992  14.302  13.685  1.00  0.68           N  
ATOM     10  CA  ALA A   2      26.022  12.889  14.053  1.00  0.70           C  
ATOM     11  C   ALA A   2      24.766  12.496  14.825  1.00  0.67           C  
ATOM     12  CB  ALA A   2      27.269  12.582  14.880  1.00  0.61           C  
ATOM     13  O   ALA A   2      24.444  13.103  15.849  1.00  0.62           O  
ATOM     14  N   LEU A   3      23.753  12.055  14.136  1.00  0.77           N  
ATOM     15  CA  LEU A   3      22.582  11.303  14.574  1.00  0.78           C  
ATOM     16  C   LEU A   3      22.994   9.996  15.243  1.00  0.76           C  
ATOM     17  CB  LEU A   3      21.656  11.014  13.390  1.00  0.69           C  
ATOM     18  O   LEU A   3      23.486   9.082  14.578  1.00  0.68           O  
ATOM     19  CG  LEU A   3      20.171  11.308  13.602  1.00  0.64           C  
ATOM     20  CD1 LEU A   3      19.780  12.601  12.895  1.00  0.58           C  
ATOM     21  CD2 LEU A   3      19.319  10.144  13.108  1.00  0.63           C  
ATOM     22  N   THR A   4      23.078   9.963  16.589  1.00  0.73           N  
ATOM     23  CA  THR A   4      23.148   8.857  17.538  1.00  0.74           C  
ATOM     24  C   THR A   4      21.784   8.192  17.695  1.00  0.71           C  
ATOM     25  CB  THR A   4      23.652   9.332  18.913  1.00  0.67           C  
ATOM     26  O   THR A   4      20.821   8.831  18.124  1.00  0.66           O  
ATOM     27  CG2 THR A   4      24.098   8.154  19.773  1.00  0.57           C  
ATOM     28  OG1 THR A   4      24.760  10.222  18.729  1.00  0.74           O  
ATOM     29  N   VAL A   5      21.480   7.102  17.038  1.00  0.79           N  
ATOM     30  CA  VAL A   5      20.523   6.001  17.078  1.00  0.80           C  
ATOM     31  C   VAL A   5      20.710   5.199  18.364  1.00  0.78           C  
ATOM     32  CB  VAL A   5      20.669   5.077  15.848  1.00  0.74           C  
ATOM     33  O   VAL A   5      21.775   4.621  18.593  1.00  0.71           O  
ATOM     34  CG1 VAL A   5      19.582   4.004  15.847  1.00  0.69           C  
ATOM     35  CG2 VAL A   5      20.619   5.895  14.558  1.00  0.62           C  
ATOM     36  N   TYR A   6      19.879   5.407  19.329  1.00  0.76           N  
ATOM     37  CA  TYR A   6      19.670   4.581  20.512  1.00  0.76           C  
ATOM     38  C   TYR A   6      18.711   3.434  20.214  1.00  0.73           C  
ATOM     39  CB  TYR A   6      19.129   5.426  21.670  1.00  0.70           C  
ATOM     40  O   TYR A   6      17.629   3.649  19.663  1.00  0.66           O  
ATOM     41  CG  TYR A   6      20.129   6.413  22.220  1.00  0.67           C  
ATOM     42  CD1 TYR A   6      21.057   6.029  23.186  1.00  0.65           C  
ATOM     43  CD2 TYR A   6      20.149   7.731  21.776  1.00  0.68           C  
ATOM     44  CE1 TYR A   6      21.979   6.936  23.698  1.00  0.66           C  
ATOM     45  CE2 TYR A   6      21.067   8.646  22.280  1.00  0.66           C  
ATOM     46  OH  TYR A   6      22.888   9.141  23.742  1.00  0.57           O  
ATOM     47  CZ  TYR A   6      21.977   8.240  23.239  1.00  0.61           C  
ATOM     48  N   PRO A   7      19.117   2.063  20.348  1.00  0.78           N  
ATOM     49  CA  PRO A   7      18.411   0.785  20.468  1.00  0.78           C  
ATOM     50  C   PRO A   7      17.222   0.854  21.424  1.00  0.76           C  
ATOM     51  CB  PRO A   7      19.488  -0.163  21.004  1.00  0.72           C  
ATOM     52  O   PRO A   7      17.348   1.376  22.535  1.00  0.70           O  
ATOM     53  CG  PRO A   7      20.408   0.711  21.793  1.00  0.68           C  
ATOM     54  CD  PRO A   7      20.383   2.090  21.199  1.00  0.67           C  
ATOM     55  N   LEU A   8      15.980   0.503  20.985  1.00  0.77           N  
ATOM     56  CA  LEU A   8      14.757   0.078  21.656  1.00  0.76           C  
ATOM     57  C   LEU A   8      14.905  -1.333  22.215  1.00  0.74           C  
ATOM     58  CB  LEU A   8      13.569   0.135  20.692  1.00  0.71           C  
ATOM     59  O   LEU A   8      15.124  -2.284  21.461  1.00  0.68           O  
ATOM     60  CG  LEU A   8      12.709   1.399  20.749  1.00  0.67           C  
ATOM     61  CD1 LEU A   8      12.365   1.870  19.340  1.00  0.64           C  
ATOM     62  CD2 LEU A   8      11.442   1.147  21.559  1.00  0.66           C  
ATOM     63  N   ASP A   9      15.052  -1.617  23.495  1.00  0.71           N  
ATOM     64  CA  ASP A   9      14.984  -2.712  24.458  1.00  0.72           C  
ATOM     65  C   ASP A   9      13.621  -3.398  24.415  1.00  0.68           C  
ATOM     66  CB  ASP A   9      15.271  -2.202  25.872  1.00  0.64           C  
ATOM     67  O   ASP A   9      12.587  -2.748  24.584  1.00  0.63           O  
ATOM     68  CG  ASP A   9      16.446  -2.904  26.529  1.00  0.60           C  
ATOM     69  OD1 ASP A   9      16.792  -4.032  26.115  1.00  0.60           O  
ATOM     70  OD2 ASP A   9      17.030  -2.326  27.471  1.00  0.74           O  
ATOM     71  N   ALA A  10      13.413  -4.720  23.858  1.00  0.74           N  
ATOM     72  CA  ALA A  10      12.611  -5.941  23.869  1.00  0.75           C  
ATOM     73  C   ALA A  10      11.898  -6.117  25.206  1.00  0.72           C  
ATOM     74  CB  ALA A  10      13.487  -7.156  23.573  1.00  0.67           C  
ATOM     75  O   ALA A  10      12.539  -6.360  26.231  1.00  0.66           O  
ATOM     76  N   GLY A  11      10.728  -5.659  25.348  1.00  0.68           N  
ATOM     77  CA  GLY A  11       9.651  -5.896  26.297  1.00  0.69           C  
ATOM     78  C   GLY A  11       9.359  -7.369  26.511  1.00  0.66           C  
ATOM     79  O   GLY A  11       9.282  -8.138  25.551  1.00  0.61           O  
ATOM     80  N   THR A  12       9.626  -8.049  27.716  1.00  0.70           N  
ATOM     81  CA  THR A  12       9.312  -9.244  28.491  1.00  0.71           C  
ATOM     82  C   THR A  12       7.996  -9.860  28.026  1.00  0.68           C  
ATOM     83  CB  THR A  12       9.232  -8.929  29.996  1.00  0.64           C  
ATOM     84  O   THR A  12       6.951  -9.206  28.062  1.00  0.63           O  
ATOM     85  CG2 THR A  12      10.559  -9.216  30.690  1.00  0.56           C  
ATOM     86  OG1 THR A  12       8.903  -7.546  30.172  1.00  0.67           O  
ATOM     87  N   VAL A  13       7.919 -11.003  27.215  1.00  0.71           N  
ATOM     88  CA  VAL A  13       7.021 -12.113  26.912  1.00  0.74           C  
ATOM     89  C   VAL A  13       6.222 -12.487  28.158  1.00  0.71           C  
ATOM     90  CB  VAL A  13       7.796 -13.342  26.386  1.00  0.66           C  
ATOM     91  O   VAL A  13       6.798 -12.855  29.185  1.00  0.66           O  
ATOM     92  CG1 VAL A  13       6.833 -14.464  26.003  1.00  0.61           C  
ATOM     93  CG2 VAL A  13       8.670 -12.953  25.195  1.00  0.58           C  
ATOM     94  N   GLY A  14       5.073 -12.091  28.167  1.00  0.64           N  
ATOM     95  CA  GLY A  14       4.035 -12.545  29.079  1.00  0.66           C  
ATOM     96  C   GLY A  14       3.772 -14.037  28.989  1.00  0.63           C  
ATOM     97  O   GLY A  14       4.003 -14.651  27.945  1.00  0.61           O  
ATOM     98  N   PRO A  15       3.830 -14.825  30.098  1.00  0.67           N  
ATOM     99  CA  PRO A  15       3.538 -16.248  30.282  1.00  0.67           C  
ATOM    100  C   PRO A  15       2.379 -16.730  29.413  1.00  0.64           C  
ATOM    101  CB  PRO A  15       3.183 -16.345  31.768  1.00  0.61           C  
ATOM    102  O   PRO A  15       1.346 -16.060  29.328  1.00  0.60           O  
ATOM    103  CG  PRO A  15       2.668 -14.989  32.127  1.00  0.60           C  
ATOM    104  CD  PRO A  15       3.349 -13.974  31.256  1.00  0.61           C  
ATOM    105  N   THR A  16       2.596 -17.620  28.480  1.00  0.71           N  
ATOM    106  CA  THR A  16       1.743 -18.587  27.798  1.00  0.74           C  
ATOM    107  C   THR A  16       0.659 -19.108  28.736  1.00  0.70           C  
ATOM    108  CB  THR A  16       2.565 -19.769  27.252  1.00  0.66           C  
ATOM    109  O   THR A  16       0.958 -19.605  29.824  1.00  0.66           O  
ATOM    110  CG2 THR A  16       1.810 -20.500  26.147  1.00  0.57           C  
ATOM    111  OG1 THR A  16       3.804 -19.279  26.724  1.00  0.66           O  
ATOM    112  N   GLY A  17      -0.419 -18.641  28.550  1.00  0.67           N  
ATOM    113  CA  GLY A  17      -1.669 -19.103  29.131  1.00  0.69           C  
ATOM    114  C   GLY A  17      -1.898 -20.591  28.948  1.00  0.66           C  
ATOM    115  O   GLY A  17      -1.390 -21.190  27.998  1.00  0.62           O  
ATOM    116  N   PRO A  18      -2.094 -21.394  30.037  1.00  0.66           N  
ATOM    117  CA  PRO A  18      -2.449 -22.815  30.030  1.00  0.67           C  
ATOM    118  C   PRO A  18      -3.312 -23.202  28.831  1.00  0.65           C  
ATOM    119  CB  PRO A  18      -3.222 -22.993  31.339  1.00  0.61           C  
ATOM    120  O   PRO A  18      -4.260 -22.489  28.493  1.00  0.61           O  
ATOM    121  CG  PRO A  18      -3.813 -21.649  31.619  1.00  0.60           C  
ATOM    122  CD  PRO A  18      -2.894 -20.599  31.063  1.00  0.62           C  
ATOM    123  N   GLU A  19      -2.778 -24.042  27.865  1.00  0.72           N  
ATOM    124  CA  GLU A  19      -3.487 -24.901  26.922  1.00  0.74           C  
ATOM    125  C   GLU A  19      -4.826 -25.360  27.491  1.00  0.71           C  
ATOM    126  CB  GLU A  19      -2.630 -26.114  26.551  1.00  0.67           C  
ATOM    127  O   GLU A  19      -4.882 -25.914  28.591  1.00  0.67           O  
ATOM    128  CG  GLU A  19      -3.025 -26.767  25.234  1.00  0.63           C  
ATOM    129  CD  GLU A  19      -2.091 -27.892  24.818  1.00  0.64           C  
ATOM    130  OE1 GLU A  19      -1.064 -28.112  25.499  1.00  0.70           O  
ATOM    131  OE2 GLU A  19      -2.389 -28.559  23.802  1.00  0.65           O  
ATOM    132  N   GLY A  20      -5.751 -24.683  27.087  1.00  0.65           N  
ATOM    133  CA  GLY A  20      -7.138 -25.046  27.330  1.00  0.66           C  
ATOM    134  C   GLY A  20      -7.448 -26.489  26.978  1.00  0.63           C  
ATOM    135  O   GLY A  20      -6.831 -27.059  26.076  1.00  0.60           O  
ATOM    136  N   PRO A  21      -7.900 -27.335  27.960  1.00  0.64           N  
ATOM    137  CA  PRO A  21      -8.337 -28.713  27.721  1.00  0.65           C  
ATOM    138  C   PRO A  21      -8.867 -28.926  26.305  1.00  0.63           C  
ATOM    139  CB  PRO A  21      -9.446 -28.917  28.756  1.00  0.59           C  
ATOM    140  O   PRO A  21      -9.752 -28.193  25.856  1.00  0.60           O  
ATOM    141  CG  PRO A  21      -9.993 -27.548  29.004  1.00  0.59           C  
ATOM    142  CD  PRO A  21      -8.894 -26.548  28.784  1.00  0.60           C  
ATOM    143  N   GLN A  22      -7.960 -29.566  25.342  1.00  0.65           N  
ATOM    144  CA  GLN A  22      -8.442 -30.304  24.179  1.00  0.68           C  
ATOM    145  C   GLN A  22      -9.813 -30.919  24.448  1.00  0.64           C  
ATOM    146  CB  GLN A  22      -7.446 -31.395  23.784  1.00  0.61           C  
ATOM    147  O   GLN A  22      -9.980 -31.682  25.402  1.00  0.62           O  
ATOM    148  CG  GLN A  22      -7.573 -31.848  22.335  1.00  0.58           C  
ATOM    149  CD  GLN A  22      -6.504 -32.848  21.937  1.00  0.60           C  
ATOM    150  NE2 GLN A  22      -6.376 -33.094  20.638  1.00  0.50           N  
ATOM    151  OE1 GLN A  22      -5.798 -33.395  22.790  1.00  0.64           O  
ATOM    152  N   GLY A  23     -10.684 -30.129  24.055  1.00  0.63           N  
ATOM    153  CA  GLY A  23     -12.046 -30.626  23.951  1.00  0.64           C  
ATOM    154  C   GLY A  23     -12.127 -32.027  23.375  1.00  0.62           C  
ATOM    155  O   GLY A  23     -11.270 -32.431  22.586  1.00  0.60           O  
ATOM    156  N   PRO A  24     -12.571 -32.948  24.163  1.00  0.62           N  
ATOM    157  CA  PRO A  24     -12.836 -34.283  23.621  1.00  0.62           C  
ATOM    158  C   PRO A  24     -13.071 -34.273  22.113  1.00  0.61           C  
ATOM    159  CB  PRO A  24     -14.099 -34.722  24.367  1.00  0.58           C  
ATOM    160  O   PRO A  24     -13.813 -33.427  21.606  1.00  0.59           O  
ATOM    161  CG  PRO A  24     -14.778 -33.448  24.751  1.00  0.58           C  
ATOM    162  CD  PRO A  24     -13.731 -32.389  24.945  1.00  0.60           C  
ATOM    163  N   LYS A  25     -11.959 -34.750  21.245  1.00  0.64           N  
ATOM    164  CA  LYS A  25     -12.222 -35.338  19.935  1.00  0.65           C  
ATOM    165  C   LYS A  25     -13.614 -35.961  19.882  1.00  0.62           C  
ATOM    166  CB  LYS A  25     -11.164 -36.388  19.595  1.00  0.59           C  
ATOM    167  O   LYS A  25     -13.933 -36.849  20.675  1.00  0.59           O  
ATOM    168  CG  LYS A  25     -10.806 -36.451  18.117  1.00  0.57           C  
ATOM    169  CD  LYS A  25      -9.720 -37.485  17.848  1.00  0.58           C  
ATOM    170  CE  LYS A  25      -9.375 -37.562  16.367  1.00  0.55           C  
ATOM    171  NZ  LYS A  25      -8.269 -38.531  16.106  1.00  0.49           N  
ATOM    172  N   GLY A  26     -14.435 -35.013  19.427  1.00  0.63           N  
ATOM    173  CA  GLY A  26     -15.745 -35.449  18.972  1.00  0.64           C  
ATOM    174  C   GLY A  26     -15.718 -36.797  18.277  1.00  0.62           C  
ATOM    175  O   GLY A  26     -14.806 -37.081  17.497  1.00  0.59           O  
ATOM    176  N   ASP A  27     -16.063 -37.804  19.031  1.00  0.62           N  
ATOM    177  CA  ASP A  27     -16.490 -39.088  18.484  1.00  0.63           C  
ATOM    178  C   ASP A  27     -16.783 -38.978  16.990  1.00  0.62           C  
ATOM    179  CB  ASP A  27     -17.725 -39.604  19.226  1.00  0.59           C  
ATOM    180  O   ASP A  27     -17.563 -38.122  16.566  1.00  0.59           O  
ATOM    181  CG  ASP A  27     -17.443 -39.951  20.677  1.00  0.59           C  
ATOM    182  OD1 ASP A  27     -16.368 -40.518  20.971  1.00  0.58           O  
ATOM    183  OD2 ASP A  27     -18.304 -39.657  21.535  1.00  0.66           O  
ATOM    184  N   LYS A  28     -15.714 -39.203  16.042  1.00  0.61           N  
ATOM    185  CA  LYS A  28     -16.062 -39.747  14.732  1.00  0.62           C  
ATOM    186  C   LYS A  28     -17.414 -40.454  14.772  1.00  0.60           C  
ATOM    187  CB  LYS A  28     -14.980 -40.713  14.247  1.00  0.57           C  
ATOM    188  O   LYS A  28     -17.579 -41.450  15.480  1.00  0.58           O  
ATOM    189  CG  LYS A  28     -14.943 -40.893  12.737  1.00  0.55           C  
ATOM    190  CD  LYS A  28     -13.815 -41.825  12.312  1.00  0.56           C  
ATOM    191  CE  LYS A  28     -13.793 -42.026  10.803  1.00  0.53           C  
ATOM    192  NZ  LYS A  28     -12.679 -42.927  10.381  1.00  0.48           N  
ATOM    193  N   GLY A  29     -18.360 -39.546  14.633  1.00  0.61           N  
ATOM    194  CA  GLY A  29     -19.639 -40.090  14.205  1.00  0.62           C  
ATOM    195  C   GLY A  29     -19.506 -41.388  13.431  1.00  0.60           C  
ATOM    196  O   GLY A  29     -18.560 -41.563  12.661  1.00  0.58           O  
ATOM    197  N   ASP A  30     -19.737 -42.474  14.172  1.00  0.59           N  
ATOM    198  CA  ASP A  30     -20.109 -43.717  13.504  1.00  0.59           C  
ATOM    199  C   ASP A  30     -20.270 -43.505  12.000  1.00  0.59           C  
ATOM    200  CB  ASP A  30     -21.403 -44.279  14.097  1.00  0.57           C  
ATOM    201  O   ASP A  30     -21.047 -42.652  11.568  1.00  0.57           O  
ATOM    202  CG  ASP A  30     -21.205 -44.902  15.467  1.00  0.57           C  
ATOM    203  OD1 ASP A  30     -20.131 -45.488  15.722  1.00  0.57           O  
ATOM    204  OD2 ASP A  30     -22.133 -44.808  16.300  1.00  0.63           O  
ATOM    205  N   THR A  31     -19.123 -43.510  11.118  1.00  0.57           N  
ATOM    206  CA  THR A  31     -19.418 -44.005   9.778  1.00  0.58           C  
ATOM    207  C   THR A  31     -20.798 -44.653   9.733  1.00  0.56           C  
ATOM    208  CB  THR A  31     -18.356 -45.018   9.311  1.00  0.54           C  
ATOM    209  O   THR A  31     -21.030 -45.677  10.380  1.00  0.55           O  
ATOM    210  CG2 THR A  31     -18.312 -45.105   7.789  1.00  0.52           C  
ATOM    211  OG1 THR A  31     -17.070 -44.610   9.792  1.00  0.54           O  
ATOM    212  N   GLY A  32     -21.770 -43.728   9.787  1.00  0.55           N  
ATOM    213  CA  GLY A  32     -23.019 -44.296   9.306  1.00  0.56           C  
ATOM    214  C   GLY A  32     -22.830 -45.595   8.545  1.00  0.55           C  
ATOM    215  O   GLY A  32     -21.866 -45.745   7.792  1.00  0.53           O  
ATOM    216  N   ALA A  33     -23.068 -46.743   9.229  1.00  0.56           N  
ATOM    217  CA  ALA A  33     -23.396 -47.887   8.383  1.00  0.56           C  
ATOM    218  C   ALA A  33     -23.510 -47.472   6.919  1.00  0.56           C  
ATOM    219  CB  ALA A  33     -24.694 -48.540   8.850  1.00  0.54           C  
ATOM    220  O   ALA A  33     -24.265 -46.557   6.583  1.00  0.55           O  
ATOM    221  N   THR A  34     -22.278 -47.346   5.990  1.00  0.53           N  
ATOM    222  CA  THR A  34     -22.690 -47.665   4.628  1.00  0.55           C  
ATOM    223  C   THR A  34     -24.147 -48.118   4.596  1.00  0.53           C  
ATOM    224  CB  THR A  34     -21.796 -48.758   4.015  1.00  0.51           C  
ATOM    225  O   THR A  34     -24.508 -49.111   5.232  1.00  0.52           O  
ATOM    226  CG2 THR A  34     -21.876 -48.744   2.492  1.00  0.50           C  
ATOM    227  OG1 THR A  34     -20.438 -48.535   4.413  1.00  0.50           O  
ATOM    228  N   GLY A  35     -25.063 -47.152   4.766  1.00  0.52           N  
ATOM    229  CA  GLY A  35     -26.334 -47.609   4.225  1.00  0.53           C  
ATOM    230  C   GLY A  35     -26.219 -48.905   3.446  1.00  0.52           C  
ATOM    231  O   GLY A  35     -25.246 -49.115   2.720  1.00  0.49           O  
ATOM    232  N   ALA A  36     -26.528 -50.074   4.074  1.00  0.53           N  
ATOM    233  CA  ALA A  36     -26.912 -51.117   3.127  1.00  0.54           C  
ATOM    234  C   ALA A  36     -26.955 -50.574   1.701  1.00  0.53           C  
ATOM    235  CB  ALA A  36     -28.266 -51.710   3.508  1.00  0.52           C  
ATOM    236  O   ALA A  36     -27.589 -49.549   1.439  1.00  0.52           O  
ATOM    237  N   THR A  37     -25.703 -50.474   0.745  1.00  0.50           N  
ATOM    238  CA  THR A  37     -26.101 -50.628  -0.649  1.00  0.52           C  
ATOM    239  C   THR A  37     -27.614 -50.790  -0.765  1.00  0.50           C  
ATOM    240  CB  THR A  37     -25.402 -51.836  -1.300  1.00  0.49           C  
ATOM    241  O   THR A  37     -28.192 -51.710  -0.182  1.00  0.49           O  
ATOM    242  CG2 THR A  37     -25.396 -51.714  -2.820  1.00  0.49           C  
ATOM    243  OG1 THR A  37     -24.050 -51.907  -0.832  1.00  0.47           O  
ATOM    244  N   GLY A  38     -28.359 -49.652  -0.545  1.00  0.50           N  
ATOM    245  CA  GLY A  38     -29.661 -49.897  -1.145  1.00  0.51           C  
ATOM    246  C   GLY A  38     -29.762 -51.251  -1.821  1.00  0.50           C  
ATOM    247  O   GLY A  38     -28.829 -51.681  -2.503  1.00  0.47           O  
ATOM    248  N   ALA A  39     -30.311 -52.302  -1.071  1.00  0.49           N  
ATOM    249  CA  ALA A  39     -30.824 -53.295  -2.010  1.00  0.50           C  
ATOM    250  C   ALA A  39     -30.687 -52.810  -3.451  1.00  0.49           C  
ATOM    251  CB  ALA A  39     -32.283 -53.619  -1.698  1.00  0.48           C  
ATOM    252  O   ALA A  39     -31.123 -51.706  -3.784  1.00  0.48           O  
ATOM    253  N   THR A  40     -29.394 -52.903  -4.290  1.00  0.47           N  
ATOM    254  CA  THR A  40     -29.731 -53.131  -5.691  1.00  0.49           C  
ATOM    255  C   THR A  40     -31.244 -53.146  -5.888  1.00  0.47           C  
ATOM    256  CB  THR A  40     -29.130 -54.454  -6.201  1.00  0.45           C  
ATOM    257  O   THR A  40     -31.948 -53.944  -5.265  1.00  0.45           O  
ATOM    258  CG2 THR A  40     -28.996 -54.447  -7.720  1.00  0.47           C  
ATOM    259  OG1 THR A  40     -27.835 -54.640  -5.619  1.00  0.43           O  
ATOM    260  N   GLY A  41     -31.841 -51.847  -5.689  1.00  0.48           N  
ATOM    261  CA  GLY A  41     -33.116 -52.061  -6.354  1.00  0.49           C  
ATOM    262  C   GLY A  41     -33.291 -53.477  -6.868  1.00  0.48           C  
ATOM    263  O   GLY A  41     -32.351 -54.071  -7.400  1.00  0.45           O  
ATOM    264  N   ALA A  42     -33.881 -54.351  -6.092  1.00  0.46           N  
ATOM    265  CA  ALA A  42     -34.323 -55.408  -6.998  1.00  0.47           C  
ATOM    266  C   ALA A  42     -33.821 -55.157  -8.418  1.00  0.46           C  
ATOM    267  CB  ALA A  42     -35.845 -55.517  -6.987  1.00  0.45           C  
ATOM    268  O   ALA A  42     -34.060 -54.090  -8.988  1.00  0.45           O  
ATOM    269  N   THR A  43     -32.407 -55.387  -8.929  1.00  0.45           N  
ATOM    270  CA  THR A  43     -32.519 -55.834 -10.313  1.00  0.47           C  
ATOM    271  C   THR A  43     -33.969 -55.772 -10.786  1.00  0.45           C  
ATOM    272  CB  THR A  43     -31.983 -57.268 -10.483  1.00  0.43           C  
ATOM    273  O   THR A  43     -34.840 -56.436 -10.221  1.00  0.42           O  
ATOM    274  CG2 THR A  43     -31.562 -57.531 -11.925  1.00  0.45           C  
ATOM    275  OG1 THR A  43     -30.850 -57.452  -9.625  1.00  0.40           O  
ATOM    276  N   GLY A  44     -34.528 -54.469 -10.786  1.00  0.44           N  
ATOM    277  CA  GLY A  44     -35.595 -54.811 -11.713  1.00  0.45           C  
ATOM    278  C   GLY A  44     -35.540 -56.253 -12.180  1.00  0.43           C  
ATOM    279  O   GLY A  44     -34.459 -56.786 -12.441  1.00  0.41           O  
ATOM    280  N   ALA A  45     -36.182 -57.121 -11.660  1.00  0.46           N  
ATOM    281  CA  ALA A  45     -36.225 -58.232 -12.607  1.00  0.48           C  
ATOM    282  C   ALA A  45     -35.216 -58.032 -13.734  1.00  0.46           C  
ATOM    283  CB  ALA A  45     -37.632 -58.392 -13.177  1.00  0.45           C  
ATOM    284  O   ALA A  45     -35.239 -57.007 -14.421  1.00  0.45           O  
ATOM    285  N   ALA A  46     -33.773 -58.231 -13.629  1.00  0.47           N  
ATOM    286  CA  ALA A  46     -33.184 -58.583 -14.918  1.00  0.49           C  
ATOM    287  C   ALA A  46     -34.231 -58.545 -16.028  1.00  0.47           C  
ATOM    288  CB  ALA A  46     -32.537 -59.964 -14.848  1.00  0.46           C  
ATOM    289  O   ALA A  46     -35.211 -59.293 -15.991  1.00  0.45           O  
ATOM    290  N   GLY A  47     -34.721 -57.429 -16.311  1.00  0.45           N  
ATOM    291  CA  GLY A  47     -35.353 -57.625 -17.605  1.00  0.46           C  
ATOM    292  C   GLY A  47     -35.049 -58.978 -18.220  1.00  0.45           C  
ATOM    293  O   GLY A  47     -33.906 -59.437 -18.187  1.00  0.43           O  
ATOM    294  N   ALA A  48     -35.926 -59.963 -18.051  1.00  0.55           N  
ATOM    295  CA  ALA A  48     -35.864 -61.136 -18.919  1.00  0.56           C  
ATOM    296  C   ALA A  48     -34.666 -61.058 -19.862  1.00  0.55           C  
ATOM    297  CB  ALA A  48     -37.157 -61.276 -19.719  1.00  0.53           C  
ATOM    298  O   ALA A  48     -34.528 -60.097 -20.622  1.00  0.54           O  
ATOM    299  N   ALA A  49     -33.363 -61.485 -19.466  1.00  0.56           N  
ATOM    300  CA  ALA A  49     -32.371 -61.788 -20.494  1.00  0.57           C  
ATOM    301  C   ALA A  49     -33.019 -61.871 -21.873  1.00  0.57           C  
ATOM    302  CB  ALA A  49     -31.649 -63.093 -20.169  1.00  0.55           C  
ATOM    303  O   ALA A  49     -33.912 -62.692 -22.098  1.00  0.57           O  
ATOM    304  N   GLY A  50     -33.113 -60.707 -22.525  1.00  0.59           N  
ATOM    305  CA  GLY A  50     -33.433 -60.739 -23.944  1.00  0.60           C  
ATOM    306  C   GLY A  50     -33.018 -62.033 -24.619  1.00  0.58           C  
ATOM    307  O   GLY A  50     -32.113 -62.724 -24.147  1.00  0.58           O  
ATOM    308  N   SER A  51     -33.867 -62.484 -25.458  1.00  0.76           N  
ATOM    309  CA  SER A  51     -33.687 -63.609 -26.370  1.00  0.79           C  
ATOM    310  C   SER A  51     -32.261 -63.660 -26.909  1.00  0.78           C  
ATOM    311  CB  SER A  51     -34.677 -63.522 -27.532  1.00  0.73           C  
ATOM    312  O   SER A  51     -31.758 -62.670 -27.444  1.00  0.75           O  
ATOM    313  OG  SER A  51     -36.011 -63.481 -27.055  1.00  0.66           O  
ATOM    314  N   GLN A  52     -31.456 -64.667 -26.561  1.00  0.74           N  
ATOM    315  CA  GLN A  52     -30.168 -65.013 -27.151  1.00  0.77           C  
ATOM    316  C   GLN A  52     -30.349 -65.793 -28.450  1.00  0.76           C  
ATOM    317  CB  GLN A  52     -29.326 -65.824 -26.164  1.00  0.72           C  
ATOM    318  O   GLN A  52     -31.307 -66.555 -28.594  1.00  0.77           O  
ATOM    319  CG  GLN A  52     -29.009 -65.083 -24.872  1.00  0.65           C  
ATOM    320  CD  GLN A  52     -28.042 -65.842 -23.983  1.00  0.66           C  
ATOM    321  NE2 GLN A  52     -27.528 -65.171 -22.958  1.00  0.63           N  
ATOM    322  OE1 GLN A  52     -27.760 -67.022 -24.215  1.00  0.69           O  
ATOM    323  N   MET A  53     -29.552 -65.432 -29.378  1.00  0.82           N  
ATOM    324  CA  MET A  53     -29.313 -66.293 -30.532  1.00  0.86           C  
ATOM    325  C   MET A  53     -28.217 -67.311 -30.235  1.00  0.83           C  
ATOM    326  CB  MET A  53     -28.934 -65.459 -31.757  1.00  0.77           C  
ATOM    327  O   MET A  53     -27.035 -66.964 -30.200  1.00  0.78           O  
ATOM    328  CG  MET A  53     -28.815 -66.270 -33.038  1.00  0.68           C  
ATOM    329  SD  MET A  53     -28.944 -65.229 -34.543  1.00  0.67           S  
ATOM    330  CE  MET A  53     -28.230 -63.680 -33.923  1.00  0.66           C  
ATOM    331  N   LEU A  54     -28.600 -68.460 -29.940  1.00  0.83           N  
ATOM    332  CA  LEU A  54     -27.725 -69.623 -29.835  1.00  0.85           C  
ATOM    333  C   LEU A  54     -27.421 -70.201 -31.213  1.00  0.81           C  
ATOM    334  CB  LEU A  54     -28.364 -70.696 -28.949  1.00  0.82           C  
ATOM    335  O   LEU A  54     -28.261 -70.144 -32.114  1.00  0.78           O  
ATOM    336  CG  LEU A  54     -28.746 -70.265 -27.532  1.00  0.78           C  
ATOM    337  CD1 LEU A  54     -29.442 -71.408 -26.800  1.00  0.76           C  
ATOM    338  CD2 LEU A  54     -27.513 -69.804 -26.762  1.00  0.77           C  
ATOM    339  N   ARG A  55     -26.215 -70.565 -31.249  1.00  0.90           N  
ATOM    340  CA  ARG A  55     -25.727 -71.180 -32.479  1.00  0.91           C  
ATOM    341  C   ARG A  55     -25.133 -72.558 -32.204  1.00  0.90           C  
ATOM    342  CB  ARG A  55     -24.684 -70.285 -33.152  1.00  0.87           C  
ATOM    343  O   ARG A  55     -24.460 -72.758 -31.191  1.00  0.87           O  
ATOM    344  CG  ARG A  55     -24.218 -70.794 -34.507  1.00  0.80           C  
ATOM    345  CD  ARG A  55     -23.226 -69.839 -35.157  1.00  0.80           C  
ATOM    346  NE  ARG A  55     -22.764 -70.339 -36.448  1.00  0.80           N  
ATOM    347  NH1 ARG A  55     -21.029 -68.827 -36.646  1.00  0.69           N  
ATOM    348  NH2 ARG A  55     -21.396 -70.378 -38.293  1.00  0.64           N  
ATOM    349  CZ  ARG A  55     -21.730 -69.847 -37.126  1.00  0.77           C  
ATOM    350  N   GLY A  56     -25.325 -73.702 -33.154  1.00  0.86           N  
ATOM    351  CA  GLY A  56     -24.695 -75.011 -33.096  1.00  0.86           C  
ATOM    352  C   GLY A  56     -24.751 -75.758 -34.415  1.00  0.84           C  
ATOM    353  O   GLY A  56     -25.471 -75.357 -35.332  1.00  0.83           O  
ATOM    354  N   THR A  57     -23.974 -76.897 -34.475  1.00  0.86           N  
ATOM    355  CA  THR A  57     -23.789 -77.739 -35.651  1.00  0.86           C  
ATOM    356  C   THR A  57     -24.685 -78.973 -35.579  1.00  0.83           C  
ATOM    357  CB  THR A  57     -22.320 -78.176 -35.800  1.00  0.82           C  
ATOM    358  O   THR A  57     -24.483 -79.937 -36.321  1.00  0.79           O  
ATOM    359  CG2 THR A  57     -21.411 -76.976 -36.040  1.00  0.75           C  
ATOM    360  OG1 THR A  57     -21.903 -78.846 -34.604  1.00  0.82           O  
ATOM    361  N   SER A  58     -25.718 -79.069 -34.638  1.00  0.86           N  
ATOM    362  CA  SER A  58     -26.744 -80.082 -34.408  1.00  0.86           C  
ATOM    363  C   SER A  58     -28.060 -79.446 -33.972  1.00  0.86           C  
ATOM    364  CB  SER A  58     -26.279 -81.087 -33.354  1.00  0.84           C  
ATOM    365  O   SER A  58     -28.093 -78.274 -33.591  1.00  0.85           O  
ATOM    366  OG  SER A  58     -25.978 -80.434 -32.134  1.00  0.84           O  
ATOM    367  N   ALA A  59     -29.182 -80.058 -34.087  1.00  0.87           N  
ATOM    368  CA  ALA A  59     -30.487 -79.595 -33.623  1.00  0.89           C  
ATOM    369  C   ALA A  59     -30.446 -79.240 -32.139  1.00  0.90           C  
ATOM    370  CB  ALA A  59     -31.552 -80.657 -33.884  1.00  0.86           C  
ATOM    371  O   ALA A  59     -29.765 -79.904 -31.354  1.00  0.89           O  
ATOM    372  N   PRO A  60     -30.960 -78.011 -31.693  1.00  0.89           N  
ATOM    373  CA  PRO A  60     -30.904 -77.606 -30.287  1.00  0.90           C  
ATOM    374  C   PRO A  60     -31.469 -78.667 -29.345  1.00  0.90           C  
ATOM    375  CB  PRO A  60     -31.756 -76.335 -30.251  1.00  0.88           C  
ATOM    376  O   PRO A  60     -32.563 -79.187 -29.580  1.00  0.88           O  
ATOM    377  CG  PRO A  60     -32.700 -76.475 -31.401  1.00  0.85           C  
ATOM    378  CD  PRO A  60     -32.026 -77.280 -32.475  1.00  0.85           C  
ATOM    379  N   ALA A  61     -30.715 -79.029 -28.290  1.00  0.91           N  
ATOM    380  CA  ALA A  61     -31.170 -79.921 -27.227  1.00  0.91           C  
ATOM    381  C   ALA A  61     -32.279 -79.272 -26.404  1.00  0.91           C  
ATOM    382  CB  ALA A  61     -30.003 -80.314 -26.326  1.00  0.87           C  
ATOM    383  O   ALA A  61     -32.269 -78.058 -26.185  1.00  0.90           O  
ATOM    384  N   ALA A  62     -33.323 -79.925 -25.805  1.00  0.90           N  
ATOM    385  CA  ALA A  62     -34.542 -79.442 -25.161  1.00  0.91           C  
ATOM    386  C   ALA A  62     -34.214 -78.554 -23.964  1.00  0.87           C  
ATOM    387  CB  ALA A  62     -35.416 -80.615 -24.726  1.00  0.86           C  
ATOM    388  O   ALA A  62     -34.896 -77.556 -23.719  1.00  0.84           O  
ATOM    389  N   GLY A  63     -32.896 -78.842 -23.248  1.00  0.85           N  
ATOM    390  CA  GLY A  63     -32.457 -78.113 -22.069  1.00  0.85           C  
ATOM    391  C   GLY A  63     -31.677 -76.855 -22.401  1.00  0.81           C  
ATOM    392  O   GLY A  63     -31.296 -76.099 -21.505  1.00  0.78           O  
ATOM    393  N   THR A  64     -31.383 -76.429 -23.572  1.00  0.88           N  
ATOM    394  CA  THR A  64     -30.633 -75.257 -24.011  1.00  0.88           C  
ATOM    395  C   THR A  64     -31.550 -74.043 -24.132  1.00  0.85           C  
ATOM    396  CB  THR A  64     -29.935 -75.513 -25.359  1.00  0.84           C  
ATOM    397  O   THR A  64     -32.650 -74.141 -24.680  1.00  0.81           O  
ATOM    398  CG2 THR A  64     -28.995 -74.366 -25.718  1.00  0.71           C  
ATOM    399  OG1 THR A  64     -29.179 -76.727 -25.276  1.00  0.73           O  
ATOM    400  N   GLY A  65     -31.204 -72.931 -23.607  1.00  0.90           N  
ATOM    401  CA  GLY A  65     -31.786 -71.605 -23.744  1.00  0.90           C  
ATOM    402  C   GLY A  65     -33.107 -71.456 -23.012  1.00  0.88           C  
ATOM    403  O   GLY A  65     -33.607 -72.414 -22.419  1.00  0.85           O  
ATOM    404  N   ILE A  66     -33.673 -70.261 -22.936  1.00  0.83           N  
ATOM    405  CA  ILE A  66     -34.952 -69.930 -22.316  1.00  0.83           C  
ATOM    406  C   ILE A  66     -35.965 -69.552 -23.394  1.00  0.84           C  
ATOM    407  CB  ILE A  66     -34.803 -68.782 -21.293  1.00  0.80           C  
ATOM    408  O   ILE A  66     -35.595 -69.309 -24.545  1.00  0.82           O  
ATOM    409  CG1 ILE A  66     -34.318 -67.505 -21.990  1.00  0.74           C  
ATOM    410  CG2 ILE A  66     -33.851 -69.185 -20.163  1.00  0.74           C  
ATOM    411  CD1 ILE A  66     -34.309 -66.276 -21.092  1.00  0.71           C  
ATOM    412  N   ASN A  67     -37.303 -69.539 -23.203  1.00  0.80           N  
ATOM    413  CA  ASN A  67     -38.335 -69.096 -24.135  1.00  0.82           C  
ATOM    414  C   ASN A  67     -38.026 -67.711 -24.696  1.00  0.78           C  
ATOM    415  CB  ASN A  67     -39.707 -69.100 -23.459  1.00  0.76           C  
ATOM    416  O   ASN A  67     -37.770 -66.772 -23.939  1.00  0.74           O  
ATOM    417  CG  ASN A  67     -40.274 -70.497 -23.297  1.00  0.71           C  
ATOM    418  ND2 ASN A  67     -41.312 -70.625 -22.479  1.00  0.73           N  
ATOM    419  OD1 ASN A  67     -39.782 -71.454 -23.902  1.00  0.72           O  
ATOM    420  N   GLY A  68     -38.006 -67.593 -25.958  1.00  0.82           N  
ATOM    421  CA  GLY A  68     -37.651 -66.430 -26.755  1.00  0.83           C  
ATOM    422  C   GLY A  68     -36.295 -66.557 -27.424  1.00  0.82           C  
ATOM    423  O   GLY A  68     -36.008 -65.853 -28.395  1.00  0.81           O  
ATOM    424  N   ASP A  69     -35.337 -67.381 -26.926  1.00  0.84           N  
ATOM    425  CA  ASP A  69     -34.043 -67.583 -27.569  1.00  0.84           C  
ATOM    426  C   ASP A  69     -34.210 -68.169 -28.970  1.00  0.84           C  
ATOM    427  CB  ASP A  69     -33.158 -68.498 -26.719  1.00  0.82           C  
ATOM    428  O   ASP A  69     -35.129 -68.953 -29.214  1.00  0.84           O  
ATOM    429  CG  ASP A  69     -32.670 -67.833 -25.444  1.00  0.79           C  
ATOM    430  OD1 ASP A  69     -32.880 -66.612 -25.274  1.00  0.82           O  
ATOM    431  OD2 ASP A  69     -32.069 -68.535 -24.603  1.00  0.81           O  
ATOM    432  N   TRP A  70     -33.395 -67.761 -29.753  1.00  0.87           N  
ATOM    433  CA  TRP A  70     -33.231 -68.247 -31.119  1.00  0.91           C  
ATOM    434  C   TRP A  70     -32.059 -69.217 -31.215  1.00  0.87           C  
ATOM    435  CB  TRP A  70     -33.023 -67.078 -32.085  1.00  0.86           C  
ATOM    436  O   TRP A  70     -31.033 -69.028 -30.556  1.00  0.83           O  
ATOM    437  CG  TRP A  70     -34.247 -66.239 -32.299  1.00  0.78           C  
ATOM    438  CD1 TRP A  70     -34.702 -65.226 -31.502  1.00  0.73           C  
ATOM    439  CD2 TRP A  70     -35.177 -66.346 -33.382  1.00  0.75           C  
ATOM    440  CE2 TRP A  70     -36.172 -65.364 -33.177  1.00  0.74           C  
ATOM    441  CE3 TRP A  70     -35.265 -67.176 -34.507  1.00  0.68           C  
ATOM    442  NE1 TRP A  70     -35.859 -64.695 -32.024  1.00  0.70           N  
ATOM    443  CH2 TRP A  70     -37.305 -66.016 -35.149  1.00  0.72           C  
ATOM    444  CZ2 TRP A  70     -37.243 -65.191 -34.057  1.00  0.71           C  
ATOM    445  CZ3 TRP A  70     -36.332 -67.002 -35.382  1.00  0.71           C  
ATOM    446  N   TYR A  71     -32.187 -70.247 -32.037  1.00  0.88           N  
ATOM    447  CA  TYR A  71     -31.122 -71.197 -32.338  1.00  0.89           C  
ATOM    448  C   TYR A  71     -30.939 -71.352 -33.843  1.00  0.86           C  
ATOM    449  CB  TYR A  71     -31.421 -72.559 -31.705  1.00  0.87           C  
ATOM    450  O   TYR A  71     -31.894 -71.655 -34.562  1.00  0.84           O  
ATOM    451  CG  TYR A  71     -30.242 -73.502 -31.707  1.00  0.86           C  
ATOM    452  CD1 TYR A  71     -29.955 -74.285 -32.822  1.00  0.84           C  
ATOM    453  CD2 TYR A  71     -29.415 -73.611 -30.595  1.00  0.84           C  
ATOM    454  CE1 TYR A  71     -28.871 -75.157 -32.829  1.00  0.87           C  
ATOM    455  CE2 TYR A  71     -28.328 -74.480 -30.590  1.00  0.86           C  
ATOM    456  OH  TYR A  71     -26.990 -76.108 -31.710  1.00  0.80           O  
ATOM    457  CZ  TYR A  71     -28.064 -75.247 -31.710  1.00  0.86           C  
ATOM    458  N   CYS A  72     -29.750 -71.018 -34.146  1.00  0.82           N  
ATOM    459  CA  CYS A  72     -29.258 -71.258 -35.498  1.00  0.83           C  
ATOM    460  C   CYS A  72     -28.478 -72.565 -35.570  1.00  0.80           C  
ATOM    461  CB  CYS A  72     -28.375 -70.100 -35.960  1.00  0.79           C  
ATOM    462  O   CYS A  72     -27.362 -72.657 -35.055  1.00  0.77           O  
ATOM    463  SG  CYS A  72     -27.811 -70.252 -37.670  1.00  0.85           S  
ATOM    464  N   TRP A  73     -29.112 -73.676 -36.131  1.00  0.83           N  
ATOM    465  CA  TRP A  73     -28.466 -74.914 -36.551  1.00  0.84           C  
ATOM    466  C   TRP A  73     -27.806 -74.749 -37.916  1.00  0.82           C  
ATOM    467  CB  TRP A  73     -29.479 -76.062 -36.596  1.00  0.81           C  
ATOM    468  O   TRP A  73     -28.491 -74.590 -38.929  1.00  0.79           O  
ATOM    469  CG  TRP A  73     -28.918 -77.349 -37.121  1.00  0.75           C  
ATOM    470  CD1 TRP A  73     -27.611 -77.749 -37.097  1.00  0.70           C  
ATOM    471  CD2 TRP A  73     -29.649 -78.405 -37.752  1.00  0.72           C  
ATOM    472  CE2 TRP A  73     -28.720 -79.415 -38.085  1.00  0.74           C  
ATOM    473  CE3 TRP A  73     -31.001 -78.595 -38.068  1.00  0.75           C  
ATOM    474  NE1 TRP A  73     -27.485 -78.991 -37.676  1.00  0.76           N  
ATOM    475  CH2 TRP A  73     -30.430 -80.761 -39.017  1.00  0.74           C  
ATOM    476  CZ2 TRP A  73     -29.101 -80.600 -38.720  1.00  0.75           C  
ATOM    477  CZ3 TRP A  73     -31.378 -79.775 -38.699  1.00  0.75           C  
ATOM    478  N   GLU A  74     -26.538 -74.733 -37.846  1.00  0.81           N  
ATOM    479  CA  GLU A  74     -25.646 -74.762 -39.001  1.00  0.81           C  
ATOM    480  C   GLU A  74     -25.362 -76.194 -39.444  1.00  0.78           C  
ATOM    481  CB  GLU A  74     -24.334 -74.038 -38.685  1.00  0.77           C  
ATOM    482  O   GLU A  74     -24.738 -76.964 -38.710  1.00  0.76           O  
ATOM    483  CG  GLU A  74     -23.419 -73.871 -39.890  1.00  0.71           C  
ATOM    484  CD  GLU A  74     -22.168 -73.062 -39.585  1.00  0.70           C  
ATOM    485  OE1 GLU A  74     -22.069 -72.494 -38.474  1.00  0.72           O  
ATOM    486  OE2 GLU A  74     -21.281 -72.996 -40.465  1.00  0.70           O  
ATOM    487  N   ASP A  75     -25.898 -76.558 -40.609  1.00  0.81           N  
ATOM    488  CA  ASP A  75     -25.637 -77.831 -41.273  1.00  0.80           C  
ATOM    489  C   ASP A  75     -24.955 -77.618 -42.622  1.00  0.80           C  
ATOM    490  CB  ASP A  75     -26.937 -78.617 -41.458  1.00  0.78           C  
ATOM    491  O   ASP A  75     -25.229 -76.635 -43.313  1.00  0.78           O  
ATOM    492  CG  ASP A  75     -26.706 -80.041 -41.932  1.00  0.75           C  
ATOM    493  OD1 ASP A  75     -25.558 -80.530 -41.861  1.00  0.74           O  
ATOM    494  OD2 ASP A  75     -27.681 -80.679 -42.385  1.00  0.77           O  
ATOM    495  N   THR A  76     -23.912 -78.133 -42.929  1.00  0.76           N  
ATOM    496  CA  THR A  76     -23.229 -78.201 -44.216  1.00  0.76           C  
ATOM    497  C   THR A  76     -23.798 -79.331 -45.070  1.00  0.73           C  
ATOM    498  CB  THR A  76     -21.714 -78.405 -44.035  1.00  0.72           C  
ATOM    499  O   THR A  76     -23.595 -80.508 -44.767  1.00  0.71           O  
ATOM    500  CG2 THR A  76     -20.981 -78.296 -45.368  1.00  0.67           C  
ATOM    501  OG1 THR A  76     -21.207 -77.405 -43.141  1.00  0.72           O  
ATOM    502  N   ARG A  77     -24.593 -79.038 -46.071  1.00  0.68           N  
ATOM    503  CA  ARG A  77     -25.155 -79.953 -47.059  1.00  0.69           C  
ATOM    504  C   ARG A  77     -24.517 -79.741 -48.428  1.00  0.68           C  
ATOM    505  CB  ARG A  77     -26.672 -79.774 -47.156  1.00  0.66           C  
ATOM    506  O   ARG A  77     -24.378 -78.604 -48.885  1.00  0.68           O  
ATOM    507  CG  ARG A  77     -27.415 -80.109 -45.872  1.00  0.65           C  
ATOM    508  CD  ARG A  77     -28.924 -80.075 -46.068  1.00  0.66           C  
ATOM    509  NE  ARG A  77     -29.636 -80.307 -44.815  1.00  0.59           N  
ATOM    510  NH1 ARG A  77     -31.699 -80.620 -45.805  1.00  0.55           N  
ATOM    511  NH2 ARG A  77     -31.483 -80.757 -43.527  1.00  0.51           N  
ATOM    512  CZ  ARG A  77     -30.938 -80.561 -44.718  1.00  0.61           C  
ATOM    513  N   THR A  78     -23.937 -80.523 -49.138  1.00  0.67           N  
ATOM    514  CA  THR A  78     -23.550 -80.607 -50.542  1.00  0.67           C  
ATOM    515  C   THR A  78     -24.757 -80.935 -51.417  1.00  0.65           C  
ATOM    516  CB  THR A  78     -22.454 -81.666 -50.757  1.00  0.63           C  
ATOM    517  O   THR A  78     -25.335 -82.018 -51.305  1.00  0.64           O  
ATOM    518  CG2 THR A  78     -21.981 -81.682 -52.207  1.00  0.64           C  
ATOM    519  OG1 THR A  78     -21.339 -81.372 -49.906  1.00  0.72           O  
ATOM    520  N   PHE A  79     -25.193 -79.716 -52.016  1.00  0.58           N  
ATOM    521  CA  PHE A  79     -26.138 -79.766 -53.125  1.00  0.62           C  
ATOM    522  C   PHE A  79     -25.460 -79.374 -54.433  1.00  0.60           C  
ATOM    523  CB  PHE A  79     -27.332 -78.844 -52.857  1.00  0.56           C  
ATOM    524  O   PHE A  79     -24.891 -78.285 -54.541  1.00  0.60           O  
ATOM    525  CG  PHE A  79     -28.530 -79.136 -53.719  1.00  0.55           C  
ATOM    526  CD1 PHE A  79     -29.377 -80.197 -53.421  1.00  0.54           C  
ATOM    527  CD2 PHE A  79     -28.810 -78.350 -54.829  1.00  0.55           C  
ATOM    528  CE1 PHE A  79     -30.486 -80.470 -54.218  1.00  0.52           C  
ATOM    529  CE2 PHE A  79     -29.917 -78.616 -55.630  1.00  0.48           C  
ATOM    530  CZ  PHE A  79     -30.753 -79.677 -55.323  1.00  0.53           C  
ATOM    531  N   LEU A  80     -25.414 -80.389 -55.365  1.00  0.59           N  
ATOM    532  CA  LEU A  80     -24.901 -80.334 -56.730  1.00  0.62           C  
ATOM    533  C   LEU A  80     -23.420 -79.969 -56.740  1.00  0.58           C  
ATOM    534  CB  LEU A  80     -25.694 -79.322 -57.561  1.00  0.55           C  
ATOM    535  O   LEU A  80     -23.003 -79.072 -57.476  1.00  0.56           O  
ATOM    536  CG  LEU A  80     -27.170 -79.647 -57.797  1.00  0.52           C  
ATOM    537  CD1 LEU A  80     -27.863 -78.483 -58.497  1.00  0.52           C  
ATOM    538  CD2 LEU A  80     -27.312 -80.929 -58.610  1.00  0.55           C  
ATOM    539  N   GLY A  81     -22.570 -80.660 -55.797  1.00  0.64           N  
ATOM    540  CA  GLY A  81     -21.130 -80.583 -55.614  1.00  0.66           C  
ATOM    541  C   GLY A  81     -20.685 -79.318 -54.904  1.00  0.62           C  
ATOM    542  O   GLY A  81     -19.494 -79.128 -54.650  1.00  0.60           O  
ATOM    543  N   ILE A  82     -21.538 -78.321 -54.561  1.00  0.68           N  
ATOM    544  CA  ILE A  82     -21.271 -77.158 -53.721  1.00  0.68           C  
ATOM    545  C   ILE A  82     -21.779 -77.417 -52.304  1.00  0.65           C  
ATOM    546  CB  ILE A  82     -21.922 -75.882 -54.299  1.00  0.63           C  
ATOM    547  O   ILE A  82     -22.952 -77.741 -52.109  1.00  0.64           O  
ATOM    548  CG1 ILE A  82     -21.436 -75.637 -55.732  1.00  0.59           C  
ATOM    549  CG2 ILE A  82     -21.626 -74.673 -53.406  1.00  0.59           C  
ATOM    550  CD1 ILE A  82     -22.148 -74.492 -56.440  1.00  0.60           C  
ATOM    551  N   THR A  83     -20.781 -77.636 -51.486  1.00  0.71           N  
ATOM    552  CA  THR A  83     -21.030 -77.618 -50.049  1.00  0.72           C  
ATOM    553  C   THR A  83     -21.498 -76.236 -49.599  1.00  0.68           C  
ATOM    554  CB  THR A  83     -19.771 -78.019 -49.258  1.00  0.66           C  
ATOM    555  O   THR A  83     -20.761 -75.256 -49.721  1.00  0.64           O  
ATOM    556  CG2 THR A  83     -20.062 -78.097 -47.763  1.00  0.62           C  
ATOM    557  OG1 THR A  83     -19.317 -79.300 -49.713  1.00  0.69           O  
ATOM    558  N   ASN A  84     -22.785 -76.056 -49.346  1.00  0.71           N  
ATOM    559  CA  ASN A  84     -23.397 -74.902 -48.695  1.00  0.71           C  
ATOM    560  C   ASN A  84     -23.695 -75.180 -47.225  1.00  0.70           C  
ATOM    561  CB  ASN A  84     -24.675 -74.488 -49.427  1.00  0.68           C  
ATOM    562  O   ASN A  84     -24.090 -76.291 -46.866  1.00  0.68           O  
ATOM    563  CG  ASN A  84     -24.400 -73.905 -50.799  1.00  0.65           C  
ATOM    564  ND2 ASN A  84     -25.101 -74.408 -51.809  1.00  0.64           N  
ATOM    565  OD1 ASN A  84     -23.564 -73.011 -50.951  1.00  0.64           O  
ATOM    566  N   THR A  85     -23.336 -74.292 -46.485  1.00  0.73           N  
ATOM    567  CA  THR A  85     -23.897 -74.174 -45.143  1.00  0.74           C  
ATOM    568  C   THR A  85     -25.371 -73.786 -45.205  1.00  0.73           C  
ATOM    569  CB  THR A  85     -23.125 -73.139 -44.304  1.00  0.71           C  
ATOM    570  O   THR A  85     -25.725 -72.766 -45.800  1.00  0.71           O  
ATOM    571  CG2 THR A  85     -23.646 -73.094 -42.871  1.00  0.71           C  
ATOM    572  OG1 THR A  85     -21.735 -73.488 -44.285  1.00  0.75           O  
ATOM    573  N   THR A  86     -26.238 -74.725 -44.716  1.00  0.75           N  
ATOM    574  CA  THR A  86     -27.654 -74.439 -44.509  1.00  0.75           C  
ATOM    575  C   THR A  86     -27.937 -74.150 -43.038  1.00  0.75           C  
ATOM    576  CB  THR A  86     -28.535 -75.608 -44.985  1.00  0.73           C  
ATOM    577  O   THR A  86     -27.286 -74.710 -42.153  1.00  0.72           O  
ATOM    578  CG2 THR A  86     -28.407 -75.817 -46.490  1.00  0.67           C  
ATOM    579  OG1 THR A  86     -28.133 -76.808 -44.312  1.00  0.69           O  
ATOM    580  N   PHE A  87     -28.747 -73.231 -42.907  1.00  0.77           N  
ATOM    581  CA  PHE A  87     -29.232 -72.747 -41.620  1.00  0.78           C  
ATOM    582  C   PHE A  87     -30.710 -73.075 -41.441  1.00  0.77           C  
ATOM    583  CB  PHE A  87     -29.011 -71.237 -41.494  1.00  0.75           C  
ATOM    584  O   PHE A  87     -31.539 -72.707 -42.276  1.00  0.74           O  
ATOM    585  CG  PHE A  87     -27.575 -70.818 -41.656  1.00  0.74           C  
ATOM    586  CD1 PHE A  87     -26.675 -70.948 -40.605  1.00  0.74           C  
ATOM    587  CD2 PHE A  87     -27.124 -70.294 -42.861  1.00  0.75           C  
ATOM    588  CE1 PHE A  87     -25.345 -70.561 -40.753  1.00  0.76           C  
ATOM    589  CE2 PHE A  87     -25.797 -69.905 -43.016  1.00  0.74           C  
ATOM    590  CZ  PHE A  87     -24.909 -70.038 -41.961  1.00  0.73           C  
ATOM    591  N   THR A  88     -31.080 -73.888 -40.452  1.00  0.81           N  
ATOM    592  CA  THR A  88     -32.425 -74.140 -39.947  1.00  0.81           C  
ATOM    593  C   THR A  88     -32.661 -73.391 -38.638  1.00  0.81           C  
ATOM    594  CB  THR A  88     -32.668 -75.645 -39.732  1.00  0.80           C  
ATOM    595  O   THR A  88     -31.890 -73.537 -37.687  1.00  0.80           O  
ATOM    596  CG2 THR A  88     -34.116 -75.917 -39.336  1.00  0.80           C  
ATOM    597  OG1 THR A  88     -32.376 -76.349 -40.945  1.00  0.81           O  
ATOM    598  N   PHE A  89     -33.551 -72.462 -38.610  1.00  0.84           N  
ATOM    599  CA  PHE A  89     -33.858 -71.632 -37.451  1.00  0.85           C  
ATOM    600  C   PHE A  89     -34.976 -72.251 -36.622  1.00  0.85           C  
ATOM    601  CB  PHE A  89     -34.251 -70.218 -37.890  1.00  0.83           C  
ATOM    602  O   PHE A  89     -35.994 -72.684 -37.168  1.00  0.83           O  
ATOM    603  CG  PHE A  89     -33.122 -69.437 -38.506  1.00  0.81           C  
ATOM    604  CD1 PHE A  89     -32.225 -68.738 -37.708  1.00  0.80           C  
ATOM    605  CD2 PHE A  89     -32.957 -69.403 -39.885  1.00  0.81           C  
ATOM    606  CE1 PHE A  89     -31.179 -68.014 -38.275  1.00  0.82           C  
ATOM    607  CE2 PHE A  89     -31.913 -68.682 -40.459  1.00  0.81           C  
ATOM    608  CZ  PHE A  89     -31.026 -67.988 -39.652  1.00  0.80           C  
ATOM    609  N   TYR A  90     -34.680 -72.237 -35.375  1.00  0.88           N  
ATOM    610  CA  TYR A  90     -35.646 -72.655 -34.365  1.00  0.89           C  
ATOM    611  C   TYR A  90     -35.904 -71.537 -33.362  1.00  0.88           C  
ATOM    612  CB  TYR A  90     -35.152 -73.908 -33.635  1.00  0.88           C  
ATOM    613  O   TYR A  90     -35.019 -70.724 -33.087  1.00  0.86           O  
ATOM    614  CG  TYR A  90     -34.976 -75.106 -34.536  1.00  0.88           C  
ATOM    615  CD1 TYR A  90     -35.979 -76.066 -34.653  1.00  0.87           C  
ATOM    616  CD2 TYR A  90     -33.808 -75.281 -35.270  1.00  0.87           C  
ATOM    617  CE1 TYR A  90     -35.821 -77.173 -35.480  1.00  0.89           C  
ATOM    618  CE2 TYR A  90     -33.640 -76.384 -36.100  1.00  0.88           C  
ATOM    619  OH  TYR A  90     -34.488 -78.417 -37.020  1.00  0.83           O  
ATOM    620  CZ  TYR A  90     -34.650 -77.323 -36.199  1.00  0.88           C  
ATOM    621  N   ARG A  91     -37.034 -71.365 -32.805  1.00  0.90           N  
ATOM    622  CA  ARG A  91     -37.405 -70.520 -31.675  1.00  0.91           C  
ATOM    623  C   ARG A  91     -37.934 -71.357 -30.515  1.00  0.90           C  
ATOM    624  CB  ARG A  91     -38.453 -69.488 -32.096  1.00  0.89           C  
ATOM    625  O   ARG A  91     -38.748 -72.261 -30.716  1.00  0.89           O  
ATOM    626  CG  ARG A  91     -38.688 -68.392 -31.068  1.00  0.85           C  
ATOM    627  CD  ARG A  91     -39.658 -67.337 -31.580  1.00  0.86           C  
ATOM    628  NE  ARG A  91     -39.900 -66.299 -30.582  1.00  0.87           N  
ATOM    629  NH1 ARG A  91     -42.008 -65.756 -31.357  1.00  0.80           N  
ATOM    630  NH2 ARG A  91     -41.126 -64.653 -29.551  1.00  0.77           N  
ATOM    631  CZ  ARG A  91     -41.011 -65.572 -30.499  1.00  0.82           C  
ATOM    632  N   LYS A  92     -37.329 -71.009 -29.292  1.00  0.90           N  
ATOM    633  CA  LYS A  92     -37.846 -71.695 -28.112  1.00  0.91           C  
ATOM    634  C   LYS A  92     -39.176 -71.094 -27.664  1.00  0.89           C  
ATOM    635  CB  LYS A  92     -36.832 -71.635 -26.969  1.00  0.87           C  
ATOM    636  O   LYS A  92     -39.228 -69.940 -27.236  1.00  0.86           O  
ATOM    637  CG  LYS A  92     -37.085 -72.649 -25.863  1.00  0.80           C  
ATOM    638  CD  LYS A  92     -35.863 -72.817 -24.969  1.00  0.80           C  
ATOM    639  CE  LYS A  92     -36.049 -73.955 -23.974  1.00  0.83           C  
ATOM    640  NZ  LYS A  92     -34.822 -74.180 -23.153  1.00  0.78           N  
ATOM    641  N   GLU A  93     -40.282 -71.819 -27.974  1.00  0.88           N  
ATOM    642  CA  GLU A  93     -41.672 -71.566 -27.605  1.00  0.89           C  
ATOM    643  C   GLU A  93     -42.197 -72.642 -26.659  1.00  0.85           C  
ATOM    644  CB  GLU A  93     -42.554 -71.486 -28.853  1.00  0.86           C  
ATOM    645  O   GLU A  93     -42.089 -73.836 -26.948  1.00  0.83           O  
ATOM    646  CG  GLU A  93     -42.153 -70.383 -29.821  1.00  0.78           C  
ATOM    647  CD  GLU A  93     -43.084 -70.266 -31.017  1.00  0.78           C  
ATOM    648  OE1 GLU A  93     -43.995 -71.112 -31.162  1.00  0.82           O  
ATOM    649  OE2 GLU A  93     -42.900 -69.321 -31.816  1.00  0.85           O  
ATOM    650  N   SER A  94     -42.729 -72.108 -25.433  1.00  0.86           N  
ATOM    651  CA  SER A  94     -43.324 -72.960 -24.409  1.00  0.87           C  
ATOM    652  C   SER A  94     -42.431 -74.157 -24.098  1.00  0.85           C  
ATOM    653  CB  SER A  94     -44.705 -73.445 -24.851  1.00  0.83           C  
ATOM    654  O   SER A  94     -42.915 -75.286 -23.985  1.00  0.82           O  
ATOM    655  OG  SER A  94     -45.555 -72.348 -25.138  1.00  0.76           O  
ATOM    656  N   GLY A  95     -41.005 -74.004 -24.112  1.00  0.85           N  
ATOM    657  CA  GLY A  95     -40.019 -75.010 -23.752  1.00  0.87           C  
ATOM    658  C   GLY A  95     -39.548 -75.835 -24.935  1.00  0.87           C  
ATOM    659  O   GLY A  95     -38.566 -76.573 -24.832  1.00  0.88           O  
ATOM    660  N   ASN A  96     -40.310 -75.803 -25.976  1.00  0.90           N  
ATOM    661  CA  ASN A  96     -39.938 -76.613 -27.131  1.00  0.92           C  
ATOM    662  C   ASN A  96     -39.303 -75.764 -28.229  1.00  0.91           C  
ATOM    663  CB  ASN A  96     -41.155 -77.363 -27.676  1.00  0.90           C  
ATOM    664  O   ASN A  96     -39.718 -74.627 -28.459  1.00  0.90           O  
ATOM    665  CG  ASN A  96     -41.723 -78.355 -26.681  1.00  0.85           C  
ATOM    666  ND2 ASN A  96     -43.012 -78.230 -26.389  1.00  0.91           N  
ATOM    667  OD1 ASN A  96     -41.009 -79.227 -26.178  1.00  0.86           O  
ATOM    668  N   TRP A  97     -38.298 -76.067 -28.858  1.00  0.84           N  
ATOM    669  CA  TRP A  97     -37.741 -75.510 -30.087  1.00  0.89           C  
ATOM    670  C   TRP A  97     -38.622 -75.845 -31.285  1.00  0.76           C  
ATOM    671  CB  TRP A  97     -36.321 -76.032 -30.319  1.00  0.84           C  
ATOM    672  O   TRP A  97     -38.695 -77.003 -31.705  1.00  0.67           O  
ATOM    673  CG  TRP A  97     -35.305 -75.480 -29.364  1.00  0.82           C  
ATOM    674  CD1 TRP A  97     -34.757 -76.118 -28.285  1.00  0.77           C  
ATOM    675  CD2 TRP A  97     -34.720 -74.175 -29.399  1.00  0.81           C  
ATOM    676  CE2 TRP A  97     -33.823 -74.090 -28.311  1.00  0.88           C  
ATOM    677  CE3 TRP A  97     -34.865 -73.069 -30.247  1.00  0.76           C  
ATOM    678  NE1 TRP A  97     -33.865 -75.287 -27.648  1.00  0.76           N  
ATOM    679  CH2 TRP A  97     -33.237 -71.872 -28.893  1.00  0.79           C  
ATOM    680  CZ2 TRP A  97     -33.075 -72.940 -28.048  1.00  0.78           C  
ATOM    681  CZ3 TRP A  97     -34.120 -71.925 -29.984  1.00  0.78           C  
ATOM    682  N   VAL A  98     -39.449 -74.864 -31.936  1.00  0.90           N  
ATOM    683  CA  VAL A  98     -40.271 -74.925 -33.140  1.00  0.90           C  
ATOM    684  C   VAL A  98     -39.452 -74.477 -34.349  1.00  0.88           C  
ATOM    685  CB  VAL A  98     -41.541 -74.056 -33.005  1.00  0.87           C  
ATOM    686  O   VAL A  98     -38.890 -73.378 -34.353  1.00  0.86           O  
ATOM    687  CG1 VAL A  98     -42.424 -74.192 -34.245  1.00  0.82           C  
ATOM    688  CG2 VAL A  98     -42.318 -74.439 -31.747  1.00  0.81           C  
ATOM    689  N   GLN A  99     -39.237 -75.377 -35.372  1.00  0.85           N  
ATOM    690  CA  GLN A  99     -38.603 -75.046 -36.644  1.00  0.85           C  
ATOM    691  C   GLN A  99     -39.425 -74.020 -37.418  1.00  0.84           C  
ATOM    692  CB  GLN A  99     -38.404 -76.305 -37.489  1.00  0.82           C  
ATOM    693  O   GLN A  99     -40.591 -74.263 -37.736  1.00  0.80           O  
ATOM    694  CG  GLN A  99     -37.559 -76.081 -38.737  1.00  0.78           C  
ATOM    695  CD  GLN A  99     -37.312 -77.359 -39.515  1.00  0.78           C  
ATOM    696  NE2 GLN A  99     -37.078 -77.225 -40.816  1.00  0.78           N  
ATOM    697  OE1 GLN A  99     -37.330 -78.458 -38.952  1.00  0.80           O  
ATOM    698  N   VAL A 100     -38.963 -72.849 -37.868  1.00  0.83           N  
ATOM    699  CA  VAL A 100     -39.470 -71.761 -38.698  1.00  0.82           C  
ATOM    700  C   VAL A 100     -38.825 -71.822 -40.081  1.00  0.79           C  
ATOM    701  CB  VAL A 100     -39.210 -70.383 -38.049  1.00  0.77           C  
ATOM    702  O   VAL A 100     -37.683 -71.393 -40.259  1.00  0.73           O  
ATOM    703  CG1 VAL A 100     -40.026 -69.296 -38.746  1.00  0.72           C  
ATOM    704  CG2 VAL A 100     -39.536 -70.427 -36.557  1.00  0.69           C  
ATOM    705  N   GLY A 101     -39.242 -73.263 -41.585  1.00  0.75           N  
ATOM    706  CA  GLY A 101     -39.091 -73.309 -43.030  1.00  0.75           C  
ATOM    707  C   GLY A 101     -38.449 -74.592 -43.523  1.00  0.74           C  
ATOM    708  O   GLY A 101     -37.654 -75.208 -42.810  1.00  0.71           O  
ATOM    709  N   SER A 102     -39.048 -75.959 -45.597  1.00  0.70           N  
ATOM    710  CA  SER A 102     -38.899 -77.239 -46.282  1.00  0.71           C  
ATOM    711  C   SER A 102     -38.227 -77.065 -47.640  1.00  0.70           C  
ATOM    712  CB  SER A 102     -40.260 -77.914 -46.460  1.00  0.61           C  
ATOM    713  O   SER A 102     -38.551 -76.137 -48.384  1.00  0.63           O  
ATOM    714  OG  SER A 102     -41.036 -77.232 -47.430  1.00  0.55           O  
ATOM    715  N   THR A 103     -37.479 -79.356 -49.637  1.00  0.74           N  
ATOM    716  CA  THR A 103     -36.649 -80.002 -50.647  1.00  0.77           C  
ATOM    717  C   THR A 103     -37.492 -80.904 -51.543  1.00  0.76           C  
ATOM    718  CB  THR A 103     -35.520 -80.825 -50.000  1.00  0.67           C  
ATOM    719  O   THR A 103     -38.122 -81.850 -51.064  1.00  0.73           O  
ATOM    720  CG2 THR A 103     -34.219 -80.031 -49.949  1.00  0.56           C  
ATOM    721  OG1 THR A 103     -35.902 -81.182 -48.666  1.00  0.61           O  
ATOM    722  N   VAL A 104     -37.591 -82.788 -55.590  1.00  0.84           N  
ATOM    723  CA  VAL A 104     -38.531 -83.537 -56.418  1.00  0.84           C  
ATOM    724  C   VAL A 104     -37.776 -84.271 -57.523  1.00  0.83           C  
ATOM    725  CB  VAL A 104     -39.607 -82.613 -57.031  1.00  0.74           C  
ATOM    726  O   VAL A 104     -36.946 -83.678 -58.216  1.00  0.77           O  
ATOM    727  CG1 VAL A 104     -40.734 -83.435 -57.653  1.00  0.62           C  
ATOM    728  CG2 VAL A 104     -40.159 -81.661 -55.971  1.00  0.56           C  
ATOM    729  N   ALA A 105     -40.059 -91.426 -65.486  1.00  0.83           N  
ATOM    730  CA  ALA A 105     -39.600 -92.741 -65.927  1.00  0.85           C  
ATOM    731  C   ALA A 105     -40.439 -93.252 -67.094  1.00  0.83           C  
ATOM    732  CB  ALA A 105     -39.643 -93.735 -64.769  1.00  0.75           C  
ATOM    733  O   ALA A 105     -41.665 -93.336 -66.996  1.00  0.78           O  
ATOM    734  N   GLY A 106     -41.975-108.511 -82.023  1.00  0.60           N  
ATOM    735  CA  GLY A 106     -42.465-107.968 -83.280  1.00  0.64           C  
ATOM    736  C   GLY A 106     -42.223-108.888 -84.461  1.00  0.60           C  
ATOM    737  O   GLY A 106     -41.150-109.484 -84.582  1.00  0.56           O  
ATOM    738  N   ALA A 107     -44.629-110.819 -90.560  1.00  0.76           N  
ATOM    739  CA  ALA A 107     -45.486-111.069 -91.715  1.00  0.78           C  
ATOM    740  C   ALA A 107     -44.793-110.658 -93.011  1.00  0.75           C  
ATOM    741  CB  ALA A 107     -46.811-110.326 -91.566  1.00  0.69           C  
ATOM    742  O   ALA A 107     -44.151-109.607 -93.073  1.00  0.64           O  
ATOM    743  N   LYS A 108     -46.229-112.494 -96.952  1.00  0.74           N  
ATOM    744  CA  LYS A 108     -45.075-112.255 -97.815  1.00  0.73           C  
ATOM    745  C   LYS A 108     -45.285-111.019 -98.684  1.00  0.73           C  
ATOM    746  CB  LYS A 108     -44.802-113.475 -98.696  1.00  0.71           C  
ATOM    747  O   LYS A 108     -46.343-110.857 -99.297  1.00  0.69           O  
ATOM    748  CG  LYS A 108     -44.201-114.657 -97.949  1.00  0.68           C  
ATOM    749  CD  LYS A 108     -43.911-115.822 -98.886  1.00  0.67           C  
ATOM    750  CE  LYS A 108     -43.388-117.034 -98.127  1.00  0.62           C  
ATOM    751  NZ  LYS A 108     -43.112-118.183 -99.041  1.00  0.55           N  
ATOM    752  N   TRP A 109     -44.718-110.440 -99.005  1.00  0.81           N  
ATOM    753  CA  TRP A 109     -44.431-109.167 -99.658  1.00  0.83           C  
ATOM    754  C   TRP A 109     -43.606-109.378-100.924  1.00  0.81           C  
ATOM    755  CB  TRP A 109     -43.692-108.226 -98.703  1.00  0.79           C  
ATOM    756  O   TRP A 109     -42.539-109.995-100.881  1.00  0.74           O  
ATOM    757  CG  TRP A 109     -44.572-107.600 -97.663  1.00  0.73           C  
ATOM    758  CD1 TRP A 109     -44.959-108.149 -96.472  1.00  0.68           C  
ATOM    759  CD2 TRP A 109     -45.178-106.306 -97.725  1.00  0.71           C  
ATOM    760  CE2 TRP A 109     -45.920-106.135 -96.535  1.00  0.70           C  
ATOM    761  CE3 TRP A 109     -45.166-105.272 -98.671  1.00  0.76           C  
ATOM    762  NE1 TRP A 109     -45.770-107.272 -95.789  1.00  0.76           N  
ATOM    763  CH2 TRP A 109     -46.615-103.975 -97.209  1.00  0.73           C  
ATOM    764  CZ2 TRP A 109     -46.644-104.970 -96.267  1.00  0.74           C  
ATOM    765  CZ3 TRP A 109     -45.887-104.114 -98.402  1.00  0.74           C  
ATOM    766  N   TYR A 110     -44.299-108.889-102.027  1.00  0.79           N  
ATOM    767  CA  TYR A 110     -43.646-108.800-103.328  1.00  0.80           C  
ATOM    768  C   TYR A 110     -43.266-107.359-103.650  1.00  0.79           C  
ATOM    769  CB  TYR A 110     -44.556-109.358-104.426  1.00  0.78           C  
ATOM    770  O   TYR A 110     -44.023-106.431-103.356  1.00  0.77           O  
ATOM    771  CG  TYR A 110     -44.869-110.826-104.267  1.00  0.76           C  
ATOM    772  CD1 TYR A 110     -44.076-111.797-104.873  1.00  0.75           C  
ATOM    773  CD2 TYR A 110     -45.959-111.245-103.512  1.00  0.77           C  
ATOM    774  CE1 TYR A 110     -44.361-113.151-104.731  1.00  0.77           C  
ATOM    775  CE2 TYR A 110     -46.255-112.596-103.363  1.00  0.76           C  
ATOM    776  OH  TYR A 110     -45.739-114.879-103.830  1.00  0.70           O  
ATOM    777  CZ  TYR A 110     -45.451-113.540-103.974  1.00  0.74           C  
ATOM    778  N   LEU A 111     -42.248-107.176-104.326  1.00  0.80           N  
ATOM    779  CA  LEU A 111     -41.593-105.955-104.780  1.00  0.81           C  
ATOM    780  C   LEU A 111     -41.380-105.981-106.290  1.00  0.79           C  
ATOM    781  CB  LEU A 111     -40.251-105.769-104.067  1.00  0.77           C  
ATOM    782  O   LEU A 111     -40.705-106.872-106.811  1.00  0.72           O  
ATOM    783  CG  LEU A 111     -40.315-105.301-102.613  1.00  0.72           C  
ATOM    784  CD1 LEU A 111     -39.154-105.887-101.816  1.00  0.68           C  
ATOM    785  CD2 LEU A 111     -40.305-103.778-102.540  1.00  0.69           C  
ATOM    786  N   ASN A 112     -42.085-105.327-106.782  1.00  0.77           N  
ATOM    787  CA  ASN A 112     -41.958-105.362-108.235  1.00  0.77           C  
ATOM    788  C   ASN A 112     -42.247-103.999-108.857  1.00  0.76           C  
ATOM    789  CB  ASN A 112     -42.885-106.424-108.829  1.00  0.74           C  
ATOM    790  O   ASN A 112     -42.798-103.115-108.197  1.00  0.69           O  
ATOM    791  CG  ASN A 112     -42.403-106.935-110.173  1.00  0.69           C  
ATOM    792  ND2 ASN A 112     -43.025-108.002-110.660  1.00  0.66           N  
ATOM    793  OD1 ASN A 112     -41.478-106.375-110.768  1.00  0.67           O  
ATOM    794  N   ASN A 113     -41.815-103.543-109.891  1.00  0.72           N  
ATOM    795  CA  ASN A 113     -41.930-102.256-110.567  1.00  0.74           C  
ATOM    796  C   ASN A 113     -43.097-102.240-111.550  1.00  0.70           C  
ATOM    797  CB  ASN A 113     -40.625-101.909-111.288  1.00  0.66           C  
ATOM    798  O   ASN A 113     -43.455-101.187-112.080  1.00  0.63           O  
ATOM    799  CG  ASN A 113     -40.334-102.840-112.449  1.00  0.61           C  
ATOM    800  ND2 ASN A 113     -39.322-102.503-113.239  1.00  0.60           N  
ATOM    801  OD1 ASN A 113     -41.014-103.852-112.634  1.00  0.60           O  
ATOM    802  N   THR A 114     -43.906-103.132-111.799  1.00  0.70           N  
ATOM    803  CA  THR A 114     -45.137-103.467-112.507  1.00  0.68           C  
ATOM    804  C   THR A 114     -46.089-104.240-111.599  1.00  0.68           C  
ATOM    805  CB  THR A 114     -44.847-104.293-113.773  1.00  0.64           C  
ATOM    806  O   THR A 114     -45.652-104.939-110.683  1.00  0.66           O  
ATOM    807  CG2 THR A 114     -43.956-103.521-114.741  1.00  0.59           C  
ATOM    808  OG1 THR A 114     -44.189-105.510-113.402  1.00  0.62           O  
ATOM    809  N   SER A 115     -47.177-104.005-112.234  1.00  0.66           N  
ATOM    810  CA  SER A 115     -48.305-104.836-111.825  1.00  0.65           C  
ATOM    811  C   SER A 115     -48.361-106.128-112.632  1.00  0.66           C  
ATOM    812  CB  SER A 115     -49.619-104.070-111.982  1.00  0.59           C  
ATOM    813  O   SER A 115     -49.406-106.779-112.700  1.00  0.64           O  
ATOM    814  OG  SER A 115     -49.836-103.715-113.337  1.00  0.59           O  
ATOM    815  N   THR A 116     -47.250-106.315-113.549  1.00  0.58           N  
ATOM    816  CA  THR A 116     -47.355-107.582-114.263  1.00  0.57           C  
ATOM    817  C   THR A 116     -46.960-108.747-113.360  1.00  0.58           C  
ATOM    818  CB  THR A 116     -46.472-107.586-115.525  1.00  0.52           C  
ATOM    819  O   THR A 116     -45.925-108.699-112.692  1.00  0.55           O  
ATOM    820  CG2 THR A 116     -47.060-106.690-116.610  1.00  0.47           C  
ATOM    821  OG1 THR A 116     -45.163-107.113-115.187  1.00  0.50           O  
ATOM    822  N   SER A 117     -47.622-109.722-113.327  1.00  0.62           N  
ATOM    823  CA  SER A 117     -47.792-111.087-112.841  1.00  0.61           C  
ATOM    824  C   SER A 117     -46.577-111.947-113.171  1.00  0.62           C  
ATOM    825  CB  SER A 117     -49.051-111.717-113.440  1.00  0.54           C  
ATOM    826  O   SER A 117     -46.256-112.153-114.343  1.00  0.57           O  
ATOM    827  OG  SER A 117     -48.719-112.575-114.518  1.00  0.53           O  
ATOM    828  N   SER A 118     -45.616-112.275-112.029  1.00  0.59           N  
ATOM    829  CA  SER A 118     -45.041-113.617-112.003  1.00  0.60           C  
ATOM    830  C   SER A 118     -46.123-114.678-111.837  1.00  0.61           C  
ATOM    831  CB  SER A 118     -44.017-113.740-110.874  1.00  0.54           C  
ATOM    832  O   SER A 118     -47.049-114.509-111.041  1.00  0.60           O  
ATOM    833  OG  SER A 118     -44.641-113.589-109.610  1.00  0.53           O  
ATOM    834  N   ALA A 119     -46.021-115.973-112.573  1.00  0.58           N  
ATOM    835  CA  ALA A 119     -46.806-117.204-112.581  1.00  0.58           C  
ATOM    836  C   ALA A 119     -47.042-117.713-111.162  1.00  0.59           C  
ATOM    837  CB  ALA A 119     -46.110-118.274-113.418  1.00  0.51           C  
ATOM    838  O   ALA A 119     -47.995-118.455-110.912  1.00  0.59           O  
ATOM    839  N   ASP A 120     -46.705-117.347-109.958  1.00  0.70           N  
ATOM    840  CA  ASP A 120     -46.803-117.989-108.651  1.00  0.72           C  
ATOM    841  C   ASP A 120     -47.533-117.093-107.652  1.00  0.71           C  
ATOM    842  CB  ASP A 120     -45.412-118.343-108.121  1.00  0.65           C  
ATOM    843  O   ASP A 120     -47.441-117.302-106.441  1.00  0.69           O  
ATOM    844  CG  ASP A 120     -44.822-119.577-108.782  1.00  0.60           C  
ATOM    845  OD1 ASP A 120     -45.587-120.397-109.335  1.00  0.57           O  
ATOM    846  OD2 ASP A 120     -43.583-119.732-108.746  1.00  0.61           O  
ATOM    847  N   THR A 121     -48.401-116.154-107.888  1.00  0.77           N  
ATOM    848  CA  THR A 121     -49.063-115.267-106.938  1.00  0.78           C  
ATOM    849  C   THR A 121     -50.467-115.771-106.615  1.00  0.78           C  
ATOM    850  CB  THR A 121     -49.144-113.828-107.479  1.00  0.75           C  
ATOM    851  O   THR A 121     -51.187-116.230-107.504  1.00  0.76           O  
ATOM    852  CG2 THR A 121     -47.752-113.242-107.693  1.00  0.72           C  
ATOM    853  OG1 THR A 121     -49.846-113.832-108.728  1.00  0.77           O  
ATOM    854  N   LYS A 122     -50.982-115.833-105.251  1.00  0.75           N  
ATOM    855  CA  LYS A 122     -52.269-116.242-104.695  1.00  0.75           C  
ATOM    856  C   LYS A 122     -53.055-115.038-104.183  1.00  0.76           C  
ATOM    857  CB  LYS A 122     -52.068-117.255-103.567  1.00  0.73           C  
ATOM    858  O   LYS A 122     -52.468-114.017-103.817  1.00  0.75           O  
ATOM    859  CG  LYS A 122     -51.416-118.556-104.012  1.00  0.71           C  
ATOM    860  CD  LYS A 122     -51.266-119.531-102.851  1.00  0.71           C  
ATOM    861  CE  LYS A 122     -50.555-120.808-103.281  1.00  0.67           C  
ATOM    862  NZ  LYS A 122     -50.420-121.774-102.150  1.00  0.65           N  
ATOM    863  N   PRO A 123     -54.437-115.006-104.125  1.00  0.74           N  
ATOM    864  CA  PRO A 123     -55.184-113.997-103.370  1.00  0.76           C  
ATOM    865  C   PRO A 123     -54.646-113.801-101.954  1.00  0.76           C  
ATOM    866  CB  PRO A 123     -56.607-114.562-103.340  1.00  0.73           C  
ATOM    867  O   PRO A 123     -54.456-114.775-101.221  1.00  0.77           O  
ATOM    868  CG  PRO A 123     -56.702-115.423-104.557  1.00  0.73           C  
ATOM    869  CD  PRO A 123     -55.375-116.092-104.773  1.00  0.75           C  
ATOM    870  N   GLY A 124     -54.431-112.406-101.495  1.00  0.76           N  
ATOM    871  CA  GLY A 124     -53.918-111.924-100.223  1.00  0.76           C  
ATOM    872  C   GLY A 124     -52.471-111.475-100.294  1.00  0.76           C  
ATOM    873  O   GLY A 124     -51.985-110.786 -99.395  1.00  0.76           O  
ATOM    874  N   ASP A 125     -51.633-111.912-101.036  1.00  0.80           N  
ATOM    875  CA  ASP A 125     -50.252-111.462-101.178  1.00  0.80           C  
ATOM    876  C   ASP A 125     -50.189-109.960-101.447  1.00  0.80           C  
ATOM    877  CB  ASP A 125     -49.550-112.227-102.301  1.00  0.79           C  
ATOM    878  O   ASP A 125     -51.107-109.392-102.043  1.00  0.79           O  
ATOM    879  CG  ASP A 125     -49.303-113.686-101.960  1.00  0.77           C  
ATOM    880  OD1 ASP A 125     -49.418-114.063-100.774  1.00  0.79           O  
ATOM    881  OD2 ASP A 125     -48.987-114.465-102.885  1.00  0.79           O  
ATOM    882  N   MET A 126     -49.124-109.184-100.835  1.00  0.84           N  
ATOM    883  CA  MET A 126     -48.888-107.750-100.976  1.00  0.85           C  
ATOM    884  C   MET A 126     -47.762-107.479-101.969  1.00  0.84           C  
ATOM    885  CB  MET A 126     -48.552-107.124 -99.622  1.00  0.83           C  
ATOM    886  O   MET A 126     -46.762-108.199-101.992  1.00  0.81           O  
ATOM    887  CG  MET A 126     -49.650-107.287 -98.583  1.00  0.80           C  
ATOM    888  SD  MET A 126     -51.185-106.388 -99.034  1.00  0.84           S  
ATOM    889  CE  MET A 126     -50.642-104.676 -98.771  1.00  0.81           C  
ATOM    890  N   LEU A 127     -48.075-106.520-102.760  1.00  0.82           N  
ATOM    891  CA  LEU A 127     -47.068-105.949-103.649  1.00  0.82           C  
ATOM    892  C   LEU A 127     -46.855-104.469-103.349  1.00  0.82           C  
ATOM    893  CB  LEU A 127     -47.479-106.132-105.112  1.00  0.81           C  
ATOM    894  O   LEU A 127     -47.810-103.690-103.340  1.00  0.81           O  
ATOM    895  CG  LEU A 127     -46.638-105.388-106.150  1.00  0.80           C  
ATOM    896  CD1 LEU A 127     -45.249-106.009-106.250  1.00  0.79           C  
ATOM    897  CD2 LEU A 127     -47.332-105.397-107.508  1.00  0.79           C  
ATOM    898  N   LEU A 128     -45.805-104.208-102.987  1.00  0.79           N  
ATOM    899  CA  LEU A 128     -45.229-102.868-103.009  1.00  0.79           C  
ATOM    900  C   LEU A 128     -44.529-102.598-104.337  1.00  0.78           C  
ATOM    901  CB  LEU A 128     -44.240-102.691-101.853  1.00  0.78           C  
ATOM    902  O   LEU A 128     -43.585-103.302-104.700  1.00  0.77           O  
ATOM    903  CG  LEU A 128     -43.520-101.344-101.777  1.00  0.78           C  
ATOM    904  CD1 LEU A 128     -44.516-100.227-101.484  1.00  0.78           C  
ATOM    905  CD2 LEU A 128     -42.425-101.382-100.716  1.00  0.78           C  
ATOM    906  N   ARG A 129     -45.045-101.807-104.965  1.00  0.80           N  
ATOM    907  CA  ARG A 129     -44.339-101.172-106.074  1.00  0.79           C  
ATOM    908  C   ARG A 129     -43.315-100.164-105.564  1.00  0.78           C  
ATOM    909  CB  ARG A 129     -45.328-100.484-107.017  1.00  0.77           C  
ATOM    910  O   ARG A 129     -43.678 -99.153-104.961  1.00  0.77           O  
ATOM    911  CG  ARG A 129     -46.080-101.442-107.927  1.00  0.74           C  
ATOM    912  CD  ARG A 129     -46.958-100.700-108.925  1.00  0.76           C  
ATOM    913  NE  ARG A 129     -46.171 -99.823-109.787  1.00  0.70           N  
ATOM    914  NH1 ARG A 129     -47.908 -99.343-111.233  1.00  0.64           N  
ATOM    915  NH2 ARG A 129     -45.837 -98.423-111.577  1.00  0.61           N  
ATOM    916  CZ  ARG A 129     -46.640 -99.198-110.864  1.00  0.71           C  
ATOM    917  N   TYR A 130     -42.244-100.502-105.356  1.00  0.79           N  
ATOM    918  CA  TYR A 130     -41.122 -99.766-104.783  1.00  0.79           C  
ATOM    919  C   TYR A 130     -40.810 -98.521-105.605  1.00  0.77           C  
ATOM    920  CB  TYR A 130     -39.881-100.659-104.698  1.00  0.76           C  
ATOM    921  O   TYR A 130     -40.066 -97.645-105.157  1.00  0.74           O  
ATOM    922  CG  TYR A 130     -39.464-101.249-106.023  1.00  0.74           C  
ATOM    923  CD1 TYR A 130     -39.801-102.557-106.362  1.00  0.71           C  
ATOM    924  CD2 TYR A 130     -38.733-100.499-106.939  1.00  0.71           C  
ATOM    925  CE1 TYR A 130     -39.417-103.105-107.582  1.00  0.70           C  
ATOM    926  CE2 TYR A 130     -38.344-101.037-108.161  1.00  0.67           C  
ATOM    927  OH  TYR A 130     -38.309-102.876-109.682  1.00  0.65           O  
ATOM    928  CZ  TYR A 130     -38.691-102.339-108.474  1.00  0.67           C  
ATOM    929  N   ASP A 131     -41.508 -98.609-107.004  1.00  0.77           N  
ATOM    930  CA  ASP A 131     -41.240 -97.502-107.917  1.00  0.77           C  
ATOM    931  C   ASP A 131     -41.992 -96.243-107.489  1.00  0.74           C  
ATOM    932  CB  ASP A 131     -41.622 -97.882-109.349  1.00  0.74           C  
ATOM    933  O   ASP A 131     -41.424 -95.149-107.475  1.00  0.70           O  
ATOM    934  CG  ASP A 131     -43.071 -98.317-109.481  1.00  0.72           C  
ATOM    935  OD1 ASP A 131     -43.672 -98.749-108.474  1.00  0.76           O  
ATOM    936  OD2 ASP A 131     -43.616 -98.228-110.602  1.00  0.78           O  
ATOM    937  N   ASN A 132     -43.153 -96.732-106.996  1.00  0.73           N  
ATOM    938  CA  ASN A 132     -44.039 -95.586-106.821  1.00  0.74           C  
ATOM    939  C   ASN A 132     -44.700 -95.593-105.446  1.00  0.72           C  
ATOM    940  CB  ASN A 132     -45.102 -95.556-107.921  1.00  0.69           C  
ATOM    941  O   ASN A 132     -45.376 -94.633-105.072  1.00  0.69           O  
ATOM    942  CG  ASN A 132     -46.099 -96.692-107.801  1.00  0.66           C  
ATOM    943  ND2 ASN A 132     -47.030 -96.766-108.744  1.00  0.71           N  
ATOM    944  OD1 ASN A 132     -46.033 -97.495-106.867  1.00  0.67           O  
ATOM    945  N   GLY A 133     -44.172 -96.591-104.364  1.00  0.70           N  
ATOM    946  CA  GLY A 133     -44.711 -96.799-103.029  1.00  0.73           C  
ATOM    947  C   GLY A 133     -46.126 -97.346-103.035  1.00  0.72           C  
ATOM    948  O   GLY A 133     -46.733 -97.525-101.977  1.00  0.72           O  
ATOM    949  N   ASP A 134     -46.722 -97.554-104.356  1.00  0.78           N  
ATOM    950  CA  ASP A 134     -48.072 -98.106-104.296  1.00  0.78           C  
ATOM    951  C   ASP A 134     -48.063 -99.517-103.712  1.00  0.79           C  
ATOM    952  CB  ASP A 134     -48.710 -98.116-105.687  1.00  0.76           C  
ATOM    953  O   ASP A 134     -47.205-100.331-104.057  1.00  0.79           O  
ATOM    954  CG  ASP A 134     -49.034 -96.725-106.201  1.00  0.75           C  
ATOM    955  OD1 ASP A 134     -49.188 -95.792-105.383  1.00  0.77           O  
ATOM    956  OD2 ASP A 134     -49.139 -96.559-107.436  1.00  0.76           O  
ATOM    957  N   ILE A 135     -48.907 -99.584-102.989  1.00  0.75           N  
ATOM    958  CA  ILE A 135     -49.203-100.895-102.421  1.00  0.77           C  
ATOM    959  C   ILE A 135     -50.375-101.528-103.169  1.00  0.74           C  
ATOM    960  CB  ILE A 135     -49.519-100.799-100.912  1.00  0.73           C  
ATOM    961  O   ILE A 135     -51.456-100.941-103.252  1.00  0.74           O  
ATOM    962  CG1 ILE A 135     -48.350-100.153-100.162  1.00  0.69           C  
ATOM    963  CG2 ILE A 135     -49.840-102.183-100.339  1.00  0.68           C  
ATOM    964  CD1 ILE A 135     -48.655 -99.821 -98.707  1.00  0.67           C  
ATOM    965  N   TYR A 136     -50.202-102.671-103.633  1.00  0.82           N  
ATOM    966  CA  TYR A 136     -51.264-103.511-104.177  1.00  0.82           C  
ATOM    967  C   TYR A 136     -51.547-104.694-103.260  1.00  0.81           C  
ATOM    968  CB  TYR A 136     -50.889-104.012-105.575  1.00  0.81           C  
ATOM    969  O   TYR A 136     -50.635-105.224-102.620  1.00  0.80           O  
ATOM    970  CG  TYR A 136     -50.617-102.904-106.564  1.00  0.83           C  
ATOM    971  CD1 TYR A 136     -51.561-102.557-107.528  1.00  0.83           C  
ATOM    972  CD2 TYR A 136     -49.416-102.204-106.538  1.00  0.84           C  
ATOM    973  CE1 TYR A 136     -51.314-101.538-108.443  1.00  0.84           C  
ATOM    974  CE2 TYR A 136     -49.158-101.184-107.447  1.00  0.83           C  
ATOM    975  OH  TYR A 136     -49.862 -99.849-109.297  1.00  0.80           O  
ATOM    976  CZ  TYR A 136     -50.112-100.858-108.394  1.00  0.83           C  
ATOM    977  N   GLN A 137     -52.805-105.190-103.509  1.00  0.83           N  
ATOM    978  CA  GLN A 137     -53.199-106.478-102.948  1.00  0.83           C  
ATOM    979  C   GLN A 137     -53.811-107.379-104.016  1.00  0.82           C  
ATOM    980  CB  GLN A 137     -54.186-106.283-101.796  1.00  0.82           C  
ATOM    981  O   GLN A 137     -54.675-106.946-104.781  1.00  0.81           O  
ATOM    982  CG  GLN A 137     -54.440-107.545-100.983  1.00  0.82           C  
ATOM    983  CD  GLN A 137     -55.288-107.289 -99.751  1.00  0.84           C  
ATOM    984  NE2 GLN A 137     -55.100-108.107 -98.722  1.00  0.85           N  
ATOM    985  OE1 GLN A 137     -56.104-106.363 -99.725  1.00  0.83           O  
ATOM    986  N   ARG A 138     -53.387-108.509-104.186  1.00  0.80           N  
ATOM    987  CA  ARG A 138     -53.900-109.528-105.096  1.00  0.79           C  
ATOM    988  C   ARG A 138     -55.325-109.924-104.727  1.00  0.80           C  
ATOM    989  CB  ARG A 138     -52.994-110.761-105.089  1.00  0.78           C  
ATOM    990  O   ARG A 138     -55.577-110.389-103.613  1.00  0.78           O  
ATOM    991  CG  ARG A 138     -53.348-111.791-106.150  1.00  0.75           C  
ATOM    992  CD  ARG A 138     -52.820-111.392-107.521  1.00  0.74           C  
ATOM    993  NE  ARG A 138     -53.017-112.454-108.504  1.00  0.66           N  
ATOM    994  NH1 ARG A 138     -51.646-111.508-110.105  1.00  0.62           N  
ATOM    995  NH2 ARG A 138     -52.703-113.499-110.525  1.00  0.60           N  
ATOM    996  CZ  ARG A 138     -52.455-112.484-109.709  1.00  0.68           C  
ATOM    997  N   SER A 139     -56.207-109.756-105.962  1.00  0.84           N  
ATOM    998  CA  SER A 139     -57.553-110.319-105.944  1.00  0.85           C  
ATOM    999  C   SER A 139     -57.648-111.553-106.836  1.00  0.84           C  
ATOM   1000  CB  SER A 139     -58.577-109.276-106.392  1.00  0.83           C  
ATOM   1001  O   SER A 139     -56.660-111.959-107.451  1.00  0.83           O  
ATOM   1002  OG  SER A 139     -58.490-109.052-107.789  1.00  0.84           O  
ATOM   1003  N   ALA A 140     -58.973-112.259-107.065  1.00  0.79           N  
ATOM   1004  CA  ALA A 140     -59.156-113.449-107.893  1.00  0.80           C  
ATOM   1005  C   ALA A 140     -59.062-113.104-109.376  1.00  0.77           C  
ATOM   1006  CB  ALA A 140     -60.498-114.108-107.587  1.00  0.75           C  
ATOM   1007  O   ALA A 140     -58.670-113.942-110.191  1.00  0.74           O  
ATOM   1008  N   SER A 141     -59.082-111.756-109.746  1.00  0.78           N  
ATOM   1009  CA  SER A 141     -59.069-111.211-111.099  1.00  0.79           C  
ATOM   1010  C   SER A 141     -57.732-110.549-111.416  1.00  0.76           C  
ATOM   1011  CB  SER A 141     -60.203-110.201-111.282  1.00  0.74           C  
ATOM   1012  O   SER A 141     -57.514-110.084-112.537  1.00  0.75           O  
ATOM   1013  OG  SER A 141     -60.224-109.270-110.214  1.00  0.72           O  
ATOM   1014  N   GLY A 142     -56.622-110.636-110.312  1.00  0.82           N  
ATOM   1015  CA  GLY A 142     -55.330-110.012-110.553  1.00  0.82           C  
ATOM   1016  C   GLY A 142     -54.999-108.920-109.554  1.00  0.82           C  
ATOM   1017  O   GLY A 142     -55.581-108.867-108.468  1.00  0.81           O  
ATOM   1018  N   TRP A 143     -54.099-107.923-109.537  1.00  0.82           N  
ATOM   1019  CA  TRP A 143     -53.444-106.997-108.619  1.00  0.83           C  
ATOM   1020  C   TRP A 143     -54.217-105.686-108.524  1.00  0.81           C  
ATOM   1021  CB  TRP A 143     -52.005-106.723-109.066  1.00  0.79           C  
ATOM   1022  O   TRP A 143     -54.024-104.911-107.584  1.00  0.75           O  
ATOM   1023  CG  TRP A 143     -51.080-107.890-108.890  1.00  0.77           C  
ATOM   1024  CD1 TRP A 143     -50.580-108.700-109.871  1.00  0.75           C  
ATOM   1025  CD2 TRP A 143     -50.550-108.381-107.655  1.00  0.78           C  
ATOM   1026  CE2 TRP A 143     -49.733-109.492-107.963  1.00  0.82           C  
ATOM   1027  CE3 TRP A 143     -50.685-107.988-106.317  1.00  0.78           C  
ATOM   1028  NE1 TRP A 143     -49.769-109.665-109.320  1.00  0.77           N  
ATOM   1029  CH2 TRP A 143     -49.204-109.809-105.678  1.00  0.76           C  
ATOM   1030  CZ2 TRP A 143     -49.054-110.214-106.979  1.00  0.76           C  
ATOM   1031  CZ3 TRP A 143     -50.008-108.708-105.339  1.00  0.77           C  
ATOM   1032  N   GLY A 144     -55.297-105.601-109.053  1.00  0.80           N  
ATOM   1033  CA  GLY A 144     -56.214-104.473-109.092  1.00  0.81           C  
ATOM   1034  C   GLY A 144     -55.511-103.130-109.022  1.00  0.81           C  
ATOM   1035  O   GLY A 144     -54.421-102.965-109.574  1.00  0.80           O  
ATOM   1036  N   THR A 145     -56.131-102.241-108.469  1.00  0.81           N  
ATOM   1037  CA  THR A 145     -55.635-100.902-108.167  1.00  0.83           C  
ATOM   1038  C   THR A 145     -54.799-100.910-106.891  1.00  0.82           C  
ATOM   1039  CB  THR A 145     -56.793 -99.898-108.019  1.00  0.78           C  
ATOM   1040  O   THR A 145     -55.047-101.708-105.984  1.00  0.80           O  
ATOM   1041  CG2 THR A 145     -57.419 -99.577-109.373  1.00  0.73           C  
ATOM   1042  OG1 THR A 145     -57.796-100.457-107.162  1.00  0.79           O  
ATOM   1043  N   PRO A 146     -53.660-100.295-106.746  1.00  0.75           N  
ATOM   1044  CA  PRO A 146     -52.927-100.105-105.492  1.00  0.77           C  
ATOM   1045  C   PRO A 146     -53.841 -99.746-104.323  1.00  0.77           C  
ATOM   1046  CB  PRO A 146     -51.973 -98.953-105.813  1.00  0.74           C  
ATOM   1047  O   PRO A 146     -54.742 -98.916-104.471  1.00  0.77           O  
ATOM   1048  CG  PRO A 146     -52.258 -98.606-107.239  1.00  0.73           C  
ATOM   1049  CD  PRO A 146     -53.399 -99.457-107.718  1.00  0.73           C  
ATOM   1050  N   ILE A 147     -53.690-100.401-103.021  1.00  0.80           N  
ATOM   1051  CA  ILE A 147     -54.349-100.133-101.747  1.00  0.80           C  
ATOM   1052  C   ILE A 147     -53.663 -98.961-101.048  1.00  0.77           C  
ATOM   1053  CB  ILE A 147     -54.344-101.379-100.834  1.00  0.77           C  
ATOM   1054  O   ILE A 147     -54.151 -98.467-100.029  1.00  0.74           O  
ATOM   1055  CG1 ILE A 147     -52.906-101.811-100.527  1.00  0.79           C  
ATOM   1056  CG2 ILE A 147     -55.134-102.523-101.477  1.00  0.77           C  
ATOM   1057  CD1 ILE A 147     -52.786-102.779 -99.359  1.00  0.75           C  
ATOM   1058  N   GLY A 148     -52.514 -98.540-101.423  1.00  0.82           N  
ATOM   1059  CA  GLY A 148     -51.794 -97.455-100.775  1.00  0.84           C  
ATOM   1060  C   GLY A 148     -50.476 -97.127-101.450  1.00  0.81           C  
ATOM   1061  O   GLY A 148     -50.012 -97.874-102.315  1.00  0.77           O  
ATOM   1062  N   ASN A 149     -49.838 -96.171-101.254  1.00  0.77           N  
ATOM   1063  CA  ASN A 149     -48.553 -95.637-101.690  1.00  0.79           C  
ATOM   1064  C   ASN A 149     -47.719 -95.149-100.509  1.00  0.76           C  
ATOM   1065  CB  ASN A 149     -48.756 -94.506-102.700  1.00  0.73           C  
ATOM   1066  O   ASN A 149     -48.200 -94.371 -99.683  1.00  0.71           O  
ATOM   1067  CG  ASN A 149     -47.455 -94.039-103.324  1.00  0.69           C  
ATOM   1068  ND2 ASN A 149     -47.288 -94.304-104.614  1.00  0.72           N  
ATOM   1069  OD1 ASN A 149     -46.608 -93.445-102.651  1.00  0.69           O  
ATOM   1070  N   LEU A 150     -46.699 -95.645-100.138  1.00  0.67           N  
ATOM   1071  CA  LEU A 150     -45.729 -95.232 -99.130  1.00  0.68           C  
ATOM   1072  C   LEU A 150     -45.152 -93.860 -99.462  1.00  0.62           C  
ATOM   1073  CB  LEU A 150     -44.600 -96.260 -99.019  1.00  0.63           C  
ATOM   1074  O   LEU A 150     -44.618 -93.177 -98.585  1.00  0.62           O  
ATOM   1075  CG  LEU A 150     -44.812 -97.393 -98.014  1.00  0.61           C  
ATOM   1076  CD1 LEU A 150     -43.917 -98.579 -98.355  1.00  0.58           C  
ATOM   1077  CD2 LEU A 150     -44.545 -96.906 -96.594  1.00  0.59           C  
ATOM   1078  N   LYS A 151     -45.436 -93.254-100.785  1.00  0.56           N  
ATOM   1079  CA  LYS A 151     -44.601 -92.127-101.187  1.00  0.59           C  
ATOM   1080  C   LYS A 151     -45.365 -91.176-102.105  1.00  0.55           C  
ATOM   1081  CB  LYS A 151     -43.332 -92.620-101.884  1.00  0.51           C  
ATOM   1082  O   LYS A 151     -45.483 -91.425-103.306  1.00  0.51           O  
ATOM   1083  CG  LYS A 151     -42.082 -92.543-101.021  1.00  0.49           C  
ATOM   1084  CD  LYS A 151     -40.850 -93.027-101.776  1.00  0.52           C  
ATOM   1085  CE  LYS A 151     -39.603 -92.978-100.903  1.00  0.47           C  
ATOM   1086  NZ  LYS A 151     -38.410 -93.530-101.611  1.00  0.43           N  
ATOM   1087  N   GLY A 152     -46.510 -90.142-102.176  1.00  0.52           N  
ATOM   1088  CA  GLY A 152     -46.238 -88.885-102.855  1.00  0.52           C  
ATOM   1089  C   GLY A 152     -44.892 -88.289-102.489  1.00  0.52           C  
ATOM   1090  O   GLY A 152     -44.416 -88.460-101.364  1.00  0.50           O  
ATOM   1091  N   PRO A 153     -44.024 -88.035-103.386  1.00  0.50           N  
ATOM   1092  CA  PRO A 153     -43.253 -86.857-102.980  1.00  0.49           C  
ATOM   1093  C   PRO A 153     -44.126 -85.760-102.374  1.00  0.51           C  
ATOM   1094  CB  PRO A 153     -42.614 -86.386-104.288  1.00  0.49           C  
ATOM   1095  O   PRO A 153     -45.141 -85.379-102.963  1.00  0.50           O  
ATOM   1096  CG  PRO A 153     -43.504 -86.920-105.363  1.00  0.50           C  
ATOM   1097  CD  PRO A 153     -44.175 -88.163-104.852  1.00  0.52           C  
ATOM   1098  N   LYS A 154     -44.159 -85.965-100.950  1.00  0.52           N  
ATOM   1099  CA  LYS A 154     -44.174 -84.607-100.413  1.00  0.52           C  
ATOM   1100  C   LYS A 154     -43.439 -83.642-101.338  1.00  0.53           C  
ATOM   1101  CB  LYS A 154     -43.548 -84.575 -99.018  1.00  0.49           C  
ATOM   1102  O   LYS A 154     -42.244 -83.808-101.594  1.00  0.52           O  
ATOM   1103  CG  LYS A 154     -43.694 -83.238 -98.305  1.00  0.47           C  
ATOM   1104  CD  LYS A 154     -43.083 -83.279 -96.910  1.00  0.47           C  
ATOM   1105  CE  LYS A 154     -43.212 -81.937 -96.203  1.00  0.45           C  
ATOM   1106  NZ  LYS A 154     -42.576 -81.959 -94.852  1.00  0.43           N  
ATOM   1107  N   GLY A 155     -44.249 -82.944-102.361  1.00  0.54           N  
ATOM   1108  CA  GLY A 155     -43.604 -81.682-102.688  1.00  0.56           C  
ATOM   1109  C   GLY A 155     -42.729 -81.151-101.569  1.00  0.54           C  
ATOM   1110  O   GLY A 155     -43.011 -81.381-100.391  1.00  0.53           O  
ATOM   1111  N   ASP A 156     -41.378 -81.176-101.882  1.00  0.51           N  
ATOM   1112  CA  ASP A 156     -40.747 -80.106-101.117  1.00  0.53           C  
ATOM   1113  C   ASP A 156     -41.792 -79.164-100.524  1.00  0.51           C  
ATOM   1114  CB  ASP A 156     -39.771 -79.321-101.996  1.00  0.51           C  
ATOM   1115  O   ASP A 156     -42.659 -78.660-101.240  1.00  0.51           O  
ATOM   1116  CG  ASP A 156     -38.603 -80.161-102.481  1.00  0.52           C  
ATOM   1117  OD1 ASP A 156     -38.141 -81.052-101.736  1.00  0.51           O  
ATOM   1118  OD2 ASP A 156     -38.138 -79.929-103.618  1.00  0.58           O  
ATOM   1119  N   THR A 157     -42.567 -79.618 -99.371  1.00  0.49           N  
ATOM   1120  CA  THR A 157     -42.669 -78.325 -98.704  1.00  0.51           C  
ATOM   1121  C   THR A 157     -41.644 -77.344 -99.265  1.00  0.49           C  
ATOM   1122  CB  THR A 157     -42.471 -78.464 -97.183  1.00  0.49           C  
ATOM   1123  O   THR A 157     -40.437 -77.571 -99.159  1.00  0.49           O  
ATOM   1124  CG2 THR A 157     -43.042 -77.259 -96.442  1.00  0.46           C  
ATOM   1125  OG1 THR A 157     -43.135 -79.650 -96.727  1.00  0.46           O  
ATOM   1126  N   GLY A 158     -42.063 -76.964-100.581  1.00  0.53           N  
ATOM   1127  CA  GLY A 158     -41.254 -75.783-100.840  1.00  0.54           C  
ATOM   1128  C   GLY A 158     -40.452 -75.333 -99.634  1.00  0.52           C  
ATOM   1129  O   GLY A 158     -40.926 -75.419 -98.499  1.00  0.51           O  
ATOM   1130  N   ASP A 159     -39.219 -75.758 -99.827  1.00  0.51           N  
ATOM   1131  CA  ASP A 159     -38.431 -74.909 -98.938  1.00  0.53           C  
ATOM   1132  C   ASP A 159     -39.315 -73.881 -98.235  1.00  0.52           C  
ATOM   1133  CB  ASP A 159     -37.320 -74.202 -99.717  1.00  0.50           C  
ATOM   1134  O   ASP A 159     -40.021 -73.111 -98.889  1.00  0.51           O  
ATOM   1135  CG  ASP A 159     -36.202 -75.140-100.138  1.00  0.51           C  
ATOM   1136  OD1 ASP A 159     -35.975 -76.163 -99.457  1.00  0.50           O  
ATOM   1137  OD2 ASP A 159     -35.541 -74.852-101.159  1.00  0.58           O  
ATOM   1138  N   THR A 160     -40.186 -74.274 -97.100  1.00  0.50           N  
ATOM   1139  CA  THR A 160     -40.154 -72.979 -96.429  1.00  0.52           C  
ATOM   1140  C   THR A 160     -38.964 -72.151 -96.906  1.00  0.50           C  
ATOM   1141  CB  THR A 160     -40.088 -73.143 -94.899  1.00  0.50           C  
ATOM   1142  O   THR A 160     -37.811 -72.547 -96.719  1.00  0.51           O  
ATOM   1143  CG2 THR A 160     -40.288 -71.807 -94.193  1.00  0.48           C  
ATOM   1144  OG1 THR A 160     -41.114 -74.052 -94.478  1.00  0.48           O  
ATOM   1145  N   GLY A 161     -39.301 -71.714 -98.191  1.00  0.54           N  
ATOM   1146  CA  GLY A 161     -38.295 -70.701 -98.465  1.00  0.55           C  
ATOM   1147  C   GLY A 161     -37.406 -70.405 -97.272  1.00  0.54           C  
ATOM   1148  O   GLY A 161     -37.830 -70.551 -96.124  1.00  0.53           O  
ATOM   1149  N   PRO A 162     -36.021 -70.859 -97.410  1.00  0.49           N  
ATOM   1150  CA  PRO A 162     -35.447 -70.216 -96.226  1.00  0.50           C  
ATOM   1151  C   PRO A 162     -36.459 -69.357 -95.472  1.00  0.50           C  
ATOM   1152  CB  PRO A 162     -34.322 -69.353 -96.804  1.00  0.49           C  
ATOM   1153  O   PRO A 162     -37.156 -68.540 -96.079  1.00  0.49           O  
ATOM   1154  CG  PRO A 162     -34.722 -69.103 -98.222  1.00  0.49           C  
ATOM   1155  CD  PRO A 162     -35.580 -70.246 -98.684  1.00  0.49           C  
ATOM   1156  N   GLN A 163     -37.282 -70.016 -94.248  1.00  0.48           N  
ATOM   1157  CA  GLN A 163     -37.399 -68.732 -93.566  1.00  0.51           C  
ATOM   1158  C   GLN A 163     -36.393 -67.724 -94.114  1.00  0.49           C  
ATOM   1159  CB  GLN A 163     -37.202 -68.903 -92.059  1.00  0.49           C  
ATOM   1160  O   GLN A 163     -35.191 -67.996 -94.152  1.00  0.49           O  
ATOM   1161  CG  GLN A 163     -37.605 -67.683 -91.243  1.00  0.51           C  
ATOM   1162  CD  GLN A 163     -37.523 -67.924 -89.747  1.00  0.53           C  
ATOM   1163  NE2 GLN A 163     -38.023 -66.973 -88.965  1.00  0.44           N  
ATOM   1164  OE1 GLN A 163     -37.015 -68.956 -89.298  1.00  0.54           O  
ATOM   1165  N   GLY A 164     -36.969 -67.050 -95.407  1.00  0.51           N  
ATOM   1166  CA  GLY A 164     -36.081 -65.907 -95.547  1.00  0.52           C  
ATOM   1167  C   GLY A 164     -35.151 -65.726 -94.361  1.00  0.51           C  
ATOM   1168  O   GLY A 164     -35.449 -66.185 -93.257  1.00  0.50           O  
ATOM   1169  N   PRO A 165     -33.753 -65.932 -94.410  1.00  0.44           N  
ATOM   1170  CA  PRO A 165     -33.496 -65.381 -93.077  1.00  0.45           C  
ATOM   1171  C   PRO A 165     -34.779 -65.017 -92.333  1.00  0.45           C  
ATOM   1172  CB  PRO A 165     -32.660 -64.132 -93.367  1.00  0.44           C  
ATOM   1173  O   PRO A 165     -35.624 -64.295 -92.868  1.00  0.43           O  
ATOM   1174  CG  PRO A 165     -32.955 -63.797 -94.794  1.00  0.45           C  
ATOM   1175  CD  PRO A 165     -33.437 -65.040 -95.485  1.00  0.47           C  
ATOM   1176  N   GLN A 166     -35.597 -66.046 -91.493  1.00  0.43           N  
ATOM   1177  CA  GLN A 166     -36.097 -64.927 -90.700  1.00  0.46           C  
ATOM   1178  C   GLN A 166     -35.337 -63.643 -91.021  1.00  0.43           C  
ATOM   1179  CB  GLN A 166     -35.994 -65.239 -89.206  1.00  0.44           C  
ATOM   1180  O   GLN A 166     -34.107 -63.609 -90.949  1.00  0.42           O  
ATOM   1181  CG  GLN A 166     -36.956 -64.434 -88.342  1.00  0.45           C  
ATOM   1182  CD  GLN A 166     -36.939 -64.864 -86.888  1.00  0.49           C  
ATOM   1183  NE2 GLN A 166     -37.781 -64.237 -86.074  1.00  0.41           N  
ATOM   1184  OE1 GLN A 166     -36.175 -65.753 -86.498  1.00  0.51           O  
ATOM   1185  N   GLY A 167     -35.664 -63.013 -92.411  1.00  0.44           N  
ATOM   1186  CA  GLY A 167     -34.997 -61.809 -91.941  1.00  0.45           C  
ATOM   1187  C   GLY A 167     -34.298 -61.995 -90.608  1.00  0.45           C  
ATOM   1188  O   GLY A 167     -34.777 -62.736 -89.748  1.00  0.43           O  
ATOM   1189  N   LEU A 168     -33.307 -62.399 -90.375  1.00  0.44           N  
ATOM   1190  CA  LEU A 168     -33.275 -61.878 -89.013  1.00  0.43           C  
ATOM   1191  C   LEU A 168     -34.679 -61.533 -88.530  1.00  0.44           C  
ATOM   1192  CB  LEU A 168     -32.377 -60.640 -88.934  1.00  0.43           C  
ATOM   1193  O   LEU A 168     -35.498 -61.025 -89.300  1.00  0.42           O  
ATOM   1194  CG  LEU A 168     -30.879 -60.876 -89.133  1.00  0.42           C  
ATOM   1195  CD1 LEU A 168     -30.150 -59.547 -89.299  1.00  0.41           C  
ATOM   1196  CD2 LEU A 168     -30.301 -61.666 -87.963  1.00  0.41           C  
ATOM   1197  N   PRO A 169     -35.748 -62.251 -88.084  1.00  0.43           N  
ATOM   1198  CA  PRO A 169     -36.713 -61.173 -87.855  1.00  0.43           C  
ATOM   1199  C   PRO A 169     -36.278 -59.849 -88.478  1.00  0.43           C  
ATOM   1200  CB  PRO A 169     -36.766 -61.067 -86.329  1.00  0.42           C  
ATOM   1201  O   PRO A 169     -35.121 -59.445 -88.333  1.00  0.41           O  
ATOM   1202  CG  PRO A 169     -35.606 -61.877 -85.848  1.00  0.42           C  
ATOM   1203  CD  PRO A 169     -35.039 -62.635 -87.014  1.00  0.46           C  
ATOM   1204  N   GLY A 170     -36.338 -59.525 -90.153  1.00  0.40           N  
ATOM   1205  CA  GLY A 170     -35.826 -58.166 -90.087  1.00  0.41           C  
ATOM   1206  C   GLY A 170     -35.044 -57.883 -88.818  1.00  0.40           C  
ATOM   1207  O   GLY A 170     -35.374 -58.404 -87.751  1.00  0.38           O  
ATOM   1208  N   ASP A 171     -33.926 -58.106 -88.506  1.00  0.38           N  
ATOM   1209  CA  ASP A 171     -33.996 -57.257 -87.320  1.00  0.44           C  
ATOM   1210  C   ASP A 171     -35.377 -57.331 -86.673  1.00  0.39           C  
ATOM   1211  CB  ASP A 171     -33.659 -55.808 -87.677  1.00  0.38           C  
ATOM   1212  O   ASP A 171     -36.379 -56.964 -87.291  1.00  0.37           O  
ATOM   1213  CG  ASP A 171     -32.201 -55.614 -88.055  1.00  0.39           C  
ATOM   1214  OD1 ASP A 171     -31.354 -56.445 -87.663  1.00  0.39           O  
ATOM   1215  OD2 ASP A 171     -31.897 -54.619 -88.748  1.00  0.38           O  
ATOM   1216  N   GLY A 172     -36.410 -58.619 -86.690  1.00  0.42           N  
ATOM   1217  CA  GLY A 172     -37.476 -58.558 -85.703  1.00  0.44           C  
ATOM   1218  C   GLY A 172     -38.037 -57.160 -85.517  1.00  0.42           C  
ATOM   1219  O   GLY A 172     -37.320 -56.248 -85.103  1.00  0.39           O  
ATOM   1220  N   ALA A 173     -38.592 -56.473 -86.760  1.00  0.51           N  
ATOM   1221  CA  ALA A 173     -39.387 -55.456 -86.077  1.00  0.52           C  
ATOM   1222  C   ALA A 173     -39.332 -55.642 -84.563  1.00  0.51           C  
ATOM   1223  CB  ALA A 173     -40.833 -55.496 -86.563  1.00  0.49           C  
ATOM   1224  O   ALA A 173     -39.650 -56.718 -84.052  1.00  0.50           O  
ATOM   1225  N   VAL A 174     -38.166 -55.661 -83.954  1.00  0.54           N  
ATOM   1226  CA  VAL A 174     -38.468 -55.455 -82.542  1.00  0.55           C  
ATOM   1227  C   VAL A 174     -39.980 -55.395 -82.340  1.00  0.55           C  
ATOM   1228  CB  VAL A 174     -37.807 -54.166 -82.003  1.00  0.53           C  
ATOM   1229  O   VAL A 174     -40.627 -54.420 -82.731  1.00  0.55           O  
ATOM   1230  CG1 VAL A 174     -37.988 -54.059 -80.490  1.00  0.48           C  
ATOM   1231  CG2 VAL A 174     -36.325 -54.134 -82.370  1.00  0.50           C  
ATOM   1232  N   ASN A 175     -40.863 -56.628 -82.462  1.00  0.60           N  
ATOM   1233  CA  ASN A 175     -42.242 -56.603 -81.986  1.00  0.62           C  
ATOM   1234  C   ASN A 175     -42.447 -55.535 -80.916  1.00  0.62           C  
ATOM   1235  CB  ASN A 175     -42.649 -57.977 -81.449  1.00  0.58           C  
ATOM   1236  O   ASN A 175     -43.505 -54.907 -80.854  1.00  0.64           O  
ATOM   1237  CG  ASN A 175     -42.819 -59.007 -82.548  1.00  0.56           C  
ATOM   1238  ND2 ASN A 175     -42.843 -60.280 -82.170  1.00  0.56           N  
ATOM   1239  OD1 ASN A 175     -42.927 -58.662 -83.728  1.00  0.57           O  
ATOM   1240  N   THR A 176     -41.627 -55.416 -80.291  1.00  0.65           N  
ATOM   1241  CA  THR A 176     -41.578 -54.399 -79.246  1.00  0.67           C  
ATOM   1242  C   THR A 176     -40.145 -53.929 -79.017  1.00  0.66           C  
ATOM   1243  CB  THR A 176     -42.167 -54.926 -77.925  1.00  0.65           C  
ATOM   1244  O   THR A 176     -39.207 -54.727 -79.074  1.00  0.66           O  
ATOM   1245  CG2 THR A 176     -43.614 -55.372 -78.106  1.00  0.62           C  
ATOM   1246  OG1 THR A 176     -41.388 -56.041 -77.473  1.00  0.66           O  
ATOM   1247  N   VAL A 177     -39.828 -52.791 -79.046  1.00  0.68           N  
ATOM   1248  CA  VAL A 177     -38.657 -52.197 -78.411  1.00  0.71           C  
ATOM   1249  C   VAL A 177     -39.010 -51.741 -76.997  1.00  0.70           C  
ATOM   1250  CB  VAL A 177     -38.107 -51.009 -79.233  1.00  0.68           C  
ATOM   1251  O   VAL A 177     -39.892 -50.901 -76.812  1.00  0.70           O  
ATOM   1252  CG1 VAL A 177     -36.863 -50.423 -78.569  1.00  0.67           C  
ATOM   1253  CG2 VAL A 177     -37.798 -51.448 -80.663  1.00  0.67           C  
ATOM   1254  N   ASN A 178     -38.580 -52.468 -75.862  1.00  0.64           N  
ATOM   1255  CA  ASN A 178     -38.853 -52.249 -74.446  1.00  0.69           C  
ATOM   1256  C   ASN A 178     -40.342 -52.370 -74.137  1.00  0.67           C  
ATOM   1257  CB  ASN A 178     -38.328 -50.881 -74.003  1.00  0.63           C  
ATOM   1258  O   ASN A 178     -40.921 -51.490 -73.498  1.00  0.66           O  
ATOM   1259  CG  ASN A 178     -36.816 -50.844 -73.894  1.00  0.62           C  
ATOM   1260  ND2 ASN A 178     -36.262 -49.646 -73.747  1.00  0.67           N  
ATOM   1261  OD1 ASN A 178     -36.152 -51.883 -73.941  1.00  0.63           O  
ATOM   1262  N   SER A 179     -41.171 -53.440 -74.778  1.00  0.69           N  
ATOM   1263  CA  SER A 179     -42.586 -53.774 -74.654  1.00  0.74           C  
ATOM   1264  C   SER A 179     -43.460 -52.754 -75.377  1.00  0.72           C  
ATOM   1265  CB  SER A 179     -42.992 -53.854 -73.182  1.00  0.69           C  
ATOM   1266  O   SER A 179     -44.683 -52.754 -75.220  1.00  0.73           O  
ATOM   1267  OG  SER A 179     -42.137 -54.732 -72.471  1.00  0.63           O  
ATOM   1268  N   VAL A 180     -42.839 -51.834 -76.269  1.00  0.66           N  
ATOM   1269  CA  VAL A 180     -43.648 -50.990 -77.142  1.00  0.70           C  
ATOM   1270  C   VAL A 180     -43.717 -51.607 -78.537  1.00  0.68           C  
ATOM   1271  CB  VAL A 180     -43.086 -49.553 -77.222  1.00  0.67           C  
ATOM   1272  O   VAL A 180     -42.685 -51.852 -79.167  1.00  0.68           O  
ATOM   1273  CG1 VAL A 180     -44.009 -48.657 -78.046  1.00  0.67           C  
ATOM   1274  CG2 VAL A 180     -42.891 -48.978 -75.820  1.00  0.68           C  
ATOM   1275  N   SER A 181     -44.896 -51.854 -78.966  1.00  0.75           N  
ATOM   1276  CA  SER A 181     -45.145 -52.307 -80.331  1.00  0.77           C  
ATOM   1277  C   SER A 181     -45.007 -51.161 -81.328  1.00  0.75           C  
ATOM   1278  CB  SER A 181     -46.538 -52.927 -80.444  1.00  0.73           C  
ATOM   1279  O   SER A 181     -45.388 -50.026 -81.034  1.00  0.73           O  
ATOM   1280  OG  SER A 181     -46.664 -54.042 -79.579  1.00  0.68           O  
ATOM   1281  N   PRO A 182     -44.362 -51.333 -82.450  1.00  0.71           N  
ATOM   1282  CA  PRO A 182     -44.414 -50.310 -83.497  1.00  0.72           C  
ATOM   1283  C   PRO A 182     -45.843 -49.958 -83.907  1.00  0.73           C  
ATOM   1284  CB  PRO A 182     -43.657 -50.958 -84.660  1.00  0.69           C  
ATOM   1285  O   PRO A 182     -46.753 -50.775 -83.750  1.00  0.71           O  
ATOM   1286  CG  PRO A 182     -43.783 -52.428 -84.425  1.00  0.68           C  
ATOM   1287  CD  PRO A 182     -43.987 -52.662 -82.956  1.00  0.69           C  
ATOM   1288  N   ASP A 183     -46.117 -48.661 -84.369  1.00  0.69           N  
ATOM   1289  CA  ASP A 183     -47.336 -48.260 -85.065  1.00  0.72           C  
ATOM   1290  C   ASP A 183     -47.465 -48.980 -86.405  1.00  0.71           C  
ATOM   1291  CB  ASP A 183     -47.359 -46.745 -85.277  1.00  0.69           C  
ATOM   1292  O   ASP A 183     -46.608 -49.789 -86.766  1.00  0.71           O  
ATOM   1293  CG  ASP A 183     -46.303 -46.267 -86.258  1.00  0.68           C  
ATOM   1294  OD1 ASP A 183     -45.742 -47.099 -87.003  1.00  0.72           O  
ATOM   1295  OD2 ASP A 183     -46.028 -45.048 -86.284  1.00  0.77           O  
ATOM   1296  N   VAL A 184     -48.616 -48.774 -87.234  1.00  0.68           N  
ATOM   1297  CA  VAL A 184     -48.989 -49.434 -88.481  1.00  0.74           C  
ATOM   1298  C   VAL A 184     -47.949 -49.130 -89.557  1.00  0.69           C  
ATOM   1299  CB  VAL A 184     -50.393 -48.996 -88.957  1.00  0.68           C  
ATOM   1300  O   VAL A 184     -47.864 -49.838 -90.563  1.00  0.68           O  
ATOM   1301  CG1 VAL A 184     -51.478 -49.603 -88.069  1.00  0.57           C  
ATOM   1302  CG2 VAL A 184     -50.499 -47.472 -88.970  1.00  0.57           C  
ATOM   1303  N   ALA A 185     -47.074 -48.098 -89.235  1.00  0.65           N  
ATOM   1304  CA  ALA A 185     -45.966 -47.677 -90.088  1.00  0.67           C  
ATOM   1305  C   ALA A 185     -44.646 -48.273 -89.607  1.00  0.62           C  
ATOM   1306  CB  ALA A 185     -45.874 -46.153 -90.128  1.00  0.63           C  
ATOM   1307  O   ALA A 185     -43.585 -47.977 -90.162  1.00  0.62           O  
ATOM   1308  N   GLY A 186     -44.596 -49.122 -88.551  1.00  0.72           N  
ATOM   1309  CA  GLY A 186     -43.375 -49.695 -88.009  1.00  0.73           C  
ATOM   1310  C   GLY A 186     -42.642 -48.757 -87.068  1.00  0.73           C  
ATOM   1311  O   GLY A 186     -41.535 -49.060 -86.618  1.00  0.71           O  
ATOM   1312  N   ASN A 187     -43.188 -47.544 -86.717  1.00  0.74           N  
ATOM   1313  CA  ASN A 187     -42.492 -46.642 -85.804  1.00  0.76           C  
ATOM   1314  C   ASN A 187     -42.773 -46.994 -84.346  1.00  0.74           C  
ATOM   1315  CB  ASN A 187     -42.881 -45.189 -86.085  1.00  0.72           C  
ATOM   1316  O   ASN A 187     -43.923 -47.222 -83.969  1.00  0.73           O  
ATOM   1317  CG  ASN A 187     -42.674 -44.799 -87.535  1.00  0.69           C  
ATOM   1318  ND2 ASN A 187     -43.750 -44.397 -88.200  1.00  0.74           N  
ATOM   1319  OD1 ASN A 187     -41.556 -44.859 -88.054  1.00  0.72           O  
ATOM   1320  N   VAL A 188     -41.895 -47.263 -83.542  1.00  0.73           N  
ATOM   1321  CA  VAL A 188     -41.987 -47.399 -82.092  1.00  0.75           C  
ATOM   1322  C   VAL A 188     -41.665 -46.063 -81.426  1.00  0.74           C  
ATOM   1323  CB  VAL A 188     -41.040 -48.499 -81.563  1.00  0.71           C  
ATOM   1324  O   VAL A 188     -40.542 -45.563 -81.533  1.00  0.71           O  
ATOM   1325  CG1 VAL A 188     -41.179 -48.651 -80.050  1.00  0.67           C  
ATOM   1326  CG2 VAL A 188     -41.322 -49.827 -82.265  1.00  0.67           C  
ATOM   1327  N   GLN A 189     -42.801 -45.469 -80.953  1.00  0.73           N  
ATOM   1328  CA  GLN A 189     -42.619 -44.290 -80.112  1.00  0.76           C  
ATOM   1329  C   GLN A 189     -42.129 -44.678 -78.720  1.00  0.72           C  
ATOM   1330  CB  GLN A 189     -43.923 -43.498 -80.007  1.00  0.71           C  
ATOM   1331  O   GLN A 189     -42.911 -45.143 -77.888  1.00  0.70           O  
ATOM   1332  CG  GLN A 189     -44.395 -42.913 -81.332  1.00  0.65           C  
ATOM   1333  CD  GLN A 189     -43.420 -41.904 -81.909  1.00  0.65           C  
ATOM   1334  NE2 GLN A 189     -43.398 -41.791 -83.233  1.00  0.60           N  
ATOM   1335  OE1 GLN A 189     -42.693 -41.231 -81.172  1.00  0.69           O  
ATOM   1336  N   LEU A 190     -40.865 -44.812 -78.631  1.00  0.71           N  
ATOM   1337  CA  LEU A 190     -40.262 -45.021 -77.319  1.00  0.74           C  
ATOM   1338  C   LEU A 190     -40.326 -43.748 -76.482  1.00  0.71           C  
ATOM   1339  CB  LEU A 190     -38.808 -45.477 -77.465  1.00  0.70           C  
ATOM   1340  O   LEU A 190     -40.008 -42.661 -76.971  1.00  0.70           O  
ATOM   1341  CG  LEU A 190     -38.584 -46.816 -78.170  1.00  0.69           C  
ATOM   1342  CD1 LEU A 190     -37.093 -47.113 -78.282  1.00  0.68           C  
ATOM   1343  CD2 LEU A 190     -39.304 -47.937 -77.428  1.00  0.69           C  
ATOM   1344  N   THR A 191     -40.907 -43.936 -75.228  1.00  0.80           N  
ATOM   1345  CA  THR A 191     -40.834 -42.904 -74.200  1.00  0.82           C  
ATOM   1346  C   THR A 191     -39.560 -43.052 -73.374  1.00  0.81           C  
ATOM   1347  CB  THR A 191     -42.061 -42.953 -73.271  1.00  0.80           C  
ATOM   1348  O   THR A 191     -38.932 -44.113 -73.378  1.00  0.80           O  
ATOM   1349  CG2 THR A 191     -43.359 -42.892 -74.069  1.00  0.75           C  
ATOM   1350  OG1 THR A 191     -42.034 -44.172 -72.518  1.00  0.78           O  
ATOM   1351  N   ALA A 192     -39.112 -41.958 -72.741  1.00  0.72           N  
ATOM   1352  CA  ALA A 192     -37.987 -42.066 -71.815  1.00  0.76           C  
ATOM   1353  C   ALA A 192     -38.112 -43.311 -70.943  1.00  0.74           C  
ATOM   1354  CB  ALA A 192     -37.895 -40.816 -70.943  1.00  0.72           C  
ATOM   1355  O   ALA A 192     -37.127 -44.017 -70.712  1.00  0.73           O  
ATOM   1356  N   ALA A 193     -39.398 -43.691 -70.508  1.00  0.77           N  
ATOM   1357  CA  ALA A 193     -39.698 -44.840 -69.658  1.00  0.79           C  
ATOM   1358  C   ALA A 193     -39.425 -46.151 -70.390  1.00  0.78           C  
ATOM   1359  CB  ALA A 193     -41.150 -44.789 -69.188  1.00  0.76           C  
ATOM   1360  O   ALA A 193     -38.953 -47.118 -69.789  1.00  0.76           O  
ATOM   1361  N   ASN A 194     -39.583 -46.165 -71.729  1.00  0.74           N  
ATOM   1362  CA  ASN A 194     -39.369 -47.392 -72.490  1.00  0.77           C  
ATOM   1363  C   ASN A 194     -37.885 -47.727 -72.608  1.00  0.73           C  
ATOM   1364  CB  ASN A 194     -40.000 -47.279 -73.879  1.00  0.73           C  
ATOM   1365  O   ASN A 194     -37.516 -48.896 -72.731  1.00  0.71           O  
ATOM   1366  CG  ASN A 194     -41.490 -47.008 -73.824  1.00  0.69           C  
ATOM   1367  ND2 ASN A 194     -42.247 -47.964 -73.299  1.00  0.72           N  
ATOM   1368  OD1 ASN A 194     -41.957 -45.949 -74.250  1.00  0.73           O  
ATOM   1369  N   VAL A 195     -36.956 -46.774 -72.590  1.00  0.76           N  
ATOM   1370  CA  VAL A 195     -35.524 -46.970 -72.788  1.00  0.77           C  
ATOM   1371  C   VAL A 195     -34.783 -46.739 -71.473  1.00  0.74           C  
ATOM   1372  CB  VAL A 195     -34.969 -46.033 -73.884  1.00  0.73           C  
ATOM   1373  O   VAL A 195     -33.550 -46.714 -71.443  1.00  0.71           O  
ATOM   1374  CG1 VAL A 195     -35.542 -46.402 -75.251  1.00  0.67           C  
ATOM   1375  CG2 VAL A 195     -35.279 -44.576 -73.547  1.00  0.66           C  
ATOM   1376  N   GLY A 196     -35.441 -46.655 -70.347  1.00  0.76           N  
ATOM   1377  CA  GLY A 196     -34.826 -46.353 -69.065  1.00  0.76           C  
ATOM   1378  C   GLY A 196     -34.178 -44.981 -69.022  1.00  0.74           C  
ATOM   1379  O   GLY A 196     -33.307 -44.726 -68.188  1.00  0.71           O  
ATOM   1380  N   ALA A 197     -34.563 -44.166 -70.019  1.00  0.77           N  
ATOM   1381  CA  ALA A 197     -34.005 -42.817 -70.026  1.00  0.78           C  
ATOM   1382  C   ALA A 197     -34.806 -41.887 -69.118  1.00  0.77           C  
ATOM   1383  CB  ALA A 197     -33.969 -42.263 -71.449  1.00  0.76           C  
ATOM   1384  O   ALA A 197     -36.012 -42.072 -68.938  1.00  0.75           O  
ATOM   1385  N   LEU A 198     -34.261 -40.907 -68.519  1.00  0.71           N  
ATOM   1386  CA  LEU A 198     -34.952 -39.829 -67.821  1.00  0.73           C  
ATOM   1387  C   LEU A 198     -35.857 -39.056 -68.774  1.00  0.73           C  
ATOM   1388  CB  LEU A 198     -33.943 -38.878 -67.171  1.00  0.70           C  
ATOM   1389  O   LEU A 198     -35.405 -38.584 -69.820  1.00  0.72           O  
ATOM   1390  CG  LEU A 198     -34.522 -37.797 -66.256  1.00  0.69           C  
ATOM   1391  CD1 LEU A 198     -35.006 -38.415 -64.948  1.00  0.66           C  
ATOM   1392  CD2 LEU A 198     -33.486 -36.711 -65.989  1.00  0.68           C  
ATOM   1393  N   PRO A 199     -37.173 -38.956 -68.494  1.00  0.75           N  
ATOM   1394  CA  PRO A 199     -37.988 -38.053 -69.311  1.00  0.76           C  
ATOM   1395  C   PRO A 199     -37.495 -36.608 -69.264  1.00  0.76           C  
ATOM   1396  CB  PRO A 199     -39.381 -38.176 -68.690  1.00  0.74           C  
ATOM   1397  O   PRO A 199     -36.935 -36.176 -68.253  1.00  0.75           O  
ATOM   1398  CG  PRO A 199     -39.136 -38.641 -67.291  1.00  0.73           C  
ATOM   1399  CD  PRO A 199     -37.818 -39.361 -67.251  1.00  0.74           C  
ATOM   1400  N   ILE A 200     -37.744 -35.858 -70.432  1.00  0.74           N  
ATOM   1401  CA  ILE A 200     -37.368 -34.453 -70.554  1.00  0.74           C  
ATOM   1402  C   ILE A 200     -38.066 -33.637 -69.468  1.00  0.71           C  
ATOM   1403  CB  ILE A 200     -37.716 -33.894 -71.951  1.00  0.71           C  
ATOM   1404  O   ILE A 200     -37.595 -32.560 -69.094  1.00  0.69           O  
ATOM   1405  CG1 ILE A 200     -39.178 -34.199 -72.300  1.00  0.65           C  
ATOM   1406  CG2 ILE A 200     -36.770 -34.463 -73.012  1.00  0.65           C  
ATOM   1407  CD1 ILE A 200     -39.657 -33.544 -73.588  1.00  0.64           C  
ATOM   1408  N   VAL A 201     -39.127 -34.149 -68.847  1.00  0.73           N  
ATOM   1409  CA  VAL A 201     -39.894 -33.464 -67.813  1.00  0.74           C  
ATOM   1410  C   VAL A 201     -39.282 -33.744 -66.443  1.00  0.70           C  
ATOM   1411  CB  VAL A 201     -41.379 -33.892 -67.830  1.00  0.70           C  
ATOM   1412  O   VAL A 201     -39.752 -33.225 -65.427  1.00  0.66           O  
ATOM   1413  CG1 VAL A 201     -42.063 -33.415 -69.110  1.00  0.61           C  
ATOM   1414  CG2 VAL A 201     -41.498 -35.408 -67.690  1.00  0.60           C  
ATOM   1415  N   GLY A 202     -38.235 -34.482 -66.433  1.00  0.74           N  
ATOM   1416  CA  GLY A 202     -37.580 -34.914 -65.209  1.00  0.75           C  
ATOM   1417  C   GLY A 202     -38.027 -36.287 -64.744  1.00  0.76           C  
ATOM   1418  O   GLY A 202     -38.881 -36.914 -65.375  1.00  0.75           O  
ATOM   1419  N   GLY A 203     -37.323 -36.766 -63.754  1.00  0.72           N  
ATOM   1420  CA  GLY A 203     -37.500 -38.037 -63.069  1.00  0.73           C  
ATOM   1421  C   GLY A 203     -36.441 -38.299 -62.015  1.00  0.71           C  
ATOM   1422  O   GLY A 203     -35.526 -37.493 -61.833  1.00  0.68           O  
ATOM   1423  N   THR A 204     -36.770 -39.393 -61.124  1.00  0.74           N  
ATOM   1424  CA  THR A 204     -35.807 -39.808 -60.111  1.00  0.75           C  
ATOM   1425  C   THR A 204     -34.563 -40.408 -60.761  1.00  0.73           C  
ATOM   1426  CB  THR A 204     -36.424 -40.830 -59.138  1.00  0.71           C  
ATOM   1427  O   THR A 204     -34.657 -41.383 -61.510  1.00  0.70           O  
ATOM   1428  CG2 THR A 204     -35.451 -41.181 -58.018  1.00  0.63           C  
ATOM   1429  OG1 THR A 204     -37.615 -40.275 -58.565  1.00  0.68           O  
ATOM   1430  N   LEU A 205     -33.443 -39.813 -60.611  1.00  0.66           N  
ATOM   1431  CA  LEU A 205     -32.140 -40.415 -60.871  1.00  0.69           C  
ATOM   1432  C   LEU A 205     -31.701 -41.289 -59.701  1.00  0.68           C  
ATOM   1433  CB  LEU A 205     -31.091 -39.331 -61.136  1.00  0.65           C  
ATOM   1434  O   LEU A 205     -31.631 -40.819 -58.563  1.00  0.67           O  
ATOM   1435  CG  LEU A 205     -31.244 -38.545 -62.439  1.00  0.64           C  
ATOM   1436  CD1 LEU A 205     -30.415 -37.266 -62.386  1.00  0.61           C  
ATOM   1437  CD2 LEU A 205     -30.836 -39.402 -63.632  1.00  0.61           C  
ATOM   1438  N   THR A 206     -31.657 -42.577 -59.840  1.00  0.72           N  
ATOM   1439  CA  THR A 206     -31.301 -43.553 -58.816  1.00  0.73           C  
ATOM   1440  C   THR A 206     -29.838 -43.965 -58.947  1.00  0.71           C  
ATOM   1441  CB  THR A 206     -32.199 -44.801 -58.897  1.00  0.70           C  
ATOM   1442  O   THR A 206     -29.292 -44.628 -58.062  1.00  0.68           O  
ATOM   1443  CG2 THR A 206     -33.646 -44.461 -58.556  1.00  0.66           C  
ATOM   1444  OG1 THR A 206     -32.145 -45.335 -60.225  1.00  0.70           O  
ATOM   1445  N   GLY A 207     -29.106 -43.405 -59.986  1.00  0.70           N  
ATOM   1446  CA  GLY A 207     -27.712 -43.754 -60.212  1.00  0.70           C  
ATOM   1447  C   GLY A 207     -26.793 -42.548 -60.244  1.00  0.68           C  
ATOM   1448  O   GLY A 207     -27.258 -41.407 -60.290  1.00  0.64           O  
ATOM   1449  N   HIS A 208     -25.480 -42.882 -60.048  1.00  0.67           N  
ATOM   1450  CA  HIS A 208     -24.512 -41.811 -60.257  1.00  0.70           C  
ATOM   1451  C   HIS A 208     -24.730 -41.126 -61.601  1.00  0.66           C  
ATOM   1452  CB  HIS A 208     -23.085 -42.354 -60.169  1.00  0.64           C  
ATOM   1453  O   HIS A 208     -24.728 -41.782 -62.645  1.00  0.63           O  
ATOM   1454  CG  HIS A 208     -22.032 -41.299 -60.291  1.00  0.58           C  
ATOM   1455  CD2 HIS A 208     -21.158 -41.026 -61.289  1.00  0.56           C  
ATOM   1456  ND1 HIS A 208     -21.789 -40.373 -59.300  1.00  0.55           N  
ATOM   1457  CE1 HIS A 208     -20.808 -39.573 -59.684  1.00  0.52           C  
ATOM   1458  NE2 HIS A 208     -20.408 -39.948 -60.887  1.00  0.49           N  
ATOM   1459  N   THR A 209     -25.177 -39.843 -61.564  1.00  0.66           N  
ATOM   1460  CA  THR A 209     -25.316 -38.991 -62.739  1.00  0.66           C  
ATOM   1461  C   THR A 209     -24.158 -38.002 -62.830  1.00  0.65           C  
ATOM   1462  CB  THR A 209     -26.651 -38.222 -62.718  1.00  0.63           C  
ATOM   1463  O   THR A 209     -23.898 -37.253 -61.886  1.00  0.63           O  
ATOM   1464  CG2 THR A 209     -26.834 -37.403 -63.991  1.00  0.60           C  
ATOM   1465  OG1 THR A 209     -27.731 -39.156 -62.604  1.00  0.63           O  
ATOM   1466  N   GLU A 210     -23.319 -38.282 -63.834  1.00  0.67           N  
ATOM   1467  CA  GLU A 210     -22.280 -37.354 -64.267  1.00  0.68           C  
ATOM   1468  C   GLU A 210     -22.794 -36.419 -65.358  1.00  0.67           C  
ATOM   1469  CB  GLU A 210     -21.050 -38.117 -64.765  1.00  0.65           C  
ATOM   1470  O   GLU A 210     -23.233 -36.874 -66.416  1.00  0.64           O  
ATOM   1471  CG  GLU A 210     -19.820 -37.243 -64.958  1.00  0.62           C  
ATOM   1472  CD  GLU A 210     -18.592 -38.024 -65.400  1.00  0.62           C  
ATOM   1473  OE1 GLU A 210     -18.674 -39.267 -65.518  1.00  0.67           O  
ATOM   1474  OE2 GLU A 210     -17.540 -37.386 -65.630  1.00  0.61           O  
ATOM   1475  N   ILE A 211     -23.076 -35.211 -65.127  1.00  0.66           N  
ATOM   1476  CA  ILE A 211     -23.449 -34.162 -66.071  1.00  0.65           C  
ATOM   1477  C   ILE A 211     -22.220 -33.330 -66.429  1.00  0.65           C  
ATOM   1478  CB  ILE A 211     -24.562 -33.256 -65.499  1.00  0.63           C  
ATOM   1479  O   ILE A 211     -21.590 -32.733 -65.552  1.00  0.63           O  
ATOM   1480  CG1 ILE A 211     -25.774 -34.097 -65.084  1.00  0.61           C  
ATOM   1481  CG2 ILE A 211     -24.962 -32.184 -66.517  1.00  0.62           C  
ATOM   1482  CD1 ILE A 211     -26.907 -33.288 -64.468  1.00  0.62           C  
ATOM   1483  N   ARG A 212     -21.504 -33.637 -67.568  1.00  0.58           N  
ATOM   1484  CA  ARG A 212     -20.427 -32.924 -68.246  1.00  0.58           C  
ATOM   1485  C   ARG A 212     -20.974 -32.029 -69.353  1.00  0.58           C  
ATOM   1486  CB  ARG A 212     -19.410 -33.911 -68.824  1.00  0.57           C  
ATOM   1487  O   ARG A 212     -21.095 -32.458 -70.502  1.00  0.57           O  
ATOM   1488  CG  ARG A 212     -18.612 -34.662 -67.770  1.00  0.56           C  
ATOM   1489  CD  ARG A 212     -17.530 -35.531 -68.395  1.00  0.57           C  
ATOM   1490  NE  ARG A 212     -16.863 -36.363 -67.397  1.00  0.50           N  
ATOM   1491  NH1 ARG A 212     -15.261 -37.180 -68.847  1.00  0.42           N  
ATOM   1492  NH2 ARG A 212     -15.273 -37.843 -66.653  1.00  0.39           N  
ATOM   1493  CZ  ARG A 212     -15.801 -37.127 -67.635  1.00  0.58           C  
ATOM   1494  N   PRO A 213     -21.621 -31.004 -69.087  1.00  0.63           N  
ATOM   1495  CA  PRO A 213     -21.962 -30.175 -70.246  1.00  0.65           C  
ATOM   1496  C   PRO A 213     -20.762 -29.901 -71.149  1.00  0.66           C  
ATOM   1497  CB  PRO A 213     -22.476 -28.879 -69.613  1.00  0.62           C  
ATOM   1498  O   PRO A 213     -19.644 -29.720 -70.659  1.00  0.66           O  
ATOM   1499  CG  PRO A 213     -21.698 -28.738 -68.345  1.00  0.61           C  
ATOM   1500  CD  PRO A 213     -21.385 -30.111 -67.822  1.00  0.61           C  
ATOM   1501  N   THR A 214     -20.905 -30.172 -72.493  1.00  0.60           N  
ATOM   1502  CA  THR A 214     -19.916 -29.707 -73.459  1.00  0.61           C  
ATOM   1503  C   THR A 214     -19.949 -28.186 -73.578  1.00  0.60           C  
ATOM   1504  CB  THR A 214     -20.148 -30.339 -74.844  1.00  0.58           C  
ATOM   1505  O   THR A 214     -18.944 -27.563 -73.925  1.00  0.59           O  
ATOM   1506  CG2 THR A 214     -19.650 -31.780 -74.882  1.00  0.53           C  
ATOM   1507  OG1 THR A 214     -21.549 -30.322 -75.142  1.00  0.59           O  
ATOM   1508  N   THR A 215     -20.936 -27.574 -73.514  1.00  0.60           N  
ATOM   1509  CA  THR A 215     -21.249 -26.149 -73.536  1.00  0.59           C  
ATOM   1510  C   THR A 215     -22.399 -25.834 -72.583  1.00  0.59           C  
ATOM   1511  CB  THR A 215     -21.612 -25.679 -74.957  1.00  0.56           C  
ATOM   1512  O   THR A 215     -23.328 -26.630 -72.438  1.00  0.56           O  
ATOM   1513  CG2 THR A 215     -20.418 -25.797 -75.897  1.00  0.51           C  
ATOM   1514  OG1 THR A 215     -22.685 -26.485 -75.461  1.00  0.62           O  
ATOM   1515  N   GLY A 216     -22.140 -24.846 -71.717  1.00  0.58           N  
ATOM   1516  CA  GLY A 216     -23.205 -24.287 -70.900  1.00  0.58           C  
ATOM   1517  C   GLY A 216     -23.305 -24.929 -69.529  1.00  0.56           C  
ATOM   1518  O   GLY A 216     -22.330 -25.495 -69.030  1.00  0.53           O  
ATOM   1519  N   HIS A 217     -24.215 -24.895 -68.756  1.00  0.62           N  
ATOM   1520  CA  HIS A 217     -24.394 -25.224 -67.346  1.00  0.62           C  
ATOM   1521  C   HIS A 217     -24.868 -26.663 -67.172  1.00  0.63           C  
ATOM   1522  CB  HIS A 217     -25.389 -24.261 -66.694  1.00  0.59           C  
ATOM   1523  O   HIS A 217     -25.826 -27.088 -67.821  1.00  0.61           O  
ATOM   1524  CG  HIS A 217     -25.068 -22.819 -66.926  1.00  0.56           C  
ATOM   1525  CD2 HIS A 217     -25.733 -21.859 -67.610  1.00  0.54           C  
ATOM   1526  ND1 HIS A 217     -23.933 -22.219 -66.423  1.00  0.54           N  
ATOM   1527  CE1 HIS A 217     -23.916 -20.948 -66.789  1.00  0.51           C  
ATOM   1528  NE2 HIS A 217     -24.997 -20.704 -67.510  1.00  0.46           N  
ATOM   1529  N   ALA A 218     -24.054 -27.612 -66.284  1.00  0.58           N  
ATOM   1530  CA  ALA A 218     -24.361 -29.019 -66.035  1.00  0.57           C  
ATOM   1531  C   ALA A 218     -25.743 -29.176 -65.407  1.00  0.58           C  
ATOM   1532  CB  ALA A 218     -23.297 -29.644 -65.136  1.00  0.54           C  
ATOM   1533  O   ALA A 218     -26.531 -30.026 -65.830  1.00  0.57           O  
ATOM   1534  N   ILE A 219     -26.230 -28.386 -64.521  1.00  0.63           N  
ATOM   1535  CA  ILE A 219     -27.517 -28.335 -63.837  1.00  0.62           C  
ATOM   1536  C   ILE A 219     -27.970 -26.884 -63.695  1.00  0.63           C  
ATOM   1537  CB  ILE A 219     -27.447 -29.013 -62.451  1.00  0.60           C  
ATOM   1538  O   ILE A 219     -27.211 -26.034 -63.224  1.00  0.61           O  
ATOM   1539  CG1 ILE A 219     -27.012 -30.476 -62.593  1.00  0.57           C  
ATOM   1540  CG2 ILE A 219     -28.795 -28.910 -61.731  1.00  0.59           C  
ATOM   1541  CD1 ILE A 219     -26.806 -31.193 -61.265  1.00  0.57           C  
ATOM   1542  N   SER A 220     -29.104 -26.535 -64.294  1.00  0.60           N  
ATOM   1543  CA  SER A 220     -29.908 -25.342 -64.050  1.00  0.59           C  
ATOM   1544  C   SER A 220     -31.252 -25.700 -63.424  1.00  0.60           C  
ATOM   1545  CB  SER A 220     -30.132 -24.571 -65.352  1.00  0.57           C  
ATOM   1546  O   SER A 220     -31.989 -26.533 -63.956  1.00  0.58           O  
ATOM   1547  OG  SER A 220     -28.898 -24.132 -65.894  1.00  0.57           O  
ATOM   1548  N   ALA A 221     -31.481 -25.341 -62.263  1.00  0.59           N  
ATOM   1549  CA  ALA A 221     -32.784 -25.399 -61.606  1.00  0.59           C  
ATOM   1550  C   ALA A 221     -33.473 -24.038 -61.634  1.00  0.59           C  
ATOM   1551  CB  ALA A 221     -32.634 -25.886 -60.167  1.00  0.57           C  
ATOM   1552  O   ALA A 221     -32.888 -23.030 -61.229  1.00  0.58           O  
ATOM   1553  N   TYR A 222     -34.598 -23.960 -62.352  1.00  0.60           N  
ATOM   1554  CA  TYR A 222     -35.497 -22.819 -62.476  1.00  0.60           C  
ATOM   1555  C   TYR A 222     -36.671 -22.942 -61.512  1.00  0.60           C  
ATOM   1556  CB  TYR A 222     -36.012 -22.694 -63.913  1.00  0.57           C  
ATOM   1557  O   TYR A 222     -37.104 -24.051 -61.190  1.00  0.59           O  
ATOM   1558  CG  TYR A 222     -34.922 -22.457 -64.930  1.00  0.55           C  
ATOM   1559  CD1 TYR A 222     -34.511 -21.165 -65.251  1.00  0.54           C  
ATOM   1560  CD2 TYR A 222     -34.303 -23.523 -65.573  1.00  0.56           C  
ATOM   1561  CE1 TYR A 222     -33.508 -20.941 -66.189  1.00  0.58           C  
ATOM   1562  CE2 TYR A 222     -33.299 -23.311 -66.513  1.00  0.56           C  
ATOM   1563  OH  TYR A 222     -31.916 -21.803 -67.742  1.00  0.55           O  
ATOM   1564  CZ  TYR A 222     -32.909 -22.019 -66.813  1.00  0.56           C  
ATOM   1565  N   GLY A 223     -37.089 -21.971 -60.899  1.00  0.59           N  
ATOM   1566  CA  GLY A 223     -38.389 -21.871 -60.253  1.00  0.60           C  
ATOM   1567  C   GLY A 223     -39.548 -22.052 -61.214  1.00  0.60           C  
ATOM   1568  O   GLY A 223     -39.442 -21.711 -62.394  1.00  0.59           O  
ATOM   1569  N   SER A 224     -40.605 -22.681 -60.703  1.00  0.59           N  
ATOM   1570  CA  SER A 224     -41.796 -23.059 -61.457  1.00  0.61           C  
ATOM   1571  C   SER A 224     -42.434 -21.848 -62.127  1.00  0.60           C  
ATOM   1572  CB  SER A 224     -42.814 -23.743 -60.543  1.00  0.57           C  
ATOM   1573  O   SER A 224     -43.162 -21.988 -63.112  1.00  0.60           O  
ATOM   1574  OG  SER A 224     -43.216 -22.873 -59.499  1.00  0.54           O  
ATOM   1575  N   SER A 225     -42.200 -20.590 -61.615  1.00  0.56           N  
ATOM   1576  CA  SER A 225     -42.950 -19.432 -62.091  1.00  0.57           C  
ATOM   1577  C   SER A 225     -42.015 -18.295 -62.491  1.00  0.56           C  
ATOM   1578  CB  SER A 225     -43.925 -18.947 -61.018  1.00  0.51           C  
ATOM   1579  O   SER A 225     -42.454 -17.296 -63.064  1.00  0.54           O  
ATOM   1580  OG  SER A 225     -43.243 -18.663 -59.809  1.00  0.52           O  
ATOM   1581  N   ASP A 226     -40.575 -18.495 -62.351  1.00  0.43           N  
ATOM   1582  CA  ASP A 226     -39.616 -17.413 -62.546  1.00  0.52           C  
ATOM   1583  C   ASP A 226     -38.352 -17.917 -63.238  1.00  0.43           C  
ATOM   1584  CB  ASP A 226     -39.259 -16.764 -61.207  1.00  0.41           C  
ATOM   1585  O   ASP A 226     -37.926 -19.053 -63.015  1.00  0.43           O  
ATOM   1586  CG  ASP A 226     -37.809 -16.983 -60.810  1.00  0.40           C  
ATOM   1587  OD1 ASP A 226     -37.091 -17.729 -61.510  1.00  0.41           O  
ATOM   1588  OD2 ASP A 226     -37.383 -16.407 -59.786  1.00  0.45           O  
ATOM   1589  N   THR A 227     -38.005 -17.372 -64.540  1.00  0.56           N  
ATOM   1590  CA  THR A 227     -36.827 -17.523 -65.387  1.00  0.55           C  
ATOM   1591  C   THR A 227     -35.549 -17.333 -64.576  1.00  0.55           C  
ATOM   1592  CB  THR A 227     -36.849 -16.523 -66.558  1.00  0.51           C  
ATOM   1593  O   THR A 227     -34.449 -17.322 -65.133  1.00  0.53           O  
ATOM   1594  CG2 THR A 227     -38.001 -16.818 -67.512  1.00  0.45           C  
ATOM   1595  OG1 THR A 227     -36.999 -15.195 -66.041  1.00  0.49           O  
ATOM   1596  N   SER A 228     -35.638 -17.228 -63.240  1.00  0.51           N  
ATOM   1597  CA  SER A 228     -34.443 -17.102 -62.413  1.00  0.51           C  
ATOM   1598  C   SER A 228     -33.889 -18.470 -62.028  1.00  0.51           C  
ATOM   1599  CB  SER A 228     -34.746 -16.292 -61.151  1.00  0.47           C  
ATOM   1600  O   SER A 228     -34.625 -19.326 -61.532  1.00  0.49           O  
ATOM   1601  OG  SER A 228     -35.779 -15.352 -61.393  1.00  0.46           O  
ATOM   1602  N   THR A 229     -32.797 -18.929 -62.503  1.00  0.51           N  
ATOM   1603  CA  THR A 229     -31.999 -20.099 -62.158  1.00  0.50           C  
ATOM   1604  C   THR A 229     -31.671 -20.109 -60.667  1.00  0.51           C  
ATOM   1605  CB  THR A 229     -30.694 -20.147 -62.974  1.00  0.47           C  
ATOM   1606  O   THR A 229     -31.006 -19.200 -60.167  1.00  0.50           O  
ATOM   1607  CG2 THR A 229     -30.143 -21.567 -63.049  1.00  0.42           C  
ATOM   1608  OG1 THR A 229     -30.951 -19.674 -64.302  1.00  0.43           O  
ATOM   1609  N   TYR A 230     -32.445 -20.975 -59.875  1.00  0.49           N  
ATOM   1610  CA  TYR A 230     -32.205 -21.170 -58.450  1.00  0.48           C  
ATOM   1611  C   TYR A 230     -30.823 -21.764 -58.205  1.00  0.48           C  
ATOM   1612  CB  TYR A 230     -33.278 -22.080 -57.843  1.00  0.45           C  
ATOM   1613  O   TYR A 230     -30.117 -21.349 -57.283  1.00  0.46           O  
ATOM   1614  CG  TYR A 230     -34.641 -21.437 -57.756  1.00  0.42           C  
ATOM   1615  CD1 TYR A 230     -34.892 -20.410 -56.848  1.00  0.38           C  
ATOM   1616  CD2 TYR A 230     -35.680 -21.854 -58.581  1.00  0.40           C  
ATOM   1617  CE1 TYR A 230     -36.146 -19.816 -56.763  1.00  0.42           C  
ATOM   1618  CE2 TYR A 230     -36.939 -21.266 -58.505  1.00  0.44           C  
ATOM   1619  OH  TYR A 230     -38.406 -19.665 -57.515  1.00  0.37           O  
ATOM   1620  CZ  TYR A 230     -37.162 -20.250 -57.594  1.00  0.38           C  
ATOM   1621  N   PHE A 231     -30.318 -22.689 -59.006  1.00  0.55           N  
ATOM   1622  CA  PHE A 231     -29.059 -23.425 -58.967  1.00  0.54           C  
ATOM   1623  C   PHE A 231     -28.521 -23.651 -60.374  1.00  0.55           C  
ATOM   1624  CB  PHE A 231     -29.242 -24.768 -58.252  1.00  0.52           C  
ATOM   1625  O   PHE A 231     -29.266 -24.043 -61.274  1.00  0.54           O  
ATOM   1626  CG  PHE A 231     -27.962 -25.539 -58.073  1.00  0.50           C  
ATOM   1627  CD1 PHE A 231     -27.049 -25.177 -57.090  1.00  0.47           C  
ATOM   1628  CD2 PHE A 231     -27.673 -26.625 -58.888  1.00  0.49           C  
ATOM   1629  CE1 PHE A 231     -25.863 -25.889 -56.922  1.00  0.47           C  
ATOM   1630  CE2 PHE A 231     -26.490 -27.342 -58.725  1.00  0.48           C  
ATOM   1631  CZ  PHE A 231     -25.586 -26.971 -57.743  1.00  0.49           C  
ATOM   1632  N   ARG A 232     -27.271 -23.153 -60.585  1.00  0.54           N  
ATOM   1633  CA  ARG A 232     -26.452 -23.517 -61.737  1.00  0.54           C  
ATOM   1634  C   ARG A 232     -25.076 -24.006 -61.298  1.00  0.54           C  
ATOM   1635  CB  ARG A 232     -26.307 -22.330 -62.691  1.00  0.52           C  
ATOM   1636  O   ARG A 232     -24.458 -23.419 -60.408  1.00  0.54           O  
ATOM   1637  CG  ARG A 232     -25.508 -22.642 -63.946  1.00  0.51           C  
ATOM   1638  CD  ARG A 232     -25.449 -21.448 -64.889  1.00  0.53           C  
ATOM   1639  NE  ARG A 232     -24.750 -21.774 -66.129  1.00  0.46           N  
ATOM   1640  NH1 ARG A 232     -24.961 -19.664 -67.045  1.00  0.38           N  
ATOM   1641  NH2 ARG A 232     -23.887 -21.322 -68.208  1.00  0.34           N  
ATOM   1642  CZ  ARG A 232     -24.534 -20.920 -67.125  1.00  0.50           C  
ATOM   1643  N   VAL A 233     -24.624 -25.218 -61.695  1.00  0.55           N  
ATOM   1644  CA  VAL A 233     -23.248 -25.694 -61.799  1.00  0.54           C  
ATOM   1645  C   VAL A 233     -22.686 -25.353 -63.177  1.00  0.56           C  
ATOM   1646  CB  VAL A 233     -23.153 -27.215 -61.546  1.00  0.53           C  
ATOM   1647  O   VAL A 233     -23.249 -25.749 -64.200  1.00  0.54           O  
ATOM   1648  CG1 VAL A 233     -21.698 -27.678 -61.583  1.00  0.49           C  
ATOM   1649  CG2 VAL A 233     -23.798 -27.574 -60.208  1.00  0.50           C  
ATOM   1650  N   THR A 234     -21.852 -24.329 -63.197  1.00  0.49           N  
ATOM   1651  CA  THR A 234     -21.150 -23.965 -64.423  1.00  0.49           C  
ATOM   1652  C   THR A 234     -20.119 -25.028 -64.792  1.00  0.49           C  
ATOM   1653  CB  THR A 234     -20.454 -22.598 -64.283  1.00  0.48           C  
ATOM   1654  O   THR A 234     -19.774 -25.878 -63.968  1.00  0.49           O  
ATOM   1655  CG2 THR A 234     -21.466 -21.491 -64.007  1.00  0.45           C  
ATOM   1656  OG1 THR A 234     -19.516 -22.654 -63.202  1.00  0.44           O  
ATOM   1657  N   ASP A 235     -19.660 -25.082 -66.014  1.00  0.51           N  
ATOM   1658  CA  ASP A 235     -18.656 -25.917 -66.666  1.00  0.52           C  
ATOM   1659  C   ASP A 235     -17.391 -26.020 -65.816  1.00  0.51           C  
ATOM   1660  CB  ASP A 235     -18.315 -25.363 -68.051  1.00  0.49           C  
ATOM   1661  O   ASP A 235     -16.703 -27.042 -65.839  1.00  0.50           O  
ATOM   1662  CG  ASP A 235     -19.066 -24.085 -68.380  1.00  0.47           C  
ATOM   1663  OD1 ASP A 235     -20.108 -23.810 -67.748  1.00  0.48           O  
ATOM   1664  OD2 ASP A 235     -18.613 -23.347 -69.282  1.00  0.51           O  
ATOM   1665  N   ALA A 236     -17.135 -25.090 -65.035  1.00  0.45           N  
ATOM   1666  CA  ALA A 236     -15.941 -25.043 -64.196  1.00  0.44           C  
ATOM   1667  C   ALA A 236     -16.192 -25.708 -62.846  1.00  0.45           C  
ATOM   1668  CB  ALA A 236     -15.487 -23.599 -63.998  1.00  0.42           C  
ATOM   1669  O   ALA A 236     -15.316 -25.717 -61.978  1.00  0.44           O  
ATOM   1670  N   GLY A 237     -17.341 -26.510 -62.731  1.00  0.48           N  
ATOM   1671  CA  GLY A 237     -17.637 -27.173 -61.471  1.00  0.47           C  
ATOM   1672  C   GLY A 237     -18.047 -26.211 -60.372  1.00  0.48           C  
ATOM   1673  O   GLY A 237     -18.086 -26.581 -59.197  1.00  0.47           O  
ATOM   1674  N   HIS A 238     -18.257 -24.852 -60.693  1.00  0.45           N  
ATOM   1675  CA  HIS A 238     -18.617 -23.855 -59.691  1.00  0.45           C  
ATOM   1676  C   HIS A 238     -20.131 -23.717 -59.570  1.00  0.45           C  
ATOM   1677  CB  HIS A 238     -17.993 -22.501 -60.035  1.00  0.42           C  
ATOM   1678  O   HIS A 238     -20.806 -23.362 -60.539  1.00  0.44           O  
ATOM   1679  CG  HIS A 238     -16.499 -22.496 -59.969  1.00  0.41           C  
ATOM   1680  CD2 HIS A 238     -15.566 -22.379 -60.943  1.00  0.39           C  
ATOM   1681  ND1 HIS A 238     -15.806 -22.626 -58.785  1.00  0.45           N  
ATOM   1682  CE1 HIS A 238     -14.508 -22.588 -59.035  1.00  0.38           C  
ATOM   1683  NE2 HIS A 238     -14.336 -22.439 -60.337  1.00  0.36           N  
ATOM   1684  N   PRO A 239     -20.811 -24.401 -58.553  1.00  0.49           N  
ATOM   1685  CA  PRO A 239     -22.190 -23.989 -58.280  1.00  0.47           C  
ATOM   1686  C   PRO A 239     -22.351 -22.472 -58.216  1.00  0.49           C  
ATOM   1687  CB  PRO A 239     -22.486 -24.626 -56.920  1.00  0.46           C  
ATOM   1688  O   PRO A 239     -21.653 -21.805 -57.448  1.00  0.49           O  
ATOM   1689  CG  PRO A 239     -21.148 -24.788 -56.274  1.00  0.45           C  
ATOM   1690  CD  PRO A 239     -20.107 -24.887 -57.352  1.00  0.47           C  
ATOM   1691  N   TYR A 240     -22.996 -21.835 -59.149  1.00  0.48           N  
ATOM   1692  CA  TYR A 240     -23.527 -20.476 -59.155  1.00  0.47           C  
ATOM   1693  C   TYR A 240     -25.002 -20.466 -58.772  1.00  0.47           C  
ATOM   1694  CB  TYR A 240     -23.342 -19.833 -60.533  1.00  0.44           C  
ATOM   1695  O   TYR A 240     -25.814 -21.167 -59.381  1.00  0.46           O  
ATOM   1696  CG  TYR A 240     -22.383 -18.667 -60.533  1.00  0.43           C  
ATOM   1697  CD1 TYR A 240     -22.843 -17.361 -60.377  1.00  0.39           C  
ATOM   1698  CD2 TYR A 240     -21.016 -18.868 -60.691  1.00  0.41           C  
ATOM   1699  CE1 TYR A 240     -21.964 -16.283 -60.379  1.00  0.41           C  
ATOM   1700  CE2 TYR A 240     -20.127 -17.798 -60.694  1.00  0.43           C  
ATOM   1701  OH  TYR A 240     -19.735 -15.448 -60.540  1.00  0.35           O  
ATOM   1702  CZ  TYR A 240     -20.610 -16.511 -60.538  1.00  0.39           C  
ATOM   1703  N   SER A 241     -25.423 -20.131 -57.645  1.00  0.45           N  
ATOM   1704  CA  SER A 241     -26.759 -19.739 -57.208  1.00  0.45           C  
ATOM   1705  C   SER A 241     -27.011 -18.257 -57.460  1.00  0.46           C  
ATOM   1706  CB  SER A 241     -26.951 -20.053 -55.724  1.00  0.43           C  
ATOM   1707  O   SER A 241     -26.241 -17.406 -57.009  1.00  0.45           O  
ATOM   1708  OG  SER A 241     -27.136 -18.862 -54.978  1.00  0.39           O  
ATOM   1709  N   ASN A 242     -27.732 -17.897 -58.555  1.00  0.40           N  
ATOM   1710  CA  ASN A 242     -28.399 -16.614 -58.749  1.00  0.41           C  
ATOM   1711  C   ASN A 242     -29.502 -16.394 -57.718  1.00  0.40           C  
ATOM   1712  CB  ASN A 242     -28.968 -16.515 -60.166  1.00  0.38           C  
ATOM   1713  O   ASN A 242     -30.374 -17.247 -57.543  1.00  0.40           O  
ATOM   1714  CG  ASN A 242     -28.228 -15.508 -61.024  1.00  0.38           C  
ATOM   1715  ND2 ASN A 242     -28.555 -15.471 -62.310  1.00  0.37           N  
ATOM   1716  OD1 ASN A 242     -27.368 -14.771 -60.535  1.00  0.39           O  
ATOM   1717  N   SER A 243     -29.320 -15.556 -56.653  1.00  0.39           N  
ATOM   1718  CA  SER A 243     -29.925 -14.595 -55.736  1.00  0.39           C  
ATOM   1719  C   SER A 243     -31.239 -15.122 -55.170  1.00  0.39           C  
ATOM   1720  CB  SER A 243     -30.164 -13.259 -56.442  1.00  0.36           C  
ATOM   1721  O   SER A 243     -31.830 -14.505 -54.281  1.00  0.37           O  
ATOM   1722  OG  SER A 243     -30.943 -13.440 -57.612  1.00  0.34           O  
ATOM   1723  N   LYS A 244     -31.502 -16.619 -55.209  1.00  0.37           N  
ATOM   1724  CA  LYS A 244     -32.685 -17.113 -54.511  1.00  0.38           C  
ATOM   1725  C   LYS A 244     -32.557 -18.602 -54.200  1.00  0.37           C  
ATOM   1726  CB  LYS A 244     -33.944 -16.857 -55.339  1.00  0.34           C  
ATOM   1727  O   LYS A 244     -32.270 -19.405 -55.090  1.00  0.36           O  
ATOM   1728  CG  LYS A 244     -34.314 -15.386 -55.464  1.00  0.33           C  
ATOM   1729  CD  LYS A 244     -35.721 -15.209 -56.021  1.00  0.36           C  
ATOM   1730  CE  LYS A 244     -36.095 -13.737 -56.140  1.00  0.32           C  
ATOM   1731  NZ  LYS A 244     -37.477 -13.559 -56.677  1.00  0.33           N  
ATOM   1732  N   ARG A 245     -31.901 -18.906 -52.992  1.00  0.40           N  
ATOM   1733  CA  ARG A 245     -31.865 -19.915 -51.938  1.00  0.40           C  
ATOM   1734  C   ARG A 245     -31.194 -21.194 -52.427  1.00  0.40           C  
ATOM   1735  CB  ARG A 245     -33.278 -20.222 -51.439  1.00  0.36           C  
ATOM   1736  O   ARG A 245     -31.756 -21.922 -53.248  1.00  0.38           O  
ATOM   1737  CG  ARG A 245     -33.807 -19.218 -50.427  1.00  0.33           C  
ATOM   1738  CD  ARG A 245     -35.169 -19.626 -49.885  1.00  0.37           C  
ATOM   1739  NE  ARG A 245     -35.742 -18.590 -49.031  1.00  0.32           N  
ATOM   1740  NH1 ARG A 245     -37.662 -19.774 -48.530  1.00  0.26           N  
ATOM   1741  NH2 ARG A 245     -37.339 -17.681 -47.654  1.00  0.22           N  
ATOM   1742  CZ  ARG A 245     -36.913 -18.684 -48.407  1.00  0.29           C  
ATOM   1743  N   ALA A 246     -29.902 -21.315 -52.678  1.00  0.39           N  
ATOM   1744  CA  ALA A 246     -29.316 -22.633 -52.451  1.00  0.40           C  
ATOM   1745  C   ALA A 246     -29.076 -22.878 -50.964  1.00  0.40           C  
ATOM   1746  CB  ALA A 246     -28.010 -22.775 -53.228  1.00  0.37           C  
ATOM   1747  O   ALA A 246     -28.440 -22.065 -50.289  1.00  0.38           O  
ATOM   1748  N   THR A 247     -29.958 -23.534 -50.298  1.00  0.39           N  
ATOM   1749  CA  THR A 247     -29.639 -24.357 -49.137  1.00  0.39           C  
ATOM   1750  C   THR A 247     -28.648 -25.456 -49.508  1.00  0.40           C  
ATOM   1751  CB  THR A 247     -30.908 -24.988 -48.535  1.00  0.37           C  
ATOM   1752  O   THR A 247     -28.939 -26.301 -50.358  1.00  0.38           O  
ATOM   1753  CG2 THR A 247     -30.661 -25.464 -47.107  1.00  0.34           C  
ATOM   1754  OG1 THR A 247     -31.961 -24.017 -48.528  1.00  0.32           O  
ATOM   1755  N   PHE A 248     -27.263 -25.179 -49.626  1.00  0.44           N  
ATOM   1756  CA  PHE A 248     -26.275 -26.244 -49.507  1.00  0.45           C  
ATOM   1757  C   PHE A 248     -26.546 -27.099 -48.275  1.00  0.45           C  
ATOM   1758  CB  PHE A 248     -24.860 -25.661 -49.440  1.00  0.43           C  
ATOM   1759  O   PHE A 248     -26.512 -26.602 -47.148  1.00  0.43           O  
ATOM   1760  CG  PHE A 248     -24.424 -24.979 -50.709  1.00  0.41           C  
ATOM   1761  CD1 PHE A 248     -23.758 -25.688 -51.702  1.00  0.39           C  
ATOM   1762  CD2 PHE A 248     -24.680 -23.629 -50.909  1.00  0.40           C  
ATOM   1763  CE1 PHE A 248     -23.353 -25.060 -52.877  1.00  0.41           C  
ATOM   1764  CE2 PHE A 248     -24.278 -22.995 -52.081  1.00  0.41           C  
ATOM   1765  CZ  PHE A 248     -23.614 -23.711 -53.064  1.00  0.40           C  
ATOM   1766  N   TYR A 249     -27.529 -28.055 -48.320  1.00  0.38           N  
ATOM   1767  CA  TYR A 249     -27.496 -29.231 -47.459  1.00  0.38           C  
ATOM   1768  C   TYR A 249     -26.339 -30.150 -47.834  1.00  0.38           C  
ATOM   1769  CB  TYR A 249     -28.820 -29.998 -47.544  1.00  0.35           C  
ATOM   1770  O   TYR A 249     -26.308 -30.701 -48.936  1.00  0.36           O  
ATOM   1771  CG  TYR A 249     -29.855 -29.535 -46.548  1.00  0.34           C  
ATOM   1772  CD1 TYR A 249     -29.931 -30.103 -45.278  1.00  0.31           C  
ATOM   1773  CD2 TYR A 249     -30.759 -28.529 -46.874  1.00  0.33           C  
ATOM   1774  CE1 TYR A 249     -30.885 -29.680 -44.358  1.00  0.34           C  
ATOM   1775  CE2 TYR A 249     -31.716 -28.099 -45.962  1.00  0.36           C  
ATOM   1776  OH  TYR A 249     -32.717 -28.258 -43.800  1.00  0.29           O  
ATOM   1777  CZ  TYR A 249     -31.771 -28.680 -44.708  1.00  0.31           C  
ATOM   1778  N   ASN A 250     -25.119 -29.956 -47.435  1.00  0.35           N  
ATOM   1779  CA  ASN A 250     -24.285 -31.125 -47.177  1.00  0.36           C  
ATOM   1780  C   ASN A 250     -24.904 -32.032 -46.117  1.00  0.35           C  
ATOM   1781  CB  ASN A 250     -22.878 -30.698 -46.755  1.00  0.33           C  
ATOM   1782  O   ASN A 250     -24.993 -31.655 -44.947  1.00  0.34           O  
ATOM   1783  CG  ASN A 250     -21.831 -31.751 -47.064  1.00  0.32           C  
ATOM   1784  ND2 ASN A 250     -20.562 -31.371 -46.970  1.00  0.31           N  
ATOM   1785  OD1 ASN A 250     -22.160 -32.896 -47.385  1.00  0.35           O  
ATOM   1786  N   MET A 251     -25.978 -32.817 -46.427  1.00  0.30           N  
ATOM   1787  CA  MET A 251     -26.577 -34.010 -45.837  1.00  0.32           C  
ATOM   1788  C   MET A 251     -25.949 -35.275 -46.410  1.00  0.31           C  
ATOM   1789  CB  MET A 251     -28.089 -34.025 -46.070  1.00  0.28           C  
ATOM   1790  O   MET A 251     -26.272 -35.683 -47.527  1.00  0.30           O  
ATOM   1791  CG  MET A 251     -28.840 -32.957 -45.292  1.00  0.28           C  
ATOM   1792  SD  MET A 251     -30.583 -33.424 -44.960  1.00  0.28           S  
ATOM   1793  CE  MET A 251     -31.183 -33.650 -46.658  1.00  0.28           C  
ATOM   1794  N   GLY A 252     -24.505 -35.428 -46.218  1.00  0.33           N  
ATOM   1795  CA  GLY A 252     -24.024 -36.800 -46.196  1.00  0.33           C  
ATOM   1796  C   GLY A 252     -22.695 -36.955 -45.482  1.00  0.34           C  
ATOM   1797  O   GLY A 252     -21.798 -36.125 -45.643  1.00  0.32           O  
ATOM   1798  N   VAL A 253     -22.710 -37.569 -44.262  1.00  0.34           N  
ATOM   1799  CA  VAL A 253     -21.843 -38.445 -43.480  1.00  0.36           C  
ATOM   1800  C   VAL A 253     -20.804 -39.091 -44.393  1.00  0.34           C  
ATOM   1801  CB  VAL A 253     -22.653 -39.533 -42.740  1.00  0.32           C  
ATOM   1802  O   VAL A 253     -21.138 -39.946 -45.217  1.00  0.33           O  
ATOM   1803  CG1 VAL A 253     -21.760 -40.307 -41.774  1.00  0.31           C  
ATOM   1804  CG2 VAL A 253     -23.833 -38.907 -41.998  1.00  0.32           C  
ATOM   1805  N   GLY A 254     -19.864 -38.336 -45.029  1.00  0.29           N  
ATOM   1806  CA  GLY A 254     -18.645 -38.939 -45.545  1.00  0.31           C  
ATOM   1807  C   GLY A 254     -17.758 -37.954 -46.283  1.00  0.29           C  
ATOM   1808  O   GLY A 254     -18.238 -37.182 -47.116  1.00  0.28           O  
ATOM   1809  N   ASP A 255     -16.772 -37.213 -45.590  1.00  0.30           N  
ATOM   1810  CA  ASP A 255     -15.374 -36.854 -45.808  1.00  0.35           C  
ATOM   1811  C   ASP A 255     -15.112 -36.534 -47.278  1.00  0.30           C  
ATOM   1812  CB  ASP A 255     -14.451 -37.982 -45.343  1.00  0.28           C  
ATOM   1813  O   ASP A 255     -15.145 -37.426 -48.128  1.00  0.30           O  
ATOM   1814  CG  ASP A 255     -13.646 -37.618 -44.108  1.00  0.29           C  
ATOM   1815  OD1 ASP A 255     -13.568 -36.420 -43.761  1.00  0.32           O  
ATOM   1816  OD2 ASP A 255     -13.081 -38.538 -43.477  1.00  0.30           O  
ATOM   1817  N   THR A 256     -15.663 -35.299 -47.894  1.00  0.35           N  
ATOM   1818  CA  THR A 256     -14.846 -34.635 -48.904  1.00  0.36           C  
ATOM   1819  C   THR A 256     -15.040 -33.122 -48.848  1.00  0.35           C  
ATOM   1820  CB  THR A 256     -15.181 -35.146 -50.317  1.00  0.32           C  
ATOM   1821  O   THR A 256     -16.165 -32.630 -48.966  1.00  0.34           O  
ATOM   1822  CG2 THR A 256     -14.578 -36.525 -50.560  1.00  0.30           C  
ATOM   1823  OG1 THR A 256     -16.604 -35.226 -50.465  1.00  0.29           O  
ATOM   1824  N   THR A 257     -14.410 -32.419 -47.812  1.00  0.35           N  
ATOM   1825  CA  THR A 257     -13.935 -31.050 -47.980  1.00  0.36           C  
ATOM   1826  C   THR A 257     -14.020 -30.624 -49.443  1.00  0.35           C  
ATOM   1827  CB  THR A 257     -12.486 -30.896 -47.482  1.00  0.32           C  
ATOM   1828  O   THR A 257     -13.397 -31.238 -50.312  1.00  0.34           O  
ATOM   1829  CG2 THR A 257     -12.444 -30.674 -45.974  1.00  0.30           C  
ATOM   1830  OG1 THR A 257     -11.749 -32.083 -47.800  1.00  0.29           O  
ATOM   1831  N   THR A 258     -15.271 -30.354 -50.033  1.00  0.40           N  
ATOM   1832  CA  THR A 258     -15.306 -29.557 -51.254  1.00  0.42           C  
ATOM   1833  C   THR A 258     -14.305 -28.407 -51.178  1.00  0.41           C  
ATOM   1834  CB  THR A 258     -16.716 -28.998 -51.516  1.00  0.38           C  
ATOM   1835  O   THR A 258     -14.421 -27.533 -50.317  1.00  0.39           O  
ATOM   1836  CG2 THR A 258     -17.008 -28.920 -53.011  1.00  0.35           C  
ATOM   1837  OG1 THR A 258     -17.685 -29.851 -50.896  1.00  0.32           O  
ATOM   1838  N   ASP A 259     -12.925 -28.749 -51.351  1.00  0.37           N  
ATOM   1839  CA  ASP A 259     -11.946 -27.769 -51.810  1.00  0.39           C  
ATOM   1840  C   ASP A 259     -12.546 -26.848 -52.871  1.00  0.37           C  
ATOM   1841  CB  ASP A 259     -10.703 -28.469 -52.363  1.00  0.35           C  
ATOM   1842  O   ASP A 259     -12.931 -27.304 -53.950  1.00  0.36           O  
ATOM   1843  CG  ASP A 259      -9.428 -27.674 -52.145  1.00  0.34           C  
ATOM   1844  OD1 ASP A 259      -9.503 -26.519 -51.673  1.00  0.35           O  
ATOM   1845  OD2 ASP A 259      -8.339 -28.206 -52.450  1.00  0.36           O  
ATOM   1846  N   PHE A 260     -13.328 -25.882 -52.475  1.00  0.39           N  
ATOM   1847  CA  PHE A 260     -13.726 -24.691 -53.218  1.00  0.42           C  
ATOM   1848  C   PHE A 260     -12.503 -23.907 -53.678  1.00  0.40           C  
ATOM   1849  CB  PHE A 260     -14.631 -23.799 -52.362  1.00  0.38           C  
ATOM   1850  O   PHE A 260     -11.982 -23.069 -52.939  1.00  0.39           O  
ATOM   1851  CG  PHE A 260     -16.001 -24.374 -52.126  1.00  0.39           C  
ATOM   1852  CD1 PHE A 260     -17.007 -24.220 -53.072  1.00  0.38           C  
ATOM   1853  CD2 PHE A 260     -16.284 -25.068 -50.957  1.00  0.41           C  
ATOM   1854  CE1 PHE A 260     -18.277 -24.751 -52.856  1.00  0.40           C  
ATOM   1855  CE2 PHE A 260     -17.550 -25.601 -50.734  1.00  0.41           C  
ATOM   1856  CZ  PHE A 260     -18.546 -25.440 -51.684  1.00  0.39           C  
ATOM   1857  N   GLY A 261     -11.492 -24.587 -54.346  1.00  0.34           N  
ATOM   1858  CA  GLY A 261     -10.313 -24.184 -55.095  1.00  0.36           C  
ATOM   1859  C   GLY A 261     -10.545 -22.960 -55.960  1.00  0.34           C  
ATOM   1860  O   GLY A 261     -11.460 -22.940 -56.785  1.00  0.32           O  
ATOM   1861  N   GLY A 262     -10.177 -21.688 -55.493  1.00  0.36           N  
ATOM   1862  CA  GLY A 262      -9.516 -20.560 -56.130  1.00  0.37           C  
ATOM   1863  C   GLY A 262     -10.443 -19.385 -56.375  1.00  0.36           C  
ATOM   1864  O   GLY A 262     -10.090 -18.449 -57.096  1.00  0.34           O  
ATOM   1865  N   GLY A 263     -11.536 -19.184 -55.374  1.00  0.35           N  
ATOM   1866  CA  GLY A 263     -12.307 -17.953 -55.434  1.00  0.37           C  
ATOM   1867  C   GLY A 263     -12.777 -17.476 -54.073  1.00  0.35           C  
ATOM   1868  O   GLY A 263     -12.926 -18.275 -53.147  1.00  0.34           O  
ATOM   1869  N   THR A 264     -12.340 -16.261 -53.666  1.00  0.41           N  
ATOM   1870  CA  THR A 264     -12.958 -15.546 -52.555  1.00  0.41           C  
ATOM   1871  C   THR A 264     -14.433 -15.916 -52.427  1.00  0.41           C  
ATOM   1872  CB  THR A 264     -12.821 -14.022 -52.726  1.00  0.38           C  
ATOM   1873  O   THR A 264     -15.238 -15.591 -53.303  1.00  0.40           O  
ATOM   1874  CG2 THR A 264     -12.951 -13.304 -51.387  1.00  0.34           C  
ATOM   1875  OG1 THR A 264     -11.539 -13.724 -53.293  1.00  0.34           O  
ATOM   1876  N   PHE A 265     -14.730 -17.155 -51.930  1.00  0.44           N  
ATOM   1877  CA  PHE A 265     -16.104 -17.323 -51.471  1.00  0.46           C  
ATOM   1878  C   PHE A 265     -16.502 -16.195 -50.528  1.00  0.44           C  
ATOM   1879  CB  PHE A 265     -16.277 -18.676 -50.774  1.00  0.42           C  
ATOM   1880  O   PHE A 265     -15.903 -16.028 -49.464  1.00  0.43           O  
ATOM   1881  CG  PHE A 265     -17.713 -19.094 -50.606  1.00  0.41           C  
ATOM   1882  CD1 PHE A 265     -18.417 -19.650 -51.666  1.00  0.39           C  
ATOM   1883  CD2 PHE A 265     -18.358 -18.929 -49.388  1.00  0.41           C  
ATOM   1884  CE1 PHE A 265     -19.747 -20.038 -51.514  1.00  0.39           C  
ATOM   1885  CE2 PHE A 265     -19.686 -19.314 -49.228  1.00  0.42           C  
ATOM   1886  CZ  PHE A 265     -20.379 -19.867 -50.293  1.00  0.37           C  
ATOM   1887  N   VAL A 266     -17.093 -15.179 -51.194  1.00  0.48           N  
ATOM   1888  CA  VAL A 266     -17.907 -14.313 -50.347  1.00  0.46           C  
ATOM   1889  C   VAL A 266     -19.261 -14.969 -50.087  1.00  0.48           C  
ATOM   1890  CB  VAL A 266     -18.104 -12.919 -50.984  1.00  0.44           C  
ATOM   1891  O   VAL A 266     -20.104 -15.047 -50.985  1.00  0.46           O  
ATOM   1892  CG1 VAL A 266     -18.888 -12.003 -50.046  1.00  0.38           C  
ATOM   1893  CG2 VAL A 266     -16.754 -12.299 -51.337  1.00  0.40           C  
ATOM   1894  N   LEU A 267     -19.367 -16.016 -49.107  1.00  0.56           N  
ATOM   1895  CA  LEU A 267     -20.684 -16.344 -48.571  1.00  0.55           C  
ATOM   1896  C   LEU A 267     -21.429 -15.082 -48.151  1.00  0.56           C  
ATOM   1897  CB  LEU A 267     -20.555 -17.296 -47.378  1.00  0.53           C  
ATOM   1898  O   LEU A 267     -21.082 -14.456 -47.147  1.00  0.55           O  
ATOM   1899  CG  LEU A 267     -21.858 -17.893 -46.844  1.00  0.52           C  
ATOM   1900  CD1 LEU A 267     -22.347 -19.007 -47.763  1.00  0.51           C  
ATOM   1901  CD2 LEU A 267     -21.665 -18.412 -45.423  1.00  0.51           C  
ATOM   1902  N   GLY A 268     -22.151 -14.352 -49.131  1.00  0.51           N  
ATOM   1903  CA  GLY A 268     -23.184 -13.427 -48.693  1.00  0.50           C  
ATOM   1904  C   GLY A 268     -24.318 -14.108 -47.950  1.00  0.51           C  
ATOM   1905  O   GLY A 268     -25.035 -14.932 -48.521  1.00  0.50           O  
ATOM   1906  N   VAL A 269     -24.370 -14.104 -46.738  1.00  0.58           N  
ATOM   1907  CA  VAL A 269     -25.544 -14.463 -45.949  1.00  0.57           C  
ATOM   1908  C   VAL A 269     -26.590 -13.354 -46.045  1.00  0.59           C  
ATOM   1909  CB  VAL A 269     -25.176 -14.722 -44.471  1.00  0.55           C  
ATOM   1910  O   VAL A 269     -26.358 -12.232 -45.589  1.00  0.58           O  
ATOM   1911  CG1 VAL A 269     -26.374 -15.283 -43.707  1.00  0.50           C  
ATOM   1912  CG2 VAL A 269     -23.985 -15.674 -44.377  1.00  0.52           C  
ATOM   1913  N   LYS A 270     -27.504 -13.437 -46.958  1.00  0.53           N  
ATOM   1914  CA  LYS A 270     -28.646 -12.527 -46.971  1.00  0.53           C  
ATOM   1915  C   LYS A 270     -29.298 -12.444 -45.594  1.00  0.54           C  
ATOM   1916  CB  LYS A 270     -29.675 -12.971 -48.012  1.00  0.51           C  
ATOM   1917  O   LYS A 270     -29.359 -13.439 -44.869  1.00  0.54           O  
ATOM   1918  CG  LYS A 270     -30.697 -11.902 -48.367  1.00  0.50           C  
ATOM   1919  CD  LYS A 270     -31.654 -12.382 -49.451  1.00  0.53           C  
ATOM   1920  CE  LYS A 270     -32.729 -11.345 -49.747  1.00  0.46           C  
ATOM   1921  NZ  LYS A 270     -33.670 -11.811 -50.810  1.00  0.42           N  
ATOM   1922  N   ASN A 271     -29.816 -11.166 -45.179  1.00  0.61           N  
ATOM   1923  CA  ASN A 271     -30.610 -11.076 -43.958  1.00  0.63           C  
ATOM   1924  C   ASN A 271     -31.672 -12.170 -43.898  1.00  0.62           C  
ATOM   1925  CB  ASN A 271     -31.261  -9.697 -43.840  1.00  0.57           C  
ATOM   1926  O   ASN A 271     -32.473 -12.315 -44.822  1.00  0.60           O  
ATOM   1927  CG  ASN A 271     -30.630  -8.843 -42.758  1.00  0.53           C  
ATOM   1928  ND2 ASN A 271     -31.028  -7.578 -42.693  1.00  0.52           N  
ATOM   1929  OD1 ASN A 271     -29.790  -9.316 -41.988  1.00  0.54           O  
ATOM   1930  N   ALA A 272     -31.393 -13.138 -43.035  1.00  0.60           N  
ATOM   1931  CA  ALA A 272     -32.492 -14.069 -42.794  1.00  0.61           C  
ATOM   1932  C   ALA A 272     -33.788 -13.322 -42.493  1.00  0.63           C  
ATOM   1933  CB  ALA A 272     -32.147 -15.014 -41.645  1.00  0.57           C  
ATOM   1934  O   ALA A 272     -33.851 -12.532 -41.548  1.00  0.63           O  
ATOM   1935  N   SER A 273     -34.709 -13.284 -43.362  1.00  0.56           N  
ATOM   1936  CA  SER A 273     -36.071 -12.899 -43.007  1.00  0.58           C  
ATOM   1937  C   SER A 273     -36.610 -13.760 -41.870  1.00  0.57           C  
ATOM   1938  CB  SER A 273     -36.993 -13.007 -44.222  1.00  0.53           C  
ATOM   1939  O   SER A 273     -37.510 -13.340 -41.139  1.00  0.56           O  
ATOM   1940  OG  SER A 273     -36.725 -14.191 -44.953  1.00  0.50           O  
ATOM   1941  N   VAL A 274     -36.086 -14.942 -41.600  1.00  0.66           N  
ATOM   1942  CA  VAL A 274     -36.397 -15.858 -40.508  1.00  0.66           C  
ATOM   1943  C   VAL A 274     -35.105 -16.331 -39.846  1.00  0.66           C  
ATOM   1944  CB  VAL A 274     -37.219 -17.071 -41.000  1.00  0.61           C  
ATOM   1945  O   VAL A 274     -34.237 -16.907 -40.506  1.00  0.63           O  
ATOM   1946  CG1 VAL A 274     -37.630 -17.957 -39.826  1.00  0.58           C  
ATOM   1947  CG2 VAL A 274     -38.448 -16.602 -41.776  1.00  0.57           C  
ATOM   1948  N   VAL A 275     -34.869 -16.049 -38.485  1.00  0.74           N  
ATOM   1949  CA  VAL A 275     -33.864 -16.612 -37.590  1.00  0.76           C  
ATOM   1950  C   VAL A 275     -34.085 -18.116 -37.447  1.00  0.75           C  
ATOM   1951  CB  VAL A 275     -33.896 -15.934 -36.202  1.00  0.70           C  
ATOM   1952  O   VAL A 275     -35.208 -18.565 -37.202  1.00  0.73           O  
ATOM   1953  CG1 VAL A 275     -32.818 -16.517 -35.291  1.00  0.63           C  
ATOM   1954  CG2 VAL A 275     -33.722 -14.423 -36.343  1.00  0.63           C  
ATOM   1955  N   PRO A 276     -33.100 -18.858 -37.920  1.00  0.71           N  
ATOM   1956  CA  PRO A 276     -33.384 -20.276 -37.689  1.00  0.72           C  
ATOM   1957  C   PRO A 276     -34.004 -20.539 -36.319  1.00  0.75           C  
ATOM   1958  CB  PRO A 276     -32.006 -20.933 -37.800  1.00  0.68           C  
ATOM   1959  O   PRO A 276     -33.459 -20.111 -35.298  1.00  0.74           O  
ATOM   1960  CG  PRO A 276     -31.188 -19.973 -38.602  1.00  0.67           C  
ATOM   1961  CD  PRO A 276     -31.675 -18.581 -38.320  1.00  0.68           C  
ATOM   1962  N   PRO A 277     -35.247 -21.133 -36.234  1.00  0.72           N  
ATOM   1963  CA  PRO A 277     -35.972 -21.272 -34.969  1.00  0.74           C  
ATOM   1964  C   PRO A 277     -35.323 -22.282 -34.025  1.00  0.74           C  
ATOM   1965  CB  PRO A 277     -37.359 -21.747 -35.408  1.00  0.68           C  
ATOM   1966  O   PRO A 277     -35.512 -22.204 -32.808  1.00  0.71           O  
ATOM   1967  CG  PRO A 277     -37.126 -22.467 -36.697  1.00  0.66           C  
ATOM   1968  CD  PRO A 277     -35.981 -21.808 -37.411  1.00  0.67           C  
ATOM   1969  N   THR A 278     -34.680 -23.174 -34.573  1.00  0.80           N  
ATOM   1970  CA  THR A 278     -34.218 -24.308 -33.780  1.00  0.82           C  
ATOM   1971  C   THR A 278     -32.709 -24.236 -33.562  1.00  0.83           C  
ATOM   1972  CB  THR A 278     -34.579 -25.645 -34.453  1.00  0.76           C  
ATOM   1973  O   THR A 278     -31.967 -23.823 -34.455  1.00  0.80           O  
ATOM   1974  CG2 THR A 278     -36.085 -25.885 -34.426  1.00  0.69           C  
ATOM   1975  OG1 THR A 278     -34.135 -25.622 -35.815  1.00  0.67           O  
ATOM   1976  N   THR A 279     -32.100 -24.720 -32.333  1.00  0.76           N  
ATOM   1977  CA  THR A 279     -30.688 -24.995 -32.089  1.00  0.81           C  
ATOM   1978  C   THR A 279     -30.193 -26.122 -32.991  1.00  0.77           C  
ATOM   1979  CB  THR A 279     -30.437 -25.364 -30.616  1.00  0.73           C  
ATOM   1980  O   THR A 279     -30.873 -27.138 -33.153  1.00  0.75           O  
ATOM   1981  CG2 THR A 279     -28.945 -25.473 -30.322  1.00  0.63           C  
ATOM   1982  OG1 THR A 279     -31.006 -24.355 -29.773  1.00  0.68           O  
ATOM   1983  N   PRO A 280     -29.199 -25.873 -33.755  1.00  0.70           N  
ATOM   1984  CA  PRO A 280     -28.691 -27.021 -34.509  1.00  0.74           C  
ATOM   1985  C   PRO A 280     -28.341 -28.207 -33.612  1.00  0.75           C  
ATOM   1986  CB  PRO A 280     -27.440 -26.467 -35.195  1.00  0.70           C  
ATOM   1987  O   PRO A 280     -27.796 -28.021 -32.521  1.00  0.76           O  
ATOM   1988  CG  PRO A 280     -26.936 -25.406 -34.271  1.00  0.70           C  
ATOM   1989  CD  PRO A 280     -28.110 -24.788 -33.569  1.00  0.71           C  
ATOM   1990  N   THR A 281     -28.716 -29.450 -33.984  1.00  0.75           N  
ATOM   1991  CA  THR A 281     -28.310 -30.662 -33.281  1.00  0.76           C  
ATOM   1992  C   THR A 281     -26.829 -30.948 -33.507  1.00  0.72           C  
ATOM   1993  CB  THR A 281     -29.146 -31.875 -33.731  1.00  0.71           C  
ATOM   1994  O   THR A 281     -26.179 -31.583 -32.673  1.00  0.70           O  
ATOM   1995  CG2 THR A 281     -30.410 -32.014 -32.891  1.00  0.65           C  
ATOM   1996  OG1 THR A 281     -29.514 -31.709 -35.106  1.00  0.66           O  
ATOM   1997  N   ASN A 282     -26.267 -30.542 -34.632  1.00  0.75           N  
ATOM   1998  CA  ASN A 282     -24.875 -30.645 -35.058  1.00  0.76           C  
ATOM   1999  C   ASN A 282     -24.425 -29.397 -35.811  1.00  0.71           C  
ATOM   2000  CB  ASN A 282     -24.669 -31.890 -35.922  1.00  0.70           C  
ATOM   2001  O   ASN A 282     -25.232 -28.743 -36.475  1.00  0.67           O  
ATOM   2002  CG  ASN A 282     -24.999 -33.174 -35.186  1.00  0.65           C  
ATOM   2003  ND2 ASN A 282     -25.670 -34.094 -35.869  1.00  0.65           N  
ATOM   2004  OD1 ASN A 282     -24.655 -33.337 -34.012  1.00  0.64           O  
ATOM   2005  N   GLY A 283     -23.209 -28.959 -35.468  1.00  0.76           N  
ATOM   2006  CA  GLY A 283     -22.503 -27.887 -36.151  1.00  0.77           C  
ATOM   2007  C   GLY A 283     -22.900 -26.506 -35.666  1.00  0.75           C  
ATOM   2008  O   GLY A 283     -23.397 -26.355 -34.547  1.00  0.69           O  
ATOM   2009  N   VAL A 284     -22.645 -25.500 -36.393  1.00  0.80           N  
ATOM   2010  CA  VAL A 284     -22.939 -24.095 -36.130  1.00  0.82           C  
ATOM   2011  C   VAL A 284     -23.896 -23.559 -37.193  1.00  0.81           C  
ATOM   2012  CB  VAL A 284     -21.651 -23.242 -36.095  1.00  0.79           C  
ATOM   2013  O   VAL A 284     -23.670 -23.745 -38.391  1.00  0.79           O  
ATOM   2014  CG1 VAL A 284     -21.979 -21.780 -35.799  1.00  0.75           C  
ATOM   2015  CG2 VAL A 284     -20.675 -23.794 -35.057  1.00  0.75           C  
ATOM   2016  N   GLN A 285     -25.083 -22.945 -36.696  1.00  0.82           N  
ATOM   2017  CA  GLN A 285     -25.935 -22.184 -37.603  1.00  0.83           C  
ATOM   2018  C   GLN A 285     -25.411 -20.764 -37.791  1.00  0.83           C  
ATOM   2019  CB  GLN A 285     -27.374 -22.148 -37.085  1.00  0.81           C  
ATOM   2020  O   GLN A 285     -25.146 -20.060 -36.814  1.00  0.81           O  
ATOM   2021  CG  GLN A 285     -28.127 -23.459 -37.269  1.00  0.76           C  
ATOM   2022  CD  GLN A 285     -29.526 -23.419 -36.684  1.00  0.75           C  
ATOM   2023  NE2 GLN A 285     -30.370 -24.358 -37.099  1.00  0.74           N  
ATOM   2024  OE1 GLN A 285     -29.847 -22.551 -35.866  1.00  0.77           O  
ATOM   2025  N   MET A 286     -25.182 -20.498 -39.084  1.00  0.80           N  
ATOM   2026  CA  MET A 286     -24.787 -19.137 -39.434  1.00  0.80           C  
ATOM   2027  C   MET A 286     -25.878 -18.445 -40.244  1.00  0.80           C  
ATOM   2028  CB  MET A 286     -23.476 -19.143 -40.222  1.00  0.78           C  
ATOM   2029  O   MET A 286     -26.437 -19.033 -41.171  1.00  0.77           O  
ATOM   2030  CG  MET A 286     -22.875 -17.761 -40.424  1.00  0.73           C  
ATOM   2031  SD  MET A 286     -21.229 -17.821 -41.231  1.00  0.68           S  
ATOM   2032  CE  MET A 286     -21.634 -18.788 -42.712  1.00  0.67           C  
ATOM   2033  N   TRP A 287     -26.392 -17.255 -39.791  1.00  0.79           N  
ATOM   2034  CA  TRP A 287     -27.308 -16.414 -40.554  1.00  0.80           C  
ATOM   2035  C   TRP A 287     -26.942 -14.941 -40.410  1.00  0.80           C  
ATOM   2036  CB  TRP A 287     -28.752 -16.641 -40.098  1.00  0.77           C  
ATOM   2037  O   TRP A 287     -26.208 -14.564 -39.495  1.00  0.78           O  
ATOM   2038  CG  TRP A 287     -29.030 -16.176 -38.701  1.00  0.74           C  
ATOM   2039  CD1 TRP A 287     -29.588 -14.986 -38.325  1.00  0.71           C  
ATOM   2040  CD2 TRP A 287     -28.758 -16.891 -37.492  1.00  0.73           C  
ATOM   2041  CE2 TRP A 287     -29.178 -16.074 -36.419  1.00  0.72           C  
ATOM   2042  CE3 TRP A 287     -28.200 -18.146 -37.212  1.00  0.74           C  
ATOM   2043  NE1 TRP A 287     -29.680 -14.918 -36.953  1.00  0.74           N  
ATOM   2044  CH2 TRP A 287     -28.507 -17.704 -34.839  1.00  0.72           C  
ATOM   2045  CZ2 TRP A 287     -29.056 -16.472 -35.085  1.00  0.73           C  
ATOM   2046  CZ3 TRP A 287     -28.080 -18.540 -35.884  1.00  0.73           C  
ATOM   2047  N   SER A 288     -27.380 -14.096 -41.372  1.00  0.76           N  
ATOM   2048  CA  SER A 288     -27.365 -12.644 -41.220  1.00  0.77           C  
ATOM   2049  C   SER A 288     -28.682 -12.135 -40.643  1.00  0.76           C  
ATOM   2050  CB  SER A 288     -27.092 -11.967 -42.563  1.00  0.74           C  
ATOM   2051  O   SER A 288     -29.756 -12.460 -41.154  1.00  0.75           O  
ATOM   2052  OG  SER A 288     -27.077 -10.557 -42.422  1.00  0.73           O  
ATOM   2053  N   GLU A 289     -28.586 -11.468 -39.570  1.00  0.81           N  
ATOM   2054  CA  GLU A 289     -29.670 -10.751 -38.907  1.00  0.83           C  
ATOM   2055  C   GLU A 289     -29.276  -9.307 -38.608  1.00  0.82           C  
ATOM   2056  CB  GLU A 289     -30.075 -11.464 -37.614  1.00  0.80           C  
ATOM   2057  O   GLU A 289     -28.236  -9.056 -37.996  1.00  0.80           O  
ATOM   2058  CG  GLU A 289     -31.249 -10.814 -36.895  1.00  0.77           C  
ATOM   2059  CD  GLU A 289     -31.580 -11.476 -35.567  1.00  0.77           C  
ATOM   2060  OE1 GLU A 289     -30.786 -12.320 -35.095  1.00  0.81           O  
ATOM   2061  OE2 GLU A 289     -32.644 -11.148 -34.995  1.00  0.80           O  
ATOM   2062  N   GLY A 290     -30.082  -8.333 -39.287  1.00  0.78           N  
ATOM   2063  CA  GLY A 290     -29.805  -6.910 -39.166  1.00  0.79           C  
ATOM   2064  C   GLY A 290     -28.445  -6.518 -39.711  1.00  0.77           C  
ATOM   2065  O   GLY A 290     -27.781  -5.636 -39.162  1.00  0.74           O  
ATOM   2066  N   GLY A 291     -27.826  -7.233 -40.712  1.00  0.78           N  
ATOM   2067  CA  GLY A 291     -26.529  -6.988 -41.323  1.00  0.79           C  
ATOM   2068  C   GLY A 291     -25.375  -7.565 -40.524  1.00  0.78           C  
ATOM   2069  O   GLY A 291     -24.212  -7.400 -40.897  1.00  0.76           O  
ATOM   2070  N   LYS A 292     -25.782  -8.311 -39.464  1.00  0.81           N  
ATOM   2071  CA  LYS A 292     -24.750  -8.939 -38.645  1.00  0.81           C  
ATOM   2072  C   LYS A 292     -24.752 -10.455 -38.824  1.00  0.81           C  
ATOM   2073  CB  LYS A 292     -24.946  -8.586 -37.170  1.00  0.80           C  
ATOM   2074  O   LYS A 292     -25.812 -11.084 -38.818  1.00  0.81           O  
ATOM   2075  CG  LYS A 292     -24.865  -7.095 -36.875  1.00  0.78           C  
ATOM   2076  CD  LYS A 292     -24.987  -6.813 -35.383  1.00  0.79           C  
ATOM   2077  CE  LYS A 292     -24.930  -5.320 -35.088  1.00  0.79           C  
ATOM   2078  NZ  LYS A 292     -24.966  -5.043 -33.621  1.00  0.76           N  
ATOM   2079  N   LEU A 293     -23.619 -11.027 -39.128  1.00  0.78           N  
ATOM   2080  CA  LEU A 293     -23.464 -12.477 -39.153  1.00  0.79           C  
ATOM   2081  C   LEU A 293     -23.580 -13.061 -37.749  1.00  0.79           C  
ATOM   2082  CB  LEU A 293     -22.115 -12.861 -39.768  1.00  0.76           C  
ATOM   2083  O   LEU A 293     -22.869 -12.638 -36.835  1.00  0.78           O  
ATOM   2084  CG  LEU A 293     -21.912 -14.344 -40.085  1.00  0.73           C  
ATOM   2085  CD1 LEU A 293     -22.827 -14.772 -41.227  1.00  0.70           C  
ATOM   2086  CD2 LEU A 293     -20.453 -14.622 -40.429  1.00  0.71           C  
ATOM   2087  N   LYS A 294     -24.630 -13.878 -37.533  1.00  0.83           N  
ATOM   2088  CA  LYS A 294     -24.895 -14.586 -36.284  1.00  0.84           C  
ATOM   2089  C   LYS A 294     -24.496 -16.055 -36.391  1.00  0.83           C  
ATOM   2090  CB  LYS A 294     -26.372 -14.471 -35.905  1.00  0.82           C  
ATOM   2091  O   LYS A 294     -24.651 -16.671 -37.448  1.00  0.82           O  
ATOM   2092  CG  LYS A 294     -26.845 -13.041 -35.687  1.00  0.79           C  
ATOM   2093  CD  LYS A 294     -26.318 -12.472 -34.376  1.00  0.80           C  
ATOM   2094  CE  LYS A 294     -26.913 -11.102 -34.081  1.00  0.80           C  
ATOM   2095  NZ  LYS A 294     -26.576 -10.636 -32.702  1.00  0.75           N  
ATOM   2096  N   LEU A 295     -23.884 -16.538 -35.321  1.00  0.83           N  
ATOM   2097  CA  LEU A 295     -23.563 -17.944 -35.102  1.00  0.84           C  
ATOM   2098  C   LEU A 295     -24.360 -18.507 -33.930  1.00  0.84           C  
ATOM   2099  CB  LEU A 295     -22.064 -18.119 -34.845  1.00  0.82           C  
ATOM   2100  O   LEU A 295     -24.460 -17.869 -32.879  1.00  0.83           O  
ATOM   2101  CG  LEU A 295     -21.127 -17.654 -35.961  1.00  0.77           C  
ATOM   2102  CD1 LEU A 295     -19.681 -17.659 -35.476  1.00  0.73           C  
ATOM   2103  CD2 LEU A 295     -21.285 -18.536 -37.195  1.00  0.74           C  
ATOM   2104  N   ARG A 296     -24.968 -19.525 -34.106  1.00  0.84           N  
ATOM   2105  CA  ARG A 296     -25.578 -20.309 -33.036  1.00  0.86           C  
ATOM   2106  C   ARG A 296     -24.997 -21.717 -32.989  1.00  0.85           C  
ATOM   2107  CB  ARG A 296     -27.097 -20.374 -33.217  1.00  0.84           C  
ATOM   2108  O   ARG A 296     -25.073 -22.460 -33.970  1.00  0.84           O  
ATOM   2109  CG  ARG A 296     -27.823 -21.070 -32.077  1.00  0.83           C  
ATOM   2110  CD  ARG A 296     -29.319 -21.172 -32.340  1.00  0.84           C  
ATOM   2111  NE  ARG A 296     -29.938 -19.854 -32.448  1.00  0.83           N  
ATOM   2112  NH1 ARG A 296     -32.101 -20.654 -32.583  1.00  0.77           N  
ATOM   2113  NH2 ARG A 296     -31.702 -18.398 -32.653  1.00  0.76           N  
ATOM   2114  CZ  ARG A 296     -31.246 -19.638 -32.561  1.00  0.85           C  
ATOM   2115  N   GLY A 297     -24.319 -22.080 -32.033  1.00  0.81           N  
ATOM   2116  CA  GLY A 297     -23.846 -23.430 -31.773  1.00  0.84           C  
ATOM   2117  C   GLY A 297     -24.946 -24.372 -31.323  1.00  0.84           C  
ATOM   2118  O   GLY A 297     -26.120 -23.997 -31.297  1.00  0.84           O  
ATOM   2119  N   THR A 298     -24.415 -25.564 -30.827  1.00  0.82           N  
ATOM   2120  CA  THR A 298     -25.290 -26.598 -30.286  1.00  0.86           C  
ATOM   2121  C   THR A 298     -25.771 -26.221 -28.887  1.00  0.82           C  
ATOM   2122  CB  THR A 298     -24.579 -27.963 -30.236  1.00  0.80           C  
ATOM   2123  O   THR A 298     -26.782 -26.743 -28.411  1.00  0.80           O  
ATOM   2124  CG2 THR A 298     -24.369 -28.524 -31.639  1.00  0.69           C  
ATOM   2125  OG1 THR A 298     -23.304 -27.808 -29.600  1.00  0.78           O  
ATOM   2126  N   ASP A 299     -25.239 -25.288 -28.242  1.00  0.83           N  
ATOM   2127  CA  ASP A 299     -25.615 -24.788 -26.924  1.00  0.87           C  
ATOM   2128  C   ASP A 299     -26.764 -23.786 -27.024  1.00  0.84           C  
ATOM   2129  CB  ASP A 299     -24.413 -24.143 -26.231  1.00  0.81           C  
ATOM   2130  O   ASP A 299     -27.335 -23.385 -26.008  1.00  0.83           O  
ATOM   2131  CG  ASP A 299     -23.840 -22.970 -27.007  1.00  0.73           C  
ATOM   2132  OD1 ASP A 299     -24.281 -22.722 -28.151  1.00  0.72           O  
ATOM   2133  OD2 ASP A 299     -22.938 -22.290 -26.473  1.00  0.84           O  
ATOM   2134  N   GLY A 300     -27.080 -23.331 -28.146  1.00  0.84           N  
ATOM   2135  CA  GLY A 300     -28.120 -22.339 -28.371  1.00  0.87           C  
ATOM   2136  C   GLY A 300     -27.617 -20.912 -28.263  1.00  0.84           C  
ATOM   2137  O   GLY A 300     -28.346 -19.967 -28.570  1.00  0.81           O  
ATOM   2138  N   VAL A 301     -26.433 -20.782 -27.841  1.00  0.87           N  
ATOM   2139  CA  VAL A 301     -25.926 -19.423 -27.683  1.00  0.88           C  
ATOM   2140  C   VAL A 301     -25.739 -18.777 -29.054  1.00  0.88           C  
ATOM   2141  CB  VAL A 301     -24.596 -19.401 -26.897  1.00  0.87           C  
ATOM   2142  O   VAL A 301     -25.124 -19.367 -29.946  1.00  0.86           O  
ATOM   2143  CG1 VAL A 301     -24.089 -17.969 -26.734  1.00  0.85           C  
ATOM   2144  CG2 VAL A 301     -24.770 -20.068 -25.535  1.00  0.83           C  
ATOM   2145  N   VAL A 302     -26.319 -17.653 -29.280  1.00  0.86           N  
ATOM   2146  CA  VAL A 302     -26.181 -16.844 -30.486  1.00  0.86           C  
ATOM   2147  C   VAL A 302     -25.087 -15.798 -30.284  1.00  0.84           C  
ATOM   2148  CB  VAL A 302     -27.512 -16.157 -30.864  1.00  0.84           C  
ATOM   2149  O   VAL A 302     -25.217 -14.909 -29.439  1.00  0.80           O  
ATOM   2150  CG1 VAL A 302     -27.355 -15.348 -32.150  1.00  0.84           C  
ATOM   2151  CG2 VAL A 302     -28.623 -17.194 -31.014  1.00  0.83           C  
ATOM   2152  N   ASN A 303     -23.992 -15.935 -31.060  1.00  0.82           N  
ATOM   2153  CA  ASN A 303     -22.889 -14.982 -31.102  1.00  0.83           C  
ATOM   2154  C   ASN A 303     -22.894 -14.176 -32.398  1.00  0.83           C  
ATOM   2155  CB  ASN A 303     -21.550 -15.702 -30.929  1.00  0.80           C  
ATOM   2156  O   ASN A 303     -23.276 -14.689 -33.451  1.00  0.81           O  
ATOM   2157  CG  ASN A 303     -21.416 -16.368 -29.573  1.00  0.76           C  
ATOM   2158  ND2 ASN A 303     -21.529 -17.690 -29.549  1.00  0.76           N  
ATOM   2159  OD1 ASN A 303     -21.214 -15.699 -28.557  1.00  0.77           O  
ATOM   2160  N   THR A 304     -22.628 -12.929 -32.384  1.00  0.82           N  
ATOM   2161  CA  THR A 304     -22.305 -12.186 -33.598  1.00  0.83           C  
ATOM   2162  C   THR A 304     -20.838 -12.374 -33.973  1.00  0.81           C  
ATOM   2163  CB  THR A 304     -22.607 -10.685 -33.431  1.00  0.79           C  
ATOM   2164  O   THR A 304     -19.963 -12.359 -33.105  1.00  0.77           O  
ATOM   2165  CG2 THR A 304     -22.503  -9.952 -34.764  1.00  0.65           C  
ATOM   2166  OG1 THR A 304     -23.933 -10.525 -32.912  1.00  0.69           O  
ATOM   2167  N   VAL A 305     -20.424 -12.743 -35.211  1.00  0.77           N  
ATOM   2168  CA  VAL A 305     -19.043 -12.960 -35.628  1.00  0.75           C  
ATOM   2169  C   VAL A 305     -18.201 -11.732 -35.290  1.00  0.74           C  
ATOM   2170  CB  VAL A 305     -18.948 -13.270 -37.139  1.00  0.73           C  
ATOM   2171  O   VAL A 305     -16.997 -11.844 -35.045  1.00  0.71           O  
ATOM   2172  CG1 VAL A 305     -17.492 -13.451 -37.564  1.00  0.67           C  
ATOM   2173  CG2 VAL A 305     -19.766 -14.515 -37.479  1.00  0.67           C  
ATOM   2174  N   ASN A 306     -18.792 -10.527 -35.252  1.00  0.71           N  
ATOM   2175  CA  ASN A 306     -18.051  -9.311 -34.935  1.00  0.71           C  
ATOM   2176  C   ASN A 306     -17.911  -9.117 -33.427  1.00  0.71           C  
ATOM   2177  CB  ASN A 306     -18.726  -8.091 -35.566  1.00  0.67           C  
ATOM   2178  O   ASN A 306     -17.367  -8.109 -32.975  1.00  0.67           O  
ATOM   2179  CG  ASN A 306     -18.632  -8.090 -37.079  1.00  0.63           C  
ATOM   2180  ND2 ASN A 306     -19.383  -7.202 -37.719  1.00  0.59           N  
ATOM   2181  OD1 ASN A 306     -17.891  -8.882 -37.668  1.00  0.61           O  
ATOM   2182  N   ASP A 307     -18.408 -10.069 -32.714  1.00  0.63           N  
ATOM   2183  CA  ASP A 307     -18.271  -9.937 -31.267  1.00  0.63           C  
ATOM   2184  C   ASP A 307     -16.912 -10.448 -30.794  1.00  0.63           C  
ATOM   2185  CB  ASP A 307     -19.394 -10.690 -30.550  1.00  0.59           C  
ATOM   2186  O   ASP A 307     -16.655 -10.521 -29.591  1.00  0.60           O  
ATOM   2187  CG  ASP A 307     -20.756 -10.047 -30.743  1.00  0.56           C  
ATOM   2188  OD1 ASP A 307     -20.821  -8.845 -31.081  1.00  0.58           O  
ATOM   2189  OD2 ASP A 307     -21.774 -10.747 -30.552  1.00  0.62           O  
ATOM   2190  N   PHE A 308     -15.988 -10.734 -31.733  1.00  0.65           N  
ATOM   2191  CA  PHE A 308     -14.637 -11.146 -31.371  1.00  0.66           C  
ATOM   2192  C   PHE A 308     -13.686  -9.956 -31.387  1.00  0.65           C  
ATOM   2193  CB  PHE A 308     -14.132 -12.235 -32.324  1.00  0.61           C  
ATOM   2194  O   PHE A 308     -13.740  -9.123 -32.294  1.00  0.63           O  
ATOM   2195  CG  PHE A 308     -14.961 -13.491 -32.304  1.00  0.59           C  
ATOM   2196  CD1 PHE A 308     -14.782 -14.443 -31.308  1.00  0.56           C  
ATOM   2197  CD2 PHE A 308     -15.921 -13.719 -33.282  1.00  0.57           C  
ATOM   2198  CE1 PHE A 308     -15.548 -15.606 -31.287  1.00  0.54           C  
ATOM   2199  CE2 PHE A 308     -16.690 -14.879 -33.267  1.00  0.53           C  
ATOM   2200  CZ  PHE A 308     -16.501 -15.822 -32.270  1.00  0.56           C  
ATOM   2201  N   MET A 309     -12.946  -9.860 -30.320  1.00  0.67           N  
ATOM   2202  CA  MET A 309     -11.865  -8.881 -30.260  1.00  0.69           C  
ATOM   2203  C   MET A 309     -10.770  -9.218 -31.267  1.00  0.69           C  
ATOM   2204  CB  MET A 309     -11.276  -8.815 -28.850  1.00  0.64           C  
ATOM   2205  O   MET A 309     -10.249 -10.334 -31.273  1.00  0.67           O  
ATOM   2206  CG  MET A 309     -10.492  -7.543 -28.572  1.00  0.62           C  
ATOM   2207  SD  MET A 309      -9.818  -7.492 -26.866  1.00  0.59           S  
ATOM   2208  CE  MET A 309     -11.359  -7.548 -25.910  1.00  0.54           C  
ATOM   2209  N   SER A 310     -10.514  -8.339 -32.212  1.00  0.68           N  
ATOM   2210  CA  SER A 310      -9.325  -8.468 -33.049  1.00  0.69           C  
ATOM   2211  C   SER A 310      -8.065  -8.600 -32.201  1.00  0.70           C  
ATOM   2212  CB  SER A 310      -9.196  -7.266 -33.985  1.00  0.66           C  
ATOM   2213  O   SER A 310      -7.924  -7.926 -31.178  1.00  0.69           O  
ATOM   2214  OG  SER A 310      -7.994  -7.337 -34.732  1.00  0.65           O  
ATOM   2215  N   LYS A 311      -7.082  -9.369 -32.562  1.00  0.67           N  
ATOM   2216  CA  LYS A 311      -5.742  -9.439 -31.988  1.00  0.68           C  
ATOM   2217  C   LYS A 311      -5.033  -8.091 -32.079  1.00  0.67           C  
ATOM   2218  CB  LYS A 311      -4.912 -10.515 -32.690  1.00  0.65           C  
ATOM   2219  O   LYS A 311      -4.078  -7.834 -31.343  1.00  0.67           O  
ATOM   2220  CG  LYS A 311      -5.350 -11.938 -32.375  1.00  0.61           C  
ATOM   2221  CD  LYS A 311      -4.405 -12.963 -32.989  1.00  0.62           C  
ATOM   2222  CE  LYS A 311      -4.794 -14.384 -32.606  1.00  0.55           C  
ATOM   2223  NZ  LYS A 311      -3.874 -15.393 -33.210  1.00  0.48           N  
ATOM   2224  N   THR A 312      -5.379  -7.270 -33.033  1.00  0.61           N  
ATOM   2225  CA  THR A 312      -4.738  -5.977 -33.249  1.00  0.64           C  
ATOM   2226  C   THR A 312      -5.408  -4.894 -32.408  1.00  0.60           C  
ATOM   2227  CB  THR A 312      -4.778  -5.575 -34.735  1.00  0.58           C  
ATOM   2228  O   THR A 312      -5.054  -3.717 -32.505  1.00  0.58           O  
ATOM   2229  CG2 THR A 312      -3.923  -6.512 -35.582  1.00  0.45           C  
ATOM   2230  OG1 THR A 312      -6.132  -5.628 -35.202  1.00  0.58           O  
ATOM   2231  N   GLY A 313      -6.404  -5.359 -31.446  1.00  0.73           N  
ATOM   2232  CA  GLY A 313      -7.139  -4.402 -30.634  1.00  0.74           C  
ATOM   2233  C   GLY A 313      -8.564  -4.188 -31.107  1.00  0.74           C  
ATOM   2234  O   GLY A 313      -8.930  -4.614 -32.204  1.00  0.72           O  
ATOM   2235  N   GLY A 314      -9.391  -3.703 -30.117  1.00  0.71           N  
ATOM   2236  CA  GLY A 314     -10.787  -3.305 -30.203  1.00  0.72           C  
ATOM   2237  C   GLY A 314     -11.159  -2.216 -29.214  1.00  0.71           C  
ATOM   2238  O   GLY A 314     -10.431  -1.972 -28.249  1.00  0.70           O  
ATOM   2239  N   THR A 315     -12.069  -1.224 -29.640  1.00  0.72           N  
ATOM   2240  CA  THR A 315     -12.672  -0.265 -28.722  1.00  0.74           C  
ATOM   2241  C   THR A 315     -13.817  -0.908 -27.944  1.00  0.71           C  
ATOM   2242  CB  THR A 315     -13.191   0.976 -29.471  1.00  0.69           C  
ATOM   2243  O   THR A 315     -14.756  -1.442 -28.539  1.00  0.69           O  
ATOM   2244  CG2 THR A 315     -13.694   2.036 -28.498  1.00  0.59           C  
ATOM   2245  OG1 THR A 315     -12.129   1.530 -30.257  1.00  0.72           O  
ATOM   2246  N   PHE A 316     -13.667  -0.897 -26.675  1.00  0.71           N  
ATOM   2247  CA  PHE A 316     -14.741  -1.256 -25.756  1.00  0.75           C  
ATOM   2248  C   PHE A 316     -15.456  -0.010 -25.246  1.00  0.76           C  
ATOM   2249  CB  PHE A 316     -14.193  -2.066 -24.576  1.00  0.70           C  
ATOM   2250  O   PHE A 316     -14.818   0.915 -24.740  1.00  0.76           O  
ATOM   2251  CG  PHE A 316     -13.539  -3.359 -24.980  1.00  0.66           C  
ATOM   2252  CD1 PHE A 316     -14.281  -4.530 -25.073  1.00  0.62           C  
ATOM   2253  CD2 PHE A 316     -12.181  -3.404 -25.267  1.00  0.63           C  
ATOM   2254  CE1 PHE A 316     -13.678  -5.729 -25.446  1.00  0.59           C  
ATOM   2255  CE2 PHE A 316     -11.571  -4.599 -25.641  1.00  0.58           C  
ATOM   2256  CZ  PHE A 316     -12.322  -5.760 -25.729  1.00  0.61           C  
ATOM   2257  N   THR A 317     -16.757   0.113 -25.605  1.00  0.74           N  
ATOM   2258  CA  THR A 317     -17.577   1.206 -25.095  1.00  0.76           C  
ATOM   2259  C   THR A 317     -18.307   0.787 -23.822  1.00  0.74           C  
ATOM   2260  CB  THR A 317     -18.601   1.673 -26.146  1.00  0.73           C  
ATOM   2261  O   THR A 317     -18.904   1.622 -23.139  1.00  0.72           O  
ATOM   2262  CG2 THR A 317     -17.905   2.264 -27.368  1.00  0.69           C  
ATOM   2263  OG1 THR A 317     -19.398   0.555 -26.558  1.00  0.80           O  
ATOM   2264  N   GLY A 318     -18.198  -0.583 -23.622  1.00  0.74           N  
ATOM   2265  CA  GLY A 318     -18.762  -1.110 -22.390  1.00  0.76           C  
ATOM   2266  C   GLY A 318     -17.708  -1.501 -21.371  1.00  0.74           C  
ATOM   2267  O   GLY A 318     -16.509  -1.413 -21.645  1.00  0.71           O  
ATOM   2268  N   ASP A 319     -18.234  -2.006 -20.117  1.00  0.80           N  
ATOM   2269  CA  ASP A 319     -17.304  -2.475 -19.094  1.00  0.81           C  
ATOM   2270  C   ASP A 319     -16.610  -3.763 -19.532  1.00  0.77           C  
ATOM   2271  CB  ASP A 319     -18.032  -2.695 -17.767  1.00  0.78           C  
ATOM   2272  O   ASP A 319     -17.250  -4.664 -20.078  1.00  0.75           O  
ATOM   2273  CG  ASP A 319     -18.692  -1.435 -17.236  1.00  0.74           C  
ATOM   2274  OD1 ASP A 319     -18.219  -0.321 -17.550  1.00  0.76           O  
ATOM   2275  OD2 ASP A 319     -19.691  -1.556 -16.495  1.00  0.84           O  
ATOM   2276  N   PHE A 320     -15.267  -3.804 -19.450  1.00  0.79           N  
ATOM   2277  CA  PHE A 320     -14.423  -4.971 -19.677  1.00  0.80           C  
ATOM   2278  C   PHE A 320     -14.150  -5.705 -18.370  1.00  0.79           C  
ATOM   2279  CB  PHE A 320     -13.101  -4.560 -20.334  1.00  0.77           C  
ATOM   2280  O   PHE A 320     -13.567  -5.139 -17.444  1.00  0.77           O  
ATOM   2281  CG  PHE A 320     -12.182  -5.716 -20.623  1.00  0.74           C  
ATOM   2282  CD1 PHE A 320     -12.483  -6.627 -21.628  1.00  0.71           C  
ATOM   2283  CD2 PHE A 320     -11.015  -5.890 -19.891  1.00  0.73           C  
ATOM   2284  CE1 PHE A 320     -11.634  -7.698 -21.898  1.00  0.71           C  
ATOM   2285  CE2 PHE A 320     -10.162  -6.958 -20.155  1.00  0.72           C  
ATOM   2286  CZ  PHE A 320     -10.474  -7.861 -21.158  1.00  0.70           C  
ATOM   2287  N   SER A 321     -14.797  -6.840 -18.222  1.00  0.83           N  
ATOM   2288  CA  SER A 321     -14.634  -7.676 -17.037  1.00  0.84           C  
ATOM   2289  C   SER A 321     -13.744  -8.879 -17.328  1.00  0.82           C  
ATOM   2290  CB  SER A 321     -15.994  -8.150 -16.524  1.00  0.81           C  
ATOM   2291  O   SER A 321     -13.851  -9.495 -18.391  1.00  0.81           O  
ATOM   2292  OG  SER A 321     -16.618  -9.004 -17.466  1.00  0.73           O  
ATOM   2293  N   LEU A 322     -12.717  -9.212 -16.547  1.00  0.83           N  
ATOM   2294  CA  LEU A 322     -11.897 -10.418 -16.514  1.00  0.84           C  
ATOM   2295  C   LEU A 322     -12.400 -11.388 -15.451  1.00  0.82           C  
ATOM   2296  CB  LEU A 322     -10.432 -10.063 -16.246  1.00  0.81           C  
ATOM   2297  O   LEU A 322     -12.171 -11.181 -14.257  1.00  0.79           O  
ATOM   2298  CG  LEU A 322      -9.749  -9.172 -17.284  1.00  0.77           C  
ATOM   2299  CD1 LEU A 322      -8.334  -8.825 -16.836  1.00  0.74           C  
ATOM   2300  CD2 LEU A 322      -9.732  -9.855 -18.648  1.00  0.75           C  
ATOM   2301  N   GLU A 323     -13.246 -12.270 -15.918  1.00  0.85           N  
ATOM   2302  CA  GLU A 323     -13.842 -13.288 -15.059  1.00  0.86           C  
ATOM   2303  C   GLU A 323     -12.872 -14.439 -14.811  1.00  0.85           C  
ATOM   2304  CB  GLU A 323     -15.140 -13.817 -15.673  1.00  0.83           C  
ATOM   2305  O   GLU A 323     -12.106 -14.815 -15.701  1.00  0.83           O  
ATOM   2306  CG  GLU A 323     -15.935 -14.725 -14.746  1.00  0.77           C  
ATOM   2307  CD  GLU A 323     -17.261 -15.175 -15.337  1.00  0.76           C  
ATOM   2308  OE1 GLU A 323     -17.572 -14.796 -16.489  1.00  0.77           O  
ATOM   2309  OE2 GLU A 323     -17.996 -15.911 -14.642  1.00  0.75           O  
ATOM   2310  N   GLY A 324     -12.754 -14.974 -13.594  1.00  0.83           N  
ATOM   2311  CA  GLY A 324     -11.987 -16.138 -13.181  1.00  0.83           C  
ATOM   2312  C   GLY A 324     -12.526 -16.794 -11.924  1.00  0.84           C  
ATOM   2313  O   GLY A 324     -13.169 -16.137 -11.102  1.00  0.82           O  
ATOM   2314  N   VAL A 325     -12.279 -18.137 -11.817  1.00  0.86           N  
ATOM   2315  CA  VAL A 325     -12.699 -18.857 -10.619  1.00  0.87           C  
ATOM   2316  C   VAL A 325     -11.854 -18.415  -9.427  1.00  0.88           C  
ATOM   2317  CB  VAL A 325     -12.592 -20.387 -10.810  1.00  0.84           C  
ATOM   2318  O   VAL A 325     -10.716 -17.970  -9.595  1.00  0.86           O  
ATOM   2319  CG1 VAL A 325     -13.564 -20.866 -11.887  1.00  0.73           C  
ATOM   2320  CG2 VAL A 325     -11.160 -20.781 -11.164  1.00  0.72           C  
ATOM   2321  N   SER A 326     -12.366 -18.501  -8.193  1.00  0.82           N  
ATOM   2322  CA  SER A 326     -11.625 -18.300  -6.952  1.00  0.85           C  
ATOM   2323  C   SER A 326     -10.336 -19.113  -6.939  1.00  0.83           C  
ATOM   2324  CB  SER A 326     -12.487 -18.677  -5.746  1.00  0.80           C  
ATOM   2325  O   SER A 326     -10.293 -20.228  -7.463  1.00  0.81           O  
ATOM   2326  OG  SER A 326     -11.835 -18.336  -4.535  1.00  0.74           O  
ATOM   2327  N   GLY A 327      -9.184 -18.613  -6.582  1.00  0.83           N  
ATOM   2328  CA  GLY A 327      -7.881 -19.258  -6.608  1.00  0.85           C  
ATOM   2329  C   GLY A 327      -7.203 -19.178  -7.963  1.00  0.81           C  
ATOM   2330  O   GLY A 327      -6.173 -19.818  -8.186  1.00  0.78           O  
ATOM   2331  N   SER A 328      -7.780 -18.478  -8.920  1.00  0.89           N  
ATOM   2332  CA  SER A 328      -7.096 -18.284 -10.194  1.00  0.90           C  
ATOM   2333  C   SER A 328      -6.726 -16.820 -10.405  1.00  0.89           C  
ATOM   2334  CB  SER A 328      -7.969 -18.770 -11.351  1.00  0.88           C  
ATOM   2335  O   SER A 328      -7.450 -15.922  -9.969  1.00  0.87           O  
ATOM   2336  OG  SER A 328      -9.016 -17.850 -11.612  1.00  0.86           O  
ATOM   2337  N   TYR A 329      -5.546 -16.537 -10.983  1.00  0.86           N  
ATOM   2338  CA  TYR A 329      -5.228 -15.148 -11.294  1.00  0.87           C  
ATOM   2339  C   TYR A 329      -5.880 -14.719 -12.603  1.00  0.86           C  
ATOM   2340  CB  TYR A 329      -3.711 -14.949 -11.376  1.00  0.81           C  
ATOM   2341  O   TYR A 329      -6.122 -15.547 -13.484  1.00  0.82           O  
ATOM   2342  CG  TYR A 329      -3.063 -15.693 -12.518  1.00  0.73           C  
ATOM   2343  CD1 TYR A 329      -2.594 -16.994 -12.351  1.00  0.66           C  
ATOM   2344  CD2 TYR A 329      -2.916 -15.096 -13.766  1.00  0.67           C  
ATOM   2345  CE1 TYR A 329      -1.994 -17.683 -13.400  1.00  0.62           C  
ATOM   2346  CE2 TYR A 329      -2.317 -15.776 -14.822  1.00  0.58           C  
ATOM   2347  OH  TYR A 329      -1.267 -17.744 -15.672  1.00  0.47           O  
ATOM   2348  CZ  TYR A 329      -1.861 -17.067 -14.630  1.00  0.65           C  
ATOM   2349  N   ARG A 330      -6.298 -13.495 -12.776  1.00  0.90           N  
ATOM   2350  CA  ARG A 330      -6.679 -12.758 -13.976  1.00  0.91           C  
ATOM   2351  C   ARG A 330      -5.848 -11.488 -14.125  1.00  0.90           C  
ATOM   2352  CB  ARG A 330      -8.169 -12.410 -13.945  1.00  0.89           C  
ATOM   2353  O   ARG A 330      -5.692 -10.727 -13.168  1.00  0.89           O  
ATOM   2354  CG  ARG A 330      -9.085 -13.622 -13.976  1.00  0.84           C  
ATOM   2355  CD  ARG A 330      -8.983 -14.373 -15.296  1.00  0.83           C  
ATOM   2356  NE  ARG A 330      -9.874 -15.529 -15.330  1.00  0.82           N  
ATOM   2357  NH1 ARG A 330      -8.323 -17.010 -14.471  1.00  0.69           N  
ATOM   2358  NH2 ARG A 330     -10.430 -17.734 -15.011  1.00  0.66           N  
ATOM   2359  CZ  ARG A 330      -9.540 -16.755 -14.937  1.00  0.81           C  
ATOM   2360  N   GLN A 331      -5.272 -11.416 -15.268  1.00  0.90           N  
ATOM   2361  CA  GLN A 331      -4.335 -10.308 -15.424  1.00  0.90           C  
ATOM   2362  C   GLN A 331      -4.512  -9.623 -16.775  1.00  0.89           C  
ATOM   2363  CB  GLN A 331      -2.894 -10.797 -15.268  1.00  0.87           C  
ATOM   2364  O   GLN A 331      -4.809 -10.279 -17.776  1.00  0.87           O  
ATOM   2365  CG  GLN A 331      -2.438 -11.731 -16.381  1.00  0.80           C  
ATOM   2366  CD  GLN A 331      -1.022 -12.238 -16.180  1.00  0.77           C  
ATOM   2367  NE2 GLN A 331      -0.450 -12.830 -17.222  1.00  0.73           N  
ATOM   2368  OE1 GLN A 331      -0.447 -12.096 -15.096  1.00  0.77           O  
ATOM   2369  N   PHE A 332      -4.432  -8.325 -16.691  1.00  0.89           N  
ATOM   2370  CA  PHE A 332      -4.147  -7.460 -17.830  1.00  0.90           C  
ATOM   2371  C   PHE A 332      -2.663  -7.117 -17.891  1.00  0.90           C  
ATOM   2372  CB  PHE A 332      -4.980  -6.177 -17.755  1.00  0.87           C  
ATOM   2373  O   PHE A 332      -2.067  -6.734 -16.882  1.00  0.89           O  
ATOM   2374  CG  PHE A 332      -4.722  -5.218 -18.885  1.00  0.76           C  
ATOM   2375  CD1 PHE A 332      -5.308  -5.415 -20.130  1.00  0.69           C  
ATOM   2376  CD2 PHE A 332      -3.893  -4.119 -18.703  1.00  0.70           C  
ATOM   2377  CE1 PHE A 332      -5.070  -4.528 -21.178  1.00  0.69           C  
ATOM   2378  CE2 PHE A 332      -3.650  -3.229 -19.745  1.00  0.69           C  
ATOM   2379  CZ  PHE A 332      -4.239  -3.436 -20.982  1.00  0.69           C  
ATOM   2380  N   SER A 333      -1.985  -7.422 -19.081  1.00  0.90           N  
ATOM   2381  CA  SER A 333      -0.549  -7.200 -19.220  1.00  0.91           C  
ATOM   2382  C   SER A 333      -0.254  -6.124 -20.259  1.00  0.90           C  
ATOM   2383  CB  SER A 333       0.159  -8.500 -19.604  1.00  0.88           C  
ATOM   2384  O   SER A 333      -1.003  -5.964 -21.225  1.00  0.88           O  
ATOM   2385  OG  SER A 333      -0.422  -9.065 -20.766  1.00  0.77           O  
ATOM   2386  N   PHE A 334       0.769  -5.252 -20.099  1.00  0.90           N  
ATOM   2387  CA  PHE A 334       1.414  -4.389 -21.082  1.00  0.91           C  
ATOM   2388  C   PHE A 334       2.709  -5.016 -21.585  1.00  0.91           C  
ATOM   2389  CB  PHE A 334       1.698  -3.008 -20.482  1.00  0.90           C  
ATOM   2390  O   PHE A 334       3.658  -5.193 -20.819  1.00  0.90           O  
ATOM   2391  CG  PHE A 334       0.474  -2.314 -19.949  1.00  0.87           C  
ATOM   2392  CD1 PHE A 334      -0.270  -1.466 -20.761  1.00  0.84           C  
ATOM   2393  CD2 PHE A 334       0.066  -2.510 -18.636  1.00  0.85           C  
ATOM   2394  CE1 PHE A 334      -1.403  -0.822 -20.271  1.00  0.86           C  
ATOM   2395  CE2 PHE A 334      -1.066  -1.870 -18.139  1.00  0.87           C  
ATOM   2396  CZ  PHE A 334      -1.798  -1.026 -18.958  1.00  0.85           C  
ATOM   2397  N   ASP A 335       2.637  -5.547 -22.820  1.00  0.89           N  
ATOM   2398  CA  ASP A 335       3.725  -6.308 -23.426  1.00  0.91           C  
ATOM   2399  C   ASP A 335       4.511  -5.450 -24.415  1.00  0.90           C  
ATOM   2400  CB  ASP A 335       3.183  -7.555 -24.127  1.00  0.88           C  
ATOM   2401  O   ASP A 335       3.933  -4.626 -25.126  1.00  0.88           O  
ATOM   2402  CG  ASP A 335       2.488  -8.515 -23.177  1.00  0.84           C  
ATOM   2403  OD1 ASP A 335       2.528  -8.292 -21.948  1.00  0.82           O  
ATOM   2404  OD2 ASP A 335       1.898  -9.504 -23.662  1.00  0.85           O  
ATOM   2405  N   VAL A 336       5.795  -5.483 -24.494  1.00  0.89           N  
ATOM   2406  CA  VAL A 336       6.696  -4.906 -25.486  1.00  0.91           C  
ATOM   2407  C   VAL A 336       7.548  -6.008 -26.112  1.00  0.90           C  
ATOM   2408  CB  VAL A 336       7.603  -3.820 -24.865  1.00  0.90           C  
ATOM   2409  O   VAL A 336       8.221  -6.760 -25.403  1.00  0.90           O  
ATOM   2410  CG1 VAL A 336       8.527  -3.219 -25.923  1.00  0.89           C  
ATOM   2411  CG2 VAL A 336       6.757  -2.730 -24.209  1.00  0.88           C  
ATOM   2412  N   GLY A 337       7.431  -6.209 -27.518  1.00  0.84           N  
ATOM   2413  CA  GLY A 337       8.132  -7.259 -28.240  1.00  0.87           C  
ATOM   2414  C   GLY A 337       7.707  -8.655 -27.822  1.00  0.84           C  
ATOM   2415  O   GLY A 337       8.532  -9.570 -27.769  1.00  0.81           O  
ATOM   2416  N   GLY A 338       6.368  -8.848 -27.260  1.00  0.86           N  
ATOM   2417  CA  GLY A 338       5.790 -10.094 -26.781  1.00  0.88           C  
ATOM   2418  C   GLY A 338       6.174 -10.418 -25.349  1.00  0.87           C  
ATOM   2419  O   GLY A 338       5.816 -11.477 -24.830  1.00  0.86           O  
ATOM   2420  N   LEU A 339       6.924  -9.524 -24.673  1.00  0.92           N  
ATOM   2421  CA  LEU A 339       7.332  -9.742 -23.289  1.00  0.94           C  
ATOM   2422  C   LEU A 339       6.602  -8.786 -22.351  1.00  0.93           C  
ATOM   2423  CB  LEU A 339       8.845  -9.564 -23.141  1.00  0.93           C  
ATOM   2424  O   LEU A 339       6.546  -7.581 -22.606  1.00  0.93           O  
ATOM   2425  CG  LEU A 339       9.723 -10.537 -23.930  1.00  0.91           C  
ATOM   2426  CD1 LEU A 339      11.196 -10.184 -23.755  1.00  0.89           C  
ATOM   2427  CD2 LEU A 339       9.456 -11.973 -23.493  1.00  0.89           C  
ATOM   2428  N   LYS A 340       6.070  -9.268 -21.274  1.00  0.91           N  
ATOM   2429  CA  LYS A 340       5.320  -8.509 -20.277  1.00  0.92           C  
ATOM   2430  C   LYS A 340       6.222  -7.516 -19.550  1.00  0.92           C  
ATOM   2431  CB  LYS A 340       4.659  -9.451 -19.270  1.00  0.90           C  
ATOM   2432  O   LYS A 340       7.294  -7.884 -19.065  1.00  0.92           O  
ATOM   2433  CG  LYS A 340       3.671 -10.427 -19.892  1.00  0.86           C  
ATOM   2434  CD  LYS A 340       3.091 -11.375 -18.851  1.00  0.85           C  
ATOM   2435  CE  LYS A 340       2.146 -12.390 -19.481  1.00  0.84           C  
ATOM   2436  NZ  LYS A 340       1.661 -13.389 -18.484  1.00  0.80           N  
ATOM   2437  N   ARG A 341       5.795  -6.173 -19.353  1.00  0.94           N  
ATOM   2438  CA  ARG A 341       6.515  -5.141 -18.614  1.00  0.95           C  
ATOM   2439  C   ARG A 341       5.764  -4.750 -17.346  1.00  0.94           C  
ATOM   2440  CB  ARG A 341       6.738  -3.908 -19.492  1.00  0.94           C  
ATOM   2441  O   ARG A 341       6.370  -4.581 -16.286  1.00  0.93           O  
ATOM   2442  CG  ARG A 341       7.678  -4.147 -20.663  1.00  0.91           C  
ATOM   2443  CD  ARG A 341       9.066  -4.563 -20.196  1.00  0.87           C  
ATOM   2444  NE  ARG A 341       9.983  -4.735 -21.319  1.00  0.89           N  
ATOM   2445  NH1 ARG A 341      10.007  -7.042 -21.215  1.00  0.79           N  
ATOM   2446  NH2 ARG A 341      11.244  -5.950 -22.806  1.00  0.75           N  
ATOM   2447  CZ  ARG A 341      10.409  -5.909 -21.777  1.00  0.85           C  
ATOM   2448  N   TRP A 342       4.438  -4.741 -17.507  1.00  0.92           N  
ATOM   2449  CA  TRP A 342       3.541  -4.458 -16.391  1.00  0.94           C  
ATOM   2450  C   TRP A 342       2.351  -5.412 -16.395  1.00  0.91           C  
ATOM   2451  CB  TRP A 342       3.050  -3.009 -16.450  1.00  0.91           C  
ATOM   2452  O   TRP A 342       1.894  -5.841 -17.457  1.00  0.87           O  
ATOM   2453  CG  TRP A 342       4.135  -1.991 -16.267  1.00  0.85           C  
ATOM   2454  CD1 TRP A 342       4.932  -1.453 -17.238  1.00  0.79           C  
ATOM   2455  CD2 TRP A 342       4.544  -1.391 -15.034  1.00  0.82           C  
ATOM   2456  CE2 TRP A 342       5.596  -0.497 -15.333  1.00  0.86           C  
ATOM   2457  CE3 TRP A 342       4.123  -1.523 -13.704  1.00  0.81           C  
ATOM   2458  NE1 TRP A 342       5.813  -0.554 -16.683  1.00  0.85           N  
ATOM   2459  CH2 TRP A 342       5.801   0.115 -13.056  1.00  0.82           C  
ATOM   2460  CZ2 TRP A 342       6.233   0.262 -14.349  1.00  0.84           C  
ATOM   2461  CZ3 TRP A 342       4.758  -0.766 -12.726  1.00  0.83           C  
ATOM   2462  N   THR A 343       1.922  -5.817 -15.192  1.00  0.92           N  
ATOM   2463  CA  THR A 343       0.694  -6.593 -15.054  1.00  0.93           C  
ATOM   2464  C   THR A 343      -0.214  -5.985 -13.989  1.00  0.93           C  
ATOM   2465  CB  THR A 343       0.998  -8.060 -14.697  1.00  0.91           C  
ATOM   2466  O   THR A 343       0.243  -5.646 -12.896  1.00  0.91           O  
ATOM   2467  CG2 THR A 343       1.790  -8.744 -15.807  1.00  0.78           C  
ATOM   2468  OG1 THR A 343       1.761  -8.102 -13.485  1.00  0.77           O  
ATOM   2469  N   PHE A 344      -1.492  -5.763 -14.340  1.00  0.93           N  
ATOM   2470  CA  PHE A 344      -2.592  -5.588 -13.398  1.00  0.93           C  
ATOM   2471  C   PHE A 344      -3.312  -6.909 -13.154  1.00  0.92           C  
ATOM   2472  CB  PHE A 344      -3.581  -4.538 -13.915  1.00  0.90           C  
ATOM   2473  O   PHE A 344      -3.834  -7.519 -14.089  1.00  0.90           O  
ATOM   2474  CG  PHE A 344      -3.051  -3.131 -13.870  1.00  0.79           C  
ATOM   2475  CD1 PHE A 344      -3.556  -2.212 -12.958  1.00  0.70           C  
ATOM   2476  CD2 PHE A 344      -2.048  -2.726 -14.741  1.00  0.71           C  
ATOM   2477  CE1 PHE A 344      -3.067  -0.908 -12.914  1.00  0.73           C  
ATOM   2478  CE2 PHE A 344      -1.555  -1.425 -14.703  1.00  0.71           C  
ATOM   2479  CZ  PHE A 344      -2.066  -0.517 -13.790  1.00  0.74           C  
ATOM   2480  N   GLN A 345      -3.227  -7.292 -11.926  1.00  0.93           N  
ATOM   2481  CA  GLN A 345      -3.605  -8.670 -11.632  1.00  0.93           C  
ATOM   2482  C   GLN A 345      -4.503  -8.743 -10.400  1.00  0.93           C  
ATOM   2483  CB  GLN A 345      -2.362  -9.537 -11.427  1.00  0.92           C  
ATOM   2484  O   GLN A 345      -4.157  -8.216  -9.341  1.00  0.92           O  
ATOM   2485  CG  GLN A 345      -2.673 -10.991 -11.100  1.00  0.84           C  
ATOM   2486  CD  GLN A 345      -1.423 -11.821 -10.872  1.00  0.79           C  
ATOM   2487  NE2 GLN A 345      -1.550 -12.877 -10.075  1.00  0.77           N  
ATOM   2488  OE1 GLN A 345      -0.353 -11.517 -11.409  1.00  0.80           O  
ATOM   2489  N   LYS A 346      -5.647  -9.301 -10.560  1.00  0.91           N  
ATOM   2490  CA  LYS A 346      -6.231 -10.017  -9.430  1.00  0.91           C  
ATOM   2491  C   LYS A 346      -5.408 -11.252  -9.076  1.00  0.91           C  
ATOM   2492  CB  LYS A 346      -7.674 -10.420  -9.738  1.00  0.89           C  
ATOM   2493  O   LYS A 346      -5.155 -12.103  -9.932  1.00  0.89           O  
ATOM   2494  CG  LYS A 346      -8.369 -11.152  -8.599  1.00  0.80           C  
ATOM   2495  CD  LYS A 346      -9.617 -11.881  -9.082  1.00  0.78           C  
ATOM   2496  CE  LYS A 346      -9.998 -13.019  -8.145  1.00  0.76           C  
ATOM   2497  NZ  LYS A 346     -11.230 -13.727  -8.607  1.00  0.67           N  
ATOM   2498  N   ASP A 347      -4.948 -11.371  -7.738  1.00  0.89           N  
ATOM   2499  CA  ASP A 347      -4.065 -12.468  -7.354  1.00  0.89           C  
ATOM   2500  C   ASP A 347      -4.840 -13.776  -7.220  1.00  0.88           C  
ATOM   2501  CB  ASP A 347      -3.347 -12.145  -6.042  1.00  0.86           C  
ATOM   2502  O   ASP A 347      -6.036 -13.828  -7.514  1.00  0.86           O  
ATOM   2503  CG  ASP A 347      -4.286 -12.097  -4.849  1.00  0.82           C  
ATOM   2504  OD1 ASP A 347      -5.427 -12.597  -4.950  1.00  0.79           O  
ATOM   2505  OD2 ASP A 347      -3.882 -11.552  -3.799  1.00  0.81           O  
ATOM   2506  N   ASP A 348      -4.077 -14.839  -7.008  1.00  0.86           N  
ATOM   2507  CA  ASP A 348      -4.591 -16.204  -6.950  1.00  0.87           C  
ATOM   2508  C   ASP A 348      -5.049 -16.558  -5.537  1.00  0.85           C  
ATOM   2509  CB  ASP A 348      -3.528 -17.198  -7.423  1.00  0.83           C  
ATOM   2510  O   ASP A 348      -5.307 -17.726  -5.237  1.00  0.82           O  
ATOM   2511  CG  ASP A 348      -2.223 -17.081  -6.654  1.00  0.78           C  
ATOM   2512  OD1 ASP A 348      -1.954 -16.011  -6.067  1.00  0.75           O  
ATOM   2513  OD2 ASP A 348      -1.455 -18.068  -6.638  1.00  0.81           O  
ATOM   2514  N   VAL A 349      -5.097 -15.634  -4.608  1.00  0.87           N  
ATOM   2515  CA  VAL A 349      -5.581 -15.909  -3.260  1.00  0.88           C  
ATOM   2516  C   VAL A 349      -7.048 -16.332  -3.313  1.00  0.88           C  
ATOM   2517  CB  VAL A 349      -5.414 -14.681  -2.336  1.00  0.86           C  
ATOM   2518  O   VAL A 349      -7.879 -15.638  -3.902  1.00  0.87           O  
ATOM   2519  CG1 VAL A 349      -5.926 -14.990  -0.930  1.00  0.85           C  
ATOM   2520  CG2 VAL A 349      -3.952 -14.243  -2.291  1.00  0.85           C  
ATOM   2521  N   VAL A 350      -7.483 -17.432  -2.763  1.00  0.85           N  
ATOM   2522  CA  VAL A 350      -8.821 -18.015  -2.747  1.00  0.87           C  
ATOM   2523  C   VAL A 350      -9.791 -17.063  -2.051  1.00  0.85           C  
ATOM   2524  CB  VAL A 350      -8.831 -19.392  -2.046  1.00  0.83           C  
ATOM   2525  O   VAL A 350      -9.445 -16.441  -1.043  1.00  0.83           O  
ATOM   2526  CG1 VAL A 350     -10.252 -19.946  -1.964  1.00  0.75           C  
ATOM   2527  CG2 VAL A 350      -7.914 -20.370  -2.779  1.00  0.74           C  
ATOM   2528  N   GLU A 351     -11.021 -16.909  -2.620  1.00  0.85           N  
ATOM   2529  CA  GLU A 351     -12.144 -16.194  -2.021  1.00  0.88           C  
ATOM   2530  C   GLU A 351     -12.920 -17.090  -1.061  1.00  0.85           C  
ATOM   2531  CB  GLU A 351     -13.078 -15.653  -3.108  1.00  0.82           C  
ATOM   2532  O   GLU A 351     -13.642 -17.992  -1.492  1.00  0.82           O  
ATOM   2533  CG  GLU A 351     -12.443 -14.589  -3.990  1.00  0.75           C  
ATOM   2534  CD  GLU A 351     -13.356 -14.114  -5.110  1.00  0.72           C  
ATOM   2535  OE1 GLU A 351     -14.553 -14.483  -5.114  1.00  0.78           O  
ATOM   2536  OE2 GLU A 351     -12.871 -13.369  -5.990  1.00  0.76           O  
ATOM   2537  N   PRO A 352     -12.740 -16.943   0.195  1.00  0.81           N  
ATOM   2538  CA  PRO A 352     -13.355 -17.851   1.166  1.00  0.84           C  
ATOM   2539  C   PRO A 352     -14.818 -17.512   1.445  1.00  0.80           C  
ATOM   2540  CB  PRO A 352     -12.501 -17.656   2.421  1.00  0.79           C  
ATOM   2541  O   PRO A 352     -15.464 -18.174   2.262  1.00  0.76           O  
ATOM   2542  CG  PRO A 352     -12.011 -16.247   2.336  1.00  0.76           C  
ATOM   2543  CD  PRO A 352     -11.781 -15.909   0.891  1.00  0.73           C  
ATOM   2544  N   GLY A 353     -15.484 -16.460   0.819  1.00  0.81           N  
ATOM   2545  CA  GLY A 353     -16.873 -16.060   0.982  1.00  0.85           C  
ATOM   2546  C   GLY A 353     -17.061 -14.960   2.009  1.00  0.83           C  
ATOM   2547  O   GLY A 353     -18.190 -14.561   2.299  1.00  0.80           O  
ATOM   2548  N   ASP A 354     -15.918 -14.361   2.595  1.00  0.78           N  
ATOM   2549  CA  ASP A 354     -15.983 -13.383   3.676  1.00  0.83           C  
ATOM   2550  C   ASP A 354     -15.526 -12.006   3.200  1.00  0.77           C  
ATOM   2551  CB  ASP A 354     -15.132 -13.838   4.864  1.00  0.77           C  
ATOM   2552  O   ASP A 354     -15.269 -11.115   4.013  1.00  0.72           O  
ATOM   2553  CG  ASP A 354     -13.654 -13.944   4.528  1.00  0.74           C  
ATOM   2554  OD1 ASP A 354     -13.287 -13.811   3.340  1.00  0.72           O  
ATOM   2555  OD2 ASP A 354     -12.850 -14.165   5.459  1.00  0.87           O  
ATOM   2556  N   GLY A 355     -15.502 -11.775   1.827  1.00  0.84           N  
ATOM   2557  CA  GLY A 355     -15.045 -10.559   1.174  1.00  0.86           C  
ATOM   2558  C   GLY A 355     -13.534 -10.431   1.140  1.00  0.83           C  
ATOM   2559  O   GLY A 355     -13.003  -9.387   0.756  1.00  0.80           O  
ATOM   2560  N   SER A 356     -12.721 -11.551   1.470  1.00  0.85           N  
ATOM   2561  CA  SER A 356     -11.264 -11.600   1.411  1.00  0.89           C  
ATOM   2562  C   SER A 356     -10.786 -12.427   0.222  1.00  0.86           C  
ATOM   2563  CB  SER A 356     -10.694 -12.178   2.707  1.00  0.85           C  
ATOM   2564  O   SER A 356     -11.587 -13.079  -0.450  1.00  0.85           O  
ATOM   2565  OG  SER A 356     -10.967 -13.565   2.801  1.00  0.76           O  
ATOM   2566  N   GLY A 357      -9.537 -12.273  -0.202  1.00  0.86           N  
ATOM   2567  CA  GLY A 357      -8.954 -12.943  -1.354  1.00  0.87           C  
ATOM   2568  C   GLY A 357      -9.160 -12.186  -2.652  1.00  0.85           C  
ATOM   2569  O   GLY A 357      -9.897 -11.199  -2.691  1.00  0.82           O  
ATOM   2570  N   SER A 358      -8.380 -12.585  -3.707  1.00  0.88           N  
ATOM   2571  CA  SER A 358      -8.374 -11.932  -5.012  1.00  0.89           C  
ATOM   2572  C   SER A 358      -7.864 -10.499  -4.910  1.00  0.89           C  
ATOM   2573  CB  SER A 358      -9.776 -11.941  -5.622  1.00  0.86           C  
ATOM   2574  O   SER A 358      -8.511  -9.568  -5.394  1.00  0.86           O  
ATOM   2575  OG  SER A 358     -10.178 -13.263  -5.940  1.00  0.76           O  
ATOM   2576  N   ASN A 359      -6.843 -10.333  -4.247  1.00  0.92           N  
ATOM   2577  CA  ASN A 359      -6.261  -9.007  -4.074  1.00  0.93           C  
ATOM   2578  C   ASN A 359      -5.769  -8.432  -5.399  1.00  0.93           C  
ATOM   2579  CB  ASN A 359      -5.118  -9.050  -3.057  1.00  0.91           C  
ATOM   2580  O   ASN A 359      -5.456  -9.180  -6.327  1.00  0.92           O  
ATOM   2581  CG  ASN A 359      -5.514  -9.732  -1.762  1.00  0.88           C  
ATOM   2582  ND2 ASN A 359      -4.690 -10.669  -1.309  1.00  0.88           N  
ATOM   2583  OD1 ASN A 359      -6.553  -9.420  -1.174  1.00  0.87           O  
ATOM   2584  N   LEU A 360      -5.730  -7.104  -5.539  1.00  0.92           N  
ATOM   2585  CA  LEU A 360      -5.228  -6.421  -6.727  1.00  0.93           C  
ATOM   2586  C   LEU A 360      -3.731  -6.157  -6.610  1.00  0.93           C  
ATOM   2587  CB  LEU A 360      -5.976  -5.103  -6.943  1.00  0.92           C  
ATOM   2588  O   LEU A 360      -3.271  -5.597  -5.613  1.00  0.92           O  
ATOM   2589  CG  LEU A 360      -5.547  -4.271  -8.153  1.00  0.89           C  
ATOM   2590  CD1 LEU A 360      -5.865  -5.014  -9.446  1.00  0.85           C  
ATOM   2591  CD2 LEU A 360      -6.228  -2.907  -8.132  1.00  0.86           C  
ATOM   2592  N   ARG A 361      -3.008  -6.575  -7.644  1.00  0.94           N  
ATOM   2593  CA  ARG A 361      -1.574  -6.325  -7.744  1.00  0.94           C  
ATOM   2594  C   ARG A 361      -1.232  -5.620  -9.053  1.00  0.94           C  
ATOM   2595  CB  ARG A 361      -0.791  -7.634  -7.633  1.00  0.91           C  
ATOM   2596  O   ARG A 361      -1.724  -6.002 -10.117  1.00  0.93           O  
ATOM   2597  CG  ARG A 361      -0.997  -8.366  -6.316  1.00  0.80           C  
ATOM   2598  CD  ARG A 361      -0.170  -9.642  -6.244  1.00  0.77           C  
ATOM   2599  NE  ARG A 361      -0.428 -10.383  -5.013  1.00  0.74           N  
ATOM   2600  NH1 ARG A 361       1.308 -11.879  -5.305  1.00  0.62           N  
ATOM   2601  NH2 ARG A 361      -0.042 -12.028  -3.458  1.00  0.57           N  
ATOM   2602  CZ  ARG A 361       0.280 -11.428  -4.595  1.00  0.71           C  
ATOM   2603  N   ILE A 362      -0.429  -4.598  -8.957  1.00  0.94           N  
ATOM   2604  CA  ILE A 362       0.301  -4.069 -10.104  1.00  0.94           C  
ATOM   2605  C   ILE A 362       1.785  -4.403  -9.969  1.00  0.94           C  
ATOM   2606  CB  ILE A 362       0.105  -2.543 -10.245  1.00  0.94           C  
ATOM   2607  O   ILE A 362       2.425  -4.029  -8.983  1.00  0.93           O  
ATOM   2608  CG1 ILE A 362      -1.388  -2.194 -10.240  1.00  0.92           C  
ATOM   2609  CG2 ILE A 362       0.784  -2.026 -11.517  1.00  0.92           C  
ATOM   2610  CD1 ILE A 362      -1.674  -0.700 -10.298  1.00  0.89           C  
ATOM   2611  N   SER A 363       2.250  -5.194 -10.911  1.00  0.93           N  
ATOM   2612  CA  SER A 363       3.621  -5.687 -10.832  1.00  0.94           C  
ATOM   2613  C   SER A 363       4.438  -5.246 -12.042  1.00  0.94           C  
ATOM   2614  CB  SER A 363       3.637  -7.212 -10.725  1.00  0.92           C  
ATOM   2615  O   SER A 363       3.938  -5.246 -13.169  1.00  0.93           O  
ATOM   2616  OG  SER A 363       2.837  -7.649  -9.639  1.00  0.79           O  
ATOM   2617  N   SER A 364       5.631  -4.832 -11.778  1.00  0.93           N  
ATOM   2618  CA  SER A 364       6.632  -4.618 -12.818  1.00  0.94           C  
ATOM   2619  C   SER A 364       7.409  -5.898 -13.109  1.00  0.94           C  
ATOM   2620  CB  SER A 364       7.600  -3.506 -12.410  1.00  0.93           C  
ATOM   2621  O   SER A 364       7.505  -6.781 -12.254  1.00  0.93           O  
ATOM   2622  OG  SER A 364       8.349  -3.884 -11.268  1.00  0.89           O  
ATOM   2623  N   ARG A 365       7.857  -5.998 -14.318  1.00  0.93           N  
ATOM   2624  CA  ARG A 365       8.661  -7.132 -14.764  1.00  0.94           C  
ATOM   2625  C   ARG A 365       9.956  -6.661 -15.416  1.00  0.94           C  
ATOM   2626  CB  ARG A 365       7.868  -8.002 -15.742  1.00  0.92           C  
ATOM   2627  O   ARG A 365      10.034  -5.536 -15.914  1.00  0.93           O  
ATOM   2628  CG  ARG A 365       6.663  -8.688 -15.118  1.00  0.87           C  
ATOM   2629  CD  ARG A 365       5.990  -9.643 -16.094  1.00  0.85           C  
ATOM   2630  NE  ARG A 365       4.987 -10.472 -15.431  1.00  0.85           N  
ATOM   2631  NH1 ARG A 365       6.345 -12.332 -15.248  1.00  0.76           N  
ATOM   2632  NH2 ARG A 365       4.197 -12.393 -14.451  1.00  0.72           N  
ATOM   2633  CZ  ARG A 365       5.179 -11.730 -15.045  1.00  0.82           C  
ATOM   2634  N   ASN A 366      10.982  -7.477 -15.388  1.00  0.94           N  
ATOM   2635  CA  ASN A 366      12.253  -7.221 -16.059  1.00  0.95           C  
ATOM   2636  C   ASN A 366      12.106  -7.275 -17.577  1.00  0.94           C  
ATOM   2637  CB  ASN A 366      13.316  -8.218 -15.593  1.00  0.94           C  
ATOM   2638  O   ASN A 366      11.068  -7.697 -18.090  1.00  0.93           O  
ATOM   2639  CG  ASN A 366      13.636  -8.083 -14.117  1.00  0.92           C  
ATOM   2640  ND2 ASN A 366      13.727  -9.212 -13.424  1.00  0.93           N  
ATOM   2641  OD1 ASN A 366      13.799  -6.973 -13.604  1.00  0.91           O  
ATOM   2642  N   ASP A 367      13.106  -6.906 -18.318  1.00  0.94           N  
ATOM   2643  CA  ASP A 367      13.110  -6.827 -19.775  1.00  0.95           C  
ATOM   2644  C   ASP A 367      12.977  -8.213 -20.401  1.00  0.94           C  
ATOM   2645  CB  ASP A 367      14.387  -6.146 -20.272  1.00  0.94           C  
ATOM   2646  O   ASP A 367      12.434  -8.355 -21.499  1.00  0.93           O  
ATOM   2647  CG  ASP A 367      14.406  -4.652 -20.002  1.00  0.90           C  
ATOM   2648  OD1 ASP A 367      13.325  -4.051 -19.822  1.00  0.89           O  
ATOM   2649  OD2 ASP A 367      15.512  -4.070 -19.971  1.00  0.91           O  
ATOM   2650  N   ASP A 368      13.295  -9.324 -19.666  1.00  0.93           N  
ATOM   2651  CA  ASP A 368      13.150 -10.717 -20.077  1.00  0.94           C  
ATOM   2652  C   ASP A 368      11.766 -11.254 -19.722  1.00  0.92           C  
ATOM   2653  CB  ASP A 368      14.233 -11.583 -19.429  1.00  0.92           C  
ATOM   2654  O   ASP A 368      11.471 -12.428 -19.956  1.00  0.90           O  
ATOM   2655  CG  ASP A 368      14.113 -11.648 -17.916  1.00  0.87           C  
ATOM   2656  OD1 ASP A 368      13.193 -11.019 -17.350  1.00  0.85           O  
ATOM   2657  OD2 ASP A 368      14.947 -12.333 -17.285  1.00  0.90           O  
ATOM   2658  N   GLY A 369      10.866 -10.481 -19.096  1.00  0.90           N  
ATOM   2659  CA  GLY A 369       9.492 -10.796 -18.739  1.00  0.91           C  
ATOM   2660  C   GLY A 369       9.356 -11.380 -17.346  1.00  0.90           C  
ATOM   2661  O   GLY A 369       8.243 -11.609 -16.869  1.00  0.89           O  
ATOM   2662  N   THR A 370      10.584 -11.640 -16.667  1.00  0.92           N  
ATOM   2663  CA  THR A 370      10.556 -12.187 -15.315  1.00  0.93           C  
ATOM   2664  C   THR A 370       9.971 -11.174 -14.335  1.00  0.93           C  
ATOM   2665  CB  THR A 370      11.964 -12.602 -14.851  1.00  0.91           C  
ATOM   2666  O   THR A 370      10.007  -9.967 -14.585  1.00  0.92           O  
ATOM   2667  CG2 THR A 370      12.550 -13.675 -15.762  1.00  0.84           C  
ATOM   2668  OG1 THR A 370      12.823 -11.455 -14.867  1.00  0.87           O  
ATOM   2669  N   PHE A 371       9.355 -11.562 -13.247  1.00  0.90           N  
ATOM   2670  CA  PHE A 371       8.778 -10.733 -12.195  1.00  0.92           C  
ATOM   2671  C   PHE A 371       9.857  -9.907 -11.505  1.00  0.92           C  
ATOM   2672  CB  PHE A 371       8.043 -11.600 -11.167  1.00  0.90           C  
ATOM   2673  O   PHE A 371      10.886 -10.443 -11.089  1.00  0.91           O  
ATOM   2674  CG  PHE A 371       7.423 -10.814 -10.043  1.00  0.88           C  
ATOM   2675  CD1 PHE A 371       6.172 -10.230 -10.193  1.00  0.85           C  
ATOM   2676  CD2 PHE A 371       8.093 -10.661  -8.836  1.00  0.86           C  
ATOM   2677  CE1 PHE A 371       5.595  -9.503  -9.154  1.00  0.87           C  
ATOM   2678  CE2 PHE A 371       7.523  -9.935  -7.794  1.00  0.87           C  
ATOM   2679  CZ  PHE A 371       6.275  -9.356  -7.955  1.00  0.86           C  
ATOM   2680  N   LYS A 372       9.792  -8.615 -11.436  1.00  0.94           N  
ATOM   2681  CA  LYS A 372      10.719  -7.714 -10.756  1.00  0.94           C  
ATOM   2682  C   LYS A 372      10.219  -7.365  -9.357  1.00  0.93           C  
ATOM   2683  CB  LYS A 372      10.924  -6.438 -11.573  1.00  0.94           C  
ATOM   2684  O   LYS A 372      10.883  -7.663  -8.362  1.00  0.90           O  
ATOM   2685  CG  LYS A 372      11.936  -5.474 -10.971  1.00  0.93           C  
ATOM   2686  CD  LYS A 372      12.183  -4.280 -11.885  1.00  0.90           C  
ATOM   2687  CE  LYS A 372      13.220  -3.331 -11.298  1.00  0.91           C  
ATOM   2688  NZ  LYS A 372      13.561  -2.229 -12.247  1.00  0.90           N  
ATOM   2689  N   SER A 373       9.047  -6.802  -9.240  1.00  0.91           N  
ATOM   2690  CA  SER A 373       8.456  -6.416  -7.963  1.00  0.92           C  
ATOM   2691  C   SER A 373       6.962  -6.144  -8.105  1.00  0.93           C  
ATOM   2692  CB  SER A 373       9.157  -5.179  -7.399  1.00  0.91           C  
ATOM   2693  O   SER A 373       6.481  -5.844  -9.199  1.00  0.92           O  
ATOM   2694  OG  SER A 373       8.990  -4.069  -8.265  1.00  0.84           O  
ATOM   2695  N   THR A 374       6.150  -6.179  -6.931  1.00  0.92           N  
ATOM   2696  CA  THR A 374       4.832  -5.566  -6.807  1.00  0.93           C  
ATOM   2697  C   THR A 374       4.953  -4.097  -6.416  1.00  0.92           C  
ATOM   2698  CB  THR A 374       3.966  -6.307  -5.771  1.00  0.91           C  
ATOM   2699  O   THR A 374       5.496  -3.773  -5.357  1.00  0.91           O  
ATOM   2700  CG2 THR A 374       2.571  -5.698  -5.684  1.00  0.87           C  
ATOM   2701  OG1 THR A 374       3.852  -7.684  -6.149  1.00  0.87           O  
ATOM   2702  N   VAL A 375       4.521  -3.240  -7.380  1.00  0.94           N  
ATOM   2703  CA  VAL A 375       4.592  -1.793  -7.207  1.00  0.94           C  
ATOM   2704  C   VAL A 375       3.405  -1.313  -6.374  1.00  0.94           C  
ATOM   2705  CB  VAL A 375       4.619  -1.060  -8.567  1.00  0.92           C  
ATOM   2706  O   VAL A 375       3.552  -0.432  -5.523  1.00  0.92           O  
ATOM   2707  CG1 VAL A 375       4.634   0.454  -8.364  1.00  0.80           C  
ATOM   2708  CG2 VAL A 375       5.828  -1.505  -9.388  1.00  0.79           C  
ATOM   2709  N   PHE A 376       2.324  -1.922  -6.600  1.00  0.94           N  
ATOM   2710  CA  PHE A 376       1.088  -1.621  -5.888  1.00  0.95           C  
ATOM   2711  C   PHE A 376       0.363  -2.902  -5.494  1.00  0.95           C  
ATOM   2712  CB  PHE A 376       0.172  -0.742  -6.746  1.00  0.94           C  
ATOM   2713  O   PHE A 376       0.266  -3.837  -6.293  1.00  0.95           O  
ATOM   2714  CG  PHE A 376      -1.131  -0.391  -6.080  1.00  0.92           C  
ATOM   2715  CD1 PHE A 376      -1.247   0.761  -5.313  1.00  0.88           C  
ATOM   2716  CD2 PHE A 376      -2.241  -1.215  -6.222  1.00  0.89           C  
ATOM   2717  CE1 PHE A 376      -2.452   1.088  -4.695  1.00  0.89           C  
ATOM   2718  CE2 PHE A 376      -3.448  -0.894  -5.608  1.00  0.88           C  
ATOM   2719  CZ  PHE A 376      -3.551   0.257  -4.844  1.00  0.88           C  
ATOM   2720  N   PHE A 377      -0.085  -2.963  -4.278  1.00  0.93           N  
ATOM   2721  CA  PHE A 377      -0.898  -4.044  -3.733  1.00  0.94           C  
ATOM   2722  C   PHE A 377      -2.096  -3.488  -2.972  1.00  0.93           C  
ATOM   2723  CB  PHE A 377      -0.060  -4.937  -2.813  1.00  0.93           C  
ATOM   2724  O   PHE A 377      -1.968  -2.516  -2.225  1.00  0.92           O  
ATOM   2725  CG  PHE A 377      -0.851  -6.025  -2.138  1.00  0.91           C  
ATOM   2726  CD1 PHE A 377      -1.120  -7.219  -2.797  1.00  0.88           C  
ATOM   2727  CD2 PHE A 377      -1.327  -5.854  -0.845  1.00  0.88           C  
ATOM   2728  CE1 PHE A 377      -1.851  -8.228  -2.175  1.00  0.89           C  
ATOM   2729  CE2 PHE A 377      -2.059  -6.858  -0.217  1.00  0.89           C  
ATOM   2730  CZ  PHE A 377      -2.321  -8.044  -0.884  1.00  0.88           C  
ATOM   2731  N   ALA A 378      -3.282  -3.946  -3.237  1.00  0.94           N  
ATOM   2732  CA  ALA A 378      -4.490  -3.650  -2.471  1.00  0.94           C  
ATOM   2733  C   ALA A 378      -5.161  -4.932  -1.988  1.00  0.94           C  
ATOM   2734  CB  ALA A 378      -5.464  -2.827  -3.311  1.00  0.93           C  
ATOM   2735  O   ALA A 378      -5.558  -5.775  -2.796  1.00  0.93           O  
ATOM   2736  N   ASP A 379      -5.274  -5.079  -0.660  1.00  0.92           N  
ATOM   2737  CA  ASP A 379      -5.976  -6.177  -0.003  1.00  0.93           C  
ATOM   2738  C   ASP A 379      -7.485  -5.945  -0.007  1.00  0.92           C  
ATOM   2739  CB  ASP A 379      -5.474  -6.353   1.431  1.00  0.91           C  
ATOM   2740  O   ASP A 379      -7.967  -4.952   0.541  1.00  0.89           O  
ATOM   2741  CG  ASP A 379      -6.076  -7.562   2.126  1.00  0.87           C  
ATOM   2742  OD1 ASP A 379      -7.319  -7.683   2.173  1.00  0.85           O  
ATOM   2743  OD2 ASP A 379      -5.300  -8.400   2.633  1.00  0.89           O  
ATOM   2744  N   ARG A 380      -8.241  -6.818  -0.601  1.00  0.92           N  
ATOM   2745  CA  ARG A 380      -9.681  -6.663  -0.776  1.00  0.93           C  
ATOM   2746  C   ARG A 380     -10.412  -6.785   0.557  1.00  0.91           C  
ATOM   2747  CB  ARG A 380     -10.218  -7.700  -1.765  1.00  0.91           C  
ATOM   2748  O   ARG A 380     -11.427  -6.123   0.777  1.00  0.89           O  
ATOM   2749  CG  ARG A 380     -11.709  -7.580  -2.035  1.00  0.88           C  
ATOM   2750  CD  ARG A 380     -12.184  -8.614  -3.046  1.00  0.86           C  
ATOM   2751  NE  ARG A 380     -13.641  -8.641  -3.146  1.00  0.85           N  
ATOM   2752  NH1 ARG A 380     -13.770 -10.889  -3.663  1.00  0.76           N  
ATOM   2753  NH2 ARG A 380     -15.681  -9.634  -3.501  1.00  0.74           N  
ATOM   2754  CZ  ARG A 380     -14.361  -9.721  -3.436  1.00  0.83           C  
ATOM   2755  N   GLY A 381      -9.956  -7.658   1.425  1.00  0.91           N  
ATOM   2756  CA  GLY A 381     -10.583  -7.921   2.710  1.00  0.91           C  
ATOM   2757  C   GLY A 381     -10.411  -6.786   3.702  1.00  0.90           C  
ATOM   2758  O   GLY A 381     -11.387  -6.313   4.287  1.00  0.89           O  
ATOM   2759  N   THR A 382      -9.317  -6.154   3.783  1.00  0.91           N  
ATOM   2760  CA  THR A 382      -8.979  -5.171   4.807  1.00  0.92           C  
ATOM   2761  C   THR A 382      -9.054  -3.755   4.243  1.00  0.90           C  
ATOM   2762  CB  THR A 382      -7.573  -5.424   5.381  1.00  0.90           C  
ATOM   2763  O   THR A 382      -9.131  -2.784   4.998  1.00  0.89           O  
ATOM   2764  CG2 THR A 382      -7.467  -6.822   5.981  1.00  0.86           C  
ATOM   2765  OG1 THR A 382      -6.604  -5.291   4.334  1.00  0.89           O  
ATOM   2766  N   GLY A 383      -9.009  -3.568   2.884  1.00  0.91           N  
ATOM   2767  CA  GLY A 383      -8.883  -2.289   2.202  1.00  0.92           C  
ATOM   2768  C   GLY A 383      -7.521  -1.647   2.385  1.00  0.90           C  
ATOM   2769  O   GLY A 383      -7.367  -0.440   2.189  1.00  0.89           O  
ATOM   2770  N   GLN A 384      -6.527  -2.439   2.789  1.00  0.92           N  
ATOM   2771  CA  GLN A 384      -5.162  -1.940   2.921  1.00  0.93           C  
ATOM   2772  C   GLN A 384      -4.479  -1.842   1.560  1.00  0.93           C  
ATOM   2773  CB  GLN A 384      -4.349  -2.839   3.853  1.00  0.92           C  
ATOM   2774  O   GLN A 384      -4.633  -2.728   0.717  1.00  0.93           O  
ATOM   2775  CG  GLN A 384      -4.777  -2.759   5.312  1.00  0.87           C  
ATOM   2776  CD  GLN A 384      -4.042  -3.750   6.195  1.00  0.83           C  
ATOM   2777  NE2 GLN A 384      -3.540  -3.275   7.330  1.00  0.86           N  
ATOM   2778  OE1 GLN A 384      -3.927  -4.933   5.860  1.00  0.86           O  
ATOM   2779  N   VAL A 385      -3.780  -0.798   1.393  1.00  0.93           N  
ATOM   2780  CA  VAL A 385      -2.988  -0.536   0.196  1.00  0.94           C  
ATOM   2781  C   VAL A 385      -1.505  -0.493   0.556  1.00  0.93           C  
ATOM   2782  CB  VAL A 385      -3.410   0.784  -0.486  1.00  0.91           C  
ATOM   2783  O   VAL A 385      -1.128   0.057   1.594  1.00  0.91           O  
ATOM   2784  CG1 VAL A 385      -2.563   1.044  -1.730  1.00  0.75           C  
ATOM   2785  CG2 VAL A 385      -4.895   0.748  -0.845  1.00  0.75           C  
ATOM   2786  N   ALA A 386      -0.703  -1.204  -0.232  1.00  0.92           N  
ATOM   2787  CA  ALA A 386       0.745  -1.201  -0.046  1.00  0.93           C  
ATOM   2788  C   ALA A 386       1.463  -0.812  -1.335  1.00  0.93           C  
ATOM   2789  CB  ALA A 386       1.223  -2.570   0.434  1.00  0.91           C  
ATOM   2790  O   ALA A 386       1.060  -1.223  -2.425  1.00  0.92           O  
ATOM   2791  N   ILE A 387       2.481   0.024  -1.263  1.00  0.93           N  
ATOM   2792  CA  ILE A 387       3.351   0.425  -2.362  1.00  0.93           C  
ATOM   2793  C   ILE A 387       4.755  -0.133  -2.139  1.00  0.92           C  
ATOM   2794  CB  ILE A 387       3.403   1.962  -2.510  1.00  0.92           C  
ATOM   2795  O   ILE A 387       5.356   0.084  -1.085  1.00  0.90           O  
ATOM   2796  CG1 ILE A 387       2.004   2.519  -2.793  1.00  0.89           C  
ATOM   2797  CG2 ILE A 387       4.387   2.366  -3.612  1.00  0.88           C  
ATOM   2798  CD1 ILE A 387       1.946   4.039  -2.869  1.00  0.85           C  
ATOM   2799  N   GLY A 388       5.186  -0.980  -3.025  1.00  0.89           N  
ATOM   2800  CA  GLY A 388       6.505  -1.592  -3.025  1.00  0.90           C  
ATOM   2801  C   GLY A 388       6.567  -2.878  -2.222  1.00  0.87           C  
ATOM   2802  O   GLY A 388       7.596  -3.555  -2.204  1.00  0.83           O  
ATOM   2803  N   THR A 389       5.361  -3.293  -1.613  1.00  0.85           N  
ATOM   2804  CA  THR A 389       5.264  -4.534  -0.851  1.00  0.87           C  
ATOM   2805  C   THR A 389       3.900  -5.189  -1.056  1.00  0.86           C  
ATOM   2806  CB  THR A 389       5.497  -4.287   0.650  1.00  0.85           C  
ATOM   2807  O   THR A 389       2.944  -4.528  -1.467  1.00  0.86           O  
ATOM   2808  CG2 THR A 389       4.441  -3.349   1.225  1.00  0.86           C  
ATOM   2809  OG1 THR A 389       5.440  -5.537   1.349  1.00  0.86           O  
ATOM   2810  N   THR A 390       3.800  -6.488  -0.683  1.00  0.85           N  
ATOM   2811  CA  THR A 390       2.558  -7.254  -0.680  1.00  0.85           C  
ATOM   2812  C   THR A 390       2.104  -7.542   0.748  1.00  0.82           C  
ATOM   2813  CB  THR A 390       2.716  -8.579  -1.448  1.00  0.81           C  
ATOM   2814  O   THR A 390       1.130  -8.267   0.961  1.00  0.78           O  
ATOM   2815  CG2 THR A 390       2.926  -8.329  -2.938  1.00  0.75           C  
ATOM   2816  OG1 THR A 390       3.846  -9.292  -0.931  1.00  0.75           O  
ATOM   2817  N   VAL A 391       2.767  -7.078   1.698  1.00  0.81           N  
ATOM   2818  CA  VAL A 391       2.466  -7.243   3.116  1.00  0.84           C  
ATOM   2819  C   VAL A 391       2.265  -5.876   3.765  1.00  0.83           C  
ATOM   2820  CB  VAL A 391       3.583  -8.021   3.848  1.00  0.79           C  
ATOM   2821  O   VAL A 391       3.213  -5.284   4.287  1.00  0.80           O  
ATOM   2822  CG1 VAL A 391       3.142  -8.400   5.260  1.00  0.75           C  
ATOM   2823  CG2 VAL A 391       3.972  -9.267   3.054  1.00  0.71           C  
ATOM   2824  N   PRO A 392       1.074  -5.304   3.532  1.00  0.85           N  
ATOM   2825  CA  PRO A 392       0.797  -4.072   4.274  1.00  0.87           C  
ATOM   2826  C   PRO A 392       0.960  -4.242   5.783  1.00  0.87           C  
ATOM   2827  CB  PRO A 392      -0.659  -3.764   3.914  1.00  0.85           C  
ATOM   2828  O   PRO A 392       0.690  -5.319   6.319  1.00  0.86           O  
ATOM   2829  CG  PRO A 392      -1.253  -5.088   3.558  1.00  0.84           C  
ATOM   2830  CD  PRO A 392      -0.161  -5.974   3.031  1.00  0.84           C  
ATOM   2831  N   TYR A 393       1.451  -3.225   6.518  1.00  0.82           N  
ATOM   2832  CA  TYR A 393       1.595  -3.248   7.970  1.00  0.85           C  
ATOM   2833  C   TYR A 393       0.235  -3.334   8.652  1.00  0.80           C  
ATOM   2834  CB  TYR A 393       2.346  -2.004   8.456  1.00  0.79           C  
ATOM   2835  O   TYR A 393      -0.719  -2.676   8.232  1.00  0.78           O  
ATOM   2836  CG  TYR A 393       3.758  -1.905   7.933  1.00  0.71           C  
ATOM   2837  CD1 TYR A 393       4.721  -2.847   8.287  1.00  0.67           C  
ATOM   2838  CD2 TYR A 393       4.134  -0.868   7.086  1.00  0.68           C  
ATOM   2839  CE1 TYR A 393       6.024  -2.759   7.810  1.00  0.67           C  
ATOM   2840  CE2 TYR A 393       5.434  -0.769   6.602  1.00  0.63           C  
ATOM   2841  OH  TYR A 393       7.660  -1.625   6.493  1.00  0.50           O  
ATOM   2842  CZ  TYR A 393       6.371  -1.718   6.969  1.00  0.69           C  
ATOM   2843  N   SER A 394       0.083  -4.094   9.773  1.00  0.74           N  
ATOM   2844  CA  SER A 394      -1.137  -4.188  10.568  1.00  0.78           C  
ATOM   2845  C   SER A 394      -1.567  -2.819  11.086  1.00  0.71           C  
ATOM   2846  CB  SER A 394      -0.940  -5.148  11.742  1.00  0.68           C  
ATOM   2847  O   SER A 394      -0.724  -1.990  11.434  1.00  0.65           O  
ATOM   2848  OG  SER A 394       0.148  -4.734  12.552  1.00  0.61           O  
ATOM   2849  N   ASN A 395      -2.950  -2.412  10.964  1.00  0.79           N  
ATOM   2850  CA  ASN A 395      -3.596  -1.202  11.461  1.00  0.84           C  
ATOM   2851  C   ASN A 395      -3.271   0.006  10.588  1.00  0.77           C  
ATOM   2852  CB  ASN A 395      -3.189  -0.934  12.912  1.00  0.77           C  
ATOM   2853  O   ASN A 395      -3.525   1.147  10.980  1.00  0.73           O  
ATOM   2854  CG  ASN A 395      -3.580  -2.062  13.846  1.00  0.70           C  
ATOM   2855  ND2 ASN A 395      -2.777  -2.280  14.881  1.00  0.77           N  
ATOM   2856  OD1 ASN A 395      -4.594  -2.733  13.639  1.00  0.69           O  
ATOM   2857  N   THR A 396      -2.676  -0.160   9.398  1.00  0.83           N  
ATOM   2858  CA  THR A 396      -2.487   0.949   8.469  1.00  0.88           C  
ATOM   2859  C   THR A 396      -3.341   0.758   7.219  1.00  0.87           C  
ATOM   2860  CB  THR A 396      -1.008   1.094   8.066  1.00  0.84           C  
ATOM   2861  O   THR A 396      -3.564  -0.372   6.780  1.00  0.87           O  
ATOM   2862  CG2 THR A 396      -0.123   1.310   9.290  1.00  0.74           C  
ATOM   2863  OG1 THR A 396      -0.584  -0.095   7.388  1.00  0.75           O  
ATOM   2864  N   LYS A 397      -3.848   1.857   6.616  1.00  0.87           N  
ATOM   2865  CA  LYS A 397      -4.564   1.808   5.344  1.00  0.90           C  
ATOM   2866  C   LYS A 397      -3.604   1.953   4.167  1.00  0.88           C  
ATOM   2867  CB  LYS A 397      -5.631   2.902   5.287  1.00  0.88           C  
ATOM   2868  O   LYS A 397      -3.835   1.384   3.097  1.00  0.87           O  
ATOM   2869  CG  LYS A 397      -6.841   2.633   6.170  1.00  0.84           C  
ATOM   2870  CD  LYS A 397      -7.494   1.299   5.831  1.00  0.80           C  
ATOM   2871  CE  LYS A 397      -8.771   1.081   6.632  1.00  0.83           C  
ATOM   2872  NZ  LYS A 397      -9.342  -0.280   6.406  1.00  0.82           N  
ATOM   2873  N   LEU A 398      -2.450   2.552   4.376  1.00  0.91           N  
ATOM   2874  CA  LEU A 398      -1.378   2.706   3.399  1.00  0.92           C  
ATOM   2875  C   LEU A 398      -0.037   2.285   3.991  1.00  0.91           C  
ATOM   2876  CB  LEU A 398      -1.301   4.155   2.911  1.00  0.91           C  
ATOM   2877  O   LEU A 398       0.390   2.823   5.015  1.00  0.88           O  
ATOM   2878  CG  LEU A 398      -0.163   4.486   1.944  1.00  0.91           C  
ATOM   2879  CD1 LEU A 398      -0.307   3.677   0.660  1.00  0.88           C  
ATOM   2880  CD2 LEU A 398      -0.136   5.980   1.641  1.00  0.89           C  
ATOM   2881  N   SER A 399       0.605   1.255   3.362  1.00  0.90           N  
ATOM   2882  CA  SER A 399       1.957   0.819   3.695  1.00  0.91           C  
ATOM   2883  C   SER A 399       2.922   1.081   2.543  1.00  0.90           C  
ATOM   2884  CB  SER A 399       1.969  -0.667   4.054  1.00  0.89           C  
ATOM   2885  O   SER A 399       2.573   0.881   1.378  1.00  0.88           O  
ATOM   2886  OG  SER A 399       1.136  -0.922   5.172  1.00  0.84           O  
ATOM   2887  N   THR A 400       4.142   1.519   2.855  1.00  0.89           N  
ATOM   2888  CA  THR A 400       5.176   1.704   1.843  1.00  0.90           C  
ATOM   2889  C   THR A 400       6.450   0.957   2.229  1.00  0.88           C  
ATOM   2890  CB  THR A 400       5.495   3.196   1.636  1.00  0.87           C  
ATOM   2891  O   THR A 400       6.815   0.908   3.406  1.00  0.85           O  
ATOM   2892  CG2 THR A 400       4.262   3.962   1.170  1.00  0.78           C  
ATOM   2893  OG1 THR A 400       5.953   3.757   2.872  1.00  0.82           O  
ATOM   2894  N   ALA A 401       7.181   0.066   1.360  1.00  0.86           N  
ATOM   2895  CA  ALA A 401       8.443  -0.608   1.655  1.00  0.86           C  
ATOM   2896  C   ALA A 401       9.595   0.389   1.726  1.00  0.81           C  
ATOM   2897  CB  ALA A 401       8.733  -1.678   0.604  1.00  0.82           C  
ATOM   2898  O   ALA A 401      10.685   0.056   2.196  1.00  0.74           O  
ATOM   2899  N   GLY A 402       9.371   1.700   1.626  1.00  0.83           N  
ATOM   2900  CA  GLY A 402      10.352   2.772   1.689  1.00  0.85           C  
ATOM   2901  C   GLY A 402       9.783   4.070   2.230  1.00  0.82           C  
ATOM   2902  O   GLY A 402       8.589   4.155   2.525  1.00  0.81           O  
ATOM   2903  N   ALA A 403      10.614   5.068   2.363  1.00  0.79           N  
ATOM   2904  CA  ALA A 403      10.156   6.380   2.811  1.00  0.82           C  
ATOM   2905  C   ALA A 403       9.208   7.006   1.792  1.00  0.81           C  
ATOM   2906  CB  ALA A 403      11.346   7.302   3.063  1.00  0.79           C  
ATOM   2907  O   ALA A 403       9.410   6.874   0.583  1.00  0.80           O  
ATOM   2908  N   ILE A 404       8.017   7.598   2.305  1.00  0.83           N  
ATOM   2909  CA  ILE A 404       7.202   8.469   1.465  1.00  0.85           C  
ATOM   2910  C   ILE A 404       7.910   9.808   1.269  1.00  0.82           C  
ATOM   2911  CB  ILE A 404       5.799   8.689   2.074  1.00  0.81           C  
ATOM   2912  O   ILE A 404       8.163  10.531   2.236  1.00  0.79           O  
ATOM   2913  CG1 ILE A 404       5.084   7.347   2.269  1.00  0.75           C  
ATOM   2914  CG2 ILE A 404       4.969   9.628   1.193  1.00  0.74           C  
ATOM   2915  CD1 ILE A 404       3.747   7.456   2.988  1.00  0.73           C  
ATOM   2916  N   GLY A 405       8.543   9.984  -0.046  1.00  0.76           N  
ATOM   2917  CA  GLY A 405       8.962  11.330  -0.404  1.00  0.81           C  
ATOM   2918  C   GLY A 405       7.813  12.319  -0.457  1.00  0.77           C  
ATOM   2919  O   GLY A 405       6.882  12.155  -1.249  1.00  0.77           O  
ATOM   2920  N   LEU A 406       7.820  13.239   0.482  1.00  0.84           N  
ATOM   2921  CA  LEU A 406       6.912  14.380   0.425  1.00  0.87           C  
ATOM   2922  C   LEU A 406       7.558  15.553  -0.304  1.00  0.87           C  
ATOM   2923  CB  LEU A 406       6.497  14.806   1.836  1.00  0.84           C  
ATOM   2924  O   LEU A 406       8.664  15.972   0.044  1.00  0.86           O  
ATOM   2925  CG  LEU A 406       5.812  13.739   2.692  1.00  0.79           C  
ATOM   2926  CD1 LEU A 406       5.456  14.307   4.062  1.00  0.75           C  
ATOM   2927  CD2 LEU A 406       4.567  13.207   1.989  1.00  0.76           C  
ATOM   2928  N   LYS A 407       7.015  15.940  -1.510  1.00  0.84           N  
ATOM   2929  CA  LYS A 407       7.440  17.142  -2.223  1.00  0.89           C  
ATOM   2930  C   LYS A 407       7.316  18.379  -1.338  1.00  0.89           C  
ATOM   2931  CB  LYS A 407       6.618  17.327  -3.500  1.00  0.87           C  
ATOM   2932  O   LYS A 407       6.267  18.615  -0.735  1.00  0.90           O  
ATOM   2933  CG  LYS A 407       7.058  18.507  -4.353  1.00  0.86           C  
ATOM   2934  CD  LYS A 407       6.220  18.625  -5.620  1.00  0.84           C  
ATOM   2935  CE  LYS A 407       6.635  19.827  -6.456  1.00  0.88           C  
ATOM   2936  NZ  LYS A 407       5.776  19.982  -7.669  1.00  0.89           N  
ATOM   2937  N   ASP A 408       8.389  19.133  -1.260  1.00  0.88           N  
ATOM   2938  CA  ASP A 408       8.298  20.431  -0.599  1.00  0.92           C  
ATOM   2939  C   ASP A 408       7.249  21.316  -1.269  1.00  0.91           C  
ATOM   2940  CB  ASP A 408       9.658  21.133  -0.604  1.00  0.86           C  
ATOM   2941  O   ASP A 408       7.186  21.392  -2.497  1.00  0.89           O  
ATOM   2942  CG  ASP A 408      10.172  21.439   0.791  1.00  0.73           C  
ATOM   2943  OD1 ASP A 408       9.546  21.004   1.782  1.00  0.69           O  
ATOM   2944  OD2 ASP A 408      11.212  22.125   0.902  1.00  0.82           O  
ATOM   2945  N   ILE A 409       6.393  21.823  -0.459  1.00  0.90           N  
ATOM   2946  CA  ILE A 409       5.406  22.768  -0.969  1.00  0.92           C  
ATOM   2947  C   ILE A 409       5.702  24.166  -0.431  1.00  0.91           C  
ATOM   2948  CB  ILE A 409       3.969  22.342  -0.593  1.00  0.89           C  
ATOM   2949  O   ILE A 409       6.199  24.314   0.688  1.00  0.91           O  
ATOM   2950  CG1 ILE A 409       3.829  22.221   0.929  1.00  0.88           C  
ATOM   2951  CG2 ILE A 409       3.598  21.026  -1.284  1.00  0.88           C  
ATOM   2952  CD1 ILE A 409       2.411  21.927   1.398  1.00  0.85           C  
ATOM   2953  N   ALA A 410       5.469  25.181  -1.257  1.00  0.92           N  
ATOM   2954  CA  ALA A 410       5.808  26.565  -0.935  1.00  0.93           C  
ATOM   2955  C   ALA A 410       4.842  27.141   0.096  1.00  0.92           C  
ATOM   2956  CB  ALA A 410       5.805  27.421  -2.200  1.00  0.91           C  
ATOM   2957  O   ALA A 410       5.196  28.054   0.846  1.00  0.91           O  
ATOM   2958  N   SER A 411       3.613  26.635   0.168  1.00  0.93           N  
ATOM   2959  CA  SER A 411       2.566  27.120   1.061  1.00  0.94           C  
ATOM   2960  C   SER A 411       1.879  25.968   1.787  1.00  0.93           C  
ATOM   2961  CB  SER A 411       1.530  27.932   0.282  1.00  0.92           C  
ATOM   2962  O   SER A 411       1.852  24.841   1.287  1.00  0.92           O  
ATOM   2963  OG  SER A 411       0.974  27.162  -0.769  1.00  0.89           O  
ATOM   2964  N   ASP A 412       1.291  26.167   2.999  1.00  0.88           N  
ATOM   2965  CA  ASP A 412       0.519  25.163   3.724  1.00  0.91           C  
ATOM   2966  C   ASP A 412      -0.673  24.686   2.899  1.00  0.89           C  
ATOM   2967  CB  ASP A 412       0.040  25.721   5.066  1.00  0.87           C  
ATOM   2968  O   ASP A 412      -1.320  25.482   2.215  1.00  0.88           O  
ATOM   2969  CG  ASP A 412       1.180  26.175   5.961  1.00  0.81           C  
ATOM   2970  OD1 ASP A 412       2.304  25.642   5.834  1.00  0.80           O  
ATOM   2971  OD2 ASP A 412       0.952  27.071   6.802  1.00  0.86           O  
ATOM   2972  N   PRO A 413      -0.905  23.373   2.864  1.00  0.91           N  
ATOM   2973  CA  PRO A 413      -2.105  22.911   2.162  1.00  0.92           C  
ATOM   2974  C   PRO A 413      -3.389  23.506   2.735  1.00  0.91           C  
ATOM   2975  CB  PRO A 413      -2.069  21.394   2.364  1.00  0.90           C  
ATOM   2976  O   PRO A 413      -3.431  23.875   3.912  1.00  0.90           O  
ATOM   2977  CG  PRO A 413      -1.311  21.195   3.637  1.00  0.87           C  
ATOM   2978  CD  PRO A 413      -0.323  22.317   3.784  1.00  0.87           C  
ATOM   2979  N   THR A 414      -4.508  23.574   1.939  1.00  0.89           N  
ATOM   2980  CA  THR A 414      -5.826  23.971   2.423  1.00  0.90           C  
ATOM   2981  C   THR A 414      -6.318  23.009   3.501  1.00  0.86           C  
ATOM   2982  CB  THR A 414      -6.850  24.026   1.274  1.00  0.86           C  
ATOM   2983  O   THR A 414      -6.120  21.797   3.396  1.00  0.81           O  
ATOM   2984  CG2 THR A 414      -6.855  25.398   0.608  1.00  0.73           C  
ATOM   2985  OG1 THR A 414      -6.516  23.033   0.296  1.00  0.77           O  
ATOM   2986  N   THR A 415      -6.858  23.488   4.674  1.00  0.79           N  
ATOM   2987  CA  THR A 415      -7.422  22.658   5.732  1.00  0.80           C  
ATOM   2988  C   THR A 415      -8.427  21.661   5.161  1.00  0.77           C  
ATOM   2989  CB  THR A 415      -8.105  23.517   6.812  1.00  0.72           C  
ATOM   2990  O   THR A 415      -9.320  22.039   4.400  1.00  0.72           O  
ATOM   2991  CG2 THR A 415      -8.198  22.766   8.136  1.00  0.59           C  
ATOM   2992  OG1 THR A 415      -7.348  24.718   7.009  1.00  0.63           O  
ATOM   2993  N   ALA A 416      -8.197  20.360   5.394  1.00  0.72           N  
ATOM   2994  CA  ALA A 416      -9.202  19.340   5.105  1.00  0.74           C  
ATOM   2995  C   ALA A 416     -10.110  19.107   6.309  1.00  0.72           C  
ATOM   2996  CB  ALA A 416      -8.530  18.034   4.689  1.00  0.67           C  
ATOM   2997  O   ALA A 416      -9.629  18.885   7.423  1.00  0.68           O  
ATOM   2998  N   THR A 417     -11.449  19.240   6.141  1.00  0.71           N  
ATOM   2999  CA  THR A 417     -12.424  18.848   7.154  1.00  0.73           C  
ATOM   3000  C   THR A 417     -12.268  17.373   7.512  1.00  0.70           C  
ATOM   3001  CB  THR A 417     -13.863  19.114   6.676  1.00  0.65           C  
ATOM   3002  O   THR A 417     -12.364  16.504   6.642  1.00  0.65           O  
ATOM   3003  CG2 THR A 417     -14.808  19.308   7.858  1.00  0.58           C  
ATOM   3004  OG1 THR A 417     -13.881  20.295   5.865  1.00  0.67           O  
ATOM   3005  N   GLY A 418     -11.813  17.036   8.791  1.00  0.72           N  
ATOM   3006  CA  GLY A 418     -11.797  15.710   9.388  1.00  0.75           C  
ATOM   3007  C   GLY A 418     -10.457  15.010   9.251  1.00  0.70           C  
ATOM   3008  O   GLY A 418     -10.362  13.797   9.448  1.00  0.64           O  
ATOM   3009  N   GLY A 419      -9.420  15.800   8.906  1.00  0.77           N  
ATOM   3010  CA  GLY A 419      -8.129  15.144   8.780  1.00  0.79           C  
ATOM   3011  C   GLY A 419      -6.958  16.088   8.975  1.00  0.78           C  
ATOM   3012  O   GLY A 419      -7.092  17.299   8.787  1.00  0.74           O  
ATOM   3013  N   ALA A 420      -5.912  15.654   9.437  1.00  0.81           N  
ATOM   3014  CA  ALA A 420      -4.634  16.360   9.463  1.00  0.85           C  
ATOM   3015  C   ALA A 420      -3.834  16.093   8.191  1.00  0.83           C  
ATOM   3016  CB  ALA A 420      -3.825  15.953  10.692  1.00  0.80           C  
ATOM   3017  O   ALA A 420      -3.946  15.019   7.594  1.00  0.81           O  
ATOM   3018  N   ALA A 421      -3.183  17.136   7.653  1.00  0.86           N  
ATOM   3019  CA  ALA A 421      -2.275  16.959   6.522  1.00  0.88           C  
ATOM   3020  C   ALA A 421      -0.819  17.020   6.973  1.00  0.87           C  
ATOM   3021  CB  ALA A 421      -2.543  18.017   5.455  1.00  0.85           C  
ATOM   3022  O   ALA A 421      -0.391  18.004   7.582  1.00  0.86           O  
ATOM   3023  N   ILE A 422      -0.116  15.853   6.667  1.00  0.88           N  
ATOM   3024  CA  ILE A 422       1.335  15.866   6.819  1.00  0.90           C  
ATOM   3025  C   ILE A 422       1.988  16.276   5.501  1.00  0.90           C  
ATOM   3026  CB  ILE A 422       1.867  14.489   7.276  1.00  0.87           C  
ATOM   3027  O   ILE A 422       1.647  15.748   4.441  1.00  0.90           O  
ATOM   3028  CG1 ILE A 422       1.232  14.087   8.612  1.00  0.79           C  
ATOM   3029  CG2 ILE A 422       3.395  14.509   7.380  1.00  0.79           C  
ATOM   3030  CD1 ILE A 422       1.545  12.661   9.041  1.00  0.75           C  
ATOM   3031  N   TYR A 423       2.781  17.313   5.540  1.00  0.90           N  
ATOM   3032  CA  TYR A 423       3.437  17.774   4.322  1.00  0.91           C  
ATOM   3033  C   TYR A 423       4.844  18.280   4.618  1.00  0.91           C  
ATOM   3034  CB  TYR A 423       2.615  18.880   3.654  1.00  0.90           C  
ATOM   3035  O   TYR A 423       5.184  18.547   5.773  1.00  0.90           O  
ATOM   3036  CG  TYR A 423       2.450  20.114   4.508  1.00  0.90           C  
ATOM   3037  CD1 TYR A 423       1.484  20.167   5.511  1.00  0.87           C  
ATOM   3038  CD2 TYR A 423       3.258  21.229   4.313  1.00  0.88           C  
ATOM   3039  CE1 TYR A 423       1.328  21.302   6.299  1.00  0.89           C  
ATOM   3040  CE2 TYR A 423       3.110  22.370   5.095  1.00  0.89           C  
ATOM   3041  OH  TYR A 423       1.993  23.523   6.861  1.00  0.83           O  
ATOM   3042  CZ  TYR A 423       2.144  22.397   6.084  1.00  0.88           C  
ATOM   3043  N   SER A 424       5.674  18.327   3.596  1.00  0.88           N  
ATOM   3044  CA  SER A 424       6.986  18.963   3.661  1.00  0.91           C  
ATOM   3045  C   SER A 424       6.925  20.408   3.179  1.00  0.91           C  
ATOM   3046  CB  SER A 424       8.002  18.181   2.827  1.00  0.88           C  
ATOM   3047  O   SER A 424       6.290  20.703   2.164  1.00  0.91           O  
ATOM   3048  OG  SER A 424       9.295  18.747   2.949  1.00  0.82           O  
ATOM   3049  N   LYS A 425       7.618  21.282   4.037  1.00  0.91           N  
ATOM   3050  CA  LYS A 425       7.841  22.678   3.670  1.00  0.93           C  
ATOM   3051  C   LYS A 425       9.219  23.152   4.120  1.00  0.91           C  
ATOM   3052  CB  LYS A 425       6.756  23.571   4.274  1.00  0.90           C  
ATOM   3053  O   LYS A 425       9.564  23.045   5.299  1.00  0.89           O  
ATOM   3054  CG  LYS A 425       6.861  25.033   3.867  1.00  0.85           C  
ATOM   3055  CD  LYS A 425       5.725  25.860   4.455  1.00  0.83           C  
ATOM   3056  CE  LYS A 425       5.896  26.060   5.955  1.00  0.87           C  
ATOM   3057  NZ  LYS A 425       4.823  26.929   6.524  1.00  0.82           N  
ATOM   3058  N   SER A 426      10.098  23.512   3.233  1.00  0.90           N  
ATOM   3059  CA  SER A 426      11.484  23.924   3.432  1.00  0.91           C  
ATOM   3060  C   SER A 426      12.303  22.816   4.084  1.00  0.88           C  
ATOM   3061  CB  SER A 426      11.549  25.190   4.288  1.00  0.88           C  
ATOM   3062  O   SER A 426      13.140  23.082   4.949  1.00  0.84           O  
ATOM   3063  OG  SER A 426      10.766  26.224   3.717  1.00  0.81           O  
ATOM   3064  N   GLY A 427      12.016  21.526   3.756  1.00  0.89           N  
ATOM   3065  CA  GLY A 427      12.731  20.347   4.221  1.00  0.89           C  
ATOM   3066  C   GLY A 427      12.257  19.858   5.576  1.00  0.87           C  
ATOM   3067  O   GLY A 427      12.768  18.864   6.097  1.00  0.85           O  
ATOM   3068  N   LEU A 428      11.259  20.561   6.072  1.00  0.89           N  
ATOM   3069  CA  LEU A 428      10.715  20.188   7.373  1.00  0.90           C  
ATOM   3070  C   LEU A 428       9.314  19.602   7.228  1.00  0.90           C  
ATOM   3071  CB  LEU A 428      10.680  21.400   8.307  1.00  0.89           C  
ATOM   3072  O   LEU A 428       8.560  19.998   6.336  1.00  0.89           O  
ATOM   3073  CG  LEU A 428      12.024  22.068   8.601  1.00  0.85           C  
ATOM   3074  CD1 LEU A 428      11.820  23.314   9.456  1.00  0.82           C  
ATOM   3075  CD2 LEU A 428      12.969  21.090   9.289  1.00  0.82           C  
ATOM   3076  N   LEU A 429       8.954  18.626   8.109  1.00  0.88           N  
ATOM   3077  CA  LEU A 429       7.625  18.024   8.136  1.00  0.89           C  
ATOM   3078  C   LEU A 429       6.685  18.822   9.033  1.00  0.89           C  
ATOM   3079  CB  LEU A 429       7.704  16.574   8.621  1.00  0.87           C  
ATOM   3080  O   LEU A 429       7.046  19.180  10.156  1.00  0.87           O  
ATOM   3081  CG  LEU A 429       8.399  15.583   7.686  1.00  0.81           C  
ATOM   3082  CD1 LEU A 429       8.446  14.198   8.323  1.00  0.75           C  
ATOM   3083  CD2 LEU A 429       7.690  15.533   6.337  1.00  0.77           C  
ATOM   3084  N   TYR A 430       5.609  19.139   8.467  1.00  0.89           N  
ATOM   3085  CA  TYR A 430       4.531  19.836   9.159  1.00  0.90           C  
ATOM   3086  C   TYR A 430       3.272  18.980   9.210  1.00  0.89           C  
ATOM   3087  CB  TYR A 430       4.227  21.171   8.472  1.00  0.89           C  
ATOM   3088  O   TYR A 430       3.026  18.172   8.311  1.00  0.88           O  
ATOM   3089  CG  TYR A 430       5.339  22.184   8.595  1.00  0.89           C  
ATOM   3090  CD1 TYR A 430       5.324  23.145   9.604  1.00  0.87           C  
ATOM   3091  CD2 TYR A 430       6.406  22.184   7.703  1.00  0.87           C  
ATOM   3092  CE1 TYR A 430       6.345  24.082   9.720  1.00  0.89           C  
ATOM   3093  CE2 TYR A 430       7.433  23.116   7.810  1.00  0.89           C  
ATOM   3094  OH  TYR A 430       8.408  24.985   8.930  1.00  0.84           O  
ATOM   3095  CZ  TYR A 430       7.394  24.059   8.820  1.00  0.88           C  
ATOM   3096  N   VAL A 431       2.505  19.078  10.311  1.00  0.87           N  
ATOM   3097  CA  VAL A 431       1.119  18.636  10.428  1.00  0.88           C  
ATOM   3098  C   VAL A 431       0.193  19.848  10.496  1.00  0.88           C  
ATOM   3099  CB  VAL A 431       0.912  17.737  11.667  1.00  0.86           C  
ATOM   3100  O   VAL A 431       0.390  20.741  11.324  1.00  0.87           O  
ATOM   3101  CG1 VAL A 431      -0.545  17.290  11.773  1.00  0.79           C  
ATOM   3102  CG2 VAL A 431       1.842  16.526  11.609  1.00  0.78           C  
ATOM   3103  N   LYS A 432      -0.661  19.971   9.581  1.00  0.89           N  
ATOM   3104  CA  LYS A 432      -1.794  20.885   9.681  1.00  0.90           C  
ATOM   3105  C   LYS A 432      -3.053  20.152  10.135  1.00  0.89           C  
ATOM   3106  CB  LYS A 432      -2.046  21.578   8.341  1.00  0.89           C  
ATOM   3107  O   LYS A 432      -3.540  19.257   9.442  1.00  0.88           O  
ATOM   3108  CG  LYS A 432      -3.087  22.686   8.402  1.00  0.88           C  
ATOM   3109  CD  LYS A 432      -3.143  23.473   7.099  1.00  0.87           C  
ATOM   3110  CE  LYS A 432      -4.078  24.670   7.208  1.00  0.90           C  
ATOM   3111  NZ  LYS A 432      -3.960  25.575   6.026  1.00  0.88           N  
ATOM   3112  N   GLU A 433      -3.481  20.418  11.363  1.00  0.87           N  
ATOM   3113  CA  GLU A 433      -4.669  19.804  11.949  1.00  0.87           C  
ATOM   3114  C   GLU A 433      -5.940  20.301  11.266  1.00  0.87           C  
ATOM   3115  CB  GLU A 433      -4.735  20.086  13.452  1.00  0.85           C  
ATOM   3116  O   GLU A 433      -5.895  21.232  10.459  1.00  0.86           O  
ATOM   3117  CG  GLU A 433      -3.628  19.417  14.252  1.00  0.81           C  
ATOM   3118  CD  GLU A 433      -3.798  19.568  15.755  1.00  0.79           C  
ATOM   3119  OE1 GLU A 433      -4.378  20.584  16.201  1.00  0.80           O  
ATOM   3120  OE2 GLU A 433      -3.348  18.663  16.493  1.00  0.79           O  
ATOM   3121  N   GLY A 434      -7.060  19.730  11.551  1.00  0.82           N  
ATOM   3122  CA  GLY A 434      -8.348  20.025  10.943  1.00  0.85           C  
ATOM   3123  C   GLY A 434      -8.877  21.400  11.304  1.00  0.83           C  
ATOM   3124  O   GLY A 434      -9.686  21.972  10.570  1.00  0.81           O  
ATOM   3125  N   ASP A 435      -8.409  21.968  12.431  1.00  0.82           N  
ATOM   3126  CA  ASP A 435      -8.788  23.309  12.866  1.00  0.85           C  
ATOM   3127  C   ASP A 435      -7.937  24.372  12.175  1.00  0.84           C  
ATOM   3128  CB  ASP A 435      -8.659  23.437  14.385  1.00  0.81           C  
ATOM   3129  O   ASP A 435      -8.201  25.569  12.308  1.00  0.83           O  
ATOM   3130  CG  ASP A 435      -7.222  23.344  14.868  1.00  0.77           C  
ATOM   3131  OD1 ASP A 435      -6.318  23.083  14.045  1.00  0.78           O  
ATOM   3132  OD2 ASP A 435      -6.993  23.530  16.083  1.00  0.85           O  
ATOM   3133  N   GLY A 436      -6.862  24.009  11.418  1.00  0.84           N  
ATOM   3134  CA  GLY A 436      -5.937  24.884  10.716  1.00  0.86           C  
ATOM   3135  C   GLY A 436      -4.649  25.129  11.481  1.00  0.84           C  
ATOM   3136  O   GLY A 436      -3.735  25.783  10.975  1.00  0.82           O  
ATOM   3137  N   THR A 437      -4.482  24.548  12.707  1.00  0.86           N  
ATOM   3138  CA  THR A 437      -3.238  24.654  13.462  1.00  0.88           C  
ATOM   3139  C   THR A 437      -2.119  23.878  12.771  1.00  0.88           C  
ATOM   3140  CB  THR A 437      -3.412  24.136  14.901  1.00  0.85           C  
ATOM   3141  O   THR A 437      -2.311  22.730  12.367  1.00  0.87           O  
ATOM   3142  CG2 THR A 437      -2.169  24.416  15.740  1.00  0.76           C  
ATOM   3143  OG1 THR A 437      -4.537  24.787  15.504  1.00  0.81           O  
ATOM   3144  N   VAL A 438      -0.977  24.469  12.537  1.00  0.86           N  
ATOM   3145  CA  VAL A 438       0.188  23.875  11.890  1.00  0.87           C  
ATOM   3146  C   VAL A 438       1.301  23.671  12.915  1.00  0.84           C  
ATOM   3147  CB  VAL A 438       0.694  24.747  10.720  1.00  0.85           C  
ATOM   3148  O   VAL A 438       1.732  24.624  13.570  1.00  0.80           O  
ATOM   3149  CG1 VAL A 438       1.894  24.093  10.038  1.00  0.82           C  
ATOM   3150  CG2 VAL A 438      -0.429  24.992   9.713  1.00  0.81           C  
ATOM   3151  N   PHE A 439       1.743  22.411  13.021  1.00  0.85           N  
ATOM   3152  CA  PHE A 439       2.845  22.006  13.886  1.00  0.86           C  
ATOM   3153  C   PHE A 439       4.035  21.532  13.061  1.00  0.86           C  
ATOM   3154  CB  PHE A 439       2.398  20.900  14.847  1.00  0.84           C  
ATOM   3155  O   PHE A 439       3.870  20.775  12.102  1.00  0.85           O  
ATOM   3156  CG  PHE A 439       1.226  21.282  15.709  1.00  0.79           C  
ATOM   3157  CD1 PHE A 439       1.420  21.929  16.924  1.00  0.75           C  
ATOM   3158  CD2 PHE A 439      -0.071  20.995  15.305  1.00  0.76           C  
ATOM   3159  CE1 PHE A 439       0.337  22.284  17.724  1.00  0.76           C  
ATOM   3160  CE2 PHE A 439      -1.159  21.347  16.099  1.00  0.77           C  
ATOM   3161  CZ  PHE A 439      -0.953  21.990  17.309  1.00  0.74           C  
ATOM   3162  N   GLN A 440       5.135  21.947  13.358  1.00  0.85           N  
ATOM   3163  CA  GLN A 440       6.350  21.298  12.879  1.00  0.85           C  
ATOM   3164  C   GLN A 440       6.634  20.017  13.658  1.00  0.84           C  
ATOM   3165  CB  GLN A 440       7.543  22.250  12.980  1.00  0.83           C  
ATOM   3166  O   GLN A 440       6.591  20.011  14.890  1.00  0.81           O  
ATOM   3167  CG  GLN A 440       8.807  21.725  12.312  1.00  0.79           C  
ATOM   3168  CD  GLN A 440       9.958  22.712  12.377  1.00  0.78           C  
ATOM   3169  NE2 GLN A 440      11.180  22.194  12.450  1.00  0.75           N  
ATOM   3170  OE1 GLN A 440       9.751  23.929  12.362  1.00  0.79           O  
ATOM   3171  N   LEU A 441       6.703  18.796  13.055  1.00  0.84           N  
ATOM   3172  CA  LEU A 441       6.802  17.500  13.718  1.00  0.83           C  
ATOM   3173  C   LEU A 441       8.072  17.415  14.558  1.00  0.80           C  
ATOM   3174  CB  LEU A 441       6.781  16.367  12.688  1.00  0.80           C  
ATOM   3175  O   LEU A 441       8.119  16.680  15.547  1.00  0.75           O  
ATOM   3176  CG  LEU A 441       5.573  15.430  12.735  1.00  0.74           C  
ATOM   3177  CD1 LEU A 441       4.879  15.391  11.378  1.00  0.68           C  
ATOM   3178  CD2 LEU A 441       5.998  14.031  13.165  1.00  0.69           C  
ATOM   3179  N   GLU A 442       9.122  18.014  14.324  1.00  0.73           N  
ATOM   3180  CA  GLU A 442      10.340  18.000  15.128  1.00  0.72           C  
ATOM   3181  C   GLU A 442      10.138  18.739  16.448  1.00  0.71           C  
ATOM   3182  CB  GLU A 442      11.505  18.620  14.352  1.00  0.68           C  
ATOM   3183  O   GLU A 442      10.896  18.539  17.400  1.00  0.67           O  
ATOM   3184  CG  GLU A 442      12.009  17.754  13.206  1.00  0.63           C  
ATOM   3185  CD  GLU A 442      13.280  18.289  12.565  1.00  0.63           C  
ATOM   3186  OE1 GLU A 442      13.690  19.427  12.887  1.00  0.63           O  
ATOM   3187  OE2 GLU A 442      13.870  17.564  11.733  1.00  0.58           O  
ATOM   3188  N   ASP A 443       9.057  19.422  16.679  1.00  0.63           N  
ATOM   3189  CA  ASP A 443       8.867  20.244  17.871  1.00  0.63           C  
ATOM   3190  C   ASP A 443       8.016  19.516  18.909  1.00  0.63           C  
ATOM   3191  CB  ASP A 443       8.219  21.580  17.503  1.00  0.57           C  
ATOM   3192  O   ASP A 443       6.798  19.700  18.961  1.00  0.59           O  
ATOM   3193  CG  ASP A 443       9.201  22.570  16.900  1.00  0.54           C  
ATOM   3194  OD1 ASP A 443      10.419  22.453  17.156  1.00  0.55           O  
ATOM   3195  OD2 ASP A 443       8.753  23.476  16.165  1.00  0.60           O  
ATOM   3196  N   SER A 444       8.381  18.321  19.476  1.00  0.61           N  
ATOM   3197  CA  SER A 444       7.684  17.525  20.481  1.00  0.61           C  
ATOM   3198  C   SER A 444       7.168  18.400  21.619  1.00  0.61           C  
ATOM   3199  CB  SER A 444       8.606  16.440  21.039  1.00  0.56           C  
ATOM   3200  O   SER A 444       6.250  18.008  22.342  1.00  0.59           O  
ATOM   3201  OG  SER A 444       9.844  16.993  21.448  1.00  0.53           O  
ATOM   3202  N   ILE A 445       7.494  19.675  21.737  1.00  0.68           N  
ATOM   3203  CA  ILE A 445       6.901  20.725  22.558  1.00  0.68           C  
ATOM   3204  C   ILE A 445       6.700  21.984  21.719  1.00  0.69           C  
ATOM   3205  CB  ILE A 445       7.774  21.037  23.794  1.00  0.64           C  
ATOM   3206  O   ILE A 445       7.670  22.610  21.285  1.00  0.67           O  
ATOM   3207  CG1 ILE A 445       8.008  19.766  24.618  1.00  0.59           C  
ATOM   3208  CG2 ILE A 445       7.129  22.133  24.647  1.00  0.59           C  
ATOM   3209  CD1 ILE A 445       8.937  19.962  25.808  1.00  0.59           C  
ATOM   3210  N   PRO A 446       5.412  22.336  21.348  1.00  0.66           N  
ATOM   3211  CA  PRO A 446       5.203  23.626  20.685  1.00  0.66           C  
ATOM   3212  C   PRO A 446       5.921  24.774  21.391  1.00  0.67           C  
ATOM   3213  CB  PRO A 446       3.685  23.812  20.746  1.00  0.64           C  
ATOM   3214  O   PRO A 446       5.858  24.886  22.618  1.00  0.66           O  
ATOM   3215  CG  PRO A 446       3.143  22.445  21.015  1.00  0.62           C  
ATOM   3216  CD  PRO A 446       4.187  21.655  21.750  1.00  0.61           C  
ATOM   3217  N   LEU A 447       6.678  25.544  20.640  1.00  0.63           N  
ATOM   3218  CA  LEU A 447       7.366  26.723  21.156  1.00  0.65           C  
ATOM   3219  C   LEU A 447       6.443  27.543  22.051  1.00  0.64           C  
ATOM   3220  CB  LEU A 447       7.882  27.589  20.004  1.00  0.61           C  
ATOM   3221  O   LEU A 447       6.892  28.142  23.031  1.00  0.64           O  
ATOM   3222  CG  LEU A 447       9.367  27.452  19.665  1.00  0.59           C  
ATOM   3223  CD1 LEU A 447       9.568  27.461  18.153  1.00  0.53           C  
ATOM   3224  CD2 LEU A 447      10.171  28.567  20.323  1.00  0.55           C  
ATOM   3225  N   THR A 448       5.174  27.566  21.657  1.00  0.69           N  
ATOM   3226  CA  THR A 448       4.180  28.327  22.407  1.00  0.70           C  
ATOM   3227  C   THR A 448       4.028  27.771  23.820  1.00  0.69           C  
ATOM   3228  CB  THR A 448       2.814  28.314  21.697  1.00  0.66           C  
ATOM   3229  O   THR A 448       3.530  28.460  24.713  1.00  0.67           O  
ATOM   3230  CG2 THR A 448       2.857  29.126  20.407  1.00  0.62           C  
ATOM   3231  OG1 THR A 448       2.457  26.961  21.385  1.00  0.67           O  
ATOM   3232  N   GLN A 449       4.496  26.551  24.124  1.00  0.74           N  
ATOM   3233  CA  GLN A 449       4.419  25.921  25.438  1.00  0.75           C  
ATOM   3234  C   GLN A 449       5.727  26.089  26.206  1.00  0.74           C  
ATOM   3235  CB  GLN A 449       4.077  24.436  25.302  1.00  0.70           C  
ATOM   3236  O   GLN A 449       5.800  25.770  27.394  1.00  0.70           O  
ATOM   3237  CG  GLN A 449       2.669  24.174  24.784  1.00  0.66           C  
ATOM   3238  CD  GLN A 449       2.303  22.702  24.798  1.00  0.65           C  
ATOM   3239  NE2 GLN A 449       1.084  22.390  24.372  1.00  0.59           N  
ATOM   3240  OE1 GLN A 449       3.110  21.852  25.189  1.00  0.70           O  
ATOM   3241  N   ARG A 450       6.761  26.609  25.550  1.00  0.73           N  
ATOM   3242  CA  ARG A 450       8.021  26.875  26.237  1.00  0.74           C  
ATOM   3243  C   ARG A 450       8.002  28.246  26.905  1.00  0.74           C  
ATOM   3244  CB  ARG A 450       9.195  26.784  25.260  1.00  0.71           C  
ATOM   3245  O   ARG A 450       7.692  29.251  26.262  1.00  0.72           O  
ATOM   3246  CG  ARG A 450       9.364  25.412  24.626  1.00  0.69           C  
ATOM   3247  CD  ARG A 450      10.591  25.354  23.727  1.00  0.68           C  
ATOM   3248  NE  ARG A 450      10.684  24.077  23.024  1.00  0.57           N  
ATOM   3249  NH1 ARG A 450      12.757  24.503  22.098  1.00  0.46           N  
ATOM   3250  NH2 ARG A 450      11.693  22.518  21.673  1.00  0.43           N  
ATOM   3251  CZ  ARG A 450      11.711  23.702  22.267  1.00  0.66           C  
ATOM   3252  N   ALA A 451       8.191  28.418  28.111  1.00  0.75           N  
ATOM   3253  CA  ALA A 451       8.146  29.599  28.969  1.00  0.75           C  
ATOM   3254  C   ALA A 451       6.740  30.189  29.017  1.00  0.75           C  
ATOM   3255  CB  ALA A 451       9.143  30.648  28.483  1.00  0.72           C  
ATOM   3256  O   ALA A 451       6.557  31.343  29.412  1.00  0.73           O  
ATOM   3257  N   ALA A 452       5.699  29.515  28.451  1.00  0.77           N  
ATOM   3258  CA  ALA A 452       4.321  29.972  28.614  1.00  0.79           C  
ATOM   3259  C   ALA A 452       3.779  29.600  29.991  1.00  0.79           C  
ATOM   3260  CB  ALA A 452       3.433  29.385  27.519  1.00  0.76           C  
ATOM   3261  O   ALA A 452       4.264  28.659  30.623  1.00  0.78           O  
ATOM   3262  N   ALA A 453       2.808  30.483  30.624  1.00  0.68           N  
ATOM   3263  CA  ALA A 453       2.042  30.041  31.788  1.00  0.71           C  
ATOM   3264  C   ALA A 453       1.438  28.660  31.554  1.00  0.69           C  
ATOM   3265  CB  ALA A 453       0.945  31.050  32.117  1.00  0.66           C  
ATOM   3266  O   ALA A 453       0.795  28.422  30.529  1.00  0.68           O  
ATOM   3267  N   ASN A 454       1.853  27.635  32.405  1.00  0.70           N  
ATOM   3268  CA  ASN A 454       1.467  26.230  32.325  1.00  0.72           C  
ATOM   3269  C   ASN A 454       2.163  25.523  31.166  1.00  0.68           C  
ATOM   3270  CB  ASN A 454      -0.052  26.097  32.194  1.00  0.67           C  
ATOM   3271  O   ASN A 454       1.761  24.427  30.771  1.00  0.66           O  
ATOM   3272  CG  ASN A 454      -0.797  26.760  33.336  1.00  0.62           C  
ATOM   3273  ND2 ASN A 454      -1.881  27.454  33.013  1.00  0.69           N  
ATOM   3274  OD1 ASN A 454      -0.400  26.650  34.499  1.00  0.66           O  
ATOM   3275  N   GLY A 455       3.306  26.233  30.555  1.00  0.76           N  
ATOM   3276  CA  GLY A 455       4.132  25.600  29.540  1.00  0.77           C  
ATOM   3277  C   GLY A 455       5.417  25.015  30.095  1.00  0.74           C  
ATOM   3278  O   GLY A 455       5.609  24.969  31.312  1.00  0.68           O  
ATOM   3279  N   VAL A 456       6.228  24.348  29.417  1.00  0.77           N  
ATOM   3280  CA  VAL A 456       7.515  23.795  29.828  1.00  0.79           C  
ATOM   3281  C   VAL A 456       8.463  24.926  30.217  1.00  0.77           C  
ATOM   3282  CB  VAL A 456       8.144  22.932  28.711  1.00  0.74           C  
ATOM   3283  O   VAL A 456       8.592  25.914  29.490  1.00  0.75           O  
ATOM   3284  CG1 VAL A 456       9.316  22.117  29.254  1.00  0.64           C  
ATOM   3285  CG2 VAL A 456       7.092  22.014  28.091  1.00  0.63           C  
ATOM   3286  N   ALA A 457       9.067  24.795  31.355  1.00  0.73           N  
ATOM   3287  CA  ALA A 457      10.130  25.704  31.778  1.00  0.74           C  
ATOM   3288  C   ALA A 457      11.253  25.751  30.746  1.00  0.74           C  
ATOM   3289  CB  ALA A 457      10.678  25.285  33.139  1.00  0.70           C  
ATOM   3290  O   ALA A 457      11.662  24.715  30.217  1.00  0.73           O  
ATOM   3291  N   THR A 458      11.628  26.940  30.266  1.00  0.79           N  
ATOM   3292  CA  THR A 458      12.858  27.114  29.501  1.00  0.80           C  
ATOM   3293  C   THR A 458      14.068  27.171  30.429  1.00  0.80           C  
ATOM   3294  CB  THR A 458      12.806  28.391  28.642  1.00  0.76           C  
ATOM   3295  O   THR A 458      13.959  27.618  31.573  1.00  0.78           O  
ATOM   3296  CG2 THR A 458      11.793  28.252  27.511  1.00  0.68           C  
ATOM   3297  OG1 THR A 458      12.434  29.501  29.469  1.00  0.71           O  
ATOM   3298  N   LEU A 459      15.224  26.604  30.068  1.00  0.74           N  
ATOM   3299  CA  LEU A 459      16.544  26.773  30.667  1.00  0.77           C  
ATOM   3300  C   LEU A 459      17.194  28.067  30.190  1.00  0.79           C  
ATOM   3301  CB  LEU A 459      17.443  25.581  30.328  1.00  0.73           C  
ATOM   3302  O   LEU A 459      16.966  28.502  29.059  1.00  0.79           O  
ATOM   3303  CG  LEU A 459      16.927  24.203  30.744  1.00  0.72           C  
ATOM   3304  CD1 LEU A 459      17.913  23.118  30.323  1.00  0.70           C  
ATOM   3305  CD2 LEU A 459      16.681  24.155  32.248  1.00  0.73           C  
ATOM   3306  N   ASP A 460      17.817  28.836  31.072  1.00  0.75           N  
ATOM   3307  CA  ASP A 460      18.655  29.965  30.679  1.00  0.77           C  
ATOM   3308  C   ASP A 460      19.891  29.492  29.916  1.00  0.79           C  
ATOM   3309  CB  ASP A 460      19.074  30.775  31.907  1.00  0.74           C  
ATOM   3310  O   ASP A 460      20.025  28.303  29.617  1.00  0.80           O  
ATOM   3311  CG  ASP A 460      20.035  30.025  32.814  1.00  0.72           C  
ATOM   3312  OD1 ASP A 460      20.598  28.995  32.386  1.00  0.74           O  
ATOM   3313  OD2 ASP A 460      20.227  30.467  33.967  1.00  0.79           O  
ATOM   3314  N   SER A 461      20.738  30.319  29.565  1.00  0.72           N  
ATOM   3315  CA  SER A 461      21.975  30.017  28.852  1.00  0.78           C  
ATOM   3316  C   SER A 461      22.875  29.097  29.671  1.00  0.74           C  
ATOM   3317  CB  SER A 461      22.725  31.304  28.509  1.00  0.73           C  
ATOM   3318  O   SER A 461      23.787  28.470  29.130  1.00  0.75           O  
ATOM   3319  OG  SER A 461      22.983  32.063  29.678  1.00  0.67           O  
ATOM   3320  N   GLY A 462      22.557  29.055  30.989  1.00  0.70           N  
ATOM   3321  CA  GLY A 462      23.292  28.186  31.894  1.00  0.74           C  
ATOM   3322  C   GLY A 462      22.650  26.821  32.062  1.00  0.68           C  
ATOM   3323  O   GLY A 462      23.022  26.061  32.959  1.00  0.66           O  
ATOM   3324  N   THR A 463      21.621  26.421  31.243  1.00  0.83           N  
ATOM   3325  CA  THR A 463      20.816  25.211  31.363  1.00  0.84           C  
ATOM   3326  C   THR A 463      20.116  25.160  32.718  1.00  0.78           C  
ATOM   3327  CB  THR A 463      21.676  23.947  31.179  1.00  0.77           C  
ATOM   3328  O   THR A 463      19.853  24.078  33.247  1.00  0.72           O  
ATOM   3329  CG2 THR A 463      22.403  23.967  29.838  1.00  0.62           C  
ATOM   3330  OG1 THR A 463      22.643  23.876  32.234  1.00  0.71           O  
ATOM   3331  N   LYS A 464      19.840  26.282  33.271  1.00  0.81           N  
ATOM   3332  CA  LYS A 464      19.122  26.323  34.541  1.00  0.81           C  
ATOM   3333  C   LYS A 464      17.728  26.919  34.366  1.00  0.79           C  
ATOM   3334  CB  LYS A 464      19.909  27.128  35.577  1.00  0.77           C  
ATOM   3335  O   LYS A 464      17.495  27.709  33.449  1.00  0.74           O  
ATOM   3336  CG  LYS A 464      21.295  26.573  35.869  1.00  0.72           C  
ATOM   3337  CD  LYS A 464      21.852  27.120  37.177  1.00  0.70           C  
ATOM   3338  CE  LYS A 464      23.258  26.602  37.447  1.00  0.69           C  
ATOM   3339  NZ  LYS A 464      23.807  27.134  38.730  1.00  0.60           N  
ATOM   3340  N   ILE A 465      16.782  26.489  35.040  1.00  0.79           N  
ATOM   3341  CA  ILE A 465      15.499  27.180  35.128  1.00  0.80           C  
ATOM   3342  C   ILE A 465      15.712  28.598  35.651  1.00  0.80           C  
ATOM   3343  CB  ILE A 465      14.507  26.416  36.034  1.00  0.77           C  
ATOM   3344  O   ILE A 465      16.348  28.795  36.689  1.00  0.77           O  
ATOM   3345  CG1 ILE A 465      14.228  25.021  35.463  1.00  0.70           C  
ATOM   3346  CG2 ILE A 465      13.208  27.210  36.201  1.00  0.69           C  
ATOM   3347  CD1 ILE A 465      13.391  24.135  36.376  1.00  0.68           C  
ATOM   3348  N   PRO A 466      15.430  29.648  34.792  1.00  0.78           N  
ATOM   3349  CA  PRO A 466      15.505  30.991  35.370  1.00  0.78           C  
ATOM   3350  C   PRO A 466      14.815  31.089  36.729  1.00  0.79           C  
ATOM   3351  CB  PRO A 466      14.793  31.863  34.332  1.00  0.77           C  
ATOM   3352  O   PRO A 466      13.685  30.619  36.886  1.00  0.77           O  
ATOM   3353  CG  PRO A 466      14.813  31.054  33.076  1.00  0.76           C  
ATOM   3354  CD  PRO A 466      14.824  29.598  33.446  1.00  0.76           C  
ATOM   3355  N   ILE A 467      15.472  31.733  37.775  1.00  0.73           N  
ATOM   3356  CA  ILE A 467      14.927  31.889  39.119  1.00  0.73           C  
ATOM   3357  C   ILE A 467      13.521  32.481  39.040  1.00  0.73           C  
ATOM   3358  CB  ILE A 467      15.834  32.780  39.997  1.00  0.71           C  
ATOM   3359  O   ILE A 467      12.653  32.145  39.850  1.00  0.71           O  
ATOM   3360  CG1 ILE A 467      16.068  32.123  41.362  1.00  0.65           C  
ATOM   3361  CG2 ILE A 467      15.227  34.177  40.158  1.00  0.65           C  
ATOM   3362  CD1 ILE A 467      17.245  32.703  42.135  1.00  0.63           C  
ATOM   3363  N   ALA A 468      13.347  33.277  37.969  1.00  0.76           N  
ATOM   3364  CA  ALA A 468      12.079  33.964  37.733  1.00  0.75           C  
ATOM   3365  C   ALA A 468      10.979  32.973  37.364  1.00  0.75           C  
ATOM   3366  CB  ALA A 468      12.239  35.011  36.634  1.00  0.73           C  
ATOM   3367  O   ALA A 468       9.793  33.308  37.408  1.00  0.73           O  
ATOM   3368  N   GLN A 469      11.262  31.683  37.040  1.00  0.77           N  
ATOM   3369  CA  GLN A 469      10.279  30.655  36.714  1.00  0.77           C  
ATOM   3370  C   GLN A 469      10.081  29.693  37.883  1.00  0.76           C  
ATOM   3371  CB  GLN A 469      10.703  29.882  35.464  1.00  0.75           C  
ATOM   3372  O   GLN A 469       9.246  28.789  37.814  1.00  0.73           O  
ATOM   3373  CG  GLN A 469      10.721  30.726  34.197  1.00  0.73           C  
ATOM   3374  CD  GLN A 469      11.060  29.918  32.958  1.00  0.72           C  
ATOM   3375  NE2 GLN A 469      10.801  30.489  31.787  1.00  0.70           N  
ATOM   3376  OE1 GLN A 469      11.553  28.789  33.054  1.00  0.75           O  
ATOM   3377  N   ILE A 470      10.855  29.761  38.896  1.00  0.72           N  
ATOM   3378  CA  ILE A 470      10.748  29.025  40.151  1.00  0.72           C  
ATOM   3379  C   ILE A 470       9.834  29.778  41.114  1.00  0.71           C  
ATOM   3380  CB  ILE A 470      12.135  28.800  40.793  1.00  0.69           C  
ATOM   3381  O   ILE A 470       9.997  30.983  41.321  1.00  0.69           O  
ATOM   3382  CG1 ILE A 470      13.062  28.065  39.819  1.00  0.66           C  
ATOM   3383  CG2 ILE A 470      12.001  28.028  42.110  1.00  0.66           C  
ATOM   3384  CD1 ILE A 470      14.478  27.866  40.342  1.00  0.65           C  
ATOM   3385  N   PRO A 471       8.622  29.127  41.466  1.00  0.68           N  
ATOM   3386  CA  PRO A 471       7.719  29.769  42.425  1.00  0.67           C  
ATOM   3387  C   PRO A 471       8.460  30.397  43.603  1.00  0.67           C  
ATOM   3388  CB  PRO A 471       6.825  28.617  42.893  1.00  0.64           C  
ATOM   3389  O   PRO A 471       9.433  29.826  44.101  1.00  0.64           O  
ATOM   3390  CG  PRO A 471       7.089  27.511  41.923  1.00  0.62           C  
ATOM   3391  CD  PRO A 471       8.411  27.765  41.258  1.00  0.62           C  
ATOM   3392  N   ASP A 472       8.059  31.594  43.940  1.00  0.57           N  
ATOM   3393  CA  ASP A 472       8.581  32.406  45.036  1.00  0.56           C  
ATOM   3394  C   ASP A 472       8.704  31.584  46.317  1.00  0.55           C  
ATOM   3395  CB  ASP A 472       7.684  33.622  45.276  1.00  0.52           C  
ATOM   3396  O   ASP A 472       9.604  31.819  47.126  1.00  0.53           O  
ATOM   3397  CG  ASP A 472       7.886  34.720  44.246  1.00  0.49           C  
ATOM   3398  OD1 ASP A 472       8.964  34.775  43.616  1.00  0.50           O  
ATOM   3399  OD2 ASP A 472       6.960  35.539  44.065  1.00  0.54           O  
ATOM   3400  N   VAL A 473       7.721  30.525  46.585  1.00  0.48           N  
ATOM   3401  CA  VAL A 473       7.755  29.655  47.756  1.00  0.51           C  
ATOM   3402  C   VAL A 473       9.058  28.859  47.770  1.00  0.48           C  
ATOM   3403  CB  VAL A 473       6.544  28.696  47.785  1.00  0.44           C  
ATOM   3404  O   VAL A 473       9.571  28.515  48.838  1.00  0.46           O  
ATOM   3405  CG1 VAL A 473       6.224  28.273  49.218  1.00  0.38           C  
ATOM   3406  CG2 VAL A 473       5.328  29.353  47.135  1.00  0.38           C  
ATOM   3407  N   ALA A 474       9.750  28.673  46.703  1.00  0.50           N  
ATOM   3408  CA  ALA A 474      11.139  28.226  46.642  1.00  0.49           C  
ATOM   3409  C   ALA A 474      12.101  29.398  46.813  1.00  0.50           C  
ATOM   3410  CB  ALA A 474      11.410  27.508  45.323  1.00  0.46           C  
ATOM   3411  O   ALA A 474      13.220  29.225  47.302  1.00  0.48           O  
ATOM   3412  N   ALA A 475      11.622  30.686  46.744  1.00  0.48           N  
ATOM   3413  CA  ALA A 475      12.375  31.907  47.019  1.00  0.48           C  
ATOM   3414  C   ALA A 475      11.814  32.636  48.237  1.00  0.48           C  
ATOM   3415  CB  ALA A 475      12.361  32.826  45.800  1.00  0.44           C  
ATOM   3416  O   ALA A 475      12.393  33.621  48.700  1.00  0.46           O  
ATOM   3417  N   SER A 476      10.678  32.296  48.831  1.00  0.46           N  
ATOM   3418  CA  SER A 476      10.207  32.870  50.087  1.00  0.47           C  
ATOM   3419  C   SER A 476      10.884  32.213  51.284  1.00  0.46           C  
ATOM   3420  CB  SER A 476       8.689  32.725  50.207  1.00  0.43           C  
ATOM   3421  O   SER A 476      10.706  31.017  51.526  1.00  0.44           O  
ATOM   3422  OG  SER A 476       8.335  31.391  50.530  1.00  0.41           O  
ATOM   3423  N   SER A 477      12.340  32.404  51.413  1.00  0.47           N  
ATOM   3424  CA  SER A 477      13.190  32.461  52.598  1.00  0.48           C  
ATOM   3425  C   SER A 477      12.359  32.609  53.868  1.00  0.47           C  
ATOM   3426  CB  SER A 477      14.183  33.620  52.490  1.00  0.43           C  
ATOM   3427  O   SER A 477      11.790  33.672  54.123  1.00  0.46           O  
ATOM   3428  OG  SER A 477      13.503  34.849  52.302  1.00  0.40           O  
ATOM   3429  N   ASN A 478      11.441  31.742  54.378  1.00  0.53           N  
ATOM   3430  CA  ASN A 478      11.318  31.633  55.828  1.00  0.54           C  
ATOM   3431  C   ASN A 478      12.575  32.130  56.535  1.00  0.52           C  
ATOM   3432  CB  ASN A 478      11.016  30.189  56.234  1.00  0.48           C  
ATOM   3433  O   ASN A 478      13.659  32.145  55.948  1.00  0.49           O  
ATOM   3434  CG  ASN A 478       9.586  29.785  55.936  1.00  0.45           C  
ATOM   3435  ND2 ASN A 478       9.353  28.486  55.798  1.00  0.42           N  
ATOM   3436  OD1 ASN A 478       8.697  30.635  55.830  1.00  0.45           O  
ATOM   3437  N   PHE A 479      12.571  33.302  57.410  1.00  0.59           N  
ATOM   3438  CA  PHE A 479      13.564  33.591  58.438  1.00  0.59           C  
ATOM   3439  C   PHE A 479      14.540  32.431  58.590  1.00  0.58           C  
ATOM   3440  CB  PHE A 479      12.882  33.883  59.778  1.00  0.53           C  
ATOM   3441  O   PHE A 479      14.331  31.541  59.416  1.00  0.55           O  
ATOM   3442  CG  PHE A 479      12.872  35.341  60.150  1.00  0.51           C  
ATOM   3443  CD1 PHE A 479      13.910  35.891  60.893  1.00  0.47           C  
ATOM   3444  CD2 PHE A 479      11.823  36.162  59.757  1.00  0.47           C  
ATOM   3445  CE1 PHE A 479      13.903  37.240  61.238  1.00  0.44           C  
ATOM   3446  CE2 PHE A 479      11.810  37.512  60.098  1.00  0.48           C  
ATOM   3447  CZ  PHE A 479      12.850  38.048  60.840  1.00  0.41           C  
ATOM   3448  N   THR A 480      15.328  32.042  57.587  1.00  0.63           N  
ATOM   3449  CA  THR A 480      16.402  31.074  57.775  1.00  0.64           C  
ATOM   3450  C   THR A 480      17.660  31.757  58.304  1.00  0.64           C  
ATOM   3451  CB  THR A 480      16.728  30.338  56.462  1.00  0.60           C  
ATOM   3452  O   THR A 480      17.874  32.947  58.063  1.00  0.62           O  
ATOM   3453  CG2 THR A 480      15.498  29.623  55.912  1.00  0.55           C  
ATOM   3454  OG1 THR A 480      17.190  31.286  55.492  1.00  0.59           O  
ATOM   3455  N   PRO A 481      18.470  31.219  59.278  1.00  0.66           N  
ATOM   3456  CA  PRO A 481      19.785  31.772  59.613  1.00  0.65           C  
ATOM   3457  C   PRO A 481      20.507  32.353  58.399  1.00  0.67           C  
ATOM   3458  CB  PRO A 481      20.542  30.566  60.173  1.00  0.63           C  
ATOM   3459  O   PRO A 481      21.183  33.379  58.512  1.00  0.66           O  
ATOM   3460  CG  PRO A 481      19.480  29.667  60.719  1.00  0.63           C  
ATOM   3461  CD  PRO A 481      18.262  29.785  59.848  1.00  0.62           C  
ATOM   3462  N   GLU A 482      20.303  31.931  57.190  1.00  0.71           N  
ATOM   3463  CA  GLU A 482      20.907  32.545  56.012  1.00  0.71           C  
ATOM   3464  C   GLU A 482      20.370  33.956  55.788  1.00  0.71           C  
ATOM   3465  CB  GLU A 482      20.659  31.685  54.770  1.00  0.69           C  
ATOM   3466  O   GLU A 482      21.118  34.856  55.400  1.00  0.69           O  
ATOM   3467  CG  GLU A 482      21.893  30.939  54.283  1.00  0.64           C  
ATOM   3468  CD  GLU A 482      21.579  29.557  53.732  1.00  0.63           C  
ATOM   3469  OE1 GLU A 482      20.390  29.165  53.716  1.00  0.64           O  
ATOM   3470  OE2 GLU A 482      22.530  28.859  53.315  1.00  0.58           O  
ATOM   3471  N   SER A 483      19.039  34.168  56.142  1.00  0.68           N  
ATOM   3472  CA  SER A 483      18.468  35.506  56.037  1.00  0.68           C  
ATOM   3473  C   SER A 483      19.036  36.434  57.106  1.00  0.68           C  
ATOM   3474  CB  SER A 483      16.945  35.450  56.156  1.00  0.65           C  
ATOM   3475  O   SER A 483      18.999  37.657  56.957  1.00  0.67           O  
ATOM   3476  OG  SER A 483      16.556  35.038  57.455  1.00  0.64           O  
ATOM   3477  N   LEU A 484      19.626  35.908  58.090  1.00  0.72           N  
ATOM   3478  CA  LEU A 484      20.243  36.691  59.155  1.00  0.72           C  
ATOM   3479  C   LEU A 484      21.747  36.816  58.936  1.00  0.72           C  
ATOM   3480  CB  LEU A 484      19.965  36.054  60.519  1.00  0.69           C  
ATOM   3481  O   LEU A 484      22.463  37.329  59.799  1.00  0.70           O  
ATOM   3482  CG  LEU A 484      18.496  35.960  60.936  1.00  0.67           C  
ATOM   3483  CD1 LEU A 484      18.370  35.236  62.272  1.00  0.64           C  
ATOM   3484  CD2 LEU A 484      17.872  37.349  61.014  1.00  0.65           C  
ATOM   3485  N   GLY A 485      22.278  36.400  57.778  1.00  0.78           N  
ATOM   3486  CA  GLY A 485      23.675  36.533  57.399  1.00  0.79           C  
ATOM   3487  C   GLY A 485      24.513  35.326  57.777  1.00  0.80           C  
ATOM   3488  O   GLY A 485      25.698  35.257  57.442  1.00  0.79           O  
ATOM   3489  N   VAL A 486      23.922  34.334  58.390  1.00  0.84           N  
ATOM   3490  CA  VAL A 486      24.640  33.093  58.658  1.00  0.85           C  
ATOM   3491  C   VAL A 486      24.786  32.290  57.367  1.00  0.85           C  
ATOM   3492  CB  VAL A 486      23.925  32.245  59.734  1.00  0.82           C  
ATOM   3493  O   VAL A 486      23.814  32.103  56.632  1.00  0.82           O  
ATOM   3494  CG1 VAL A 486      24.761  31.020  60.100  1.00  0.75           C  
ATOM   3495  CG2 VAL A 486      23.638  33.090  60.975  1.00  0.73           C  
ATOM   3496  N   LYS A 487      25.988  31.855  57.068  1.00  0.85           N  
ATOM   3497  CA  LYS A 487      26.377  31.307  55.772  1.00  0.86           C  
ATOM   3498  C   LYS A 487      26.546  29.792  55.843  1.00  0.85           C  
ATOM   3499  CB  LYS A 487      27.672  31.956  55.282  1.00  0.84           C  
ATOM   3500  O   LYS A 487      26.266  29.085  54.873  1.00  0.81           O  
ATOM   3501  CG  LYS A 487      27.551  33.447  55.004  1.00  0.82           C  
ATOM   3502  CD  LYS A 487      28.851  34.022  54.457  1.00  0.78           C  
ATOM   3503  CE  LYS A 487      28.728  35.513  54.171  1.00  0.79           C  
ATOM   3504  NZ  LYS A 487      30.025  36.099  53.719  1.00  0.73           N  
ATOM   3505  N   ALA A 488      27.059  29.342  56.989  1.00  0.85           N  
ATOM   3506  CA  ALA A 488      27.217  27.929  57.324  1.00  0.87           C  
ATOM   3507  C   ALA A 488      27.115  27.707  58.830  1.00  0.86           C  
ATOM   3508  CB  ALA A 488      28.552  27.404  56.801  1.00  0.85           C  
ATOM   3509  O   ALA A 488      27.547  28.551  59.619  1.00  0.84           O  
ATOM   3510  N   TRP A 489      26.466  26.553  59.246  1.00  0.83           N  
ATOM   3511  CA  TRP A 489      26.282  26.278  60.667  1.00  0.86           C  
ATOM   3512  C   TRP A 489      26.347  24.780  60.945  1.00  0.83           C  
ATOM   3513  CB  TRP A 489      24.945  26.842  61.155  1.00  0.80           C  
ATOM   3514  O   TRP A 489      26.205  23.965  60.029  1.00  0.77           O  
ATOM   3515  CG  TRP A 489      23.754  26.314  60.414  1.00  0.69           C  
ATOM   3516  CD1 TRP A 489      22.996  25.224  60.742  1.00  0.58           C  
ATOM   3517  CD2 TRP A 489      23.186  26.851  59.216  1.00  0.65           C  
ATOM   3518  CE2 TRP A 489      22.085  26.036  58.873  1.00  0.66           C  
ATOM   3519  CE3 TRP A 489      23.502  27.945  58.398  1.00  0.76           C  
ATOM   3520  NE1 TRP A 489      21.991  25.052  59.819  1.00  0.79           N  
ATOM   3521  CH2 TRP A 489      21.627  27.358  56.963  1.00  0.68           C  
ATOM   3522  CZ2 TRP A 489      21.297  26.282  57.745  1.00  0.77           C  
ATOM   3523  CZ3 TRP A 489      22.716  28.187  57.277  1.00  0.60           C  
ATOM   3524  N   VAL A 490      26.619  24.562  62.219  1.00  0.83           N  
ATOM   3525  CA  VAL A 490      26.635  23.207  62.761  1.00  0.81           C  
ATOM   3526  C   VAL A 490      25.229  22.814  63.210  1.00  0.78           C  
ATOM   3527  CB  VAL A 490      27.626  23.079  63.939  1.00  0.78           C  
ATOM   3528  O   VAL A 490      24.691  23.387  64.160  1.00  0.70           O  
ATOM   3529  CG1 VAL A 490      27.753  21.623  64.382  1.00  0.66           C  
ATOM   3530  CG2 VAL A 490      28.991  23.644  63.551  1.00  0.64           C  
ATOM   3531  N   GLY A 491      24.489  21.892  62.416  1.00  0.74           N  
ATOM   3532  CA  GLY A 491      23.158  21.382  62.707  1.00  0.73           C  
ATOM   3533  C   GLY A 491      22.071  22.430  62.557  1.00  0.73           C  
ATOM   3534  O   GLY A 491      22.364  23.614  62.380  1.00  0.69           O  
ATOM   3535  N   PRO A 492      20.844  22.044  62.442  1.00  0.66           N  
ATOM   3536  CA  PRO A 492      19.769  23.039  62.464  1.00  0.65           C  
ATOM   3537  C   PRO A 492      19.621  23.718  63.824  1.00  0.67           C  
ATOM   3538  CB  PRO A 492      18.522  22.219  62.125  1.00  0.63           C  
ATOM   3539  O   PRO A 492      19.789  23.072  64.862  1.00  0.65           O  
ATOM   3540  CG  PRO A 492      18.871  20.817  62.509  1.00  0.60           C  
ATOM   3541  CD  PRO A 492      20.366  20.679  62.504  1.00  0.61           C  
ATOM   3542  N   PRO A 493      19.326  24.994  63.778  1.00  0.60           N  
ATOM   3543  CA  PRO A 493      19.053  25.673  65.046  1.00  0.59           C  
ATOM   3544  C   PRO A 493      17.965  24.981  65.864  1.00  0.61           C  
ATOM   3545  CB  PRO A 493      18.603  27.069  64.609  1.00  0.57           C  
ATOM   3546  O   PRO A 493      17.959  25.075  67.094  1.00  0.59           O  
ATOM   3547  CG  PRO A 493      19.127  27.221  63.217  1.00  0.54           C  
ATOM   3548  CD  PRO A 493      19.321  25.853  62.629  1.00  0.55           C  
ATOM   3549  N   SER A 494      17.083  24.371  65.248  1.00  0.63           N  
ATOM   3550  CA  SER A 494      16.016  23.646  65.931  1.00  0.62           C  
ATOM   3551  C   SER A 494      16.581  22.577  66.860  1.00  0.63           C  
ATOM   3552  CB  SER A 494      15.069  23.004  64.917  1.00  0.59           C  
ATOM   3553  O   SER A 494      15.930  22.181  67.829  1.00  0.61           O  
ATOM   3554  OG  SER A 494      15.793  22.247  63.962  1.00  0.58           O  
ATOM   3555  N   ASP A 495      17.716  22.036  66.558  1.00  0.62           N  
ATOM   3556  CA  ASP A 495      18.290  20.946  67.341  1.00  0.61           C  
ATOM   3557  C   ASP A 495      18.935  21.470  68.622  1.00  0.62           C  
ATOM   3558  CB  ASP A 495      19.318  20.173  66.512  1.00  0.58           C  
ATOM   3559  O   ASP A 495      19.343  20.688  69.483  1.00  0.59           O  
ATOM   3560  CG  ASP A 495      18.687  19.354  65.400  1.00  0.54           C  
ATOM   3561  OD1 ASP A 495      17.444  19.233  65.360  1.00  0.56           O  
ATOM   3562  OD2 ASP A 495      19.441  18.821  64.557  1.00  0.60           O  
ATOM   3563  N   MET A 496      18.907  22.806  68.828  1.00  0.65           N  
ATOM   3564  CA  MET A 496      19.463  23.434  70.023  1.00  0.64           C  
ATOM   3565  C   MET A 496      18.566  23.192  71.232  1.00  0.64           C  
ATOM   3566  CB  MET A 496      19.650  24.937  69.803  1.00  0.61           C  
ATOM   3567  O   MET A 496      18.986  23.395  72.373  1.00  0.61           O  
ATOM   3568  CG  MET A 496      20.716  25.277  68.774  1.00  0.57           C  
ATOM   3569  SD  MET A 496      21.132  27.065  68.759  1.00  0.54           S  
ATOM   3570  CE  MET A 496      19.493  27.773  68.438  1.00  0.49           C  
ATOM   3571  N   SER A 497      17.401  22.493  70.984  1.00  0.57           N  
ATOM   3572  CA  SER A 497      16.434  22.247  72.049  1.00  0.55           C  
ATOM   3573  C   SER A 497      16.909  21.137  72.981  1.00  0.57           C  
ATOM   3574  CB  SER A 497      15.071  21.881  71.461  1.00  0.52           C  
ATOM   3575  O   SER A 497      16.305  20.898  74.028  1.00  0.55           O  
ATOM   3576  OG  SER A 497      15.136  20.645  70.770  1.00  0.50           O  
ATOM   3577  N   SER A 498      18.038  20.447  72.627  1.00  0.56           N  
ATOM   3578  CA  SER A 498      18.342  19.208  73.335  1.00  0.55           C  
ATOM   3579  C   SER A 498      19.183  19.474  74.579  1.00  0.57           C  
ATOM   3580  CB  SER A 498      19.074  18.230  72.414  1.00  0.51           C  
ATOM   3581  O   SER A 498      19.488  18.551  75.337  1.00  0.54           O  
ATOM   3582  OG  SER A 498      20.271  18.806  71.919  1.00  0.48           O  
ATOM   3583  N   GLY A 499      19.257  20.766  75.109  1.00  0.67           N  
ATOM   3584  CA  GLY A 499      19.952  21.065  76.351  1.00  0.65           C  
ATOM   3585  C   GLY A 499      21.221  21.870  76.147  1.00  0.67           C  
ATOM   3586  O   GLY A 499      21.699  22.009  75.020  1.00  0.63           O  
ATOM   3587  N   PHE A 500      21.678  22.512  77.261  1.00  0.72           N  
ATOM   3588  CA  PHE A 500      22.796  23.441  77.377  1.00  0.73           C  
ATOM   3589  C   PHE A 500      23.838  22.914  78.357  1.00  0.73           C  
ATOM   3590  CB  PHE A 500      22.305  24.821  77.824  1.00  0.69           C  
ATOM   3591  O   PHE A 500      23.500  22.212  79.313  1.00  0.69           O  
ATOM   3592  CG  PHE A 500      20.891  25.127  77.410  1.00  0.64           C  
ATOM   3593  CD1 PHE A 500      20.618  25.649  76.152  1.00  0.57           C  
ATOM   3594  CD2 PHE A 500      19.834  24.891  78.280  1.00  0.59           C  
ATOM   3595  CE1 PHE A 500      19.310  25.933  75.766  1.00  0.50           C  
ATOM   3596  CE2 PHE A 500      18.525  25.172  77.901  1.00  0.56           C  
ATOM   3597  CZ  PHE A 500      18.265  25.694  76.644  1.00  0.51           C  
ATOM   3598  N   THR A 501      25.082  23.133  78.024  1.00  0.78           N  
ATOM   3599  CA  THR A 501      26.154  22.788  78.951  1.00  0.78           C  
ATOM   3600  C   THR A 501      27.281  23.815  78.882  1.00  0.79           C  
ATOM   3601  CB  THR A 501      26.716  21.384  78.659  1.00  0.76           C  
ATOM   3602  O   THR A 501      27.459  24.481  77.860  1.00  0.77           O  
ATOM   3603  CG2 THR A 501      27.569  21.386  77.394  1.00  0.71           C  
ATOM   3604  OG1 THR A 501      27.522  20.958  79.764  1.00  0.74           O  
ATOM   3605  N   TYR A 502      27.943  23.996  79.879  1.00  0.79           N  
ATOM   3606  CA  TYR A 502      29.115  24.864  79.914  1.00  0.79           C  
ATOM   3607  C   TYR A 502      30.262  24.265  79.110  1.00  0.80           C  
ATOM   3608  CB  TYR A 502      29.561  25.108  81.359  1.00  0.77           C  
ATOM   3609  O   TYR A 502      30.609  23.095  79.289  1.00  0.78           O  
ATOM   3610  CG  TYR A 502      28.534  25.829  82.198  1.00  0.74           C  
ATOM   3611  CD1 TYR A 502      28.369  27.208  82.099  1.00  0.70           C  
ATOM   3612  CD2 TYR A 502      27.727  25.133  83.092  1.00  0.72           C  
ATOM   3613  CE1 TYR A 502      27.426  27.878  82.872  1.00  0.68           C  
ATOM   3614  CE2 TYR A 502      26.780  25.791  83.869  1.00  0.71           C  
ATOM   3615  OH  TYR A 502      25.701  27.819  84.519  1.00  0.58           O  
ATOM   3616  CZ  TYR A 502      26.637  27.161  83.752  1.00  0.60           C  
ATOM   3617  N   PRO A 503      30.822  24.969  78.293  1.00  0.80           N  
ATOM   3618  CA  PRO A 503      31.980  24.459  77.554  1.00  0.80           C  
ATOM   3619  C   PRO A 503      33.189  24.208  78.452  1.00  0.81           C  
ATOM   3620  CB  PRO A 503      32.271  25.571  76.543  1.00  0.79           C  
ATOM   3621  O   PRO A 503      34.158  23.574  78.026  1.00  0.79           O  
ATOM   3622  CG  PRO A 503      31.794  26.823  77.205  1.00  0.80           C  
ATOM   3623  CD  PRO A 503      30.577  26.497  78.022  1.00  0.79           C  
ATOM   3624  N   GLY A 504      33.136  24.530  79.773  1.00  0.83           N  
ATOM   3625  CA  GLY A 504      34.254  24.473  80.702  1.00  0.83           C  
ATOM   3626  C   GLY A 504      35.171  25.677  80.606  1.00  0.84           C  
ATOM   3627  O   GLY A 504      35.523  26.111  79.507  1.00  0.83           O  
ATOM   3628  N   VAL A 505      35.655  26.210  81.756  1.00  0.84           N  
ATOM   3629  CA  VAL A 505      36.522  27.382  81.823  1.00  0.86           C  
ATOM   3630  C   VAL A 505      37.905  27.034  81.276  1.00  0.86           C  
ATOM   3631  CB  VAL A 505      36.640  27.919  83.267  1.00  0.83           C  
ATOM   3632  O   VAL A 505      38.527  26.064  81.716  1.00  0.84           O  
ATOM   3633  CG1 VAL A 505      37.479  29.195  83.302  1.00  0.78           C  
ATOM   3634  CG2 VAL A 505      35.254  28.171  83.857  1.00  0.77           C  
ATOM   3635  N   GLY A 506      38.348  27.795  80.243  1.00  0.87           N  
ATOM   3636  CA  GLY A 506      39.663  27.606  79.652  1.00  0.87           C  
ATOM   3637  C   GLY A 506      39.780  26.321  78.855  1.00  0.87           C  
ATOM   3638  O   GLY A 506      40.877  25.938  78.442  1.00  0.85           O  
ATOM   3639  N   THR A 507      38.640  25.741  78.713  1.00  0.86           N  
ATOM   3640  CA  THR A 507      38.607  24.547  77.875  1.00  0.87           C  
ATOM   3641  C   THR A 507      38.320  24.915  76.422  1.00  0.88           C  
ATOM   3642  CB  THR A 507      37.550  23.544  78.371  1.00  0.85           C  
ATOM   3643  O   THR A 507      37.344  25.611  76.133  1.00  0.87           O  
ATOM   3644  CG2 THR A 507      37.565  22.270  77.534  1.00  0.82           C  
ATOM   3645  OG1 THR A 507      37.823  23.208  79.737  1.00  0.83           O  
ATOM   3646  N   GLY A 508      39.203  24.477  75.433  1.00  0.89           N  
ATOM   3647  CA  GLY A 508      38.923  24.591  74.011  1.00  0.90           C  
ATOM   3648  C   GLY A 508      37.849  23.631  73.535  1.00  0.89           C  
ATOM   3649  O   GLY A 508      37.832  22.464  73.932  1.00  0.87           O  
ATOM   3650  N   ARG A 509      36.939  24.127  72.768  1.00  0.88           N  
ATOM   3651  CA  ARG A 509      35.920  23.327  72.096  1.00  0.88           C  
ATOM   3652  C   ARG A 509      36.033  23.458  70.581  1.00  0.89           C  
ATOM   3653  CB  ARG A 509      34.521  23.742  72.556  1.00  0.87           C  
ATOM   3654  O   ARG A 509      36.391  24.521  70.070  1.00  0.88           O  
ATOM   3655  CG  ARG A 509      34.296  23.598  74.053  1.00  0.83           C  
ATOM   3656  CD  ARG A 509      34.282  22.138  74.483  1.00  0.82           C  
ATOM   3657  NE  ARG A 509      34.031  22.001  75.915  1.00  0.78           N  
ATOM   3658  NH1 ARG A 509      33.929  19.694  75.886  1.00  0.71           N  
ATOM   3659  NH2 ARG A 509      33.645  20.833  77.855  1.00  0.70           N  
ATOM   3660  CZ  ARG A 509      33.869  20.843  76.549  1.00  0.77           C  
ATOM   3661  N   MET A 510      35.741  22.343  69.869  1.00  0.88           N  
ATOM   3662  CA  MET A 510      35.747  22.321  68.410  1.00  0.88           C  
ATOM   3663  C   MET A 510      34.433  21.766  67.869  1.00  0.87           C  
ATOM   3664  CB  MET A 510      36.920  21.490  67.888  1.00  0.86           C  
ATOM   3665  O   MET A 510      33.938  20.748  68.354  1.00  0.86           O  
ATOM   3666  CG  MET A 510      37.063  21.514  66.375  1.00  0.83           C  
ATOM   3667  SD  MET A 510      38.146  20.170  65.750  1.00  0.84           S  
ATOM   3668  CE  MET A 510      37.057  18.740  65.999  1.00  0.78           C  
ATOM   3669  N   SER A 511      33.876  22.390  66.800  1.00  0.87           N  
ATOM   3670  CA  SER A 511      32.780  21.860  65.995  1.00  0.87           C  
ATOM   3671  C   SER A 511      33.108  21.921  64.507  1.00  0.87           C  
ATOM   3672  CB  SER A 511      31.489  22.631  66.273  1.00  0.86           C  
ATOM   3673  O   SER A 511      33.637  22.924  64.023  1.00  0.86           O  
ATOM   3674  OG  SER A 511      31.038  22.398  67.596  1.00  0.83           O  
ATOM   3675  N   ALA A 512      32.764  20.836  63.743  1.00  0.85           N  
ATOM   3676  CA  ALA A 512      32.896  20.809  62.289  1.00  0.86           C  
ATOM   3677  C   ALA A 512      31.693  21.463  61.616  1.00  0.86           C  
ATOM   3678  CB  ALA A 512      33.061  19.373  61.797  1.00  0.84           C  
ATOM   3679  O   ALA A 512      30.546  21.186  61.974  1.00  0.85           O  
ATOM   3680  N   ILE A 513      31.913  22.307  60.663  1.00  0.89           N  
ATOM   3681  CA  ILE A 513      30.934  22.990  59.826  1.00  0.89           C  
ATOM   3682  C   ILE A 513      31.169  22.632  58.360  1.00  0.89           C  
ATOM   3683  CB  ILE A 513      30.995  24.522  60.019  1.00  0.88           C  
ATOM   3684  O   ILE A 513      32.303  22.675  57.878  1.00  0.88           O  
ATOM   3685  CG1 ILE A 513      30.630  24.893  61.461  1.00  0.83           C  
ATOM   3686  CG2 ILE A 513      30.073  25.229  59.021  1.00  0.83           C  
ATOM   3687  CD1 ILE A 513      30.622  26.391  61.732  1.00  0.80           C  
ATOM   3688  N   TYR A 514      30.010  22.215  57.668  1.00  0.87           N  
ATOM   3689  CA  TYR A 514      30.064  22.002  56.226  1.00  0.87           C  
ATOM   3690  C   TYR A 514      29.710  23.278  55.472  1.00  0.87           C  
ATOM   3691  CB  TYR A 514      29.116  20.871  55.814  1.00  0.86           C  
ATOM   3692  O   TYR A 514      28.636  23.848  55.675  1.00  0.86           O  
ATOM   3693  CG  TYR A 514      29.144  20.565  54.336  1.00  0.84           C  
ATOM   3694  CD1 TYR A 514      30.268  19.995  53.744  1.00  0.81           C  
ATOM   3695  CD2 TYR A 514      28.046  20.846  53.530  1.00  0.82           C  
ATOM   3696  CE1 TYR A 514      30.299  19.713  52.382  1.00  0.82           C  
ATOM   3697  CE2 TYR A 514      28.066  20.568  52.167  1.00  0.83           C  
ATOM   3698  OH  TYR A 514      29.219  19.725  50.255  1.00  0.73           O  
ATOM   3699  CZ  TYR A 514      29.194  20.002  51.603  1.00  0.80           C  
ATOM   3700  N   VAL A 515      30.610  23.716  54.611  1.00  0.90           N  
ATOM   3701  CA  VAL A 515      30.418  24.799  53.652  1.00  0.90           C  
ATOM   3702  C   VAL A 515      30.054  24.221  52.286  1.00  0.89           C  
ATOM   3703  CB  VAL A 515      31.679  25.685  53.537  1.00  0.89           C  
ATOM   3704  O   VAL A 515      30.873  23.554  51.649  1.00  0.88           O  
ATOM   3705  CG1 VAL A 515      31.486  26.763  52.473  1.00  0.88           C  
ATOM   3706  CG2 VAL A 515      32.012  26.315  54.888  1.00  0.87           C  
ATOM   3707  N   ASN A 516      28.814  24.431  51.801  1.00  0.86           N  
ATOM   3708  CA  ASN A 516      28.256  23.786  50.617  1.00  0.87           C  
ATOM   3709  C   ASN A 516      28.514  24.607  49.357  1.00  0.86           C  
ATOM   3710  CB  ASN A 516      26.756  23.543  50.795  1.00  0.83           C  
ATOM   3711  O   ASN A 516      28.271  24.138  48.244  1.00  0.83           O  
ATOM   3712  CG  ASN A 516      25.970  24.830  50.952  1.00  0.77           C  
ATOM   3713  ND2 ASN A 516      24.650  24.712  51.035  1.00  0.72           N  
ATOM   3714  OD1 ASN A 516      26.545  25.921  50.997  1.00  0.73           O  
ATOM   3715  N   ARG A 517      28.977  25.902  49.449  1.00  0.87           N  
ATOM   3716  CA  ARG A 517      29.355  26.810  48.371  1.00  0.88           C  
ATOM   3717  C   ARG A 517      30.476  27.745  48.811  1.00  0.89           C  
ATOM   3718  CB  ARG A 517      28.146  27.623  47.904  1.00  0.86           C  
ATOM   3719  O   ARG A 517      30.625  28.027  50.002  1.00  0.89           O  
ATOM   3720  CG  ARG A 517      27.557  28.523  48.979  1.00  0.82           C  
ATOM   3721  CD  ARG A 517      26.299  29.231  48.495  1.00  0.80           C  
ATOM   3722  NE  ARG A 517      25.739  30.100  49.526  1.00  0.77           N  
ATOM   3723  NH1 ARG A 517      23.713  30.406  48.460  1.00  0.71           N  
ATOM   3724  NH2 ARG A 517      24.115  31.415  50.479  1.00  0.66           N  
ATOM   3725  CZ  ARG A 517      24.523  30.638  49.486  1.00  0.77           C  
ATOM   3726  N   SER A 518      31.246  28.124  47.819  1.00  0.87           N  
ATOM   3727  CA  SER A 518      32.205  29.179  48.132  1.00  0.90           C  
ATOM   3728  C   SER A 518      31.516  30.380  48.771  1.00  0.87           C  
ATOM   3729  CB  SER A 518      32.949  29.619  46.871  1.00  0.86           C  
ATOM   3730  O   SER A 518      30.521  30.884  48.246  1.00  0.85           O  
ATOM   3731  OG  SER A 518      34.051  30.447  47.200  1.00  0.76           O  
ATOM   3732  N   MET A 519      32.099  30.848  49.969  1.00  0.90           N  
ATOM   3733  CA  MET A 519      31.508  31.963  50.704  1.00  0.91           C  
ATOM   3734  C   MET A 519      32.578  32.748  51.455  1.00  0.93           C  
ATOM   3735  CB  MET A 519      30.446  31.459  51.683  1.00  0.89           C  
ATOM   3736  O   MET A 519      33.523  32.163  51.989  1.00  0.93           O  
ATOM   3737  CG  MET A 519      30.999  30.566  52.782  1.00  0.82           C  
ATOM   3738  SD  MET A 519      29.700  30.000  53.948  1.00  0.84           S  
ATOM   3739  CE  MET A 519      28.628  29.078  52.810  1.00  0.78           C  
ATOM   3740  N   SER A 520      32.458  34.069  51.439  1.00  0.94           N  
ATOM   3741  CA  SER A 520      33.237  34.950  52.301  1.00  0.95           C  
ATOM   3742  C   SER A 520      32.661  34.995  53.713  1.00  0.94           C  
ATOM   3743  CB  SER A 520      33.289  36.363  51.718  1.00  0.93           C  
ATOM   3744  O   SER A 520      31.467  35.241  53.894  1.00  0.93           O  
ATOM   3745  OG  SER A 520      34.202  37.172  52.440  1.00  0.85           O  
ATOM   3746  N   VAL A 521      33.524  34.701  54.712  1.00  0.94           N  
ATOM   3747  CA  VAL A 521      33.184  34.662  56.130  1.00  0.95           C  
ATOM   3748  C   VAL A 521      33.951  35.752  56.876  1.00  0.95           C  
ATOM   3749  CB  VAL A 521      33.487  33.279  56.748  1.00  0.94           C  
ATOM   3750  O   VAL A 521      35.168  35.878  56.723  1.00  0.95           O  
ATOM   3751  CG1 VAL A 521      33.120  33.258  58.231  1.00  0.85           C  
ATOM   3752  CG2 VAL A 521      32.738  32.182  55.994  1.00  0.84           C  
ATOM   3753  N   SER A 522      33.206  36.561  57.730  1.00  0.94           N  
ATOM   3754  CA  SER A 522      33.781  37.677  58.474  1.00  0.95           C  
ATOM   3755  C   SER A 522      33.525  37.533  59.971  1.00  0.94           C  
ATOM   3756  CB  SER A 522      33.211  39.005  57.976  1.00  0.94           C  
ATOM   3757  O   SER A 522      34.127  38.241  60.780  1.00  0.93           O  
ATOM   3758  OG  SER A 522      31.795  39.002  58.043  1.00  0.91           O  
ATOM   3759  N   GLN A 523      32.724  36.603  60.362  1.00  0.93           N  
ATOM   3760  CA  GLN A 523      32.346  36.432  61.761  1.00  0.94           C  
ATOM   3761  C   GLN A 523      32.188  34.955  62.111  1.00  0.94           C  
ATOM   3762  CB  GLN A 523      31.049  37.184  62.063  1.00  0.92           C  
ATOM   3763  O   GLN A 523      31.877  34.136  61.244  1.00  0.93           O  
ATOM   3764  CG  GLN A 523      31.140  38.686  61.827  1.00  0.88           C  
ATOM   3765  CD  GLN A 523      29.851  39.412  62.162  1.00  0.85           C  
ATOM   3766  NE2 GLN A 523      29.970  40.555  62.829  1.00  0.85           N  
ATOM   3767  OE1 GLN A 523      28.757  38.950  61.822  1.00  0.86           O  
ATOM   3768  N   ILE A 524      32.404  34.665  63.379  1.00  0.93           N  
ATOM   3769  CA  ILE A 524      31.954  33.433  64.017  1.00  0.93           C  
ATOM   3770  C   ILE A 524      30.807  33.738  64.978  1.00  0.92           C  
ATOM   3771  CB  ILE A 524      33.109  32.731  64.767  1.00  0.93           C  
ATOM   3772  O   ILE A 524      30.873  34.698  65.748  1.00  0.91           O  
ATOM   3773  CG1 ILE A 524      34.242  32.382  63.796  1.00  0.93           C  
ATOM   3774  CG2 ILE A 524      32.601  31.480  65.490  1.00  0.93           C  
ATOM   3775  CD1 ILE A 524      35.499  31.854  64.474  1.00  0.91           C  
ATOM   3776  N   VAL A 525      29.760  32.949  64.861  1.00  0.90           N  
ATOM   3777  CA  VAL A 525      28.528  33.131  65.621  1.00  0.90           C  
ATOM   3778  C   VAL A 525      28.302  31.929  66.535  1.00  0.89           C  
ATOM   3779  CB  VAL A 525      27.311  33.328  64.689  1.00  0.89           C  
ATOM   3780  O   VAL A 525      28.513  30.784  66.129  1.00  0.88           O  
ATOM   3781  CG1 VAL A 525      26.054  33.635  65.501  1.00  0.87           C  
ATOM   3782  CG2 VAL A 525      27.586  34.442  63.681  1.00  0.87           C  
ATOM   3783  N   TRP A 526      27.899  32.185  67.760  1.00  0.87           N  
ATOM   3784  CA  TRP A 526      27.510  31.188  68.753  1.00  0.87           C  
ATOM   3785  C   TRP A 526      26.081  31.425  69.230  1.00  0.86           C  
ATOM   3786  CB  TRP A 526      28.470  31.212  69.945  1.00  0.86           C  
ATOM   3787  O   TRP A 526      25.568  32.543  69.145  1.00  0.83           O  
ATOM   3788  CG  TRP A 526      29.896  30.922  69.584  1.00  0.84           C  
ATOM   3789  CD1 TRP A 526      30.497  29.696  69.521  1.00  0.81           C  
ATOM   3790  CD2 TRP A 526      30.902  31.880  69.240  1.00  0.82           C  
ATOM   3791  CE2 TRP A 526      32.091  31.163  68.979  1.00  0.83           C  
ATOM   3792  CE3 TRP A 526      30.913  33.277  69.126  1.00  0.80           C  
ATOM   3793  NE1 TRP A 526      31.817  29.834  69.158  1.00  0.80           N  
ATOM   3794  CH2 TRP A 526      33.263  33.164  68.507  1.00  0.77           C  
ATOM   3795  CZ2 TRP A 526      33.280  31.797  68.612  1.00  0.79           C  
ATOM   3796  CZ3 TRP A 526      32.097  33.906  68.760  1.00  0.78           C  
ATOM   3797  N   HIS A 527      25.546  30.393  69.779  1.00  0.82           N  
ATOM   3798  CA  HIS A 527      24.312  30.509  70.548  1.00  0.82           C  
ATOM   3799  C   HIS A 527      24.551  30.201  72.023  1.00  0.82           C  
ATOM   3800  CB  HIS A 527      23.240  29.576  69.984  1.00  0.81           C  
ATOM   3801  O   HIS A 527      24.996  29.104  72.368  1.00  0.80           O  
ATOM   3802  CG  HIS A 527      21.891  29.768  70.601  1.00  0.78           C  
ATOM   3803  CD2 HIS A 527      20.967  30.742  70.432  1.00  0.76           C  
ATOM   3804  ND1 HIS A 527      21.362  28.889  71.521  1.00  0.74           N  
ATOM   3805  CE1 HIS A 527      20.166  29.315  71.890  1.00  0.75           C  
ATOM   3806  NE2 HIS A 527      19.902  30.438  71.244  1.00  0.72           N  
ATOM   3807  N   PHE A 528      24.293  31.181  72.885  1.00  0.81           N  
ATOM   3808  CA  PHE A 528      24.485  31.068  74.326  1.00  0.80           C  
ATOM   3809  C   PHE A 528      23.144  31.035  75.050  1.00  0.80           C  
ATOM   3810  CB  PHE A 528      25.336  32.229  74.849  1.00  0.79           C  
ATOM   3811  O   PHE A 528      22.191  31.696  74.632  1.00  0.77           O  
ATOM   3812  CG  PHE A 528      26.761  32.203  74.367  1.00  0.79           C  
ATOM   3813  CD1 PHE A 528      27.629  31.197  74.776  1.00  0.78           C  
ATOM   3814  CD2 PHE A 528      27.234  33.183  73.504  1.00  0.78           C  
ATOM   3815  CE1 PHE A 528      28.949  31.170  74.331  1.00  0.76           C  
ATOM   3816  CE2 PHE A 528      28.551  33.163  73.056  1.00  0.76           C  
ATOM   3817  CZ  PHE A 528      29.408  32.156  73.472  1.00  0.72           C  
ATOM   3818  N   TYR A 529      22.982  30.253  76.096  1.00  0.75           N  
ATOM   3819  CA  TYR A 529      21.884  30.218  77.055  1.00  0.74           C  
ATOM   3820  C   TYR A 529      22.333  30.735  78.417  1.00  0.73           C  
ATOM   3821  CB  TYR A 529      21.334  28.795  77.192  1.00  0.71           C  
ATOM   3822  O   TYR A 529      21.767  30.361  79.447  1.00  0.67           O  
ATOM   3823  CG  TYR A 529      20.123  28.527  76.332  1.00  0.67           C  
ATOM   3824  CD1 TYR A 529      18.842  28.530  76.880  1.00  0.63           C  
ATOM   3825  CD2 TYR A 529      20.256  28.270  74.972  1.00  0.63           C  
ATOM   3826  CE1 TYR A 529      17.722  28.282  76.092  1.00  0.60           C  
ATOM   3827  CE2 TYR A 529      19.144  28.020  74.175  1.00  0.61           C  
ATOM   3828  OH  TYR A 529      16.779  27.782  73.958  1.00  0.48           O  
ATOM   3829  CZ  TYR A 529      17.883  28.029  74.743  1.00  0.59           C  
ATOM   3830  N   GLY A 530      22.987  31.918  78.525  1.00  0.65           N  
ATOM   3831  CA  GLY A 530      23.490  32.532  79.743  1.00  0.64           C  
ATOM   3832  C   GLY A 530      24.520  33.616  79.484  1.00  0.65           C  
ATOM   3833  O   GLY A 530      24.607  34.143  78.373  1.00  0.61           O  
ATOM   3834  N   TYR A 531      25.106  34.239  80.499  1.00  0.61           N  
ATOM   3835  CA  TYR A 531      26.017  35.375  80.407  1.00  0.60           C  
ATOM   3836  C   TYR A 531      27.198  35.055  79.498  1.00  0.61           C  
ATOM   3837  CB  TYR A 531      26.521  35.773  81.798  1.00  0.56           C  
ATOM   3838  O   TYR A 531      28.082  34.279  79.868  1.00  0.57           O  
ATOM   3839  CG  TYR A 531      25.808  36.967  82.383  1.00  0.53           C  
ATOM   3840  CD1 TYR A 531      26.255  38.262  82.132  1.00  0.48           C  
ATOM   3841  CD2 TYR A 531      24.686  36.803  83.189  1.00  0.49           C  
ATOM   3842  CE1 TYR A 531      25.601  39.366  82.671  1.00  0.44           C  
ATOM   3843  CE2 TYR A 531      24.025  37.899  83.734  1.00  0.48           C  
ATOM   3844  OH  TYR A 531      23.839  40.263  84.005  1.00  0.35           O  
ATOM   3845  CZ  TYR A 531      24.489  39.174  83.469  1.00  0.45           C  
ATOM   3846  N   ALA A 532      27.088  35.425  78.360  1.00  0.65           N  
ATOM   3847  CA  ALA A 532      28.320  35.462  77.577  1.00  0.63           C  
ATOM   3848  C   ALA A 532      29.084  36.761  77.818  1.00  0.66           C  
ATOM   3849  CB  ALA A 532      28.011  35.298  76.091  1.00  0.60           C  
ATOM   3850  O   ALA A 532      30.197  36.936  77.315  1.00  0.62           O  
ATOM   3851  N   GLY A 533      28.608  37.718  78.676  1.00  0.68           N  
ATOM   3852  CA  GLY A 533      29.311  38.925  79.079  1.00  0.66           C  
ATOM   3853  C   GLY A 533      30.382  38.672  80.123  1.00  0.68           C  
ATOM   3854  O   GLY A 533      30.319  37.683  80.857  1.00  0.63           O  
ATOM   3855  N   GLY A 534      31.603  39.181  79.759  1.00  0.73           N  
ATOM   3856  CA  GLY A 534      32.728  39.169  80.680  1.00  0.72           C  
ATOM   3857  C   GLY A 534      33.743  38.085  80.369  1.00  0.74           C  
ATOM   3858  O   GLY A 534      34.326  37.494  81.280  1.00  0.71           O  
ATOM   3859  N   LEU A 535      33.907  37.717  79.210  1.00  0.83           N  
ATOM   3860  CA  LEU A 535      35.015  36.820  78.900  1.00  0.84           C  
ATOM   3861  C   LEU A 535      36.347  37.438  79.310  1.00  0.84           C  
ATOM   3862  CB  LEU A 535      35.032  36.485  77.406  1.00  0.83           C  
ATOM   3863  O   LEU A 535      36.553  38.643  79.146  1.00  0.84           O  
ATOM   3864  CG  LEU A 535      33.831  35.703  76.873  1.00  0.83           C  
ATOM   3865  CD1 LEU A 535      33.998  35.427  75.382  1.00  0.81           C  
ATOM   3866  CD2 LEU A 535      33.654  34.401  77.646  1.00  0.82           C  
ATOM   3867  N   LEU A 536      37.159  36.630  79.933  1.00  0.86           N  
ATOM   3868  CA  LEU A 536      38.484  37.034  80.390  1.00  0.87           C  
ATOM   3869  C   LEU A 536      39.518  36.858  79.283  1.00  0.88           C  
ATOM   3870  CB  LEU A 536      38.896  36.224  81.623  1.00  0.86           C  
ATOM   3871  O   LEU A 536      39.286  36.118  78.324  1.00  0.88           O  
ATOM   3872  CG  LEU A 536      37.985  36.341  82.846  1.00  0.84           C  
ATOM   3873  CD1 LEU A 536      38.503  35.461  83.978  1.00  0.83           C  
ATOM   3874  CD2 LEU A 536      37.877  37.794  83.297  1.00  0.83           C  
ATOM   3875  N   THR A 537      40.746  37.518  79.446  1.00  0.89           N  
ATOM   3876  CA  THR A 537      41.895  37.388  78.556  1.00  0.90           C  
ATOM   3877  C   THR A 537      42.263  35.921  78.358  1.00  0.90           C  
ATOM   3878  CB  THR A 537      43.113  38.157  79.100  1.00  0.89           C  
ATOM   3879  O   THR A 537      42.283  35.146  79.317  1.00  0.90           O  
ATOM   3880  CG2 THR A 537      44.285  38.090  78.127  1.00  0.82           C  
ATOM   3881  OG1 THR A 537      42.753  39.530  79.302  1.00  0.86           O  
ATOM   3882  N   GLY A 538      42.456  35.559  77.071  1.00  0.91           N  
ATOM   3883  CA  GLY A 538      42.740  34.195  76.654  1.00  0.91           C  
ATOM   3884  C   GLY A 538      41.515  33.458  76.147  1.00  0.91           C  
ATOM   3885  O   GLY A 538      41.571  32.254  75.889  1.00  0.90           O  
ATOM   3886  N   SER A 539      40.450  34.232  75.993  1.00  0.90           N  
ATOM   3887  CA  SER A 539      39.338  33.756  75.177  1.00  0.91           C  
ATOM   3888  C   SER A 539      39.575  34.043  73.698  1.00  0.91           C  
ATOM   3889  CB  SER A 539      38.027  34.403  75.626  1.00  0.90           C  
ATOM   3890  O   SER A 539      39.945  35.160  73.329  1.00  0.91           O  
ATOM   3891  OG  SER A 539      37.748  34.086  76.979  1.00  0.88           O  
ATOM   3892  N   TRP A 540      39.356  33.024  72.866  1.00  0.93           N  
ATOM   3893  CA  TRP A 540      39.632  33.166  71.440  1.00  0.94           C  
ATOM   3894  C   TRP A 540      38.822  32.163  70.626  1.00  0.94           C  
ATOM   3895  CB  TRP A 540      41.126  32.981  71.160  1.00  0.93           C  
ATOM   3896  O   TRP A 540      38.377  31.141  71.154  1.00  0.93           O  
ATOM   3897  CG  TRP A 540      41.694  31.703  71.700  1.00  0.90           C  
ATOM   3898  CD1 TRP A 540      42.339  31.527  72.893  1.00  0.86           C  
ATOM   3899  CD2 TRP A 540      41.671  30.422  71.064  1.00  0.87           C  
ATOM   3900  CE2 TRP A 540      42.320  29.513  71.929  1.00  0.89           C  
ATOM   3901  CE3 TRP A 540      41.162  29.953  69.845  1.00  0.86           C  
ATOM   3902  NE1 TRP A 540      42.718  30.212  73.036  1.00  0.87           N  
ATOM   3903  CH2 TRP A 540      41.968  27.729  70.414  1.00  0.85           C  
ATOM   3904  CZ2 TRP A 540      42.474  28.161  71.613  1.00  0.86           C  
ATOM   3905  CZ3 TRP A 540      41.317  28.607  69.532  1.00  0.86           C  
ATOM   3906  N   ALA A 541      38.667  32.481  69.240  1.00  0.94           N  
ATOM   3907  CA  ALA A 541      38.123  31.505  68.299  1.00  0.95           C  
ATOM   3908  C   ALA A 541      38.892  31.526  66.982  1.00  0.95           C  
ATOM   3909  CB  ALA A 541      36.641  31.775  68.051  1.00  0.94           C  
ATOM   3910  O   ALA A 541      39.496  32.540  66.624  1.00  0.95           O  
ATOM   3911  N   GLY A 542      38.881  30.422  66.227  1.00  0.95           N  
ATOM   3912  CA  GLY A 542      39.509  30.292  64.922  1.00  0.95           C  
ATOM   3913  C   GLY A 542      38.820  29.280  64.026  1.00  0.95           C  
ATOM   3914  O   GLY A 542      38.177  28.348  64.513  1.00  0.95           O  
ATOM   3915  N   ILE A 543      38.996  29.460  62.722  1.00  0.96           N  
ATOM   3916  CA  ILE A 543      38.581  28.546  61.664  1.00  0.96           C  
ATOM   3917  C   ILE A 543      39.794  27.786  61.133  1.00  0.96           C  
ATOM   3918  CB  ILE A 543      37.873  29.296  60.514  1.00  0.96           C  
ATOM   3919  O   ILE A 543      40.803  28.393  60.766  1.00  0.95           O  
ATOM   3920  CG1 ILE A 543      36.707  30.129  61.057  1.00  0.95           C  
ATOM   3921  CG2 ILE A 543      37.392  28.313  59.443  1.00  0.95           C  
ATOM   3922  CD1 ILE A 543      36.055  31.033  60.019  1.00  0.94           C  
ATOM   3923  N   TYR A 544      39.619  26.494  61.051  1.00  0.94           N  
ATOM   3924  CA  TYR A 544      40.690  25.611  60.603  1.00  0.94           C  
ATOM   3925  C   TYR A 544      40.217  24.714  59.465  1.00  0.94           C  
ATOM   3926  CB  TYR A 544      41.203  24.755  61.765  1.00  0.94           C  
ATOM   3927  O   TYR A 544      39.053  24.310  59.429  1.00  0.93           O  
ATOM   3928  CG  TYR A 544      41.755  25.560  62.916  1.00  0.93           C  
ATOM   3929  CD1 TYR A 544      43.129  25.695  63.101  1.00  0.92           C  
ATOM   3930  CD2 TYR A 544      40.905  26.187  63.820  1.00  0.92           C  
ATOM   3931  CE1 TYR A 544      43.643  26.435  64.161  1.00  0.91           C  
ATOM   3932  CE2 TYR A 544      41.407  26.930  64.884  1.00  0.91           C  
ATOM   3933  OH  TYR A 544      43.278  27.781  66.097  1.00  0.88           O  
ATOM   3934  CZ  TYR A 544      42.775  27.048  65.046  1.00  0.91           C  
ATOM   3935  N   ASN A 545      41.102  24.377  58.526  1.00  0.92           N  
ATOM   3936  CA  ASN A 545      40.814  23.359  57.522  1.00  0.92           C  
ATOM   3937  C   ASN A 545      41.027  21.952  58.074  1.00  0.91           C  
ATOM   3938  CB  ASN A 545      41.673  23.576  56.275  1.00  0.91           C  
ATOM   3939  O   ASN A 545      41.486  21.787  59.206  1.00  0.89           O  
ATOM   3940  CG  ASN A 545      43.146  23.323  56.529  1.00  0.90           C  
ATOM   3941  ND2 ASN A 545      43.995  23.808  55.631  1.00  0.90           N  
ATOM   3942  OD1 ASN A 545      43.518  22.696  57.525  1.00  0.88           O  
ATOM   3943  N   THR A 546      40.717  20.953  57.278  1.00  0.87           N  
ATOM   3944  CA  THR A 546      40.778  19.549  57.670  1.00  0.87           C  
ATOM   3945  C   THR A 546      42.222  19.112  57.894  1.00  0.86           C  
ATOM   3946  CB  THR A 546      40.123  18.645  56.610  1.00  0.86           C  
ATOM   3947  O   THR A 546      42.476  18.106  58.561  1.00  0.85           O  
ATOM   3948  CG2 THR A 546      38.608  18.822  56.595  1.00  0.82           C  
ATOM   3949  OG1 THR A 546      40.645  18.978  55.318  1.00  0.85           O  
ATOM   3950  N   SER A 547      43.230  19.947  57.417  1.00  0.87           N  
ATOM   3951  CA  SER A 547      44.646  19.690  57.659  1.00  0.87           C  
ATOM   3952  C   SER A 547      45.110  20.336  58.960  1.00  0.87           C  
ATOM   3953  CB  SER A 547      45.492  20.206  56.494  1.00  0.86           C  
ATOM   3954  O   SER A 547      46.285  20.243  59.321  1.00  0.86           O  
ATOM   3955  OG  SER A 547      45.078  19.618  55.273  1.00  0.80           O  
ATOM   3956  N   GLY A 548      44.300  21.060  59.681  1.00  0.88           N  
ATOM   3957  CA  GLY A 548      44.550  21.694  60.965  1.00  0.89           C  
ATOM   3958  C   GLY A 548      45.183  23.067  60.840  1.00  0.89           C  
ATOM   3959  O   GLY A 548      45.630  23.644  61.834  1.00  0.89           O  
ATOM   3960  N   THR A 549      45.343  23.573  59.601  1.00  0.93           N  
ATOM   3961  CA  THR A 549      45.882  24.910  59.377  1.00  0.94           C  
ATOM   3962  C   THR A 549      44.829  25.974  59.674  1.00  0.94           C  
ATOM   3963  CB  THR A 549      46.388  25.073  57.932  1.00  0.93           C  
ATOM   3964  O   THR A 549      43.698  25.886  59.193  1.00  0.94           O  
ATOM   3965  CG2 THR A 549      47.080  26.419  57.741  1.00  0.91           C  
ATOM   3966  OG1 THR A 549      47.318  24.024  57.636  1.00  0.92           O  
ATOM   3967  N   ARG A 550      45.164  27.021  60.454  1.00  0.95           N  
ATOM   3968  CA  ARG A 550      44.296  28.155  60.755  1.00  0.96           C  
ATOM   3969  C   ARG A 550      44.053  29.004  59.512  1.00  0.95           C  
ATOM   3970  CB  ARG A 550      44.900  29.015  61.867  1.00  0.95           C  
ATOM   3971  O   ARG A 550      44.993  29.556  58.938  1.00  0.94           O  
ATOM   3972  CG  ARG A 550      43.976  30.114  62.368  1.00  0.93           C  
ATOM   3973  CD  ARG A 550      44.598  30.894  63.517  1.00  0.91           C  
ATOM   3974  NE  ARG A 550      45.690  31.749  63.060  1.00  0.94           N  
ATOM   3975  NH1 ARG A 550      46.519  32.171  65.175  1.00  0.88           N  
ATOM   3976  NH2 ARG A 550      47.531  33.093  63.336  1.00  0.87           N  
ATOM   3977  CZ  ARG A 550      46.577  32.336  63.858  1.00  0.91           C  
ATOM   3978  N   MET A 551      42.804  29.213  59.148  1.00  0.97           N  
ATOM   3979  CA  MET A 551      42.378  30.011  58.001  1.00  0.97           C  
ATOM   3980  C   MET A 551      42.041  31.436  58.425  1.00  0.97           C  
ATOM   3981  CB  MET A 551      41.170  29.369  57.317  1.00  0.96           C  
ATOM   3982  O   MET A 551      42.438  32.396  57.761  1.00  0.96           O  
ATOM   3983  CG  MET A 551      41.412  27.939  56.861  1.00  0.92           C  
ATOM   3984  SD  MET A 551      42.756  27.815  55.619  1.00  0.91           S  
ATOM   3985  CE  MET A 551      42.015  28.748  54.251  1.00  0.85           C  
ATOM   3986  N   ALA A 552      41.375  31.563  59.567  1.00  0.97           N  
ATOM   3987  CA  ALA A 552      41.009  32.841  60.171  1.00  0.97           C  
ATOM   3988  C   ALA A 552      40.813  32.699  61.678  1.00  0.97           C  
ATOM   3989  CB  ALA A 552      39.742  33.393  59.523  1.00  0.96           C  
ATOM   3990  O   ALA A 552      40.646  31.588  62.187  1.00  0.97           O  
ATOM   3991  N   TYR A 553      40.784  33.908  62.451  1.00  0.96           N  
ATOM   3992  CA  TYR A 553      40.518  33.869  63.884  1.00  0.96           C  
ATOM   3993  C   TYR A 553      39.994  35.213  64.378  1.00  0.96           C  
ATOM   3994  CB  TYR A 553      41.783  33.486  64.657  1.00  0.96           C  
ATOM   3995  O   TYR A 553      40.118  36.226  63.686  1.00  0.94           O  
ATOM   3996  CG  TYR A 553      42.845  34.559  64.652  1.00  0.93           C  
ATOM   3997  CD1 TYR A 553      43.612  34.803  63.515  1.00  0.89           C  
ATOM   3998  CD2 TYR A 553      43.084  35.330  65.785  1.00  0.89           C  
ATOM   3999  CE1 TYR A 553      44.593  35.790  63.507  1.00  0.89           C  
ATOM   4000  CE2 TYR A 553      44.063  36.319  65.788  1.00  0.88           C  
ATOM   4001  OH  TYR A 553      45.780  37.519  64.643  1.00  0.81           O  
ATOM   4002  CZ  TYR A 553      44.810  36.541  64.646  1.00  0.88           C  
ATOM   4003  N   THR A 554      39.340  35.429  65.573  1.00  0.93           N  
ATOM   4004  CA  THR A 554      38.668  36.610  66.103  1.00  0.92           C  
ATOM   4005  C   THR A 554      39.657  37.511  66.838  1.00  0.88           C  
ATOM   4006  CB  THR A 554      37.520  36.221  67.053  1.00  0.91           C  
ATOM   4007  O   THR A 554      39.346  38.664  67.143  1.00  0.81           O  
ATOM   4008  CG2 THR A 554      36.446  35.424  66.320  1.00  0.89           C  
ATOM   4009  OG1 THR A 554      38.043  35.426  68.124  1.00  0.90           O  
ATOM   4010  N   GLY A 555      40.765  37.155  67.237  1.00  0.91           N  
ATOM   4011  CA  GLY A 555      41.557  37.738  68.308  1.00  0.91           C  
ATOM   4012  C   GLY A 555      41.091  37.321  69.690  1.00  0.90           C  
ATOM   4013  O   GLY A 555      40.549  36.228  69.864  1.00  0.88           O  
ATOM   4014  N   ASP A 556      41.293  38.290  70.720  1.00  0.91           N  
ATOM   4015  CA  ASP A 556      40.820  38.049  72.080  1.00  0.91           C  
ATOM   4016  C   ASP A 556      39.343  38.413  72.220  1.00  0.90           C  
ATOM   4017  CB  ASP A 556      41.655  38.843  73.087  1.00  0.90           C  
ATOM   4018  O   ASP A 556      38.949  39.547  71.944  1.00  0.89           O  
ATOM   4019  CG  ASP A 556      41.472  38.364  74.516  1.00  0.85           C  
ATOM   4020  OD1 ASP A 556      40.357  37.930  74.877  1.00  0.83           O  
ATOM   4021  OD2 ASP A 556      42.452  38.424  75.291  1.00  0.87           O  
ATOM   4022  N   LEU A 557      38.575  37.511  72.677  1.00  0.89           N  
ATOM   4023  CA  LEU A 557      37.130  37.671  72.801  1.00  0.89           C  
ATOM   4024  C   LEU A 557      36.779  38.496  74.035  1.00  0.86           C  
ATOM   4025  CB  LEU A 557      36.444  36.305  72.874  1.00  0.88           C  
ATOM   4026  O   LEU A 557      35.618  38.861  74.233  1.00  0.83           O  
ATOM   4027  CG  LEU A 557      36.639  35.383  71.668  1.00  0.87           C  
ATOM   4028  CD1 LEU A 557      35.874  34.079  71.869  1.00  0.83           C  
ATOM   4029  CD2 LEU A 557      36.193  36.078  70.386  1.00  0.84           C  
ATOM   4030  N   SER A 558      37.743  38.888  74.815  1.00  0.86           N  
ATOM   4031  CA  SER A 558      37.487  39.792  75.932  1.00  0.86           C  
ATOM   4032  C   SER A 558      37.433  41.243  75.467  1.00  0.84           C  
ATOM   4033  CB  SER A 558      38.561  39.632  77.008  1.00  0.84           C  
ATOM   4034  O   SER A 558      37.139  42.143  76.256  1.00  0.81           O  
ATOM   4035  OG  SER A 558      39.795  40.176  76.572  1.00  0.82           O  
ATOM   4036  N   THR A 559      37.731  41.465  74.219  1.00  0.83           N  
ATOM   4037  CA  THR A 559      37.805  42.800  73.637  1.00  0.83           C  
ATOM   4038  C   THR A 559      36.509  43.145  72.908  1.00  0.81           C  
ATOM   4039  CB  THR A 559      38.992  42.921  72.664  1.00  0.80           C  
ATOM   4040  O   THR A 559      35.606  42.311  72.809  1.00  0.75           O  
ATOM   4041  CG2 THR A 559      40.305  42.560  73.351  1.00  0.77           C  
ATOM   4042  OG1 THR A 559      38.786  42.036  71.556  1.00  0.78           O  
ATOM   4043  N   ALA A 560      36.330  44.395  72.368  1.00  0.61           N  
ATOM   4044  CA  ALA A 560      35.128  44.975  71.775  1.00  0.65           C  
ATOM   4045  C   ALA A 560      34.747  44.251  70.487  1.00  0.63           C  
ATOM   4046  CB  ALA A 560      35.334  46.464  71.504  1.00  0.50           C  
ATOM   4047  O   ALA A 560      33.748  44.591  69.849  1.00  0.57           O  
ATOM   4048  N   THR A 561      35.553  43.267  69.970  1.00  0.74           N  
ATOM   4049  CA  THR A 561      35.208  42.548  68.748  1.00  0.76           C  
ATOM   4050  C   THR A 561      34.194  41.445  69.038  1.00  0.74           C  
ATOM   4051  CB  THR A 561      36.458  41.939  68.086  1.00  0.68           C  
ATOM   4052  O   THR A 561      33.630  40.855  68.115  1.00  0.68           O  
ATOM   4053  CG2 THR A 561      37.390  43.028  67.566  1.00  0.55           C  
ATOM   4054  OG1 THR A 561      37.161  41.143  69.048  1.00  0.53           O  
ATOM   4055  N   TYR A 562      34.036  41.241  70.251  1.00  0.80           N  
ATOM   4056  CA  TYR A 562      33.047  40.293  70.752  1.00  0.80           C  
ATOM   4057  C   TYR A 562      31.743  40.999  71.103  1.00  0.79           C  
ATOM   4058  CB  TYR A 562      33.586  39.552  71.980  1.00  0.76           C  
ATOM   4059  O   TYR A 562      31.732  41.932  71.909  1.00  0.72           O  
ATOM   4060  CG  TYR A 562      32.604  38.574  72.578  1.00  0.76           C  
ATOM   4061  CD1 TYR A 562      32.276  37.394  71.916  1.00  0.72           C  
ATOM   4062  CD2 TYR A 562      32.002  38.829  73.806  1.00  0.76           C  
ATOM   4063  CE1 TYR A 562      31.370  36.490  72.463  1.00  0.79           C  
ATOM   4064  CE2 TYR A 562      31.095  37.934  74.362  1.00  0.80           C  
ATOM   4065  OH  TYR A 562      29.889  35.878  74.230  1.00  0.61           O  
ATOM   4066  CZ  TYR A 562      30.786  36.768  73.684  1.00  0.77           C  
ATOM   4067  N   GLU A 563      30.668  40.625  70.378  1.00  0.79           N  
ATOM   4068  CA  GLU A 563      29.301  41.060  70.652  1.00  0.81           C  
ATOM   4069  C   GLU A 563      28.553  40.031  71.495  1.00  0.78           C  
ATOM   4070  CB  GLU A 563      28.547  41.319  69.345  1.00  0.76           C  
ATOM   4071  O   GLU A 563      28.222  38.947  71.010  1.00  0.73           O  
ATOM   4072  CG  GLU A 563      29.121  42.461  68.520  1.00  0.70           C  
ATOM   4073  CD  GLU A 563      28.419  42.647  67.184  1.00  0.68           C  
ATOM   4074  OE1 GLU A 563      27.479  41.878  66.880  1.00  0.72           O  
ATOM   4075  OE2 GLU A 563      28.812  43.569  66.435  1.00  0.68           O  
ATOM   4076  N   PRO A 564      28.411  40.216  72.797  1.00  0.76           N  
ATOM   4077  CA  PRO A 564      27.666  39.285  73.647  1.00  0.74           C  
ATOM   4078  C   PRO A 564      26.182  39.217  73.291  1.00  0.75           C  
ATOM   4079  CB  PRO A 564      27.864  39.856  75.053  1.00  0.72           C  
ATOM   4080  O   PRO A 564      25.659  40.125  72.639  1.00  0.69           O  
ATOM   4081  CG  PRO A 564      27.995  41.331  74.851  1.00  0.71           C  
ATOM   4082  CD  PRO A 564      28.681  41.574  73.538  1.00  0.70           C  
ATOM   4083  N   GLU A 565      25.538  38.168  73.692  1.00  0.72           N  
ATOM   4084  CA  GLU A 565      24.079  38.107  73.697  1.00  0.71           C  
ATOM   4085  C   GLU A 565      23.481  39.253  74.508  1.00  0.72           C  
ATOM   4086  CB  GLU A 565      23.599  36.764  74.251  1.00  0.67           C  
ATOM   4087  O   GLU A 565      23.973  39.576  75.591  1.00  0.68           O  
ATOM   4088  CG  GLU A 565      22.099  36.544  74.117  1.00  0.62           C  
ATOM   4089  CD  GLU A 565      21.616  35.273  74.797  1.00  0.61           C  
ATOM   4090  OE1 GLU A 565      22.447  34.548  75.391  1.00  0.60           O  
ATOM   4091  OE2 GLU A 565      20.396  34.998  74.735  1.00  0.54           O  
ATOM   4092  N   GLU A 566      22.432  39.833  73.838  1.00  0.57           N  
ATOM   4093  CA  GLU A 566      21.710  40.904  74.519  1.00  0.57           C  
ATOM   4094  C   GLU A 566      20.734  40.344  75.550  1.00  0.57           C  
ATOM   4095  CB  GLU A 566      20.963  41.777  73.507  1.00  0.52           C  
ATOM   4096  O   GLU A 566      20.323  41.051  76.472  1.00  0.54           O  
ATOM   4097  CG  GLU A 566      21.863  42.733  72.737  1.00  0.49           C  
ATOM   4098  CD  GLU A 566      21.093  43.697  71.848  1.00  0.51           C  
ATOM   4099  OE1 GLU A 566      19.859  43.538  71.706  1.00  0.52           O  
ATOM   4100  OE2 GLU A 566      21.728  44.617  71.288  1.00  0.46           O  
ATOM   4101  N   GLN A 567      20.297  39.044  75.406  1.00  0.56           N  
ATOM   4102  CA  GLN A 567      19.133  38.629  76.180  1.00  0.57           C  
ATOM   4103  C   GLN A 567      19.429  37.367  76.986  1.00  0.56           C  
ATOM   4104  CB  GLN A 567      17.932  38.396  75.262  1.00  0.51           C  
ATOM   4105  O   GLN A 567      20.072  36.442  76.485  1.00  0.53           O  
ATOM   4106  CG  GLN A 567      17.208  39.674  74.861  1.00  0.49           C  
ATOM   4107  CD  GLN A 567      15.933  39.407  74.083  1.00  0.51           C  
ATOM   4108  NE2 GLN A 567      15.111  40.438  73.919  1.00  0.40           N  
ATOM   4109  OE1 GLN A 567      15.689  38.283  73.632  1.00  0.52           O  
ATOM   4110  N   HIS A 568      19.101  37.269  78.345  1.00  0.58           N  
ATOM   4111  CA  HIS A 568      19.153  36.300  79.434  1.00  0.57           C  
ATOM   4112  C   HIS A 568      18.020  35.285  79.323  1.00  0.57           C  
ATOM   4113  CB  HIS A 568      19.090  37.011  80.787  1.00  0.53           C  
ATOM   4114  O   HIS A 568      17.746  34.548  80.273  1.00  0.54           O  
ATOM   4115  CG  HIS A 568      20.253  37.916  81.044  1.00  0.50           C  
ATOM   4116  CD2 HIS A 568      20.369  39.262  80.952  1.00  0.48           C  
ATOM   4117  ND1 HIS A 568      21.485  37.448  81.447  1.00  0.47           N  
ATOM   4118  CE1 HIS A 568      22.311  38.471  81.593  1.00  0.44           C  
ATOM   4119  NE2 HIS A 568      21.659  39.583  81.298  1.00  0.40           N  
ATOM   4120  N   ASP A 569      17.294  35.204  78.230  1.00  0.56           N  
ATOM   4121  CA  ASP A 569      16.077  34.403  78.320  1.00  0.56           C  
ATOM   4122  C   ASP A 569      16.365  32.933  78.025  1.00  0.55           C  
ATOM   4123  CB  ASP A 569      15.013  34.935  77.357  1.00  0.52           C  
ATOM   4124  O   ASP A 569      17.413  32.599  77.468  1.00  0.53           O  
ATOM   4125  CG  ASP A 569      13.620  34.949  77.962  1.00  0.50           C  
ATOM   4126  OD1 ASP A 569      13.430  34.398  79.067  1.00  0.50           O  
ATOM   4127  OD2 ASP A 569      12.705  35.514  77.326  1.00  0.52           O  
ATOM   4128  N   VAL A 570      15.648  31.972  78.651  1.00  0.59           N  
ATOM   4129  CA  VAL A 570      15.582  30.521  78.518  1.00  0.59           C  
ATOM   4130  C   VAL A 570      15.660  30.132  77.044  1.00  0.59           C  
ATOM   4131  CB  VAL A 570      14.294  29.951  79.153  1.00  0.56           C  
ATOM   4132  O   VAL A 570      15.929  28.974  76.714  1.00  0.56           O  
ATOM   4133  CG1 VAL A 570      14.618  28.767  80.063  1.00  0.49           C  
ATOM   4134  CG2 VAL A 570      13.555  31.039  79.929  1.00  0.51           C  
ATOM   4135  N   GLY A 571      15.695  31.109  76.112  1.00  0.60           N  
ATOM   4136  CA  GLY A 571      15.834  30.796  74.699  1.00  0.59           C  
ATOM   4137  C   GLY A 571      17.252  30.965  74.187  1.00  0.60           C  
ATOM   4138  O   GLY A 571      17.590  30.477  73.106  1.00  0.58           O  
ATOM   4139  N   GLY A 572      18.191  31.593  75.011  1.00  0.71           N  
ATOM   4140  CA  GLY A 572      19.547  31.902  74.587  1.00  0.70           C  
ATOM   4141  C   GLY A 572      19.608  32.977  73.518  1.00  0.71           C  
ATOM   4142  O   GLY A 572      18.574  33.499  73.096  1.00  0.67           O  
ATOM   4143  N   GLY A 573      20.575  33.598  73.290  1.00  0.76           N  
ATOM   4144  CA  GLY A 573      20.875  34.616  72.295  1.00  0.76           C  
ATOM   4145  C   GLY A 573      22.089  34.282  71.448  1.00  0.77           C  
ATOM   4146  O   GLY A 573      22.821  33.336  71.748  1.00  0.75           O  
ATOM   4147  N   TRP A 574      22.234  35.084  70.390  1.00  0.79           N  
ATOM   4148  CA  TRP A 574      23.383  35.012  69.494  1.00  0.81           C  
ATOM   4149  C   TRP A 574      24.484  35.968  69.942  1.00  0.80           C  
ATOM   4150  CB  TRP A 574      22.965  35.334  68.056  1.00  0.78           C  
ATOM   4151  O   TRP A 574      24.210  37.117  70.297  1.00  0.78           O  
ATOM   4152  CG  TRP A 574      21.885  34.442  67.522  1.00  0.70           C  
ATOM   4153  CD1 TRP A 574      20.535  34.601  67.672  1.00  0.62           C  
ATOM   4154  CD2 TRP A 574      22.065  33.247  66.756  1.00  0.65           C  
ATOM   4155  CE2 TRP A 574      20.779  32.733  66.474  1.00  0.65           C  
ATOM   4156  CE3 TRP A 574      23.189  32.560  66.278  1.00  0.76           C  
ATOM   4157  NE1 TRP A 574      19.865  33.577  67.044  1.00  0.75           N  
ATOM   4158  CH2 TRP A 574      21.705  30.911  65.280  1.00  0.69           C  
ATOM   4159  CZ2 TRP A 574      20.588  31.563  65.735  1.00  0.72           C  
ATOM   4160  CZ3 TRP A 574      22.997  31.396  65.544  1.00  0.69           C  
ATOM   4161  N   SER A 575      25.554  35.403  70.005  1.00  0.84           N  
ATOM   4162  CA  SER A 575      26.758  36.223  70.086  1.00  0.85           C  
ATOM   4163  C   SER A 575      27.638  36.036  68.855  1.00  0.85           C  
ATOM   4164  CB  SER A 575      27.553  35.884  71.348  1.00  0.83           C  
ATOM   4165  O   SER A 575      27.659  34.958  68.258  1.00  0.85           O  
ATOM   4166  OG  SER A 575      26.779  36.123  72.510  1.00  0.79           O  
ATOM   4167  N   SER A 576      28.400  37.123  68.568  1.00  0.87           N  
ATOM   4168  CA  SER A 576      29.312  37.048  67.431  1.00  0.88           C  
ATOM   4169  C   SER A 576      30.637  37.739  67.738  1.00  0.89           C  
ATOM   4170  CB  SER A 576      28.676  37.677  66.191  1.00  0.87           C  
ATOM   4171  O   SER A 576      30.725  38.536  68.674  1.00  0.88           O  
ATOM   4172  OG  SER A 576      28.477  39.068  66.378  1.00  0.87           O  
ATOM   4173  N   SER A 577      31.591  37.377  66.957  1.00  0.90           N  
ATOM   4174  CA  SER A 577      32.855  38.105  66.916  1.00  0.91           C  
ATOM   4175  C   SER A 577      33.384  38.213  65.490  1.00  0.91           C  
ATOM   4176  CB  SER A 577      33.896  37.422  67.804  1.00  0.90           C  
ATOM   4177  O   SER A 577      33.382  37.231  64.745  1.00  0.91           O  
ATOM   4178  OG  SER A 577      35.074  38.205  67.892  1.00  0.89           O  
ATOM   4179  N   ASN A 578      33.881  39.404  65.218  1.00  0.91           N  
ATOM   4180  CA  ASN A 578      34.592  39.632  63.965  1.00  0.92           C  
ATOM   4181  C   ASN A 578      35.905  38.855  63.916  1.00  0.93           C  
ATOM   4182  CB  ASN A 578      34.851  41.126  63.758  1.00  0.91           C  
ATOM   4183  O   ASN A 578      36.638  38.804  64.905  1.00  0.93           O  
ATOM   4184  CG  ASN A 578      33.575  41.916  63.543  1.00  0.86           C  
ATOM   4185  ND2 ASN A 578      33.568  43.166  63.991  1.00  0.88           N  
ATOM   4186  OD1 ASN A 578      32.603  41.406  62.980  1.00  0.86           O  
ATOM   4187  N   LEU A 579      36.167  38.320  62.695  1.00  0.94           N  
ATOM   4188  CA  LEU A 579      37.491  37.810  62.355  1.00  0.95           C  
ATOM   4189  C   LEU A 579      38.478  38.954  62.149  1.00  0.94           C  
ATOM   4190  CB  LEU A 579      37.424  36.945  61.094  1.00  0.95           C  
ATOM   4191  O   LEU A 579      38.103  40.024  61.666  1.00  0.93           O  
ATOM   4192  CG  LEU A 579      36.591  35.665  61.192  1.00  0.94           C  
ATOM   4193  CD1 LEU A 579      36.449  35.019  59.818  1.00  0.93           C  
ATOM   4194  CD2 LEU A 579      37.220  34.693  62.184  1.00  0.92           C  
ATOM   4195  N   THR A 580      39.711  38.722  62.437  1.00  0.95           N  
ATOM   4196  CA  THR A 580      40.762  39.712  62.236  1.00  0.95           C  
ATOM   4197  C   THR A 580      40.896  40.067  60.758  1.00  0.95           C  
ATOM   4198  CB  THR A 580      42.115  39.207  62.770  1.00  0.94           C  
ATOM   4199  O   THR A 580      41.345  41.162  60.415  1.00  0.94           O  
ATOM   4200  CG2 THR A 580      42.099  39.093  64.291  1.00  0.89           C  
ATOM   4201  OG1 THR A 580      42.393  37.919  62.208  1.00  0.90           O  
ATOM   4202  N   SER A 581      40.561  39.196  59.882  1.00  0.96           N  
ATOM   4203  CA  SER A 581      40.392  39.365  58.442  1.00  0.96           C  
ATOM   4204  C   SER A 581      39.345  38.401  57.892  1.00  0.96           C  
ATOM   4205  CB  SER A 581      41.721  39.154  57.717  1.00  0.95           C  
ATOM   4206  O   SER A 581      39.297  37.235  58.290  1.00  0.96           O  
ATOM   4207  OG  SER A 581      42.286  37.900  58.057  1.00  0.88           O  
ATOM   4208  N   ALA A 582      38.488  38.903  56.999  1.00  0.96           N  
ATOM   4209  CA  ALA A 582      37.544  38.035  56.300  1.00  0.96           C  
ATOM   4210  C   ALA A 582      38.276  36.965  55.494  1.00  0.96           C  
ATOM   4211  CB  ALA A 582      36.639  38.859  55.387  1.00  0.95           C  
ATOM   4212  O   ALA A 582      39.343  37.223  54.933  1.00  0.96           O  
ATOM   4213  N   VAL A 583      37.696  35.801  55.388  1.00  0.97           N  
ATOM   4214  CA  VAL A 583      38.267  34.679  54.651  1.00  0.97           C  
ATOM   4215  C   VAL A 583      37.228  34.110  53.687  1.00  0.97           C  
ATOM   4216  CB  VAL A 583      38.772  33.572  55.604  1.00  0.97           C  
ATOM   4217  O   VAL A 583      36.053  33.980  54.037  1.00  0.95           O  
ATOM   4218  CG1 VAL A 583      37.610  32.964  56.389  1.00  0.92           C  
ATOM   4219  CG2 VAL A 583      39.514  32.491  54.820  1.00  0.92           C  
ATOM   4220  N   THR A 584      37.638  33.735  52.383  1.00  0.97           N  
ATOM   4221  CA  THR A 584      36.816  32.954  51.466  1.00  0.97           C  
ATOM   4222  C   THR A 584      37.051  31.459  51.667  1.00  0.97           C  
ATOM   4223  CB  THR A 584      37.105  33.328  50.000  1.00  0.96           C  
ATOM   4224  O   THR A 584      38.171  30.973  51.498  1.00  0.96           O  
ATOM   4225  CG2 THR A 584      36.191  32.565  49.047  1.00  0.94           C  
ATOM   4226  OG1 THR A 584      36.896  34.735  49.822  1.00  0.95           O  
ATOM   4227  N   LEU A 585      35.979  30.780  52.019  1.00  0.96           N  
ATOM   4228  CA  LEU A 585      35.991  29.330  52.178  1.00  0.96           C  
ATOM   4229  C   LEU A 585      35.402  28.644  50.950  1.00  0.94           C  
ATOM   4230  CB  LEU A 585      35.210  28.922  53.429  1.00  0.95           C  
ATOM   4231  O   LEU A 585      34.308  28.997  50.501  1.00  0.92           O  
ATOM   4232  CG  LEU A 585      35.680  29.530  54.751  1.00  0.95           C  
ATOM   4233  CD1 LEU A 585      34.847  28.991  55.909  1.00  0.93           C  
ATOM   4234  CD2 LEU A 585      37.162  29.245  54.974  1.00  0.92           C  
ATOM   4235  N   ALA A 586      36.180  27.635  50.384  1.00  0.95           N  
ATOM   4236  CA  ALA A 586      35.692  26.735  49.343  1.00  0.95           C  
ATOM   4237  C   ALA A 586      34.722  25.706  49.917  1.00  0.94           C  
ATOM   4238  CB  ALA A 586      36.861  26.034  48.655  1.00  0.93           C  
ATOM   4239  O   ALA A 586      34.675  25.499  51.132  1.00  0.92           O  
ATOM   4240  N   PRO A 587      33.880  24.983  49.091  1.00  0.91           N  
ATOM   4241  CA  PRO A 587      33.103  23.858  49.616  1.00  0.92           C  
ATOM   4242  C   PRO A 587      33.970  22.823  50.328  1.00  0.91           C  
ATOM   4243  CB  PRO A 587      32.456  23.260  48.364  1.00  0.90           C  
ATOM   4244  O   PRO A 587      35.015  22.424  49.807  1.00  0.90           O  
ATOM   4245  CG  PRO A 587      32.361  24.400  47.402  1.00  0.89           C  
ATOM   4246  CD  PRO A 587      33.577  25.266  47.567  1.00  0.88           C  
ATOM   4247  N   GLY A 588      33.532  22.582  51.487  1.00  0.90           N  
ATOM   4248  CA  GLY A 588      34.287  21.616  52.269  1.00  0.90           C  
ATOM   4249  C   GLY A 588      33.935  21.637  53.744  1.00  0.90           C  
ATOM   4250  O   GLY A 588      33.027  22.358  54.161  1.00  0.89           O  
ATOM   4251  N   ILE A 589      34.629  20.832  54.556  1.00  0.87           N  
ATOM   4252  CA  ILE A 589      34.479  20.789  56.007  1.00  0.87           C  
ATOM   4253  C   ILE A 589      35.541  21.669  56.661  1.00  0.88           C  
ATOM   4254  CB  ILE A 589      34.576  19.343  56.543  1.00  0.86           C  
ATOM   4255  O   ILE A 589      36.725  21.578  56.326  1.00  0.88           O  
ATOM   4256  CG1 ILE A 589      33.453  18.480  55.957  1.00  0.83           C  
ATOM   4257  CG2 ILE A 589      34.534  19.331  58.074  1.00  0.83           C  
ATOM   4258  CD1 ILE A 589      33.567  17.001  56.300  1.00  0.80           C  
ATOM   4259  N   TYR A 590      35.201  22.483  57.579  1.00  0.91           N  
ATOM   4260  CA  TYR A 590      36.046  23.336  58.406  1.00  0.91           C  
ATOM   4261  C   TYR A 590      35.786  23.089  59.887  1.00  0.91           C  
ATOM   4262  CB  TYR A 590      35.810  24.812  58.073  1.00  0.91           C  
ATOM   4263  O   TYR A 590      34.696  22.657  60.269  1.00  0.90           O  
ATOM   4264  CG  TYR A 590      36.262  25.202  56.687  1.00  0.92           C  
ATOM   4265  CD1 TYR A 590      37.537  25.719  56.469  1.00  0.91           C  
ATOM   4266  CD2 TYR A 590      35.416  25.055  55.593  1.00  0.91           C  
ATOM   4267  CE1 TYR A 590      37.957  26.081  55.193  1.00  0.91           C  
ATOM   4268  CE2 TYR A 590      35.825  25.414  54.313  1.00  0.91           C  
ATOM   4269  OH  TYR A 590      37.507  26.282  52.859  1.00  0.88           O  
ATOM   4270  CZ  TYR A 590      37.096  25.925  54.124  1.00  0.91           C  
ATOM   4271  N   TYR A 591      36.728  23.365  60.690  1.00  0.90           N  
ATOM   4272  CA  TYR A 591      36.610  23.292  62.142  1.00  0.90           C  
ATOM   4273  C   TYR A 591      36.569  24.686  62.756  1.00  0.91           C  
ATOM   4274  CB  TYR A 591      37.774  22.494  62.737  1.00  0.89           C  
ATOM   4275  O   TYR A 591      37.494  25.481  62.571  1.00  0.90           O  
ATOM   4276  CG  TYR A 591      37.941  21.121  62.133  1.00  0.87           C  
ATOM   4277  CD1 TYR A 591      36.900  20.195  62.162  1.00  0.85           C  
ATOM   4278  CD2 TYR A 591      39.138  20.746  61.532  1.00  0.85           C  
ATOM   4279  CE1 TYR A 591      37.049  18.928  61.609  1.00  0.84           C  
ATOM   4280  CE2 TYR A 591      39.298  19.482  60.975  1.00  0.85           C  
ATOM   4281  OH  TYR A 591      38.403  17.328  60.468  1.00  0.78           O  
ATOM   4282  CZ  TYR A 591      38.250  18.581  61.018  1.00  0.83           C  
ATOM   4283  N   VAL A 592      35.552  24.975  63.430  1.00  0.93           N  
ATOM   4284  CA  VAL A 592      35.536  26.133  64.318  1.00  0.93           C  
ATOM   4285  C   VAL A 592      35.997  25.719  65.714  1.00  0.93           C  
ATOM   4286  CB  VAL A 592      34.133  26.775  64.389  1.00  0.92           C  
ATOM   4287  O   VAL A 592      35.388  24.849  66.343  1.00  0.92           O  
ATOM   4288  CG1 VAL A 592      34.169  28.061  65.213  1.00  0.92           C  
ATOM   4289  CG2 VAL A 592      33.603  27.053  62.983  1.00  0.92           C  
ATOM   4290  N   LEU A 593      37.088  26.281  66.134  1.00  0.93           N  
ATOM   4291  CA  LEU A 593      37.680  26.041  67.446  1.00  0.93           C  
ATOM   4292  C   LEU A 593      37.644  27.304  68.299  1.00  0.93           C  
ATOM   4293  CB  LEU A 593      39.123  25.549  67.301  1.00  0.92           C  
ATOM   4294  O   LEU A 593      38.100  28.364  67.865  1.00  0.92           O  
ATOM   4295  CG  LEU A 593      39.884  25.291  68.602  1.00  0.89           C  
ATOM   4296  CD1 LEU A 593      39.254  24.130  69.364  1.00  0.84           C  
ATOM   4297  CD2 LEU A 593      41.356  25.013  68.314  1.00  0.84           C  
ATOM   4298  N   TRP A 594      37.204  27.190  69.551  1.00  0.92           N  
ATOM   4299  CA  TRP A 594      37.173  28.340  70.448  1.00  0.93           C  
ATOM   4300  C   TRP A 594      37.545  27.931  71.870  1.00  0.92           C  
ATOM   4301  CB  TRP A 594      35.788  28.994  70.438  1.00  0.92           C  
ATOM   4302  O   TRP A 594      37.405  26.765  72.244  1.00  0.90           O  
ATOM   4303  CG  TRP A 594      34.683  28.088  70.892  1.00  0.86           C  
ATOM   4304  CD1 TRP A 594      34.150  28.004  72.148  1.00  0.79           C  
ATOM   4305  CD2 TRP A 594      33.980  27.132  70.093  1.00  0.80           C  
ATOM   4306  CE2 TRP A 594      33.031  26.504  70.930  1.00  0.81           C  
ATOM   4307  CE3 TRP A 594      34.059  26.746  68.748  1.00  0.80           C  
ATOM   4308  NE1 TRP A 594      33.156  27.054  72.177  1.00  0.85           N  
ATOM   4309  CH2 TRP A 594      32.265  25.151  69.145  1.00  0.79           C  
ATOM   4310  CZ2 TRP A 594      32.167  25.510  70.465  1.00  0.83           C  
ATOM   4311  CZ3 TRP A 594      33.198  25.757  68.287  1.00  0.80           C  
ATOM   4312  N   ARG A 595      38.026  28.877  72.612  1.00  0.92           N  
ATOM   4313  CA  ARG A 595      38.260  28.816  74.051  1.00  0.92           C  
ATOM   4314  C   ARG A 595      37.661  30.030  74.754  1.00  0.91           C  
ATOM   4315  CB  ARG A 595      39.757  28.724  74.350  1.00  0.91           C  
ATOM   4316  O   ARG A 595      37.993  31.171  74.426  1.00  0.90           O  
ATOM   4317  CG  ARG A 595      40.082  28.565  75.827  1.00  0.89           C  
ATOM   4318  CD  ARG A 595      41.581  28.448  76.066  1.00  0.88           C  
ATOM   4319  NE  ARG A 595      41.898  28.394  77.490  1.00  0.86           N  
ATOM   4320  NH1 ARG A 595      43.848  29.621  77.314  1.00  0.81           N  
ATOM   4321  NH2 ARG A 595      43.158  28.843  79.357  1.00  0.80           N  
ATOM   4322  CZ  ARG A 595      42.967  28.953  78.050  1.00  0.84           C  
ATOM   4323  N   MET A 596      36.888  29.768  75.778  1.00  0.88           N  
ATOM   4324  CA  MET A 596      36.307  30.834  76.589  1.00  0.88           C  
ATOM   4325  C   MET A 596      36.839  30.782  78.017  1.00  0.87           C  
ATOM   4326  CB  MET A 596      34.780  30.734  76.596  1.00  0.87           C  
ATOM   4327  O   MET A 596      36.712  29.761  78.695  1.00  0.85           O  
ATOM   4328  CG  MET A 596      34.147  30.930  75.228  1.00  0.83           C  
ATOM   4329  SD  MET A 596      32.323  30.733  75.263  1.00  0.82           S  
ATOM   4330  CE  MET A 596      31.925  31.135  73.539  1.00  0.74           C  
ATOM   4331  N   ASN A 597      37.495  31.779  78.356  1.00  0.89           N  
ATOM   4332  CA  ASN A 597      37.887  32.035  79.738  1.00  0.88           C  
ATOM   4333  C   ASN A 597      36.908  32.978  80.432  1.00  0.87           C  
ATOM   4334  CB  ASN A 597      39.306  32.606  79.796  1.00  0.87           C  
ATOM   4335  O   ASN A 597      36.583  34.042  79.903  1.00  0.85           O  
ATOM   4336  CG  ASN A 597      40.358  31.600  79.374  1.00  0.83           C  
ATOM   4337  ND2 ASN A 597      41.484  32.094  78.873  1.00  0.80           N  
ATOM   4338  OD1 ASN A 597      40.160  30.388  79.496  1.00  0.81           O  
ATOM   4339  N   TYR A 598      36.419  32.539  81.562  1.00  0.84           N  
ATOM   4340  CA  TYR A 598      35.438  33.332  82.295  1.00  0.84           C  
ATOM   4341  C   TYR A 598      35.516  33.051  83.791  1.00  0.83           C  
ATOM   4342  CB  TYR A 598      34.023  33.044  81.783  1.00  0.83           C  
ATOM   4343  O   TYR A 598      36.091  32.044  84.210  1.00  0.81           O  
ATOM   4344  CG  TYR A 598      33.655  31.580  81.808  1.00  0.81           C  
ATOM   4345  CD1 TYR A 598      33.964  30.745  80.737  1.00  0.79           C  
ATOM   4346  CD2 TYR A 598      32.997  31.029  82.903  1.00  0.79           C  
ATOM   4347  CE1 TYR A 598      33.625  29.396  80.755  1.00  0.79           C  
ATOM   4348  CE2 TYR A 598      32.653  29.681  82.931  1.00  0.80           C  
ATOM   4349  OH  TYR A 598      32.634  27.540  81.878  1.00  0.68           O  
ATOM   4350  CZ  TYR A 598      32.972  28.874  81.855  1.00  0.75           C  
ATOM   4351  N   THR A 599      35.086  33.916  84.716  1.00  0.81           N  
ATOM   4352  CA  THR A 599      34.953  33.647  86.144  1.00  0.80           C  
ATOM   4353  C   THR A 599      33.796  32.688  86.407  1.00  0.79           C  
ATOM   4354  CB  THR A 599      34.737  34.948  86.939  1.00  0.78           C  
ATOM   4355  O   THR A 599      32.640  33.007  86.119  1.00  0.75           O  
ATOM   4356  CG2 THR A 599      34.773  34.686  88.441  1.00  0.73           C  
ATOM   4357  OG1 THR A 599      35.768  35.884  86.603  1.00  0.74           O  
ATOM   4358  N   ALA A 600      34.158  31.321  86.733  1.00  0.69           N  
ATOM   4359  CA  ALA A 600      33.185  30.292  87.089  1.00  0.67           C  
ATOM   4360  C   ALA A 600      32.403  30.686  88.339  1.00  0.68           C  
ATOM   4361  CB  ALA A 600      33.883  28.950  87.303  1.00  0.63           C  
ATOM   4362  O   ALA A 600      32.874  30.489  89.462  1.00  0.64           O  
ATOM   4363  N   SER A 601      31.784  31.790  88.424  1.00  0.60           N  
ATOM   4364  CA  SER A 601      30.796  31.921  89.490  1.00  0.60           C  
ATOM   4365  C   SER A 601      29.618  30.978  89.271  1.00  0.60           C  
ATOM   4366  CB  SER A 601      30.294  33.363  89.582  1.00  0.55           C  
ATOM   4367  O   SER A 601      29.291  30.639  88.131  1.00  0.56           O  
ATOM   4368  OG  SER A 601      29.435  33.526  90.697  1.00  0.53           O  
ATOM   4369  N   PRO A 602      29.122  30.192  90.384  1.00  0.45           N  
ATOM   4370  CA  PRO A 602      28.138  29.112  90.271  1.00  0.43           C  
ATOM   4371  C   PRO A 602      27.004  29.446  89.305  1.00  0.44           C  
ATOM   4372  CB  PRO A 602      27.611  28.965  91.701  1.00  0.39           C  
ATOM   4373  O   PRO A 602      26.271  28.552  88.875  1.00  0.42           O  
ATOM   4374  CG  PRO A 602      27.939  30.263  92.365  1.00  0.36           C  
ATOM   4375  CD  PRO A 602      29.088  30.896  91.634  1.00  0.39           C  
ATOM   4376  N   VAL A 603      26.862  30.619  88.690  1.00  0.52           N  
ATOM   4377  CA  VAL A 603      25.618  30.924  87.992  1.00  0.52           C  
ATOM   4378  C   VAL A 603      25.920  31.692  86.707  1.00  0.53           C  
ATOM   4379  CB  VAL A 603      24.651  31.735  88.883  1.00  0.47           C  
ATOM   4380  O   VAL A 603      25.054  31.829  85.840  1.00  0.50           O  
ATOM   4381  CG1 VAL A 603      23.264  31.094  88.899  1.00  0.40           C  
ATOM   4382  CG2 VAL A 603      25.205  31.852  90.301  1.00  0.42           C  
ATOM   4383  N   ASP A 604      27.279  31.827  86.237  1.00  0.60           N  
ATOM   4384  CA  ASP A 604      27.390  32.946  85.307  1.00  0.59           C  
ATOM   4385  C   ASP A 604      28.444  32.670  84.238  1.00  0.60           C  
ATOM   4386  CB  ASP A 604      27.728  34.236  86.057  1.00  0.53           C  
ATOM   4387  O   ASP A 604      29.331  33.494  84.004  1.00  0.56           O  
ATOM   4388  CG  ASP A 604      26.548  34.801  86.828  1.00  0.49           C  
ATOM   4389  OD1 ASP A 604      25.388  34.499  86.474  1.00  0.49           O  
ATOM   4390  OD2 ASP A 604      26.780  35.556  87.797  1.00  0.51           O  
ATOM   4391  N   GLY A 605      28.678  31.476  83.623  1.00  0.69           N  
ATOM   4392  CA  GLY A 605      29.525  31.266  82.459  1.00  0.68           C  
ATOM   4393  C   GLY A 605      28.738  31.037  81.182  1.00  0.69           C  
ATOM   4394  O   GLY A 605      27.523  30.829  81.224  1.00  0.66           O  
ATOM   4395  N   PRO A 606      29.298  31.375  79.925  1.00  0.77           N  
ATOM   4396  CA  PRO A 606      28.585  31.089  78.678  1.00  0.76           C  
ATOM   4397  C   PRO A 606      28.129  29.635  78.578  1.00  0.77           C  
ATOM   4398  CB  PRO A 606      29.620  31.412  77.598  1.00  0.75           C  
ATOM   4399  O   PRO A 606      28.959  28.733  78.437  1.00  0.74           O  
ATOM   4400  CG  PRO A 606      30.941  31.128  78.238  1.00  0.73           C  
ATOM   4401  CD  PRO A 606      30.823  31.389  79.712  1.00  0.72           C  
ATOM   4402  N   ALA A 607      26.831  29.493  78.828  1.00  0.79           N  
ATOM   4403  CA  ALA A 607      26.229  28.210  78.473  1.00  0.79           C  
ATOM   4404  C   ALA A 607      25.890  28.157  76.986  1.00  0.80           C  
ATOM   4405  CB  ALA A 607      24.977  27.960  79.310  1.00  0.78           C  
ATOM   4406  O   ALA A 607      25.288  29.089  76.446  1.00  0.79           O  
ATOM   4407  N   MET A 608      26.284  27.052  76.269  1.00  0.82           N  
ATOM   4408  CA  MET A 608      26.160  26.974  74.816  1.00  0.82           C  
ATOM   4409  C   MET A 608      25.131  25.924  74.413  1.00  0.82           C  
ATOM   4410  CB  MET A 608      27.512  26.654  74.177  1.00  0.81           C  
ATOM   4411  O   MET A 608      24.986  24.901  75.085  1.00  0.80           O  
ATOM   4412  CG  MET A 608      28.552  27.747  74.361  1.00  0.80           C  
ATOM   4413  SD  MET A 608      30.109  27.397  73.454  1.00  0.83           S  
ATOM   4414  CE  MET A 608      29.588  27.790  71.761  1.00  0.74           C  
ATOM   4415  N   GLY A 609      24.323  26.273  73.374  1.00  0.78           N  
ATOM   4416  CA  GLY A 609      23.430  25.299  72.768  1.00  0.78           C  
ATOM   4417  C   GLY A 609      24.132  24.015  72.366  1.00  0.79           C  
ATOM   4418  O   GLY A 609      25.094  24.042  71.596  1.00  0.77           O  
ATOM   4419  N   ARG A 610      23.564  22.886  72.830  1.00  0.78           N  
ATOM   4420  CA  ARG A 610      24.054  21.540  72.550  1.00  0.78           C  
ATOM   4421  C   ARG A 610      23.278  20.902  71.403  1.00  0.78           C  
ATOM   4422  CB  ARG A 610      23.959  20.661  73.799  1.00  0.76           C  
ATOM   4423  O   ARG A 610      22.054  20.769  71.473  1.00  0.76           O  
ATOM   4424  CG  ARG A 610      24.485  19.249  73.600  1.00  0.72           C  
ATOM   4425  CD  ARG A 610      24.394  18.428  74.879  1.00  0.70           C  
ATOM   4426  NE  ARG A 610      24.520  16.998  74.612  1.00  0.62           N  
ATOM   4427  NH1 ARG A 610      24.318  16.357  76.822  1.00  0.54           N  
ATOM   4428  NH2 ARG A 610      24.606  14.776  75.187  1.00  0.50           N  
ATOM   4429  CZ  ARG A 610      24.481  16.047  75.541  1.00  0.64           C  
ATOM   4430  N   LEU A 611      24.056  20.405  70.414  1.00  0.78           N  
ATOM   4431  CA  LEU A 611      23.461  19.681  69.296  1.00  0.78           C  
ATOM   4432  C   LEU A 611      23.448  18.180  69.565  1.00  0.77           C  
ATOM   4433  CB  LEU A 611      24.223  19.973  68.001  1.00  0.77           C  
ATOM   4434  O   LEU A 611      22.508  17.483  69.177  1.00  0.74           O  
ATOM   4435  CG  LEU A 611      24.149  21.409  67.480  1.00  0.75           C  
ATOM   4436  CD1 LEU A 611      25.051  21.578  66.262  1.00  0.73           C  
ATOM   4437  CD2 LEU A 611      22.710  21.782  67.142  1.00  0.74           C  
ATOM   4438  N   GLU A 612      24.354  17.592  70.273  1.00  0.69           N  
ATOM   4439  CA  GLU A 612      24.488  16.171  70.578  1.00  0.68           C  
ATOM   4440  C   GLU A 612      25.130  15.958  71.946  1.00  0.69           C  
ATOM   4441  CB  GLU A 612      25.308  15.463  69.496  1.00  0.65           C  
ATOM   4442  O   GLU A 612      26.026  16.708  72.340  1.00  0.66           O  
ATOM   4443  CG  GLU A 612      24.608  15.385  68.147  1.00  0.61           C  
ATOM   4444  CD  GLU A 612      25.474  14.775  67.057  1.00  0.60           C  
ATOM   4445  OE1 GLU A 612      26.599  14.316  67.360  1.00  0.58           O  
ATOM   4446  OE2 GLU A 612      25.025  14.757  65.889  1.00  0.53           O  
ATOM   4447  N   ASN A 613      24.493  14.973  72.821  1.00  0.59           N  
ATOM   4448  CA  ASN A 613      24.986  14.402  74.070  1.00  0.58           C  
ATOM   4449  C   ASN A 613      25.887  13.196  73.817  1.00  0.58           C  
ATOM   4450  CB  ASN A 613      23.820  14.013  74.980  1.00  0.55           C  
ATOM   4451  O   ASN A 613      25.460  12.215  73.206  1.00  0.55           O  
ATOM   4452  CG  ASN A 613      23.839  14.754  76.302  1.00  0.52           C  
ATOM   4453  ND2 ASN A 613      22.807  14.550  77.112  1.00  0.47           N  
ATOM   4454  OD1 ASN A 613      24.773  15.506  76.594  1.00  0.52           O  
ATOM   4455  N   SER A 614      27.230  13.308  73.823  1.00  0.53           N  
ATOM   4456  CA  SER A 614      28.243  12.258  73.828  1.00  0.52           C  
ATOM   4457  C   SER A 614      28.350  11.587  72.463  1.00  0.53           C  
ATOM   4458  CB  SER A 614      27.924  11.211  74.896  1.00  0.48           C  
ATOM   4459  O   SER A 614      27.387  11.576  71.693  1.00  0.50           O  
ATOM   4460  OG  SER A 614      26.817  10.416  74.507  1.00  0.45           O  
ATOM   4461  N   GLU A 615      29.605  11.306  72.003  1.00  0.48           N  
ATOM   4462  CA  GLU A 615      30.326  10.723  70.876  1.00  0.48           C  
ATOM   4463  C   GLU A 615      29.557   9.550  70.275  1.00  0.49           C  
ATOM   4464  CB  GLU A 615      31.724  10.270  71.307  1.00  0.44           C  
ATOM   4465  O   GLU A 615      30.105   8.783  69.482  1.00  0.47           O  
ATOM   4466  CG  GLU A 615      32.717  11.411  71.469  1.00  0.41           C  
ATOM   4467  CD  GLU A 615      34.128  10.939  71.784  1.00  0.45           C  
ATOM   4468  OE1 GLU A 615      34.340   9.712  71.922  1.00  0.43           O  
ATOM   4469  OE2 GLU A 615      35.027  11.801  71.895  1.00  0.39           O  
ATOM   4470  N   THR A 616      28.205   9.316  70.716  1.00  0.46           N  
ATOM   4471  CA  THR A 616      27.680   8.061  70.189  1.00  0.46           C  
ATOM   4472  C   THR A 616      27.395   8.179  68.694  1.00  0.46           C  
ATOM   4473  CB  THR A 616      26.397   7.638  70.927  1.00  0.42           C  
ATOM   4474  O   THR A 616      27.126   7.178  68.027  1.00  0.44           O  
ATOM   4475  CG2 THR A 616      26.718   7.064  72.303  1.00  0.39           C  
ATOM   4476  OG1 THR A 616      25.545   8.779  71.085  1.00  0.36           O  
ATOM   4477  N   THR A 617      27.789   9.275  68.061  1.00  0.45           N  
ATOM   4478  CA  THR A 617      27.114   9.122  66.777  1.00  0.46           C  
ATOM   4479  C   THR A 617      28.129   9.000  65.644  1.00  0.45           C  
ATOM   4480  CB  THR A 617      26.169  10.306  66.498  1.00  0.40           C  
ATOM   4481  O   THR A 617      27.886   8.299  64.659  1.00  0.43           O  
ATOM   4482  CG2 THR A 617      25.044   9.900  65.551  1.00  0.35           C  
ATOM   4483  OG1 THR A 617      25.600  10.757  67.733  1.00  0.33           O  
ATOM   4484  N   PRO A 618      29.423   9.634  65.762  1.00  0.46           N  
ATOM   4485  CA  PRO A 618      30.063   9.442  64.458  1.00  0.45           C  
ATOM   4486  C   PRO A 618      30.556   8.012  64.248  1.00  0.47           C  
ATOM   4487  CB  PRO A 618      31.236  10.425  64.494  1.00  0.43           C  
ATOM   4488  O   PRO A 618      30.610   7.534  63.112  1.00  0.46           O  
ATOM   4489  CG  PRO A 618      30.959  11.309  65.666  1.00  0.41           C  
ATOM   4490  CD  PRO A 618      29.960  10.624  66.555  1.00  0.44           C  
ATOM   4491  N   SER A 619      30.840   7.289  65.307  1.00  0.43           N  
ATOM   4492  CA  SER A 619      31.011   5.846  65.174  1.00  0.44           C  
ATOM   4493  C   SER A 619      29.743   5.186  64.643  1.00  0.44           C  
ATOM   4494  CB  SER A 619      31.394   5.225  66.518  1.00  0.40           C  
ATOM   4495  O   SER A 619      29.802   4.113  64.040  1.00  0.42           O  
ATOM   4496  OG  SER A 619      30.418   5.517  67.503  1.00  0.37           O  
ATOM   4497  N   ARG A 620      28.597   5.858  64.589  1.00  0.41           N  
ATOM   4498  CA  ARG A 620      27.396   5.192  64.095  1.00  0.41           C  
ATOM   4499  C   ARG A 620      27.142   5.537  62.631  1.00  0.41           C  
ATOM   4500  CB  ARG A 620      26.181   5.576  64.943  1.00  0.36           C  
ATOM   4501  O   ARG A 620      26.419   4.820  61.936  1.00  0.38           O  
ATOM   4502  CG  ARG A 620      26.109   4.852  66.278  1.00  0.35           C  
ATOM   4503  CD  ARG A 620      24.788   5.114  66.989  1.00  0.40           C  
ATOM   4504  NE  ARG A 620      24.679   4.341  68.224  1.00  0.34           N  
ATOM   4505  NH1 ARG A 620      22.417   4.716  68.503  1.00  0.26           N  
ATOM   4506  NH2 ARG A 620      23.569   3.448  70.025  1.00  0.22           N  
ATOM   4507  CZ  ARG A 620      23.556   4.170  68.914  1.00  0.30           C  
ATOM   4508  N   MET A 621      27.777   6.562  62.002  1.00  0.41           N  
ATOM   4509  CA  MET A 621      27.464   6.759  60.590  1.00  0.45           C  
ATOM   4510  C   MET A 621      28.528   6.122  59.702  1.00  0.42           C  
ATOM   4511  CB  MET A 621      27.339   8.249  60.269  1.00  0.39           C  
ATOM   4512  O   MET A 621      28.504   6.288  58.481  1.00  0.41           O  
ATOM   4513  CG  MET A 621      26.138   8.917  60.918  1.00  0.39           C  
ATOM   4514  SD  MET A 621      25.527  10.355  59.955  1.00  0.42           S  
ATOM   4515  CE  MET A 621      26.043  11.712  61.045  1.00  0.35           C  
ATOM   4516  N   GLY A 622      29.341   5.170  60.271  1.00  0.42           N  
ATOM   4517  CA  GLY A 622      30.269   4.442  59.422  1.00  0.42           C  
ATOM   4518  C   GLY A 622      31.248   5.346  58.695  1.00  0.42           C  
ATOM   4519  O   GLY A 622      31.853   4.942  57.700  1.00  0.39           O  
ATOM   4520  N   ILE A 623      31.348   6.615  59.040  1.00  0.48           N  
ATOM   4521  CA  ILE A 623      32.420   7.452  58.511  1.00  0.49           C  
ATOM   4522  C   ILE A 623      33.755   7.024  59.115  1.00  0.48           C  
ATOM   4523  CB  ILE A 623      32.159   8.949  58.791  1.00  0.45           C  
ATOM   4524  O   ILE A 623      33.968   7.158  60.323  1.00  0.47           O  
ATOM   4525  CG1 ILE A 623      30.762   9.349  58.303  1.00  0.41           C  
ATOM   4526  CG2 ILE A 623      33.238   9.817  58.136  1.00  0.42           C  
ATOM   4527  CD1 ILE A 623      30.376  10.783  58.638  1.00  0.41           C  
ATOM   4528  N   SER A 624      34.315   5.916  58.572  1.00  0.46           N  
ATOM   4529  CA  SER A 624      35.547   5.152  58.742  1.00  0.47           C  
ATOM   4530  C   SER A 624      36.771   5.991  58.387  1.00  0.46           C  
ATOM   4531  CB  SER A 624      35.518   3.889  57.882  1.00  0.41           C  
ATOM   4532  O   SER A 624      37.899   5.628  58.727  1.00  0.43           O  
ATOM   4533  OG  SER A 624      35.357   4.216  56.512  1.00  0.39           O  
ATOM   4534  N   ASN A 625      36.845   7.419  58.616  1.00  0.45           N  
ATOM   4535  CA  ASN A 625      38.097   8.103  58.309  1.00  0.48           C  
ATOM   4536  C   ASN A 625      37.969   9.613  58.490  1.00  0.45           C  
ATOM   4537  CB  ASN A 625      38.553   7.776  56.885  1.00  0.40           C  
ATOM   4538  O   ASN A 625      37.086  10.241  57.903  1.00  0.43           O  
ATOM   4539  CG  ASN A 625      38.956   6.324  56.720  1.00  0.39           C  
ATOM   4540  ND2 ASN A 625      38.923   5.836  55.486  1.00  0.30           N  
ATOM   4541  OD1 ASN A 625      39.294   5.646  57.694  1.00  0.39           O  
ATOM   4542  N   ASN A 626      38.324  10.319  59.676  1.00  0.51           N  
ATOM   4543  CA  ASN A 626      39.164  11.411  60.157  1.00  0.51           C  
ATOM   4544  C   ASN A 626      38.407  12.736  60.173  1.00  0.51           C  
ATOM   4545  CB  ASN A 626      40.428  11.532  59.304  1.00  0.45           C  
ATOM   4546  O   ASN A 626      39.019  13.804  60.229  1.00  0.48           O  
ATOM   4547  CG  ASN A 626      41.457  10.468  59.631  1.00  0.41           C  
ATOM   4548  ND2 ASN A 626      42.388  10.240  58.711  1.00  0.34           N  
ATOM   4549  OD1 ASN A 626      41.416   9.855  60.701  1.00  0.43           O  
ATOM   4550  N   ILE A 627      37.096  12.709  59.991  1.00  0.62           N  
ATOM   4551  CA  ILE A 627      36.465  14.005  60.216  1.00  0.61           C  
ATOM   4552  C   ILE A 627      35.863  14.049  61.619  1.00  0.62           C  
ATOM   4553  CB  ILE A 627      35.379  14.296  59.157  1.00  0.57           C  
ATOM   4554  O   ILE A 627      35.003  13.232  61.958  1.00  0.59           O  
ATOM   4555  CG1 ILE A 627      35.982  14.257  57.749  1.00  0.49           C  
ATOM   4556  CG2 ILE A 627      34.708  15.646  59.428  1.00  0.50           C  
ATOM   4557  CD1 ILE A 627      34.961  14.435  56.633  1.00  0.48           C  
ATOM   4558  N   TRP A 628      36.477  14.840  62.436  1.00  0.63           N  
ATOM   4559  CA  TRP A 628      35.995  15.218  63.760  1.00  0.67           C  
ATOM   4560  C   TRP A 628      34.780  16.134  63.656  1.00  0.65           C  
ATOM   4561  CB  TRP A 628      37.104  15.908  64.560  1.00  0.58           C  
ATOM   4562  O   TRP A 628      34.874  17.240  63.120  1.00  0.61           O  
ATOM   4563  CG  TRP A 628      38.347  15.084  64.713  1.00  0.53           C  
ATOM   4564  CD1 TRP A 628      39.117  14.559  63.712  1.00  0.44           C  
ATOM   4565  CD2 TRP A 628      38.962  14.686  65.943  1.00  0.46           C  
ATOM   4566  CE2 TRP A 628      40.102  13.922  65.611  1.00  0.44           C  
ATOM   4567  CE3 TRP A 628      38.659  14.903  67.293  1.00  0.54           C  
ATOM   4568  NE1 TRP A 628      40.174  13.860  64.246  1.00  0.48           N  
ATOM   4569  CH2 TRP A 628      40.623  13.600  67.898  1.00  0.41           C  
ATOM   4570  CZ2 TRP A 628      40.942  13.373  66.584  1.00  0.47           C  
ATOM   4571  CZ3 TRP A 628      39.495  14.356  68.260  1.00  0.39           C  
ATOM   4572  N   MET A 629      33.593  15.627  64.152  1.00  0.73           N  
ATOM   4573  CA  MET A 629      32.432  16.512  64.192  1.00  0.74           C  
ATOM   4574  C   MET A 629      32.539  17.499  65.349  1.00  0.75           C  
ATOM   4575  CB  MET A 629      31.141  15.701  64.314  1.00  0.71           C  
ATOM   4576  O   MET A 629      32.077  18.637  65.245  1.00  0.73           O  
ATOM   4577  CG  MET A 629      30.867  14.799  63.121  1.00  0.64           C  
ATOM   4578  SD  MET A 629      30.331  15.739  61.639  1.00  0.50           S  
ATOM   4579  CE  MET A 629      28.661  16.225  62.155  1.00  0.47           C  
ATOM   4580  N   HIS A 630      33.339  16.974  66.425  1.00  0.78           N  
ATOM   4581  CA  HIS A 630      33.560  17.828  67.587  1.00  0.78           C  
ATOM   4582  C   HIS A 630      34.702  17.302  68.449  1.00  0.79           C  
ATOM   4583  CB  HIS A 630      32.282  17.940  68.420  1.00  0.76           C  
ATOM   4584  O   HIS A 630      35.099  16.141  68.319  1.00  0.76           O  
ATOM   4585  CG  HIS A 630      31.806  16.632  68.967  1.00  0.72           C  
ATOM   4586  CD2 HIS A 630      31.989  16.056  70.179  1.00  0.70           C  
ATOM   4587  ND1 HIS A 630      31.042  15.752  68.232  1.00  0.61           N  
ATOM   4588  CE1 HIS A 630      30.775  14.688  68.971  1.00  0.66           C  
ATOM   4589  NE2 HIS A 630      31.338  14.847  70.156  1.00  0.60           N  
ATOM   4590  N   GLY A 631      35.270  18.144  69.306  1.00  0.80           N  
ATOM   4591  CA  GLY A 631      36.342  17.736  70.199  1.00  0.81           C  
ATOM   4592  C   GLY A 631      36.658  18.770  71.264  1.00  0.81           C  
ATOM   4593  O   GLY A 631      36.190  19.908  71.190  1.00  0.80           O  
ATOM   4594  N   ILE A 632      37.425  18.300  72.378  1.00  0.83           N  
ATOM   4595  CA  ILE A 632      38.017  19.150  73.406  1.00  0.84           C  
ATOM   4596  C   ILE A 632      39.486  19.409  73.078  1.00  0.85           C  
ATOM   4597  CB  ILE A 632      37.884  18.517  74.809  1.00  0.82           C  
ATOM   4598  O   ILE A 632      40.272  18.469  72.937  1.00  0.83           O  
ATOM   4599  CG1 ILE A 632      36.411  18.248  75.136  1.00  0.78           C  
ATOM   4600  CG2 ILE A 632      38.526  19.416  75.870  1.00  0.78           C  
ATOM   4601  CD1 ILE A 632      36.196  17.458  76.420  1.00  0.75           C  
ATOM   4602  N   TYR A 633      39.809  20.604  72.919  1.00  0.85           N  
ATOM   4603  CA  TYR A 633      41.185  21.041  72.715  1.00  0.87           C  
ATOM   4604  C   TYR A 633      41.936  21.113  74.039  1.00  0.85           C  
ATOM   4605  CB  TYR A 633      41.219  22.406  72.021  1.00  0.84           C  
ATOM   4606  O   TYR A 633      41.552  21.866  74.937  1.00  0.81           O  
ATOM   4607  CG  TYR A 633      42.608  22.866  71.653  1.00  0.81           C  
ATOM   4608  CD1 TYR A 633      43.329  22.233  70.643  1.00  0.77           C  
ATOM   4609  CD2 TYR A 633      43.204  23.935  72.315  1.00  0.79           C  
ATOM   4610  CE1 TYR A 633      44.610  22.652  70.302  1.00  0.81           C  
ATOM   4611  CE2 TYR A 633      44.485  24.363  71.982  1.00  0.81           C  
ATOM   4612  OH  TYR A 633      46.447  24.136  70.642  1.00  0.70           O  
ATOM   4613  CZ  TYR A 633      45.179  23.717  70.976  1.00  0.80           C  
ATOM   4614  N   THR A 634      42.965  20.357  74.335  1.00  0.81           N  
ATOM   4615  CA  THR A 634      43.583  20.044  75.618  1.00  0.81           C  
ATOM   4616  C   THR A 634      44.798  20.935  75.865  1.00  0.81           C  
ATOM   4617  CB  THR A 634      44.006  18.565  75.689  1.00  0.77           C  
ATOM   4618  O   THR A 634      45.468  20.809  76.892  1.00  0.78           O  
ATOM   4619  CG2 THR A 634      42.789  17.646  75.719  1.00  0.70           C  
ATOM   4620  OG1 THR A 634      44.803  18.246  74.542  1.00  0.70           O  
ATOM   4621  N   THR A 635      45.131  21.765  74.965  1.00  0.85           N  
ATOM   4622  CA  THR A 635      46.308  22.608  75.147  1.00  0.86           C  
ATOM   4623  C   THR A 635      45.927  23.936  75.793  1.00  0.85           C  
ATOM   4624  CB  THR A 635      47.018  22.870  73.806  1.00  0.82           C  
ATOM   4625  O   THR A 635      44.810  24.424  75.611  1.00  0.81           O  
ATOM   4626  CG2 THR A 635      47.367  21.563  73.103  1.00  0.71           C  
ATOM   4627  OG1 THR A 635      46.157  23.641  72.959  1.00  0.71           O  
ATOM   4628  N   SER A 636      46.797  24.572  76.608  1.00  0.81           N  
ATOM   4629  CA  SER A 636      46.603  25.833  77.316  1.00  0.83           C  
ATOM   4630  C   SER A 636      46.901  27.026  76.414  1.00  0.82           C  
ATOM   4631  CB  SER A 636      47.488  25.891  78.561  1.00  0.75           C  
ATOM   4632  O   SER A 636      47.512  28.003  76.850  1.00  0.77           O  
ATOM   4633  OG  SER A 636      48.841  25.630  78.229  1.00  0.67           O  
ATOM   4634  N   ALA A 637      46.632  27.018  75.190  1.00  0.89           N  
ATOM   4635  CA  ALA A 637      46.928  28.153  74.320  1.00  0.91           C  
ATOM   4636  C   ALA A 637      46.129  29.385  74.735  1.00  0.90           C  
ATOM   4637  CB  ALA A 637      46.635  27.799  72.864  1.00  0.89           C  
ATOM   4638  O   ALA A 637      44.912  29.310  74.923  1.00  0.89           O  
ATOM   4639  N   THR A 638      46.718  30.605  74.834  1.00  0.90           N  
ATOM   4640  CA  THR A 638      46.099  31.872  75.208  1.00  0.91           C  
ATOM   4641  C   THR A 638      45.606  32.618  73.972  1.00  0.91           C  
ATOM   4642  CB  THR A 638      47.081  32.763  75.992  1.00  0.88           C  
ATOM   4643  O   THR A 638      44.962  33.663  74.087  1.00  0.90           O  
ATOM   4644  CG2 THR A 638      47.378  32.175  77.367  1.00  0.81           C  
ATOM   4645  OG1 THR A 638      48.306  32.875  75.257  1.00  0.85           O  
ATOM   4646  N   SER A 639      45.872  32.104  72.827  1.00  0.94           N  
ATOM   4647  CA  SER A 639      45.366  32.596  71.550  1.00  0.94           C  
ATOM   4648  C   SER A 639      45.088  31.448  70.585  1.00  0.95           C  
ATOM   4649  CB  SER A 639      46.359  33.573  70.920  1.00  0.93           C  
ATOM   4650  O   SER A 639      45.571  30.331  70.786  1.00  0.94           O  
ATOM   4651  OG  SER A 639      47.596  32.934  70.656  1.00  0.89           O  
ATOM   4652  N   ALA A 640      44.329  31.626  69.570  1.00  0.94           N  
ATOM   4653  CA  ALA A 640      44.032  30.594  68.580  1.00  0.95           C  
ATOM   4654  C   ALA A 640      45.313  30.053  67.950  1.00  0.94           C  
ATOM   4655  CB  ALA A 640      43.104  31.144  67.500  1.00  0.94           C  
ATOM   4656  O   ALA A 640      46.045  30.791  67.285  1.00  0.94           O  
ATOM   4657  N   PRO A 641      45.672  28.870  68.132  1.00  0.95           N  
ATOM   4658  CA  PRO A 641      46.927  28.352  67.584  1.00  0.95           C  
ATOM   4659  C   PRO A 641      46.981  28.427  66.060  1.00  0.96           C  
ATOM   4660  CB  PRO A 641      46.945  26.897  68.059  1.00  0.94           C  
ATOM   4661  O   PRO A 641      45.940  28.388  65.399  1.00  0.95           O  
ATOM   4662  CG  PRO A 641      45.505  26.525  68.207  1.00  0.91           C  
ATOM   4663  CD  PRO A 641      44.741  27.742  68.645  1.00  0.90           C  
ATOM   4664  N   SER A 642      48.243  28.506  65.470  1.00  0.95           N  
ATOM   4665  CA  SER A 642      48.410  28.574  64.022  1.00  0.95           C  
ATOM   4666  C   SER A 642      48.100  27.233  63.366  1.00  0.95           C  
ATOM   4667  CB  SER A 642      49.833  29.008  63.665  1.00  0.94           C  
ATOM   4668  O   SER A 642      47.636  27.186  62.225  1.00  0.94           O  
ATOM   4669  OG  SER A 642      50.787  28.184  64.312  1.00  0.87           O  
ATOM   4670  N   THR A 643      48.294  26.139  64.145  1.00  0.93           N  
ATOM   4671  CA  THR A 643      47.995  24.779  63.712  1.00  0.94           C  
ATOM   4672  C   THR A 643      47.364  23.977  64.847  1.00  0.92           C  
ATOM   4673  CB  THR A 643      49.262  24.060  63.214  1.00  0.91           C  
ATOM   4674  O   THR A 643      47.720  24.156  66.013  1.00  0.90           O  
ATOM   4675  CG2 THR A 643      49.826  24.739  61.970  1.00  0.79           C  
ATOM   4676  OG1 THR A 643      50.254  24.081  64.248  1.00  0.84           O  
ATOM   4677  N   ILE A 644      46.465  23.084  64.463  1.00  0.90           N  
ATOM   4678  CA  ILE A 644      45.926  22.073  65.366  1.00  0.90           C  
ATOM   4679  C   ILE A 644      46.177  20.681  64.791  1.00  0.88           C  
ATOM   4680  CB  ILE A 644      44.416  22.285  65.615  1.00  0.89           C  
ATOM   4681  O   ILE A 644      46.220  20.505  63.571  1.00  0.84           O  
ATOM   4682  CG1 ILE A 644      43.640  22.199  64.295  1.00  0.87           C  
ATOM   4683  CG2 ILE A 644      44.166  23.627  66.311  1.00  0.86           C  
ATOM   4684  CD1 ILE A 644      42.128  22.265  64.461  1.00  0.85           C  
ATOM   4685  N   THR A 645      46.526  19.711  65.717  1.00  0.86           N  
ATOM   4686  CA  THR A 645      46.729  18.316  65.343  1.00  0.85           C  
ATOM   4687  C   THR A 645      45.754  17.409  66.089  1.00  0.84           C  
ATOM   4688  CB  THR A 645      48.174  17.865  65.628  1.00  0.83           C  
ATOM   4689  O   THR A 645      45.219  17.788  67.132  1.00  0.81           O  
ATOM   4690  CG2 THR A 645      49.182  18.821  64.999  1.00  0.78           C  
ATOM   4691  OG1 THR A 645      48.386  17.829  67.045  1.00  0.80           O  
ATOM   4692  N   THR A 646      45.514  16.265  65.636  1.00  0.74           N  
ATOM   4693  CA  THR A 646      44.631  15.307  66.294  1.00  0.74           C  
ATOM   4694  C   THR A 646      45.081  15.055  67.730  1.00  0.74           C  
ATOM   4695  CB  THR A 646      44.584  13.973  65.526  1.00  0.71           C  
ATOM   4696  O   THR A 646      44.254  14.802  68.609  1.00  0.72           O  
ATOM   4697  CG2 THR A 646      43.840  14.126  64.203  1.00  0.63           C  
ATOM   4698  OG1 THR A 646      45.921  13.533  65.261  1.00  0.66           O  
ATOM   4699  N   ALA A 647      46.368  15.138  67.902  1.00  0.78           N  
ATOM   4700  CA  ALA A 647      46.929  14.902  69.229  1.00  0.79           C  
ATOM   4701  C   ALA A 647      46.494  15.988  70.209  1.00  0.79           C  
ATOM   4702  CB  ALA A 647      48.452  14.832  69.159  1.00  0.77           C  
ATOM   4703  O   ALA A 647      46.566  15.799  71.426  1.00  0.78           O  
ATOM   4704  N   ASN A 648      45.970  17.089  69.630  1.00  0.82           N  
ATOM   4705  CA  ASN A 648      45.564  18.217  70.461  1.00  0.82           C  
ATOM   4706  C   ASN A 648      44.123  18.069  70.941  1.00  0.81           C  
ATOM   4707  CB  ASN A 648      45.739  19.534  69.702  1.00  0.80           C  
ATOM   4708  O   ASN A 648      43.623  18.912  71.688  1.00  0.79           O  
ATOM   4709  CG  ASN A 648      47.172  19.773  69.270  1.00  0.78           C  
ATOM   4710  ND2 ASN A 648      48.088  19.779  70.231  1.00  0.77           N  
ATOM   4711  OD1 ASN A 648      47.454  19.951  68.082  1.00  0.77           O  
ATOM   4712  N   PHE A 649      43.420  17.023  70.535  1.00  0.80           N  
ATOM   4713  CA  PHE A 649      42.006  16.891  70.866  1.00  0.80           C  
ATOM   4714  C   PHE A 649      41.746  15.594  71.623  1.00  0.78           C  
ATOM   4715  CB  PHE A 649      41.148  16.939  69.598  1.00  0.77           C  
ATOM   4716  O   PHE A 649      42.275  14.541  71.261  1.00  0.73           O  
ATOM   4717  CG  PHE A 649      41.165  18.274  68.904  1.00  0.75           C  
ATOM   4718  CD1 PHE A 649      40.328  19.301  69.323  1.00  0.73           C  
ATOM   4719  CD2 PHE A 649      42.018  18.502  67.832  1.00  0.74           C  
ATOM   4720  CE1 PHE A 649      40.341  20.538  68.683  1.00  0.74           C  
ATOM   4721  CE2 PHE A 649      42.037  19.736  67.188  1.00  0.73           C  
ATOM   4722  CZ  PHE A 649      41.197  20.752  67.614  1.00  0.73           C  
ATOM   4723  N   GLN A 650      41.082  15.709  72.676  1.00  0.80           N  
ATOM   4724  CA  GLN A 650      40.369  14.573  73.249  1.00  0.79           C  
ATOM   4725  C   GLN A 650      39.015  14.375  72.574  1.00  0.78           C  
ATOM   4726  CB  GLN A 650      40.182  14.760  74.756  1.00  0.77           C  
ATOM   4727  O   GLN A 650      38.231  15.319  72.456  1.00  0.75           O  
ATOM   4728  CG  GLN A 650      39.576  13.550  75.455  1.00  0.73           C  
ATOM   4729  CD  GLN A 650      39.472  13.732  76.957  1.00  0.72           C  
ATOM   4730  NE2 GLN A 650      38.785  12.808  77.620  1.00  0.67           N  
ATOM   4731  OE1 GLN A 650      40.007  14.694  77.518  1.00  0.70           O  
ATOM   4732  N   ARG A 651      38.869  13.077  71.909  1.00  0.71           N  
ATOM   4733  CA  ARG A 651      37.513  12.709  71.512  1.00  0.70           C  
ATOM   4734  C   ARG A 651      36.589  12.636  72.723  1.00  0.70           C  
ATOM   4735  CB  ARG A 651      37.515  11.369  70.773  1.00  0.68           C  
ATOM   4736  O   ARG A 651      36.997  12.185  73.795  1.00  0.67           O  
ATOM   4737  CG  ARG A 651      38.156  11.426  69.395  1.00  0.64           C  
ATOM   4738  CD  ARG A 651      38.038  10.097  68.663  1.00  0.63           C  
ATOM   4739  NE  ARG A 651      38.681  10.145  67.353  1.00  0.52           N  
ATOM   4740  NH1 ARG A 651      37.781   8.152  66.608  1.00  0.45           N  
ATOM   4741  NH2 ARG A 651      39.175   9.363  65.250  1.00  0.40           N  
ATOM   4742  CZ  ARG A 651      38.544   9.220  66.407  1.00  0.58           C  
ATOM   4743  N   GLY A 652      35.442  13.237  72.385  1.00  0.65           N  
ATOM   4744  CA  GLY A 652      34.476  13.324  73.469  1.00  0.64           C  
ATOM   4745  C   GLY A 652      34.128  14.752  73.845  1.00  0.65           C  
ATOM   4746  O   GLY A 652      34.603  15.699  73.214  1.00  0.61           O  
ATOM   4747  N   GLY A 653      32.970  14.801  74.512  1.00  0.70           N  
ATOM   4748  CA  GLY A 653      32.355  16.056  74.915  1.00  0.68           C  
ATOM   4749  C   GLY A 653      31.145  16.423  74.077  1.00  0.69           C  
ATOM   4750  O   GLY A 653      30.742  15.665  73.193  1.00  0.64           O  
ATOM   4751  N   THR A 654      30.456  17.390  74.446  1.00  0.78           N  
ATOM   4752  CA  THR A 654      29.266  17.977  73.838  1.00  0.78           C  
ATOM   4753  C   THR A 654      29.623  18.704  72.545  1.00  0.79           C  
ATOM   4754  CB  THR A 654      28.570  18.954  74.804  1.00  0.77           C  
ATOM   4755  O   THR A 654      30.592  19.463  72.500  1.00  0.78           O  
ATOM   4756  CG2 THR A 654      27.279  19.497  74.200  1.00  0.76           C  
ATOM   4757  OG1 THR A 654      28.263  18.271  76.026  1.00  0.76           O  
ATOM   4758  N   ARG A 655      28.899  18.357  71.352  1.00  0.80           N  
ATOM   4759  CA  ARG A 655      28.921  19.213  70.170  1.00  0.81           C  
ATOM   4760  C   ARG A 655      28.082  20.468  70.388  1.00  0.81           C  
ATOM   4761  CB  ARG A 655      28.416  18.451  68.944  1.00  0.79           C  
ATOM   4762  O   ARG A 655      26.885  20.380  70.668  1.00  0.80           O  
ATOM   4763  CG  ARG A 655      28.652  19.175  67.628  1.00  0.78           C  
ATOM   4764  CD  ARG A 655      28.171  18.355  66.439  1.00  0.77           C  
ATOM   4765  NE  ARG A 655      28.434  19.035  65.174  1.00  0.69           N  
ATOM   4766  NH1 ARG A 655      27.220  17.550  63.886  1.00  0.68           N  
ATOM   4767  NH2 ARG A 655      28.276  19.331  62.902  1.00  0.67           N  
ATOM   4768  CZ  ARG A 655      27.976  18.637  63.990  1.00  0.71           C  
ATOM   4769  N   PHE A 656      28.763  21.557  70.294  1.00  0.83           N  
ATOM   4770  CA  PHE A 656      28.082  22.832  70.482  1.00  0.84           C  
ATOM   4771  C   PHE A 656      27.747  23.470  69.138  1.00  0.84           C  
ATOM   4772  CB  PHE A 656      28.942  23.786  71.316  1.00  0.83           C  
ATOM   4773  O   PHE A 656      28.473  23.284  68.159  1.00  0.83           O  
ATOM   4774  CG  PHE A 656      29.172  23.319  72.728  1.00  0.83           C  
ATOM   4775  CD1 PHE A 656      28.171  23.436  73.685  1.00  0.82           C  
ATOM   4776  CD2 PHE A 656      30.389  22.761  73.098  1.00  0.83           C  
ATOM   4777  CE1 PHE A 656      28.381  23.004  74.993  1.00  0.81           C  
ATOM   4778  CE2 PHE A 656      30.606  22.328  74.403  1.00  0.81           C  
ATOM   4779  CZ  PHE A 656      29.601  22.451  75.349  1.00  0.79           C  
ATOM   4780  N   TRP A 657      26.645  24.175  69.134  1.00  0.84           N  
ATOM   4781  CA  TRP A 657      26.268  24.951  67.957  1.00  0.86           C  
ATOM   4782  C   TRP A 657      27.223  26.122  67.748  1.00  0.86           C  
ATOM   4783  CB  TRP A 657      24.832  25.466  68.090  1.00  0.84           C  
ATOM   4784  O   TRP A 657      27.586  26.813  68.703  1.00  0.85           O  
ATOM   4785  CG  TRP A 657      24.316  26.155  66.863  1.00  0.79           C  
ATOM   4786  CD1 TRP A 657      23.620  25.589  65.831  1.00  0.75           C  
ATOM   4787  CD2 TRP A 657      24.460  27.541  66.537  1.00  0.77           C  
ATOM   4788  CE2 TRP A 657      23.825  27.746  65.292  1.00  0.78           C  
ATOM   4789  CE3 TRP A 657      25.063  28.631  67.179  1.00  0.81           C  
ATOM   4790  NE1 TRP A 657      23.322  26.540  64.883  1.00  0.80           N  
ATOM   4791  CH2 TRP A 657      24.376  30.047  65.324  1.00  0.77           C  
ATOM   4792  CZ2 TRP A 657      23.778  28.998  64.675  1.00  0.78           C  
ATOM   4793  CZ3 TRP A 657      25.015  29.876  66.564  1.00  0.78           C  
ATOM   4794  N   CYS A 658      27.573  26.324  66.481  1.00  0.88           N  
ATOM   4795  CA  CYS A 658      28.221  27.523  65.961  1.00  0.88           C  
ATOM   4796  C   CYS A 658      27.923  27.703  64.477  1.00  0.89           C  
ATOM   4797  CB  CYS A 658      29.731  27.455  66.183  1.00  0.87           C  
ATOM   4798  O   CYS A 658      27.521  26.755  63.801  1.00  0.88           O  
ATOM   4799  SG  CYS A 658      30.555  26.180  65.205  1.00  0.87           S  
ATOM   4800  N   ALA A 659      28.111  28.931  64.059  1.00  0.90           N  
ATOM   4801  CA  ALA A 659      27.874  29.278  62.660  1.00  0.90           C  
ATOM   4802  C   ALA A 659      28.952  30.225  62.139  1.00  0.92           C  
ATOM   4803  CB  ALA A 659      26.493  29.908  62.495  1.00  0.89           C  
ATOM   4804  O   ALA A 659      29.690  30.826  62.923  1.00  0.91           O  
ATOM   4805  N   LEU A 660      29.010  30.337  60.815  1.00  0.92           N  
ATOM   4806  CA  LEU A 660      29.809  31.296  60.059  1.00  0.93           C  
ATOM   4807  C   LEU A 660      28.920  32.345  59.400  1.00  0.92           C  
ATOM   4808  CB  LEU A 660      30.644  30.577  58.995  1.00  0.92           C  
ATOM   4809  O   LEU A 660      27.912  32.007  58.776  1.00  0.90           O  
ATOM   4810  CG  LEU A 660      31.596  29.491  59.500  1.00  0.91           C  
ATOM   4811  CD1 LEU A 660      32.331  28.845  58.330  1.00  0.89           C  
ATOM   4812  CD2 LEU A 660      32.584  30.071  60.505  1.00  0.89           C  
ATOM   4813  N   ALA A 661      29.358  33.602  59.704  1.00  0.91           N  
ATOM   4814  CA  ALA A 661      28.691  34.755  59.105  1.00  0.91           C  
ATOM   4815  C   ALA A 661      29.668  35.584  58.276  1.00  0.91           C  
ATOM   4816  CB  ALA A 661      28.049  35.620  60.187  1.00  0.89           C  
ATOM   4817  O   ALA A 661      30.877  35.553  58.516  1.00  0.89           O  
TER    4818      ALA A 661
END
