# Supplementary material for: DepoScope: Accurate phage depolymerase annotation and domain delineation using large language models
Source: PLoS Comput Biol. 2024 Aug 5;20(8):e1011831. doi: 10.1371/journal.pcbi.1011831 (PMC11326577; doi:10.1371/journal.pcbi.1011831)
Supplement: S1 Data — (ZIP) [file pcbi.1011831.s003.zip › FN_FP_deposcope_032024/False_positives/KC700558.1__AGM12198.pdb]

PARENT N/A
ATOM      1  N   MET A   1     -17.945  27.235  17.777  1.00  0.48           N  
ATOM      2  CA  MET A   1     -16.675  26.540  17.964  1.00  0.53           C  
ATOM      3  C   MET A   1     -16.802  25.066  17.595  1.00  0.50           C  
ATOM      4  CB  MET A   1     -16.193  26.677  19.410  1.00  0.43           C  
ATOM      5  O   MET A   1     -17.460  24.299  18.300  1.00  0.46           O  
ATOM      6  CG  MET A   1     -14.684  26.802  19.544  1.00  0.42           C  
ATOM      7  SD  MET A   1     -14.157  27.130  21.271  1.00  0.55           S  
ATOM      8  CE  MET A   1     -12.444  27.657  20.988  1.00  0.41           C  
ATOM      9  N   ALA A   2     -16.938  24.761  16.270  1.00  0.70           N  
ATOM     10  CA  ALA A   2     -16.983  23.438  15.653  1.00  0.71           C  
ATOM     11  C   ALA A   2     -15.807  22.579  16.110  1.00  0.67           C  
ATOM     12  CB  ALA A   2     -16.989  23.560  14.131  1.00  0.62           C  
ATOM     13  O   ALA A   2     -14.649  22.988  15.993  1.00  0.62           O  
ATOM     14  N   LEU A   3     -16.004  21.804  17.169  1.00  0.73           N  
ATOM     15  CA  LEU A   3     -15.356  20.633  17.749  1.00  0.74           C  
ATOM     16  C   LEU A   3     -15.090  19.576  16.684  1.00  0.70           C  
ATOM     17  CB  LEU A   3     -16.218  20.042  18.868  1.00  0.65           C  
ATOM     18  O   LEU A   3     -16.025  18.956  16.171  1.00  0.63           O  
ATOM     19  CG  LEU A   3     -15.494  19.694  20.170  1.00  0.59           C  
ATOM     20  CD1 LEU A   3     -15.777  20.749  21.233  1.00  0.53           C  
ATOM     21  CD2 LEU A   3     -15.908  18.310  20.658  1.00  0.59           C  
ATOM     22  N   THR A   4     -13.854  19.614  15.945  1.00  0.73           N  
ATOM     23  CA  THR A   4     -13.147  18.579  15.198  1.00  0.72           C  
ATOM     24  C   THR A   4     -12.719  17.442  16.122  1.00  0.70           C  
ATOM     25  CB  THR A   4     -11.912  19.153  14.480  1.00  0.66           C  
ATOM     26  O   THR A   4     -11.939  17.652  17.053  1.00  0.65           O  
ATOM     27  CG2 THR A   4     -11.383  18.179  13.433  1.00  0.54           C  
ATOM     28  OG1 THR A   4     -12.270  20.382  13.836  1.00  0.73           O  
ATOM     29  N   VAL A   5     -13.519  16.436  16.272  1.00  0.78           N  
ATOM     30  CA  VAL A   5     -13.341  15.074  16.762  1.00  0.78           C  
ATOM     31  C   VAL A   5     -12.330  14.337  15.885  1.00  0.75           C  
ATOM     32  CB  VAL A   5     -14.679  14.302  16.795  1.00  0.72           C  
ATOM     33  O   VAL A   5     -12.551  14.165  14.684  1.00  0.68           O  
ATOM     34  CG1 VAL A   5     -14.492  12.922  17.421  1.00  0.65           C  
ATOM     35  CG2 VAL A   5     -15.735  15.100  17.559  1.00  0.59           C  
ATOM     36  N   TYR A   6     -11.099  14.264  16.274  1.00  0.75           N  
ATOM     37  CA  TYR A   6     -10.024  13.361  15.878  1.00  0.74           C  
ATOM     38  C   TYR A   6     -10.287  11.947  16.382  1.00  0.72           C  
ATOM     39  CB  TYR A   6      -8.678  13.863  16.409  1.00  0.68           C  
ATOM     40  O   TYR A   6     -10.519  11.739  17.575  1.00  0.66           O  
ATOM     41  CG  TYR A   6      -8.213  15.147  15.767  1.00  0.66           C  
ATOM     42  CD1 TYR A   6      -7.517  15.134  14.561  1.00  0.63           C  
ATOM     43  CD2 TYR A   6      -8.467  16.376  16.366  1.00  0.67           C  
ATOM     44  CE1 TYR A   6      -7.084  16.314  13.966  1.00  0.63           C  
ATOM     45  CE2 TYR A   6      -8.039  17.564  15.781  1.00  0.63           C  
ATOM     46  OH  TYR A   6      -6.924  18.695  13.999  1.00  0.56           O  
ATOM     47  CZ  TYR A   6      -7.350  17.523  14.583  1.00  0.55           C  
ATOM     48  N   PRO A   7     -10.552  10.922  15.450  1.00  0.77           N  
ATOM     49  CA  PRO A   7     -10.467   9.476  15.671  1.00  0.77           C  
ATOM     50  C   PRO A   7      -9.162   9.058  16.344  1.00  0.75           C  
ATOM     51  CB  PRO A   7     -10.562   8.897  14.257  1.00  0.72           C  
ATOM     52  O   PRO A   7      -8.087   9.524  15.958  1.00  0.69           O  
ATOM     53  CG  PRO A   7      -9.985   9.954  13.372  1.00  0.67           C  
ATOM     54  CD  PRO A   7     -10.226  11.293  14.007  1.00  0.67           C  
ATOM     55  N   LEU A   8      -9.276   8.412  17.460  1.00  0.70           N  
ATOM     56  CA  LEU A   8      -8.453   7.540  18.291  1.00  0.70           C  
ATOM     57  C   LEU A   8      -8.027   6.296  17.520  1.00  0.67           C  
ATOM     58  CB  LEU A   8      -9.213   7.135  19.558  1.00  0.63           C  
ATOM     59  O   LEU A   8      -8.873   5.517  17.073  1.00  0.62           O  
ATOM     60  CG  LEU A   8      -8.928   7.961  20.813  1.00  0.60           C  
ATOM     61  CD1 LEU A   8     -10.228   8.284  21.541  1.00  0.58           C  
ATOM     62  CD2 LEU A   8      -7.963   7.221  21.733  1.00  0.60           C  
ATOM     63  N   ASP A   9      -6.783   6.240  16.880  1.00  0.67           N  
ATOM     64  CA  ASP A   9      -5.939   5.140  16.420  1.00  0.68           C  
ATOM     65  C   ASP A   9      -5.960   3.980  17.413  1.00  0.65           C  
ATOM     66  CB  ASP A   9      -4.503   5.620  16.203  1.00  0.60           C  
ATOM     67  O   ASP A   9      -5.565   4.139  18.570  1.00  0.60           O  
ATOM     68  CG  ASP A   9      -3.993   5.350  14.798  1.00  0.57           C  
ATOM     69  OD1 ASP A   9      -4.547   4.467  14.108  1.00  0.58           O  
ATOM     70  OD2 ASP A   9      -3.027   6.023  14.379  1.00  0.70           O  
ATOM     71  N   ALA A  10      -6.679   2.873  17.104  1.00  0.68           N  
ATOM     72  CA  ALA A  10      -6.761   1.480  17.536  1.00  0.70           C  
ATOM     73  C   ALA A  10      -5.371   0.892  17.756  1.00  0.66           C  
ATOM     74  CB  ALA A  10      -7.531   0.650  16.512  1.00  0.61           C  
ATOM     75  O   ALA A  10      -4.606   0.716  16.805  1.00  0.61           O  
ATOM     76  N   GLY A  11      -4.853   1.025  18.822  1.00  0.59           N  
ATOM     77  CA  GLY A  11      -3.863   0.402  19.686  1.00  0.60           C  
ATOM     78  C   GLY A  11      -3.843  -1.111  19.577  1.00  0.57           C  
ATOM     79  O   GLY A  11      -4.896  -1.748  19.511  1.00  0.54           O  
ATOM     80  N   THR A  12      -2.588  -1.717  18.920  1.00  0.63           N  
ATOM     81  CA  THR A  12      -1.979  -3.042  18.930  1.00  0.64           C  
ATOM     82  C   THR A  12      -2.741  -3.980  19.862  1.00  0.61           C  
ATOM     83  CB  THR A  12      -0.502  -2.975  19.362  1.00  0.57           C  
ATOM     84  O   THR A  12      -2.830  -3.731  21.066  1.00  0.57           O  
ATOM     85  CG2 THR A  12       0.422  -2.914  18.150  1.00  0.52           C  
ATOM     86  OG1 THR A  12      -0.298  -1.805  20.164  1.00  0.61           O  
ATOM     87  N   VAL A  13      -3.655  -4.777  19.321  1.00  0.63           N  
ATOM     88  CA  VAL A  13      -4.280  -5.993  19.830  1.00  0.66           C  
ATOM     89  C   VAL A  13      -3.257  -6.811  20.615  1.00  0.63           C  
ATOM     90  CB  VAL A  13      -4.880  -6.843  18.688  1.00  0.59           C  
ATOM     91  O   VAL A  13      -2.232  -7.224  20.068  1.00  0.60           O  
ATOM     92  CG1 VAL A  13      -5.590  -8.075  19.248  1.00  0.54           C  
ATOM     93  CG2 VAL A  13      -5.840  -6.005  17.846  1.00  0.54           C  
ATOM     94  N   GLY A  14      -3.310  -6.645  21.808  1.00  0.58           N  
ATOM     95  CA  GLY A  14      -2.804  -7.450  22.908  1.00  0.59           C  
ATOM     96  C   GLY A  14      -3.169  -8.918  22.791  1.00  0.57           C  
ATOM     97  O   GLY A  14      -4.136  -9.270  22.111  1.00  0.56           O  
ATOM     98  N   PRO A  15      -2.085  -9.875  22.901  1.00  0.59           N  
ATOM     99  CA  PRO A  15      -2.214 -11.332  22.972  1.00  0.59           C  
ATOM    100  C   PRO A  15      -3.626 -11.782  23.341  1.00  0.58           C  
ATOM    101  CB  PRO A  15      -1.214 -11.722  24.063  1.00  0.55           C  
ATOM    102  O   PRO A  15      -4.235 -11.226  24.259  1.00  0.55           O  
ATOM    103  CG  PRO A  15      -1.116 -10.515  24.940  1.00  0.55           C  
ATOM    104  CD  PRO A  15      -1.363  -9.294  24.101  1.00  0.57           C  
ATOM    105  N   THR A  16      -4.237 -12.405  22.404  1.00  0.63           N  
ATOM    106  CA  THR A  16      -5.373 -13.311  22.536  1.00  0.67           C  
ATOM    107  C   THR A  16      -5.380 -13.973  23.910  1.00  0.63           C  
ATOM    108  CB  THR A  16      -5.353 -14.394  21.441  1.00  0.59           C  
ATOM    109  O   THR A  16      -4.399 -14.607  24.305  1.00  0.61           O  
ATOM    110  CG2 THR A  16      -6.739 -14.997  21.239  1.00  0.54           C  
ATOM    111  OG1 THR A  16      -4.913 -13.811  20.208  1.00  0.59           O  
ATOM    112  N   GLY A  17      -6.073 -13.417  24.736  1.00  0.59           N  
ATOM    113  CA  GLY A  17      -6.544 -13.980  25.991  1.00  0.60           C  
ATOM    114  C   GLY A  17      -7.104 -15.382  25.844  1.00  0.59           C  
ATOM    115  O   GLY A  17      -7.537 -15.772  24.757  1.00  0.56           O  
ATOM    116  N   PRO A  18      -6.540 -16.369  26.655  1.00  0.61           N  
ATOM    117  CA  PRO A  18      -7.065 -17.733  26.759  1.00  0.61           C  
ATOM    118  C   PRO A  18      -8.525 -17.838  26.324  1.00  0.59           C  
ATOM    119  CB  PRO A  18      -6.914 -18.056  28.248  1.00  0.56           C  
ATOM    120  O   PRO A  18      -9.346 -16.997  26.697  1.00  0.56           O  
ATOM    121  CG  PRO A  18      -6.985 -16.731  28.935  1.00  0.56           C  
ATOM    122  CD  PRO A  18      -6.428 -15.684  28.013  1.00  0.58           C  
ATOM    123  N   GLU A  19      -8.738 -18.529  25.140  1.00  0.66           N  
ATOM    124  CA  GLU A  19     -10.000 -19.157  24.761  1.00  0.69           C  
ATOM    125  C   GLU A  19     -10.884 -19.400  25.980  1.00  0.66           C  
ATOM    126  CB  GLU A  19      -9.745 -20.475  24.025  1.00  0.62           C  
ATOM    127  O   GLU A  19     -10.460 -20.043  26.943  1.00  0.64           O  
ATOM    128  CG  GLU A  19     -10.884 -20.899  23.109  1.00  0.61           C  
ATOM    129  CD  GLU A  19     -10.569 -22.144  22.296  1.00  0.62           C  
ATOM    130  OE1 GLU A  19      -9.413 -22.623  22.342  1.00  0.68           O  
ATOM    131  OE2 GLU A  19     -11.485 -22.646  21.607  1.00  0.62           O  
ATOM    132  N   GLY A  20     -11.642 -18.426  26.178  1.00  0.59           N  
ATOM    133  CA  GLY A  20     -12.755 -18.586  27.100  1.00  0.59           C  
ATOM    134  C   GLY A  20     -13.560 -19.847  26.850  1.00  0.58           C  
ATOM    135  O   GLY A  20     -13.631 -20.331  25.718  1.00  0.56           O  
ATOM    136  N   PRO A  21     -13.673 -20.759  27.891  1.00  0.60           N  
ATOM    137  CA  PRO A  21     -14.528 -21.947  27.819  1.00  0.60           C  
ATOM    138  C   PRO A  21     -15.619 -21.825  26.758  1.00  0.59           C  
ATOM    139  CB  PRO A  21     -15.137 -22.028  29.221  1.00  0.56           C  
ATOM    140  O   PRO A  21     -16.369 -20.846  26.748  1.00  0.57           O  
ATOM    141  CG  PRO A  21     -15.141 -20.618  29.718  1.00  0.57           C  
ATOM    142  CD  PRO A  21     -13.997 -19.884  29.080  1.00  0.58           C  
ATOM    143  N   GLN A  22     -15.320 -22.519  25.463  1.00  0.61           N  
ATOM    144  CA  GLN A  22     -16.403 -22.959  24.590  1.00  0.64           C  
ATOM    145  C   GLN A  22     -17.717 -23.071  25.358  1.00  0.61           C  
ATOM    146  CB  GLN A  22     -16.059 -24.299  23.940  1.00  0.58           C  
ATOM    147  O   GLN A  22     -17.806 -23.807  26.343  1.00  0.60           O  
ATOM    148  CG  GLN A  22     -16.822 -24.572  22.651  1.00  0.57           C  
ATOM    149  CD  GLN A  22     -16.381 -25.852  21.967  1.00  0.59           C  
ATOM    150  NE2 GLN A  22     -16.782 -26.022  20.712  1.00  0.49           N  
ATOM    151  OE1 GLN A  22     -15.684 -26.681  22.561  1.00  0.62           O  
ATOM    152  N   GLY A  23     -18.305 -21.937  25.309  1.00  0.59           N  
ATOM    153  CA  GLY A  23     -19.715 -21.965  25.663  1.00  0.60           C  
ATOM    154  C   GLY A  23     -20.448 -23.168  25.099  1.00  0.59           C  
ATOM    155  O   GLY A  23     -20.051 -23.716  24.069  1.00  0.57           O  
ATOM    156  N   PRO A  24     -20.957 -23.959  26.019  1.00  0.59           N  
ATOM    157  CA  PRO A  24     -21.813 -25.054  25.557  1.00  0.58           C  
ATOM    158  C   PRO A  24     -22.357 -24.824  24.148  1.00  0.58           C  
ATOM    159  CB  PRO A  24     -22.948 -25.073  26.584  1.00  0.56           C  
ATOM    160  O   PRO A  24     -22.829 -23.728  23.836  1.00  0.56           O  
ATOM    161  CG  PRO A  24     -23.004 -23.677  27.116  1.00  0.56           C  
ATOM    162  CD  PRO A  24     -21.626 -23.085  27.049  1.00  0.57           C  
ATOM    163  N   LYS A  25     -21.675 -25.557  23.039  1.00  0.61           N  
ATOM    164  CA  LYS A  25     -22.410 -25.904  21.826  1.00  0.62           C  
ATOM    165  C   LYS A  25     -23.916 -25.793  22.045  1.00  0.60           C  
ATOM    166  CB  LYS A  25     -22.050 -27.318  21.366  1.00  0.57           C  
ATOM    167  O   LYS A  25     -24.473 -26.463  22.917  1.00  0.59           O  
ATOM    168  CG  LYS A  25     -22.034 -27.492  19.855  1.00  0.56           C  
ATOM    169  CD  LYS A  25     -21.627 -28.906  19.459  1.00  0.58           C  
ATOM    170  CE  LYS A  25     -21.620 -29.084  17.947  1.00  0.54           C  
ATOM    171  NZ  LYS A  25     -21.157 -30.448  17.552  1.00  0.49           N  
ATOM    172  N   GLY A  26     -24.255 -24.496  21.717  1.00  0.60           N  
ATOM    173  CA  GLY A  26     -25.682 -24.316  21.502  1.00  0.60           C  
ATOM    174  C   GLY A  26     -26.341 -25.510  20.839  1.00  0.59           C  
ATOM    175  O   GLY A  26     -25.757 -26.135  19.952  1.00  0.57           O  
ATOM    176  N   ASP A  27     -26.981 -26.294  21.657  1.00  0.60           N  
ATOM    177  CA  ASP A  27     -27.963 -27.241  21.139  1.00  0.61           C  
ATOM    178  C   ASP A  27     -28.232 -26.998  19.656  1.00  0.60           C  
ATOM    179  CB  ASP A  27     -29.268 -27.149  21.933  1.00  0.57           C  
ATOM    180  O   ASP A  27     -28.574 -25.883  19.257  1.00  0.58           O  
ATOM    181  CG  ASP A  27     -29.116 -27.592  23.377  1.00  0.58           C  
ATOM    182  OD1 ASP A  27     -28.407 -28.587  23.639  1.00  0.58           O  
ATOM    183  OD2 ASP A  27     -29.714 -26.941  24.262  1.00  0.64           O  
ATOM    184  N   LYS A  28     -27.354 -27.649  18.667  1.00  0.58           N  
ATOM    185  CA  LYS A  28     -27.969 -27.996  17.389  1.00  0.58           C  
ATOM    186  C   LYS A  28     -29.490 -27.902  17.468  1.00  0.57           C  
ATOM    187  CB  LYS A  28     -27.553 -29.403  16.957  1.00  0.55           C  
ATOM    188  O   LYS A  28     -30.126 -28.656  18.208  1.00  0.56           O  
ATOM    189  CG  LYS A  28     -27.668 -29.650  15.460  1.00  0.54           C  
ATOM    190  CD  LYS A  28     -27.191 -31.048  15.087  1.00  0.55           C  
ATOM    191  CE  LYS A  28     -27.328 -31.305  13.592  1.00  0.52           C  
ATOM    192  NZ  LYS A  28     -26.845 -32.668  13.218  1.00  0.47           N  
ATOM    193  N   GLY A  29     -29.850 -26.635  17.330  1.00  0.59           N  
ATOM    194  CA  GLY A  29     -31.245 -26.551  16.927  1.00  0.59           C  
ATOM    195  C   GLY A  29     -31.721 -27.776  16.168  1.00  0.58           C  
ATOM    196  O   GLY A  29     -30.966 -28.364  15.392  1.00  0.56           O  
ATOM    197  N   ASP A  30     -32.393 -28.690  16.886  1.00  0.58           N  
ATOM    198  CA  ASP A  30     -33.215 -29.641  16.144  1.00  0.58           C  
ATOM    199  C   ASP A  30     -33.146 -29.372  14.643  1.00  0.58           C  
ATOM    200  CB  ASP A  30     -34.667 -29.584  16.623  1.00  0.56           C  
ATOM    201  O   ASP A  30     -33.449 -28.266  14.190  1.00  0.57           O  
ATOM    202  CG  ASP A  30     -34.871 -30.233  17.980  1.00  0.56           C  
ATOM    203  OD1 ASP A  30     -34.188 -31.235  18.286  1.00  0.56           O  
ATOM    204  OD2 ASP A  30     -35.723 -29.741  18.750  1.00  0.62           O  
ATOM    205  N   THR A  31     -31.975 -29.823  13.826  1.00  0.54           N  
ATOM    206  CA  THR A  31     -32.335 -30.123  12.445  1.00  0.55           C  
ATOM    207  C   THR A  31     -33.851 -30.129  12.271  1.00  0.54           C  
ATOM    208  CB  THR A  31     -31.759 -31.480  12.000  1.00  0.52           C  
ATOM    209  O   THR A  31     -34.545 -30.963  12.855  1.00  0.53           O  
ATOM    210  CG2 THR A  31     -31.650 -31.560  10.481  1.00  0.50           C  
ATOM    211  OG1 THR A  31     -30.456 -31.650  12.571  1.00  0.51           O  
ATOM    212  N   GLY A  32     -34.379 -28.896  12.248  1.00  0.54           N  
ATOM    213  CA  GLY A  32     -35.702 -28.905  11.644  1.00  0.55           C  
ATOM    214  C   GLY A  32     -36.016 -30.198  10.916  1.00  0.54           C  
ATOM    215  O   GLY A  32     -35.143 -30.782  10.271  1.00  0.52           O  
ATOM    216  N   ALA A  33     -36.734 -31.142  11.611  1.00  0.55           N  
ATOM    217  CA  ALA A  33     -37.373 -32.115  10.728  1.00  0.56           C  
ATOM    218  C   ALA A  33     -37.072 -31.808   9.264  1.00  0.55           C  
ATOM    219  CB  ALA A  33     -38.881 -32.138  10.964  1.00  0.54           C  
ATOM    220  O   ALA A  33     -37.324 -30.696   8.792  1.00  0.54           O  
ATOM    221  N   THR A  34     -35.733 -32.245   8.560  1.00  0.50           N  
ATOM    222  CA  THR A  34     -36.008 -32.469   7.145  1.00  0.52           C  
ATOM    223  C   THR A  34     -37.496 -32.301   6.851  1.00  0.50           C  
ATOM    224  CB  THR A  34     -35.550 -33.870   6.702  1.00  0.49           C  
ATOM    225  O   THR A  34     -38.330 -33.018   7.408  1.00  0.49           O  
ATOM    226  CG2 THR A  34     -35.376 -33.938   5.188  1.00  0.48           C  
ATOM    227  OG1 THR A  34     -34.299 -34.178   7.330  1.00  0.47           O  
ATOM    228  N   GLY A  35     -37.957 -31.030   6.806  1.00  0.51           N  
ATOM    229  CA  GLY A  35     -39.187 -30.977   6.033  1.00  0.52           C  
ATOM    230  C   GLY A  35     -39.485 -32.270   5.297  1.00  0.51           C  
ATOM    231  O   GLY A  35     -38.575 -32.919   4.777  1.00  0.49           O  
ATOM    232  N   ALA A  36     -40.302 -33.170   5.963  1.00  0.52           N  
ATOM    233  CA  ALA A  36     -40.864 -34.063   4.953  1.00  0.53           C  
ATOM    234  C   ALA A  36     -40.379 -33.684   3.556  1.00  0.53           C  
ATOM    235  CB  ALA A  36     -42.389 -34.036   5.009  1.00  0.52           C  
ATOM    236  O   ALA A  36     -40.483 -32.525   3.149  1.00  0.52           O  
ATOM    237  N   THR A  37     -39.020 -34.185   2.886  1.00  0.49           N  
ATOM    238  CA  THR A  37     -39.205 -34.264   1.441  1.00  0.51           C  
ATOM    239  C   THR A  37     -40.590 -33.760   1.045  1.00  0.48           C  
ATOM    240  CB  THR A  37     -39.014 -35.704   0.931  1.00  0.48           C  
ATOM    241  O   THR A  37     -41.603 -34.288   1.507  1.00  0.47           O  
ATOM    242  CG2 THR A  37     -38.708 -35.722  -0.563  1.00  0.47           C  
ATOM    243  OG1 THR A  37     -37.927 -36.315   1.637  1.00  0.44           O  
ATOM    244  N   GLY A  38     -40.821 -32.408   1.102  1.00  0.49           N  
ATOM    245  CA  GLY A  38     -41.977 -32.124   0.266  1.00  0.51           C  
ATOM    246  C   GLY A  38     -42.519 -33.352  -0.441  1.00  0.49           C  
ATOM    247  O   GLY A  38     -41.751 -34.177  -0.939  1.00  0.47           O  
ATOM    248  N   ALA A  39     -43.544 -34.081   0.210  1.00  0.48           N  
ATOM    249  CA  ALA A  39     -44.181 -34.813  -0.882  1.00  0.50           C  
ATOM    250  C   ALA A  39     -43.551 -34.453  -2.225  1.00  0.48           C  
ATOM    251  CB  ALA A  39     -45.681 -34.530  -0.909  1.00  0.48           C  
ATOM    252  O   ALA A  39     -43.429 -33.274  -2.564  1.00  0.47           O  
ATOM    253  N   THR A  40     -42.263 -35.085  -2.841  1.00  0.47           N  
ATOM    254  CA  THR A  40     -42.434 -35.142  -4.289  1.00  0.49           C  
ATOM    255  C   THR A  40     -43.691 -34.387  -4.715  1.00  0.47           C  
ATOM    256  CB  THR A  40     -42.513 -36.597  -4.785  1.00  0.45           C  
ATOM    257  O   THR A  40     -44.793 -34.698  -4.258  1.00  0.45           O  
ATOM    258  CG2 THR A  40     -42.160 -36.693  -6.266  1.00  0.46           C  
ATOM    259  OG1 THR A  40     -41.598 -37.403  -4.033  1.00  0.42           O  
ATOM    260  N   GLY A  41     -43.625 -32.974  -4.558  1.00  0.47           N  
ATOM    261  CA  GLY A  41     -44.715 -32.545  -5.420  1.00  0.49           C  
ATOM    262  C   GLY A  41     -45.489 -33.701  -6.024  1.00  0.47           C  
ATOM    263  O   GLY A  41     -44.898 -34.698  -6.446  1.00  0.45           O  
ATOM    264  N   ALA A  42     -46.556 -34.172  -5.453  1.00  0.46           N  
ATOM    265  CA  ALA A  42     -47.216 -34.851  -6.566  1.00  0.47           C  
ATOM    266  C   ALA A  42     -46.378 -34.759  -7.838  1.00  0.46           C  
ATOM    267  CB  ALA A  42     -48.603 -34.259  -6.803  1.00  0.45           C  
ATOM    268  O   ALA A  42     -46.000 -33.664  -8.263  1.00  0.44           O  
ATOM    269  N   THR A  43     -45.117 -35.582  -8.144  1.00  0.45           N  
ATOM    270  CA  THR A  43     -45.098 -35.854  -9.577  1.00  0.47           C  
ATOM    271  C   THR A  43     -46.211 -35.088 -10.287  1.00  0.45           C  
ATOM    272  CB  THR A  43     -45.245 -37.360  -9.862  1.00  0.43           C  
ATOM    273  O   THR A  43     -47.391 -35.266  -9.975  1.00  0.43           O  
ATOM    274  CG2 THR A  43     -44.690 -37.716 -11.238  1.00  0.45           C  
ATOM    275  OG1 THR A  43     -44.532 -38.101  -8.865  1.00  0.40           O  
ATOM    276  N   GLY A  44     -46.138 -33.665 -10.253  1.00  0.44           N  
ATOM    277  CA  GLY A  44     -47.076 -33.433 -11.339  1.00  0.45           C  
ATOM    278  C   GLY A  44     -47.717 -34.707 -11.857  1.00  0.44           C  
ATOM    279  O   GLY A  44     -47.049 -35.735 -11.988  1.00  0.41           O  
ATOM    280  N   ALA A  45     -48.764 -35.151 -11.571  1.00  0.46           N  
ATOM    281  CA  ALA A  45     -49.124 -36.128 -12.596  1.00  0.47           C  
ATOM    282  C   ALA A  45     -47.935 -36.439 -13.499  1.00  0.46           C  
ATOM    283  CB  ALA A  45     -50.300 -35.618 -13.426  1.00  0.44           C  
ATOM    284  O   ALA A  45     -47.348 -35.534 -14.098  1.00  0.44           O  
ATOM    285  N   ALA A  46     -46.762 -37.273 -13.168  1.00  0.46           N  
ATOM    286  CA  ALA A  46     -46.089 -37.909 -14.297  1.00  0.47           C  
ATOM    287  C   ALA A  46     -46.809 -37.602 -15.608  1.00  0.46           C  
ATOM    288  CB  ALA A  46     -46.000 -39.418 -14.083  1.00  0.45           C  
ATOM    289  O   ALA A  46     -47.984 -37.938 -15.771  1.00  0.45           O  
ATOM    290  N   GLY A  47     -46.780 -36.439 -16.039  1.00  0.46           N  
ATOM    291  CA  GLY A  47     -47.202 -36.548 -17.427  1.00  0.46           C  
ATOM    292  C   GLY A  47     -47.450 -37.979 -17.865  1.00  0.45           C  
ATOM    293  O   GLY A  47     -46.673 -38.878 -17.536  1.00  0.43           O  
ATOM    294  N   ALA A  48     -48.713 -38.482 -17.882  1.00  0.55           N  
ATOM    295  CA  ALA A  48     -49.087 -39.692 -18.610  1.00  0.55           C  
ATOM    296  C   ALA A  48     -47.872 -40.327 -19.281  1.00  0.55           C  
ATOM    297  CB  ALA A  48     -50.161 -39.377 -19.649  1.00  0.53           C  
ATOM    298  O   ALA A  48     -47.179 -39.676 -20.066  1.00  0.54           O  
ATOM    299  N   ALA A  49     -46.956 -41.218 -18.650  1.00  0.56           N  
ATOM    300  CA  ALA A  49     -46.059 -42.071 -19.425  1.00  0.56           C  
ATOM    301  C   ALA A  49     -46.482 -42.123 -20.890  1.00  0.56           C  
ATOM    302  CB  ALA A  49     -46.021 -43.479 -18.835  1.00  0.54           C  
ATOM    303  O   ALA A  49     -47.603 -42.528 -21.205  1.00  0.56           O  
ATOM    304  N   GLY A  50     -45.943 -41.157 -21.720  1.00  0.59           N  
ATOM    305  CA  GLY A  50     -46.050 -41.333 -23.159  1.00  0.60           C  
ATOM    306  C   GLY A  50     -46.208 -42.784 -23.573  1.00  0.59           C  
ATOM    307  O   GLY A  50     -45.817 -43.691 -22.835  1.00  0.58           O  
ATOM    308  N   SER A  51     -47.022 -42.996 -24.542  1.00  0.77           N  
ATOM    309  CA  SER A  51     -47.267 -44.238 -25.267  1.00  0.79           C  
ATOM    310  C   SER A  51     -45.978 -45.032 -25.455  1.00  0.78           C  
ATOM    311  CB  SER A  51     -47.900 -43.949 -26.629  1.00  0.73           C  
ATOM    312  O   SER A  51     -44.983 -44.500 -25.952  1.00  0.74           O  
ATOM    313  OG  SER A  51     -49.104 -43.217 -26.478  1.00  0.66           O  
ATOM    314  N   GLN A  52     -45.796 -46.195 -24.874  1.00  0.75           N  
ATOM    315  CA  GLN A  52     -44.752 -47.182 -25.128  1.00  0.78           C  
ATOM    316  C   GLN A  52     -45.082 -48.030 -26.353  1.00  0.77           C  
ATOM    317  CB  GLN A  52     -44.552 -48.080 -23.906  1.00  0.72           C  
ATOM    318  O   GLN A  52     -46.253 -48.296 -26.633  1.00  0.78           O  
ATOM    319  CG  GLN A  52     -44.120 -47.328 -22.654  1.00  0.65           C  
ATOM    320  CD  GLN A  52     -43.770 -48.254 -21.505  1.00  0.66           C  
ATOM    321  NE2 GLN A  52     -43.165 -47.699 -20.460  1.00  0.63           N  
ATOM    322  OE1 GLN A  52     -44.041 -49.458 -21.555  1.00  0.69           O  
ATOM    323  N   MET A  53     -44.068 -48.256 -27.094  1.00  0.83           N  
ATOM    324  CA  MET A  53     -44.093 -49.338 -28.074  1.00  0.87           C  
ATOM    325  C   MET A  53     -43.670 -50.658 -27.438  1.00  0.85           C  
ATOM    326  CB  MET A  53     -43.181 -49.013 -29.258  1.00  0.79           C  
ATOM    327  O   MET A  53     -42.488 -50.868 -27.160  1.00  0.79           O  
ATOM    328  CG  MET A  53     -43.260 -50.025 -30.390  1.00  0.68           C  
ATOM    329  SD  MET A  53     -42.663 -49.344 -31.985  1.00  0.67           S  
ATOM    330  CE  MET A  53     -41.318 -48.278 -31.395  1.00  0.67           C  
ATOM    331  N   LEU A  54     -44.578 -51.441 -27.138  1.00  0.82           N  
ATOM    332  CA  LEU A  54     -44.378 -52.821 -26.712  1.00  0.84           C  
ATOM    333  C   LEU A  54     -44.152 -53.733 -27.914  1.00  0.81           C  
ATOM    334  CB  LEU A  54     -45.580 -53.313 -25.902  1.00  0.82           C  
ATOM    335  O   LEU A  54     -44.708 -53.499 -28.989  1.00  0.79           O  
ATOM    336  CG  LEU A  54     -45.946 -52.491 -24.666  1.00  0.78           C  
ATOM    337  CD1 LEU A  54     -47.207 -53.048 -24.013  1.00  0.75           C  
ATOM    338  CD2 LEU A  54     -44.788 -52.473 -23.674  1.00  0.76           C  
ATOM    339  N   ARG A  55     -43.272 -54.584 -27.627  1.00  0.90           N  
ATOM    340  CA  ARG A  55     -42.941 -55.591 -28.629  1.00  0.91           C  
ATOM    341  C   ARG A  55     -43.126 -56.999 -28.073  1.00  0.90           C  
ATOM    342  CB  ARG A  55     -41.504 -55.408 -29.122  1.00  0.87           C  
ATOM    343  O   ARG A  55     -42.810 -57.260 -26.910  1.00  0.87           O  
ATOM    344  CG  ARG A  55     -41.121 -56.335 -30.264  1.00  0.80           C  
ATOM    345  CD  ARG A  55     -39.705 -56.069 -30.757  1.00  0.79           C  
ATOM    346  NE  ARG A  55     -39.334 -56.972 -31.842  1.00  0.79           N  
ATOM    347  NH1 ARG A  55     -37.083 -56.456 -31.778  1.00  0.67           N  
ATOM    348  NH2 ARG A  55     -37.870 -57.984 -33.295  1.00  0.62           N  
ATOM    349  CZ  ARG A  55     -38.097 -57.135 -32.302  1.00  0.77           C  
ATOM    350  N   GLY A  56     -43.683 -58.089 -28.913  1.00  0.85           N  
ATOM    351  CA  GLY A  56     -43.756 -59.503 -28.580  1.00  0.86           C  
ATOM    352  C   GLY A  56     -43.910 -60.395 -29.797  1.00  0.85           C  
ATOM    353  O   GLY A  56     -44.187 -59.913 -30.897  1.00  0.83           O  
ATOM    354  N   THR A  57     -43.742 -61.746 -29.528  1.00  0.86           N  
ATOM    355  CA  THR A  57     -43.783 -62.801 -30.535  1.00  0.87           C  
ATOM    356  C   THR A  57     -45.158 -63.461 -30.571  1.00  0.84           C  
ATOM    357  CB  THR A  57     -42.704 -63.868 -30.271  1.00  0.82           C  
ATOM    358  O   THR A  57     -45.319 -64.541 -31.144  1.00  0.80           O  
ATOM    359  CG2 THR A  57     -41.304 -63.276 -30.391  1.00  0.73           C  
ATOM    360  OG1 THR A  57     -42.876 -64.395 -28.949  1.00  0.82           O  
ATOM    361  N   SER A  58     -46.263 -62.922 -29.855  1.00  0.86           N  
ATOM    362  CA  SER A  58     -47.665 -63.326 -29.794  1.00  0.87           C  
ATOM    363  C   SER A  58     -48.588 -62.113 -29.751  1.00  0.87           C  
ATOM    364  CB  SER A  58     -47.915 -64.211 -28.573  1.00  0.84           C  
ATOM    365  O   SER A  58     -48.140 -60.994 -29.488  1.00  0.85           O  
ATOM    366  OG  SER A  58     -47.561 -63.534 -27.379  1.00  0.83           O  
ATOM    367  N   ALA A  59     -49.729 -62.204 -30.002  1.00  0.87           N  
ATOM    368  CA  ALA A  59     -50.731 -61.143 -29.929  1.00  0.89           C  
ATOM    369  C   ALA A  59     -50.800 -60.550 -28.524  1.00  0.89           C  
ATOM    370  CB  ALA A  59     -52.100 -61.674 -30.347  1.00  0.86           C  
ATOM    371  O   ALA A  59     -50.657 -61.269 -27.533  1.00  0.88           O  
ATOM    372  N   PRO A  60     -50.754 -59.128 -28.317  1.00  0.88           N  
ATOM    373  CA  PRO A  60     -50.786 -58.523 -26.984  1.00  0.89           C  
ATOM    374  C   PRO A  60     -51.939 -59.042 -26.127  1.00  0.89           C  
ATOM    375  CB  PRO A  60     -50.955 -57.030 -27.278  1.00  0.87           C  
ATOM    376  O   PRO A  60     -53.086 -59.072 -26.582  1.00  0.87           O  
ATOM    377  CG  PRO A  60     -51.626 -56.978 -28.613  1.00  0.84           C  
ATOM    378  CD  PRO A  60     -51.202 -58.180 -29.407  1.00  0.84           C  
ATOM    379  N   ALA A  61     -51.628 -59.438 -24.899  1.00  0.92           N  
ATOM    380  CA  ALA A  61     -52.621 -59.826 -23.900  1.00  0.92           C  
ATOM    381  C   ALA A  61     -53.415 -58.615 -23.417  1.00  0.91           C  
ATOM    382  CB  ALA A  61     -51.945 -60.520 -22.720  1.00  0.88           C  
ATOM    383  O   ALA A  61     -52.876 -57.510 -23.321  1.00  0.90           O  
ATOM    384  N   ALA A  62     -54.647 -58.690 -23.020  1.00  0.89           N  
ATOM    385  CA  ALA A  62     -55.593 -57.618 -22.724  1.00  0.90           C  
ATOM    386  C   ALA A  62     -55.092 -56.746 -21.577  1.00  0.85           C  
ATOM    387  CB  ALA A  62     -56.965 -58.198 -22.388  1.00  0.85           C  
ATOM    388  O   ALA A  62     -55.264 -55.525 -21.597  1.00  0.81           O  
ATOM    389  N   GLY A  63     -54.186 -57.431 -20.546  1.00  0.83           N  
ATOM    390  CA  GLY A  63     -53.654 -56.754 -19.373  1.00  0.83           C  
ATOM    391  C   GLY A  63     -52.346 -56.035 -19.642  1.00  0.79           C  
ATOM    392  O   GLY A  63     -51.811 -55.358 -18.762  1.00  0.76           O  
ATOM    393  N   THR A  64     -51.760 -56.015 -20.771  1.00  0.87           N  
ATOM    394  CA  THR A  64     -50.481 -55.422 -21.145  1.00  0.87           C  
ATOM    395  C   THR A  64     -50.671 -53.987 -21.629  1.00  0.83           C  
ATOM    396  CB  THR A  64     -49.781 -56.247 -22.240  1.00  0.83           C  
ATOM    397  O   THR A  64     -51.574 -53.708 -22.421  1.00  0.78           O  
ATOM    398  CG2 THR A  64     -48.337 -55.794 -22.432  1.00  0.71           C  
ATOM    399  OG1 THR A  64     -49.790 -57.631 -21.867  1.00  0.72           O  
ATOM    400  N   GLY A  65     -49.923 -52.997 -21.108  1.00  0.89           N  
ATOM    401  CA  GLY A  65     -49.801 -51.602 -21.504  1.00  0.90           C  
ATOM    402  C   GLY A  65     -50.998 -50.762 -21.103  1.00  0.88           C  
ATOM    403  O   GLY A  65     -51.968 -51.280 -20.545  1.00  0.84           O  
ATOM    404  N   ILE A  66     -50.926 -49.526 -21.297  1.00  0.82           N  
ATOM    405  CA  ILE A  66     -51.981 -48.555 -21.028  1.00  0.82           C  
ATOM    406  C   ILE A  66     -52.522 -48.002 -22.345  1.00  0.83           C  
ATOM    407  CB  ILE A  66     -51.475 -47.403 -20.131  1.00  0.79           C  
ATOM    408  O   ILE A  66     -51.908 -48.182 -23.399  1.00  0.82           O  
ATOM    409  CG1 ILE A  66     -50.354 -46.631 -20.836  1.00  0.72           C  
ATOM    410  CG2 ILE A  66     -51.002 -47.941 -18.777  1.00  0.72           C  
ATOM    411  CD1 ILE A  66     -49.917 -45.370 -20.104  1.00  0.69           C  
ATOM    412  N   ASN A  67     -53.690 -47.340 -22.480  1.00  0.78           N  
ATOM    413  CA  ASN A  67     -54.237 -46.673 -23.656  1.00  0.81           C  
ATOM    414  C   ASN A  67     -53.233 -45.698 -24.265  1.00  0.76           C  
ATOM    415  CB  ASN A  67     -55.537 -45.946 -23.305  1.00  0.73           C  
ATOM    416  O   ASN A  67     -52.693 -44.839 -23.566  1.00  0.73           O  
ATOM    417  CG  ASN A  67     -56.713 -46.892 -23.157  1.00  0.68           C  
ATOM    418  ND2 ASN A  67     -57.802 -46.397 -22.582  1.00  0.69           N  
ATOM    419  OD1 ASN A  67     -56.642 -48.057 -23.557  1.00  0.70           O  
ATOM    420  N   GLY A  68     -52.976 -45.831 -25.486  1.00  0.83           N  
ATOM    421  CA  GLY A  68     -52.001 -45.117 -26.294  1.00  0.83           C  
ATOM    422  C   GLY A  68     -50.778 -45.949 -26.629  1.00  0.82           C  
ATOM    423  O   GLY A  68     -50.054 -45.645 -27.579  1.00  0.81           O  
ATOM    424  N   ASP A  69     -50.415 -46.999 -25.865  1.00  0.84           N  
ATOM    425  CA  ASP A  69     -49.279 -47.856 -26.188  1.00  0.86           C  
ATOM    426  C   ASP A  69     -49.478 -48.547 -27.535  1.00  0.85           C  
ATOM    427  CB  ASP A  69     -49.064 -48.899 -25.089  1.00  0.83           C  
ATOM    428  O   ASP A  69     -50.607 -48.864 -27.916  1.00  0.85           O  
ATOM    429  CG  ASP A  69     -48.530 -48.301 -23.800  1.00  0.80           C  
ATOM    430  OD1 ASP A  69     -48.170 -47.104 -23.786  1.00  0.82           O  
ATOM    431  OD2 ASP A  69     -48.466 -49.033 -22.789  1.00  0.82           O  
ATOM    432  N   TRP A  70     -48.457 -48.718 -28.120  1.00  0.87           N  
ATOM    433  CA  TRP A  70     -48.328 -49.486 -29.354  1.00  0.91           C  
ATOM    434  C   TRP A  70     -47.755 -50.872 -29.075  1.00  0.87           C  
ATOM    435  CB  TRP A  70     -47.440 -48.745 -30.358  1.00  0.86           C  
ATOM    436  O   TRP A  70     -46.884 -51.029 -28.216  1.00  0.82           O  
ATOM    437  CG  TRP A  70     -48.070 -47.515 -30.936  1.00  0.78           C  
ATOM    438  CD1 TRP A  70     -48.114 -46.269 -30.375  1.00  0.72           C  
ATOM    439  CD2 TRP A  70     -48.753 -47.414 -32.190  1.00  0.74           C  
ATOM    440  CE2 TRP A  70     -49.185 -46.075 -32.324  1.00  0.74           C  
ATOM    441  CE3 TRP A  70     -49.042 -48.326 -33.214  1.00  0.68           C  
ATOM    442  NE1 TRP A  70     -48.782 -45.399 -31.204  1.00  0.70           N  
ATOM    443  CH2 TRP A  70     -50.159 -46.540 -34.430  1.00  0.72           C  
ATOM    444  CZ2 TRP A  70     -49.890 -45.627 -33.443  1.00  0.71           C  
ATOM    445  CZ3 TRP A  70     -49.744 -47.877 -34.327  1.00  0.71           C  
ATOM    446  N   TYR A  71     -48.238 -51.895 -29.829  1.00  0.88           N  
ATOM    447  CA  TYR A  71     -47.698 -53.249 -29.779  1.00  0.89           C  
ATOM    448  C   TYR A  71     -47.346 -53.748 -31.175  1.00  0.87           C  
ATOM    449  CB  TYR A  71     -48.700 -54.203 -29.120  1.00  0.87           C  
ATOM    450  O   TYR A  71     -48.188 -53.735 -32.076  1.00  0.85           O  
ATOM    451  CG  TYR A  71     -48.112 -55.545 -28.758  1.00  0.86           C  
ATOM    452  CD1 TYR A  71     -48.030 -56.569 -29.699  1.00  0.83           C  
ATOM    453  CD2 TYR A  71     -47.638 -55.792 -27.474  1.00  0.84           C  
ATOM    454  CE1 TYR A  71     -47.491 -57.808 -29.369  1.00  0.88           C  
ATOM    455  CE2 TYR A  71     -47.096 -57.027 -27.133  1.00  0.86           C  
ATOM    456  OH  TYR A  71     -46.492 -59.252 -27.753  1.00  0.79           O  
ATOM    457  CZ  TYR A  71     -47.027 -58.027 -28.085  1.00  0.87           C  
ATOM    458  N   CYS A  72     -46.126 -54.048 -31.229  1.00  0.82           N  
ATOM    459  CA  CYS A  72     -45.603 -54.756 -32.392  1.00  0.85           C  
ATOM    460  C   CYS A  72     -45.549 -56.258 -32.138  1.00  0.81           C  
ATOM    461  CB  CYS A  72     -44.209 -54.241 -32.751  1.00  0.79           C  
ATOM    462  O   CYS A  72     -44.723 -56.731 -31.356  1.00  0.77           O  
ATOM    463  SG  CYS A  72     -43.522 -54.983 -34.247  1.00  0.81           S  
ATOM    464  N   TRP A  73     -46.540 -57.051 -32.739  1.00  0.81           N  
ATOM    465  CA  TRP A  73     -46.491 -58.504 -32.871  1.00  0.84           C  
ATOM    466  C   TRP A  73     -45.596 -58.915 -34.035  1.00  0.81           C  
ATOM    467  CB  TRP A  73     -47.899 -59.074 -33.066  1.00  0.79           C  
ATOM    468  O   TRP A  73     -45.928 -58.671 -35.197  1.00  0.78           O  
ATOM    469  CG  TRP A  73     -47.927 -60.551 -33.321  1.00  0.71           C  
ATOM    470  CD1 TRP A  73     -46.992 -61.472 -32.937  1.00  0.66           C  
ATOM    471  CD2 TRP A  73     -48.941 -61.277 -34.023  1.00  0.69           C  
ATOM    472  CE2 TRP A  73     -48.556 -62.636 -34.026  1.00  0.70           C  
ATOM    473  CE3 TRP A  73     -50.139 -60.910 -34.650  1.00  0.74           C  
ATOM    474  NE1 TRP A  73     -47.365 -62.728 -33.357  1.00  0.75           N  
ATOM    475  CH2 TRP A  73     -50.496 -63.244 -35.238  1.00  0.72           C  
ATOM    476  CZ2 TRP A  73     -49.328 -63.630 -34.632  1.00  0.73           C  
ATOM    477  CZ3 TRP A  73     -50.906 -61.901 -35.252  1.00  0.73           C  
ATOM    478  N   GLU A  74     -44.507 -59.463 -33.654  1.00  0.81           N  
ATOM    479  CA  GLU A  74     -43.558 -60.129 -34.540  1.00  0.81           C  
ATOM    480  C   GLU A  74     -43.928 -61.595 -34.743  1.00  0.79           C  
ATOM    481  CB  GLU A  74     -42.135 -60.017 -33.987  1.00  0.77           C  
ATOM    482  O   GLU A  74     -43.894 -62.386 -33.798  1.00  0.76           O  
ATOM    483  CG  GLU A  74     -41.064 -60.534 -34.936  1.00  0.70           C  
ATOM    484  CD  GLU A  74     -39.650 -60.324 -34.415  1.00  0.70           C  
ATOM    485  OE1 GLU A  74     -39.478 -59.632 -33.387  1.00  0.72           O  
ATOM    486  OE2 GLU A  74     -38.707 -60.857 -35.042  1.00  0.69           O  
ATOM    487  N   ASP A  75     -44.323 -61.967 -35.937  1.00  0.81           N  
ATOM    488  CA  ASP A  75     -44.581 -63.332 -36.388  1.00  0.81           C  
ATOM    489  C   ASP A  75     -43.627 -63.728 -37.513  1.00  0.80           C  
ATOM    490  CB  ASP A  75     -46.031 -63.479 -36.851  1.00  0.79           C  
ATOM    491  O   ASP A  75     -43.239 -62.890 -38.329  1.00  0.78           O  
ATOM    492  CG  ASP A  75     -46.427 -64.921 -37.111  1.00  0.75           C  
ATOM    493  OD1 ASP A  75     -45.695 -65.841 -36.686  1.00  0.75           O  
ATOM    494  OD2 ASP A  75     -47.480 -65.141 -37.748  1.00  0.77           O  
ATOM    495  N   THR A  76     -42.923 -64.776 -37.503  1.00  0.77           N  
ATOM    496  CA  THR A  76     -42.132 -65.427 -38.542  1.00  0.77           C  
ATOM    497  C   THR A  76     -43.005 -66.349 -39.389  1.00  0.75           C  
ATOM    498  CB  THR A  76     -40.969 -66.233 -37.935  1.00  0.73           C  
ATOM    499  O   THR A  76     -43.468 -67.387 -38.911  1.00  0.72           O  
ATOM    500  CG2 THR A  76     -40.041 -66.764 -39.023  1.00  0.68           C  
ATOM    501  OG1 THR A  76     -40.219 -65.388 -37.053  1.00  0.73           O  
ATOM    502  N   ARG A  77     -43.308 -65.982 -40.624  1.00  0.71           N  
ATOM    503  CA  ARG A  77     -44.046 -66.766 -41.609  1.00  0.72           C  
ATOM    504  C   ARG A  77     -43.135 -67.211 -42.748  1.00  0.71           C  
ATOM    505  CB  ARG A  77     -45.224 -65.961 -42.163  1.00  0.69           C  
ATOM    506  O   ARG A  77     -42.359 -66.413 -43.277  1.00  0.70           O  
ATOM    507  CG  ARG A  77     -46.272 -65.605 -41.121  1.00  0.67           C  
ATOM    508  CD  ARG A  77     -47.496 -64.956 -41.751  1.00  0.67           C  
ATOM    509  NE  ARG A  77     -48.461 -64.532 -40.740  1.00  0.61           N  
ATOM    510  NH1 ARG A  77     -50.167 -64.125 -42.244  1.00  0.56           N  
ATOM    511  NH2 ARG A  77     -50.502 -63.782 -40.002  1.00  0.52           N  
ATOM    512  CZ  ARG A  77     -49.708 -64.147 -40.998  1.00  0.63           C  
ATOM    513  N   THR A  78     -42.861 -68.442 -43.184  1.00  0.68           N  
ATOM    514  CA  THR A  78     -42.322 -69.056 -44.392  1.00  0.68           C  
ATOM    515  C   THR A  78     -43.354 -69.034 -45.516  1.00  0.66           C  
ATOM    516  CB  THR A  78     -41.876 -70.507 -44.130  1.00  0.64           C  
ATOM    517  O   THR A  78     -44.411 -69.657 -45.408  1.00  0.64           O  
ATOM    518  CG2 THR A  78     -41.218 -71.112 -45.366  1.00  0.64           C  
ATOM    519  OG1 THR A  78     -40.938 -70.524 -43.047  1.00  0.73           O  
ATOM    520  N   PHE A  79     -43.054 -68.090 -46.382  1.00  0.63           N  
ATOM    521  CA  PHE A  79     -43.719 -68.031 -47.679  1.00  0.67           C  
ATOM    522  C   PHE A  79     -42.736 -68.331 -48.805  1.00  0.63           C  
ATOM    523  CB  PHE A  79     -44.360 -66.657 -47.893  1.00  0.59           C  
ATOM    524  O   PHE A  79     -41.706 -67.665 -48.930  1.00  0.60           O  
ATOM    525  CG  PHE A  79     -45.472 -66.658 -48.908  1.00  0.57           C  
ATOM    526  CD1 PHE A  79     -46.748 -67.084 -48.561  1.00  0.55           C  
ATOM    527  CD2 PHE A  79     -45.240 -66.232 -50.209  1.00  0.57           C  
ATOM    528  CE1 PHE A  79     -47.779 -67.085 -49.498  1.00  0.55           C  
ATOM    529  CE2 PHE A  79     -46.265 -66.231 -51.151  1.00  0.50           C  
ATOM    530  CZ  PHE A  79     -47.533 -66.659 -50.794  1.00  0.57           C  
ATOM    531  N   LEU A  80     -42.918 -69.551 -49.619  1.00  0.61           N  
ATOM    532  CA  LEU A  80     -42.163 -70.133 -50.723  1.00  0.66           C  
ATOM    533  C   LEU A  80     -40.760 -70.529 -50.273  1.00  0.60           C  
ATOM    534  CB  LEU A  80     -42.077 -69.148 -51.892  1.00  0.57           C  
ATOM    535  O   LEU A  80     -39.774 -70.196 -50.934  1.00  0.57           O  
ATOM    536  CG  LEU A  80     -43.397 -68.791 -52.576  1.00  0.53           C  
ATOM    537  CD1 LEU A  80     -43.180 -67.686 -53.604  1.00  0.53           C  
ATOM    538  CD2 LEU A  80     -44.012 -70.024 -53.230  1.00  0.55           C  
ATOM    539  N   GLY A  81     -40.669 -71.256 -48.973  1.00  0.58           N  
ATOM    540  CA  GLY A  81     -39.475 -71.740 -48.298  1.00  0.61           C  
ATOM    541  C   GLY A  81     -38.655 -70.630 -47.667  1.00  0.57           C  
ATOM    542  O   GLY A  81     -37.602 -70.887 -47.080  1.00  0.56           O  
ATOM    543  N   ILE A  82     -38.980 -69.174 -47.704  1.00  0.68           N  
ATOM    544  CA  ILE A  82     -38.320 -68.073 -47.011  1.00  0.67           C  
ATOM    545  C   ILE A  82     -39.151 -67.652 -45.801  1.00  0.65           C  
ATOM    546  CB  ILE A  82     -38.094 -66.868 -47.951  1.00  0.63           C  
ATOM    547  O   ILE A  82     -40.337 -67.341 -45.933  1.00  0.62           O  
ATOM    548  CG1 ILE A  82     -37.279 -67.293 -49.178  1.00  0.59           C  
ATOM    549  CG2 ILE A  82     -37.403 -65.723 -47.205  1.00  0.58           C  
ATOM    550  CD1 ILE A  82     -37.140 -66.207 -50.236  1.00  0.60           C  
ATOM    551  N   THR A  83     -38.537 -68.012 -44.712  1.00  0.72           N  
ATOM    552  CA  THR A  83     -39.004 -67.501 -43.428  1.00  0.73           C  
ATOM    553  C   THR A  83     -38.801 -65.991 -43.341  1.00  0.69           C  
ATOM    554  CB  THR A  83     -38.279 -68.188 -42.256  1.00  0.67           C  
ATOM    555  O   THR A  83     -37.669 -65.507 -43.397  1.00  0.64           O  
ATOM    556  CG2 THR A  83     -38.846 -67.731 -40.916  1.00  0.62           C  
ATOM    557  OG1 THR A  83     -38.437 -69.607 -42.370  1.00  0.69           O  
ATOM    558  N   ASN A  84     -39.872 -65.220 -43.377  1.00  0.73           N  
ATOM    559  CA  ASN A  84     -39.916 -63.788 -43.101  1.00  0.73           C  
ATOM    560  C   ASN A  84     -40.600 -63.494 -41.768  1.00  0.71           C  
ATOM    561  CB  ASN A  84     -40.623 -63.044 -44.236  1.00  0.69           C  
ATOM    562  O   ASN A  84     -41.579 -64.151 -41.411  1.00  0.68           O  
ATOM    563  CG  ASN A  84     -39.805 -63.013 -45.512  1.00  0.66           C  
ATOM    564  ND2 ASN A  84     -40.436 -63.358 -46.629  1.00  0.64           N  
ATOM    565  OD1 ASN A  84     -38.617 -62.682 -45.494  1.00  0.65           O  
ATOM    566  N   THR A  85     -39.976 -62.563 -41.152  1.00  0.74           N  
ATOM    567  CA  THR A  85     -40.653 -61.872 -40.061  1.00  0.75           C  
ATOM    568  C   THR A  85     -41.707 -60.911 -40.601  1.00  0.74           C  
ATOM    569  CB  THR A  85     -39.652 -61.100 -39.182  1.00  0.71           C  
ATOM    570  O   THR A  85     -41.398 -60.031 -41.408  1.00  0.72           O  
ATOM    571  CG2 THR A  85     -40.348 -60.467 -37.982  1.00  0.72           C  
ATOM    572  OG1 THR A  85     -38.641 -62.001 -38.714  1.00  0.76           O  
ATOM    573  N   THR A  86     -43.016 -61.138 -40.182  1.00  0.76           N  
ATOM    574  CA  THR A  86     -44.127 -60.220 -40.407  1.00  0.75           C  
ATOM    575  C   THR A  86     -44.509 -59.505 -39.114  1.00  0.75           C  
ATOM    576  CB  THR A  86     -45.355 -60.958 -40.971  1.00  0.73           C  
ATOM    577  O   THR A  86     -44.392 -60.074 -38.027  1.00  0.72           O  
ATOM    578  CG2 THR A  86     -45.061 -61.542 -42.349  1.00  0.67           C  
ATOM    579  OG1 THR A  86     -45.717 -62.021 -40.081  1.00  0.69           O  
ATOM    580  N   PHE A  87     -44.848 -58.328 -39.284  1.00  0.78           N  
ATOM    581  CA  PHE A  87     -45.275 -57.409 -38.235  1.00  0.78           C  
ATOM    582  C   PHE A  87     -46.734 -57.010 -38.427  1.00  0.77           C  
ATOM    583  CB  PHE A  87     -44.387 -56.161 -38.217  1.00  0.76           C  
ATOM    584  O   PHE A  87     -47.110 -56.506 -39.487  1.00  0.75           O  
ATOM    585  CG  PHE A  87     -42.925 -56.460 -38.026  1.00  0.75           C  
ATOM    586  CD1 PHE A  87     -42.416 -56.731 -36.762  1.00  0.75           C  
ATOM    587  CD2 PHE A  87     -42.058 -56.469 -39.111  1.00  0.76           C  
ATOM    588  CE1 PHE A  87     -41.063 -57.008 -36.582  1.00  0.76           C  
ATOM    589  CE2 PHE A  87     -40.705 -56.745 -38.939  1.00  0.74           C  
ATOM    590  CZ  PHE A  87     -40.209 -57.013 -37.673  1.00  0.73           C  
ATOM    591  N   THR A  88     -47.565 -57.247 -37.467  1.00  0.82           N  
ATOM    592  CA  THR A  88     -48.932 -56.769 -37.299  1.00  0.82           C  
ATOM    593  C   THR A  88     -49.011 -55.741 -36.174  1.00  0.82           C  
ATOM    594  CB  THR A  88     -49.898 -57.932 -37.004  1.00  0.80           C  
ATOM    595  O   THR A  88     -48.570 -56.004 -35.053  1.00  0.80           O  
ATOM    596  CG2 THR A  88     -51.345 -57.450 -36.970  1.00  0.81           C  
ATOM    597  OG1 THR A  88     -49.762 -58.928 -38.025  1.00  0.81           O  
ATOM    598  N   PHE A  89     -49.385 -54.546 -36.381  1.00  0.84           N  
ATOM    599  CA  PHE A  89     -49.470 -53.451 -35.422  1.00  0.85           C  
ATOM    600  C   PHE A  89     -50.874 -53.352 -34.837  1.00  0.85           C  
ATOM    601  CB  PHE A  89     -49.083 -52.125 -36.084  1.00  0.84           C  
ATOM    602  O   PHE A  89     -51.863 -53.403 -35.571  1.00  0.84           O  
ATOM    603  CG  PHE A  89     -47.633 -52.044 -36.478  1.00  0.82           C  
ATOM    604  CD1 PHE A  89     -46.669 -51.648 -35.558  1.00  0.81           C  
ATOM    605  CD2 PHE A  89     -47.233 -52.363 -37.769  1.00  0.82           C  
ATOM    606  CE1 PHE A  89     -45.326 -51.572 -35.920  1.00  0.82           C  
ATOM    607  CE2 PHE A  89     -45.893 -52.290 -38.138  1.00  0.81           C  
ATOM    608  CZ  PHE A  89     -44.941 -51.893 -37.212  1.00  0.80           C  
ATOM    609  N   TYR A  90     -50.769 -53.196 -33.497  1.00  0.89           N  
ATOM    610  CA  TYR A  90     -51.969 -52.937 -32.711  1.00  0.90           C  
ATOM    611  C   TYR A  90     -51.829 -51.647 -31.911  1.00  0.88           C  
ATOM    612  CB  TYR A  90     -52.258 -54.108 -31.767  1.00  0.88           C  
ATOM    613  O   TYR A  90     -50.722 -51.267 -31.523  1.00  0.86           O  
ATOM    614  CG  TYR A  90     -52.524 -55.411 -32.481  1.00  0.88           C  
ATOM    615  CD1 TYR A  90     -53.827 -55.833 -32.739  1.00  0.87           C  
ATOM    616  CD2 TYR A  90     -51.475 -56.223 -32.898  1.00  0.87           C  
ATOM    617  CE1 TYR A  90     -54.077 -57.034 -33.394  1.00  0.89           C  
ATOM    618  CE2 TYR A  90     -51.714 -57.426 -33.554  1.00  0.89           C  
ATOM    619  OH  TYR A  90     -53.258 -59.012 -34.447  1.00  0.83           O  
ATOM    620  CZ  TYR A  90     -53.016 -57.822 -33.798  1.00  0.88           C  
ATOM    621  N   ARG A  91     -52.843 -50.909 -31.584  1.00  0.90           N  
ATOM    622  CA  ARG A  91     -52.962 -49.792 -30.653  1.00  0.91           C  
ATOM    623  C   ARG A  91     -53.998 -50.087 -29.573  1.00  0.90           C  
ATOM    624  CB  ARG A  91     -53.333 -48.508 -31.398  1.00  0.89           C  
ATOM    625  O   ARG A  91     -55.090 -50.575 -29.870  1.00  0.88           O  
ATOM    626  CG  ARG A  91     -53.202 -47.248 -30.557  1.00  0.85           C  
ATOM    627  CD  ARG A  91     -53.478 -45.993 -31.373  1.00  0.86           C  
ATOM    628  NE  ARG A  91     -53.377 -44.786 -30.558  1.00  0.86           N  
ATOM    629  NH1 ARG A  91     -54.838 -43.544 -31.846  1.00  0.79           N  
ATOM    630  NH2 ARG A  91     -53.860 -42.613 -29.994  1.00  0.76           N  
ATOM    631  CZ  ARG A  91     -54.025 -43.651 -30.801  1.00  0.82           C  
ATOM    632  N   LYS A  92     -53.493 -49.840 -28.286  1.00  0.89           N  
ATOM    633  CA  LYS A  92     -54.455 -49.974 -27.196  1.00  0.90           C  
ATOM    634  C   LYS A  92     -55.394 -48.773 -27.139  1.00  0.88           C  
ATOM    635  CB  LYS A  92     -53.732 -50.138 -25.858  1.00  0.86           C  
ATOM    636  O   LYS A  92     -54.961 -47.653 -26.857  1.00  0.85           O  
ATOM    637  CG  LYS A  92     -54.607 -50.692 -24.744  1.00  0.79           C  
ATOM    638  CD  LYS A  92     -53.771 -51.235 -23.593  1.00  0.79           C  
ATOM    639  CE  LYS A  92     -54.634 -51.946 -22.560  1.00  0.82           C  
ATOM    640  NZ  LYS A  92     -53.810 -52.549 -21.470  1.00  0.77           N  
ATOM    641  N   GLU A  93     -56.667 -49.016 -27.567  1.00  0.89           N  
ATOM    642  CA  GLU A  93     -57.797 -48.092 -27.557  1.00  0.90           C  
ATOM    643  C   GLU A  93     -58.916 -48.598 -26.651  1.00  0.87           C  
ATOM    644  CB  GLU A  93     -58.327 -47.875 -28.977  1.00  0.87           C  
ATOM    645  O   GLU A  93     -59.357 -49.741 -26.780  1.00  0.85           O  
ATOM    646  CG  GLU A  93     -57.301 -47.283 -29.932  1.00  0.80           C  
ATOM    647  CD  GLU A  93     -57.864 -46.999 -31.316  1.00  0.80           C  
ATOM    648  OE1 GLU A  93     -59.034 -47.358 -31.581  1.00  0.83           O  
ATOM    649  OE2 GLU A  93     -57.129 -46.413 -32.142  1.00  0.87           O  
ATOM    650  N   SER A  94     -59.311 -47.644 -25.609  1.00  0.85           N  
ATOM    651  CA  SER A  94     -60.394 -47.949 -24.679  1.00  0.86           C  
ATOM    652  C   SER A  94     -60.214 -49.328 -24.054  1.00  0.84           C  
ATOM    653  CB  SER A  94     -61.747 -47.874 -25.388  1.00  0.82           C  
ATOM    654  O   SER A  94     -61.172 -50.097 -23.947  1.00  0.81           O  
ATOM    655  OG  SER A  94     -61.938 -46.597 -25.972  1.00  0.75           O  
ATOM    656  N   GLY A  95     -58.921 -49.849 -23.693  1.00  0.84           N  
ATOM    657  CA  GLY A  95     -58.591 -51.109 -23.047  1.00  0.86           C  
ATOM    658  C   GLY A  95     -58.372 -52.244 -24.031  1.00  0.87           C  
ATOM    659  O   GLY A  95     -57.883 -53.311 -23.656  1.00  0.88           O  
ATOM    660  N   ASN A  96     -58.850 -52.058 -25.236  1.00  0.89           N  
ATOM    661  CA  ASN A  96     -58.725 -53.150 -26.195  1.00  0.91           C  
ATOM    662  C   ASN A  96     -57.603 -52.890 -27.196  1.00  0.90           C  
ATOM    663  CB  ASN A  96     -60.049 -53.375 -26.928  1.00  0.88           C  
ATOM    664  O   ASN A  96     -57.393 -51.752 -27.619  1.00  0.89           O  
ATOM    665  CG  ASN A  96     -61.163 -53.815 -25.999  1.00  0.84           C  
ATOM    666  ND2 ASN A  96     -62.274 -53.088 -26.019  1.00  0.90           N  
ATOM    667  OD1 ASN A  96     -61.027 -54.799 -25.267  1.00  0.84           O  
ATOM    668  N   TRP A  97     -56.811 -53.740 -27.610  1.00  0.81           N  
ATOM    669  CA  TRP A  97     -55.868 -53.723 -28.724  1.00  0.89           C  
ATOM    670  C   TRP A  97     -56.599 -53.831 -30.058  1.00  0.73           C  
ATOM    671  CB  TRP A  97     -54.855 -54.864 -28.588  1.00  0.79           C  
ATOM    672  O   TRP A  97     -57.159 -54.881 -30.383  1.00  0.63           O  
ATOM    673  CG  TRP A  97     -53.868 -54.672 -27.476  1.00  0.70           C  
ATOM    674  CD1 TRP A  97     -53.873 -55.287 -26.255  1.00  0.65           C  
ATOM    675  CD2 TRP A  97     -52.732 -53.803 -27.483  1.00  0.72           C  
ATOM    676  CE2 TRP A  97     -52.092 -53.941 -26.232  1.00  0.85           C  
ATOM    677  CE3 TRP A  97     -52.192 -52.919 -28.428  1.00  0.73           C  
ATOM    678  NE1 TRP A  97     -52.807 -54.852 -25.502  1.00  0.74           N  
ATOM    679  CH2 TRP A  97     -50.430 -52.370 -26.843  1.00  0.75           C  
ATOM    680  CZ2 TRP A  97     -50.937 -53.228 -25.901  1.00  0.74           C  
ATOM    681  CZ3 TRP A  97     -51.043 -52.210 -28.096  1.00  0.75           C  
ATOM    682  N   VAL A  98     -56.727 -52.769 -31.039  1.00  0.90           N  
ATOM    683  CA  VAL A  98     -57.272 -52.690 -32.390  1.00  0.90           C  
ATOM    684  C   VAL A  98     -56.156 -52.899 -33.411  1.00  0.88           C  
ATOM    685  CB  VAL A  98     -57.977 -51.338 -32.640  1.00  0.87           C  
ATOM    686  O   VAL A  98     -55.144 -52.194 -33.387  1.00  0.86           O  
ATOM    687  CG1 VAL A  98     -58.604 -51.305 -34.033  1.00  0.82           C  
ATOM    688  CG2 VAL A  98     -59.035 -51.082 -31.568  1.00  0.81           C  
ATOM    689  N   GLN A  99     -56.225 -53.904 -34.453  1.00  0.86           N  
ATOM    690  CA  GLN A  99     -55.318 -54.156 -35.567  1.00  0.86           C  
ATOM    691  C   GLN A  99     -55.415 -53.051 -36.616  1.00  0.84           C  
ATOM    692  CB  GLN A  99     -55.616 -55.513 -36.206  1.00  0.83           C  
ATOM    693  O   GLN A  99     -56.488 -52.808 -37.172  1.00  0.81           O  
ATOM    694  CG  GLN A  99     -54.584 -55.946 -37.240  1.00  0.79           C  
ATOM    695  CD  GLN A  99     -54.862 -57.327 -37.803  1.00  0.79           C  
ATOM    696  NE2 GLN A  99     -54.399 -57.573 -39.024  1.00  0.78           N  
ATOM    697  OE1 GLN A  99     -55.486 -58.166 -37.146  1.00  0.80           O  
ATOM    698  N   VAL A 100     -54.336 -52.356 -37.316  1.00  0.86           N  
ATOM    699  CA  VAL A 100     -54.188 -51.285 -38.296  1.00  0.84           C  
ATOM    700  C   VAL A 100     -53.393 -51.790 -39.497  1.00  0.81           C  
ATOM    701  CB  VAL A 100     -53.498 -50.046 -37.683  1.00  0.80           C  
ATOM    702  O   VAL A 100     -52.162 -51.859 -39.451  1.00  0.75           O  
ATOM    703  CG1 VAL A 100     -53.694 -48.822 -38.575  1.00  0.74           C  
ATOM    704  CG2 VAL A 100     -54.034 -49.778 -36.278  1.00  0.71           C  
ATOM    705  N   GLY A 101     -53.949 -53.132 -41.367  1.00  0.77           N  
ATOM    706  CA  GLY A 101     -53.624 -53.315 -42.773  1.00  0.78           C  
ATOM    707  C   GLY A 101     -53.413 -54.768 -43.152  1.00  0.77           C  
ATOM    708  O   GLY A 101     -52.945 -55.566 -42.337  1.00  0.73           O  
ATOM    709  N   SER A 102     -54.238 -55.983 -45.898  1.00  0.78           N  
ATOM    710  CA  SER A 102     -54.504 -57.252 -46.566  1.00  0.80           C  
ATOM    711  C   SER A 102     -53.917 -57.270 -47.973  1.00  0.78           C  
ATOM    712  CB  SER A 102     -56.009 -57.519 -46.630  1.00  0.70           C  
ATOM    713  O   SER A 102     -54.000 -56.277 -48.699  1.00  0.70           O  
ATOM    714  OG  SER A 102     -56.633 -56.659 -47.568  1.00  0.61           O  
ATOM    715  N   THR A 103     -54.040 -59.915 -50.871  1.00  0.78           N  
ATOM    716  CA  THR A 103     -53.286 -60.684 -51.854  1.00  0.80           C  
ATOM    717  C   THR A 103     -54.224 -61.325 -52.873  1.00  0.79           C  
ATOM    718  CB  THR A 103     -52.437 -61.776 -51.178  1.00  0.70           C  
ATOM    719  O   THR A 103     -55.133 -62.071 -52.505  1.00  0.75           O  
ATOM    720  CG2 THR A 103     -51.050 -61.252 -50.821  1.00  0.57           C  
ATOM    721  OG1 THR A 103     -53.094 -62.211 -49.981  1.00  0.67           O  
ATOM    722  N   VAL A 104     -54.373 -63.300 -58.213  1.00  0.87           N  
ATOM    723  CA  VAL A 104     -55.431 -63.510 -59.195  1.00  0.87           C  
ATOM    724  C   VAL A 104     -54.885 -64.300 -60.382  1.00  0.87           C  
ATOM    725  CB  VAL A 104     -56.033 -62.171 -59.677  1.00  0.81           C  
ATOM    726  O   VAL A 104     -53.832 -63.962 -60.929  1.00  0.81           O  
ATOM    727  CG1 VAL A 104     -57.309 -62.412 -60.483  1.00  0.68           C  
ATOM    728  CG2 VAL A 104     -56.313 -61.254 -58.488  1.00  0.60           C  
ATOM    729  N   ALA A 105     -58.398 -68.132 -68.162  1.00  0.87           N  
ATOM    730  CA  ALA A 105     -58.308 -69.428 -68.830  1.00  0.86           C  
ATOM    731  C   ALA A 105     -59.233 -69.486 -70.042  1.00  0.85           C  
ATOM    732  CB  ALA A 105     -58.643 -70.554 -67.855  1.00  0.79           C  
ATOM    733  O   ALA A 105     -60.445 -69.294 -69.916  1.00  0.78           O  
ATOM    734  N   GLY A 106     -60.931 -74.242 -78.140  1.00  0.62           N  
ATOM    735  CA  GLY A 106     -61.758 -73.746 -79.228  1.00  0.66           C  
ATOM    736  C   GLY A 106     -61.504 -74.457 -80.543  1.00  0.59           C  
ATOM    737  O   GLY A 106     -60.397 -74.941 -80.789  1.00  0.52           O  
ATOM    738  N   ALA A 107     -64.228 -76.454 -85.829  1.00  0.68           N  
ATOM    739  CA  ALA A 107     -64.453 -76.929 -87.192  1.00  0.70           C  
ATOM    740  C   ALA A 107     -63.218 -77.641 -87.735  1.00  0.68           C  
ATOM    741  CB  ALA A 107     -64.838 -75.767 -88.104  1.00  0.62           C  
ATOM    742  O   ALA A 107     -62.092 -77.169 -87.557  1.00  0.62           O  
ATOM    743  N   LYS A 108     -64.370 -80.564 -91.206  1.00  0.70           N  
ATOM    744  CA  LYS A 108     -63.130 -80.906 -90.515  1.00  0.70           C  
ATOM    745  C   LYS A 108     -61.920 -80.695 -91.420  1.00  0.70           C  
ATOM    746  CB  LYS A 108     -63.172 -82.355 -90.025  1.00  0.66           C  
ATOM    747  O   LYS A 108     -61.911 -81.144 -92.568  1.00  0.67           O  
ATOM    748  CG  LYS A 108     -64.091 -82.579 -88.833  1.00  0.64           C  
ATOM    749  CD  LYS A 108     -64.058 -84.029 -88.367  1.00  0.62           C  
ATOM    750  CE  LYS A 108     -65.044 -84.274 -87.233  1.00  0.56           C  
ATOM    751  NZ  LYS A 108     -65.027 -85.699 -86.783  1.00  0.49           N  
ATOM    752  N   TRP A 109     -61.647 -79.893 -91.509  1.00  0.77           N  
ATOM    753  CA  TRP A 109     -60.229 -79.789 -91.837  1.00  0.80           C  
ATOM    754  C   TRP A 109     -59.421 -80.854 -91.104  1.00  0.77           C  
ATOM    755  CB  TRP A 109     -59.697 -78.396 -91.488  1.00  0.75           C  
ATOM    756  O   TRP A 109     -59.485 -80.955 -89.876  1.00  0.73           O  
ATOM    757  CG  TRP A 109     -60.103 -77.328 -92.459  1.00  0.69           C  
ATOM    758  CD1 TRP A 109     -61.286 -76.642 -92.483  1.00  0.63           C  
ATOM    759  CD2 TRP A 109     -59.327 -76.827 -93.552  1.00  0.66           C  
ATOM    760  CE2 TRP A 109     -60.102 -75.837 -94.196  1.00  0.63           C  
ATOM    761  CE3 TRP A 109     -58.049 -77.119 -94.049  1.00  0.73           C  
ATOM    762  NE1 TRP A 109     -61.291 -75.744 -93.525  1.00  0.74           N  
ATOM    763  CH2 TRP A 109     -58.387 -75.442 -95.779  1.00  0.71           C  
ATOM    764  CZ2 TRP A 109     -59.639 -75.137 -95.313  1.00  0.72           C  
ATOM    765  CZ3 TRP A 109     -57.591 -76.421 -95.160  1.00  0.72           C  
ATOM    766  N   TYR A 110     -58.906 -81.629 -92.016  1.00  0.78           N  
ATOM    767  CA  TYR A 110     -57.812 -82.466 -91.536  1.00  0.78           C  
ATOM    768  C   TYR A 110     -56.467 -81.784 -91.754  1.00  0.78           C  
ATOM    769  CB  TYR A 110     -57.828 -83.827 -92.238  1.00  0.76           C  
ATOM    770  O   TYR A 110     -56.228 -81.192 -92.809  1.00  0.76           O  
ATOM    771  CG  TYR A 110     -59.072 -84.637 -91.965  1.00  0.75           C  
ATOM    772  CD1 TYR A 110     -59.119 -85.542 -90.908  1.00  0.74           C  
ATOM    773  CD2 TYR A 110     -60.202 -84.500 -92.765  1.00  0.75           C  
ATOM    774  CE1 TYR A 110     -60.263 -86.292 -90.653  1.00  0.75           C  
ATOM    775  CE2 TYR A 110     -61.351 -85.245 -92.520  1.00  0.74           C  
ATOM    776  OH  TYR A 110     -62.507 -86.876 -91.217  1.00  0.67           O  
ATOM    777  CZ  TYR A 110     -61.372 -86.136 -91.464  1.00  0.71           C  
ATOM    778  N   LEU A 111     -55.741 -81.707 -90.769  1.00  0.80           N  
ATOM    779  CA  LEU A 111     -54.330 -81.337 -90.725  1.00  0.81           C  
ATOM    780  C   LEU A 111     -53.451 -82.569 -90.536  1.00  0.79           C  
ATOM    781  CB  LEU A 111     -54.073 -80.335 -89.596  1.00  0.77           C  
ATOM    782  O   LEU A 111     -53.576 -83.278 -89.535  1.00  0.76           O  
ATOM    783  CG  LEU A 111     -54.632 -78.926 -89.800  1.00  0.72           C  
ATOM    784  CD1 LEU A 111     -54.875 -78.252 -88.454  1.00  0.68           C  
ATOM    785  CD2 LEU A 111     -53.684 -78.094 -90.657  1.00  0.69           C  
ATOM    786  N   ASN A 112     -52.758 -82.890 -91.510  1.00  0.78           N  
ATOM    787  CA  ASN A 112     -51.830 -84.014 -91.453  1.00  0.79           C  
ATOM    788  C   ASN A 112     -50.590 -83.761 -92.305  1.00  0.78           C  
ATOM    789  CB  ASN A 112     -52.523 -85.305 -91.895  1.00  0.75           C  
ATOM    790  O   ASN A 112     -50.601 -82.898 -93.185  1.00  0.75           O  
ATOM    791  CG  ASN A 112     -51.828 -86.548 -91.376  1.00  0.69           C  
ATOM    792  ND2 ASN A 112     -52.469 -87.699 -91.542  1.00  0.67           N  
ATOM    793  OD1 ASN A 112     -50.724 -86.475 -90.830  1.00  0.67           O  
ATOM    794  N   ASN A 113     -49.531 -84.407 -91.946  1.00  0.77           N  
ATOM    795  CA  ASN A 113     -48.268 -84.355 -92.675  1.00  0.79           C  
ATOM    796  C   ASN A 113     -48.203 -85.427 -93.760  1.00  0.75           C  
ATOM    797  CB  ASN A 113     -47.087 -84.499 -91.714  1.00  0.72           C  
ATOM    798  O   ASN A 113     -47.247 -85.472 -94.536  1.00  0.72           O  
ATOM    799  CG  ASN A 113     -47.036 -85.861 -91.051  1.00  0.66           C  
ATOM    800  ND2 ASN A 113     -45.950 -86.134 -90.338  1.00  0.65           N  
ATOM    801  OD1 ASN A 113     -47.966 -86.662 -91.178  1.00  0.64           O  
ATOM    802  N   THR A 114     -48.987 -86.306 -93.967  1.00  0.76           N  
ATOM    803  CA  THR A 114     -49.113 -87.373 -94.954  1.00  0.74           C  
ATOM    804  C   THR A 114     -50.486 -87.335 -95.618  1.00  0.74           C  
ATOM    805  CB  THR A 114     -48.886 -88.755 -94.315  1.00  0.70           C  
ATOM    806  O   THR A 114     -51.470 -86.925 -94.999  1.00  0.71           O  
ATOM    807  CG2 THR A 114     -47.489 -88.861 -93.714  1.00  0.65           C  
ATOM    808  OG1 THR A 114     -49.856 -88.962 -93.280  1.00  0.67           O  
ATOM    809  N   SER A 115     -50.521 -87.701 -96.915  1.00  0.72           N  
ATOM    810  CA  SER A 115     -51.691 -87.913 -97.761  1.00  0.70           C  
ATOM    811  C   SER A 115     -52.359 -89.249 -97.456  1.00  0.71           C  
ATOM    812  CB  SER A 115     -51.303 -87.852 -99.239  1.00  0.65           C  
ATOM    813  O   SER A 115     -53.107 -89.778 -98.282  1.00  0.67           O  
ATOM    814  OG  SER A 115     -50.337 -88.843 -99.546  1.00  0.65           O  
ATOM    815  N   THR A 116     -51.975 -90.015 -96.442  1.00  0.65           N  
ATOM    816  CA  THR A 116     -52.626 -91.301 -96.214  1.00  0.63           C  
ATOM    817  C   THR A 116     -54.031 -91.104 -95.652  1.00  0.63           C  
ATOM    818  CB  THR A 116     -51.805 -92.181 -95.254  1.00  0.57           C  
ATOM    819  O   THR A 116     -54.226 -90.332 -94.710  1.00  0.59           O  
ATOM    820  CG2 THR A 116     -50.536 -92.694 -95.927  1.00  0.51           C  
ATOM    821  OG1 THR A 116     -51.443 -91.411 -94.101  1.00  0.54           O  
ATOM    822  N   SER A 117     -55.069 -91.654 -96.430  1.00  0.63           N  
ATOM    823  CA  SER A 117     -56.488 -91.970 -96.294  1.00  0.62           C  
ATOM    824  C   SER A 117     -56.814 -92.456 -94.886  1.00  0.63           C  
ATOM    825  CB  SER A 117     -56.902 -93.028 -97.317  1.00  0.56           C  
ATOM    826  O   SER A 117     -56.359 -93.525 -94.473  1.00  0.60           O  
ATOM    827  OG  SER A 117     -56.810 -94.328 -96.761  1.00  0.55           O  
ATOM    828  N   SER A 118     -57.586 -91.523 -93.953  1.00  0.67           N  
ATOM    829  CA  SER A 118     -58.449 -92.050 -92.901  1.00  0.66           C  
ATOM    830  C   SER A 118     -59.771 -92.552 -93.470  1.00  0.67           C  
ATOM    831  CB  SER A 118     -58.715 -90.981 -91.840  1.00  0.61           C  
ATOM    832  O   SER A 118     -60.327 -91.948 -94.390  1.00  0.63           O  
ATOM    833  OG  SER A 118     -59.434 -89.892 -92.392  1.00  0.59           O  
ATOM    834  N   ALA A 119     -60.346 -93.930 -93.180  1.00  0.62           N  
ATOM    835  CA  ALA A 119     -61.551 -94.660 -93.565  1.00  0.62           C  
ATOM    836  C   ALA A 119     -62.783 -93.762 -93.491  1.00  0.62           C  
ATOM    837  CB  ALA A 119     -61.737 -95.887 -92.676  1.00  0.57           C  
ATOM    838  O   ALA A 119     -63.792 -94.027 -94.148  1.00  0.62           O  
ATOM    839  N   ASP A 120     -62.701 -92.568 -92.807  1.00  0.73           N  
ATOM    840  CA  ASP A 120     -63.878 -91.735 -92.578  1.00  0.74           C  
ATOM    841  C   ASP A 120     -63.855 -90.495 -93.468  1.00  0.74           C  
ATOM    842  CB  ASP A 120     -63.967 -91.325 -91.107  1.00  0.69           C  
ATOM    843  O   ASP A 120     -64.599 -89.541 -93.232  1.00  0.71           O  
ATOM    844  CG  ASP A 120     -64.430 -92.455 -90.203  1.00  0.64           C  
ATOM    845  OD1 ASP A 120     -65.066 -93.410 -90.698  1.00  0.60           O  
ATOM    846  OD2 ASP A 120     -64.159 -92.387 -88.985  1.00  0.66           O  
ATOM    847  N   THR A 121     -63.123 -90.576 -94.475  1.00  0.77           N  
ATOM    848  CA  THR A 121     -63.087 -89.383 -95.315  1.00  0.78           C  
ATOM    849  C   THR A 121     -64.093 -89.495 -96.457  1.00  0.78           C  
ATOM    850  CB  THR A 121     -61.678 -89.147 -95.890  1.00  0.75           C  
ATOM    851  O   THR A 121     -64.235 -90.559 -97.064  1.00  0.75           O  
ATOM    852  CG2 THR A 121     -60.662 -88.914 -94.776  1.00  0.72           C  
ATOM    853  OG1 THR A 121     -61.281 -90.294 -96.652  1.00  0.77           O  
ATOM    854  N   LYS A 122     -64.941 -88.570 -96.973  1.00  0.75           N  
ATOM    855  CA  LYS A 122     -65.946 -88.480 -98.027  1.00  0.76           C  
ATOM    856  C   LYS A 122     -65.504 -87.521 -99.129  1.00  0.76           C  
ATOM    857  CB  LYS A 122     -67.291 -88.033 -97.451  1.00  0.74           C  
ATOM    858  O   LYS A 122     -64.704 -86.615 -98.886  1.00  0.75           O  
ATOM    859  CG  LYS A 122     -67.881 -88.999 -96.434  1.00  0.71           C  
ATOM    860  CD  LYS A 122     -69.223 -88.506 -95.909  1.00  0.71           C  
ATOM    861  CE  LYS A 122     -69.784 -89.439 -94.844  1.00  0.68           C  
ATOM    862  NZ  LYS A 122     -71.105 -88.965 -94.333  1.00  0.67           N  
ATOM    863  N   PRO A 123     -65.973 -87.817-100.522  1.00  0.72           N  
ATOM    864  CA  PRO A 123     -65.794 -86.734-101.492  1.00  0.74           C  
ATOM    865  C   PRO A 123     -66.221 -85.374-100.944  1.00  0.74           C  
ATOM    866  CB  PRO A 123     -66.688 -87.156-102.661  1.00  0.71           C  
ATOM    867  O   PRO A 123     -67.321 -85.241-100.403  1.00  0.75           O  
ATOM    868  CG  PRO A 123     -66.761 -88.646-102.568  1.00  0.71           C  
ATOM    869  CD  PRO A 123     -66.779 -89.033-101.117  1.00  0.72           C  
ATOM    870  N   GLY A 124     -65.259 -84.321-100.913  1.00  0.76           N  
ATOM    871  CA  GLY A 124     -65.404 -82.936-100.497  1.00  0.77           C  
ATOM    872  C   GLY A 124     -64.599 -82.597 -99.257  1.00  0.77           C  
ATOM    873  O   GLY A 124     -64.393 -81.422 -98.945  1.00  0.76           O  
ATOM    874  N   ASP A 125     -64.221 -83.406 -98.188  1.00  0.79           N  
ATOM    875  CA  ASP A 125     -63.309 -83.107 -97.088  1.00  0.80           C  
ATOM    876  C   ASP A 125     -61.993 -82.532 -97.606  1.00  0.80           C  
ATOM    877  CB  ASP A 125     -63.042 -84.363 -96.256  1.00  0.78           C  
ATOM    878  O   ASP A 125     -61.542 -82.885 -98.698  1.00  0.78           O  
ATOM    879  CG  ASP A 125     -64.255 -84.817 -95.461  1.00  0.76           C  
ATOM    880  OD1 ASP A 125     -65.219 -84.034 -95.321  1.00  0.77           O  
ATOM    881  OD2 ASP A 125     -64.244 -85.966 -94.969  1.00  0.77           O  
ATOM    882  N   MET A 126     -61.394 -81.578 -96.821  1.00  0.82           N  
ATOM    883  CA  MET A 126     -60.124 -80.923 -97.123  1.00  0.83           C  
ATOM    884  C   MET A 126     -59.012 -81.453 -96.224  1.00  0.82           C  
ATOM    885  CB  MET A 126     -60.249 -79.407 -96.962  1.00  0.81           C  
ATOM    886  O   MET A 126     -59.228 -81.688 -95.034  1.00  0.80           O  
ATOM    887  CG  MET A 126     -61.301 -78.779 -97.862  1.00  0.78           C  
ATOM    888  SD  MET A 126     -60.886 -78.934 -99.642  1.00  0.83           S  
ATOM    889  CE  MET A 126     -59.509 -77.757 -99.753  1.00  0.77           C  
ATOM    890  N   LEU A 127     -57.929 -81.684 -96.789  1.00  0.81           N  
ATOM    891  CA  LEU A 127     -56.651 -81.917 -96.126  1.00  0.81           C  
ATOM    892  C   LEU A 127     -55.661 -80.802 -96.445  1.00  0.81           C  
ATOM    893  CB  LEU A 127     -56.067 -83.269 -96.546  1.00  0.79           C  
ATOM    894  O   LEU A 127     -55.389 -80.523 -97.615  1.00  0.80           O  
ATOM    895  CG  LEU A 127     -54.629 -83.551 -96.110  1.00  0.78           C  
ATOM    896  CD1 LEU A 127     -54.562 -83.752 -94.599  1.00  0.77           C  
ATOM    897  CD2 LEU A 127     -54.078 -84.771 -96.841  1.00  0.78           C  
ATOM    898  N   LEU A 128     -55.315 -80.169 -95.369  1.00  0.81           N  
ATOM    899  CA  LEU A 128     -54.107 -79.351 -95.396  1.00  0.83           C  
ATOM    900  C   LEU A 128     -52.906 -80.136 -94.879  1.00  0.82           C  
ATOM    901  CB  LEU A 128     -54.301 -78.082 -94.561  1.00  0.81           C  
ATOM    902  O   LEU A 128     -52.904 -80.593 -93.734  1.00  0.80           O  
ATOM    903  CG  LEU A 128     -53.096 -77.146 -94.460  1.00  0.81           C  
ATOM    904  CD1 LEU A 128     -52.765 -76.559 -95.828  1.00  0.79           C  
ATOM    905  CD2 LEU A 128     -53.362 -76.038 -93.447  1.00  0.80           C  
ATOM    906  N   ARG A 129     -52.078 -80.377 -95.651  1.00  0.82           N  
ATOM    907  CA  ARG A 129     -50.764 -80.854 -95.233  1.00  0.82           C  
ATOM    908  C   ARG A 129     -49.938 -79.723 -94.629  1.00  0.81           C  
ATOM    909  CB  ARG A 129     -50.016 -81.475 -96.414  1.00  0.80           C  
ATOM    910  O   ARG A 129     -49.571 -78.774 -95.326  1.00  0.80           O  
ATOM    911  CG  ARG A 129     -50.497 -82.870 -96.783  1.00  0.77           C  
ATOM    912  CD  ARG A 129     -49.637 -83.493 -97.873  1.00  0.77           C  
ATOM    913  NE  ARG A 129     -48.244 -83.621 -97.453  1.00  0.72           N  
ATOM    914  NH1 ARG A 129     -47.606 -84.925 -99.249  1.00  0.67           N  
ATOM    915  NH2 ARG A 129     -46.074 -84.349 -97.644  1.00  0.64           N  
ATOM    916  CZ  ARG A 129     -47.311 -84.298 -98.116  1.00  0.73           C  
ATOM    917  N   TYR A 130     -49.661 -79.722 -93.274  1.00  0.80           N  
ATOM    918  CA  TYR A 130     -48.971 -78.654 -92.560  1.00  0.81           C  
ATOM    919  C   TYR A 130     -47.481 -78.657 -92.881  1.00  0.79           C  
ATOM    920  CB  TYR A 130     -49.179 -78.796 -91.049  1.00  0.76           C  
ATOM    921  O   TYR A 130     -46.773 -77.692 -92.583  1.00  0.76           O  
ATOM    922  CG  TYR A 130     -48.742 -80.132 -90.498  1.00  0.73           C  
ATOM    923  CD1 TYR A 130     -49.671 -81.135 -90.233  1.00  0.70           C  
ATOM    924  CD2 TYR A 130     -47.400 -80.393 -90.242  1.00  0.72           C  
ATOM    925  CE1 TYR A 130     -49.274 -82.367 -89.724  1.00  0.69           C  
ATOM    926  CE2 TYR A 130     -46.991 -81.621 -89.733  1.00  0.67           C  
ATOM    927  OH  TYR A 130     -47.534 -83.818 -88.974  1.00  0.59           O  
ATOM    928  CZ  TYR A 130     -47.934 -82.601 -89.478  1.00  0.66           C  
ATOM    929  N   ASP A 131     -46.818 -79.845 -93.497  1.00  0.83           N  
ATOM    930  CA  ASP A 131     -45.397 -79.919 -93.823  1.00  0.82           C  
ATOM    931  C   ASP A 131     -45.072 -79.077 -95.055  1.00  0.81           C  
ATOM    932  CB  ASP A 131     -44.974 -81.371 -94.051  1.00  0.81           C  
ATOM    933  O   ASP A 131     -44.079 -78.348 -95.071  1.00  0.78           O  
ATOM    934  CG  ASP A 131     -45.792 -82.066 -95.125  1.00  0.80           C  
ATOM    935  OD1 ASP A 131     -46.930 -81.629 -95.403  1.00  0.80           O  
ATOM    936  OD2 ASP A 131     -45.295 -83.061 -95.697  1.00  0.83           O  
ATOM    937  N   ASN A 132     -46.173 -79.153 -95.931  1.00  0.81           N  
ATOM    938  CA  ASN A 132     -45.801 -78.532 -97.198  1.00  0.81           C  
ATOM    939  C   ASN A 132     -46.852 -77.525 -97.659  1.00  0.80           C  
ATOM    940  CB  ASN A 132     -45.579 -79.597 -98.274  1.00  0.78           C  
ATOM    941  O   ASN A 132     -46.656 -76.829 -98.656  1.00  0.77           O  
ATOM    942  CG  ASN A 132     -46.859 -80.309 -98.664  1.00  0.75           C  
ATOM    943  ND2 ASN A 132     -46.744 -81.293 -99.548  1.00  0.77           N  
ATOM    944  OD1 ASN A 132     -47.942 -79.976 -98.177  1.00  0.73           O  
ATOM    945  N   GLY A 133     -48.019 -77.320 -96.902  1.00  0.77           N  
ATOM    946  CA  GLY A 133     -49.118 -76.406 -97.166  1.00  0.79           C  
ATOM    947  C   GLY A 133     -50.065 -76.905 -98.240  1.00  0.79           C  
ATOM    948  O   GLY A 133     -50.980 -76.187 -98.651  1.00  0.79           O  
ATOM    949  N   ASP A 134     -49.651 -78.050 -98.998  1.00  0.80           N  
ATOM    950  CA  ASP A 134     -50.542 -78.573-100.028  1.00  0.80           C  
ATOM    951  C   ASP A 134     -51.947 -78.800 -99.475  1.00  0.80           C  
ATOM    952  CB  ASP A 134     -49.988 -79.876-100.608  1.00  0.78           C  
ATOM    953  O   ASP A 134     -52.109 -79.339 -98.378  1.00  0.80           O  
ATOM    954  CG  ASP A 134     -48.746 -79.666-101.457  1.00  0.77           C  
ATOM    955  OD1 ASP A 134     -48.538 -78.543-101.965  1.00  0.79           O  
ATOM    956  OD2 ASP A 134     -47.972 -80.633-101.622  1.00  0.78           O  
ATOM    957  N   ILE A 135     -52.821 -78.364-100.180  1.00  0.77           N  
ATOM    958  CA  ILE A 135     -54.235 -78.621 -99.935  1.00  0.79           C  
ATOM    959  C   ILE A 135     -54.726 -79.731-100.862  1.00  0.77           C  
ATOM    960  CB  ILE A 135     -55.084 -77.345-100.131  1.00  0.77           C  
ATOM    961  O   ILE A 135     -54.600 -79.628-102.085  1.00  0.77           O  
ATOM    962  CG1 ILE A 135     -54.575 -76.220 -99.223  1.00  0.78           C  
ATOM    963  CG2 ILE A 135     -56.565 -77.635 -99.865  1.00  0.76           C  
ATOM    964  CD1 ILE A 135     -55.213 -74.865 -99.498  1.00  0.75           C  
ATOM    965  N   TYR A 136     -55.247 -80.657-100.460  1.00  0.81           N  
ATOM    966  CA  TYR A 136     -55.965 -81.712-101.166  1.00  0.81           C  
ATOM    967  C   TYR A 136     -57.464 -81.617-100.910  1.00  0.81           C  
ATOM    968  CB  TYR A 136     -55.450 -83.091-100.740  1.00  0.80           C  
ATOM    969  O   TYR A 136     -57.891 -81.254 -99.811  1.00  0.79           O  
ATOM    970  CG  TYR A 136     -53.974 -83.290-100.987  1.00  0.81           C  
ATOM    971  CD1 TYR A 136     -53.524 -84.049-102.065  1.00  0.81           C  
ATOM    972  CD2 TYR A 136     -53.027 -82.720-100.143  1.00  0.82           C  
ATOM    973  CE1 TYR A 136     -52.165 -84.236-102.295  1.00  0.83           C  
ATOM    974  CE2 TYR A 136     -51.665 -82.901-100.364  1.00  0.82           C  
ATOM    975  OH  TYR A 136     -49.899 -83.842-101.664  1.00  0.79           O  
ATOM    976  CZ  TYR A 136     -51.245 -83.659-101.441  1.00  0.81           C  
ATOM    977  N   GLN A 137     -58.296 -81.954-101.894  1.00  0.82           N  
ATOM    978  CA  GLN A 137     -59.720 -82.254-101.785  1.00  0.83           C  
ATOM    979  C   GLN A 137     -59.996 -83.725-102.079  1.00  0.82           C  
ATOM    980  CB  GLN A 137     -60.529 -81.368-102.734  1.00  0.81           C  
ATOM    981  O   GLN A 137     -59.513 -84.266-103.076  1.00  0.81           O  
ATOM    982  CG  GLN A 137     -62.032 -81.423-102.494  1.00  0.81           C  
ATOM    983  CD  GLN A 137     -62.798 -80.419-103.335  1.00  0.83           C  
ATOM    984  NE2 GLN A 137     -63.943 -79.973-102.830  1.00  0.85           N  
ATOM    985  OE1 GLN A 137     -62.363 -80.047-104.430  1.00  0.83           O  
ATOM    986  N   ARG A 138     -60.620 -84.411-101.286  1.00  0.79           N  
ATOM    987  CA  ARG A 138     -61.044 -85.793-101.485  1.00  0.79           C  
ATOM    988  C   ARG A 138     -61.998 -85.908-102.669  1.00  0.79           C  
ATOM    989  CB  ARG A 138     -61.711 -86.338-100.220  1.00  0.77           C  
ATOM    990  O   ARG A 138     -63.051 -85.267-102.690  1.00  0.78           O  
ATOM    991  CG  ARG A 138     -62.012 -87.828-100.276  1.00  0.73           C  
ATOM    992  CD  ARG A 138     -60.770 -88.665-100.004  1.00  0.73           C  
ATOM    993  NE  ARG A 138     -61.090 -90.085 -99.897  1.00  0.65           N  
ATOM    994  NH1 ARG A 138     -59.023 -90.700 -99.068  1.00  0.61           N  
ATOM    995  NH2 ARG A 138     -60.648 -92.283 -99.400  1.00  0.57           N  
ATOM    996  CZ  ARG A 138     -60.253 -91.020 -99.456  1.00  0.67           C  
ATOM    997  N   SER A 139     -61.579 -86.807-103.821  1.00  0.82           N  
ATOM    998  CA  SER A 139     -62.459 -87.296-104.878  1.00  0.84           C  
ATOM    999  C   SER A 139     -63.018 -88.673-104.539  1.00  0.82           C  
ATOM   1000  CB  SER A 139     -61.713 -87.353-106.212  1.00  0.81           C  
ATOM   1001  O   SER A 139     -62.681 -89.248-103.502  1.00  0.80           O  
ATOM   1002  OG  SER A 139     -60.788 -88.427-106.225  1.00  0.81           O  
ATOM   1003  N   ALA A 140     -63.880 -89.239-105.419  1.00  0.79           N  
ATOM   1004  CA  ALA A 140     -64.440 -90.574-105.223  1.00  0.80           C  
ATOM   1005  C   ALA A 140     -63.352 -91.641-105.298  1.00  0.77           C  
ATOM   1006  CB  ALA A 140     -65.526 -90.853-106.259  1.00  0.77           C  
ATOM   1007  O   ALA A 140     -63.461 -92.694-104.665  1.00  0.75           O  
ATOM   1008  N   SER A 141     -62.163 -91.336-105.931  1.00  0.81           N  
ATOM   1009  CA  SER A 141     -61.042 -92.239-106.169  1.00  0.81           C  
ATOM   1010  C   SER A 141     -59.917 -92.000-105.167  1.00  0.79           C  
ATOM   1011  CB  SER A 141     -60.511 -92.071-107.593  1.00  0.77           C  
ATOM   1012  O   SER A 141     -58.909 -92.709-105.177  1.00  0.77           O  
ATOM   1013  OG  SER A 141     -60.262 -90.706-107.880  1.00  0.72           O  
ATOM   1014  N   GLY A 142     -60.085 -90.995-104.121  1.00  0.82           N  
ATOM   1015  CA  GLY A 142     -59.053 -90.682-103.145  1.00  0.82           C  
ATOM   1016  C   GLY A 142     -58.617 -89.230-103.183  1.00  0.83           C  
ATOM   1017  O   GLY A 142     -59.339 -88.373-103.696  1.00  0.81           O  
ATOM   1018  N   TRP A 143     -57.472 -88.668-102.591  1.00  0.81           N  
ATOM   1019  CA  TRP A 143     -57.024 -87.308-102.308  1.00  0.83           C  
ATOM   1020  C   TRP A 143     -56.324 -86.702-103.520  1.00  0.80           C  
ATOM   1021  CB  TRP A 143     -56.086 -87.290-101.099  1.00  0.78           C  
ATOM   1022  O   TRP A 143     -56.130 -85.486-103.589  1.00  0.74           O  
ATOM   1023  CG  TRP A 143     -56.769 -87.572 -99.794  1.00  0.76           C  
ATOM   1024  CD1 TRP A 143     -56.692 -88.720 -99.055  1.00  0.72           C  
ATOM   1025  CD2 TRP A 143     -57.637 -86.690 -99.076  1.00  0.76           C  
ATOM   1026  CE2 TRP A 143     -58.050 -87.368 -97.909  1.00  0.80           C  
ATOM   1027  CE3 TRP A 143     -58.105 -85.389 -99.307  1.00  0.77           C  
ATOM   1028  NE1 TRP A 143     -57.461 -88.604 -97.920  1.00  0.77           N  
ATOM   1029  CH2 TRP A 143     -59.355 -85.516 -97.224  1.00  0.76           C  
ATOM   1030  CZ2 TRP A 143     -58.911 -86.789 -96.974  1.00  0.76           C  
ATOM   1031  CZ3 TRP A 143     -58.962 -84.814 -98.375  1.00  0.76           C  
ATOM   1032  N   GLY A 144     -56.309 -87.489-104.642  1.00  0.80           N  
ATOM   1033  CA  GLY A 144     -55.688 -87.088-105.894  1.00  0.81           C  
ATOM   1034  C   GLY A 144     -54.457 -86.222-105.700  1.00  0.82           C  
ATOM   1035  O   GLY A 144     -53.713 -86.401-104.734  1.00  0.80           O  
ATOM   1036  N   THR A 145     -54.094 -85.345-106.686  1.00  0.85           N  
ATOM   1037  CA  THR A 145     -53.053 -84.324-106.675  1.00  0.86           C  
ATOM   1038  C   THR A 145     -53.485 -83.120-105.843  1.00  0.86           C  
ATOM   1039  CB  THR A 145     -52.703 -83.866-108.103  1.00  0.84           C  
ATOM   1040  O   THR A 145     -54.677 -82.821-105.747  1.00  0.85           O  
ATOM   1041  CG2 THR A 145     -51.989 -84.970-108.875  1.00  0.81           C  
ATOM   1042  OG1 THR A 145     -53.909 -83.517-108.795  1.00  0.83           O  
ATOM   1043  N   PRO A 146     -52.742 -82.453-104.969  1.00  0.80           N  
ATOM   1044  CA  PRO A 146     -53.100 -81.216-104.272  1.00  0.82           C  
ATOM   1045  C   PRO A 146     -53.794 -80.205-105.182  1.00  0.82           C  
ATOM   1046  CB  PRO A 146     -51.750 -80.679-103.790  1.00  0.79           C  
ATOM   1047  O   PRO A 146     -53.373 -80.005-106.324  1.00  0.82           O  
ATOM   1048  CG  PRO A 146     -50.753 -81.702-104.230  1.00  0.77           C  
ATOM   1049  CD  PRO A 146     -51.464 -82.737-105.053  1.00  0.76           C  
ATOM   1050  N   ILE A 147     -54.987 -79.494-104.743  1.00  0.85           N  
ATOM   1051  CA  ILE A 147     -55.711 -78.460-105.475  1.00  0.84           C  
ATOM   1052  C   ILE A 147     -55.048 -77.104-105.243  1.00  0.81           C  
ATOM   1053  CB  ILE A 147     -57.198 -78.408-105.057  1.00  0.81           C  
ATOM   1054  O   ILE A 147     -55.422 -76.108-105.868  1.00  0.77           O  
ATOM   1055  CG1 ILE A 147     -57.322 -78.102-103.560  1.00  0.81           C  
ATOM   1056  CG2 ILE A 147     -57.903 -79.721-105.408  1.00  0.80           C  
ATOM   1057  CD1 ILE A 147     -58.717 -77.669-103.131  1.00  0.78           C  
ATOM   1058  N   GLY A 148     -54.138 -76.977-104.190  1.00  0.84           N  
ATOM   1059  CA  GLY A 148     -53.416 -75.746-103.913  1.00  0.85           C  
ATOM   1060  C   GLY A 148     -52.347 -75.908-102.849  1.00  0.84           C  
ATOM   1061  O   GLY A 148     -52.276 -76.944-102.185  1.00  0.82           O  
ATOM   1062  N   ASN A 149     -51.516 -75.311-102.698  1.00  0.81           N  
ATOM   1063  CA  ASN A 149     -50.482 -75.170-101.679  1.00  0.82           C  
ATOM   1064  C   ASN A 149     -50.553 -73.809-100.992  1.00  0.80           C  
ATOM   1065  CB  ASN A 149     -49.095 -75.385-102.288  1.00  0.78           C  
ATOM   1066  O   ASN A 149     -50.626 -72.776-101.659  1.00  0.76           O  
ATOM   1067  CG  ASN A 149     -48.000 -75.449-101.241  1.00  0.74           C  
ATOM   1068  ND2 ASN A 149     -47.443 -76.637-101.037  1.00  0.75           N  
ATOM   1069  OD1 ASN A 149     -47.659 -74.439-100.620  1.00  0.73           O  
ATOM   1070  N   LEU A 150     -50.874 -73.797 -99.622  1.00  0.74           N  
ATOM   1071  CA  LEU A 150     -50.918 -72.573 -98.829  1.00  0.75           C  
ATOM   1072  C   LEU A 150     -49.544 -71.913 -98.771  1.00  0.68           C  
ATOM   1073  CB  LEU A 150     -51.414 -72.871 -97.411  1.00  0.67           C  
ATOM   1074  O   LEU A 150     -49.428 -70.745 -98.394  1.00  0.65           O  
ATOM   1075  CG  LEU A 150     -52.922 -72.760 -97.183  1.00  0.63           C  
ATOM   1076  CD1 LEU A 150     -53.332 -73.557 -95.949  1.00  0.60           C  
ATOM   1077  CD2 LEU A 150     -53.337 -71.300 -97.045  1.00  0.61           C  
ATOM   1078  N   LYS A 151     -48.401 -72.770 -99.109  1.00  0.62           N  
ATOM   1079  CA  LYS A 151     -47.093 -72.160 -99.331  1.00  0.65           C  
ATOM   1080  C   LYS A 151     -46.960 -71.651-100.763  1.00  0.60           C  
ATOM   1081  CB  LYS A 151     -45.976 -73.159 -99.024  1.00  0.59           C  
ATOM   1082  O   LYS A 151     -46.885 -72.443-101.705  1.00  0.58           O  
ATOM   1083  CG  LYS A 151     -45.428 -73.059 -97.608  1.00  0.57           C  
ATOM   1084  CD  LYS A 151     -44.303 -74.059 -97.372  1.00  0.58           C  
ATOM   1085  CE  LYS A 151     -43.795 -74.002 -95.938  1.00  0.55           C  
ATOM   1086  NZ  LYS A 151     -42.754 -75.041 -95.677  1.00  0.49           N  
ATOM   1087  N   GLY A 152     -47.587 -70.592-101.334  1.00  0.60           N  
ATOM   1088  CA  GLY A 152     -47.310 -69.906-102.586  1.00  0.62           C  
ATOM   1089  C   GLY A 152     -45.960 -70.266-103.178  1.00  0.60           C  
ATOM   1090  O   GLY A 152     -45.060 -70.706-102.460  1.00  0.59           O  
ATOM   1091  N   PRO A 153     -45.963 -70.546-104.539  1.00  0.61           N  
ATOM   1092  CA  PRO A 153     -44.582 -70.664-105.015  1.00  0.62           C  
ATOM   1093  C   PRO A 153     -43.630 -69.702-104.307  1.00  0.61           C  
ATOM   1094  CB  PRO A 153     -44.693 -70.325-106.504  1.00  0.59           C  
ATOM   1095  O   PRO A 153     -43.994 -68.555-104.036  1.00  0.59           O  
ATOM   1096  CG  PRO A 153     -45.920 -69.480-106.614  1.00  0.59           C  
ATOM   1097  CD  PRO A 153     -46.865 -69.864-105.511  1.00  0.59           C  
ATOM   1098  N   LYS A 154     -42.683 -70.369-103.661  1.00  0.56           N  
ATOM   1099  CA  LYS A 154     -41.482 -69.553-103.509  1.00  0.57           C  
ATOM   1100  C   LYS A 154     -41.249 -68.683-104.741  1.00  0.57           C  
ATOM   1101  CB  LYS A 154     -40.261 -70.438-103.253  1.00  0.54           C  
ATOM   1102  O   LYS A 154     -41.078 -69.198-105.848  1.00  0.57           O  
ATOM   1103  CG  LYS A 154     -39.001 -69.664-102.892  1.00  0.54           C  
ATOM   1104  CD  LYS A 154     -37.835 -70.600-102.602  1.00  0.56           C  
ATOM   1105  CE  LYS A 154     -36.570 -69.827-102.254  1.00  0.51           C  
ATOM   1106  NZ  LYS A 154     -35.413 -70.739-102.010  1.00  0.46           N  
ATOM   1107  N   GLY A 155     -41.647 -67.483-104.791  1.00  0.59           N  
ATOM   1108  CA  GLY A 155     -41.115 -66.516-105.739  1.00  0.61           C  
ATOM   1109  C   GLY A 155     -39.649 -66.739-106.059  1.00  0.59           C  
ATOM   1110  O   GLY A 155     -38.899 -67.258-105.229  1.00  0.58           O  
ATOM   1111  N   ASP A 156     -39.305 -66.943-107.373  1.00  0.58           N  
ATOM   1112  CA  ASP A 156     -37.883 -66.845-107.684  1.00  0.60           C  
ATOM   1113  C   ASP A 156     -37.152 -65.993-106.648  1.00  0.57           C  
ATOM   1114  CB  ASP A 156     -37.678 -66.262-109.083  1.00  0.56           C  
ATOM   1115  O   ASP A 156     -37.630 -64.922-106.269  1.00  0.56           O  
ATOM   1116  CG  ASP A 156     -38.237 -67.148-110.182  1.00  0.56           C  
ATOM   1117  OD1 ASP A 156     -38.188 -68.390-110.049  1.00  0.54           O  
ATOM   1118  OD2 ASP A 156     -38.729 -66.599-111.192  1.00  0.62           O  
ATOM   1119  N   THR A 157     -36.484 -66.641-105.723  1.00  0.52           N  
ATOM   1120  CA  THR A 157     -35.400 -65.840-105.165  1.00  0.54           C  
ATOM   1121  C   THR A 157     -34.851 -64.872-106.209  1.00  0.52           C  
ATOM   1122  CB  THR A 157     -34.261 -66.732-104.639  1.00  0.52           C  
ATOM   1123  O   THR A 157     -34.259 -65.294-107.204  1.00  0.52           O  
ATOM   1124  CG2 THR A 157     -33.336 -65.952-103.710  1.00  0.50           C  
ATOM   1125  OG1 THR A 157     -34.820 -67.838-103.920  1.00  0.50           O  
ATOM   1126  N   GLY A 158     -35.499 -63.935-106.458  1.00  0.58           N  
ATOM   1127  CA  GLY A 158     -34.886 -62.818-107.160  1.00  0.60           C  
ATOM   1128  C   GLY A 158     -33.371 -62.824-107.083  1.00  0.58           C  
ATOM   1129  O   GLY A 158     -32.798 -63.206-106.060  1.00  0.57           O  
ATOM   1130  N   ASP A 159     -32.747 -63.112-108.443  1.00  0.57           N  
ATOM   1131  CA  ASP A 159     -31.318 -62.818-108.401  1.00  0.59           C  
ATOM   1132  C   ASP A 159     -30.964 -61.986-107.171  1.00  0.57           C  
ATOM   1133  CB  ASP A 159     -30.883 -62.087-109.673  1.00  0.55           C  
ATOM   1134  O   ASP A 159     -31.624 -60.987-106.879  1.00  0.55           O  
ATOM   1135  CG  ASP A 159     -30.849 -62.991-110.894  1.00  0.56           C  
ATOM   1136  OD1 ASP A 159     -30.654 -64.216-110.740  1.00  0.53           O  
ATOM   1137  OD2 ASP A 159     -31.014 -62.472-112.019  1.00  0.62           O  
ATOM   1138  N   THR A 160     -30.473 -62.577-106.085  1.00  0.52           N  
ATOM   1139  CA  THR A 160     -29.667 -61.729-105.213  1.00  0.54           C  
ATOM   1140  C   THR A 160     -29.153 -60.508-105.970  1.00  0.52           C  
ATOM   1141  CB  THR A 160     -28.478 -62.507-104.620  1.00  0.52           C  
ATOM   1142  O   THR A 160     -28.325 -60.635-106.875  1.00  0.53           O  
ATOM   1143  CG2 THR A 160     -27.762 -61.687-103.552  1.00  0.50           C  
ATOM   1144  OG1 THR A 160     -28.956 -63.723-104.032  1.00  0.51           O  
ATOM   1145  N   GLY A 161     -29.929 -59.714-106.190  1.00  0.58           N  
ATOM   1146  CA  GLY A 161     -29.437 -58.448-106.710  1.00  0.59           C  
ATOM   1147  C   GLY A 161     -27.988 -58.178-106.351  1.00  0.58           C  
ATOM   1148  O   GLY A 161     -27.500 -58.651-105.323  1.00  0.56           O  
ATOM   1149  N   PRO A 162     -27.005 -58.019-107.649  1.00  0.54           N  
ATOM   1150  CA  PRO A 162     -25.714 -57.625-107.080  1.00  0.55           C  
ATOM   1151  C   PRO A 162     -25.839 -57.056-105.669  1.00  0.54           C  
ATOM   1152  CB  PRO A 162     -25.209 -56.559-108.057  1.00  0.52           C  
ATOM   1153  O   PRO A 162     -26.709 -56.219-105.412  1.00  0.52           O  
ATOM   1154  CG  PRO A 162     -26.442 -56.037-108.722  1.00  0.53           C  
ATOM   1155  CD  PRO A 162     -27.483 -57.119-108.714  1.00  0.52           C  
ATOM   1156  N   GLN A 163     -25.448 -58.051-104.680  1.00  0.49           N  
ATOM   1157  CA  GLN A 163     -25.010 -57.246-103.545  1.00  0.53           C  
ATOM   1158  C   GLN A 163     -24.687 -55.818-103.975  1.00  0.50           C  
ATOM   1159  CB  GLN A 163     -23.791 -57.880-102.874  1.00  0.51           C  
ATOM   1160  O   GLN A 163     -23.818 -55.601-104.823  1.00  0.51           O  
ATOM   1161  CG  GLN A 163     -23.448 -57.273-101.521  1.00  0.52           C  
ATOM   1162  CD  GLN A 163     -22.317 -58.003-100.820  1.00  0.54           C  
ATOM   1163  NE2 GLN A 163     -22.082 -57.659 -99.558  1.00  0.45           N  
ATOM   1164  OE1 GLN A 163     -21.662 -58.869-101.407  1.00  0.55           O  
ATOM   1165  N   GLY A 164     -25.713 -55.107-103.971  1.00  0.55           N  
ATOM   1166  CA  GLY A 164     -25.354 -53.699-104.040  1.00  0.56           C  
ATOM   1167  C   GLY A 164     -24.012 -53.394-103.402  1.00  0.55           C  
ATOM   1168  O   GLY A 164     -23.533 -54.154-102.557  1.00  0.54           O  
ATOM   1169  N   PRO A 165     -22.856 -52.740-104.405  1.00  0.46           N  
ATOM   1170  CA  PRO A 165     -21.890 -52.416-103.353  1.00  0.49           C  
ATOM   1171  C   PRO A 165     -22.453 -52.625-101.949  1.00  0.46           C  
ATOM   1172  CB  PRO A 165     -21.580 -50.937-103.603  1.00  0.47           C  
ATOM   1173  O   PRO A 165     -23.525 -52.106-101.627  1.00  0.46           O  
ATOM   1174  CG  PRO A 165     -22.720 -50.443-104.433  1.00  0.49           C  
ATOM   1175  CD  PRO A 165     -23.354 -51.618-105.120  1.00  0.48           C  
ATOM   1176  N   GLN A 166     -22.552 -54.340-101.786  1.00  0.41           N  
ATOM   1177  CA  GLN A 166     -22.440 -53.955-100.383  1.00  0.47           C  
ATOM   1178  C   GLN A 166     -22.285 -52.444-100.238  1.00  0.42           C  
ATOM   1179  CB  GLN A 166     -21.260 -54.670 -99.723  1.00  0.44           C  
ATOM   1180  O   GLN A 166     -21.307 -51.866-100.718  1.00  0.42           O  
ATOM   1181  CG  GLN A 166     -21.382 -54.791 -98.210  1.00  0.47           C  
ATOM   1182  CD  GLN A 166     -20.270 -55.619 -97.595  1.00  0.48           C  
ATOM   1183  NE2 GLN A 166     -20.335 -55.819 -96.283  1.00  0.41           N  
ATOM   1184  OE1 GLN A 166     -19.360 -56.076 -98.294  1.00  0.52           O  
ATOM   1185  N   GLY A 167     -23.399 -51.736-100.653  1.00  0.44           N  
ATOM   1186  CA  GLY A 167     -23.111 -50.478 -99.983  1.00  0.45           C  
ATOM   1187  C   GLY A 167     -21.876 -50.539 -99.105  1.00  0.45           C  
ATOM   1188  O   GLY A 167     -21.605 -51.563 -98.474  1.00  0.42           O  
ATOM   1189  N   LEU A 168     -20.772 -50.159 -99.508  1.00  0.43           N  
ATOM   1190  CA  LEU A 168     -20.112 -50.124 -98.207  1.00  0.46           C  
ATOM   1191  C   LEU A 168     -21.005 -50.728 -97.128  1.00  0.43           C  
ATOM   1192  CB  LEU A 168     -19.740 -48.687 -97.833  1.00  0.45           C  
ATOM   1193  O   LEU A 168     -22.220 -50.519 -97.133  1.00  0.43           O  
ATOM   1194  CG  LEU A 168     -18.637 -48.033 -98.666  1.00  0.47           C  
ATOM   1195  CD1 LEU A 168     -18.574 -46.536 -98.381  1.00  0.45           C  
ATOM   1196  CD2 LEU A 168     -17.291 -48.693 -98.384  1.00  0.44           C  
ATOM   1197  N   PRO A 169     -21.015 -52.016 -96.604  1.00  0.43           N  
ATOM   1198  CA  PRO A 169     -21.832 -51.760 -95.415  1.00  0.44           C  
ATOM   1199  C   PRO A 169     -22.209 -50.288 -95.265  1.00  0.44           C  
ATOM   1200  CB  PRO A 169     -20.930 -52.213 -94.264  1.00  0.43           C  
ATOM   1201  O   PRO A 169     -21.343 -49.413 -95.351  1.00  0.42           O  
ATOM   1202  CG  PRO A 169     -19.583 -52.402 -94.885  1.00  0.44           C  
ATOM   1203  CD  PRO A 169     -19.728 -52.304 -96.377  1.00  0.46           C  
ATOM   1204  N   GLY A 170     -23.671 -49.848 -96.667  1.00  0.38           N  
ATOM   1205  CA  GLY A 170     -23.616 -48.590 -95.941  1.00  0.40           C  
ATOM   1206  C   GLY A 170     -22.304 -48.380 -95.209  1.00  0.37           C  
ATOM   1207  O   GLY A 170     -21.758 -49.316 -94.622  1.00  0.36           O  
ATOM   1208  N   ASP A 171     -21.234 -48.111 -95.922  1.00  0.37           N  
ATOM   1209  CA  ASP A 171     -20.585 -47.747 -94.666  1.00  0.44           C  
ATOM   1210  C   ASP A 171     -21.010 -48.684 -93.537  1.00  0.38           C  
ATOM   1211  CB  ASP A 171     -20.906 -46.298 -94.296  1.00  0.37           C  
ATOM   1212  O   ASP A 171     -22.202 -48.823 -93.254  1.00  0.35           O  
ATOM   1213  CG  ASP A 171     -20.241 -45.290 -95.217  1.00  0.38           C  
ATOM   1214  OD1 ASP A 171     -19.244 -45.639 -95.885  1.00  0.34           O  
ATOM   1215  OD2 ASP A 171     -20.716 -44.135 -95.272  1.00  0.22           O  
ATOM   1216  N   GLY A 172     -21.235 -50.452 -94.119  1.00  0.41           N  
ATOM   1217  CA  GLY A 172     -21.043 -51.318 -92.966  1.00  0.45           C  
ATOM   1218  C   GLY A 172     -22.073 -51.097 -91.875  1.00  0.41           C  
ATOM   1219  O   GLY A 172     -22.070 -50.057 -91.213  1.00  0.40           O  
ATOM   1220  N   ALA A 173     -23.508 -51.100 -92.343  1.00  0.49           N  
ATOM   1221  CA  ALA A 173     -23.812 -51.454 -90.959  1.00  0.50           C  
ATOM   1222  C   ALA A 173     -22.534 -51.700 -90.163  1.00  0.50           C  
ATOM   1223  CB  ALA A 173     -24.711 -52.687 -90.911  1.00  0.48           C  
ATOM   1224  O   ALA A 173     -21.715 -52.544 -90.537  1.00  0.48           O  
ATOM   1225  N   VAL A 174     -21.399 -50.830 -90.424  1.00  0.53           N  
ATOM   1226  CA  VAL A 174     -20.525 -51.189 -89.312  1.00  0.55           C  
ATOM   1227  C   VAL A 174     -20.896 -52.575 -88.790  1.00  0.54           C  
ATOM   1228  CB  VAL A 174     -20.604 -50.151 -88.170  1.00  0.52           C  
ATOM   1229  O   VAL A 174     -21.936 -52.747 -88.149  1.00  0.54           O  
ATOM   1230  CG1 VAL A 174     -19.550 -50.441 -87.103  1.00  0.47           C  
ATOM   1231  CG2 VAL A 174     -20.435 -48.737 -88.722  1.00  0.50           C  
ATOM   1232  N   ASN A 175     -20.565 -53.839 -89.666  1.00  0.57           N  
ATOM   1233  CA  ASN A 175     -20.623 -55.110 -88.953  1.00  0.59           C  
ATOM   1234  C   ASN A 175     -20.387 -54.926 -87.457  1.00  0.59           C  
ATOM   1235  CB  ASN A 175     -19.609 -56.098 -89.533  1.00  0.56           C  
ATOM   1236  O   ASN A 175     -20.981 -55.630 -86.639  1.00  0.60           O  
ATOM   1237  CG  ASN A 175     -19.998 -56.592 -90.913  1.00  0.55           C  
ATOM   1238  ND2 ASN A 175     -19.036 -57.159 -91.633  1.00  0.54           N  
ATOM   1239  OD1 ASN A 175     -21.152 -56.465 -91.329  1.00  0.56           O  
ATOM   1240  N   THR A 176     -19.534 -54.279 -87.322  1.00  0.60           N  
ATOM   1241  CA  THR A 176     -19.214 -53.872 -85.958  1.00  0.62           C  
ATOM   1242  C   THR A 176     -18.876 -52.385 -85.903  1.00  0.61           C  
ATOM   1243  CB  THR A 176     -18.038 -54.690 -85.392  1.00  0.61           C  
ATOM   1244  O   THR A 176     -18.230 -51.856 -86.810  1.00  0.62           O  
ATOM   1245  CG2 THR A 176     -18.354 -56.182 -85.397  1.00  0.57           C  
ATOM   1246  OG1 THR A 176     -16.873 -54.457 -86.193  1.00  0.62           O  
ATOM   1247  N   VAL A 177     -19.345 -51.519 -85.209  1.00  0.66           N  
ATOM   1248  CA  VAL A 177     -18.849 -50.241 -84.709  1.00  0.69           C  
ATOM   1249  C   VAL A 177     -18.065 -50.460 -83.418  1.00  0.68           C  
ATOM   1250  CB  VAL A 177     -20.002 -49.241 -84.469  1.00  0.65           C  
ATOM   1251  O   VAL A 177     -18.603 -50.978 -82.437  1.00  0.67           O  
ATOM   1252  CG1 VAL A 177     -19.460 -47.900 -83.977  1.00  0.63           C  
ATOM   1253  CG2 VAL A 177     -20.820 -49.053 -85.746  1.00  0.64           C  
ATOM   1254  N   ASN A 178     -16.627 -50.420 -83.383  1.00  0.62           N  
ATOM   1255  CA  ASN A 178     -15.712 -50.668 -82.274  1.00  0.66           C  
ATOM   1256  C   ASN A 178     -15.800 -52.111 -81.786  1.00  0.64           C  
ATOM   1257  CB  ASN A 178     -15.990 -49.700 -81.122  1.00  0.61           C  
ATOM   1258  O   ASN A 178     -15.936 -52.358 -80.586  1.00  0.64           O  
ATOM   1259  CG  ASN A 178     -15.527 -48.287 -81.421  1.00  0.60           C  
ATOM   1260  ND2 ASN A 178     -15.936 -47.340 -80.586  1.00  0.65           N  
ATOM   1261  OD1 ASN A 178     -14.808 -48.050 -82.396  1.00  0.62           O  
ATOM   1262  N   SER A 179     -15.875 -53.209 -82.794  1.00  0.66           N  
ATOM   1263  CA  SER A 179     -15.910 -54.656 -82.609  1.00  0.71           C  
ATOM   1264  C   SER A 179     -17.249 -55.108 -82.035  1.00  0.69           C  
ATOM   1265  CB  SER A 179     -14.774 -55.106 -81.689  1.00  0.66           C  
ATOM   1266  O   SER A 179     -17.405 -56.268 -81.649  1.00  0.69           O  
ATOM   1267  OG  SER A 179     -13.527 -54.624 -82.157  1.00  0.62           O  
ATOM   1268  N   VAL A 180     -18.418 -54.291 -82.157  1.00  0.58           N  
ATOM   1269  CA  VAL A 180     -19.806 -54.663 -81.903  1.00  0.60           C  
ATOM   1270  C   VAL A 180     -20.534 -54.880 -83.228  1.00  0.59           C  
ATOM   1271  CB  VAL A 180     -20.536 -53.592 -81.063  1.00  0.58           C  
ATOM   1272  O   VAL A 180     -20.592 -53.977 -84.066  1.00  0.63           O  
ATOM   1273  CG1 VAL A 180     -21.946 -54.056 -80.702  1.00  0.58           C  
ATOM   1274  CG2 VAL A 180     -19.737 -53.269 -79.801  1.00  0.60           C  
ATOM   1275  N   SER A 181     -21.179 -55.886 -83.255  1.00  0.71           N  
ATOM   1276  CA  SER A 181     -22.074 -56.201 -84.364  1.00  0.73           C  
ATOM   1277  C   SER A 181     -23.453 -55.585 -84.154  1.00  0.71           C  
ATOM   1278  CB  SER A 181     -22.203 -57.715 -84.535  1.00  0.68           C  
ATOM   1279  O   SER A 181     -23.953 -55.539 -83.028  1.00  0.69           O  
ATOM   1280  OG  SER A 181     -20.941 -58.300 -84.807  1.00  0.66           O  
ATOM   1281  N   PRO A 182     -24.207 -54.910 -85.132  1.00  0.67           N  
ATOM   1282  CA  PRO A 182     -25.615 -54.521 -85.022  1.00  0.68           C  
ATOM   1283  C   PRO A 182     -26.519 -55.686 -84.625  1.00  0.69           C  
ATOM   1284  CB  PRO A 182     -25.954 -54.021 -86.428  1.00  0.65           C  
ATOM   1285  O   PRO A 182     -26.202 -56.843 -84.910  1.00  0.68           O  
ATOM   1286  CG  PRO A 182     -25.009 -54.748 -87.330  1.00  0.65           C  
ATOM   1287  CD  PRO A 182     -23.769 -55.081 -86.552  1.00  0.66           C  
ATOM   1288  N   ASP A 183     -27.795 -55.399 -83.887  1.00  0.61           N  
ATOM   1289  CA  ASP A 183     -28.936 -56.296 -83.729  1.00  0.64           C  
ATOM   1290  C   ASP A 183     -29.604 -56.577 -85.074  1.00  0.64           C  
ATOM   1291  CB  ASP A 183     -29.952 -55.705 -82.750  1.00  0.61           C  
ATOM   1292  O   ASP A 183     -29.165 -56.071 -86.109  1.00  0.67           O  
ATOM   1293  CG  ASP A 183     -30.650 -54.471 -83.293  1.00  0.60           C  
ATOM   1294  OD1 ASP A 183     -30.572 -54.213 -84.513  1.00  0.67           O  
ATOM   1295  OD2 ASP A 183     -31.281 -53.747 -82.492  1.00  0.72           O  
ATOM   1296  N   VAL A 184     -30.692 -57.520 -84.988  1.00  0.61           N  
ATOM   1297  CA  VAL A 184     -31.420 -58.030 -86.145  1.00  0.66           C  
ATOM   1298  C   VAL A 184     -32.112 -56.877 -86.869  1.00  0.61           C  
ATOM   1299  CB  VAL A 184     -32.456 -59.101 -85.737  1.00  0.60           C  
ATOM   1300  O   VAL A 184     -32.487 -57.005 -88.037  1.00  0.61           O  
ATOM   1301  CG1 VAL A 184     -31.774 -60.445 -85.486  1.00  0.54           C  
ATOM   1302  CG2 VAL A 184     -33.229 -58.651 -84.499  1.00  0.54           C  
ATOM   1303  N   ALA A 185     -32.196 -55.639 -86.361  1.00  0.60           N  
ATOM   1304  CA  ALA A 185     -32.730 -54.397 -86.913  1.00  0.64           C  
ATOM   1305  C   ALA A 185     -31.610 -53.509 -87.447  1.00  0.59           C  
ATOM   1306  CB  ALA A 185     -33.539 -53.649 -85.856  1.00  0.59           C  
ATOM   1307  O   ALA A 185     -31.861 -52.394 -87.913  1.00  0.61           O  
ATOM   1308  N   GLY A 186     -30.327 -53.838 -87.269  1.00  0.69           N  
ATOM   1309  CA  GLY A 186     -29.207 -53.010 -87.686  1.00  0.70           C  
ATOM   1310  C   GLY A 186     -28.741 -52.049 -86.608  1.00  0.69           C  
ATOM   1311  O   GLY A 186     -27.891 -51.193 -86.858  1.00  0.68           O  
ATOM   1312  N   ASN A 187     -29.241 -52.209 -85.373  1.00  0.69           N  
ATOM   1313  CA  ASN A 187     -28.795 -51.300 -84.322  1.00  0.71           C  
ATOM   1314  C   ASN A 187     -27.526 -51.806 -83.644  1.00  0.69           C  
ATOM   1315  CB  ASN A 187     -29.903 -51.092 -83.288  1.00  0.67           C  
ATOM   1316  O   ASN A 187     -27.431 -52.984 -83.294  1.00  0.69           O  
ATOM   1317  CG  ASN A 187     -31.210 -50.645 -83.913  1.00  0.63           C  
ATOM   1318  ND2 ASN A 187     -32.259 -51.437 -83.724  1.00  0.70           N  
ATOM   1319  OD1 ASN A 187     -31.276 -49.598 -84.562  1.00  0.68           O  
ATOM   1320  N   VAL A 188     -26.483 -51.193 -83.669  1.00  0.71           N  
ATOM   1321  CA  VAL A 188     -25.279 -51.432 -82.881  1.00  0.72           C  
ATOM   1322  C   VAL A 188     -25.374 -50.686 -81.552  1.00  0.71           C  
ATOM   1323  CB  VAL A 188     -24.006 -51.001 -83.644  1.00  0.69           C  
ATOM   1324  O   VAL A 188     -25.429 -49.454 -81.527  1.00  0.67           O  
ATOM   1325  CG1 VAL A 188     -22.756 -51.285 -82.814  1.00  0.65           C  
ATOM   1326  CG2 VAL A 188     -23.928 -51.712 -84.994  1.00  0.65           C  
ATOM   1327  N   GLN A 189     -25.593 -51.599 -80.510  1.00  0.68           N  
ATOM   1328  CA  GLN A 189     -25.496 -51.046 -79.164  1.00  0.71           C  
ATOM   1329  C   GLN A 189     -24.043 -50.771 -78.785  1.00  0.67           C  
ATOM   1330  CB  GLN A 189     -26.133 -51.994 -78.146  1.00  0.66           C  
ATOM   1331  O   GLN A 189     -23.294 -51.696 -78.463  1.00  0.66           O  
ATOM   1332  CG  GLN A 189     -27.631 -52.186 -78.338  1.00  0.62           C  
ATOM   1333  CD  GLN A 189     -28.415 -50.898 -78.164  1.00  0.63           C  
ATOM   1334  NE2 GLN A 189     -29.542 -50.792 -78.860  1.00  0.57           N  
ATOM   1335  OE1 GLN A 189     -28.011 -50.007 -77.411  1.00  0.66           O  
ATOM   1336  N   LEU A 190     -23.541 -49.673 -79.267  1.00  0.70           N  
ATOM   1337  CA  LEU A 190     -22.225 -49.250 -78.799  1.00  0.73           C  
ATOM   1338  C   LEU A 190     -22.255 -48.926 -77.310  1.00  0.70           C  
ATOM   1339  CB  LEU A 190     -21.741 -48.031 -79.589  1.00  0.68           C  
ATOM   1340  O   LEU A 190     -23.166 -48.242 -76.837  1.00  0.67           O  
ATOM   1341  CG  LEU A 190     -21.523 -48.238 -81.089  1.00  0.68           C  
ATOM   1342  CD1 LEU A 190     -21.091 -46.932 -81.747  1.00  0.66           C  
ATOM   1343  CD2 LEU A 190     -20.491 -49.333 -81.334  1.00  0.68           C  
ATOM   1344  N   THR A 191     -21.133 -49.651 -76.582  1.00  0.76           N  
ATOM   1345  CA  THR A 191     -20.874 -49.273 -75.197  1.00  0.79           C  
ATOM   1346  C   THR A 191     -19.859 -48.135 -75.128  1.00  0.77           C  
ATOM   1347  CB  THR A 191     -20.362 -50.471 -74.377  1.00  0.76           C  
ATOM   1348  O   THR A 191     -19.120 -47.896 -76.086  1.00  0.76           O  
ATOM   1349  CG2 THR A 191     -21.312 -51.659 -74.486  1.00  0.71           C  
ATOM   1350  OG1 THR A 191     -19.072 -50.860 -74.864  1.00  0.75           O  
ATOM   1351  N   ALA A 192     -19.897 -47.405 -74.108  1.00  0.71           N  
ATOM   1352  CA  ALA A 192     -18.864 -46.397 -73.883  1.00  0.74           C  
ATOM   1353  C   ALA A 192     -17.484 -46.934 -74.251  1.00  0.73           C  
ATOM   1354  CB  ALA A 192     -18.881 -45.934 -72.428  1.00  0.72           C  
ATOM   1355  O   ALA A 192     -16.685 -46.233 -74.876  1.00  0.74           O  
ATOM   1356  N   ALA A 193     -17.162 -48.312 -73.860  1.00  0.74           N  
ATOM   1357  CA  ALA A 193     -15.900 -48.980 -74.166  1.00  0.76           C  
ATOM   1358  C   ALA A 193     -15.690 -49.093 -75.674  1.00  0.76           C  
ATOM   1359  CB  ALA A 193     -15.860 -50.363 -73.521  1.00  0.73           C  
ATOM   1360  O   ALA A 193     -14.565 -48.965 -76.162  1.00  0.76           O  
ATOM   1361  N   ASN A 194     -16.675 -49.163 -76.415  1.00  0.73           N  
ATOM   1362  CA  ASN A 194     -16.524 -49.340 -77.855  1.00  0.74           C  
ATOM   1363  C   ASN A 194     -16.114 -48.040 -78.540  1.00  0.71           C  
ATOM   1364  CB  ASN A 194     -17.819 -49.878 -78.468  1.00  0.72           C  
ATOM   1365  O   ASN A 194     -15.464 -48.063 -79.587  1.00  0.69           O  
ATOM   1366  CG  ASN A 194     -18.241 -51.205 -77.869  1.00  0.70           C  
ATOM   1367  ND2 ASN A 194     -17.432 -52.236 -78.081  1.00  0.72           N  
ATOM   1368  OD1 ASN A 194     -19.287 -51.303 -77.222  1.00  0.73           O  
ATOM   1369  N   VAL A 195     -16.435 -46.884 -78.015  1.00  0.74           N  
ATOM   1370  CA  VAL A 195     -16.189 -45.602 -78.666  1.00  0.76           C  
ATOM   1371  C   VAL A 195     -15.134 -44.820 -77.886  1.00  0.72           C  
ATOM   1372  CB  VAL A 195     -17.485 -44.770 -78.790  1.00  0.71           C  
ATOM   1373  O   VAL A 195     -14.875 -43.651 -78.181  1.00  0.68           O  
ATOM   1374  CG1 VAL A 195     -18.466 -45.440 -79.750  1.00  0.64           C  
ATOM   1375  CG2 VAL A 195     -18.126 -44.574 -77.417  1.00  0.63           C  
ATOM   1376  N   GLY A 196     -14.454 -45.372 -77.031  1.00  0.74           N  
ATOM   1377  CA  GLY A 196     -13.489 -44.696 -76.179  1.00  0.74           C  
ATOM   1378  C   GLY A 196     -14.119 -43.659 -75.269  1.00  0.72           C  
ATOM   1379  O   GLY A 196     -13.439 -42.749 -74.792  1.00  0.68           O  
ATOM   1380  N   ALA A 197     -15.418 -43.760 -75.185  1.00  0.75           N  
ATOM   1381  CA  ALA A 197     -16.099 -42.835 -74.283  1.00  0.76           C  
ATOM   1382  C   ALA A 197     -16.038 -43.330 -72.841  1.00  0.75           C  
ATOM   1383  CB  ALA A 197     -17.550 -42.641 -74.715  1.00  0.73           C  
ATOM   1384  O   ALA A 197     -16.008 -44.537 -72.593  1.00  0.73           O  
ATOM   1385  N   LEU A 198     -16.002 -42.505 -71.948  1.00  0.68           N  
ATOM   1386  CA  LEU A 198     -16.203 -42.849 -70.544  1.00  0.69           C  
ATOM   1387  C   LEU A 198     -17.571 -43.487 -70.331  1.00  0.70           C  
ATOM   1388  CB  LEU A 198     -16.064 -41.604 -69.663  1.00  0.66           C  
ATOM   1389  O   LEU A 198     -18.595 -42.914 -70.711  1.00  0.70           O  
ATOM   1390  CG  LEU A 198     -16.081 -41.839 -68.151  1.00  0.66           C  
ATOM   1391  CD1 LEU A 198     -14.784 -42.506 -67.704  1.00  0.64           C  
ATOM   1392  CD2 LEU A 198     -16.296 -40.525 -67.408  1.00  0.66           C  
ATOM   1393  N   PRO A 199     -17.687 -44.793 -69.900  1.00  0.72           N  
ATOM   1394  CA  PRO A 199     -18.994 -45.389 -69.612  1.00  0.74           C  
ATOM   1395  C   PRO A 199     -19.793 -44.591 -68.584  1.00  0.72           C  
ATOM   1396  CB  PRO A 199     -18.637 -46.775 -69.070  1.00  0.70           C  
ATOM   1397  O   PRO A 199     -19.210 -43.951 -67.705  1.00  0.67           O  
ATOM   1398  CG  PRO A 199     -17.241 -46.636 -68.554  1.00  0.69           C  
ATOM   1399  CD  PRO A 199     -16.557 -45.540 -69.319  1.00  0.69           C  
ATOM   1400  N   ILE A 200     -21.072 -44.610 -68.576  1.00  0.70           N  
ATOM   1401  CA  ILE A 200     -21.932 -43.909 -67.628  1.00  0.70           C  
ATOM   1402  C   ILE A 200     -21.596 -44.348 -66.205  1.00  0.68           C  
ATOM   1403  CB  ILE A 200     -23.426 -44.161 -67.928  1.00  0.67           C  
ATOM   1404  O   ILE A 200     -21.747 -43.573 -65.258  1.00  0.66           O  
ATOM   1405  CG1 ILE A 200     -23.773 -43.690 -69.345  1.00  0.63           C  
ATOM   1406  CG2 ILE A 200     -24.310 -43.466 -66.888  1.00  0.63           C  
ATOM   1407  CD1 ILE A 200     -25.184 -44.051 -69.789  1.00  0.62           C  
ATOM   1408  N   ALA A 201     -21.051 -45.464 -66.034  1.00  0.71           N  
ATOM   1409  CA  ALA A 201     -20.665 -46.013 -64.736  1.00  0.71           C  
ATOM   1410  C   ALA A 201     -19.345 -45.415 -64.258  1.00  0.68           C  
ATOM   1411  CB  ALA A 201     -20.560 -47.534 -64.812  1.00  0.68           C  
ATOM   1412  O   ALA A 201     -18.885 -45.714 -63.154  1.00  0.66           O  
ATOM   1413  N   GLY A 202     -18.773 -44.579 -65.012  1.00  0.70           N  
ATOM   1414  CA  GLY A 202     -17.450 -44.046 -64.732  1.00  0.72           C  
ATOM   1415  C   GLY A 202     -16.333 -44.869 -65.345  1.00  0.73           C  
ATOM   1416  O   GLY A 202     -16.586 -45.900 -65.972  1.00  0.73           O  
ATOM   1417  N   GLY A 203     -15.065 -44.224 -65.223  1.00  0.70           N  
ATOM   1418  CA  GLY A 203     -13.786 -44.731 -65.694  1.00  0.71           C  
ATOM   1419  C   GLY A 203     -12.647 -43.748 -65.501  1.00  0.69           C  
ATOM   1420  O   GLY A 203     -12.862 -42.623 -65.043  1.00  0.67           O  
ATOM   1421  N   THR A 204     -11.374 -44.300 -65.601  1.00  0.72           N  
ATOM   1422  CA  THR A 204     -10.183 -43.460 -65.545  1.00  0.74           C  
ATOM   1423  C   THR A 204     -10.142 -42.500 -66.731  1.00  0.72           C  
ATOM   1424  CB  THR A 204      -8.899 -44.310 -65.526  1.00  0.70           C  
ATOM   1425  O   THR A 204     -10.141 -42.931 -67.886  1.00  0.71           O  
ATOM   1426  CG2 THR A 204      -7.661 -43.434 -65.363  1.00  0.63           C  
ATOM   1427  OG1 THR A 204      -8.962 -45.236 -64.434  1.00  0.69           O  
ATOM   1428  N   LEU A 205     -10.093 -41.287 -66.558  1.00  0.65           N  
ATOM   1429  CA  LEU A 205      -9.754 -40.238 -67.514  1.00  0.68           C  
ATOM   1430  C   LEU A 205      -8.251 -39.984 -67.533  1.00  0.67           C  
ATOM   1431  CB  LEU A 205     -10.498 -38.943 -67.174  1.00  0.63           C  
ATOM   1432  O   LEU A 205      -7.651 -39.703 -66.493  1.00  0.65           O  
ATOM   1433  CG  LEU A 205     -12.014 -38.959 -67.375  1.00  0.62           C  
ATOM   1434  CD1 LEU A 205     -12.657 -37.783 -66.648  1.00  0.59           C  
ATOM   1435  CD2 LEU A 205     -12.357 -38.929 -68.861  1.00  0.60           C  
ATOM   1436  N   THR A 206      -7.493 -40.259 -68.477  1.00  0.73           N  
ATOM   1437  CA  THR A 206      -6.051 -40.128 -68.647  1.00  0.73           C  
ATOM   1438  C   THR A 206      -5.711 -38.858 -69.423  1.00  0.72           C  
ATOM   1439  CB  THR A 206      -5.460 -41.350 -69.373  1.00  0.70           C  
ATOM   1440  O   THR A 206      -4.547 -38.460 -69.493  1.00  0.68           O  
ATOM   1441  CG2 THR A 206      -5.586 -42.610 -68.523  1.00  0.68           C  
ATOM   1442  OG1 THR A 206      -6.159 -41.549 -70.608  1.00  0.73           O  
ATOM   1443  N   GLY A 207      -6.712 -38.030 -69.901  1.00  0.69           N  
ATOM   1444  CA  GLY A 207      -6.513 -36.817 -70.679  1.00  0.69           C  
ATOM   1445  C   GLY A 207      -7.125 -35.588 -70.035  1.00  0.67           C  
ATOM   1446  O   GLY A 207      -7.901 -35.700 -69.084  1.00  0.62           O  
ATOM   1447  N   HIS A 208      -6.593 -34.392 -70.466  1.00  0.64           N  
ATOM   1448  CA  HIS A 208      -7.266 -33.159 -70.072  1.00  0.65           C  
ATOM   1449  C   HIS A 208      -8.766 -33.242 -70.335  1.00  0.62           C  
ATOM   1450  CB  HIS A 208      -6.668 -31.962 -70.815  1.00  0.60           C  
ATOM   1451  O   HIS A 208      -9.190 -33.469 -71.470  1.00  0.60           O  
ATOM   1452  CG  HIS A 208      -7.250 -30.648 -70.401  1.00  0.56           C  
ATOM   1453  CD2 HIS A 208      -8.093 -29.807 -71.044  1.00  0.53           C  
ATOM   1454  ND1 HIS A 208      -6.971 -30.061 -69.185  1.00  0.54           N  
ATOM   1455  CE1 HIS A 208      -7.621 -28.912 -69.099  1.00  0.50           C  
ATOM   1456  NE2 HIS A 208      -8.309 -28.735 -70.214  1.00  0.48           N  
ATOM   1457  N   THR A 209      -9.566 -33.162 -69.349  1.00  0.66           N  
ATOM   1458  CA  THR A 209     -11.023 -33.101 -69.363  1.00  0.66           C  
ATOM   1459  C   THR A 209     -11.511 -31.718 -68.941  1.00  0.65           C  
ATOM   1460  CB  THR A 209     -11.636 -34.168 -68.437  1.00  0.63           C  
ATOM   1461  O   THR A 209     -11.141 -31.222 -67.875  1.00  0.62           O  
ATOM   1462  CG2 THR A 209     -13.158 -34.168 -68.530  1.00  0.58           C  
ATOM   1463  OG1 THR A 209     -11.146 -35.460 -68.817  1.00  0.61           O  
ATOM   1464  N   GLU A 210     -12.053 -30.994 -69.855  1.00  0.66           N  
ATOM   1465  CA  GLU A 210     -12.794 -29.751 -69.665  1.00  0.67           C  
ATOM   1466  C   GLU A 210     -14.287 -30.018 -69.497  1.00  0.66           C  
ATOM   1467  CB  GLU A 210     -12.559 -28.799 -70.841  1.00  0.63           C  
ATOM   1468  O   GLU A 210     -14.925 -30.587 -70.385  1.00  0.64           O  
ATOM   1469  CG  GLU A 210     -13.083 -27.390 -70.606  1.00  0.60           C  
ATOM   1470  CD  GLU A 210     -12.792 -26.442 -71.758  1.00  0.61           C  
ATOM   1471  OE1 GLU A 210     -12.163 -26.869 -72.752  1.00  0.65           O  
ATOM   1472  OE2 GLU A 210     -13.196 -25.261 -71.665  1.00  0.59           O  
ATOM   1473  N   ILE A 211     -14.877 -29.867 -68.421  1.00  0.65           N  
ATOM   1474  CA  ILE A 211     -16.301 -29.957 -68.117  1.00  0.64           C  
ATOM   1475  C   ILE A 211     -16.890 -28.555 -67.983  1.00  0.64           C  
ATOM   1476  CB  ILE A 211     -16.553 -30.770 -66.827  1.00  0.62           C  
ATOM   1477  O   ILE A 211     -16.443 -27.764 -67.150  1.00  0.61           O  
ATOM   1478  CG1 ILE A 211     -15.905 -32.155 -66.933  1.00  0.59           C  
ATOM   1479  CG2 ILE A 211     -18.054 -30.887 -66.547  1.00  0.60           C  
ATOM   1480  CD1 ILE A 211     -16.066 -33.012 -65.685  1.00  0.60           C  
ATOM   1481  N   ARG A 212     -17.477 -27.936 -69.030  1.00  0.58           N  
ATOM   1482  CA  ARG A 212     -18.264 -26.713 -69.148  1.00  0.57           C  
ATOM   1483  C   ARG A 212     -19.755 -27.005 -69.013  1.00  0.58           C  
ATOM   1484  CB  ARG A 212     -17.985 -26.019 -70.483  1.00  0.56           C  
ATOM   1485  O   ARG A 212     -20.441 -27.233 -70.012  1.00  0.57           O  
ATOM   1486  CG  ARG A 212     -16.578 -25.456 -70.602  1.00  0.55           C  
ATOM   1487  CD  ARG A 212     -16.395 -24.662 -71.888  1.00  0.56           C  
ATOM   1488  NE  ARG A 212     -15.012 -24.225 -72.059  1.00  0.49           N  
ATOM   1489  NH1 ARG A 212     -15.437 -22.924 -73.921  1.00  0.42           N  
ATOM   1490  NH2 ARG A 212     -13.308 -23.076 -73.084  1.00  0.39           N  
ATOM   1491  CZ  ARG A 212     -14.589 -23.409 -73.021  1.00  0.56           C  
ATOM   1492  N   PRO A 213     -20.254 -27.286 -67.899  1.00  0.62           N  
ATOM   1493  CA  PRO A 213     -21.715 -27.382 -67.909  1.00  0.63           C  
ATOM   1494  C   PRO A 213     -22.384 -26.143 -68.501  1.00  0.64           C  
ATOM   1495  CB  PRO A 213     -22.069 -27.539 -66.428  1.00  0.60           C  
ATOM   1496  O   PRO A 213     -21.913 -25.023 -68.289  1.00  0.63           O  
ATOM   1497  CG  PRO A 213     -21.017 -26.764 -65.701  1.00  0.59           C  
ATOM   1498  CD  PRO A 213     -19.742 -26.833 -66.490  1.00  0.60           C  
ATOM   1499  N   THR A 214     -23.279 -26.318 -69.518  1.00  0.60           N  
ATOM   1500  CA  THR A 214     -24.156 -25.249 -69.982  1.00  0.60           C  
ATOM   1501  C   THR A 214     -25.195 -24.902 -68.919  1.00  0.60           C  
ATOM   1502  CB  THR A 214     -24.868 -25.638 -71.290  1.00  0.58           C  
ATOM   1503  O   THR A 214     -25.694 -23.776 -68.874  1.00  0.58           O  
ATOM   1504  CG2 THR A 214     -23.921 -25.538 -72.482  1.00  0.53           C  
ATOM   1505  OG1 THR A 214     -25.345 -26.985 -71.185  1.00  0.60           O  
ATOM   1506  N   THR A 215     -25.707 -25.541 -68.111  1.00  0.58           N  
ATOM   1507  CA  THR A 215     -26.641 -25.516 -66.990  1.00  0.56           C  
ATOM   1508  C   THR A 215     -26.280 -26.584 -65.962  1.00  0.57           C  
ATOM   1509  CB  THR A 215     -28.090 -25.726 -67.466  1.00  0.53           C  
ATOM   1510  O   THR A 215     -25.861 -27.685 -66.324  1.00  0.55           O  
ATOM   1511  CG2 THR A 215     -28.559 -24.562 -68.333  1.00  0.49           C  
ATOM   1512  OG1 THR A 215     -28.166 -26.937 -68.229  1.00  0.61           O  
ATOM   1513  N   GLY A 216     -26.107 -26.103 -64.646  1.00  0.56           N  
ATOM   1514  CA  GLY A 216     -25.978 -27.013 -63.520  1.00  0.56           C  
ATOM   1515  C   GLY A 216     -24.536 -27.321 -63.163  1.00  0.55           C  
ATOM   1516  O   GLY A 216     -23.624 -26.596 -63.565  1.00  0.52           O  
ATOM   1517  N   HIS A 217     -24.152 -28.204 -62.449  1.00  0.60           N  
ATOM   1518  CA  HIS A 217     -22.865 -28.546 -61.856  1.00  0.60           C  
ATOM   1519  C   HIS A 217     -22.033 -29.405 -62.802  1.00  0.61           C  
ATOM   1520  CB  HIS A 217     -23.064 -29.273 -60.525  1.00  0.57           C  
ATOM   1521  O   HIS A 217     -22.508 -30.430 -63.296  1.00  0.60           O  
ATOM   1522  CG  HIS A 217     -23.977 -28.557 -59.581  1.00  0.55           C  
ATOM   1523  CD2 HIS A 217     -25.197 -28.891 -59.099  1.00  0.52           C  
ATOM   1524  ND1 HIS A 217     -23.662 -27.337 -59.023  1.00  0.52           N  
ATOM   1525  CE1 HIS A 217     -24.653 -26.950 -58.237  1.00  0.50           C  
ATOM   1526  NE2 HIS A 217     -25.596 -27.876 -58.265  1.00  0.45           N  
ATOM   1527  N   ALA A 218     -20.716 -29.013 -63.180  1.00  0.57           N  
ATOM   1528  CA  ALA A 218     -19.769 -29.676 -64.073  1.00  0.56           C  
ATOM   1529  C   ALA A 218     -19.360 -31.040 -63.524  1.00  0.57           C  
ATOM   1530  CB  ALA A 218     -18.536 -28.800 -64.286  1.00  0.53           C  
ATOM   1531  O   ALA A 218     -19.333 -32.029 -64.260  1.00  0.56           O  
ATOM   1532  N   ILE A 219     -19.175 -31.245 -62.296  1.00  0.62           N  
ATOM   1533  CA  ILE A 219     -18.807 -32.471 -61.595  1.00  0.61           C  
ATOM   1534  C   ILE A 219     -19.547 -32.545 -60.262  1.00  0.62           C  
ATOM   1535  CB  ILE A 219     -17.281 -32.554 -61.367  1.00  0.59           C  
ATOM   1536  O   ILE A 219     -19.533 -31.590 -59.483  1.00  0.60           O  
ATOM   1537  CG1 ILE A 219     -16.536 -32.494 -62.706  1.00  0.55           C  
ATOM   1538  CG2 ILE A 219     -16.920 -33.827 -60.596  1.00  0.57           C  
ATOM   1539  CD1 ILE A 219     -15.020 -32.458 -62.570  1.00  0.56           C  
ATOM   1540  N   SER A 220     -20.327 -33.563 -60.033  1.00  0.58           N  
ATOM   1541  CA  SER A 220     -20.897 -34.066 -58.787  1.00  0.57           C  
ATOM   1542  C   SER A 220     -20.332 -35.438 -58.435  1.00  0.58           C  
ATOM   1543  CB  SER A 220     -22.421 -34.144 -58.887  1.00  0.56           C  
ATOM   1544  O   SER A 220     -20.377 -36.362 -59.250  1.00  0.57           O  
ATOM   1545  OG  SER A 220     -22.976 -32.859 -59.112  1.00  0.56           O  
ATOM   1546  N   ALA A 221     -19.634 -35.488 -57.448  1.00  0.58           N  
ATOM   1547  CA  ALA A 221     -19.210 -36.751 -56.849  1.00  0.58           C  
ATOM   1548  C   ALA A 221     -20.069 -37.099 -55.636  1.00  0.58           C  
ATOM   1549  CB  ALA A 221     -17.737 -36.684 -56.452  1.00  0.56           C  
ATOM   1550  O   ALA A 221     -20.243 -36.276 -54.734  1.00  0.57           O  
ATOM   1551  N   TYR A 222     -20.800 -38.159 -55.697  1.00  0.57           N  
ATOM   1552  CA  TYR A 222     -21.638 -38.774 -54.673  1.00  0.56           C  
ATOM   1553  C   TYR A 222     -20.905 -39.919 -53.985  1.00  0.57           C  
ATOM   1554  CB  TYR A 222     -22.947 -39.283 -55.284  1.00  0.54           C  
ATOM   1555  O   TYR A 222     -20.114 -40.626 -54.614  1.00  0.57           O  
ATOM   1556  CG  TYR A 222     -23.795 -38.194 -55.895  1.00  0.52           C  
ATOM   1557  CD1 TYR A 222     -24.729 -37.499 -55.130  1.00  0.48           C  
ATOM   1558  CD2 TYR A 222     -23.666 -37.859 -57.238  1.00  0.51           C  
ATOM   1559  CE1 TYR A 222     -25.514 -36.496 -55.689  1.00  0.52           C  
ATOM   1560  CE2 TYR A 222     -24.446 -36.858 -57.809  1.00  0.52           C  
ATOM   1561  OH  TYR A 222     -26.140 -35.192 -57.586  1.00  0.52           O  
ATOM   1562  CZ  TYR A 222     -25.365 -36.183 -57.027  1.00  0.49           C  
ATOM   1563  N   GLY A 223     -21.057 -39.989 -52.793  1.00  0.54           N  
ATOM   1564  CA  GLY A 223     -20.749 -41.230 -52.101  1.00  0.54           C  
ATOM   1565  C   GLY A 223     -21.583 -42.403 -52.581  1.00  0.55           C  
ATOM   1566  O   GLY A 223     -22.722 -42.224 -53.018  1.00  0.55           O  
ATOM   1567  N   SER A 224     -20.943 -43.541 -52.620  1.00  0.53           N  
ATOM   1568  CA  SER A 224     -21.505 -44.797 -53.105  1.00  0.53           C  
ATOM   1569  C   SER A 224     -22.813 -45.127 -52.395  1.00  0.54           C  
ATOM   1570  CB  SER A 224     -20.508 -45.940 -52.914  1.00  0.51           C  
ATOM   1571  O   SER A 224     -23.628 -45.896 -52.910  1.00  0.54           O  
ATOM   1572  OG  SER A 224     -20.184 -46.100 -51.543  1.00  0.53           O  
ATOM   1573  N   SER A 225     -23.101 -44.539 -51.179  1.00  0.54           N  
ATOM   1574  CA  SER A 225     -24.241 -44.943 -50.363  1.00  0.54           C  
ATOM   1575  C   SER A 225     -25.058 -43.734 -49.917  1.00  0.53           C  
ATOM   1576  CB  SER A 225     -23.772 -45.731 -49.139  1.00  0.50           C  
ATOM   1577  O   SER A 225     -26.152 -43.885 -49.369  1.00  0.52           O  
ATOM   1578  OG  SER A 225     -22.830 -44.983 -48.389  1.00  0.52           O  
ATOM   1579  N   ASP A 226     -24.664 -42.388 -50.281  1.00  0.41           N  
ATOM   1580  CA  ASP A 226     -25.267 -41.160 -49.771  1.00  0.49           C  
ATOM   1581  C   ASP A 226     -25.437 -40.129 -50.883  1.00  0.42           C  
ATOM   1582  CB  ASP A 226     -24.420 -40.577 -48.637  1.00  0.40           C  
ATOM   1583  O   ASP A 226     -24.583 -40.013 -51.765  1.00  0.41           O  
ATOM   1584  CG  ASP A 226     -24.461 -39.060 -48.587  1.00  0.39           C  
ATOM   1585  OD1 ASP A 226     -25.076 -38.436 -49.479  1.00  0.40           O  
ATOM   1586  OD2 ASP A 226     -23.870 -38.483 -47.649  1.00  0.43           O  
ATOM   1587  N   THR A 227     -26.765 -39.821 -51.297  1.00  0.54           N  
ATOM   1588  CA  THR A 227     -27.212 -38.751 -52.182  1.00  0.53           C  
ATOM   1589  C   THR A 227     -26.537 -37.431 -51.819  1.00  0.53           C  
ATOM   1590  CB  THR A 227     -28.742 -38.581 -52.126  1.00  0.50           C  
ATOM   1591  O   THR A 227     -26.851 -36.388 -52.396  1.00  0.52           O  
ATOM   1592  CG2 THR A 227     -29.452 -39.809 -52.685  1.00  0.45           C  
ATOM   1593  OG1 THR A 227     -29.145 -38.388 -50.764  1.00  0.48           O  
ATOM   1594  N   SER A 228     -25.599 -37.430 -50.872  1.00  0.48           N  
ATOM   1595  CA  SER A 228     -24.813 -36.244 -50.549  1.00  0.48           C  
ATOM   1596  C   SER A 228     -23.650 -36.070 -51.520  1.00  0.48           C  
ATOM   1597  CB  SER A 228     -24.284 -36.325 -49.116  1.00  0.45           C  
ATOM   1598  O   SER A 228     -22.878 -37.004 -51.746  1.00  0.47           O  
ATOM   1599  OG  SER A 228     -25.192 -37.025 -48.283  1.00  0.44           O  
ATOM   1600  N   THR A 229     -23.614 -35.195 -52.428  1.00  0.51           N  
ATOM   1601  CA  THR A 229     -22.552 -34.736 -53.316  1.00  0.50           C  
ATOM   1602  C   THR A 229     -21.292 -34.400 -52.523  1.00  0.51           C  
ATOM   1603  CB  THR A 229     -22.995 -33.504 -54.127  1.00  0.47           C  
ATOM   1604  O   THR A 229     -21.311 -33.520 -51.660  1.00  0.50           O  
ATOM   1605  CG2 THR A 229     -22.174 -33.363 -55.404  1.00  0.42           C  
ATOM   1606  OG1 THR A 229     -24.379 -33.639 -54.473  1.00  0.41           O  
ATOM   1607  N   TYR A 230     -20.203 -35.367 -52.527  1.00  0.48           N  
ATOM   1608  CA  TYR A 230     -18.897 -35.154 -51.915  1.00  0.47           C  
ATOM   1609  C   TYR A 230     -18.194 -33.951 -52.533  1.00  0.48           C  
ATOM   1610  CB  TYR A 230     -18.022 -36.403 -52.064  1.00  0.44           C  
ATOM   1611  O   TYR A 230     -17.575 -33.154 -51.824  1.00  0.46           O  
ATOM   1612  CG  TYR A 230     -18.467 -37.561 -51.205  1.00  0.41           C  
ATOM   1613  CD1 TYR A 230     -18.261 -37.551 -49.827  1.00  0.37           C  
ATOM   1614  CD2 TYR A 230     -19.092 -38.668 -51.768  1.00  0.39           C  
ATOM   1615  CE1 TYR A 230     -18.666 -38.617 -49.031  1.00  0.41           C  
ATOM   1616  CE2 TYR A 230     -19.502 -39.740 -50.982  1.00  0.43           C  
ATOM   1617  OH  TYR A 230     -19.689 -40.764 -48.833  1.00  0.37           O  
ATOM   1618  CZ  TYR A 230     -19.285 -39.705 -49.617  1.00  0.37           C  
ATOM   1619  N   PHE A 231     -18.236 -33.656 -53.795  1.00  0.54           N  
ATOM   1620  CA  PHE A 231     -17.658 -32.628 -54.653  1.00  0.52           C  
ATOM   1621  C   PHE A 231     -18.629 -32.240 -55.762  1.00  0.54           C  
ATOM   1622  CB  PHE A 231     -16.336 -33.112 -55.258  1.00  0.51           C  
ATOM   1623  O   PHE A 231     -19.195 -33.108 -56.431  1.00  0.53           O  
ATOM   1624  CG  PHE A 231     -15.617 -32.063 -56.063  1.00  0.49           C  
ATOM   1625  CD1 PHE A 231     -14.917 -31.042 -55.433  1.00  0.45           C  
ATOM   1626  CD2 PHE A 231     -15.642 -32.099 -57.452  1.00  0.47           C  
ATOM   1627  CE1 PHE A 231     -14.251 -30.070 -56.176  1.00  0.46           C  
ATOM   1628  CE2 PHE A 231     -14.979 -31.131 -58.201  1.00  0.47           C  
ATOM   1629  CZ  PHE A 231     -14.285 -30.117 -57.561  1.00  0.46           C  
ATOM   1630  N   ARG A 232     -18.930 -30.959 -55.743  1.00  0.55           N  
ATOM   1631  CA  ARG A 232     -19.570 -30.279 -56.865  1.00  0.55           C  
ATOM   1632  C   ARG A 232     -18.772 -29.050 -57.288  1.00  0.55           C  
ATOM   1633  CB  ARG A 232     -21.001 -29.875 -56.503  1.00  0.53           C  
ATOM   1634  O   ARG A 232     -18.313 -28.280 -56.442  1.00  0.54           O  
ATOM   1635  CG  ARG A 232     -21.811 -29.358 -57.681  1.00  0.52           C  
ATOM   1636  CD  ARG A 232     -23.244 -29.035 -57.282  1.00  0.53           C  
ATOM   1637  NE  ARG A 232     -24.034 -28.586 -58.424  1.00  0.46           N  
ATOM   1638  NH1 ARG A 232     -25.973 -28.247 -57.215  1.00  0.39           N  
ATOM   1639  NH2 ARG A 232     -25.935 -27.829 -59.468  1.00  0.35           N  
ATOM   1640  CZ  ARG A 232     -25.312 -28.222 -58.367  1.00  0.50           C  
ATOM   1641  N   VAL A 233     -18.339 -28.877 -58.600  1.00  0.54           N  
ATOM   1642  CA  VAL A 233     -17.984 -27.675 -59.346  1.00  0.53           C  
ATOM   1643  C   VAL A 233     -19.227 -27.099 -60.021  1.00  0.54           C  
ATOM   1644  CB  VAL A 233     -16.890 -27.963 -60.399  1.00  0.52           C  
ATOM   1645  O   VAL A 233     -19.879 -27.778 -60.818  1.00  0.53           O  
ATOM   1646  CG1 VAL A 233     -16.470 -26.676 -61.106  1.00  0.48           C  
ATOM   1647  CG2 VAL A 233     -15.685 -28.635 -59.745  1.00  0.49           C  
ATOM   1648  N   THR A 234     -19.725 -26.018 -59.435  1.00  0.50           N  
ATOM   1649  CA  THR A 234     -20.831 -25.281 -60.038  1.00  0.50           C  
ATOM   1650  C   THR A 234     -20.379 -24.575 -61.313  1.00  0.50           C  
ATOM   1651  CB  THR A 234     -21.416 -24.249 -59.056  1.00  0.49           C  
ATOM   1652  O   THR A 234     -19.179 -24.440 -61.562  1.00  0.50           O  
ATOM   1653  CG2 THR A 234     -21.967 -24.929 -57.807  1.00  0.45           C  
ATOM   1654  OG1 THR A 234     -20.387 -23.328 -58.671  1.00  0.44           O  
ATOM   1655  N   ASP A 235     -21.276 -24.203 -62.186  1.00  0.52           N  
ATOM   1656  CA  ASP A 235     -21.160 -23.497 -63.458  1.00  0.52           C  
ATOM   1657  C   ASP A 235     -20.217 -22.302 -63.339  1.00  0.51           C  
ATOM   1658  CB  ASP A 235     -22.536 -23.034 -63.942  1.00  0.49           C  
ATOM   1659  O   ASP A 235     -19.539 -21.941 -64.303  1.00  0.51           O  
ATOM   1660  CG  ASP A 235     -23.677 -23.837 -63.342  1.00  0.48           C  
ATOM   1661  OD1 ASP A 235     -23.453 -24.991 -62.917  1.00  0.49           O  
ATOM   1662  OD2 ASP A 235     -24.810 -23.312 -63.296  1.00  0.52           O  
ATOM   1663  N   ALA A 236     -20.029 -21.681 -62.245  1.00  0.46           N  
ATOM   1664  CA  ALA A 236     -19.172 -20.523 -62.002  1.00  0.45           C  
ATOM   1665  C   ALA A 236     -17.756 -20.956 -61.636  1.00  0.46           C  
ATOM   1666  CB  ALA A 236     -19.760 -19.648 -60.897  1.00  0.43           C  
ATOM   1667  O   ALA A 236     -16.906 -20.119 -61.321  1.00  0.45           O  
ATOM   1668  N   GLY A 237     -17.420 -22.286 -61.890  1.00  0.48           N  
ATOM   1669  CA  GLY A 237     -16.085 -22.772 -61.578  1.00  0.48           C  
ATOM   1670  C   GLY A 237     -15.840 -22.928 -60.089  1.00  0.48           C  
ATOM   1671  O   GLY A 237     -14.694 -23.059 -59.655  1.00  0.47           O  
ATOM   1672  N   HIS A 238     -16.935 -22.790 -59.195  1.00  0.45           N  
ATOM   1673  CA  HIS A 238     -16.767 -22.903 -57.750  1.00  0.45           C  
ATOM   1674  C   HIS A 238     -16.958 -24.343 -57.285  1.00  0.45           C  
ATOM   1675  CB  HIS A 238     -17.749 -21.982 -57.024  1.00  0.42           C  
ATOM   1676  O   HIS A 238     -18.028 -24.925 -57.476  1.00  0.44           O  
ATOM   1677  CG  HIS A 238     -17.519 -20.529 -57.292  1.00  0.40           C  
ATOM   1678  CD2 HIS A 238     -18.256 -19.624 -57.978  1.00  0.39           C  
ATOM   1679  ND1 HIS A 238     -16.410 -19.853 -56.830  1.00  0.45           N  
ATOM   1680  CE1 HIS A 238     -16.476 -18.592 -57.221  1.00  0.38           C  
ATOM   1681  NE2 HIS A 238     -17.587 -18.426 -57.919  1.00  0.36           N  
ATOM   1682  N   PRO A 239     -15.889 -25.169 -57.030  1.00  0.48           N  
ATOM   1683  CA  PRO A 239     -16.083 -26.422 -56.298  1.00  0.47           C  
ATOM   1684  C   PRO A 239     -16.935 -26.246 -55.043  1.00  0.49           C  
ATOM   1685  CB  PRO A 239     -14.657 -26.843 -55.935  1.00  0.46           C  
ATOM   1686  O   PRO A 239     -16.617 -25.415 -54.188  1.00  0.48           O  
ATOM   1687  CG  PRO A 239     -13.876 -25.569 -55.913  1.00  0.44           C  
ATOM   1688  CD  PRO A 239     -14.553 -24.579 -56.817  1.00  0.46           C  
ATOM   1689  N   TYR A 240     -18.133 -26.744 -54.964  1.00  0.46           N  
ATOM   1690  CA  TYR A 240     -18.992 -27.052 -53.826  1.00  0.46           C  
ATOM   1691  C   TYR A 240     -18.831 -28.506 -53.398  1.00  0.46           C  
ATOM   1692  CB  TYR A 240     -20.458 -26.767 -54.165  1.00  0.44           C  
ATOM   1693  O   TYR A 240     -18.963 -29.419 -54.217  1.00  0.45           O  
ATOM   1694  CG  TYR A 240     -21.036 -25.589 -53.419  1.00  0.41           C  
ATOM   1695  CD1 TYR A 240     -21.713 -25.766 -52.215  1.00  0.38           C  
ATOM   1696  CD2 TYR A 240     -20.907 -24.297 -53.918  1.00  0.40           C  
ATOM   1697  CE1 TYR A 240     -22.249 -24.684 -51.525  1.00  0.39           C  
ATOM   1698  CE2 TYR A 240     -21.439 -23.207 -53.236  1.00  0.42           C  
ATOM   1699  OH  TYR A 240     -22.636 -22.335 -51.364  1.00  0.34           O  
ATOM   1700  CZ  TYR A 240     -22.107 -23.410 -52.043  1.00  0.37           C  
ATOM   1701  N   SER A 241     -18.241 -28.851 -52.345  1.00  0.44           N  
ATOM   1702  CA  SER A 241     -18.230 -30.119 -51.624  1.00  0.44           C  
ATOM   1703  C   SER A 241     -19.233 -30.112 -50.476  1.00  0.45           C  
ATOM   1704  CB  SER A 241     -16.830 -30.418 -51.086  1.00  0.42           C  
ATOM   1705  O   SER A 241     -19.178 -29.244 -49.602  1.00  0.44           O  
ATOM   1706  OG  SER A 241     -16.865 -30.636 -49.686  1.00  0.38           O  
ATOM   1707  N   ASN A 242     -20.406 -30.722 -50.589  1.00  0.41           N  
ATOM   1708  CA  ASN A 242     -21.464 -30.948 -49.609  1.00  0.41           C  
ATOM   1709  C   ASN A 242     -21.161 -32.155 -48.726  1.00  0.41           C  
ATOM   1710  CB  ASN A 242     -22.813 -31.127 -50.307  1.00  0.38           C  
ATOM   1711  O   ASN A 242     -21.890 -32.429 -47.771  1.00  0.39           O  
ATOM   1712  CG  ASN A 242     -23.762 -29.973 -50.049  1.00  0.38           C  
ATOM   1713  ND2 ASN A 242     -24.914 -29.993 -50.708  1.00  0.35           N  
ATOM   1714  OD1 ASN A 242     -23.461 -29.070 -49.263  1.00  0.39           O  
ATOM   1715  N   SER A 243     -19.826 -32.783 -48.552  1.00  0.39           N  
ATOM   1716  CA  SER A 243     -19.745 -33.896 -47.611  1.00  0.39           C  
ATOM   1717  C   SER A 243     -18.295 -34.243 -47.290  1.00  0.39           C  
ATOM   1718  CB  SER A 243     -20.460 -35.125 -48.171  1.00  0.35           C  
ATOM   1719  O   SER A 243     -17.410 -34.074 -48.131  1.00  0.37           O  
ATOM   1720  OG  SER A 243     -19.829 -35.578 -49.357  1.00  0.33           O  
ATOM   1721  N   LYS A 244     -17.892 -34.239 -45.982  1.00  0.37           N  
ATOM   1722  CA  LYS A 244     -17.125 -34.719 -44.836  1.00  0.37           C  
ATOM   1723  C   LYS A 244     -15.745 -35.209 -45.264  1.00  0.37           C  
ATOM   1724  CB  LYS A 244     -17.879 -35.838 -44.116  1.00  0.34           C  
ATOM   1725  O   LYS A 244     -15.016 -35.801 -44.465  1.00  0.35           O  
ATOM   1726  CG  LYS A 244     -19.120 -35.368 -43.371  1.00  0.32           C  
ATOM   1727  CD  LYS A 244     -19.682 -36.464 -42.475  1.00  0.36           C  
ATOM   1728  CE  LYS A 244     -20.908 -35.987 -41.708  1.00  0.30           C  
ATOM   1729  NZ  LYS A 244     -21.448 -37.050 -40.808  1.00  0.30           N  
ATOM   1730  N   ARG A 245     -15.082 -34.630 -46.282  1.00  0.41           N  
ATOM   1731  CA  ARG A 245     -13.662 -34.864 -46.521  1.00  0.40           C  
ATOM   1732  C   ARG A 245     -13.306 -34.627 -47.985  1.00  0.41           C  
ATOM   1733  CB  ARG A 245     -13.275 -36.286 -46.111  1.00  0.37           C  
ATOM   1734  O   ARG A 245     -13.552 -35.485 -48.835  1.00  0.38           O  
ATOM   1735  CG  ARG A 245     -13.128 -36.476 -44.610  1.00  0.34           C  
ATOM   1736  CD  ARG A 245     -12.620 -37.869 -44.264  1.00  0.36           C  
ATOM   1737  NE  ARG A 245     -12.539 -38.071 -42.821  1.00  0.32           N  
ATOM   1738  NH1 ARG A 245     -11.668 -40.206 -42.959  1.00  0.25           N  
ATOM   1739  NH2 ARG A 245     -12.058 -39.253 -40.911  1.00  0.22           N  
ATOM   1740  CZ  ARG A 245     -12.088 -39.176 -42.234  1.00  0.31           C  
ATOM   1741  N   ALA A 246     -13.304 -33.469 -48.556  1.00  0.40           N  
ATOM   1742  CA  ALA A 246     -12.481 -33.098 -49.704  1.00  0.41           C  
ATOM   1743  C   ALA A 246     -11.131 -32.547 -49.255  1.00  0.40           C  
ATOM   1744  CB  ALA A 246     -13.209 -32.074 -50.572  1.00  0.37           C  
ATOM   1745  O   ALA A 246     -11.065 -31.697 -48.364  1.00  0.39           O  
ATOM   1746  N   THR A 247     -10.003 -33.213 -49.431  1.00  0.40           N  
ATOM   1747  CA  THR A 247      -8.650 -32.717 -49.661  1.00  0.40           C  
ATOM   1748  C   THR A 247      -8.633 -31.707 -50.805  1.00  0.40           C  
ATOM   1749  CB  THR A 247      -7.678 -33.869 -49.976  1.00  0.37           C  
ATOM   1750  O   THR A 247      -8.950 -32.048 -51.946  1.00  0.38           O  
ATOM   1751  CG2 THR A 247      -6.230 -33.437 -49.774  1.00  0.35           C  
ATOM   1752  OG1 THR A 247      -7.960 -34.974 -49.108  1.00  0.32           O  
ATOM   1753  N   PHE A 248      -8.999 -30.373 -50.572  1.00  0.44           N  
ATOM   1754  CA  PHE A 248      -8.741 -29.214 -51.417  1.00  0.45           C  
ATOM   1755  C   PHE A 248      -7.248 -29.061 -51.685  1.00  0.44           C  
ATOM   1756  CB  PHE A 248      -9.290 -27.940 -50.768  1.00  0.42           C  
ATOM   1757  O   PHE A 248      -6.458 -28.904 -50.753  1.00  0.43           O  
ATOM   1758  CG  PHE A 248     -10.793 -27.884 -50.718  1.00  0.40           C  
ATOM   1759  CD1 PHE A 248     -11.515 -27.300 -51.752  1.00  0.38           C  
ATOM   1760  CD2 PHE A 248     -11.484 -28.415 -49.637  1.00  0.40           C  
ATOM   1761  CE1 PHE A 248     -12.906 -27.246 -51.708  1.00  0.40           C  
ATOM   1762  CE2 PHE A 248     -12.874 -28.365 -49.587  1.00  0.40           C  
ATOM   1763  CZ  PHE A 248     -13.584 -27.780 -50.623  1.00  0.39           C  
ATOM   1764  N   TYR A 249      -6.674 -29.649 -52.711  1.00  0.41           N  
ATOM   1765  CA  TYR A 249      -5.554 -29.133 -53.490  1.00  0.41           C  
ATOM   1766  C   TYR A 249      -6.000 -27.992 -54.397  1.00  0.41           C  
ATOM   1767  CB  TYR A 249      -4.923 -30.249 -54.329  1.00  0.38           C  
ATOM   1768  O   TYR A 249      -6.645 -28.222 -55.422  1.00  0.39           O  
ATOM   1769  CG  TYR A 249      -3.721 -30.891 -53.679  1.00  0.36           C  
ATOM   1770  CD1 TYR A 249      -2.440 -30.385 -53.887  1.00  0.33           C  
ATOM   1771  CD2 TYR A 249      -3.864 -32.003 -52.857  1.00  0.35           C  
ATOM   1772  CE1 TYR A 249      -1.329 -30.974 -53.292  1.00  0.36           C  
ATOM   1773  CE2 TYR A 249      -2.760 -32.600 -52.256  1.00  0.38           C  
ATOM   1774  OH  TYR A 249      -0.403 -32.666 -51.887  1.00  0.31           O  
ATOM   1775  CZ  TYR A 249      -1.499 -32.079 -52.479  1.00  0.34           C  
ATOM   1776  N   ASN A 250      -6.430 -26.861 -53.917  1.00  0.39           N  
ATOM   1777  CA  ASN A 250      -6.402 -25.711 -54.814  1.00  0.40           C  
ATOM   1778  C   ASN A 250      -5.052 -25.000 -54.772  1.00  0.39           C  
ATOM   1779  CB  ASN A 250      -7.527 -24.733 -54.470  1.00  0.36           C  
ATOM   1780  O   ASN A 250      -4.685 -24.415 -53.752  1.00  0.38           O  
ATOM   1781  CG  ASN A 250      -7.988 -23.928 -55.669  1.00  0.34           C  
ATOM   1782  ND2 ASN A 250      -9.115 -23.240 -55.523  1.00  0.32           N  
ATOM   1783  OD1 ASN A 250      -7.338 -23.925 -56.717  1.00  0.36           O  
ATOM   1784  N   MET A 251      -3.957 -25.345 -55.675  1.00  0.33           N  
ATOM   1785  CA  MET A 251      -2.743 -24.888 -56.344  1.00  0.36           C  
ATOM   1786  C   MET A 251      -3.081 -24.078 -57.591  1.00  0.34           C  
ATOM   1787  CB  MET A 251      -1.853 -26.075 -56.716  1.00  0.31           C  
ATOM   1788  O   MET A 251      -3.445 -24.643 -58.624  1.00  0.32           O  
ATOM   1789  CG  MET A 251      -1.232 -26.775 -55.519  1.00  0.30           C  
ATOM   1790  SD  MET A 251       0.319 -27.657 -55.947  1.00  0.37           S  
ATOM   1791  CE  MET A 251      -0.307 -28.820 -57.191  1.00  0.30           C  
ATOM   1792  N   GLY A 252      -3.909 -22.795 -57.530  1.00  0.37           N  
ATOM   1793  CA  GLY A 252      -3.811 -21.791 -58.577  1.00  0.36           C  
ATOM   1794  C   GLY A 252      -4.552 -20.509 -58.247  1.00  0.37           C  
ATOM   1795  O   GLY A 252      -5.627 -20.546 -57.645  1.00  0.36           O  
ATOM   1796  N   VAL A 253      -3.873 -19.323 -58.073  1.00  0.38           N  
ATOM   1797  CA  VAL A 253      -3.836 -17.869 -58.187  1.00  0.40           C  
ATOM   1798  C   VAL A 253      -5.106 -17.372 -58.873  1.00  0.38           C  
ATOM   1799  CB  VAL A 253      -2.589 -17.393 -58.965  1.00  0.35           C  
ATOM   1800  O   VAL A 253      -5.343 -17.670 -60.046  1.00  0.37           O  
ATOM   1801  CG1 VAL A 253      -2.458 -15.872 -58.897  1.00  0.33           C  
ATOM   1802  CG2 VAL A 253      -1.331 -18.065 -58.419  1.00  0.33           C  
ATOM   1803  N   GLY A 254      -6.385 -17.222 -58.258  1.00  0.33           N  
ATOM   1804  CA  GLY A 254      -7.458 -16.343 -58.694  1.00  0.34           C  
ATOM   1805  C   GLY A 254      -8.801 -16.692 -58.083  1.00  0.33           C  
ATOM   1806  O   GLY A 254      -9.155 -17.868 -57.980  1.00  0.32           O  
ATOM   1807  N   ASP A 255      -9.340 -16.012 -56.985  1.00  0.35           N  
ATOM   1808  CA  ASP A 255     -10.611 -15.438 -56.555  1.00  0.38           C  
ATOM   1809  C   ASP A 255     -11.703 -16.504 -56.498  1.00  0.35           C  
ATOM   1810  CB  ASP A 255     -11.032 -14.304 -57.491  1.00  0.32           C  
ATOM   1811  O   ASP A 255     -12.072 -17.078 -57.525  1.00  0.34           O  
ATOM   1812  CG  ASP A 255     -11.167 -12.968 -56.781  1.00  0.32           C  
ATOM   1813  OD1 ASP A 255     -11.208 -12.943 -55.532  1.00  0.35           O  
ATOM   1814  OD2 ASP A 255     -11.237 -11.932 -57.477  1.00  0.37           O  
ATOM   1815  N   THR A 256     -11.945 -17.537 -55.361  1.00  0.37           N  
ATOM   1816  CA  THR A 256     -13.178 -18.303 -55.213  1.00  0.39           C  
ATOM   1817  C   THR A 256     -13.467 -18.582 -53.741  1.00  0.38           C  
ATOM   1818  CB  THR A 256     -13.106 -19.633 -55.985  1.00  0.35           C  
ATOM   1819  O   THR A 256     -12.719 -19.306 -53.082  1.00  0.37           O  
ATOM   1820  CG2 THR A 256     -13.216 -19.403 -57.489  1.00  0.32           C  
ATOM   1821  OG1 THR A 256     -11.857 -20.276 -55.702  1.00  0.31           O  
ATOM   1822  N   THR A 257     -14.042 -17.651 -52.945  1.00  0.38           N  
ATOM   1823  CA  THR A 257     -14.986 -17.801 -51.844  1.00  0.39           C  
ATOM   1824  C   THR A 257     -15.921 -18.983 -52.089  1.00  0.38           C  
ATOM   1825  CB  THR A 257     -15.817 -16.520 -51.641  1.00  0.35           C  
ATOM   1826  O   THR A 257     -16.709 -18.971 -53.037  1.00  0.37           O  
ATOM   1827  CG2 THR A 257     -15.053 -15.496 -50.808  1.00  0.32           C  
ATOM   1828  OG1 THR A 257     -16.121 -15.948 -52.920  1.00  0.32           O  
ATOM   1829  N   THR A 258     -15.527 -20.328 -51.802  1.00  0.43           N  
ATOM   1830  CA  THR A 258     -16.324 -21.531 -51.590  1.00  0.45           C  
ATOM   1831  C   THR A 258     -17.112 -21.434 -50.286  1.00  0.44           C  
ATOM   1832  CB  THR A 258     -15.439 -22.791 -51.566  1.00  0.42           C  
ATOM   1833  O   THR A 258     -16.527 -21.285 -49.211  1.00  0.43           O  
ATOM   1834  CG2 THR A 258     -16.200 -24.007 -52.082  1.00  0.38           C  
ATOM   1835  OG1 THR A 258     -14.289 -22.575 -52.392  1.00  0.34           O  
ATOM   1836  N   ASP A 259     -18.371 -20.903 -50.317  1.00  0.40           N  
ATOM   1837  CA  ASP A 259     -19.470 -21.085 -49.374  1.00  0.42           C  
ATOM   1838  C   ASP A 259     -19.719 -22.566 -49.098  1.00  0.41           C  
ATOM   1839  CB  ASP A 259     -20.746 -20.426 -49.903  1.00  0.38           C  
ATOM   1840  O   ASP A 259     -20.036 -23.328 -50.014  1.00  0.39           O  
ATOM   1841  CG  ASP A 259     -21.666 -19.943 -48.796  1.00  0.37           C  
ATOM   1842  OD1 ASP A 259     -21.386 -20.213 -47.608  1.00  0.37           O  
ATOM   1843  OD2 ASP A 259     -22.682 -19.288 -49.114  1.00  0.40           O  
ATOM   1844  N   PHE A 260     -19.143 -23.129 -48.018  1.00  0.41           N  
ATOM   1845  CA  PHE A 260     -19.193 -24.463 -47.430  1.00  0.45           C  
ATOM   1846  C   PHE A 260     -20.279 -24.544 -46.365  1.00  0.42           C  
ATOM   1847  CB  PHE A 260     -17.836 -24.836 -46.826  1.00  0.41           C  
ATOM   1848  O   PHE A 260     -20.076 -24.112 -45.229  1.00  0.42           O  
ATOM   1849  CG  PHE A 260     -16.761 -25.082 -47.850  1.00  0.41           C  
ATOM   1850  CD1 PHE A 260     -16.641 -26.320 -48.469  1.00  0.40           C  
ATOM   1851  CD2 PHE A 260     -15.871 -24.073 -48.195  1.00  0.42           C  
ATOM   1852  CE1 PHE A 260     -15.647 -26.550 -49.417  1.00  0.41           C  
ATOM   1853  CE2 PHE A 260     -14.875 -24.296 -49.143  1.00  0.41           C  
ATOM   1854  CZ  PHE A 260     -14.765 -25.535 -49.752  1.00  0.40           C  
ATOM   1855  N   GLY A 261     -21.612 -24.628 -46.696  1.00  0.37           N  
ATOM   1856  CA  GLY A 261     -22.888 -24.901 -46.056  1.00  0.39           C  
ATOM   1857  C   GLY A 261     -22.906 -26.213 -45.295  1.00  0.38           C  
ATOM   1858  O   GLY A 261     -22.582 -27.264 -45.852  1.00  0.36           O  
ATOM   1859  N   GLY A 262     -22.737 -26.254 -43.868  1.00  0.39           N  
ATOM   1860  CA  GLY A 262     -23.431 -26.882 -42.755  1.00  0.39           C  
ATOM   1861  C   GLY A 262     -22.803 -28.194 -42.325  1.00  0.39           C  
ATOM   1862  O   GLY A 262     -23.379 -28.929 -41.520  1.00  0.37           O  
ATOM   1863  N   GLY A 263     -21.260 -28.413 -42.373  1.00  0.37           N  
ATOM   1864  CA  GLY A 263     -20.548 -29.529 -41.771  1.00  0.39           C  
ATOM   1865  C   GLY A 263     -19.239 -29.122 -41.122  1.00  0.37           C  
ATOM   1866  O   GLY A 263     -18.679 -28.073 -41.448  1.00  0.36           O  
ATOM   1867  N   THR A 264     -18.978 -29.598 -39.782  1.00  0.42           N  
ATOM   1868  CA  THR A 264     -17.638 -29.526 -39.210  1.00  0.43           C  
ATOM   1869  C   THR A 264     -16.586 -29.913 -40.246  1.00  0.43           C  
ATOM   1870  CB  THR A 264     -17.507 -30.438 -37.976  1.00  0.39           C  
ATOM   1871  O   THR A 264     -16.501 -31.076 -40.646  1.00  0.41           O  
ATOM   1872  CG2 THR A 264     -16.345 -30.000 -37.090  1.00  0.35           C  
ATOM   1873  OG1 THR A 264     -18.721 -30.381 -37.216  1.00  0.35           O  
ATOM   1874  N   PHE A 265     -16.237 -29.063 -41.111  1.00  0.44           N  
ATOM   1875  CA  PHE A 265     -15.021 -29.178 -41.907  1.00  0.46           C  
ATOM   1876  C   PHE A 265     -13.787 -29.181 -41.012  1.00  0.45           C  
ATOM   1877  CB  PHE A 265     -14.931 -28.034 -42.921  1.00  0.42           C  
ATOM   1878  O   PHE A 265     -13.541 -28.219 -40.281  1.00  0.43           O  
ATOM   1879  CG  PHE A 265     -13.890 -28.248 -43.987  1.00  0.41           C  
ATOM   1880  CD1 PHE A 265     -14.145 -29.079 -45.070  1.00  0.38           C  
ATOM   1881  CD2 PHE A 265     -12.656 -27.617 -43.904  1.00  0.40           C  
ATOM   1882  CE1 PHE A 265     -13.183 -29.279 -46.058  1.00  0.39           C  
ATOM   1883  CE2 PHE A 265     -11.690 -27.811 -44.888  1.00  0.41           C  
ATOM   1884  CZ  PHE A 265     -11.955 -28.644 -45.963  1.00  0.37           C  
ATOM   1885  N   VAL A 266     -13.279 -30.456 -40.788  1.00  0.49           N  
ATOM   1886  CA  VAL A 266     -11.873 -30.538 -40.406  1.00  0.47           C  
ATOM   1887  C   VAL A 266     -10.993 -30.430 -41.650  1.00  0.49           C  
ATOM   1888  CB  VAL A 266     -11.567 -31.850 -39.649  1.00  0.45           C  
ATOM   1889  O   VAL A 266     -10.908 -31.372 -42.441  1.00  0.46           O  
ATOM   1890  CG1 VAL A 266     -10.111 -31.879 -39.187  1.00  0.38           C  
ATOM   1891  CG2 VAL A 266     -12.511 -32.011 -38.459  1.00  0.40           C  
ATOM   1892  N   LEU A 267     -10.689 -29.202 -42.181  1.00  0.57           N  
ATOM   1893  CA  LEU A 267      -9.580 -28.965 -43.099  1.00  0.56           C  
ATOM   1894  C   LEU A 267      -8.267 -29.463 -42.505  1.00  0.57           C  
ATOM   1895  CB  LEU A 267      -9.470 -27.476 -43.435  1.00  0.54           C  
ATOM   1896  O   LEU A 267      -7.723 -28.846 -41.586  1.00  0.56           O  
ATOM   1897  CG  LEU A 267      -8.440 -27.095 -44.499  1.00  0.53           C  
ATOM   1898  CD1 LEU A 267      -8.937 -27.493 -45.885  1.00  0.51           C  
ATOM   1899  CD2 LEU A 267      -8.140 -25.601 -44.442  1.00  0.51           C  
ATOM   1900  N   GLY A 268      -7.866 -30.826 -42.696  1.00  0.52           N  
ATOM   1901  CA  GLY A 268      -6.470 -31.221 -42.591  1.00  0.51           C  
ATOM   1902  C   GLY A 268      -5.581 -30.547 -43.620  1.00  0.53           C  
ATOM   1903  O   GLY A 268      -5.728 -30.778 -44.822  1.00  0.52           O  
ATOM   1904  N   VAL A 269      -4.874 -29.568 -43.310  1.00  0.62           N  
ATOM   1905  CA  VAL A 269      -3.799 -29.000 -44.117  1.00  0.61           C  
ATOM   1906  C   VAL A 269      -2.542 -29.857 -43.979  1.00  0.63           C  
ATOM   1907  CB  VAL A 269      -3.496 -27.541 -43.711  1.00  0.59           C  
ATOM   1908  O   VAL A 269      -1.966 -29.955 -42.894  1.00  0.62           O  
ATOM   1909  CG1 VAL A 269      -2.513 -26.901 -44.690  1.00  0.55           C  
ATOM   1910  CG2 VAL A 269      -4.787 -26.728 -43.638  1.00  0.57           C  
ATOM   1911  N   LYS A 270      -2.271 -30.770 -44.882  1.00  0.55           N  
ATOM   1912  CA  LYS A 270      -0.980 -31.442 -44.990  1.00  0.56           C  
ATOM   1913  C   LYS A 270       0.163 -30.433 -45.039  1.00  0.57           C  
ATOM   1914  CB  LYS A 270      -0.942 -32.337 -46.229  1.00  0.53           C  
ATOM   1915  O   LYS A 270       0.013 -29.344 -45.597  1.00  0.58           O  
ATOM   1916  CG  LYS A 270       0.215 -33.325 -46.245  1.00  0.52           C  
ATOM   1917  CD  LYS A 270       0.170 -34.219 -47.477  1.00  0.56           C  
ATOM   1918  CE  LYS A 270       1.372 -35.153 -47.535  1.00  0.48           C  
ATOM   1919  NZ  LYS A 270       1.325 -36.041 -48.735  1.00  0.43           N  
ATOM   1920  N   ASN A 271       1.385 -30.868 -44.420  1.00  0.66           N  
ATOM   1921  CA  ASN A 271       2.574 -30.041 -44.596  1.00  0.69           C  
ATOM   1922  C   ASN A 271       2.786 -29.670 -46.061  1.00  0.68           C  
ATOM   1923  CB  ASN A 271       3.810 -30.755 -44.045  1.00  0.62           C  
ATOM   1924  O   ASN A 271       2.814 -30.543 -46.930  1.00  0.67           O  
ATOM   1925  CG  ASN A 271       3.983 -30.555 -42.552  1.00  0.58           C  
ATOM   1926  ND2 ASN A 271       4.805 -31.394 -41.933  1.00  0.58           N  
ATOM   1927  OD1 ASN A 271       3.381 -29.655 -41.960  1.00  0.60           O  
ATOM   1928  N   ALA A 272       2.679 -28.354 -46.317  1.00  0.65           N  
ATOM   1929  CA  ALA A 272       3.008 -27.891 -47.662  1.00  0.66           C  
ATOM   1930  C   ALA A 272       4.393 -28.374 -48.085  1.00  0.69           C  
ATOM   1931  CB  ALA A 272       2.935 -26.367 -47.734  1.00  0.64           C  
ATOM   1932  O   ALA A 272       5.385 -28.107 -47.403  1.00  0.70           O  
ATOM   1933  N   SER A 273       4.496 -29.258 -49.030  1.00  0.64           N  
ATOM   1934  CA  SER A 273       5.769 -29.542 -49.684  1.00  0.66           C  
ATOM   1935  C   SER A 273       6.370 -28.280 -50.296  1.00  0.66           C  
ATOM   1936  CB  SER A 273       5.590 -30.607 -50.767  1.00  0.62           C  
ATOM   1937  O   SER A 273       7.588 -28.183 -50.459  1.00  0.66           O  
ATOM   1938  OG  SER A 273       4.548 -30.249 -51.658  1.00  0.61           O  
ATOM   1939  N   VAL A 274       5.678 -27.216 -50.659  1.00  0.72           N  
ATOM   1940  CA  VAL A 274       6.047 -25.892 -51.147  1.00  0.72           C  
ATOM   1941  C   VAL A 274       5.278 -24.823 -50.373  1.00  0.72           C  
ATOM   1942  CB  VAL A 274       5.777 -25.750 -52.662  1.00  0.69           C  
ATOM   1943  O   VAL A 274       4.045 -24.811 -50.377  1.00  0.70           O  
ATOM   1944  CG1 VAL A 274       6.259 -24.393 -53.171  1.00  0.72           C  
ATOM   1945  CG2 VAL A 274       6.453 -26.883 -53.432  1.00  0.71           C  
ATOM   1946  N   ILE A 275       6.101 -23.852 -49.646  1.00  0.78           N  
ATOM   1947  CA  ILE A 275       5.601 -22.667 -48.956  1.00  0.80           C  
ATOM   1948  C   ILE A 275       5.274 -21.577 -49.974  1.00  0.80           C  
ATOM   1949  CB  ILE A 275       6.621 -22.144 -47.920  1.00  0.75           C  
ATOM   1950  O   ILE A 275       6.106 -21.238 -50.818  1.00  0.78           O  
ATOM   1951  CG1 ILE A 275       6.910 -23.219 -46.865  1.00  0.69           C  
ATOM   1952  CG2 ILE A 275       6.114 -20.856 -47.265  1.00  0.68           C  
ATOM   1953  CD1 ILE A 275       8.055 -22.870 -45.924  1.00  0.67           C  
ATOM   1954  N   PRO A 276       4.051 -21.130 -49.918  1.00  0.78           N  
ATOM   1955  CA  PRO A 276       3.769 -19.996 -50.803  1.00  0.79           C  
ATOM   1956  C   PRO A 276       4.676 -18.798 -50.534  1.00  0.81           C  
ATOM   1957  CB  PRO A 276       2.309 -19.658 -50.487  1.00  0.76           C  
ATOM   1958  O   PRO A 276       4.753 -18.319 -49.399  1.00  0.80           O  
ATOM   1959  CG  PRO A 276       1.750 -20.906 -49.884  1.00  0.75           C  
ATOM   1960  CD  PRO A 276       2.850 -21.615 -49.148  1.00  0.75           C  
ATOM   1961  N   THR A 277       5.506 -18.267 -51.617  1.00  0.82           N  
ATOM   1962  CA  THR A 277       6.424 -17.135 -51.561  1.00  0.84           C  
ATOM   1963  C   THR A 277       5.712 -15.842 -51.950  1.00  0.82           C  
ATOM   1964  CB  THR A 277       7.638 -17.354 -52.483  1.00  0.80           C  
ATOM   1965  O   THR A 277       6.138 -14.752 -51.561  1.00  0.80           O  
ATOM   1966  CG2 THR A 277       8.519 -18.488 -51.971  1.00  0.76           C  
ATOM   1967  OG1 THR A 277       7.178 -17.677 -53.800  1.00  0.80           O  
ATOM   1968  N   THR A 278       4.727 -15.889 -52.599  1.00  0.85           N  
ATOM   1969  CA  THR A 278       4.025 -14.716 -53.109  1.00  0.86           C  
ATOM   1970  C   THR A 278       2.968 -14.244 -52.115  1.00  0.87           C  
ATOM   1971  CB  THR A 278       3.363 -15.009 -54.468  1.00  0.82           C  
ATOM   1972  O   THR A 278       2.228 -15.056 -51.555  1.00  0.85           O  
ATOM   1973  CG2 THR A 278       4.402 -15.083 -55.582  1.00  0.73           C  
ATOM   1974  OG1 THR A 278       2.667 -16.259 -54.394  1.00  0.72           O  
ATOM   1975  N   THR A 279       2.857 -12.857 -51.758  1.00  0.81           N  
ATOM   1976  CA  THR A 279       1.749 -12.254 -51.026  1.00  0.84           C  
ATOM   1977  C   THR A 279       0.451 -12.367 -51.821  1.00  0.81           C  
ATOM   1978  CB  THR A 279       2.030 -10.774 -50.706  1.00  0.79           C  
ATOM   1979  O   THR A 279       0.416 -12.051 -53.012  1.00  0.78           O  
ATOM   1980  CG2 THR A 279       0.921 -10.176 -49.847  1.00  0.72           C  
ATOM   1981  OG1 THR A 279       3.274 -10.672 -50.001  1.00  0.78           O  
ATOM   1982  N   PRO A 280      -0.542 -12.972 -51.166  1.00  0.72           N  
ATOM   1983  CA  PRO A 280      -1.802 -12.958 -51.913  1.00  0.75           C  
ATOM   1984  C   PRO A 280      -2.307 -11.545 -52.194  1.00  0.76           C  
ATOM   1985  CB  PRO A 280      -2.767 -13.710 -50.992  1.00  0.73           C  
ATOM   1986  O   PRO A 280      -2.196 -10.664 -51.337  1.00  0.77           O  
ATOM   1987  CG  PRO A 280      -2.275 -13.425 -49.610  1.00  0.73           C  
ATOM   1988  CD  PRO A 280      -0.781 -13.272 -49.657  1.00  0.74           C  
ATOM   1989  N   THR A 281      -2.735 -11.279 -53.392  1.00  0.77           N  
ATOM   1990  CA  THR A 281      -3.367 -10.017 -53.760  1.00  0.78           C  
ATOM   1991  C   THR A 281      -4.766  -9.917 -53.156  1.00  0.74           C  
ATOM   1992  CB  THR A 281      -3.453  -9.861 -55.289  1.00  0.74           C  
ATOM   1993  O   THR A 281      -5.276  -8.817 -52.937  1.00  0.70           O  
ATOM   1994  CG2 THR A 281      -2.108  -9.446 -55.875  1.00  0.69           C  
ATOM   1995  OG1 THR A 281      -3.850 -11.109 -55.870  1.00  0.70           O  
ATOM   1996  N   ASN A 282      -5.419 -11.117 -52.854  1.00  0.74           N  
ATOM   1997  CA  ASN A 282      -6.727 -11.296 -52.235  1.00  0.74           C  
ATOM   1998  C   ASN A 282      -6.757 -12.526 -51.332  1.00  0.69           C  
ATOM   1999  CB  ASN A 282      -7.818 -11.397 -53.304  1.00  0.68           C  
ATOM   2000  O   ASN A 282      -6.075 -13.516 -51.601  1.00  0.65           O  
ATOM   2001  CG  ASN A 282      -7.908 -10.152 -54.165  1.00  0.63           C  
ATOM   2002  ND2 ASN A 282      -8.088 -10.343 -55.466  1.00  0.62           N  
ATOM   2003  OD1 ASN A 282      -7.817  -9.028 -53.664  1.00  0.63           O  
ATOM   2004  N   GLY A 283      -7.422 -12.313 -50.143  1.00  0.74           N  
ATOM   2005  CA  GLY A 283      -7.681 -13.354 -49.161  1.00  0.74           C  
ATOM   2006  C   GLY A 283      -6.475 -13.676 -48.300  1.00  0.72           C  
ATOM   2007  O   GLY A 283      -5.569 -12.852 -48.159  1.00  0.67           O  
ATOM   2008  N   VAL A 284      -6.474 -14.788 -47.677  1.00  0.80           N  
ATOM   2009  CA  VAL A 284      -5.437 -15.308 -46.791  1.00  0.81           C  
ATOM   2010  C   VAL A 284      -4.905 -16.630 -47.339  1.00  0.80           C  
ATOM   2011  CB  VAL A 284      -5.965 -15.501 -45.352  1.00  0.78           C  
ATOM   2012  O   VAL A 284      -5.681 -17.512 -47.712  1.00  0.78           O  
ATOM   2013  CG1 VAL A 284      -4.861 -16.030 -44.438  1.00  0.73           C  
ATOM   2014  CG2 VAL A 284      -6.528 -14.189 -44.810  1.00  0.73           C  
ATOM   2015  N   GLN A 285      -3.553 -16.715 -47.487  1.00  0.83           N  
ATOM   2016  CA  GLN A 285      -2.931 -18.012 -47.731  1.00  0.83           C  
ATOM   2017  C   GLN A 285      -2.749 -18.788 -46.430  1.00  0.83           C  
ATOM   2018  CB  GLN A 285      -1.582 -17.837 -48.431  1.00  0.82           C  
ATOM   2019  O   GLN A 285      -2.173 -18.274 -45.469  1.00  0.82           O  
ATOM   2020  CG  GLN A 285      -1.696 -17.388 -49.881  1.00  0.79           C  
ATOM   2021  CD  GLN A 285      -0.345 -17.147 -50.529  1.00  0.77           C  
ATOM   2022  NE2 GLN A 285      -0.305 -17.200 -51.856  1.00  0.79           N  
ATOM   2023  OE1 GLN A 285       0.655 -16.915 -49.842  1.00  0.80           O  
ATOM   2024  N   MET A 286      -3.351 -19.968 -46.527  1.00  0.81           N  
ATOM   2025  CA  MET A 286      -3.204 -20.881 -45.397  1.00  0.81           C  
ATOM   2026  C   MET A 286      -2.443 -22.137 -45.808  1.00  0.81           C  
ATOM   2027  CB  MET A 286      -4.573 -21.261 -44.830  1.00  0.79           C  
ATOM   2028  O   MET A 286      -2.707 -22.710 -46.867  1.00  0.79           O  
ATOM   2029  CG  MET A 286      -4.501 -22.060 -43.539  1.00  0.74           C  
ATOM   2030  SD  MET A 286      -6.154 -22.334 -42.789  1.00  0.71           S  
ATOM   2031  CE  MET A 286      -7.005 -23.136 -44.176  1.00  0.68           C  
ATOM   2032  N   TRP A 287      -1.337 -22.452 -45.112  1.00  0.80           N  
ATOM   2033  CA  TRP A 287      -0.590 -23.695 -45.279  1.00  0.82           C  
ATOM   2034  C   TRP A 287      -0.141 -24.245 -43.930  1.00  0.81           C  
ATOM   2035  CB  TRP A 287       0.624 -23.475 -46.186  1.00  0.78           C  
ATOM   2036  O   TRP A 287      -0.106 -23.516 -42.936  1.00  0.79           O  
ATOM   2037  CG  TRP A 287       1.668 -22.575 -45.597  1.00  0.75           C  
ATOM   2038  CD1 TRP A 287       2.805 -22.953 -44.937  1.00  0.73           C  
ATOM   2039  CD2 TRP A 287       1.669 -21.144 -45.611  1.00  0.75           C  
ATOM   2040  CE2 TRP A 287       2.838 -20.720 -44.941  1.00  0.75           C  
ATOM   2041  CE3 TRP A 287       0.794 -20.178 -46.126  1.00  0.75           C  
ATOM   2042  NE1 TRP A 287       3.513 -21.842 -44.540  1.00  0.74           N  
ATOM   2043  CH2 TRP A 287       2.282 -18.446 -45.286  1.00  0.74           C  
ATOM   2044  CZ2 TRP A 287       3.154 -19.370 -44.773  1.00  0.74           C  
ATOM   2045  CZ3 TRP A 287       1.111 -18.835 -45.958  1.00  0.74           C  
ATOM   2046  N   SER A 288       0.154 -25.551 -43.902  1.00  0.78           N  
ATOM   2047  CA  SER A 288       0.908 -26.153 -42.807  1.00  0.79           C  
ATOM   2048  C   SER A 288       2.400 -26.191 -43.120  1.00  0.79           C  
ATOM   2049  CB  SER A 288       0.402 -27.568 -42.522  1.00  0.77           C  
ATOM   2050  O   SER A 288       2.804 -26.645 -44.192  1.00  0.78           O  
ATOM   2051  OG  SER A 288       1.119 -28.151 -41.447  1.00  0.76           O  
ATOM   2052  N   GLU A 289       3.109 -25.635 -42.233  1.00  0.84           N  
ATOM   2053  CA  GLU A 289       4.568 -25.639 -42.194  1.00  0.86           C  
ATOM   2054  C   GLU A 289       5.082 -26.043 -40.814  1.00  0.85           C  
ATOM   2055  CB  GLU A 289       5.121 -24.265 -42.579  1.00  0.84           C  
ATOM   2056  O   GLU A 289       4.700 -25.446 -39.805  1.00  0.83           O  
ATOM   2057  CG  GLU A 289       6.641 -24.198 -42.602  1.00  0.82           C  
ATOM   2058  CD  GLU A 289       7.176 -22.806 -42.901  1.00  0.82           C  
ATOM   2059  OE1 GLU A 289       6.384 -21.836 -42.889  1.00  0.84           O  
ATOM   2060  OE2 GLU A 289       8.396 -22.684 -43.149  1.00  0.86           O  
ATOM   2061  N   GLY A 290       5.810 -27.286 -40.902  1.00  0.81           N  
ATOM   2062  CA  GLY A 290       6.326 -27.857 -39.668  1.00  0.81           C  
ATOM   2063  C   GLY A 290       5.237 -28.220 -38.677  1.00  0.80           C  
ATOM   2064  O   GLY A 290       5.416 -28.067 -37.467  1.00  0.77           O  
ATOM   2065  N   GLY A 291       3.947 -28.614 -39.092  1.00  0.80           N  
ATOM   2066  CA  GLY A 291       2.808 -28.948 -38.251  1.00  0.80           C  
ATOM   2067  C   GLY A 291       2.072 -27.728 -37.731  1.00  0.79           C  
ATOM   2068  O   GLY A 291       1.112 -27.854 -36.969  1.00  0.77           O  
ATOM   2069  N   LYS A 292       2.540 -26.540 -38.187  1.00  0.83           N  
ATOM   2070  CA  LYS A 292       1.867 -25.313 -37.774  1.00  0.83           C  
ATOM   2071  C   LYS A 292       1.077 -24.703 -38.929  1.00  0.83           C  
ATOM   2072  CB  LYS A 292       2.879 -24.299 -37.239  1.00  0.82           C  
ATOM   2073  O   LYS A 292       1.582 -24.602 -40.048  1.00  0.82           O  
ATOM   2074  CG  LYS A 292       3.653 -24.781 -36.021  1.00  0.81           C  
ATOM   2075  CD  LYS A 292       4.593 -23.704 -35.493  1.00  0.81           C  
ATOM   2076  CE  LYS A 292       5.387 -24.194 -34.290  1.00  0.81           C  
ATOM   2077  NZ  LYS A 292       6.253 -23.119 -33.723  1.00  0.78           N  
ATOM   2078  N   LEU A 293      -0.166 -24.423 -38.719  1.00  0.80           N  
ATOM   2079  CA  LEU A 293      -0.984 -23.674 -39.666  1.00  0.81           C  
ATOM   2080  C   LEU A 293      -0.537 -22.218 -39.738  1.00  0.81           C  
ATOM   2081  CB  LEU A 293      -2.462 -23.748 -39.274  1.00  0.78           C  
ATOM   2082  O   LEU A 293      -0.473 -21.533 -38.715  1.00  0.80           O  
ATOM   2083  CG  LEU A 293      -3.464 -23.225 -40.305  1.00  0.75           C  
ATOM   2084  CD1 LEU A 293      -3.486 -24.133 -41.530  1.00  0.71           C  
ATOM   2085  CD2 LEU A 293      -4.855 -23.114 -39.690  1.00  0.72           C  
ATOM   2086  N   LYS A 294      -0.058 -21.815 -40.881  1.00  0.85           N  
ATOM   2087  CA  LYS A 294       0.370 -20.460 -41.219  1.00  0.86           C  
ATOM   2088  C   LYS A 294      -0.652 -19.769 -42.117  1.00  0.85           C  
ATOM   2089  CB  LYS A 294       1.738 -20.484 -41.904  1.00  0.84           C  
ATOM   2090  O   LYS A 294      -1.270 -20.410 -42.970  1.00  0.84           O  
ATOM   2091  CG  LYS A 294       2.851 -21.062 -41.043  1.00  0.82           C  
ATOM   2092  CD  LYS A 294       3.282 -20.085 -39.956  1.00  0.82           C  
ATOM   2093  CE  LYS A 294       4.507 -20.588 -39.205  1.00  0.82           C  
ATOM   2094  NZ  LYS A 294       5.065 -19.544 -38.293  1.00  0.78           N  
ATOM   2095  N   LEU A 295      -0.861 -18.509 -41.724  1.00  0.85           N  
ATOM   2096  CA  LEU A 295      -1.690 -17.575 -42.478  1.00  0.86           C  
ATOM   2097  C   LEU A 295      -0.853 -16.423 -43.023  1.00  0.86           C  
ATOM   2098  CB  LEU A 295      -2.819 -17.029 -41.599  1.00  0.84           C  
ATOM   2099  O   LEU A 295      -0.061 -15.825 -42.291  1.00  0.85           O  
ATOM   2100  CG  LEU A 295      -3.760 -18.065 -40.982  1.00  0.80           C  
ATOM   2101  CD1 LEU A 295      -4.688 -17.403 -39.970  1.00  0.76           C  
ATOM   2102  CD2 LEU A 295      -4.563 -18.772 -42.069  1.00  0.76           C  
ATOM   2103  N   ARG A 296      -0.897 -16.166 -44.196  1.00  0.85           N  
ATOM   2104  CA  ARG A 296      -0.390 -14.953 -44.828  1.00  0.86           C  
ATOM   2105  C   ARG A 296      -1.529 -14.119 -45.406  1.00  0.86           C  
ATOM   2106  CB  ARG A 296       0.616 -15.299 -45.929  1.00  0.85           C  
ATOM   2107  O   ARG A 296      -2.258 -14.581 -46.286  1.00  0.85           O  
ATOM   2108  CG  ARG A 296       1.296 -14.088 -46.545  1.00  0.86           C  
ATOM   2109  CD  ARG A 296       2.216 -14.481 -47.693  1.00  0.87           C  
ATOM   2110  NE  ARG A 296       3.354 -15.268 -47.226  1.00  0.86           N  
ATOM   2111  NH1 ARG A 296       4.516 -15.152 -49.219  1.00  0.82           N  
ATOM   2112  NH2 ARG A 296       5.399 -16.291 -47.437  1.00  0.81           N  
ATOM   2113  CZ  ARG A 296       4.421 -15.568 -47.962  1.00  0.86           C  
ATOM   2114  N   GLY A 297      -1.725 -13.045 -44.839  1.00  0.83           N  
ATOM   2115  CA  GLY A 297      -2.652 -12.054 -45.363  1.00  0.85           C  
ATOM   2116  C   GLY A 297      -2.123 -11.330 -46.586  1.00  0.86           C  
ATOM   2117  O   GLY A 297      -1.038 -11.644 -47.080  1.00  0.86           O  
ATOM   2118  N   THR A 298      -2.969 -10.244 -46.969  1.00  0.84           N  
ATOM   2119  CA  THR A 298      -2.644  -9.372 -48.093  1.00  0.87           C  
ATOM   2120  C   THR A 298      -1.533  -8.397 -47.717  1.00  0.85           C  
ATOM   2121  CB  THR A 298      -3.882  -8.588 -48.567  1.00  0.83           C  
ATOM   2122  O   THR A 298      -0.871  -7.834 -48.592  1.00  0.83           O  
ATOM   2123  CG2 THR A 298      -4.885  -9.507 -49.256  1.00  0.78           C  
ATOM   2124  OG1 THR A 298      -4.512  -7.972 -47.437  1.00  0.83           O  
ATOM   2125  N   ASP A 299      -1.213  -8.276 -46.477  1.00  0.85           N  
ATOM   2126  CA  ASP A 299      -0.140  -7.435 -45.954  1.00  0.88           C  
ATOM   2127  C   ASP A 299       1.197  -8.171 -45.979  1.00  0.86           C  
ATOM   2128  CB  ASP A 299      -0.463  -6.977 -44.530  1.00  0.85           C  
ATOM   2129  O   ASP A 299       2.246  -7.572 -45.734  1.00  0.85           O  
ATOM   2130  CG  ASP A 299      -0.657  -8.134 -43.565  1.00  0.79           C  
ATOM   2131  OD1 ASP A 299      -0.644  -9.304 -44.005  1.00  0.77           O  
ATOM   2132  OD2 ASP A 299      -0.826  -7.873 -42.355  1.00  0.86           O  
ATOM   2133  N   GLY A 300       1.183  -9.445 -46.338  1.00  0.85           N  
ATOM   2134  CA  GLY A 300       2.372 -10.281 -46.375  1.00  0.87           C  
ATOM   2135  C   GLY A 300       2.752 -10.838 -45.017  1.00  0.84           C  
ATOM   2136  O   GLY A 300       3.642 -11.685 -44.914  1.00  0.82           O  
ATOM   2137  N   VAL A 301       2.070 -10.386 -44.043  1.00  0.89           N  
ATOM   2138  CA  VAL A 301       2.403 -10.847 -42.699  1.00  0.90           C  
ATOM   2139  C   VAL A 301       2.014 -12.315 -42.545  1.00  0.89           C  
ATOM   2140  CB  VAL A 301       1.704  -9.993 -41.617  1.00  0.88           C  
ATOM   2141  O   VAL A 301       0.910 -12.714 -42.924  1.00  0.87           O  
ATOM   2142  CG1 VAL A 301       2.072 -10.487 -40.219  1.00  0.86           C  
ATOM   2143  CG2 VAL A 301       2.072  -8.520 -41.781  1.00  0.85           C  
ATOM   2144  N   ILE A 302       2.860 -13.114 -42.140  1.00  0.86           N  
ATOM   2145  CA  ILE A 302       2.663 -14.520 -41.805  1.00  0.87           C  
ATOM   2146  C   ILE A 302       2.395 -14.662 -40.308  1.00  0.84           C  
ATOM   2147  CB  ILE A 302       3.884 -15.375 -42.214  1.00  0.85           C  
ATOM   2148  O   ILE A 302       3.262 -14.360 -39.485  1.00  0.79           O  
ATOM   2149  CG1 ILE A 302       4.136 -15.260 -43.722  1.00  0.85           C  
ATOM   2150  CG2 ILE A 302       3.683 -16.836 -41.802  1.00  0.84           C  
ATOM   2151  CD1 ILE A 302       5.401 -15.962 -44.193  1.00  0.82           C  
ATOM   2152  N   ASN A 303       1.145 -15.107 -40.008  1.00  0.84           N  
ATOM   2153  CA  ASN A 303       0.709 -15.457 -38.660  1.00  0.84           C  
ATOM   2154  C   ASN A 303       0.609 -16.969 -38.479  1.00  0.84           C  
ATOM   2155  CB  ASN A 303      -0.632 -14.794 -38.340  1.00  0.82           C  
ATOM   2156  O   ASN A 303       0.249 -17.688 -39.413  1.00  0.82           O  
ATOM   2157  CG  ASN A 303      -0.547 -13.280 -38.332  1.00  0.80           C  
ATOM   2158  ND2 ASN A 303      -1.049 -12.653 -39.389  1.00  0.80           N  
ATOM   2159  OD1 ASN A 303      -0.034 -12.680 -37.384  1.00  0.80           O  
ATOM   2160  N   THR A 304       0.969 -17.443 -37.474  1.00  0.84           N  
ATOM   2161  CA  THR A 304       0.629 -18.803 -37.070  1.00  0.84           C  
ATOM   2162  C   THR A 304      -0.697 -18.828 -36.316  1.00  0.81           C  
ATOM   2163  CB  THR A 304       1.735 -19.417 -36.191  1.00  0.80           C  
ATOM   2164  O   THR A 304      -0.970 -17.944 -35.501  1.00  0.77           O  
ATOM   2165  CG2 THR A 304       1.465 -20.894 -35.920  1.00  0.67           C  
ATOM   2166  OG1 THR A 304       2.996 -19.288 -36.860  1.00  0.71           O  
ATOM   2167  N   VAL A 305      -1.711 -19.675 -36.687  1.00  0.75           N  
ATOM   2168  CA  VAL A 305      -3.001 -19.761 -36.010  1.00  0.74           C  
ATOM   2169  C   VAL A 305      -2.786 -19.901 -34.505  1.00  0.73           C  
ATOM   2170  CB  VAL A 305      -3.843 -20.943 -36.540  1.00  0.70           C  
ATOM   2171  O   VAL A 305      -3.630 -19.483 -33.709  1.00  0.70           O  
ATOM   2172  CG1 VAL A 305      -5.168 -21.043 -35.787  1.00  0.64           C  
ATOM   2173  CG2 VAL A 305      -4.088 -20.792 -38.040  1.00  0.64           C  
ATOM   2174  N   ASN A 306      -1.578 -20.425 -34.094  1.00  0.72           N  
ATOM   2175  CA  ASN A 306      -1.262 -20.546 -32.675  1.00  0.72           C  
ATOM   2176  C   ASN A 306      -0.767 -19.224 -32.096  1.00  0.72           C  
ATOM   2177  CB  ASN A 306      -0.222 -21.647 -32.449  1.00  0.68           C  
ATOM   2178  O   ASN A 306      -0.444 -19.143 -30.910  1.00  0.68           O  
ATOM   2179  CG  ASN A 306      -0.769 -23.032 -32.730  1.00  0.64           C  
ATOM   2180  ND2 ASN A 306       0.120 -24.016 -32.805  1.00  0.59           N  
ATOM   2181  OD1 ASN A 306      -1.979 -23.217 -32.880  1.00  0.61           O  
ATOM   2182  N   ASP A 307      -0.718 -18.183 -32.912  1.00  0.65           N  
ATOM   2183  CA  ASP A 307      -0.312 -16.893 -32.362  1.00  0.65           C  
ATOM   2184  C   ASP A 307      -1.483 -16.194 -31.677  1.00  0.64           C  
ATOM   2185  CB  ASP A 307       0.265 -15.999 -33.462  1.00  0.60           C  
ATOM   2186  O   ASP A 307      -1.340 -15.075 -31.179  1.00  0.61           O  
ATOM   2187  CG  ASP A 307       1.568 -16.528 -34.035  1.00  0.58           C  
ATOM   2188  OD1 ASP A 307       2.255 -17.321 -33.355  1.00  0.60           O  
ATOM   2189  OD2 ASP A 307       1.912 -16.147 -35.174  1.00  0.64           O  
ATOM   2190  N   PHE A 308      -2.623 -16.766 -31.607  1.00  0.67           N  
ATOM   2191  CA  PHE A 308      -3.765 -16.288 -30.836  1.00  0.68           C  
ATOM   2192  C   PHE A 308      -3.744 -16.862 -29.425  1.00  0.68           C  
ATOM   2193  CB  PHE A 308      -5.078 -16.659 -31.534  1.00  0.64           C  
ATOM   2194  O   PHE A 308      -3.484 -18.052 -29.236  1.00  0.65           O  
ATOM   2195  CG  PHE A 308      -5.227 -16.057 -32.905  1.00  0.61           C  
ATOM   2196  CD1 PHE A 308      -5.659 -14.746 -33.061  1.00  0.59           C  
ATOM   2197  CD2 PHE A 308      -4.936 -16.804 -34.039  1.00  0.60           C  
ATOM   2198  CE1 PHE A 308      -5.798 -14.186 -34.329  1.00  0.57           C  
ATOM   2199  CE2 PHE A 308      -5.073 -16.252 -35.310  1.00  0.56           C  
ATOM   2200  CZ  PHE A 308      -5.505 -14.943 -35.453  1.00  0.59           C  
ATOM   2201  N   MET A 309      -3.928 -15.902 -28.540  1.00  0.67           N  
ATOM   2202  CA  MET A 309      -4.091 -16.335 -27.155  1.00  0.69           C  
ATOM   2203  C   MET A 309      -5.406 -17.085 -26.971  1.00  0.70           C  
ATOM   2204  CB  MET A 309      -4.034 -15.137 -26.206  1.00  0.65           C  
ATOM   2205  O   MET A 309      -6.477 -16.547 -27.256  1.00  0.68           O  
ATOM   2206  CG  MET A 309      -3.954 -15.521 -24.738  1.00  0.63           C  
ATOM   2207  SD  MET A 309      -3.719 -14.068 -23.643  1.00  0.63           S  
ATOM   2208  CE  MET A 309      -5.198 -13.105 -24.066  1.00  0.56           C  
ATOM   2209  N   PRO A 310      -5.311 -18.371 -26.639  1.00  0.66           N  
ATOM   2210  CA  PRO A 310      -6.559 -19.003 -26.204  1.00  0.67           C  
ATOM   2211  C   PRO A 310      -7.202 -18.286 -25.019  1.00  0.68           C  
ATOM   2212  CB  PRO A 310      -6.120 -20.417 -25.814  1.00  0.65           C  
ATOM   2213  O   PRO A 310      -6.500 -17.689 -24.199  1.00  0.69           O  
ATOM   2214  CG  PRO A 310      -4.684 -20.278 -25.423  1.00  0.64           C  
ATOM   2215  CD  PRO A 310      -4.086 -19.141 -26.202  1.00  0.65           C  
ATOM   2216  N   LYS A 311      -8.535 -18.358 -24.918  1.00  0.65           N  
ATOM   2217  CA  LYS A 311      -9.325 -17.855 -23.798  1.00  0.67           C  
ATOM   2218  C   LYS A 311      -8.863 -18.469 -22.479  1.00  0.65           C  
ATOM   2219  CB  LYS A 311     -10.811 -18.141 -24.017  1.00  0.63           C  
ATOM   2220  O   LYS A 311      -9.062 -17.884 -21.412  1.00  0.64           O  
ATOM   2221  CG  LYS A 311     -11.486 -17.193 -24.997  1.00  0.59           C  
ATOM   2222  CD  LYS A 311     -12.993 -17.412 -25.040  1.00  0.60           C  
ATOM   2223  CE  LYS A 311     -13.679 -16.408 -25.957  1.00  0.53           C  
ATOM   2224  NZ  LYS A 311     -15.159 -16.608 -25.988  1.00  0.48           N  
ATOM   2225  N   SER A 312      -8.281 -19.635 -22.486  1.00  0.63           N  
ATOM   2226  CA  SER A 312      -7.761 -20.340 -21.319  1.00  0.64           C  
ATOM   2227  C   SER A 312      -6.416 -19.769 -20.882  1.00  0.62           C  
ATOM   2228  CB  SER A 312      -7.618 -21.833 -21.614  1.00  0.58           C  
ATOM   2229  O   SER A 312      -5.817 -20.247 -19.917  1.00  0.59           O  
ATOM   2230  OG  SER A 312      -6.807 -22.045 -22.757  1.00  0.54           O  
ATOM   2231  N   GLY A 313      -5.900 -18.700 -21.598  1.00  0.72           N  
ATOM   2232  CA  GLY A 313      -4.589 -18.142 -21.311  1.00  0.73           C  
ATOM   2233  C   GLY A 313      -3.499 -18.684 -22.218  1.00  0.73           C  
ATOM   2234  O   GLY A 313      -3.703 -19.677 -22.918  1.00  0.72           O  
ATOM   2235  N   GLY A 314      -2.373 -17.861 -22.263  1.00  0.71           N  
ATOM   2236  CA  GLY A 314      -1.121 -18.061 -22.975  1.00  0.72           C  
ATOM   2237  C   GLY A 314       0.067 -17.416 -22.286  1.00  0.72           C  
ATOM   2238  O   GLY A 314      -0.103 -16.619 -21.361  1.00  0.70           O  
ATOM   2239  N   THR A 315       1.342 -18.025 -22.411  1.00  0.73           N  
ATOM   2240  CA  THR A 315       2.609 -17.429 -22.001  1.00  0.75           C  
ATOM   2241  C   THR A 315       3.060 -16.373 -23.006  1.00  0.73           C  
ATOM   2242  CB  THR A 315       3.707 -18.499 -21.851  1.00  0.70           C  
ATOM   2243  O   THR A 315       3.195 -16.659 -24.197  1.00  0.71           O  
ATOM   2244  CG2 THR A 315       4.995 -17.893 -21.304  1.00  0.61           C  
ATOM   2245  OG1 THR A 315       3.252 -19.518 -20.952  1.00  0.74           O  
ATOM   2246  N   PHE A 316       3.203 -15.171 -22.505  1.00  0.70           N  
ATOM   2247  CA  PHE A 316       3.887 -14.092 -23.208  1.00  0.74           C  
ATOM   2248  C   PHE A 316       5.360 -14.044 -22.823  1.00  0.75           C  
ATOM   2249  CB  PHE A 316       3.221 -12.746 -22.907  1.00  0.69           C  
ATOM   2250  O   PHE A 316       5.697 -14.006 -21.638  1.00  0.75           O  
ATOM   2251  CG  PHE A 316       1.786 -12.665 -23.352  1.00  0.65           C  
ATOM   2252  CD1 PHE A 316       1.464 -12.221 -24.629  1.00  0.61           C  
ATOM   2253  CD2 PHE A 316       0.759 -13.033 -22.493  1.00  0.62           C  
ATOM   2254  CE1 PHE A 316       0.136 -12.146 -25.044  1.00  0.58           C  
ATOM   2255  CE2 PHE A 316      -0.571 -12.960 -22.901  1.00  0.57           C  
ATOM   2256  CZ  PHE A 316      -0.880 -12.515 -24.176  1.00  0.60           C  
ATOM   2257  N   THR A 317       6.229 -14.254 -23.805  1.00  0.74           N  
ATOM   2258  CA  THR A 317       7.664 -14.082 -23.611  1.00  0.76           C  
ATOM   2259  C   THR A 317       8.096 -12.668 -23.991  1.00  0.75           C  
ATOM   2260  CB  THR A 317       8.466 -15.105 -24.436  1.00  0.73           C  
ATOM   2261  O   THR A 317       9.238 -12.276 -23.746  1.00  0.73           O  
ATOM   2262  CG2 THR A 317       8.192 -16.529 -23.963  1.00  0.70           C  
ATOM   2263  OG1 THR A 317       8.097 -14.993 -25.816  1.00  0.80           O  
ATOM   2264  N   GLY A 318       7.134 -11.986 -24.667  1.00  0.72           N  
ATOM   2265  CA  GLY A 318       7.356 -10.584 -24.983  1.00  0.74           C  
ATOM   2266  C   GLY A 318       6.540  -9.641 -24.119  1.00  0.71           C  
ATOM   2267  O   GLY A 318       5.727 -10.084 -23.305  1.00  0.69           O  
ATOM   2268  N   ASP A 319       6.845  -8.133 -24.409  1.00  0.79           N  
ATOM   2269  CA  ASP A 319       6.087  -7.138 -23.656  1.00  0.80           C  
ATOM   2270  C   ASP A 319       4.617  -7.140 -24.069  1.00  0.77           C  
ATOM   2271  CB  ASP A 319       6.687  -5.744 -23.854  1.00  0.78           C  
ATOM   2272  O   ASP A 319       4.301  -7.230 -25.257  1.00  0.74           O  
ATOM   2273  CG  ASP A 319       8.129  -5.648 -23.388  1.00  0.75           C  
ATOM   2274  OD1 ASP A 319       8.533  -6.418 -22.490  1.00  0.77           O  
ATOM   2275  OD2 ASP A 319       8.867  -4.791 -23.921  1.00  0.84           O  
ATOM   2276  N   PHE A 320       3.672  -7.128 -23.138  1.00  0.78           N  
ATOM   2277  CA  PHE A 320       2.223  -7.011 -23.258  1.00  0.79           C  
ATOM   2278  C   PHE A 320       1.766  -5.594 -22.933  1.00  0.78           C  
ATOM   2279  CB  PHE A 320       1.523  -8.014 -22.336  1.00  0.76           C  
ATOM   2280  O   PHE A 320       2.008  -5.096 -21.832  1.00  0.76           O  
ATOM   2281  CG  PHE A 320       0.021  -7.950 -22.400  1.00  0.73           C  
ATOM   2282  CD1 PHE A 320      -0.662  -8.415 -23.517  1.00  0.70           C  
ATOM   2283  CD2 PHE A 320      -0.709  -7.425 -21.341  1.00  0.72           C  
ATOM   2284  CE1 PHE A 320      -2.052  -8.357 -23.579  1.00  0.70           C  
ATOM   2285  CE2 PHE A 320      -2.099  -7.364 -21.395  1.00  0.70           C  
ATOM   2286  CZ  PHE A 320      -2.768  -7.830 -22.515  1.00  0.69           C  
ATOM   2287  N   SER A 321       1.355  -4.892 -23.985  1.00  0.82           N  
ATOM   2288  CA  SER A 321       0.852  -3.527 -23.869  1.00  0.83           C  
ATOM   2289  C   SER A 321      -0.669  -3.488 -23.970  1.00  0.82           C  
ATOM   2290  CB  SER A 321       1.465  -2.636 -24.950  1.00  0.80           C  
ATOM   2291  O   SER A 321      -1.262  -4.206 -24.778  1.00  0.80           O  
ATOM   2292  OG  SER A 321       1.058  -3.058 -26.240  1.00  0.73           O  
ATOM   2293  N   LEU A 322      -1.444  -2.774 -23.091  1.00  0.82           N  
ATOM   2294  CA  LEU A 322      -2.862  -2.431 -23.097  1.00  0.83           C  
ATOM   2295  C   LEU A 322      -3.070  -0.989 -23.547  1.00  0.81           C  
ATOM   2296  CB  LEU A 322      -3.470  -2.637 -21.707  1.00  0.80           C  
ATOM   2297  O   LEU A 322      -2.832  -0.054 -22.780  1.00  0.78           O  
ATOM   2298  CG  LEU A 322      -3.437  -4.064 -21.157  1.00  0.76           C  
ATOM   2299  CD1 LEU A 322      -3.972  -4.094 -19.729  1.00  0.72           C  
ATOM   2300  CD2 LEU A 322      -4.238  -5.002 -22.053  1.00  0.73           C  
ATOM   2301  N   GLU A 323      -3.281  -0.890 -24.860  1.00  0.85           N  
ATOM   2302  CA  GLU A 323      -3.505   0.396 -25.512  1.00  0.85           C  
ATOM   2303  C   GLU A 323      -4.949   0.858 -25.340  1.00  0.85           C  
ATOM   2304  CB  GLU A 323      -3.152   0.313 -27.000  1.00  0.83           C  
ATOM   2305  O   GLU A 323      -5.871   0.040 -25.333  1.00  0.83           O  
ATOM   2306  CG  GLU A 323      -3.151   1.661 -27.707  1.00  0.77           C  
ATOM   2307  CD  GLU A 323      -2.712   1.575 -29.160  1.00  0.76           C  
ATOM   2308  OE1 GLU A 323      -2.395   0.460 -29.634  1.00  0.78           O  
ATOM   2309  OE2 GLU A 323      -2.683   2.631 -29.830  1.00  0.76           O  
ATOM   2310  N   GLY A 324      -5.246   2.201 -25.007  1.00  0.83           N  
ATOM   2311  CA  GLY A 324      -6.528   2.881 -24.911  1.00  0.83           C  
ATOM   2312  C   GLY A 324      -6.438   4.368 -25.196  1.00  0.84           C  
ATOM   2313  O   GLY A 324      -5.375   4.972 -25.037  1.00  0.82           O  
ATOM   2314  N   THR A 325      -7.605   4.917 -25.715  1.00  0.86           N  
ATOM   2315  CA  THR A 325      -7.666   6.351 -25.971  1.00  0.88           C  
ATOM   2316  C   THR A 325      -7.639   7.136 -24.662  1.00  0.88           C  
ATOM   2317  CB  THR A 325      -8.930   6.723 -26.769  1.00  0.85           C  
ATOM   2318  O   THR A 325      -8.030   6.618 -23.614  1.00  0.87           O  
ATOM   2319  CG2 THR A 325      -8.877   6.150 -28.181  1.00  0.76           C  
ATOM   2320  OG1 THR A 325     -10.083   6.202 -26.096  1.00  0.81           O  
ATOM   2321  N   SER A 326      -7.237   8.441 -24.673  1.00  0.83           N  
ATOM   2322  CA  SER A 326      -7.334   9.370 -23.552  1.00  0.86           C  
ATOM   2323  C   SER A 326      -8.758   9.435 -23.009  1.00  0.84           C  
ATOM   2324  CB  SER A 326      -6.876  10.767 -23.972  1.00  0.81           C  
ATOM   2325  O   SER A 326      -9.723   9.347 -23.772  1.00  0.81           O  
ATOM   2326  OG  SER A 326      -6.833  11.639 -22.856  1.00  0.75           O  
ATOM   2327  N   GLY A 327      -9.033   9.372 -21.726  1.00  0.82           N  
ATOM   2328  CA  GLY A 327     -10.346   9.331 -21.103  1.00  0.84           C  
ATOM   2329  C   GLY A 327     -10.949   7.939 -21.072  1.00  0.80           C  
ATOM   2330  O   GLY A 327     -12.126   7.774 -20.746  1.00  0.78           O  
ATOM   2331  N   SER A 328     -10.219   6.903 -21.463  1.00  0.89           N  
ATOM   2332  CA  SER A 328     -10.741   5.547 -21.335  1.00  0.90           C  
ATOM   2333  C   SER A 328      -9.930   4.734 -20.332  1.00  0.89           C  
ATOM   2334  CB  SER A 328     -10.742   4.842 -22.693  1.00  0.88           C  
ATOM   2335  O   SER A 328      -8.716   4.917 -20.214  1.00  0.86           O  
ATOM   2336  OG  SER A 328      -9.427   4.472 -23.068  1.00  0.86           O  
ATOM   2337  N   TYR A 329     -10.578   3.904 -19.501  1.00  0.85           N  
ATOM   2338  CA  TYR A 329      -9.825   3.008 -18.631  1.00  0.86           C  
ATOM   2339  C   TYR A 329      -9.362   1.771 -19.392  1.00  0.84           C  
ATOM   2340  CB  TYR A 329     -10.672   2.592 -17.425  1.00  0.80           C  
ATOM   2341  O   TYR A 329     -10.017   1.338 -20.343  1.00  0.80           O  
ATOM   2342  CG  TYR A 329     -11.854   1.724 -17.783  1.00  0.71           C  
ATOM   2343  CD1 TYR A 329     -13.089   2.289 -18.093  1.00  0.65           C  
ATOM   2344  CD2 TYR A 329     -11.739   0.339 -17.812  1.00  0.65           C  
ATOM   2345  CE1 TYR A 329     -14.182   1.494 -18.422  1.00  0.59           C  
ATOM   2346  CE2 TYR A 329     -12.825  -0.467 -18.140  1.00  0.56           C  
ATOM   2347  OH  TYR A 329     -15.118  -0.673 -18.768  1.00  0.44           O  
ATOM   2348  CZ  TYR A 329     -14.040   0.119 -18.443  1.00  0.63           C  
ATOM   2349  N   ARG A 330      -8.200   1.243 -19.145  1.00  0.90           N  
ATOM   2350  CA  ARG A 330      -7.639  -0.056 -19.505  1.00  0.91           C  
ATOM   2351  C   ARG A 330      -7.179  -0.816 -18.265  1.00  0.90           C  
ATOM   2352  CB  ARG A 330      -6.472   0.113 -20.479  1.00  0.90           C  
ATOM   2353  O   ARG A 330      -6.491  -0.257 -17.408  1.00  0.89           O  
ATOM   2354  CG  ARG A 330      -6.874   0.690 -21.827  1.00  0.85           C  
ATOM   2355  CD  ARG A 330      -7.775  -0.261 -22.602  1.00  0.83           C  
ATOM   2356  NE  ARG A 330      -8.142   0.286 -23.905  1.00  0.82           N  
ATOM   2357  NH1 ARG A 330     -10.056   1.341 -23.154  1.00  0.71           N  
ATOM   2358  NH2 ARG A 330      -9.457   1.480 -25.362  1.00  0.68           N  
ATOM   2359  CZ  ARG A 330      -9.217   1.034 -24.137  1.00  0.81           C  
ATOM   2360  N   GLN A 331      -7.712  -1.967 -18.192  1.00  0.89           N  
ATOM   2361  CA  GLN A 331      -7.437  -2.720 -16.973  1.00  0.90           C  
ATOM   2362  C   GLN A 331      -7.089  -4.172 -17.290  1.00  0.89           C  
ATOM   2363  CB  GLN A 331      -8.635  -2.662 -16.024  1.00  0.87           C  
ATOM   2364  O   GLN A 331      -7.613  -4.747 -18.246  1.00  0.86           O  
ATOM   2365  CG  GLN A 331      -9.873  -3.374 -16.553  1.00  0.80           C  
ATOM   2366  CD  GLN A 331     -11.059  -3.264 -15.614  1.00  0.77           C  
ATOM   2367  NE2 GLN A 331     -12.084  -4.074 -15.855  1.00  0.73           N  
ATOM   2368  OE1 GLN A 331     -11.054  -2.458 -14.678  1.00  0.78           O  
ATOM   2369  N   PHE A 332      -6.076  -4.658 -16.537  1.00  0.89           N  
ATOM   2370  CA  PHE A 332      -5.900  -6.096 -16.371  1.00  0.89           C  
ATOM   2371  C   PHE A 332      -6.414  -6.552 -15.011  1.00  0.89           C  
ATOM   2372  CB  PHE A 332      -4.426  -6.480 -16.531  1.00  0.86           C  
ATOM   2373  O   PHE A 332      -6.221  -5.863 -14.006  1.00  0.88           O  
ATOM   2374  CG  PHE A 332      -4.117  -7.892 -16.110  1.00  0.75           C  
ATOM   2375  CD1 PHE A 332      -3.678  -8.167 -14.820  1.00  0.66           C  
ATOM   2376  CD2 PHE A 332      -4.265  -8.944 -17.004  1.00  0.67           C  
ATOM   2377  CE1 PHE A 332      -3.392  -9.472 -14.427  1.00  0.61           C  
ATOM   2378  CE2 PHE A 332      -3.981 -10.251 -16.619  1.00  0.62           C  
ATOM   2379  CZ  PHE A 332      -3.543 -10.513 -15.330  1.00  0.63           C  
ATOM   2380  N   SER A 333      -7.234  -7.666 -15.001  1.00  0.89           N  
ATOM   2381  CA  SER A 333      -7.844  -8.194 -13.785  1.00  0.90           C  
ATOM   2382  C   SER A 333      -7.261  -9.555 -13.419  1.00  0.89           C  
ATOM   2383  CB  SER A 333      -9.360  -8.308 -13.951  1.00  0.87           C  
ATOM   2384  O   SER A 333      -6.870 -10.325 -14.299  1.00  0.87           O  
ATOM   2385  OG  SER A 333      -9.684  -9.064 -15.106  1.00  0.74           O  
ATOM   2386  N   LEU A 334      -7.018  -9.854 -12.100  1.00  0.89           N  
ATOM   2387  CA  LEU A 334      -6.820 -11.184 -11.535  1.00  0.91           C  
ATOM   2388  C   LEU A 334      -8.128 -11.741 -10.983  1.00  0.90           C  
ATOM   2389  CB  LEU A 334      -5.762 -11.145 -10.430  1.00  0.90           C  
ATOM   2390  O   LEU A 334      -8.691 -11.190 -10.034  1.00  0.89           O  
ATOM   2391  CG  LEU A 334      -4.418 -10.515 -10.800  1.00  0.87           C  
ATOM   2392  CD1 LEU A 334      -3.473 -10.541  -9.603  1.00  0.84           C  
ATOM   2393  CD2 LEU A 334      -3.799 -11.236 -11.992  1.00  0.84           C  
ATOM   2394  N   ASP A 335      -8.717 -12.698 -11.802  1.00  0.88           N  
ATOM   2395  CA  ASP A 335     -10.048 -13.240 -11.547  1.00  0.90           C  
ATOM   2396  C   ASP A 335      -9.965 -14.593 -10.845  1.00  0.88           C  
ATOM   2397  CB  ASP A 335     -10.833 -13.373 -12.854  1.00  0.87           C  
ATOM   2398  O   ASP A 335      -9.042 -15.372 -11.093  1.00  0.86           O  
ATOM   2399  CG  ASP A 335     -11.061 -12.041 -13.547  1.00  0.82           C  
ATOM   2400  OD1 ASP A 335     -10.695 -10.988 -12.981  1.00  0.81           O  
ATOM   2401  OD2 ASP A 335     -11.614 -12.044 -14.668  1.00  0.84           O  
ATOM   2402  N   VAL A 336     -10.847 -14.950  -9.955  1.00  0.88           N  
ATOM   2403  CA  VAL A 336     -11.076 -16.253  -9.341  1.00  0.91           C  
ATOM   2404  C   VAL A 336     -12.540 -16.654  -9.509  1.00  0.89           C  
ATOM   2405  CB  VAL A 336     -10.692 -16.251  -7.844  1.00  0.89           C  
ATOM   2406  O   VAL A 336     -13.443 -15.900  -9.139  1.00  0.88           O  
ATOM   2407  CG1 VAL A 336     -10.934 -17.626  -7.223  1.00  0.88           C  
ATOM   2408  CG2 VAL A 336      -9.234 -15.831  -7.668  1.00  0.87           C  
ATOM   2409  N   GLY A 337     -12.832 -17.850 -10.214  1.00  0.82           N  
ATOM   2410  CA  GLY A 337     -14.177 -18.327 -10.495  1.00  0.84           C  
ATOM   2411  C   GLY A 337     -14.959 -17.402 -11.409  1.00  0.81           C  
ATOM   2412  O   GLY A 337     -16.173 -17.253 -11.258  1.00  0.78           O  
ATOM   2413  N   GLY A 338     -14.223 -16.573 -12.325  1.00  0.84           N  
ATOM   2414  CA  GLY A 338     -14.787 -15.591 -13.237  1.00  0.86           C  
ATOM   2415  C   GLY A 338     -15.075 -14.257 -12.575  1.00  0.85           C  
ATOM   2416  O   GLY A 338     -15.638 -13.356 -13.201  1.00  0.85           O  
ATOM   2417  N   LEU A 339     -14.721 -14.099 -11.276  1.00  0.91           N  
ATOM   2418  CA  LEU A 339     -14.959 -12.844 -10.572  1.00  0.93           C  
ATOM   2419  C   LEU A 339     -13.646 -12.120 -10.292  1.00  0.93           C  
ATOM   2420  CB  LEU A 339     -15.705 -13.098  -9.259  1.00  0.92           C  
ATOM   2421  O   LEU A 339     -12.692 -12.725  -9.798  1.00  0.92           O  
ATOM   2422  CG  LEU A 339     -17.106 -13.700  -9.381  1.00  0.91           C  
ATOM   2423  CD1 LEU A 339     -17.687 -13.974  -7.998  1.00  0.88           C  
ATOM   2424  CD2 LEU A 339     -18.019 -12.772 -10.176  1.00  0.88           C  
ATOM   2425  N   LYS A 340     -13.563 -10.860 -10.576  1.00  0.90           N  
ATOM   2426  CA  LYS A 340     -12.388 -10.011 -10.401  1.00  0.91           C  
ATOM   2427  C   LYS A 340     -12.029  -9.867  -8.925  1.00  0.92           C  
ATOM   2428  CB  LYS A 340     -12.625  -8.633 -11.020  1.00  0.90           C  
ATOM   2429  O   LYS A 340     -12.883  -9.527  -8.104  1.00  0.92           O  
ATOM   2430  CG  LYS A 340     -12.941  -8.668 -12.508  1.00  0.86           C  
ATOM   2431  CD  LYS A 340     -13.201  -7.272 -13.058  1.00  0.85           C  
ATOM   2432  CE  LYS A 340     -13.559  -7.310 -14.538  1.00  0.84           C  
ATOM   2433  NZ  LYS A 340     -13.869  -5.949 -15.068  1.00  0.81           N  
ATOM   2434  N   ARG A 341     -10.686 -10.063  -8.449  1.00  0.94           N  
ATOM   2435  CA  ARG A 341     -10.182  -9.875  -7.093  1.00  0.95           C  
ATOM   2436  C   ARG A 341      -9.254  -8.667  -7.016  1.00  0.94           C  
ATOM   2437  CB  ARG A 341      -9.450 -11.130  -6.612  1.00  0.94           C  
ATOM   2438  O   ARG A 341      -9.319  -7.887  -6.063  1.00  0.93           O  
ATOM   2439  CG  ARG A 341     -10.356 -12.334  -6.415  1.00  0.90           C  
ATOM   2440  CD  ARG A 341     -11.421 -12.072  -5.359  1.00  0.86           C  
ATOM   2441  NE  ARG A 341     -12.257 -13.247  -5.133  1.00  0.88           N  
ATOM   2442  NH1 ARG A 341     -14.087 -12.421  -6.276  1.00  0.79           N  
ATOM   2443  NH2 ARG A 341     -14.175 -14.498  -5.311  1.00  0.74           N  
ATOM   2444  CZ  ARG A 341     -13.505 -13.386  -5.574  1.00  0.84           C  
ATOM   2445  N   TRP A 342      -8.508  -8.534  -8.114  1.00  0.92           N  
ATOM   2446  CA  TRP A 342      -7.595  -7.406  -8.265  1.00  0.94           C  
ATOM   2447  C   TRP A 342      -7.691  -6.811  -9.666  1.00  0.91           C  
ATOM   2448  CB  TRP A 342      -6.154  -7.838  -7.978  1.00  0.92           C  
ATOM   2449  O   TRP A 342      -7.898  -7.536 -10.642  1.00  0.88           O  
ATOM   2450  CG  TRP A 342      -5.919  -8.268  -6.561  1.00  0.88           C  
ATOM   2451  CD1 TRP A 342      -6.071  -9.525  -6.045  1.00  0.83           C  
ATOM   2452  CD2 TRP A 342      -5.493  -7.438  -5.476  1.00  0.85           C  
ATOM   2453  CE2 TRP A 342      -5.407  -8.259  -4.330  1.00  0.88           C  
ATOM   2454  CE3 TRP A 342      -5.174  -6.078  -5.362  1.00  0.84           C  
ATOM   2455  NE1 TRP A 342      -5.764  -9.526  -4.704  1.00  0.87           N  
ATOM   2456  CH2 TRP A 342      -4.709  -6.430  -3.000  1.00  0.85           C  
ATOM   2457  CZ2 TRP A 342      -5.015  -7.764  -3.084  1.00  0.86           C  
ATOM   2458  CZ3 TRP A 342      -4.784  -5.587  -4.121  1.00  0.85           C  
ATOM   2459  N   THR A 343      -7.614  -5.469  -9.719  1.00  0.93           N  
ATOM   2460  CA  THR A 343      -7.510  -4.788 -11.005  1.00  0.93           C  
ATOM   2461  C   THR A 343      -6.331  -3.820 -11.010  1.00  0.93           C  
ATOM   2462  CB  THR A 343      -8.806  -4.025 -11.339  1.00  0.90           C  
ATOM   2463  O   THR A 343      -6.159  -3.038 -10.072  1.00  0.92           O  
ATOM   2464  CG2 THR A 343      -9.979  -4.984 -11.512  1.00  0.75           C  
ATOM   2465  OG1 THR A 343      -9.102  -3.111 -10.276  1.00  0.74           O  
ATOM   2466  N   PHE A 344      -5.488  -3.961 -12.003  1.00  0.93           N  
ATOM   2467  CA  PHE A 344      -4.517  -2.945 -12.392  1.00  0.93           C  
ATOM   2468  C   PHE A 344      -5.051  -2.095 -13.539  1.00  0.92           C  
ATOM   2469  CB  PHE A 344      -3.189  -3.595 -12.794  1.00  0.92           C  
ATOM   2470  O   PHE A 344      -5.405  -2.622 -14.596  1.00  0.90           O  
ATOM   2471  CG  PHE A 344      -2.535  -4.376 -11.687  1.00  0.88           C  
ATOM   2472  CD1 PHE A 344      -1.377  -3.908 -11.077  1.00  0.84           C  
ATOM   2473  CD2 PHE A 344      -3.079  -5.578 -11.255  1.00  0.84           C  
ATOM   2474  CE1 PHE A 344      -0.770  -4.629 -10.052  1.00  0.85           C  
ATOM   2475  CE2 PHE A 344      -2.478  -6.305 -10.231  1.00  0.85           C  
ATOM   2476  CZ  PHE A 344      -1.323  -5.829  -9.631  1.00  0.84           C  
ATOM   2477  N   GLN A 345      -5.150  -0.865 -13.215  1.00  0.93           N  
ATOM   2478  CA  GLN A 345      -5.929  -0.001 -14.096  1.00  0.93           C  
ATOM   2479  C   GLN A 345      -5.198   1.312 -14.364  1.00  0.93           C  
ATOM   2480  CB  GLN A 345      -7.307   0.278 -13.494  1.00  0.92           C  
ATOM   2481  O   GLN A 345      -4.789   2.003 -13.429  1.00  0.92           O  
ATOM   2482  CG  GLN A 345      -8.182   1.181 -14.354  1.00  0.84           C  
ATOM   2483  CD  GLN A 345      -9.532   1.463 -13.723  1.00  0.80           C  
ATOM   2484  NE2 GLN A 345     -10.084   2.639 -14.003  1.00  0.78           N  
ATOM   2485  OE1 GLN A 345     -10.076   0.630 -12.991  1.00  0.81           O  
ATOM   2486  N   LYS A 346      -4.965   1.562 -15.611  1.00  0.91           N  
ATOM   2487  CA  LYS A 346      -4.935   2.964 -16.014  1.00  0.91           C  
ATOM   2488  C   LYS A 346      -6.316   3.602 -15.888  1.00  0.91           C  
ATOM   2489  CB  LYS A 346      -4.424   3.100 -17.449  1.00  0.89           C  
ATOM   2490  O   LYS A 346      -7.291   3.101 -16.452  1.00  0.89           O  
ATOM   2491  CG  LYS A 346      -4.366   4.534 -17.953  1.00  0.81           C  
ATOM   2492  CD  LYS A 346      -4.207   4.589 -19.467  1.00  0.79           C  
ATOM   2493  CE  LYS A 346      -4.536   5.971 -20.015  1.00  0.77           C  
ATOM   2494  NZ  LYS A 346      -4.390   6.028 -21.500  1.00  0.68           N  
ATOM   2495  N   ASP A 347      -6.405   4.798 -15.088  1.00  0.89           N  
ATOM   2496  CA  ASP A 347      -7.712   5.403 -14.852  1.00  0.89           C  
ATOM   2497  C   ASP A 347      -8.191   6.172 -16.081  1.00  0.88           C  
ATOM   2498  CB  ASP A 347      -7.663   6.330 -13.637  1.00  0.86           C  
ATOM   2499  O   ASP A 347      -7.534   6.157 -17.125  1.00  0.86           O  
ATOM   2500  CG  ASP A 347      -6.809   7.565 -13.867  1.00  0.82           C  
ATOM   2501  OD1 ASP A 347      -6.485   7.873 -15.034  1.00  0.79           O  
ATOM   2502  OD2 ASP A 347      -6.455   8.234 -12.872  1.00  0.81           O  
ATOM   2503  N   ASP A 348      -9.466   6.626 -15.998  1.00  0.86           N  
ATOM   2504  CA  ASP A 348     -10.163   7.300 -17.089  1.00  0.87           C  
ATOM   2505  C   ASP A 348      -9.875   8.800 -17.080  1.00  0.85           C  
ATOM   2506  CB  ASP A 348     -11.671   7.053 -16.996  1.00  0.83           C  
ATOM   2507  O   ASP A 348     -10.550   9.570 -17.766  1.00  0.81           O  
ATOM   2508  CG  ASP A 348     -12.257   7.464 -15.657  1.00  0.79           C  
ATOM   2509  OD1 ASP A 348     -11.506   7.550 -14.662  1.00  0.76           O  
ATOM   2510  OD2 ASP A 348     -13.483   7.701 -15.595  1.00  0.82           O  
ATOM   2511  N   VAL A 349      -8.955   9.281 -16.290  1.00  0.86           N  
ATOM   2512  CA  VAL A 349      -8.597  10.696 -16.293  1.00  0.88           C  
ATOM   2513  C   VAL A 349      -8.024  11.081 -17.655  1.00  0.88           C  
ATOM   2514  CB  VAL A 349      -7.584  11.028 -15.175  1.00  0.86           C  
ATOM   2515  O   VAL A 349      -7.097  10.436 -18.150  1.00  0.86           O  
ATOM   2516  CG1 VAL A 349      -7.228  12.514 -15.193  1.00  0.85           C  
ATOM   2517  CG2 VAL A 349      -8.144  10.626 -13.812  1.00  0.85           C  
ATOM   2518  N   VAL A 350      -8.531  12.093 -18.358  1.00  0.86           N  
ATOM   2519  CA  VAL A 350      -8.150  12.588 -19.677  1.00  0.87           C  
ATOM   2520  C   VAL A 350      -6.695  13.053 -19.653  1.00  0.86           C  
ATOM   2521  CB  VAL A 350      -9.070  13.740 -20.138  1.00  0.84           C  
ATOM   2522  O   VAL A 350      -6.251  13.674 -18.685  1.00  0.84           O  
ATOM   2523  CG1 VAL A 350      -8.604  14.299 -21.482  1.00  0.78           C  
ATOM   2524  CG2 VAL A 350     -10.518  13.262 -20.228  1.00  0.77           C  
ATOM   2525  N   GLU A 351      -5.957  12.712 -20.760  1.00  0.86           N  
ATOM   2526  CA  GLU A 351      -4.602  13.196 -21.007  1.00  0.89           C  
ATOM   2527  C   GLU A 351      -4.619  14.550 -21.710  1.00  0.87           C  
ATOM   2528  CB  GLU A 351      -3.811  12.182 -21.836  1.00  0.85           C  
ATOM   2529  O   GLU A 351      -4.934  14.633 -22.899  1.00  0.84           O  
ATOM   2530  CG  GLU A 351      -3.566  10.860 -21.123  1.00  0.79           C  
ATOM   2531  CD  GLU A 351      -2.810   9.851 -21.971  1.00  0.75           C  
ATOM   2532  OE1 GLU A 351      -2.299  10.227 -23.051  1.00  0.80           O  
ATOM   2533  OE2 GLU A 351      -2.729   8.674 -21.555  1.00  0.79           O  
ATOM   2534  N   PRO A 352      -4.455  15.624 -20.971  1.00  0.83           N  
ATOM   2535  CA  PRO A 352      -4.615  16.969 -21.528  1.00  0.86           C  
ATOM   2536  C   PRO A 352      -3.409  17.413 -22.353  1.00  0.81           C  
ATOM   2537  CB  PRO A 352      -4.779  17.848 -20.286  1.00  0.81           C  
ATOM   2538  O   PRO A 352      -3.384  18.536 -22.863  1.00  0.77           O  
ATOM   2539  CG  PRO A 352      -4.013  17.142 -19.214  1.00  0.79           C  
ATOM   2540  CD  PRO A 352      -4.140  15.662 -19.433  1.00  0.76           C  
ATOM   2541  N   GLY A 353      -2.282  16.533 -22.613  1.00  0.81           N  
ATOM   2542  CA  GLY A 353      -1.097  16.811 -23.409  1.00  0.85           C  
ATOM   2543  C   GLY A 353       0.054  17.366 -22.592  1.00  0.83           C  
ATOM   2544  O   GLY A 353       1.107  17.698 -23.139  1.00  0.81           O  
ATOM   2545  N   ASP A 354      -0.061  17.435 -21.169  1.00  0.80           N  
ATOM   2546  CA  ASP A 354       0.931  18.053 -20.295  1.00  0.84           C  
ATOM   2547  C   ASP A 354       1.614  17.009 -19.415  1.00  0.78           C  
ATOM   2548  CB  ASP A 354       0.282  19.132 -19.426  1.00  0.79           C  
ATOM   2549  O   ASP A 354       2.279  17.355 -18.436  1.00  0.73           O  
ATOM   2550  CG  ASP A 354      -0.778  18.580 -18.488  1.00  0.76           C  
ATOM   2551  OD1 ASP A 354      -1.137  17.389 -18.608  1.00  0.74           O  
ATOM   2552  OD2 ASP A 354      -1.259  19.344 -17.624  1.00  0.87           O  
ATOM   2553  N   GLY A 355       1.526  15.665 -19.767  1.00  0.85           N  
ATOM   2554  CA  GLY A 355       2.058  14.528 -19.032  1.00  0.87           C  
ATOM   2555  C   GLY A 355       1.225  14.160 -17.819  1.00  0.83           C  
ATOM   2556  O   GLY A 355       1.638  13.333 -17.003  1.00  0.80           O  
ATOM   2557  N   SER A 356      -0.062  14.695 -17.669  1.00  0.86           N  
ATOM   2558  CA  SER A 356      -1.011  14.373 -16.609  1.00  0.89           C  
ATOM   2559  C   SER A 356      -2.156  13.513 -17.134  1.00  0.87           C  
ATOM   2560  CB  SER A 356      -1.569  15.652 -15.982  1.00  0.85           C  
ATOM   2561  O   SER A 356      -2.286  13.314 -18.343  1.00  0.85           O  
ATOM   2562  OG  SER A 356      -2.439  16.315 -16.883  1.00  0.79           O  
ATOM   2563  N   GLY A 357      -2.857  12.811 -16.246  1.00  0.87           N  
ATOM   2564  CA  GLY A 357      -3.940  11.905 -16.596  1.00  0.88           C  
ATOM   2565  C   GLY A 357      -3.471  10.485 -16.849  1.00  0.86           C  
ATOM   2566  O   GLY A 357      -2.267  10.222 -16.898  1.00  0.83           O  
ATOM   2567  N   SER A 358      -4.448   9.510 -16.833  1.00  0.88           N  
ATOM   2568  CA  SER A 358      -4.194   8.080 -16.972  1.00  0.89           C  
ATOM   2569  C   SER A 358      -3.403   7.542 -15.784  1.00  0.89           C  
ATOM   2570  CB  SER A 358      -3.438   7.793 -18.270  1.00  0.86           C  
ATOM   2571  O   SER A 358      -2.390   6.863 -15.962  1.00  0.87           O  
ATOM   2572  OG  SER A 358      -4.245   8.087 -19.397  1.00  0.78           O  
ATOM   2573  N   ASN A 359      -3.785   7.881 -14.674  1.00  0.92           N  
ATOM   2574  CA  ASN A 359      -3.100   7.438 -13.464  1.00  0.93           C  
ATOM   2575  C   ASN A 359      -3.215   5.928 -13.275  1.00  0.93           C  
ATOM   2576  CB  ASN A 359      -3.647   8.171 -12.238  1.00  0.92           C  
ATOM   2577  O   ASN A 359      -4.164   5.308 -13.759  1.00  0.92           O  
ATOM   2578  CG  ASN A 359      -3.673   9.675 -12.419  1.00  0.88           C  
ATOM   2579  ND2 ASN A 359      -4.797  10.295 -12.079  1.00  0.89           N  
ATOM   2580  OD1 ASN A 359      -2.691  10.276 -12.863  1.00  0.87           O  
ATOM   2581  N   LEU A 360      -2.242   5.304 -12.596  1.00  0.92           N  
ATOM   2582  CA  LEU A 360      -2.257   3.878 -12.293  1.00  0.93           C  
ATOM   2583  C   LEU A 360      -2.960   3.611 -10.966  1.00  0.93           C  
ATOM   2584  CB  LEU A 360      -0.831   3.323 -12.248  1.00  0.92           C  
ATOM   2585  O   LEU A 360      -2.615   4.211  -9.945  1.00  0.93           O  
ATOM   2586  CG  LEU A 360      -0.688   1.848 -11.871  1.00  0.91           C  
ATOM   2587  CD1 LEU A 360      -1.347   0.965 -12.926  1.00  0.88           C  
ATOM   2588  CD2 LEU A 360       0.782   1.479 -11.700  1.00  0.88           C  
ATOM   2589  N   ARG A 361      -3.934   2.715 -11.046  1.00  0.94           N  
ATOM   2590  CA  ARG A 361      -4.634   2.235  -9.859  1.00  0.94           C  
ATOM   2591  C   ARG A 361      -4.524   0.720  -9.733  1.00  0.94           C  
ATOM   2592  CB  ARG A 361      -6.106   2.653  -9.897  1.00  0.92           C  
ATOM   2593  O   ARG A 361      -4.732  -0.006 -10.708  1.00  0.93           O  
ATOM   2594  CG  ARG A 361      -6.319   4.158  -9.909  1.00  0.82           C  
ATOM   2595  CD  ARG A 361      -7.798   4.518  -9.913  1.00  0.78           C  
ATOM   2596  NE  ARG A 361      -8.002   5.961 -10.003  1.00  0.76           N  
ATOM   2597  NH1 ARG A 361     -10.267   5.878  -9.560  1.00  0.65           N  
ATOM   2598  NH2 ARG A 361      -9.242   7.893  -9.936  1.00  0.59           N  
ATOM   2599  CZ  ARG A 361      -9.170   6.574  -9.833  1.00  0.72           C  
ATOM   2600  N   ILE A 362      -4.169   0.286  -8.548  1.00  0.94           N  
ATOM   2601  CA  ILE A 362      -4.366  -1.107  -8.162  1.00  0.95           C  
ATOM   2602  C   ILE A 362      -5.464  -1.199  -7.104  1.00  0.94           C  
ATOM   2603  CB  ILE A 362      -3.059  -1.738  -7.633  1.00  0.94           C  
ATOM   2604  O   ILE A 362      -5.363  -0.583  -6.041  1.00  0.93           O  
ATOM   2605  CG1 ILE A 362      -1.920  -1.526  -8.637  1.00  0.93           C  
ATOM   2606  CG2 ILE A 362      -3.258  -3.227  -7.338  1.00  0.93           C  
ATOM   2607  CD1 ILE A 362      -0.574  -2.063  -8.169  1.00  0.90           C  
ATOM   2608  N   SER A 363      -6.550  -1.886  -7.540  1.00  0.94           N  
ATOM   2609  CA  SER A 363      -7.727  -1.951  -6.681  1.00  0.94           C  
ATOM   2610  C   SER A 363      -8.051  -3.391  -6.295  1.00  0.94           C  
ATOM   2611  CB  SER A 363      -8.933  -1.317  -7.374  1.00  0.92           C  
ATOM   2612  O   SER A 363      -7.953  -4.298  -7.123  1.00  0.93           O  
ATOM   2613  OG  SER A 363      -8.638   0.007  -7.786  1.00  0.81           O  
ATOM   2614  N   SER A 364      -8.370  -3.557  -5.055  1.00  0.94           N  
ATOM   2615  CA  SER A 364      -8.963  -4.801  -4.576  1.00  0.94           C  
ATOM   2616  C   SER A 364     -10.478  -4.794  -4.748  1.00  0.94           C  
ATOM   2617  CB  SER A 364      -8.610  -5.034  -3.107  1.00  0.93           C  
ATOM   2618  O   SER A 364     -11.097  -3.729  -4.797  1.00  0.93           O  
ATOM   2619  OG  SER A 364      -9.182  -4.029  -2.287  1.00  0.89           O  
ATOM   2620  N   ARG A 365     -11.033  -5.949  -4.932  1.00  0.93           N  
ATOM   2621  CA  ARG A 365     -12.471  -6.157  -5.072  1.00  0.93           C  
ATOM   2622  C   ARG A 365     -12.972  -7.202  -4.080  1.00  0.93           C  
ATOM   2623  CB  ARG A 365     -12.816  -6.583  -6.500  1.00  0.91           C  
ATOM   2624  O   ARG A 365     -12.204  -8.053  -3.626  1.00  0.92           O  
ATOM   2625  CG  ARG A 365     -12.531  -5.518  -7.547  1.00  0.86           C  
ATOM   2626  CD  ARG A 365     -13.035  -5.929  -8.923  1.00  0.84           C  
ATOM   2627  NE  ARG A 365     -13.015  -4.811  -9.861  1.00  0.84           N  
ATOM   2628  NH1 ARG A 365     -15.269  -4.343  -9.673  1.00  0.75           N  
ATOM   2629  NH2 ARG A 365     -13.945  -3.088 -11.060  1.00  0.70           N  
ATOM   2630  CZ  ARG A 365     -14.077  -4.083 -10.196  1.00  0.81           C  
ATOM   2631  N   ASN A 366     -14.236  -7.100  -3.714  1.00  0.94           N  
ATOM   2632  CA  ASN A 366     -14.910  -8.075  -2.864  1.00  0.95           C  
ATOM   2633  C   ASN A 366     -15.101  -9.408  -3.582  1.00  0.94           C  
ATOM   2634  CB  ASN A 366     -16.259  -7.531  -2.388  1.00  0.94           C  
ATOM   2635  O   ASN A 366     -14.883  -9.504  -4.791  1.00  0.93           O  
ATOM   2636  CG  ASN A 366     -16.116  -6.305  -1.509  1.00  0.92           C  
ATOM   2637  ND2 ASN A 366     -16.940  -5.294  -1.761  1.00  0.93           N  
ATOM   2638  OD1 ASN A 366     -15.272  -6.265  -0.610  1.00  0.91           O  
ATOM   2639  N   ASP A 367     -15.530 -10.415  -2.937  1.00  0.94           N  
ATOM   2640  CA  ASP A 367     -15.678 -11.774  -3.449  1.00  0.95           C  
ATOM   2641  C   ASP A 367     -16.774 -11.844  -4.510  1.00  0.94           C  
ATOM   2642  CB  ASP A 367     -15.988 -12.746  -2.308  1.00  0.93           C  
ATOM   2643  O   ASP A 367     -16.715 -12.678  -5.416  1.00  0.92           O  
ATOM   2644  CG  ASP A 367     -14.791 -13.006  -1.410  1.00  0.90           C  
ATOM   2645  OD1 ASP A 367     -13.641 -12.791  -1.848  1.00  0.89           O  
ATOM   2646  OD2 ASP A 367     -15.001 -13.434  -0.254  1.00  0.91           O  
ATOM   2647  N   ASP A 368     -17.755 -10.844  -4.527  1.00  0.92           N  
ATOM   2648  CA  ASP A 368     -18.803 -10.701  -5.534  1.00  0.93           C  
ATOM   2649  C   ASP A 368     -18.305  -9.900  -6.735  1.00  0.91           C  
ATOM   2650  CB  ASP A 368     -20.039 -10.031  -4.930  1.00  0.91           C  
ATOM   2651  O   ASP A 368     -19.060  -9.649  -7.676  1.00  0.89           O  
ATOM   2652  CG  ASP A 368     -19.780  -8.603  -4.481  1.00  0.85           C  
ATOM   2653  OD1 ASP A 368     -18.637  -8.117  -4.624  1.00  0.83           O  
ATOM   2654  OD2 ASP A 368     -20.726  -7.961  -3.977  1.00  0.90           O  
ATOM   2655  N   GLY A 369     -17.061  -9.441  -6.764  1.00  0.89           N  
ATOM   2656  CA  GLY A 369     -16.411  -8.711  -7.840  1.00  0.91           C  
ATOM   2657  C   GLY A 369     -16.580  -7.208  -7.729  1.00  0.90           C  
ATOM   2658  O   GLY A 369     -16.014  -6.454  -8.523  1.00  0.88           O  
ATOM   2659  N   THR A 370     -17.446  -6.776  -6.670  1.00  0.92           N  
ATOM   2660  CA  THR A 370     -17.656  -5.346  -6.468  1.00  0.93           C  
ATOM   2661  C   THR A 370     -16.366  -4.669  -6.013  1.00  0.93           C  
ATOM   2662  CB  THR A 370     -18.768  -5.085  -5.436  1.00  0.92           C  
ATOM   2663  O   THR A 370     -15.481  -5.319  -5.454  1.00  0.92           O  
ATOM   2664  CG2 THR A 370     -20.098  -5.670  -5.900  1.00  0.84           C  
ATOM   2665  OG1 THR A 370     -18.404  -5.687  -4.187  1.00  0.87           O  
ATOM   2666  N   PHE A 371     -16.106  -3.422  -6.254  1.00  0.90           N  
ATOM   2667  CA  PHE A 371     -14.953  -2.617  -5.868  1.00  0.92           C  
ATOM   2668  C   PHE A 371     -14.850  -2.511  -4.352  1.00  0.92           C  
ATOM   2669  CB  PHE A 371     -15.041  -1.218  -6.487  1.00  0.90           C  
ATOM   2670  O   PHE A 371     -15.828  -2.179  -3.679  1.00  0.91           O  
ATOM   2671  CG  PHE A 371     -13.890  -0.320  -6.124  1.00  0.88           C  
ATOM   2672  CD1 PHE A 371     -12.698  -0.371  -6.836  1.00  0.85           C  
ATOM   2673  CD2 PHE A 371     -14.000   0.576  -5.068  1.00  0.86           C  
ATOM   2674  CE1 PHE A 371     -11.631   0.460  -6.502  1.00  0.88           C  
ATOM   2675  CE2 PHE A 371     -12.937   1.409  -4.728  1.00  0.88           C  
ATOM   2676  CZ  PHE A 371     -11.754   1.349  -5.446  1.00  0.87           C  
ATOM   2677  N   LYS A 372     -13.782  -2.881  -3.684  1.00  0.94           N  
ATOM   2678  CA  LYS A 372     -13.524  -2.763  -2.252  1.00  0.94           C  
ATOM   2679  C   LYS A 372     -12.746  -1.488  -1.937  1.00  0.93           C  
ATOM   2680  CB  LYS A 372     -12.758  -3.984  -1.741  1.00  0.94           C  
ATOM   2681  O   LYS A 372     -13.235  -0.620  -1.211  1.00  0.90           O  
ATOM   2682  CG  LYS A 372     -12.511  -3.977  -0.240  1.00  0.93           C  
ATOM   2683  CD  LYS A 372     -11.845  -5.266   0.223  1.00  0.90           C  
ATOM   2684  CE  LYS A 372     -11.622  -5.272   1.730  1.00  0.91           C  
ATOM   2685  NZ  LYS A 372     -11.081  -6.580   2.205  1.00  0.91           N  
ATOM   2686  N   SER A 373     -11.580  -1.348  -2.497  1.00  0.91           N  
ATOM   2687  CA  SER A 373     -10.735  -0.179  -2.275  1.00  0.92           C  
ATOM   2688  C   SER A 373      -9.642  -0.078  -3.334  1.00  0.93           C  
ATOM   2689  CB  SER A 373     -10.104  -0.230  -0.883  1.00  0.91           C  
ATOM   2690  O   SER A 373      -9.275  -1.080  -3.953  1.00  0.92           O  
ATOM   2691  OG  SER A 373      -9.264  -1.364  -0.752  1.00  0.84           O  
ATOM   2692  N   THR A 374      -8.982   1.181  -3.531  1.00  0.92           N  
ATOM   2693  CA  THR A 374      -7.688   1.377  -4.174  1.00  0.92           C  
ATOM   2694  C   THR A 374      -6.553   1.210  -3.169  1.00  0.92           C  
ATOM   2695  CB  THR A 374      -7.595   2.767  -4.831  1.00  0.91           C  
ATOM   2696  O   THR A 374      -6.472   1.951  -2.187  1.00  0.91           O  
ATOM   2697  CG2 THR A 374      -6.263   2.947  -5.552  1.00  0.88           C  
ATOM   2698  OG1 THR A 374      -8.662   2.914  -5.777  1.00  0.88           O  
ATOM   2699  N   VAL A 375      -5.771   0.129  -3.413  1.00  0.94           N  
ATOM   2700  CA  VAL A 375      -4.650  -0.231  -2.551  1.00  0.94           C  
ATOM   2701  C   VAL A 375      -3.430   0.614  -2.908  1.00  0.94           C  
ATOM   2702  CB  VAL A 375      -4.309  -1.734  -2.663  1.00  0.92           C  
ATOM   2703  O   VAL A 375      -2.685   1.045  -2.024  1.00  0.92           O  
ATOM   2704  CG1 VAL A 375      -3.097  -2.079  -1.798  1.00  0.78           C  
ATOM   2705  CG2 VAL A 375      -5.513  -2.586  -2.265  1.00  0.77           C  
ATOM   2706  N   PHE A 376      -3.288   0.841  -4.135  1.00  0.95           N  
ATOM   2707  CA  PHE A 376      -2.182   1.632  -4.662  1.00  0.95           C  
ATOM   2708  C   PHE A 376      -2.671   2.598  -5.735  1.00  0.95           C  
ATOM   2709  CB  PHE A 376      -1.092   0.720  -5.233  1.00  0.95           C  
ATOM   2710  O   PHE A 376      -3.472   2.225  -6.595  1.00  0.95           O  
ATOM   2711  CG  PHE A 376       0.090   1.464  -5.794  1.00  0.92           C  
ATOM   2712  CD1 PHE A 376       1.183   1.767  -4.991  1.00  0.89           C  
ATOM   2713  CD2 PHE A 376       0.108   1.862  -7.124  1.00  0.89           C  
ATOM   2714  CE1 PHE A 376       2.278   2.455  -5.507  1.00  0.90           C  
ATOM   2715  CE2 PHE A 376       1.198   2.551  -7.647  1.00  0.89           C  
ATOM   2716  CZ  PHE A 376       2.282   2.848  -6.836  1.00  0.88           C  
ATOM   2717  N   PHE A 377      -2.236   3.822  -5.635  1.00  0.93           N  
ATOM   2718  CA  PHE A 377      -2.486   4.874  -6.613  1.00  0.94           C  
ATOM   2719  C   PHE A 377      -1.197   5.611  -6.957  1.00  0.94           C  
ATOM   2720  CB  PHE A 377      -3.532   5.861  -6.087  1.00  0.93           C  
ATOM   2721  O   PHE A 377      -0.395   5.914  -6.072  1.00  0.93           O  
ATOM   2722  CG  PHE A 377      -3.775   7.033  -7.000  1.00  0.92           C  
ATOM   2723  CD1 PHE A 377      -4.660   6.929  -8.066  1.00  0.89           C  
ATOM   2724  CD2 PHE A 377      -3.117   8.238  -6.792  1.00  0.89           C  
ATOM   2725  CE1 PHE A 377      -4.887   8.011  -8.913  1.00  0.90           C  
ATOM   2726  CE2 PHE A 377      -3.339   9.324  -7.634  1.00  0.90           C  
ATOM   2727  CZ  PHE A 377      -4.223   9.208  -8.694  1.00  0.89           C  
ATOM   2728  N   ALA A 378      -0.889   5.764  -8.220  1.00  0.94           N  
ATOM   2729  CA  ALA A 378       0.211   6.594  -8.704  1.00  0.94           C  
ATOM   2730  C   ALA A 378      -0.285   7.629  -9.710  1.00  0.94           C  
ATOM   2731  CB  ALA A 378       1.297   5.725  -9.332  1.00  0.93           C  
ATOM   2732  O   ALA A 378      -0.838   7.275 -10.754  1.00  0.93           O  
ATOM   2733  N   ASP A 379      -0.089   8.924  -9.341  1.00  0.92           N  
ATOM   2734  CA  ASP A 379      -0.394  10.061 -10.204  1.00  0.93           C  
ATOM   2735  C   ASP A 379       0.711  10.280 -11.234  1.00  0.92           C  
ATOM   2736  CB  ASP A 379      -0.594  11.329  -9.370  1.00  0.92           C  
ATOM   2737  O   ASP A 379       1.866  10.520 -10.873  1.00  0.90           O  
ATOM   2738  CG  ASP A 379      -1.039  12.520 -10.200  1.00  0.89           C  
ATOM   2739  OD1 ASP A 379      -0.359  12.861 -11.191  1.00  0.86           O  
ATOM   2740  OD2 ASP A 379      -2.078  13.126  -9.857  1.00  0.89           O  
ATOM   2741  N   ARG A 380       0.414  10.193 -12.521  1.00  0.93           N  
ATOM   2742  CA  ARG A 380       1.394  10.254 -13.601  1.00  0.93           C  
ATOM   2743  C   ARG A 380       1.978  11.657 -13.732  1.00  0.91           C  
ATOM   2744  CB  ARG A 380       0.761   9.823 -14.926  1.00  0.91           C  
ATOM   2745  O   ARG A 380       3.150  11.817 -14.078  1.00  0.89           O  
ATOM   2746  CG  ARG A 380       1.729   9.822 -16.099  1.00  0.88           C  
ATOM   2747  CD  ARG A 380       1.057   9.356 -17.383  1.00  0.86           C  
ATOM   2748  NE  ARG A 380       1.915   9.564 -18.546  1.00  0.85           N  
ATOM   2749  NH1 ARG A 380       0.175   9.891 -20.030  1.00  0.76           N  
ATOM   2750  NH2 ARG A 380       2.345   9.987 -20.762  1.00  0.73           N  
ATOM   2751  CZ  ARG A 380       1.476   9.813 -19.777  1.00  0.83           C  
ATOM   2752  N   GLY A 381       1.165  12.706 -13.500  1.00  0.91           N  
ATOM   2753  CA  GLY A 381       1.569  14.096 -13.635  1.00  0.91           C  
ATOM   2754  C   GLY A 381       2.504  14.555 -12.531  1.00  0.90           C  
ATOM   2755  O   GLY A 381       3.568  15.114 -12.805  1.00  0.89           O  
ATOM   2756  N   THR A 382       2.316  14.194 -11.324  1.00  0.91           N  
ATOM   2757  CA  THR A 382       3.039  14.706 -10.165  1.00  0.91           C  
ATOM   2758  C   THR A 382       4.082  13.699  -9.689  1.00  0.90           C  
ATOM   2759  CB  THR A 382       2.077  15.038  -9.009  1.00  0.90           C  
ATOM   2760  O   THR A 382       5.002  14.054  -8.950  1.00  0.89           O  
ATOM   2761  CG2 THR A 382       1.036  16.068  -9.438  1.00  0.86           C  
ATOM   2762  OG1 THR A 382       1.406  13.842  -8.594  1.00  0.89           O  
ATOM   2763  N   GLY A 383       3.961  12.369 -10.064  1.00  0.91           N  
ATOM   2764  CA  GLY A 383       4.756  11.263  -9.555  1.00  0.93           C  
ATOM   2765  C   GLY A 383       4.451  10.925  -8.108  1.00  0.91           C  
ATOM   2766  O   GLY A 383       5.255  10.280  -7.433  1.00  0.89           O  
ATOM   2767  N   GLN A 384       3.303  11.380  -7.611  1.00  0.92           N  
ATOM   2768  CA  GLN A 384       2.874  11.043  -6.258  1.00  0.93           C  
ATOM   2769  C   GLN A 384       2.301   9.630  -6.199  1.00  0.93           C  
ATOM   2770  CB  GLN A 384       1.838  12.050  -5.756  1.00  0.92           C  
ATOM   2771  O   GLN A 384       1.571   9.212  -7.101  1.00  0.93           O  
ATOM   2772  CG  GLN A 384       2.408  13.437  -5.490  1.00  0.87           C  
ATOM   2773  CD  GLN A 384       1.341  14.448  -5.114  1.00  0.83           C  
ATOM   2774  NE2 GLN A 384       1.597  15.215  -4.060  1.00  0.86           N  
ATOM   2775  OE1 GLN A 384       0.296  14.539  -5.766  1.00  0.86           O  
ATOM   2776  N   VAL A 385       2.654   8.972  -5.176  1.00  0.93           N  
ATOM   2777  CA  VAL A 385       2.176   7.623  -4.891  1.00  0.94           C  
ATOM   2778  C   VAL A 385       1.377   7.621  -3.590  1.00  0.93           C  
ATOM   2779  CB  VAL A 385       3.343   6.614  -4.802  1.00  0.91           C  
ATOM   2780  O   VAL A 385       1.754   8.288  -2.623  1.00  0.91           O  
ATOM   2781  CG1 VAL A 385       2.822   5.211  -4.495  1.00  0.75           C  
ATOM   2782  CG2 VAL A 385       4.150   6.616  -6.099  1.00  0.75           C  
ATOM   2783  N   ALA A 386       0.217   6.996  -3.647  1.00  0.92           N  
ATOM   2784  CA  ALA A 386      -0.624   6.859  -2.460  1.00  0.93           C  
ATOM   2785  C   ALA A 386      -0.970   5.395  -2.200  1.00  0.93           C  
ATOM   2786  CB  ALA A 386      -1.898   7.685  -2.613  1.00  0.91           C  
ATOM   2787  O   ALA A 386      -1.236   4.638  -3.137  1.00  0.92           O  
ATOM   2788  N   ILE A 387      -0.901   4.942  -0.962  1.00  0.93           N  
ATOM   2789  CA  ILE A 387      -1.289   3.611  -0.510  1.00  0.93           C  
ATOM   2790  C   ILE A 387      -2.527   3.707   0.379  1.00  0.92           C  
ATOM   2791  CB  ILE A 387      -0.137   2.913   0.248  1.00  0.92           C  
ATOM   2792  O   ILE A 387      -2.537   4.454   1.360  1.00  0.90           O  
ATOM   2793  CG1 ILE A 387       1.086   2.760  -0.662  1.00  0.89           C  
ATOM   2794  CG2 ILE A 387      -0.592   1.554   0.789  1.00  0.88           C  
ATOM   2795  CD1 ILE A 387       2.301   2.157   0.030  1.00  0.85           C  
ATOM   2796  N   GLY A 388      -3.584   3.087  -0.076  1.00  0.89           N  
ATOM   2797  CA  GLY A 388      -4.858   3.026   0.623  1.00  0.90           C  
ATOM   2798  C   GLY A 388      -5.762   4.206   0.320  1.00  0.86           C  
ATOM   2799  O   GLY A 388      -6.909   4.248   0.771  1.00  0.83           O  
ATOM   2800  N   THR A 389      -5.277   5.174  -0.580  1.00  0.85           N  
ATOM   2801  CA  THR A 389      -6.057   6.332  -1.004  1.00  0.86           C  
ATOM   2802  C   THR A 389      -5.781   6.663  -2.468  1.00  0.86           C  
ATOM   2803  CB  THR A 389      -5.751   7.562  -0.131  1.00  0.84           C  
ATOM   2804  O   THR A 389      -4.761   6.248  -3.022  1.00  0.85           O  
ATOM   2805  CG2 THR A 389      -4.286   7.969  -0.247  1.00  0.85           C  
ATOM   2806  OG1 THR A 389      -6.574   8.657  -0.552  1.00  0.85           O  
ATOM   2807  N   THR A 390      -6.675   7.481  -3.068  1.00  0.84           N  
ATOM   2808  CA  THR A 390      -6.523   8.015  -4.417  1.00  0.85           C  
ATOM   2809  C   THR A 390      -6.228   9.512  -4.376  1.00  0.82           C  
ATOM   2810  CB  THR A 390      -7.783   7.760  -5.264  1.00  0.80           C  
ATOM   2811  O   THR A 390      -6.167  10.167  -5.419  1.00  0.78           O  
ATOM   2812  CG2 THR A 390      -7.969   6.272  -5.539  1.00  0.74           C  
ATOM   2813  OG1 THR A 390      -8.931   8.253  -4.562  1.00  0.74           O  
ATOM   2814  N   VAL A 391      -6.129  10.083  -3.263  1.00  0.81           N  
ATOM   2815  CA  VAL A 391      -5.829  11.495  -3.049  1.00  0.83           C  
ATOM   2816  C   VAL A 391      -4.533  11.633  -2.253  1.00  0.82           C  
ATOM   2817  CB  VAL A 391      -6.984  12.215  -2.317  1.00  0.78           C  
ATOM   2818  O   VAL A 391      -4.556  11.683  -1.021  1.00  0.80           O  
ATOM   2819  CG1 VAL A 391      -6.764  13.727  -2.319  1.00  0.74           C  
ATOM   2820  CG2 VAL A 391      -8.324  11.866  -2.961  1.00  0.70           C  
ATOM   2821  N   PRO A 392      -3.420  11.465  -2.964  1.00  0.85           N  
ATOM   2822  CA  PRO A 392      -2.173  11.770  -2.258  1.00  0.87           C  
ATOM   2823  C   PRO A 392      -2.168  13.168  -1.645  1.00  0.86           C  
ATOM   2824  CB  PRO A 392      -1.110  11.650  -3.353  1.00  0.85           C  
ATOM   2825  O   PRO A 392      -2.763  14.093  -2.204  1.00  0.86           O  
ATOM   2826  CG  PRO A 392      -1.841  11.927  -4.627  1.00  0.83           C  
ATOM   2827  CD  PRO A 392      -3.277  11.524  -4.451  1.00  0.83           C  
ATOM   2828  N   TYR A 393      -1.564  13.359  -0.445  1.00  0.81           N  
ATOM   2829  CA  TYR A 393      -1.443  14.656   0.211  1.00  0.85           C  
ATOM   2830  C   TYR A 393      -0.571  15.601  -0.607  1.00  0.80           C  
ATOM   2831  CB  TYR A 393      -0.861  14.496   1.618  1.00  0.80           C  
ATOM   2832  O   TYR A 393       0.454  15.191  -1.156  1.00  0.77           O  
ATOM   2833  CG  TYR A 393      -1.731  13.682   2.546  1.00  0.72           C  
ATOM   2834  CD1 TYR A 393      -2.995  14.131   2.920  1.00  0.67           C  
ATOM   2835  CD2 TYR A 393      -1.290  12.463   3.050  1.00  0.68           C  
ATOM   2836  CE1 TYR A 393      -3.799  13.386   3.776  1.00  0.67           C  
ATOM   2837  CE2 TYR A 393      -2.086  11.709   3.906  1.00  0.63           C  
ATOM   2838  OH  TYR A 393      -4.128  11.435   5.110  1.00  0.51           O  
ATOM   2839  CZ  TYR A 393      -3.337  12.178   4.263  1.00  0.69           C  
ATOM   2840  N   SER A 394      -0.904  16.917  -0.653  1.00  0.75           N  
ATOM   2841  CA  SER A 394      -0.115  17.943  -1.327  1.00  0.79           C  
ATOM   2842  C   SER A 394       1.290  18.033  -0.741  1.00  0.72           C  
ATOM   2843  CB  SER A 394      -0.806  19.303  -1.226  1.00  0.69           C  
ATOM   2844  O   SER A 394       1.477  17.873   0.467  1.00  0.66           O  
ATOM   2845  OG  SER A 394      -1.022  19.659   0.129  1.00  0.63           O  
ATOM   2846  N   ASN A 395       2.403  18.083  -1.654  1.00  0.79           N  
ATOM   2847  CA  ASN A 395       3.815  18.255  -1.329  1.00  0.84           C  
ATOM   2848  C   ASN A 395       4.428  16.965  -0.792  1.00  0.77           C  
ATOM   2849  CB  ASN A 395       4.000  19.391  -0.321  1.00  0.77           C  
ATOM   2850  O   ASN A 395       5.533  16.978  -0.247  1.00  0.73           O  
ATOM   2851  CG  ASN A 395       3.499  20.723  -0.843  1.00  0.71           C  
ATOM   2852  ND2 ASN A 395       2.998  21.562   0.056  1.00  0.78           N  
ATOM   2853  OD1 ASN A 395       3.560  20.996  -2.045  1.00  0.70           O  
ATOM   2854  N   THR A 396       3.781  15.794  -0.903  1.00  0.83           N  
ATOM   2855  CA  THR A 396       4.386  14.516  -0.542  1.00  0.87           C  
ATOM   2856  C   THR A 396       4.544  13.626  -1.772  1.00  0.86           C  
ATOM   2857  CB  THR A 396       3.549  13.783   0.522  1.00  0.83           C  
ATOM   2858  O   THR A 396       3.720  13.673  -2.688  1.00  0.86           O  
ATOM   2859  CG2 THR A 396       3.386  14.634   1.777  1.00  0.73           C  
ATOM   2860  OG1 THR A 396       2.253  13.491  -0.016  1.00  0.76           O  
ATOM   2861  N   LYS A 397       5.602  12.830  -1.825  1.00  0.86           N  
ATOM   2862  CA  LYS A 397       5.792  11.845  -2.886  1.00  0.89           C  
ATOM   2863  C   LYS A 397       5.141  10.514  -2.523  1.00  0.88           C  
ATOM   2864  CB  LYS A 397       7.281  11.641  -3.169  1.00  0.87           C  
ATOM   2865  O   LYS A 397       4.666   9.789  -3.401  1.00  0.87           O  
ATOM   2866  CG  LYS A 397       7.935  12.797  -3.910  1.00  0.83           C  
ATOM   2867  CD  LYS A 397       7.232  13.084  -5.230  1.00  0.80           C  
ATOM   2868  CE  LYS A 397       7.952  14.165  -6.025  1.00  0.83           C  
ATOM   2869  NZ  LYS A 397       7.189  14.554  -7.249  1.00  0.81           N  
ATOM   2870  N   LEU A 398       4.974  10.252  -1.256  1.00  0.91           N  
ATOM   2871  CA  LEU A 398       4.296   9.074  -0.727  1.00  0.92           C  
ATOM   2872  C   LEU A 398       3.257   9.469   0.318  1.00  0.90           C  
ATOM   2873  CB  LEU A 398       5.308   8.102  -0.116  1.00  0.91           C  
ATOM   2874  O   LEU A 398       3.588  10.119   1.313  1.00  0.88           O  
ATOM   2875  CG  LEU A 398       4.730   6.857   0.559  1.00  0.91           C  
ATOM   2876  CD1 LEU A 398       3.976   6.005  -0.457  1.00  0.88           C  
ATOM   2877  CD2 LEU A 398       5.837   6.048   1.227  1.00  0.89           C  
ATOM   2878  N   SER A 399       1.978   9.111   0.020  1.00  0.90           N  
ATOM   2879  CA  SER A 399       0.880   9.270   0.968  1.00  0.91           C  
ATOM   2880  C   SER A 399       0.319   7.918   1.396  1.00  0.90           C  
ATOM   2881  CB  SER A 399      -0.234  10.124   0.360  1.00  0.90           C  
ATOM   2882  O   SER A 399       0.183   7.009   0.576  1.00  0.88           O  
ATOM   2883  OG  SER A 399       0.248  11.413   0.023  1.00  0.86           O  
ATOM   2884  N   THR A 400       0.006   7.767   2.689  1.00  0.88           N  
ATOM   2885  CA  THR A 400      -0.629   6.551   3.185  1.00  0.90           C  
ATOM   2886  C   THR A 400      -1.912   6.881   3.943  1.00  0.87           C  
ATOM   2887  CB  THR A 400       0.322   5.759   4.101  1.00  0.87           C  
ATOM   2888  O   THR A 400      -1.980   7.891   4.648  1.00  0.84           O  
ATOM   2889  CG2 THR A 400       1.587   5.346   3.354  1.00  0.78           C  
ATOM   2890  OG1 THR A 400       0.687   6.574   5.221  1.00  0.81           O  
ATOM   2891  N   ALA A 401      -3.150   6.235   3.726  1.00  0.86           N  
ATOM   2892  CA  ALA A 401      -4.363   6.447   4.510  1.00  0.85           C  
ATOM   2893  C   ALA A 401      -4.204   5.900   5.925  1.00  0.80           C  
ATOM   2894  CB  ALA A 401      -5.561   5.796   3.823  1.00  0.82           C  
ATOM   2895  O   ALA A 401      -5.003   6.212   6.812  1.00  0.74           O  
ATOM   2896  N   GLY A 402      -3.030   5.349   6.353  1.00  0.82           N  
ATOM   2897  CA  GLY A 402      -2.745   4.787   7.664  1.00  0.85           C  
ATOM   2898  C   GLY A 402      -1.294   4.946   8.078  1.00  0.81           C  
ATOM   2899  O   GLY A 402      -0.479   5.468   7.315  1.00  0.80           O  
ATOM   2900  N   ALA A 403      -0.938   4.487   9.294  1.00  0.79           N  
ATOM   2901  CA  ALA A 403       0.442   4.558   9.767  1.00  0.82           C  
ATOM   2902  C   ALA A 403       1.356   3.665   8.932  1.00  0.80           C  
ATOM   2903  CB  ALA A 403       0.520   4.164  11.240  1.00  0.78           C  
ATOM   2904  O   ALA A 403       0.963   2.567   8.531  1.00  0.80           O  
ATOM   2905  N   ILE A 404       2.672   4.184   8.549  1.00  0.83           N  
ATOM   2906  CA  ILE A 404       3.740   3.357   7.996  1.00  0.84           C  
ATOM   2907  C   ILE A 404       4.415   2.570   9.117  1.00  0.81           C  
ATOM   2908  CB  ILE A 404       4.781   4.211   7.238  1.00  0.80           C  
ATOM   2909  O   ILE A 404       4.980   3.157  10.043  1.00  0.78           O  
ATOM   2910  CG1 ILE A 404       4.106   4.999   6.110  1.00  0.75           C  
ATOM   2911  CG2 ILE A 404       5.907   3.328   6.692  1.00  0.74           C  
ATOM   2912  CD1 ILE A 404       5.032   5.974   5.396  1.00  0.73           C  
ATOM   2913  N   GLY A 405       4.082   1.136   9.162  1.00  0.77           N  
ATOM   2914  CA  GLY A 405       4.898   0.258   9.985  1.00  0.81           C  
ATOM   2915  C   GLY A 405       6.343   0.184   9.529  1.00  0.78           C  
ATOM   2916  O   GLY A 405       6.623  -0.225   8.401  1.00  0.77           O  
ATOM   2917  N   LEU A 406       7.284   0.681  10.351  1.00  0.84           N  
ATOM   2918  CA  LEU A 406       8.722   0.523  10.166  1.00  0.86           C  
ATOM   2919  C   LEU A 406       9.242  -0.681  10.945  1.00  0.85           C  
ATOM   2920  CB  LEU A 406       9.462   1.789  10.608  1.00  0.82           C  
ATOM   2921  O   LEU A 406       9.009  -0.793  12.151  1.00  0.84           O  
ATOM   2922  CG  LEU A 406       9.068   3.086   9.899  1.00  0.78           C  
ATOM   2923  CD1 LEU A 406       9.884   4.255  10.441  1.00  0.75           C  
ATOM   2924  CD2 LEU A 406       9.254   2.950   8.392  1.00  0.75           C  
ATOM   2925  N   LYS A 407       9.784  -1.763  10.227  1.00  0.85           N  
ATOM   2926  CA  LYS A 407      10.448  -2.921  10.816  1.00  0.90           C  
ATOM   2927  C   LYS A 407      11.663  -2.500  11.638  1.00  0.90           C  
ATOM   2928  CB  LYS A 407      10.869  -3.911   9.728  1.00  0.88           C  
ATOM   2929  O   LYS A 407      12.505  -1.734  11.163  1.00  0.90           O  
ATOM   2930  CG  LYS A 407      11.485  -5.195  10.264  1.00  0.86           C  
ATOM   2931  CD  LYS A 407      11.857  -6.149   9.136  1.00  0.84           C  
ATOM   2932  CE  LYS A 407      12.513  -7.416   9.668  1.00  0.88           C  
ATOM   2933  NZ  LYS A 407      12.935  -8.327   8.563  1.00  0.89           N  
ATOM   2934  N   ASP A 408      11.780  -3.020  12.827  1.00  0.87           N  
ATOM   2935  CA  ASP A 408      12.984  -2.805  13.623  1.00  0.91           C  
ATOM   2936  C   ASP A 408      14.215  -3.376  12.923  1.00  0.90           C  
ATOM   2937  CB  ASP A 408      12.829  -3.434  15.010  1.00  0.85           C  
ATOM   2938  O   ASP A 408      14.176  -4.490  12.397  1.00  0.88           O  
ATOM   2939  CG  ASP A 408      12.774  -2.404  16.125  1.00  0.71           C  
ATOM   2940  OD1 ASP A 408      12.798  -1.188  15.834  1.00  0.67           O  
ATOM   2941  OD2 ASP A 408      12.708  -2.812  17.305  1.00  0.81           O  
ATOM   2942  N   ILE A 409      15.249  -2.538  12.814  1.00  0.89           N  
ATOM   2943  CA  ILE A 409      16.513  -2.996  12.248  1.00  0.90           C  
ATOM   2944  C   ILE A 409      17.583  -3.034  13.338  1.00  0.90           C  
ATOM   2945  CB  ILE A 409      16.970  -2.092  11.081  1.00  0.88           C  
ATOM   2946  O   ILE A 409      17.564  -2.221  14.264  1.00  0.89           O  
ATOM   2947  CG1 ILE A 409      17.113  -0.641  11.553  1.00  0.87           C  
ATOM   2948  CG2 ILE A 409      15.992  -2.192   9.906  1.00  0.86           C  
ATOM   2949  CD1 ILE A 409      17.683   0.299  10.500  1.00  0.83           C  
ATOM   2950  N   ALA A 410      18.471  -4.032  13.266  1.00  0.91           N  
ATOM   2951  CA  ALA A 410      19.470  -4.300  14.297  1.00  0.93           C  
ATOM   2952  C   ALA A 410      20.597  -3.272  14.249  1.00  0.92           C  
ATOM   2953  CB  ALA A 410      20.033  -5.710  14.138  1.00  0.91           C  
ATOM   2954  O   ALA A 410      21.249  -3.009  15.263  1.00  0.90           O  
ATOM   2955  N   SER A 411      20.838  -2.668  13.104  1.00  0.93           N  
ATOM   2956  CA  SER A 411      21.905  -1.696  12.886  1.00  0.94           C  
ATOM   2957  C   SER A 411      21.393  -0.472  12.134  1.00  0.93           C  
ATOM   2958  CB  SER A 411      23.060  -2.333  12.113  1.00  0.92           C  
ATOM   2959  O   SER A 411      20.412  -0.558  11.393  1.00  0.92           O  
ATOM   2960  OG  SER A 411      22.609  -2.861  10.878  1.00  0.89           O  
ATOM   2961  N   ASP A 412      22.051   0.768  12.295  1.00  0.89           N  
ATOM   2962  CA  ASP A 412      21.706   1.967  11.538  1.00  0.91           C  
ATOM   2963  C   ASP A 412      21.872   1.736  10.038  1.00  0.90           C  
ATOM   2964  CB  ASP A 412      22.567   3.150  11.986  1.00  0.88           C  
ATOM   2965  O   ASP A 412      22.814   1.068   9.607  1.00  0.88           O  
ATOM   2966  CG  ASP A 412      22.419   3.465  13.464  1.00  0.83           C  
ATOM   2967  OD1 ASP A 412      21.352   3.174  14.046  1.00  0.82           O  
ATOM   2968  OD2 ASP A 412      23.377   4.011  14.052  1.00  0.87           O  
ATOM   2969  N   PRO A 413      20.916   2.185   9.285  1.00  0.91           N  
ATOM   2970  CA  PRO A 413      21.116   2.066   7.839  1.00  0.92           C  
ATOM   2971  C   PRO A 413      22.371   2.788   7.356  1.00  0.91           C  
ATOM   2972  CB  PRO A 413      19.856   2.710   7.255  1.00  0.90           C  
ATOM   2973  O   PRO A 413      22.819   3.747   7.990  1.00  0.89           O  
ATOM   2974  CG  PRO A 413      19.417   3.697   8.288  1.00  0.87           C  
ATOM   2975  CD  PRO A 413      19.812   3.178   9.641  1.00  0.86           C  
ATOM   2976  N   THR A 414      22.955   2.363   6.228  1.00  0.88           N  
ATOM   2977  CA  THR A 414      24.048   3.080   5.579  1.00  0.89           C  
ATOM   2978  C   THR A 414      23.619   4.495   5.204  1.00  0.85           C  
ATOM   2979  CB  THR A 414      24.534   2.337   4.321  1.00  0.85           C  
ATOM   2980  O   THR A 414      22.487   4.710   4.765  1.00  0.82           O  
ATOM   2981  CG2 THR A 414      25.373   1.118   4.691  1.00  0.73           C  
ATOM   2982  OG1 THR A 414      23.399   1.907   3.558  1.00  0.77           O  
ATOM   2983  N   THR A 415      24.491   5.571   5.506  1.00  0.79           N  
ATOM   2984  CA  THR A 415      24.222   6.951   5.118  1.00  0.80           C  
ATOM   2985  C   THR A 415      23.908   7.041   3.627  1.00  0.76           C  
ATOM   2986  CB  THR A 415      25.413   7.868   5.451  1.00  0.71           C  
ATOM   2987  O   THR A 415      24.643   6.500   2.799  1.00  0.70           O  
ATOM   2988  CG2 THR A 415      24.989   9.332   5.478  1.00  0.58           C  
ATOM   2989  OG1 THR A 415      25.940   7.510   6.734  1.00  0.62           O  
ATOM   2990  N   ALA A 416      22.748   7.563   3.329  1.00  0.72           N  
ATOM   2991  CA  ALA A 416      22.430   7.918   1.948  1.00  0.74           C  
ATOM   2992  C   ALA A 416      22.854   9.351   1.638  1.00  0.73           C  
ATOM   2993  CB  ALA A 416      20.937   7.739   1.683  1.00  0.68           C  
ATOM   2994  O   ALA A 416      22.514  10.279   2.376  1.00  0.68           O  
ATOM   2995  N   THR A 417      23.739   9.523   0.625  1.00  0.70           N  
ATOM   2996  CA  THR A 417      24.034  10.851   0.099  1.00  0.72           C  
ATOM   2997  C   THR A 417      22.751  11.564  -0.320  1.00  0.70           C  
ATOM   2998  CB  THR A 417      24.998  10.775  -1.100  1.00  0.64           C  
ATOM   2999  O   THR A 417      22.000  11.059  -1.157  1.00  0.66           O  
ATOM   3000  CG2 THR A 417      25.719  12.102  -1.310  1.00  0.57           C  
ATOM   3001  OG1 THR A 417      25.969   9.749  -0.861  1.00  0.68           O  
ATOM   3002  N   GLY A 418      22.379  12.729   0.417  1.00  0.69           N  
ATOM   3003  CA  GLY A 418      21.317  13.659   0.070  1.00  0.72           C  
ATOM   3004  C   GLY A 418      19.995  13.332   0.738  1.00  0.67           C  
ATOM   3005  O   GLY A 418      18.946  13.835   0.330  1.00  0.63           O  
ATOM   3006  N   GLY A 419      20.033  12.479   1.766  1.00  0.77           N  
ATOM   3007  CA  GLY A 419      18.761  12.184   2.407  1.00  0.80           C  
ATOM   3008  C   GLY A 419      18.910  11.718   3.843  1.00  0.78           C  
ATOM   3009  O   GLY A 419      19.967  11.216   4.232  1.00  0.74           O  
ATOM   3010  N   ALA A 420      17.971  11.962   4.598  1.00  0.82           N  
ATOM   3011  CA  ALA A 420      17.848  11.394   5.938  1.00  0.85           C  
ATOM   3012  C   ALA A 420      17.043  10.098   5.913  1.00  0.83           C  
ATOM   3013  CB  ALA A 420      17.200  12.401   6.886  1.00  0.81           C  
ATOM   3014  O   ALA A 420      16.145   9.934   5.083  1.00  0.82           O  
ATOM   3015  N   ALA A 421      17.480   9.116   6.691  1.00  0.86           N  
ATOM   3016  CA  ALA A 421      16.720   7.878   6.846  1.00  0.89           C  
ATOM   3017  C   ALA A 421      16.027   7.827   8.204  1.00  0.88           C  
ATOM   3018  CB  ALA A 421      17.635   6.668   6.672  1.00  0.85           C  
ATOM   3019  O   ALA A 421      16.677   7.950   9.245  1.00  0.86           O  
ATOM   3020  N   ILE A 422      14.637   7.698   8.056  1.00  0.89           N  
ATOM   3021  CA  ILE A 422      13.872   7.399   9.262  1.00  0.90           C  
ATOM   3022  C   ILE A 422      13.709   5.888   9.408  1.00  0.91           C  
ATOM   3023  CB  ILE A 422      12.489   8.088   9.239  1.00  0.87           C  
ATOM   3024  O   ILE A 422      13.336   5.203   8.453  1.00  0.90           O  
ATOM   3025  CG1 ILE A 422      12.652   9.608   9.114  1.00  0.80           C  
ATOM   3026  CG2 ILE A 422      11.684   7.725  10.490  1.00  0.79           C  
ATOM   3027  CD1 ILE A 422      11.345  10.353   8.881  1.00  0.76           C  
ATOM   3028  N   TYR A 423      14.162   5.389  10.525  1.00  0.90           N  
ATOM   3029  CA  TYR A 423      14.057   3.948  10.723  1.00  0.92           C  
ATOM   3030  C   TYR A 423      13.754   3.618  12.180  1.00  0.91           C  
ATOM   3031  CB  TYR A 423      15.349   3.250  10.287  1.00  0.90           C  
ATOM   3032  O   TYR A 423      13.927   4.462  13.063  1.00  0.90           O  
ATOM   3033  CG  TYR A 423      16.564   3.673  11.077  1.00  0.90           C  
ATOM   3034  CD1 TYR A 423      17.241   4.851  10.772  1.00  0.87           C  
ATOM   3035  CD2 TYR A 423      17.037   2.895  12.129  1.00  0.88           C  
ATOM   3036  CE1 TYR A 423      18.362   5.244  11.496  1.00  0.89           C  
ATOM   3037  CE2 TYR A 423      18.157   3.279  12.860  1.00  0.89           C  
ATOM   3038  OH  TYR A 423      19.920   4.837  13.256  1.00  0.82           O  
ATOM   3039  CZ  TYR A 423      18.811   4.453  12.537  1.00  0.89           C  
ATOM   3040  N   SER A 424      13.228   2.427  12.386  1.00  0.89           N  
ATOM   3041  CA  SER A 424      13.059   1.887  13.731  1.00  0.91           C  
ATOM   3042  C   SER A 424      14.240   1.009  14.127  1.00  0.92           C  
ATOM   3043  CB  SER A 424      11.761   1.085  13.827  1.00  0.89           C  
ATOM   3044  O   SER A 424      14.711   0.195  13.329  1.00  0.91           O  
ATOM   3045  OG  SER A 424      11.543   0.637  15.154  1.00  0.82           O  
ATOM   3046  N   LYS A 425      14.731   1.290  15.410  1.00  0.90           N  
ATOM   3047  CA  LYS A 425      15.745   0.453  16.045  1.00  0.92           C  
ATOM   3048  C   LYS A 425      15.467   0.290  17.537  1.00  0.90           C  
ATOM   3049  CB  LYS A 425      17.139   1.044  15.833  1.00  0.90           C  
ATOM   3050  O   LYS A 425      15.332   1.279  18.260  1.00  0.88           O  
ATOM   3051  CG  LYS A 425      18.266   0.186  16.388  1.00  0.84           C  
ATOM   3052  CD  LYS A 425      19.630   0.804  16.107  1.00  0.82           C  
ATOM   3053  CE  LYS A 425      19.876   2.033  16.971  1.00  0.87           C  
ATOM   3054  NZ  LYS A 425      21.245   2.593  16.761  1.00  0.82           N  
ATOM   3055  N   SER A 426      15.197  -0.930  18.005  1.00  0.89           N  
ATOM   3056  CA  SER A 426      14.810  -1.313  19.359  1.00  0.90           C  
ATOM   3057  C   SER A 426      13.512  -0.630  19.777  1.00  0.87           C  
ATOM   3058  CB  SER A 426      15.920  -0.969  20.352  1.00  0.87           C  
ATOM   3059  O   SER A 426      13.373  -0.199  20.923  1.00  0.83           O  
ATOM   3060  OG  SER A 426      17.145  -1.568  19.965  1.00  0.81           O  
ATOM   3061  N   GLY A 427      12.585  -0.440  18.823  1.00  0.88           N  
ATOM   3062  CA  GLY A 427      11.265   0.122  19.058  1.00  0.89           C  
ATOM   3063  C   GLY A 427      11.254   1.639  19.057  1.00  0.87           C  
ATOM   3064  O   GLY A 427      10.206   2.258  19.250  1.00  0.84           O  
ATOM   3065  N   LEU A 428      12.425   2.183  18.821  1.00  0.89           N  
ATOM   3066  CA  LEU A 428      12.541   3.637  18.792  1.00  0.90           C  
ATOM   3067  C   LEU A 428      12.793   4.134  17.372  1.00  0.90           C  
ATOM   3068  CB  LEU A 428      13.670   4.103  19.716  1.00  0.89           C  
ATOM   3069  O   LEU A 428      13.440   3.450  16.576  1.00  0.89           O  
ATOM   3070  CG  LEU A 428      13.535   3.730  21.193  1.00  0.85           C  
ATOM   3071  CD1 LEU A 428      14.774   4.168  21.966  1.00  0.81           C  
ATOM   3072  CD2 LEU A 428      12.278   4.353  21.790  1.00  0.82           C  
ATOM   3073  N   LEU A 429      12.252   5.322  17.043  1.00  0.88           N  
ATOM   3074  CA  LEU A 429      12.462   5.947  15.742  1.00  0.89           C  
ATOM   3075  C   LEU A 429      13.720   6.808  15.749  1.00  0.89           C  
ATOM   3076  CB  LEU A 429      11.250   6.799  15.354  1.00  0.87           C  
ATOM   3077  O   LEU A 429      13.936   7.592  16.676  1.00  0.86           O  
ATOM   3078  CG  LEU A 429       9.957   6.039  15.049  1.00  0.81           C  
ATOM   3079  CD1 LEU A 429       8.831   7.016  14.731  1.00  0.75           C  
ATOM   3080  CD2 LEU A 429      10.169   5.066  13.894  1.00  0.77           C  
ATOM   3081  N   TYR A 430      14.473   6.566  14.817  1.00  0.89           N  
ATOM   3082  CA  TYR A 430      15.707   7.308  14.583  1.00  0.90           C  
ATOM   3083  C   TYR A 430      15.675   8.007  13.229  1.00  0.89           C  
ATOM   3084  CB  TYR A 430      16.918   6.374  14.660  1.00  0.89           C  
ATOM   3085  O   TYR A 430      15.044   7.521  12.287  1.00  0.88           O  
ATOM   3086  CG  TYR A 430      17.177   5.828  16.043  1.00  0.89           C  
ATOM   3087  CD1 TYR A 430      18.091   6.443  16.896  1.00  0.88           C  
ATOM   3088  CD2 TYR A 430      16.510   4.697  16.500  1.00  0.88           C  
ATOM   3089  CE1 TYR A 430      18.335   5.943  18.171  1.00  0.89           C  
ATOM   3090  CE2 TYR A 430      16.746   4.188  17.773  1.00  0.89           C  
ATOM   3091  OH  TYR A 430      17.895   4.317  19.861  1.00  0.85           O  
ATOM   3092  CZ  TYR A 430      17.658   4.817  18.600  1.00  0.89           C  
ATOM   3093  N   VAL A 431      16.281   9.204  13.168  1.00  0.88           N  
ATOM   3094  CA  VAL A 431      16.664   9.875  11.930  1.00  0.89           C  
ATOM   3095  C   VAL A 431      18.184   9.870  11.788  1.00  0.89           C  
ATOM   3096  CB  VAL A 431      16.128  11.324  11.881  1.00  0.87           C  
ATOM   3097  O   VAL A 431      18.900  10.292  12.699  1.00  0.87           O  
ATOM   3098  CG1 VAL A 431      16.544  12.009  10.580  1.00  0.81           C  
ATOM   3099  CG2 VAL A 431      14.608  11.336  12.033  1.00  0.80           C  
ATOM   3100  N   LYS A 432      18.655   9.260  10.789  1.00  0.89           N  
ATOM   3101  CA  LYS A 432      20.040   9.424  10.354  1.00  0.90           C  
ATOM   3102  C   LYS A 432      20.143  10.436   9.217  1.00  0.89           C  
ATOM   3103  CB  LYS A 432      20.627   8.081   9.916  1.00  0.89           C  
ATOM   3104  O   LYS A 432      19.592  10.221   8.135  1.00  0.88           O  
ATOM   3105  CG  LYS A 432      22.120   8.123   9.628  1.00  0.89           C  
ATOM   3106  CD  LYS A 432      22.684   6.727   9.396  1.00  0.89           C  
ATOM   3107  CE  LYS A 432      24.200   6.753   9.250  1.00  0.91           C  
ATOM   3108  NZ  LYS A 432      24.780   5.377   9.258  1.00  0.89           N  
ATOM   3109  N   GLU A 433      20.752  11.588   9.559  1.00  0.87           N  
ATOM   3110  CA  GLU A 433      20.928  12.667   8.592  1.00  0.87           C  
ATOM   3111  C   GLU A 433      21.975  12.303   7.543  1.00  0.87           C  
ATOM   3112  CB  GLU A 433      21.324  13.965   9.301  1.00  0.85           C  
ATOM   3113  O   GLU A 433      22.674  11.297   7.679  1.00  0.85           O  
ATOM   3114  CG  GLU A 433      20.229  14.540  10.188  1.00  0.81           C  
ATOM   3115  CD  GLU A 433      20.572  15.909  10.754  1.00  0.79           C  
ATOM   3116  OE1 GLU A 433      21.773  16.197  10.959  1.00  0.80           O  
ATOM   3117  OE2 GLU A 433      19.632  16.698  10.996  1.00  0.79           O  
ATOM   3118  N   GLY A 434      22.142  13.063   6.529  1.00  0.83           N  
ATOM   3119  CA  GLY A 434      23.019  12.808   5.397  1.00  0.85           C  
ATOM   3120  C   GLY A 434      24.491  12.885   5.755  1.00  0.84           C  
ATOM   3121  O   GLY A 434      25.332  12.295   5.074  1.00  0.81           O  
ATOM   3122  N   ASP A 435      24.788  13.648   6.883  1.00  0.81           N  
ATOM   3123  CA  ASP A 435      26.153  13.751   7.389  1.00  0.84           C  
ATOM   3124  C   ASP A 435      26.510  12.544   8.253  1.00  0.83           C  
ATOM   3125  CB  ASP A 435      26.332  15.042   8.190  1.00  0.80           C  
ATOM   3126  O   ASP A 435      27.662  12.387   8.664  1.00  0.83           O  
ATOM   3127  CG  ASP A 435      25.515  15.065   9.470  1.00  0.76           C  
ATOM   3128  OD1 ASP A 435      24.731  14.121   9.710  1.00  0.77           O  
ATOM   3129  OD2 ASP A 435      25.653  16.037  10.243  1.00  0.85           O  
ATOM   3130  N   GLY A 436      25.569  11.592   8.558  1.00  0.83           N  
ATOM   3131  CA  GLY A 436      25.732  10.401   9.378  1.00  0.86           C  
ATOM   3132  C   GLY A 436      25.320  10.611  10.823  1.00  0.84           C  
ATOM   3133  O   GLY A 436      25.331   9.670  11.619  1.00  0.82           O  
ATOM   3134  N   THR A 437      24.857  11.872  11.212  1.00  0.86           N  
ATOM   3135  CA  THR A 437      24.350  12.140  12.553  1.00  0.88           C  
ATOM   3136  C   THR A 437      23.031  11.410  12.788  1.00  0.88           C  
ATOM   3137  CB  THR A 437      24.153  13.649  12.785  1.00  0.85           C  
ATOM   3138  O   THR A 437      22.129  11.460  11.948  1.00  0.87           O  
ATOM   3139  CG2 THR A 437      23.799  13.940  14.240  1.00  0.76           C  
ATOM   3140  OG1 THR A 437      25.363  14.340  12.452  1.00  0.81           O  
ATOM   3141  N   VAL A 438      22.898  10.681  13.866  1.00  0.86           N  
ATOM   3142  CA  VAL A 438      21.713   9.911  14.231  1.00  0.87           C  
ATOM   3143  C   VAL A 438      21.046  10.537  15.453  1.00  0.84           C  
ATOM   3144  CB  VAL A 438      22.062   8.432  14.513  1.00  0.85           C  
ATOM   3145  O   VAL A 438      21.679  10.701  16.499  1.00  0.79           O  
ATOM   3146  CG1 VAL A 438      20.805   7.637  14.861  1.00  0.81           C  
ATOM   3147  CG2 VAL A 438      22.774   7.814  13.312  1.00  0.79           C  
ATOM   3148  N   PHE A 439      19.750  10.884  15.261  1.00  0.86           N  
ATOM   3149  CA  PHE A 439      18.903  11.432  16.315  1.00  0.86           C  
ATOM   3150  C   PHE A 439      17.794  10.453  16.682  1.00  0.86           C  
ATOM   3151  CB  PHE A 439      18.300  12.770  15.878  1.00  0.85           C  
ATOM   3152  O   PHE A 439      17.149   9.879  15.802  1.00  0.85           O  
ATOM   3153  CG  PHE A 439      19.325  13.803  15.496  1.00  0.80           C  
ATOM   3154  CD1 PHE A 439      19.881  14.640  16.456  1.00  0.76           C  
ATOM   3155  CD2 PHE A 439      19.734  13.937  14.175  1.00  0.77           C  
ATOM   3156  CE1 PHE A 439      20.831  15.597  16.104  1.00  0.76           C  
ATOM   3157  CE2 PHE A 439      20.682  14.890  13.816  1.00  0.77           C  
ATOM   3158  CZ  PHE A 439      21.229  15.720  14.782  1.00  0.74           C  
ATOM   3159  N   GLN A 440      17.600  10.242  17.859  1.00  0.85           N  
ATOM   3160  CA  GLN A 440      16.374   9.596  18.315  1.00  0.85           C  
ATOM   3161  C   GLN A 440      15.206  10.578  18.326  1.00  0.84           C  
ATOM   3162  CB  GLN A 440      16.568   8.996  19.708  1.00  0.83           C  
ATOM   3163  O   GLN A 440      15.328  11.690  18.845  1.00  0.81           O  
ATOM   3164  CG  GLN A 440      15.405   8.129  20.172  1.00  0.78           C  
ATOM   3165  CD  GLN A 440      15.648   7.499  21.531  1.00  0.77           C  
ATOM   3166  NE2 GLN A 440      14.580   7.320  22.301  1.00  0.74           N  
ATOM   3167  OE1 GLN A 440      16.786   7.176  21.886  1.00  0.79           O  
ATOM   3168  N   LEU A 441      14.146  10.291  17.645  1.00  0.83           N  
ATOM   3169  CA  LEU A 441      13.059  11.246  17.460  1.00  0.82           C  
ATOM   3170  C   LEU A 441      12.389  11.572  18.791  1.00  0.79           C  
ATOM   3171  CB  LEU A 441      12.024  10.696  16.475  1.00  0.79           C  
ATOM   3172  O   LEU A 441      11.829  12.658  18.960  1.00  0.74           O  
ATOM   3173  CG  LEU A 441      12.003  11.337  15.086  1.00  0.73           C  
ATOM   3174  CD1 LEU A 441      12.097  10.265  14.006  1.00  0.67           C  
ATOM   3175  CD2 LEU A 441      10.743  12.178  14.904  1.00  0.68           C  
ATOM   3176  N   GLU A 442      12.398  10.738  19.788  1.00  0.72           N  
ATOM   3177  CA  GLU A 442      11.802  10.977  21.099  1.00  0.71           C  
ATOM   3178  C   GLU A 442      12.613  11.994  21.897  1.00  0.70           C  
ATOM   3179  CB  GLU A 442      11.683   9.668  21.883  1.00  0.66           C  
ATOM   3180  O   GLU A 442      12.116  12.569  22.868  1.00  0.65           O  
ATOM   3181  CG  GLU A 442      10.623   8.720  21.341  1.00  0.62           C  
ATOM   3182  CD  GLU A 442      10.387   7.511  22.232  1.00  0.62           C  
ATOM   3183  OE1 GLU A 442      11.157   7.310  23.199  1.00  0.62           O  
ATOM   3184  OE2 GLU A 442       9.426   6.757  21.959  1.00  0.58           O  
ATOM   3185  N   ASP A 443      13.795  12.418  21.508  1.00  0.61           N  
ATOM   3186  CA  ASP A 443      14.601  13.403  22.222  1.00  0.61           C  
ATOM   3187  C   ASP A 443      14.175  14.825  21.863  1.00  0.61           C  
ATOM   3188  CB  ASP A 443      16.087  13.206  21.915  1.00  0.55           C  
ATOM   3189  O   ASP A 443      14.764  15.451  20.979  1.00  0.58           O  
ATOM   3190  CG  ASP A 443      16.703  12.052  22.687  1.00  0.53           C  
ATOM   3191  OD1 ASP A 443      16.174  11.683  23.758  1.00  0.55           O  
ATOM   3192  OD2 ASP A 443      17.729  11.510  22.223  1.00  0.59           O  
ATOM   3193  N   SER A 444      12.896  15.206  22.120  1.00  0.60           N  
ATOM   3194  CA  SER A 444      12.185  16.442  21.812  1.00  0.59           C  
ATOM   3195  C   SER A 444      12.960  17.662  22.299  1.00  0.60           C  
ATOM   3196  CB  SER A 444      10.791  16.429  22.439  1.00  0.54           C  
ATOM   3197  O   SER A 444      12.701  18.784  21.860  1.00  0.57           O  
ATOM   3198  OG  SER A 444      10.863  16.111  23.818  1.00  0.53           O  
ATOM   3199  N   ILE A 445      14.125  17.507  23.016  1.00  0.67           N  
ATOM   3200  CA  ILE A 445      15.102  18.569  23.235  1.00  0.67           C  
ATOM   3201  C   ILE A 445      16.490  18.088  22.819  1.00  0.68           C  
ATOM   3202  CB  ILE A 445      15.114  19.031  24.710  1.00  0.63           C  
ATOM   3203  O   ILE A 445      17.053  17.185  23.442  1.00  0.66           O  
ATOM   3204  CG1 ILE A 445      13.712  19.478  25.141  1.00  0.58           C  
ATOM   3205  CG2 ILE A 445      16.135  20.153  24.916  1.00  0.59           C  
ATOM   3206  CD1 ILE A 445      13.610  19.861  26.611  1.00  0.58           C  
ATOM   3207  N   PRO A 446      17.007  18.597  21.640  1.00  0.66           N  
ATOM   3208  CA  PRO A 446      18.414  18.338  21.326  1.00  0.66           C  
ATOM   3209  C   PRO A 446      19.346  18.647  22.496  1.00  0.67           C  
ATOM   3210  CB  PRO A 446      18.691  19.272  20.146  1.00  0.63           C  
ATOM   3211  O   PRO A 446      19.196  19.681  23.153  1.00  0.65           O  
ATOM   3212  CG  PRO A 446      17.339  19.629  19.616  1.00  0.61           C  
ATOM   3213  CD  PRO A 446      16.348  19.542  20.741  1.00  0.61           C  
ATOM   3214  N   LEU A 447      20.158  17.793  22.773  1.00  0.61           N  
ATOM   3215  CA  LEU A 447      21.135  17.928  23.848  1.00  0.63           C  
ATOM   3216  C   LEU A 447      21.792  19.304  23.816  1.00  0.62           C  
ATOM   3217  CB  LEU A 447      22.203  16.837  23.741  1.00  0.59           C  
ATOM   3218  O   LEU A 447      22.106  19.871  24.865  1.00  0.63           O  
ATOM   3219  CG  LEU A 447      22.016  15.614  24.641  1.00  0.57           C  
ATOM   3220  CD1 LEU A 447      22.389  14.341  23.889  1.00  0.52           C  
ATOM   3221  CD2 LEU A 447      22.845  15.753  25.913  1.00  0.53           C  
ATOM   3222  N   THR A 448      21.919  19.820  22.610  1.00  0.68           N  
ATOM   3223  CA  THR A 448      22.530  21.130  22.415  1.00  0.68           C  
ATOM   3224  C   THR A 448      21.674  22.226  23.043  1.00  0.67           C  
ATOM   3225  CB  THR A 448      22.738  21.431  20.919  1.00  0.65           C  
ATOM   3226  O   THR A 448      22.164  23.324  23.316  1.00  0.66           O  
ATOM   3227  CG2 THR A 448      23.819  20.537  20.322  1.00  0.60           C  
ATOM   3228  OG1 THR A 448      21.508  21.208  20.217  1.00  0.67           O  
ATOM   3229  N   GLN A 449      20.429  21.999  23.354  1.00  0.72           N  
ATOM   3230  CA  GLN A 449      19.525  22.985  23.939  1.00  0.72           C  
ATOM   3231  C   GLN A 449      19.421  22.808  25.451  1.00  0.71           C  
ATOM   3232  CB  GLN A 449      18.138  22.886  23.302  1.00  0.68           C  
ATOM   3233  O   GLN A 449      18.825  23.639  26.139  1.00  0.68           O  
ATOM   3234  CG  GLN A 449      18.102  23.306  21.839  1.00  0.64           C  
ATOM   3235  CD  GLN A 449      16.694  23.345  21.274  1.00  0.63           C  
ATOM   3236  NE2 GLN A 449      16.573  23.733  20.009  1.00  0.57           N  
ATOM   3237  OE1 GLN A 449      15.723  23.027  21.969  1.00  0.68           O  
ATOM   3238  N   ARG A 450      19.996  21.769  25.958  1.00  0.72           N  
ATOM   3239  CA  ARG A 450      20.067  21.596  27.405  1.00  0.72           C  
ATOM   3240  C   ARG A 450      21.216  22.404  27.998  1.00  0.72           C  
ATOM   3241  CB  ARG A 450      20.229  20.116  27.762  1.00  0.69           C  
ATOM   3242  O   ARG A 450      22.355  22.305  27.536  1.00  0.70           O  
ATOM   3243  CG  ARG A 450      19.074  19.242  27.302  1.00  0.68           C  
ATOM   3244  CD  ARG A 450      19.247  17.797  27.749  1.00  0.67           C  
ATOM   3245  NE  ARG A 450      18.201  16.935  27.205  1.00  0.56           N  
ATOM   3246  NH1 ARG A 450      18.822  15.068  28.416  1.00  0.46           N  
ATOM   3247  NH2 ARG A 450      17.040  14.967  26.979  1.00  0.43           N  
ATOM   3248  CZ  ARG A 450      18.024  15.659  27.535  1.00  0.63           C  
ATOM   3249  N   ALA A 451      21.029  23.335  28.887  1.00  0.72           N  
ATOM   3250  CA  ALA A 451      21.924  24.274  29.558  1.00  0.72           C  
ATOM   3251  C   ALA A 451      22.442  25.329  28.585  1.00  0.72           C  
ATOM   3252  CB  ALA A 451      23.092  23.529  30.201  1.00  0.68           C  
ATOM   3253  O   ALA A 451      23.435  26.006  28.864  1.00  0.71           O  
ATOM   3254  N   ALA A 452      21.881  25.393  27.369  1.00  0.76           N  
ATOM   3255  CA  ALA A 452      22.220  26.495  26.472  1.00  0.77           C  
ATOM   3256  C   ALA A 452      21.448  27.758  26.839  1.00  0.78           C  
ATOM   3257  CB  ALA A 452      21.941  26.106  25.022  1.00  0.75           C  
ATOM   3258  O   ALA A 452      20.376  27.684  27.444  1.00  0.77           O  
ATOM   3259  N   ALA A 453      22.097  29.142  26.705  1.00  0.67           N  
ATOM   3260  CA  ALA A 453      21.305  30.368  26.763  1.00  0.70           C  
ATOM   3261  C   ALA A 453      20.038  30.242  25.922  1.00  0.69           C  
ATOM   3262  CB  ALA A 453      22.135  31.561  26.295  1.00  0.65           C  
ATOM   3263  O   ALA A 453      20.095  29.842  24.757  1.00  0.68           O  
ATOM   3264  N   ASN A 454      18.742  30.401  26.664  1.00  0.66           N  
ATOM   3265  CA  ASN A 454      17.410  30.219  26.098  1.00  0.67           C  
ATOM   3266  C   ASN A 454      17.132  28.753  25.779  1.00  0.64           C  
ATOM   3267  CB  ASN A 454      17.239  31.077  24.842  1.00  0.62           C  
ATOM   3268  O   ASN A 454      16.195  28.440  25.043  1.00  0.63           O  
ATOM   3269  CG  ASN A 454      17.480  32.551  25.105  1.00  0.58           C  
ATOM   3270  ND2 ASN A 454      18.170  33.212  24.183  1.00  0.65           N  
ATOM   3271  OD1 ASN A 454      17.050  33.090  26.127  1.00  0.63           O  
ATOM   3272  N   GLY A 455      18.013  27.734  26.406  1.00  0.76           N  
ATOM   3273  CA  GLY A 455      17.737  26.310  26.310  1.00  0.77           C  
ATOM   3274  C   GLY A 455      17.113  25.737  27.568  1.00  0.74           C  
ATOM   3275  O   GLY A 455      16.755  26.480  28.484  1.00  0.67           O  
ATOM   3276  N   VAL A 456      16.719  24.552  27.601  1.00  0.75           N  
ATOM   3277  CA  VAL A 456      16.117  23.911  28.766  1.00  0.77           C  
ATOM   3278  C   VAL A 456      17.129  23.858  29.907  1.00  0.75           C  
ATOM   3279  CB  VAL A 456      15.612  22.489  28.434  1.00  0.73           C  
ATOM   3280  O   VAL A 456      18.283  23.472  29.704  1.00  0.73           O  
ATOM   3281  CG1 VAL A 456      14.812  21.914  29.601  1.00  0.62           C  
ATOM   3282  CG2 VAL A 456      14.768  22.507  27.161  1.00  0.62           C  
ATOM   3283  N   ALA A 457      16.755  24.330  31.074  1.00  0.70           N  
ATOM   3284  CA  ALA A 457      17.573  24.195  32.277  1.00  0.71           C  
ATOM   3285  C   ALA A 457      17.999  22.745  32.490  1.00  0.72           C  
ATOM   3286  CB  ALA A 457      16.813  24.707  33.498  1.00  0.68           C  
ATOM   3287  O   ALA A 457      17.190  21.826  32.346  1.00  0.71           O  
ATOM   3288  N   THR A 458      19.265  22.520  32.594  1.00  0.78           N  
ATOM   3289  CA  THR A 458      19.820  21.262  33.080  1.00  0.78           C  
ATOM   3290  C   THR A 458      19.832  21.229  34.606  1.00  0.78           C  
ATOM   3291  CB  THR A 458      21.248  21.039  32.548  1.00  0.74           C  
ATOM   3292  O   THR A 458      19.953  22.271  35.253  1.00  0.75           O  
ATOM   3293  CG2 THR A 458      21.241  20.777  31.046  1.00  0.67           C  
ATOM   3294  OG1 THR A 458      22.038  22.205  32.815  1.00  0.71           O  
ATOM   3295  N   LEU A 459      19.580  20.153  35.145  1.00  0.73           N  
ATOM   3296  CA  LEU A 459      19.806  19.801  36.542  1.00  0.75           C  
ATOM   3297  C   LEU A 459      21.282  19.517  36.800  1.00  0.77           C  
ATOM   3298  CB  LEU A 459      18.964  18.583  36.931  1.00  0.72           C  
ATOM   3299  O   LEU A 459      21.991  19.040  35.911  1.00  0.78           O  
ATOM   3300  CG  LEU A 459      17.455  18.702  36.710  1.00  0.72           C  
ATOM   3301  CD1 LEU A 459      16.756  17.410  37.120  1.00  0.70           C  
ATOM   3302  CD2 LEU A 459      16.894  19.889  37.486  1.00  0.72           C  
ATOM   3303  N   ASP A 460      21.843  20.043  37.816  1.00  0.70           N  
ATOM   3304  CA  ASP A 460      23.184  19.671  38.255  1.00  0.71           C  
ATOM   3305  C   ASP A 460      23.233  18.211  38.697  1.00  0.73           C  
ATOM   3306  CB  ASP A 460      23.647  20.582  39.394  1.00  0.68           C  
ATOM   3307  O   ASP A 460      22.245  17.485  38.569  1.00  0.75           O  
ATOM   3308  CG  ASP A 460      22.867  20.367  40.679  1.00  0.67           C  
ATOM   3309  OD1 ASP A 460      22.160  19.343  40.800  1.00  0.70           O  
ATOM   3310  OD2 ASP A 460      22.957  21.231  41.578  1.00  0.74           O  
ATOM   3311  N   SER A 461      24.290  17.769  39.141  1.00  0.71           N  
ATOM   3312  CA  SER A 461      24.503  16.391  39.572  1.00  0.76           C  
ATOM   3313  C   SER A 461      23.622  16.043  40.767  1.00  0.72           C  
ATOM   3314  CB  SER A 461      25.972  16.161  39.927  1.00  0.70           C  
ATOM   3315  O   SER A 461      23.416  14.866  41.071  1.00  0.72           O  
ATOM   3316  OG  SER A 461      26.402  17.083  40.913  1.00  0.67           O  
ATOM   3317  N   GLY A 462      23.137  17.155  41.323  1.00  0.63           N  
ATOM   3318  CA  GLY A 462      22.216  16.965  42.433  1.00  0.67           C  
ATOM   3319  C   GLY A 462      20.761  16.952  42.005  1.00  0.62           C  
ATOM   3320  O   GLY A 462      19.861  17.039  42.843  1.00  0.61           O  
ATOM   3321  N   THR A 463      20.445  16.920  40.643  1.00  0.82           N  
ATOM   3322  CA  THR A 463      19.122  17.036  40.040  1.00  0.83           C  
ATOM   3323  C   THR A 463      18.467  18.359  40.425  1.00  0.77           C  
ATOM   3324  CB  THR A 463      18.212  15.867  40.461  1.00  0.76           C  
ATOM   3325  O   THR A 463      17.240  18.450  40.503  1.00  0.71           O  
ATOM   3326  CG2 THR A 463      18.845  14.524  40.113  1.00  0.63           C  
ATOM   3327  OG1 THR A 463      17.992  15.926  41.876  1.00  0.72           O  
ATOM   3328  N   LYS A 464      19.206  19.280  40.668  1.00  0.76           N  
ATOM   3329  CA  LYS A 464      18.670  20.606  40.959  1.00  0.77           C  
ATOM   3330  C   LYS A 464      18.978  21.584  39.829  1.00  0.74           C  
ATOM   3331  CB  LYS A 464      19.233  21.136  42.278  1.00  0.72           C  
ATOM   3332  O   LYS A 464      19.969  21.421  39.113  1.00  0.71           O  
ATOM   3333  CG  LYS A 464      18.925  20.256  43.481  1.00  0.67           C  
ATOM   3334  CD  LYS A 464      19.326  20.932  44.786  1.00  0.67           C  
ATOM   3335  CE  LYS A 464      19.037  20.044  45.989  1.00  0.65           C  
ATOM   3336  NZ  LYS A 464      19.440  20.698  47.269  1.00  0.57           N  
ATOM   3337  N   ILE A 465      18.182  22.434  39.528  1.00  0.76           N  
ATOM   3338  CA  ILE A 465      18.497  23.604  38.717  1.00  0.77           C  
ATOM   3339  C   ILE A 465      19.612  24.408  39.381  1.00  0.76           C  
ATOM   3340  CB  ILE A 465      17.252  24.493  38.499  1.00  0.73           C  
ATOM   3341  O   ILE A 465      19.512  24.764  40.558  1.00  0.74           O  
ATOM   3342  CG1 ILE A 465      16.156  23.707  37.770  1.00  0.68           C  
ATOM   3343  CG2 ILE A 465      17.622  25.762  37.726  1.00  0.68           C  
ATOM   3344  CD1 ILE A 465      14.833  24.452  37.654  1.00  0.66           C  
ATOM   3345  N   PRO A 466      20.751  24.416  38.641  1.00  0.76           N  
ATOM   3346  CA  PRO A 466      21.738  25.347  39.192  1.00  0.76           C  
ATOM   3347  C   PRO A 466      21.128  26.692  39.581  1.00  0.77           C  
ATOM   3348  CB  PRO A 466      22.743  25.513  38.050  1.00  0.75           C  
ATOM   3349  O   PRO A 466      20.368  27.277  38.805  1.00  0.75           O  
ATOM   3350  CG  PRO A 466      22.515  24.331  37.165  1.00  0.74           C  
ATOM   3351  CD  PRO A 466      21.075  23.919  37.282  1.00  0.74           C  
ATOM   3352  N   ILE A 467      21.457  27.199  40.858  1.00  0.69           N  
ATOM   3353  CA  ILE A 467      20.932  28.459  41.373  1.00  0.69           C  
ATOM   3354  C   ILE A 467      21.150  29.568  40.345  1.00  0.69           C  
ATOM   3355  CB  ILE A 467      21.592  28.838  42.718  1.00  0.67           C  
ATOM   3356  O   ILE A 467      20.323  30.473  40.215  1.00  0.68           O  
ATOM   3357  CG1 ILE A 467      20.530  29.308  43.719  1.00  0.62           C  
ATOM   3358  CG2 ILE A 467      22.662  29.914  42.510  1.00  0.62           C  
ATOM   3359  CD1 ILE A 467      21.000  29.302  45.168  1.00  0.60           C  
ATOM   3360  N   ALA A 468      22.260  29.363  39.564  1.00  0.74           N  
ATOM   3361  CA  ALA A 468      22.671  30.306  38.527  1.00  0.73           C  
ATOM   3362  C   ALA A 468      21.692  30.294  37.356  1.00  0.73           C  
ATOM   3363  CB  ALA A 468      24.082  29.983  38.041  1.00  0.71           C  
ATOM   3364  O   ALA A 468      21.694  31.208  36.528  1.00  0.72           O  
ATOM   3365  N   GLN A 469      20.668  29.396  37.259  1.00  0.77           N  
ATOM   3366  CA  GLN A 469      19.680  29.353  36.187  1.00  0.76           C  
ATOM   3367  C   GLN A 469      18.304  29.781  36.689  1.00  0.76           C  
ATOM   3368  CB  GLN A 469      19.605  27.951  35.580  1.00  0.74           C  
ATOM   3369  O   GLN A 469      17.346  29.843  35.915  1.00  0.73           O  
ATOM   3370  CG  GLN A 469      20.877  27.523  34.861  1.00  0.73           C  
ATOM   3371  CD  GLN A 469      20.752  26.159  34.208  1.00  0.72           C  
ATOM   3372  NE2 GLN A 469      21.637  25.873  33.260  1.00  0.71           N  
ATOM   3373  OE1 GLN A 469      19.868  25.369  34.555  1.00  0.75           O  
ATOM   3374  N   ILE A 470      17.937  29.977  37.917  1.00  0.71           N  
ATOM   3375  CA  ILE A 470      16.736  30.438  38.605  1.00  0.70           C  
ATOM   3376  C   ILE A 470      16.727  31.964  38.661  1.00  0.70           C  
ATOM   3377  CB  ILE A 470      16.640  29.849  40.030  1.00  0.68           C  
ATOM   3378  O   ILE A 470      17.708  32.582  39.080  1.00  0.68           O  
ATOM   3379  CG1 ILE A 470      16.676  28.317  39.978  1.00  0.64           C  
ATOM   3380  CG2 ILE A 470      15.373  30.343  40.735  1.00  0.64           C  
ATOM   3381  CD1 ILE A 470      16.662  27.651  41.347  1.00  0.64           C  
ATOM   3382  N   PRO A 471      15.531  32.564  37.921  1.00  0.65           N  
ATOM   3383  CA  PRO A 471      15.364  34.019  37.948  1.00  0.64           C  
ATOM   3384  C   PRO A 471      15.354  34.586  39.366  1.00  0.64           C  
ATOM   3385  CB  PRO A 471      14.009  34.230  37.266  1.00  0.61           C  
ATOM   3386  O   PRO A 471      14.814  33.960  40.281  1.00  0.61           O  
ATOM   3387  CG  PRO A 471      13.684  32.910  36.646  1.00  0.60           C  
ATOM   3388  CD  PRO A 471      14.510  31.851  37.317  1.00  0.61           C  
ATOM   3389  N   ASP A 472      15.809  35.653  39.527  1.00  0.55           N  
ATOM   3390  CA  ASP A 472      16.053  36.407  40.753  1.00  0.55           C  
ATOM   3391  C   ASP A 472      14.765  36.583  41.555  1.00  0.54           C  
ATOM   3392  CB  ASP A 472      16.662  37.773  40.431  1.00  0.51           C  
ATOM   3393  O   ASP A 472      14.794  36.619  42.787  1.00  0.52           O  
ATOM   3394  CG  ASP A 472      18.136  37.695  40.073  1.00  0.49           C  
ATOM   3395  OD1 ASP A 472      18.810  36.722  40.473  1.00  0.51           O  
ATOM   3396  OD2 ASP A 472      18.628  38.617  39.386  1.00  0.55           O  
ATOM   3397  N   VAL A 473      13.347  36.537  40.900  1.00  0.46           N  
ATOM   3398  CA  VAL A 473      12.052  36.709  41.550  1.00  0.49           C  
ATOM   3399  C   VAL A 473      11.686  35.440  42.316  1.00  0.46           C  
ATOM   3400  CB  VAL A 473      10.945  37.052  40.528  1.00  0.42           C  
ATOM   3401  O   VAL A 473      10.980  35.499  43.326  1.00  0.43           O  
ATOM   3402  CG1 VAL A 473       9.812  37.826  41.198  1.00  0.36           C  
ATOM   3403  CG2 VAL A 473      11.525  37.850  39.362  1.00  0.36           C  
ATOM   3404  N   ALA A 474      12.102  34.230  42.107  1.00  0.47           N  
ATOM   3405  CA  ALA A 474      12.121  33.077  43.003  1.00  0.46           C  
ATOM   3406  C   ALA A 474      13.196  33.231  44.075  1.00  0.47           C  
ATOM   3407  CB  ALA A 474      12.346  31.791  42.210  1.00  0.43           C  
ATOM   3408  O   ALA A 474      13.082  32.664  45.164  1.00  0.45           O  
ATOM   3409  N   ALA A 475      14.031  34.137  43.913  1.00  0.47           N  
ATOM   3410  CA  ALA A 475      14.960  34.651  44.916  1.00  0.47           C  
ATOM   3411  C   ALA A 475      14.397  35.894  45.599  1.00  0.47           C  
ATOM   3412  CB  ALA A 475      16.312  34.963  44.280  1.00  0.43           C  
ATOM   3413  O   ALA A 475      14.995  36.415  46.543  1.00  0.45           O  
ATOM   3414  N   SER A 476      13.096  36.330  45.194  1.00  0.46           N  
ATOM   3415  CA  SER A 476      12.474  37.432  45.921  1.00  0.46           C  
ATOM   3416  C   SER A 476      11.610  36.920  47.068  1.00  0.45           C  
ATOM   3417  CB  SER A 476      11.628  38.287  44.976  1.00  0.42           C  
ATOM   3418  O   SER A 476      10.641  36.192  46.846  1.00  0.43           O  
ATOM   3419  OG  SER A 476      10.400  37.644  44.681  1.00  0.42           O  
ATOM   3420  N   SER A 477      12.322  36.111  48.175  1.00  0.45           N  
ATOM   3421  CA  SER A 477      12.370  35.983  49.628  1.00  0.46           C  
ATOM   3422  C   SER A 477      11.198  36.705  50.285  1.00  0.45           C  
ATOM   3423  CB  SER A 477      13.689  36.535  50.172  1.00  0.40           C  
ATOM   3424  O   SER A 477      11.117  37.935  50.243  1.00  0.43           O  
ATOM   3425  OG  SER A 477      13.865  37.887  49.786  1.00  0.38           O  
ATOM   3426  N   ASN A 478       9.809  36.293  50.317  1.00  0.51           N  
ATOM   3427  CA  ASN A 478       9.072  36.514  51.557  1.00  0.52           C  
ATOM   3428  C   ASN A 478      10.011  36.808  52.723  1.00  0.50           C  
ATOM   3429  CB  ASN A 478       8.189  35.306  51.879  1.00  0.46           C  
ATOM   3430  O   ASN A 478      11.173  36.397  52.708  1.00  0.47           O  
ATOM   3431  CG  ASN A 478       6.965  35.223  50.987  1.00  0.44           C  
ATOM   3432  ND2 ASN A 478       6.414  34.024  50.847  1.00  0.41           N  
ATOM   3433  OD1 ASN A 478       6.520  36.229  50.429  1.00  0.44           O  
ATOM   3434  N   PHE A 479      10.085  38.061  53.307  1.00  0.56           N  
ATOM   3435  CA  PHE A 479      10.593  38.335  54.646  1.00  0.57           C  
ATOM   3436  C   PHE A 479      10.956  37.040  55.363  1.00  0.56           C  
ATOM   3437  CB  PHE A 479       9.560  39.116  55.465  1.00  0.52           C  
ATOM   3438  O   PHE A 479      10.129  36.463  56.071  1.00  0.53           O  
ATOM   3439  CG  PHE A 479       9.874  40.582  55.598  1.00  0.49           C  
ATOM   3440  CD1 PHE A 479      10.656  41.047  56.648  1.00  0.45           C  
ATOM   3441  CD2 PHE A 479       9.387  41.495  54.672  1.00  0.46           C  
ATOM   3442  CE1 PHE A 479      10.948  42.404  56.773  1.00  0.43           C  
ATOM   3443  CE2 PHE A 479       9.674  42.852  54.790  1.00  0.47           C  
ATOM   3444  CZ  PHE A 479      10.454  43.304  55.842  1.00  0.40           C  
ATOM   3445  N   THR A 480      11.781  36.033  54.846  1.00  0.61           N  
ATOM   3446  CA  THR A 480      12.356  34.993  55.692  1.00  0.61           C  
ATOM   3447  C   THR A 480      13.453  35.567  56.584  1.00  0.61           C  
ATOM   3448  CB  THR A 480      12.928  33.839  54.849  1.00  0.58           C  
ATOM   3449  O   THR A 480      14.083  36.568  56.237  1.00  0.60           O  
ATOM   3450  CG2 THR A 480      11.856  33.232  53.949  1.00  0.53           C  
ATOM   3451  OG1 THR A 480      13.997  34.335  54.033  1.00  0.57           O  
ATOM   3452  N   PRO A 481      13.585  35.158  57.877  1.00  0.62           N  
ATOM   3453  CA  PRO A 481      14.771  35.544  58.645  1.00  0.61           C  
ATOM   3454  C   PRO A 481      16.040  35.568  57.797  1.00  0.63           C  
ATOM   3455  CB  PRO A 481      14.857  34.465  59.727  1.00  0.60           C  
ATOM   3456  O   PRO A 481      16.895  36.438  57.983  1.00  0.63           O  
ATOM   3457  CG  PRO A 481      13.449  34.001  59.916  1.00  0.59           C  
ATOM   3458  CD  PRO A 481      12.750  34.043  58.588  1.00  0.59           C  
ATOM   3459  N   GLU A 482      16.246  34.808  56.743  1.00  0.67           N  
ATOM   3460  CA  GLU A 482      17.406  34.932  55.865  1.00  0.68           C  
ATOM   3461  C   GLU A 482      17.398  36.267  55.125  1.00  0.67           C  
ATOM   3462  CB  GLU A 482      17.449  33.776  54.863  1.00  0.65           C  
ATOM   3463  O   GLU A 482      18.447  36.888  54.942  1.00  0.66           O  
ATOM   3464  CG  GLU A 482      18.346  32.624  55.292  1.00  0.62           C  
ATOM   3465  CD  GLU A 482      17.828  31.264  54.852  1.00  0.61           C  
ATOM   3466  OE1 GLU A 482      16.751  31.201  54.217  1.00  0.61           O  
ATOM   3467  OE2 GLU A 482      18.504  30.253  55.147  1.00  0.56           O  
ATOM   3468  N   SER A 483      16.163  36.776  54.739  1.00  0.65           N  
ATOM   3469  CA  SER A 483      16.075  38.091  54.114  1.00  0.65           C  
ATOM   3470  C   SER A 483      16.362  39.201  55.119  1.00  0.65           C  
ATOM   3471  CB  SER A 483      14.692  38.299  53.494  1.00  0.62           C  
ATOM   3472  O   SER A 483      16.723  40.316  54.734  1.00  0.64           O  
ATOM   3473  OG  SER A 483      13.694  38.356  54.499  1.00  0.61           O  
ATOM   3474  N   LEU A 484      16.260  38.912  56.309  1.00  0.68           N  
ATOM   3475  CA  LEU A 484      16.591  39.870  57.358  1.00  0.68           C  
ATOM   3476  C   LEU A 484      18.031  39.687  57.826  1.00  0.69           C  
ATOM   3477  CB  LEU A 484      15.633  39.721  58.543  1.00  0.66           C  
ATOM   3478  O   LEU A 484      18.454  40.309  58.804  1.00  0.67           O  
ATOM   3479  CG  LEU A 484      14.155  39.988  58.257  1.00  0.63           C  
ATOM   3480  CD1 LEU A 484      13.318  39.721  59.504  1.00  0.60           C  
ATOM   3481  CD2 LEU A 484      13.954  41.418  57.768  1.00  0.61           C  
ATOM   3482  N   GLY A 485      18.819  38.846  57.054  1.00  0.74           N  
ATOM   3483  CA  GLY A 485      20.228  38.656  57.362  1.00  0.75           C  
ATOM   3484  C   GLY A 485      20.477  37.521  58.337  1.00  0.76           C  
ATOM   3485  O   GLY A 485      21.628  37.191  58.632  1.00  0.76           O  
ATOM   3486  N   VAL A 486      19.395  36.852  58.755  1.00  0.82           N  
ATOM   3487  CA  VAL A 486      19.614  35.686  59.604  1.00  0.83           C  
ATOM   3488  C   VAL A 486      20.065  34.502  58.751  1.00  0.83           C  
ATOM   3489  CB  VAL A 486      18.341  35.315  60.398  1.00  0.80           C  
ATOM   3490  O   VAL A 486      19.446  34.194  57.729  1.00  0.80           O  
ATOM   3491  CG1 VAL A 486      18.629  34.181  61.381  1.00  0.73           C  
ATOM   3492  CG2 VAL A 486      17.797  36.539  61.134  1.00  0.71           C  
ATOM   3493  N   LYS A 487      21.094  33.858  59.089  1.00  0.83           N  
ATOM   3494  CA  LYS A 487      21.829  32.891  58.279  1.00  0.85           C  
ATOM   3495  C   LYS A 487      21.602  31.468  58.782  1.00  0.83           C  
ATOM   3496  CB  LYS A 487      23.323  33.214  58.280  1.00  0.82           C  
ATOM   3497  O   LYS A 487      21.571  30.522  57.992  1.00  0.79           O  
ATOM   3498  CG  LYS A 487      23.670  34.538  57.614  1.00  0.80           C  
ATOM   3499  CD  LYS A 487      25.175  34.772  57.585  1.00  0.77           C  
ATOM   3500  CE  LYS A 487      25.524  36.091  56.910  1.00  0.77           C  
ATOM   3501  NZ  LYS A 487      26.992  36.363  56.950  1.00  0.72           N  
ATOM   3502  N   ALA A 488      21.496  31.313  60.046  1.00  0.81           N  
ATOM   3503  CA  ALA A 488      21.189  30.077  60.761  1.00  0.83           C  
ATOM   3504  C   ALA A 488      20.458  30.368  62.069  1.00  0.82           C  
ATOM   3505  CB  ALA A 488      22.467  29.288  61.033  1.00  0.80           C  
ATOM   3506  O   ALA A 488      20.739  31.367  62.736  1.00  0.80           O  
ATOM   3507  N   TRP A 489      19.438  29.443  62.384  1.00  0.81           N  
ATOM   3508  CA  TRP A 489      18.653  29.639  63.598  1.00  0.85           C  
ATOM   3509  C   TRP A 489      18.274  28.301  64.224  1.00  0.80           C  
ATOM   3510  CB  TRP A 489      17.391  30.452  63.298  1.00  0.77           C  
ATOM   3511  O   TRP A 489      18.314  27.264  63.558  1.00  0.74           O  
ATOM   3512  CG  TRP A 489      16.498  29.831  62.266  1.00  0.65           C  
ATOM   3513  CD1 TRP A 489      15.455  28.975  62.486  1.00  0.54           C  
ATOM   3514  CD2 TRP A 489      16.574  30.015  60.849  1.00  0.61           C  
ATOM   3515  CE2 TRP A 489      15.544  29.240  60.271  1.00  0.62           C  
ATOM   3516  CE3 TRP A 489      17.413  30.761  60.011  1.00  0.73           C  
ATOM   3517  NE1 TRP A 489      14.877  28.616  61.290  1.00  0.77           N  
ATOM   3518  CH2 TRP A 489      16.166  29.930  58.094  1.00  0.66           C  
ATOM   3519  CZ2 TRP A 489      15.331  29.191  58.891  1.00  0.75           C  
ATOM   3520  CZ3 TRP A 489      17.199  30.711  58.638  1.00  0.56           C  
ATOM   3521  N   VAL A 490      17.980  28.424  65.465  1.00  0.81           N  
ATOM   3522  CA  VAL A 490      17.481  27.300  66.250  1.00  0.79           C  
ATOM   3523  C   VAL A 490      15.962  27.212  66.120  1.00  0.76           C  
ATOM   3524  CB  VAL A 490      17.882  27.424  67.737  1.00  0.75           C  
ATOM   3525  O   VAL A 490      15.241  28.096  66.589  1.00  0.68           O  
ATOM   3526  CG1 VAL A 490      17.473  26.173  68.513  1.00  0.65           C  
ATOM   3527  CG2 VAL A 490      19.385  27.668  67.865  1.00  0.62           C  
ATOM   3528  N   GLY A 491      15.406  26.126  65.228  1.00  0.71           N  
ATOM   3529  CA  GLY A 491      13.994  25.858  65.009  1.00  0.69           C  
ATOM   3530  C   GLY A 491      13.311  26.912  64.158  1.00  0.70           C  
ATOM   3531  O   GLY A 491      13.883  27.973  63.898  1.00  0.66           O  
ATOM   3532  N   PRO A 492      12.208  26.558  63.567  1.00  0.63           N  
ATOM   3533  CA  PRO A 492      11.436  27.603  62.890  1.00  0.62           C  
ATOM   3534  C   PRO A 492      10.901  28.660  63.854  1.00  0.64           C  
ATOM   3535  CB  PRO A 492      10.288  26.828  62.238  1.00  0.59           C  
ATOM   3536  O   PRO A 492      10.508  28.334  64.976  1.00  0.63           O  
ATOM   3537  CG  PRO A 492      10.156  25.583  63.054  1.00  0.57           C  
ATOM   3538  CD  PRO A 492      11.469  25.317  63.734  1.00  0.58           C  
ATOM   3539  N   PRO A 493      10.920  29.848  63.366  1.00  0.58           N  
ATOM   3540  CA  PRO A 493      10.314  30.913  64.168  1.00  0.57           C  
ATOM   3541  C   PRO A 493       8.867  30.611  64.553  1.00  0.58           C  
ATOM   3542  CB  PRO A 493      10.390  32.134  63.248  1.00  0.54           C  
ATOM   3543  O   PRO A 493       8.388  31.085  65.587  1.00  0.57           O  
ATOM   3544  CG  PRO A 493      11.451  31.796  62.252  1.00  0.52           C  
ATOM   3545  CD  PRO A 493      11.566  30.301  62.166  1.00  0.53           C  
ATOM   3546  N   SER A 494       8.198  29.881  63.803  1.00  0.61           N  
ATOM   3547  CA  SER A 494       6.820  29.500  64.096  1.00  0.60           C  
ATOM   3548  C   SER A 494       6.728  28.718  65.402  1.00  0.61           C  
ATOM   3549  CB  SER A 494       6.238  28.669  62.952  1.00  0.57           C  
ATOM   3550  O   SER A 494       5.681  28.705  66.052  1.00  0.60           O  
ATOM   3551  OG  SER A 494       7.102  27.595  62.620  1.00  0.56           O  
ATOM   3552  N   ASP A 495       7.748  28.026  65.783  1.00  0.59           N  
ATOM   3553  CA  ASP A 495       7.723  27.205  66.990  1.00  0.59           C  
ATOM   3554  C   ASP A 495       7.918  28.061  68.240  1.00  0.59           C  
ATOM   3555  CB  ASP A 495       8.798  26.119  66.923  1.00  0.55           C  
ATOM   3556  O   ASP A 495       7.788  27.568  69.363  1.00  0.58           O  
ATOM   3557  CG  ASP A 495       8.493  25.045  65.894  1.00  0.52           C  
ATOM   3558  OD1 ASP A 495       7.370  25.028  65.345  1.00  0.54           O  
ATOM   3559  OD2 ASP A 495       9.383  24.207  65.632  1.00  0.57           O  
ATOM   3560  N   MET A 496       8.133  29.342  68.020  1.00  0.62           N  
ATOM   3561  CA  MET A 496       8.288  30.272  69.135  1.00  0.61           C  
ATOM   3562  C   MET A 496       6.962  30.479  69.859  1.00  0.61           C  
ATOM   3563  CB  MET A 496       8.832  31.615  68.645  1.00  0.58           C  
ATOM   3564  O   MET A 496       6.937  30.960  70.993  1.00  0.59           O  
ATOM   3565  CG  MET A 496      10.260  31.546  68.128  1.00  0.55           C  
ATOM   3566  SD  MET A 496      10.986  33.208  67.845  1.00  0.53           S  
ATOM   3567  CE  MET A 496       9.713  33.935  66.776  1.00  0.46           C  
ATOM   3568  N   SER A 497       5.859  29.815  69.260  1.00  0.56           N  
ATOM   3569  CA  SER A 497       4.527  30.006  69.823  1.00  0.55           C  
ATOM   3570  C   SER A 497       4.323  29.145  71.065  1.00  0.56           C  
ATOM   3571  CB  SER A 497       3.454  29.678  68.784  1.00  0.51           C  
ATOM   3572  O   SER A 497       3.316  29.281  71.763  1.00  0.54           O  
ATOM   3573  OG  SER A 497       3.483  28.302  68.447  1.00  0.50           O  
ATOM   3574  N   SER A 498       5.337  28.248  71.407  1.00  0.55           N  
ATOM   3575  CA  SER A 498       5.061  27.256  72.441  1.00  0.53           C  
ATOM   3576  C   SER A 498       5.382  27.800  73.829  1.00  0.56           C  
ATOM   3577  CB  SER A 498       5.863  25.979  72.187  1.00  0.50           C  
ATOM   3578  O   SER A 498       5.151  27.126  74.835  1.00  0.53           O  
ATOM   3579  OG  SER A 498       7.253  26.252  72.173  1.00  0.49           O  
ATOM   3580  N   GLY A 499       5.526  29.160  73.998  1.00  0.65           N  
ATOM   3581  CA  GLY A 499       5.739  29.734  75.317  1.00  0.64           C  
ATOM   3582  C   GLY A 499       7.106  30.372  75.476  1.00  0.65           C  
ATOM   3583  O   GLY A 499       7.997  30.158  74.651  1.00  0.62           O  
ATOM   3584  N   PHE A 500       7.184  31.287  76.443  1.00  0.71           N  
ATOM   3585  CA  PHE A 500       8.322  32.111  76.832  1.00  0.72           C  
ATOM   3586  C   PHE A 500       8.726  31.830  78.275  1.00  0.72           C  
ATOM   3587  CB  PHE A 500       7.996  33.597  76.658  1.00  0.68           C  
ATOM   3588  O   PHE A 500       7.887  31.460  79.099  1.00  0.68           O  
ATOM   3589  CG  PHE A 500       6.706  34.016  77.311  1.00  0.63           C  
ATOM   3590  CD1 PHE A 500       5.501  33.920  76.627  1.00  0.55           C  
ATOM   3591  CD2 PHE A 500       6.699  34.506  78.611  1.00  0.57           C  
ATOM   3592  CE1 PHE A 500       4.306  34.307  77.229  1.00  0.48           C  
ATOM   3593  CE2 PHE A 500       5.509  34.895  79.219  1.00  0.54           C  
ATOM   3594  CZ  PHE A 500       4.314  34.795  78.526  1.00  0.48           C  
ATOM   3595  N   THR A 501      10.007  31.866  78.530  1.00  0.77           N  
ATOM   3596  CA  THR A 501      10.537  31.746  79.884  1.00  0.78           C  
ATOM   3597  C   THR A 501      11.774  32.622  80.060  1.00  0.79           C  
ATOM   3598  CB  THR A 501      10.888  30.284  80.219  1.00  0.76           C  
ATOM   3599  O   THR A 501      12.461  32.938  79.087  1.00  0.77           O  
ATOM   3600  CG2 THR A 501      12.165  29.848  79.509  1.00  0.71           C  
ATOM   3601  OG1 THR A 501      11.073  30.156  81.634  1.00  0.74           O  
ATOM   3602  N   TYR A 502      11.986  33.019  81.162  1.00  0.78           N  
ATOM   3603  CA  TYR A 502      13.187  33.777  81.491  1.00  0.79           C  
ATOM   3604  C   TYR A 502      14.422  32.885  81.457  1.00  0.80           C  
ATOM   3605  CB  TYR A 502      13.051  34.427  82.872  1.00  0.77           C  
ATOM   3606  O   TYR A 502      14.434  31.808  82.058  1.00  0.78           O  
ATOM   3607  CG  TYR A 502      11.941  35.447  82.956  1.00  0.74           C  
ATOM   3608  CD1 TYR A 502      12.115  36.737  82.459  1.00  0.69           C  
ATOM   3609  CD2 TYR A 502      10.718  35.123  83.532  1.00  0.71           C  
ATOM   3610  CE1 TYR A 502      11.096  37.680  82.536  1.00  0.66           C  
ATOM   3611  CE2 TYR A 502       9.692  36.058  83.615  1.00  0.70           C  
ATOM   3612  OH  TYR A 502       8.877  38.262  83.193  1.00  0.57           O  
ATOM   3613  CZ  TYR A 502       9.890  37.332  83.114  1.00  0.57           C  
ATOM   3614  N   PRO A 503      15.403  33.320  80.850  1.00  0.79           N  
ATOM   3615  CA  PRO A 503      16.639  32.534  80.869  1.00  0.79           C  
ATOM   3616  C   PRO A 503      17.300  32.509  82.245  1.00  0.80           C  
ATOM   3617  CB  PRO A 503      17.528  33.250  79.849  1.00  0.78           C  
ATOM   3618  O   PRO A 503      18.224  31.724  82.476  1.00  0.79           O  
ATOM   3619  CG  PRO A 503      17.075  34.674  79.880  1.00  0.79           C  
ATOM   3620  CD  PRO A 503      15.593  34.697  80.123  1.00  0.78           C  
ATOM   3621  N   GLY A 504      16.771  33.196  83.260  1.00  0.82           N  
ATOM   3622  CA  GLY A 504      17.362  33.356  84.579  1.00  0.83           C  
ATOM   3623  C   GLY A 504      18.449  34.413  84.621  1.00  0.84           C  
ATOM   3624  O   GLY A 504      19.307  34.464  83.737  1.00  0.83           O  
ATOM   3625  N   VAL A 505      18.505  35.218  85.680  1.00  0.84           N  
ATOM   3626  CA  VAL A 505      19.489  36.282  85.852  1.00  0.85           C  
ATOM   3627  C   VAL A 505      20.866  35.676  86.108  1.00  0.86           C  
ATOM   3628  CB  VAL A 505      19.101  37.233  87.006  1.00  0.83           C  
ATOM   3629  O   VAL A 505      21.031  34.853  87.012  1.00  0.84           O  
ATOM   3630  CG1 VAL A 505      20.095  38.389  87.111  1.00  0.79           C  
ATOM   3631  CG2 VAL A 505      17.681  37.761  86.808  1.00  0.77           C  
ATOM   3632  N   GLY A 506      21.834  36.077  85.219  1.00  0.87           N  
ATOM   3633  CA  GLY A 506      23.212  35.635  85.354  1.00  0.87           C  
ATOM   3634  C   GLY A 506      23.400  34.162  85.045  1.00  0.87           C  
ATOM   3635  O   GLY A 506      24.471  33.602  85.287  1.00  0.85           O  
ATOM   3636  N   THR A 507      22.323  33.675  84.573  1.00  0.86           N  
ATOM   3637  CA  THR A 507      22.415  32.283  84.146  1.00  0.87           C  
ATOM   3638  C   THR A 507      22.826  32.194  82.679  1.00  0.88           C  
ATOM   3639  CB  THR A 507      21.079  31.546  84.353  1.00  0.85           C  
ATOM   3640  O   THR A 507      22.202  32.813  81.815  1.00  0.87           O  
ATOM   3641  CG2 THR A 507      21.196  30.076  83.962  1.00  0.81           C  
ATOM   3642  OG1 THR A 507      20.701  31.633  85.732  1.00  0.83           O  
ATOM   3643  N   GLY A 508      23.938  31.404  82.374  1.00  0.89           N  
ATOM   3644  CA  GLY A 508      24.294  31.098  80.998  1.00  0.90           C  
ATOM   3645  C   GLY A 508      23.348  30.109  80.343  1.00  0.89           C  
ATOM   3646  O   GLY A 508      22.944  29.124  80.964  1.00  0.88           O  
ATOM   3647  N   ARG A 509      22.951  30.461  79.147  1.00  0.88           N  
ATOM   3648  CA  ARG A 509      22.158  29.558  78.319  1.00  0.89           C  
ATOM   3649  C   ARG A 509      22.901  29.197  77.037  1.00  0.89           C  
ATOM   3650  CB  ARG A 509      20.804  30.186  77.981  1.00  0.87           C  
ATOM   3651  O   ARG A 509      23.646  30.014  76.494  1.00  0.88           O  
ATOM   3652  CG  ARG A 509      19.961  30.525  79.200  1.00  0.83           C  
ATOM   3653  CD  ARG A 509      19.486  29.271  79.923  1.00  0.82           C  
ATOM   3654  NE  ARG A 509      18.648  29.597  81.073  1.00  0.78           N  
ATOM   3655  NH1 ARG A 509      18.163  27.402  81.603  1.00  0.70           N  
ATOM   3656  NH2 ARG A 509      17.299  29.109  82.866  1.00  0.68           N  
ATOM   3657  CZ  ARG A 509      18.039  28.702  81.845  1.00  0.78           C  
ATOM   3658  N   MET A 510      22.669  27.922  76.606  1.00  0.88           N  
ATOM   3659  CA  MET A 510      23.265  27.451  75.360  1.00  0.88           C  
ATOM   3660  C   MET A 510      22.208  26.834  74.449  1.00  0.88           C  
ATOM   3661  CB  MET A 510      24.370  26.431  75.643  1.00  0.87           C  
ATOM   3662  O   MET A 510      21.369  26.056  74.905  1.00  0.86           O  
ATOM   3663  CG  MET A 510      25.124  25.982  74.402  1.00  0.84           C  
ATOM   3664  SD  MET A 510      26.074  24.437  74.677  1.00  0.85           S  
ATOM   3665  CE  MET A 510      24.716  23.236  74.756  1.00  0.78           C  
ATOM   3666  N   SER A 511      22.254  27.195  73.157  1.00  0.86           N  
ATOM   3667  CA  SER A 511      21.496  26.501  72.121  1.00  0.86           C  
ATOM   3668  C   SER A 511      22.398  26.078  70.966  1.00  0.87           C  
ATOM   3669  CB  SER A 511      20.366  27.388  71.598  1.00  0.85           C  
ATOM   3670  O   SER A 511      23.269  26.840  70.540  1.00  0.86           O  
ATOM   3671  OG  SER A 511      19.386  27.597  72.600  1.00  0.83           O  
ATOM   3672  N   ALA A 512      22.157  24.837  70.466  1.00  0.85           N  
ATOM   3673  CA  ALA A 512      22.848  24.361  69.270  1.00  0.85           C  
ATOM   3674  C   ALA A 512      22.166  24.870  68.003  1.00  0.86           C  
ATOM   3675  CB  ALA A 512      22.908  22.836  69.262  1.00  0.84           C  
ATOM   3676  O   ALA A 512      20.939  24.823  67.889  1.00  0.85           O  
ATOM   3677  N   ILE A 513      22.890  25.358  67.081  1.00  0.88           N  
ATOM   3678  CA  ILE A 513      22.473  25.819  65.761  1.00  0.88           C  
ATOM   3679  C   ILE A 513      23.184  25.006  64.681  1.00  0.88           C  
ATOM   3680  CB  ILE A 513      22.759  27.326  65.573  1.00  0.87           C  
ATOM   3681  O   ILE A 513      24.398  24.799  64.750  1.00  0.87           O  
ATOM   3682  CG1 ILE A 513      21.944  28.154  66.573  1.00  0.81           C  
ATOM   3683  CG2 ILE A 513      22.460  27.757  64.134  1.00  0.81           C  
ATOM   3684  CD1 ILE A 513      22.131  29.658  66.430  1.00  0.78           C  
ATOM   3685  N   TYR A 514      22.282  24.500  63.705  1.00  0.86           N  
ATOM   3686  CA  TYR A 514      22.844  23.840  62.532  1.00  0.86           C  
ATOM   3687  C   TYR A 514      23.098  24.841  61.412  1.00  0.86           C  
ATOM   3688  CB  TYR A 514      21.908  22.732  62.039  1.00  0.85           C  
ATOM   3689  O   TYR A 514      22.184  25.551  60.986  1.00  0.85           O  
ATOM   3690  CG  TYR A 514      22.438  21.976  60.845  1.00  0.82           C  
ATOM   3691  CD1 TYR A 514      23.554  21.150  60.958  1.00  0.80           C  
ATOM   3692  CD2 TYR A 514      21.826  22.087  59.601  1.00  0.81           C  
ATOM   3693  CE1 TYR A 514      24.048  20.453  59.860  1.00  0.81           C  
ATOM   3694  CE2 TYR A 514      22.311  21.395  58.496  1.00  0.82           C  
ATOM   3695  OH  TYR A 514      23.904  19.894  57.545  1.00  0.71           O  
ATOM   3696  CZ  TYR A 514      23.420  20.582  58.635  1.00  0.78           C  
ATOM   3697  N   VAL A 515      24.324  24.901  60.941  1.00  0.89           N  
ATOM   3698  CA  VAL A 515      24.747  25.641  59.756  1.00  0.89           C  
ATOM   3699  C   VAL A 515      24.830  24.697  58.559  1.00  0.88           C  
ATOM   3700  CB  VAL A 515      26.107  26.340  59.980  1.00  0.88           C  
ATOM   3701  O   VAL A 515      25.669  23.794  58.530  1.00  0.86           O  
ATOM   3702  CG1 VAL A 515      26.570  27.040  58.703  1.00  0.88           C  
ATOM   3703  CG2 VAL A 515      26.011  27.336  61.134  1.00  0.87           C  
ATOM   3704  N   ASN A 516      23.901  24.838  57.591  1.00  0.84           N  
ATOM   3705  CA  ASN A 516      23.723  23.901  56.487  1.00  0.85           C  
ATOM   3706  C   ASN A 516      24.642  24.235  55.315  1.00  0.83           C  
ATOM   3707  CB  ASN A 516      22.263  23.881  56.029  1.00  0.81           C  
ATOM   3708  O   ASN A 516      24.770  23.447  54.377  1.00  0.80           O  
ATOM   3709  CG  ASN A 516      21.800  25.223  55.497  1.00  0.74           C  
ATOM   3710  ND2 ASN A 516      20.570  25.271  54.999  1.00  0.70           N  
ATOM   3711  OD1 ASN A 516      22.542  26.208  55.532  1.00  0.71           O  
ATOM   3712  N   ARG A 517      25.342  25.458  55.238  1.00  0.84           N  
ATOM   3713  CA  ARG A 517      26.321  25.932  54.265  1.00  0.86           C  
ATOM   3714  C   ARG A 517      27.355  26.838  54.925  1.00  0.88           C  
ATOM   3715  CB  ARG A 517      25.626  26.676  53.122  1.00  0.83           C  
ATOM   3716  O   ARG A 517      27.076  27.466  55.948  1.00  0.87           O  
ATOM   3717  CG  ARG A 517      24.882  27.926  53.564  1.00  0.79           C  
ATOM   3718  CD  ARG A 517      24.126  28.570  52.410  1.00  0.78           C  
ATOM   3719  NE  ARG A 517      23.419  29.775  52.834  1.00  0.74           N  
ATOM   3720  NH1 ARG A 517      22.122  29.935  50.928  1.00  0.67           N  
ATOM   3721  NH2 ARG A 517      21.904  31.485  52.602  1.00  0.62           N  
ATOM   3722  CZ  ARG A 517      22.483  30.396  52.121  1.00  0.74           C  
ATOM   3723  N   SER A 518      28.445  26.813  54.333  1.00  0.86           N  
ATOM   3724  CA  SER A 518      29.414  27.814  54.767  1.00  0.88           C  
ATOM   3725  C   SER A 518      28.823  29.218  54.707  1.00  0.86           C  
ATOM   3726  CB  SER A 518      30.677  27.746  53.908  1.00  0.84           C  
ATOM   3727  O   SER A 518      28.258  29.616  53.686  1.00  0.83           O  
ATOM   3728  OG  SER A 518      31.714  28.529  54.475  1.00  0.78           O  
ATOM   3729  N   MET A 519      29.053  30.008  55.880  1.00  0.88           N  
ATOM   3730  CA  MET A 519      28.479  31.346  55.990  1.00  0.89           C  
ATOM   3731  C   MET A 519      29.294  32.211  56.945  1.00  0.91           C  
ATOM   3732  CB  MET A 519      27.026  31.272  56.461  1.00  0.86           C  
ATOM   3733  O   MET A 519      29.769  31.728  57.975  1.00  0.90           O  
ATOM   3734  CG  MET A 519      26.864  30.704  57.862  1.00  0.79           C  
ATOM   3735  SD  MET A 519      25.110  30.642  58.397  1.00  0.81           S  
ATOM   3736  CE  MET A 519      24.430  29.527  57.137  1.00  0.74           C  
ATOM   3737  N   SER A 520      29.518  33.429  56.500  1.00  0.93           N  
ATOM   3738  CA  SER A 520      30.066  34.462  57.372  1.00  0.94           C  
ATOM   3739  C   SER A 520      28.999  35.021  58.307  1.00  0.93           C  
ATOM   3740  CB  SER A 520      30.674  35.595  56.544  1.00  0.92           C  
ATOM   3741  O   SER A 520      27.924  35.425  57.859  1.00  0.92           O  
ATOM   3742  OG  SER A 520      31.385  36.499  57.373  1.00  0.85           O  
ATOM   3743  N   VAL A 521      29.300  35.045  59.650  1.00  0.94           N  
ATOM   3744  CA  VAL A 521      28.424  35.491  60.728  1.00  0.94           C  
ATOM   3745  C   VAL A 521      29.062  36.671  61.458  1.00  0.95           C  
ATOM   3746  CB  VAL A 521      28.122  34.349  61.724  1.00  0.93           C  
ATOM   3747  O   VAL A 521      30.230  36.609  61.849  1.00  0.94           O  
ATOM   3748  CG1 VAL A 521      27.208  34.838  62.845  1.00  0.83           C  
ATOM   3749  CG2 VAL A 521      27.494  33.161  60.997  1.00  0.83           C  
ATOM   3750  N   SER A 522      28.237  37.775  61.643  1.00  0.94           N  
ATOM   3751  CA  SER A 522      28.704  39.009  62.268  1.00  0.94           C  
ATOM   3752  C   SER A 522      27.845  39.378  63.472  1.00  0.94           C  
ATOM   3753  CB  SER A 522      28.702  40.156  61.257  1.00  0.93           C  
ATOM   3754  O   SER A 522      28.225  40.235  64.273  1.00  0.93           O  
ATOM   3755  OG  SER A 522      27.418  40.312  60.676  1.00  0.91           O  
ATOM   3756  N   GLN A 523      26.779  38.699  63.656  1.00  0.93           N  
ATOM   3757  CA  GLN A 523      25.848  39.024  64.732  1.00  0.94           C  
ATOM   3758  C   GLN A 523      25.237  37.760  65.331  1.00  0.94           C  
ATOM   3759  CB  GLN A 523      24.743  39.951  64.224  1.00  0.92           C  
ATOM   3760  O   GLN A 523      25.125  36.737  64.653  1.00  0.93           O  
ATOM   3761  CG  GLN A 523      25.253  41.283  63.692  1.00  0.87           C  
ATOM   3762  CD  GLN A 523      24.135  42.198  63.227  1.00  0.84           C  
ATOM   3763  NE2 GLN A 523      24.218  43.471  63.598  1.00  0.85           N  
ATOM   3764  OE1 GLN A 523      23.205  41.763  62.540  1.00  0.86           O  
ATOM   3765  N   ILE A 524      24.811  37.892  66.568  1.00  0.93           N  
ATOM   3766  CA  ILE A 524      23.895  36.963  67.221  1.00  0.93           C  
ATOM   3767  C   ILE A 524      22.552  37.648  67.464  1.00  0.93           C  
ATOM   3768  CB  ILE A 524      24.477  36.437  68.553  1.00  0.93           C  
ATOM   3769  O   ILE A 524      22.505  38.782  67.947  1.00  0.91           O  
ATOM   3770  CG1 ILE A 524      25.792  35.691  68.302  1.00  0.93           C  
ATOM   3771  CG2 ILE A 524      23.464  35.538  69.267  1.00  0.93           C  
ATOM   3772  CD1 ILE A 524      26.530  35.293  69.574  1.00  0.91           C  
ATOM   3773  N   VAL A 525      21.516  36.952  67.104  1.00  0.90           N  
ATOM   3774  CA  VAL A 525      20.157  37.481  67.152  1.00  0.90           C  
ATOM   3775  C   VAL A 525      19.311  36.647  68.111  1.00  0.89           C  
ATOM   3776  CB  VAL A 525      19.508  37.503  65.750  1.00  0.89           C  
ATOM   3777  O   VAL A 525      19.394  35.416  68.113  1.00  0.88           O  
ATOM   3778  CG1 VAL A 525      18.132  38.165  65.803  1.00  0.87           C  
ATOM   3779  CG2 VAL A 525      20.413  38.225  64.754  1.00  0.87           C  
ATOM   3780  N   TRP A 526      18.493  37.286  68.902  1.00  0.88           N  
ATOM   3781  CA  TRP A 526      17.532  36.681  69.818  1.00  0.88           C  
ATOM   3782  C   TRP A 526      16.115  37.152  69.510  1.00  0.86           C  
ATOM   3783  CB  TRP A 526      17.889  37.013  71.270  1.00  0.87           C  
ATOM   3784  O   TRP A 526      15.922  38.233  68.948  1.00  0.83           O  
ATOM   3785  CG  TRP A 526      19.231  36.501  71.699  1.00  0.86           C  
ATOM   3786  CD1 TRP A 526      19.509  35.283  72.257  1.00  0.83           C  
ATOM   3787  CD2 TRP A 526      20.479  37.195  71.611  1.00  0.83           C  
ATOM   3788  CE2 TRP A 526      21.473  36.338  72.133  1.00  0.84           C  
ATOM   3789  CE3 TRP A 526      20.854  38.460  71.139  1.00  0.81           C  
ATOM   3790  NE1 TRP A 526      20.855  35.179  72.519  1.00  0.80           N  
ATOM   3791  CH2 TRP A 526      23.158  37.949  71.728  1.00  0.78           C  
ATOM   3792  CZ2 TRP A 526      22.819  36.706  72.196  1.00  0.79           C  
ATOM   3793  CZ3 TRP A 526      22.194  38.825  71.203  1.00  0.79           C  
ATOM   3794  N   HIS A 527      15.181  36.371  69.981  1.00  0.83           N  
ATOM   3795  CA  HIS A 527      13.792  36.811  70.057  1.00  0.82           C  
ATOM   3796  C   HIS A 527      13.326  36.917  71.505  1.00  0.82           C  
ATOM   3797  CB  HIS A 527      12.884  35.855  69.282  1.00  0.81           C  
ATOM   3798  O   HIS A 527      13.361  35.932  72.246  1.00  0.81           O  
ATOM   3799  CG  HIS A 527      11.471  36.332  69.164  1.00  0.78           C  
ATOM   3800  CD2 HIS A 527      10.925  37.311  68.405  1.00  0.76           C  
ATOM   3801  ND1 HIS A 527      10.437  35.783  69.890  1.00  0.74           N  
ATOM   3802  CE1 HIS A 527       9.311  36.404  69.580  1.00  0.74           C  
ATOM   3803  NE2 HIS A 527       9.580  37.336  68.682  1.00  0.72           N  
ATOM   3804  N   PHE A 528      12.876  38.087  71.852  1.00  0.81           N  
ATOM   3805  CA  PHE A 528      12.413  38.387  73.202  1.00  0.81           C  
ATOM   3806  C   PHE A 528      10.920  38.695  73.206  1.00  0.80           C  
ATOM   3807  CB  PHE A 528      13.194  39.566  73.790  1.00  0.80           C  
ATOM   3808  O   PHE A 528      10.404  39.303  72.266  1.00  0.78           O  
ATOM   3809  CG  PHE A 528      14.651  39.272  74.025  1.00  0.80           C  
ATOM   3810  CD1 PHE A 528      15.040  38.318  74.957  1.00  0.79           C  
ATOM   3811  CD2 PHE A 528      15.632  39.949  73.312  1.00  0.79           C  
ATOM   3812  CE1 PHE A 528      16.388  38.044  75.177  1.00  0.78           C  
ATOM   3813  CE2 PHE A 528      16.981  39.681  73.526  1.00  0.78           C  
ATOM   3814  CZ  PHE A 528      17.357  38.728  74.460  1.00  0.74           C  
ATOM   3815  N   TYR A 529      10.094  38.250  74.132  1.00  0.76           N  
ATOM   3816  CA  TYR A 529       8.704  38.598  74.401  1.00  0.75           C  
ATOM   3817  C   TYR A 529       8.605  39.609  75.538  1.00  0.74           C  
ATOM   3818  CB  TYR A 529       7.893  37.345  74.745  1.00  0.72           C  
ATOM   3819  O   TYR A 529       7.505  40.005  75.931  1.00  0.69           O  
ATOM   3820  CG  TYR A 529       7.381  36.602  73.535  1.00  0.68           C  
ATOM   3821  CD1 TYR A 529       6.065  36.753  73.106  1.00  0.65           C  
ATOM   3822  CD2 TYR A 529       8.212  35.747  72.820  1.00  0.65           C  
ATOM   3823  CE1 TYR A 529       5.588  36.069  71.993  1.00  0.62           C  
ATOM   3824  CE2 TYR A 529       7.746  35.057  71.705  1.00  0.63           C  
ATOM   3825  OH  TYR A 529       5.969  34.545  70.197  1.00  0.54           O  
ATOM   3826  CZ  TYR A 529       6.435  35.225  71.299  1.00  0.61           C  
ATOM   3827  N   GLY A 530       9.595  40.252  75.920  1.00  0.65           N  
ATOM   3828  CA  GLY A 530       9.656  41.197  77.023  1.00  0.64           C  
ATOM   3829  C   GLY A 530      10.875  42.098  76.969  1.00  0.65           C  
ATOM   3830  O   GLY A 530      11.549  42.179  75.940  1.00  0.61           O  
ATOM   3831  N   TYR A 531      11.043  43.017  77.841  1.00  0.60           N  
ATOM   3832  CA  TYR A 531      12.112  44.008  77.909  1.00  0.59           C  
ATOM   3833  C   TYR A 531      13.477  43.347  77.762  1.00  0.60           C  
ATOM   3834  CB  TYR A 531      12.046  44.781  79.230  1.00  0.55           C  
ATOM   3835  O   TYR A 531      13.941  42.656  78.672  1.00  0.57           O  
ATOM   3836  CG  TYR A 531      11.346  46.113  79.118  1.00  0.52           C  
ATOM   3837  CD1 TYR A 531      12.049  47.265  78.774  1.00  0.46           C  
ATOM   3838  CD2 TYR A 531       9.980  46.224  79.358  1.00  0.47           C  
ATOM   3839  CE1 TYR A 531      11.409  48.496  78.672  1.00  0.43           C  
ATOM   3840  CE2 TYR A 531       9.329  47.449  79.259  1.00  0.46           C  
ATOM   3841  OH  TYR A 531       9.412  49.793  78.816  1.00  0.34           O  
ATOM   3842  CZ  TYR A 531      10.051  48.577  78.916  1.00  0.42           C  
ATOM   3843  N   ALA A 532      13.980  43.441  76.646  1.00  0.65           N  
ATOM   3844  CA  ALA A 532      15.411  43.173  76.540  1.00  0.64           C  
ATOM   3845  C   ALA A 532      16.226  44.441  76.778  1.00  0.66           C  
ATOM   3846  CB  ALA A 532      15.742  42.582  75.171  1.00  0.60           C  
ATOM   3847  O   ALA A 532      17.459  44.400  76.793  1.00  0.63           O  
ATOM   3848  N   GLY A 533      15.637  45.646  77.051  1.00  0.67           N  
ATOM   3849  CA  GLY A 533      16.330  46.863  77.444  1.00  0.66           C  
ATOM   3850  C   GLY A 533      16.828  46.830  78.877  1.00  0.68           C  
ATOM   3851  O   GLY A 533      16.290  46.098  79.710  1.00  0.64           O  
ATOM   3852  N   GLY A 534      18.167  47.203  78.949  1.00  0.73           N  
ATOM   3853  CA  GLY A 534      18.792  47.407  80.246  1.00  0.72           C  
ATOM   3854  C   GLY A 534      19.621  46.221  80.702  1.00  0.74           C  
ATOM   3855  O   GLY A 534      19.658  45.903  81.892  1.00  0.72           O  
ATOM   3856  N   LEU A 535      20.221  45.557  79.922  1.00  0.84           N  
ATOM   3857  CA  LEU A 535      21.153  44.534  80.385  1.00  0.85           C  
ATOM   3858  C   LEU A 535      22.293  45.159  81.183  1.00  0.85           C  
ATOM   3859  CB  LEU A 535      21.717  43.746  79.200  1.00  0.84           C  
ATOM   3860  O   LEU A 535      22.777  46.240  80.840  1.00  0.84           O  
ATOM   3861  CG  LEU A 535      20.711  42.922  78.394  1.00  0.83           C  
ATOM   3862  CD1 LEU A 535      21.419  42.175  77.269  1.00  0.82           C  
ATOM   3863  CD2 LEU A 535      19.966  41.950  79.303  1.00  0.82           C  
ATOM   3864  N   LEU A 536      22.616  44.511  82.248  1.00  0.87           N  
ATOM   3865  CA  LEU A 536      23.689  44.932  83.142  1.00  0.87           C  
ATOM   3866  C   LEU A 536      25.024  44.336  82.708  1.00  0.88           C  
ATOM   3867  CB  LEU A 536      23.378  44.521  84.584  1.00  0.86           C  
ATOM   3868  O   LEU A 536      25.057  43.350  81.969  1.00  0.88           O  
ATOM   3869  CG  LEU A 536      22.089  45.083  85.186  1.00  0.84           C  
ATOM   3870  CD1 LEU A 536      21.898  44.565  86.607  1.00  0.83           C  
ATOM   3871  CD2 LEU A 536      22.109  46.608  85.165  1.00  0.83           C  
ATOM   3872  N   THR A 537      26.183  44.919  83.243  1.00  0.89           N  
ATOM   3873  CA  THR A 537      27.542  44.435  83.027  1.00  0.91           C  
ATOM   3874  C   THR A 537      27.653  42.956  83.385  1.00  0.91           C  
ATOM   3875  CB  THR A 537      28.561  45.244  83.851  1.00  0.89           C  
ATOM   3876  O   THR A 537      27.128  42.520  84.412  1.00  0.90           O  
ATOM   3877  CG2 THR A 537      29.988  44.790  83.560  1.00  0.85           C  
ATOM   3878  OG1 THR A 537      28.437  46.633  83.523  1.00  0.88           O  
ATOM   3879  N   GLY A 538      28.295  42.235  82.450  1.00  0.91           N  
ATOM   3880  CA  GLY A 538      28.456  40.794  82.550  1.00  0.91           C  
ATOM   3881  C   GLY A 538      27.431  40.021  81.741  1.00  0.91           C  
ATOM   3882  O   GLY A 538      27.347  38.796  81.843  1.00  0.90           O  
ATOM   3883  N   SER A 539      26.755  40.790  80.962  1.00  0.90           N  
ATOM   3884  CA  SER A 539      26.004  40.158  79.883  1.00  0.91           C  
ATOM   3885  C   SER A 539      26.874  39.958  78.647  1.00  0.91           C  
ATOM   3886  CB  SER A 539      24.776  40.995  79.522  1.00  0.90           C  
ATOM   3887  O   SER A 539      27.570  40.880  78.215  1.00  0.91           O  
ATOM   3888  OG  SER A 539      23.914  41.131  80.639  1.00  0.88           O  
ATOM   3889  N   TRP A 540      26.810  38.719  78.153  1.00  0.93           N  
ATOM   3890  CA  TRP A 540      27.668  38.402  77.016  1.00  0.94           C  
ATOM   3891  C   TRP A 540      27.086  37.255  76.197  1.00  0.94           C  
ATOM   3892  CB  TRP A 540      29.079  38.042  77.491  1.00  0.93           C  
ATOM   3893  O   TRP A 540      26.275  36.473  76.700  1.00  0.93           O  
ATOM   3894  CG  TRP A 540      29.115  36.955  78.523  1.00  0.91           C  
ATOM   3895  CD1 TRP A 540      29.165  37.110  79.881  1.00  0.87           C  
ATOM   3896  CD2 TRP A 540      29.109  35.545  78.280  1.00  0.88           C  
ATOM   3897  CE2 TRP A 540      29.156  34.904  79.537  1.00  0.89           C  
ATOM   3898  CE3 TRP A 540      29.068  34.761  77.119  1.00  0.86           C  
ATOM   3899  NE1 TRP A 540      29.190  35.880  80.496  1.00  0.87           N  
ATOM   3900  CH2 TRP A 540      29.122  32.769  78.515  1.00  0.86           C  
ATOM   3901  CZ2 TRP A 540      29.163  33.513  79.666  1.00  0.86           C  
ATOM   3902  CZ3 TRP A 540      29.075  33.377  77.250  1.00  0.86           C  
ATOM   3903  N   ALA A 541      27.619  37.157  74.837  1.00  0.95           N  
ATOM   3904  CA  ALA A 541      27.314  35.977  74.032  1.00  0.95           C  
ATOM   3905  C   ALA A 541      28.535  35.525  73.236  1.00  0.95           C  
ATOM   3906  CB  ALA A 541      26.145  36.261  73.093  1.00  0.94           C  
ATOM   3907  O   ALA A 541      29.418  36.331  72.932  1.00  0.95           O  
ATOM   3908  N   GLY A 542      28.568  34.233  72.910  1.00  0.95           N  
ATOM   3909  CA  GLY A 542      29.630  33.664  72.095  1.00  0.96           C  
ATOM   3910  C   GLY A 542      29.179  32.470  71.277  1.00  0.96           C  
ATOM   3911  O   GLY A 542      28.233  31.774  71.653  1.00  0.95           O  
ATOM   3912  N   ILE A 543      29.908  32.218  70.144  1.00  0.96           N  
ATOM   3913  CA  ILE A 543      29.782  31.045  69.285  1.00  0.96           C  
ATOM   3914  C   ILE A 543      30.926  30.074  69.565  1.00  0.96           C  
ATOM   3915  CB  ILE A 543      29.766  31.438  67.791  1.00  0.96           C  
ATOM   3916  O   ILE A 543      32.097  30.463  69.551  1.00  0.95           O  
ATOM   3917  CG1 ILE A 543      28.679  32.486  67.525  1.00  0.95           C  
ATOM   3918  CG2 ILE A 543      29.563  30.202  66.909  1.00  0.95           C  
ATOM   3919  CD1 ILE A 543      28.701  33.057  66.114  1.00  0.93           C  
ATOM   3920  N   TYR A 544      30.529  28.867  69.720  1.00  0.94           N  
ATOM   3921  CA  TYR A 544      31.492  27.817  70.033  1.00  0.94           C  
ATOM   3922  C   TYR A 544      31.342  26.638  69.079  1.00  0.93           C  
ATOM   3923  CB  TYR A 544      31.320  27.343  71.479  1.00  0.94           C  
ATOM   3924  O   TYR A 544      30.233  26.321  68.643  1.00  0.92           O  
ATOM   3925  CG  TYR A 544      31.522  28.434  72.503  1.00  0.93           C  
ATOM   3926  CD1 TYR A 544      32.708  28.525  73.228  1.00  0.92           C  
ATOM   3927  CD2 TYR A 544      30.527  29.374  72.749  1.00  0.91           C  
ATOM   3928  CE1 TYR A 544      32.897  29.527  74.174  1.00  0.91           C  
ATOM   3929  CE2 TYR A 544      30.705  30.380  73.693  1.00  0.91           C  
ATOM   3930  OH  TYR A 544      32.074  31.442  75.334  1.00  0.88           O  
ATOM   3931  CZ  TYR A 544      31.892  30.448  74.399  1.00  0.91           C  
ATOM   3932  N   ASN A 545      32.432  25.952  68.735  1.00  0.91           N  
ATOM   3933  CA  ASN A 545      32.360  24.692  68.002  1.00  0.91           C  
ATOM   3934  C   ASN A 545      32.051  23.520  68.929  1.00  0.90           C  
ATOM   3935  CB  ASN A 545      33.664  24.439  67.242  1.00  0.91           C  
ATOM   3936  O   ASN A 545      31.979  23.689  70.147  1.00  0.88           O  
ATOM   3937  CG  ASN A 545      34.836  24.173  68.166  1.00  0.89           C  
ATOM   3938  ND2 ASN A 545      36.047  24.282  67.633  1.00  0.89           N  
ATOM   3939  OD1 ASN A 545      34.654  23.871  69.348  1.00  0.88           O  
ATOM   3940  N   THR A 546      31.919  22.388  68.311  1.00  0.87           N  
ATOM   3941  CA  THR A 546      31.512  21.185  69.029  1.00  0.86           C  
ATOM   3942  C   THR A 546      32.617  20.718  69.971  1.00  0.86           C  
ATOM   3943  CB  THR A 546      31.149  20.049  68.055  1.00  0.85           C  
ATOM   3944  O   THR A 546      32.360  19.966  70.914  1.00  0.84           O  
ATOM   3945  CG2 THR A 546      29.840  20.344  67.329  1.00  0.80           C  
ATOM   3946  OG1 THR A 546      32.197  19.903  67.088  1.00  0.84           O  
ATOM   3947  N   SER A 547      33.894  21.287  69.819  1.00  0.86           N  
ATOM   3948  CA  SER A 547      35.008  21.021  70.724  1.00  0.86           C  
ATOM   3949  C   SER A 547      35.024  22.008  71.886  1.00  0.86           C  
ATOM   3950  CB  SER A 547      36.337  21.084  69.971  1.00  0.85           C  
ATOM   3951  O   SER A 547      35.904  21.946  72.748  1.00  0.85           O  
ATOM   3952  OG  SER A 547      36.343  20.176  68.883  1.00  0.80           O  
ATOM   3953  N   GLY A 548      34.203  22.959  71.924  1.00  0.87           N  
ATOM   3954  CA  GLY A 548      34.018  23.936  72.984  1.00  0.88           C  
ATOM   3955  C   GLY A 548      34.901  25.160  72.829  1.00  0.89           C  
ATOM   3956  O   GLY A 548      35.001  25.980  73.743  1.00  0.88           O  
ATOM   3957  N   THR A 549      35.626  25.225  71.726  1.00  0.93           N  
ATOM   3958  CA  THR A 549      36.471  26.380  71.444  1.00  0.94           C  
ATOM   3959  C   THR A 549      35.632  27.558  70.959  1.00  0.94           C  
ATOM   3960  CB  THR A 549      37.545  26.044  70.394  1.00  0.93           C  
ATOM   3961  O   THR A 549      34.798  27.406  70.063  1.00  0.94           O  
ATOM   3962  CG2 THR A 549      38.520  27.203  70.213  1.00  0.91           C  
ATOM   3963  OG1 THR A 549      38.273  24.885  70.817  1.00  0.92           O  
ATOM   3964  N   ARG A 550      35.813  28.765  71.521  1.00  0.95           N  
ATOM   3965  CA  ARG A 550      35.139  29.988  71.099  1.00  0.96           C  
ATOM   3966  C   ARG A 550      35.595  30.413  69.707  1.00  0.95           C  
ATOM   3967  CB  ARG A 550      35.394  31.116  72.101  1.00  0.95           C  
ATOM   3968  O   ARG A 550      36.778  30.683  69.491  1.00  0.94           O  
ATOM   3969  CG  ARG A 550      34.582  32.373  71.834  1.00  0.94           C  
ATOM   3970  CD  ARG A 550      34.821  33.436  72.897  1.00  0.92           C  
ATOM   3971  NE  ARG A 550      36.147  34.034  72.772  1.00  0.94           N  
ATOM   3972  NH1 ARG A 550      36.123  35.028  74.858  1.00  0.90           N  
ATOM   3973  NH2 ARG A 550      37.945  35.272  73.488  1.00  0.89           N  
ATOM   3974  CZ  ARG A 550      36.735  34.776  73.706  1.00  0.92           C  
ATOM   3975  N   MET A 551      34.673  30.571  68.868  1.00  0.97           N  
ATOM   3976  CA  MET A 551      34.930  30.988  67.492  1.00  0.97           C  
ATOM   3977  C   MET A 551      34.755  32.495  67.339  1.00  0.97           C  
ATOM   3978  CB  MET A 551      34.001  30.253  66.524  1.00  0.96           C  
ATOM   3979  O   MET A 551      35.577  33.158  66.704  1.00  0.95           O  
ATOM   3980  CG  MET A 551      34.104  28.738  66.608  1.00  0.90           C  
ATOM   3981  SD  MET A 551      35.777  28.122  66.177  1.00  0.89           S  
ATOM   3982  CE  MET A 551      35.857  28.608  64.431  1.00  0.84           C  
ATOM   3983  N   ALA A 552      33.732  33.014  68.017  1.00  0.97           N  
ATOM   3984  CA  ALA A 552      33.428  34.442  68.052  1.00  0.97           C  
ATOM   3985  C   ALA A 552      32.618  34.801  69.294  1.00  0.97           C  
ATOM   3986  CB  ALA A 552      32.675  34.856  66.791  1.00  0.97           C  
ATOM   3987  O   ALA A 552      32.032  33.925  69.935  1.00  0.97           O  
ATOM   3988  N   TYR A 553      32.494  36.203  69.604  1.00  0.96           N  
ATOM   3989  CA  TYR A 553      31.665  36.616  70.731  1.00  0.97           C  
ATOM   3990  C   TYR A 553      31.269  38.083  70.608  1.00  0.96           C  
ATOM   3991  CB  TYR A 553      32.400  36.383  72.054  1.00  0.96           C  
ATOM   3992  O   TYR A 553      31.875  38.833  69.839  1.00  0.94           O  
ATOM   3993  CG  TYR A 553      33.565  37.317  72.273  1.00  0.93           C  
ATOM   3994  CD1 TYR A 553      34.760  37.149  71.577  1.00  0.89           C  
ATOM   3995  CD2 TYR A 553      33.474  38.370  73.178  1.00  0.89           C  
ATOM   3996  CE1 TYR A 553      35.836  38.006  71.777  1.00  0.89           C  
ATOM   3997  CE2 TYR A 553      34.545  39.233  73.387  1.00  0.87           C  
ATOM   3998  OH  TYR A 553      36.782  39.896  72.885  1.00  0.79           O  
ATOM   3999  CZ  TYR A 553      35.719  39.044  72.682  1.00  0.88           C  
ATOM   4000  N   THR A 554      30.237  38.762  71.282  1.00  0.92           N  
ATOM   4001  CA  THR A 554      29.679  40.103  71.154  1.00  0.92           C  
ATOM   4002  C   THR A 554      30.462  41.098  72.006  1.00  0.86           C  
ATOM   4003  CB  THR A 554      28.194  40.132  71.562  1.00  0.90           C  
ATOM   4004  O   THR A 554      30.315  42.312  71.845  1.00  0.79           O  
ATOM   4005  CG2 THR A 554      27.356  39.241  70.652  1.00  0.88           C  
ATOM   4006  OG1 THR A 554      28.067  39.671  72.913  1.00  0.90           O  
ATOM   4007  N   GLY A 555      31.181  40.827  72.902  1.00  0.91           N  
ATOM   4008  CA  GLY A 555      31.559  41.643  74.045  1.00  0.91           C  
ATOM   4009  C   GLY A 555      30.493  41.690  75.123  1.00  0.91           C  
ATOM   4010  O   GLY A 555      29.723  40.741  75.283  1.00  0.89           O  
ATOM   4011  N   ASP A 556      30.436  42.915  75.824  1.00  0.91           N  
ATOM   4012  CA  ASP A 556      29.414  43.128  76.844  1.00  0.92           C  
ATOM   4013  C   ASP A 556      28.111  43.624  76.220  1.00  0.91           C  
ATOM   4014  CB  ASP A 556      29.906  44.124  77.896  1.00  0.90           C  
ATOM   4015  O   ASP A 556      28.095  44.651  75.538  1.00  0.88           O  
ATOM   4016  CG  ASP A 556      29.067  44.112  79.162  1.00  0.86           C  
ATOM   4017  OD1 ASP A 556      27.841  43.885  79.079  1.00  0.84           O  
ATOM   4018  OD2 ASP A 556      29.637  44.334  80.252  1.00  0.87           O  
ATOM   4019  N   LEU A 557      27.033  42.969  76.510  1.00  0.90           N  
ATOM   4020  CA  LEU A 557      25.726  43.266  75.934  1.00  0.90           C  
ATOM   4021  C   LEU A 557      25.075  44.448  76.644  1.00  0.87           C  
ATOM   4022  CB  LEU A 557      24.813  42.039  76.017  1.00  0.89           C  
ATOM   4023  O   LEU A 557      24.033  44.942  76.208  1.00  0.84           O  
ATOM   4024  CG  LEU A 557      25.297  40.784  75.289  1.00  0.89           C  
ATOM   4025  CD1 LEU A 557      24.272  39.663  75.427  1.00  0.86           C  
ATOM   4026  CD2 LEU A 557      25.569  41.089  73.820  1.00  0.86           C  
ATOM   4027  N   SER A 558      25.691  44.985  77.630  1.00  0.86           N  
ATOM   4028  CA  SER A 558      25.197  46.206  78.259  1.00  0.86           C  
ATOM   4029  C   SER A 558      25.652  47.445  77.495  1.00  0.84           C  
ATOM   4030  CB  SER A 558      25.670  46.291  79.711  1.00  0.84           C  
ATOM   4031  O   SER A 558      25.261  48.565  77.829  1.00  0.81           O  
ATOM   4032  OG  SER A 558      27.059  46.568  79.772  1.00  0.84           O  
ATOM   4033  N   THR A 559      26.470  47.261  76.511  1.00  0.83           N  
ATOM   4034  CA  THR A 559      27.053  48.342  75.723  1.00  0.83           C  
ATOM   4035  C   THR A 559      26.288  48.532  74.417  1.00  0.80           C  
ATOM   4036  CB  THR A 559      28.538  48.072  75.417  1.00  0.80           C  
ATOM   4037  O   THR A 559      25.364  47.774  74.116  1.00  0.74           O  
ATOM   4038  CG2 THR A 559      29.331  47.841  76.699  1.00  0.78           C  
ATOM   4039  OG1 THR A 559      28.645  46.908  74.587  1.00  0.78           O  
ATOM   4040  N   ALA A 560      26.614  49.584  73.584  1.00  0.62           N  
ATOM   4041  CA  ALA A 560      25.907  50.040  72.390  1.00  0.67           C  
ATOM   4042  C   ALA A 560      25.955  48.985  71.288  1.00  0.64           C  
ATOM   4043  CB  ALA A 560      26.501  51.355  71.890  1.00  0.53           C  
ATOM   4044  O   ALA A 560      25.395  49.182  70.207  1.00  0.58           O  
ATOM   4045  N   THR A 561      26.662  47.809  71.516  1.00  0.73           N  
ATOM   4046  CA  THR A 561      26.703  46.771  70.493  1.00  0.75           C  
ATOM   4047  C   THR A 561      25.455  45.895  70.560  1.00  0.73           C  
ATOM   4048  CB  THR A 561      27.959  45.892  70.640  1.00  0.68           C  
ATOM   4049  O   THR A 561      25.198  45.101  69.653  1.00  0.68           O  
ATOM   4050  CG2 THR A 561      29.227  46.692  70.357  1.00  0.54           C  
ATOM   4051  OG1 THR A 561      28.021  45.376  71.975  1.00  0.54           O  
ATOM   4052  N   TYR A 562      24.796  46.063  71.557  1.00  0.80           N  
ATOM   4053  CA  TYR A 562      23.513  45.403  71.773  1.00  0.80           C  
ATOM   4054  C   TYR A 562      22.359  46.298  71.339  1.00  0.78           C  
ATOM   4055  CB  TYR A 562      23.349  45.017  73.246  1.00  0.76           C  
ATOM   4056  O   TYR A 562      22.221  47.423  71.825  1.00  0.70           O  
ATOM   4057  CG  TYR A 562      22.029  44.353  73.556  1.00  0.76           C  
ATOM   4058  CD1 TYR A 562      21.753  43.064  73.105  1.00  0.72           C  
ATOM   4059  CD2 TYR A 562      21.056  45.013  74.298  1.00  0.77           C  
ATOM   4060  CE1 TYR A 562      20.537  42.449  73.386  1.00  0.80           C  
ATOM   4061  CE2 TYR A 562      19.837  44.407  74.585  1.00  0.81           C  
ATOM   4062  OH  TYR A 562      18.382  42.523  74.407  1.00  0.64           O  
ATOM   4063  CZ  TYR A 562      19.587  43.127  74.126  1.00  0.78           C  
ATOM   4064  N   GLU A 563      21.659  45.787  70.379  1.00  0.80           N  
ATOM   4065  CA  GLU A 563      20.425  46.399  69.894  1.00  0.82           C  
ATOM   4066  C   GLU A 563      19.199  45.727  70.505  1.00  0.79           C  
ATOM   4067  CB  GLU A 563      20.355  46.333  68.367  1.00  0.77           C  
ATOM   4068  O   GLU A 563      18.889  44.578  70.183  1.00  0.74           O  
ATOM   4069  CG  GLU A 563      21.454  47.118  67.666  1.00  0.71           C  
ATOM   4070  CD  GLU A 563      21.438  46.956  66.154  1.00  0.69           C  
ATOM   4071  OE1 GLU A 563      20.566  46.224  65.632  1.00  0.74           O  
ATOM   4072  OE2 GLU A 563      22.304  47.564  65.487  1.00  0.70           O  
ATOM   4073  N   PRO A 564      18.533  46.274  71.496  1.00  0.77           N  
ATOM   4074  CA  PRO A 564      17.326  45.700  72.096  1.00  0.76           C  
ATOM   4075  C   PRO A 564      16.150  45.650  71.124  1.00  0.76           C  
ATOM   4076  CB  PRO A 564      17.030  46.645  73.263  1.00  0.73           C  
ATOM   4077  O   PRO A 564      16.143  46.368  70.120  1.00  0.71           O  
ATOM   4078  CG  PRO A 564      17.528  47.980  72.811  1.00  0.72           C  
ATOM   4079  CD  PRO A 564      18.739  47.769  71.948  1.00  0.72           C  
ATOM   4080  N   GLU A 565      15.167  44.771  71.407  1.00  0.72           N  
ATOM   4081  CA  GLU A 565      13.867  44.825  70.745  1.00  0.71           C  
ATOM   4082  C   GLU A 565      13.217  46.195  70.913  1.00  0.71           C  
ATOM   4083  CB  GLU A 565      12.941  43.734  71.289  1.00  0.67           C  
ATOM   4084  O   GLU A 565      13.247  46.773  72.002  1.00  0.68           O  
ATOM   4085  CG  GLU A 565      11.626  43.608  70.532  1.00  0.62           C  
ATOM   4086  CD  GLU A 565      10.655  42.631  71.174  1.00  0.61           C  
ATOM   4087  OE1 GLU A 565      10.989  42.050  72.232  1.00  0.60           O  
ATOM   4088  OE2 GLU A 565       9.552  42.443  70.614  1.00  0.54           O  
ATOM   4089  N   GLU A 566      12.645  46.588  69.736  1.00  0.59           N  
ATOM   4090  CA  GLU A 566      11.939  47.865  69.743  1.00  0.59           C  
ATOM   4091  C   GLU A 566      10.522  47.710  70.286  1.00  0.59           C  
ATOM   4092  CB  GLU A 566      11.900  48.466  68.335  1.00  0.55           C  
ATOM   4093  O   GLU A 566       9.926  48.677  70.765  1.00  0.56           O  
ATOM   4094  CG  GLU A 566      13.227  49.055  67.880  1.00  0.52           C  
ATOM   4095  CD  GLU A 566      13.138  49.771  66.542  1.00  0.53           C  
ATOM   4096  OE1 GLU A 566      12.082  49.684  65.875  1.00  0.54           O  
ATOM   4097  OE2 GLU A 566      14.133  50.424  66.156  1.00  0.48           O  
ATOM   4098  N   GLN A 567       9.913  46.425  70.192  1.00  0.57           N  
ATOM   4099  CA  GLN A 567       8.481  46.313  70.449  1.00  0.58           C  
ATOM   4100  C   GLN A 567       8.196  45.293  71.548  1.00  0.57           C  
ATOM   4101  CB  GLN A 567       7.735  45.929  69.170  1.00  0.52           C  
ATOM   4102  O   GLN A 567       8.824  44.233  71.595  1.00  0.54           O  
ATOM   4103  CG  GLN A 567       7.605  47.068  68.168  1.00  0.50           C  
ATOM   4104  CD  GLN A 567       6.747  46.702  66.971  1.00  0.52           C  
ATOM   4105  NE2 GLN A 567       6.383  47.701  66.174  1.00  0.40           N  
ATOM   4106  OE1 GLN A 567       6.416  45.530  66.763  1.00  0.52           O  
ATOM   4107  N   HIS A 568       7.304  45.556  72.586  1.00  0.58           N  
ATOM   4108  CA  HIS A 568       6.741  44.934  73.780  1.00  0.57           C  
ATOM   4109  C   HIS A 568       5.530  44.074  73.434  1.00  0.58           C  
ATOM   4110  CB  HIS A 568       6.353  45.999  74.807  1.00  0.53           C  
ATOM   4111  O   HIS A 568       4.636  43.892  74.263  1.00  0.55           O  
ATOM   4112  CG  HIS A 568       7.517  46.778  75.333  1.00  0.50           C  
ATOM   4113  CD2 HIS A 568       7.960  48.022  75.036  1.00  0.48           C  
ATOM   4114  ND1 HIS A 568       8.379  46.277  76.284  1.00  0.47           N  
ATOM   4115  CE1 HIS A 568       9.305  47.182  76.551  1.00  0.44           C  
ATOM   4116  NE2 HIS A 568       9.074  48.250  75.807  1.00  0.39           N  
ATOM   4117  N   ASP A 569       5.344  43.682  72.243  1.00  0.57           N  
ATOM   4118  CA  ASP A 569       4.053  43.050  71.986  1.00  0.57           C  
ATOM   4119  C   ASP A 569       4.119  41.545  72.236  1.00  0.57           C  
ATOM   4120  CB  ASP A 569       3.597  43.325  70.551  1.00  0.53           C  
ATOM   4121  O   ASP A 569       5.207  40.974  72.338  1.00  0.54           O  
ATOM   4122  CG  ASP A 569       2.087  43.413  70.416  1.00  0.51           C  
ATOM   4123  OD1 ASP A 569       1.369  43.125  71.397  1.00  0.50           O  
ATOM   4124  OD2 ASP A 569       1.611  43.770  69.317  1.00  0.53           O  
ATOM   4125  N   VAL A 570       3.014  40.903  72.701  1.00  0.60           N  
ATOM   4126  CA  VAL A 570       2.746  39.484  72.911  1.00  0.60           C  
ATOM   4127  C   VAL A 570       3.358  38.668  71.775  1.00  0.59           C  
ATOM   4128  CB  VAL A 570       1.231  39.202  73.014  1.00  0.57           C  
ATOM   4129  O   VAL A 570       3.543  37.456  71.902  1.00  0.57           O  
ATOM   4130  CG1 VAL A 570       0.911  38.429  74.292  1.00  0.50           C  
ATOM   4131  CG2 VAL A 570       0.441  40.508  72.964  1.00  0.52           C  
ATOM   4132  N   GLY A 571       3.902  39.379  70.714  1.00  0.60           N  
ATOM   4133  CA  GLY A 571       4.573  38.682  69.628  1.00  0.58           C  
ATOM   4134  C   GLY A 571       6.079  38.623  69.798  1.00  0.60           C  
ATOM   4135  O   GLY A 571       6.759  37.869  69.099  1.00  0.59           O  
ATOM   4136  N   GLY A 572       6.718  39.435  70.806  1.00  0.71           N  
ATOM   4137  CA  GLY A 572       8.157  39.523  70.994  1.00  0.70           C  
ATOM   4138  C   GLY A 572       8.860  40.269  69.875  1.00  0.71           C  
ATOM   4139  O   GLY A 572       8.220  40.711  68.918  1.00  0.67           O  
ATOM   4140  N   GLY A 573       9.933  40.744  70.023  1.00  0.76           N  
ATOM   4141  CA  GLY A 573      10.825  41.431  69.103  1.00  0.76           C  
ATOM   4142  C   GLY A 573      12.191  40.779  68.998  1.00  0.77           C  
ATOM   4143  O   GLY A 573      12.530  39.904  69.797  1.00  0.75           O  
ATOM   4144  N   TRP A 574      12.932  41.307  67.982  1.00  0.80           N  
ATOM   4145  CA  TRP A 574      14.304  40.879  67.734  1.00  0.81           C  
ATOM   4146  C   TRP A 574      15.298  41.821  68.405  1.00  0.81           C  
ATOM   4147  CB  TRP A 574      14.583  40.809  66.230  1.00  0.78           C  
ATOM   4148  O   TRP A 574      15.142  43.043  68.346  1.00  0.79           O  
ATOM   4149  CG  TRP A 574      13.647  39.911  65.478  1.00  0.71           C  
ATOM   4150  CD1 TRP A 574      12.432  40.246  64.947  1.00  0.63           C  
ATOM   4151  CD2 TRP A 574      13.848  38.527  65.177  1.00  0.66           C  
ATOM   4152  CE2 TRP A 574      12.714  38.086  64.460  1.00  0.65           C  
ATOM   4153  CE3 TRP A 574      14.879  37.616  65.443  1.00  0.77           C  
ATOM   4154  NE1 TRP A 574      11.866  39.153  64.334  1.00  0.76           N  
ATOM   4155  CH2 TRP A 574      13.605  35.901  64.281  1.00  0.71           C  
ATOM   4156  CZ2 TRP A 574      12.582  36.771  64.006  1.00  0.74           C  
ATOM   4157  CZ3 TRP A 574      14.746  36.309  64.991  1.00  0.71           C  
ATOM   4158  N   SER A 575      16.180  41.221  69.006  1.00  0.84           N  
ATOM   4159  CA  SER A 575      17.388  41.922  69.428  1.00  0.85           C  
ATOM   4160  C   SER A 575      18.635  41.298  68.809  1.00  0.86           C  
ATOM   4161  CB  SER A 575      17.508  41.914  70.952  1.00  0.84           C  
ATOM   4162  O   SER A 575      18.671  40.091  68.557  1.00  0.86           O  
ATOM   4163  OG  SER A 575      16.386  42.543  71.548  1.00  0.80           O  
ATOM   4164  N   SER A 576      19.638  42.175  68.659  1.00  0.87           N  
ATOM   4165  CA  SER A 576      20.897  41.681  68.112  1.00  0.89           C  
ATOM   4166  C   SER A 576      22.092  42.317  68.814  1.00  0.89           C  
ATOM   4167  CB  SER A 576      20.973  41.956  66.609  1.00  0.87           C  
ATOM   4168  O   SER A 576      21.954  43.348  69.476  1.00  0.89           O  
ATOM   4169  OG  SER A 576      21.011  43.349  66.354  1.00  0.87           O  
ATOM   4170  N   SER A 577      23.223  41.687  68.590  1.00  0.91           N  
ATOM   4171  CA  SER A 577      24.524  42.242  68.950  1.00  0.91           C  
ATOM   4172  C   SER A 577      25.598  41.824  67.952  1.00  0.91           C  
ATOM   4173  CB  SER A 577      24.924  41.800  70.358  1.00  0.90           C  
ATOM   4174  O   SER A 577      25.676  40.654  67.569  1.00  0.91           O  
ATOM   4175  OG  SER A 577      26.105  42.463  70.776  1.00  0.89           O  
ATOM   4176  N   ASN A 578      26.419  42.801  67.612  1.00  0.91           N  
ATOM   4177  CA  ASN A 578      27.608  42.551  66.805  1.00  0.93           C  
ATOM   4178  C   ASN A 578      28.616  41.679  67.547  1.00  0.93           C  
ATOM   4179  CB  ASN A 578      28.257  43.871  66.382  1.00  0.91           C  
ATOM   4180  O   ASN A 578      28.857  41.878  68.739  1.00  0.93           O  
ATOM   4181  CG  ASN A 578      27.389  44.670  65.429  1.00  0.88           C  
ATOM   4182  ND2 ASN A 578      27.483  45.992  65.508  1.00  0.90           N  
ATOM   4183  OD1 ASN A 578      26.639  44.103  64.630  1.00  0.87           O  
ATOM   4184  N   LEU A 579      29.182  40.841  66.707  1.00  0.94           N  
ATOM   4185  CA  LEU A 579      30.367  40.117  67.153  1.00  0.95           C  
ATOM   4186  C   LEU A 579      31.592  41.024  67.149  1.00  0.94           C  
ATOM   4187  CB  LEU A 579      30.617  38.898  66.262  1.00  0.94           C  
ATOM   4188  O   LEU A 579      31.721  41.897  66.287  1.00  0.92           O  
ATOM   4189  CG  LEU A 579      29.544  37.808  66.286  1.00  0.93           C  
ATOM   4190  CD1 LEU A 579      29.819  36.769  65.205  1.00  0.90           C  
ATOM   4191  CD2 LEU A 579      29.478  37.152  67.661  1.00  0.90           C  
ATOM   4192  N   THR A 580      32.528  40.808  67.962  1.00  0.95           N  
ATOM   4193  CA  THR A 580      33.752  41.600  68.012  1.00  0.95           C  
ATOM   4194  C   THR A 580      34.545  41.451  66.716  1.00  0.95           C  
ATOM   4195  CB  THR A 580      34.633  41.192  69.206  1.00  0.94           C  
ATOM   4196  O   THR A 580      35.316  42.340  66.348  1.00  0.93           O  
ATOM   4197  CG2 THR A 580      33.974  41.567  70.530  1.00  0.89           C  
ATOM   4198  OG1 THR A 580      34.845  39.775  69.175  1.00  0.90           O  
ATOM   4199  N   SER A 581      34.456  40.334  66.088  1.00  0.96           N  
ATOM   4200  CA  SER A 581      34.927  40.052  64.735  1.00  0.96           C  
ATOM   4201  C   SER A 581      34.014  39.055  64.029  1.00  0.96           C  
ATOM   4202  CB  SER A 581      36.357  39.512  64.767  1.00  0.95           C  
ATOM   4203  O   SER A 581      33.564  38.080  64.635  1.00  0.95           O  
ATOM   4204  OG  SER A 581      36.451  38.386  65.622  1.00  0.87           O  
ATOM   4205  N   ALA A 582      33.698  39.308  62.732  1.00  0.95           N  
ATOM   4206  CA  ALA A 582      32.954  38.340  61.928  1.00  0.96           C  
ATOM   4207  C   ALA A 582      33.703  37.013  61.837  1.00  0.96           C  
ATOM   4208  CB  ALA A 582      32.693  38.897  60.531  1.00  0.94           C  
ATOM   4209  O   ALA A 582      34.934  36.991  61.777  1.00  0.95           O  
ATOM   4210  N   VAL A 583      32.947  35.951  61.781  1.00  0.97           N  
ATOM   4211  CA  VAL A 583      33.515  34.610  61.687  1.00  0.97           C  
ATOM   4212  C   VAL A 583      32.849  33.845  60.546  1.00  0.96           C  
ATOM   4213  CB  VAL A 583      33.358  33.833  63.013  1.00  0.96           C  
ATOM   4214  O   VAL A 583      31.633  33.928  60.361  1.00  0.94           O  
ATOM   4215  CG1 VAL A 583      31.882  33.603  63.333  1.00  0.91           C  
ATOM   4216  CG2 VAL A 583      34.107  32.503  62.944  1.00  0.91           C  
ATOM   4217  N   THR A 584      33.663  33.019  59.642  1.00  0.96           N  
ATOM   4218  CA  THR A 584      33.124  32.053  58.692  1.00  0.96           C  
ATOM   4219  C   THR A 584      32.924  30.694  59.356  1.00  0.96           C  
ATOM   4220  CB  THR A 584      34.046  31.899  57.468  1.00  0.95           C  
ATOM   4221  O   THR A 584      33.880  30.090  59.846  1.00  0.95           O  
ATOM   4222  CG2 THR A 584      33.440  30.951  56.439  1.00  0.93           C  
ATOM   4223  OG1 THR A 584      34.244  33.182  56.861  1.00  0.94           O  
ATOM   4224  N   LEU A 585      31.690  30.250  59.339  1.00  0.94           N  
ATOM   4225  CA  LEU A 585      31.313  28.936  59.848  1.00  0.94           C  
ATOM   4226  C   LEU A 585      31.110  27.947  58.705  1.00  0.92           C  
ATOM   4227  CB  LEU A 585      30.035  29.034  60.686  1.00  0.94           C  
ATOM   4228  O   LEU A 585      30.390  28.238  57.747  1.00  0.89           O  
ATOM   4229  CG  LEU A 585      30.077  29.992  61.877  1.00  0.93           C  
ATOM   4230  CD1 LEU A 585      28.758  29.946  62.642  1.00  0.90           C  
ATOM   4231  CD2 LEU A 585      31.246  29.653  62.796  1.00  0.90           C  
ATOM   4232  N   ALA A 586      31.815  26.761  58.780  1.00  0.93           N  
ATOM   4233  CA  ALA A 586      31.587  25.623  57.894  1.00  0.93           C  
ATOM   4234  C   ALA A 586      30.267  24.929  58.219  1.00  0.92           C  
ATOM   4235  CB  ALA A 586      32.744  24.632  57.992  1.00  0.91           C  
ATOM   4236  O   ALA A 586      29.704  25.128  59.298  1.00  0.90           O  
ATOM   4237  N   PRO A 587      29.683  24.056  57.225  1.00  0.89           N  
ATOM   4238  CA  PRO A 587      28.551  23.225  57.639  1.00  0.90           C  
ATOM   4239  C   PRO A 587      28.847  22.406  58.893  1.00  0.89           C  
ATOM   4240  CB  PRO A 587      28.325  22.311  56.432  1.00  0.88           C  
ATOM   4241  O   PRO A 587      29.908  21.784  58.993  1.00  0.88           O  
ATOM   4242  CG  PRO A 587      28.843  23.086  55.263  1.00  0.86           C  
ATOM   4243  CD  PRO A 587      30.054  23.858  55.703  1.00  0.86           C  
ATOM   4244  N   GLY A 588      27.897  22.600  59.749  1.00  0.89           N  
ATOM   4245  CA  GLY A 588      28.067  21.860  60.989  1.00  0.90           C  
ATOM   4246  C   GLY A 588      27.193  22.376  62.116  1.00  0.90           C  
ATOM   4247  O   GLY A 588      26.378  23.279  61.914  1.00  0.89           O  
ATOM   4248  N   ILE A 589      27.363  21.823  63.323  1.00  0.86           N  
ATOM   4249  CA  ILE A 589      26.658  22.255  64.525  1.00  0.87           C  
ATOM   4250  C   ILE A 589      27.546  23.197  65.334  1.00  0.88           C  
ATOM   4251  CB  ILE A 589      26.226  21.050  65.391  1.00  0.85           C  
ATOM   4252  O   ILE A 589      28.716  22.897  65.584  1.00  0.87           O  
ATOM   4253  CG1 ILE A 589      25.261  20.150  64.610  1.00  0.82           C  
ATOM   4254  CG2 ILE A 589      25.592  21.526  66.701  1.00  0.81           C  
ATOM   4255  CD1 ILE A 589      24.914  18.850  65.323  1.00  0.79           C  
ATOM   4256  N   TYR A 590      27.062  24.271  65.794  1.00  0.91           N  
ATOM   4257  CA  TYR A 590      27.679  25.263  66.668  1.00  0.91           C  
ATOM   4258  C   TYR A 590      26.816  25.518  67.898  1.00  0.91           C  
ATOM   4259  CB  TYR A 590      27.910  26.575  65.912  1.00  0.91           C  
ATOM   4260  O   TYR A 590      25.598  25.329  67.860  1.00  0.90           O  
ATOM   4261  CG  TYR A 590      28.930  26.465  64.805  1.00  0.92           C  
ATOM   4262  CD1 TYR A 590      30.271  26.766  65.034  1.00  0.92           C  
ATOM   4263  CD2 TYR A 590      28.556  26.063  63.527  1.00  0.91           C  
ATOM   4264  CE1 TYR A 590      31.214  26.668  64.016  1.00  0.91           C  
ATOM   4265  CE2 TYR A 590      29.490  25.962  62.502  1.00  0.91           C  
ATOM   4266  OH  TYR A 590      31.744  26.167  61.745  1.00  0.88           O  
ATOM   4267  CZ  TYR A 590      30.815  26.265  62.756  1.00  0.91           C  
ATOM   4268  N   TYR A 591      27.431  25.963  68.920  1.00  0.90           N  
ATOM   4269  CA  TYR A 591      26.730  26.364  70.135  1.00  0.90           C  
ATOM   4270  C   TYR A 591      26.744  27.879  70.298  1.00  0.90           C  
ATOM   4271  CB  TYR A 591      27.360  25.701  71.364  1.00  0.89           C  
ATOM   4272  O   TYR A 591      27.811  28.497  70.324  1.00  0.90           O  
ATOM   4273  CG  TYR A 591      27.457  24.198  71.259  1.00  0.87           C  
ATOM   4274  CD1 TYR A 591      26.315  23.416  71.099  1.00  0.85           C  
ATOM   4275  CD2 TYR A 591      28.690  23.557  71.322  1.00  0.85           C  
ATOM   4276  CE1 TYR A 591      26.399  22.031  71.004  1.00  0.84           C  
ATOM   4277  CE2 TYR A 591      28.786  22.172  71.229  1.00  0.84           C  
ATOM   4278  OH  TYR A 591      27.726  20.048  70.977  1.00  0.78           O  
ATOM   4279  CZ  TYR A 591      27.637  21.419  71.070  1.00  0.83           C  
ATOM   4280  N   VAL A 592      25.653  28.431  70.368  1.00  0.93           N  
ATOM   4281  CA  VAL A 592      25.546  29.809  70.836  1.00  0.93           C  
ATOM   4282  C   VAL A 592      25.298  29.825  72.342  1.00  0.93           C  
ATOM   4283  CB  VAL A 592      24.420  30.571  70.102  1.00  0.92           C  
ATOM   4284  O   VAL A 592      24.320  29.247  72.823  1.00  0.92           O  
ATOM   4285  CG1 VAL A 592      24.419  32.046  70.499  1.00  0.92           C  
ATOM   4286  CG2 VAL A 592      24.573  30.422  68.589  1.00  0.92           C  
ATOM   4287  N   LEU A 593      26.208  30.421  73.015  1.00  0.93           N  
ATOM   4288  CA  LEU A 593      26.144  30.549  74.467  1.00  0.93           C  
ATOM   4289  C   LEU A 593      26.019  32.012  74.880  1.00  0.93           C  
ATOM   4290  CB  LEU A 593      27.385  29.928  75.115  1.00  0.92           C  
ATOM   4291  O   LEU A 593      26.819  32.850  74.458  1.00  0.93           O  
ATOM   4292  CG  LEU A 593      27.471  30.018  76.639  1.00  0.89           C  
ATOM   4293  CD1 LEU A 593      26.366  29.187  77.283  1.00  0.85           C  
ATOM   4294  CD2 LEU A 593      28.842  29.561  77.125  1.00  0.85           C  
ATOM   4295  N   TRP A 594      25.082  32.306  75.766  1.00  0.93           N  
ATOM   4296  CA  TRP A 594      24.926  33.680  76.232  1.00  0.93           C  
ATOM   4297  C   TRP A 594      24.581  33.715  77.717  1.00  0.92           C  
ATOM   4298  CB  TRP A 594      23.843  34.402  75.425  1.00  0.92           C  
ATOM   4299  O   TRP A 594      24.067  32.737  78.264  1.00  0.90           O  
ATOM   4300  CG  TRP A 594      22.477  33.800  75.565  1.00  0.87           C  
ATOM   4301  CD1 TRP A 594      21.477  34.211  76.402  1.00  0.81           C  
ATOM   4302  CD2 TRP A 594      21.963  32.673  74.849  1.00  0.82           C  
ATOM   4303  CE2 TRP A 594      20.643  32.456  75.302  1.00  0.83           C  
ATOM   4304  CE3 TRP A 594      22.491  31.824  73.867  1.00  0.82           C  
ATOM   4305  NE1 TRP A 594      20.371  33.408  76.248  1.00  0.86           N  
ATOM   4306  CH2 TRP A 594      20.383  30.609  73.845  1.00  0.81           C  
ATOM   4307  CZ2 TRP A 594      19.842  31.425  74.805  1.00  0.84           C  
ATOM   4308  CZ3 TRP A 594      21.693  30.798  73.374  1.00  0.82           C  
ATOM   4309  N   ARG A 595      24.878  34.828  78.308  1.00  0.92           N  
ATOM   4310  CA  ARG A 595      24.475  35.197  79.661  1.00  0.92           C  
ATOM   4311  C   ARG A 595      23.892  36.606  79.693  1.00  0.92           C  
ATOM   4312  CB  ARG A 595      25.662  35.099  80.622  1.00  0.91           C  
ATOM   4313  O   ARG A 595      24.545  37.564  79.272  1.00  0.90           O  
ATOM   4314  CG  ARG A 595      25.305  35.377  82.073  1.00  0.89           C  
ATOM   4315  CD  ARG A 595      26.513  35.238  82.988  1.00  0.88           C  
ATOM   4316  NE  ARG A 595      26.192  35.604  84.365  1.00  0.87           N  
ATOM   4317  NH1 ARG A 595      28.237  36.587  84.800  1.00  0.82           N  
ATOM   4318  NH2 ARG A 595      26.623  36.521  86.426  1.00  0.82           N  
ATOM   4319  CZ  ARG A 595      27.018  36.236  85.194  1.00  0.85           C  
ATOM   4320  N   MET A 596      22.730  36.727  80.289  1.00  0.88           N  
ATOM   4321  CA  MET A 596      22.096  38.029  80.472  1.00  0.88           C  
ATOM   4322  C   MET A 596      21.969  38.368  81.954  1.00  0.87           C  
ATOM   4323  CB  MET A 596      20.718  38.055  79.810  1.00  0.87           C  
ATOM   4324  O   MET A 596      21.372  37.610  82.720  1.00  0.85           O  
ATOM   4325  CG  MET A 596      20.761  37.889  78.299  1.00  0.83           C  
ATOM   4326  SD  MET A 596      19.087  37.845  77.549  1.00  0.83           S  
ATOM   4327  CE  MET A 596      19.526  37.778  75.790  1.00  0.74           C  
ATOM   4328  N   ASN A 597      22.586  39.361  82.272  1.00  0.89           N  
ATOM   4329  CA  ASN A 597      22.411  40.008  83.568  1.00  0.88           C  
ATOM   4330  C   ASN A 597      21.447  41.187  83.480  1.00  0.87           C  
ATOM   4331  CB  ASN A 597      23.760  40.465  84.126  1.00  0.87           C  
ATOM   4332  O   ASN A 597      21.604  42.061  82.626  1.00  0.85           O  
ATOM   4333  CG  ASN A 597      24.680  39.305  84.452  1.00  0.83           C  
ATOM   4334  ND2 ASN A 597      25.984  39.551  84.402  1.00  0.81           N  
ATOM   4335  OD1 ASN A 597      24.223  38.197  84.746  1.00  0.81           O  
ATOM   4336  N   TYR A 598      20.396  41.124  84.332  1.00  0.84           N  
ATOM   4337  CA  TYR A 598      19.368  42.159  84.318  1.00  0.84           C  
ATOM   4338  C   TYR A 598      18.751  42.334  85.700  1.00  0.83           C  
ATOM   4339  CB  TYR A 598      18.277  41.820  83.298  1.00  0.83           C  
ATOM   4340  O   TYR A 598      18.895  41.467  86.565  1.00  0.80           O  
ATOM   4341  CG  TYR A 598      17.660  40.458  83.500  1.00  0.81           C  
ATOM   4342  CD1 TYR A 598      18.230  39.321  82.930  1.00  0.79           C  
ATOM   4343  CD2 TYR A 598      16.505  40.304  84.259  1.00  0.79           C  
ATOM   4344  CE1 TYR A 598      17.663  38.064  83.112  1.00  0.79           C  
ATOM   4345  CE2 TYR A 598      15.929  39.052  84.448  1.00  0.80           C  
ATOM   4346  OH  TYR A 598      15.949  36.698  84.055  1.00  0.68           O  
ATOM   4347  CZ  TYR A 598      16.515  37.940  83.872  1.00  0.75           C  
ATOM   4348  N   THR A 599      18.155  43.456  86.033  1.00  0.80           N  
ATOM   4349  CA  THR A 599      17.378  43.643  87.254  1.00  0.79           C  
ATOM   4350  C   THR A 599      16.060  42.878  87.178  1.00  0.78           C  
ATOM   4351  CB  THR A 599      17.095  45.134  87.513  1.00  0.77           C  
ATOM   4352  O   THR A 599      15.232  43.142  86.304  1.00  0.74           O  
ATOM   4353  CG2 THR A 599      16.441  45.341  88.875  1.00  0.72           C  
ATOM   4354  OG1 THR A 599      18.328  45.863  87.471  1.00  0.73           O  
ATOM   4355  N   ALA A 600      15.931  41.613  87.907  1.00  0.67           N  
ATOM   4356  CA  ALA A 600      14.748  40.766  88.040  1.00  0.65           C  
ATOM   4357  C   ALA A 600      13.567  41.557  88.595  1.00  0.66           C  
ATOM   4358  CB  ALA A 600      15.050  39.568  88.937  1.00  0.61           C  
ATOM   4359  O   ALA A 600      13.482  41.793  89.802  1.00  0.62           O  
ATOM   4360  N   SER A 601      13.037  42.489  87.940  1.00  0.61           N  
ATOM   4361  CA  SER A 601      11.660  42.820  88.294  1.00  0.60           C  
ATOM   4362  C   SER A 601      10.672  41.893  87.595  1.00  0.60           C  
ATOM   4363  CB  SER A 601      11.349  44.274  87.936  1.00  0.55           C  
ATOM   4364  O   SER A 601      10.908  41.465  86.463  1.00  0.56           O  
ATOM   4365  OG  SER A 601      10.029  44.615  88.325  1.00  0.54           O  
ATOM   4366  N   PRO A 602       9.702  41.104  88.318  1.00  0.47           N  
ATOM   4367  CA  PRO A 602       8.738  40.128  87.806  1.00  0.46           C  
ATOM   4368  C   PRO A 602       8.148  40.533  86.457  1.00  0.47           C  
ATOM   4369  CB  PRO A 602       7.656  40.100  88.889  1.00  0.42           C  
ATOM   4370  O   PRO A 602       7.590  39.693  85.746  1.00  0.44           O  
ATOM   4371  CG  PRO A 602       8.018  41.212  89.820  1.00  0.39           C  
ATOM   4372  CD  PRO A 602       9.365  41.745  89.424  1.00  0.40           C  
ATOM   4373  N   ALA A 603       8.398  41.702  85.871  1.00  0.53           N  
ATOM   4374  CA  ALA A 603       7.745  42.142  84.640  1.00  0.52           C  
ATOM   4375  C   ALA A 603       8.773  42.549  83.589  1.00  0.53           C  
ATOM   4376  CB  ALA A 603       6.794  43.301  84.927  1.00  0.48           C  
ATOM   4377  O   ALA A 603       8.465  42.594  82.395  1.00  0.50           O  
ATOM   4378  N   ASP A 604      10.165  42.449  83.910  1.00  0.57           N  
ATOM   4379  CA  ASP A 604      11.036  43.291  83.096  1.00  0.56           C  
ATOM   4380  C   ASP A 604      12.331  42.562  82.744  1.00  0.57           C  
ATOM   4381  CB  ASP A 604      11.351  44.600  83.825  1.00  0.50           C  
ATOM   4382  O   ASP A 604      13.369  43.195  82.535  1.00  0.53           O  
ATOM   4383  CG  ASP A 604      10.175  45.561  83.850  1.00  0.47           C  
ATOM   4384  OD1 ASP A 604       9.275  45.447  82.990  1.00  0.47           O  
ATOM   4385  OD2 ASP A 604      10.150  46.442  84.737  1.00  0.49           O  
ATOM   4386  N   GLY A 605      12.465  41.245  82.744  1.00  0.68           N  
ATOM   4387  CA  GLY A 605      13.644  40.564  82.235  1.00  0.67           C  
ATOM   4388  C   GLY A 605      13.449  39.992  80.843  1.00  0.69           C  
ATOM   4389  O   GLY A 605      12.318  39.885  80.364  1.00  0.65           O  
ATOM   4390  N   PRO A 606      14.588  39.908  80.001  1.00  0.76           N  
ATOM   4391  CA  PRO A 606      14.431  39.299  78.679  1.00  0.76           C  
ATOM   4392  C   PRO A 606      13.781  37.919  78.738  1.00  0.76           C  
ATOM   4393  CB  PRO A 606      15.869  39.203  78.162  1.00  0.74           C  
ATOM   4394  O   PRO A 606      14.416  36.951  79.164  1.00  0.73           O  
ATOM   4395  CG  PRO A 606      16.706  39.036  79.389  1.00  0.73           C  
ATOM   4396  CD  PRO A 606      16.028  39.742  80.528  1.00  0.72           C  
ATOM   4397  N   ALA A 607      12.476  38.020  78.477  1.00  0.79           N  
ATOM   4398  CA  ALA A 607      11.810  36.745  78.223  1.00  0.80           C  
ATOM   4399  C   ALA A 607      12.085  36.256  76.804  1.00  0.80           C  
ATOM   4400  CB  ALA A 607      10.307  36.874  78.456  1.00  0.78           C  
ATOM   4401  O   ALA A 607      11.915  37.004  75.839  1.00  0.79           O  
ATOM   4402  N   MET A 608      12.521  34.985  76.656  1.00  0.82           N  
ATOM   4403  CA  MET A 608      12.970  34.481  75.361  1.00  0.82           C  
ATOM   4404  C   MET A 608      12.007  33.428  74.823  1.00  0.82           C  
ATOM   4405  CB  MET A 608      14.379  33.894  75.471  1.00  0.81           C  
ATOM   4406  O   MET A 608      11.419  32.667  75.594  1.00  0.80           O  
ATOM   4407  CG  MET A 608      15.444  34.920  75.821  1.00  0.80           C  
ATOM   4408  SD  MET A 608      17.138  34.213  75.787  1.00  0.83           S  
ATOM   4409  CE  MET A 608      17.406  34.113  73.995  1.00  0.74           C  
ATOM   4410  N   GLY A 609      11.790  33.527  73.521  1.00  0.78           N  
ATOM   4411  CA  GLY A 609      11.045  32.473  72.850  1.00  0.77           C  
ATOM   4412  C   GLY A 609      11.608  31.088  73.107  1.00  0.78           C  
ATOM   4413  O   GLY A 609      12.788  30.836  72.855  1.00  0.76           O  
ATOM   4414  N   ARG A 610      10.681  30.157  73.567  1.00  0.77           N  
ATOM   4415  CA  ARG A 610      10.995  28.764  73.867  1.00  0.77           C  
ATOM   4416  C   ARG A 610      10.625  27.855  72.699  1.00  0.77           C  
ATOM   4417  CB  ARG A 610      10.268  28.309  75.135  1.00  0.75           C  
ATOM   4418  O   ARG A 610       9.468  27.821  72.275  1.00  0.75           O  
ATOM   4419  CG  ARG A 610      10.561  26.871  75.530  1.00  0.71           C  
ATOM   4420  CD  ARG A 610       9.847  26.483  76.818  1.00  0.69           C  
ATOM   4421  NE  ARG A 610       8.753  25.549  76.567  1.00  0.60           N  
ATOM   4422  NH1 ARG A 610       8.199  25.278  78.793  1.00  0.53           N  
ATOM   4423  NH2 ARG A 610       7.027  24.160  77.172  1.00  0.50           N  
ATOM   4424  CZ  ARG A 610       7.996  24.998  77.511  1.00  0.63           C  
ATOM   4425  N   LEU A 611      11.635  27.025  72.358  1.00  0.77           N  
ATOM   4426  CA  LEU A 611      11.389  26.044  71.307  1.00  0.77           C  
ATOM   4427  C   LEU A 611      11.001  24.695  71.904  1.00  0.76           C  
ATOM   4428  CB  LEU A 611      12.627  25.886  70.420  1.00  0.75           C  
ATOM   4429  O   LEU A 611      10.160  23.985  71.348  1.00  0.72           O  
ATOM   4430  CG  LEU A 611      13.025  27.106  69.588  1.00  0.73           C  
ATOM   4431  CD1 LEU A 611      14.337  26.843  68.857  1.00  0.71           C  
ATOM   4432  CD2 LEU A 611      11.919  27.464  68.601  1.00  0.72           C  
ATOM   4433  N   GLU A 612      11.525  24.279  73.096  1.00  0.67           N  
ATOM   4434  CA  GLU A 612      11.287  23.017  73.790  1.00  0.67           C  
ATOM   4435  C   GLU A 612      11.393  23.191  75.303  1.00  0.68           C  
ATOM   4436  CB  GLU A 612      12.273  21.947  73.314  1.00  0.64           C  
ATOM   4437  O   GLU A 612      12.198  23.989  75.786  1.00  0.65           O  
ATOM   4438  CG  GLU A 612      12.055  21.510  71.872  1.00  0.60           C  
ATOM   4439  CD  GLU A 612      13.092  20.509  71.387  1.00  0.60           C  
ATOM   4440  OE1 GLU A 612      13.937  20.068  72.198  1.00  0.58           O  
ATOM   4441  OE2 GLU A 612      13.059  20.163  70.184  1.00  0.52           O  
ATOM   4442  N   ASN A 613      10.426  22.474  76.091  1.00  0.58           N  
ATOM   4443  CA  ASN A 613      10.299  22.626  77.536  1.00  0.57           C  
ATOM   4444  C   ASN A 613      11.334  21.788  78.281  1.00  0.58           C  
ATOM   4445  CB  ASN A 613       8.887  22.255  77.993  1.00  0.53           C  
ATOM   4446  O   ASN A 613      11.757  22.150  79.380  1.00  0.55           O  
ATOM   4447  CG  ASN A 613       8.183  23.396  78.701  1.00  0.50           C  
ATOM   4448  ND2 ASN A 613       6.936  23.170  79.096  1.00  0.45           N  
ATOM   4449  OD1 ASN A 613       8.756  24.472  78.891  1.00  0.51           O  
ATOM   4450  N   SER A 614      11.849  20.717  77.749  1.00  0.53           N  
ATOM   4451  CA  SER A 614      12.650  19.679  78.390  1.00  0.52           C  
ATOM   4452  C   SER A 614      13.314  18.776  77.356  1.00  0.53           C  
ATOM   4453  CB  SER A 614      11.786  18.840  79.332  1.00  0.48           C  
ATOM   4454  O   SER A 614      12.794  18.600  76.252  1.00  0.50           O  
ATOM   4455  OG  SER A 614      10.881  18.032  78.599  1.00  0.47           O  
ATOM   4456  N   GLU A 615      14.652  18.497  77.609  1.00  0.50           N  
ATOM   4457  CA  GLU A 615      15.616  17.659  76.903  1.00  0.49           C  
ATOM   4458  C   GLU A 615      14.985  16.340  76.465  1.00  0.50           C  
ATOM   4459  CB  GLU A 615      16.841  17.389  77.781  1.00  0.45           C  
ATOM   4460  O   GLU A 615      15.690  15.361  76.215  1.00  0.48           O  
ATOM   4461  CG  GLU A 615      17.818  18.554  77.847  1.00  0.43           C  
ATOM   4462  CD  GLU A 615      19.077  18.236  78.638  1.00  0.46           C  
ATOM   4463  OE1 GLU A 615      19.186  17.113  79.181  1.00  0.44           O  
ATOM   4464  OE2 GLU A 615      19.962  19.117  78.716  1.00  0.40           O  
ATOM   4465  N   THR A 616      13.548  16.234  76.493  1.00  0.47           N  
ATOM   4466  CA  THR A 616      13.017  14.921  76.146  1.00  0.46           C  
ATOM   4467  C   THR A 616      13.307  14.589  74.685  1.00  0.47           C  
ATOM   4468  CB  THR A 616      11.500  14.847  76.401  1.00  0.44           C  
ATOM   4469  O   THR A 616      13.172  13.437  74.266  1.00  0.45           O  
ATOM   4470  CG2 THR A 616      11.199  14.690  77.888  1.00  0.40           C  
ATOM   4471  OG1 THR A 616      10.882  16.048  75.924  1.00  0.38           O  
ATOM   4472  N   THR A 617      14.044  15.459  73.969  1.00  0.46           N  
ATOM   4473  CA  THR A 617      13.918  15.009  72.587  1.00  0.46           C  
ATOM   4474  C   THR A 617      15.238  14.431  72.084  1.00  0.46           C  
ATOM   4475  CB  THR A 617      13.473  16.159  71.664  1.00  0.42           C  
ATOM   4476  O   THR A 617      15.247  13.453  71.333  1.00  0.44           O  
ATOM   4477  CG2 THR A 617      12.775  15.625  70.418  1.00  0.36           C  
ATOM   4478  OG1 THR A 617      12.569  17.012  72.376  1.00  0.34           O  
ATOM   4479  N   PRO A 618      16.474  14.968  72.548  1.00  0.48           N  
ATOM   4480  CA  PRO A 618      17.542  14.305  71.797  1.00  0.47           C  
ATOM   4481  C   PRO A 618      17.794  12.875  72.268  1.00  0.49           C  
ATOM   4482  CB  PRO A 618      18.762  15.191  72.063  1.00  0.45           C  
ATOM   4483  O   PRO A 618      18.111  12.001  71.457  1.00  0.48           O  
ATOM   4484  CG  PRO A 618      18.197  16.476  72.574  1.00  0.44           C  
ATOM   4485  CD  PRO A 618      16.834  16.205  73.144  1.00  0.46           C  
ATOM   4486  N   SER A 619      17.639  12.570  73.512  1.00  0.46           N  
ATOM   4487  CA  SER A 619      17.572  11.177  73.941  1.00  0.46           C  
ATOM   4488  C   SER A 619      16.435  10.438  73.244  1.00  0.46           C  
ATOM   4489  CB  SER A 619      17.393  11.091  75.457  1.00  0.43           C  
ATOM   4490  O   SER A 619      16.497   9.220  73.064  1.00  0.45           O  
ATOM   4491  OG  SER A 619      16.221  11.776  75.865  1.00  0.41           O  
ATOM   4492  N   ARG A 620      15.471  11.123  72.627  1.00  0.44           N  
ATOM   4493  CA  ARG A 620      14.417  10.388  71.936  1.00  0.44           C  
ATOM   4494  C   ARG A 620      14.772  10.171  70.469  1.00  0.45           C  
ATOM   4495  CB  ARG A 620      13.082  11.129  72.048  1.00  0.40           C  
ATOM   4496  O   ARG A 620      14.245   9.261  69.825  1.00  0.42           O  
ATOM   4497  CG  ARG A 620      12.409  10.983  73.403  1.00  0.38           C  
ATOM   4498  CD  ARG A 620      11.004  11.571  73.401  1.00  0.42           C  
ATOM   4499  NE  ARG A 620      10.326  11.350  74.675  1.00  0.35           N  
ATOM   4500  NH1 ARG A 620       8.232  11.941  73.898  1.00  0.27           N  
ATOM   4501  NH2 ARG A 620       8.511  11.301  76.081  1.00  0.23           N  
ATOM   4502  CZ  ARG A 620       9.024  11.532  74.882  1.00  0.32           C  
ATOM   4503  N   MET A 621      15.776  10.846  69.859  1.00  0.47           N  
ATOM   4504  CA  MET A 621      16.097  10.566  68.462  1.00  0.50           C  
ATOM   4505  C   MET A 621      17.286   9.618  68.357  1.00  0.48           C  
ATOM   4506  CB  MET A 621      16.393  11.864  67.708  1.00  0.44           C  
ATOM   4507  O   MET A 621      17.808   9.390  67.264  1.00  0.47           O  
ATOM   4508  CG  MET A 621      15.184  12.773  67.554  1.00  0.44           C  
ATOM   4509  SD  MET A 621      15.296  13.845  66.069  1.00  0.47           S  
ATOM   4510  CE  MET A 621      15.651  15.442  66.853  1.00  0.37           C  
ATOM   4511  N   GLY A 622      17.716   8.964  69.508  1.00  0.47           N  
ATOM   4512  CA  GLY A 622      18.797   7.992  69.451  1.00  0.46           C  
ATOM   4513  C   GLY A 622      20.126   8.602  69.046  1.00  0.46           C  
ATOM   4514  O   GLY A 622      21.050   7.885  68.655  1.00  0.44           O  
ATOM   4515  N   ILE A 623      20.267   9.933  68.924  1.00  0.50           N  
ATOM   4516  CA  ILE A 623      21.561  10.593  68.792  1.00  0.51           C  
ATOM   4517  C   ILE A 623      22.383  10.376  70.060  1.00  0.50           C  
ATOM   4518  CB  ILE A 623      21.400  12.103  68.509  1.00  0.47           C  
ATOM   4519  O   ILE A 623      21.992  10.817  71.144  1.00  0.49           O  
ATOM   4520  CG1 ILE A 623      20.505  12.324  67.284  1.00  0.42           C  
ATOM   4521  CG2 ILE A 623      22.767  12.766  68.316  1.00  0.43           C  
ATOM   4522  CD1 ILE A 623      20.201  13.788  66.996  1.00  0.42           C  
ATOM   4523  N   SER A 624      23.041   9.139  70.052  1.00  0.47           N  
ATOM   4524  CA  SER A 624      24.109   8.604  70.891  1.00  0.48           C  
ATOM   4525  C   SER A 624      25.254   9.601  71.031  1.00  0.46           C  
ATOM   4526  CB  SER A 624      24.634   7.288  70.315  1.00  0.42           C  
ATOM   4527  O   SER A 624      25.746  10.134  70.033  1.00  0.44           O  
ATOM   4528  OG  SER A 624      25.212   7.494  69.038  1.00  0.40           O  
ATOM   4529  N   ASN A 625      25.174  10.556  72.069  1.00  0.43           N  
ATOM   4530  CA  ASN A 625      26.316  11.022  72.849  1.00  0.47           C  
ATOM   4531  C   ASN A 625      27.198  11.968  72.041  1.00  0.44           C  
ATOM   4532  CB  ASN A 625      27.137   9.836  73.360  1.00  0.39           C  
ATOM   4533  O   ASN A 625      27.789  11.567  71.036  1.00  0.41           O  
ATOM   4534  CG  ASN A 625      26.414   9.044  74.432  1.00  0.37           C  
ATOM   4535  ND2 ASN A 625      26.817   7.792  74.616  1.00  0.28           N  
ATOM   4536  OD1 ASN A 625      25.501   9.552  75.088  1.00  0.38           O  
ATOM   4537  N   ASN A 626      26.787  13.308  71.907  1.00  0.50           N  
ATOM   4538  CA  ASN A 626      27.760  14.377  72.110  1.00  0.50           C  
ATOM   4539  C   ASN A 626      27.288  15.690  71.492  1.00  0.50           C  
ATOM   4540  CB  ASN A 626      29.121  13.979  71.535  1.00  0.43           C  
ATOM   4541  O   ASN A 626      27.965  16.713  71.606  1.00  0.46           O  
ATOM   4542  CG  ASN A 626      29.872  13.011  72.428  1.00  0.40           C  
ATOM   4543  ND2 ASN A 626      30.867  12.335  71.866  1.00  0.32           N  
ATOM   4544  OD1 ASN A 626      29.560  12.871  73.613  1.00  0.41           O  
ATOM   4545  N   ILE A 627      26.012  15.709  70.979  1.00  0.60           N  
ATOM   4546  CA  ILE A 627      25.596  17.052  70.588  1.00  0.59           C  
ATOM   4547  C   ILE A 627      24.502  17.548  71.531  1.00  0.61           C  
ATOM   4548  CB  ILE A 627      25.099  17.086  69.126  1.00  0.55           C  
ATOM   4549  O   ILE A 627      23.432  16.942  71.624  1.00  0.58           O  
ATOM   4550  CG1 ILE A 627      26.194  16.585  68.177  1.00  0.47           C  
ATOM   4551  CG2 ILE A 627      24.646  18.498  68.742  1.00  0.48           C  
ATOM   4552  CD1 ILE A 627      25.759  16.495  66.721  1.00  0.46           C  
ATOM   4553  N   TRP A 628      24.836  18.494  72.366  1.00  0.61           N  
ATOM   4554  CA  TRP A 628      23.958  19.316  73.191  1.00  0.64           C  
ATOM   4555  C   TRP A 628      23.114  20.248  72.328  1.00  0.62           C  
ATOM   4556  CB  TRP A 628      24.775  20.133  74.197  1.00  0.56           C  
ATOM   4557  O   TRP A 628      23.645  21.141  71.664  1.00  0.59           O  
ATOM   4558  CG  TRP A 628      25.639  19.301  75.097  1.00  0.51           C  
ATOM   4559  CD1 TRP A 628      26.705  18.528  74.732  1.00  0.41           C  
ATOM   4560  CD2 TRP A 628      25.506  19.158  76.515  1.00  0.44           C  
ATOM   4561  CE2 TRP A 628      26.527  18.281  76.943  1.00  0.42           C  
ATOM   4562  CE3 TRP A 628      24.622  19.686  77.465  1.00  0.54           C  
ATOM   4563  NE1 TRP A 628      27.244  17.912  75.837  1.00  0.48           N  
ATOM   4564  CH2 TRP A 628      25.810  18.452  79.192  1.00  0.41           C  
ATOM   4565  CZ2 TRP A 628      26.688  17.921  78.284  1.00  0.47           C  
ATOM   4566  CZ3 TRP A 628      24.784  19.326  78.798  1.00  0.39           C  
ATOM   4567  N   MET A 629      21.772  19.947  72.321  1.00  0.71           N  
ATOM   4568  CA  MET A 629      20.905  20.892  71.623  1.00  0.72           C  
ATOM   4569  C   MET A 629      20.734  22.173  72.433  1.00  0.73           C  
ATOM   4570  CB  MET A 629      19.539  20.263  71.344  1.00  0.68           C  
ATOM   4571  O   MET A 629      20.592  23.257  71.864  1.00  0.71           O  
ATOM   4572  CG  MET A 629      19.595  19.061  70.416  1.00  0.61           C  
ATOM   4573  SD  MET A 629      19.899  19.534  68.669  1.00  0.48           S  
ATOM   4574  CE  MET A 629      18.263  20.181  68.225  1.00  0.44           C  
ATOM   4575  N   HIS A 630      20.885  21.970  73.820  1.00  0.77           N  
ATOM   4576  CA  HIS A 630      20.769  23.126  74.702  1.00  0.78           C  
ATOM   4577  C   HIS A 630      21.270  22.802  76.105  1.00  0.78           C  
ATOM   4578  CB  HIS A 630      19.320  23.612  74.760  1.00  0.75           C  
ATOM   4579  O   HIS A 630      21.387  21.630  76.471  1.00  0.75           O  
ATOM   4580  CG  HIS A 630      18.365  22.590  75.291  1.00  0.71           C  
ATOM   4581  CD2 HIS A 630      17.860  22.406  76.533  1.00  0.68           C  
ATOM   4582  ND1 HIS A 630      17.823  21.598  74.502  1.00  0.61           N  
ATOM   4583  CE1 HIS A 630      17.022  20.847  75.239  1.00  0.64           C  
ATOM   4584  NE2 HIS A 630      17.027  21.316  76.475  1.00  0.58           N  
ATOM   4585  N   GLY A 631      21.623  23.800  76.882  1.00  0.80           N  
ATOM   4586  CA  GLY A 631      22.099  23.607  78.243  1.00  0.81           C  
ATOM   4587  C   GLY A 631      22.210  24.902  79.025  1.00  0.82           C  
ATOM   4588  O   GLY A 631      22.052  25.988  78.464  1.00  0.80           O  
ATOM   4589  N   ILE A 632      22.399  24.750  80.389  1.00  0.82           N  
ATOM   4590  CA  ILE A 632      22.708  25.833  81.316  1.00  0.84           C  
ATOM   4591  C   ILE A 632      24.209  25.860  81.596  1.00  0.84           C  
ATOM   4592  CB  ILE A 632      21.919  25.688  82.637  1.00  0.81           C  
ATOM   4593  O   ILE A 632      24.784  24.860  82.031  1.00  0.83           O  
ATOM   4594  CG1 ILE A 632      20.412  25.654  82.359  1.00  0.78           C  
ATOM   4595  CG2 ILE A 632      22.272  26.823  83.604  1.00  0.77           C  
ATOM   4596  CD1 ILE A 632      19.565  25.322  83.579  1.00  0.74           C  
ATOM   4597  N   TYR A 633      24.784  26.942  81.348  1.00  0.85           N  
ATOM   4598  CA  TYR A 633      26.183  27.182  81.682  1.00  0.86           C  
ATOM   4599  C   TYR A 633      26.334  27.580  83.146  1.00  0.85           C  
ATOM   4600  CB  TYR A 633      26.772  28.273  80.782  1.00  0.84           C  
ATOM   4601  O   TYR A 633      25.780  28.593  83.581  1.00  0.82           O  
ATOM   4602  CG  TYR A 633      28.255  28.480  80.970  1.00  0.82           C  
ATOM   4603  CD1 TYR A 633      29.170  27.508  80.571  1.00  0.79           C  
ATOM   4604  CD2 TYR A 633      28.745  29.647  81.547  1.00  0.80           C  
ATOM   4605  CE1 TYR A 633      30.538  27.693  80.744  1.00  0.82           C  
ATOM   4606  CE2 TYR A 633      30.110  29.843  81.725  1.00  0.82           C  
ATOM   4607  OH  TYR A 633      32.350  29.051  81.495  1.00  0.71           O  
ATOM   4608  CZ  TYR A 633      30.997  28.862  81.321  1.00  0.80           C  
ATOM   4609  N   THR A 634      27.023  26.910  83.948  1.00  0.80           N  
ATOM   4610  CA  THR A 634      26.979  26.931  85.406  1.00  0.80           C  
ATOM   4611  C   THR A 634      28.119  27.775  85.969  1.00  0.80           C  
ATOM   4612  CB  THR A 634      27.055  25.508  85.988  1.00  0.75           C  
ATOM   4613  O   THR A 634      28.261  27.903  87.187  1.00  0.76           O  
ATOM   4614  CG2 THR A 634      25.791  24.716  85.671  1.00  0.67           C  
ATOM   4615  OG1 THR A 634      28.185  24.828  85.428  1.00  0.67           O  
ATOM   4616  N   THR A 635      28.947  28.326  85.165  1.00  0.84           N  
ATOM   4617  CA  THR A 635      30.079  29.113  85.642  1.00  0.85           C  
ATOM   4618  C   THR A 635      29.721  30.595  85.705  1.00  0.83           C  
ATOM   4619  CB  THR A 635      31.314  28.918  84.742  1.00  0.81           C  
ATOM   4620  O   THR A 635      28.872  31.066  84.945  1.00  0.80           O  
ATOM   4621  CG2 THR A 635      31.661  27.440  84.597  1.00  0.69           C  
ATOM   4622  OG1 THR A 635      31.043  29.464  83.446  1.00  0.70           O  
ATOM   4623  N   SER A 636      30.287  31.382  86.620  1.00  0.80           N  
ATOM   4624  CA  SER A 636      30.049  32.806  86.834  1.00  0.82           C  
ATOM   4625  C   SER A 636      30.893  33.656  85.890  1.00  0.82           C  
ATOM   4626  CB  SER A 636      30.349  33.188  88.284  1.00  0.75           C  
ATOM   4627  O   SER A 636      31.416  34.699  86.287  1.00  0.78           O  
ATOM   4628  OG  SER A 636      31.657  32.782  88.651  1.00  0.70           O  
ATOM   4629  N   ALA A 637      31.172  33.279  84.765  1.00  0.89           N  
ATOM   4630  CA  ALA A 637      32.000  34.077  83.863  1.00  0.90           C  
ATOM   4631  C   ALA A 637      31.335  35.414  83.547  1.00  0.90           C  
ATOM   4632  CB  ALA A 637      32.278  33.307  82.575  1.00  0.88           C  
ATOM   4633  O   ALA A 637      30.157  35.458  83.184  1.00  0.88           O  
ATOM   4634  N   THR A 638      32.048  36.549  83.633  1.00  0.90           N  
ATOM   4635  CA  THR A 638      31.572  37.903  83.370  1.00  0.90           C  
ATOM   4636  C   THR A 638      31.797  38.282  81.909  1.00  0.90           C  
ATOM   4637  CB  THR A 638      32.270  38.928  84.283  1.00  0.88           C  
ATOM   4638  O   THR A 638      31.369  39.349  81.466  1.00  0.89           O  
ATOM   4639  CG2 THR A 638      31.842  38.752  85.736  1.00  0.81           C  
ATOM   4640  OG1 THR A 638      33.689  38.753  84.190  1.00  0.85           O  
ATOM   4641  N   SER A 639      32.429  37.370  81.230  1.00  0.93           N  
ATOM   4642  CA  SER A 639      32.601  37.490  79.786  1.00  0.94           C  
ATOM   4643  C   SER A 639      32.530  36.127  79.106  1.00  0.95           C  
ATOM   4644  CB  SER A 639      33.934  38.164  79.459  1.00  0.93           C  
ATOM   4645  O   SER A 639      32.662  35.092  79.763  1.00  0.94           O  
ATOM   4646  OG  SER A 639      35.020  37.393  79.945  1.00  0.89           O  
ATOM   4647  N   ALA A 640      32.342  36.053  77.823  1.00  0.94           N  
ATOM   4648  CA  ALA A 640      32.264  34.790  77.093  1.00  0.95           C  
ATOM   4649  C   ALA A 640      33.555  33.990  77.244  1.00  0.94           C  
ATOM   4650  CB  ALA A 640      31.970  35.046  75.617  1.00  0.94           C  
ATOM   4651  O   ALA A 640      34.622  34.433  76.812  1.00  0.93           O  
ATOM   4652  N   PRO A 641      33.554  32.905  77.851  1.00  0.95           N  
ATOM   4653  CA  PRO A 641      34.793  32.158  78.076  1.00  0.95           C  
ATOM   4654  C   PRO A 641      35.476  31.742  76.775  1.00  0.95           C  
ATOM   4655  CB  PRO A 641      34.327  30.931  78.865  1.00  0.94           C  
ATOM   4656  O   PRO A 641      34.810  31.574  75.751  1.00  0.95           O  
ATOM   4657  CG  PRO A 641      32.910  30.719  78.438  1.00  0.90           C  
ATOM   4658  CD  PRO A 641      32.290  32.058  78.162  1.00  0.89           C  
ATOM   4659  N   SER A 642      36.878  31.540  76.799  1.00  0.95           N  
ATOM   4660  CA  SER A 642      37.622  31.137  75.611  1.00  0.95           C  
ATOM   4661  C   SER A 642      37.337  29.684  75.246  1.00  0.94           C  
ATOM   4662  CB  SER A 642      39.124  31.331  75.826  1.00  0.94           C  
ATOM   4663  O   SER A 642      37.372  29.315  74.070  1.00  0.93           O  
ATOM   4664  OG  SER A 642      39.548  30.690  77.017  1.00  0.86           O  
ATOM   4665  N   THR A 643      37.012  28.901  76.229  1.00  0.93           N  
ATOM   4666  CA  THR A 643      36.642  27.499  76.072  1.00  0.93           C  
ATOM   4667  C   THR A 643      35.461  27.147  76.972  1.00  0.92           C  
ATOM   4668  CB  THR A 643      37.828  26.570  76.392  1.00  0.91           C  
ATOM   4669  O   THR A 643      35.349  27.659  78.087  1.00  0.90           O  
ATOM   4670  CG2 THR A 643      38.970  26.775  75.401  1.00  0.78           C  
ATOM   4671  OG1 THR A 643      38.303  26.848  77.715  1.00  0.83           O  
ATOM   4672  N   ILE A 644      34.665  26.248  76.457  1.00  0.90           N  
ATOM   4673  CA  ILE A 644      33.618  25.600  77.241  1.00  0.89           C  
ATOM   4674  C   ILE A 644      33.797  24.085  77.188  1.00  0.87           C  
ATOM   4675  CB  ILE A 644      32.211  25.992  76.738  1.00  0.88           C  
ATOM   4676  O   ILE A 644      34.300  23.547  76.199  1.00  0.83           O  
ATOM   4677  CG1 ILE A 644      32.030  25.570  75.275  1.00  0.86           C  
ATOM   4678  CG2 ILE A 644      31.976  27.496  76.907  1.00  0.86           C  
ATOM   4679  CD1 ILE A 644      30.626  25.799  74.734  1.00  0.85           C  
ATOM   4680  N   THR A 645      33.608  23.449  78.324  1.00  0.85           N  
ATOM   4681  CA  THR A 645      33.660  21.996  78.441  1.00  0.85           C  
ATOM   4682  C   THR A 645      32.304  21.439  78.864  1.00  0.83           C  
ATOM   4683  CB  THR A 645      34.736  21.554  79.449  1.00  0.83           C  
ATOM   4684  O   THR A 645      31.480  22.160  79.432  1.00  0.80           O  
ATOM   4685  CG2 THR A 645      36.085  22.192  79.129  1.00  0.76           C  
ATOM   4686  OG1 THR A 645      34.337  21.946  80.768  1.00  0.80           O  
ATOM   4687  N   THR A 646      32.059  20.267  78.597  1.00  0.72           N  
ATOM   4688  CA  THR A 646      30.821  19.617  79.012  1.00  0.71           C  
ATOM   4689  C   THR A 646      30.595  19.790  80.511  1.00  0.72           C  
ATOM   4690  CB  THR A 646      30.832  18.118  78.661  1.00  0.67           C  
ATOM   4691  O   THR A 646      29.452  19.869  80.967  1.00  0.71           O  
ATOM   4692  CG2 THR A 646      30.727  17.905  77.155  1.00  0.60           C  
ATOM   4693  OG1 THR A 646      32.053  17.533  79.131  1.00  0.64           O  
ATOM   4694  N   ALA A 647      31.677  19.838  81.238  1.00  0.77           N  
ATOM   4695  CA  ALA A 647      31.588  19.974  82.690  1.00  0.77           C  
ATOM   4696  C   ALA A 647      30.999  21.328  83.079  1.00  0.78           C  
ATOM   4697  CB  ALA A 647      32.963  19.793  83.327  1.00  0.75           C  
ATOM   4698  O   ALA A 647      30.520  21.504  84.201  1.00  0.76           O  
ATOM   4699  N   ASN A 648      30.976  22.182  82.077  1.00  0.81           N  
ATOM   4700  CA  ASN A 648      30.490  23.534  82.333  1.00  0.82           C  
ATOM   4701  C   ASN A 648      28.986  23.643  82.101  1.00  0.81           C  
ATOM   4702  CB  ASN A 648      31.236  24.546  81.460  1.00  0.79           C  
ATOM   4703  O   ASN A 648      28.395  24.703  82.316  1.00  0.78           O  
ATOM   4704  CG  ASN A 648      32.730  24.549  81.716  1.00  0.77           C  
ATOM   4705  ND2 ASN A 648      33.118  24.779  82.965  1.00  0.76           N  
ATOM   4706  OD1 ASN A 648      33.530  24.346  80.799  1.00  0.75           O  
ATOM   4707  N   PHE A 649      28.331  22.566  81.695  1.00  0.79           N  
ATOM   4708  CA  PHE A 649      26.907  22.623  81.386  1.00  0.79           C  
ATOM   4709  C   PHE A 649      26.128  21.630  82.239  1.00  0.77           C  
ATOM   4710  CB  PHE A 649      26.666  22.341  79.900  1.00  0.75           C  
ATOM   4711  O   PHE A 649      26.562  20.491  82.428  1.00  0.72           O  
ATOM   4712  CG  PHE A 649      27.209  23.405  78.984  1.00  0.73           C  
ATOM   4713  CD1 PHE A 649      26.489  24.568  78.743  1.00  0.70           C  
ATOM   4714  CD2 PHE A 649      28.441  23.241  78.365  1.00  0.71           C  
ATOM   4715  CE1 PHE A 649      26.990  25.555  77.896  1.00  0.71           C  
ATOM   4716  CE2 PHE A 649      28.948  24.222  77.517  1.00  0.70           C  
ATOM   4717  CZ  PHE A 649      28.220  25.378  77.283  1.00  0.70           C  
ATOM   4718  N   GLN A 650      25.155  22.102  82.779  1.00  0.79           N  
ATOM   4719  CA  GLN A 650      24.061  21.240  83.217  1.00  0.78           C  
ATOM   4720  C   GLN A 650      23.074  20.984  82.082  1.00  0.78           C  
ATOM   4721  CB  GLN A 650      23.336  21.859  84.414  1.00  0.76           C  
ATOM   4722  O   GLN A 650      22.599  21.924  81.442  1.00  0.74           O  
ATOM   4723  CG  GLN A 650      22.261  20.961  85.012  1.00  0.72           C  
ATOM   4724  CD  GLN A 650      21.603  21.570  86.236  1.00  0.71           C  
ATOM   4725  NE2 GLN A 650      20.538  20.936  86.713  1.00  0.66           N  
ATOM   4726  OE1 GLN A 650      22.048  22.602  86.748  1.00  0.70           O  
ATOM   4727  N   ARG A 651      23.015  19.578  81.733  1.00  0.71           N  
ATOM   4728  CA  ARG A 651      21.867  19.224  80.905  1.00  0.70           C  
ATOM   4729  C   ARG A 651      20.558  19.579  81.603  1.00  0.70           C  
ATOM   4730  CB  ARG A 651      21.891  17.733  80.561  1.00  0.67           C  
ATOM   4731  O   ARG A 651      20.432  19.412  82.817  1.00  0.67           O  
ATOM   4732  CG  ARG A 651      23.007  17.338  79.608  1.00  0.64           C  
ATOM   4733  CD  ARG A 651      22.929  15.866  79.227  1.00  0.63           C  
ATOM   4734  NE  ARG A 651      24.023  15.481  78.339  1.00  0.51           N  
ATOM   4735  NH1 ARG A 651      23.120  13.429  77.780  1.00  0.44           N  
ATOM   4736  NH2 ARG A 651      25.129  14.083  76.891  1.00  0.40           N  
ATOM   4737  CZ  ARG A 651      24.088  14.332  77.672  1.00  0.57           C  
ATOM   4738  N   GLY A 652      19.700  20.105  80.638  1.00  0.63           N  
ATOM   4739  CA  GLY A 652      18.428  20.559  81.177  1.00  0.62           C  
ATOM   4740  C   GLY A 652      18.225  22.057  81.049  1.00  0.63           C  
ATOM   4741  O   GLY A 652      19.126  22.775  80.609  1.00  0.60           O  
ATOM   4742  N   GLY A 653      16.900  22.322  81.002  1.00  0.69           N  
ATOM   4743  CA  GLY A 653      16.349  23.654  80.809  1.00  0.67           C  
ATOM   4744  C   GLY A 653      15.677  23.831  79.460  1.00  0.68           C  
ATOM   4745  O   GLY A 653      15.502  22.864  78.716  1.00  0.62           O  
ATOM   4746  N   THR A 654      15.118  24.918  79.314  1.00  0.78           N  
ATOM   4747  CA  THR A 654      14.414  25.399  78.130  1.00  0.78           C  
ATOM   4748  C   THR A 654      15.393  25.674  76.993  1.00  0.79           C  
ATOM   4749  CB  THR A 654      13.611  26.677  78.439  1.00  0.77           C  
ATOM   4750  O   THR A 654      16.428  26.311  77.198  1.00  0.77           O  
ATOM   4751  CG2 THR A 654      12.802  27.125  77.226  1.00  0.75           C  
ATOM   4752  OG1 THR A 654      12.715  26.419  79.528  1.00  0.75           O  
ATOM   4753  N   ARG A 655      15.102  25.096  75.744  1.00  0.80           N  
ATOM   4754  CA  ARG A 655      15.769  25.540  74.524  1.00  0.81           C  
ATOM   4755  C   ARG A 655      15.191  26.864  74.035  1.00  0.81           C  
ATOM   4756  CB  ARG A 655      15.648  24.479  73.428  1.00  0.79           C  
ATOM   4757  O   ARG A 655      13.989  26.965  73.777  1.00  0.80           O  
ATOM   4758  CG  ARG A 655      16.534  24.737  72.220  1.00  0.77           C  
ATOM   4759  CD  ARG A 655      16.408  23.630  71.182  1.00  0.76           C  
ATOM   4760  NE  ARG A 655      17.291  23.859  70.041  1.00  0.68           N  
ATOM   4761  NH1 ARG A 655      16.470  22.099  68.790  1.00  0.66           N  
ATOM   4762  NH2 ARG A 655      18.145  23.422  67.955  1.00  0.64           N  
ATOM   4763  CZ  ARG A 655      17.300  23.126  68.931  1.00  0.70           C  
ATOM   4764  N   PHE A 656      16.072  27.794  73.983  1.00  0.83           N  
ATOM   4765  CA  PHE A 656      15.641  29.119  73.553  1.00  0.83           C  
ATOM   4766  C   PHE A 656      16.010  29.362  72.095  1.00  0.84           C  
ATOM   4767  CB  PHE A 656      16.264  30.202  74.440  1.00  0.83           C  
ATOM   4768  O   PHE A 656      17.010  28.833  71.605  1.00  0.83           O  
ATOM   4769  CG  PHE A 656      15.798  30.157  75.870  1.00  0.83           C  
ATOM   4770  CD1 PHE A 656      14.539  30.629  76.222  1.00  0.82           C  
ATOM   4771  CD2 PHE A 656      16.621  29.642  76.864  1.00  0.82           C  
ATOM   4772  CE1 PHE A 656      14.106  30.588  77.545  1.00  0.81           C  
ATOM   4773  CE2 PHE A 656      16.195  29.598  78.189  1.00  0.81           C  
ATOM   4774  CZ  PHE A 656      14.937  30.073  78.527  1.00  0.79           C  
ATOM   4775  N   TRP A 657      15.153  30.160  71.424  1.00  0.84           N  
ATOM   4776  CA  TRP A 657      15.459  30.580  70.060  1.00  0.86           C  
ATOM   4777  C   TRP A 657      16.643  31.541  70.039  1.00  0.86           C  
ATOM   4778  CB  TRP A 657      14.238  31.241  69.414  1.00  0.84           C  
ATOM   4779  O   TRP A 657      16.708  32.473  70.843  1.00  0.85           O  
ATOM   4780  CG  TRP A 657      14.410  31.543  67.956  1.00  0.79           C  
ATOM   4781  CD1 TRP A 657      14.076  30.738  66.902  1.00  0.75           C  
ATOM   4782  CD2 TRP A 657      14.962  32.735  67.390  1.00  0.77           C  
ATOM   4783  CE2 TRP A 657      14.932  32.585  65.986  1.00  0.78           C  
ATOM   4784  CE3 TRP A 657      15.480  33.918  67.935  1.00  0.81           C  
ATOM   4785  NE1 TRP A 657      14.388  31.359  65.715  1.00  0.80           N  
ATOM   4786  CH2 TRP A 657      15.902  34.722  65.678  1.00  0.77           C  
ATOM   4787  CZ2 TRP A 657      15.401  33.575  65.119  1.00  0.79           C  
ATOM   4788  CZ3 TRP A 657      15.946  34.902  67.070  1.00  0.79           C  
ATOM   4789  N   VAL A 658      17.514  31.329  69.149  1.00  0.88           N  
ATOM   4790  CA  VAL A 658      18.640  32.181  68.781  1.00  0.89           C  
ATOM   4791  C   VAL A 658      19.017  31.937  67.321  1.00  0.89           C  
ATOM   4792  CB  VAL A 658      19.862  31.934  69.694  1.00  0.87           C  
ATOM   4793  O   VAL A 658      18.821  30.838  66.799  1.00  0.88           O  
ATOM   4794  CG1 VAL A 658      20.384  30.509  69.524  1.00  0.84           C  
ATOM   4795  CG2 VAL A 658      20.963  32.950  69.397  1.00  0.84           C  
ATOM   4796  N   ALA A 659      19.515  32.986  66.708  1.00  0.90           N  
ATOM   4797  CA  ALA A 659      19.931  32.917  65.309  1.00  0.90           C  
ATOM   4798  C   ALA A 659      21.298  33.565  65.111  1.00  0.91           C  
ATOM   4799  CB  ALA A 659      18.892  33.588  64.413  1.00  0.89           C  
ATOM   4800  O   ALA A 659      21.771  34.309  65.973  1.00  0.91           O  
ATOM   4801  N   LEU A 660      21.871  33.300  63.974  1.00  0.92           N  
ATOM   4802  CA  LEU A 660      23.105  33.900  63.479  1.00  0.93           C  
ATOM   4803  C   LEU A 660      22.834  34.767  62.254  1.00  0.91           C  
ATOM   4804  CB  LEU A 660      24.129  32.815  63.135  1.00  0.92           C  
ATOM   4805  O   LEU A 660      22.121  34.350  61.339  1.00  0.90           O  
ATOM   4806  CG  LEU A 660      24.518  31.866  64.270  1.00  0.92           C  
ATOM   4807  CD1 LEU A 660      25.518  30.828  63.772  1.00  0.90           C  
ATOM   4808  CD2 LEU A 660      25.092  32.647  65.447  1.00  0.90           C  
ATOM   4809  N   ALA A 661      23.398  35.984  62.381  1.00  0.90           N  
ATOM   4810  CA  ALA A 661      23.317  36.938  61.278  1.00  0.90           C  
ATOM   4811  C   ALA A 661      24.709  37.350  60.805  1.00  0.90           C  
ATOM   4812  CB  ALA A 661      22.514  38.167  61.695  1.00  0.88           C  
ATOM   4813  O   ALA A 661      25.677  37.271  61.564  1.00  0.88           O  
TER    4814      ALA A 661
END
