# Supplementary material for: DepoScope: Accurate phage depolymerase annotation and domain delineation using large language models
Source: PLoS Comput Biol. 2024 Aug 5;20(8):e1011831. doi: 10.1371/journal.pcbi.1011831 (PMC11326577; doi:10.1371/journal.pcbi.1011831)
Supplement: S1 Data — (ZIP) [file pcbi.1011831.s003.zip › FN_FP_deposcope_032024/False_positives/KC821621.1__AGO48656.pdb]

PARENT N/A
ATOM      1  N   MET A   1      50.121  30.128  41.996  1.00  0.66           N  
ATOM      2  CA  MET A   1      49.433  28.849  42.144  1.00  0.72           C  
ATOM      3  C   MET A   1      49.717  27.937  40.955  1.00  0.70           C  
ATOM      4  CB  MET A   1      47.925  29.062  42.291  1.00  0.63           C  
ATOM      5  O   MET A   1      49.730  28.390  39.809  1.00  0.64           O  
ATOM      6  CG  MET A   1      47.499  29.481  43.689  1.00  0.59           C  
ATOM      7  SD  MET A   1      45.679  29.655  43.847  1.00  0.60           S  
ATOM      8  CE  MET A   1      45.521  31.460  43.764  1.00  0.56           C  
ATOM      9  N   ALA A   2      50.165  26.691  41.107  1.00  0.73           N  
ATOM     10  CA  ALA A   2      50.323  25.826  39.941  1.00  0.75           C  
ATOM     11  C   ALA A   2      49.001  25.661  39.196  1.00  0.73           C  
ATOM     12  CB  ALA A   2      50.868  24.463  40.359  1.00  0.68           C  
ATOM     13  O   ALA A   2      47.943  25.535  39.818  1.00  0.69           O  
ATOM     14  N   GLU A   3      48.933  25.894  37.803  1.00  0.76           N  
ATOM     15  CA  GLU A   3      47.791  25.481  36.992  1.00  0.78           C  
ATOM     16  C   GLU A   3      47.357  24.058  37.335  1.00  0.77           C  
ATOM     17  CB  GLU A   3      48.124  25.585  35.502  1.00  0.73           C  
ATOM     18  O   GLU A   3      48.188  23.151  37.409  1.00  0.72           O  
ATOM     19  CG  GLU A   3      47.801  26.941  34.893  1.00  0.69           C  
ATOM     20  CD  GLU A   3      48.216  27.059  33.435  1.00  0.68           C  
ATOM     21  OE1 GLU A   3      48.836  26.111  32.902  1.00  0.71           O  
ATOM     22  OE2 GLU A   3      47.919  28.108  32.820  1.00  0.66           O  
ATOM     23  N   GLN A   4      46.236  23.891  37.822  1.00  0.76           N  
ATOM     24  CA  GLN A   4      45.660  22.590  38.146  1.00  0.77           C  
ATOM     25  C   GLN A   4      44.621  22.174  37.109  1.00  0.76           C  
ATOM     26  CB  GLN A   4      45.030  22.614  39.540  1.00  0.73           C  
ATOM     27  O   GLN A   4      43.739  22.960  36.756  1.00  0.73           O  
ATOM     28  CG  GLN A   4      46.043  22.728  40.671  1.00  0.69           C  
ATOM     29  CD  GLN A   4      45.413  22.564  42.041  1.00  0.69           C  
ATOM     30  NE2 GLN A   4      46.190  22.058  42.994  1.00  0.66           N  
ATOM     31  OE1 GLN A   4      44.239  22.889  42.243  1.00  0.75           O  
ATOM     32  N   ILE A   5      44.768  20.955  36.454  1.00  0.78           N  
ATOM     33  CA  ILE A   5      43.882  20.357  35.461  1.00  0.80           C  
ATOM     34  C   ILE A   5      42.586  19.906  36.131  1.00  0.80           C  
ATOM     35  CB  ILE A   5      44.557  19.166  34.745  1.00  0.75           C  
ATOM     36  O   ILE A   5      42.610  19.344  37.229  1.00  0.78           O  
ATOM     37  CG1 ILE A   5      45.898  19.598  34.140  1.00  0.66           C  
ATOM     38  CG2 ILE A   5      43.633  18.588  33.670  1.00  0.64           C  
ATOM     39  CD1 ILE A   5      46.704  18.454  33.540  1.00  0.64           C  
ATOM     40  N   LEU A   6      41.335  20.228  35.500  1.00  0.77           N  
ATOM     41  CA  LEU A   6      40.010  19.909  36.022  1.00  0.79           C  
ATOM     42  C   LEU A   6      39.883  18.416  36.308  1.00  0.79           C  
ATOM     43  CB  LEU A   6      38.926  20.345  35.034  1.00  0.75           C  
ATOM     44  O   LEU A   6      39.256  18.020  37.292  1.00  0.78           O  
ATOM     45  CG  LEU A   6      37.489  20.345  35.559  1.00  0.71           C  
ATOM     46  CD1 LEU A   6      37.230  21.595  36.394  1.00  0.67           C  
ATOM     47  CD2 LEU A   6      36.497  20.251  34.405  1.00  0.69           C  
ATOM     48  N   THR A   7      40.587  17.547  35.487  1.00  0.79           N  
ATOM     49  CA  THR A   7      40.553  16.091  35.579  1.00  0.82           C  
ATOM     50  C   THR A   7      41.335  15.608  36.798  1.00  0.80           C  
ATOM     51  CB  THR A   7      41.126  15.438  34.307  1.00  0.77           C  
ATOM     52  O   THR A   7      41.111  14.498  37.285  1.00  0.78           O  
ATOM     53  CG2 THR A   7      40.167  15.592  33.131  1.00  0.68           C  
ATOM     54  OG1 THR A   7      42.373  16.061  33.978  1.00  0.77           O  
ATOM     55  N   ASP A   8      42.278  16.492  37.351  1.00  0.82           N  
ATOM     56  CA  ASP A   8      43.060  16.144  38.534  1.00  0.84           C  
ATOM     57  C   ASP A   8      42.356  16.597  39.811  1.00  0.81           C  
ATOM     58  CB  ASP A   8      44.457  16.763  38.454  1.00  0.80           C  
ATOM     59  O   ASP A   8      42.928  16.523  40.900  1.00  0.77           O  
ATOM     60  CG  ASP A   8      45.264  16.257  37.272  1.00  0.74           C  
ATOM     61  OD1 ASP A   8      44.943  15.175  36.733  1.00  0.77           O  
ATOM     62  OD2 ASP A   8      46.231  16.943  36.878  1.00  0.84           O  
ATOM     63  N   ARG A   9      41.141  17.013  39.797  1.00  0.87           N  
ATOM     64  CA  ARG A   9      40.361  17.469  40.943  1.00  0.88           C  
ATOM     65  C   ARG A   9      39.506  16.340  41.508  1.00  0.88           C  
ATOM     66  CB  ARG A   9      39.474  18.653  40.554  1.00  0.86           C  
ATOM     67  O   ARG A   9      39.059  15.462  40.767  1.00  0.85           O  
ATOM     68  CG  ARG A   9      40.247  19.863  40.052  1.00  0.80           C  
ATOM     69  CD  ARG A   9      41.135  20.454  41.138  1.00  0.77           C  
ATOM     70  NE  ARG A   9      41.827  21.654  40.674  1.00  0.71           N  
ATOM     71  NH1 ARG A   9      43.052  21.947  42.610  1.00  0.56           N  
ATOM     72  NH2 ARG A   9      43.290  23.414  40.865  1.00  0.52           N  
ATOM     73  CZ  ARG A   9      42.721  22.336  41.384  1.00  0.75           C  
ATOM     74  N   ASP A  10      39.551  16.201  42.851  1.00  0.84           N  
ATOM     75  CA  ASP A  10      38.641  15.274  43.517  1.00  0.86           C  
ATOM     76  C   ASP A  10      37.196  15.519  43.086  1.00  0.85           C  
ATOM     77  CB  ASP A  10      38.765  15.398  45.037  1.00  0.83           C  
ATOM     78  O   ASP A  10      36.747  16.665  43.026  1.00  0.83           O  
ATOM     79  CG  ASP A  10      40.145  15.028  45.551  1.00  0.79           C  
ATOM     80  OD1 ASP A  10      40.761  14.080  45.017  1.00  0.81           O  
ATOM     81  OD2 ASP A  10      40.620  15.688  46.500  1.00  0.86           O  
ATOM     82  N   GLU A  11      36.369  14.429  42.710  1.00  0.81           N  
ATOM     83  CA  GLU A  11      34.936  14.511  42.447  1.00  0.84           C  
ATOM     84  C   GLU A  11      34.161  14.867  43.712  1.00  0.81           C  
ATOM     85  CB  GLU A  11      34.418  13.192  41.867  1.00  0.78           C  
ATOM     86  O   GLU A  11      34.330  14.225  44.751  1.00  0.78           O  
ATOM     87  CG  GLU A  11      32.970  13.250  41.403  1.00  0.70           C  
ATOM     88  CD  GLU A  11      32.512  11.979  40.707  1.00  0.70           C  
ATOM     89  OE1 GLU A  11      33.252  10.969  40.737  1.00  0.78           O  
ATOM     90  OE2 GLU A  11      31.403  11.992  40.127  1.00  0.74           O  
ATOM     91  N   ILE A  12      33.355  15.970  43.616  1.00  0.86           N  
ATOM     92  CA  ILE A  12      32.409  16.307  44.674  1.00  0.87           C  
ATOM     93  C   ILE A  12      31.056  15.663  44.380  1.00  0.85           C  
ATOM     94  CB  ILE A  12      32.253  17.836  44.828  1.00  0.83           C  
ATOM     95  O   ILE A  12      30.451  15.923  43.337  1.00  0.81           O  
ATOM     96  CG1 ILE A  12      33.571  18.463  45.298  1.00  0.70           C  
ATOM     97  CG2 ILE A  12      31.113  18.169  45.795  1.00  0.68           C  
ATOM     98  CD1 ILE A  12      33.530  19.981  45.408  1.00  0.70           C  
ATOM     99  N   VAL A  13      30.492  14.750  45.314  1.00  0.83           N  
ATOM    100  CA  VAL A  13      29.213  14.065  45.160  1.00  0.86           C  
ATOM    101  C   VAL A  13      28.068  15.037  45.439  1.00  0.82           C  
ATOM    102  CB  VAL A  13      29.109  12.838  46.094  1.00  0.80           C  
ATOM    103  O   VAL A  13      27.036  15.000  44.765  1.00  0.79           O  
ATOM    104  CG1 VAL A  13      27.803  12.084  45.853  1.00  0.68           C  
ATOM    105  CG2 VAL A  13      30.309  11.913  45.894  1.00  0.65           C  
ATOM    106  N   ASN A  14      28.277  15.924  46.435  1.00  0.85           N  
ATOM    107  CA  ASN A  14      27.203  16.818  46.856  1.00  0.87           C  
ATOM    108  C   ASN A  14      27.552  18.279  46.587  1.00  0.84           C  
ATOM    109  CB  ASN A  14      26.883  16.612  48.338  1.00  0.82           C  
ATOM    110  O   ASN A  14      28.259  18.908  47.377  1.00  0.78           O  
ATOM    111  CG  ASN A  14      26.364  15.219  48.635  1.00  0.74           C  
ATOM    112  ND2 ASN A  14      26.964  14.561  49.620  1.00  0.79           N  
ATOM    113  OD1 ASN A  14      25.433  14.738  47.984  1.00  0.74           O  
ATOM    114  N   VAL A  15      27.088  18.895  45.475  1.00  0.85           N  
ATOM    115  CA  VAL A  15      27.321  20.259  45.011  1.00  0.88           C  
ATOM    116  C   VAL A  15      26.267  21.193  45.601  1.00  0.86           C  
ATOM    117  CB  VAL A  15      27.304  20.344  43.468  1.00  0.82           C  
ATOM    118  O   VAL A  15      25.070  20.902  45.546  1.00  0.82           O  
ATOM    119  CG1 VAL A  15      28.308  21.384  42.974  1.00  0.68           C  
ATOM    120  CG2 VAL A  15      27.602  18.977  42.856  1.00  0.67           C  
ATOM    121  N   SER A  16      26.598  22.250  46.394  1.00  0.88           N  
ATOM    122  CA  SER A  16      25.745  23.280  46.977  1.00  0.90           C  
ATOM    123  C   SER A  16      25.364  24.333  45.942  1.00  0.90           C  
ATOM    124  CB  SER A  16      26.443  23.947  48.163  1.00  0.86           C  
ATOM    125  O   SER A  16      26.026  24.465  44.911  1.00  0.88           O  
ATOM    126  OG  SER A  16      25.659  25.012  48.674  1.00  0.75           O  
ATOM    127  N   ASP A  17      24.262  25.002  46.188  1.00  0.84           N  
ATOM    128  CA  ASP A  17      23.801  26.080  45.318  1.00  0.88           C  
ATOM    129  C   ASP A  17      24.830  27.205  45.245  1.00  0.87           C  
ATOM    130  CB  ASP A  17      22.458  26.626  45.806  1.00  0.84           C  
ATOM    131  O   ASP A  17      24.884  27.942  44.258  1.00  0.86           O  
ATOM    132  CG  ASP A  17      21.291  25.709  45.482  1.00  0.78           C  
ATOM    133  OD1 ASP A  17      21.409  24.876  44.558  1.00  0.79           O  
ATOM    134  OD2 ASP A  17      20.244  25.824  46.155  1.00  0.87           O  
ATOM    135  N   ASP A  18      25.793  27.181  46.284  1.00  0.87           N  
ATOM    136  CA  ASP A  18      26.863  28.167  46.403  1.00  0.90           C  
ATOM    137  C   ASP A  18      28.155  27.654  45.771  1.00  0.87           C  
ATOM    138  CB  ASP A  18      27.102  28.525  47.871  1.00  0.84           C  
ATOM    139  O   ASP A  18      29.141  28.389  45.677  1.00  0.84           O  
ATOM    140  CG  ASP A  18      25.969  29.334  48.476  1.00  0.77           C  
ATOM    141  OD1 ASP A  18      25.463  30.266  47.814  1.00  0.77           O  
ATOM    142  OD2 ASP A  18      25.579  29.040  49.627  1.00  0.85           O  
ATOM    143  N   ASP A  19      28.135  26.422  45.256  1.00  0.91           N  
ATOM    144  CA  ASP A  19      29.315  25.925  44.556  1.00  0.92           C  
ATOM    145  C   ASP A  19      29.506  26.643  43.222  1.00  0.91           C  
ATOM    146  CB  ASP A  19      29.209  24.415  44.329  1.00  0.91           C  
ATOM    147  O   ASP A  19      28.535  27.082  42.602  1.00  0.90           O  
ATOM    148  CG  ASP A  19      29.333  23.613  45.613  1.00  0.87           C  
ATOM    149  OD1 ASP A  19      29.949  24.106  46.583  1.00  0.87           O  
ATOM    150  OD2 ASP A  19      28.814  22.477  45.653  1.00  0.89           O  
ATOM    151  N   TYR A  20      30.771  26.832  42.819  1.00  0.87           N  
ATOM    152  CA  TYR A  20      31.104  27.503  41.568  1.00  0.90           C  
ATOM    153  C   TYR A  20      31.382  26.491  40.463  1.00  0.84           C  
ATOM    154  CB  TYR A  20      32.319  28.418  41.755  1.00  0.85           C  
ATOM    155  O   TYR A  20      32.150  25.546  40.657  1.00  0.79           O  
ATOM    156  CG  TYR A  20      32.040  29.629  42.612  1.00  0.81           C  
ATOM    157  CD1 TYR A  20      31.478  30.780  42.065  1.00  0.76           C  
ATOM    158  CD2 TYR A  20      32.339  29.624  43.970  1.00  0.79           C  
ATOM    159  CE1 TYR A  20      31.221  31.898  42.851  1.00  0.85           C  
ATOM    160  CE2 TYR A  20      32.087  30.737  44.766  1.00  0.84           C  
ATOM    161  OH  TYR A  20      31.276  32.972  44.981  1.00  0.73           O  
ATOM    162  CZ  TYR A  20      31.528  31.868  44.198  1.00  0.86           C  
ATOM    163  N   ILE A  21      30.760  26.484  39.300  1.00  0.89           N  
ATOM    164  CA  ILE A  21      31.091  25.813  38.047  1.00  0.89           C  
ATOM    165  C   ILE A  21      32.071  26.669  37.247  1.00  0.89           C  
ATOM    166  CB  ILE A  21      29.825  25.523  37.210  1.00  0.88           C  
ATOM    167  O   ILE A  21      31.858  27.871  37.075  1.00  0.87           O  
ATOM    168  CG1 ILE A  21      28.828  24.688  38.021  1.00  0.85           C  
ATOM    169  CG2 ILE A  21      30.193  24.818  35.901  1.00  0.84           C  
ATOM    170  CD1 ILE A  21      27.484  24.489  37.334  1.00  0.82           C  
ATOM    171  N   HIS A  22      33.212  26.051  36.907  1.00  0.87           N  
ATOM    172  CA  HIS A  22      34.087  26.687  35.929  1.00  0.89           C  
ATOM    173  C   HIS A  22      33.400  26.814  34.574  1.00  0.88           C  
ATOM    174  CB  HIS A  22      35.391  25.899  35.785  1.00  0.86           C  
ATOM    175  O   HIS A  22      32.913  25.823  34.025  1.00  0.86           O  
ATOM    176  CG  HIS A  22      36.394  26.558  34.892  1.00  0.80           C  
ATOM    177  CD2 HIS A  22      36.971  27.781  34.953  1.00  0.78           C  
ATOM    178  ND1 HIS A  22      36.912  25.941  33.773  1.00  0.74           N  
ATOM    179  CE1 HIS A  22      37.768  26.759  33.184  1.00  0.79           C  
ATOM    180  NE2 HIS A  22      37.822  27.882  33.879  1.00  0.81           N  
ATOM    181  N   VAL A  23      33.394  28.011  34.060  1.00  0.90           N  
ATOM    182  CA  VAL A  23      32.924  28.292  32.708  1.00  0.91           C  
ATOM    183  C   VAL A  23      33.975  29.104  31.953  1.00  0.90           C  
ATOM    184  CB  VAL A  23      31.576  29.047  32.721  1.00  0.89           C  
ATOM    185  O   VAL A  23      34.810  29.773  32.567  1.00  0.89           O  
ATOM    186  CG1 VAL A  23      30.479  28.184  33.343  1.00  0.84           C  
ATOM    187  CG2 VAL A  23      31.712  30.368  33.476  1.00  0.83           C  
ATOM    188  N   VAL A  24      34.032  28.939  30.595  1.00  0.84           N  
ATOM    189  CA  VAL A  24      34.720  29.862  29.698  1.00  0.87           C  
ATOM    190  C   VAL A  24      33.751  30.945  29.228  1.00  0.85           C  
ATOM    191  CB  VAL A  24      35.328  29.127  28.483  1.00  0.83           C  
ATOM    192  O   VAL A  24      32.735  30.645  28.597  1.00  0.84           O  
ATOM    193  CG1 VAL A  24      36.062  30.107  27.570  1.00  0.79           C  
ATOM    194  CG2 VAL A  24      36.270  28.018  28.949  1.00  0.77           C  
ATOM    195  N   ASP A  25      34.032  32.156  29.691  1.00  0.85           N  
ATOM    196  CA  ASP A  25      33.409  33.299  29.031  1.00  0.90           C  
ATOM    197  C   ASP A  25      34.079  33.592  27.690  1.00  0.88           C  
ATOM    198  CB  ASP A  25      33.469  34.536  29.930  1.00  0.86           C  
ATOM    199  O   ASP A  25      35.143  34.213  27.645  1.00  0.87           O  
ATOM    200  CG  ASP A  25      32.662  35.703  29.388  1.00  0.82           C  
ATOM    201  OD1 ASP A  25      32.224  35.650  28.219  1.00  0.85           O  
ATOM    202  OD2 ASP A  25      32.466  36.685  30.136  1.00  0.90           O  
ATOM    203  N   VAL A  26      33.505  32.996  26.566  1.00  0.88           N  
ATOM    204  CA  VAL A  26      34.017  33.132  25.206  1.00  0.91           C  
ATOM    205  C   VAL A  26      33.909  34.588  24.757  1.00  0.90           C  
ATOM    206  CB  VAL A  26      33.261  32.213  24.221  1.00  0.86           C  
ATOM    207  O   VAL A  26      34.487  34.974  23.738  1.00  0.88           O  
ATOM    208  CG1 VAL A  26      33.526  30.743  24.541  1.00  0.73           C  
ATOM    209  CG2 VAL A  26      31.762  32.509  24.258  1.00  0.71           C  
ATOM    210  N   SER A  27      33.105  35.395  25.484  1.00  0.90           N  
ATOM    211  CA  SER A  27      32.931  36.797  25.116  1.00  0.92           C  
ATOM    212  C   SER A  27      34.032  37.666  25.713  1.00  0.91           C  
ATOM    213  CB  SER A  27      31.564  37.305  25.575  1.00  0.89           C  
ATOM    214  O   SER A  27      34.310  38.757  25.211  1.00  0.88           O  
ATOM    215  OG  SER A  27      31.477  37.310  26.990  1.00  0.78           O  
ATOM    216  N   ASP A  28      34.839  37.252  26.635  1.00  0.89           N  
ATOM    217  CA  ASP A  28      35.982  37.925  27.243  1.00  0.92           C  
ATOM    218  C   ASP A  28      37.298  37.344  26.730  1.00  0.89           C  
ATOM    219  CB  ASP A  28      35.919  37.818  28.768  1.00  0.89           C  
ATOM    220  O   ASP A  28      37.780  36.334  27.247  1.00  0.87           O  
ATOM    221  CG  ASP A  28      37.027  38.590  29.463  1.00  0.87           C  
ATOM    222  OD1 ASP A  28      37.872  39.199  28.772  1.00  0.88           O  
ATOM    223  OD2 ASP A  28      37.056  38.587  30.713  1.00  0.92           O  
ATOM    224  N   THR A  29      38.010  38.072  25.728  1.00  0.83           N  
ATOM    225  CA  THR A  29      39.221  37.645  25.036  1.00  0.89           C  
ATOM    226  C   THR A  29      40.433  38.428  25.534  1.00  0.81           C  
ATOM    227  CB  THR A  29      39.084  37.820  23.512  1.00  0.81           C  
ATOM    228  O   THR A  29      41.420  38.579  24.812  1.00  0.75           O  
ATOM    229  CG2 THR A  29      37.944  36.970  22.962  1.00  0.67           C  
ATOM    230  OG1 THR A  29      38.825  39.198  23.217  1.00  0.77           O  
ATOM    231  N   THR A  30      40.418  39.078  26.716  1.00  0.89           N  
ATOM    232  CA  THR A  30      41.433  40.003  27.208  1.00  0.91           C  
ATOM    233  C   THR A  30      42.757  39.282  27.439  1.00  0.86           C  
ATOM    234  CB  THR A  30      40.981  40.685  28.513  1.00  0.86           C  
ATOM    235  O   THR A  30      43.818  39.783  27.060  1.00  0.82           O  
ATOM    236  CG2 THR A  30      41.801  41.941  28.790  1.00  0.68           C  
ATOM    237  OG1 THR A  30      39.599  41.045  28.404  1.00  0.72           O  
ATOM    238  N   ASP A  31      42.718  38.030  27.987  1.00  0.84           N  
ATOM    239  CA  ASP A  31      43.916  37.299  28.389  1.00  0.86           C  
ATOM    240  C   ASP A  31      44.154  36.095  27.480  1.00  0.81           C  
ATOM    241  CB  ASP A  31      43.805  36.845  29.846  1.00  0.81           C  
ATOM    242  O   ASP A  31      45.297  35.681  27.276  1.00  0.79           O  
ATOM    243  CG  ASP A  31      43.806  38.002  30.829  1.00  0.73           C  
ATOM    244  OD1 ASP A  31      44.477  39.024  30.567  1.00  0.73           O  
ATOM    245  OD2 ASP A  31      43.133  37.890  31.877  1.00  0.81           O  
ATOM    246  N   ASP A  32      43.215  35.476  26.886  1.00  0.75           N  
ATOM    247  CA  ASP A  32      43.207  34.283  26.045  1.00  0.81           C  
ATOM    248  C   ASP A  32      42.223  34.434  24.887  1.00  0.79           C  
ATOM    249  CB  ASP A  32      42.859  33.044  26.873  1.00  0.74           C  
ATOM    250  O   ASP A  32      41.031  34.663  25.104  1.00  0.80           O  
ATOM    251  CG  ASP A  32      43.057  31.746  26.111  1.00  0.68           C  
ATOM    252  OD1 ASP A  32      43.003  31.757  24.862  1.00  0.71           O  
ATOM    253  OD2 ASP A  32      43.267  30.702  26.765  1.00  0.82           O  
ATOM    254  N   PRO A  33      42.564  34.428  23.616  1.00  0.73           N  
ATOM    255  CA  PRO A  33      41.689  34.504  22.443  1.00  0.80           C  
ATOM    256  C   PRO A  33      40.582  33.452  22.463  1.00  0.73           C  
ATOM    257  CB  PRO A  33      42.646  34.267  21.273  1.00  0.71           C  
ATOM    258  O   PRO A  33      39.595  33.575  21.733  1.00  0.71           O  
ATOM    259  CG  PRO A  33      43.912  33.785  21.906  1.00  0.67           C  
ATOM    260  CD  PRO A  33      43.843  34.061  23.380  1.00  0.68           C  
ATOM    261  N   THR A  34      40.680  32.383  23.138  1.00  0.89           N  
ATOM    262  CA  THR A  34      39.679  31.323  23.182  1.00  0.90           C  
ATOM    263  C   THR A  34      38.647  31.597  24.272  1.00  0.86           C  
ATOM    264  CB  THR A  34      40.331  29.949  23.422  1.00  0.86           C  
ATOM    265  O   THR A  34      37.645  30.888  24.378  1.00  0.82           O  
ATOM    266  CG2 THR A  34      41.386  29.647  22.362  1.00  0.75           C  
ATOM    267  OG1 THR A  34      40.952  29.941  24.714  1.00  0.79           O  
ATOM    268  N   GLY A  35      38.766  32.759  25.105  1.00  0.83           N  
ATOM    269  CA  GLY A  35      37.892  33.118  26.211  1.00  0.87           C  
ATOM    270  C   GLY A  35      38.571  33.018  27.564  1.00  0.81           C  
ATOM    271  O   GLY A  35      39.551  32.288  27.720  1.00  0.75           O  
ATOM    272  N   THR A  36      38.110  33.816  28.656  1.00  0.87           N  
ATOM    273  CA  THR A  36      38.671  33.906  30.000  1.00  0.89           C  
ATOM    274  C   THR A  36      37.955  32.951  30.950  1.00  0.87           C  
ATOM    275  CB  THR A  36      38.581  35.343  30.547  1.00  0.85           C  
ATOM    276  O   THR A  36      36.723  32.926  31.002  1.00  0.85           O  
ATOM    277  CG2 THR A  36      39.281  35.462  31.896  1.00  0.72           C  
ATOM    278  OG1 THR A  36      39.201  36.241  29.618  1.00  0.80           O  
ATOM    279  N   SER A  37      38.657  32.154  31.562  1.00  0.84           N  
ATOM    280  CA  SER A  37      38.126  31.292  32.612  1.00  0.86           C  
ATOM    281  C   SER A  37      37.448  32.109  33.707  1.00  0.85           C  
ATOM    282  CB  SER A  37      39.239  30.436  33.219  1.00  0.82           C  
ATOM    283  O   SER A  37      38.079  32.965  34.331  1.00  0.83           O  
ATOM    284  OG  SER A  37      39.577  29.364  32.355  1.00  0.76           O  
ATOM    285  N   LYS A  38      36.117  31.876  33.845  1.00  0.89           N  
ATOM    286  CA  LYS A  38      35.310  32.482  34.900  1.00  0.90           C  
ATOM    287  C   LYS A  38      34.644  31.415  35.764  1.00  0.90           C  
ATOM    288  CB  LYS A  38      34.251  33.408  34.301  1.00  0.89           C  
ATOM    289  O   LYS A  38      34.656  30.232  35.418  1.00  0.89           O  
ATOM    290  CG  LYS A  38      34.824  34.592  33.536  1.00  0.85           C  
ATOM    291  CD  LYS A  38      35.360  35.661  34.480  1.00  0.83           C  
ATOM    292  CE  LYS A  38      35.773  36.917  33.726  1.00  0.84           C  
ATOM    293  NZ  LYS A  38      36.213  38.001  34.654  1.00  0.81           N  
ATOM    294  N   LYS A  39      34.157  31.714  36.848  1.00  0.89           N  
ATOM    295  CA  LYS A  39      33.313  30.857  37.675  1.00  0.90           C  
ATOM    296  C   LYS A  39      31.910  31.441  37.819  1.00  0.90           C  
ATOM    297  CB  LYS A  39      33.941  30.654  39.054  1.00  0.89           C  
ATOM    298  O   LYS A  39      31.749  32.656  37.958  1.00  0.89           O  
ATOM    299  CG  LYS A  39      34.035  31.926  39.884  1.00  0.87           C  
ATOM    300  CD  LYS A  39      34.720  31.671  41.221  1.00  0.86           C  
ATOM    301  CE  LYS A  39      34.765  32.930  42.076  1.00  0.87           C  
ATOM    302  NZ  LYS A  39      35.403  32.676  43.403  1.00  0.85           N  
ATOM    303  N   VAL A  40      30.854  30.606  37.692  1.00  0.92           N  
ATOM    304  CA  VAL A  40      29.453  30.945  37.916  1.00  0.93           C  
ATOM    305  C   VAL A  40      28.898  30.113  39.070  1.00  0.92           C  
ATOM    306  CB  VAL A  40      28.605  30.724  36.643  1.00  0.91           C  
ATOM    307  O   VAL A  40      29.257  28.944  39.230  1.00  0.91           O  
ATOM    308  CG1 VAL A  40      28.606  29.250  36.243  1.00  0.81           C  
ATOM    309  CG2 VAL A  40      27.177  31.222  36.861  1.00  0.79           C  
ATOM    310  N   LYS A  41      28.045  30.685  39.874  1.00  0.90           N  
ATOM    311  CA  LYS A  41      27.376  29.888  40.898  1.00  0.92           C  
ATOM    312  C   LYS A  41      26.469  28.835  40.270  1.00  0.91           C  
ATOM    313  CB  LYS A  41      26.566  30.787  41.833  1.00  0.89           C  
ATOM    314  O   LYS A  41      25.774  29.111  39.290  1.00  0.89           O  
ATOM    315  CG  LYS A  41      27.414  31.598  42.802  1.00  0.83           C  
ATOM    316  CD  LYS A  41      26.558  32.268  43.869  1.00  0.81           C  
ATOM    317  CE  LYS A  41      27.415  32.938  44.935  1.00  0.87           C  
ATOM    318  NZ  LYS A  41      26.620  33.273  46.154  1.00  0.83           N  
ATOM    319  N   LYS A  42      26.418  27.651  40.796  1.00  0.89           N  
ATOM    320  CA  LYS A  42      25.551  26.579  40.315  1.00  0.91           C  
ATOM    321  C   LYS A  42      24.118  27.071  40.135  1.00  0.89           C  
ATOM    322  CB  LYS A  42      25.580  25.392  41.279  1.00  0.89           C  
ATOM    323  O   LYS A  42      23.509  26.854  39.085  1.00  0.87           O  
ATOM    324  CG  LYS A  42      24.684  24.235  40.863  1.00  0.85           C  
ATOM    325  CD  LYS A  42      24.681  23.126  41.908  1.00  0.83           C  
ATOM    326  CE  LYS A  42      23.512  22.171  41.707  1.00  0.87           C  
ATOM    327  NZ  LYS A  42      23.265  21.336  42.920  1.00  0.84           N  
ATOM    328  N   VAL A  43      23.599  27.804  41.160  1.00  0.87           N  
ATOM    329  CA  VAL A  43      22.216  28.268  41.121  1.00  0.89           C  
ATOM    330  C   VAL A  43      22.007  29.167  39.904  1.00  0.85           C  
ATOM    331  CB  VAL A  43      21.834  29.023  42.413  1.00  0.85           C  
ATOM    332  O   VAL A  43      21.035  29.003  39.163  1.00  0.81           O  
ATOM    333  CG1 VAL A  43      22.646  30.310  42.548  1.00  0.73           C  
ATOM    334  CG2 VAL A  43      20.337  29.328  42.429  1.00  0.70           C  
ATOM    335  N   ASN A  44      22.939  30.031  39.674  1.00  0.88           N  
ATOM    336  CA  ASN A  44      22.824  30.942  38.540  1.00  0.90           C  
ATOM    337  C   ASN A  44      22.977  30.207  37.212  1.00  0.86           C  
ATOM    338  CB  ASN A  44      23.857  32.066  38.647  1.00  0.86           C  
ATOM    339  O   ASN A  44      22.256  30.491  36.253  1.00  0.82           O  
ATOM    340  CG  ASN A  44      23.583  33.003  39.806  1.00  0.78           C  
ATOM    341  ND2 ASN A  44      24.529  33.891  40.088  1.00  0.86           N  
ATOM    342  OD1 ASN A  44      22.529  32.929  40.445  1.00  0.80           O  
ATOM    343  N   PHE A  45      23.886  29.214  37.157  1.00  0.87           N  
ATOM    344  CA  PHE A  45      24.029  28.364  35.981  1.00  0.89           C  
ATOM    345  C   PHE A  45      22.745  27.588  35.714  1.00  0.83           C  
ATOM    346  CB  PHE A  45      25.202  27.395  36.156  1.00  0.86           C  
ATOM    347  O   PHE A  45      22.222  27.606  34.598  1.00  0.79           O  
ATOM    348  CG  PHE A  45      25.420  26.486  34.976  1.00  0.83           C  
ATOM    349  CD1 PHE A  45      26.078  26.944  33.841  1.00  0.79           C  
ATOM    350  CD2 PHE A  45      24.966  25.174  35.002  1.00  0.81           C  
ATOM    351  CE1 PHE A  45      26.281  26.105  32.747  1.00  0.87           C  
ATOM    352  CE2 PHE A  45      25.165  24.330  33.913  1.00  0.86           C  
ATOM    353  CZ  PHE A  45      25.822  24.798  32.786  1.00  0.87           C  
ATOM    354  N   LEU A  46      22.172  26.988  36.747  1.00  0.88           N  
ATOM    355  CA  LEU A  46      20.950  26.204  36.599  1.00  0.89           C  
ATOM    356  C   LEU A  46      19.768  27.101  36.249  1.00  0.85           C  
ATOM    357  CB  LEU A  46      20.653  25.428  37.885  1.00  0.87           C  
ATOM    358  O   LEU A  46      18.948  26.750  35.397  1.00  0.81           O  
ATOM    359  CG  LEU A  46      21.599  24.271  38.212  1.00  0.82           C  
ATOM    360  CD1 LEU A  46      21.221  23.639  39.548  1.00  0.79           C  
ATOM    361  CD2 LEU A  46      21.576  23.231  37.098  1.00  0.80           C  
ATOM    362  N   THR A  47      19.660  28.243  36.839  1.00  0.83           N  
ATOM    363  CA  THR A  47      18.586  29.182  36.533  1.00  0.85           C  
ATOM    364  C   THR A  47      18.668  29.644  35.081  1.00  0.80           C  
ATOM    365  CB  THR A  47      18.631  30.406  37.467  1.00  0.80           C  
ATOM    366  O   THR A  47      17.641  29.848  34.430  1.00  0.76           O  
ATOM    367  CG2 THR A  47      17.287  31.126  37.494  1.00  0.67           C  
ATOM    368  OG1 THR A  47      18.957  29.975  38.794  1.00  0.72           O  
ATOM    369  N   SER A  48      19.894  29.725  34.611  1.00  0.80           N  
ATOM    370  CA  SER A  48      20.068  30.152  33.226  1.00  0.81           C  
ATOM    371  C   SER A  48      19.712  29.032  32.254  1.00  0.76           C  
ATOM    372  CB  SER A  48      21.506  30.612  32.983  1.00  0.76           C  
ATOM    373  O   SER A  48      19.403  29.289  31.089  1.00  0.71           O  
ATOM    374  OG  SER A  48      22.392  29.506  32.965  1.00  0.72           O  
ATOM    375  N   LEU A  49      19.774  27.685  32.768  1.00  0.79           N  
ATOM    376  CA  LEU A  49      19.358  26.515  32.001  1.00  0.79           C  
ATOM    377  C   LEU A  49      17.854  26.295  32.119  1.00  0.73           C  
ATOM    378  CB  LEU A  49      20.107  25.268  32.478  1.00  0.74           C  
ATOM    379  O   LEU A  49      17.262  25.575  31.311  1.00  0.69           O  
ATOM    380  CG  LEU A  49      21.616  25.247  32.230  1.00  0.70           C  
ATOM    381  CD1 LEU A  49      22.226  23.964  32.785  1.00  0.67           C  
ATOM    382  CD2 LEU A  49      21.916  25.387  30.741  1.00  0.70           C  
ATOM    383  N   VAL A  50      17.275  26.692  33.286  1.00  0.74           N  
ATOM    384  CA  VAL A  50      15.820  26.604  33.352  1.00  0.76           C  
ATOM    385  C   VAL A  50      15.198  27.548  32.326  1.00  0.72           C  
ATOM    386  CB  VAL A  50      15.295  26.934  34.767  1.00  0.69           C  
ATOM    387  O   VAL A  50      15.096  28.754  32.564  1.00  0.68           O  
ATOM    388  CG1 VAL A  50      13.777  26.772  34.832  1.00  0.62           C  
ATOM    389  CG2 VAL A  50      15.975  26.048  35.809  1.00  0.60           C  
ATOM    390  N   VAL A  51      14.922  27.079  31.166  1.00  0.67           N  
ATOM    391  CA  VAL A  51      13.922  27.711  30.312  1.00  0.70           C  
ATOM    392  C   VAL A  51      12.635  27.937  31.102  1.00  0.68           C  
ATOM    393  CB  VAL A  51      13.633  26.862  29.053  1.00  0.63           C  
ATOM    394  O   VAL A  51      12.064  26.993  31.653  1.00  0.65           O  
ATOM    395  CG1 VAL A  51      12.735  27.625  28.081  1.00  0.57           C  
ATOM    396  CG2 VAL A  51      14.939  26.456  28.373  1.00  0.56           C  
ATOM    397  N   PRO A  52      12.351  29.254  31.618  1.00  0.67           N  
ATOM    398  CA  PRO A  52      11.044  29.445  32.251  1.00  0.68           C  
ATOM    399  C   PRO A  52       9.965  28.538  31.663  1.00  0.68           C  
ATOM    400  CB  PRO A  52      10.730  30.918  31.973  1.00  0.65           C  
ATOM    401  O   PRO A  52       9.926  28.327  30.448  1.00  0.66           O  
ATOM    402  CG  PRO A  52      11.711  31.326  30.922  1.00  0.64           C  
ATOM    403  CD  PRO A  52      12.783  30.277  30.837  1.00  0.65           C  
ATOM    404  N   ALA A  53       9.350  27.740  32.654  1.00  0.68           N  
ATOM    405  CA  ALA A  53       8.260  26.883  32.194  1.00  0.70           C  
ATOM    406  C   ALA A  53       7.389  27.606  31.170  1.00  0.70           C  
ATOM    407  CB  ALA A  53       7.412  26.420  33.377  1.00  0.65           C  
ATOM    408  O   ALA A  53       6.856  28.683  31.449  1.00  0.68           O  
ATOM    409  N   LYS A  54       7.382  27.236  29.888  1.00  0.76           N  
ATOM    410  CA  LYS A  54       6.472  27.705  28.847  1.00  0.79           C  
ATOM    411  C   LYS A  54       5.104  27.041  28.974  1.00  0.77           C  
ATOM    412  CB  LYS A  54       7.058  27.437  27.460  1.00  0.72           C  
ATOM    413  O   LYS A  54       5.012  25.844  29.255  1.00  0.73           O  
ATOM    414  CG  LYS A  54       8.386  28.134  27.204  1.00  0.67           C  
ATOM    415  CD  LYS A  54       8.206  29.638  27.046  1.00  0.67           C  
ATOM    416  CE  LYS A  54       9.505  30.317  26.633  1.00  0.66           C  
ATOM    417  NZ  LYS A  54       9.308  31.772  26.360  1.00  0.58           N  
ATOM    418  N   TYR A  55       4.069  27.848  29.199  1.00  0.83           N  
ATOM    419  CA  TYR A  55       2.691  27.377  29.278  1.00  0.85           C  
ATOM    420  C   TYR A  55       2.214  26.858  27.927  1.00  0.85           C  
ATOM    421  CB  TYR A  55       1.766  28.497  29.763  1.00  0.84           C  
ATOM    422  O   TYR A  55       2.623  27.365  26.880  1.00  0.83           O  
ATOM    423  CG  TYR A  55       2.083  28.986  31.155  1.00  0.84           C  
ATOM    424  CD1 TYR A  55       1.552  28.351  32.275  1.00  0.83           C  
ATOM    425  CD2 TYR A  55       2.912  30.085  31.353  1.00  0.84           C  
ATOM    426  CE1 TYR A  55       1.840  28.799  33.560  1.00  0.86           C  
ATOM    427  CE2 TYR A  55       3.207  30.542  32.634  1.00  0.85           C  
ATOM    428  OH  TYR A  55       2.955  30.341  34.999  1.00  0.78           O  
ATOM    429  CZ  TYR A  55       2.667  29.893  33.729  1.00  0.85           C  
ATOM    430  N   VAL A  56       1.498  25.732  27.980  1.00  0.83           N  
ATOM    431  CA  VAL A  56       0.757  25.159  26.862  1.00  0.87           C  
ATOM    432  C   VAL A  56      -0.740  25.379  27.067  1.00  0.86           C  
ATOM    433  CB  VAL A  56       1.056  23.652  26.695  1.00  0.82           C  
ATOM    434  O   VAL A  56      -1.300  24.973  28.088  1.00  0.84           O  
ATOM    435  CG1 VAL A  56       0.296  23.080  25.500  1.00  0.78           C  
ATOM    436  CG2 VAL A  56       2.558  23.421  26.538  1.00  0.76           C  
ATOM    437  N   TRP A  57      -1.369  26.018  26.150  1.00  0.86           N  
ATOM    438  CA  TRP A  57      -2.811  26.240  26.157  1.00  0.91           C  
ATOM    439  C   TRP A  57      -3.494  25.419  25.068  1.00  0.87           C  
ATOM    440  CB  TRP A  57      -3.128  27.726  25.967  1.00  0.84           C  
ATOM    441  O   TRP A  57      -2.969  25.286  23.960  1.00  0.83           O  
ATOM    442  CG  TRP A  57      -2.394  28.630  26.911  1.00  0.69           C  
ATOM    443  CD1 TRP A  57      -1.457  29.572  26.588  1.00  0.64           C  
ATOM    444  CD2 TRP A  57      -2.533  28.673  28.334  1.00  0.67           C  
ATOM    445  CE2 TRP A  57      -1.649  29.667  28.811  1.00  0.64           C  
ATOM    446  CE3 TRP A  57      -3.320  27.968  29.254  1.00  0.64           C  
ATOM    447  NE1 TRP A  57      -1.006  30.200  27.726  1.00  0.72           N  
ATOM    448  CH2 TRP A  57      -2.313  29.268  31.047  1.00  0.69           C  
ATOM    449  CZ2 TRP A  57      -1.532  29.973  30.169  1.00  0.72           C  
ATOM    450  CZ3 TRP A  57      -3.201  28.274  30.605  1.00  0.69           C  
ATOM    451  N   VAL A  58      -4.614  24.812  25.432  1.00  0.89           N  
ATOM    452  CA  VAL A  58      -5.517  24.173  24.480  1.00  0.91           C  
ATOM    453  C   VAL A  58      -6.800  24.990  24.355  1.00  0.91           C  
ATOM    454  CB  VAL A  58      -5.847  22.722  24.897  1.00  0.88           C  
ATOM    455  O   VAL A  58      -7.395  25.381  25.362  1.00  0.90           O  
ATOM    456  CG1 VAL A  58      -6.760  22.059  23.867  1.00  0.84           C  
ATOM    457  CG2 VAL A  58      -4.564  21.913  25.077  1.00  0.84           C  
ATOM    458  N   LYS A  59      -7.117  25.333  23.153  1.00  0.93           N  
ATOM    459  CA  LYS A  59      -8.408  25.915  22.798  1.00  0.93           C  
ATOM    460  C   LYS A  59      -9.082  25.120  21.684  1.00  0.92           C  
ATOM    461  CB  LYS A  59      -8.240  27.374  22.373  1.00  0.93           C  
ATOM    462  O   LYS A  59      -8.434  24.319  21.006  1.00  0.91           O  
ATOM    463  CG  LYS A  59      -7.759  28.292  23.488  1.00  0.92           C  
ATOM    464  CD  LYS A  59      -8.828  28.482  24.557  1.00  0.90           C  
ATOM    465  CE  LYS A  59      -8.399  29.502  25.602  1.00  0.93           C  
ATOM    466  NZ  LYS A  59      -9.462  29.724  26.628  1.00  0.90           N  
ATOM    467  N   TYR A  60     -10.438  25.316  21.577  1.00  0.91           N  
ATOM    468  CA  TYR A  60     -11.251  24.737  20.512  1.00  0.93           C  
ATOM    469  C   TYR A  60     -11.834  25.825  19.619  1.00  0.92           C  
ATOM    470  CB  TYR A  60     -12.379  23.884  21.100  1.00  0.91           C  
ATOM    471  O   TYR A  60     -12.040  26.958  20.062  1.00  0.90           O  
ATOM    472  CG  TYR A  60     -11.894  22.774  22.001  1.00  0.88           C  
ATOM    473  CD1 TYR A  60     -11.553  21.528  21.480  1.00  0.84           C  
ATOM    474  CD2 TYR A  60     -11.778  22.969  23.373  1.00  0.85           C  
ATOM    475  CE1 TYR A  60     -11.107  20.501  22.307  1.00  0.89           C  
ATOM    476  CE2 TYR A  60     -11.334  21.949  24.208  1.00  0.88           C  
ATOM    477  OH  TYR A  60     -10.561  19.708  24.490  1.00  0.79           O  
ATOM    478  CZ  TYR A  60     -11.001  20.721  23.667  1.00  0.88           C  
ATOM    479  N   ALA A  61     -11.980  25.495  18.292  1.00  0.89           N  
ATOM    480  CA  ALA A  61     -12.525  26.449  17.330  1.00  0.92           C  
ATOM    481  C   ALA A  61     -13.487  25.764  16.363  1.00  0.89           C  
ATOM    482  CB  ALA A  61     -11.397  27.131  16.559  1.00  0.88           C  
ATOM    483  O   ALA A  61     -13.451  24.542  16.204  1.00  0.87           O  
ATOM    484  N   ASP A  62     -14.343  26.523  15.714  1.00  0.88           N  
ATOM    485  CA  ASP A  62     -15.230  26.050  14.655  1.00  0.89           C  
ATOM    486  C   ASP A  62     -14.489  25.950  13.323  1.00  0.85           C  
ATOM    487  CB  ASP A  62     -16.440  26.975  14.516  1.00  0.85           C  
ATOM    488  O   ASP A  62     -14.756  25.050  12.525  1.00  0.81           O  
ATOM    489  CG  ASP A  62     -17.274  27.056  15.783  1.00  0.79           C  
ATOM    490  OD1 ASP A  62     -17.212  26.124  16.614  1.00  0.79           O  
ATOM    491  OD2 ASP A  62     -18.001  28.059  15.950  1.00  0.85           O  
ATOM    492  N   LEU A  63     -13.549  26.899  13.072  1.00  0.85           N  
ATOM    493  CA  LEU A  63     -12.890  27.056  11.781  1.00  0.88           C  
ATOM    494  C   LEU A  63     -11.380  26.896  11.918  1.00  0.87           C  
ATOM    495  CB  LEU A  63     -13.217  28.424  11.175  1.00  0.85           C  
ATOM    496  O   LEU A  63     -10.834  27.032  13.015  1.00  0.86           O  
ATOM    497  CG  LEU A  63     -14.686  28.680  10.834  1.00  0.79           C  
ATOM    498  CD1 LEU A  63     -14.860  30.084  10.263  1.00  0.75           C  
ATOM    499  CD2 LEU A  63     -15.199  27.631   9.853  1.00  0.77           C  
ATOM    500  N   PRO A  64     -10.565  26.526  10.801  1.00  0.82           N  
ATOM    501  CA  PRO A  64      -9.129  26.237  10.844  1.00  0.85           C  
ATOM    502  C   PRO A  64      -8.298  27.442  11.279  1.00  0.84           C  
ATOM    503  CB  PRO A  64      -8.806  25.844   9.400  1.00  0.82           C  
ATOM    504  O   PRO A  64      -7.140  27.287  11.674  1.00  0.84           O  
ATOM    505  CG  PRO A  64     -10.001  26.271   8.611  1.00  0.81           C  
ATOM    506  CD  PRO A  64     -11.118  26.579   9.566  1.00  0.81           C  
ATOM    507  N   ASP A  65      -8.848  28.640  11.301  1.00  0.84           N  
ATOM    508  CA  ASP A  65      -8.121  29.863  11.626  1.00  0.87           C  
ATOM    509  C   ASP A  65      -8.321  30.248  13.090  1.00  0.85           C  
ATOM    510  CB  ASP A  65      -8.565  31.009  10.715  1.00  0.82           C  
ATOM    511  O   ASP A  65      -7.877  31.313  13.524  1.00  0.83           O  
ATOM    512  CG  ASP A  65      -9.980  31.480  11.001  1.00  0.76           C  
ATOM    513  OD1 ASP A  65     -10.739  30.755  11.680  1.00  0.76           O  
ATOM    514  OD2 ASP A  65     -10.341  32.585  10.541  1.00  0.87           O  
ATOM    515  N   GLY A  66      -9.004  29.382  13.802  1.00  0.80           N  
ATOM    516  CA  GLY A  66      -9.302  29.639  15.203  1.00  0.87           C  
ATOM    517  C   GLY A  66     -10.608  30.382  15.408  1.00  0.80           C  
ATOM    518  O   GLY A  66     -10.946  30.754  16.534  1.00  0.76           O  
ATOM    519  N   THR A  67     -11.422  30.785  14.378  1.00  0.85           N  
ATOM    520  CA  THR A  67     -12.729  31.420  14.507  1.00  0.88           C  
ATOM    521  C   THR A  67     -13.693  30.523  15.279  1.00  0.82           C  
ATOM    522  CB  THR A  67     -13.327  31.753  13.127  1.00  0.81           C  
ATOM    523  O   THR A  67     -13.792  29.326  15.001  1.00  0.77           O  
ATOM    524  CG2 THR A  67     -14.680  32.443  13.266  1.00  0.69           C  
ATOM    525  OG1 THR A  67     -12.431  32.620  12.421  1.00  0.76           O  
ATOM    526  N   GLY A  68     -14.357  31.071  16.345  1.00  0.77           N  
ATOM    527  CA  GLY A  68     -15.093  30.302  17.335  1.00  0.79           C  
ATOM    528  C   GLY A  68     -14.212  29.760  18.444  1.00  0.70           C  
ATOM    529  O   GLY A  68     -14.032  28.546  18.564  1.00  0.63           O  
ATOM    530  N   LEU A  69     -13.335  30.488  19.129  1.00  0.82           N  
ATOM    531  CA  LEU A  69     -12.433  30.103  20.208  1.00  0.87           C  
ATOM    532  C   LEU A  69     -13.215  29.729  21.463  1.00  0.81           C  
ATOM    533  CB  LEU A  69     -11.457  31.240  20.522  1.00  0.77           C  
ATOM    534  O   LEU A  69     -13.785  30.597  22.127  1.00  0.75           O  
ATOM    535  CG  LEU A  69     -10.240  30.874  21.374  1.00  0.68           C  
ATOM    536  CD1 LEU A  69      -9.207  30.133  20.533  1.00  0.64           C  
ATOM    537  CD2 LEU A  69      -9.631  32.124  22.001  1.00  0.66           C  
ATOM    538  N   TYR A  70     -13.227  28.499  21.849  1.00  0.84           N  
ATOM    539  CA  TYR A  70     -13.874  27.944  23.033  1.00  0.90           C  
ATOM    540  C   TYR A  70     -12.845  27.354  23.990  1.00  0.86           C  
ATOM    541  CB  TYR A  70     -14.892  26.871  22.636  1.00  0.84           C  
ATOM    542  O   TYR A  70     -11.807  26.845  23.560  1.00  0.84           O  
ATOM    543  CG  TYR A  70     -15.953  27.365  21.683  1.00  0.75           C  
ATOM    544  CD1 TYR A  70     -17.029  28.123  22.139  1.00  0.70           C  
ATOM    545  CD2 TYR A  70     -15.883  27.073  20.325  1.00  0.73           C  
ATOM    546  CE1 TYR A  70     -18.010  28.579  21.264  1.00  0.80           C  
ATOM    547  CE2 TYR A  70     -16.858  27.523  19.441  1.00  0.77           C  
ATOM    548  OH  TYR A  70     -18.885  28.723  19.049  1.00  0.64           O  
ATOM    549  CZ  TYR A  70     -17.916  28.275  19.919  1.00  0.81           C  
ATOM    550  N   SER A  71     -13.115  27.303  25.389  1.00  0.84           N  
ATOM    551  CA  SER A  71     -12.331  26.611  26.407  1.00  0.88           C  
ATOM    552  C   SER A  71     -12.752  25.150  26.531  1.00  0.82           C  
ATOM    553  CB  SER A  71     -12.475  27.308  27.761  1.00  0.80           C  
ATOM    554  O   SER A  71     -11.977  24.313  26.998  1.00  0.78           O  
ATOM    555  OG  SER A  71     -12.049  28.657  27.679  1.00  0.71           O  
ATOM    556  N   THR A  72     -13.975  24.840  26.135  1.00  0.88           N  
ATOM    557  CA  THR A  72     -14.537  23.494  26.097  1.00  0.90           C  
ATOM    558  C   THR A  72     -15.135  23.197  24.724  1.00  0.89           C  
ATOM    559  CB  THR A  72     -15.615  23.308  27.180  1.00  0.86           C  
ATOM    560  O   THR A  72     -15.737  24.073  24.101  1.00  0.87           O  
ATOM    561  CG2 THR A  72     -14.997  23.301  28.575  1.00  0.75           C  
ATOM    562  OG1 THR A  72     -16.561  24.381  27.095  1.00  0.80           O  
ATOM    563  N   PRO A  73     -14.896  21.977  24.076  1.00  0.85           N  
ATOM    564  CA  PRO A  73     -15.515  21.687  22.780  1.00  0.87           C  
ATOM    565  C   PRO A  73     -17.034  21.839  22.804  1.00  0.85           C  
ATOM    566  CB  PRO A  73     -15.115  20.233  22.516  1.00  0.82           C  
ATOM    567  O   PRO A  73     -17.692  21.356  23.730  1.00  0.82           O  
ATOM    568  CG  PRO A  73     -14.743  19.690  23.858  1.00  0.78           C  
ATOM    569  CD  PRO A  73     -14.444  20.842  24.773  1.00  0.78           C  
ATOM    570  N   THR A  74     -17.553  22.415  21.850  1.00  0.86           N  
ATOM    571  CA  THR A  74     -18.982  22.429  21.560  1.00  0.86           C  
ATOM    572  C   THR A  74     -19.322  21.419  20.469  1.00  0.83           C  
ATOM    573  CB  THR A  74     -19.452  23.831  21.130  1.00  0.84           C  
ATOM    574  O   THR A  74     -18.429  20.790  19.897  1.00  0.79           O  
ATOM    575  CG2 THR A  74     -18.936  24.902  22.086  1.00  0.81           C  
ATOM    576  OG1 THR A  74     -18.963  24.109  19.812  1.00  0.85           O  
ATOM    577  N   GLN A  75     -20.628  21.152  20.087  1.00  0.79           N  
ATOM    578  CA  GLN A  75     -21.039  20.304  18.972  1.00  0.80           C  
ATOM    579  C   GLN A  75     -20.426  20.785  17.660  1.00  0.77           C  
ATOM    580  CB  GLN A  75     -22.564  20.270  18.858  1.00  0.75           C  
ATOM    581  O   GLN A  75     -20.102  19.977  16.788  1.00  0.74           O  
ATOM    582  CG  GLN A  75     -23.244  19.454  19.949  1.00  0.67           C  
ATOM    583  CD  GLN A  75     -24.744  19.340  19.748  1.00  0.67           C  
ATOM    584  NE2 GLN A  75     -25.385  18.484  20.536  1.00  0.61           N  
ATOM    585  OE1 GLN A  75     -25.322  20.017  18.891  1.00  0.71           O  
ATOM    586  N   ASN A  76     -20.202  22.060  17.572  1.00  0.82           N  
ATOM    587  CA  ASN A  76     -19.770  22.685  16.327  1.00  0.84           C  
ATOM    588  C   ASN A  76     -18.249  22.773  16.241  1.00  0.83           C  
ATOM    589  CB  ASN A  76     -20.392  24.075  16.180  1.00  0.80           C  
ATOM    590  O   ASN A  76     -17.690  22.886  15.149  1.00  0.81           O  
ATOM    591  CG  ASN A  76     -21.901  24.029  16.049  1.00  0.75           C  
ATOM    592  ND2 ASN A  76     -22.556  25.148  16.337  1.00  0.78           N  
ATOM    593  OD1 ASN A  76     -22.474  22.997  15.692  1.00  0.76           O  
ATOM    594  N   THR A  77     -17.496  22.623  17.359  1.00  0.87           N  
ATOM    595  CA  THR A  77     -16.044  22.755  17.364  1.00  0.88           C  
ATOM    596  C   THR A  77     -15.394  21.622  16.576  1.00  0.84           C  
ATOM    597  CB  THR A  77     -15.489  22.768  18.801  1.00  0.83           C  
ATOM    598  O   THR A  77     -15.605  20.446  16.880  1.00  0.79           O  
ATOM    599  CG2 THR A  77     -15.795  24.090  19.497  1.00  0.69           C  
ATOM    600  OG1 THR A  77     -16.086  21.700  19.547  1.00  0.75           O  
ATOM    601  N   ALA A  78     -14.649  21.916  15.515  1.00  0.82           N  
ATOM    602  CA  ALA A  78     -13.990  20.951  14.638  1.00  0.84           C  
ATOM    603  C   ALA A  78     -12.477  20.974  14.835  1.00  0.83           C  
ATOM    604  CB  ALA A  78     -14.339  21.234  13.179  1.00  0.79           C  
ATOM    605  O   ALA A  78     -11.786  20.011  14.496  1.00  0.81           O  
ATOM    606  N   TYR A  79     -11.987  22.030  15.348  1.00  0.84           N  
ATOM    607  CA  TYR A  79     -10.547  22.247  15.445  1.00  0.88           C  
ATOM    608  C   TYR A  79     -10.118  22.419  16.897  1.00  0.86           C  
ATOM    609  CB  TYR A  79     -10.133  23.475  14.629  1.00  0.85           C  
ATOM    610  O   TYR A  79     -10.860  22.977  17.709  1.00  0.86           O  
ATOM    611  CG  TYR A  79     -10.371  23.327  13.146  1.00  0.82           C  
ATOM    612  CD1 TYR A  79      -9.358  22.881  12.299  1.00  0.80           C  
ATOM    613  CD2 TYR A  79     -11.607  23.634  12.588  1.00  0.81           C  
ATOM    614  CE1 TYR A  79      -9.572  22.745  10.931  1.00  0.85           C  
ATOM    615  CE2 TYR A  79     -11.833  23.502  11.222  1.00  0.84           C  
ATOM    616  OH  TYR A  79     -11.028  22.924   9.050  1.00  0.75           O  
ATOM    617  CZ  TYR A  79     -10.811  23.057  10.403  1.00  0.85           C  
ATOM    618  N   ILE A  80      -8.944  21.798  17.278  1.00  0.87           N  
ATOM    619  CA  ILE A  80      -8.175  22.012  18.499  1.00  0.90           C  
ATOM    620  C   ILE A  80      -6.946  22.865  18.192  1.00  0.90           C  
ATOM    621  CB  ILE A  80      -7.750  20.673  19.142  1.00  0.86           C  
ATOM    622  O   ILE A  80      -6.202  22.577  17.251  1.00  0.89           O  
ATOM    623  CG1 ILE A  80      -7.125  20.917  20.520  1.00  0.77           C  
ATOM    624  CG2 ILE A  80      -6.782  19.917  18.227  1.00  0.77           C  
ATOM    625  CD1 ILE A  80      -6.907  19.649  21.334  1.00  0.74           C  
ATOM    626  N   GLY A  81      -6.818  23.949  18.904  1.00  0.89           N  
ATOM    627  CA  GLY A  81      -5.644  24.808  18.915  1.00  0.90           C  
ATOM    628  C   GLY A  81      -4.756  24.589  20.125  1.00  0.88           C  
ATOM    629  O   GLY A  81      -5.243  24.527  21.256  1.00  0.86           O  
ATOM    630  N   ILE A  82      -3.465  24.509  19.869  1.00  0.87           N  
ATOM    631  CA  ILE A  82      -2.450  24.449  20.915  1.00  0.89           C  
ATOM    632  C   ILE A  82      -1.522  25.657  20.804  1.00  0.87           C  
ATOM    633  CB  ILE A  82      -1.636  23.138  20.838  1.00  0.84           C  
ATOM    634  O   ILE A  82      -0.882  25.863  19.770  1.00  0.85           O  
ATOM    635  CG1 ILE A  82      -2.572  21.925  20.874  1.00  0.75           C  
ATOM    636  CG2 ILE A  82      -0.610  23.072  21.973  1.00  0.74           C  
ATOM    637  CD1 ILE A  82      -1.857  20.587  20.742  1.00  0.73           C  
ATOM    638  N   ALA A  83      -1.448  26.414  21.753  1.00  0.88           N  
ATOM    639  CA  ALA A  83      -0.435  27.447  21.952  1.00  0.90           C  
ATOM    640  C   ALA A  83       0.666  26.962  22.892  1.00  0.86           C  
ATOM    641  CB  ALA A  83      -1.074  28.721  22.499  1.00  0.87           C  
ATOM    642  O   ALA A  83       0.412  26.696  24.069  1.00  0.82           O  
ATOM    643  N   THR A  84       1.850  26.797  22.330  1.00  0.82           N  
ATOM    644  CA  THR A  84       3.038  26.359  23.055  1.00  0.83           C  
ATOM    645  C   THR A  84       3.992  27.528  23.286  1.00  0.79           C  
ATOM    646  CB  THR A  84       3.771  25.236  22.299  1.00  0.78           C  
ATOM    647  O   THR A  84       3.913  28.546  22.596  1.00  0.74           O  
ATOM    648  CG2 THR A  84       2.897  23.992  22.178  1.00  0.70           C  
ATOM    649  OG1 THR A  84       4.113  25.696  20.985  1.00  0.75           O  
ATOM    650  N   ASN A  85       4.828  27.442  24.256  1.00  0.73           N  
ATOM    651  CA  ASN A  85       5.903  28.370  24.589  1.00  0.78           C  
ATOM    652  C   ASN A  85       5.358  29.738  24.991  1.00  0.74           C  
ATOM    653  CB  ASN A  85       6.875  28.510  23.415  1.00  0.67           C  
ATOM    654  O   ASN A  85       5.928  30.769  24.628  1.00  0.69           O  
ATOM    655  CG  ASN A  85       7.546  27.199  23.054  1.00  0.61           C  
ATOM    656  ND2 ASN A  85       7.814  27.005  21.768  1.00  0.60           N  
ATOM    657  OD1 ASN A  85       7.821  26.368  23.923  1.00  0.59           O  
ATOM    658  N   LYS A  86       4.231  29.743  25.710  1.00  0.77           N  
ATOM    659  CA  LYS A  86       3.706  31.004  26.227  1.00  0.79           C  
ATOM    660  C   LYS A  86       4.354  31.364  27.561  1.00  0.76           C  
ATOM    661  CB  LYS A  86       2.187  30.929  26.385  1.00  0.75           C  
ATOM    662  O   LYS A  86       4.595  30.489  28.396  1.00  0.73           O  
ATOM    663  CG  LYS A  86       1.441  30.674  25.084  1.00  0.74           C  
ATOM    664  CD  LYS A  86       1.704  31.774  24.064  1.00  0.73           C  
ATOM    665  CE  LYS A  86       0.875  31.577  22.802  1.00  0.80           C  
ATOM    666  NZ  LYS A  86       1.098  32.676  21.815  1.00  0.76           N  
ATOM    667  N   ASP A  87       4.539  32.753  27.841  1.00  0.81           N  
ATOM    668  CA  ASP A  87       5.177  33.303  29.033  1.00  0.83           C  
ATOM    669  C   ASP A  87       4.143  33.625  30.110  1.00  0.80           C  
ATOM    670  CB  ASP A  87       5.980  34.557  28.682  1.00  0.77           C  
ATOM    671  O   ASP A  87       4.501  34.003  31.227  1.00  0.76           O  
ATOM    672  CG  ASP A  87       7.169  34.267  27.782  1.00  0.72           C  
ATOM    673  OD1 ASP A  87       7.898  33.283  28.033  1.00  0.73           O  
ATOM    674  OD2 ASP A  87       7.380  35.032  26.816  1.00  0.80           O  
ATOM    675  N   THR A  88       2.939  33.457  29.829  1.00  0.83           N  
ATOM    676  CA  THR A  88       1.854  33.841  30.725  1.00  0.84           C  
ATOM    677  C   THR A  88       0.984  32.636  31.070  1.00  0.83           C  
ATOM    678  CB  THR A  88       0.981  34.947  30.103  1.00  0.80           C  
ATOM    679  O   THR A  88       0.767  31.760  30.230  1.00  0.80           O  
ATOM    680  CG2 THR A  88       1.816  36.173  29.749  1.00  0.68           C  
ATOM    681  OG1 THR A  88       0.361  34.444  28.913  1.00  0.73           O  
ATOM    682  N   GLU A  89       0.423  32.577  32.374  1.00  0.81           N  
ATOM    683  CA  GLU A  89      -0.492  31.560  32.884  1.00  0.84           C  
ATOM    684  C   GLU A  89      -1.886  31.722  32.287  1.00  0.81           C  
ATOM    685  CB  GLU A  89      -0.564  31.618  34.412  1.00  0.78           C  
ATOM    686  O   GLU A  89      -2.687  30.785  32.302  1.00  0.79           O  
ATOM    687  CG  GLU A  89      -1.292  30.438  35.039  1.00  0.70           C  
ATOM    688  CD  GLU A  89      -1.260  30.453  36.559  1.00  0.69           C  
ATOM    689  OE1 GLU A  89      -0.640  31.369  37.145  1.00  0.76           O  
ATOM    690  OE2 GLU A  89      -1.859  29.540  37.170  1.00  0.73           O  
ATOM    691  N   VAL A  90      -2.189  32.808  31.751  1.00  0.88           N  
ATOM    692  CA  VAL A  90      -3.522  33.090  31.228  1.00  0.90           C  
ATOM    693  C   VAL A  90      -3.590  32.709  29.751  1.00  0.90           C  
ATOM    694  CB  VAL A  90      -3.902  34.576  31.413  1.00  0.87           C  
ATOM    695  O   VAL A  90      -2.798  33.196  28.941  1.00  0.89           O  
ATOM    696  CG1 VAL A  90      -5.316  34.840  30.899  1.00  0.82           C  
ATOM    697  CG2 VAL A  90      -3.781  34.978  32.882  1.00  0.81           C  
ATOM    698  N   PRO A  91      -4.431  31.758  29.313  1.00  0.87           N  
ATOM    699  CA  PRO A  91      -4.544  31.407  27.895  1.00  0.90           C  
ATOM    700  C   PRO A  91      -4.774  32.624  27.003  1.00  0.89           C  
ATOM    701  CB  PRO A  91      -5.753  30.469  27.860  1.00  0.86           C  
ATOM    702  O   PRO A  91      -5.609  33.476  27.317  1.00  0.87           O  
ATOM    703  CG  PRO A  91      -5.903  29.986  29.267  1.00  0.80           C  
ATOM    704  CD  PRO A  91      -5.404  31.056  30.194  1.00  0.80           C  
ATOM    705  N   SER A  92      -4.059  32.781  25.947  1.00  0.87           N  
ATOM    706  CA  SER A  92      -4.254  33.855  24.978  1.00  0.89           C  
ATOM    707  C   SER A  92      -5.662  33.824  24.394  1.00  0.89           C  
ATOM    708  CB  SER A  92      -3.224  33.755  23.852  1.00  0.86           C  
ATOM    709  O   SER A  92      -6.229  32.750  24.184  1.00  0.88           O  
ATOM    710  OG  SER A  92      -3.366  34.834  22.943  1.00  0.80           O  
ATOM    711  N   ILE A  93      -6.292  34.966  24.174  1.00  0.87           N  
ATOM    712  CA  ILE A  93      -7.505  35.154  23.386  1.00  0.89           C  
ATOM    713  C   ILE A  93      -7.140  35.355  21.917  1.00  0.87           C  
ATOM    714  CB  ILE A  93      -8.335  36.352  23.901  1.00  0.84           C  
ATOM    715  O   ILE A  93      -8.014  35.339  21.046  1.00  0.85           O  
ATOM    716  CG1 ILE A  93      -7.515  37.644  23.815  1.00  0.74           C  
ATOM    717  CG2 ILE A  93      -8.813  36.101  25.334  1.00  0.72           C  
ATOM    718  CD1 ILE A  93      -8.330  38.910  24.045  1.00  0.71           C  
ATOM    719  N   ASP A  94      -5.878  35.616  21.585  1.00  0.90           N  
ATOM    720  CA  ASP A  94      -5.443  35.736  20.197  1.00  0.92           C  
ATOM    721  C   ASP A  94      -5.353  34.365  19.529  1.00  0.91           C  
ATOM    722  CB  ASP A  94      -4.091  36.449  20.118  1.00  0.89           C  
ATOM    723  O   ASP A  94      -4.536  33.530  19.922  1.00  0.89           O  
ATOM    724  CG  ASP A  94      -3.714  36.849  18.702  1.00  0.83           C  
ATOM    725  OD1 ASP A  94      -4.360  36.376  17.742  1.00  0.83           O  
ATOM    726  OD2 ASP A  94      -2.760  37.641  18.546  1.00  0.90           O  
ATOM    727  N   LYS A  95      -6.146  34.030  18.583  1.00  0.86           N  
ATOM    728  CA  LYS A  95      -6.223  32.777  17.838  1.00  0.91           C  
ATOM    729  C   LYS A  95      -4.920  32.498  17.094  1.00  0.86           C  
ATOM    730  CB  LYS A  95      -7.392  32.810  16.852  1.00  0.83           C  
ATOM    731  O   LYS A  95      -4.588  31.342  16.825  1.00  0.82           O  
ATOM    732  CG  LYS A  95      -7.289  33.910  15.806  1.00  0.71           C  
ATOM    733  CD  LYS A  95      -8.505  33.925  14.889  1.00  0.69           C  
ATOM    734  CE  LYS A  95      -8.371  34.979  13.798  1.00  0.76           C  
ATOM    735  NZ  LYS A  95      -9.503  34.917  12.826  1.00  0.69           N  
ATOM    736  N   ALA A  96      -4.135  33.609  16.758  1.00  0.87           N  
ATOM    737  CA  ALA A  96      -2.858  33.490  16.060  1.00  0.89           C  
ATOM    738  C   ALA A  96      -1.812  32.813  16.942  1.00  0.83           C  
ATOM    739  CB  ALA A  96      -2.365  34.864  15.615  1.00  0.84           C  
ATOM    740  O   ALA A  96      -0.834  32.255  16.439  1.00  0.79           O  
ATOM    741  N   ASP A  97      -2.027  32.750  18.232  1.00  0.86           N  
ATOM    742  CA  ASP A  97      -1.100  32.112  19.161  1.00  0.89           C  
ATOM    743  C   ASP A  97      -1.201  30.590  19.081  1.00  0.85           C  
ATOM    744  CB  ASP A  97      -1.366  32.582  20.593  1.00  0.84           C  
ATOM    745  O   ASP A  97      -0.351  29.877  19.618  1.00  0.81           O  
ATOM    746  CG  ASP A  97      -0.751  33.937  20.896  1.00  0.76           C  
ATOM    747  OD1 ASP A  97       0.120  34.397  20.128  1.00  0.78           O  
ATOM    748  OD2 ASP A  97      -1.139  34.548  21.915  1.00  0.85           O  
ATOM    749  N   TYR A  98      -2.237  30.064  18.524  1.00  0.88           N  
ATOM    750  CA  TYR A  98      -2.566  28.643  18.551  1.00  0.91           C  
ATOM    751  C   TYR A  98      -2.273  27.990  17.205  1.00  0.85           C  
ATOM    752  CB  TYR A  98      -4.038  28.439  18.921  1.00  0.88           C  
ATOM    753  O   TYR A  98      -2.581  28.556  16.154  1.00  0.80           O  
ATOM    754  CG  TYR A  98      -4.381  28.895  20.319  1.00  0.86           C  
ATOM    755  CD1 TYR A  98      -4.413  27.991  21.379  1.00  0.81           C  
ATOM    756  CD2 TYR A  98      -4.674  30.228  20.583  1.00  0.83           C  
ATOM    757  CE1 TYR A  98      -4.731  28.405  22.668  1.00  0.89           C  
ATOM    758  CE2 TYR A  98      -4.993  30.654  21.868  1.00  0.89           C  
ATOM    759  OH  TYR A  98      -5.333  30.153  24.177  1.00  0.77           O  
ATOM    760  CZ  TYR A  98      -5.018  29.737  22.903  1.00  0.89           C  
ATOM    761  N   SER A  99      -1.589  26.825  17.172  1.00  0.82           N  
ATOM    762  CA  SER A  99      -1.545  25.893  16.050  1.00  0.85           C  
ATOM    763  C   SER A  99      -2.811  25.046  15.984  1.00  0.82           C  
ATOM    764  CB  SER A  99      -0.319  24.985  16.155  1.00  0.80           C  
ATOM    765  O   SER A  99      -3.063  24.227  16.870  1.00  0.80           O  
ATOM    766  OG  SER A  99       0.876  25.745  16.102  1.00  0.72           O  
ATOM    767  N   TRP A 100      -3.561  25.249  15.017  1.00  0.68           N  
ATOM    768  CA  TRP A 100      -4.871  24.631  14.839  1.00  0.79           C  
ATOM    769  C   TRP A 100      -4.753  23.315  14.076  1.00  0.60           C  
ATOM    770  CB  TRP A 100      -5.817  25.581  14.099  1.00  0.60           C  
ATOM    771  O   TRP A 100      -4.129  23.260  13.014  1.00  0.50           O  
ATOM    772  CG  TRP A 100      -6.090  26.861  14.831  1.00  0.51           C  
ATOM    773  CD1 TRP A 100      -5.495  28.074  14.619  1.00  0.50           C  
ATOM    774  CD2 TRP A 100      -7.024  27.053  15.898  1.00  0.62           C  
ATOM    775  CE2 TRP A 100      -6.944  28.409  16.284  1.00  0.79           C  
ATOM    776  CE3 TRP A 100      -7.923  26.209  16.564  1.00  0.74           C  
ATOM    777  NE1 TRP A 100      -6.005  29.009  15.490  1.00  0.74           N  
ATOM    778  CH2 TRP A 100      -8.601  28.093  17.945  1.00  0.74           C  
ATOM    779  CZ2 TRP A 100      -7.730  28.940  17.310  1.00  0.73           C  
ATOM    780  CZ3 TRP A 100      -8.704  26.740  17.584  1.00  0.74           C  
ATOM    781  N   SER A 101      -5.270  22.269  14.607  1.00  0.84           N  
ATOM    782  CA  SER A 101      -5.498  20.974  13.976  1.00  0.85           C  
ATOM    783  C   SER A 101      -6.966  20.568  14.062  1.00  0.81           C  
ATOM    784  CB  SER A 101      -4.625  19.899  14.625  1.00  0.80           C  
ATOM    785  O   SER A 101      -7.641  20.867  15.050  1.00  0.78           O  
ATOM    786  OG  SER A 101      -3.252  20.226  14.502  1.00  0.70           O  
ATOM    787  N   ARG A 102      -7.437  19.973  13.026  1.00  0.77           N  
ATOM    788  CA  ARG A 102      -8.759  19.356  13.086  1.00  0.79           C  
ATOM    789  C   ARG A 102      -8.766  18.168  14.042  1.00  0.74           C  
ATOM    790  CB  ARG A 102      -9.209  18.911  11.694  1.00  0.72           C  
ATOM    791  O   ARG A 102      -7.986  17.228  13.878  1.00  0.70           O  
ATOM    792  CG  ARG A 102     -10.698  18.623  11.590  1.00  0.67           C  
ATOM    793  CD  ARG A 102     -11.131  18.398  10.148  1.00  0.67           C  
ATOM    794  NE  ARG A 102     -12.584  18.337  10.024  1.00  0.60           N  
ATOM    795  NH1 ARG A 102     -12.581  17.966   7.744  1.00  0.47           N  
ATOM    796  NH2 ARG A 102     -14.565  18.098   8.886  1.00  0.43           N  
ATOM    797  CZ  ARG A 102     -13.240  18.134   8.885  1.00  0.67           C  
ATOM    798  N   PHE A 103      -9.600  18.179  15.145  1.00  0.74           N  
ATOM    799  CA  PHE A 103      -9.753  17.033  16.032  1.00  0.74           C  
ATOM    800  C   PHE A 103     -11.053  16.293  15.743  1.00  0.69           C  
ATOM    801  CB  PHE A 103      -9.717  17.477  17.498  1.00  0.69           C  
ATOM    802  O   PHE A 103     -11.188  15.112  16.069  1.00  0.63           O  
ATOM    803  CG  PHE A 103     -11.015  18.060  17.987  1.00  0.66           C  
ATOM    804  CD1 PHE A 103     -11.289  19.413  17.828  1.00  0.64           C  
ATOM    805  CD2 PHE A 103     -11.962  17.255  18.607  1.00  0.66           C  
ATOM    806  CE1 PHE A 103     -12.490  19.956  18.280  1.00  0.67           C  
ATOM    807  CE2 PHE A 103     -13.164  17.790  19.061  1.00  0.64           C  
ATOM    808  CZ  PHE A 103     -13.425  19.141  18.898  1.00  0.67           C  
ATOM    809  N   LYS A 104     -12.056  17.056  15.188  1.00  0.76           N  
ATOM    810  CA  LYS A 104     -13.280  16.421  14.707  1.00  0.76           C  
ATOM    811  C   LYS A 104     -13.156  16.031  13.237  1.00  0.73           C  
ATOM    812  CB  LYS A 104     -14.479  17.349  14.903  1.00  0.72           C  
ATOM    813  O   LYS A 104     -12.800  16.860  12.397  1.00  0.68           O  
ATOM    814  CG  LYS A 104     -15.827  16.657  14.765  1.00  0.68           C  
ATOM    815  CD  LYS A 104     -16.976  17.598  15.102  1.00  0.67           C  
ATOM    816  CE  LYS A 104     -18.327  16.916  14.932  1.00  0.67           C  
ATOM    817  NZ  LYS A 104     -19.459  17.854  15.196  1.00  0.57           N  
ATOM    818  N   GLY A 105     -13.081  14.704  12.747  1.00  0.66           N  
ATOM    819  CA  GLY A 105     -13.266  14.334  11.353  1.00  0.65           C  
ATOM    820  C   GLY A 105     -14.279  15.205  10.635  1.00  0.66           C  
ATOM    821  O   GLY A 105     -15.179  15.768  11.263  1.00  0.65           O  
ATOM    822  N   GLU A 106     -14.032  15.748   9.364  1.00  0.55           N  
ATOM    823  CA  GLU A 106     -15.216  16.142   8.608  1.00  0.55           C  
ATOM    824  C   GLU A 106     -16.391  15.211   8.897  1.00  0.55           C  
ATOM    825  CB  GLU A 106     -14.915  16.157   7.107  1.00  0.53           C  
ATOM    826  O   GLU A 106     -16.220  13.993   8.971  1.00  0.53           O  
ATOM    827  CG  GLU A 106     -14.096  17.358   6.656  1.00  0.51           C  
ATOM    828  CD  GLU A 106     -13.840  17.382   5.158  1.00  0.52           C  
ATOM    829  OE1 GLU A 106     -14.193  16.400   4.466  1.00  0.57           O  
ATOM    830  OE2 GLU A 106     -13.281  18.391   4.672  1.00  0.53           O  
ATOM    831  N   ASP A 107     -17.452  15.565   9.688  1.00  0.49           N  
ATOM    832  CA  ASP A 107     -18.689  14.816   9.491  1.00  0.49           C  
ATOM    833  C   ASP A 107     -18.814  14.330   8.049  1.00  0.49           C  
ATOM    834  CB  ASP A 107     -19.901  15.673   9.864  1.00  0.47           C  
ATOM    835  O   ASP A 107     -19.879  13.868   7.634  1.00  0.47           O  
ATOM    836  CG  ASP A 107     -20.024  15.906  11.360  1.00  0.46           C  
ATOM    837  OD1 ASP A 107     -19.493  15.096  12.149  1.00  0.48           O  
ATOM    838  OD2 ASP A 107     -20.662  16.907  11.752  1.00  0.49           O  
ATOM    839  N   GLY A 108     -17.771  14.250   7.347  1.00  0.39           N  
ATOM    840  CA  GLY A 108     -17.447  13.779   6.010  1.00  0.39           C  
ATOM    841  C   GLY A 108     -16.634  12.499   6.009  1.00  0.39           C  
ATOM    842  O   GLY A 108     -15.686  12.359   6.784  1.00  0.38           O  
ATOM    843  N   SER A 109     -17.360  11.275   5.891  1.00  0.46           N  
ATOM    844  CA  SER A 109     -16.987   9.942   5.431  1.00  0.46           C  
ATOM    845  C   SER A 109     -15.507   9.666   5.676  1.00  0.46           C  
ATOM    846  CB  SER A 109     -17.305   9.779   3.944  1.00  0.43           C  
ATOM    847  O   SER A 109     -14.643  10.354   5.128  1.00  0.44           O  
ATOM    848  OG  SER A 109     -16.390  10.516   3.150  1.00  0.41           O  
ATOM    849  N   SER A 110     -14.863   9.532   6.917  1.00  0.50           N  
ATOM    850  CA  SER A 110     -13.669   8.697   6.837  1.00  0.50           C  
ATOM    851  C   SER A 110     -13.616   7.934   5.517  1.00  0.50           C  
ATOM    852  CB  SER A 110     -13.622   7.713   8.006  1.00  0.47           C  
ATOM    853  O   SER A 110     -14.353   6.965   5.325  1.00  0.49           O  
ATOM    854  OG  SER A 110     -14.764   6.873   8.003  1.00  0.45           O  
ATOM    855  N   ASN A 111     -13.430   8.694   4.373  1.00  0.52           N  
ATOM    856  CA  ASN A 111     -12.976   7.840   3.280  1.00  0.52           C  
ATOM    857  C   ASN A 111     -11.927   6.837   3.750  1.00  0.53           C  
ATOM    858  CB  ASN A 111     -12.423   8.687   2.131  1.00  0.49           C  
ATOM    859  O   ASN A 111     -10.733   7.020   3.506  1.00  0.51           O  
ATOM    860  CG  ASN A 111     -13.513   9.221   1.223  1.00  0.47           C  
ATOM    861  ND2 ASN A 111     -13.179  10.228   0.425  1.00  0.43           N  
ATOM    862  OD1 ASN A 111     -14.646   8.733   1.238  1.00  0.48           O  
ATOM    863  N   ILE A 112     -12.166   6.188   4.940  1.00  0.58           N  
ATOM    864  CA  ILE A 112     -11.404   4.944   4.996  1.00  0.59           C  
ATOM    865  C   ILE A 112     -11.521   4.207   3.664  1.00  0.59           C  
ATOM    866  CB  ILE A 112     -11.884   4.039   6.153  1.00  0.56           C  
ATOM    867  O   ILE A 112     -12.595   3.713   3.312  1.00  0.58           O  
ATOM    868  CG1 ILE A 112     -11.758   4.774   7.493  1.00  0.49           C  
ATOM    869  CG2 ILE A 112     -11.098   2.725   6.172  1.00  0.50           C  
ATOM    870  CD1 ILE A 112     -12.316   3.998   8.678  1.00  0.49           C  
ATOM    871  N   ASN A 113     -10.477   4.600   2.816  1.00  0.62           N  
ATOM    872  CA  ASN A 113     -10.354   3.722   1.658  1.00  0.64           C  
ATOM    873  C   ASN A 113     -10.385   2.251   2.064  1.00  0.65           C  
ATOM    874  CB  ASN A 113      -9.072   4.031   0.882  1.00  0.58           C  
ATOM    875  O   ASN A 113      -9.364   1.693   2.469  1.00  0.63           O  
ATOM    876  CG  ASN A 113      -9.012   3.319  -0.455  1.00  0.54           C  
ATOM    877  ND2 ASN A 113      -8.042   3.691  -1.282  1.00  0.58           N  
ATOM    878  OD1 ASN A 113      -9.831   2.442  -0.742  1.00  0.58           O  
ATOM    879  N   LEU A 114     -11.547   1.724   2.158  1.00  0.69           N  
ATOM    880  CA  LEU A 114     -11.739   0.337   2.568  1.00  0.70           C  
ATOM    881  C   LEU A 114     -10.952  -0.610   1.668  1.00  0.70           C  
ATOM    882  CB  LEU A 114     -13.224  -0.030   2.540  1.00  0.67           C  
ATOM    883  O   LEU A 114     -10.671  -1.748   2.052  1.00  0.68           O  
ATOM    884  CG  LEU A 114     -14.115   0.665   3.571  1.00  0.66           C  
ATOM    885  CD1 LEU A 114     -15.571   0.254   3.377  1.00  0.63           C  
ATOM    886  CD2 LEU A 114     -13.647   0.344   4.986  1.00  0.65           C  
ATOM    887  N   GLY A 115     -10.332   0.023   0.605  1.00  0.72           N  
ATOM    888  CA  GLY A 115      -9.768  -0.864  -0.400  1.00  0.72           C  
ATOM    889  C   GLY A 115     -10.611  -2.101  -0.646  1.00  0.71           C  
ATOM    890  O   GLY A 115     -11.008  -2.786   0.299  1.00  0.67           O  
ATOM    891  N   PHE A 116     -11.135  -2.289  -1.845  1.00  0.75           N  
ATOM    892  CA  PHE A 116     -11.982  -3.423  -2.197  1.00  0.76           C  
ATOM    893  C   PHE A 116     -11.207  -4.439  -3.028  1.00  0.75           C  
ATOM    894  CB  PHE A 116     -13.221  -2.953  -2.964  1.00  0.73           C  
ATOM    895  O   PHE A 116     -10.495  -4.069  -3.964  1.00  0.72           O  
ATOM    896  CG  PHE A 116     -14.161  -2.113  -2.142  1.00  0.70           C  
ATOM    897  CD1 PHE A 116     -15.008  -2.702  -1.211  1.00  0.66           C  
ATOM    898  CD2 PHE A 116     -14.198  -0.734  -2.300  1.00  0.68           C  
ATOM    899  CE1 PHE A 116     -15.880  -1.927  -0.449  1.00  0.67           C  
ATOM    900  CE2 PHE A 116     -15.066   0.047  -1.542  1.00  0.67           C  
ATOM    901  CZ  PHE A 116     -15.907  -0.552  -0.618  1.00  0.64           C  
ATOM    902  N   ILE A 117     -11.062  -5.698  -2.638  1.00  0.73           N  
ATOM    903  CA  ILE A 117     -10.382  -6.795  -3.319  1.00  0.72           C  
ATOM    904  C   ILE A 117     -11.292  -7.375  -4.399  1.00  0.70           C  
ATOM    905  CB  ILE A 117      -9.958  -7.900  -2.325  1.00  0.68           C  
ATOM    906  O   ILE A 117     -10.822  -7.772  -5.468  1.00  0.64           O  
ATOM    907  CG1 ILE A 117      -9.097  -7.308  -1.203  1.00  0.61           C  
ATOM    908  CG2 ILE A 117      -9.213  -9.023  -3.053  1.00  0.60           C  
ATOM    909  CD1 ILE A 117      -8.860  -8.258  -0.038  1.00  0.60           C  
ATOM    910  N   PHE A 118     -12.508  -7.463  -4.160  1.00  0.61           N  
ATOM    911  CA  PHE A 118     -13.431  -8.141  -5.062  1.00  0.61           C  
ATOM    912  C   PHE A 118     -14.626  -7.251  -5.383  1.00  0.62           C  
ATOM    913  CB  PHE A 118     -13.909  -9.462  -4.450  1.00  0.53           C  
ATOM    914  O   PHE A 118     -15.340  -6.811  -4.480  1.00  0.57           O  
ATOM    915  CG  PHE A 118     -12.968 -10.613  -4.680  1.00  0.47           C  
ATOM    916  CD1 PHE A 118     -12.970 -11.300  -5.888  1.00  0.39           C  
ATOM    917  CD2 PHE A 118     -12.081 -11.009  -3.688  1.00  0.43           C  
ATOM    918  CE1 PHE A 118     -12.099 -12.366  -6.104  1.00  0.38           C  
ATOM    919  CE2 PHE A 118     -11.208 -12.073  -3.896  1.00  0.43           C  
ATOM    920  CZ  PHE A 118     -11.220 -12.751  -5.104  1.00  0.37           C  
ATOM    921  N   THR A 119     -14.678  -7.040  -6.713  1.00  0.64           N  
ATOM    922  CA  THR A 119     -15.790  -6.355  -7.363  1.00  0.62           C  
ATOM    923  C   THR A 119     -16.268  -7.138  -8.583  1.00  0.65           C  
ATOM    924  CB  THR A 119     -15.396  -4.929  -7.788  1.00  0.56           C  
ATOM    925  O   THR A 119     -15.556  -7.234  -9.584  1.00  0.60           O  
ATOM    926  CG2 THR A 119     -15.034  -4.075  -6.577  1.00  0.47           C  
ATOM    927  OG1 THR A 119     -14.267  -4.993  -8.668  1.00  0.53           O  
ATOM    928  N   SER A 120     -17.221  -8.032  -8.359  1.00  0.71           N  
ATOM    929  CA  SER A 120     -17.900  -8.600  -9.519  1.00  0.71           C  
ATOM    930  C   SER A 120     -19.303  -8.022  -9.676  1.00  0.72           C  
ATOM    931  CB  SER A 120     -17.977 -10.123  -9.404  1.00  0.69           C  
ATOM    932  O   SER A 120     -20.077  -7.988  -8.717  1.00  0.68           O  
ATOM    933  OG  SER A 120     -18.862 -10.504  -8.364  1.00  0.65           O  
ATOM    934  N   ASN A 121     -19.570  -7.439 -10.793  1.00  0.77           N  
ATOM    935  CA  ASN A 121     -20.848  -6.886 -11.229  1.00  0.77           C  
ATOM    936  C   ASN A 121     -21.289  -5.726 -10.341  1.00  0.78           C  
ATOM    937  CB  ASN A 121     -21.924  -7.974 -11.254  1.00  0.75           C  
ATOM    938  O   ASN A 121     -22.485  -5.459 -10.209  1.00  0.76           O  
ATOM    939  CG  ASN A 121     -21.672  -9.019 -12.323  1.00  0.72           C  
ATOM    940  ND2 ASN A 121     -22.105 -10.248 -12.064  1.00  0.72           N  
ATOM    941  OD1 ASN A 121     -21.091  -8.726 -13.371  1.00  0.72           O  
ATOM    942  N   ILE A 122     -20.294  -4.931  -9.795  1.00  0.78           N  
ATOM    943  CA  ILE A 122     -20.529  -3.766  -8.950  1.00  0.78           C  
ATOM    944  C   ILE A 122     -19.671  -2.598  -9.431  1.00  0.78           C  
ATOM    945  CB  ILE A 122     -20.230  -4.074  -7.466  1.00  0.76           C  
ATOM    946  O   ILE A 122     -18.575  -2.801  -9.960  1.00  0.75           O  
ATOM    947  CG1 ILE A 122     -18.769  -4.506  -7.294  1.00  0.68           C  
ATOM    948  CG2 ILE A 122     -21.184  -5.148  -6.935  1.00  0.67           C  
ATOM    949  CD1 ILE A 122     -18.328  -4.633  -5.843  1.00  0.66           C  
ATOM    950  N   VAL A 123     -20.115  -1.325  -9.340  1.00  0.78           N  
ATOM    951  CA  VAL A 123     -19.370  -0.073  -9.405  1.00  0.78           C  
ATOM    952  C   VAL A 123     -19.332   0.579  -8.024  1.00  0.78           C  
ATOM    953  CB  VAL A 123     -19.984   0.901 -10.436  1.00  0.76           C  
ATOM    954  O   VAL A 123     -20.355   0.659  -7.340  1.00  0.77           O  
ATOM    955  CG1 VAL A 123     -19.206   2.215 -10.469  1.00  0.72           C  
ATOM    956  CG2 VAL A 123     -20.014   0.259 -11.822  1.00  0.72           C  
ATOM    957  N   LEU A 124     -18.111   1.036  -7.694  1.00  0.78           N  
ATOM    958  CA  LEU A 124     -17.889   1.937  -6.568  1.00  0.78           C  
ATOM    959  C   LEU A 124     -17.923   3.393  -7.021  1.00  0.78           C  
ATOM    960  CB  LEU A 124     -16.550   1.631  -5.892  1.00  0.76           C  
ATOM    961  O   LEU A 124     -17.436   3.721  -8.106  1.00  0.76           O  
ATOM    962  CG  LEU A 124     -16.400   0.236  -5.285  1.00  0.73           C  
ATOM    963  CD1 LEU A 124     -14.950  -0.016  -4.887  1.00  0.70           C  
ATOM    964  CD2 LEU A 124     -17.326   0.072  -4.084  1.00  0.71           C  
ATOM    965  N   ASP A 125     -18.520   4.214  -6.268  1.00  0.76           N  
ATOM    966  CA  ASP A 125     -18.420   5.640  -6.561  1.00  0.75           C  
ATOM    967  C   ASP A 125     -17.024   6.170  -6.244  1.00  0.76           C  
ATOM    968  CB  ASP A 125     -19.472   6.425  -5.774  1.00  0.73           C  
ATOM    969  O   ASP A 125     -16.159   5.420  -5.787  1.00  0.73           O  
ATOM    970  CG  ASP A 125     -19.080   6.652  -4.325  1.00  0.70           C  
ATOM    971  OD1 ASP A 125     -18.108   6.026  -3.850  1.00  0.70           O  
ATOM    972  OD2 ASP A 125     -19.752   7.462  -3.650  1.00  0.71           O  
ATOM    973  N   SER A 126     -16.644   7.436  -6.523  1.00  0.70           N  
ATOM    974  CA  SER A 126     -15.329   8.053  -6.386  1.00  0.70           C  
ATOM    975  C   SER A 126     -14.885   8.089  -4.927  1.00  0.71           C  
ATOM    976  CB  SER A 126     -15.338   9.470  -6.960  1.00  0.66           C  
ATOM    977  O   SER A 126     -13.688   8.152  -4.639  1.00  0.69           O  
ATOM    978  OG  SER A 126     -16.345  10.255  -6.345  1.00  0.65           O  
ATOM    979  N   SER A 127     -15.746   8.035  -4.040  1.00  0.71           N  
ATOM    980  CA  SER A 127     -15.450   8.063  -2.612  1.00  0.70           C  
ATOM    981  C   SER A 127     -15.283   6.654  -2.053  1.00  0.71           C  
ATOM    982  CB  SER A 127     -16.555   8.795  -1.849  1.00  0.68           C  
ATOM    983  O   SER A 127     -14.909   6.481  -0.892  1.00  0.69           O  
ATOM    984  OG  SER A 127     -17.797   8.131  -2.003  1.00  0.63           O  
ATOM    985  N   GLN A 128     -15.580   5.634  -2.797  1.00  0.71           N  
ATOM    986  CA  GLN A 128     -15.511   4.202  -2.522  1.00  0.71           C  
ATOM    987  C   GLN A 128     -16.335   3.838  -1.291  1.00  0.72           C  
ATOM    988  CB  GLN A 128     -14.059   3.761  -2.330  1.00  0.67           C  
ATOM    989  O   GLN A 128     -16.059   2.838  -0.626  1.00  0.69           O  
ATOM    990  CG  GLN A 128     -13.177   4.002  -3.548  1.00  0.63           C  
ATOM    991  CD  GLN A 128     -11.803   3.373  -3.412  1.00  0.63           C  
ATOM    992  NE2 GLN A 128     -11.024   3.412  -4.487  1.00  0.53           N  
ATOM    993  OE1 GLN A 128     -11.444   2.858  -2.348  1.00  0.64           O  
ATOM    994  N   ASN A 129     -17.384   4.611  -0.879  1.00  0.68           N  
ATOM    995  CA  ASN A 129     -18.324   4.331   0.201  1.00  0.69           C  
ATOM    996  C   ASN A 129     -19.706   3.971  -0.337  1.00  0.69           C  
ATOM    997  CB  ASN A 129     -18.419   5.525   1.154  1.00  0.66           C  
ATOM    998  O   ASN A 129     -20.634   3.726   0.436  1.00  0.67           O  
ATOM    999  CG  ASN A 129     -18.929   6.778   0.470  1.00  0.62           C  
ATOM   1000  ND2 ASN A 129     -19.099   7.846   1.240  1.00  0.59           N  
ATOM   1001  OD1 ASN A 129     -19.170   6.785  -0.740  1.00  0.60           O  
ATOM   1002  N   LYS A 130     -19.802   4.057  -1.610  1.00  0.76           N  
ATOM   1003  CA  LYS A 130     -21.047   3.691  -2.279  1.00  0.77           C  
ATOM   1004  C   LYS A 130     -20.819   2.573  -3.292  1.00  0.77           C  
ATOM   1005  CB  LYS A 130     -21.662   4.908  -2.972  1.00  0.74           C  
ATOM   1006  O   LYS A 130     -19.992   2.707  -4.197  1.00  0.75           O  
ATOM   1007  CG  LYS A 130     -23.047   4.658  -3.548  1.00  0.72           C  
ATOM   1008  CD  LYS A 130     -23.639   5.925  -4.152  1.00  0.70           C  
ATOM   1009  CE  LYS A 130     -25.008   5.666  -4.767  1.00  0.65           C  
ATOM   1010  NZ  LYS A 130     -25.594   6.908  -5.355  1.00  0.60           N  
ATOM   1011  N   VAL A 131     -21.618   1.461  -3.201  1.00  0.77           N  
ATOM   1012  CA  VAL A 131     -21.578   0.306  -4.091  1.00  0.77           C  
ATOM   1013  C   VAL A 131     -22.861   0.245  -4.916  1.00  0.77           C  
ATOM   1014  CB  VAL A 131     -21.386  -1.010  -3.305  1.00  0.76           C  
ATOM   1015  O   VAL A 131     -23.963   0.323  -4.368  1.00  0.75           O  
ATOM   1016  CG1 VAL A 131     -21.220  -2.190  -4.261  1.00  0.71           C  
ATOM   1017  CG2 VAL A 131     -20.183  -0.902  -2.371  1.00  0.71           C  
ATOM   1018  N   THR A 132     -22.680   0.139  -6.239  1.00  0.78           N  
ATOM   1019  CA  THR A 132     -23.788  -0.003  -7.177  1.00  0.78           C  
ATOM   1020  C   THR A 132     -23.636  -1.276  -8.005  1.00  0.78           C  
ATOM   1021  CB  THR A 132     -23.886   1.214  -8.115  1.00  0.76           C  
ATOM   1022  O   THR A 132     -22.589  -1.503  -8.616  1.00  0.76           O  
ATOM   1023  CG2 THR A 132     -25.099   1.105  -9.033  1.00  0.74           C  
ATOM   1024  OG1 THR A 132     -24.003   2.407  -7.329  1.00  0.75           O  
ATOM   1025  N   ARG A 133     -24.578  -2.178  -7.958  1.00  0.77           N  
ATOM   1026  CA  ARG A 133     -24.620  -3.306  -8.882  1.00  0.77           C  
ATOM   1027  C   ARG A 133     -24.938  -2.841 -10.300  1.00  0.77           C  
ATOM   1028  CB  ARG A 133     -25.654  -4.338  -8.425  1.00  0.76           C  
ATOM   1029  O   ARG A 133     -25.903  -2.106 -10.516  1.00  0.75           O  
ATOM   1030  CG  ARG A 133     -25.693  -5.593  -9.283  1.00  0.75           C  
ATOM   1031  CD  ARG A 133     -26.644  -6.636  -8.713  1.00  0.73           C  
ATOM   1032  NE  ARG A 133     -26.678  -7.841  -9.537  1.00  0.63           N  
ATOM   1033  NH1 ARG A 133     -27.390  -9.233  -7.836  1.00  0.63           N  
ATOM   1034  NH2 ARG A 133     -27.027 -10.076  -9.937  1.00  0.60           N  
ATOM   1035  CZ  ARG A 133     -27.032  -9.047  -9.101  1.00  0.67           C  
ATOM   1036  N   LEU A 134     -24.232  -3.180 -11.305  1.00  0.75           N  
ATOM   1037  CA  LEU A 134     -24.372  -2.750 -12.692  1.00  0.75           C  
ATOM   1038  C   LEU A 134     -25.422  -3.586 -13.416  1.00  0.74           C  
ATOM   1039  CB  LEU A 134     -23.031  -2.850 -13.422  1.00  0.72           C  
ATOM   1040  O   LEU A 134     -26.274  -3.043 -14.124  1.00  0.70           O  
ATOM   1041  CG  LEU A 134     -21.960  -1.836 -13.015  1.00  0.69           C  
ATOM   1042  CD1 LEU A 134     -20.655  -2.119 -13.752  1.00  0.67           C  
ATOM   1043  CD2 LEU A 134     -22.437  -0.414 -13.289  1.00  0.68           C  
ATOM   1044  N   SER A 135     -25.428  -4.876 -13.367  1.00  0.71           N  
ATOM   1045  CA  SER A 135     -26.233  -5.839 -14.113  1.00  0.70           C  
ATOM   1046  C   SER A 135     -26.167  -7.224 -13.478  1.00  0.71           C  
ATOM   1047  CB  SER A 135     -25.767  -5.913 -15.568  1.00  0.68           C  
ATOM   1048  O   SER A 135     -25.402  -7.445 -12.537  1.00  0.67           O  
ATOM   1049  OG  SER A 135     -24.447  -6.421 -15.648  1.00  0.68           O  
ATOM   1050  N   GLY A 136     -27.181  -8.062 -13.796  1.00  0.70           N  
ATOM   1051  CA  GLY A 136     -27.148  -9.476 -13.462  1.00  0.70           C  
ATOM   1052  C   GLY A 136     -28.372  -9.937 -12.693  1.00  0.70           C  
ATOM   1053  O   GLY A 136     -29.289  -9.150 -12.447  1.00  0.66           O  
ATOM   1054  N   SER A 137     -28.600 -11.187 -12.544  1.00  0.70           N  
ATOM   1055  CA  SER A 137     -29.566 -11.909 -11.723  1.00  0.69           C  
ATOM   1056  C   SER A 137     -28.869 -12.871 -10.766  1.00  0.70           C  
ATOM   1057  CB  SER A 137     -30.551 -12.679 -12.604  1.00  0.67           C  
ATOM   1058  O   SER A 137     -27.747 -13.310 -11.027  1.00  0.67           O  
ATOM   1059  OG  SER A 137     -29.874 -13.647 -13.387  1.00  0.66           O  
ATOM   1060  N   GLY A 138     -29.428 -12.942  -9.673  1.00  0.73           N  
ATOM   1061  CA  GLY A 138     -28.914 -13.786  -8.605  1.00  0.72           C  
ATOM   1062  C   GLY A 138     -28.001 -13.045  -7.646  1.00  0.73           C  
ATOM   1063  O   GLY A 138     -28.074 -11.820  -7.533  1.00  0.70           O  
ATOM   1064  N   TRP A 139     -27.172 -13.689  -6.770  1.00  0.77           N  
ATOM   1065  CA  TRP A 139     -26.242 -13.197  -5.759  1.00  0.77           C  
ATOM   1066  C   TRP A 139     -24.837 -13.054  -6.335  1.00  0.77           C  
ATOM   1067  CB  TRP A 139     -26.218 -14.134  -4.548  1.00  0.73           C  
ATOM   1068  O   TRP A 139     -23.851 -13.377  -5.669  1.00  0.71           O  
ATOM   1069  CG  TRP A 139     -27.488 -14.132  -3.752  1.00  0.68           C  
ATOM   1070  CD1 TRP A 139     -28.526 -15.016  -3.854  1.00  0.62           C  
ATOM   1071  CD2 TRP A 139     -27.856 -13.197  -2.733  1.00  0.66           C  
ATOM   1072  CE2 TRP A 139     -29.132 -13.576  -2.259  1.00  0.67           C  
ATOM   1073  CE3 TRP A 139     -27.230 -12.075  -2.174  1.00  0.76           C  
ATOM   1074  NE1 TRP A 139     -29.518 -14.687  -2.959  1.00  0.75           N  
ATOM   1075  CH2 TRP A 139     -29.158 -11.777  -0.721  1.00  0.71           C  
ATOM   1076  CZ2 TRP A 139     -29.793 -12.870  -1.251  1.00  0.73           C  
ATOM   1077  CZ3 TRP A 139     -27.890 -11.375  -1.171  1.00  0.72           C  
ATOM   1078  N   ASP A 140     -24.820 -12.576  -7.637  1.00  0.73           N  
ATOM   1079  CA  ASP A 140     -23.575 -12.573  -8.398  1.00  0.72           C  
ATOM   1080  C   ASP A 140     -22.836 -11.246  -8.239  1.00  0.72           C  
ATOM   1081  CB  ASP A 140     -23.849 -12.849  -9.877  1.00  0.70           C  
ATOM   1082  O   ASP A 140     -21.703 -11.101  -8.701  1.00  0.69           O  
ATOM   1083  CG  ASP A 140     -24.741 -11.802 -10.520  1.00  0.65           C  
ATOM   1084  OD1 ASP A 140     -25.436 -11.061  -9.791  1.00  0.64           O  
ATOM   1085  OD2 ASP A 140     -24.752 -11.718 -11.767  1.00  0.66           O  
ATOM   1086  N   ALA A 141     -23.386 -10.284  -7.630  1.00  0.78           N  
ATOM   1087  CA  ALA A 141     -22.787  -8.980  -7.354  1.00  0.79           C  
ATOM   1088  C   ALA A 141     -22.317  -8.889  -5.905  1.00  0.79           C  
ATOM   1089  CB  ALA A 141     -23.781  -7.862  -7.659  1.00  0.77           C  
ATOM   1090  O   ALA A 141     -23.134  -8.847  -4.982  1.00  0.77           O  
ATOM   1091  N   GLN A 142     -20.951  -8.804  -5.744  1.00  0.79           N  
ATOM   1092  CA  GLN A 142     -20.348  -8.879  -4.417  1.00  0.80           C  
ATOM   1093  C   GLN A 142     -19.201  -7.883  -4.277  1.00  0.80           C  
ATOM   1094  CB  GLN A 142     -19.849 -10.297  -4.134  1.00  0.78           C  
ATOM   1095  O   GLN A 142     -18.481  -7.618  -5.242  1.00  0.78           O  
ATOM   1096  CG  GLN A 142     -20.946 -11.353  -4.166  1.00  0.74           C  
ATOM   1097  CD  GLN A 142     -20.408 -12.763  -4.013  1.00  0.71           C  
ATOM   1098  NE2 GLN A 142     -21.309 -13.736  -3.925  1.00  0.65           N  
ATOM   1099  OE1 GLN A 142     -19.192 -12.977  -3.974  1.00  0.69           O  
ATOM   1100  N   VAL A 143     -18.997  -7.422  -3.095  1.00  0.81           N  
ATOM   1101  CA  VAL A 143     -17.851  -6.589  -2.746  1.00  0.82           C  
ATOM   1102  C   VAL A 143     -17.337  -6.971  -1.360  1.00  0.82           C  
ATOM   1103  CB  VAL A 143     -18.208  -5.087  -2.787  1.00  0.80           C  
ATOM   1104  O   VAL A 143     -18.126  -7.202  -0.441  1.00  0.81           O  
ATOM   1105  CG1 VAL A 143     -19.253  -4.751  -1.725  1.00  0.73           C  
ATOM   1106  CG2 VAL A 143     -16.954  -4.235  -2.595  1.00  0.73           C  
ATOM   1107  N   TYR A 144     -15.941  -6.953  -1.225  1.00  0.82           N  
ATOM   1108  CA  TYR A 144     -15.253  -7.139   0.048  1.00  0.83           C  
ATOM   1109  C   TYR A 144     -14.203  -6.056   0.264  1.00  0.83           C  
ATOM   1110  CB  TYR A 144     -14.597  -8.522   0.107  1.00  0.81           C  
ATOM   1111  O   TYR A 144     -13.531  -5.636  -0.681  1.00  0.81           O  
ATOM   1112  CG  TYR A 144     -15.584  -9.663   0.104  1.00  0.79           C  
ATOM   1113  CD1 TYR A 144     -16.110 -10.159   1.295  1.00  0.76           C  
ATOM   1114  CD2 TYR A 144     -15.993 -10.249  -1.090  1.00  0.77           C  
ATOM   1115  CE1 TYR A 144     -17.019 -11.212   1.296  1.00  0.76           C  
ATOM   1116  CE2 TYR A 144     -16.901 -11.302  -1.100  1.00  0.76           C  
ATOM   1117  OH  TYR A 144     -18.308 -12.818   0.092  1.00  0.70           O  
ATOM   1118  CZ  TYR A 144     -17.408 -11.776   0.096  1.00  0.73           C  
ATOM   1119  N   SER A 145     -14.032  -5.652   1.417  1.00  0.83           N  
ATOM   1120  CA  SER A 145     -12.934  -4.743   1.729  1.00  0.83           C  
ATOM   1121  C   SER A 145     -11.586  -5.449   1.625  1.00  0.83           C  
ATOM   1122  CB  SER A 145     -13.104  -4.157   3.131  1.00  0.82           C  
ATOM   1123  O   SER A 145     -11.472  -6.632   1.952  1.00  0.82           O  
ATOM   1124  OG  SER A 145     -12.919  -5.156   4.120  1.00  0.81           O  
ATOM   1125  N   SER A 146     -10.541  -4.742   1.183  1.00  0.81           N  
ATOM   1126  CA  SER A 146      -9.161  -5.191   1.336  1.00  0.82           C  
ATOM   1127  C   SER A 146      -8.693  -5.059   2.781  1.00  0.81           C  
ATOM   1128  CB  SER A 146      -8.233  -4.396   0.417  1.00  0.79           C  
ATOM   1129  O   SER A 146      -7.820  -5.807   3.227  1.00  0.78           O  
ATOM   1130  OG  SER A 146      -8.275  -3.015   0.733  1.00  0.74           O  
ATOM   1131  N   LEU A 147      -9.237  -4.112   3.410  1.00  0.81           N  
ATOM   1132  CA  LEU A 147      -8.959  -3.918   4.829  1.00  0.82           C  
ATOM   1133  C   LEU A 147      -9.662  -4.979   5.670  1.00  0.83           C  
ATOM   1134  CB  LEU A 147      -9.399  -2.522   5.276  1.00  0.80           C  
ATOM   1135  O   LEU A 147     -10.831  -5.292   5.432  1.00  0.82           O  
ATOM   1136  CG  LEU A 147      -8.580  -1.348   4.737  1.00  0.73           C  
ATOM   1137  CD1 LEU A 147      -9.233  -0.025   5.122  1.00  0.68           C  
ATOM   1138  CD2 LEU A 147      -7.147  -1.414   5.254  1.00  0.69           C  
ATOM   1139  N   SER A 148      -8.949  -5.520   6.627  1.00  0.82           N  
ATOM   1140  CA  SER A 148      -9.474  -6.475   7.597  1.00  0.83           C  
ATOM   1141  C   SER A 148      -9.086  -6.088   9.020  1.00  0.81           C  
ATOM   1142  CB  SER A 148      -8.970  -7.885   7.288  1.00  0.80           C  
ATOM   1143  O   SER A 148      -8.071  -5.421   9.232  1.00  0.78           O  
ATOM   1144  OG  SER A 148      -7.555  -7.937   7.341  1.00  0.79           O  
ATOM   1145  N   TYR A 149      -9.800  -6.372   9.960  1.00  0.80           N  
ATOM   1146  CA  TYR A 149      -9.548  -6.111  11.373  1.00  0.82           C  
ATOM   1147  C   TYR A 149      -9.539  -7.408  12.173  1.00  0.80           C  
ATOM   1148  CB  TYR A 149     -10.601  -5.155  11.940  1.00  0.80           C  
ATOM   1149  O   TYR A 149     -10.466  -8.215  12.069  1.00  0.77           O  
ATOM   1150  CG  TYR A 149     -10.611  -3.799  11.275  1.00  0.79           C  
ATOM   1151  CD1 TYR A 149      -9.542  -2.919  11.428  1.00  0.77           C  
ATOM   1152  CD2 TYR A 149     -11.689  -3.396  10.494  1.00  0.79           C  
ATOM   1153  CE1 TYR A 149      -9.548  -1.669  10.819  1.00  0.80           C  
ATOM   1154  CE2 TYR A 149     -11.705  -2.148   9.880  1.00  0.80           C  
ATOM   1155  OH  TYR A 149     -10.642  -0.056   9.443  1.00  0.68           O  
ATOM   1156  CZ  TYR A 149     -10.631  -1.293  10.048  1.00  0.78           C  
ATOM   1157  N   LEU A 150      -8.348  -7.626  12.754  1.00  0.74           N  
ATOM   1158  CA  LEU A 150      -8.215  -8.611  13.822  1.00  0.75           C  
ATOM   1159  C   LEU A 150      -8.801  -8.081  15.126  1.00  0.69           C  
ATOM   1160  CB  LEU A 150      -6.745  -8.987  14.024  1.00  0.66           C  
ATOM   1161  O   LEU A 150      -8.285  -7.118  15.697  1.00  0.63           O  
ATOM   1162  CG  LEU A 150      -6.462 -10.092  15.044  1.00  0.61           C  
ATOM   1163  CD1 LEU A 150      -6.985 -11.430  14.533  1.00  0.58           C  
ATOM   1164  CD2 LEU A 150      -4.969 -10.174  15.343  1.00  0.62           C  
ATOM   1165  N   GLY A 151     -10.057  -8.602  15.510  1.00  0.73           N  
ATOM   1166  CA  GLY A 151     -10.700  -8.080  16.705  1.00  0.72           C  
ATOM   1167  C   GLY A 151     -11.870  -7.164  16.402  1.00  0.71           C  
ATOM   1168  O   GLY A 151     -12.518  -7.299  15.362  1.00  0.65           O  
ATOM   1169  N   GLY A 152     -12.127  -6.285  17.386  1.00  0.72           N  
ATOM   1170  CA  GLY A 152     -13.322  -5.463  17.275  1.00  0.75           C  
ATOM   1171  C   GLY A 152     -13.414  -4.718  15.957  1.00  0.75           C  
ATOM   1172  O   GLY A 152     -12.507  -3.963  15.599  1.00  0.72           O  
ATOM   1173  N   CYS A 153     -14.541  -4.914  15.333  1.00  0.81           N  
ATOM   1174  CA  CYS A 153     -14.866  -4.108  14.161  1.00  0.84           C  
ATOM   1175  C   CYS A 153     -16.360  -3.816  14.097  1.00  0.84           C  
ATOM   1176  CB  CYS A 153     -14.420  -4.817  12.883  1.00  0.80           C  
ATOM   1177  O   CYS A 153     -17.159  -4.503  14.736  1.00  0.83           O  
ATOM   1178  SG  CYS A 153     -15.224  -6.412  12.617  1.00  0.85           S  
ATOM   1179  N   SER A 154     -16.683  -2.748  13.377  1.00  0.85           N  
ATOM   1180  CA  SER A 154     -18.054  -2.346  13.079  1.00  0.86           C  
ATOM   1181  C   SER A 154     -18.240  -2.075  11.589  1.00  0.85           C  
ATOM   1182  CB  SER A 154     -18.435  -1.102  13.883  1.00  0.84           C  
ATOM   1183  O   SER A 154     -17.413  -1.403  10.968  1.00  0.84           O  
ATOM   1184  OG  SER A 154     -19.769  -0.712  13.604  1.00  0.80           O  
ATOM   1185  N   VAL A 155     -19.352  -2.674  11.080  1.00  0.86           N  
ATOM   1186  CA  VAL A 155     -19.801  -2.341   9.732  1.00  0.87           C  
ATOM   1187  C   VAL A 155     -21.156  -1.641   9.797  1.00  0.87           C  
ATOM   1188  CB  VAL A 155     -19.893  -3.598   8.838  1.00  0.84           C  
ATOM   1189  O   VAL A 155     -22.066  -2.099  10.492  1.00  0.85           O  
ATOM   1190  CG1 VAL A 155     -20.954  -4.562   9.368  1.00  0.71           C  
ATOM   1191  CG2 VAL A 155     -20.200  -3.204   7.394  1.00  0.70           C  
ATOM   1192  N   GLN A 156     -21.256  -0.586   9.107  1.00  0.85           N  
ATOM   1193  CA  GLN A 156     -22.504   0.160   8.995  1.00  0.86           C  
ATOM   1194  C   GLN A 156     -22.924   0.315   7.536  1.00  0.85           C  
ATOM   1195  CB  GLN A 156     -22.369   1.535   9.651  1.00  0.83           C  
ATOM   1196  O   GLN A 156     -22.085   0.559   6.666  1.00  0.83           O  
ATOM   1197  CG  GLN A 156     -23.671   2.324   9.698  1.00  0.77           C  
ATOM   1198  CD  GLN A 156     -23.518   3.668  10.387  1.00  0.74           C  
ATOM   1199  NE2 GLN A 156     -24.441   4.583  10.112  1.00  0.69           N  
ATOM   1200  OE1 GLN A 156     -22.579   3.880  11.160  1.00  0.74           O  
ATOM   1201  N   SER A 157     -24.304   0.211   7.314  1.00  0.84           N  
ATOM   1202  CA  SER A 157     -24.881   0.441   5.993  1.00  0.85           C  
ATOM   1203  C   SER A 157     -26.274   1.053   6.097  1.00  0.85           C  
ATOM   1204  CB  SER A 157     -24.946  -0.866   5.201  1.00  0.83           C  
ATOM   1205  O   SER A 157     -26.989   0.820   7.074  1.00  0.83           O  
ATOM   1206  OG  SER A 157     -25.432  -0.635   3.890  1.00  0.79           O  
ATOM   1207  N   SER A 158     -26.723   1.832   5.073  1.00  0.82           N  
ATOM   1208  CA  SER A 158     -28.051   2.420   4.938  1.00  0.82           C  
ATOM   1209  C   SER A 158     -28.613   2.200   3.537  1.00  0.82           C  
ATOM   1210  CB  SER A 158     -28.010   3.916   5.251  1.00  0.80           C  
ATOM   1211  O   SER A 158     -28.022   2.642   2.549  1.00  0.79           O  
ATOM   1212  OG  SER A 158     -27.671   4.137   6.609  1.00  0.75           O  
ATOM   1213  N   PRO A 159     -29.790   1.506   3.371  1.00  0.81           N  
ATOM   1214  CA  PRO A 159     -30.412   1.346   2.055  1.00  0.81           C  
ATOM   1215  C   PRO A 159     -31.021   2.644   1.529  1.00  0.81           C  
ATOM   1216  CB  PRO A 159     -31.497   0.295   2.302  1.00  0.80           C  
ATOM   1217  O   PRO A 159     -31.794   3.297   2.234  1.00  0.78           O  
ATOM   1218  CG  PRO A 159     -31.923   0.513   3.718  1.00  0.79           C  
ATOM   1219  CD  PRO A 159     -30.742   1.009   4.501  1.00  0.78           C  
ATOM   1220  N   THR A 160     -30.928   2.942   0.238  1.00  0.76           N  
ATOM   1221  CA  THR A 160     -31.525   4.104  -0.410  1.00  0.76           C  
ATOM   1222  C   THR A 160     -32.751   3.699  -1.223  1.00  0.75           C  
ATOM   1223  CB  THR A 160     -30.512   4.817  -1.324  1.00  0.74           C  
ATOM   1224  O   THR A 160     -33.527   4.555  -1.655  1.00  0.73           O  
ATOM   1225  CG2 THR A 160     -29.383   5.443  -0.511  1.00  0.68           C  
ATOM   1226  OG1 THR A 160     -29.955   3.867  -2.242  1.00  0.71           O  
ATOM   1227  N   THR A 161     -32.822   2.377  -1.423  1.00  0.76           N  
ATOM   1228  CA  THR A 161     -33.982   1.881  -2.155  1.00  0.76           C  
ATOM   1229  C   THR A 161     -34.497   0.584  -1.538  1.00  0.76           C  
ATOM   1230  CB  THR A 161     -33.649   1.650  -3.640  1.00  0.74           C  
ATOM   1231  O   THR A 161     -33.744  -0.140  -0.883  1.00  0.75           O  
ATOM   1232  CG2 THR A 161     -33.171   2.938  -4.303  1.00  0.69           C  
ATOM   1233  OG1 THR A 161     -32.617   0.661  -3.744  1.00  0.71           O  
ATOM   1234  N   LYS A 162     -35.816   0.155  -1.715  1.00  0.76           N  
ATOM   1235  CA  LYS A 162     -36.419  -1.108  -1.299  1.00  0.76           C  
ATOM   1236  C   LYS A 162     -36.420  -2.120  -2.441  1.00  0.75           C  
ATOM   1237  CB  LYS A 162     -37.846  -0.882  -0.797  1.00  0.72           C  
ATOM   1238  O   LYS A 162     -37.214  -3.063  -2.441  1.00  0.70           O  
ATOM   1239  CG  LYS A 162     -37.924  -0.213   0.567  1.00  0.70           C  
ATOM   1240  CD  LYS A 162     -39.349  -0.203   1.104  1.00  0.69           C  
ATOM   1241  CE  LYS A 162     -39.414   0.381   2.509  1.00  0.66           C  
ATOM   1242  NZ  LYS A 162     -40.803   0.352   3.058  1.00  0.57           N  
ATOM   1243  N   MET A 163     -35.766  -1.928  -3.422  1.00  0.61           N  
ATOM   1244  CA  MET A 163     -36.137  -2.569  -4.680  1.00  0.63           C  
ATOM   1245  C   MET A 163     -35.323  -3.839  -4.905  1.00  0.61           C  
ATOM   1246  CB  MET A 163     -35.940  -1.607  -5.853  1.00  0.52           C  
ATOM   1247  O   MET A 163     -35.701  -4.688  -5.715  1.00  0.56           O  
ATOM   1248  CG  MET A 163     -36.922  -0.447  -5.866  1.00  0.47           C  
ATOM   1249  SD  MET A 163     -37.135   0.276  -7.539  1.00  0.47           S  
ATOM   1250  CE  MET A 163     -35.398   0.443  -8.038  1.00  0.35           C  
ATOM   1251  N   SER A 164     -34.321  -4.196  -3.969  1.00  0.71           N  
ATOM   1252  CA  SER A 164     -33.532  -5.402  -4.197  1.00  0.70           C  
ATOM   1253  C   SER A 164     -33.137  -6.062  -2.880  1.00  0.71           C  
ATOM   1254  CB  SER A 164     -32.278  -5.078  -5.010  1.00  0.66           C  
ATOM   1255  O   SER A 164     -33.143  -5.416  -1.830  1.00  0.66           O  
ATOM   1256  OG  SER A 164     -31.510  -4.074  -4.370  1.00  0.61           O  
ATOM   1257  N   SER A 165     -33.035  -7.471  -2.933  1.00  0.80           N  
ATOM   1258  CA  SER A 165     -32.413  -8.177  -1.817  1.00  0.80           C  
ATOM   1259  C   SER A 165     -30.924  -7.859  -1.724  1.00  0.80           C  
ATOM   1260  CB  SER A 165     -32.612  -9.686  -1.959  1.00  0.78           C  
ATOM   1261  O   SER A 165     -30.189  -8.011  -2.702  1.00  0.78           O  
ATOM   1262  OG  SER A 165     -33.991 -10.011  -1.989  1.00  0.75           O  
ATOM   1263  N   PHE A 166     -30.561  -7.416  -0.627  1.00  0.83           N  
ATOM   1264  CA  PHE A 166     -29.204  -7.010  -0.281  1.00  0.83           C  
ATOM   1265  C   PHE A 166     -28.788  -7.599   1.061  1.00  0.84           C  
ATOM   1266  CB  PHE A 166     -29.092  -5.483  -0.241  1.00  0.81           C  
ATOM   1267  O   PHE A 166     -29.549  -7.548   2.030  1.00  0.83           O  
ATOM   1268  CG  PHE A 166     -27.811  -4.984   0.370  1.00  0.77           C  
ATOM   1269  CD1 PHE A 166     -26.590  -5.223  -0.248  1.00  0.72           C  
ATOM   1270  CD2 PHE A 166     -27.828  -4.274   1.564  1.00  0.73           C  
ATOM   1271  CE1 PHE A 166     -25.402  -4.762   0.316  1.00  0.71           C  
ATOM   1272  CE2 PHE A 166     -26.645  -3.811   2.133  1.00  0.73           C  
ATOM   1273  CZ  PHE A 166     -25.434  -4.057   1.508  1.00  0.67           C  
ATOM   1274  N   MET A 167     -27.552  -8.075   1.021  1.00  0.85           N  
ATOM   1275  CA  MET A 167     -26.915  -8.580   2.234  1.00  0.86           C  
ATOM   1276  C   MET A 167     -25.591  -7.869   2.490  1.00  0.86           C  
ATOM   1277  CB  MET A 167     -26.688 -10.090   2.134  1.00  0.84           C  
ATOM   1278  O   MET A 167     -24.809  -7.650   1.562  1.00  0.85           O  
ATOM   1279  CG  MET A 167     -26.139 -10.712   3.408  1.00  0.80           C  
ATOM   1280  SD  MET A 167     -26.009 -12.539   3.298  1.00  0.79           S  
ATOM   1281  CE  MET A 167     -27.742 -13.000   3.580  1.00  0.72           C  
ATOM   1282  N   PHE A 168     -25.264  -7.536   3.746  1.00  0.87           N  
ATOM   1283  CA  PHE A 168     -23.958  -7.012   4.127  1.00  0.88           C  
ATOM   1284  C   PHE A 168     -23.576  -7.477   5.527  1.00  0.89           C  
ATOM   1285  CB  PHE A 168     -23.951  -5.481   4.062  1.00  0.87           C  
ATOM   1286  O   PHE A 168     -24.447  -7.765   6.351  1.00  0.88           O  
ATOM   1287  CG  PHE A 168     -24.747  -4.824   5.157  1.00  0.86           C  
ATOM   1288  CD1 PHE A 168     -26.128  -4.705   5.057  1.00  0.84           C  
ATOM   1289  CD2 PHE A 168     -24.113  -4.323   6.287  1.00  0.84           C  
ATOM   1290  CE1 PHE A 168     -26.867  -4.097   6.069  1.00  0.83           C  
ATOM   1291  CE2 PHE A 168     -24.845  -3.714   7.302  1.00  0.84           C  
ATOM   1292  CZ  PHE A 168     -26.222  -3.601   7.191  1.00  0.81           C  
ATOM   1293  N   GLY A 169     -22.267  -7.518   5.761  1.00  0.89           N  
ATOM   1294  CA  GLY A 169     -21.861  -7.957   7.087  1.00  0.90           C  
ATOM   1295  C   GLY A 169     -20.362  -8.146   7.219  1.00  0.90           C  
ATOM   1296  O   GLY A 169     -19.585  -7.497   6.515  1.00  0.89           O  
ATOM   1297  N   LEU A 170     -19.980  -9.043   8.105  1.00  0.90           N  
ATOM   1298  CA  LEU A 170     -18.624  -9.458   8.446  1.00  0.90           C  
ATOM   1299  C   LEU A 170     -18.295 -10.809   7.819  1.00  0.89           C  
ATOM   1300  CB  LEU A 170     -18.452  -9.533   9.965  1.00  0.89           C  
ATOM   1301  O   LEU A 170     -19.066 -11.763   7.951  1.00  0.87           O  
ATOM   1302  CG  LEU A 170     -18.730  -8.245  10.743  1.00  0.88           C  
ATOM   1303  CD1 LEU A 170     -18.600  -8.493  12.242  1.00  0.85           C  
ATOM   1304  CD2 LEU A 170     -17.787  -7.135  10.295  1.00  0.85           C  
ATOM   1305  N   SER A 171     -17.152 -10.881   7.113  1.00  0.88           N  
ATOM   1306  CA  SER A 171     -16.669 -12.107   6.487  1.00  0.88           C  
ATOM   1307  C   SER A 171     -15.224 -12.397   6.881  1.00  0.87           C  
ATOM   1308  CB  SER A 171     -16.781 -12.013   4.965  1.00  0.86           C  
ATOM   1309  O   SER A 171     -14.386 -11.493   6.893  1.00  0.85           O  
ATOM   1310  OG  SER A 171     -16.369 -13.223   4.354  1.00  0.80           O  
ATOM   1311  N   ASP A 172     -14.902 -13.621   7.175  1.00  0.86           N  
ATOM   1312  CA  ASP A 172     -13.531 -14.014   7.487  1.00  0.86           C  
ATOM   1313  C   ASP A 172     -12.799 -14.491   6.235  1.00  0.84           C  
ATOM   1314  CB  ASP A 172     -13.517 -15.111   8.554  1.00  0.84           C  
ATOM   1315  O   ASP A 172     -11.571 -14.606   6.233  1.00  0.80           O  
ATOM   1316  CG  ASP A 172     -14.076 -16.431   8.055  1.00  0.79           C  
ATOM   1317  OD1 ASP A 172     -14.636 -16.474   6.938  1.00  0.75           O  
ATOM   1318  OD2 ASP A 172     -13.959 -17.438   8.786  1.00  0.78           O  
ATOM   1319  N   ASN A 173     -13.502 -14.735   5.174  1.00  0.80           N  
ATOM   1320  CA  ASN A 173     -12.930 -15.290   3.952  1.00  0.79           C  
ATOM   1321  C   ASN A 173     -13.363 -14.498   2.721  1.00  0.79           C  
ATOM   1322  CB  ASN A 173     -13.316 -16.762   3.798  1.00  0.76           C  
ATOM   1323  O   ASN A 173     -14.269 -14.914   1.997  1.00  0.74           O  
ATOM   1324  CG  ASN A 173     -12.550 -17.454   2.688  1.00  0.72           C  
ATOM   1325  ND2 ASN A 173     -12.807 -18.744   2.504  1.00  0.70           N  
ATOM   1326  OD1 ASN A 173     -11.733 -16.835   2.001  1.00  0.70           O  
ATOM   1327  N   PRO A 174     -12.669 -13.321   2.378  1.00  0.75           N  
ATOM   1328  CA  PRO A 174     -13.062 -12.481   1.244  1.00  0.74           C  
ATOM   1329  C   PRO A 174     -12.726 -13.114  -0.104  1.00  0.73           C  
ATOM   1330  CB  PRO A 174     -12.257 -11.197   1.461  1.00  0.70           C  
ATOM   1331  O   PRO A 174     -13.056 -12.554  -1.153  1.00  0.67           O  
ATOM   1332  CG  PRO A 174     -11.014 -11.640   2.162  1.00  0.68           C  
ATOM   1333  CD  PRO A 174     -11.356 -12.798   3.055  1.00  0.67           C  
ATOM   1334  N   THR A 175     -11.869 -14.199  -0.184  1.00  0.67           N  
ATOM   1335  CA  THR A 175     -11.322 -14.734  -1.426  1.00  0.65           C  
ATOM   1336  C   THR A 175     -12.176 -15.891  -1.938  1.00  0.66           C  
ATOM   1337  CB  THR A 175      -9.869 -15.209  -1.239  1.00  0.60           C  
ATOM   1338  O   THR A 175     -11.891 -16.459  -2.994  1.00  0.61           O  
ATOM   1339  CG2 THR A 175      -8.957 -14.048  -0.858  1.00  0.54           C  
ATOM   1340  OG1 THR A 175      -9.825 -16.197  -0.202  1.00  0.58           O  
ATOM   1341  N   SER A 176     -13.236 -16.168  -1.234  1.00  0.58           N  
ATOM   1342  CA  SER A 176     -14.027 -17.339  -1.600  1.00  0.57           C  
ATOM   1343  C   SER A 176     -15.228 -16.949  -2.456  1.00  0.58           C  
ATOM   1344  CB  SER A 176     -14.501 -18.078  -0.348  1.00  0.51           C  
ATOM   1345  O   SER A 176     -15.683 -15.804  -2.412  1.00  0.53           O  
ATOM   1346  OG  SER A 176     -15.385 -17.269   0.409  1.00  0.48           O  
ATOM   1347  N   SER A 177     -15.401 -17.654  -3.625  1.00  0.56           N  
ATOM   1348  CA  SER A 177     -16.459 -17.826  -4.615  1.00  0.55           C  
ATOM   1349  C   SER A 177     -17.734 -17.103  -4.193  1.00  0.55           C  
ATOM   1350  CB  SER A 177     -16.754 -19.311  -4.831  1.00  0.50           C  
ATOM   1351  O   SER A 177     -18.025 -16.991  -3.000  1.00  0.52           O  
ATOM   1352  OG  SER A 177     -17.179 -19.921  -3.625  1.00  0.47           O  
ATOM   1353  N   ILE A 178     -18.432 -16.371  -5.071  1.00  0.57           N  
ATOM   1354  CA  ILE A 178     -19.538 -15.495  -5.441  1.00  0.56           C  
ATOM   1355  C   ILE A 178     -20.817 -15.957  -4.746  1.00  0.57           C  
ATOM   1356  CB  ILE A 178     -19.743 -15.459  -6.972  1.00  0.50           C  
ATOM   1357  O   ILE A 178     -21.775 -16.368  -5.405  1.00  0.54           O  
ATOM   1358  CG1 ILE A 178     -18.395 -15.319  -7.688  1.00  0.41           C  
ATOM   1359  CG2 ILE A 178     -20.691 -14.321  -7.363  1.00  0.42           C  
ATOM   1360  CD1 ILE A 178     -18.482 -15.449  -9.203  1.00  0.41           C  
ATOM   1361  N   SER A 179     -20.811 -16.373  -3.365  1.00  0.68           N  
ATOM   1362  CA  SER A 179     -22.089 -16.676  -2.730  1.00  0.68           C  
ATOM   1363  C   SER A 179     -22.261 -15.896  -1.432  1.00  0.68           C  
ATOM   1364  CB  SER A 179     -22.208 -18.176  -2.453  1.00  0.65           C  
ATOM   1365  O   SER A 179     -21.300 -15.706  -0.683  1.00  0.66           O  
ATOM   1366  OG  SER A 179     -23.466 -18.483  -1.878  1.00  0.63           O  
ATOM   1367  N   PHE A 180     -23.461 -15.339  -1.171  1.00  0.75           N  
ATOM   1368  CA  PHE A 180     -23.875 -14.562  -0.009  1.00  0.76           C  
ATOM   1369  C   PHE A 180     -23.676 -15.360   1.274  1.00  0.76           C  
ATOM   1370  CB  PHE A 180     -25.340 -14.135  -0.140  1.00  0.72           C  
ATOM   1371  O   PHE A 180     -23.572 -14.784   2.359  1.00  0.73           O  
ATOM   1372  CG  PHE A 180     -26.316 -15.275  -0.027  1.00  0.69           C  
ATOM   1373  CD1 PHE A 180     -26.735 -15.965  -1.157  1.00  0.65           C  
ATOM   1374  CD2 PHE A 180     -26.817 -15.655   1.212  1.00  0.67           C  
ATOM   1375  CE1 PHE A 180     -27.638 -17.021  -1.055  1.00  0.63           C  
ATOM   1376  CE2 PHE A 180     -27.720 -16.708   1.322  1.00  0.63           C  
ATOM   1377  CZ  PHE A 180     -28.130 -17.389   0.187  1.00  0.61           C  
ATOM   1378  N   ASP A 181     -23.540 -16.701   1.077  1.00  0.76           N  
ATOM   1379  CA  ASP A 181     -23.376 -17.608   2.208  1.00  0.77           C  
ATOM   1380  C   ASP A 181     -21.959 -17.532   2.772  1.00  0.76           C  
ATOM   1381  CB  ASP A 181     -23.701 -19.045   1.795  1.00  0.73           C  
ATOM   1382  O   ASP A 181     -21.656 -18.157   3.791  1.00  0.74           O  
ATOM   1383  CG  ASP A 181     -22.844 -19.540   0.643  1.00  0.69           C  
ATOM   1384  OD1 ASP A 181     -22.253 -18.707  -0.079  1.00  0.66           O  
ATOM   1385  OD2 ASP A 181     -22.761 -20.772   0.452  1.00  0.69           O  
ATOM   1386  N   HIS A 182     -21.134 -16.731   2.199  1.00  0.79           N  
ATOM   1387  CA  HIS A 182     -19.771 -16.567   2.690  1.00  0.79           C  
ATOM   1388  C   HIS A 182     -19.642 -15.313   3.549  1.00  0.80           C  
ATOM   1389  CB  HIS A 182     -18.784 -16.507   1.523  1.00  0.77           C  
ATOM   1390  O   HIS A 182     -18.545 -14.972   3.996  1.00  0.77           O  
ATOM   1391  CG  HIS A 182     -18.686 -17.787   0.755  1.00  0.72           C  
ATOM   1392  CD2 HIS A 182     -17.907 -18.878   0.941  1.00  0.69           C  
ATOM   1393  ND1 HIS A 182     -19.453 -18.045  -0.361  1.00  0.67           N  
ATOM   1394  CE1 HIS A 182     -19.149 -19.245  -0.827  1.00  0.66           C  
ATOM   1395  NE2 HIS A 182     -18.214 -19.771  -0.055  1.00  0.64           N  
ATOM   1396  N   ILE A 183     -20.684 -14.551   3.730  1.00  0.85           N  
ATOM   1397  CA  ILE A 183     -20.738 -13.515   4.756  1.00  0.86           C  
ATOM   1398  C   ILE A 183     -21.160 -14.130   6.088  1.00  0.86           C  
ATOM   1399  CB  ILE A 183     -21.707 -12.378   4.360  1.00  0.85           C  
ATOM   1400  O   ILE A 183     -22.313 -14.534   6.256  1.00  0.85           O  
ATOM   1401  CG1 ILE A 183     -21.359 -11.841   2.967  1.00  0.84           C  
ATOM   1402  CG2 ILE A 183     -21.678 -11.257   5.403  1.00  0.84           C  
ATOM   1403  CD1 ILE A 183     -22.356 -10.823   2.429  1.00  0.82           C  
ATOM   1404  N   ASP A 184     -20.246 -14.360   7.000  1.00  0.89           N  
ATOM   1405  CA  ASP A 184     -20.382 -15.131   8.231  1.00  0.90           C  
ATOM   1406  C   ASP A 184     -21.493 -14.565   9.114  1.00  0.90           C  
ATOM   1407  CB  ASP A 184     -19.060 -15.153   9.000  1.00  0.88           C  
ATOM   1408  O   ASP A 184     -22.311 -15.315   9.649  1.00  0.89           O  
ATOM   1409  CG  ASP A 184     -17.935 -15.817   8.225  1.00  0.84           C  
ATOM   1410  OD1 ASP A 184     -17.966 -17.053   8.042  1.00  0.83           O  
ATOM   1411  OD2 ASP A 184     -17.006 -15.098   7.797  1.00  0.85           O  
ATOM   1412  N   TYR A 185     -21.493 -13.263   9.242  1.00  0.92           N  
ATOM   1413  CA  TYR A 185     -22.460 -12.534  10.056  1.00  0.93           C  
ATOM   1414  C   TYR A 185     -23.072 -11.380   9.272  1.00  0.92           C  
ATOM   1415  CB  TYR A 185     -21.799 -12.007  11.333  1.00  0.92           C  
ATOM   1416  O   TYR A 185     -22.393 -10.394   8.975  1.00  0.91           O  
ATOM   1417  CG  TYR A 185     -21.087 -13.070  12.132  1.00  0.90           C  
ATOM   1418  CD1 TYR A 185     -21.802 -14.009  12.873  1.00  0.87           C  
ATOM   1419  CD2 TYR A 185     -19.698 -13.139  12.149  1.00  0.87           C  
ATOM   1420  CE1 TYR A 185     -21.150 -14.990  13.612  1.00  0.89           C  
ATOM   1421  CE2 TYR A 185     -19.035 -14.116  12.885  1.00  0.89           C  
ATOM   1422  OH  TYR A 185     -19.118 -16.005  14.342  1.00  0.81           O  
ATOM   1423  CZ  TYR A 185     -19.768 -15.036  13.612  1.00  0.88           C  
ATOM   1424  N   ALA A 186     -24.423 -11.423   9.002  1.00  0.92           N  
ATOM   1425  CA  ALA A 186     -24.946 -10.494   8.004  1.00  0.92           C  
ATOM   1426  C   ALA A 186     -26.364 -10.053   8.354  1.00  0.93           C  
ATOM   1427  CB  ALA A 186     -24.918 -11.132   6.617  1.00  0.91           C  
ATOM   1428  O   ALA A 186     -27.075 -10.748   9.085  1.00  0.92           O  
ATOM   1429  N   ILE A 187     -26.786  -8.929   7.826  1.00  0.92           N  
ATOM   1430  CA  ILE A 187     -28.175  -8.505   7.685  1.00  0.92           C  
ATOM   1431  C   ILE A 187     -28.594  -8.589   6.219  1.00  0.91           C  
ATOM   1432  CB  ILE A 187     -28.385  -7.071   8.221  1.00  0.92           C  
ATOM   1433  O   ILE A 187     -27.938  -8.015   5.345  1.00  0.90           O  
ATOM   1434  CG1 ILE A 187     -28.003  -6.994   9.704  1.00  0.92           C  
ATOM   1435  CG2 ILE A 187     -29.833  -6.621   8.004  1.00  0.92           C  
ATOM   1436  CD1 ILE A 187     -28.018  -5.583  10.274  1.00  0.91           C  
ATOM   1437  N   LEU A 188     -29.669  -9.342   5.952  1.00  0.90           N  
ATOM   1438  CA  LEU A 188     -30.353  -9.411   4.665  1.00  0.90           C  
ATOM   1439  C   LEU A 188     -31.561  -8.480   4.642  1.00  0.90           C  
ATOM   1440  CB  LEU A 188     -30.795 -10.846   4.369  1.00  0.89           C  
ATOM   1441  O   LEU A 188     -32.496  -8.649   5.427  1.00  0.89           O  
ATOM   1442  CG  LEU A 188     -31.652 -11.047   3.118  1.00  0.86           C  
ATOM   1443  CD1 LEU A 188     -30.869 -10.654   1.870  1.00  0.83           C  
ATOM   1444  CD2 LEU A 188     -32.130 -12.492   3.023  1.00  0.83           C  
ATOM   1445  N   LEU A 189     -31.539  -7.557   3.741  1.00  0.88           N  
ATOM   1446  CA  LEU A 189     -32.664  -6.687   3.415  1.00  0.88           C  
ATOM   1447  C   LEU A 189     -33.361  -7.154   2.141  1.00  0.87           C  
ATOM   1448  CB  LEU A 189     -32.193  -5.239   3.251  1.00  0.87           C  
ATOM   1449  O   LEU A 189     -32.712  -7.361   1.113  1.00  0.85           O  
ATOM   1450  CG  LEU A 189     -31.408  -4.645   4.421  1.00  0.86           C  
ATOM   1451  CD1 LEU A 189     -31.040  -3.194   4.131  1.00  0.84           C  
ATOM   1452  CD2 LEU A 189     -32.211  -4.750   5.713  1.00  0.85           C  
ATOM   1453  N   ARG A 190     -34.670  -7.335   2.167  1.00  0.87           N  
ATOM   1454  CA  ARG A 190     -35.426  -7.890   1.048  1.00  0.87           C  
ATOM   1455  C   ARG A 190     -36.246  -6.809   0.351  1.00  0.86           C  
ATOM   1456  CB  ARG A 190     -36.344  -9.017   1.526  1.00  0.86           C  
ATOM   1457  O   ARG A 190     -36.623  -5.813   0.971  1.00  0.85           O  
ATOM   1458  CG  ARG A 190     -35.603 -10.211   2.107  1.00  0.85           C  
ATOM   1459  CD  ARG A 190     -36.547 -11.365   2.415  1.00  0.84           C  
ATOM   1460  NE  ARG A 190     -35.835 -12.506   2.984  1.00  0.81           N  
ATOM   1461  NH1 ARG A 190     -37.005 -12.505   4.976  1.00  0.78           N  
ATOM   1462  NH2 ARG A 190     -35.362 -14.061   4.607  1.00  0.77           N  
ATOM   1463  CZ  ARG A 190     -36.069 -13.021   4.188  1.00  0.80           C  
ATOM   1464  N   SER A 191     -36.666  -7.064  -0.800  1.00  0.83           N  
ATOM   1465  CA  SER A 191     -37.408  -6.137  -1.648  1.00  0.83           C  
ATOM   1466  C   SER A 191     -38.803  -5.873  -1.089  1.00  0.83           C  
ATOM   1467  CB  SER A 191     -37.515  -6.681  -3.073  1.00  0.81           C  
ATOM   1468  O   SER A 191     -39.411  -4.842  -1.385  1.00  0.82           O  
ATOM   1469  OG  SER A 191     -38.069  -7.985  -3.073  1.00  0.80           O  
ATOM   1470  N   ASN A 192     -39.322  -6.761  -0.262  1.00  0.86           N  
ATOM   1471  CA  ASN A 192     -40.643  -6.597   0.337  1.00  0.86           C  
ATOM   1472  C   ASN A 192     -40.582  -5.755   1.607  1.00  0.87           C  
ATOM   1473  CB  ASN A 192     -41.271  -7.961   0.633  1.00  0.85           C  
ATOM   1474  O   ASN A 192     -41.590  -5.590   2.297  1.00  0.87           O  
ATOM   1475  CG  ASN A 192     -40.538  -8.716   1.724  1.00  0.84           C  
ATOM   1476  ND2 ASN A 192     -41.095  -9.849   2.137  1.00  0.86           N  
ATOM   1477  OD1 ASN A 192     -39.481  -8.286   2.192  1.00  0.85           O  
ATOM   1478  N   GLY A 193     -39.378  -5.232   2.053  1.00  0.86           N  
ATOM   1479  CA  GLY A 193     -39.168  -4.418   3.240  1.00  0.88           C  
ATOM   1480  C   GLY A 193     -38.876  -5.239   4.482  1.00  0.88           C  
ATOM   1481  O   GLY A 193     -38.690  -4.686   5.568  1.00  0.87           O  
ATOM   1482  N   SER A 194     -38.873  -6.537   4.340  1.00  0.91           N  
ATOM   1483  CA  SER A 194     -38.499  -7.336   5.503  1.00  0.92           C  
ATOM   1484  C   SER A 194     -36.984  -7.435   5.641  1.00  0.92           C  
ATOM   1485  CB  SER A 194     -39.103  -8.737   5.408  1.00  0.91           C  
ATOM   1486  O   SER A 194     -36.252  -7.253   4.666  1.00  0.92           O  
ATOM   1487  OG  SER A 194     -38.535  -9.458   4.328  1.00  0.89           O  
ATOM   1488  N   LYS A 195     -36.479  -7.782   6.835  1.00  0.92           N  
ATOM   1489  CA  LYS A 195     -35.058  -7.988   7.098  1.00  0.93           C  
ATOM   1490  C   LYS A 195     -34.825  -9.279   7.878  1.00  0.92           C  
ATOM   1491  CB  LYS A 195     -34.475  -6.800   7.864  1.00  0.91           C  
ATOM   1492  O   LYS A 195     -35.646  -9.661   8.715  1.00  0.91           O  
ATOM   1493  CG  LYS A 195     -35.032  -6.638   9.271  1.00  0.89           C  
ATOM   1494  CD  LYS A 195     -34.533  -5.356   9.925  1.00  0.87           C  
ATOM   1495  CE  LYS A 195     -35.122  -5.171  11.317  1.00  0.87           C  
ATOM   1496  NZ  LYS A 195     -36.335  -4.301  11.294  1.00  0.84           N  
ATOM   1497  N   ALA A 196     -33.785  -9.915   7.580  1.00  0.93           N  
ATOM   1498  CA  ALA A 196     -33.361 -11.128   8.274  1.00  0.93           C  
ATOM   1499  C   ALA A 196     -31.909 -11.019   8.732  1.00  0.94           C  
ATOM   1500  CB  ALA A 196     -33.540 -12.348   7.373  1.00  0.92           C  
ATOM   1501  O   ALA A 196     -31.104 -10.325   8.106  1.00  0.93           O  
ATOM   1502  N   ILE A 197     -31.513 -11.684   9.767  1.00  0.95           N  
ATOM   1503  CA  ILE A 197     -30.135 -11.849  10.218  1.00  0.95           C  
ATOM   1504  C   ILE A 197     -29.633 -13.242   9.845  1.00  0.94           C  
ATOM   1505  CB  ILE A 197     -30.008 -11.624  11.741  1.00  0.95           C  
ATOM   1506  O   ILE A 197     -30.372 -14.224   9.951  1.00  0.92           O  
ATOM   1507  CG1 ILE A 197     -30.302 -10.161  12.091  1.00  0.94           C  
ATOM   1508  CG2 ILE A 197     -28.618 -12.037  12.234  1.00  0.94           C  
ATOM   1509  CD1 ILE A 197     -30.366  -9.883  13.587  1.00  0.93           C  
ATOM   1510  N   TYR A 198     -28.460 -13.304   9.410  1.00  0.92           N  
ATOM   1511  CA  TYR A 198     -27.742 -14.520   9.044  1.00  0.92           C  
ATOM   1512  C   TYR A 198     -26.510 -14.710   9.921  1.00  0.92           C  
ATOM   1513  CB  TYR A 198     -27.331 -14.478   7.569  1.00  0.91           C  
ATOM   1514  O   TYR A 198     -25.755 -13.764  10.155  1.00  0.90           O  
ATOM   1515  CG  TYR A 198     -28.450 -14.827   6.617  1.00  0.88           C  
ATOM   1516  CD1 TYR A 198     -28.417 -16.005   5.876  1.00  0.84           C  
ATOM   1517  CD2 TYR A 198     -29.540 -13.978   6.457  1.00  0.84           C  
ATOM   1518  CE1 TYR A 198     -29.445 -16.330   4.996  1.00  0.85           C  
ATOM   1519  CE2 TYR A 198     -30.573 -14.293   5.581  1.00  0.85           C  
ATOM   1520  OH  TYR A 198     -31.537 -15.786   3.987  1.00  0.80           O  
ATOM   1521  CZ  TYR A 198     -30.517 -15.469   4.856  1.00  0.84           C  
ATOM   1522  N   GLU A 199     -26.268 -15.928  10.347  1.00  0.92           N  
ATOM   1523  CA  GLU A 199     -25.126 -16.367  11.143  1.00  0.92           C  
ATOM   1524  C   GLU A 199     -24.555 -17.679  10.614  1.00  0.89           C  
ATOM   1525  CB  GLU A 199     -25.523 -16.522  12.613  1.00  0.91           C  
ATOM   1526  O   GLU A 199     -25.288 -18.656  10.440  1.00  0.85           O  
ATOM   1527  CG  GLU A 199     -25.917 -15.214  13.285  1.00  0.90           C  
ATOM   1528  CD  GLU A 199     -26.453 -15.401  14.695  1.00  0.88           C  
ATOM   1529  OE1 GLU A 199     -26.607 -16.563  15.137  1.00  0.90           O  
ATOM   1530  OE2 GLU A 199     -26.723 -14.378  15.364  1.00  0.92           O  
ATOM   1531  N   SER A 200     -23.276 -17.622  10.137  1.00  0.85           N  
ATOM   1532  CA  SER A 200     -22.574 -18.740   9.514  1.00  0.84           C  
ATOM   1533  C   SER A 200     -23.338 -19.268   8.305  1.00  0.83           C  
ATOM   1534  CB  SER A 200     -22.359 -19.867  10.525  1.00  0.82           C  
ATOM   1535  O   SER A 200     -23.562 -20.474   8.184  1.00  0.79           O  
ATOM   1536  OG  SER A 200     -21.654 -19.397  11.661  1.00  0.78           O  
ATOM   1537  N   GLY A 201     -23.849 -18.424   7.501  1.00  0.81           N  
ATOM   1538  CA  GLY A 201     -24.536 -18.777   6.269  1.00  0.81           C  
ATOM   1539  C   GLY A 201     -25.984 -19.173   6.486  1.00  0.81           C  
ATOM   1540  O   GLY A 201     -26.690 -19.511   5.533  1.00  0.80           O  
ATOM   1541  N   SER A 202     -26.498 -19.184   7.695  1.00  0.86           N  
ATOM   1542  CA  SER A 202     -27.859 -19.627   7.979  1.00  0.88           C  
ATOM   1543  C   SER A 202     -28.718 -18.477   8.495  1.00  0.88           C  
ATOM   1544  CB  SER A 202     -27.850 -20.766   9.000  1.00  0.86           C  
ATOM   1545  O   SER A 202     -28.264 -17.674   9.312  1.00  0.88           O  
ATOM   1546  OG  SER A 202     -27.214 -21.914   8.467  1.00  0.85           O  
ATOM   1547  N   ALA A 203     -29.905 -18.337   7.996  1.00  0.89           N  
ATOM   1548  CA  ALA A 203     -30.878 -17.390   8.534  1.00  0.91           C  
ATOM   1549  C   ALA A 203     -31.242 -17.737   9.975  1.00  0.90           C  
ATOM   1550  CB  ALA A 203     -32.132 -17.362   7.664  1.00  0.88           C  
ATOM   1551  O   ALA A 203     -31.700 -18.847  10.256  1.00  0.89           O  
ATOM   1552  N   VAL A 204     -31.330 -16.891  10.908  1.00  0.94           N  
ATOM   1553  CA  VAL A 204     -31.665 -17.097  12.313  1.00  0.94           C  
ATOM   1554  C   VAL A 204     -33.101 -16.646  12.574  1.00  0.94           C  
ATOM   1555  CB  VAL A 204     -30.691 -16.343  13.246  1.00  0.92           C  
ATOM   1556  O   VAL A 204     -33.734 -17.093  13.533  1.00  0.92           O  
ATOM   1557  CG1 VAL A 204     -29.336 -17.047  13.294  1.00  0.76           C  
ATOM   1558  CG2 VAL A 204     -30.529 -14.895  12.788  1.00  0.75           C  
ATOM   1559  N   GLY A 205     -33.648 -15.788  11.749  1.00  0.92           N  
ATOM   1560  CA  GLY A 205     -35.026 -15.337  11.861  1.00  0.93           C  
ATOM   1561  C   GLY A 205     -35.284 -14.021  11.153  1.00  0.93           C  
ATOM   1562  O   GLY A 205     -34.354 -13.394  10.640  1.00  0.92           O  
ATOM   1563  N   GLU A 206     -36.552 -13.540  11.189  1.00  0.92           N  
ATOM   1564  CA  GLU A 206     -36.995 -12.221  10.746  1.00  0.94           C  
ATOM   1565  C   GLU A 206     -37.037 -11.233  11.908  1.00  0.93           C  
ATOM   1566  CB  GLU A 206     -38.372 -12.312  10.082  1.00  0.88           C  
ATOM   1567  O   GLU A 206     -37.591 -11.536  12.967  1.00  0.92           O  
ATOM   1568  CG  GLU A 206     -38.397 -13.183   8.835  1.00  0.73           C  
ATOM   1569  CD  GLU A 206     -39.560 -12.868   7.907  1.00  0.70           C  
ATOM   1570  OE1 GLU A 206     -40.540 -12.231   8.356  1.00  0.73           O  
ATOM   1571  OE2 GLU A 206     -39.491 -13.263   6.722  1.00  0.71           O  
ATOM   1572  N   PHE A 207     -36.627 -10.045  11.673  1.00  0.93           N  
ATOM   1573  CA  PHE A 207     -36.499  -9.023  12.705  1.00  0.95           C  
ATOM   1574  C   PHE A 207     -37.278  -7.769  12.324  1.00  0.92           C  
ATOM   1575  CB  PHE A 207     -35.026  -8.675  12.939  1.00  0.93           C  
ATOM   1576  O   PHE A 207     -36.849  -6.652  12.622  1.00  0.86           O  
ATOM   1577  CG  PHE A 207     -34.260  -9.740  13.676  1.00  0.93           C  
ATOM   1578  CD1 PHE A 207     -34.123  -9.687  15.058  1.00  0.90           C  
ATOM   1579  CD2 PHE A 207     -33.677 -10.795  12.987  1.00  0.90           C  
ATOM   1580  CE1 PHE A 207     -33.415 -10.672  15.743  1.00  0.92           C  
ATOM   1581  CE2 PHE A 207     -32.968 -11.783  13.664  1.00  0.92           C  
ATOM   1582  CZ  PHE A 207     -32.837 -11.719  15.042  1.00  0.92           C  
ATOM   1583  N   GLY A 208     -38.437  -8.010  11.610  1.00  0.94           N  
ATOM   1584  CA  GLY A 208     -39.368  -6.953  11.248  1.00  0.94           C  
ATOM   1585  C   GLY A 208     -39.081  -6.345   9.888  1.00  0.94           C  
ATOM   1586  O   GLY A 208     -38.499  -7.000   9.021  1.00  0.92           O  
ATOM   1587  N   THR A 209     -39.532  -5.055   9.678  1.00  0.94           N  
ATOM   1588  CA  THR A 209     -39.399  -4.340   8.413  1.00  0.94           C  
ATOM   1589  C   THR A 209     -38.309  -3.276   8.505  1.00  0.94           C  
ATOM   1590  CB  THR A 209     -40.729  -3.682   8.001  1.00  0.93           C  
ATOM   1591  O   THR A 209     -37.865  -2.928   9.601  1.00  0.93           O  
ATOM   1592  CG2 THR A 209     -41.812  -4.731   7.767  1.00  0.87           C  
ATOM   1593  OG1 THR A 209     -41.157  -2.792   9.039  1.00  0.90           O  
ATOM   1594  N   TYR A 210     -37.815  -2.779   7.412  1.00  0.90           N  
ATOM   1595  CA  TYR A 210     -36.923  -1.631   7.294  1.00  0.90           C  
ATOM   1596  C   TYR A 210     -37.486  -0.600   6.324  1.00  0.88           C  
ATOM   1597  CB  TYR A 210     -35.532  -2.077   6.833  1.00  0.89           C  
ATOM   1598  O   TYR A 210     -38.294  -0.934   5.454  1.00  0.86           O  
ATOM   1599  CG  TYR A 210     -35.450  -2.381   5.357  1.00  0.89           C  
ATOM   1600  CD1 TYR A 210     -35.819  -3.630   4.862  1.00  0.86           C  
ATOM   1601  CD2 TYR A 210     -35.003  -1.422   4.455  1.00  0.87           C  
ATOM   1602  CE1 TYR A 210     -35.743  -3.916   3.503  1.00  0.88           C  
ATOM   1603  CE2 TYR A 210     -34.924  -1.697   3.094  1.00  0.88           C  
ATOM   1604  OH  TYR A 210     -35.219  -3.223   1.282  1.00  0.83           O  
ATOM   1605  CZ  TYR A 210     -35.296  -2.945   2.628  1.00  0.87           C  
ATOM   1606  N   GLU A 211     -37.094   0.647   6.509  1.00  0.88           N  
ATOM   1607  CA  GLU A 211     -37.405   1.757   5.613  1.00  0.88           C  
ATOM   1608  C   GLU A 211     -36.147   2.280   4.925  1.00  0.87           C  
ATOM   1609  CB  GLU A 211     -38.095   2.889   6.378  1.00  0.87           C  
ATOM   1610  O   GLU A 211     -35.030   1.982   5.352  1.00  0.85           O  
ATOM   1611  CG  GLU A 211     -39.467   2.516   6.923  1.00  0.86           C  
ATOM   1612  CD  GLU A 211     -40.453   2.113   5.838  1.00  0.86           C  
ATOM   1613  OE1 GLU A 211     -40.334   2.608   4.694  1.00  0.86           O  
ATOM   1614  OE2 GLU A 211     -41.354   1.297   6.135  1.00  0.87           O  
ATOM   1615  N   ILE A 212     -36.268   3.102   3.802  1.00  0.84           N  
ATOM   1616  CA  ILE A 212     -35.163   3.823   3.179  1.00  0.84           C  
ATOM   1617  C   ILE A 212     -34.590   4.839   4.164  1.00  0.84           C  
ATOM   1618  CB  ILE A 212     -35.610   4.529   1.879  1.00  0.82           C  
ATOM   1619  O   ILE A 212     -35.334   5.619   4.763  1.00  0.82           O  
ATOM   1620  CG1 ILE A 212     -36.061   3.497   0.839  1.00  0.79           C  
ATOM   1621  CG2 ILE A 212     -34.483   5.406   1.327  1.00  0.77           C  
ATOM   1622  CD1 ILE A 212     -36.812   4.096  -0.342  1.00  0.76           C  
ATOM   1623  N   GLY A 213     -33.301   4.751   4.353  1.00  0.81           N  
ATOM   1624  CA  GLY A 213     -32.602   5.641   5.266  1.00  0.82           C  
ATOM   1625  C   GLY A 213     -32.380   5.034   6.638  1.00  0.82           C  
ATOM   1626  O   GLY A 213     -31.669   5.605   7.468  1.00  0.82           O  
ATOM   1627  N   ASP A 214     -32.944   3.934   6.904  1.00  0.86           N  
ATOM   1628  CA  ASP A 214     -32.568   3.239   8.131  1.00  0.87           C  
ATOM   1629  C   ASP A 214     -31.067   2.957   8.165  1.00  0.86           C  
ATOM   1630  CB  ASP A 214     -33.352   1.933   8.270  1.00  0.86           C  
ATOM   1631  O   ASP A 214     -30.478   2.583   7.149  1.00  0.85           O  
ATOM   1632  CG  ASP A 214     -34.772   2.143   8.765  1.00  0.87           C  
ATOM   1633  OD1 ASP A 214     -35.100   3.261   9.219  1.00  0.88           O  
ATOM   1634  OD2 ASP A 214     -35.569   1.182   8.704  1.00  0.88           O  
ATOM   1635  N   LYS A 215     -30.465   3.116   9.330  1.00  0.87           N  
ATOM   1636  CA  LYS A 215     -29.065   2.781   9.575  1.00  0.87           C  
ATOM   1637  C   LYS A 215     -28.937   1.425  10.264  1.00  0.88           C  
ATOM   1638  CB  LYS A 215     -28.393   3.864  10.420  1.00  0.85           C  
ATOM   1639  O   LYS A 215     -29.426   1.242  11.381  1.00  0.87           O  
ATOM   1640  CG  LYS A 215     -28.336   5.227   9.748  1.00  0.80           C  
ATOM   1641  CD  LYS A 215     -27.606   6.247  10.612  1.00  0.78           C  
ATOM   1642  CE  LYS A 215     -27.561   7.616   9.947  1.00  0.75           C  
ATOM   1643  NZ  LYS A 215     -26.791   8.603  10.761  1.00  0.70           N  
ATOM   1644  N   PHE A 216     -28.234   0.605   9.630  1.00  0.89           N  
ATOM   1645  CA  PHE A 216     -27.923  -0.713  10.172  1.00  0.90           C  
ATOM   1646  C   PHE A 216     -26.454  -0.802  10.569  1.00  0.89           C  
ATOM   1647  CB  PHE A 216     -28.259  -1.807   9.154  1.00  0.89           C  
ATOM   1648  O   PHE A 216     -25.585  -0.270   9.875  1.00  0.87           O  
ATOM   1649  CG  PHE A 216     -29.723  -1.892   8.815  1.00  0.90           C  
ATOM   1650  CD1 PHE A 216     -30.591  -2.635   9.606  1.00  0.89           C  
ATOM   1651  CD2 PHE A 216     -30.230  -1.229   7.706  1.00  0.89           C  
ATOM   1652  CE1 PHE A 216     -31.946  -2.716   9.294  1.00  0.90           C  
ATOM   1653  CE2 PHE A 216     -31.584  -1.305   7.389  1.00  0.90           C  
ATOM   1654  CZ  PHE A 216     -32.440  -2.050   8.184  1.00  0.90           C  
ATOM   1655  N   ASN A 217     -26.178  -1.437  11.624  1.00  0.90           N  
ATOM   1656  CA  ASN A 217     -24.835  -1.665  12.146  1.00  0.91           C  
ATOM   1657  C   ASN A 217     -24.652  -3.107  12.612  1.00  0.91           C  
ATOM   1658  CB  ASN A 217     -24.531  -0.695  13.289  1.00  0.88           C  
ATOM   1659  O   ASN A 217     -25.554  -3.686  13.221  1.00  0.90           O  
ATOM   1660  CG  ASN A 217     -23.076  -0.731  13.715  1.00  0.77           C  
ATOM   1661  ND2 ASN A 217     -22.831  -0.526  15.003  1.00  0.71           N  
ATOM   1662  OD1 ASN A 217     -22.181  -0.941  12.893  1.00  0.72           O  
ATOM   1663  N   ILE A 218     -23.554  -3.737  12.243  1.00  0.92           N  
ATOM   1664  CA  ILE A 218     -23.049  -4.966  12.845  1.00  0.92           C  
ATOM   1665  C   ILE A 218     -21.733  -4.684  13.567  1.00  0.91           C  
ATOM   1666  CB  ILE A 218     -22.853  -6.075  11.788  1.00  0.92           C  
ATOM   1667  O   ILE A 218     -20.775  -4.201  12.958  1.00  0.89           O  
ATOM   1668  CG1 ILE A 218     -24.141  -6.276  10.980  1.00  0.92           C  
ATOM   1669  CG2 ILE A 218     -22.414  -7.384  12.452  1.00  0.92           C  
ATOM   1670  CD1 ILE A 218     -24.017  -7.304   9.864  1.00  0.91           C  
ATOM   1671  N   GLU A 219     -21.717  -4.965  14.845  1.00  0.91           N  
ATOM   1672  CA  GLU A 219     -20.551  -4.780  15.704  1.00  0.91           C  
ATOM   1673  C   GLU A 219     -20.010  -6.118  16.197  1.00  0.90           C  
ATOM   1674  CB  GLU A 219     -20.898  -3.882  16.895  1.00  0.89           C  
ATOM   1675  O   GLU A 219     -20.771  -6.965  16.670  1.00  0.88           O  
ATOM   1676  CG  GLU A 219     -21.241  -2.451  16.507  1.00  0.83           C  
ATOM   1677  CD  GLU A 219     -21.558  -1.565  17.701  1.00  0.81           C  
ATOM   1678  OE1 GLU A 219     -21.599  -2.077  18.843  1.00  0.81           O  
ATOM   1679  OE2 GLU A 219     -21.768  -0.349  17.493  1.00  0.81           O  
ATOM   1680  N   TYR A 220     -18.682  -6.264  16.120  1.00  0.89           N  
ATOM   1681  CA  TYR A 220     -17.930  -7.343  16.751  1.00  0.90           C  
ATOM   1682  C   TYR A 220     -16.941  -6.793  17.772  1.00  0.87           C  
ATOM   1683  CB  TYR A 220     -17.188  -8.169  15.697  1.00  0.88           C  
ATOM   1684  O   TYR A 220     -16.082  -5.974  17.435  1.00  0.84           O  
ATOM   1685  CG  TYR A 220     -16.308  -9.248  16.280  1.00  0.87           C  
ATOM   1686  CD1 TYR A 220     -16.836 -10.228  17.118  1.00  0.83           C  
ATOM   1687  CD2 TYR A 220     -14.947  -9.289  15.996  1.00  0.84           C  
ATOM   1688  CE1 TYR A 220     -16.029 -11.223  17.659  1.00  0.86           C  
ATOM   1689  CE2 TYR A 220     -14.130 -10.279  16.532  1.00  0.86           C  
ATOM   1690  OH  TYR A 220     -13.876 -12.223  17.894  1.00  0.78           O  
ATOM   1691  CZ  TYR A 220     -14.680 -11.241  17.361  1.00  0.86           C  
ATOM   1692  N   ASP A 221     -17.006  -7.215  19.052  1.00  0.86           N  
ATOM   1693  CA  ASP A 221     -16.183  -6.689  20.137  1.00  0.85           C  
ATOM   1694  C   ASP A 221     -15.214  -7.750  20.654  1.00  0.82           C  
ATOM   1695  CB  ASP A 221     -17.063  -6.178  21.279  1.00  0.83           C  
ATOM   1696  O   ASP A 221     -14.763  -7.680  21.800  1.00  0.77           O  
ATOM   1697  CG  ASP A 221     -17.868  -7.280  21.946  1.00  0.81           C  
ATOM   1698  OD1 ASP A 221     -17.613  -8.473  21.672  1.00  0.78           O  
ATOM   1699  OD2 ASP A 221     -18.767  -6.952  22.750  1.00  0.81           O  
ATOM   1700  N   ASN A 222     -15.009  -8.857  19.949  1.00  0.82           N  
ATOM   1701  CA  ASN A 222     -14.197 -10.034  20.236  1.00  0.82           C  
ATOM   1702  C   ASN A 222     -14.960 -11.048  21.084  1.00  0.81           C  
ATOM   1703  CB  ASN A 222     -12.895  -9.631  20.933  1.00  0.78           C  
ATOM   1704  O   ASN A 222     -14.467 -12.149  21.336  1.00  0.79           O  
ATOM   1705  CG  ASN A 222     -11.938  -8.906  20.008  1.00  0.73           C  
ATOM   1706  ND2 ASN A 222     -11.202  -7.944  20.552  1.00  0.69           N  
ATOM   1707  OD1 ASN A 222     -11.861  -9.208  18.814  1.00  0.70           O  
ATOM   1708  N   GLN A 223     -16.054 -10.695  21.586  1.00  0.81           N  
ATOM   1709  CA  GLN A 223     -16.859 -11.587  22.414  1.00  0.83           C  
ATOM   1710  C   GLN A 223     -18.266 -11.745  21.845  1.00  0.84           C  
ATOM   1711  CB  GLN A 223     -16.928 -11.069  23.851  1.00  0.80           C  
ATOM   1712  O   GLN A 223     -18.871 -12.813  21.957  1.00  0.84           O  
ATOM   1713  CG  GLN A 223     -15.580 -11.035  24.558  1.00  0.76           C  
ATOM   1714  CD  GLN A 223     -15.688 -10.591  26.005  1.00  0.74           C  
ATOM   1715  NE2 GLN A 223     -14.560 -10.581  26.708  1.00  0.72           N  
ATOM   1716  OE1 GLN A 223     -16.775 -10.258  26.487  1.00  0.76           O  
ATOM   1717  N   THR A 224     -18.770 -10.693  21.305  1.00  0.88           N  
ATOM   1718  CA  THR A 224     -20.157 -10.687  20.854  1.00  0.90           C  
ATOM   1719  C   THR A 224     -20.274 -10.050  19.472  1.00  0.90           C  
ATOM   1720  CB  THR A 224     -21.065  -9.937  21.846  1.00  0.88           C  
ATOM   1721  O   THR A 224     -19.536  -9.116  19.149  1.00  0.90           O  
ATOM   1722  CG2 THR A 224     -20.885 -10.467  23.265  1.00  0.81           C  
ATOM   1723  OG1 THR A 224     -20.738  -8.542  21.824  1.00  0.85           O  
ATOM   1724  N   ILE A 225     -21.142 -10.557  18.664  1.00  0.92           N  
ATOM   1725  CA  ILE A 225     -21.652  -9.894  17.469  1.00  0.93           C  
ATOM   1726  C   ILE A 225     -23.014  -9.271  17.767  1.00  0.93           C  
ATOM   1727  CB  ILE A 225     -21.760 -10.875  16.280  1.00  0.92           C  
ATOM   1728  O   ILE A 225     -23.930  -9.956  18.229  1.00  0.93           O  
ATOM   1729  CG1 ILE A 225     -20.408 -11.549  16.020  1.00  0.89           C  
ATOM   1730  CG2 ILE A 225     -22.262 -10.152  15.027  1.00  0.89           C  
ATOM   1731  CD1 ILE A 225     -19.340 -10.606  15.482  1.00  0.86           C  
ATOM   1732  N   LYS A 226     -23.169  -7.994  17.589  1.00  0.92           N  
ATOM   1733  CA  LYS A 226     -24.379  -7.217  17.842  1.00  0.93           C  
ATOM   1734  C   LYS A 226     -24.923  -6.610  16.552  1.00  0.93           C  
ATOM   1735  CB  LYS A 226     -24.104  -6.114  18.865  1.00  0.92           C  
ATOM   1736  O   LYS A 226     -24.164  -6.062  15.750  1.00  0.93           O  
ATOM   1737  CG  LYS A 226     -23.657  -6.629  20.226  1.00  0.90           C  
ATOM   1738  CD  LYS A 226     -23.235  -5.489  21.143  1.00  0.89           C  
ATOM   1739  CE  LYS A 226     -22.574  -6.008  22.413  1.00  0.89           C  
ATOM   1740  NZ  LYS A 226     -21.709  -4.971  23.051  1.00  0.87           N  
ATOM   1741  N   TYR A 227     -26.188  -6.676  16.377  1.00  0.94           N  
ATOM   1742  CA  TYR A 227     -26.901  -6.144  15.221  1.00  0.95           C  
ATOM   1743  C   TYR A 227     -27.802  -4.982  15.623  1.00  0.94           C  
ATOM   1744  CB  TYR A 227     -27.732  -7.242  14.550  1.00  0.95           C  
ATOM   1745  O   TYR A 227     -28.595  -5.099  16.560  1.00  0.93           O  
ATOM   1746  CG  TYR A 227     -26.936  -8.473  14.192  1.00  0.95           C  
ATOM   1747  CD1 TYR A 227     -26.457  -8.665  12.898  1.00  0.93           C  
ATOM   1748  CD2 TYR A 227     -26.662  -9.447  15.146  1.00  0.92           C  
ATOM   1749  CE1 TYR A 227     -25.724  -9.799  12.563  1.00  0.94           C  
ATOM   1750  CE2 TYR A 227     -25.930 -10.585  14.822  1.00  0.94           C  
ATOM   1751  OH  TYR A 227     -24.741 -11.876  13.204  1.00  0.90           O  
ATOM   1752  CZ  TYR A 227     -25.466 -10.751  13.531  1.00  0.93           C  
ATOM   1753  N   TYR A 228     -27.809  -3.907  14.881  1.00  0.92           N  
ATOM   1754  CA  TYR A 228     -28.567  -2.704  15.208  1.00  0.93           C  
ATOM   1755  C   TYR A 228     -29.340  -2.199  13.995  1.00  0.92           C  
ATOM   1756  CB  TYR A 228     -27.634  -1.605  15.727  1.00  0.93           C  
ATOM   1757  O   TYR A 228     -28.885  -2.342  12.858  1.00  0.91           O  
ATOM   1758  CG  TYR A 228     -26.830  -2.013  16.938  1.00  0.93           C  
ATOM   1759  CD1 TYR A 228     -27.271  -1.711  18.224  1.00  0.92           C  
ATOM   1760  CD2 TYR A 228     -25.629  -2.699  16.798  1.00  0.92           C  
ATOM   1761  CE1 TYR A 228     -26.533  -2.082  19.343  1.00  0.93           C  
ATOM   1762  CE2 TYR A 228     -24.882  -3.075  17.910  1.00  0.92           C  
ATOM   1763  OH  TYR A 228     -24.608  -3.134  20.280  1.00  0.90           O  
ATOM   1764  CZ  TYR A 228     -25.342  -2.764  19.176  1.00  0.92           C  
ATOM   1765  N   GLN A 229     -30.500  -1.551  14.273  1.00  0.92           N  
ATOM   1766  CA  GLN A 229     -31.241  -0.683  13.364  1.00  0.93           C  
ATOM   1767  C   GLN A 229     -31.537   0.667  14.011  1.00  0.91           C  
ATOM   1768  CB  GLN A 229     -32.545  -1.352  12.925  1.00  0.92           C  
ATOM   1769  O   GLN A 229     -32.166   0.729  15.069  1.00  0.88           O  
ATOM   1770  CG  GLN A 229     -33.364  -0.521  11.947  1.00  0.90           C  
ATOM   1771  CD  GLN A 229     -34.663  -1.196  11.548  1.00  0.87           C  
ATOM   1772  NE2 GLN A 229     -35.328  -0.649  10.536  1.00  0.93           N  
ATOM   1773  OE1 GLN A 229     -35.065  -2.200  12.144  1.00  0.90           O  
ATOM   1774  N   ASN A 230     -31.018   1.682  13.454  1.00  0.87           N  
ATOM   1775  CA  ASN A 230     -31.186   3.035  13.974  1.00  0.88           C  
ATOM   1776  C   ASN A 230     -30.755   3.132  15.434  1.00  0.84           C  
ATOM   1777  CB  ASN A 230     -32.638   3.492  13.818  1.00  0.86           C  
ATOM   1778  O   ASN A 230     -31.411   3.799  16.237  1.00  0.79           O  
ATOM   1779  CG  ASN A 230     -33.087   3.526  12.370  1.00  0.87           C  
ATOM   1780  ND2 ASN A 230     -34.359   3.224  12.137  1.00  0.90           N  
ATOM   1781  OD1 ASN A 230     -32.298   3.820  11.469  1.00  0.87           O  
ATOM   1782  N   GLY A 231     -29.811   2.394  15.810  1.00  0.83           N  
ATOM   1783  CA  GLY A 231     -29.281   2.354  17.164  1.00  0.85           C  
ATOM   1784  C   GLY A 231     -30.028   1.392  18.069  1.00  0.84           C  
ATOM   1785  O   GLY A 231     -29.580   1.103  19.180  1.00  0.83           O  
ATOM   1786  N   ASN A 232     -31.099   0.911  17.696  1.00  0.87           N  
ATOM   1787  CA  ASN A 232     -31.824  -0.091  18.471  1.00  0.90           C  
ATOM   1788  C   ASN A 232     -31.248  -1.488  18.259  1.00  0.90           C  
ATOM   1789  CB  ASN A 232     -33.312  -0.070  18.116  1.00  0.89           C  
ATOM   1790  O   ASN A 232     -31.113  -1.942  17.121  1.00  0.90           O  
ATOM   1791  CG  ASN A 232     -33.966   1.263  18.422  1.00  0.86           C  
ATOM   1792  ND2 ASN A 232     -34.601   1.857  17.418  1.00  0.90           N  
ATOM   1793  OD1 ASN A 232     -33.902   1.756  19.552  1.00  0.87           O  
ATOM   1794  N   LEU A 233     -30.880  -2.167  19.227  1.00  0.90           N  
ATOM   1795  CA  LEU A 233     -30.359  -3.529  19.211  1.00  0.93           C  
ATOM   1796  C   LEU A 233     -31.416  -4.510  18.713  1.00  0.92           C  
ATOM   1797  CB  LEU A 233     -29.884  -3.938  20.608  1.00  0.92           C  
ATOM   1798  O   LEU A 233     -32.485  -4.635  19.315  1.00  0.91           O  
ATOM   1799  CG  LEU A 233     -29.251  -5.325  20.730  1.00  0.92           C  
ATOM   1800  CD1 LEU A 233     -27.915  -5.364  19.995  1.00  0.90           C  
ATOM   1801  CD2 LEU A 233     -29.072  -5.704  22.196  1.00  0.90           C  
ATOM   1802  N   LEU A 234     -31.098  -5.250  17.710  1.00  0.93           N  
ATOM   1803  CA  LEU A 234     -31.964  -6.267  17.123  1.00  0.95           C  
ATOM   1804  C   LEU A 234     -31.654  -7.644  17.701  1.00  0.92           C  
ATOM   1805  CB  LEU A 234     -31.807  -6.292  15.601  1.00  0.94           C  
ATOM   1806  O   LEU A 234     -32.567  -8.397  18.047  1.00  0.90           O  
ATOM   1807  CG  LEU A 234     -32.164  -5.003  14.861  1.00  0.92           C  
ATOM   1808  CD1 LEU A 234     -31.917  -5.164  13.364  1.00  0.89           C  
ATOM   1809  CD2 LEU A 234     -33.615  -4.616  15.129  1.00  0.88           C  
ATOM   1810  N   ARG A 235     -30.392  -7.941  17.848  1.00  0.96           N  
ATOM   1811  CA  ARG A 235     -29.910  -9.252  18.270  1.00  0.96           C  
ATOM   1812  C   ARG A 235     -28.478  -9.168  18.789  1.00  0.95           C  
ATOM   1813  CB  ARG A 235     -29.991 -10.253  17.115  1.00  0.95           C  
ATOM   1814  O   ARG A 235     -27.701  -8.318  18.347  1.00  0.94           O  
ATOM   1815  CG  ARG A 235     -29.493 -11.645  17.471  1.00  0.92           C  
ATOM   1816  CD  ARG A 235     -29.781 -12.647  16.361  1.00  0.90           C  
ATOM   1817  NE  ARG A 235     -29.193 -13.952  16.648  1.00  0.90           N  
ATOM   1818  NH1 ARG A 235     -30.770 -14.546  18.228  1.00  0.85           N  
ATOM   1819  NH2 ARG A 235     -29.062 -15.984  17.710  1.00  0.83           N  
ATOM   1820  CZ  ARG A 235     -29.676 -14.824  17.528  1.00  0.88           C  
ATOM   1821  N   THR A 236     -28.087 -10.183  19.613  1.00  0.94           N  
ATOM   1822  CA  THR A 236     -26.736 -10.451  20.094  1.00  0.95           C  
ATOM   1823  C   THR A 236     -26.403 -11.935  19.973  1.00  0.93           C  
ATOM   1824  CB  THR A 236     -26.565 -10.001  21.557  1.00  0.93           C  
ATOM   1825  O   THR A 236     -27.208 -12.790  20.350  1.00  0.90           O  
ATOM   1826  CG2 THR A 236     -25.134 -10.222  22.036  1.00  0.85           C  
ATOM   1827  OG1 THR A 236     -26.883  -8.608  21.663  1.00  0.88           O  
ATOM   1828  N   LEU A 237     -25.222 -12.172  19.447  1.00  0.94           N  
ATOM   1829  CA  LEU A 237     -24.604 -13.493  19.421  1.00  0.94           C  
ATOM   1830  C   LEU A 237     -23.301 -13.500  20.214  1.00  0.92           C  
ATOM   1831  CB  LEU A 237     -24.340 -13.933  17.979  1.00  0.93           C  
ATOM   1832  O   LEU A 237     -22.405 -12.694  19.951  1.00  0.90           O  
ATOM   1833  CG  LEU A 237     -23.599 -15.259  17.800  1.00  0.91           C  
ATOM   1834  CD1 LEU A 237     -24.476 -16.422  18.252  1.00  0.88           C  
ATOM   1835  CD2 LEU A 237     -23.169 -15.440  16.348  1.00  0.87           C  
ATOM   1836  N   SER A 238     -23.230 -14.396  21.165  1.00  0.91           N  
ATOM   1837  CA  SER A 238     -21.951 -14.688  21.803  1.00  0.91           C  
ATOM   1838  C   SER A 238     -21.088 -15.588  20.926  1.00  0.89           C  
ATOM   1839  CB  SER A 238     -22.169 -15.348  23.165  1.00  0.89           C  
ATOM   1840  O   SER A 238     -21.544 -16.635  20.462  1.00  0.85           O  
ATOM   1841  OG  SER A 238     -22.895 -14.490  24.029  1.00  0.82           O  
ATOM   1842  N   THR A 239     -19.963 -15.100  20.658  1.00  0.88           N  
ATOM   1843  CA  THR A 239     -18.958 -15.851  19.915  1.00  0.87           C  
ATOM   1844  C   THR A 239     -17.607 -15.793  20.622  1.00  0.84           C  
ATOM   1845  CB  THR A 239     -18.812 -15.319  18.477  1.00  0.85           C  
ATOM   1846  O   THR A 239     -17.318 -14.835  21.341  1.00  0.78           O  
ATOM   1847  CG2 THR A 239     -18.394 -13.852  18.474  1.00  0.80           C  
ATOM   1848  OG1 THR A 239     -17.820 -16.089  17.787  1.00  0.81           O  
ATOM   1849  N   THR A 240     -16.787 -16.888  20.549  1.00  0.81           N  
ATOM   1850  CA  THR A 240     -15.446 -16.988  21.115  1.00  0.82           C  
ATOM   1851  C   THR A 240     -14.390 -16.945  20.015  1.00  0.78           C  
ATOM   1852  CB  THR A 240     -15.282 -18.280  21.937  1.00  0.76           C  
ATOM   1853  O   THR A 240     -13.214 -17.216  20.265  1.00  0.73           O  
ATOM   1854  CG2 THR A 240     -16.159 -18.254  23.184  1.00  0.67           C  
ATOM   1855  OG1 THR A 240     -15.653 -19.404  21.129  1.00  0.73           O  
ATOM   1856  N   GLU A 241     -14.863 -16.641  18.919  1.00  0.78           N  
ATOM   1857  CA  GLU A 241     -13.993 -16.757  17.753  1.00  0.77           C  
ATOM   1858  C   GLU A 241     -13.168 -15.488  17.551  1.00  0.77           C  
ATOM   1859  CB  GLU A 241     -14.814 -17.055  16.496  1.00  0.74           C  
ATOM   1860  O   GLU A 241     -13.722 -14.392  17.447  1.00  0.72           O  
ATOM   1861  CG  GLU A 241     -15.540 -18.392  16.539  1.00  0.71           C  
ATOM   1862  CD  GLU A 241     -16.322 -18.691  15.270  1.00  0.69           C  
ATOM   1863  OE1 GLU A 241     -16.441 -17.794  14.404  1.00  0.72           O  
ATOM   1864  OE2 GLU A 241     -16.821 -19.831  15.140  1.00  0.73           O  
ATOM   1865  N   ASN A 242     -11.813 -15.686  17.644  1.00  0.79           N  
ATOM   1866  CA  ASN A 242     -10.834 -14.674  17.261  1.00  0.80           C  
ATOM   1867  C   ASN A 242     -10.587 -14.674  15.755  1.00  0.77           C  
ATOM   1868  CB  ASN A 242      -9.519 -14.887  18.014  1.00  0.74           C  
ATOM   1869  O   ASN A 242      -9.674 -15.346  15.271  1.00  0.73           O  
ATOM   1870  CG  ASN A 242      -8.653 -13.643  18.042  1.00  0.67           C  
ATOM   1871  ND2 ASN A 242      -7.475 -13.754  18.643  1.00  0.65           N  
ATOM   1872  OD1 ASN A 242      -9.041 -12.591  17.528  1.00  0.65           O  
ATOM   1873  N   ARG A 243     -11.411 -14.015  15.077  1.00  0.84           N  
ATOM   1874  CA  ARG A 243     -11.352 -14.007  13.619  1.00  0.84           C  
ATOM   1875  C   ARG A 243     -11.002 -12.619  13.093  1.00  0.83           C  
ATOM   1876  CB  ARG A 243     -12.682 -14.473  13.023  1.00  0.82           C  
ATOM   1877  O   ARG A 243     -11.284 -11.612  13.746  1.00  0.81           O  
ATOM   1878  CG  ARG A 243     -13.004 -15.932  13.302  1.00  0.79           C  
ATOM   1879  CD  ARG A 243     -14.294 -16.365  12.619  1.00  0.79           C  
ATOM   1880  NE  ARG A 243     -14.621 -17.757  12.918  1.00  0.75           N  
ATOM   1881  NH1 ARG A 243     -16.380 -17.880  11.425  1.00  0.71           N  
ATOM   1882  NH2 ARG A 243     -15.815 -19.706  12.691  1.00  0.69           N  
ATOM   1883  CZ  ARG A 243     -15.604 -18.444  12.344  1.00  0.75           C  
ATOM   1884  N   THR A 244     -10.243 -12.638  11.911  1.00  0.85           N  
ATOM   1885  CA  THR A 244     -10.057 -11.447  11.090  1.00  0.87           C  
ATOM   1886  C   THR A 244     -11.244 -11.246  10.153  1.00  0.86           C  
ATOM   1887  CB  THR A 244      -8.759 -11.534  10.266  1.00  0.83           C  
ATOM   1888  O   THR A 244     -11.537 -12.105   9.319  1.00  0.85           O  
ATOM   1889  CG2 THR A 244      -8.521 -10.251   9.476  1.00  0.75           C  
ATOM   1890  OG1 THR A 244      -7.652 -11.750  11.150  1.00  0.79           O  
ATOM   1891  N   PHE A 245     -11.898 -10.123  10.331  1.00  0.87           N  
ATOM   1892  CA  PHE A 245     -13.072  -9.882   9.502  1.00  0.88           C  
ATOM   1893  C   PHE A 245     -12.782  -8.820   8.447  1.00  0.87           C  
ATOM   1894  CB  PHE A 245     -14.263  -9.453  10.365  1.00  0.88           C  
ATOM   1895  O   PHE A 245     -12.071  -7.849   8.716  1.00  0.85           O  
ATOM   1896  CG  PHE A 245     -14.846 -10.566  11.192  1.00  0.88           C  
ATOM   1897  CD1 PHE A 245     -15.503 -11.630  10.586  1.00  0.86           C  
ATOM   1898  CD2 PHE A 245     -14.737 -10.550  12.576  1.00  0.87           C  
ATOM   1899  CE1 PHE A 245     -16.044 -12.662  11.349  1.00  0.87           C  
ATOM   1900  CE2 PHE A 245     -15.274 -11.578  13.345  1.00  0.87           C  
ATOM   1901  CZ  PHE A 245     -15.929 -12.633  12.730  1.00  0.87           C  
ATOM   1902  N   HIS A 246     -13.327  -9.014   7.331  1.00  0.86           N  
ATOM   1903  CA  HIS A 246     -13.528  -8.077   6.231  1.00  0.87           C  
ATOM   1904  C   HIS A 246     -14.973  -7.591   6.178  1.00  0.87           C  
ATOM   1905  CB  HIS A 246     -13.143  -8.723   4.899  1.00  0.85           C  
ATOM   1906  O   HIS A 246     -15.886  -8.295   6.615  1.00  0.86           O  
ATOM   1907  CG  HIS A 246     -11.724  -9.195   4.849  1.00  0.83           C  
ATOM   1908  CD2 HIS A 246     -11.139 -10.306   5.355  1.00  0.81           C  
ATOM   1909  ND1 HIS A 246     -10.726  -8.484   4.220  1.00  0.79           N  
ATOM   1910  CE1 HIS A 246      -9.584  -9.140   4.340  1.00  0.81           C  
ATOM   1911  NE2 HIS A 246      -9.807 -10.249   5.024  1.00  0.83           N  
ATOM   1912  N   PHE A 247     -15.170  -6.391   5.666  1.00  0.86           N  
ATOM   1913  CA  PHE A 247     -16.495  -6.073   5.148  1.00  0.86           C  
ATOM   1914  C   PHE A 247     -16.827  -6.940   3.940  1.00  0.86           C  
ATOM   1915  CB  PHE A 247     -16.585  -4.591   4.771  1.00  0.85           C  
ATOM   1916  O   PHE A 247     -16.017  -7.068   3.019  1.00  0.84           O  
ATOM   1917  CG  PHE A 247     -17.804  -4.243   3.961  1.00  0.81           C  
ATOM   1918  CD1 PHE A 247     -19.034  -4.047   4.578  1.00  0.77           C  
ATOM   1919  CD2 PHE A 247     -17.721  -4.112   2.581  1.00  0.78           C  
ATOM   1920  CE1 PHE A 247     -20.164  -3.725   3.831  1.00  0.78           C  
ATOM   1921  CE2 PHE A 247     -18.846  -3.791   1.827  1.00  0.79           C  
ATOM   1922  CZ  PHE A 247     -20.067  -3.599   2.454  1.00  0.77           C  
ATOM   1923  N   GLY A 248     -18.068  -7.565   3.949  1.00  0.85           N  
ATOM   1924  CA  GLY A 248     -18.650  -8.235   2.797  1.00  0.85           C  
ATOM   1925  C   GLY A 248     -20.052  -7.755   2.473  1.00  0.85           C  
ATOM   1926  O   GLY A 248     -20.832  -7.445   3.376  1.00  0.84           O  
ATOM   1927  N   SER A 249     -20.362  -7.713   1.197  1.00  0.84           N  
ATOM   1928  CA  SER A 249     -21.736  -7.491   0.758  1.00  0.84           C  
ATOM   1929  C   SER A 249     -22.051  -8.294  -0.500  1.00  0.84           C  
ATOM   1930  CB  SER A 249     -21.981  -6.004   0.498  1.00  0.83           C  
ATOM   1931  O   SER A 249     -21.161  -8.567  -1.308  1.00  0.82           O  
ATOM   1932  OG  SER A 249     -21.277  -5.571  -0.653  1.00  0.77           O  
ATOM   1933  N   SER A 250     -23.301  -8.706  -0.662  1.00  0.83           N  
ATOM   1934  CA  SER A 250     -23.815  -9.397  -1.840  1.00  0.83           C  
ATOM   1935  C   SER A 250     -25.203  -8.891  -2.217  1.00  0.83           C  
ATOM   1936  CB  SER A 250     -23.863 -10.907  -1.598  1.00  0.82           C  
ATOM   1937  O   SER A 250     -26.025  -8.608  -1.343  1.00  0.81           O  
ATOM   1938  OG  SER A 250     -24.243 -11.594  -2.777  1.00  0.78           O  
ATOM   1939  N   PHE A 251     -25.524  -8.763  -3.479  1.00  0.80           N  
ATOM   1940  CA  PHE A 251     -26.764  -8.197  -3.997  1.00  0.80           C  
ATOM   1941  C   PHE A 251     -27.572  -9.253  -4.740  1.00  0.80           C  
ATOM   1942  CB  PHE A 251     -26.471  -7.012  -4.922  1.00  0.79           C  
ATOM   1943  O   PHE A 251     -27.058  -9.912  -5.647  1.00  0.78           O  
ATOM   1944  CG  PHE A 251     -25.787  -5.861  -4.237  1.00  0.76           C  
ATOM   1945  CD1 PHE A 251     -26.521  -4.783  -3.757  1.00  0.73           C  
ATOM   1946  CD2 PHE A 251     -24.408  -5.856  -4.071  1.00  0.74           C  
ATOM   1947  CE1 PHE A 251     -25.890  -3.716  -3.122  1.00  0.72           C  
ATOM   1948  CE2 PHE A 251     -23.770  -4.793  -3.437  1.00  0.73           C  
ATOM   1949  CZ  PHE A 251     -24.513  -3.724  -2.964  1.00  0.68           C  
ATOM   1950  N   GLY A 252     -28.780  -9.501  -4.240  1.00  0.76           N  
ATOM   1951  CA  GLY A 252     -29.819 -10.329  -4.832  1.00  0.75           C  
ATOM   1952  C   GLY A 252     -30.654  -9.593  -5.863  1.00  0.74           C  
ATOM   1953  O   GLY A 252     -30.768  -8.366  -5.815  1.00  0.68           O  
ATOM   1954  N   THR A 253     -30.998 -10.252  -7.013  1.00  0.63           N  
ATOM   1955  CA  THR A 253     -31.853 -10.143  -8.190  1.00  0.62           C  
ATOM   1956  C   THR A 253     -32.110  -8.679  -8.538  1.00  0.63           C  
ATOM   1957  CB  THR A 253     -33.195 -10.866  -7.975  1.00  0.56           C  
ATOM   1958  O   THR A 253     -32.230  -7.836  -7.647  1.00  0.58           O  
ATOM   1959  CG2 THR A 253     -32.997 -12.375  -7.879  1.00  0.50           C  
ATOM   1960  OG1 THR A 253     -33.795 -10.396  -6.762  1.00  0.54           O  
ATOM   1961  N   SER A 254     -32.005  -8.392  -9.933  1.00  0.55           N  
ATOM   1962  CA  SER A 254     -32.335  -7.511 -11.048  1.00  0.54           C  
ATOM   1963  C   SER A 254     -31.827  -6.094 -10.802  1.00  0.55           C  
ATOM   1964  CB  SER A 254     -33.845  -7.487 -11.285  1.00  0.49           C  
ATOM   1965  O   SER A 254     -31.884  -5.596  -9.676  1.00  0.52           O  
ATOM   1966  OG  SER A 254     -34.538  -7.206 -10.080  1.00  0.49           O  
ATOM   1967  N   ALA A 255     -30.840  -5.608 -11.695  1.00  0.49           N  
ATOM   1968  CA  ALA A 255     -30.250  -4.433 -12.331  1.00  0.48           C  
ATOM   1969  C   ALA A 255     -30.995  -3.162 -11.934  1.00  0.48           C  
ATOM   1970  CB  ALA A 255     -30.250  -4.594 -13.849  1.00  0.42           C  
ATOM   1971  O   ALA A 255     -32.212  -3.065 -12.115  1.00  0.45           O  
ATOM   1972  N   GLN A 256     -30.753  -2.699 -10.744  1.00  0.47           N  
ATOM   1973  CA  GLN A 256     -31.044  -1.279 -10.578  1.00  0.48           C  
ATOM   1974  C   GLN A 256     -31.077  -0.894  -9.102  1.00  0.47           C  
ATOM   1975  CB  GLN A 256     -32.373  -0.921 -11.244  1.00  0.42           C  
ATOM   1976  O   GLN A 256     -31.673  -1.598  -8.284  1.00  0.44           O  
ATOM   1977  CG  GLN A 256     -32.320  -0.928 -12.766  1.00  0.39           C  
ATOM   1978  CD  GLN A 256     -33.578  -0.364 -13.400  1.00  0.42           C  
ATOM   1979  NE2 GLN A 256     -33.546  -0.173 -14.714  1.00  0.32           N  
ATOM   1980  OE1 GLN A 256     -34.572  -0.103 -12.714  1.00  0.42           O  
ATOM   1981  N   ASN A 257     -29.820  -0.725  -8.461  1.00  0.46           N  
ATOM   1982  CA  ASN A 257     -29.461   0.525  -7.799  1.00  0.48           C  
ATOM   1983  C   ASN A 257     -29.152   0.308  -6.321  1.00  0.46           C  
ATOM   1984  CB  ASN A 257     -30.578   1.558  -7.963  1.00  0.40           C  
ATOM   1985  O   ASN A 257     -29.852  -0.442  -5.639  1.00  0.44           O  
ATOM   1986  CG  ASN A 257     -30.750   2.010  -9.400  1.00  0.38           C  
ATOM   1987  ND2 ASN A 257     -31.988   2.294  -9.787  1.00  0.31           N  
ATOM   1988  OD1 ASN A 257     -29.779   2.102 -10.155  1.00  0.38           O  
ATOM   1989  N   ILE A 258     -27.896   0.661  -5.895  1.00  0.49           N  
ATOM   1990  CA  ILE A 258     -26.948   1.378  -5.048  1.00  0.50           C  
ATOM   1991  C   ILE A 258     -27.328   1.196  -3.580  1.00  0.50           C  
ATOM   1992  CB  ILE A 258     -26.894   2.880  -5.406  1.00  0.43           C  
ATOM   1993  O   ILE A 258     -28.413   1.604  -3.158  1.00  0.46           O  
ATOM   1994  CG1 ILE A 258     -26.580   3.063  -6.895  1.00  0.36           C  
ATOM   1995  CG2 ILE A 258     -25.863   3.605  -4.536  1.00  0.37           C  
ATOM   1996  CD1 ILE A 258     -26.610   4.513  -7.360  1.00  0.33           C  
ATOM   1997  N   THR A 259     -26.616   0.401  -2.807  1.00  0.55           N  
ATOM   1998  CA  THR A 259     -26.314   0.504  -1.384  1.00  0.53           C  
ATOM   1999  C   THR A 259     -25.219   1.537  -1.137  1.00  0.55           C  
ATOM   2000  CB  THR A 259     -25.880  -0.856  -0.805  1.00  0.48           C  
ATOM   2001  O   THR A 259     -24.151   1.477  -1.751  1.00  0.52           O  
ATOM   2002  CG2 THR A 259     -26.408  -1.043   0.613  1.00  0.42           C  
ATOM   2003  OG1 THR A 259     -26.390  -1.907  -1.635  1.00  0.43           O  
ATOM   2004  N   GLU A 260     -25.651   2.669  -0.554  1.00  0.49           N  
ATOM   2005  CA  GLU A 260     -24.972   3.749   0.154  1.00  0.52           C  
ATOM   2006  C   GLU A 260     -24.731   3.385   1.616  1.00  0.49           C  
ATOM   2007  CB  GLU A 260     -25.781   5.045   0.061  1.00  0.42           C  
ATOM   2008  O   GLU A 260     -25.526   2.662   2.220  1.00  0.46           O  
ATOM   2009  CG  GLU A 260     -25.246   6.032  -0.966  1.00  0.39           C  
ATOM   2010  CD  GLU A 260     -26.023   7.338  -1.005  1.00  0.44           C  
ATOM   2011  OE1 GLU A 260     -27.018   7.476  -0.257  1.00  0.45           O  
ATOM   2012  OE2 GLU A 260     -25.636   8.232  -1.791  1.00  0.40           O  
ATOM   2013  N   TYR A 261     -23.365   3.813   1.904  1.00  0.59           N  
ATOM   2014  CA  TYR A 261     -22.336   4.190   2.866  1.00  0.60           C  
ATOM   2015  C   TYR A 261     -21.945   3.004   3.740  1.00  0.60           C  
ATOM   2016  CB  TYR A 261     -22.820   5.349   3.744  1.00  0.53           C  
ATOM   2017  O   TYR A 261     -22.732   2.556   4.577  1.00  0.56           O  
ATOM   2018  CG  TYR A 261     -23.097   6.618   2.975  1.00  0.48           C  
ATOM   2019  CD1 TYR A 261     -22.072   7.513   2.677  1.00  0.40           C  
ATOM   2020  CD2 TYR A 261     -24.384   6.925   2.547  1.00  0.43           C  
ATOM   2021  CE1 TYR A 261     -22.323   8.685   1.971  1.00  0.40           C  
ATOM   2022  CE2 TYR A 261     -24.646   8.094   1.840  1.00  0.45           C  
ATOM   2023  OH  TYR A 261     -23.865  10.125   0.858  1.00  0.34           O  
ATOM   2024  CZ  TYR A 261     -23.611   8.966   1.557  1.00  0.36           C  
ATOM   2025  N   ILE A 262     -21.028   2.348   3.263  1.00  0.71           N  
ATOM   2026  CA  ILE A 262     -20.295   1.404   4.100  1.00  0.71           C  
ATOM   2027  C   ILE A 262     -19.243   2.149   4.919  1.00  0.72           C  
ATOM   2028  CB  ILE A 262     -19.629   0.296   3.252  1.00  0.67           C  
ATOM   2029  O   ILE A 262     -18.434   2.899   4.367  1.00  0.69           O  
ATOM   2030  CG1 ILE A 262     -20.682  -0.446   2.421  1.00  0.61           C  
ATOM   2031  CG2 ILE A 262     -18.853  -0.675   4.147  1.00  0.59           C  
ATOM   2032  CD1 ILE A 262     -20.097  -1.326   1.325  1.00  0.59           C  
ATOM   2033  N   THR A 263     -19.418   2.141   6.166  1.00  0.74           N  
ATOM   2034  CA  THR A 263     -18.296   2.361   7.073  1.00  0.77           C  
ATOM   2035  C   THR A 263     -17.843   1.046   7.700  1.00  0.78           C  
ATOM   2036  CB  THR A 263     -18.664   3.362   8.183  1.00  0.73           C  
ATOM   2037  O   THR A 263     -18.668   0.254   8.161  1.00  0.77           O  
ATOM   2038  CG2 THR A 263     -17.433   3.764   8.990  1.00  0.61           C  
ATOM   2039  OG1 THR A 263     -19.237   4.535   7.591  1.00  0.65           O  
ATOM   2040  N   PHE A 264     -16.557   0.759   7.556  1.00  0.74           N  
ATOM   2041  CA  PHE A 264     -15.862  -0.318   8.251  1.00  0.76           C  
ATOM   2042  C   PHE A 264     -14.737   0.234   9.118  1.00  0.74           C  
ATOM   2043  CB  PHE A 264     -15.304  -1.334   7.250  1.00  0.71           C  
ATOM   2044  O   PHE A 264     -13.790   0.836   8.606  1.00  0.70           O  
ATOM   2045  CG  PHE A 264     -14.704  -2.555   7.893  1.00  0.70           C  
ATOM   2046  CD1 PHE A 264     -15.386  -3.236   8.894  1.00  0.67           C  
ATOM   2047  CD2 PHE A 264     -13.458  -3.022   7.497  1.00  0.73           C  
ATOM   2048  CE1 PHE A 264     -14.833  -4.366   9.492  1.00  0.80           C  
ATOM   2049  CE2 PHE A 264     -12.899  -4.150   8.090  1.00  0.81           C  
ATOM   2050  CZ  PHE A 264     -13.588  -4.820   9.088  1.00  0.78           C  
ATOM   2051  N   ILE A 265     -14.860   0.237  10.448  1.00  0.74           N  
ATOM   2052  CA  ILE A 265     -13.919   0.832  11.390  1.00  0.77           C  
ATOM   2053  C   ILE A 265     -13.541  -0.192  12.458  1.00  0.77           C  
ATOM   2054  CB  ILE A 265     -14.504   2.101  12.049  1.00  0.72           C  
ATOM   2055  O   ILE A 265     -14.359  -1.033  12.837  1.00  0.77           O  
ATOM   2056  CG1 ILE A 265     -15.826   1.776  12.754  1.00  0.60           C  
ATOM   2057  CG2 ILE A 265     -14.696   3.210  11.009  1.00  0.59           C  
ATOM   2058  CD1 ILE A 265     -16.399   2.934  13.560  1.00  0.59           C  
ATOM   2059  N   PRO A 266     -12.242  -0.214  12.935  1.00  0.72           N  
ATOM   2060  CA  PRO A 266     -11.937  -0.920  14.182  1.00  0.73           C  
ATOM   2061  C   PRO A 266     -12.725  -0.382  15.373  1.00  0.72           C  
ATOM   2062  CB  PRO A 266     -10.436  -0.678  14.366  1.00  0.69           C  
ATOM   2063  O   PRO A 266     -12.882   0.834  15.516  1.00  0.71           O  
ATOM   2064  CG  PRO A 266     -10.184   0.652  13.734  1.00  0.66           C  
ATOM   2065  CD  PRO A 266     -11.168   0.844  12.616  1.00  0.67           C  
ATOM   2066  N   ILE A 267     -13.284  -1.217  16.128  1.00  0.68           N  
ATOM   2067  CA  ILE A 267     -13.699  -0.936  17.498  1.00  0.67           C  
ATOM   2068  C   ILE A 267     -12.549  -1.234  18.457  1.00  0.64           C  
ATOM   2069  CB  ILE A 267     -14.950  -1.755  17.889  1.00  0.65           C  
ATOM   2070  O   ILE A 267     -12.036  -2.355  18.491  1.00  0.59           O  
ATOM   2071  CG1 ILE A 267     -16.109  -1.447  16.934  1.00  0.61           C  
ATOM   2072  CG2 ILE A 267     -15.346  -1.475  19.341  1.00  0.59           C  
ATOM   2073  CD1 ILE A 267     -17.360  -2.277  17.192  1.00  0.60           C  
ATOM   2074  N   GLY A 268     -11.798  -0.185  19.013  1.00  0.60           N  
ATOM   2075  CA  GLY A 268     -10.896  -0.417  20.130  1.00  0.60           C  
ATOM   2076  C   GLY A 268     -11.468  -1.358  21.173  1.00  0.60           C  
ATOM   2077  O   GLY A 268     -12.655  -1.287  21.497  1.00  0.59           O  
ATOM   2078  N   ALA A 269     -10.782  -2.509  21.395  1.00  0.51           N  
ATOM   2079  CA  ALA A 269     -11.211  -3.189  22.614  1.00  0.51           C  
ATOM   2080  C   ALA A 269     -11.752  -2.193  23.636  1.00  0.51           C  
ATOM   2081  CB  ALA A 269     -10.056  -3.988  23.213  1.00  0.49           C  
ATOM   2082  O   ALA A 269     -11.076  -1.221  23.982  1.00  0.50           O  
ATOM   2083  N   LYS A 270     -13.111  -1.865  23.704  1.00  0.47           N  
ATOM   2084  CA  LYS A 270     -13.523  -1.211  24.943  1.00  0.46           C  
ATOM   2085  C   LYS A 270     -12.617  -1.612  26.103  1.00  0.48           C  
ATOM   2086  CB  LYS A 270     -14.978  -1.551  25.271  1.00  0.45           C  
ATOM   2087  O   LYS A 270     -12.535  -2.791  26.455  1.00  0.46           O  
ATOM   2088  CG  LYS A 270     -15.725  -0.441  25.994  1.00  0.43           C  
ATOM   2089  CD  LYS A 270     -17.173  -0.828  26.268  1.00  0.46           C  
ATOM   2090  CE  LYS A 270     -17.910   0.265  27.031  1.00  0.43           C  
ATOM   2091  NZ  LYS A 270     -19.329  -0.111  27.304  1.00  0.40           N  
ATOM   2092  N   GLY A 271     -11.523  -0.892  26.443  1.00  0.48           N  
ATOM   2093  CA  GLY A 271     -10.999  -1.129  27.778  1.00  0.46           C  
ATOM   2094  C   GLY A 271     -12.033  -1.693  28.734  1.00  0.48           C  
ATOM   2095  O   GLY A 271     -13.215  -1.355  28.648  1.00  0.47           O  
ATOM   2096  N   SER A 272     -11.967  -2.921  29.144  1.00  0.47           N  
ATOM   2097  CA  SER A 272     -12.831  -3.263  30.269  1.00  0.47           C  
ATOM   2098  C   SER A 272     -13.266  -2.015  31.031  1.00  0.47           C  
ATOM   2099  CB  SER A 272     -12.118  -4.227  31.219  1.00  0.46           C  
ATOM   2100  O   SER A 272     -12.434  -1.178  31.389  1.00  0.46           O  
ATOM   2101  OG  SER A 272     -10.864  -3.703  31.619  1.00  0.45           O  
ATOM   2102  N   ASP A 273     -14.498  -1.305  30.653  1.00  0.44           N  
ATOM   2103  CA  ASP A 273     -14.976  -0.388  31.683  1.00  0.44           C  
ATOM   2104  C   ASP A 273     -14.285  -0.653  33.019  1.00  0.44           C  
ATOM   2105  CB  ASP A 273     -16.493  -0.505  31.844  1.00  0.42           C  
ATOM   2106  O   ASP A 273     -14.338  -1.769  33.540  1.00  0.43           O  
ATOM   2107  CG  ASP A 273     -17.256  -0.067  30.606  1.00  0.41           C  
ATOM   2108  OD1 ASP A 273     -16.711   0.715  29.798  1.00  0.43           O  
ATOM   2109  OD2 ASP A 273     -18.414  -0.506  30.438  1.00  0.49           O  
ATOM   2110  N   GLY A 274     -12.997  -0.297  33.204  1.00  0.45           N  
ATOM   2111  CA  GLY A 274     -12.652  -0.346  34.616  1.00  0.45           C  
ATOM   2112  C   GLY A 274     -13.838  -0.655  35.509  1.00  0.45           C  
ATOM   2113  O   GLY A 274     -14.931  -0.122  35.305  1.00  0.44           O  
ATOM   2114  N   THR A 275     -14.078  -1.923  35.757  1.00  0.46           N  
ATOM   2115  CA  THR A 275     -15.001  -2.244  36.840  1.00  0.47           C  
ATOM   2116  C   THR A 275     -15.441  -0.978  37.569  1.00  0.46           C  
ATOM   2117  CB  THR A 275     -14.364  -3.223  37.844  1.00  0.44           C  
ATOM   2118  O   THR A 275     -14.606  -0.215  38.058  1.00  0.45           O  
ATOM   2119  CG2 THR A 275     -14.764  -4.663  37.538  1.00  0.43           C  
ATOM   2120  OG1 THR A 275     -12.937  -3.110  37.774  1.00  0.43           O  
ATOM   2121  N   ASN A 276     -16.511  -0.086  36.980  1.00  0.44           N  
ATOM   2122  CA  ASN A 276     -17.121   0.830  37.937  1.00  0.45           C  
ATOM   2123  C   ASN A 276     -16.632   0.564  39.358  1.00  0.44           C  
ATOM   2124  CB  ASN A 276     -18.647   0.735  37.874  1.00  0.42           C  
ATOM   2125  O   ASN A 276     -16.814  -0.535  39.886  1.00  0.43           O  
ATOM   2126  CG  ASN A 276     -19.233   1.505  36.707  1.00  0.41           C  
ATOM   2127  ND2 ASN A 276     -20.464   1.174  36.336  1.00  0.40           N  
ATOM   2128  OD1 ASN A 276     -18.584   2.390  36.143  1.00  0.43           O  
ATOM   2129  N   GLY A 277     -15.368   0.939  39.692  1.00  0.48           N  
ATOM   2130  CA  GLY A 277     -15.254   1.033  41.139  1.00  0.49           C  
ATOM   2131  C   GLY A 277     -16.575   0.829  41.856  1.00  0.48           C  
ATOM   2132  O   GLY A 277     -17.614   1.316  41.406  1.00  0.46           O  
ATOM   2133  N   THR A 278     -16.824  -0.468  42.160  1.00  0.48           N  
ATOM   2134  CA  THR A 278     -17.843  -0.769  43.160  1.00  0.49           C  
ATOM   2135  C   THR A 278     -18.471   0.515  43.695  1.00  0.48           C  
ATOM   2136  CB  THR A 278     -17.257  -1.583  44.328  1.00  0.46           C  
ATOM   2137  O   THR A 278     -17.766   1.402  44.179  1.00  0.46           O  
ATOM   2138  CG2 THR A 278     -17.575  -3.067  44.179  1.00  0.44           C  
ATOM   2139  OG1 THR A 278     -15.835  -1.411  44.357  1.00  0.44           O  
ATOM   2140  N   ASN A 279     -19.582   1.170  42.885  1.00  0.47           N  
ATOM   2141  CA  ASN A 279     -20.465   2.039  43.656  1.00  0.48           C  
ATOM   2142  C   ASN A 279     -20.160   1.965  45.149  1.00  0.47           C  
ATOM   2143  CB  ASN A 279     -21.930   1.684  43.394  1.00  0.44           C  
ATOM   2144  O   ASN A 279     -20.326   0.913  45.769  1.00  0.45           O  
ATOM   2145  CG  ASN A 279     -22.429   2.206  42.061  1.00  0.43           C  
ATOM   2146  ND2 ASN A 279     -23.532   1.646  41.580  1.00  0.42           N  
ATOM   2147  OD1 ASN A 279     -21.826   3.104  41.468  1.00  0.45           O  
ATOM   2148  N   GLY A 280     -18.967   2.512  45.613  1.00  0.51           N  
ATOM   2149  CA  GLY A 280     -19.107   2.840  47.022  1.00  0.53           C  
ATOM   2150  C   GLY A 280     -20.541   2.763  47.514  1.00  0.51           C  
ATOM   2151  O   GLY A 280     -21.467   3.165  46.807  1.00  0.49           O  
ATOM   2152  N   THR A 281     -20.833   1.585  48.109  1.00  0.52           N  
ATOM   2153  CA  THR A 281     -21.963   1.404  49.014  1.00  0.53           C  
ATOM   2154  C   THR A 281     -22.805   2.674  49.088  1.00  0.52           C  
ATOM   2155  CB  THR A 281     -21.490   1.015  50.427  1.00  0.49           C  
ATOM   2156  O   THR A 281     -22.297   3.743  49.434  1.00  0.50           O  
ATOM   2157  CG2 THR A 281     -21.515  -0.498  50.618  1.00  0.47           C  
ATOM   2158  OG1 THR A 281     -20.152   1.489  50.624  1.00  0.48           O  
ATOM   2159  N   ASN A 282     -23.824   2.890  48.011  1.00  0.49           N  
ATOM   2160  CA  ASN A 282     -25.024   3.669  48.297  1.00  0.50           C  
ATOM   2161  C   ASN A 282     -25.222   3.862  49.798  1.00  0.49           C  
ATOM   2162  CB  ASN A 282     -26.256   3.003  47.680  1.00  0.45           C  
ATOM   2163  O   ASN A 282     -25.559   2.915  50.511  1.00  0.47           O  
ATOM   2164  CG  ASN A 282     -26.414   3.320  46.206  1.00  0.45           C  
ATOM   2165  ND2 ASN A 282     -27.181   2.497  45.501  1.00  0.45           N  
ATOM   2166  OD1 ASN A 282     -25.850   4.296  45.704  1.00  0.47           O  
ATOM   2167  N   GLY A 283     -24.387   4.729  50.445  1.00  0.52           N  
ATOM   2168  CA  GLY A 283     -24.964   5.380  51.610  1.00  0.54           C  
ATOM   2169  C   GLY A 283     -26.471   5.531  51.523  1.00  0.52           C  
ATOM   2170  O   GLY A 283     -27.015   5.771  50.443  1.00  0.50           O  
ATOM   2171  N   ALA A 284     -27.130   4.721  52.341  1.00  0.57           N  
ATOM   2172  CA  ALA A 284     -28.513   4.739  52.809  1.00  0.57           C  
ATOM   2173  C   ALA A 284     -29.325   5.808  52.082  1.00  0.57           C  
ATOM   2174  CB  ALA A 284     -28.562   4.972  54.317  1.00  0.53           C  
ATOM   2175  O   ALA A 284     -28.926   6.974  52.035  1.00  0.55           O  
ATOM   2176  N   LYS A 285     -30.122   5.456  50.936  1.00  0.53           N  
ATOM   2177  CA  LYS A 285     -31.353   6.127  50.529  1.00  0.53           C  
ATOM   2178  C   LYS A 285     -32.029   6.803  51.719  1.00  0.52           C  
ATOM   2179  CB  LYS A 285     -32.315   5.135  49.874  1.00  0.49           C  
ATOM   2180  O   LYS A 285     -32.590   6.130  52.586  1.00  0.50           O  
ATOM   2181  CG  LYS A 285     -32.957   5.649  48.594  1.00  0.48           C  
ATOM   2182  CD  LYS A 285     -33.889   4.612  47.981  1.00  0.52           C  
ATOM   2183  CE  LYS A 285     -34.576   5.145  46.731  1.00  0.46           C  
ATOM   2184  NZ  LYS A 285     -35.520   4.146  46.148  1.00  0.42           N  
ATOM   2185  N   GLY A 286     -31.570   7.983  51.997  1.00  0.51           N  
ATOM   2186  CA  GLY A 286     -32.341   9.029  52.650  1.00  0.54           C  
ATOM   2187  C   GLY A 286     -33.580   9.431  51.872  1.00  0.51           C  
ATOM   2188  O   GLY A 286     -33.597   9.359  50.641  1.00  0.50           O  
ATOM   2189  N   ASP A 287     -34.889   9.236  52.294  1.00  0.57           N  
ATOM   2190  CA  ASP A 287     -36.220   9.773  52.029  1.00  0.58           C  
ATOM   2191  C   ASP A 287     -36.198  10.734  50.842  1.00  0.56           C  
ATOM   2192  CB  ASP A 287     -36.769  10.482  53.269  1.00  0.52           C  
ATOM   2193  O   ASP A 287     -35.238  11.486  50.663  1.00  0.53           O  
ATOM   2194  CG  ASP A 287     -37.070   9.529  54.412  1.00  0.52           C  
ATOM   2195  OD1 ASP A 287     -37.514   8.390  54.155  1.00  0.52           O  
ATOM   2196  OD2 ASP A 287     -36.864   9.923  55.581  1.00  0.60           O  
ATOM   2197  N   LYS A 288     -36.829  10.549  49.439  1.00  0.53           N  
ATOM   2198  CA  LYS A 288     -36.904  11.576  48.404  1.00  0.55           C  
ATOM   2199  C   LYS A 288     -36.501  12.941  48.955  1.00  0.52           C  
ATOM   2200  CB  LYS A 288     -38.314  11.644  47.816  1.00  0.49           C  
ATOM   2201  O   LYS A 288     -37.295  13.605  49.626  1.00  0.50           O  
ATOM   2202  CG  LYS A 288     -38.360  11.504  46.301  1.00  0.49           C  
ATOM   2203  CD  LYS A 288     -39.787  11.579  45.776  1.00  0.53           C  
ATOM   2204  CE  LYS A 288     -39.831  11.488  44.257  1.00  0.46           C  
ATOM   2205  NZ  LYS A 288     -41.226  11.599  43.735  1.00  0.41           N  
ATOM   2206  N   GLY A 289     -35.308  13.101  49.399  1.00  0.46           N  
ATOM   2207  CA  GLY A 289     -34.603  14.355  49.612  1.00  0.49           C  
ATOM   2208  C   GLY A 289     -34.317  15.105  48.325  1.00  0.46           C  
ATOM   2209  O   GLY A 289     -34.073  14.491  47.283  1.00  0.45           O  
ATOM   2210  N   ASP A 290     -35.071  16.257  48.002  1.00  0.53           N  
ATOM   2211  CA  ASP A 290     -34.565  17.335  47.157  1.00  0.54           C  
ATOM   2212  C   ASP A 290     -33.324  16.891  46.385  1.00  0.53           C  
ATOM   2213  CB  ASP A 290     -34.246  18.572  47.999  1.00  0.49           C  
ATOM   2214  O   ASP A 290     -32.466  16.192  46.928  1.00  0.50           O  
ATOM   2215  CG  ASP A 290     -35.489  19.271  48.520  1.00  0.49           C  
ATOM   2216  OD1 ASP A 290     -36.527  19.270  47.824  1.00  0.50           O  
ATOM   2217  OD2 ASP A 290     -35.429  19.830  49.636  1.00  0.58           O  
ATOM   2218  N   ILE A 291     -33.269  16.339  45.021  1.00  0.51           N  
ATOM   2219  CA  ILE A 291     -31.987  16.067  44.380  1.00  0.52           C  
ATOM   2220  C   ILE A 291     -30.868  16.128  45.417  1.00  0.51           C  
ATOM   2221  CB  ILE A 291     -31.707  17.061  43.231  1.00  0.48           C  
ATOM   2222  O   ILE A 291     -30.602  17.186  45.991  1.00  0.49           O  
ATOM   2223  CG1 ILE A 291     -32.808  16.971  42.167  1.00  0.46           C  
ATOM   2224  CG2 ILE A 291     -30.329  16.801  42.616  1.00  0.47           C  
ATOM   2225  CD1 ILE A 291     -32.699  18.024  41.073  1.00  0.44           C  
ATOM   2226  N   GLY A 292     -30.712  15.128  46.375  1.00  0.46           N  
ATOM   2227  CA  GLY A 292     -29.462  15.116  47.119  1.00  0.48           C  
ATOM   2228  C   GLY A 292     -28.363  15.922  46.453  1.00  0.47           C  
ATOM   2229  O   GLY A 292     -28.335  16.050  45.227  1.00  0.45           O  
ATOM   2230  N   PRO A 293     -27.942  16.969  47.054  1.00  0.48           N  
ATOM   2231  CA  PRO A 293     -26.653  17.431  46.533  1.00  0.47           C  
ATOM   2232  C   PRO A 293     -26.008  16.427  45.580  1.00  0.48           C  
ATOM   2233  CB  PRO A 293     -25.805  17.607  47.795  1.00  0.46           C  
ATOM   2234  O   PRO A 293     -25.978  15.228  45.868  1.00  0.47           O  
ATOM   2235  CG  PRO A 293     -26.431  16.700  48.805  1.00  0.45           C  
ATOM   2236  CD  PRO A 293     -27.885  16.541  48.467  1.00  0.47           C  
ATOM   2237  N   THR A 294     -26.089  16.446  44.127  1.00  0.50           N  
ATOM   2238  CA  THR A 294     -25.049  15.831  43.309  1.00  0.51           C  
ATOM   2239  C   THR A 294     -24.092  15.016  44.174  1.00  0.50           C  
ATOM   2240  CB  THR A 294     -24.258  16.892  42.523  1.00  0.47           C  
ATOM   2241  O   THR A 294     -23.510  15.539  45.126  1.00  0.49           O  
ATOM   2242  CG2 THR A 294     -23.731  16.324  41.209  1.00  0.44           C  
ATOM   2243  OG1 THR A 294     -25.113  18.006  42.240  1.00  0.44           O  
ATOM   2244  N   GLY A 295     -24.357  13.633  44.554  1.00  0.48           N  
ATOM   2245  CA  GLY A 295     -23.274  12.884  45.171  1.00  0.49           C  
ATOM   2246  C   GLY A 295     -21.943  13.611  45.125  1.00  0.48           C  
ATOM   2247  O   GLY A 295     -21.716  14.445  44.247  1.00  0.47           O  
ATOM   2248  N   PRO A 296     -21.215  13.928  46.175  1.00  0.44           N  
ATOM   2249  CA  PRO A 296     -19.877  14.394  45.804  1.00  0.44           C  
ATOM   2250  C   PRO A 296     -19.457  13.931  44.411  1.00  0.44           C  
ATOM   2251  CB  PRO A 296     -18.978  13.777  46.878  1.00  0.43           C  
ATOM   2252  O   PRO A 296     -19.587  12.748  44.083  1.00  0.43           O  
ATOM   2253  CG  PRO A 296     -19.744  12.600  47.388  1.00  0.43           C  
ATOM   2254  CD  PRO A 296     -21.207  12.842  47.148  1.00  0.45           C  
ATOM   2255  N   SER A 297     -19.604  14.710  43.229  1.00  0.48           N  
ATOM   2256  CA  SER A 297     -18.676  14.441  42.135  1.00  0.49           C  
ATOM   2257  C   SER A 297     -17.642  13.393  42.532  1.00  0.48           C  
ATOM   2258  CB  SER A 297     -17.971  15.727  41.702  1.00  0.46           C  
ATOM   2259  O   SER A 297     -16.985  13.523  43.567  1.00  0.46           O  
ATOM   2260  OG  SER A 297     -17.409  16.393  42.819  1.00  0.46           O  
ATOM   2261  N   GLY A 298     -17.912  11.985  42.356  1.00  0.49           N  
ATOM   2262  CA  GLY A 298     -16.768  11.097  42.485  1.00  0.49           C  
ATOM   2263  C   GLY A 298     -15.479  11.828  42.809  1.00  0.49           C  
ATOM   2264  O   GLY A 298     -15.215  12.902  42.266  1.00  0.47           O  
ATOM   2265  N   ILE A 299     -15.072  11.814  44.001  1.00  0.51           N  
ATOM   2266  CA  ILE A 299     -13.717  12.323  44.188  1.00  0.52           C  
ATOM   2267  C   ILE A 299     -12.944  12.227  42.875  1.00  0.51           C  
ATOM   2268  CB  ILE A 299     -12.974  11.555  45.304  1.00  0.49           C  
ATOM   2269  O   ILE A 299     -12.700  11.128  42.370  1.00  0.50           O  
ATOM   2270  CG1 ILE A 299     -13.822  11.516  46.581  1.00  0.46           C  
ATOM   2271  CG2 ILE A 299     -11.606  12.188  45.576  1.00  0.47           C  
ATOM   2272  CD1 ILE A 299     -13.244  10.637  47.681  1.00  0.47           C  
ATOM   2273  N   SER A 300     -13.250  13.185  41.878  1.00  0.59           N  
ATOM   2274  CA  SER A 300     -12.142  13.228  40.930  1.00  0.61           C  
ATOM   2275  C   SER A 300     -10.860  12.684  41.552  1.00  0.59           C  
ATOM   2276  CB  SER A 300     -11.912  14.658  40.439  1.00  0.56           C  
ATOM   2277  O   SER A 300     -10.435  13.145  42.614  1.00  0.58           O  
ATOM   2278  OG  SER A 300     -11.808  15.555  41.531  1.00  0.54           O  
ATOM   2279  N   GLY A 301     -10.636  11.394  41.218  1.00  0.64           N  
ATOM   2280  CA  GLY A 301      -9.308  10.929  41.584  1.00  0.65           C  
ATOM   2281  C   GLY A 301      -8.247  12.008  41.472  1.00  0.66           C  
ATOM   2282  O   GLY A 301      -8.469  13.042  40.838  1.00  0.64           O  
ATOM   2283  N   PRO A 302      -7.253  12.048  42.351  1.00  0.71           N  
ATOM   2284  CA  PRO A 302      -6.193  13.050  42.221  1.00  0.73           C  
ATOM   2285  C   PRO A 302      -5.754  13.261  40.774  1.00  0.73           C  
ATOM   2286  CB  PRO A 302      -5.051  12.467  43.058  1.00  0.70           C  
ATOM   2287  O   PRO A 302      -5.615  12.295  40.020  1.00  0.71           O  
ATOM   2288  CG  PRO A 302      -5.269  10.988  43.022  1.00  0.68           C  
ATOM   2289  CD  PRO A 302      -6.743  10.725  42.911  1.00  0.69           C  
ATOM   2290  N   SER A 303      -5.794  14.556  40.301  1.00  0.76           N  
ATOM   2291  CA  SER A 303      -5.146  14.912  39.043  1.00  0.78           C  
ATOM   2292  C   SER A 303      -3.746  14.315  38.953  1.00  0.78           C  
ATOM   2293  CB  SER A 303      -5.072  16.432  38.889  1.00  0.74           C  
ATOM   2294  O   SER A 303      -2.963  14.411  39.900  1.00  0.77           O  
ATOM   2295  OG  SER A 303      -4.287  17.004  39.921  1.00  0.67           O  
ATOM   2296  N   ILE A 304      -3.472  13.605  37.896  1.00  0.77           N  
ATOM   2297  CA  ILE A 304      -2.114  13.181  37.572  1.00  0.79           C  
ATOM   2298  C   ILE A 304      -1.336  14.352  36.977  1.00  0.78           C  
ATOM   2299  CB  ILE A 304      -2.113  11.985  36.595  1.00  0.75           C  
ATOM   2300  O   ILE A 304      -1.724  14.902  35.944  1.00  0.76           O  
ATOM   2301  CG1 ILE A 304      -2.877  10.801  37.200  1.00  0.67           C  
ATOM   2302  CG2 ILE A 304      -0.680  11.584  36.233  1.00  0.67           C  
ATOM   2303  CD1 ILE A 304      -2.761   9.514  36.395  1.00  0.66           C  
ATOM   2304  N   VAL A 305      -0.304  14.877  37.537  1.00  0.80           N  
ATOM   2305  CA  VAL A 305       0.563  15.961  37.089  1.00  0.82           C  
ATOM   2306  C   VAL A 305       1.939  15.407  36.728  1.00  0.82           C  
ATOM   2307  CB  VAL A 305       0.697  17.062  38.165  1.00  0.80           C  
ATOM   2308  O   VAL A 305       2.659  14.902  37.593  1.00  0.81           O  
ATOM   2309  CG1 VAL A 305       1.584  18.201  37.665  1.00  0.77           C  
ATOM   2310  CG2 VAL A 305      -0.680  17.588  38.564  1.00  0.76           C  
ATOM   2311  N   TYR A 306       2.317  15.424  35.472  1.00  0.79           N  
ATOM   2312  CA  TYR A 306       3.686  15.137  35.058  1.00  0.82           C  
ATOM   2313  C   TYR A 306       4.631  16.252  35.488  1.00  0.81           C  
ATOM   2314  CB  TYR A 306       3.760  14.947  33.540  1.00  0.77           C  
ATOM   2315  O   TYR A 306       4.417  17.420  35.153  1.00  0.80           O  
ATOM   2316  CG  TYR A 306       5.151  14.657  33.031  1.00  0.74           C  
ATOM   2317  CD1 TYR A 306       5.868  13.556  33.494  1.00  0.71           C  
ATOM   2318  CD2 TYR A 306       5.751  15.484  32.088  1.00  0.73           C  
ATOM   2319  CE1 TYR A 306       7.151  13.287  33.029  1.00  0.73           C  
ATOM   2320  CE2 TYR A 306       7.034  15.225  31.616  1.00  0.70           C  
ATOM   2321  OH  TYR A 306       8.995  13.863  31.628  1.00  0.62           O  
ATOM   2322  CZ  TYR A 306       7.725  14.125  32.091  1.00  0.74           C  
ATOM   2323  N   ARG A 307       5.733  16.012  36.137  1.00  0.82           N  
ATOM   2324  CA  ARG A 307       6.685  16.957  36.712  1.00  0.83           C  
ATOM   2325  C   ARG A 307       8.007  16.935  35.952  1.00  0.81           C  
ATOM   2326  CB  ARG A 307       6.926  16.645  38.191  1.00  0.80           C  
ATOM   2327  O   ARG A 307       8.986  17.551  36.379  1.00  0.78           O  
ATOM   2328  CG  ARG A 307       5.672  16.718  39.048  1.00  0.75           C  
ATOM   2329  CD  ARG A 307       5.130  18.137  39.135  1.00  0.74           C  
ATOM   2330  NE  ARG A 307       5.979  18.989  39.962  1.00  0.72           N  
ATOM   2331  NH1 ARG A 307       4.536  20.793  39.951  1.00  0.59           N  
ATOM   2332  NH2 ARG A 307       6.524  20.917  41.085  1.00  0.56           N  
ATOM   2333  CZ  ARG A 307       5.678  20.231  40.331  1.00  0.78           C  
ATOM   2334  N   GLY A 308       8.103  16.250  34.791  1.00  0.79           N  
ATOM   2335  CA  GLY A 308       9.355  16.126  34.062  1.00  0.82           C  
ATOM   2336  C   GLY A 308      10.228  14.991  34.565  1.00  0.81           C  
ATOM   2337  O   GLY A 308       9.722  13.936  34.952  1.00  0.79           O  
ATOM   2338  N   LEU A 309      11.665  15.138  34.432  1.00  0.81           N  
ATOM   2339  CA  LEU A 309      12.654  14.241  35.020  1.00  0.85           C  
ATOM   2340  C   LEU A 309      12.599  14.296  36.543  1.00  0.83           C  
ATOM   2341  CB  LEU A 309      14.060  14.600  34.535  1.00  0.79           C  
ATOM   2342  O   LEU A 309      12.405  15.366  37.124  1.00  0.81           O  
ATOM   2343  CG  LEU A 309      14.306  14.491  33.029  1.00  0.74           C  
ATOM   2344  CD1 LEU A 309      15.699  15.007  32.681  1.00  0.70           C  
ATOM   2345  CD2 LEU A 309      14.132  13.050  32.562  1.00  0.72           C  
ATOM   2346  N   PHE A 310      12.647  13.180  37.229  1.00  0.83           N  
ATOM   2347  CA  PHE A 310      12.813  13.141  38.677  1.00  0.87           C  
ATOM   2348  C   PHE A 310      13.916  14.094  39.122  1.00  0.84           C  
ATOM   2349  CB  PHE A 310      13.129  11.717  39.145  1.00  0.83           C  
ATOM   2350  O   PHE A 310      15.034  14.043  38.605  1.00  0.82           O  
ATOM   2351  CG  PHE A 310      13.460  11.618  40.610  1.00  0.78           C  
ATOM   2352  CD1 PHE A 310      12.449  11.572  41.563  1.00  0.74           C  
ATOM   2353  CD2 PHE A 310      14.781  11.572  41.034  1.00  0.77           C  
ATOM   2354  CE1 PHE A 310      12.752  11.481  42.919  1.00  0.83           C  
ATOM   2355  CE2 PHE A 310      15.091  11.481  42.388  1.00  0.81           C  
ATOM   2356  CZ  PHE A 310      14.075  11.437  43.329  1.00  0.84           C  
ATOM   2357  N   ALA A 311      13.704  14.914  40.024  1.00  0.86           N  
ATOM   2358  CA  ALA A 311      14.695  15.823  40.595  1.00  0.87           C  
ATOM   2359  C   ALA A 311      14.782  15.657  42.109  1.00  0.86           C  
ATOM   2360  CB  ALA A 311      14.357  17.268  40.239  1.00  0.84           C  
ATOM   2361  O   ALA A 311      13.763  15.686  42.803  1.00  0.84           O  
ATOM   2362  N   ASN A 312      16.028  15.424  42.618  1.00  0.83           N  
ATOM   2363  CA  ASN A 312      16.271  15.452  44.056  1.00  0.87           C  
ATOM   2364  C   ASN A 312      15.854  16.786  44.669  1.00  0.82           C  
ATOM   2365  CB  ASN A 312      17.743  15.166  44.358  1.00  0.79           C  
ATOM   2366  O   ASN A 312      16.092  17.844  44.084  1.00  0.78           O  
ATOM   2367  CG  ASN A 312      18.113  13.713  44.138  1.00  0.70           C  
ATOM   2368  ND2 ASN A 312      19.407  13.444  44.006  1.00  0.71           N  
ATOM   2369  OD1 ASN A 312      17.244  12.839  44.085  1.00  0.70           O  
ATOM   2370  N   GLY A 313      15.355  16.747  45.890  1.00  0.81           N  
ATOM   2371  CA  GLY A 313      14.950  17.931  46.631  1.00  0.83           C  
ATOM   2372  C   GLY A 313      13.603  18.475  46.196  1.00  0.80           C  
ATOM   2373  O   GLY A 313      13.083  19.416  46.799  1.00  0.78           O  
ATOM   2374  N   THR A 314      13.045  18.025  45.101  1.00  0.85           N  
ATOM   2375  CA  THR A 314      11.711  18.445  44.688  1.00  0.87           C  
ATOM   2376  C   THR A 314      10.643  17.779  45.550  1.00  0.85           C  
ATOM   2377  CB  THR A 314      11.456  18.116  43.205  1.00  0.84           C  
ATOM   2378  O   THR A 314      10.755  16.598  45.885  1.00  0.83           O  
ATOM   2379  CG2 THR A 314      10.063  18.564  42.774  1.00  0.76           C  
ATOM   2380  OG1 THR A 314      12.433  18.785  42.398  1.00  0.80           O  
ATOM   2381  N   THR A 315       9.640  18.484  46.060  1.00  0.84           N  
ATOM   2382  CA  THR A 315       8.456  17.942  46.716  1.00  0.86           C  
ATOM   2383  C   THR A 315       7.515  17.307  45.696  1.00  0.85           C  
ATOM   2384  CB  THR A 315       7.704  19.032  47.503  1.00  0.82           C  
ATOM   2385  O   THR A 315       7.089  17.963  44.743  1.00  0.83           O  
ATOM   2386  CG2 THR A 315       6.529  18.441  48.275  1.00  0.72           C  
ATOM   2387  OG1 THR A 315       8.605  19.653  48.428  1.00  0.78           O  
ATOM   2388  N   TYR A 316       7.218  16.086  45.888  1.00  0.87           N  
ATOM   2389  CA  TYR A 316       6.227  15.366  45.096  1.00  0.90           C  
ATOM   2390  C   TYR A 316       4.982  15.066  45.923  1.00  0.87           C  
ATOM   2391  CB  TYR A 316       6.818  14.062  44.552  1.00  0.87           C  
ATOM   2392  O   TYR A 316       5.063  14.909  47.144  1.00  0.83           O  
ATOM   2393  CG  TYR A 316       8.007  14.267  43.645  1.00  0.86           C  
ATOM   2394  CD1 TYR A 316       7.845  14.760  42.352  1.00  0.82           C  
ATOM   2395  CD2 TYR A 316       9.294  13.968  44.078  1.00  0.84           C  
ATOM   2396  CE1 TYR A 316       8.937  14.949  41.512  1.00  0.88           C  
ATOM   2397  CE2 TYR A 316      10.394  14.153  43.247  1.00  0.88           C  
ATOM   2398  OH  TYR A 316      11.291  14.829  41.140  1.00  0.77           O  
ATOM   2399  CZ  TYR A 316      10.206  14.644  41.968  1.00  0.88           C  
ATOM   2400  N   TYR A 317       3.881  15.109  45.297  1.00  0.85           N  
ATOM   2401  CA  TYR A 317       2.584  14.960  45.948  1.00  0.87           C  
ATOM   2402  C   TYR A 317       1.942  13.626  45.585  1.00  0.85           C  
ATOM   2403  CB  TYR A 317       1.652  16.111  45.561  1.00  0.84           C  
ATOM   2404  O   TYR A 317       1.949  13.224  44.419  1.00  0.83           O  
ATOM   2405  CG  TYR A 317       2.098  17.456  46.083  1.00  0.79           C  
ATOM   2406  CD1 TYR A 317       1.679  17.915  47.330  1.00  0.75           C  
ATOM   2407  CD2 TYR A 317       2.939  18.269  45.331  1.00  0.77           C  
ATOM   2408  CE1 TYR A 317       2.086  19.153  47.814  1.00  0.80           C  
ATOM   2409  CE2 TYR A 317       3.352  19.510  45.805  1.00  0.78           C  
ATOM   2410  OH  TYR A 317       3.328  21.170  47.521  1.00  0.70           O  
ATOM   2411  CZ  TYR A 317       2.921  19.942  47.046  1.00  0.81           C  
ATOM   2412  N   ASN A 318       1.370  12.899  46.525  1.00  0.86           N  
ATOM   2413  CA  ASN A 318       0.399  11.811  46.533  1.00  0.88           C  
ATOM   2414  C   ASN A 318      -0.782  12.120  47.449  1.00  0.84           C  
ATOM   2415  CB  ASN A 318       1.066  10.499  46.951  1.00  0.83           C  
ATOM   2416  O   ASN A 318      -0.840  11.632  48.580  1.00  0.78           O  
ATOM   2417  CG  ASN A 318       0.122   9.315  46.881  1.00  0.77           C  
ATOM   2418  ND2 ASN A 318       0.440   8.258  47.619  1.00  0.78           N  
ATOM   2419  OD1 ASN A 318      -0.885   9.350  46.169  1.00  0.78           O  
ATOM   2420  N   ASN A 319      -1.700  13.067  47.011  1.00  0.85           N  
ATOM   2421  CA  ASN A 319      -2.901  13.384  47.776  1.00  0.85           C  
ATOM   2422  C   ASN A 319      -4.158  13.269  46.919  1.00  0.84           C  
ATOM   2423  CB  ASN A 319      -2.797  14.785  48.382  1.00  0.82           C  
ATOM   2424  O   ASN A 319      -4.090  12.848  45.763  1.00  0.81           O  
ATOM   2425  CG  ASN A 319      -2.726  15.873  47.329  1.00  0.78           C  
ATOM   2426  ND2 ASN A 319      -1.942  16.910  47.599  1.00  0.77           N  
ATOM   2427  OD1 ASN A 319      -3.372  15.783  46.281  1.00  0.76           O  
ATOM   2428  N   THR A 320      -5.397  13.474  47.450  1.00  0.76           N  
ATOM   2429  CA  THR A 320      -6.709  13.344  46.825  1.00  0.77           C  
ATOM   2430  C   THR A 320      -6.855  14.327  45.666  1.00  0.76           C  
ATOM   2431  CB  THR A 320      -7.839  13.577  47.844  1.00  0.73           C  
ATOM   2432  O   THR A 320      -7.723  14.158  44.808  1.00  0.73           O  
ATOM   2433  CG2 THR A 320      -7.908  12.440  48.858  1.00  0.65           C  
ATOM   2434  OG1 THR A 320      -7.604  14.808  48.538  1.00  0.72           O  
ATOM   2435  N   GLN A 321      -6.053  15.460  45.679  1.00  0.77           N  
ATOM   2436  CA  GLN A 321      -6.095  16.477  44.633  1.00  0.79           C  
ATOM   2437  C   GLN A 321      -5.136  16.137  43.496  1.00  0.78           C  
ATOM   2438  CB  GLN A 321      -5.760  17.854  45.209  1.00  0.75           C  
ATOM   2439  O   GLN A 321      -5.454  16.350  42.324  1.00  0.78           O  
ATOM   2440  CG  GLN A 321      -6.772  18.357  46.229  1.00  0.69           C  
ATOM   2441  CD  GLN A 321      -6.393  19.704  46.816  1.00  0.69           C  
ATOM   2442  NE2 GLN A 321      -7.369  20.393  47.398  1.00  0.64           N  
ATOM   2443  OE1 GLN A 321      -5.233  20.122  46.749  1.00  0.74           O  
ATOM   2444  N   ARG A 322      -3.850  15.610  43.832  1.00  0.84           N  
ATOM   2445  CA  ARG A 322      -2.778  15.510  42.847  1.00  0.85           C  
ATOM   2446  C   ARG A 322      -1.857  14.334  43.156  1.00  0.85           C  
ATOM   2447  CB  ARG A 322      -1.970  16.809  42.797  1.00  0.82           C  
ATOM   2448  O   ARG A 322      -1.485  14.118  44.312  1.00  0.83           O  
ATOM   2449  CG  ARG A 322      -0.742  16.737  41.904  1.00  0.78           C  
ATOM   2450  CD  ARG A 322      -0.005  18.068  41.850  1.00  0.78           C  
ATOM   2451  NE  ARG A 322       1.254  17.958  41.119  1.00  0.74           N  
ATOM   2452  NH1 ARG A 322       1.766  20.207  41.250  1.00  0.66           N  
ATOM   2453  NH2 ARG A 322       3.188  18.763  40.179  1.00  0.63           N  
ATOM   2454  CZ  ARG A 322       2.067  18.976  40.851  1.00  0.77           C  
ATOM   2455  N   ARG A 323      -1.500  13.501  42.125  1.00  0.86           N  
ATOM   2456  CA  ARG A 323      -0.381  12.565  42.104  1.00  0.87           C  
ATOM   2457  C   ARG A 323       0.652  12.969  41.057  1.00  0.86           C  
ATOM   2458  CB  ARG A 323      -0.874  11.142  41.831  1.00  0.83           C  
ATOM   2459  O   ARG A 323       0.312  13.185  39.892  1.00  0.84           O  
ATOM   2460  CG  ARG A 323      -1.714  10.555  42.954  1.00  0.76           C  
ATOM   2461  CD  ARG A 323      -2.113   9.115  42.666  1.00  0.75           C  
ATOM   2462  NE  ARG A 323      -1.013   8.189  42.923  1.00  0.69           N  
ATOM   2463  NH1 ARG A 323      -2.106   6.334  42.086  1.00  0.58           N  
ATOM   2464  NH2 ARG A 323       0.022   6.139  42.917  1.00  0.54           N  
ATOM   2465  CZ  ARG A 323      -1.035   6.889  42.641  1.00  0.71           C  
ATOM   2466  N   ASP A 324       1.875  13.182  41.460  1.00  0.86           N  
ATOM   2467  CA  ASP A 324       2.949  13.586  40.559  1.00  0.87           C  
ATOM   2468  C   ASP A 324       3.544  12.379  39.837  1.00  0.86           C  
ATOM   2469  CB  ASP A 324       4.043  14.331  41.327  1.00  0.85           C  
ATOM   2470  O   ASP A 324       3.787  11.339  40.453  1.00  0.83           O  
ATOM   2471  CG  ASP A 324       3.605  15.708  41.795  1.00  0.83           C  
ATOM   2472  OD1 ASP A 324       2.658  16.278  41.212  1.00  0.85           O  
ATOM   2473  OD2 ASP A 324       4.215  16.229  42.754  1.00  0.86           O  
ATOM   2474  N   VAL A 325       3.727  12.466  38.631  1.00  0.83           N  
ATOM   2475  CA  VAL A 325       4.465  11.554  37.763  1.00  0.85           C  
ATOM   2476  C   VAL A 325       5.797  12.184  37.363  1.00  0.84           C  
ATOM   2477  CB  VAL A 325       3.649  11.186  36.503  1.00  0.82           C  
ATOM   2478  O   VAL A 325       5.846  13.356  36.980  1.00  0.82           O  
ATOM   2479  CG1 VAL A 325       4.466  10.289  35.574  1.00  0.73           C  
ATOM   2480  CG2 VAL A 325       2.340  10.503  36.895  1.00  0.72           C  
ATOM   2481  N   VAL A 326       6.843  11.439  37.356  1.00  0.83           N  
ATOM   2482  CA  VAL A 326       8.155  11.838  36.856  1.00  0.84           C  
ATOM   2483  C   VAL A 326       8.679  10.786  35.882  1.00  0.82           C  
ATOM   2484  CB  VAL A 326       9.162  12.046  38.009  1.00  0.82           C  
ATOM   2485  O   VAL A 326       8.233   9.636  35.901  1.00  0.80           O  
ATOM   2486  CG1 VAL A 326       8.667  13.124  38.971  1.00  0.77           C  
ATOM   2487  CG2 VAL A 326       9.402  10.732  38.750  1.00  0.76           C  
ATOM   2488  N   LYS A 327       9.581  11.133  35.077  1.00  0.81           N  
ATOM   2489  CA  LYS A 327      10.468  10.199  34.389  1.00  0.83           C  
ATOM   2490  C   LYS A 327      11.747   9.966  35.187  1.00  0.82           C  
ATOM   2491  CB  LYS A 327      10.809  10.716  32.990  1.00  0.79           C  
ATOM   2492  O   LYS A 327      12.415  10.920  35.593  1.00  0.81           O  
ATOM   2493  CG  LYS A 327      11.574   9.719  32.132  1.00  0.74           C  
ATOM   2494  CD  LYS A 327      11.851  10.276  30.741  1.00  0.75           C  
ATOM   2495  CE  LYS A 327      12.634   9.287  29.888  1.00  0.76           C  
ATOM   2496  NZ  LYS A 327      12.894   9.822  28.518  1.00  0.68           N  
ATOM   2497  N   TYR A 328      12.094   8.670  35.437  1.00  0.82           N  
ATOM   2498  CA  TYR A 328      13.373   8.182  35.939  1.00  0.85           C  
ATOM   2499  C   TYR A 328      13.944   7.106  35.022  1.00  0.81           C  
ATOM   2500  CB  TYR A 328      13.219   7.630  37.359  1.00  0.81           C  
ATOM   2501  O   TYR A 328      13.307   6.075  34.794  1.00  0.77           O  
ATOM   2502  CG  TYR A 328      14.526   7.237  38.003  1.00  0.77           C  
ATOM   2503  CD1 TYR A 328      15.352   8.194  38.588  1.00  0.74           C  
ATOM   2504  CD2 TYR A 328      14.939   5.909  38.027  1.00  0.76           C  
ATOM   2505  CE1 TYR A 328      16.559   7.837  39.181  1.00  0.81           C  
ATOM   2506  CE2 TYR A 328      16.143   5.541  38.617  1.00  0.79           C  
ATOM   2507  OH  TYR A 328      18.138   6.151  39.777  1.00  0.71           O  
ATOM   2508  CZ  TYR A 328      16.945   6.510  39.191  1.00  0.82           C  
ATOM   2509  N   GLY A 329      15.041   7.388  34.453  1.00  0.81           N  
ATOM   2510  CA  GLY A 329      15.550   6.662  33.301  1.00  0.80           C  
ATOM   2511  C   GLY A 329      14.646   6.759  32.087  1.00  0.76           C  
ATOM   2512  O   GLY A 329      14.293   7.858  31.655  1.00  0.70           O  
ATOM   2513  N   SER A 330      14.267   5.471  31.592  1.00  0.70           N  
ATOM   2514  CA  SER A 330      13.364   5.303  30.458  1.00  0.70           C  
ATOM   2515  C   SER A 330      11.928   5.086  30.924  1.00  0.68           C  
ATOM   2516  CB  SER A 330      13.809   4.129  29.586  1.00  0.65           C  
ATOM   2517  O   SER A 330      11.021   4.927  30.104  1.00  0.65           O  
ATOM   2518  OG  SER A 330      14.042   2.975  30.377  1.00  0.62           O  
ATOM   2519  N   VAL A 331      11.694   5.101  32.182  1.00  0.78           N  
ATOM   2520  CA  VAL A 331      10.428   4.640  32.743  1.00  0.79           C  
ATOM   2521  C   VAL A 331       9.737   5.790  33.472  1.00  0.80           C  
ATOM   2522  CB  VAL A 331      10.634   3.447  33.704  1.00  0.77           C  
ATOM   2523  O   VAL A 331      10.398   6.636  34.078  1.00  0.79           O  
ATOM   2524  CG1 VAL A 331       9.295   2.960  34.253  1.00  0.72           C  
ATOM   2525  CG2 VAL A 331      11.369   2.312  32.994  1.00  0.72           C  
ATOM   2526  N   PHE A 332       8.384   5.965  33.291  1.00  0.81           N  
ATOM   2527  CA  PHE A 332       7.566   6.886  34.070  1.00  0.82           C  
ATOM   2528  C   PHE A 332       7.154   6.257  35.396  1.00  0.82           C  
ATOM   2529  CB  PHE A 332       6.322   7.303  33.279  1.00  0.79           C  
ATOM   2530  O   PHE A 332       6.788   5.081  35.444  1.00  0.80           O  
ATOM   2531  CG  PHE A 332       6.630   8.109  32.046  1.00  0.76           C  
ATOM   2532  CD1 PHE A 332       6.792   9.487  32.121  1.00  0.74           C  
ATOM   2533  CD2 PHE A 332       6.757   7.488  30.810  1.00  0.75           C  
ATOM   2534  CE1 PHE A 332       7.076  10.235  30.981  1.00  0.74           C  
ATOM   2535  CE2 PHE A 332       7.041   8.229  29.667  1.00  0.73           C  
ATOM   2536  CZ  PHE A 332       7.200   9.603  29.754  1.00  0.74           C  
ATOM   2537  N   TYR A 333       7.318   6.971  36.483  1.00  0.84           N  
ATOM   2538  CA  TYR A 333       6.963   6.568  37.839  1.00  0.86           C  
ATOM   2539  C   TYR A 333       5.964   7.542  38.452  1.00  0.85           C  
ATOM   2540  CB  TYR A 333       8.213   6.480  38.719  1.00  0.84           C  
ATOM   2541  O   TYR A 333       6.090   8.757  38.286  1.00  0.84           O  
ATOM   2542  CG  TYR A 333       9.165   5.381  38.312  1.00  0.82           C  
ATOM   2543  CD1 TYR A 333       9.091   4.118  38.896  1.00  0.80           C  
ATOM   2544  CD2 TYR A 333      10.140   5.603  37.346  1.00  0.82           C  
ATOM   2545  CE1 TYR A 333       9.967   3.103  38.526  1.00  0.84           C  
ATOM   2546  CE2 TYR A 333      11.021   4.595  36.969  1.00  0.83           C  
ATOM   2547  OH  TYR A 333      11.796   2.349  37.193  1.00  0.76           O  
ATOM   2548  CZ  TYR A 333      10.927   3.350  37.563  1.00  0.84           C  
ATOM   2549  N   ILE A 334       4.878   7.062  39.122  1.00  0.87           N  
ATOM   2550  CA  ILE A 334       3.944   7.874  39.894  1.00  0.88           C  
ATOM   2551  C   ILE A 334       4.332   7.845  41.370  1.00  0.88           C  
ATOM   2552  CB  ILE A 334       2.489   7.388  39.712  1.00  0.86           C  
ATOM   2553  O   ILE A 334       4.750   6.806  41.888  1.00  0.87           O  
ATOM   2554  CG1 ILE A 334       1.509   8.389  40.336  1.00  0.80           C  
ATOM   2555  CG2 ILE A 334       2.306   5.993  40.318  1.00  0.80           C  
ATOM   2556  CD1 ILE A 334       0.068   8.211  39.880  1.00  0.77           C  
ATOM   2557  N   TYR A 335       4.325   8.915  41.970  1.00  0.87           N  
ATOM   2558  CA  TYR A 335       4.751   9.072  43.356  1.00  0.89           C  
ATOM   2559  C   TYR A 335       3.791   8.363  44.304  1.00  0.87           C  
ATOM   2560  CB  TYR A 335       4.849  10.555  43.724  1.00  0.86           C  
ATOM   2561  O   TYR A 335       2.585   8.617  44.280  1.00  0.84           O  
ATOM   2562  CG  TYR A 335       5.413  10.802  45.102  1.00  0.82           C  
ATOM   2563  CD1 TYR A 335       6.676  10.330  45.454  1.00  0.78           C  
ATOM   2564  CD2 TYR A 335       4.686  11.507  46.055  1.00  0.80           C  
ATOM   2565  CE1 TYR A 335       7.199  10.554  46.723  1.00  0.85           C  
ATOM   2566  CE2 TYR A 335       5.199  11.737  47.327  1.00  0.84           C  
ATOM   2567  OH  TYR A 335       6.969  11.482  48.909  1.00  0.72           O  
ATOM   2568  CZ  TYR A 335       6.455  11.258  47.651  1.00  0.86           C  
ATOM   2569  N   LYS A 336       4.151   7.404  45.266  1.00  0.89           N  
ATOM   2570  CA  LYS A 336       3.365   6.661  46.246  1.00  0.89           C  
ATOM   2571  C   LYS A 336       3.776   7.023  47.670  1.00  0.87           C  
ATOM   2572  CB  LYS A 336       3.514   5.155  46.025  1.00  0.85           C  
ATOM   2573  O   LYS A 336       3.230   6.486  48.636  1.00  0.84           O  
ATOM   2574  CG  LYS A 336       4.895   4.613  46.365  1.00  0.75           C  
ATOM   2575  CD  LYS A 336       4.983   3.113  46.116  1.00  0.73           C  
ATOM   2576  CE  LYS A 336       6.376   2.577  46.419  1.00  0.71           C  
ATOM   2577  NZ  LYS A 336       6.435   1.089  46.297  1.00  0.62           N  
ATOM   2578  N   GLY A 337       4.766   7.827  47.828  1.00  0.83           N  
ATOM   2579  CA  GLY A 337       5.244   8.214  49.146  1.00  0.83           C  
ATOM   2580  C   GLY A 337       4.287   9.134  49.881  1.00  0.81           C  
ATOM   2581  O   GLY A 337       3.215   9.461  49.368  1.00  0.77           O  
ATOM   2582  N   THR A 338       4.581   9.368  51.121  1.00  0.76           N  
ATOM   2583  CA  THR A 338       3.835  10.284  51.977  1.00  0.77           C  
ATOM   2584  C   THR A 338       3.887  11.705  51.423  1.00  0.75           C  
ATOM   2585  CB  THR A 338       4.380  10.272  53.417  1.00  0.70           C  
ATOM   2586  O   THR A 338       4.946  12.175  51.002  1.00  0.71           O  
ATOM   2587  CG2 THR A 338       3.268   9.997  54.424  1.00  0.61           C  
ATOM   2588  OG1 THR A 338       5.379   9.251  53.535  1.00  0.61           O  
ATOM   2589  N   ASN A 339       2.770  12.385  51.273  1.00  0.69           N  
ATOM   2590  CA  ASN A 339       2.573  13.748  50.791  1.00  0.72           C  
ATOM   2591  C   ASN A 339       3.616  14.703  51.366  1.00  0.69           C  
ATOM   2592  CB  ASN A 339       1.163  14.238  51.126  1.00  0.61           C  
ATOM   2593  O   ASN A 339       3.801  14.766  52.582  1.00  0.63           O  
ATOM   2594  CG  ASN A 339       0.160  13.923  50.033  1.00  0.56           C  
ATOM   2595  ND2 ASN A 339      -1.116  14.159  50.314  1.00  0.53           N  
ATOM   2596  OD1 ASN A 339       0.529  13.470  48.947  1.00  0.55           O  
ATOM   2597  N   GLY A 340       4.262  15.405  50.526  1.00  0.63           N  
ATOM   2598  CA  GLY A 340       5.100  16.539  50.881  1.00  0.65           C  
ATOM   2599  C   GLY A 340       6.491  16.135  51.333  1.00  0.63           C  
ATOM   2600  O   GLY A 340       7.203  16.928  51.952  1.00  0.59           O  
ATOM   2601  N   ALA A 341       6.840  14.907  51.115  1.00  0.67           N  
ATOM   2602  CA  ALA A 341       8.190  14.529  51.526  1.00  0.67           C  
ATOM   2603  C   ALA A 341       9.215  14.925  50.468  1.00  0.67           C  
ATOM   2604  CB  ALA A 341       8.263  13.029  51.798  1.00  0.60           C  
ATOM   2605  O   ALA A 341       9.038  14.634  49.282  1.00  0.62           O  
ATOM   2606  N   ASN A 342      10.089  15.847  50.842  1.00  0.61           N  
ATOM   2607  CA  ASN A 342      11.295  16.057  50.049  1.00  0.65           C  
ATOM   2608  C   ASN A 342      12.026  14.745  49.782  1.00  0.61           C  
ATOM   2609  CB  ASN A 342      12.227  17.053  50.742  1.00  0.53           C  
ATOM   2610  O   ASN A 342      12.506  14.096  50.713  1.00  0.56           O  
ATOM   2611  CG  ASN A 342      11.727  18.481  50.652  1.00  0.48           C  
ATOM   2612  ND2 ASN A 342      12.198  19.332  51.556  1.00  0.50           N  
ATOM   2613  OD1 ASN A 342      10.923  18.817  49.779  1.00  0.50           O  
ATOM   2614  N   ASN A 343      11.872  14.234  48.603  1.00  0.64           N  
ATOM   2615  CA  ASN A 343      12.678  13.078  48.226  1.00  0.67           C  
ATOM   2616  C   ASN A 343      14.115  13.477  47.901  1.00  0.67           C  
ATOM   2617  CB  ASN A 343      12.048  12.348  47.038  1.00  0.57           C  
ATOM   2618  O   ASN A 343      14.370  14.114  46.878  1.00  0.62           O  
ATOM   2619  CG  ASN A 343      10.930  11.413  47.453  1.00  0.53           C  
ATOM   2620  ND2 ASN A 343       9.978  11.192  46.554  1.00  0.53           N  
ATOM   2621  OD1 ASN A 343      10.921  10.894  48.572  1.00  0.55           O  
ATOM   2622  N   THR A 344      15.073  13.273  48.845  1.00  0.68           N  
ATOM   2623  CA  THR A 344      16.488  13.609  48.723  1.00  0.72           C  
ATOM   2624  C   THR A 344      17.202  12.618  47.809  1.00  0.69           C  
ATOM   2625  CB  THR A 344      17.177  13.630  50.100  1.00  0.60           C  
ATOM   2626  O   THR A 344      18.286  12.907  47.297  1.00  0.64           O  
ATOM   2627  CG2 THR A 344      16.722  14.829  50.925  1.00  0.49           C  
ATOM   2628  OG1 THR A 344      16.855  12.427  50.808  1.00  0.52           O  
ATOM   2629  N   SER A 345      16.653  11.474  47.555  1.00  0.83           N  
ATOM   2630  CA  SER A 345      17.178  10.460  46.646  1.00  0.85           C  
ATOM   2631  C   SER A 345      16.054   9.640  46.023  1.00  0.85           C  
ATOM   2632  CB  SER A 345      18.150   9.534  47.379  1.00  0.81           C  
ATOM   2633  O   SER A 345      14.947   9.584  46.562  1.00  0.84           O  
ATOM   2634  OG  SER A 345      17.508   8.893  48.468  1.00  0.76           O  
ATOM   2635  N   TRP A 346      16.248   9.093  44.899  1.00  0.76           N  
ATOM   2636  CA  TRP A 346      15.374   8.074  44.326  1.00  0.85           C  
ATOM   2637  C   TRP A 346      15.252   6.874  45.260  1.00  0.76           C  
ATOM   2638  CB  TRP A 346      15.897   7.623  42.960  1.00  0.73           C  
ATOM   2639  O   TRP A 346      16.256   6.253  45.616  1.00  0.70           O  
ATOM   2640  CG  TRP A 346      15.018   6.623  42.272  1.00  0.62           C  
ATOM   2641  CD1 TRP A 346      15.183   5.266  42.237  1.00  0.59           C  
ATOM   2642  CD2 TRP A 346      13.836   6.902  41.514  1.00  0.65           C  
ATOM   2643  CE2 TRP A 346      13.336   5.666  41.049  1.00  0.70           C  
ATOM   2644  CE3 TRP A 346      13.151   8.080  41.184  1.00  0.72           C  
ATOM   2645  NE1 TRP A 346      14.175   4.685  41.503  1.00  0.74           N  
ATOM   2646  CH2 TRP A 346      11.529   6.741  39.961  1.00  0.72           C  
ATOM   2647  CZ2 TRP A 346      12.180   5.575  40.270  1.00  0.72           C  
ATOM   2648  CZ3 TRP A 346      12.001   7.986  40.409  1.00  0.72           C  
ATOM   2649  N   SER A 347      14.149   6.639  45.772  1.00  0.86           N  
ATOM   2650  CA  SER A 347      13.819   5.387  46.443  1.00  0.87           C  
ATOM   2651  C   SER A 347      12.668   4.671  45.743  1.00  0.87           C  
ATOM   2652  CB  SER A 347      13.456   5.642  47.907  1.00  0.84           C  
ATOM   2653  O   SER A 347      11.556   5.197  45.669  1.00  0.85           O  
ATOM   2654  OG  SER A 347      13.102   4.432  48.555  1.00  0.79           O  
ATOM   2655  N   SER A 348      12.879   3.437  45.215  1.00  0.79           N  
ATOM   2656  CA  SER A 348      11.858   2.644  44.539  1.00  0.83           C  
ATOM   2657  C   SER A 348      10.637   2.440  45.429  1.00  0.81           C  
ATOM   2658  CB  SER A 348      12.425   1.288  44.117  1.00  0.75           C  
ATOM   2659  O   SER A 348       9.525   2.246  44.932  1.00  0.78           O  
ATOM   2660  OG  SER A 348      12.949   0.592  45.235  1.00  0.68           O  
ATOM   2661  N   SER A 349      10.766   2.613  46.808  1.00  0.84           N  
ATOM   2662  CA  SER A 349       9.674   2.430  47.758  1.00  0.86           C  
ATOM   2663  C   SER A 349       8.646   3.551  47.640  1.00  0.84           C  
ATOM   2664  CB  SER A 349      10.211   2.368  49.188  1.00  0.82           C  
ATOM   2665  O   SER A 349       7.465   3.349  47.929  1.00  0.81           O  
ATOM   2666  OG  SER A 349      10.913   3.556  49.513  1.00  0.75           O  
ATOM   2667  N   ASN A 350       9.025   4.763  47.193  1.00  0.86           N  
ATOM   2668  CA  ASN A 350       8.164   5.937  47.097  1.00  0.88           C  
ATOM   2669  C   ASN A 350       7.558   6.076  45.703  1.00  0.87           C  
ATOM   2670  CB  ASN A 350       8.940   7.203  47.467  1.00  0.85           C  
ATOM   2671  O   ASN A 350       6.827   7.030  45.432  1.00  0.84           O  
ATOM   2672  CG  ASN A 350       9.311   7.251  48.937  1.00  0.78           C  
ATOM   2673  ND2 ASN A 350      10.293   8.079  49.273  1.00  0.78           N  
ATOM   2674  OD1 ASN A 350       8.721   6.550  49.762  1.00  0.77           O  
ATOM   2675  N   TRP A 351       7.898   5.224  44.813  1.00  0.85           N  
ATOM   2676  CA  TRP A 351       7.525   5.302  43.405  1.00  0.89           C  
ATOM   2677  C   TRP A 351       6.941   3.978  42.923  1.00  0.83           C  
ATOM   2678  CB  TRP A 351       8.736   5.682  42.548  1.00  0.83           C  
ATOM   2679  O   TRP A 351       7.373   2.907  43.356  1.00  0.74           O  
ATOM   2680  CG  TRP A 351       9.350   7.001  42.912  1.00  0.73           C  
ATOM   2681  CD1 TRP A 351      10.391   7.216  43.771  1.00  0.67           C  
ATOM   2682  CD2 TRP A 351       8.955   8.288  42.429  1.00  0.73           C  
ATOM   2683  CE2 TRP A 351       9.802   9.241  43.038  1.00  0.81           C  
ATOM   2684  CE3 TRP A 351       7.966   8.730  41.539  1.00  0.77           C  
ATOM   2685  NE1 TRP A 351      10.668   8.561  43.851  1.00  0.77           N  
ATOM   2686  CH2 TRP A 351       8.715  11.015  41.910  1.00  0.74           C  
ATOM   2687  CZ2 TRP A 351       9.690  10.610  42.784  1.00  0.75           C  
ATOM   2688  CZ3 TRP A 351       7.856  10.093  41.288  1.00  0.75           C  
ATOM   2689  N   GLU A 352       5.866   3.950  42.234  1.00  0.85           N  
ATOM   2690  CA  GLU A 352       5.324   2.862  41.426  1.00  0.86           C  
ATOM   2691  C   GLU A 352       5.511   3.134  39.936  1.00  0.84           C  
ATOM   2692  CB  GLU A 352       3.841   2.648  41.739  1.00  0.82           C  
ATOM   2693  O   GLU A 352       5.464   4.286  39.500  1.00  0.81           O  
ATOM   2694  CG  GLU A 352       3.045   2.069  40.579  1.00  0.74           C  
ATOM   2695  CD  GLU A 352       1.581   1.830  40.915  1.00  0.73           C  
ATOM   2696  OE1 GLU A 352       1.173   2.092  42.069  1.00  0.73           O  
ATOM   2697  OE2 GLU A 352       0.837   1.377  40.017  1.00  0.70           O  
ATOM   2698  N   ASN A 353       6.045   2.139  39.152  1.00  0.78           N  
ATOM   2699  CA  ASN A 353       6.007   2.273  37.699  1.00  0.79           C  
ATOM   2700  C   ASN A 353       4.683   2.864  37.225  1.00  0.77           C  
ATOM   2701  CB  ASN A 353       6.255   0.920  37.029  1.00  0.74           C  
ATOM   2702  O   ASN A 353       3.617   2.310  37.500  1.00  0.73           O  
ATOM   2703  CG  ASN A 353       6.943   1.052  35.684  1.00  0.67           C  
ATOM   2704  ND2 ASN A 353       7.672   0.015  35.287  1.00  0.64           N  
ATOM   2705  OD1 ASN A 353       6.820   2.076  35.008  1.00  0.64           O  
ATOM   2706  N   PHE A 354       4.766   4.106  36.795  1.00  0.73           N  
ATOM   2707  CA  PHE A 354       3.662   4.724  36.069  1.00  0.71           C  
ATOM   2708  C   PHE A 354       3.642   4.259  34.618  1.00  0.69           C  
ATOM   2709  CB  PHE A 354       3.764   6.251  36.130  1.00  0.67           C  
ATOM   2710  O   PHE A 354       3.967   5.027  33.710  1.00  0.64           O  
ATOM   2711  CG  PHE A 354       2.548   6.962  35.602  1.00  0.63           C  
ATOM   2712  CD1 PHE A 354       1.352   6.941  36.309  1.00  0.60           C  
ATOM   2713  CD2 PHE A 354       2.600   7.652  34.398  1.00  0.63           C  
ATOM   2714  CE1 PHE A 354       0.224   7.599  35.823  1.00  0.65           C  
ATOM   2715  CE2 PHE A 354       1.478   8.312  33.906  1.00  0.64           C  
ATOM   2716  CZ  PHE A 354       0.290   8.283  34.619  1.00  0.64           C  
ATOM   2717  N   GLY A 355       4.209   3.123  34.321  1.00  0.55           N  
ATOM   2718  CA  GLY A 355       3.894   2.411  33.093  1.00  0.54           C  
ATOM   2719  C   GLY A 355       2.416   2.106  32.943  1.00  0.55           C  
ATOM   2720  O   GLY A 355       1.856   1.324  33.715  1.00  0.53           O  
ATOM   2721  N   VAL A 356       1.565   2.997  32.872  1.00  0.45           N  
ATOM   2722  CA  VAL A 356       0.308   2.519  32.305  1.00  0.45           C  
ATOM   2723  C   VAL A 356       0.591   1.638  31.090  1.00  0.45           C  
ATOM   2724  CB  VAL A 356      -0.619   3.691  31.911  1.00  0.43           C  
ATOM   2725  O   VAL A 356       1.305   2.048  30.172  1.00  0.44           O  
ATOM   2726  CG1 VAL A 356      -2.084   3.266  31.977  1.00  0.41           C  
ATOM   2727  CG2 VAL A 356      -0.367   4.897  32.814  1.00  0.41           C  
ATOM   2728  N   GLN A 357       1.011   0.368  31.146  1.00  0.41           N  
ATOM   2729  CA  GLN A 357       0.502  -0.531  30.115  1.00  0.41           C  
ATOM   2730  C   GLN A 357      -0.833  -0.037  29.565  1.00  0.41           C  
ATOM   2731  CB  GLN A 357       0.350  -1.949  30.667  1.00  0.39           C  
ATOM   2732  O   GLN A 357      -1.820   0.049  30.299  1.00  0.40           O  
ATOM   2733  CG  GLN A 357       1.666  -2.705  30.793  1.00  0.37           C  
ATOM   2734  CD  GLN A 357       1.470  -4.190  31.034  1.00  0.40           C  
ATOM   2735  NE2 GLN A 357       2.545  -4.959  30.900  1.00  0.35           N  
ATOM   2736  OE1 GLN A 357       0.361  -4.642  31.338  1.00  0.45           O  
ATOM   2737  N   PHE A 358      -0.949   1.151  28.907  1.00  0.41           N  
ATOM   2738  CA  PHE A 358      -2.153   1.164  28.085  1.00  0.41           C  
ATOM   2739  C   PHE A 358      -2.345  -0.176  27.385  1.00  0.41           C  
ATOM   2740  CB  PHE A 358      -2.087   2.292  27.051  1.00  0.39           C  
ATOM   2741  O   PHE A 358      -1.456  -0.641  26.668  1.00  0.40           O  
ATOM   2742  CG  PHE A 358      -2.024   3.668  27.657  1.00  0.38           C  
ATOM   2743  CD1 PHE A 358      -3.173   4.285  28.135  1.00  0.37           C  
ATOM   2744  CD2 PHE A 358      -0.815   4.344  27.747  1.00  0.39           C  
ATOM   2745  CE1 PHE A 358      -3.118   5.559  28.697  1.00  0.40           C  
ATOM   2746  CE2 PHE A 358      -0.751   5.618  28.307  1.00  0.41           C  
ATOM   2747  CZ  PHE A 358      -1.904   6.223  28.780  1.00  0.38           C  
ATOM   2748  N   GLU A 359      -3.007  -1.188  27.911  1.00  0.37           N  
ATOM   2749  CA  GLU A 359      -3.647  -2.159  27.028  1.00  0.35           C  
ATOM   2750  C   GLU A 359      -4.266  -1.474  25.812  1.00  0.37           C  
ATOM   2751  CB  GLU A 359      -4.715  -2.952  27.785  1.00  0.34           C  
ATOM   2752  O   GLU A 359      -4.248  -2.024  24.709  1.00  0.35           O  
ATOM   2753  CG  GLU A 359      -4.147  -3.996  28.736  1.00  0.32           C  
ATOM   2754  CD  GLU A 359      -5.216  -4.849  29.399  1.00  0.36           C  
ATOM   2755  OE1 GLU A 359      -6.421  -4.556  29.225  1.00  0.41           O  
ATOM   2756  OE2 GLU A 359      -4.847  -5.819  30.097  1.00  0.37           O  
ATOM   2757  N   SER A 360      -4.374  -0.138  25.703  1.00  0.36           N  
ATOM   2758  CA  SER A 360      -4.980   0.708  24.680  1.00  0.37           C  
ATOM   2759  C   SER A 360      -4.723   2.184  24.960  1.00  0.36           C  
ATOM   2760  CB  SER A 360      -6.486   0.452  24.595  1.00  0.34           C  
ATOM   2761  O   SER A 360      -4.841   2.635  26.102  1.00  0.35           O  
ATOM   2762  OG  SER A 360      -7.116   0.745  25.830  1.00  0.34           O  
ATOM   2763  N   VAL A 361      -3.805   2.844  24.259  1.00  0.44           N  
ATOM   2764  CA  VAL A 361      -3.875   4.288  24.058  1.00  0.45           C  
ATOM   2765  C   VAL A 361      -5.148   4.643  23.293  1.00  0.44           C  
ATOM   2766  CB  VAL A 361      -2.634   4.816  23.302  1.00  0.42           C  
ATOM   2767  O   VAL A 361      -5.262   4.358  22.099  1.00  0.43           O  
ATOM   2768  CG1 VAL A 361      -2.702   6.334  23.149  1.00  0.40           C  
ATOM   2769  CG2 VAL A 361      -1.354   4.405  24.027  1.00  0.41           C  
ATOM   2770  N   ALA A 362      -6.217   4.552  23.870  1.00  0.39           N  
ATOM   2771  CA  ALA A 362      -7.360   5.320  23.383  1.00  0.39           C  
ATOM   2772  C   ALA A 362      -7.261   6.781  23.811  1.00  0.39           C  
ATOM   2773  CB  ALA A 362      -8.665   4.708  23.884  1.00  0.36           C  
ATOM   2774  O   ALA A 362      -7.386   7.097  24.997  1.00  0.38           O  
ATOM   2775  N   THR A 363      -6.394   7.554  23.057  1.00  0.43           N  
ATOM   2776  CA  THR A 363      -6.493   9.009  23.088  1.00  0.44           C  
ATOM   2777  C   THR A 363      -7.189   9.531  21.834  1.00  0.43           C  
ATOM   2778  CB  THR A 363      -5.104   9.661  23.217  1.00  0.41           C  
ATOM   2779  O   THR A 363      -6.984   9.003  20.739  1.00  0.42           O  
ATOM   2780  CG2 THR A 363      -4.005   8.708  22.759  1.00  0.40           C  
ATOM   2781  OG1 THR A 363      -5.061  10.844  22.410  1.00  0.37           O  
ATOM   2782  N   ASN A 364      -8.328  10.188  21.928  1.00  0.39           N  
ATOM   2783  CA  ASN A 364      -8.750  11.065  20.841  1.00  0.39           C  
ATOM   2784  C   ASN A 364      -7.599  11.935  20.344  1.00  0.39           C  
ATOM   2785  CB  ASN A 364      -9.925  11.940  21.282  1.00  0.37           C  
ATOM   2786  O   ASN A 364      -7.583  12.346  19.182  1.00  0.38           O  
ATOM   2787  CG  ASN A 364     -11.154  11.130  21.641  1.00  0.36           C  
ATOM   2788  ND2 ASN A 364     -12.089  11.752  22.349  1.00  0.33           N  
ATOM   2789  OD1 ASN A 364     -11.263   9.953  21.285  1.00  0.38           O  
ATOM   2790  N   LEU A 365      -6.393  12.108  21.149  1.00  0.41           N  
ATOM   2791  CA  LEU A 365      -5.214  12.907  20.829  1.00  0.43           C  
ATOM   2792  C   LEU A 365      -3.955  12.273  21.409  1.00  0.41           C  
ATOM   2793  CB  LEU A 365      -5.373  14.334  21.359  1.00  0.37           C  
ATOM   2794  O   LEU A 365      -3.832  12.129  22.628  1.00  0.39           O  
ATOM   2795  CG  LEU A 365      -4.378  15.368  20.831  1.00  0.35           C  
ATOM   2796  CD1 LEU A 365      -4.813  15.870  19.458  1.00  0.32           C  
ATOM   2797  CD2 LEU A 365      -4.240  16.528  21.811  1.00  0.34           C  
ATOM   2798  N   LEU A 366      -3.195  11.533  20.565  1.00  0.55           N  
ATOM   2799  CA  LEU A 366      -1.789  11.264  20.844  1.00  0.55           C  
ATOM   2800  C   LEU A 366      -0.939  12.506  20.598  1.00  0.55           C  
ATOM   2801  CB  LEU A 366      -1.283  10.106  19.980  1.00  0.53           C  
ATOM   2802  O   LEU A 366      -0.693  12.878  19.448  1.00  0.54           O  
ATOM   2803  CG  LEU A 366       0.122   9.589  20.294  1.00  0.52           C  
ATOM   2804  CD1 LEU A 366       0.116   8.800  21.599  1.00  0.51           C  
ATOM   2805  CD2 LEU A 366       0.645   8.732  19.147  1.00  0.52           C  
ATOM   2806  N   LEU A 367      -0.796  13.402  21.595  1.00  0.42           N  
ATOM   2807  CA  LEU A 367       0.141  14.514  21.709  1.00  0.42           C  
ATOM   2808  C   LEU A 367       1.491  14.037  22.234  1.00  0.42           C  
ATOM   2809  CB  LEU A 367      -0.424  15.599  22.630  1.00  0.39           C  
ATOM   2810  O   LEU A 367       1.658  13.840  23.440  1.00  0.41           O  
ATOM   2811  CG  LEU A 367      -1.715  16.277  22.167  1.00  0.37           C  
ATOM   2812  CD1 LEU A 367      -2.247  17.202  23.256  1.00  0.33           C  
ATOM   2813  CD2 LEU A 367      -1.480  17.046  20.871  1.00  0.35           C  
ATOM   2814  N   ALA A 368       2.305  13.438  21.447  1.00  0.56           N  
ATOM   2815  CA  ALA A 368       3.652  13.071  21.874  1.00  0.56           C  
ATOM   2816  C   ALA A 368       4.704  13.664  20.942  1.00  0.57           C  
ATOM   2817  CB  ALA A 368       3.796  11.552  21.935  1.00  0.53           C  
ATOM   2818  O   ALA A 368       4.672  13.430  19.731  1.00  0.56           O  
ATOM   2819  N   GLU A 369       5.441  14.891  21.399  1.00  0.49           N  
ATOM   2820  CA  GLU A 369       6.726  15.165  20.764  1.00  0.49           C  
ATOM   2821  C   GLU A 369       7.538  13.885  20.587  1.00  0.49           C  
ATOM   2822  CB  GLU A 369       7.523  16.185  21.581  1.00  0.47           C  
ATOM   2823  O   GLU A 369       8.180  13.689  19.553  1.00  0.49           O  
ATOM   2824  CG  GLU A 369       7.124  17.630  21.319  1.00  0.46           C  
ATOM   2825  CD  GLU A 369       7.977  18.635  22.076  1.00  0.50           C  
ATOM   2826  OE1 GLU A 369       8.802  18.217  22.920  1.00  0.54           O  
ATOM   2827  OE2 GLU A 369       7.820  19.850  21.823  1.00  0.48           O  
ATOM   2828  N   SER A 370       7.457  12.939  21.427  1.00  0.57           N  
ATOM   2829  CA  SER A 370       7.986  11.580  21.486  1.00  0.56           C  
ATOM   2830  C   SER A 370       7.042  10.652  22.243  1.00  0.56           C  
ATOM   2831  CB  SER A 370       9.365  11.569  22.146  1.00  0.53           C  
ATOM   2832  O   SER A 370       6.437  11.053  23.240  1.00  0.55           O  
ATOM   2833  OG  SER A 370       9.292  12.071  23.470  1.00  0.52           O  
ATOM   2834  N   ALA A 371       6.705   9.635  21.650  1.00  0.65           N  
ATOM   2835  CA  ALA A 371       5.995   8.528  22.286  1.00  0.65           C  
ATOM   2836  C   ALA A 371       6.753   7.216  22.108  1.00  0.66           C  
ATOM   2837  CB  ALA A 371       4.583   8.405  21.718  1.00  0.63           C  
ATOM   2838  O   ALA A 371       7.231   6.912  21.013  1.00  0.66           O  
ATOM   2839  N   ASN A 372       7.015   6.526  23.255  1.00  0.62           N  
ATOM   2840  CA  ASN A 372       7.356   5.107  23.277  1.00  0.62           C  
ATOM   2841  C   ASN A 372       6.129   4.240  23.544  1.00  0.61           C  
ATOM   2842  CB  ASN A 372       8.439   4.832  24.322  1.00  0.59           C  
ATOM   2843  O   ASN A 372       5.570   4.269  24.642  1.00  0.60           O  
ATOM   2844  CG  ASN A 372       9.840   5.013  23.772  1.00  0.57           C  
ATOM   2845  ND2 ASN A 372      10.755   5.469  24.619  1.00  0.56           N  
ATOM   2846  OD1 ASN A 372      10.098   4.746  22.595  1.00  0.57           O  
ATOM   2847  N   ILE A 373       5.615   3.795  22.493  1.00  0.66           N  
ATOM   2848  CA  ILE A 373       4.479   2.880  22.501  1.00  0.66           C  
ATOM   2849  C   ILE A 373       4.955   1.465  22.177  1.00  0.66           C  
ATOM   2850  CB  ILE A 373       3.389   3.321  21.499  1.00  0.64           C  
ATOM   2851  O   ILE A 373       5.243   1.151  21.020  1.00  0.66           O  
ATOM   2852  CG1 ILE A 373       2.974   4.772  21.768  1.00  0.60           C  
ATOM   2853  CG2 ILE A 373       2.180   2.384  21.568  1.00  0.61           C  
ATOM   2854  CD1 ILE A 373       1.990   5.333  20.750  1.00  0.59           C  
ATOM   2855  N   ALA A 374       5.189   0.668  23.187  1.00  0.66           N  
ATOM   2856  CA  ALA A 374       5.824  -0.647  23.152  1.00  0.66           C  
ATOM   2857  C   ALA A 374       7.228  -0.563  22.560  1.00  0.66           C  
ATOM   2858  CB  ALA A 374       4.971  -1.629  22.353  1.00  0.62           C  
ATOM   2859  O   ALA A 374       8.090   0.144  23.088  1.00  0.62           O  
ATOM   2860  N   ASP A 375       7.493  -1.181  21.402  1.00  0.66           N  
ATOM   2861  CA  ASP A 375       8.772  -1.173  20.699  1.00  0.66           C  
ATOM   2862  C   ASP A 375       8.811  -0.072  19.641  1.00  0.68           C  
ATOM   2863  CB  ASP A 375       9.038  -2.533  20.051  1.00  0.64           C  
ATOM   2864  O   ASP A 375       9.751   0.000  18.847  1.00  0.67           O  
ATOM   2865  CG  ASP A 375       9.044  -3.675  21.053  1.00  0.63           C  
ATOM   2866  OD1 ASP A 375       9.601  -3.513  22.160  1.00  0.66           O  
ATOM   2867  OD2 ASP A 375       8.489  -4.748  20.730  1.00  0.70           O  
ATOM   2868  N   TRP A 376       7.781   0.773  19.613  1.00  0.76           N  
ATOM   2869  CA  TRP A 376       7.710   1.890  18.678  1.00  0.79           C  
ATOM   2870  C   TRP A 376       8.067   3.202  19.368  1.00  0.76           C  
ATOM   2871  CB  TRP A 376       6.312   1.988  18.061  1.00  0.73           C  
ATOM   2872  O   TRP A 376       7.547   3.506  20.445  1.00  0.72           O  
ATOM   2873  CG  TRP A 376       5.928   0.799  17.232  1.00  0.67           C  
ATOM   2874  CD1 TRP A 376       5.310  -0.342  17.663  1.00  0.61           C  
ATOM   2875  CD2 TRP A 376       6.141   0.633  15.827  1.00  0.66           C  
ATOM   2876  CE2 TRP A 376       5.627  -0.634  15.473  1.00  0.67           C  
ATOM   2877  CE3 TRP A 376       6.718   1.434  14.832  1.00  0.76           C  
ATOM   2878  NE1 TRP A 376       5.126  -1.208  16.610  1.00  0.76           N  
ATOM   2879  CH2 TRP A 376       6.241  -0.315  13.209  1.00  0.72           C  
ATOM   2880  CZ2 TRP A 376       5.672  -1.119  14.163  1.00  0.74           C  
ATOM   2881  CZ3 TRP A 376       6.761   0.950  13.529  1.00  0.73           C  
ATOM   2882  N   ILE A 377       8.989   3.943  18.821  1.00  0.73           N  
ATOM   2883  CA  ILE A 377       9.357   5.311  19.169  1.00  0.74           C  
ATOM   2884  C   ILE A 377       8.815   6.275  18.117  1.00  0.75           C  
ATOM   2885  CB  ILE A 377      10.889   5.467  19.302  1.00  0.72           C  
ATOM   2886  O   ILE A 377       9.144   6.161  16.933  1.00  0.75           O  
ATOM   2887  CG1 ILE A 377      11.437   4.490  20.348  1.00  0.69           C  
ATOM   2888  CG2 ILE A 377      11.255   6.911  19.657  1.00  0.69           C  
ATOM   2889  CD1 ILE A 377      12.957   4.459  20.430  1.00  0.66           C  
ATOM   2890  N   ILE A 378       7.978   7.181  18.532  1.00  0.77           N  
ATOM   2891  CA  ILE A 378       7.570   8.353  17.765  1.00  0.77           C  
ATOM   2892  C   ILE A 378       8.377   9.569  18.214  1.00  0.76           C  
ATOM   2893  CB  ILE A 378       6.057   8.628  17.916  1.00  0.74           C  
ATOM   2894  O   ILE A 378       8.282   9.994  19.368  1.00  0.74           O  
ATOM   2895  CG1 ILE A 378       5.251   7.359  17.616  1.00  0.70           C  
ATOM   2896  CG2 ILE A 378       5.624   9.780  17.004  1.00  0.69           C  
ATOM   2897  CD1 ILE A 378       3.751   7.515  17.823  1.00  0.68           C  
ATOM   2898  N   SER A 379       9.238  10.137  17.405  1.00  0.71           N  
ATOM   2899  CA  SER A 379      10.062  11.309  17.681  1.00  0.73           C  
ATOM   2900  C   SER A 379      10.532  11.972  16.391  1.00  0.73           C  
ATOM   2901  CB  SER A 379      11.271  10.926  18.537  1.00  0.70           C  
ATOM   2902  O   SER A 379      10.902  11.287  15.434  1.00  0.73           O  
ATOM   2903  OG  SER A 379      12.065  12.063  18.823  1.00  0.68           O  
ATOM   2904  N   ASN A 380      10.465  13.347  16.301  1.00  0.66           N  
ATOM   2905  CA  ASN A 380      11.048  14.192  15.264  1.00  0.68           C  
ATOM   2906  C   ASN A 380      10.555  13.795  13.875  1.00  0.67           C  
ATOM   2907  CB  ASN A 380      12.576  14.135  15.322  1.00  0.64           C  
ATOM   2908  O   ASN A 380      11.351  13.669  12.943  1.00  0.65           O  
ATOM   2909  CG  ASN A 380      13.131  14.668  16.628  1.00  0.61           C  
ATOM   2910  ND2 ASN A 380      14.258  14.117  17.063  1.00  0.68           N  
ATOM   2911  OD1 ASN A 380      12.552  15.569  17.241  1.00  0.63           O  
ATOM   2912  N   GLY A 381       9.270  13.553  13.830  1.00  0.74           N  
ATOM   2913  CA  GLY A 381       8.575  13.198  12.602  1.00  0.75           C  
ATOM   2914  C   GLY A 381       8.822  11.765  12.171  1.00  0.76           C  
ATOM   2915  O   GLY A 381       8.498  11.386  11.043  1.00  0.76           O  
ATOM   2916  N   LYS A 382       9.393  10.890  13.012  1.00  0.79           N  
ATOM   2917  CA  LYS A 382       9.678   9.489  12.719  1.00  0.81           C  
ATOM   2918  C   LYS A 382       8.918   8.563  13.664  1.00  0.79           C  
ATOM   2919  CB  LYS A 382      11.180   9.216  12.813  1.00  0.78           C  
ATOM   2920  O   LYS A 382       8.783   8.857  14.854  1.00  0.77           O  
ATOM   2921  CG  LYS A 382      12.019  10.018  11.829  1.00  0.77           C  
ATOM   2922  CD  LYS A 382      13.501   9.695  11.964  1.00  0.76           C  
ATOM   2923  CE  LYS A 382      14.348  10.547  11.029  1.00  0.78           C  
ATOM   2924  NZ  LYS A 382      15.805  10.264  11.188  1.00  0.74           N  
ATOM   2925  N   ILE A 383       8.403   7.579  13.125  1.00  0.81           N  
ATOM   2926  CA  ILE A 383       7.946   6.421  13.884  1.00  0.82           C  
ATOM   2927  C   ILE A 383       8.899   5.249  13.660  1.00  0.82           C  
ATOM   2928  CB  ILE A 383       6.505   6.022  13.493  1.00  0.80           C  
ATOM   2929  O   ILE A 383       9.045   4.765  12.535  1.00  0.81           O  
ATOM   2930  CG1 ILE A 383       5.569   7.231  13.599  1.00  0.78           C  
ATOM   2931  CG2 ILE A 383       6.008   4.867  14.367  1.00  0.77           C  
ATOM   2932  CD1 ILE A 383       4.141   6.950  13.153  1.00  0.75           C  
ATOM   2933  N   THR A 384       9.630   4.818  14.744  1.00  0.81           N  
ATOM   2934  CA  THR A 384      10.667   3.795  14.671  1.00  0.82           C  
ATOM   2935  C   THR A 384      10.307   2.597  15.544  1.00  0.79           C  
ATOM   2936  CB  THR A 384      12.035   4.356  15.102  1.00  0.78           C  
ATOM   2937  O   THR A 384      10.008   2.753  16.730  1.00  0.77           O  
ATOM   2938  CG2 THR A 384      13.147   3.340  14.859  1.00  0.68           C  
ATOM   2939  OG1 THR A 384      12.316   5.544  14.352  1.00  0.72           O  
ATOM   2940  N   SER A 385      10.298   1.433  14.939  1.00  0.82           N  
ATOM   2941  CA  SER A 385      10.263   0.202  15.722  1.00  0.83           C  
ATOM   2942  C   SER A 385      11.671  -0.305  16.018  1.00  0.80           C  
ATOM   2943  CB  SER A 385       9.467  -0.878  14.988  1.00  0.80           C  
ATOM   2944  O   SER A 385      12.446  -0.574  15.098  1.00  0.76           O  
ATOM   2945  OG  SER A 385       9.544  -2.114  15.676  1.00  0.76           O  
ATOM   2946  N   GLN A 386      12.068  -0.314  17.248  1.00  0.73           N  
ATOM   2947  CA  GLN A 386      13.393  -0.782  17.644  1.00  0.74           C  
ATOM   2948  C   GLN A 386      13.367  -2.263  18.010  1.00  0.72           C  
ATOM   2949  CB  GLN A 386      13.924   0.040  18.820  1.00  0.69           C  
ATOM   2950  O   GLN A 386      12.513  -2.702  18.784  1.00  0.69           O  
ATOM   2951  CG  GLN A 386      14.932   1.108  18.418  1.00  0.64           C  
ATOM   2952  CD  GLN A 386      15.454   1.897  19.604  1.00  0.63           C  
ATOM   2953  NE2 GLN A 386      16.407   2.788  19.350  1.00  0.55           N  
ATOM   2954  OE1 GLN A 386      15.005   1.709  20.739  1.00  0.63           O  
ATOM   2955  N   ASN A 387      14.247  -3.074  17.413  1.00  0.68           N  
ATOM   2956  CA  ASN A 387      14.581  -4.389  17.950  1.00  0.69           C  
ATOM   2957  C   ASN A 387      15.364  -4.279  19.255  1.00  0.70           C  
ATOM   2958  CB  ASN A 387      15.372  -5.203  16.924  1.00  0.64           C  
ATOM   2959  O   ASN A 387      16.515  -3.839  19.259  1.00  0.68           O  
ATOM   2960  CG  ASN A 387      15.612  -6.631  17.372  1.00  0.61           C  
ATOM   2961  ND2 ASN A 387      15.455  -7.576  16.452  1.00  0.65           N  
ATOM   2962  OD1 ASN A 387      15.935  -6.884  18.535  1.00  0.65           O  
ATOM   2963  N   GLN A 388      14.824  -4.543  20.324  1.00  0.55           N  
ATOM   2964  CA  GLN A 388      15.461  -4.469  21.634  1.00  0.58           C  
ATOM   2965  C   GLN A 388      16.738  -5.305  21.674  1.00  0.57           C  
ATOM   2966  CB  GLN A 388      14.497  -4.932  22.728  1.00  0.50           C  
ATOM   2967  O   GLN A 388      17.691  -4.959  22.374  1.00  0.57           O  
ATOM   2968  CG  GLN A 388      13.292  -4.019  22.912  1.00  0.46           C  
ATOM   2969  CD  GLN A 388      12.676  -4.132  24.293  1.00  0.52           C  
ATOM   2970  NE2 GLN A 388      11.742  -3.238  24.601  1.00  0.42           N  
ATOM   2971  OE1 GLN A 388      13.036  -5.015  25.078  1.00  0.60           O  
ATOM   2972  N   SER A 389      16.738  -6.321  20.926  1.00  0.54           N  
ATOM   2973  CA  SER A 389      17.864  -7.245  21.010  1.00  0.57           C  
ATOM   2974  C   SER A 389      19.040  -6.762  20.167  1.00  0.54           C  
ATOM   2975  CB  SER A 389      17.445  -8.645  20.560  1.00  0.52           C  
ATOM   2976  O   SER A 389      20.199  -7.004  20.512  1.00  0.54           O  
ATOM   2977  OG  SER A 389      17.080  -8.644  19.190  1.00  0.48           O  
ATOM   2978  N   THR A 390      18.929  -6.020  19.113  1.00  0.62           N  
ATOM   2979  CA  THR A 390      19.996  -5.604  18.210  1.00  0.62           C  
ATOM   2980  C   THR A 390      20.181  -4.090  18.252  1.00  0.62           C  
ATOM   2981  CB  THR A 390      19.709  -6.048  16.764  1.00  0.59           C  
ATOM   2982  O   THR A 390      21.154  -3.563  17.709  1.00  0.61           O  
ATOM   2983  CG2 THR A 390      19.599  -7.566  16.666  1.00  0.51           C  
ATOM   2984  OG1 THR A 390      18.476  -5.462  16.326  1.00  0.56           O  
ATOM   2985  N   GLY A 391      19.225  -3.357  18.903  1.00  0.61           N  
ATOM   2986  CA  GLY A 391      19.223  -1.904  18.832  1.00  0.61           C  
ATOM   2987  C   GLY A 391      18.897  -1.376  17.448  1.00  0.60           C  
ATOM   2988  O   GLY A 391      18.885  -0.163  17.227  1.00  0.59           O  
ATOM   2989  N   ARG A 392      18.679  -2.166  16.487  1.00  0.69           N  
ATOM   2990  CA  ARG A 392      18.392  -1.720  15.128  1.00  0.69           C  
ATOM   2991  C   ARG A 392      16.896  -1.501  14.928  1.00  0.68           C  
ATOM   2992  CB  ARG A 392      18.914  -2.734  14.108  1.00  0.66           C  
ATOM   2993  O   ARG A 392      16.078  -2.280  15.422  1.00  0.66           O  
ATOM   2994  CG  ARG A 392      20.430  -2.846  14.071  1.00  0.64           C  
ATOM   2995  CD  ARG A 392      20.900  -3.788  12.971  1.00  0.64           C  
ATOM   2996  NE  ARG A 392      22.357  -3.832  12.885  1.00  0.52           N  
ATOM   2997  NH1 ARG A 392      22.414  -5.354  11.148  1.00  0.43           N  
ATOM   2998  NH2 ARG A 392      24.367  -4.539  12.029  1.00  0.40           N  
ATOM   2999  CZ  ARG A 392      23.043  -4.575  12.021  1.00  0.59           C  
ATOM   3000  N   ALA A 393      16.553  -0.432  14.280  1.00  0.75           N  
ATOM   3001  CA  ALA A 393      15.158  -0.240  13.891  1.00  0.77           C  
ATOM   3002  C   ALA A 393      14.718  -1.299  12.884  1.00  0.77           C  
ATOM   3003  CB  ALA A 393      14.954   1.157  13.312  1.00  0.73           C  
ATOM   3004  O   ALA A 393      15.355  -1.477  11.843  1.00  0.75           O  
ATOM   3005  N   ASN A 394      13.615  -2.133  13.219  1.00  0.79           N  
ATOM   3006  CA  ASN A 394      12.957  -3.050  12.294  1.00  0.80           C  
ATOM   3007  C   ASN A 394      12.182  -2.298  11.216  1.00  0.81           C  
ATOM   3008  CB  ASN A 394      12.028  -4.001  13.051  1.00  0.77           C  
ATOM   3009  O   ASN A 394      12.163  -2.713  10.056  1.00  0.80           O  
ATOM   3010  CG  ASN A 394      12.784  -4.994  13.912  1.00  0.72           C  
ATOM   3011  ND2 ASN A 394      12.128  -5.500  14.950  1.00  0.71           N  
ATOM   3012  OD1 ASN A 394      13.949  -5.303  13.648  1.00  0.72           O  
ATOM   3013  N   ALA A 395      11.586  -1.224  11.645  1.00  0.82           N  
ATOM   3014  CA  ALA A 395      10.809  -0.352  10.768  1.00  0.84           C  
ATOM   3015  C   ALA A 395      11.006   1.115  11.139  1.00  0.84           C  
ATOM   3016  CB  ALA A 395       9.329  -0.719  10.828  1.00  0.81           C  
ATOM   3017  O   ALA A 395      11.050   1.462  12.321  1.00  0.84           O  
ATOM   3018  N   VAL A 396      11.192   1.948  10.141  1.00  0.77           N  
ATOM   3019  CA  VAL A 396      11.192   3.401  10.268  1.00  0.79           C  
ATOM   3020  C   VAL A 396      10.222   4.008   9.257  1.00  0.80           C  
ATOM   3021  CB  VAL A 396      12.608   3.988  10.068  1.00  0.77           C  
ATOM   3022  O   VAL A 396      10.422   3.888   8.046  1.00  0.80           O  
ATOM   3023  CG1 VAL A 396      12.604   5.498  10.301  1.00  0.78           C  
ATOM   3024  CG2 VAL A 396      13.606   3.303  10.999  1.00  0.78           C  
ATOM   3025  N   LEU A 397       9.174   4.623   9.804  1.00  0.82           N  
ATOM   3026  CA  LEU A 397       8.390   5.598   9.053  1.00  0.85           C  
ATOM   3027  C   LEU A 397       8.907   7.012   9.295  1.00  0.83           C  
ATOM   3028  CB  LEU A 397       6.912   5.509   9.440  1.00  0.78           C  
ATOM   3029  O   LEU A 397       8.766   7.550  10.396  1.00  0.81           O  
ATOM   3030  CG  LEU A 397       6.169   4.249   8.994  1.00  0.68           C  
ATOM   3031  CD1 LEU A 397       6.448   3.100   9.958  1.00  0.62           C  
ATOM   3032  CD2 LEU A 397       4.671   4.518   8.895  1.00  0.62           C  
ATOM   3033  N   ASN A 398       9.526   7.576   8.339  1.00  0.77           N  
ATOM   3034  CA  ASN A 398       9.997   8.956   8.376  1.00  0.81           C  
ATOM   3035  C   ASN A 398       9.055   9.890   7.621  1.00  0.78           C  
ATOM   3036  CB  ASN A 398      11.413   9.056   7.805  1.00  0.76           C  
ATOM   3037  O   ASN A 398       9.102   9.966   6.393  1.00  0.76           O  
ATOM   3038  CG  ASN A 398      12.024  10.430   7.994  1.00  0.71           C  
ATOM   3039  ND2 ASN A 398      13.303  10.562   7.662  1.00  0.77           N  
ATOM   3040  OD1 ASN A 398      11.352  11.366   8.436  1.00  0.73           O  
ATOM   3041  N   GLY A 399       8.215  10.632   8.333  1.00  0.79           N  
ATOM   3042  CA  GLY A 399       7.282  11.597   7.775  1.00  0.81           C  
ATOM   3043  C   GLY A 399       7.963  12.837   7.227  1.00  0.80           C  
ATOM   3044  O   GLY A 399       7.371  13.581   6.442  1.00  0.79           O  
ATOM   3045  N   VAL A 400       9.136  13.144   7.602  1.00  0.77           N  
ATOM   3046  CA  VAL A 400       9.875  14.291   7.085  1.00  0.80           C  
ATOM   3047  C   VAL A 400      10.279  14.035   5.635  1.00  0.78           C  
ATOM   3048  CB  VAL A 400      11.125  14.594   7.942  1.00  0.77           C  
ATOM   3049  O   VAL A 400      10.052  14.877   4.763  1.00  0.77           O  
ATOM   3050  CG1 VAL A 400      11.873  15.808   7.395  1.00  0.74           C  
ATOM   3051  CG2 VAL A 400      10.730  14.817   9.400  1.00  0.70           C  
ATOM   3052  N   ASP A 401      10.724  12.872   5.360  1.00  0.80           N  
ATOM   3053  CA  ASP A 401      11.271  12.575   4.040  1.00  0.82           C  
ATOM   3054  C   ASP A 401      10.287  11.753   3.210  1.00  0.76           C  
ATOM   3055  CB  ASP A 401      12.603  11.832   4.165  1.00  0.77           C  
ATOM   3056  O   ASP A 401      10.562  11.429   2.053  1.00  0.72           O  
ATOM   3057  CG  ASP A 401      13.646  12.613   4.945  1.00  0.67           C  
ATOM   3058  OD1 ASP A 401      13.580  13.861   4.972  1.00  0.60           O  
ATOM   3059  OD2 ASP A 401      14.544  11.974   5.535  1.00  0.75           O  
ATOM   3060  N   GLY A 402       9.136  11.474   3.764  1.00  0.80           N  
ATOM   3061  CA  GLY A 402       8.167  10.602   3.122  1.00  0.83           C  
ATOM   3062  C   GLY A 402       8.696   9.202   2.875  1.00  0.79           C  
ATOM   3063  O   GLY A 402       8.379   8.584   1.856  1.00  0.75           O  
ATOM   3064  N   ARG A 403       9.546   8.634   3.754  1.00  0.83           N  
ATOM   3065  CA  ARG A 403      10.282   7.391   3.550  1.00  0.85           C  
ATOM   3066  C   ARG A 403       9.896   6.349   4.595  1.00  0.83           C  
ATOM   3067  CB  ARG A 403      11.790   7.644   3.596  1.00  0.81           C  
ATOM   3068  O   ARG A 403       9.869   6.642   5.792  1.00  0.82           O  
ATOM   3069  CG  ARG A 403      12.632   6.395   3.392  1.00  0.76           C  
ATOM   3070  CD  ARG A 403      14.121   6.712   3.389  1.00  0.75           C  
ATOM   3071  NE  ARG A 403      14.536   7.338   2.137  1.00  0.74           N  
ATOM   3072  NH1 ARG A 403      16.686   7.802   2.841  1.00  0.64           N  
ATOM   3073  NH2 ARG A 403      16.015   8.390   0.730  1.00  0.59           N  
ATOM   3074  CZ  ARG A 403      15.745   7.842   1.905  1.00  0.74           C  
ATOM   3075  N   ILE A 404       9.643   5.159   4.161  1.00  0.84           N  
ATOM   3076  CA  ILE A 404       9.454   3.984   5.005  1.00  0.85           C  
ATOM   3077  C   ILE A 404      10.603   3.002   4.787  1.00  0.83           C  
ATOM   3078  CB  ILE A 404       8.100   3.297   4.723  1.00  0.83           C  
ATOM   3079  O   ILE A 404      10.879   2.602   3.653  1.00  0.81           O  
ATOM   3080  CG1 ILE A 404       6.952   4.304   4.857  1.00  0.81           C  
ATOM   3081  CG2 ILE A 404       7.894   2.104   5.660  1.00  0.80           C  
ATOM   3082  CD1 ILE A 404       5.587   3.740   4.486  1.00  0.79           C  
ATOM   3083  N   THR A 405      11.249   2.627   5.869  1.00  0.82           N  
ATOM   3084  CA  THR A 405      12.327   1.645   5.838  1.00  0.82           C  
ATOM   3085  C   THR A 405      11.985   0.440   6.710  1.00  0.80           C  
ATOM   3086  CB  THR A 405      13.657   2.261   6.308  1.00  0.79           C  
ATOM   3087  O   THR A 405      11.625   0.595   7.879  1.00  0.77           O  
ATOM   3088  CG2 THR A 405      14.811   1.280   6.131  1.00  0.72           C  
ATOM   3089  OG1 THR A 405      13.927   3.442   5.542  1.00  0.74           O  
ATOM   3090  N   PHE A 406      12.120  -0.738   6.167  1.00  0.83           N  
ATOM   3091  CA  PHE A 406      12.080  -1.992   6.910  1.00  0.83           C  
ATOM   3092  C   PHE A 406      13.444  -2.672   6.901  1.00  0.80           C  
ATOM   3093  CB  PHE A 406      11.021  -2.932   6.324  1.00  0.81           C  
ATOM   3094  O   PHE A 406      13.993  -2.958   5.835  1.00  0.76           O  
ATOM   3095  CG  PHE A 406       9.631  -2.356   6.324  1.00  0.80           C  
ATOM   3096  CD1 PHE A 406       8.842  -2.407   7.466  1.00  0.78           C  
ATOM   3097  CD2 PHE A 406       9.113  -1.762   5.180  1.00  0.79           C  
ATOM   3098  CE1 PHE A 406       7.555  -1.874   7.469  1.00  0.80           C  
ATOM   3099  CE2 PHE A 406       7.827  -1.228   5.175  1.00  0.80           C  
ATOM   3100  CZ  PHE A 406       7.050  -1.286   6.320  1.00  0.77           C  
ATOM   3101  N   ASN A 407      13.925  -2.876   8.053  1.00  0.80           N  
ATOM   3102  CA  ASN A 407      15.077  -3.740   8.286  1.00  0.79           C  
ATOM   3103  C   ASN A 407      14.653  -5.114   8.796  1.00  0.76           C  
ATOM   3104  CB  ASN A 407      16.049  -3.086   9.270  1.00  0.75           C  
ATOM   3105  O   ASN A 407      14.145  -5.238   9.912  1.00  0.71           O  
ATOM   3106  CG  ASN A 407      16.576  -1.754   8.773  1.00  0.71           C  
ATOM   3107  ND2 ASN A 407      16.381  -0.706   9.564  1.00  0.69           N  
ATOM   3108  OD1 ASN A 407      17.152  -1.668   7.685  1.00  0.70           O  
ATOM   3109  N   GLY A 408      14.584  -6.026   7.876  1.00  0.74           N  
ATOM   3110  CA  GLY A 408      14.180  -7.389   8.182  1.00  0.73           C  
ATOM   3111  C   GLY A 408      15.250  -8.416   7.861  1.00  0.72           C  
ATOM   3112  O   GLY A 408      16.378  -8.057   7.517  1.00  0.69           O  
ATOM   3113  N   ARG A 409      15.031  -9.552   8.170  1.00  0.68           N  
ATOM   3114  CA  ARG A 409      15.720 -10.745   7.689  1.00  0.67           C  
ATOM   3115  C   ARG A 409      14.888 -11.474   6.639  1.00  0.67           C  
ATOM   3116  CB  ARG A 409      16.039 -11.688   8.852  1.00  0.63           C  
ATOM   3117  O   ARG A 409      13.701 -11.730   6.849  1.00  0.65           O  
ATOM   3118  CG  ARG A 409      17.096 -11.154   9.806  1.00  0.61           C  
ATOM   3119  CD  ARG A 409      17.428 -12.160  10.899  1.00  0.62           C  
ATOM   3120  NE  ARG A 409      18.417 -11.632  11.835  1.00  0.45           N  
ATOM   3121  NH1 ARG A 409      18.320 -13.436  13.276  1.00  0.35           N  
ATOM   3122  NH2 ARG A 409      19.723 -11.679  13.723  1.00  0.32           N  
ATOM   3123  CZ  ARG A 409      18.818 -12.250  12.942  1.00  0.53           C  
ATOM   3124  N   THR A 410      15.343 -11.599   5.558  1.00  0.64           N  
ATOM   3125  CA  THR A 410      14.752 -12.464   4.543  1.00  0.65           C  
ATOM   3126  C   THR A 410      15.385 -13.852   4.579  1.00  0.64           C  
ATOM   3127  CB  THR A 410      14.910 -11.861   3.134  1.00  0.61           C  
ATOM   3128  O   THR A 410      16.602 -13.981   4.726  1.00  0.63           O  
ATOM   3129  CG2 THR A 410      14.179 -12.701   2.092  1.00  0.53           C  
ATOM   3130  OG1 THR A 410      14.372 -10.533   3.125  1.00  0.59           O  
ATOM   3131  N   TYR A 411      14.518 -14.886   4.697  1.00  0.51           N  
ATOM   3132  CA  TYR A 411      14.913 -16.277   4.508  1.00  0.50           C  
ATOM   3133  C   TYR A 411      15.311 -16.539   3.060  1.00  0.50           C  
ATOM   3134  CB  TYR A 411      13.777 -17.219   4.916  1.00  0.44           C  
ATOM   3135  O   TYR A 411      14.499 -16.374   2.147  1.00  0.47           O  
ATOM   3136  CG  TYR A 411      14.196 -18.665   5.022  1.00  0.40           C  
ATOM   3137  CD1 TYR A 411      14.936 -19.118   6.113  1.00  0.34           C  
ATOM   3138  CD2 TYR A 411      13.854 -19.581   4.033  1.00  0.39           C  
ATOM   3139  CE1 TYR A 411      15.326 -20.449   6.214  1.00  0.40           C  
ATOM   3140  CE2 TYR A 411      14.239 -20.915   4.125  1.00  0.44           C  
ATOM   3141  OH  TYR A 411      15.356 -22.658   5.313  1.00  0.38           O  
ATOM   3142  CZ  TYR A 411      14.973 -21.339   5.217  1.00  0.36           C  
ATOM   3143  N   VAL A 412      16.558 -16.852   2.857  1.00  0.61           N  
ATOM   3144  CA  VAL A 412      17.069 -17.304   1.567  1.00  0.61           C  
ATOM   3145  C   VAL A 412      17.098 -18.830   1.529  1.00  0.61           C  
ATOM   3146  CB  VAL A 412      18.477 -16.736   1.283  1.00  0.58           C  
ATOM   3147  O   VAL A 412      17.789 -19.464   2.329  1.00  0.59           O  
ATOM   3148  CG1 VAL A 412      18.946 -17.129  -0.116  1.00  0.51           C  
ATOM   3149  CG2 VAL A 412      18.483 -15.217   1.445  1.00  0.52           C  
ATOM   3150  N   LEU A 413      16.245 -19.415   0.669  1.00  0.50           N  
ATOM   3151  CA  LEU A 413      16.315 -20.848   0.407  1.00  0.52           C  
ATOM   3152  C   LEU A 413      17.699 -21.242  -0.097  1.00  0.50           C  
ATOM   3153  CB  LEU A 413      15.251 -21.258  -0.615  1.00  0.47           C  
ATOM   3154  O   LEU A 413      18.239 -20.605  -1.005  1.00  0.49           O  
ATOM   3155  CG  LEU A 413      13.874 -21.617  -0.054  1.00  0.45           C  
ATOM   3156  CD1 LEU A 413      12.781 -21.225  -1.043  1.00  0.41           C  
ATOM   3157  CD2 LEU A 413      13.800 -23.104   0.272  1.00  0.45           C  
ATOM   3158  N   ALA A 414      18.375 -22.232   0.505  1.00  0.51           N  
ATOM   3159  CA  ALA A 414      19.532 -22.879  -0.109  1.00  0.51           C  
ATOM   3160  C   ALA A 414      19.174 -23.463  -1.472  1.00  0.51           C  
ATOM   3161  CB  ALA A 414      20.079 -23.970   0.808  1.00  0.48           C  
ATOM   3162  O   ALA A 414      18.051 -23.928  -1.680  1.00  0.50           O  
ATOM   3163  N   SER A 415      20.139 -23.294  -2.430  1.00  0.47           N  
ATOM   3164  CA  SER A 415      20.029 -23.836  -3.780  1.00  0.49           C  
ATOM   3165  C   SER A 415      19.560 -25.287  -3.757  1.00  0.48           C  
ATOM   3166  CB  SER A 415      21.370 -23.737  -4.508  1.00  0.45           C  
ATOM   3167  O   SER A 415      18.965 -25.768  -4.723  1.00  0.47           O  
ATOM   3168  OG  SER A 415      22.401 -24.346  -3.750  1.00  0.42           O  
ATOM   3169  N   SER A 416      19.769 -26.016  -2.701  1.00  0.45           N  
ATOM   3170  CA  SER A 416      19.435 -27.431  -2.573  1.00  0.45           C  
ATOM   3171  C   SER A 416      17.949 -27.625  -2.289  1.00  0.45           C  
ATOM   3172  CB  SER A 416      20.263 -28.079  -1.463  1.00  0.41           C  
ATOM   3173  O   SER A 416      17.480 -28.756  -2.152  1.00  0.44           O  
ATOM   3174  OG  SER A 416      20.024 -27.443  -0.219  1.00  0.39           O  
ATOM   3175  N   GLY A 417      17.172 -26.554  -2.258  1.00  0.49           N  
ATOM   3176  CA  GLY A 417      15.763 -26.640  -1.908  1.00  0.50           C  
ATOM   3177  C   GLY A 417      15.529 -27.098  -0.481  1.00  0.49           C  
ATOM   3178  O   GLY A 417      14.413 -26.999   0.033  1.00  0.48           O  
ATOM   3179  N   SER A 418      16.469 -27.662   0.151  1.00  0.47           N  
ATOM   3180  CA  SER A 418      16.424 -27.999   1.570  1.00  0.48           C  
ATOM   3181  C   SER A 418      17.408 -27.152   2.370  1.00  0.46           C  
ATOM   3182  CB  SER A 418      16.729 -29.483   1.779  1.00  0.42           C  
ATOM   3183  O   SER A 418      18.599 -27.109   2.054  1.00  0.44           O  
ATOM   3184  OG  SER A 418      17.962 -29.833   1.174  1.00  0.45           O  
ATOM   3185  N   GLY A 419      16.859 -26.261   3.262  1.00  0.59           N  
ATOM   3186  CA  GLY A 419      17.612 -25.347   4.107  1.00  0.61           C  
ATOM   3187  C   GLY A 419      17.799 -23.977   3.484  1.00  0.56           C  
ATOM   3188  O   GLY A 419      17.664 -23.818   2.269  1.00  0.52           O  
ATOM   3189  N   GLY A 420      17.739 -22.895   4.273  1.00  0.58           N  
ATOM   3190  CA  GLY A 420      17.931 -21.498   3.917  1.00  0.60           C  
ATOM   3191  C   GLY A 420      18.634 -20.698   4.997  1.00  0.58           C  
ATOM   3192  O   GLY A 420      18.772 -21.162   6.131  1.00  0.56           O  
ATOM   3193  N   THR A 421      19.424 -19.732   4.613  1.00  0.65           N  
ATOM   3194  CA  THR A 421      20.040 -18.777   5.528  1.00  0.66           C  
ATOM   3195  C   THR A 421      19.185 -17.519   5.652  1.00  0.66           C  
ATOM   3196  CB  THR A 421      21.457 -18.393   5.064  1.00  0.62           C  
ATOM   3197  O   THR A 421      18.543 -17.100   4.686  1.00  0.65           O  
ATOM   3198  CG2 THR A 421      22.482 -18.642   6.166  1.00  0.54           C  
ATOM   3199  OG1 THR A 421      21.807 -19.176   3.916  1.00  0.60           O  
ATOM   3200  N   THR A 422      18.988 -17.025   6.764  1.00  0.63           N  
ATOM   3201  CA  THR A 422      18.409 -15.701   6.962  1.00  0.64           C  
ATOM   3202  C   THR A 422      19.436 -14.612   6.667  1.00  0.64           C  
ATOM   3203  CB  THR A 422      17.876 -15.533   8.397  1.00  0.60           C  
ATOM   3204  O   THR A 422      20.537 -14.623   7.221  1.00  0.62           O  
ATOM   3205  CG2 THR A 422      16.353 -15.601   8.430  1.00  0.50           C  
ATOM   3206  OG1 THR A 422      18.408 -16.576   9.223  1.00  0.59           O  
ATOM   3207  N   VAL A 423      19.194 -13.789   5.753  1.00  0.65           N  
ATOM   3208  CA  VAL A 423      20.063 -12.671   5.401  1.00  0.66           C  
ATOM   3209  C   VAL A 423      19.354 -11.352   5.700  1.00  0.66           C  
ATOM   3210  CB  VAL A 423      20.484 -12.725   3.915  1.00  0.62           C  
ATOM   3211  O   VAL A 423      18.130 -11.257   5.580  1.00  0.64           O  
ATOM   3212  CG1 VAL A 423      22.006 -12.704   3.785  1.00  0.52           C  
ATOM   3213  CG2 VAL A 423      19.903 -13.967   3.241  1.00  0.53           C  
ATOM   3214  N   ASP A 424      20.112 -10.406   6.109  1.00  0.70           N  
ATOM   3215  CA  ASP A 424      19.579  -9.065   6.330  1.00  0.70           C  
ATOM   3216  C   ASP A 424      19.087  -8.448   5.023  1.00  0.72           C  
ATOM   3217  CB  ASP A 424      20.638  -8.166   6.971  1.00  0.67           C  
ATOM   3218  O   ASP A 424      19.754  -8.553   3.991  1.00  0.71           O  
ATOM   3219  CG  ASP A 424      20.989  -8.581   8.389  1.00  0.65           C  
ATOM   3220  OD1 ASP A 424      20.133  -9.175   9.080  1.00  0.69           O  
ATOM   3221  OD2 ASP A 424      22.130  -8.308   8.821  1.00  0.70           O  
ATOM   3222  N   SER A 425      17.941  -8.001   5.064  1.00  0.73           N  
ATOM   3223  CA  SER A 425      17.308  -7.260   3.978  1.00  0.73           C  
ATOM   3224  C   SER A 425      16.720  -5.944   4.476  1.00  0.74           C  
ATOM   3225  CB  SER A 425      16.213  -8.101   3.322  1.00  0.70           C  
ATOM   3226  O   SER A 425      16.323  -5.836   5.638  1.00  0.73           O  
ATOM   3227  OG  SER A 425      15.173  -8.381   4.243  1.00  0.67           O  
ATOM   3228  N   PHE A 426      16.965  -4.931   3.623  1.00  0.73           N  
ATOM   3229  CA  PHE A 426      16.159  -3.739   3.857  1.00  0.75           C  
ATOM   3230  C   PHE A 426      15.284  -3.431   2.647  1.00  0.75           C  
ATOM   3231  CB  PHE A 426      17.053  -2.538   4.177  1.00  0.70           C  
ATOM   3232  O   PHE A 426      15.640  -3.767   1.516  1.00  0.73           O  
ATOM   3233  CG  PHE A 426      17.961  -2.137   3.045  1.00  0.64           C  
ATOM   3234  CD1 PHE A 426      19.212  -2.724   2.898  1.00  0.58           C  
ATOM   3235  CD2 PHE A 426      17.562  -1.174   2.128  1.00  0.59           C  
ATOM   3236  CE1 PHE A 426      20.053  -2.356   1.851  1.00  0.51           C  
ATOM   3237  CE2 PHE A 426      18.398  -0.801   1.079  1.00  0.51           C  
ATOM   3238  CZ  PHE A 426      19.643  -1.392   0.943  1.00  0.53           C  
ATOM   3239  N   THR A 427      14.052  -2.996   2.987  1.00  0.79           N  
ATOM   3240  CA  THR A 427      13.050  -2.430   2.091  1.00  0.81           C  
ATOM   3241  C   THR A 427      12.856  -0.941   2.368  1.00  0.81           C  
ATOM   3242  CB  THR A 427      11.701  -3.160   2.230  1.00  0.78           C  
ATOM   3243  O   THR A 427      12.644  -0.540   3.514  1.00  0.82           O  
ATOM   3244  CG2 THR A 427      10.678  -2.621   1.235  1.00  0.77           C  
ATOM   3245  OG1 THR A 427      11.894  -4.559   1.989  1.00  0.80           O  
ATOM   3246  N   VAL A 428      13.030  -0.222   1.285  1.00  0.77           N  
ATOM   3247  CA  VAL A 428      12.732   1.206   1.308  1.00  0.79           C  
ATOM   3248  C   VAL A 428      11.566   1.505   0.368  1.00  0.80           C  
ATOM   3249  CB  VAL A 428      13.964   2.050   0.913  1.00  0.77           C  
ATOM   3250  O   VAL A 428      11.555   1.055  -0.780  1.00  0.81           O  
ATOM   3251  CG1 VAL A 428      13.640   3.541   0.977  1.00  0.75           C  
ATOM   3252  CG2 VAL A 428      15.149   1.718   1.818  1.00  0.76           C  
ATOM   3253  N   ILE A 429      10.583   2.221   0.944  1.00  0.83           N  
ATOM   3254  CA  ILE A 429       9.536   2.896   0.185  1.00  0.85           C  
ATOM   3255  C   ILE A 429       9.650   4.406   0.380  1.00  0.84           C  
ATOM   3256  CB  ILE A 429       8.131   2.406   0.602  1.00  0.83           C  
ATOM   3257  O   ILE A 429       9.553   4.902   1.504  1.00  0.83           O  
ATOM   3258  CG1 ILE A 429       8.054   0.877   0.525  1.00  0.82           C  
ATOM   3259  CG2 ILE A 429       7.052   3.053  -0.271  1.00  0.81           C  
ATOM   3260  CD1 ILE A 429       6.748   0.296   1.049  1.00  0.79           C  
ATOM   3261  N   ASP A 430       9.917   5.116  -0.781  1.00  0.79           N  
ATOM   3262  CA  ASP A 430       9.952   6.576  -0.778  1.00  0.82           C  
ATOM   3263  C   ASP A 430       9.397   7.141  -2.083  1.00  0.79           C  
ATOM   3264  CB  ASP A 430      11.379   7.078  -0.551  1.00  0.78           C  
ATOM   3265  O   ASP A 430       8.648   6.464  -2.791  1.00  0.76           O  
ATOM   3266  CG  ASP A 430      12.340   6.646  -1.645  1.00  0.78           C  
ATOM   3267  OD1 ASP A 430      11.886   6.323  -2.764  1.00  0.79           O  
ATOM   3268  OD2 ASP A 430      13.563   6.625  -1.384  1.00  0.84           O  
ATOM   3269  N   ASN A 431       9.657   8.430  -2.351  1.00  0.78           N  
ATOM   3270  CA  ASN A 431       9.179   9.092  -3.560  1.00  0.81           C  
ATOM   3271  C   ASN A 431       9.874   8.553  -4.806  1.00  0.76           C  
ATOM   3272  CB  ASN A 431       9.375  10.606  -3.456  1.00  0.76           C  
ATOM   3273  O   ASN A 431       9.445   8.826  -5.929  1.00  0.75           O  
ATOM   3274  CG  ASN A 431       8.529  11.231  -2.363  1.00  0.69           C  
ATOM   3275  ND2 ASN A 431       9.050  12.280  -1.737  1.00  0.73           N  
ATOM   3276  OD1 ASN A 431       7.418  10.773  -2.082  1.00  0.69           O  
ATOM   3277  N   GLU A 432      10.854   7.856  -4.625  1.00  0.80           N  
ATOM   3278  CA  GLU A 432      11.569   7.293  -5.766  1.00  0.80           C  
ATOM   3279  C   GLU A 432      11.076   5.884  -6.085  1.00  0.76           C  
ATOM   3280  CB  GLU A 432      13.076   7.275  -5.500  1.00  0.77           C  
ATOM   3281  O   GLU A 432      11.356   5.352  -7.161  1.00  0.74           O  
ATOM   3282  CG  GLU A 432      13.681   8.656  -5.292  1.00  0.72           C  
ATOM   3283  CD  GLU A 432      15.195   8.675  -5.425  1.00  0.70           C  
ATOM   3284  OE1 GLU A 432      15.823   7.593  -5.369  1.00  0.76           O  
ATOM   3285  OE2 GLU A 432      15.759   9.780  -5.585  1.00  0.76           O  
ATOM   3286  N   GLY A 433      10.214   5.327  -5.182  1.00  0.81           N  
ATOM   3287  CA  GLY A 433       9.550   4.044  -5.350  1.00  0.83           C  
ATOM   3288  C   GLY A 433       9.883   3.051  -4.253  1.00  0.81           C  
ATOM   3289  O   GLY A 433       9.916   3.408  -3.074  1.00  0.76           O  
ATOM   3290  N   LEU A 434       9.932   1.863  -4.634  1.00  0.82           N  
ATOM   3291  CA  LEU A 434      10.219   0.709  -3.789  1.00  0.83           C  
ATOM   3292  C   LEU A 434      11.606   0.149  -4.087  1.00  0.81           C  
ATOM   3293  CB  LEU A 434       9.162  -0.380  -3.992  1.00  0.81           C  
ATOM   3294  O   LEU A 434      11.880  -0.277  -5.211  1.00  0.79           O  
ATOM   3295  CG  LEU A 434       9.404  -1.704  -3.264  1.00  0.79           C  
ATOM   3296  CD1 LEU A 434       9.378  -1.491  -1.754  1.00  0.76           C  
ATOM   3297  CD2 LEU A 434       8.367  -2.741  -3.681  1.00  0.77           C  
ATOM   3298  N   LEU A 435      12.490   0.184  -3.101  1.00  0.81           N  
ATOM   3299  CA  LEU A 435      13.771  -0.513  -3.130  1.00  0.81           C  
ATOM   3300  C   LEU A 435      13.775  -1.684  -2.152  1.00  0.80           C  
ATOM   3301  CB  LEU A 435      14.913   0.450  -2.796  1.00  0.79           C  
ATOM   3302  O   LEU A 435      13.514  -1.503  -0.961  1.00  0.77           O  
ATOM   3303  CG  LEU A 435      16.315  -0.159  -2.726  1.00  0.78           C  
ATOM   3304  CD1 LEU A 435      16.743  -0.665  -4.099  1.00  0.77           C  
ATOM   3305  CD2 LEU A 435      17.314   0.861  -2.190  1.00  0.78           C  
ATOM   3306  N   ILE A 436      13.998  -2.817  -2.634  1.00  0.79           N  
ATOM   3307  CA  ILE A 436      14.317  -3.996  -1.835  1.00  0.78           C  
ATOM   3308  C   ILE A 436      15.761  -4.419  -2.094  1.00  0.77           C  
ATOM   3309  CB  ILE A 436      13.353  -5.164  -2.141  1.00  0.77           C  
ATOM   3310  O   ILE A 436      16.123  -4.754  -3.225  1.00  0.73           O  
ATOM   3311  CG1 ILE A 436      11.897  -4.710  -1.983  1.00  0.78           C  
ATOM   3312  CG2 ILE A 436      13.654  -6.363  -1.237  1.00  0.78           C  
ATOM   3313  CD1 ILE A 436      10.874  -5.749  -2.421  1.00  0.75           C  
ATOM   3314  N   GLU A 437      16.505  -4.242  -1.105  1.00  0.77           N  
ATOM   3315  CA  GLU A 437      17.905  -4.650  -1.174  1.00  0.76           C  
ATOM   3316  C   GLU A 437      18.213  -5.742  -0.154  1.00  0.74           C  
ATOM   3317  CB  GLU A 437      18.827  -3.448  -0.953  1.00  0.74           C  
ATOM   3318  O   GLU A 437      17.725  -5.697   0.978  1.00  0.72           O  
ATOM   3319  CG  GLU A 437      20.299  -3.749  -1.195  1.00  0.69           C  
ATOM   3320  CD  GLU A 437      21.176  -2.508  -1.175  1.00  0.68           C  
ATOM   3321  OE1 GLU A 437      20.639  -1.387  -1.027  1.00  0.69           O  
ATOM   3322  OE2 GLU A 437      22.411  -2.657  -1.310  1.00  0.66           O  
ATOM   3323  N   ARG A 438      18.837  -6.681  -0.549  1.00  0.73           N  
ATOM   3324  CA  ARG A 438      19.454  -7.705   0.287  1.00  0.73           C  
ATOM   3325  C   ARG A 438      20.904  -7.354   0.603  1.00  0.72           C  
ATOM   3326  CB  ARG A 438      19.383  -9.073  -0.396  1.00  0.70           C  
ATOM   3327  O   ARG A 438      21.704  -7.121  -0.306  1.00  0.69           O  
ATOM   3328  CG  ARG A 438      19.927 -10.213   0.449  1.00  0.65           C  
ATOM   3329  CD  ARG A 438      19.864 -11.543  -0.290  1.00  0.64           C  
ATOM   3330  NE  ARG A 438      20.577 -12.594   0.431  1.00  0.54           N  
ATOM   3331  NH1 ARG A 438      20.267 -14.205  -1.195  1.00  0.42           N  
ATOM   3332  NH2 ARG A 438      21.417 -14.711   0.722  1.00  0.37           N  
ATOM   3333  CZ  ARG A 438      20.752 -13.834  -0.016  1.00  0.58           C  
ATOM   3334  N   ALA A 439      21.273  -7.103   1.934  1.00  0.64           N  
ATOM   3335  CA  ALA A 439      22.670  -6.922   2.319  1.00  0.63           C  
ATOM   3336  C   ALA A 439      23.539  -8.055   1.778  1.00  0.63           C  
ATOM   3337  CB  ALA A 439      22.797  -6.838   3.838  1.00  0.59           C  
ATOM   3338  O   ALA A 439      23.142  -9.222   1.814  1.00  0.60           O  
ATOM   3339  N   SER A 440      24.644  -7.610   1.180  1.00  0.54           N  
ATOM   3340  CA  SER A 440      25.773  -8.491   0.900  1.00  0.53           C  
ATOM   3341  C   SER A 440      26.312  -9.122   2.179  1.00  0.55           C  
ATOM   3342  CB  SER A 440      26.889  -7.724   0.189  1.00  0.49           C  
ATOM   3343  O   SER A 440      26.764  -8.416   3.083  1.00  0.52           O  
ATOM   3344  OG  SER A 440      27.599  -6.908   1.105  1.00  0.49           O  
ATOM   3345  N   GLY A 441      25.961 -10.274   2.490  1.00  0.55           N  
ATOM   3346  CA  GLY A 441      26.862 -11.033   3.341  1.00  0.54           C  
ATOM   3347  C   GLY A 441      28.228 -11.253   2.717  1.00  0.56           C  
ATOM   3348  O   GLY A 441      28.392 -11.113   1.504  1.00  0.54           O  
ATOM   3349  N   SER A 442      29.427 -11.231   3.447  1.00  0.43           N  
ATOM   3350  CA  SER A 442      30.842 -11.211   3.092  1.00  0.41           C  
ATOM   3351  C   SER A 442      31.098 -11.977   1.798  1.00  0.44           C  
ATOM   3352  CB  SER A 442      31.687 -11.804   4.220  1.00  0.39           C  
ATOM   3353  O   SER A 442      32.115 -11.765   1.135  1.00  0.42           O  
ATOM   3354  OG  SER A 442      31.276 -13.128   4.515  1.00  0.38           O  
ATOM   3355  N   SER A 443      30.238 -12.776   1.297  1.00  0.44           N  
ATOM   3356  CA  SER A 443      30.401 -13.623   0.119  1.00  0.43           C  
ATOM   3357  C   SER A 443      29.258 -13.421  -0.870  1.00  0.44           C  
ATOM   3358  CB  SER A 443      30.482 -15.095   0.524  1.00  0.39           C  
ATOM   3359  O   SER A 443      29.215 -14.068  -1.918  1.00  0.41           O  
ATOM   3360  OG  SER A 443      29.422 -15.434   1.403  1.00  0.36           O  
ATOM   3361  N   GLN A 444      28.314 -12.502  -0.618  1.00  0.51           N  
ATOM   3362  CA  GLN A 444      27.131 -12.412  -1.467  1.00  0.52           C  
ATOM   3363  C   GLN A 444      26.920 -10.986  -1.967  1.00  0.52           C  
ATOM   3364  CB  GLN A 444      25.890 -12.891  -0.711  1.00  0.48           C  
ATOM   3365  O   GLN A 444      27.026 -10.029  -1.196  1.00  0.50           O  
ATOM   3366  CG  GLN A 444      25.908 -14.378  -0.381  1.00  0.46           C  
ATOM   3367  CD  GLN A 444      24.599 -14.862   0.214  1.00  0.50           C  
ATOM   3368  NE2 GLN A 444      24.487 -16.171   0.413  1.00  0.39           N  
ATOM   3369  OE1 GLN A 444      23.697 -14.066   0.495  1.00  0.52           O  
ATOM   3370  N   GLN A 445      27.029 -10.759  -3.318  1.00  0.51           N  
ATOM   3371  CA  GLN A 445      26.710  -9.502  -3.988  1.00  0.52           C  
ATOM   3372  C   GLN A 445      25.285  -9.057  -3.671  1.00  0.52           C  
ATOM   3373  CB  GLN A 445      26.894  -9.638  -5.500  1.00  0.47           C  
ATOM   3374  O   GLN A 445      24.381  -9.886  -3.553  1.00  0.50           O  
ATOM   3375  CG  GLN A 445      28.342  -9.523  -5.956  1.00  0.45           C  
ATOM   3376  CD  GLN A 445      28.482  -9.497  -7.467  1.00  0.49           C  
ATOM   3377  NE2 GLN A 445      29.645  -9.072  -7.948  1.00  0.36           N  
ATOM   3378  OE1 GLN A 445      27.551  -9.857  -8.195  1.00  0.51           O  
ATOM   3379  N   ALA A 446      25.102  -7.825  -3.343  1.00  0.60           N  
ATOM   3380  CA  ALA A 446      23.801  -7.189  -3.148  1.00  0.59           C  
ATOM   3381  C   ALA A 446      22.871  -7.471  -4.325  1.00  0.61           C  
ATOM   3382  CB  ALA A 446      23.968  -5.684  -2.955  1.00  0.54           C  
ATOM   3383  O   ALA A 446      23.282  -7.380  -5.484  1.00  0.59           O  
ATOM   3384  N   SER A 447      21.789  -8.252  -4.073  1.00  0.67           N  
ATOM   3385  CA  SER A 447      20.651  -8.206  -4.986  1.00  0.68           C  
ATOM   3386  C   SER A 447      19.654  -7.128  -4.573  1.00  0.70           C  
ATOM   3387  CB  SER A 447      19.952  -9.565  -5.040  1.00  0.64           C  
ATOM   3388  O   SER A 447      19.422  -6.913  -3.382  1.00  0.68           O  
ATOM   3389  OG  SER A 447      19.683 -10.045  -3.734  1.00  0.59           O  
ATOM   3390  N   ASN A 448      19.268  -6.355  -5.584  1.00  0.68           N  
ATOM   3391  CA  ASN A 448      18.212  -5.378  -5.342  1.00  0.70           C  
ATOM   3392  C   ASN A 448      17.145  -5.423  -6.432  1.00  0.71           C  
ATOM   3393  CB  ASN A 448      18.799  -3.969  -5.231  1.00  0.66           C  
ATOM   3394  O   ASN A 448      17.423  -5.827  -7.562  1.00  0.71           O  
ATOM   3395  CG  ASN A 448      19.388  -3.478  -6.539  1.00  0.61           C  
ATOM   3396  ND2 ASN A 448      20.521  -2.791  -6.458  1.00  0.58           N  
ATOM   3397  OD1 ASN A 448      18.828  -3.713  -7.613  1.00  0.62           O  
ATOM   3398  N   VAL A 449      15.974  -5.295  -5.991  1.00  0.72           N  
ATOM   3399  CA  VAL A 449      14.833  -4.898  -6.808  1.00  0.74           C  
ATOM   3400  C   VAL A 449      14.464  -3.446  -6.510  1.00  0.76           C  
ATOM   3401  CB  VAL A 449      13.615  -5.817  -6.567  1.00  0.71           C  
ATOM   3402  O   VAL A 449      14.194  -3.091  -5.360  1.00  0.77           O  
ATOM   3403  CG1 VAL A 449      12.442  -5.405  -7.455  1.00  0.67           C  
ATOM   3404  CG2 VAL A 449      13.991  -7.277  -6.817  1.00  0.66           C  
ATOM   3405  N   GLN A 450      14.530  -2.687  -7.533  1.00  0.72           N  
ATOM   3406  CA  GLN A 450      14.098  -1.295  -7.474  1.00  0.75           C  
ATOM   3407  C   GLN A 450      12.937  -1.038  -8.430  1.00  0.75           C  
ATOM   3408  CB  GLN A 450      15.262  -0.357  -7.797  1.00  0.71           C  
ATOM   3409  O   GLN A 450      13.072  -1.221  -9.642  1.00  0.75           O  
ATOM   3410  CG  GLN A 450      14.958   1.113  -7.540  1.00  0.69           C  
ATOM   3411  CD  GLN A 450      16.158   2.011  -7.775  1.00  0.69           C  
ATOM   3412  NE2 GLN A 450      16.329   3.009  -6.915  1.00  0.70           N  
ATOM   3413  OE1 GLN A 450      16.925   1.808  -8.721  1.00  0.75           O  
ATOM   3414  N   ILE A 451      11.772  -0.715  -7.841  1.00  0.74           N  
ATOM   3415  CA  ILE A 451      10.592  -0.238  -8.554  1.00  0.76           C  
ATOM   3416  C   ILE A 451      10.480   1.278  -8.411  1.00  0.76           C  
ATOM   3417  CB  ILE A 451       9.306  -0.922  -8.039  1.00  0.73           C  
ATOM   3418  O   ILE A 451      10.243   1.788  -7.313  1.00  0.76           O  
ATOM   3419  CG1 ILE A 451       9.458  -2.447  -8.082  1.00  0.75           C  
ATOM   3420  CG2 ILE A 451       8.090  -0.469  -8.853  1.00  0.74           C  
ATOM   3421  CD1 ILE A 451       8.243  -3.205  -7.564  1.00  0.72           C  
ATOM   3422  N   LYS A 452      10.682   1.946  -9.480  1.00  0.75           N  
ATOM   3423  CA  LYS A 452      10.464   3.380  -9.648  1.00  0.79           C  
ATOM   3424  C   LYS A 452       9.210   3.653 -10.474  1.00  0.76           C  
ATOM   3425  CB  LYS A 452      11.679   4.035 -10.308  1.00  0.76           C  
ATOM   3426  O   LYS A 452       8.675   2.747 -11.116  1.00  0.76           O  
ATOM   3427  CG  LYS A 452      12.950   3.961  -9.476  1.00  0.74           C  
ATOM   3428  CD  LYS A 452      14.089   4.738 -10.124  1.00  0.73           C  
ATOM   3429  CE  LYS A 452      15.341   4.723  -9.258  1.00  0.77           C  
ATOM   3430  NZ  LYS A 452      16.401   5.624  -9.802  1.00  0.75           N  
ATOM   3431  N   PRO A 453       8.677   4.830 -10.478  1.00  0.66           N  
ATOM   3432  CA  PRO A 453       7.532   5.139 -11.338  1.00  0.68           C  
ATOM   3433  C   PRO A 453       7.774   4.767 -12.799  1.00  0.65           C  
ATOM   3434  CB  PRO A 453       7.369   6.652 -11.179  1.00  0.66           C  
ATOM   3435  O   PRO A 453       6.835   4.402 -13.511  1.00  0.66           O  
ATOM   3436  CG  PRO A 453       7.864   6.947  -9.799  1.00  0.68           C  
ATOM   3437  CD  PRO A 453       9.036   6.053  -9.512  1.00  0.69           C  
ATOM   3438  N   ASP A 454       8.864   4.785 -13.183  1.00  0.62           N  
ATOM   3439  CA  ASP A 454       9.153   4.700 -14.611  1.00  0.67           C  
ATOM   3440  C   ASP A 454       9.863   3.392 -14.951  1.00  0.60           C  
ATOM   3441  CB  ASP A 454      10.003   5.891 -15.058  1.00  0.61           C  
ATOM   3442  O   ASP A 454       9.911   2.989 -16.115  1.00  0.60           O  
ATOM   3443  CG  ASP A 454      11.337   5.972 -14.336  1.00  0.56           C  
ATOM   3444  OD1 ASP A 454      11.428   5.528 -13.172  1.00  0.59           O  
ATOM   3445  OD2 ASP A 454      12.304   6.488 -14.937  1.00  0.76           O  
ATOM   3446  N   GLN A 455      10.369   2.732 -13.838  1.00  0.71           N  
ATOM   3447  CA  GLN A 455      11.179   1.563 -14.164  1.00  0.77           C  
ATOM   3448  C   GLN A 455      11.233   0.586 -12.993  1.00  0.73           C  
ATOM   3449  CB  GLN A 455      12.595   1.985 -14.561  1.00  0.68           C  
ATOM   3450  O   GLN A 455      11.207   0.999 -11.832  1.00  0.71           O  
ATOM   3451  CG  GLN A 455      13.353   2.708 -13.456  1.00  0.61           C  
ATOM   3452  CD  GLN A 455      14.729   3.174 -13.896  1.00  0.62           C  
ATOM   3453  NE2 GLN A 455      15.478   3.765 -12.972  1.00  0.54           N  
ATOM   3454  OE1 GLN A 455      15.115   3.002 -15.057  1.00  0.69           O  
ATOM   3455  N   ILE A 456      11.148  -0.683 -13.314  1.00  0.74           N  
ATOM   3456  CA  ILE A 456      11.539  -1.753 -12.403  1.00  0.75           C  
ATOM   3457  C   ILE A 456      12.951  -2.227 -12.741  1.00  0.72           C  
ATOM   3458  CB  ILE A 456      10.548  -2.936 -12.462  1.00  0.71           C  
ATOM   3459  O   ILE A 456      13.202  -2.709 -13.848  1.00  0.69           O  
ATOM   3460  CG1 ILE A 456       9.128  -2.461 -12.131  1.00  0.69           C  
ATOM   3461  CG2 ILE A 456      10.986  -4.056 -11.513  1.00  0.67           C  
ATOM   3462  CD1 ILE A 456       8.068  -3.547 -12.250  1.00  0.68           C  
ATOM   3463  N   ASN A 457      13.933  -1.940 -11.805  1.00  0.70           N  
ATOM   3464  CA  ASN A 457      15.304  -2.426 -11.920  1.00  0.72           C  
ATOM   3465  C   ASN A 457      15.554  -3.620 -11.003  1.00  0.68           C  
ATOM   3466  CB  ASN A 457      16.299  -1.305 -11.615  1.00  0.68           C  
ATOM   3467  O   ASN A 457      15.352  -3.531  -9.791  1.00  0.67           O  
ATOM   3468  CG  ASN A 457      16.227  -0.171 -12.618  1.00  0.62           C  
ATOM   3469  ND2 ASN A 457      16.265   1.061 -12.124  1.00  0.63           N  
ATOM   3470  OD1 ASN A 457      16.136  -0.400 -13.827  1.00  0.62           O  
ATOM   3471  N   ILE A 458      15.863  -4.667 -11.585  1.00  0.72           N  
ATOM   3472  CA  ILE A 458      16.252  -5.864 -10.847  1.00  0.71           C  
ATOM   3473  C   ILE A 458      17.736  -6.146 -11.068  1.00  0.70           C  
ATOM   3474  CB  ILE A 458      15.406  -7.087 -11.267  1.00  0.69           C  
ATOM   3475  O   ILE A 458      18.167  -6.392 -12.198  1.00  0.66           O  
ATOM   3476  CG1 ILE A 458      13.911  -6.762 -11.166  1.00  0.66           C  
ATOM   3477  CG2 ILE A 458      15.759  -8.307 -10.412  1.00  0.66           C  
ATOM   3478  CD1 ILE A 458      13.000  -7.873 -11.670  1.00  0.65           C  
ATOM   3479  N   ASN A 459      18.478  -5.913 -10.048  1.00  0.64           N  
ATOM   3480  CA  ASN A 459      19.867  -6.359 -10.033  1.00  0.65           C  
ATOM   3481  C   ASN A 459      20.030  -7.660  -9.252  1.00  0.62           C  
ATOM   3482  CB  ASN A 459      20.774  -5.273  -9.449  1.00  0.61           C  
ATOM   3483  O   ASN A 459      20.049  -7.652  -8.020  1.00  0.59           O  
ATOM   3484  CG  ASN A 459      22.246  -5.562  -9.665  1.00  0.56           C  
ATOM   3485  ND2 ASN A 459      23.101  -4.642  -9.234  1.00  0.57           N  
ATOM   3486  OD1 ASN A 459      22.612  -6.604 -10.216  1.00  0.56           O  
ATOM   3487  N   ALA A 460      19.927  -8.764  -9.908  1.00  0.60           N  
ATOM   3488  CA  ALA A 460      20.230 -10.085  -9.361  1.00  0.58           C  
ATOM   3489  C   ALA A 460      21.728 -10.369  -9.412  1.00  0.59           C  
ATOM   3490  CB  ALA A 460      19.460 -11.164 -10.119  1.00  0.56           C  
ATOM   3491  O   ALA A 460      22.319 -10.426 -10.493  1.00  0.56           O  
ATOM   3492  N   ALA A 461      22.484  -9.897  -8.351  1.00  0.53           N  
ATOM   3493  CA  ALA A 461      23.907 -10.213  -8.271  1.00  0.52           C  
ATOM   3494  C   ALA A 461      24.191 -11.609  -8.819  1.00  0.53           C  
ATOM   3495  CB  ALA A 461      24.396 -10.102  -6.829  1.00  0.49           C  
ATOM   3496  O   ALA A 461      23.434 -12.548  -8.564  1.00  0.50           O  
ATOM   3497  N   ALA A 462      25.041 -11.633  -9.954  1.00  0.43           N  
ATOM   3498  CA  ALA A 462      25.624 -12.758 -10.681  1.00  0.43           C  
ATOM   3499  C   ALA A 462      25.950 -13.912  -9.737  1.00  0.43           C  
ATOM   3500  CB  ALA A 462      26.879 -12.316 -11.429  1.00  0.38           C  
ATOM   3501  O   ALA A 462      26.164 -13.702  -8.541  1.00  0.41           O  
ATOM   3502  N   PRO A 463      25.752 -15.243 -10.101  1.00  0.39           N  
ATOM   3503  CA  PRO A 463      26.307 -16.417  -9.422  1.00  0.40           C  
ATOM   3504  C   PRO A 463      27.737 -16.194  -8.935  1.00  0.39           C  
ATOM   3505  CB  PRO A 463      26.260 -17.502 -10.500  1.00  0.36           C  
ATOM   3506  O   PRO A 463      28.569 -15.661  -9.673  1.00  0.38           O  
ATOM   3507  CG  PRO A 463      26.088 -16.758 -11.785  1.00  0.35           C  
ATOM   3508  CD  PRO A 463      25.648 -15.357 -11.469  1.00  0.40           C  
ATOM   3509  N   LEU A 464      27.896 -16.250  -7.615  1.00  0.36           N  
ATOM   3510  CA  LEU A 464      29.233 -16.349  -7.040  1.00  0.37           C  
ATOM   3511  C   LEU A 464      29.856 -17.708  -7.342  1.00  0.36           C  
ATOM   3512  CB  LEU A 464      29.184 -16.123  -5.526  1.00  0.33           C  
ATOM   3513  O   LEU A 464      31.082 -17.841  -7.370  1.00  0.34           O  
ATOM   3514  CG  LEU A 464      29.317 -14.675  -5.052  1.00  0.32           C  
ATOM   3515  CD1 LEU A 464      28.614 -14.489  -3.712  1.00  0.29           C  
ATOM   3516  CD2 LEU A 464      30.786 -14.279  -4.950  1.00  0.32           C  
ATOM   3517  N   ASP A 465      29.153 -18.550  -8.122  1.00  0.35           N  
ATOM   3518  CA  ASP A 465      29.824 -19.802  -8.459  1.00  0.38           C  
ATOM   3519  C   ASP A 465      29.091 -20.534  -9.581  1.00  0.36           C  
ATOM   3520  CB  ASP A 465      29.932 -20.702  -7.226  1.00  0.33           C  
ATOM   3521  O   ASP A 465      27.979 -21.028  -9.383  1.00  0.34           O  
ATOM   3522  CG  ASP A 465      30.666 -22.002  -7.503  1.00  0.32           C  
ATOM   3523  OD1 ASP A 465      30.990 -22.281  -8.678  1.00  0.34           O  
ATOM   3524  OD2 ASP A 465      30.921 -22.756  -6.539  1.00  0.35           O  
ATOM   3525  N   ALA A 466      29.206 -20.156 -10.885  1.00  0.36           N  
ATOM   3526  CA  ALA A 466      28.894 -20.949 -12.072  1.00  0.37           C  
ATOM   3527  C   ALA A 466      29.105 -22.437 -11.808  1.00  0.36           C  
ATOM   3528  CB  ALA A 466      29.748 -20.496 -13.254  1.00  0.33           C  
ATOM   3529  O   ALA A 466      28.556 -23.284 -12.518  1.00  0.34           O  
ATOM   3530  N   SER A 467      29.879 -22.763 -10.770  1.00  0.36           N  
ATOM   3531  CA  SER A 467      30.307 -24.151 -10.629  1.00  0.36           C  
ATOM   3532  C   SER A 467      29.222 -25.001  -9.975  1.00  0.36           C  
ATOM   3533  CB  SER A 467      31.595 -24.236  -9.810  1.00  0.32           C  
ATOM   3534  O   SER A 467      29.223 -26.226 -10.105  1.00  0.34           O  
ATOM   3535  OG  SER A 467      31.376 -23.794  -8.481  1.00  0.34           O  
ATOM   3536  N   SER A 468      28.041 -24.464  -9.519  1.00  0.35           N  
ATOM   3537  CA  SER A 468      26.879 -25.195  -9.024  1.00  0.36           C  
ATOM   3538  C   SER A 468      25.652 -24.936  -9.892  1.00  0.35           C  
ATOM   3539  CB  SER A 468      26.579 -24.807  -7.575  1.00  0.33           C  
ATOM   3540  O   SER A 468      25.038 -23.871  -9.806  1.00  0.33           O  
ATOM   3541  OG  SER A 468      27.066 -23.506  -7.292  1.00  0.33           O  
ATOM   3542  N   TYR A 469      25.716 -25.007 -11.245  1.00  0.34           N  
ATOM   3543  CA  TYR A 469      24.722 -25.054 -12.311  1.00  0.38           C  
ATOM   3544  C   TYR A 469      23.436 -25.714 -11.828  1.00  0.34           C  
ATOM   3545  CB  TYR A 469      25.271 -25.807 -13.526  1.00  0.30           C  
ATOM   3546  O   TYR A 469      22.554 -26.031 -12.630  1.00  0.32           O  
ATOM   3547  CG  TYR A 469      26.191 -24.978 -14.390  1.00  0.30           C  
ATOM   3548  CD1 TYR A 469      25.680 -24.097 -15.339  1.00  0.26           C  
ATOM   3549  CD2 TYR A 469      27.572 -25.076 -14.258  1.00  0.27           C  
ATOM   3550  CE1 TYR A 469      26.523 -23.332 -16.138  1.00  0.25           C  
ATOM   3551  CE2 TYR A 469      28.425 -24.317 -15.052  1.00  0.28           C  
ATOM   3552  OH  TYR A 469      28.732 -22.694 -16.776  1.00  0.10           O  
ATOM   3553  CZ  TYR A 469      27.892 -23.449 -15.987  1.00  0.25           C  
ATOM   3554  N   GLY A 470      23.146 -25.841 -10.456  1.00  0.37           N  
ATOM   3555  CA  GLY A 470      21.916 -26.603 -10.312  1.00  0.36           C  
ATOM   3556  C   GLY A 470      20.710 -25.737 -10.005  1.00  0.37           C  
ATOM   3557  O   GLY A 470      19.569 -26.192 -10.111  1.00  0.35           O  
ATOM   3558  N   SER A 471      20.702 -24.263 -10.097  1.00  0.39           N  
ATOM   3559  CA  SER A 471      19.438 -23.534 -10.047  1.00  0.42           C  
ATOM   3560  C   SER A 471      19.593 -22.122 -10.600  1.00  0.39           C  
ATOM   3561  CB  SER A 471      18.910 -23.474  -8.613  1.00  0.36           C  
ATOM   3562  O   SER A 471      20.359 -21.319 -10.063  1.00  0.37           O  
ATOM   3563  OG  SER A 471      18.447 -24.746  -8.194  1.00  0.34           O  
ATOM   3564  N   PRO A 472      19.356 -21.953 -12.009  1.00  0.44           N  
ATOM   3565  CA  PRO A 472      19.390 -20.604 -12.580  1.00  0.43           C  
ATOM   3566  C   PRO A 472      18.803 -19.551 -11.642  1.00  0.44           C  
ATOM   3567  CB  PRO A 472      18.544 -20.737 -13.849  1.00  0.41           C  
ATOM   3568  O   PRO A 472      17.762 -19.783 -11.022  1.00  0.42           O  
ATOM   3569  CG  PRO A 472      17.674 -21.928 -13.605  1.00  0.39           C  
ATOM   3570  CD  PRO A 472      18.339 -22.802 -12.581  1.00  0.43           C  
ATOM   3571  N   ARG A 473      19.673 -18.643 -11.101  1.00  0.47           N  
ATOM   3572  CA  ARG A 473      19.071 -17.444 -10.526  1.00  0.47           C  
ATOM   3573  C   ARG A 473      18.509 -16.538 -11.616  1.00  0.47           C  
ATOM   3574  CB  ARG A 473      20.095 -16.679  -9.685  1.00  0.44           C  
ATOM   3575  O   ARG A 473      19.230 -16.140 -12.533  1.00  0.45           O  
ATOM   3576  CG  ARG A 473      20.511 -17.402  -8.413  1.00  0.42           C  
ATOM   3577  CD  ARG A 473      21.030 -16.434  -7.359  1.00  0.46           C  
ATOM   3578  NE  ARG A 473      21.456 -17.133  -6.150  1.00  0.38           N  
ATOM   3579  NH1 ARG A 473      21.412 -15.257  -4.802  1.00  0.29           N  
ATOM   3580  NH2 ARG A 473      22.019 -17.288  -3.928  1.00  0.25           N  
ATOM   3581  CZ  ARG A 473      21.628 -16.558  -4.963  1.00  0.33           C  
ATOM   3582  N   VAL A 474      17.192 -16.444 -11.666  1.00  0.50           N  
ATOM   3583  CA  VAL A 474      16.316 -15.692 -12.558  1.00  0.51           C  
ATOM   3584  C   VAL A 474      15.951 -14.354 -11.917  1.00  0.51           C  
ATOM   3585  CB  VAL A 474      15.035 -16.486 -12.899  1.00  0.48           C  
ATOM   3586  O   VAL A 474      15.567 -14.304 -10.746  1.00  0.50           O  
ATOM   3587  CG1 VAL A 474      14.816 -16.534 -14.410  1.00  0.39           C  
ATOM   3588  CG2 VAL A 474      15.115 -17.899 -12.322  1.00  0.41           C  
ATOM   3589  N   ALA A 475      16.426 -13.265 -12.607  1.00  0.58           N  
ATOM   3590  CA  ALA A 475      15.972 -11.947 -12.174  1.00  0.58           C  
ATOM   3591  C   ALA A 475      14.452 -11.906 -12.042  1.00  0.59           C  
ATOM   3592  CB  ALA A 475      16.446 -10.873 -13.150  1.00  0.55           C  
ATOM   3593  O   ALA A 475      13.923 -11.443 -11.029  1.00  0.59           O  
ATOM   3594  N   ILE A 476      13.848 -12.413 -12.857  1.00  0.64           N  
ATOM   3595  CA  ILE A 476      12.401 -12.590 -12.924  1.00  0.62           C  
ATOM   3596  C   ILE A 476      12.072 -14.064 -13.148  1.00  0.64           C  
ATOM   3597  CB  ILE A 476      11.777 -11.726 -14.043  1.00  0.61           C  
ATOM   3598  O   ILE A 476      12.405 -14.630 -14.192  1.00  0.64           O  
ATOM   3599  CG1 ILE A 476      12.121 -10.247 -13.830  1.00  0.57           C  
ATOM   3600  CG2 ILE A 476      10.261 -11.933 -14.103  1.00  0.59           C  
ATOM   3601  CD1 ILE A 476      11.642  -9.333 -14.949  1.00  0.57           C  
ATOM   3602  N   TYR A 477      11.603 -14.702 -12.005  1.00  0.55           N  
ATOM   3603  CA  TYR A 477      10.953 -16.005 -12.086  1.00  0.54           C  
ATOM   3604  C   TYR A 477       9.436 -15.859 -12.066  1.00  0.56           C  
ATOM   3605  CB  TYR A 477      11.406 -16.905 -10.932  1.00  0.51           C  
ATOM   3606  O   TYR A 477       8.877 -15.241 -11.157  1.00  0.55           O  
ATOM   3607  CG  TYR A 477      10.752 -18.265 -10.930  1.00  0.48           C  
ATOM   3608  CD1 TYR A 477      11.195 -19.274 -11.781  1.00  0.43           C  
ATOM   3609  CD2 TYR A 477       9.688 -18.543 -10.077  1.00  0.48           C  
ATOM   3610  CE1 TYR A 477      10.594 -20.528 -11.784  1.00  0.48           C  
ATOM   3611  CE2 TYR A 477       9.079 -19.793 -10.071  1.00  0.50           C  
ATOM   3612  OH  TYR A 477       8.939 -22.018 -10.925  1.00  0.44           O  
ATOM   3613  CZ  TYR A 477       9.539 -20.778 -10.926  1.00  0.44           C  
ATOM   3614  N   SER A 478       8.852 -16.341 -13.008  1.00  0.53           N  
ATOM   3615  CA  SER A 478       7.399 -16.428 -13.103  1.00  0.53           C  
ATOM   3616  C   SER A 478       6.956 -17.818 -13.549  1.00  0.54           C  
ATOM   3617  CB  SER A 478       6.861 -15.377 -14.074  1.00  0.51           C  
ATOM   3618  O   SER A 478       7.498 -18.369 -14.509  1.00  0.53           O  
ATOM   3619  OG  SER A 478       5.449 -15.454 -14.167  1.00  0.52           O  
ATOM   3620  N   SER A 479       6.185 -18.451 -12.790  1.00  0.45           N  
ATOM   3621  CA  SER A 479       5.561 -19.728 -13.121  1.00  0.44           C  
ATOM   3622  C   SER A 479       4.044 -19.652 -12.992  1.00  0.45           C  
ATOM   3623  CB  SER A 479       6.103 -20.839 -12.220  1.00  0.43           C  
ATOM   3624  O   SER A 479       3.525 -19.036 -12.059  1.00  0.45           O  
ATOM   3625  OG  SER A 479       5.160 -21.889 -12.094  1.00  0.41           O  
ATOM   3626  N   VAL A 480       3.374 -20.044 -13.862  1.00  0.45           N  
ATOM   3627  CA  VAL A 480       1.938 -20.300 -13.832  1.00  0.49           C  
ATOM   3628  C   VAL A 480       1.677 -21.800 -13.952  1.00  0.45           C  
ATOM   3629  CB  VAL A 480       1.202 -19.539 -14.958  1.00  0.45           C  
ATOM   3630  O   VAL A 480       2.127 -22.440 -14.906  1.00  0.45           O  
ATOM   3631  CG1 VAL A 480      -0.300 -19.813 -14.903  1.00  0.37           C  
ATOM   3632  CG2 VAL A 480       1.480 -18.041 -14.858  1.00  0.36           C  
ATOM   3633  N   ASN A 481       1.340 -22.361 -12.832  1.00  0.41           N  
ATOM   3634  CA  ASN A 481       0.839 -23.731 -12.821  1.00  0.44           C  
ATOM   3635  C   ASN A 481      -0.546 -23.827 -13.454  1.00  0.40           C  
ATOM   3636  CB  ASN A 481       0.808 -24.281 -11.393  1.00  0.40           C  
ATOM   3637  O   ASN A 481      -1.519 -23.297 -12.913  1.00  0.39           O  
ATOM   3638  CG  ASN A 481       2.151 -24.828 -10.949  1.00  0.39           C  
ATOM   3639  ND2 ASN A 481       2.484 -24.623  -9.680  1.00  0.41           N  
ATOM   3640  OD1 ASN A 481       2.882 -25.429 -11.740  1.00  0.41           O  
ATOM   3641  N   VAL A 482      -0.489 -24.270 -14.707  1.00  0.51           N  
ATOM   3642  CA  VAL A 482      -1.725 -24.567 -15.423  1.00  0.56           C  
ATOM   3643  C   VAL A 482      -2.095 -26.035 -15.230  1.00  0.51           C  
ATOM   3644  CB  VAL A 482      -1.600 -24.242 -16.929  1.00  0.49           C  
ATOM   3645  O   VAL A 482      -1.353 -26.929 -15.644  1.00  0.50           O  
ATOM   3646  CG1 VAL A 482      -2.975 -24.234 -17.595  1.00  0.41           C  
ATOM   3647  CG2 VAL A 482      -0.898 -22.900 -17.128  1.00  0.40           C  
ATOM   3648  N   ASN A 483      -3.006 -26.370 -14.298  1.00  0.52           N  
ATOM   3649  CA  ASN A 483      -3.607 -27.698 -14.233  1.00  0.58           C  
ATOM   3650  C   ASN A 483      -4.780 -27.832 -15.200  1.00  0.51           C  
ATOM   3651  CB  ASN A 483      -4.057 -28.014 -12.805  1.00  0.48           C  
ATOM   3652  O   ASN A 483      -5.373 -26.830 -15.605  1.00  0.49           O  
ATOM   3653  CG  ASN A 483      -5.206 -27.138 -12.348  1.00  0.47           C  
ATOM   3654  ND2 ASN A 483      -5.495 -27.167 -11.052  1.00  0.49           N  
ATOM   3655  OD1 ASN A 483      -5.830 -26.442 -13.153  1.00  0.48           O  
ATOM   3656  N   SER A 484      -4.887 -28.952 -15.908  1.00  0.53           N  
ATOM   3657  CA  SER A 484      -5.869 -29.312 -16.926  1.00  0.54           C  
ATOM   3658  C   SER A 484      -7.267 -28.842 -16.535  1.00  0.53           C  
ATOM   3659  CB  SER A 484      -5.876 -30.824 -17.155  1.00  0.46           C  
ATOM   3660  O   SER A 484      -8.103 -28.576 -17.401  1.00  0.50           O  
ATOM   3661  OG  SER A 484      -6.066 -31.517 -15.933  1.00  0.42           O  
ATOM   3662  N   ASN A 485      -7.476 -28.648 -15.202  1.00  0.49           N  
ATOM   3663  CA  ASN A 485      -8.757 -28.174 -14.689  1.00  0.49           C  
ATOM   3664  C   ASN A 485      -8.870 -26.655 -14.782  1.00  0.48           C  
ATOM   3665  CB  ASN A 485      -8.959 -28.634 -13.244  1.00  0.42           C  
ATOM   3666  O   ASN A 485      -9.958 -26.098 -14.620  1.00  0.45           O  
ATOM   3667  CG  ASN A 485      -9.008 -30.143 -13.113  1.00  0.38           C  
ATOM   3668  ND2 ASN A 485      -8.721 -30.644 -11.917  1.00  0.41           N  
ATOM   3669  OD1 ASN A 485      -9.299 -30.853 -14.079  1.00  0.44           O  
ATOM   3670  N   ASN A 486      -7.797 -25.916 -15.077  1.00  0.41           N  
ATOM   3671  CA  ASN A 486      -7.824 -24.459 -14.998  1.00  0.47           C  
ATOM   3672  C   ASN A 486      -7.815 -23.822 -16.385  1.00  0.41           C  
ATOM   3673  CB  ASN A 486      -6.645 -23.944 -14.170  1.00  0.36           C  
ATOM   3674  O   ASN A 486      -7.973 -22.607 -16.516  1.00  0.39           O  
ATOM   3675  CG  ASN A 486      -6.835 -24.166 -12.682  1.00  0.34           C  
ATOM   3676  ND2 ASN A 486      -5.756 -24.035 -11.920  1.00  0.33           N  
ATOM   3677  OD1 ASN A 486      -7.943 -24.453 -12.222  1.00  0.37           O  
ATOM   3678  N   ILE A 487      -7.728 -24.653 -17.457  1.00  0.55           N  
ATOM   3679  CA  ILE A 487      -7.892 -24.056 -18.778  1.00  0.58           C  
ATOM   3680  C   ILE A 487      -9.301 -24.334 -19.298  1.00  0.56           C  
ATOM   3681  CB  ILE A 487      -6.839 -24.589 -19.775  1.00  0.50           C  
ATOM   3682  O   ILE A 487      -9.619 -25.465 -19.673  1.00  0.53           O  
ATOM   3683  CG1 ILE A 487      -5.425 -24.391 -19.215  1.00  0.44           C  
ATOM   3684  CG2 ILE A 487      -6.989 -23.906 -21.137  1.00  0.43           C  
ATOM   3685  CD1 ILE A 487      -4.324 -24.961 -20.097  1.00  0.43           C  
ATOM   3686  N   GLY A 488     -10.338 -23.523 -18.871  1.00  0.57           N  
ATOM   3687  CA  GLY A 488     -11.631 -23.506 -19.537  1.00  0.58           C  
ATOM   3688  C   GLY A 488     -11.523 -23.427 -21.048  1.00  0.57           C  
ATOM   3689  O   GLY A 488     -10.508 -22.974 -21.580  1.00  0.54           O  
ATOM   3690  N   THR A 489     -12.435 -24.144 -21.899  1.00  0.53           N  
ATOM   3691  CA  THR A 489     -12.629 -23.961 -23.333  1.00  0.54           C  
ATOM   3692  C   THR A 489     -12.753 -22.479 -23.677  1.00  0.53           C  
ATOM   3693  CB  THR A 489     -13.879 -24.711 -23.828  1.00  0.47           C  
ATOM   3694  O   THR A 489     -13.670 -21.802 -23.207  1.00  0.50           O  
ATOM   3695  CG2 THR A 489     -13.636 -26.216 -23.872  1.00  0.39           C  
ATOM   3696  OG1 THR A 489     -14.973 -24.441 -22.943  1.00  0.47           O  
ATOM   3697  N   GLY A 490     -11.681 -21.629 -23.762  1.00  0.49           N  
ATOM   3698  CA  GLY A 490     -11.569 -20.256 -24.227  1.00  0.50           C  
ATOM   3699  C   GLY A 490     -10.311 -19.562 -23.739  1.00  0.47           C  
ATOM   3700  O   GLY A 490     -10.034 -18.425 -24.126  1.00  0.45           O  
ATOM   3701  N   ILE A 491      -9.638 -20.121 -22.797  1.00  0.45           N  
ATOM   3702  CA  ILE A 491      -8.356 -19.511 -22.461  1.00  0.47           C  
ATOM   3703  C   ILE A 491      -7.284 -19.992 -23.436  1.00  0.45           C  
ATOM   3704  CB  ILE A 491      -7.942 -19.833 -21.007  1.00  0.40           C  
ATOM   3705  O   ILE A 491      -6.892 -21.161 -23.409  1.00  0.42           O  
ATOM   3706  CG1 ILE A 491      -9.012 -19.341 -20.026  1.00  0.32           C  
ATOM   3707  CG2 ILE A 491      -6.578 -19.214 -20.685  1.00  0.32           C  
ATOM   3708  CD1 ILE A 491      -8.699 -19.643 -18.567  1.00  0.30           C  
ATOM   3709  N   ASN A 492      -6.978 -19.116 -24.443  1.00  0.49           N  
ATOM   3710  CA  ASN A 492      -6.045 -19.258 -25.555  1.00  0.50           C  
ATOM   3711  C   ASN A 492      -4.602 -19.042 -25.108  1.00  0.50           C  
ATOM   3712  CB  ASN A 492      -6.402 -18.288 -26.683  1.00  0.43           C  
ATOM   3713  O   ASN A 492      -3.668 -19.512 -25.760  1.00  0.47           O  
ATOM   3714  CG  ASN A 492      -7.683 -18.670 -27.398  1.00  0.39           C  
ATOM   3715  ND2 ASN A 492      -8.388 -17.675 -27.924  1.00  0.38           N  
ATOM   3716  OD1 ASN A 492      -8.037 -19.849 -27.477  1.00  0.43           O  
ATOM   3717  N   PHE A 493      -4.332 -18.695 -23.854  1.00  0.49           N  
ATOM   3718  CA  PHE A 493      -2.906 -18.663 -23.548  1.00  0.55           C  
ATOM   3719  C   PHE A 493      -2.674 -18.287 -22.090  1.00  0.51           C  
ATOM   3720  CB  PHE A 493      -2.179 -17.677 -24.468  1.00  0.47           C  
ATOM   3721  O   PHE A 493      -3.467 -17.550 -21.500  1.00  0.49           O  
ATOM   3722  CG  PHE A 493      -2.235 -16.250 -23.993  1.00  0.46           C  
ATOM   3723  CD1 PHE A 493      -3.246 -15.399 -24.422  1.00  0.40           C  
ATOM   3724  CD2 PHE A 493      -1.275 -15.760 -23.116  1.00  0.45           C  
ATOM   3725  CE1 PHE A 493      -3.299 -14.078 -23.983  1.00  0.39           C  
ATOM   3726  CE2 PHE A 493      -1.323 -14.441 -22.674  1.00  0.45           C  
ATOM   3727  CZ  PHE A 493      -2.335 -13.602 -23.109  1.00  0.38           C  
ATOM   3728  N   VAL A 494      -1.816 -18.845 -21.331  1.00  0.43           N  
ATOM   3729  CA  VAL A 494      -1.265 -18.522 -20.019  1.00  0.47           C  
ATOM   3730  C   VAL A 494       0.204 -18.127 -20.158  1.00  0.44           C  
ATOM   3731  CB  VAL A 494      -1.408 -19.706 -19.036  1.00  0.42           C  
ATOM   3732  O   VAL A 494       0.994 -18.855 -20.763  1.00  0.44           O  
ATOM   3733  CG1 VAL A 494      -1.038 -19.277 -17.617  1.00  0.33           C  
ATOM   3734  CG2 VAL A 494      -2.830 -20.263 -19.076  1.00  0.33           C  
ATOM   3735  N   ALA A 495       0.470 -16.970 -19.824  1.00  0.54           N  
ATOM   3736  CA  ALA A 495       1.850 -16.492 -19.814  1.00  0.55           C  
ATOM   3737  C   ALA A 495       2.299 -16.143 -18.398  1.00  0.58           C  
ATOM   3738  CB  ALA A 495       2.000 -15.279 -20.730  1.00  0.53           C  
ATOM   3739  O   ALA A 495       1.580 -15.464 -17.661  1.00  0.58           O  
ATOM   3740  N   ALA A 496       3.407 -16.655 -18.120  1.00  0.49           N  
ATOM   3741  CA  ALA A 496       4.073 -16.273 -16.877  1.00  0.51           C  
ATOM   3742  C   ALA A 496       4.522 -14.816 -16.921  1.00  0.51           C  
ATOM   3743  CB  ALA A 496       5.266 -17.187 -16.610  1.00  0.48           C  
ATOM   3744  O   ALA A 496       4.389 -14.089 -15.934  1.00  0.51           O  
ATOM   3745  N   VAL A 497       4.937 -14.370 -17.930  1.00  0.67           N  
ATOM   3746  CA  VAL A 497       5.246 -12.979 -18.247  1.00  0.66           C  
ATOM   3747  C   VAL A 497       4.705 -12.632 -19.632  1.00  0.67           C  
ATOM   3748  CB  VAL A 497       6.766 -12.707 -18.184  1.00  0.65           C  
ATOM   3749  O   VAL A 497       5.042 -13.290 -20.619  1.00  0.66           O  
ATOM   3750  CG1 VAL A 497       7.059 -11.227 -18.422  1.00  0.64           C  
ATOM   3751  CG2 VAL A 497       7.334 -13.158 -16.840  1.00  0.64           C  
ATOM   3752  N   LEU A 498       3.702 -11.699 -19.742  1.00  0.59           N  
ATOM   3753  CA  LEU A 498       3.199 -11.073 -20.960  1.00  0.58           C  
ATOM   3754  C   LEU A 498       3.703  -9.639 -21.082  1.00  0.60           C  
ATOM   3755  CB  LEU A 498       1.669 -11.092 -20.980  1.00  0.53           C  
ATOM   3756  O   LEU A 498       3.309  -8.769 -20.301  1.00  0.58           O  
ATOM   3757  CG  LEU A 498       0.998 -10.432 -22.185  1.00  0.51           C  
ATOM   3758  CD1 LEU A 498       1.305 -11.214 -23.458  1.00  0.47           C  
ATOM   3759  CD2 LEU A 498      -0.508 -10.325 -21.968  1.00  0.54           C  
ATOM   3760  N   GLY A 499       4.575  -9.423 -21.994  1.00  0.68           N  
ATOM   3761  CA  GLY A 499       4.905  -8.091 -22.478  1.00  0.68           C  
ATOM   3762  C   GLY A 499       4.064  -7.663 -23.666  1.00  0.69           C  
ATOM   3763  O   GLY A 499       4.044  -8.341 -24.695  1.00  0.68           O  
ATOM   3764  N   LYS A 500       3.390  -6.591 -23.509  1.00  0.58           N  
ATOM   3765  CA  LYS A 500       2.588  -5.975 -24.563  1.00  0.59           C  
ATOM   3766  C   LYS A 500       2.886  -4.482 -24.677  1.00  0.58           C  
ATOM   3767  CB  LYS A 500       1.098  -6.194 -24.301  1.00  0.55           C  
ATOM   3768  O   LYS A 500       2.933  -3.774 -23.669  1.00  0.58           O  
ATOM   3769  CG  LYS A 500       0.192  -5.670 -25.406  1.00  0.54           C  
ATOM   3770  CD  LYS A 500      -1.266  -6.031 -25.152  1.00  0.58           C  
ATOM   3771  CE  LYS A 500      -2.172  -5.520 -26.264  1.00  0.57           C  
ATOM   3772  NZ  LYS A 500      -3.589  -5.946 -26.065  1.00  0.52           N  
ATOM   3773  N   VAL A 501       2.991  -4.034 -25.866  1.00  0.63           N  
ATOM   3774  CA  VAL A 501       3.106  -2.613 -26.175  1.00  0.67           C  
ATOM   3775  C   VAL A 501       1.969  -2.193 -27.106  1.00  0.63           C  
ATOM   3776  CB  VAL A 501       4.471  -2.281 -26.818  1.00  0.62           C  
ATOM   3777  O   VAL A 501       1.731  -2.833 -28.132  1.00  0.62           O  
ATOM   3778  CG1 VAL A 501       4.498  -0.836 -27.313  1.00  0.54           C  
ATOM   3779  CG2 VAL A 501       5.603  -2.530 -25.823  1.00  0.52           C  
ATOM   3780  N   ASN A 502       1.206  -1.246 -26.633  1.00  0.45           N  
ATOM   3781  CA  ASN A 502       0.260  -0.479 -27.436  1.00  0.52           C  
ATOM   3782  C   ASN A 502       0.857   0.851 -27.887  1.00  0.44           C  
ATOM   3783  CB  ASN A 502      -1.037  -0.242 -26.658  1.00  0.44           C  
ATOM   3784  O   ASN A 502       0.806   1.840 -27.152  1.00  0.42           O  
ATOM   3785  CG  ASN A 502      -1.793  -1.527 -26.379  1.00  0.41           C  
ATOM   3786  ND2 ASN A 502      -2.452  -1.588 -25.228  1.00  0.48           N  
ATOM   3787  OD1 ASN A 502      -1.783  -2.456 -27.190  1.00  0.44           O  
ATOM   3788  N   ASN A 503       1.525   0.836 -28.967  1.00  0.58           N  
ATOM   3789  CA  ASN A 503       2.012   2.080 -29.555  1.00  0.65           C  
ATOM   3790  C   ASN A 503       0.975   2.705 -30.484  1.00  0.58           C  
ATOM   3791  CB  ASN A 503       3.323   1.841 -30.307  1.00  0.56           C  
ATOM   3792  O   ASN A 503       0.705   2.177 -31.564  1.00  0.55           O  
ATOM   3793  CG  ASN A 503       3.978   3.130 -30.763  1.00  0.53           C  
ATOM   3794  ND2 ASN A 503       5.201   3.027 -31.270  1.00  0.60           N  
ATOM   3795  OD1 ASN A 503       3.390   4.210 -30.659  1.00  0.57           O  
ATOM   3796  N   THR A 504       0.284   3.746 -29.951  1.00  0.58           N  
ATOM   3797  CA  THR A 504      -0.718   4.473 -30.723  1.00  0.61           C  
ATOM   3798  C   THR A 504      -0.103   5.701 -31.387  1.00  0.56           C  
ATOM   3799  CB  THR A 504      -1.903   4.902 -29.838  1.00  0.56           C  
ATOM   3800  O   THR A 504      -0.817   6.526 -31.961  1.00  0.54           O  
ATOM   3801  CG2 THR A 504      -2.672   3.691 -29.322  1.00  0.49           C  
ATOM   3802  OG1 THR A 504      -1.409   5.652 -28.721  1.00  0.60           O  
ATOM   3803  N   SER A 505       1.175   5.853 -31.209  1.00  0.57           N  
ATOM   3804  CA  SER A 505       1.834   7.054 -31.710  1.00  0.64           C  
ATOM   3805  C   SER A 505       1.985   7.011 -33.226  1.00  0.59           C  
ATOM   3806  CB  SER A 505       3.207   7.224 -31.057  1.00  0.53           C  
ATOM   3807  O   SER A 505       2.332   5.972 -33.792  1.00  0.57           O  
ATOM   3808  OG  SER A 505       4.001   8.143 -31.787  1.00  0.44           O  
ATOM   3809  N   SER A 506       1.692   8.150 -34.008  1.00  0.51           N  
ATOM   3810  CA  SER A 506       2.005   8.363 -35.417  1.00  0.53           C  
ATOM   3811  C   SER A 506       3.511   8.358 -35.656  1.00  0.49           C  
ATOM   3812  CB  SER A 506       1.408   9.684 -35.906  1.00  0.47           C  
ATOM   3813  O   SER A 506       3.963   8.292 -36.801  1.00  0.48           O  
ATOM   3814  OG  SER A 506       1.851  10.764 -35.102  1.00  0.48           O  
ATOM   3815  N   SER A 507       4.368   8.530 -34.603  1.00  0.48           N  
ATOM   3816  CA  SER A 507       5.821   8.466 -34.715  1.00  0.53           C  
ATOM   3817  C   SER A 507       6.339   7.066 -34.402  1.00  0.47           C  
ATOM   3818  CB  SER A 507       6.476   9.482 -33.778  1.00  0.42           C  
ATOM   3819  O   SER A 507       5.988   6.484 -33.374  1.00  0.44           O  
ATOM   3820  OG  SER A 507       7.824   9.714 -34.151  1.00  0.39           O  
ATOM   3821  N   PRO A 508       7.000   6.394 -35.364  1.00  0.54           N  
ATOM   3822  CA  PRO A 508       7.498   5.017 -35.346  1.00  0.55           C  
ATOM   3823  C   PRO A 508       8.466   4.754 -34.195  1.00  0.54           C  
ATOM   3824  CB  PRO A 508       8.206   4.881 -36.696  1.00  0.46           C  
ATOM   3825  O   PRO A 508       9.619   4.381 -34.425  1.00  0.50           O  
ATOM   3826  CG  PRO A 508       8.666   6.264 -37.028  1.00  0.42           C  
ATOM   3827  CD  PRO A 508       7.704   7.244 -36.420  1.00  0.46           C  
ATOM   3828  N   ALA A 509       8.191   5.190 -33.016  1.00  0.53           N  
ATOM   3829  CA  ALA A 509       9.186   4.768 -32.033  1.00  0.56           C  
ATOM   3830  C   ALA A 509       9.126   3.260 -31.805  1.00  0.53           C  
ATOM   3831  CB  ALA A 509       8.979   5.511 -30.715  1.00  0.49           C  
ATOM   3832  O   ALA A 509       8.041   2.683 -31.705  1.00  0.51           O  
ATOM   3833  N   PRO A 510      10.204   2.563 -32.013  1.00  0.49           N  
ATOM   3834  CA  PRO A 510      10.234   1.137 -31.681  1.00  0.51           C  
ATOM   3835  C   PRO A 510       9.622   0.835 -30.315  1.00  0.51           C  
ATOM   3836  CB  PRO A 510      11.728   0.803 -31.695  1.00  0.48           C  
ATOM   3837  O   PRO A 510       9.905   1.535 -29.339  1.00  0.51           O  
ATOM   3838  CG  PRO A 510      12.413   2.125 -31.833  1.00  0.48           C  
ATOM   3839  CD  PRO A 510      11.369   3.184 -32.039  1.00  0.54           C  
ATOM   3840  N   SER A 511       8.615   0.053 -30.223  1.00  0.53           N  
ATOM   3841  CA  SER A 511       7.917  -0.382 -29.017  1.00  0.56           C  
ATOM   3842  C   SER A 511       8.068  -1.884 -28.802  1.00  0.52           C  
ATOM   3843  CB  SER A 511       6.435  -0.016 -29.094  1.00  0.50           C  
ATOM   3844  O   SER A 511       7.803  -2.676 -29.709  1.00  0.50           O  
ATOM   3845  OG  SER A 511       6.270   1.379 -29.283  1.00  0.47           O  
ATOM   3846  N   TYR A 512       8.581  -2.276 -27.688  1.00  0.57           N  
ATOM   3847  CA  TYR A 512       8.894  -3.673 -27.411  1.00  0.58           C  
ATOM   3848  C   TYR A 512       8.138  -4.169 -26.184  1.00  0.59           C  
ATOM   3849  CB  TYR A 512      10.401  -3.856 -27.204  1.00  0.54           C  
ATOM   3850  O   TYR A 512       8.118  -3.501 -25.147  1.00  0.59           O  
ATOM   3851  CG  TYR A 512      11.241  -3.271 -28.313  1.00  0.54           C  
ATOM   3852  CD1 TYR A 512      11.362  -3.922 -29.539  1.00  0.51           C  
ATOM   3853  CD2 TYR A 512      11.915  -2.067 -28.138  1.00  0.59           C  
ATOM   3854  CE1 TYR A 512      12.137  -3.388 -30.563  1.00  0.61           C  
ATOM   3855  CE2 TYR A 512      12.693  -1.524 -29.155  1.00  0.65           C  
ATOM   3856  OH  TYR A 512      13.565  -1.657 -31.373  1.00  0.45           O  
ATOM   3857  CZ  TYR A 512      12.797  -2.190 -30.363  1.00  0.56           C  
ATOM   3858  N   GLY A 513       7.506  -5.209 -26.279  1.00  0.62           N  
ATOM   3859  CA  GLY A 513       6.915  -5.920 -25.156  1.00  0.61           C  
ATOM   3860  C   GLY A 513       7.946  -6.562 -24.247  1.00  0.61           C  
ATOM   3861  O   GLY A 513       7.701  -6.743 -23.053  1.00  0.60           O  
ATOM   3862  N   GLY A 514       9.087  -6.723 -24.630  1.00  0.63           N  
ATOM   3863  CA  GLY A 514      10.329  -7.113 -23.981  1.00  0.62           C  
ATOM   3864  C   GLY A 514      11.562  -6.762 -24.793  1.00  0.63           C  
ATOM   3865  O   GLY A 514      11.572  -6.920 -26.016  1.00  0.62           O  
ATOM   3866  N   TYR A 515      12.447  -6.154 -24.193  1.00  0.59           N  
ATOM   3867  CA  TYR A 515      13.751  -5.865 -24.780  1.00  0.58           C  
ATOM   3868  C   TYR A 515      14.873  -6.451 -23.931  1.00  0.58           C  
ATOM   3869  CB  TYR A 515      13.948  -4.354 -24.935  1.00  0.52           C  
ATOM   3870  O   TYR A 515      14.900  -6.264 -22.713  1.00  0.54           O  
ATOM   3871  CG  TYR A 515      15.268  -3.975 -25.561  1.00  0.49           C  
ATOM   3872  CD1 TYR A 515      15.452  -4.045 -26.940  1.00  0.45           C  
ATOM   3873  CD2 TYR A 515      16.333  -3.548 -24.776  1.00  0.54           C  
ATOM   3874  CE1 TYR A 515      16.667  -3.698 -27.522  1.00  0.56           C  
ATOM   3875  CE2 TYR A 515      17.553  -3.199 -25.347  1.00  0.60           C  
ATOM   3876  OH  TYR A 515      18.915  -2.933 -27.289  1.00  0.49           O  
ATOM   3877  CZ  TYR A 515      17.710  -3.277 -26.719  1.00  0.51           C  
ATOM   3878  N   PHE A 516      15.635  -7.296 -24.513  1.00  0.58           N  
ATOM   3879  CA  PHE A 516      16.755  -7.999 -23.898  1.00  0.58           C  
ATOM   3880  C   PHE A 516      18.068  -7.621 -24.574  1.00  0.58           C  
ATOM   3881  CB  PHE A 516      16.545  -9.515 -23.970  1.00  0.56           C  
ATOM   3882  O   PHE A 516      18.200  -7.738 -25.794  1.00  0.57           O  
ATOM   3883  CG  PHE A 516      15.230  -9.973 -23.400  1.00  0.54           C  
ATOM   3884  CD1 PHE A 516      15.113 -10.288 -22.051  1.00  0.51           C  
ATOM   3885  CD2 PHE A 516      14.110 -10.087 -24.213  1.00  0.54           C  
ATOM   3886  CE1 PHE A 516      13.897 -10.712 -21.521  1.00  0.52           C  
ATOM   3887  CE2 PHE A 516      12.891 -10.511 -23.690  1.00  0.52           C  
ATOM   3888  CZ  PHE A 516      12.787 -10.823 -22.344  1.00  0.55           C  
ATOM   3889  N   GLU A 517      18.921  -6.926 -23.769  1.00  0.42           N  
ATOM   3890  CA  GLU A 517      20.289  -6.644 -24.194  1.00  0.41           C  
ATOM   3891  C   GLU A 517      21.258  -7.703 -23.677  1.00  0.41           C  
ATOM   3892  CB  GLU A 517      20.724  -5.255 -23.717  1.00  0.39           C  
ATOM   3893  O   GLU A 517      21.294  -7.986 -22.477  1.00  0.40           O  
ATOM   3894  CG  GLU A 517      20.209  -4.117 -24.587  1.00  0.38           C  
ATOM   3895  CD  GLU A 517      20.707  -2.751 -24.144  1.00  0.45           C  
ATOM   3896  OE1 GLU A 517      21.398  -2.665 -23.103  1.00  0.54           O  
ATOM   3897  OE2 GLU A 517      20.403  -1.758 -24.842  1.00  0.46           O  
ATOM   3898  N   GLY A 518      21.833  -8.600 -24.560  1.00  0.33           N  
ATOM   3899  CA  GLY A 518      22.868  -9.563 -24.217  1.00  0.34           C  
ATOM   3900  C   GLY A 518      22.862 -10.788 -25.111  1.00  0.33           C  
ATOM   3901  O   GLY A 518      21.976 -10.945 -25.953  1.00  0.33           O  
ATOM   3902  N   LEU A 519      23.958 -11.536 -25.232  1.00  0.33           N  
ATOM   3903  CA  LEU A 519      24.491 -12.433 -26.252  1.00  0.32           C  
ATOM   3904  C   LEU A 519      23.481 -13.522 -26.598  1.00  0.33           C  
ATOM   3905  CB  LEU A 519      25.801 -13.067 -25.777  1.00  0.29           C  
ATOM   3906  O   LEU A 519      23.446 -14.003 -27.733  1.00  0.31           O  
ATOM   3907  CG  LEU A 519      27.090 -12.421 -26.285  1.00  0.27           C  
ATOM   3908  CD1 LEU A 519      28.149 -12.415 -25.188  1.00  0.22           C  
ATOM   3909  CD2 LEU A 519      27.601 -13.149 -27.524  1.00  0.25           C  
ATOM   3910  N   TYR A 520      22.456 -13.763 -25.655  1.00  0.36           N  
ATOM   3911  CA  TYR A 520      21.637 -14.964 -25.779  1.00  0.36           C  
ATOM   3912  C   TYR A 520      20.288 -14.776 -25.096  1.00  0.36           C  
ATOM   3913  CB  TYR A 520      22.362 -16.173 -25.179  1.00  0.32           C  
ATOM   3914  O   TYR A 520      20.220 -14.604 -23.877  1.00  0.34           O  
ATOM   3915  CG  TYR A 520      23.628 -16.547 -25.912  1.00  0.30           C  
ATOM   3916  CD1 TYR A 520      23.585 -17.345 -27.053  1.00  0.26           C  
ATOM   3917  CD2 TYR A 520      24.868 -16.104 -25.464  1.00  0.28           C  
ATOM   3918  CE1 TYR A 520      24.749 -17.693 -27.730  1.00  0.27           C  
ATOM   3919  CE2 TYR A 520      26.038 -16.447 -26.134  1.00  0.31           C  
ATOM   3920  OH  TYR A 520      27.124 -17.582 -27.931  1.00  0.24           O  
ATOM   3921  CZ  TYR A 520      25.969 -17.240 -27.264  1.00  0.25           C  
ATOM   3922  N   ALA A 521      19.262 -14.126 -25.729  1.00  0.45           N  
ATOM   3923  CA  ALA A 521      17.898 -14.545 -25.415  1.00  0.44           C  
ATOM   3924  C   ALA A 521      17.662 -15.995 -25.827  1.00  0.45           C  
ATOM   3925  CB  ALA A 521      16.888 -13.628 -26.101  1.00  0.42           C  
ATOM   3926  O   ALA A 521      16.952 -16.262 -26.800  1.00  0.44           O  
ATOM   3927  N   GLU A 522      18.538 -16.871 -25.680  1.00  0.38           N  
ATOM   3928  CA  GLU A 522      18.369 -18.311 -25.853  1.00  0.37           C  
ATOM   3929  C   GLU A 522      17.377 -18.876 -24.841  1.00  0.38           C  
ATOM   3930  CB  GLU A 522      19.715 -19.029 -25.728  1.00  0.34           C  
ATOM   3931  O   GLU A 522      17.090 -20.075 -24.848  1.00  0.36           O  
ATOM   3932  CG  GLU A 522      20.577 -18.943 -26.979  1.00  0.32           C  
ATOM   3933  CD  GLU A 522      21.853 -19.765 -26.886  1.00  0.36           C  
ATOM   3934  OE1 GLU A 522      22.094 -20.395 -25.831  1.00  0.39           O  
ATOM   3935  OE2 GLU A 522      22.617 -19.779 -27.877  1.00  0.33           O  
ATOM   3936  N   GLY A 523      16.231 -18.164 -24.571  1.00  0.43           N  
ATOM   3937  CA  GLY A 523      15.203 -18.672 -23.676  1.00  0.43           C  
ATOM   3938  C   GLY A 523      13.829 -18.096 -23.959  1.00  0.43           C  
ATOM   3939  O   GLY A 523      12.878 -18.350 -23.216  1.00  0.41           O  
ATOM   3940  N   VAL A 524      13.696 -17.321 -25.024  1.00  0.56           N  
ATOM   3941  CA  VAL A 524      12.343 -17.054 -25.501  1.00  0.55           C  
ATOM   3942  C   VAL A 524      11.829 -18.252 -26.296  1.00  0.56           C  
ATOM   3943  CB  VAL A 524      12.288 -15.776 -26.368  1.00  0.53           C  
ATOM   3944  O   VAL A 524      12.342 -18.554 -27.376  1.00  0.55           O  
ATOM   3945  CG1 VAL A 524      10.845 -15.436 -26.737  1.00  0.48           C  
ATOM   3946  CG2 VAL A 524      12.946 -14.608 -25.636  1.00  0.49           C  
ATOM   3947  N   HIS A 525      11.384 -19.318 -25.497  1.00  0.48           N  
ATOM   3948  CA  HIS A 525      10.645 -20.379 -26.171  1.00  0.50           C  
ATOM   3949  C   HIS A 525       9.684 -19.808 -27.208  1.00  0.49           C  
ATOM   3950  CB  HIS A 525       9.877 -21.227 -25.155  1.00  0.45           C  
ATOM   3951  O   HIS A 525       8.823 -18.989 -26.878  1.00  0.47           O  
ATOM   3952  CG  HIS A 525      10.521 -22.546 -24.866  1.00  0.43           C  
ATOM   3953  CD2 HIS A 525      11.504 -22.884 -23.998  1.00  0.39           C  
ATOM   3954  ND1 HIS A 525      10.162 -23.707 -25.515  1.00  0.37           N  
ATOM   3955  CE1 HIS A 525      10.898 -24.706 -25.056  1.00  0.35           C  
ATOM   3956  NE2 HIS A 525      11.720 -24.233 -24.135  1.00  0.36           N  
ATOM   3957  N   VAL A 526      10.006 -19.974 -28.505  1.00  0.65           N  
ATOM   3958  CA  VAL A 526       9.163 -19.640 -29.649  1.00  0.65           C  
ATOM   3959  C   VAL A 526       8.309 -20.846 -30.031  1.00  0.66           C  
ATOM   3960  CB  VAL A 526      10.005 -19.178 -30.859  1.00  0.62           C  
ATOM   3961  O   VAL A 526       8.739 -21.992 -29.882  1.00  0.63           O  
ATOM   3962  CG1 VAL A 526      10.394 -17.708 -30.717  1.00  0.55           C  
ATOM   3963  CG2 VAL A 526      11.250 -20.052 -31.007  1.00  0.56           C  
ATOM   3964  N   ARG A 527       7.009 -20.590 -30.065  1.00  0.72           N  
ATOM   3965  CA  ARG A 527       6.109 -21.672 -30.449  1.00  0.74           C  
ATOM   3966  C   ARG A 527       6.633 -22.412 -31.675  1.00  0.76           C  
ATOM   3967  CB  ARG A 527       4.704 -21.130 -30.726  1.00  0.71           C  
ATOM   3968  O   ARG A 527       6.816 -21.814 -32.737  1.00  0.77           O  
ATOM   3969  CG  ARG A 527       3.667 -22.211 -30.984  1.00  0.70           C  
ATOM   3970  CD  ARG A 527       2.276 -21.623 -31.176  1.00  0.70           C  
ATOM   3971  NE  ARG A 527       1.301 -22.650 -31.534  1.00  0.58           N  
ATOM   3972  NH1 ARG A 527      -0.471 -21.185 -31.754  1.00  0.50           N  
ATOM   3973  NH2 ARG A 527      -0.780 -23.428 -32.114  1.00  0.46           N  
ATOM   3974  CZ  ARG A 527       0.019 -22.419 -31.800  1.00  0.67           C  
ATOM   3975  N   SER A 528       6.971 -23.666 -31.492  1.00  0.78           N  
ATOM   3976  CA  SER A 528       7.175 -24.646 -32.553  1.00  0.81           C  
ATOM   3977  C   SER A 528       5.900 -25.436 -32.829  1.00  0.80           C  
ATOM   3978  CB  SER A 528       8.309 -25.604 -32.187  1.00  0.76           C  
ATOM   3979  O   SER A 528       5.181 -25.808 -31.900  1.00  0.78           O  
ATOM   3980  OG  SER A 528       8.484 -26.585 -33.196  1.00  0.66           O  
ATOM   3981  N   ARG A 529       5.586 -25.575 -33.954  1.00  0.85           N  
ATOM   3982  CA  ARG A 529       4.444 -26.372 -34.389  1.00  0.88           C  
ATOM   3983  C   ARG A 529       4.854 -27.380 -35.458  1.00  0.88           C  
ATOM   3984  CB  ARG A 529       3.330 -25.468 -34.922  1.00  0.85           C  
ATOM   3985  O   ARG A 529       5.464 -27.012 -36.464  1.00  0.88           O  
ATOM   3986  CG  ARG A 529       2.056 -26.212 -35.289  1.00  0.80           C  
ATOM   3987  CD  ARG A 529       0.971 -25.265 -35.783  1.00  0.80           C  
ATOM   3988  NE  ARG A 529      -0.274 -25.972 -36.069  1.00  0.78           N  
ATOM   3989  NH1 ARG A 529      -1.434 -24.088 -36.733  1.00  0.69           N  
ATOM   3990  NH2 ARG A 529      -2.463 -26.136 -36.742  1.00  0.65           N  
ATOM   3991  CZ  ARG A 529      -1.387 -25.397 -36.514  1.00  0.78           C  
ATOM   3992  N   SER A 530       4.556 -28.702 -35.237  1.00  0.88           N  
ATOM   3993  CA  SER A 530       4.662 -29.730 -36.267  1.00  0.91           C  
ATOM   3994  C   SER A 530       3.395 -29.797 -37.114  1.00  0.90           C  
ATOM   3995  CB  SER A 530       4.937 -31.096 -35.637  1.00  0.86           C  
ATOM   3996  O   SER A 530       2.286 -29.847 -36.578  1.00  0.88           O  
ATOM   3997  OG  SER A 530       6.151 -31.077 -34.906  1.00  0.76           O  
ATOM   3998  N   ILE A 531       3.587 -29.914 -38.456  1.00  0.90           N  
ATOM   3999  CA  ILE A 531       2.438 -29.959 -39.355  1.00  0.92           C  
ATOM   4000  C   ILE A 531       2.608 -31.104 -40.351  1.00  0.91           C  
ATOM   4001  CB  ILE A 531       2.253 -28.620 -40.103  1.00  0.90           C  
ATOM   4002  O   ILE A 531       3.723 -31.390 -40.793  1.00  0.91           O  
ATOM   4003  CG1 ILE A 531       3.465 -28.336 -40.998  1.00  0.88           C  
ATOM   4004  CG2 ILE A 531       2.023 -27.475 -39.113  1.00  0.87           C  
ATOM   4005  CD1 ILE A 531       3.316 -27.095 -41.866  1.00  0.85           C  
ATOM   4006  N   THR A 532       1.469 -31.742 -40.673  1.00  0.91           N  
ATOM   4007  CA  THR A 532       1.441 -32.909 -41.549  1.00  0.93           C  
ATOM   4008  C   THR A 532       0.603 -32.630 -42.794  1.00  0.92           C  
ATOM   4009  CB  THR A 532       0.883 -34.143 -40.817  1.00  0.90           C  
ATOM   4010  O   THR A 532       0.546 -33.455 -43.708  1.00  0.90           O  
ATOM   4011  CG2 THR A 532       1.792 -34.558 -39.666  1.00  0.83           C  
ATOM   4012  OG1 THR A 532      -0.417 -33.837 -40.298  1.00  0.88           O  
ATOM   4013  N   SER A 533      -0.088 -31.525 -42.865  1.00  0.92           N  
ATOM   4014  CA  SER A 533      -0.999 -31.154 -43.943  1.00  0.94           C  
ATOM   4015  C   SER A 533      -0.973 -29.650 -44.197  1.00  0.94           C  
ATOM   4016  CB  SER A 533      -2.425 -31.599 -43.616  1.00  0.93           C  
ATOM   4017  O   SER A 533      -0.373 -28.896 -43.428  1.00  0.93           O  
ATOM   4018  OG  SER A 533      -2.886 -30.979 -42.428  1.00  0.92           O  
ATOM   4019  N   THR A 534      -1.454 -29.189 -45.262  1.00  0.95           N  
ATOM   4020  CA  THR A 534      -1.601 -27.778 -45.602  1.00  0.96           C  
ATOM   4021  C   THR A 534      -2.172 -26.994 -44.425  1.00  0.94           C  
ATOM   4022  CB  THR A 534      -2.506 -27.592 -46.834  1.00  0.95           C  
ATOM   4023  O   THR A 534      -3.222 -27.349 -43.886  1.00  0.92           O  
ATOM   4024  CG2 THR A 534      -2.802 -26.117 -47.081  1.00  0.91           C  
ATOM   4025  OG1 THR A 534      -1.853 -28.137 -47.987  1.00  0.93           O  
ATOM   4026  N   THR A 535      -1.517 -26.020 -44.052  1.00  0.94           N  
ATOM   4027  CA  THR A 535      -1.835 -25.342 -42.800  1.00  0.94           C  
ATOM   4028  C   THR A 535      -1.691 -23.831 -42.953  1.00  0.94           C  
ATOM   4029  CB  THR A 535      -0.932 -25.834 -41.654  1.00  0.92           C  
ATOM   4030  O   THR A 535      -0.771 -23.353 -43.619  1.00  0.93           O  
ATOM   4031  CG2 THR A 535      -1.197 -25.051 -40.372  1.00  0.84           C  
ATOM   4032  OG1 THR A 535      -1.188 -27.223 -41.414  1.00  0.86           O  
ATOM   4033  N   TYR A 536      -2.610 -22.998 -42.236  1.00  0.93           N  
ATOM   4034  CA  TYR A 536      -2.461 -21.565 -42.009  1.00  0.94           C  
ATOM   4035  C   TYR A 536      -1.729 -21.293 -40.700  1.00  0.91           C  
ATOM   4036  CB  TYR A 536      -3.830 -20.878 -41.994  1.00  0.92           C  
ATOM   4037  O   TYR A 536      -2.133 -21.782 -39.642  1.00  0.86           O  
ATOM   4038  CG  TYR A 536      -4.545 -20.918 -43.323  1.00  0.87           C  
ATOM   4039  CD1 TYR A 536      -4.496 -19.834 -44.195  1.00  0.82           C  
ATOM   4040  CD2 TYR A 536      -5.270 -22.041 -43.708  1.00  0.82           C  
ATOM   4041  CE1 TYR A 536      -5.154 -19.866 -45.420  1.00  0.87           C  
ATOM   4042  CE2 TYR A 536      -5.932 -22.084 -44.931  1.00  0.86           C  
ATOM   4043  OH  TYR A 536      -6.522 -21.031 -46.990  1.00  0.76           O  
ATOM   4044  CZ  TYR A 536      -5.868 -20.993 -45.779  1.00  0.87           C  
ATOM   4045  N   LEU A 537      -0.613 -20.601 -40.805  1.00  0.91           N  
ATOM   4046  CA  LEU A 537       0.118 -20.176 -39.617  1.00  0.91           C  
ATOM   4047  C   LEU A 537      -0.544 -18.960 -38.977  1.00  0.87           C  
ATOM   4048  CB  LEU A 537       1.573 -19.853 -39.969  1.00  0.91           C  
ATOM   4049  O   LEU A 537      -1.057 -18.086 -39.679  1.00  0.83           O  
ATOM   4050  CG  LEU A 537       2.378 -20.978 -40.622  1.00  0.92           C  
ATOM   4051  CD1 LEU A 537       3.841 -20.572 -40.757  1.00  0.89           C  
ATOM   4052  CD2 LEU A 537       2.247 -22.267 -39.817  1.00  0.89           C  
ATOM   4053  N   ASP A 538      -0.565 -18.858 -37.651  1.00  0.85           N  
ATOM   4054  CA  ASP A 538      -0.996 -17.659 -36.938  1.00  0.85           C  
ATOM   4055  C   ASP A 538       0.197 -16.783 -36.563  1.00  0.83           C  
ATOM   4056  CB  ASP A 538      -1.786 -18.037 -35.683  1.00  0.80           C  
ATOM   4057  O   ASP A 538       1.346 -17.145 -36.827  1.00  0.79           O  
ATOM   4058  CG  ASP A 538      -0.940 -18.747 -34.641  1.00  0.72           C  
ATOM   4059  OD1 ASP A 538       0.250 -18.400 -34.482  1.00  0.68           O  
ATOM   4060  OD2 ASP A 538      -1.467 -19.664 -33.975  1.00  0.73           O  
ATOM   4061  N   ASP A 539       0.013 -15.653 -35.987  1.00  0.79           N  
ATOM   4062  CA  ASP A 539       1.033 -14.666 -35.648  1.00  0.79           C  
ATOM   4063  C   ASP A 539       1.956 -15.186 -34.548  1.00  0.76           C  
ATOM   4064  CB  ASP A 539       0.384 -13.351 -35.212  1.00  0.75           C  
ATOM   4065  O   ASP A 539       3.005 -14.596 -34.280  1.00  0.72           O  
ATOM   4066  CG  ASP A 539       0.001 -12.462 -36.382  1.00  0.69           C  
ATOM   4067  OD1 ASP A 539       0.544 -12.647 -37.492  1.00  0.66           O  
ATOM   4068  OD2 ASP A 539      -0.850 -11.566 -36.191  1.00  0.70           O  
ATOM   4069  N   MET A 540       1.712 -16.373 -34.020  1.00  0.76           N  
ATOM   4070  CA  MET A 540       2.506 -16.932 -32.930  1.00  0.77           C  
ATOM   4071  C   MET A 540       3.417 -18.045 -33.436  1.00  0.77           C  
ATOM   4072  CB  MET A 540       1.598 -17.464 -31.820  1.00  0.74           C  
ATOM   4073  O   MET A 540       4.327 -18.480 -32.726  1.00  0.75           O  
ATOM   4074  CG  MET A 540       0.742 -16.394 -31.162  1.00  0.68           C  
ATOM   4075  SD  MET A 540       1.747 -15.105 -30.328  1.00  0.65           S  
ATOM   4076  CE  MET A 540       2.355 -16.047 -28.902  1.00  0.58           C  
ATOM   4077  N   ASP A 541       3.143 -18.600 -34.631  1.00  0.81           N  
ATOM   4078  CA  ASP A 541       3.974 -19.673 -35.168  1.00  0.83           C  
ATOM   4079  C   ASP A 541       5.349 -19.150 -35.579  1.00  0.82           C  
ATOM   4080  CB  ASP A 541       3.286 -20.339 -36.362  1.00  0.81           C  
ATOM   4081  O   ASP A 541       5.456 -18.307 -36.472  1.00  0.80           O  
ATOM   4082  CG  ASP A 541       2.090 -21.184 -35.961  1.00  0.80           C  
ATOM   4083  OD1 ASP A 541       2.201 -21.986 -35.009  1.00  0.82           O  
ATOM   4084  OD2 ASP A 541       1.027 -21.049 -36.606  1.00  0.84           O  
ATOM   4085  N   TYR A 542       6.431 -19.558 -34.939  1.00  0.84           N  
ATOM   4086  CA  TYR A 542       7.802 -19.123 -35.184  1.00  0.86           C  
ATOM   4087  C   TYR A 542       8.590 -20.196 -35.925  1.00  0.86           C  
ATOM   4088  CB  TYR A 542       8.501 -18.779 -33.865  1.00  0.83           C  
ATOM   4089  O   TYR A 542       9.316 -19.896 -36.876  1.00  0.85           O  
ATOM   4090  CG  TYR A 542       9.939 -18.355 -34.033  1.00  0.75           C  
ATOM   4091  CD1 TYR A 542      10.978 -19.273 -33.893  1.00  0.68           C  
ATOM   4092  CD2 TYR A 542      10.264 -17.036 -34.331  1.00  0.70           C  
ATOM   4093  CE1 TYR A 542      12.305 -18.886 -34.045  1.00  0.69           C  
ATOM   4094  CE2 TYR A 542      11.587 -16.637 -34.485  1.00  0.69           C  
ATOM   4095  OH  TYR A 542      13.912 -17.180 -34.493  1.00  0.47           O  
ATOM   4096  CZ  TYR A 542      12.600 -17.568 -34.341  1.00  0.70           C  
ATOM   4097  N   TYR A 543       8.524 -21.374 -35.456  1.00  0.87           N  
ATOM   4098  CA  TYR A 543       9.182 -22.535 -36.046  1.00  0.89           C  
ATOM   4099  C   TYR A 543       8.165 -23.606 -36.422  1.00  0.89           C  
ATOM   4100  CB  TYR A 543      10.218 -23.115 -35.080  1.00  0.86           C  
ATOM   4101  O   TYR A 543       7.397 -24.066 -35.574  1.00  0.88           O  
ATOM   4102  CG  TYR A 543      11.060 -24.215 -35.681  1.00  0.83           C  
ATOM   4103  CD1 TYR A 543      12.216 -23.921 -36.399  1.00  0.79           C  
ATOM   4104  CD2 TYR A 543      10.700 -25.550 -35.532  1.00  0.81           C  
ATOM   4105  CE1 TYR A 543      12.993 -24.931 -36.957  1.00  0.83           C  
ATOM   4106  CE2 TYR A 543      11.469 -26.569 -36.085  1.00  0.83           C  
ATOM   4107  OH  TYR A 543      13.378 -27.253 -37.343  1.00  0.71           O  
ATOM   4108  CZ  TYR A 543      12.613 -26.250 -36.794  1.00  0.82           C  
ATOM   4109  N   VAL A 544       8.157 -23.974 -37.573  1.00  0.90           N  
ATOM   4110  CA  VAL A 544       7.238 -24.954 -38.143  1.00  0.92           C  
ATOM   4111  C   VAL A 544       8.025 -26.133 -38.710  1.00  0.91           C  
ATOM   4112  CB  VAL A 544       6.352 -24.327 -39.243  1.00  0.90           C  
ATOM   4113  O   VAL A 544       8.767 -25.982 -39.683  1.00  0.90           O  
ATOM   4114  CG1 VAL A 544       5.328 -25.339 -39.753  1.00  0.88           C  
ATOM   4115  CG2 VAL A 544       5.653 -23.075 -38.715  1.00  0.88           C  
ATOM   4116  N   ASP A 545       7.867 -27.245 -38.078  1.00  0.90           N  
ATOM   4117  CA  ASP A 545       8.402 -28.527 -38.525  1.00  0.92           C  
ATOM   4118  C   ASP A 545       7.407 -29.251 -39.430  1.00  0.92           C  
ATOM   4119  CB  ASP A 545       8.759 -29.408 -37.326  1.00  0.88           C  
ATOM   4120  O   ASP A 545       6.344 -29.679 -38.975  1.00  0.90           O  
ATOM   4121  CG  ASP A 545       9.582 -30.626 -37.709  1.00  0.80           C  
ATOM   4122  OD1 ASP A 545      10.122 -30.667 -38.835  1.00  0.77           O  
ATOM   4123  OD2 ASP A 545       9.688 -31.553 -36.877  1.00  0.84           O  
ATOM   4124  N   CYS A 546       7.664 -29.321 -40.676  1.00  0.91           N  
ATOM   4125  CA  CYS A 546       6.797 -29.942 -41.671  1.00  0.92           C  
ATOM   4126  C   CYS A 546       7.107 -31.428 -41.813  1.00  0.88           C  
ATOM   4127  CB  CYS A 546       6.950 -29.248 -43.024  1.00  0.89           C  
ATOM   4128  O   CYS A 546       7.988 -31.811 -42.584  1.00  0.83           O  
ATOM   4129  SG  CYS A 546       6.522 -27.494 -42.995  1.00  0.91           S  
ATOM   4130  N   VAL A 547       6.408 -32.335 -41.099  1.00  0.87           N  
ATOM   4131  CA  VAL A 547       6.525 -33.790 -41.076  1.00  0.88           C  
ATOM   4132  C   VAL A 547       5.512 -34.405 -42.040  1.00  0.85           C  
ATOM   4133  CB  VAL A 547       6.318 -34.354 -39.653  1.00  0.82           C  
ATOM   4134  O   VAL A 547       4.736 -35.283 -41.657  1.00  0.80           O  
ATOM   4135  CG1 VAL A 547       7.555 -34.111 -38.790  1.00  0.72           C  
ATOM   4136  CG2 VAL A 547       5.081 -33.732 -39.008  1.00  0.69           C  
ATOM   4137  N   ASN A 548       5.425 -33.955 -43.185  1.00  0.87           N  
ATOM   4138  CA  ASN A 548       4.477 -34.409 -44.198  1.00  0.89           C  
ATOM   4139  C   ASN A 548       5.006 -35.623 -44.956  1.00  0.86           C  
ATOM   4140  CB  ASN A 548       4.150 -33.275 -45.172  1.00  0.86           C  
ATOM   4141  O   ASN A 548       6.218 -35.803 -45.080  1.00  0.83           O  
ATOM   4142  CG  ASN A 548       5.377 -32.753 -45.894  1.00  0.84           C  
ATOM   4143  ND2 ASN A 548       5.347 -32.797 -47.221  1.00  0.86           N  
ATOM   4144  OD1 ASN A 548       6.343 -32.315 -45.265  1.00  0.83           O  
ATOM   4145  N   SER A 549       4.047 -36.453 -45.468  1.00  0.87           N  
ATOM   4146  CA  SER A 549       4.298 -37.616 -46.314  1.00  0.89           C  
ATOM   4147  C   SER A 549       3.830 -37.371 -47.744  1.00  0.86           C  
ATOM   4148  CB  SER A 549       3.602 -38.853 -45.746  1.00  0.83           C  
ATOM   4149  O   SER A 549       3.712 -38.310 -48.534  1.00  0.82           O  
ATOM   4150  OG  SER A 549       2.204 -38.645 -45.651  1.00  0.73           O  
ATOM   4151  N   SER A 550       3.386 -36.202 -48.087  1.00  0.91           N  
ATOM   4152  CA  SER A 550       3.060 -35.662 -49.403  1.00  0.92           C  
ATOM   4153  C   SER A 550       3.255 -34.150 -49.443  1.00  0.92           C  
ATOM   4154  CB  SER A 550       1.620 -36.009 -49.783  1.00  0.90           C  
ATOM   4155  O   SER A 550       3.339 -33.502 -48.399  1.00  0.91           O  
ATOM   4156  OG  SER A 550       0.705 -35.442 -48.861  1.00  0.87           O  
ATOM   4157  N   ASP A 551       3.325 -33.538 -50.565  1.00  0.91           N  
ATOM   4158  CA  ASP A 551       3.474 -32.096 -50.738  1.00  0.93           C  
ATOM   4159  C   ASP A 551       2.397 -31.336 -49.967  1.00  0.93           C  
ATOM   4160  CB  ASP A 551       3.419 -31.725 -52.222  1.00  0.91           C  
ATOM   4161  O   ASP A 551       1.215 -31.678 -50.042  1.00  0.92           O  
ATOM   4162  CG  ASP A 551       4.536 -32.358 -53.033  1.00  0.89           C  
ATOM   4163  OD1 ASP A 551       5.478 -32.924 -52.437  1.00  0.88           O  
ATOM   4164  OD2 ASP A 551       4.476 -32.287 -54.279  1.00  0.90           O  
ATOM   4165  N   ILE A 552       2.730 -30.320 -49.212  1.00  0.93           N  
ATOM   4166  CA  ILE A 552       1.777 -29.512 -48.459  1.00  0.94           C  
ATOM   4167  C   ILE A 552       2.002 -28.032 -48.761  1.00  0.94           C  
ATOM   4168  CB  ILE A 552       1.891 -29.772 -46.940  1.00  0.93           C  
ATOM   4169  O   ILE A 552       3.077 -27.643 -49.223  1.00  0.93           O  
ATOM   4170  CG1 ILE A 552       3.268 -29.337 -46.426  1.00  0.93           C  
ATOM   4171  CG2 ILE A 552       1.629 -31.247 -46.624  1.00  0.93           C  
ATOM   4172  CD1 ILE A 552       3.415 -29.409 -44.912  1.00  0.90           C  
ATOM   4173  N   THR A 553       1.056 -27.199 -48.508  1.00  0.96           N  
ATOM   4174  CA  THR A 553       1.158 -25.745 -48.556  1.00  0.96           C  
ATOM   4175  C   THR A 553       1.111 -25.153 -47.150  1.00  0.96           C  
ATOM   4176  CB  THR A 553       0.032 -25.134 -49.411  1.00  0.96           C  
ATOM   4177  O   THR A 553       0.212 -25.467 -46.368  1.00  0.96           O  
ATOM   4178  CG2 THR A 553       0.199 -23.624 -49.542  1.00  0.95           C  
ATOM   4179  OG1 THR A 553       0.059 -25.723 -50.717  1.00  0.95           O  
ATOM   4180  N   VAL A 554       2.021 -24.298 -46.793  1.00  0.96           N  
ATOM   4181  CA  VAL A 554       2.054 -23.509 -45.566  1.00  0.96           C  
ATOM   4182  C   VAL A 554       1.705 -22.055 -45.876  1.00  0.96           C  
ATOM   4183  CB  VAL A 554       3.434 -23.591 -44.875  1.00  0.96           C  
ATOM   4184  O   VAL A 554       2.467 -21.358 -46.551  1.00  0.96           O  
ATOM   4185  CG1 VAL A 554       3.444 -22.767 -43.589  1.00  0.93           C  
ATOM   4186  CG2 VAL A 554       3.799 -25.045 -44.585  1.00  0.93           C  
ATOM   4187  N   TYR A 555       0.553 -21.594 -45.414  1.00  0.96           N  
ATOM   4188  CA  TYR A 555       0.136 -20.202 -45.543  1.00  0.97           C  
ATOM   4189  C   TYR A 555       0.691 -19.358 -44.401  1.00  0.96           C  
ATOM   4190  CB  TYR A 555      -1.392 -20.099 -45.572  1.00  0.96           C  
ATOM   4191  O   TYR A 555       0.452 -19.655 -43.228  1.00  0.95           O  
ATOM   4192  CG  TYR A 555      -2.023 -20.772 -46.767  1.00  0.96           C  
ATOM   4193  CD1 TYR A 555      -2.274 -20.062 -47.939  1.00  0.94           C  
ATOM   4194  CD2 TYR A 555      -2.370 -22.118 -46.727  1.00  0.94           C  
ATOM   4195  CE1 TYR A 555      -2.857 -20.677 -49.042  1.00  0.94           C  
ATOM   4196  CE2 TYR A 555      -2.953 -22.744 -47.824  1.00  0.94           C  
ATOM   4197  OH  TYR A 555      -3.769 -22.631 -50.064  1.00  0.91           O  
ATOM   4198  CZ  TYR A 555      -3.192 -22.016 -48.975  1.00  0.94           C  
ATOM   4199  N   LEU A 556       1.422 -18.291 -44.714  1.00  0.95           N  
ATOM   4200  CA  LEU A 556       1.979 -17.362 -43.737  1.00  0.95           C  
ATOM   4201  C   LEU A 556       0.879 -16.521 -43.097  1.00  0.94           C  
ATOM   4202  CB  LEU A 556       3.017 -16.450 -44.396  1.00  0.95           C  
ATOM   4203  O   LEU A 556      -0.208 -16.380 -43.662  1.00  0.91           O  
ATOM   4204  CG  LEU A 556       4.264 -17.135 -44.955  1.00  0.95           C  
ATOM   4205  CD1 LEU A 556       5.179 -16.112 -45.619  1.00  0.93           C  
ATOM   4206  CD2 LEU A 556       5.004 -17.885 -43.852  1.00  0.92           C  
ATOM   4207  N   PRO A 557       1.052 -15.980 -41.904  1.00  0.91           N  
ATOM   4208  CA  PRO A 557       0.032 -15.128 -41.288  1.00  0.92           C  
ATOM   4209  C   PRO A 557      -0.462 -14.027 -42.224  1.00  0.92           C  
ATOM   4210  CB  PRO A 557       0.754 -14.532 -40.077  1.00  0.90           C  
ATOM   4211  O   PRO A 557       0.342 -13.383 -42.903  1.00  0.91           O  
ATOM   4212  CG  PRO A 557       1.821 -15.524 -39.742  1.00  0.87           C  
ATOM   4213  CD  PRO A 557       2.344 -16.112 -41.021  1.00  0.87           C  
ATOM   4214  N   SER A 558      -1.784 -13.730 -42.165  1.00  0.91           N  
ATOM   4215  CA  SER A 558      -2.428 -12.765 -43.050  1.00  0.91           C  
ATOM   4216  C   SER A 558      -2.169 -11.334 -42.590  1.00  0.88           C  
ATOM   4217  CB  SER A 558      -3.934 -13.022 -43.120  1.00  0.88           C  
ATOM   4218  O   SER A 558      -2.113 -10.414 -43.409  1.00  0.85           O  
ATOM   4219  OG  SER A 558      -4.509 -12.995 -41.825  1.00  0.86           O  
ATOM   4220  N   SER A 559      -1.895 -11.128 -41.321  1.00  0.87           N  
ATOM   4221  CA  SER A 559      -1.661  -9.808 -40.746  1.00  0.87           C  
ATOM   4222  C   SER A 559      -0.478  -9.825 -39.784  1.00  0.83           C  
ATOM   4223  CB  SER A 559      -2.912  -9.310 -40.019  1.00  0.83           C  
ATOM   4224  O   SER A 559      -0.645  -9.607 -38.582  1.00  0.79           O  
ATOM   4225  OG  SER A 559      -4.005  -9.202 -40.915  1.00  0.81           O  
ATOM   4226  N   PRO A 560       0.694 -10.165 -40.398  1.00  0.88           N  
ATOM   4227  CA  PRO A 560       1.875 -10.238 -39.534  1.00  0.88           C  
ATOM   4228  C   PRO A 560       2.324  -8.868 -39.031  1.00  0.86           C  
ATOM   4229  CB  PRO A 560       2.938 -10.861 -40.443  1.00  0.88           C  
ATOM   4230  O   PRO A 560       2.179  -7.868 -39.739  1.00  0.83           O  
ATOM   4231  CG  PRO A 560       2.549 -10.446 -41.825  1.00  0.90           C  
ATOM   4232  CD  PRO A 560       1.050 -10.373 -41.898  1.00  0.89           C  
ATOM   4233  N   ASN A 561       2.971  -8.913 -37.752  1.00  0.80           N  
ATOM   4234  CA  ASN A 561       3.662  -7.735 -37.238  1.00  0.81           C  
ATOM   4235  C   ASN A 561       4.984  -7.500 -37.963  1.00  0.82           C  
ATOM   4236  CB  ASN A 561       3.898  -7.865 -35.732  1.00  0.78           C  
ATOM   4237  O   ASN A 561       5.605  -8.445 -38.452  1.00  0.81           O  
ATOM   4238  CG  ASN A 561       2.617  -7.761 -34.929  1.00  0.74           C  
ATOM   4239  ND2 ASN A 561       2.438  -8.669 -33.977  1.00  0.74           N  
ATOM   4240  OD1 ASN A 561       1.794  -6.872 -35.162  1.00  0.74           O  
ATOM   4241  N   ASN A 562       5.477  -6.210 -38.007  1.00  0.78           N  
ATOM   4242  CA  ASN A 562       6.793  -5.884 -38.549  1.00  0.80           C  
ATOM   4243  C   ASN A 562       7.898  -6.666 -37.845  1.00  0.77           C  
ATOM   4244  CB  ASN A 562       7.058  -4.381 -38.447  1.00  0.75           C  
ATOM   4245  O   ASN A 562       7.914  -6.757 -36.616  1.00  0.74           O  
ATOM   4246  CG  ASN A 562       8.313  -3.958 -39.185  1.00  0.73           C  
ATOM   4247  ND2 ASN A 562       9.051  -3.017 -38.608  1.00  0.80           N  
ATOM   4248  OD1 ASN A 562       8.617  -4.473 -40.264  1.00  0.78           O  
ATOM   4249  N   GLY A 563       8.727  -7.264 -38.697  1.00  0.81           N  
ATOM   4250  CA  GLY A 563       9.827  -8.050 -38.163  1.00  0.82           C  
ATOM   4251  C   GLY A 563       9.418  -9.454 -37.759  1.00  0.80           C  
ATOM   4252  O   GLY A 563      10.228 -10.214 -37.225  1.00  0.78           O  
ATOM   4253  N   ARG A 564       8.237  -9.779 -37.953  1.00  0.85           N  
ATOM   4254  CA  ARG A 564       7.790 -11.147 -37.709  1.00  0.86           C  
ATOM   4255  C   ARG A 564       8.650 -12.148 -38.473  1.00  0.87           C  
ATOM   4256  CB  ARG A 564       6.320 -11.311 -38.103  1.00  0.84           C  
ATOM   4257  O   ARG A 564       8.781 -12.057 -39.695  1.00  0.88           O  
ATOM   4258  CG  ARG A 564       5.789 -12.725 -37.927  1.00  0.80           C  
ATOM   4259  CD  ARG A 564       5.841 -13.170 -36.472  1.00  0.78           C  
ATOM   4260  NE  ARG A 564       5.404 -14.554 -36.316  1.00  0.74           N  
ATOM   4261  NH1 ARG A 564       6.179 -14.772 -34.151  1.00  0.69           N  
ATOM   4262  NH2 ARG A 564       5.139 -16.534 -35.184  1.00  0.65           N  
ATOM   4263  CZ  ARG A 564       5.575 -15.284 -35.217  1.00  0.74           C  
ATOM   4264  N   ILE A 565       9.231 -13.150 -37.775  1.00  0.87           N  
ATOM   4265  CA  ILE A 565      10.053 -14.218 -38.334  1.00  0.89           C  
ATOM   4266  C   ILE A 565       9.282 -15.535 -38.300  1.00  0.89           C  
ATOM   4267  CB  ILE A 565      11.391 -14.359 -37.574  1.00  0.87           C  
ATOM   4268  O   ILE A 565       8.711 -15.901 -37.269  1.00  0.88           O  
ATOM   4269  CG1 ILE A 565      12.152 -13.028 -37.580  1.00  0.86           C  
ATOM   4270  CG2 ILE A 565      12.241 -15.480 -38.179  1.00  0.85           C  
ATOM   4271  CD1 ILE A 565      13.434 -13.045 -36.759  1.00  0.83           C  
ATOM   4272  N   VAL A 566       9.219 -16.266 -39.346  1.00  0.89           N  
ATOM   4273  CA  VAL A 566       8.744 -17.640 -39.462  1.00  0.91           C  
ATOM   4274  C   VAL A 566       9.850 -18.522 -40.037  1.00  0.90           C  
ATOM   4275  CB  VAL A 566       7.478 -17.731 -40.343  1.00  0.89           C  
ATOM   4276  O   VAL A 566      10.421 -18.209 -41.085  1.00  0.89           O  
ATOM   4277  CG1 VAL A 566       7.000 -19.177 -40.455  1.00  0.87           C  
ATOM   4278  CG2 VAL A 566       6.372 -16.841 -39.780  1.00  0.87           C  
ATOM   4279  N   ARG A 567      10.103 -19.584 -39.386  1.00  0.90           N  
ATOM   4280  CA  ARG A 567      11.040 -20.593 -39.870  1.00  0.91           C  
ATOM   4281  C   ARG A 567      10.317 -21.888 -40.224  1.00  0.91           C  
ATOM   4282  CB  ARG A 567      12.124 -20.867 -38.824  1.00  0.90           C  
ATOM   4283  O   ARG A 567       9.604 -22.454 -39.392  1.00  0.91           O  
ATOM   4284  CG  ARG A 567      13.064 -19.696 -38.591  1.00  0.87           C  
ATOM   4285  CD  ARG A 567      14.107 -20.013 -37.528  1.00  0.86           C  
ATOM   4286  NE  ARG A 567      15.063 -18.921 -37.367  1.00  0.84           N  
ATOM   4287  NH1 ARG A 567      15.879 -19.659 -35.336  1.00  0.76           N  
ATOM   4288  NH2 ARG A 567      16.712 -17.746 -36.285  1.00  0.74           N  
ATOM   4289  CZ  ARG A 567      15.883 -18.778 -36.330  1.00  0.84           C  
ATOM   4290  N   ILE A 568      10.479 -22.313 -41.346  1.00  0.92           N  
ATOM   4291  CA  ILE A 568       9.844 -23.521 -41.861  1.00  0.93           C  
ATOM   4292  C   ILE A 568      10.910 -24.564 -42.188  1.00  0.91           C  
ATOM   4293  CB  ILE A 568       8.987 -23.220 -43.111  1.00  0.92           C  
ATOM   4294  O   ILE A 568      11.734 -24.360 -43.083  1.00  0.88           O  
ATOM   4295  CG1 ILE A 568       7.908 -22.182 -42.781  1.00  0.90           C  
ATOM   4296  CG2 ILE A 568       8.360 -24.506 -43.658  1.00  0.90           C  
ATOM   4297  CD1 ILE A 568       7.092 -21.734 -43.986  1.00  0.87           C  
ATOM   4298  N   CYS A 569      10.910 -25.585 -41.445  1.00  0.91           N  
ATOM   4299  CA  CYS A 569      11.776 -26.740 -41.653  1.00  0.92           C  
ATOM   4300  C   CYS A 569      11.056 -27.826 -42.443  1.00  0.91           C  
ATOM   4301  CB  CYS A 569      12.252 -27.302 -40.313  1.00  0.88           C  
ATOM   4302  O   CYS A 569      10.005 -28.313 -42.022  1.00  0.89           O  
ATOM   4303  SG  CYS A 569      13.469 -28.627 -40.471  1.00  0.74           S  
ATOM   4304  N   ARG A 570      11.623 -28.157 -43.454  1.00  0.91           N  
ATOM   4305  CA  ARG A 570      11.084 -29.242 -44.268  1.00  0.91           C  
ATOM   4306  C   ARG A 570      11.514 -30.600 -43.724  1.00  0.89           C  
ATOM   4307  CB  ARG A 570      11.531 -29.095 -45.724  1.00  0.88           C  
ATOM   4308  O   ARG A 570      12.701 -30.831 -43.484  1.00  0.85           O  
ATOM   4309  CG  ARG A 570      10.997 -30.180 -46.645  1.00  0.83           C  
ATOM   4310  CD  ARG A 570      11.555 -30.049 -48.055  1.00  0.82           C  
ATOM   4311  NE  ARG A 570      11.225 -31.211 -48.876  1.00  0.80           N  
ATOM   4312  NH1 ARG A 570      12.769 -30.740 -50.529  1.00  0.67           N  
ATOM   4313  NH2 ARG A 570      11.432 -32.594 -50.697  1.00  0.65           N  
ATOM   4314  CZ  ARG A 570      11.809 -31.512 -50.032  1.00  0.81           C  
ATOM   4315  N   GLY A 571      10.677 -31.583 -43.716  1.00  0.87           N  
ATOM   4316  CA  GLY A 571      10.973 -32.980 -43.441  1.00  0.86           C  
ATOM   4317  C   GLY A 571      11.336 -33.769 -44.685  1.00  0.83           C  
ATOM   4318  O   GLY A 571      12.515 -34.014 -44.949  1.00  0.77           O  
ATOM   4319  N   ARG A 572      10.255 -34.299 -45.259  1.00  0.84           N  
ATOM   4320  CA  ARG A 572      10.517 -35.234 -46.348  1.00  0.85           C  
ATOM   4321  C   ARG A 572      10.029 -34.675 -47.680  1.00  0.83           C  
ATOM   4322  CB  ARG A 572       9.851 -36.584 -46.071  1.00  0.81           C  
ATOM   4323  O   ARG A 572      10.803 -34.561 -48.633  1.00  0.80           O  
ATOM   4324  CG  ARG A 572      10.162 -37.650 -47.110  1.00  0.76           C  
ATOM   4325  CD  ARG A 572       9.502 -38.978 -46.769  1.00  0.74           C  
ATOM   4326  NE  ARG A 572       9.702 -39.966 -47.826  1.00  0.69           N  
ATOM   4327  NH1 ARG A 572       8.483 -41.630 -46.786  1.00  0.59           N  
ATOM   4328  NH2 ARG A 572       9.457 -42.020 -48.825  1.00  0.54           N  
ATOM   4329  CZ  ARG A 572       9.214 -41.203 -47.810  1.00  0.72           C  
ATOM   4330  N   ASP A 573       8.898 -34.292 -47.817  1.00  0.88           N  
ATOM   4331  CA  ASP A 573       8.257 -33.913 -49.072  1.00  0.89           C  
ATOM   4332  C   ASP A 573       8.171 -32.395 -49.208  1.00  0.90           C  
ATOM   4333  CB  ASP A 573       6.860 -34.530 -49.170  1.00  0.87           C  
ATOM   4334  O   ASP A 573       8.446 -31.664 -48.254  1.00  0.88           O  
ATOM   4335  CG  ASP A 573       6.885 -36.047 -49.239  1.00  0.84           C  
ATOM   4336  OD1 ASP A 573       7.481 -36.605 -50.186  1.00  0.83           O  
ATOM   4337  OD2 ASP A 573       6.302 -36.690 -48.340  1.00  0.84           O  
ATOM   4338  N   ASP A 574       7.864 -31.928 -50.407  1.00  0.89           N  
ATOM   4339  CA  ASP A 574       7.986 -30.509 -50.731  1.00  0.91           C  
ATOM   4340  C   ASP A 574       7.023 -29.671 -49.894  1.00  0.92           C  
ATOM   4341  CB  ASP A 574       7.728 -30.275 -52.221  1.00  0.89           C  
ATOM   4342  O   ASP A 574       5.894 -30.091 -49.629  1.00  0.91           O  
ATOM   4343  CG  ASP A 574       8.926 -30.618 -53.091  1.00  0.85           C  
ATOM   4344  OD1 ASP A 574      10.022 -30.870 -52.547  1.00  0.84           O  
ATOM   4345  OD2 ASP A 574       8.771 -30.632 -54.331  1.00  0.85           O  
ATOM   4346  N   VAL A 575       7.457 -28.562 -49.468  1.00  0.92           N  
ATOM   4347  CA  VAL A 575       6.651 -27.582 -48.747  1.00  0.94           C  
ATOM   4348  C   VAL A 575       6.539 -26.300 -49.569  1.00  0.93           C  
ATOM   4349  CB  VAL A 575       7.246 -27.272 -47.355  1.00  0.92           C  
ATOM   4350  O   VAL A 575       7.517 -25.564 -49.720  1.00  0.93           O  
ATOM   4351  CG1 VAL A 575       6.370 -26.270 -46.605  1.00  0.91           C  
ATOM   4352  CG2 VAL A 575       7.405 -28.558 -46.546  1.00  0.90           C  
ATOM   4353  N   LEU A 576       5.354 -26.097 -50.081  1.00  0.94           N  
ATOM   4354  CA  LEU A 576       5.037 -24.832 -50.734  1.00  0.95           C  
ATOM   4355  C   LEU A 576       4.666 -23.768 -49.706  1.00  0.96           C  
ATOM   4356  CB  LEU A 576       3.891 -25.015 -51.732  1.00  0.94           C  
ATOM   4357  O   LEU A 576       3.634 -23.875 -49.040  1.00  0.96           O  
ATOM   4358  CG  LEU A 576       3.561 -23.809 -52.614  1.00  0.91           C  
ATOM   4359  CD1 LEU A 576       4.692 -23.552 -53.605  1.00  0.87           C  
ATOM   4360  CD2 LEU A 576       2.241 -24.027 -53.345  1.00  0.87           C  
ATOM   4361  N   VAL A 577       5.469 -22.743 -49.525  1.00  0.95           N  
ATOM   4362  CA  VAL A 577       5.180 -21.611 -48.650  1.00  0.96           C  
ATOM   4363  C   VAL A 577       4.442 -20.528 -49.433  1.00  0.95           C  
ATOM   4364  CB  VAL A 577       6.470 -21.033 -48.025  1.00  0.95           C  
ATOM   4365  O   VAL A 577       4.972 -19.986 -50.405  1.00  0.95           O  
ATOM   4366  CG1 VAL A 577       6.137 -19.917 -47.037  1.00  0.90           C  
ATOM   4367  CG2 VAL A 577       7.271 -22.138 -47.339  1.00  0.90           C  
ATOM   4368  N   ASN A 578       3.234 -20.191 -49.022  1.00  0.97           N  
ATOM   4369  CA  ASN A 578       2.383 -19.163 -49.612  1.00  0.97           C  
ATOM   4370  C   ASN A 578       2.362 -17.896 -48.761  1.00  0.97           C  
ATOM   4371  CB  ASN A 578       0.961 -19.692 -49.810  1.00  0.96           C  
ATOM   4372  O   ASN A 578       2.085 -17.953 -47.561  1.00  0.97           O  
ATOM   4373  CG  ASN A 578       0.089 -18.739 -50.603  1.00  0.93           C  
ATOM   4374  ND2 ASN A 578      -0.454 -19.218 -51.716  1.00  0.93           N  
ATOM   4375  OD1 ASN A 578      -0.095 -17.581 -50.219  1.00  0.92           O  
ATOM   4376  N   GLY A 579       2.573 -16.753 -49.350  1.00  0.96           N  
ATOM   4377  CA  GLY A 579       2.687 -15.455 -48.705  1.00  0.96           C  
ATOM   4378  C   GLY A 579       1.366 -14.936 -48.168  1.00  0.95           C  
ATOM   4379  O   GLY A 579       1.319 -13.881 -47.533  1.00  0.93           O  
ATOM   4380  N   ASN A 580       0.205 -15.560 -48.438  1.00  0.96           N  
ATOM   4381  CA  ASN A 580      -1.137 -15.265 -47.947  1.00  0.96           C  
ATOM   4382  C   ASN A 580      -1.530 -13.817 -48.225  1.00  0.94           C  
ATOM   4383  CB  ASN A 580      -1.238 -15.564 -46.449  1.00  0.95           C  
ATOM   4384  O   ASN A 580      -1.926 -13.090 -47.312  1.00  0.90           O  
ATOM   4385  CG  ASN A 580      -2.672 -15.691 -45.975  1.00  0.92           C  
ATOM   4386  ND2 ASN A 580      -2.871 -15.626 -44.664  1.00  0.92           N  
ATOM   4387  OD1 ASN A 580      -3.594 -15.846 -46.780  1.00  0.88           O  
ATOM   4388  N   GLY A 581      -1.316 -13.399 -49.481  1.00  0.94           N  
ATOM   4389  CA  GLY A 581      -1.643 -12.070 -49.971  1.00  0.95           C  
ATOM   4390  C   GLY A 581      -0.505 -11.079 -49.813  1.00  0.94           C  
ATOM   4391  O   GLY A 581      -0.616  -9.925 -50.231  1.00  0.92           O  
ATOM   4392  N   LYS A 582       0.642 -11.551 -49.349  1.00  0.94           N  
ATOM   4393  CA  LYS A 582       1.876 -10.774 -49.271  1.00  0.95           C  
ATOM   4394  C   LYS A 582       2.927 -11.314 -50.236  1.00  0.95           C  
ATOM   4395  CB  LYS A 582       2.424 -10.779 -47.843  1.00  0.93           C  
ATOM   4396  O   LYS A 582       2.982 -12.519 -50.492  1.00  0.94           O  
ATOM   4397  CG  LYS A 582       1.389 -10.433 -46.782  1.00  0.82           C  
ATOM   4398  CD  LYS A 582       0.855  -9.018 -46.962  1.00  0.77           C  
ATOM   4399  CE  LYS A 582      -0.097  -8.631 -45.839  1.00  0.80           C  
ATOM   4400  NZ  LYS A 582      -0.721  -7.296 -46.076  1.00  0.78           N  
ATOM   4401  N   THR A 583       3.747 -10.425 -50.784  1.00  0.95           N  
ATOM   4402  CA  THR A 583       4.846 -10.808 -51.663  1.00  0.96           C  
ATOM   4403  C   THR A 583       5.977 -11.453 -50.866  1.00  0.96           C  
ATOM   4404  CB  THR A 583       5.389  -9.594 -52.440  1.00  0.93           C  
ATOM   4405  O   THR A 583       6.348 -10.963 -49.798  1.00  0.95           O  
ATOM   4406  CG2 THR A 583       6.522 -10.002 -53.376  1.00  0.78           C  
ATOM   4407  OG1 THR A 583       4.330  -9.017 -53.213  1.00  0.83           O  
ATOM   4408  N   ILE A 584       6.565 -12.532 -51.365  1.00  0.93           N  
ATOM   4409  CA  ILE A 584       7.808 -13.108 -50.865  1.00  0.95           C  
ATOM   4410  C   ILE A 584       8.978 -12.635 -51.725  1.00  0.93           C  
ATOM   4411  CB  ILE A 584       7.748 -14.652 -50.845  1.00  0.94           C  
ATOM   4412  O   ILE A 584       9.046 -12.945 -52.917  1.00  0.91           O  
ATOM   4413  CG1 ILE A 584       6.535 -15.128 -50.037  1.00  0.92           C  
ATOM   4414  CG2 ILE A 584       9.046 -15.236 -50.280  1.00  0.92           C  
ATOM   4415  CD1 ILE A 584       6.337 -16.638 -50.049  1.00  0.89           C  
ATOM   4416  N   LYS A 585       9.843 -11.861 -51.194  1.00  0.95           N  
ATOM   4417  CA  LYS A 585      11.048 -11.401 -51.877  1.00  0.95           C  
ATOM   4418  C   LYS A 585      12.199 -12.384 -51.685  1.00  0.93           C  
ATOM   4419  CB  LYS A 585      11.454 -10.014 -51.376  1.00  0.92           C  
ATOM   4420  O   LYS A 585      12.716 -12.533 -50.575  1.00  0.91           O  
ATOM   4421  CG  LYS A 585      10.518  -8.898 -51.816  1.00  0.83           C  
ATOM   4422  CD  LYS A 585      11.132  -7.525 -51.572  1.00  0.80           C  
ATOM   4423  CE  LYS A 585      10.208  -6.408 -52.038  1.00  0.80           C  
ATOM   4424  NZ  LYS A 585      10.799  -5.060 -51.788  1.00  0.78           N  
ATOM   4425  N   PHE A 586      12.644 -12.913 -52.794  1.00  0.90           N  
ATOM   4426  CA  PHE A 586      13.819 -13.771 -52.891  1.00  0.92           C  
ATOM   4427  C   PHE A 586      14.798 -13.232 -53.927  1.00  0.87           C  
ATOM   4428  CB  PHE A 586      13.412 -15.204 -53.249  1.00  0.88           C  
ATOM   4429  O   PHE A 586      14.488 -13.190 -55.120  1.00  0.82           O  
ATOM   4430  CG  PHE A 586      14.577 -16.141 -53.419  1.00  0.81           C  
ATOM   4431  CD1 PHE A 586      15.511 -16.303 -52.403  1.00  0.74           C  
ATOM   4432  CD2 PHE A 586      14.738 -16.861 -54.596  1.00  0.76           C  
ATOM   4433  CE1 PHE A 586      16.590 -17.170 -52.558  1.00  0.81           C  
ATOM   4434  CE2 PHE A 586      15.814 -17.729 -54.758  1.00  0.78           C  
ATOM   4435  CZ  PHE A 586      16.739 -17.881 -53.738  1.00  0.82           C  
ATOM   4436  N   ARG A 587      15.922 -12.710 -53.483  1.00  0.89           N  
ATOM   4437  CA  ARG A 587      16.865 -11.963 -54.308  1.00  0.89           C  
ATOM   4438  C   ARG A 587      16.180 -10.784 -54.992  1.00  0.89           C  
ATOM   4439  CB  ARG A 587      17.505 -12.876 -55.356  1.00  0.88           C  
ATOM   4440  O   ARG A 587      15.668  -9.884 -54.323  1.00  0.86           O  
ATOM   4441  CG  ARG A 587      18.272 -14.048 -54.766  1.00  0.89           C  
ATOM   4442  CD  ARG A 587      18.857 -14.943 -55.849  1.00  0.86           C  
ATOM   4443  NE  ARG A 587      19.618 -16.052 -55.280  1.00  0.85           N  
ATOM   4444  NH1 ARG A 587      20.475 -16.772 -57.301  1.00  0.82           N  
ATOM   4445  NH2 ARG A 587      21.019 -17.870 -55.363  1.00  0.79           N  
ATOM   4446  CZ  ARG A 587      20.369 -16.895 -55.983  1.00  0.83           C  
ATOM   4447  N   ASN A 588      16.099 -10.702 -56.233  1.00  0.84           N  
ATOM   4448  CA  ASN A 588      15.428  -9.667 -57.012  1.00  0.87           C  
ATOM   4449  C   ASN A 588      14.020 -10.094 -57.417  1.00  0.87           C  
ATOM   4450  CB  ASN A 588      16.251  -9.310 -58.252  1.00  0.83           C  
ATOM   4451  O   ASN A 588      13.287  -9.324 -58.039  1.00  0.86           O  
ATOM   4452  CG  ASN A 588      17.583  -8.675 -57.905  1.00  0.78           C  
ATOM   4453  ND2 ASN A 588      18.580  -8.888 -58.755  1.00  0.84           N  
ATOM   4454  OD1 ASN A 588      17.714  -7.999 -56.882  1.00  0.79           O  
ATOM   4455  N   ASP A 589      13.553 -11.231 -57.104  1.00  0.89           N  
ATOM   4456  CA  ASP A 589      12.259 -11.730 -57.558  1.00  0.92           C  
ATOM   4457  C   ASP A 589      11.161 -11.411 -56.546  1.00  0.93           C  
ATOM   4458  CB  ASP A 589      12.323 -13.239 -57.806  1.00  0.89           C  
ATOM   4459  O   ASP A 589      11.404 -11.408 -55.338  1.00  0.92           O  
ATOM   4460  CG  ASP A 589      13.301 -13.619 -58.904  1.00  0.84           C  
ATOM   4461  OD1 ASP A 589      13.404 -12.884 -59.910  1.00  0.83           O  
ATOM   4462  OD2 ASP A 589      13.973 -14.663 -58.763  1.00  0.87           O  
ATOM   4463  N   ASN A 590       9.876 -11.069 -56.968  1.00  0.90           N  
ATOM   4464  CA  ASN A 590       8.614 -10.933 -56.249  1.00  0.94           C  
ATOM   4465  C   ASN A 590       7.711 -12.143 -56.469  1.00  0.91           C  
ATOM   4466  CB  ASN A 590       7.893  -9.650 -56.666  1.00  0.88           C  
ATOM   4467  O   ASN A 590       6.961 -12.194 -57.446  1.00  0.87           O  
ATOM   4468  CG  ASN A 590       8.675  -8.400 -56.311  1.00  0.78           C  
ATOM   4469  ND2 ASN A 590       8.663  -7.419 -57.207  1.00  0.85           N  
ATOM   4470  OD1 ASN A 590       9.284  -8.316 -55.242  1.00  0.77           O  
ATOM   4471  N   LEU A 591       7.749 -13.011 -55.573  1.00  0.93           N  
ATOM   4472  CA  LEU A 591       7.022 -14.269 -55.700  1.00  0.95           C  
ATOM   4473  C   LEU A 591       5.784 -14.273 -54.809  1.00  0.94           C  
ATOM   4474  CB  LEU A 591       7.927 -15.450 -55.341  1.00  0.94           C  
ATOM   4475  O   LEU A 591       5.779 -13.652 -53.743  1.00  0.94           O  
ATOM   4476  CG  LEU A 591       9.220 -15.583 -56.146  1.00  0.92           C  
ATOM   4477  CD1 LEU A 591      10.071 -16.723 -55.599  1.00  0.89           C  
ATOM   4478  CD2 LEU A 591       8.910 -15.802 -57.623  1.00  0.89           C  
ATOM   4479  N   SER A 592       4.684 -15.010 -55.141  1.00  0.94           N  
ATOM   4480  CA  SER A 592       3.534 -15.239 -54.272  1.00  0.96           C  
ATOM   4481  C   SER A 592       3.725 -16.491 -53.421  1.00  0.95           C  
ATOM   4482  CB  SER A 592       2.254 -15.365 -55.098  1.00  0.94           C  
ATOM   4483  O   SER A 592       3.177 -16.590 -52.321  1.00  0.95           O  
ATOM   4484  OG  SER A 592       2.385 -16.380 -56.078  1.00  0.84           O  
ATOM   4485  N   THR A 593       4.560 -17.392 -53.988  1.00  0.94           N  
ATOM   4486  CA  THR A 593       4.890 -18.661 -53.350  1.00  0.95           C  
ATOM   4487  C   THR A 593       6.365 -18.999 -53.549  1.00  0.93           C  
ATOM   4488  CB  THR A 593       4.020 -19.806 -53.899  1.00  0.94           C  
ATOM   4489  O   THR A 593       6.969 -18.600 -54.547  1.00  0.91           O  
ATOM   4490  CG2 THR A 593       2.541 -19.551 -53.627  1.00  0.84           C  
ATOM   4491  OG1 THR A 593       4.223 -19.917 -55.313  1.00  0.89           O  
ATOM   4492  N   ILE A 594       6.871 -19.754 -52.702  1.00  0.94           N  
ATOM   4493  CA  ILE A 594       8.214 -20.308 -52.830  1.00  0.94           C  
ATOM   4494  C   ILE A 594       8.218 -21.763 -52.366  1.00  0.93           C  
ATOM   4495  CB  ILE A 594       9.244 -19.486 -52.023  1.00  0.91           C  
ATOM   4496  O   ILE A 594       7.574 -22.107 -51.372  1.00  0.90           O  
ATOM   4497  CG1 ILE A 594      10.671 -19.923 -52.376  1.00  0.78           C  
ATOM   4498  CG2 ILE A 594       8.986 -19.622 -50.520  1.00  0.77           C  
ATOM   4499  CD1 ILE A 594      11.735 -18.885 -52.048  1.00  0.74           C  
ATOM   4500  N   ASN A 595       8.930 -22.599 -53.040  1.00  0.91           N  
ATOM   4501  CA  ASN A 595       9.094 -24.004 -52.680  1.00  0.92           C  
ATOM   4502  C   ASN A 595      10.351 -24.225 -51.845  1.00  0.90           C  
ATOM   4503  CB  ASN A 595       9.128 -24.880 -53.934  1.00  0.88           C  
ATOM   4504  O   ASN A 595      11.454 -23.876 -52.271  1.00  0.86           O  
ATOM   4505  CG  ASN A 595       8.952 -26.353 -53.623  1.00  0.78           C  
ATOM   4506  ND2 ASN A 595       8.943 -27.181 -54.660  1.00  0.76           N  
ATOM   4507  OD1 ASN A 595       8.824 -26.743 -52.459  1.00  0.75           O  
ATOM   4508  N   VAL A 596      10.259 -24.835 -50.651  1.00  0.86           N  
ATOM   4509  CA  VAL A 596      11.343 -25.410 -49.863  1.00  0.88           C  
ATOM   4510  C   VAL A 596      11.572 -26.861 -50.280  1.00  0.82           C  
ATOM   4511  CB  VAL A 596      11.048 -25.332 -48.348  1.00  0.83           C  
ATOM   4512  O   VAL A 596      10.848 -27.760 -49.845  1.00  0.77           O  
ATOM   4513  CG1 VAL A 596      12.278 -25.732 -47.536  1.00  0.73           C  
ATOM   4514  CG2 VAL A 596      10.586 -23.926 -47.967  1.00  0.71           C  
ATOM   4515  N   SER A 597      12.653 -27.143 -51.141  1.00  0.84           N  
ATOM   4516  CA  SER A 597      12.707 -28.366 -51.935  1.00  0.83           C  
ATOM   4517  C   SER A 597      13.756 -29.331 -51.392  1.00  0.80           C  
ATOM   4518  CB  SER A 597      13.008 -28.043 -53.399  1.00  0.79           C  
ATOM   4519  O   SER A 597      13.879 -30.458 -51.877  1.00  0.73           O  
ATOM   4520  OG  SER A 597      12.095 -27.082 -53.900  1.00  0.71           O  
ATOM   4521  N   TYR A 598      14.520 -29.045 -50.408  1.00  0.81           N  
ATOM   4522  CA  TYR A 598      15.551 -29.976 -49.961  1.00  0.83           C  
ATOM   4523  C   TYR A 598      15.264 -30.469 -48.548  1.00  0.82           C  
ATOM   4524  CB  TYR A 598      16.931 -29.315 -50.014  1.00  0.78           C  
ATOM   4525  O   TYR A 598      14.878 -29.686 -47.677  1.00  0.78           O  
ATOM   4526  CG  TYR A 598      17.341 -28.873 -51.398  1.00  0.74           C  
ATOM   4527  CD1 TYR A 598      17.837 -29.788 -52.323  1.00  0.70           C  
ATOM   4528  CD2 TYR A 598      17.232 -27.541 -51.782  1.00  0.71           C  
ATOM   4529  CE1 TYR A 598      18.218 -29.385 -53.599  1.00  0.71           C  
ATOM   4530  CE2 TYR A 598      17.609 -27.127 -53.056  1.00  0.68           C  
ATOM   4531  OH  TYR A 598      18.475 -27.651 -55.218  1.00  0.61           O  
ATOM   4532  CZ  TYR A 598      18.100 -28.055 -53.956  1.00  0.71           C  
ATOM   4533  N   ASP A 599      15.472 -31.826 -48.270  1.00  0.78           N  
ATOM   4534  CA  ASP A 599      15.306 -32.447 -46.959  1.00  0.80           C  
ATOM   4535  C   ASP A 599      16.180 -31.761 -45.912  1.00  0.79           C  
ATOM   4536  CB  ASP A 599      15.639 -33.939 -47.026  1.00  0.75           C  
ATOM   4537  O   ASP A 599      17.374 -31.548 -46.134  1.00  0.75           O  
ATOM   4538  CG  ASP A 599      15.175 -34.706 -45.800  1.00  0.69           C  
ATOM   4539  OD1 ASP A 599      14.465 -34.126 -44.950  1.00  0.67           O  
ATOM   4540  OD2 ASP A 599      15.525 -35.900 -45.681  1.00  0.72           O  
ATOM   4541  N   GLY A 600      15.552 -31.382 -44.897  1.00  0.80           N  
ATOM   4542  CA  GLY A 600      16.233 -30.734 -43.787  1.00  0.81           C  
ATOM   4543  C   GLY A 600      16.483 -29.256 -44.023  1.00  0.81           C  
ATOM   4544  O   GLY A 600      17.083 -28.582 -43.184  1.00  0.80           O  
ATOM   4545  N   ASN A 601      16.127 -28.724 -45.155  1.00  0.86           N  
ATOM   4546  CA  ASN A 601      16.277 -27.287 -45.356  1.00  0.87           C  
ATOM   4547  C   ASN A 601      15.347 -26.492 -44.444  1.00  0.87           C  
ATOM   4548  CB  ASN A 601      16.024 -26.920 -46.820  1.00  0.84           C  
ATOM   4549  O   ASN A 601      14.169 -26.827 -44.308  1.00  0.85           O  
ATOM   4550  CG  ASN A 601      17.231 -27.172 -47.702  1.00  0.78           C  
ATOM   4551  ND2 ASN A 601      17.165 -26.707 -48.944  1.00  0.75           N  
ATOM   4552  OD1 ASN A 601      18.215 -27.779 -47.271  1.00  0.75           O  
ATOM   4553  N   THR A 602      15.856 -25.510 -43.949  1.00  0.86           N  
ATOM   4554  CA  THR A 602      15.083 -24.533 -43.189  1.00  0.88           C  
ATOM   4555  C   THR A 602      15.047 -23.191 -43.913  1.00  0.88           C  
ATOM   4556  CB  THR A 602      15.661 -24.342 -41.775  1.00  0.86           C  
ATOM   4557  O   THR A 602      16.089 -22.574 -44.142  1.00  0.87           O  
ATOM   4558  CG2 THR A 602      14.816 -23.366 -40.963  1.00  0.83           C  
ATOM   4559  OG1 THR A 602      15.691 -25.606 -41.102  1.00  0.84           O  
ATOM   4560  N   ALA A 603      13.879 -22.857 -44.149  1.00  0.90           N  
ATOM   4561  CA  ALA A 603      13.589 -21.514 -44.647  1.00  0.91           C  
ATOM   4562  C   ALA A 603      13.272 -20.561 -43.498  1.00  0.91           C  
ATOM   4563  CB  ALA A 603      12.428 -21.553 -45.638  1.00  0.89           C  
ATOM   4564  O   ALA A 603      12.447 -20.870 -42.636  1.00  0.90           O  
ATOM   4565  N   GLU A 604      13.878 -19.364 -43.570  1.00  0.89           N  
ATOM   4566  CA  GLU A 604      13.492 -18.232 -42.734  1.00  0.91           C  
ATOM   4567  C   GLU A 604      12.822 -17.139 -43.560  1.00  0.91           C  
ATOM   4568  CB  GLU A 604      14.711 -17.665 -42.001  1.00  0.88           C  
ATOM   4569  O   GLU A 604      13.330 -16.748 -44.613  1.00  0.91           O  
ATOM   4570  CG  GLU A 604      14.373 -16.564 -41.006  1.00  0.82           C  
ATOM   4571  CD  GLU A 604      15.563 -16.128 -40.166  1.00  0.82           C  
ATOM   4572  OE1 GLU A 604      15.741 -16.657 -39.046  1.00  0.84           O  
ATOM   4573  OE2 GLU A 604      16.322 -15.249 -40.632  1.00  0.85           O  
ATOM   4574  N   LEU A 605      11.707 -16.703 -43.043  1.00  0.92           N  
ATOM   4575  CA  LEU A 605      10.946 -15.596 -43.613  1.00  0.93           C  
ATOM   4576  C   LEU A 605      10.746 -14.487 -42.586  1.00  0.91           C  
ATOM   4577  CB  LEU A 605       9.589 -16.086 -44.123  1.00  0.92           C  
ATOM   4578  O   LEU A 605      10.200 -14.726 -41.507  1.00  0.89           O  
ATOM   4579  CG  LEU A 605       9.620 -17.164 -45.209  1.00  0.92           C  
ATOM   4580  CD1 LEU A 605       9.338 -18.535 -44.603  1.00  0.89           C  
ATOM   4581  CD2 LEU A 605       8.616 -16.843 -46.311  1.00  0.89           C  
ATOM   4582  N   ILE A 606      11.109 -13.270 -42.965  1.00  0.90           N  
ATOM   4583  CA  ILE A 606      10.992 -12.066 -42.149  1.00  0.91           C  
ATOM   4584  C   ILE A 606      10.024 -11.087 -42.810  1.00  0.91           C  
ATOM   4585  CB  ILE A 606      12.367 -11.395 -41.932  1.00  0.88           C  
ATOM   4586  O   ILE A 606      10.227 -10.682 -43.957  1.00  0.90           O  
ATOM   4587  CG1 ILE A 606      13.371 -12.406 -41.366  1.00  0.80           C  
ATOM   4588  CG2 ILE A 606      12.235 -10.179 -41.010  1.00  0.80           C  
ATOM   4589  CD1 ILE A 606      14.787 -11.864 -41.231  1.00  0.76           C  
ATOM   4590  N   TYR A 607       8.930 -10.793 -42.074  1.00  0.87           N  
ATOM   4591  CA  TYR A 607       7.969  -9.836 -42.612  1.00  0.90           C  
ATOM   4592  C   TYR A 607       8.495  -8.411 -42.493  1.00  0.87           C  
ATOM   4593  CB  TYR A 607       6.625  -9.959 -41.887  1.00  0.87           C  
ATOM   4594  O   TYR A 607       8.926  -7.989 -41.417  1.00  0.84           O  
ATOM   4595  CG  TYR A 607       5.558  -9.039 -42.428  1.00  0.87           C  
ATOM   4596  CD1 TYR A 607       5.009  -9.244 -43.692  1.00  0.84           C  
ATOM   4597  CD2 TYR A 607       5.097  -7.963 -41.677  1.00  0.85           C  
ATOM   4598  CE1 TYR A 607       4.026  -8.398 -44.195  1.00  0.89           C  
ATOM   4599  CE2 TYR A 607       4.115  -7.110 -42.170  1.00  0.89           C  
ATOM   4600  OH  TYR A 607       2.614  -6.494 -43.921  1.00  0.80           O  
ATOM   4601  CZ  TYR A 607       3.586  -7.335 -43.428  1.00  0.89           C  
ATOM   4602  N   VAL A 608       8.436  -7.627 -43.541  1.00  0.87           N  
ATOM   4603  CA  VAL A 608       8.801  -6.216 -43.613  1.00  0.89           C  
ATOM   4604  C   VAL A 608       7.565  -5.377 -43.926  1.00  0.88           C  
ATOM   4605  CB  VAL A 608       9.897  -5.967 -44.674  1.00  0.87           C  
ATOM   4606  O   VAL A 608       7.119  -5.321 -45.075  1.00  0.86           O  
ATOM   4607  CG1 VAL A 608      10.313  -4.497 -44.687  1.00  0.83           C  
ATOM   4608  CG2 VAL A 608      11.105  -6.865 -44.414  1.00  0.82           C  
ATOM   4609  N   GLN A 609       7.104  -4.678 -42.952  1.00  0.84           N  
ATOM   4610  CA  GLN A 609       5.864  -3.914 -43.028  1.00  0.87           C  
ATOM   4611  C   GLN A 609       5.980  -2.776 -44.038  1.00  0.85           C  
ATOM   4612  CB  GLN A 609       5.490  -3.359 -41.653  1.00  0.82           C  
ATOM   4613  O   GLN A 609       5.056  -2.534 -44.818  1.00  0.84           O  
ATOM   4614  CG  GLN A 609       4.161  -2.616 -41.630  1.00  0.76           C  
ATOM   4615  CD  GLN A 609       3.761  -2.169 -40.236  1.00  0.74           C  
ATOM   4616  NE2 GLN A 609       2.494  -1.807 -40.070  1.00  0.76           N  
ATOM   4617  OE1 GLN A 609       4.585  -2.151 -39.316  1.00  0.81           O  
ATOM   4618  N   SER A 610       7.149  -2.051 -44.065  1.00  0.82           N  
ATOM   4619  CA  SER A 610       7.342  -0.868 -44.896  1.00  0.85           C  
ATOM   4620  C   SER A 610       7.183  -1.200 -46.376  1.00  0.84           C  
ATOM   4621  CB  SER A 610       8.722  -0.257 -44.648  1.00  0.82           C  
ATOM   4622  O   SER A 610       6.784  -0.346 -47.170  1.00  0.83           O  
ATOM   4623  OG  SER A 610       9.740  -1.228 -44.819  1.00  0.78           O  
ATOM   4624  N   GLY A 611       7.372  -2.480 -46.745  1.00  0.87           N  
ATOM   4625  CA  GLY A 611       7.237  -2.917 -48.125  1.00  0.89           C  
ATOM   4626  C   GLY A 611       6.136  -3.941 -48.322  1.00  0.89           C  
ATOM   4627  O   GLY A 611       5.897  -4.396 -49.443  1.00  0.87           O  
ATOM   4628  N   ASN A 612       5.406  -4.251 -47.282  1.00  0.89           N  
ATOM   4629  CA  ASN A 612       4.344  -5.248 -47.200  1.00  0.91           C  
ATOM   4630  C   ASN A 612       4.761  -6.566 -47.846  1.00  0.91           C  
ATOM   4631  CB  ASN A 612       3.062  -4.722 -47.849  1.00  0.89           C  
ATOM   4632  O   ASN A 612       4.019  -7.130 -48.652  1.00  0.89           O  
ATOM   4633  CG  ASN A 612       1.856  -5.590 -47.549  1.00  0.87           C  
ATOM   4634  ND2 ASN A 612       0.858  -5.542 -48.423  1.00  0.91           N  
ATOM   4635  OD1 ASN A 612       1.821  -6.298 -46.539  1.00  0.87           O  
ATOM   4636  N   TYR A 613       5.881  -7.162 -47.522  1.00  0.93           N  
ATOM   4637  CA  TYR A 613       6.396  -8.390 -48.116  1.00  0.95           C  
ATOM   4638  C   TYR A 613       7.114  -9.241 -47.075  1.00  0.94           C  
ATOM   4639  CB  TYR A 613       7.347  -8.069 -49.274  1.00  0.94           C  
ATOM   4640  O   TYR A 613       7.539  -8.732 -46.035  1.00  0.93           O  
ATOM   4641  CG  TYR A 613       8.589  -7.323 -48.850  1.00  0.93           C  
ATOM   4642  CD1 TYR A 613       8.662  -5.936 -48.960  1.00  0.90           C  
ATOM   4643  CD2 TYR A 613       9.690  -8.001 -48.340  1.00  0.90           C  
ATOM   4644  CE1 TYR A 613       9.805  -5.243 -48.573  1.00  0.91           C  
ATOM   4645  CE2 TYR A 613      10.838  -7.319 -47.950  1.00  0.91           C  
ATOM   4646  OH  TYR A 613      12.019  -5.262 -47.685  1.00  0.87           O  
ATOM   4647  CZ  TYR A 613      10.886  -5.943 -48.070  1.00  0.90           C  
ATOM   4648  N   TRP A 614       7.337 -10.476 -47.400  1.00  0.90           N  
ATOM   4649  CA  TRP A 614       8.216 -11.410 -46.703  1.00  0.95           C  
ATOM   4650  C   TRP A 614       9.587 -11.468 -47.369  1.00  0.89           C  
ATOM   4651  CB  TRP A 614       7.593 -12.808 -46.665  1.00  0.92           C  
ATOM   4652  O   TRP A 614       9.687 -11.695 -48.577  1.00  0.83           O  
ATOM   4653  CG  TRP A 614       6.350 -12.899 -45.832  1.00  0.86           C  
ATOM   4654  CD1 TRP A 614       5.060 -12.747 -46.257  1.00  0.79           C  
ATOM   4655  CD2 TRP A 614       6.282 -13.158 -44.426  1.00  0.82           C  
ATOM   4656  CE2 TRP A 614       4.916 -13.149 -44.066  1.00  0.91           C  
ATOM   4657  CE3 TRP A 614       7.243 -13.397 -43.436  1.00  0.76           C  
ATOM   4658  NE1 TRP A 614       4.192 -12.896 -45.200  1.00  0.77           N  
ATOM   4659  CH2 TRP A 614       5.450 -13.604 -41.805  1.00  0.80           C  
ATOM   4660  CZ2 TRP A 614       4.488 -13.372 -42.755  1.00  0.78           C  
ATOM   4661  CZ3 TRP A 614       6.816 -13.618 -42.131  1.00  0.79           C  
ATOM   4662  N   ARG A 615      10.569 -11.216 -46.636  1.00  0.93           N  
ATOM   4663  CA  ARG A 615      11.927 -11.513 -47.081  1.00  0.94           C  
ATOM   4664  C   ARG A 615      12.298 -12.961 -46.781  1.00  0.93           C  
ATOM   4665  CB  ARG A 615      12.930 -10.567 -46.416  1.00  0.90           C  
ATOM   4666  O   ARG A 615      12.285 -13.384 -45.623  1.00  0.92           O  
ATOM   4667  CG  ARG A 615      14.337 -10.664 -46.982  1.00  0.77           C  
ATOM   4668  CD  ARG A 615      15.210  -9.502 -46.527  1.00  0.74           C  
ATOM   4669  NE  ARG A 615      16.514  -9.518 -47.184  1.00  0.74           N  
ATOM   4670  NH1 ARG A 615      17.267  -7.571 -46.194  1.00  0.66           N  
ATOM   4671  NH2 ARG A 615      18.612  -8.713 -47.658  1.00  0.59           N  
ATOM   4672  CZ  ARG A 615      17.461  -8.601 -47.010  1.00  0.70           C  
ATOM   4673  N   TYR A 616      12.751 -13.734 -47.751  1.00  0.91           N  
ATOM   4674  CA  TYR A 616      13.153 -15.134 -47.679  1.00  0.93           C  
ATOM   4675  C   TYR A 616      14.667 -15.261 -47.556  1.00  0.89           C  
ATOM   4676  CB  TYR A 616      12.665 -15.898 -48.914  1.00  0.90           C  
ATOM   4677  O   TYR A 616      15.413 -14.613 -48.293  1.00  0.85           O  
ATOM   4678  CG  TYR A 616      13.142 -17.329 -48.971  1.00  0.86           C  
ATOM   4679  CD1 TYR A 616      14.354 -17.656 -49.575  1.00  0.80           C  
ATOM   4680  CD2 TYR A 616      12.382 -18.356 -48.422  1.00  0.81           C  
ATOM   4681  CE1 TYR A 616      14.796 -18.973 -49.631  1.00  0.86           C  
ATOM   4682  CE2 TYR A 616      12.814 -19.677 -48.473  1.00  0.84           C  
ATOM   4683  OH  TYR A 616      14.455 -21.281 -49.131  1.00  0.76           O  
ATOM   4684  CZ  TYR A 616      14.021 -19.975 -49.078  1.00  0.86           C  
ATOM   4685  N   SER A 617      15.083 -16.061 -46.697  1.00  0.89           N  
ATOM   4686  CA  SER A 617      16.459 -16.527 -46.562  1.00  0.89           C  
ATOM   4687  C   SER A 617      16.513 -18.031 -46.317  1.00  0.88           C  
ATOM   4688  CB  SER A 617      17.166 -15.791 -45.424  1.00  0.87           C  
ATOM   4689  O   SER A 617      15.690 -18.574 -45.576  1.00  0.85           O  
ATOM   4690  OG  SER A 617      17.192 -14.395 -45.667  1.00  0.76           O  
ATOM   4691  N   GLU A 618      17.474 -18.770 -46.829  1.00  0.84           N  
ATOM   4692  CA  GLU A 618      17.789 -20.156 -46.496  1.00  0.85           C  
ATOM   4693  C   GLU A 618      18.804 -20.234 -45.359  1.00  0.83           C  
ATOM   4694  CB  GLU A 618      18.320 -20.898 -47.726  1.00  0.80           C  
ATOM   4695  O   GLU A 618      19.915 -19.711 -45.475  1.00  0.78           O  
ATOM   4696  CG  GLU A 618      17.261 -21.167 -48.785  1.00  0.73           C  
ATOM   4697  CD  GLU A 618      17.784 -21.970 -49.966  1.00  0.71           C  
ATOM   4698  OE1 GLU A 618      19.002 -22.258 -50.012  1.00  0.72           O  
ATOM   4699  OE2 GLU A 618      16.970 -22.313 -50.852  1.00  0.70           O  
ATOM   4700  N   LEU A 619      18.448 -20.832 -44.291  1.00  0.82           N  
ATOM   4701  CA  LEU A 619      19.348 -20.989 -43.154  1.00  0.82           C  
ATOM   4702  C   LEU A 619      20.222 -22.228 -43.318  1.00  0.77           C  
ATOM   4703  CB  LEU A 619      18.551 -21.082 -41.849  1.00  0.79           C  
ATOM   4704  O   LEU A 619      21.362 -22.256 -42.848  1.00  0.72           O  
ATOM   4705  CG  LEU A 619      17.833 -19.808 -41.402  1.00  0.75           C  
ATOM   4706  CD1 LEU A 619      17.090 -20.050 -40.092  1.00  0.70           C  
ATOM   4707  CD2 LEU A 619      18.824 -18.658 -41.255  1.00  0.72           C  
ATOM   4708  N   SER A 620      19.683 -23.262 -43.746  1.00  0.73           N  
ATOM   4709  CA  SER A 620      20.417 -24.494 -44.015  1.00  0.73           C  
ATOM   4710  C   SER A 620      20.055 -25.066 -45.382  1.00  0.72           C  
ATOM   4711  CB  SER A 620      20.137 -25.533 -42.928  1.00  0.68           C  
ATOM   4712  O   SER A 620      18.904 -24.972 -45.815  1.00  0.68           O  
ATOM   4713  OG  SER A 620      18.772 -25.914 -42.936  1.00  0.66           O  
ATOM   4714  N   ARG A 621      21.022 -25.501 -46.027  1.00  0.73           N  
ATOM   4715  CA  ARG A 621      20.979 -26.354 -47.210  1.00  0.73           C  
ATOM   4716  C   ARG A 621      21.840 -27.598 -47.019  1.00  0.71           C  
ATOM   4717  CB  ARG A 621      21.440 -25.582 -48.447  1.00  0.68           C  
ATOM   4718  O   ARG A 621      22.962 -27.512 -46.516  1.00  0.67           O  
ATOM   4719  CG  ARG A 621      20.994 -26.202 -49.762  1.00  0.65           C  
ATOM   4720  CD  ARG A 621      21.321 -25.305 -50.948  1.00  0.65           C  
ATOM   4721  NE  ARG A 621      20.918 -25.915 -52.212  1.00  0.57           N  
ATOM   4722  NH1 ARG A 621      21.600 -24.140 -53.524  1.00  0.48           N  
ATOM   4723  NH2 ARG A 621      20.658 -25.993 -54.493  1.00  0.44           N  
ATOM   4724  CZ  ARG A 621      21.060 -25.348 -53.407  1.00  0.62           C  
ATOM   4725  N   LYS A 622      21.238 -28.641 -47.168  1.00  0.68           N  
ATOM   4726  CA  LYS A 622      22.100 -29.802 -47.370  1.00  0.68           C  
ATOM   4727  C   LYS A 622      23.061 -29.577 -48.534  1.00  0.68           C  
ATOM   4728  CB  LYS A 622      21.261 -31.057 -47.618  1.00  0.64           C  
ATOM   4729  O   LYS A 622      22.633 -29.270 -49.649  1.00  0.65           O  
ATOM   4730  CG  LYS A 622      22.048 -32.356 -47.525  1.00  0.62           C  
ATOM   4731  CD  LYS A 622      21.137 -33.571 -47.643  1.00  0.63           C  
ATOM   4732  CE  LYS A 622      21.924 -34.871 -47.561  1.00  0.64           C  
ATOM   4733  NZ  LYS A 622      21.028 -36.065 -47.597  1.00  0.55           N  
ATOM   4734  N   PHE A 623      24.476 -29.486 -48.117  1.00  0.60           N  
ATOM   4735  CA  PHE A 623      25.513 -29.490 -49.142  1.00  0.64           C  
ATOM   4736  C   PHE A 623      25.797 -30.909 -49.619  1.00  0.59           C  
ATOM   4737  CB  PHE A 623      26.798 -28.847 -48.611  1.00  0.57           C  
ATOM   4738  O   PHE A 623      25.697 -31.862 -48.844  1.00  0.57           O  
ATOM   4739  CG  PHE A 623      26.677 -27.369 -48.356  1.00  0.56           C  
ATOM   4740  CD1 PHE A 623      26.697 -26.464 -49.410  1.00  0.53           C  
ATOM   4741  CD2 PHE A 623      26.543 -26.884 -47.062  1.00  0.58           C  
ATOM   4742  CE1 PHE A 623      26.585 -25.095 -49.177  1.00  0.54           C  
ATOM   4743  CE2 PHE A 623      26.431 -25.518 -46.821  1.00  0.55           C  
ATOM   4744  CZ  PHE A 623      26.453 -24.625 -47.880  1.00  0.54           C  
TER    4745      PHE A 623
END
