# Supplementary material for: DepoScope: Accurate phage depolymerase annotation and domain delineation using large language models
Source: PLoS Comput Biol. 2024 Aug 5;20(8):e1011831. doi: 10.1371/journal.pcbi.1011831 (PMC11326577; doi:10.1371/journal.pcbi.1011831)
Supplement: S1 Data — (ZIP) [file pcbi.1011831.s003.zip › FN_FP_deposcope_032024/False_positives/KC821625.1__AGO49026.pdb]

PARENT N/A
ATOM      1  N   MET A   1      42.459  33.978  55.884  1.00  0.63           N  
ATOM      2  CA  MET A   1      41.728  32.735  56.112  1.00  0.69           C  
ATOM      3  C   MET A   1      42.238  31.628  55.196  1.00  0.67           C  
ATOM      4  CB  MET A   1      40.228  32.945  55.895  1.00  0.60           C  
ATOM      5  O   MET A   1      42.495  31.864  54.014  1.00  0.61           O  
ATOM      6  CG  MET A   1      39.522  33.593  57.075  1.00  0.57           C  
ATOM      7  SD  MET A   1      37.713  33.750  56.812  1.00  0.58           S  
ATOM      8  CE  MET A   1      37.601  35.513  56.400  1.00  0.55           C  
ATOM      9  N   ALA A   2      42.702  30.453  55.633  1.00  0.72           N  
ATOM     10  CA  ALA A   2      43.116  29.403  54.705  1.00  0.74           C  
ATOM     11  C   ALA A   2      41.998  29.070  53.721  1.00  0.72           C  
ATOM     12  CB  ALA A   2      43.537  28.152  55.471  1.00  0.67           C  
ATOM     13  O   ALA A   2      40.823  29.040  54.094  1.00  0.68           O  
ATOM     14  N   GLU A   3      42.279  29.048  52.348  1.00  0.74           N  
ATOM     15  CA  GLU A   3      41.339  28.460  51.399  1.00  0.76           C  
ATOM     16  C   GLU A   3      40.799  27.127  51.910  1.00  0.74           C  
ATOM     17  CB  GLU A   3      42.003  28.269  50.033  1.00  0.70           C  
ATOM     18  O   GLU A   3      41.566  26.268  52.349  1.00  0.70           O  
ATOM     19  CG  GLU A   3      41.880  29.478  49.116  1.00  0.66           C  
ATOM     20  CD  GLU A   3      42.609  29.303  47.793  1.00  0.66           C  
ATOM     21  OE1 GLU A   3      43.295  28.272  47.609  1.00  0.69           O  
ATOM     22  OE2 GLU A   3      42.495  30.206  46.934  1.00  0.63           O  
ATOM     23  N   GLN A   4      39.589  27.103  52.178  1.00  0.75           N  
ATOM     24  CA  GLN A   4      38.930  25.878  52.620  1.00  0.76           C  
ATOM     25  C   GLN A   4      38.135  25.241  51.484  1.00  0.75           C  
ATOM     26  CB  GLN A   4      38.012  26.162  53.809  1.00  0.72           C  
ATOM     27  O   GLN A   4      37.376  25.923  50.792  1.00  0.72           O  
ATOM     28  CG  GLN A   4      38.756  26.527  55.087  1.00  0.69           C  
ATOM     29  CD  GLN A   4      37.842  26.606  56.296  1.00  0.69           C  
ATOM     30  NE2 GLN A   4      38.388  26.317  57.472  1.00  0.65           N  
ATOM     31  OE1 GLN A   4      36.655  26.926  56.173  1.00  0.74           O  
ATOM     32  N   ILE A   5      38.433  23.916  51.098  1.00  0.76           N  
ATOM     33  CA  ILE A   5      37.765  23.110  50.081  1.00  0.79           C  
ATOM     34  C   ILE A   5      36.345  22.781  50.535  1.00  0.78           C  
ATOM     35  CB  ILE A   5      38.548  21.811  49.785  1.00  0.73           C  
ATOM     36  O   ILE A   5      36.121  22.441  51.699  1.00  0.77           O  
ATOM     37  CG1 ILE A   5      39.992  22.138  49.385  1.00  0.64           C  
ATOM     38  CG2 ILE A   5      37.849  20.996  48.694  1.00  0.62           C  
ATOM     39  CD1 ILE A   5      40.878  20.912  49.211  1.00  0.63           C  
ATOM     40  N   LEU A   6      35.273  22.998  49.608  1.00  0.75           N  
ATOM     41  CA  LEU A   6      33.861  22.758  49.887  1.00  0.77           C  
ATOM     42  C   LEU A   6      33.643  21.341  50.407  1.00  0.77           C  
ATOM     43  CB  LEU A   6      33.020  22.987  48.628  1.00  0.72           C  
ATOM     44  O   LEU A   6      32.804  21.119  51.283  1.00  0.75           O  
ATOM     45  CG  LEU A   6      31.508  23.094  48.834  1.00  0.69           C  
ATOM     46  CD1 LEU A   6      31.133  24.501  49.288  1.00  0.64           C  
ATOM     47  CD2 LEU A   6      30.767  22.725  47.553  1.00  0.66           C  
ATOM     48  N   THR A   7      34.513  20.358  49.944  1.00  0.77           N  
ATOM     49  CA  THR A   7      34.438  18.945  50.300  1.00  0.80           C  
ATOM     50  C   THR A   7      34.923  18.722  51.729  1.00  0.79           C  
ATOM     51  CB  THR A   7      35.266  18.080  49.332  1.00  0.75           C  
ATOM     52  O   THR A   7      34.584  17.715  52.355  1.00  0.77           O  
ATOM     53  CG2 THR A   7      34.596  17.988  47.966  1.00  0.66           C  
ATOM     54  OG1 THR A   7      36.567  18.661  49.176  1.00  0.75           O  
ATOM     55  N   ASP A   8      35.744  19.718  52.307  1.00  0.80           N  
ATOM     56  CA  ASP A   8      36.225  19.615  53.681  1.00  0.83           C  
ATOM     57  C   ASP A   8      35.249  20.271  54.655  1.00  0.79           C  
ATOM     58  CB  ASP A   8      37.609  20.253  53.814  1.00  0.78           C  
ATOM     59  O   ASP A   8      35.557  20.431  55.838  1.00  0.76           O  
ATOM     60  CG  ASP A   8      38.662  19.568  52.961  1.00  0.72           C  
ATOM     61  OD1 ASP A   8      38.458  18.402  52.559  1.00  0.75           O  
ATOM     62  OD2 ASP A   8      39.707  20.198  52.691  1.00  0.82           O  
ATOM     63  N   ARG A   9      34.086  20.680  54.294  1.00  0.86           N  
ATOM     64  CA  ARG A   9      33.087  21.328  55.137  1.00  0.87           C  
ATOM     65  C   ARG A   9      32.102  20.309  55.700  1.00  0.87           C  
ATOM     66  CB  ARG A   9      32.336  22.405  54.351  1.00  0.84           C  
ATOM     67  O   ARG A   9      31.806  19.301  55.055  1.00  0.84           O  
ATOM     68  CG  ARG A   9      33.229  23.512  53.814  1.00  0.79           C  
ATOM     69  CD  ARG A   9      33.872  24.312  54.939  1.00  0.76           C  
ATOM     70  NE  ARG A   9      34.709  25.392  54.422  1.00  0.69           N  
ATOM     71  NH1 ARG A   9      35.482  26.063  56.493  1.00  0.54           N  
ATOM     72  NH2 ARG A   9      36.178  27.148  54.597  1.00  0.50           N  
ATOM     73  CZ  ARG A   9      35.454  26.198  55.172  1.00  0.74           C  
ATOM     74  N   ASP A  10      31.845  20.420  57.021  1.00  0.83           N  
ATOM     75  CA  ASP A  10      30.794  19.614  57.634  1.00  0.85           C  
ATOM     76  C   ASP A  10      29.479  19.752  56.870  1.00  0.84           C  
ATOM     77  CB  ASP A  10      30.596  20.014  59.097  1.00  0.82           C  
ATOM     78  O   ASP A  10      29.078  20.861  56.510  1.00  0.82           O  
ATOM     79  CG  ASP A  10      31.826  19.761  59.953  1.00  0.79           C  
ATOM     80  OD1 ASP A  10      32.513  18.738  59.746  1.00  0.81           O  
ATOM     81  OD2 ASP A  10      32.108  20.592  60.843  1.00  0.85           O  
ATOM     82  N   GLU A  11      28.739  18.596  56.552  1.00  0.81           N  
ATOM     83  CA  GLU A  11      27.396  18.596  55.980  1.00  0.84           C  
ATOM     84  C   GLU A  11      26.378  19.174  56.959  1.00  0.81           C  
ATOM     85  CB  GLU A  11      26.986  17.178  55.571  1.00  0.78           C  
ATOM     86  O   GLU A  11      26.313  18.752  58.116  1.00  0.79           O  
ATOM     87  CG  GLU A  11      25.670  17.115  54.809  1.00  0.71           C  
ATOM     88  CD  GLU A  11      25.343  15.723  54.291  1.00  0.70           C  
ATOM     89  OE1 GLU A  11      26.037  14.754  54.675  1.00  0.77           O  
ATOM     90  OE2 GLU A  11      24.387  15.601  53.493  1.00  0.74           O  
ATOM     91  N   ILE A  12      25.604  20.262  56.516  1.00  0.84           N  
ATOM     92  CA  ILE A  12      24.458  20.779  57.256  1.00  0.86           C  
ATOM     93  C   ILE A  12      23.187  20.060  56.808  1.00  0.85           C  
ATOM     94  CB  ILE A  12      24.304  22.305  57.067  1.00  0.82           C  
ATOM     95  O   ILE A  12      22.825  20.102  55.630  1.00  0.80           O  
ATOM     96  CG1 ILE A  12      25.484  23.044  57.708  1.00  0.70           C  
ATOM     97  CG2 ILE A  12      22.973  22.790  57.648  1.00  0.69           C  
ATOM     98  CD1 ILE A  12      25.452  24.553  57.510  1.00  0.70           C  
ATOM     99  N   VAL A  13      22.414  19.255  57.721  1.00  0.83           N  
ATOM    100  CA  VAL A  13      21.196  18.502  57.442  1.00  0.86           C  
ATOM    101  C   VAL A  13      20.021  19.463  57.274  1.00  0.82           C  
ATOM    102  CB  VAL A  13      20.892  17.479  58.560  1.00  0.80           C  
ATOM    103  O   VAL A  13      19.159  19.255  56.416  1.00  0.80           O  
ATOM    104  CG1 VAL A  13      19.663  16.644  58.208  1.00  0.70           C  
ATOM    105  CG2 VAL A  13      22.102  16.579  58.802  1.00  0.67           C  
ATOM    106  N   ASN A  14      20.030  20.494  58.116  1.00  0.83           N  
ATOM    107  CA  ASN A  14      18.895  21.411  58.106  1.00  0.85           C  
ATOM    108  C   ASN A  14      19.301  22.801  57.625  1.00  0.81           C  
ATOM    109  CB  ASN A  14      18.260  21.494  59.495  1.00  0.78           C  
ATOM    110  O   ASN A  14      19.806  23.610  58.405  1.00  0.75           O  
ATOM    111  CG  ASN A  14      17.676  20.171  59.951  1.00  0.71           C  
ATOM    112  ND2 ASN A  14      18.034  19.750  61.158  1.00  0.76           N  
ATOM    113  OD1 ASN A  14      16.910  19.534  59.224  1.00  0.72           O  
ATOM    114  N   VAL A  15      19.079  23.144  56.373  1.00  0.85           N  
ATOM    115  CA  VAL A  15      19.400  24.398  55.700  1.00  0.87           C  
ATOM    116  C   VAL A  15      18.224  25.365  55.821  1.00  0.85           C  
ATOM    117  CB  VAL A  15      19.752  24.170  54.212  1.00  0.82           C  
ATOM    118  O   VAL A  15      17.080  25.000  55.540  1.00  0.82           O  
ATOM    119  CG1 VAL A  15      20.736  25.230  53.722  1.00  0.68           C  
ATOM    120  CG2 VAL A  15      20.324  22.769  54.009  1.00  0.67           C  
ATOM    121  N   SER A  16      18.380  26.535  56.415  1.00  0.88           N  
ATOM    122  CA  SER A  16      17.407  27.612  56.562  1.00  0.90           C  
ATOM    123  C   SER A  16      17.283  28.423  55.276  1.00  0.89           C  
ATOM    124  CB  SER A  16      17.797  28.533  57.719  1.00  0.86           C  
ATOM    125  O   SER A  16      18.175  28.388  54.425  1.00  0.87           O  
ATOM    126  OG  SER A  16      16.920  29.644  57.795  1.00  0.75           O  
ATOM    127  N   ASP A  17      16.164  29.010  55.144  1.00  0.81           N  
ATOM    128  CA  ASP A  17      15.927  29.875  53.992  1.00  0.86           C  
ATOM    129  C   ASP A  17      16.939  31.017  53.946  1.00  0.84           C  
ATOM    130  CB  ASP A  17      14.503  30.435  54.026  1.00  0.80           C  
ATOM    131  O   ASP A  17      17.226  31.556  52.874  1.00  0.83           O  
ATOM    132  CG  ASP A  17      13.454  29.413  53.626  1.00  0.74           C  
ATOM    133  OD1 ASP A  17      13.794  28.427  52.937  1.00  0.76           O  
ATOM    134  OD2 ASP A  17      12.275  29.596  54.001  1.00  0.85           O  
ATOM    135  N   ASP A  18      17.628  31.217  55.160  1.00  0.86           N  
ATOM    136  CA  ASP A  18      18.627  32.268  55.330  1.00  0.89           C  
ATOM    137  C   ASP A  18      20.038  31.723  55.119  1.00  0.85           C  
ATOM    138  CB  ASP A  18      18.509  32.900  56.718  1.00  0.83           C  
ATOM    139  O   ASP A  18      21.008  32.484  55.113  1.00  0.82           O  
ATOM    140  CG  ASP A  18      17.254  33.739  56.883  1.00  0.76           C  
ATOM    141  OD1 ASP A  18      16.908  34.507  55.960  1.00  0.76           O  
ATOM    142  OD2 ASP A  18      16.607  33.634  57.948  1.00  0.84           O  
ATOM    143  N   ASP A  19      20.109  30.452  54.845  1.00  0.91           N  
ATOM    144  CA  ASP A  19      21.426  29.893  54.557  1.00  0.92           C  
ATOM    145  C   ASP A  19      21.926  30.341  53.186  1.00  0.90           C  
ATOM    146  CB  ASP A  19      21.387  28.365  54.629  1.00  0.90           C  
ATOM    147  O   ASP A  19      21.128  30.596  52.282  1.00  0.89           O  
ATOM    148  CG  ASP A  19      21.207  27.842  56.044  1.00  0.87           C  
ATOM    149  OD1 ASP A  19      21.586  28.544  57.006  1.00  0.87           O  
ATOM    150  OD2 ASP A  19      20.684  26.717  56.197  1.00  0.89           O  
ATOM    151  N   TYR A  20      23.255  30.518  53.072  1.00  0.86           N  
ATOM    152  CA  TYR A  20      23.869  30.946  51.820  1.00  0.88           C  
ATOM    153  C   TYR A  20      24.403  29.751  51.038  1.00  0.83           C  
ATOM    154  CB  TYR A  20      25.002  31.941  52.090  1.00  0.84           C  
ATOM    155  O   TYR A  20      25.117  28.910  51.588  1.00  0.77           O  
ATOM    156  CG  TYR A  20      24.524  33.282  52.593  1.00  0.80           C  
ATOM    157  CD1 TYR A  20      24.122  34.278  51.706  1.00  0.75           C  
ATOM    158  CD2 TYR A  20      24.476  33.555  53.955  1.00  0.78           C  
ATOM    159  CE1 TYR A  20      23.683  35.515  52.165  1.00  0.84           C  
ATOM    160  CE2 TYR A  20      24.039  34.789  54.426  1.00  0.83           C  
ATOM    161  OH  TYR A  20      23.211  36.984  53.984  1.00  0.72           O  
ATOM    162  CZ  TYR A  20      23.645  35.761  53.524  1.00  0.85           C  
ATOM    163  N   ILE A  21      24.080  29.491  49.766  1.00  0.88           N  
ATOM    164  CA  ILE A  21      24.701  28.606  48.787  1.00  0.88           C  
ATOM    165  C   ILE A  21      25.852  29.331  48.093  1.00  0.87           C  
ATOM    166  CB  ILE A  21      23.676  28.107  47.744  1.00  0.87           C  
ATOM    167  O   ILE A  21      25.691  30.462  47.627  1.00  0.85           O  
ATOM    168  CG1 ILE A  21      22.510  27.395  48.440  1.00  0.84           C  
ATOM    169  CG2 ILE A  21      24.349  27.185  46.723  1.00  0.83           C  
ATOM    170  CD1 ILE A  21      21.374  27.007  47.504  1.00  0.81           C  
ATOM    171  N   HIS A  22      26.998  28.719  48.182  1.00  0.85           N  
ATOM    172  CA  HIS A  22      28.093  29.188  47.341  1.00  0.86           C  
ATOM    173  C   HIS A  22      27.767  29.011  45.862  1.00  0.85           C  
ATOM    174  CB  HIS A  22      29.387  28.449  47.686  1.00  0.83           C  
ATOM    175  O   HIS A  22      27.437  27.906  45.423  1.00  0.83           O  
ATOM    176  CG  HIS A  22      30.586  28.967  46.956  1.00  0.78           C  
ATOM    177  CD2 HIS A  22      31.098  30.216  46.861  1.00  0.76           C  
ATOM    178  ND1 HIS A  22      31.408  28.154  46.206  1.00  0.73           N  
ATOM    179  CE1 HIS A  22      32.378  28.884  45.680  1.00  0.77           C  
ATOM    180  NE2 HIS A  22      32.212  30.139  46.062  1.00  0.77           N  
ATOM    181  N   VAL A  23      27.931  30.061  45.112  1.00  0.87           N  
ATOM    182  CA  VAL A  23      27.803  30.045  43.659  1.00  0.88           C  
ATOM    183  C   VAL A  23      29.021  30.714  43.026  1.00  0.87           C  
ATOM    184  CB  VAL A  23      26.508  30.747  43.195  1.00  0.86           C  
ATOM    185  O   VAL A  23      29.680  31.544  43.657  1.00  0.84           O  
ATOM    186  CG1 VAL A  23      25.277  29.975  43.666  1.00  0.80           C  
ATOM    187  CG2 VAL A  23      26.469  32.186  43.707  1.00  0.79           C  
ATOM    188  N   VAL A  24      29.453  30.258  41.841  1.00  0.80           N  
ATOM    189  CA  VAL A  24      30.370  30.965  40.953  1.00  0.81           C  
ATOM    190  C   VAL A  24      29.582  31.870  40.009  1.00  0.81           C  
ATOM    191  CB  VAL A  24      31.245  29.982  40.143  1.00  0.79           C  
ATOM    192  O   VAL A  24      28.745  31.395  39.238  1.00  0.80           O  
ATOM    193  CG1 VAL A  24      32.217  30.742  39.242  1.00  0.76           C  
ATOM    194  CG2 VAL A  24      32.003  29.045  41.081  1.00  0.75           C  
ATOM    195  N   ASP A  25      29.727  33.164  40.215  1.00  0.81           N  
ATOM    196  CA  ASP A  25      29.265  34.141  39.234  1.00  0.83           C  
ATOM    197  C   ASP A  25      30.212  34.210  38.038  1.00  0.82           C  
ATOM    198  CB  ASP A  25      29.128  35.523  39.877  1.00  0.80           C  
ATOM    199  O   ASP A  25      31.210  34.932  38.072  1.00  0.80           O  
ATOM    200  CG  ASP A  25      28.466  36.539  38.963  1.00  0.78           C  
ATOM    201  OD1 ASP A  25      28.221  36.226  37.778  1.00  0.82           O  
ATOM    202  OD2 ASP A  25      28.189  37.664  39.431  1.00  0.85           O  
ATOM    203  N   VAL A  26      29.953  33.295  37.043  1.00  0.81           N  
ATOM    204  CA  VAL A  26      30.736  33.208  35.815  1.00  0.82           C  
ATOM    205  C   VAL A  26      30.568  34.491  35.003  1.00  0.81           C  
ATOM    206  CB  VAL A  26      30.329  31.983  34.966  1.00  0.79           C  
ATOM    207  O   VAL A  26      31.308  34.728  34.045  1.00  0.79           O  
ATOM    208  CG1 VAL A  26      30.699  30.684  35.681  1.00  0.71           C  
ATOM    209  CG2 VAL A  26      28.833  32.020  34.660  1.00  0.70           C  
ATOM    210  N   SER A  27      29.478  35.262  35.370  1.00  0.80           N  
ATOM    211  CA  SER A  27      29.239  36.516  34.663  1.00  0.81           C  
ATOM    212  C   SER A  27      30.129  37.632  35.201  1.00  0.79           C  
ATOM    213  CB  SER A  27      27.770  36.925  34.777  1.00  0.78           C  
ATOM    214  O   SER A  27      30.336  38.646  34.530  1.00  0.76           O  
ATOM    215  OG  SER A  27      27.431  37.214  36.123  1.00  0.74           O  
ATOM    216  N   ASP A  28      30.770  37.582  36.320  1.00  0.78           N  
ATOM    217  CA  ASP A  28      31.768  38.509  36.844  1.00  0.79           C  
ATOM    218  C   ASP A  28      33.146  38.228  36.248  1.00  0.77           C  
ATOM    219  CB  ASP A  28      31.829  38.426  38.371  1.00  0.75           C  
ATOM    220  O   ASP A  28      33.781  37.227  36.586  1.00  0.75           O  
ATOM    221  CG  ASP A  28      32.661  39.534  38.992  1.00  0.72           C  
ATOM    222  OD1 ASP A  28      33.344  40.273  38.251  1.00  0.74           O  
ATOM    223  OD2 ASP A  28      32.635  39.668  40.235  1.00  0.80           O  
ATOM    224  N   THR A  29      33.610  39.128  35.295  1.00  0.76           N  
ATOM    225  CA  THR A  29      34.868  39.061  34.558  1.00  0.78           C  
ATOM    226  C   THR A  29      35.924  39.949  35.209  1.00  0.74           C  
ATOM    227  CB  THR A  29      34.677  39.478  33.088  1.00  0.72           C  
ATOM    228  O   THR A  29      36.907  40.325  34.567  1.00  0.70           O  
ATOM    229  CG2 THR A  29      33.707  38.544  32.373  1.00  0.66           C  
ATOM    230  OG1 THR A  29      34.159  40.814  33.041  1.00  0.73           O  
ATOM    231  N   THR A  30      35.672  40.528  36.518  1.00  0.75           N  
ATOM    232  CA  THR A  30      36.549  41.531  37.111  1.00  0.76           C  
ATOM    233  C   THR A  30      37.839  40.892  37.615  1.00  0.72           C  
ATOM    234  CB  THR A  30      35.851  42.268  38.269  1.00  0.70           C  
ATOM    235  O   THR A  30      38.893  41.531  37.622  1.00  0.68           O  
ATOM    236  CG2 THR A  30      35.013  43.434  37.754  1.00  0.61           C  
ATOM    237  OG1 THR A  30      34.997  41.352  38.966  1.00  0.64           O  
ATOM    238  N   ASP A  31      37.846  39.649  37.999  1.00  0.72           N  
ATOM    239  CA  ASP A  31      38.976  38.901  38.541  1.00  0.72           C  
ATOM    240  C   ASP A  31      39.394  37.777  37.597  1.00  0.72           C  
ATOM    241  CB  ASP A  31      38.632  38.331  39.919  1.00  0.68           C  
ATOM    242  O   ASP A  31      38.565  37.234  36.863  1.00  0.70           O  
ATOM    243  CG  ASP A  31      38.467  39.404  40.980  1.00  0.65           C  
ATOM    244  OD1 ASP A  31      39.169  40.436  40.919  1.00  0.66           O  
ATOM    245  OD2 ASP A  31      37.628  39.215  41.887  1.00  0.72           O  
ATOM    246  N   ASP A  32      40.760  37.311  37.371  1.00  0.67           N  
ATOM    247  CA  ASP A  32      41.447  36.178  36.759  1.00  0.67           C  
ATOM    248  C   ASP A  32      41.798  35.120  37.803  1.00  0.64           C  
ATOM    249  CB  ASP A  32      42.713  36.644  36.037  1.00  0.58           C  
ATOM    250  O   ASP A  32      42.579  35.381  38.721  1.00  0.60           O  
ATOM    251  CG  ASP A  32      43.233  35.627  35.036  1.00  0.54           C  
ATOM    252  OD1 ASP A  32      42.542  34.618  34.777  1.00  0.57           O  
ATOM    253  OD2 ASP A  32      44.345  35.835  34.504  1.00  0.65           O  
ATOM    254  N   PRO A  33      41.031  33.893  37.570  1.00  0.64           N  
ATOM    255  CA  PRO A  33      40.101  33.323  36.592  1.00  0.64           C  
ATOM    256  C   PRO A  33      38.692  33.900  36.710  1.00  0.64           C  
ATOM    257  CB  PRO A  33      40.109  31.829  36.926  1.00  0.57           C  
ATOM    258  O   PRO A  33      38.295  34.352  37.788  1.00  0.60           O  
ATOM    259  CG  PRO A  33      40.450  31.765  38.380  1.00  0.55           C  
ATOM    260  CD  PRO A  33      41.305  32.951  38.722  1.00  0.56           C  
ATOM    261  N   THR A  34      37.965  34.125  35.431  1.00  0.65           N  
ATOM    262  CA  THR A  34      36.543  34.448  35.368  1.00  0.67           C  
ATOM    263  C   THR A  34      35.744  33.557  36.315  1.00  0.65           C  
ATOM    264  CB  THR A  34      35.999  34.296  33.935  1.00  0.58           C  
ATOM    265  O   THR A  34      35.928  32.338  36.333  1.00  0.59           O  
ATOM    266  CG2 THR A  34      36.418  35.474  33.061  1.00  0.49           C  
ATOM    267  OG1 THR A  34      36.507  33.085  33.363  1.00  0.53           O  
ATOM    268  N   GLY A  35      35.057  34.208  37.321  1.00  0.72           N  
ATOM    269  CA  GLY A  35      34.052  33.659  38.216  1.00  0.73           C  
ATOM    270  C   GLY A  35      34.414  33.806  39.682  1.00  0.71           C  
ATOM    271  O   GLY A  35      35.217  33.033  40.209  1.00  0.65           O  
ATOM    272  N   THR A  36      33.918  34.988  40.313  1.00  0.76           N  
ATOM    273  CA  THR A  36      34.062  35.257  41.740  1.00  0.78           C  
ATOM    274  C   THR A  36      33.082  34.413  42.550  1.00  0.78           C  
ATOM    275  CB  THR A  36      33.840  36.748  42.053  1.00  0.74           C  
ATOM    276  O   THR A  36      31.916  34.274  42.175  1.00  0.77           O  
ATOM    277  CG2 THR A  36      35.043  37.584  41.628  1.00  0.64           C  
ATOM    278  OG1 THR A  36      32.679  37.210  41.351  1.00  0.71           O  
ATOM    279  N   SER A  37      33.651  33.707  43.366  1.00  0.78           N  
ATOM    280  CA  SER A  37      32.832  33.065  44.389  1.00  0.79           C  
ATOM    281  C   SER A  37      31.897  34.067  45.057  1.00  0.79           C  
ATOM    282  CB  SER A  37      33.717  32.399  45.443  1.00  0.76           C  
ATOM    283  O   SER A  37      32.351  35.037  45.667  1.00  0.78           O  
ATOM    284  OG  SER A  37      34.323  31.228  44.924  1.00  0.73           O  
ATOM    285  N   LYS A  38      30.597  33.868  44.811  1.00  0.84           N  
ATOM    286  CA  LYS A  38      29.549  34.630  45.483  1.00  0.85           C  
ATOM    287  C   LYS A  38      28.684  33.725  46.355  1.00  0.85           C  
ATOM    288  CB  LYS A  38      28.677  35.361  44.461  1.00  0.83           C  
ATOM    289  O   LYS A  38      28.784  32.499  46.277  1.00  0.84           O  
ATOM    290  CG  LYS A  38      29.426  36.400  43.639  1.00  0.79           C  
ATOM    291  CD  LYS A  38      29.685  37.668  44.443  1.00  0.78           C  
ATOM    292  CE  LYS A  38      30.275  38.771  43.574  1.00  0.76           C  
ATOM    293  NZ  LYS A  38      30.446  40.044  44.336  1.00  0.71           N  
ATOM    294  N   LYS A  39      27.960  34.195  47.225  1.00  0.86           N  
ATOM    295  CA  LYS A  39      26.935  33.492  47.991  1.00  0.88           C  
ATOM    296  C   LYS A  39      25.542  34.022  47.662  1.00  0.88           C  
ATOM    297  CB  LYS A  39      27.203  33.620  49.492  1.00  0.86           C  
ATOM    298  O   LYS A  39      25.354  35.229  47.501  1.00  0.87           O  
ATOM    299  CG  LYS A  39      27.101  35.043  50.019  1.00  0.84           C  
ATOM    300  CD  LYS A  39      27.430  35.114  51.505  1.00  0.83           C  
ATOM    301  CE  LYS A  39      27.275  36.528  52.046  1.00  0.85           C  
ATOM    302  NZ  LYS A  39      27.542  36.592  53.514  1.00  0.81           N  
ATOM    303  N   VAL A  40      24.554  33.129  47.460  1.00  0.89           N  
ATOM    304  CA  VAL A  40      23.139  33.434  47.278  1.00  0.91           C  
ATOM    305  C   VAL A  40      22.327  32.815  48.414  1.00  0.90           C  
ATOM    306  CB  VAL A  40      22.619  32.927  45.914  1.00  0.88           C  
ATOM    307  O   VAL A  40      22.642  31.720  48.886  1.00  0.89           O  
ATOM    308  CG1 VAL A  40      22.718  31.405  45.830  1.00  0.76           C  
ATOM    309  CG2 VAL A  40      21.180  33.386  45.688  1.00  0.75           C  
ATOM    310  N   LYS A  41      21.291  33.503  48.857  1.00  0.89           N  
ATOM    311  CA  LYS A  41      20.388  32.889  49.827  1.00  0.91           C  
ATOM    312  C   LYS A  41      19.666  31.688  49.222  1.00  0.89           C  
ATOM    313  CB  LYS A  41      19.370  33.912  50.334  1.00  0.88           C  
ATOM    314  O   LYS A  41      19.242  31.730  48.065  1.00  0.87           O  
ATOM    315  CG  LYS A  41      19.949  34.934  51.301  1.00  0.81           C  
ATOM    316  CD  LYS A  41      18.853  35.756  51.967  1.00  0.79           C  
ATOM    317  CE  LYS A  41      19.415  36.659  53.057  1.00  0.86           C  
ATOM    318  NZ  LYS A  41      18.339  37.186  53.949  1.00  0.82           N  
ATOM    319  N   LYS A  42      19.516  30.633  49.919  1.00  0.88           N  
ATOM    320  CA  LYS A  42      18.798  29.441  49.477  1.00  0.90           C  
ATOM    321  C   LYS A  42      17.452  29.808  48.858  1.00  0.88           C  
ATOM    322  CB  LYS A  42      18.592  28.475  50.644  1.00  0.88           C  
ATOM    323  O   LYS A  42      17.122  29.353  47.761  1.00  0.86           O  
ATOM    324  CG  LYS A  42      17.828  27.212  50.274  1.00  0.85           C  
ATOM    325  CD  LYS A  42      17.571  26.336  51.494  1.00  0.82           C  
ATOM    326  CE  LYS A  42      16.496  25.293  51.219  1.00  0.86           C  
ATOM    327  NZ  LYS A  42      15.956  24.708  52.482  1.00  0.84           N  
ATOM    328  N   VAL A  43      16.708  30.669  49.574  1.00  0.85           N  
ATOM    329  CA  VAL A  43      15.371  31.031  49.112  1.00  0.88           C  
ATOM    330  C   VAL A  43      15.457  31.661  47.724  1.00  0.83           C  
ATOM    331  CB  VAL A  43      14.674  31.998  50.095  1.00  0.84           C  
ATOM    332  O   VAL A  43      14.697  31.300  46.823  1.00  0.79           O  
ATOM    333  CG1 VAL A  43      15.409  33.337  50.148  1.00  0.72           C  
ATOM    334  CG2 VAL A  43      13.214  32.202  49.695  1.00  0.69           C  
ATOM    335  N   ASN A  44      16.425  32.515  47.572  1.00  0.87           N  
ATOM    336  CA  ASN A  44      16.581  33.186  46.287  1.00  0.89           C  
ATOM    337  C   ASN A  44      17.065  32.224  45.206  1.00  0.84           C  
ATOM    338  CB  ASN A  44      17.542  34.370  46.412  1.00  0.84           C  
ATOM    339  O   ASN A  44      16.599  32.278  44.067  1.00  0.80           O  
ATOM    340  CG  ASN A  44      16.978  35.492  47.262  1.00  0.77           C  
ATOM    341  ND2 ASN A  44      17.810  36.481  47.566  1.00  0.85           N  
ATOM    342  OD1 ASN A  44      15.804  35.470  47.642  1.00  0.79           O  
ATOM    343  N   PHE A  45      17.946  31.306  45.577  1.00  0.86           N  
ATOM    344  CA  PHE A  45      18.386  30.254  44.669  1.00  0.88           C  
ATOM    345  C   PHE A  45      17.218  29.364  44.265  1.00  0.82           C  
ATOM    346  CB  PHE A  45      19.490  29.411  45.316  1.00  0.85           C  
ATOM    347  O   PHE A  45      16.994  29.126  43.076  1.00  0.78           O  
ATOM    348  CG  PHE A  45      20.001  28.303  44.436  1.00  0.82           C  
ATOM    349  CD1 PHE A  45      20.912  28.566  43.420  1.00  0.78           C  
ATOM    350  CD2 PHE A  45      19.570  26.996  44.625  1.00  0.80           C  
ATOM    351  CE1 PHE A  45      21.387  27.541  42.605  1.00  0.86           C  
ATOM    352  CE2 PHE A  45      20.039  25.967  43.813  1.00  0.85           C  
ATOM    353  CZ  PHE A  45      20.947  26.242  42.803  1.00  0.86           C  
ATOM    354  N   LEU A  46      16.413  28.940  45.221  1.00  0.88           N  
ATOM    355  CA  LEU A  46      15.276  28.068  44.944  1.00  0.88           C  
ATOM    356  C   LEU A  46      14.210  28.804  44.139  1.00  0.84           C  
ATOM    357  CB  LEU A  46      14.673  27.542  46.250  1.00  0.86           C  
ATOM    358  O   LEU A  46      13.641  28.245  43.199  1.00  0.81           O  
ATOM    359  CG  LEU A  46      15.514  26.526  47.024  1.00  0.82           C  
ATOM    360  CD1 LEU A  46      14.825  26.156  48.333  1.00  0.78           C  
ATOM    361  CD2 LEU A  46      15.766  25.284  46.176  1.00  0.79           C  
ATOM    362  N   THR A  47      13.975  30.044  44.452  1.00  0.82           N  
ATOM    363  CA  THR A  47      12.999  30.840  43.715  1.00  0.83           C  
ATOM    364  C   THR A  47      13.432  31.017  42.263  1.00  0.78           C  
ATOM    365  CB  THR A  47      12.799  32.221  44.366  1.00  0.78           C  
ATOM    366  O   THR A  47      12.596  31.025  41.357  1.00  0.74           O  
ATOM    367  CG2 THR A  47      11.484  32.853  43.920  1.00  0.65           C  
ATOM    368  OG1 THR A  47      12.786  32.073  45.792  1.00  0.70           O  
ATOM    369  N   SER A  48      14.725  31.085  42.130  1.00  0.77           N  
ATOM    370  CA  SER A  48      15.237  31.259  40.774  1.00  0.78           C  
ATOM    371  C   SER A  48      15.157  29.959  39.982  1.00  0.73           C  
ATOM    372  CB  SER A  48      16.682  31.758  40.807  1.00  0.73           C  
ATOM    373  O   SER A  48      15.167  29.975  38.750  1.00  0.69           O  
ATOM    374  OG  SER A  48      17.561  30.726  41.221  1.00  0.69           O  
ATOM    375  N   LEU A  49      15.105  28.730  40.737  1.00  0.78           N  
ATOM    376  CA  LEU A  49      14.921  27.410  40.142  1.00  0.78           C  
ATOM    377  C   LEU A  49      13.442  27.121  39.907  1.00  0.72           C  
ATOM    378  CB  LEU A  49      15.529  26.328  41.038  1.00  0.73           C  
ATOM    379  O   LEU A  49      13.096  26.210  39.152  1.00  0.68           O  
ATOM    380  CG  LEU A  49      17.050  26.355  41.197  1.00  0.69           C  
ATOM    381  CD1 LEU A  49      17.504  25.249  42.144  1.00  0.66           C  
ATOM    382  CD2 LEU A  49      17.732  26.219  39.841  1.00  0.69           C  
ATOM    383  N   VAL A  50      12.586  27.647  40.759  1.00  0.72           N  
ATOM    384  CA  VAL A  50      11.169  27.471  40.463  1.00  0.74           C  
ATOM    385  C   VAL A  50      10.826  28.164  39.146  1.00  0.71           C  
ATOM    386  CB  VAL A  50      10.278  28.019  41.600  1.00  0.68           C  
ATOM    387  O   VAL A  50      10.648  29.383  39.107  1.00  0.66           O  
ATOM    388  CG1 VAL A  50       8.802  27.765  41.301  1.00  0.60           C  
ATOM    389  CG2 VAL A  50      10.672  27.390  42.935  1.00  0.58           C  
ATOM    390  N   VAL A  51      10.940  27.439  38.083  1.00  0.66           N  
ATOM    391  CA  VAL A  51      10.181  27.853  36.908  1.00  0.69           C  
ATOM    392  C   VAL A  51       8.715  28.055  37.285  1.00  0.67           C  
ATOM    393  CB  VAL A  51      10.300  26.821  35.764  1.00  0.63           C  
ATOM    394  O   VAL A  51       8.064  27.135  37.786  1.00  0.65           O  
ATOM    395  CG1 VAL A  51       9.659  27.357  34.485  1.00  0.56           C  
ATOM    396  CG2 VAL A  51      11.765  26.461  35.521  1.00  0.55           C  
ATOM    397  N   PRO A  52       8.285  29.345  37.497  1.00  0.66           N  
ATOM    398  CA  PRO A  52       6.845  29.496  37.718  1.00  0.68           C  
ATOM    399  C   PRO A  52       6.019  28.472  36.943  1.00  0.68           C  
ATOM    400  CB  PRO A  52       6.559  30.916  37.224  1.00  0.64           C  
ATOM    401  O   PRO A  52       6.333  28.166  35.790  1.00  0.66           O  
ATOM    402  CG  PRO A  52       7.779  31.305  36.453  1.00  0.64           C  
ATOM    403  CD  PRO A  52       8.874  30.328  36.768  1.00  0.65           C  
ATOM    404  N   ALA A  53       5.249  27.653  37.794  1.00  0.69           N  
ATOM    405  CA  ALA A  53       4.351  26.713  37.127  1.00  0.72           C  
ATOM    406  C   ALA A  53       3.758  27.325  35.861  1.00  0.71           C  
ATOM    407  CB  ALA A  53       3.237  26.278  38.076  1.00  0.66           C  
ATOM    408  O   ALA A  53       3.168  28.407  35.905  1.00  0.69           O  
ATOM    409  N   LYS A  54       4.104  26.803  34.682  1.00  0.77           N  
ATOM    410  CA  LYS A  54       3.451  27.158  33.426  1.00  0.80           C  
ATOM    411  C   LYS A  54       2.125  26.419  33.268  1.00  0.78           C  
ATOM    412  CB  LYS A  54       4.366  26.852  32.239  1.00  0.73           C  
ATOM    413  O   LYS A  54       2.031  25.229  33.576  1.00  0.74           O  
ATOM    414  CG  LYS A  54       5.678  27.622  32.255  1.00  0.69           C  
ATOM    415  CD  LYS A  54       5.459  29.105  31.986  1.00  0.68           C  
ATOM    416  CE  LYS A  54       6.780  29.849  31.843  1.00  0.68           C  
ATOM    417  NZ  LYS A  54       6.571  31.282  31.478  1.00  0.61           N  
ATOM    418  N   TYR A  55       1.093  27.133  33.164  1.00  0.83           N  
ATOM    419  CA  TYR A  55      -0.250  26.603  32.954  1.00  0.86           C  
ATOM    420  C   TYR A  55      -0.423  26.108  31.523  1.00  0.85           C  
ATOM    421  CB  TYR A  55      -1.304  27.668  33.270  1.00  0.84           C  
ATOM    422  O   TYR A  55       0.167  26.662  30.593  1.00  0.83           O  
ATOM    423  CG  TYR A  55      -1.292  28.127  34.708  1.00  0.85           C  
ATOM    424  CD1 TYR A  55      -2.012  27.442  35.684  1.00  0.83           C  
ATOM    425  CD2 TYR A  55      -0.562  29.246  35.093  1.00  0.84           C  
ATOM    426  CE1 TYR A  55      -2.006  27.863  37.010  1.00  0.86           C  
ATOM    427  CE2 TYR A  55      -0.548  29.675  36.416  1.00  0.85           C  
ATOM    428  OH  TYR A  55      -1.261  29.399  38.677  1.00  0.78           O  
ATOM    429  CZ  TYR A  55      -1.271  28.978  37.366  1.00  0.85           C  
ATOM    430  N   VAL A  56      -1.067  24.940  31.415  1.00  0.84           N  
ATOM    431  CA  VAL A  56      -1.554  24.381  30.158  1.00  0.87           C  
ATOM    432  C   VAL A  56      -3.071  24.542  30.075  1.00  0.86           C  
ATOM    433  CB  VAL A  56      -1.167  22.893  30.011  1.00  0.83           C  
ATOM    434  O   VAL A  56      -3.799  24.079  30.956  1.00  0.85           O  
ATOM    435  CG1 VAL A  56      -1.656  22.338  28.674  1.00  0.79           C  
ATOM    436  CG2 VAL A  56       0.345  22.719  30.144  1.00  0.77           C  
ATOM    437  N   TRP A  57      -3.513  25.166  29.061  1.00  0.86           N  
ATOM    438  CA  TRP A  57      -4.938  25.340  28.796  1.00  0.91           C  
ATOM    439  C   TRP A  57      -5.366  24.539  27.571  1.00  0.88           C  
ATOM    440  CB  TRP A  57      -5.270  26.821  28.594  1.00  0.84           C  
ATOM    441  O   TRP A  57      -4.632  24.464  26.583  1.00  0.83           O  
ATOM    442  CG  TRP A  57      -4.752  27.715  29.681  1.00  0.69           C  
ATOM    443  CD1 TRP A  57      -3.808  28.697  29.560  1.00  0.64           C  
ATOM    444  CD2 TRP A  57      -5.147  27.705  31.056  1.00  0.67           C  
ATOM    445  CE2 TRP A  57      -4.401  28.709  31.712  1.00  0.64           C  
ATOM    446  CE3 TRP A  57      -6.060  26.944  31.798  1.00  0.64           C  
ATOM    447  NE1 TRP A  57      -3.593  29.299  30.778  1.00  0.72           N  
ATOM    448  CH2 TRP A  57      -5.442  28.213  33.779  1.00  0.69           C  
ATOM    449  CZ2 TRP A  57      -4.542  28.972  33.077  1.00  0.72           C  
ATOM    450  CZ3 TRP A  57      -6.199  27.207  33.156  1.00  0.69           C  
ATOM    451  N   VAL A  58      -6.504  23.877  27.690  1.00  0.90           N  
ATOM    452  CA  VAL A  58      -7.193  23.255  26.564  1.00  0.92           C  
ATOM    453  C   VAL A  58      -8.462  24.039  26.238  1.00  0.92           C  
ATOM    454  CB  VAL A  58      -7.539  21.778  26.856  1.00  0.89           C  
ATOM    455  O   VAL A  58      -9.244  24.368  27.134  1.00  0.90           O  
ATOM    456  CG1 VAL A  58      -8.222  21.134  25.650  1.00  0.86           C  
ATOM    457  CG2 VAL A  58      -6.280  21.001  27.238  1.00  0.85           C  
ATOM    458  N   LYS A  59      -8.556  24.432  25.022  1.00  0.93           N  
ATOM    459  CA  LYS A  59      -9.782  24.993  24.461  1.00  0.94           C  
ATOM    460  C   LYS A  59     -10.214  24.230  23.212  1.00  0.93           C  
ATOM    461  CB  LYS A  59      -9.593  26.474  24.132  1.00  0.93           C  
ATOM    462  O   LYS A  59      -9.424  23.484  22.630  1.00  0.91           O  
ATOM    463  CG  LYS A  59      -9.354  27.354  25.350  1.00  0.92           C  
ATOM    464  CD  LYS A  59     -10.604  27.465  26.213  1.00  0.91           C  
ATOM    465  CE  LYS A  59     -10.408  28.448  27.360  1.00  0.93           C  
ATOM    466  NZ  LYS A  59     -11.645  28.593  28.183  1.00  0.91           N  
ATOM    467  N   TYR A  60     -11.526  24.393  22.866  1.00  0.91           N  
ATOM    468  CA  TYR A  60     -12.118  23.850  21.649  1.00  0.94           C  
ATOM    469  C   TYR A  60     -12.570  24.967  20.717  1.00  0.92           C  
ATOM    470  CB  TYR A  60     -13.303  22.940  21.988  1.00  0.91           C  
ATOM    471  O   TYR A  60     -12.888  26.070  21.168  1.00  0.90           O  
ATOM    472  CG  TYR A  60     -12.948  21.798  22.909  1.00  0.89           C  
ATOM    473  CD1 TYR A  60     -12.481  20.588  22.402  1.00  0.85           C  
ATOM    474  CD2 TYR A  60     -13.080  21.927  24.287  1.00  0.86           C  
ATOM    475  CE1 TYR A  60     -12.154  19.532  23.247  1.00  0.89           C  
ATOM    476  CE2 TYR A  60     -12.756  20.878  25.142  1.00  0.89           C  
ATOM    477  OH  TYR A  60     -11.973  18.645  25.454  1.00  0.80           O  
ATOM    478  CZ  TYR A  60     -12.295  19.687  24.613  1.00  0.89           C  
ATOM    479  N   ALA A  61     -12.469  24.702  19.375  1.00  0.89           N  
ATOM    480  CA  ALA A  61     -12.869  25.691  18.377  1.00  0.92           C  
ATOM    481  C   ALA A  61     -13.629  25.035  17.228  1.00  0.89           C  
ATOM    482  CB  ALA A  61     -11.646  26.434  17.846  1.00  0.89           C  
ATOM    483  O   ALA A  61     -13.528  23.823  17.020  1.00  0.87           O  
ATOM    484  N   ASP A  62     -14.391  25.811  16.483  1.00  0.88           N  
ATOM    485  CA  ASP A  62     -15.067  25.373  15.266  1.00  0.89           C  
ATOM    486  C   ASP A  62     -14.107  25.356  14.079  1.00  0.85           C  
ATOM    487  CB  ASP A  62     -16.263  26.278  14.962  1.00  0.85           C  
ATOM    488  O   ASP A  62     -14.205  24.491  13.207  1.00  0.81           O  
ATOM    489  CG  ASP A  62     -17.307  26.273  16.065  1.00  0.79           C  
ATOM    490  OD1 ASP A  62     -17.356  25.304  16.853  1.00  0.79           O  
ATOM    491  OD2 ASP A  62     -18.089  27.245  16.145  1.00  0.86           O  
ATOM    492  N   LEU A  63     -13.156  26.331  14.036  1.00  0.85           N  
ATOM    493  CA  LEU A  63     -12.292  26.570  12.885  1.00  0.88           C  
ATOM    494  C   LEU A  63     -10.823  26.433  13.271  1.00  0.87           C  
ATOM    495  CB  LEU A  63     -12.550  27.961  12.300  1.00  0.85           C  
ATOM    496  O   LEU A  63     -10.475  26.523  14.451  1.00  0.86           O  
ATOM    497  CG  LEU A  63     -13.945  28.206  11.724  1.00  0.79           C  
ATOM    498  CD1 LEU A  63     -14.060  29.634  11.201  1.00  0.75           C  
ATOM    499  CD2 LEU A  63     -14.253  27.200  10.620  1.00  0.77           C  
ATOM    500  N   PRO A  64      -9.819  26.137  12.306  1.00  0.81           N  
ATOM    501  CA  PRO A  64      -8.405  25.875  12.583  1.00  0.85           C  
ATOM    502  C   PRO A  64      -7.697  27.070  13.217  1.00  0.84           C  
ATOM    503  CB  PRO A  64      -7.826  25.567  11.200  1.00  0.81           C  
ATOM    504  O   PRO A  64      -6.624  26.916  13.806  1.00  0.83           O  
ATOM    505  CG  PRO A  64      -8.883  26.001  10.238  1.00  0.80           C  
ATOM    506  CD  PRO A  64     -10.153  26.244  11.002  1.00  0.81           C  
ATOM    507  N   ASP A  65      -8.261  28.258  13.193  1.00  0.84           N  
ATOM    508  CA  ASP A  65      -7.635  29.477  13.694  1.00  0.87           C  
ATOM    509  C   ASP A  65      -8.098  29.787  15.116  1.00  0.85           C  
ATOM    510  CB  ASP A  65      -7.944  30.658  12.771  1.00  0.82           C  
ATOM    511  O   ASP A  65      -7.767  30.840  15.667  1.00  0.83           O  
ATOM    512  CG  ASP A  65      -9.400  31.086  12.822  1.00  0.77           C  
ATOM    513  OD1 ASP A  65     -10.245  30.316  13.330  1.00  0.77           O  
ATOM    514  OD2 ASP A  65      -9.707  32.201  12.349  1.00  0.88           O  
ATOM    515  N   GLY A  66      -8.876  28.857  15.655  1.00  0.80           N  
ATOM    516  CA  GLY A  66      -9.425  29.041  16.989  1.00  0.87           C  
ATOM    517  C   GLY A  66     -10.769  29.744  16.989  1.00  0.80           C  
ATOM    518  O   GLY A  66     -11.310  30.060  18.051  1.00  0.76           O  
ATOM    519  N   THR A  67     -11.405  30.182  15.858  1.00  0.85           N  
ATOM    520  CA  THR A  67     -12.732  30.783  15.781  1.00  0.88           C  
ATOM    521  C   THR A  67     -13.790  29.827  16.323  1.00  0.82           C  
ATOM    522  CB  THR A  67     -13.084  31.177  14.335  1.00  0.82           C  
ATOM    523  O   THR A  67     -13.802  28.644  15.976  1.00  0.77           O  
ATOM    524  CG2 THR A  67     -14.457  31.837  14.263  1.00  0.70           C  
ATOM    525  OG1 THR A  67     -12.099  32.095  13.842  1.00  0.77           O  
ATOM    526  N   GLY A  68     -14.641  30.306  17.278  1.00  0.77           N  
ATOM    527  CA  GLY A  68     -15.514  29.468  18.085  1.00  0.79           C  
ATOM    528  C   GLY A  68     -14.824  28.887  19.305  1.00  0.70           C  
ATOM    529  O   GLY A  68     -14.629  27.673  19.395  1.00  0.63           O  
ATOM    530  N   LEU A  69     -14.131  29.593  20.162  1.00  0.82           N  
ATOM    531  CA  LEU A  69     -13.421  29.180  21.368  1.00  0.88           C  
ATOM    532  C   LEU A  69     -14.400  28.725  22.445  1.00  0.81           C  
ATOM    533  CB  LEU A  69     -12.556  30.326  21.899  1.00  0.77           C  
ATOM    534  O   LEU A  69     -15.117  29.544  23.025  1.00  0.75           O  
ATOM    535  CG  LEU A  69     -11.507  29.953  22.948  1.00  0.68           C  
ATOM    536  CD1 LEU A  69     -10.316  29.267  22.288  1.00  0.64           C  
ATOM    537  CD2 LEU A  69     -11.058  31.190  23.719  1.00  0.66           C  
ATOM    538  N   TYR A  70     -14.428  27.475  22.783  1.00  0.83           N  
ATOM    539  CA  TYR A  70     -15.251  26.845  23.809  1.00  0.90           C  
ATOM    540  C   TYR A  70     -14.385  26.234  24.904  1.00  0.86           C  
ATOM    541  CB  TYR A  70     -16.150  25.769  23.193  1.00  0.84           C  
ATOM    542  O   TYR A  70     -13.271  25.775  24.640  1.00  0.84           O  
ATOM    543  CG  TYR A  70     -17.049  26.284  22.095  1.00  0.75           C  
ATOM    544  CD1 TYR A  70     -18.216  26.983  22.394  1.00  0.71           C  
ATOM    545  CD2 TYR A  70     -16.734  26.071  20.757  1.00  0.74           C  
ATOM    546  CE1 TYR A  70     -19.048  27.458  21.386  1.00  0.80           C  
ATOM    547  CE2 TYR A  70     -17.559  26.542  19.741  1.00  0.78           C  
ATOM    548  OH  TYR A  70     -19.532  27.701  19.062  1.00  0.64           O  
ATOM    549  CZ  TYR A  70     -18.711  27.233  20.064  1.00  0.82           C  
ATOM    550  N   SER A  71     -14.908  26.102  26.232  1.00  0.84           N  
ATOM    551  CA  SER A  71     -14.287  25.388  27.343  1.00  0.88           C  
ATOM    552  C   SER A  71     -14.661  23.910  27.329  1.00  0.82           C  
ATOM    553  CB  SER A  71     -14.697  26.013  28.678  1.00  0.80           C  
ATOM    554  O   SER A  71     -13.944  23.077  27.888  1.00  0.78           O  
ATOM    555  OG  SER A  71     -14.314  27.376  28.734  1.00  0.70           O  
ATOM    556  N   THR A  72     -15.772  23.568  26.711  1.00  0.88           N  
ATOM    557  CA  THR A  72     -16.266  22.210  26.513  1.00  0.90           C  
ATOM    558  C   THR A  72     -16.604  21.966  25.046  1.00  0.89           C  
ATOM    559  CB  THR A  72     -17.507  21.935  27.382  1.00  0.86           C  
ATOM    560  O   THR A  72     -17.116  22.856  24.365  1.00  0.87           O  
ATOM    561  CG2 THR A  72     -17.143  21.882  28.862  1.00  0.76           C  
ATOM    562  OG1 THR A  72     -18.468  22.978  27.175  1.00  0.80           O  
ATOM    563  N   PRO A  73     -16.219  20.797  24.410  1.00  0.85           N  
ATOM    564  CA  PRO A  73     -16.598  20.558  23.015  1.00  0.87           C  
ATOM    565  C   PRO A  73     -18.103  20.675  22.785  1.00  0.85           C  
ATOM    566  CB  PRO A  73     -16.116  19.127  22.760  1.00  0.82           C  
ATOM    567  O   PRO A  73     -18.894  20.129  23.559  1.00  0.82           O  
ATOM    568  CG  PRO A  73     -15.955  18.530  24.120  1.00  0.78           C  
ATOM    569  CD  PRO A  73     -15.856  19.644  25.122  1.00  0.78           C  
ATOM    570  N   THR A  74     -18.466  21.290  21.783  1.00  0.86           N  
ATOM    571  CA  THR A  74     -19.824  21.289  21.252  1.00  0.86           C  
ATOM    572  C   THR A  74     -19.939  20.337  20.065  1.00  0.82           C  
ATOM    573  CB  THR A  74     -20.258  22.703  20.823  1.00  0.84           C  
ATOM    574  O   THR A  74     -18.941  19.766  19.621  1.00  0.78           O  
ATOM    575  CG2 THR A  74     -19.951  23.726  21.911  1.00  0.81           C  
ATOM    576  OG1 THR A  74     -19.558  23.069  19.627  1.00  0.85           O  
ATOM    577  N   GLN A  75     -21.157  20.077  19.464  1.00  0.79           N  
ATOM    578  CA  GLN A  75     -21.349  19.289  18.251  1.00  0.80           C  
ATOM    579  C   GLN A  75     -20.537  19.857  17.091  1.00  0.77           C  
ATOM    580  CB  GLN A  75     -22.831  19.232  17.876  1.00  0.75           C  
ATOM    581  O   GLN A  75     -20.048  19.108  16.243  1.00  0.74           O  
ATOM    582  CG  GLN A  75     -23.663  18.345  18.792  1.00  0.68           C  
ATOM    583  CD  GLN A  75     -25.104  18.215  18.333  1.00  0.67           C  
ATOM    584  NE2 GLN A  75     -25.845  17.304  18.955  1.00  0.61           N  
ATOM    585  OE1 GLN A  75     -25.548  18.929  17.428  1.00  0.71           O  
ATOM    586  N   ASN A  76     -20.331  21.137  17.117  1.00  0.82           N  
ATOM    587  CA  ASN A  76     -19.715  21.843  15.999  1.00  0.84           C  
ATOM    588  C   ASN A  76     -18.205  21.971  16.180  1.00  0.83           C  
ATOM    589  CB  ASN A  76     -20.347  23.225  15.823  1.00  0.80           C  
ATOM    590  O   ASN A  76     -17.472  22.152  15.206  1.00  0.81           O  
ATOM    591  CG  ASN A  76     -21.810  23.153  15.432  1.00  0.75           C  
ATOM    592  ND2 ASN A  76     -22.540  24.238  15.662  1.00  0.78           N  
ATOM    593  OD1 ASN A  76     -22.281  22.129  14.929  1.00  0.76           O  
ATOM    594  N   THR A  77     -17.649  21.782  17.395  1.00  0.87           N  
ATOM    595  CA  THR A  77     -16.223  21.944  17.658  1.00  0.88           C  
ATOM    596  C   THR A  77     -15.415  20.870  16.936  1.00  0.84           C  
ATOM    597  CB  THR A  77     -15.924  21.889  19.167  1.00  0.83           C  
ATOM    598  O   THR A  77     -15.639  19.675  17.140  1.00  0.79           O  
ATOM    599  CG2 THR A  77     -16.392  23.160  19.868  1.00  0.69           C  
ATOM    600  OG1 THR A  77     -16.601  20.763  19.742  1.00  0.75           O  
ATOM    601  N   ALA A  78     -14.495  21.245  16.036  1.00  0.82           N  
ATOM    602  CA  ALA A  78     -13.671  20.342  15.237  1.00  0.84           C  
ATOM    603  C   ALA A  78     -12.214  20.384  15.689  1.00  0.83           C  
ATOM    604  CB  ALA A  78     -13.775  20.696  13.755  1.00  0.79           C  
ATOM    605  O   ALA A  78     -11.448  19.455  15.425  1.00  0.81           O  
ATOM    606  N   TYR A  79     -11.838  21.400  16.336  1.00  0.84           N  
ATOM    607  CA  TYR A  79     -10.447  21.644  16.697  1.00  0.88           C  
ATOM    608  C   TYR A  79     -10.287  21.752  18.209  1.00  0.87           C  
ATOM    609  CB  TYR A  79      -9.933  22.921  16.026  1.00  0.85           C  
ATOM    610  O   TYR A  79     -11.176  22.255  18.899  1.00  0.86           O  
ATOM    611  CG  TYR A  79      -9.898  22.842  14.519  1.00  0.83           C  
ATOM    612  CD1 TYR A  79      -8.738  22.460  13.848  1.00  0.81           C  
ATOM    613  CD2 TYR A  79     -11.024  23.150  13.762  1.00  0.82           C  
ATOM    614  CE1 TYR A  79      -8.700  22.388  12.460  1.00  0.86           C  
ATOM    615  CE2 TYR A  79     -10.998  23.081  12.373  1.00  0.85           C  
ATOM    616  OH  TYR A  79      -9.802  22.629  10.357  1.00  0.76           O  
ATOM    617  CZ  TYR A  79      -9.833  22.699  11.732  1.00  0.85           C  
ATOM    618  N   ILE A  80      -9.165  21.134  18.747  1.00  0.87           N  
ATOM    619  CA  ILE A  80      -8.635  21.298  20.096  1.00  0.90           C  
ATOM    620  C   ILE A  80      -7.399  22.194  20.060  1.00  0.90           C  
ATOM    621  CB  ILE A  80      -8.290  19.936  20.739  1.00  0.86           C  
ATOM    622  O   ILE A  80      -6.490  21.976  19.255  1.00  0.89           O  
ATOM    623  CG1 ILE A  80      -7.931  20.118  22.218  1.00  0.78           C  
ATOM    624  CG2 ILE A  80      -7.150  19.253  19.978  1.00  0.77           C  
ATOM    625  CD1 ILE A  80      -7.823  18.813  22.994  1.00  0.75           C  
ATOM    626  N   GLY A  81      -7.416  23.228  20.852  1.00  0.89           N  
ATOM    627  CA  GLY A  81      -6.294  24.114  21.118  1.00  0.91           C  
ATOM    628  C   GLY A  81      -5.637  23.859  22.461  1.00  0.89           C  
ATOM    629  O   GLY A  81      -6.321  23.735  23.479  1.00  0.87           O  
ATOM    630  N   ILE A  82      -4.303  23.813  22.457  1.00  0.88           N  
ATOM    631  CA  ILE A  82      -3.492  23.737  23.667  1.00  0.89           C  
ATOM    632  C   ILE A  82      -2.609  24.978  23.776  1.00  0.88           C  
ATOM    633  CB  ILE A  82      -2.624  22.458  23.686  1.00  0.85           C  
ATOM    634  O   ILE A  82      -1.798  25.250  22.888  1.00  0.85           O  
ATOM    635  CG1 ILE A  82      -3.502  21.214  23.508  1.00  0.76           C  
ATOM    636  CG2 ILE A  82      -1.813  22.376  24.983  1.00  0.75           C  
ATOM    637  CD1 ILE A  82      -2.721  19.908  23.453  1.00  0.73           C  
ATOM    638  N   ALA A  83      -2.751  25.711  24.738  1.00  0.89           N  
ATOM    639  CA  ALA A  83      -1.838  26.767  25.166  1.00  0.90           C  
ATOM    640  C   ALA A  83      -0.928  26.283  26.291  1.00  0.86           C  
ATOM    641  CB  ALA A  83      -2.621  27.999  25.612  1.00  0.87           C  
ATOM    642  O   ALA A  83      -1.399  25.962  27.385  1.00  0.82           O  
ATOM    643  N   THR A  84       0.352  26.200  25.984  1.00  0.83           N  
ATOM    644  CA  THR A  84       1.387  25.777  26.920  1.00  0.84           C  
ATOM    645  C   THR A  84       2.233  26.967  27.365  1.00  0.80           C  
ATOM    646  CB  THR A  84       2.297  24.701  26.298  1.00  0.79           C  
ATOM    647  O   THR A  84       2.254  28.004  26.698  1.00  0.75           O  
ATOM    648  CG2 THR A  84       1.510  23.435  25.975  1.00  0.70           C  
ATOM    649  OG1 THR A  84       2.875  25.212  25.091  1.00  0.76           O  
ATOM    650  N   ASN A  85       2.853  26.868  28.489  1.00  0.74           N  
ATOM    651  CA  ASN A  85       3.803  27.821  29.053  1.00  0.78           C  
ATOM    652  C   ASN A  85       3.138  29.160  29.359  1.00  0.75           C  
ATOM    653  CB  ASN A  85       4.989  28.022  28.107  1.00  0.68           C  
ATOM    654  O   ASN A  85       3.730  30.218  29.137  1.00  0.70           O  
ATOM    655  CG  ASN A  85       5.768  26.743  27.869  1.00  0.62           C  
ATOM    656  ND2 ASN A  85       6.294  26.585  26.660  1.00  0.61           N  
ATOM    657  OD1 ASN A  85       5.896  25.904  28.764  1.00  0.59           O  
ATOM    658  N   LYS A  86       1.906  29.120  29.838  1.00  0.77           N  
ATOM    659  CA  LYS A  86       1.241  30.347  30.268  1.00  0.79           C  
ATOM    660  C   LYS A  86       1.595  30.687  31.713  1.00  0.76           C  
ATOM    661  CB  LYS A  86      -0.275  30.217  30.117  1.00  0.75           C  
ATOM    662  O   LYS A  86       1.706  29.795  32.557  1.00  0.73           O  
ATOM    663  CG  LYS A  86      -0.736  29.974  28.687  1.00  0.75           C  
ATOM    664  CD  LYS A  86      -0.314  31.108  27.763  1.00  0.73           C  
ATOM    665  CE  LYS A  86      -0.863  30.918  26.356  1.00  0.80           C  
ATOM    666  NZ  LYS A  86      -0.489  32.051  25.457  1.00  0.77           N  
ATOM    667  N   ASP A  87       1.652  32.059  32.040  1.00  0.80           N  
ATOM    668  CA  ASP A  87       2.022  32.600  33.345  1.00  0.82           C  
ATOM    669  C   ASP A  87       0.785  32.861  34.202  1.00  0.79           C  
ATOM    670  CB  ASP A  87       2.830  33.889  33.182  1.00  0.77           C  
ATOM    671  O   ASP A  87       0.901  33.238  35.369  1.00  0.75           O  
ATOM    672  CG  ASP A  87       4.181  33.662  32.527  1.00  0.72           C  
ATOM    673  OD1 ASP A  87       4.885  32.698  32.897  1.00  0.72           O  
ATOM    674  OD2 ASP A  87       4.546  34.457  31.633  1.00  0.80           O  
ATOM    675  N   THR A  88      -0.340  32.644  33.690  1.00  0.82           N  
ATOM    676  CA  THR A  88      -1.595  32.958  34.364  1.00  0.84           C  
ATOM    677  C   THR A  88      -2.465  31.712  34.496  1.00  0.82           C  
ATOM    678  CB  THR A  88      -2.374  34.053  33.610  1.00  0.79           C  
ATOM    679  O   THR A  88      -2.475  30.858  33.607  1.00  0.80           O  
ATOM    680  CG2 THR A  88      -1.538  35.320  33.463  1.00  0.68           C  
ATOM    681  OG1 THR A  88      -2.724  33.571  32.307  1.00  0.72           O  
ATOM    682  N   GLU A  89      -3.257  31.589  35.673  1.00  0.81           N  
ATOM    683  CA  GLU A  89      -4.214  30.527  35.967  1.00  0.84           C  
ATOM    684  C   GLU A  89      -5.470  30.663  35.110  1.00  0.82           C  
ATOM    685  CB  GLU A  89      -4.587  30.535  37.452  1.00  0.79           C  
ATOM    686  O   GLU A  89      -6.215  29.697  34.934  1.00  0.79           O  
ATOM    687  CG  GLU A  89      -5.395  29.322  37.890  1.00  0.71           C  
ATOM    688  CD  GLU A  89      -5.662  29.287  39.386  1.00  0.69           C  
ATOM    689  OE1 GLU A  89      -5.195  30.198  40.107  1.00  0.76           O  
ATOM    690  OE2 GLU A  89      -6.343  28.341  39.841  1.00  0.74           O  
ATOM    691  N   VAL A  90      -5.679  31.756  34.567  1.00  0.88           N  
ATOM    692  CA  VAL A  90      -6.895  32.015  33.802  1.00  0.90           C  
ATOM    693  C   VAL A  90      -6.660  31.682  32.330  1.00  0.90           C  
ATOM    694  CB  VAL A  90      -7.356  33.482  33.950  1.00  0.88           C  
ATOM    695  O   VAL A  90      -5.746  32.223  31.703  1.00  0.89           O  
ATOM    696  CG1 VAL A  90      -8.652  33.721  33.176  1.00  0.84           C  
ATOM    697  CG2 VAL A  90      -7.537  33.839  35.424  1.00  0.83           C  
ATOM    698  N   PRO A  91      -7.349  30.699  31.739  1.00  0.87           N  
ATOM    699  CA  PRO A  91      -7.174  30.401  30.315  1.00  0.90           C  
ATOM    700  C   PRO A  91      -7.274  31.645  29.435  1.00  0.89           C  
ATOM    701  CB  PRO A  91      -8.316  29.427  30.016  1.00  0.86           C  
ATOM    702  O   PRO A  91      -8.186  32.458  29.611  1.00  0.87           O  
ATOM    703  CG  PRO A  91      -8.708  28.876  31.349  1.00  0.80           C  
ATOM    704  CD  PRO A  91      -8.447  29.924  32.393  1.00  0.80           C  
ATOM    705  N   SER A  92      -6.370  31.868  28.554  1.00  0.87           N  
ATOM    706  CA  SER A  92      -6.420  32.972  27.601  1.00  0.89           C  
ATOM    707  C   SER A  92      -7.694  32.923  26.764  1.00  0.89           C  
ATOM    708  CB  SER A  92      -5.196  32.945  26.684  1.00  0.86           C  
ATOM    709  O   SER A  92      -8.174  31.842  26.418  1.00  0.88           O  
ATOM    710  OG  SER A  92      -5.205  34.053  25.800  1.00  0.81           O  
ATOM    711  N   ILE A  93      -8.303  34.052  26.483  1.00  0.87           N  
ATOM    712  CA  ILE A  93      -9.354  34.238  25.489  1.00  0.89           C  
ATOM    713  C   ILE A  93      -8.730  34.507  24.121  1.00  0.87           C  
ATOM    714  CB  ILE A  93     -10.304  35.392  25.880  1.00  0.84           C  
ATOM    715  O   ILE A  93      -9.424  34.498  23.102  1.00  0.85           O  
ATOM    716  CG1 ILE A  93      -9.526  36.709  25.995  1.00  0.75           C  
ATOM    717  CG2 ILE A  93     -11.033  35.072  27.188  1.00  0.73           C  
ATOM    718  CD1 ILE A  93     -10.411  37.942  26.111  1.00  0.72           C  
ATOM    719  N   ASP A  94      -7.435  34.826  24.049  1.00  0.90           N  
ATOM    720  CA  ASP A  94      -6.754  35.013  22.771  1.00  0.92           C  
ATOM    721  C   ASP A  94      -6.492  33.674  22.087  1.00  0.91           C  
ATOM    722  CB  ASP A  94      -5.439  35.769  22.970  1.00  0.89           C  
ATOM    723  O   ASP A  94      -5.731  32.848  22.597  1.00  0.89           O  
ATOM    724  CG  ASP A  94      -4.820  36.235  21.664  1.00  0.84           C  
ATOM    725  OD1 ASP A  94      -5.258  35.781  20.585  1.00  0.84           O  
ATOM    726  OD2 ASP A  94      -3.883  37.062  21.714  1.00  0.90           O  
ATOM    727  N   LYS A  95      -7.075  33.349  21.009  1.00  0.86           N  
ATOM    728  CA  LYS A  95      -6.973  32.125  20.221  1.00  0.91           C  
ATOM    729  C   LYS A  95      -5.548  31.910  19.720  1.00  0.85           C  
ATOM    730  CB  LYS A  95      -7.944  32.165  19.039  1.00  0.83           C  
ATOM    731  O   LYS A  95      -5.135  30.774  19.477  1.00  0.81           O  
ATOM    732  CG  LYS A  95      -7.688  33.307  18.067  1.00  0.71           C  
ATOM    733  CD  LYS A  95      -8.719  33.329  16.946  1.00  0.69           C  
ATOM    734  CE  LYS A  95      -8.424  34.429  15.935  1.00  0.76           C  
ATOM    735  NZ  LYS A  95      -9.362  34.379  14.774  1.00  0.70           N  
ATOM    736  N   ALA A  96      -4.744  33.056  19.571  1.00  0.87           N  
ATOM    737  CA  ALA A  96      -3.357  33.000  19.117  1.00  0.89           C  
ATOM    738  C   ALA A  96      -2.467  32.319  20.153  1.00  0.83           C  
ATOM    739  CB  ALA A  96      -2.838  34.404  18.815  1.00  0.84           C  
ATOM    740  O   ALA A  96      -1.394  31.811  19.821  1.00  0.79           O  
ATOM    741  N   ASP A  97      -2.910  32.190  21.378  1.00  0.87           N  
ATOM    742  CA  ASP A  97      -2.147  31.544  22.442  1.00  0.90           C  
ATOM    743  C   ASP A  97      -2.176  30.024  22.294  1.00  0.86           C  
ATOM    744  CB  ASP A  97      -2.689  31.950  23.814  1.00  0.85           C  
ATOM    745  O   ASP A  97      -1.415  29.316  22.957  1.00  0.82           O  
ATOM    746  CG  ASP A  97      -2.185  33.306  24.274  1.00  0.77           C  
ATOM    747  OD1 ASP A  97      -1.202  33.819  23.696  1.00  0.78           O  
ATOM    748  OD2 ASP A  97      -2.773  33.866  25.224  1.00  0.86           O  
ATOM    749  N   TYR A  98      -3.072  29.478  21.541  1.00  0.88           N  
ATOM    750  CA  TYR A  98      -3.352  28.049  21.458  1.00  0.91           C  
ATOM    751  C   TYR A  98      -2.800  27.460  20.165  1.00  0.85           C  
ATOM    752  CB  TYR A  98      -4.859  27.790  21.548  1.00  0.88           C  
ATOM    753  O   TYR A  98      -2.930  28.062  19.096  1.00  0.79           O  
ATOM    754  CG  TYR A  98      -5.464  28.180  22.874  1.00  0.86           C  
ATOM    755  CD1 TYR A  98      -5.655  27.234  23.880  1.00  0.82           C  
ATOM    756  CD2 TYR A  98      -5.846  29.493  23.126  1.00  0.84           C  
ATOM    757  CE1 TYR A  98      -6.214  27.589  25.103  1.00  0.90           C  
ATOM    758  CE2 TYR A  98      -6.406  29.859  24.345  1.00  0.89           C  
ATOM    759  OH  TYR A  98      -7.139  29.257  26.536  1.00  0.78           O  
ATOM    760  CZ  TYR A  98      -6.585  28.901  25.327  1.00  0.90           C  
ATOM    761  N   SER A  99      -2.094  26.321  20.207  1.00  0.82           N  
ATOM    762  CA  SER A  99      -1.817  25.440  19.078  1.00  0.85           C  
ATOM    763  C   SER A  99      -3.024  24.568  18.748  1.00  0.82           C  
ATOM    764  CB  SER A  99      -0.604  24.556  19.373  1.00  0.80           C  
ATOM    765  O   SER A  99      -3.409  23.706  19.541  1.00  0.80           O  
ATOM    766  OG  SER A  99       0.557  25.344  19.567  1.00  0.73           O  
ATOM    767  N   TRP A 100      -3.600  24.797  17.658  1.00  0.68           N  
ATOM    768  CA  TRP A 100      -4.837  24.160  17.218  1.00  0.79           C  
ATOM    769  C   TRP A 100      -4.544  22.889  16.428  1.00  0.60           C  
ATOM    770  CB  TRP A 100      -5.666  25.126  16.366  1.00  0.60           C  
ATOM    771  O   TRP A 100      -3.735  22.902  15.497  1.00  0.49           O  
ATOM    772  CG  TRP A 100      -6.106  26.359  17.097  1.00  0.52           C  
ATOM    773  CD1 TRP A 100      -5.523  27.595  17.055  1.00  0.51           C  
ATOM    774  CD2 TRP A 100      -7.223  26.472  17.985  1.00  0.62           C  
ATOM    775  CE2 TRP A 100      -7.257  27.807  18.445  1.00  0.81           C  
ATOM    776  CE3 TRP A 100      -8.199  25.573  18.437  1.00  0.74           C  
ATOM    777  NE1 TRP A 100      -6.211  28.470  17.863  1.00  0.74           N  
ATOM    778  CH2 TRP A 100      -9.174  27.365  19.761  1.00  0.74           C  
ATOM    779  CZ2 TRP A 100      -8.231  28.265  19.336  1.00  0.73           C  
ATOM    780  CZ3 TRP A 100      -9.167  26.031  19.323  1.00  0.74           C  
ATOM    781  N   SER A 101      -5.128  21.821  16.797  1.00  0.84           N  
ATOM    782  CA  SER A 101      -5.204  20.556  16.073  1.00  0.85           C  
ATOM    783  C   SER A 101      -6.651  20.117  15.878  1.00  0.82           C  
ATOM    784  CB  SER A 101      -4.427  19.467  16.813  1.00  0.81           C  
ATOM    785  O   SER A 101      -7.497  20.344  16.745  1.00  0.78           O  
ATOM    786  OG  SER A 101      -3.062  19.824  16.945  1.00  0.71           O  
ATOM    787  N   ARG A 102      -6.922  19.579  14.745  1.00  0.77           N  
ATOM    788  CA  ARG A 102      -8.215  18.933  14.546  1.00  0.79           C  
ATOM    789  C   ARG A 102      -8.349  17.694  15.426  1.00  0.74           C  
ATOM    790  CB  ARG A 102      -8.406  18.555  13.076  1.00  0.72           C  
ATOM    791  O   ARG A 102      -7.523  16.782  15.353  1.00  0.70           O  
ATOM    792  CG  ARG A 102      -9.846  18.237  12.704  1.00  0.68           C  
ATOM    793  CD  ARG A 102     -10.018  18.077  11.200  1.00  0.67           C  
ATOM    794  NE  ARG A 102     -11.426  17.983  10.825  1.00  0.60           N  
ATOM    795  NH1 ARG A 102     -11.021  17.732   8.564  1.00  0.47           N  
ATOM    796  NH2 ARG A 102     -13.173  17.748   9.354  1.00  0.43           N  
ATOM    797  CZ  ARG A 102     -11.870  17.821   9.582  1.00  0.68           C  
ATOM    798  N   PHE A 103      -9.356  17.642  16.357  1.00  0.75           N  
ATOM    799  CA  PHE A 103      -9.629  16.443  17.141  1.00  0.74           C  
ATOM    800  C   PHE A 103     -10.838  15.699  16.588  1.00  0.69           C  
ATOM    801  CB  PHE A 103      -9.861  16.803  18.612  1.00  0.69           C  
ATOM    802  O   PHE A 103     -10.992  14.497  16.816  1.00  0.63           O  
ATOM    803  CG  PHE A 103     -11.238  17.340  18.896  1.00  0.67           C  
ATOM    804  CD1 PHE A 103     -11.512  18.695  18.760  1.00  0.64           C  
ATOM    805  CD2 PHE A 103     -12.259  16.489  19.298  1.00  0.67           C  
ATOM    806  CE1 PHE A 103     -12.785  19.195  19.022  1.00  0.68           C  
ATOM    807  CE2 PHE A 103     -13.534  16.981  19.562  1.00  0.65           C  
ATOM    808  CZ  PHE A 103     -13.795  18.335  19.424  1.00  0.67           C  
ATOM    809  N   LYS A 104     -11.756  16.487  15.917  1.00  0.76           N  
ATOM    810  CA  LYS A 104     -12.867  15.871  15.197  1.00  0.75           C  
ATOM    811  C   LYS A 104     -12.485  15.570  13.750  1.00  0.73           C  
ATOM    812  CB  LYS A 104     -14.100  16.775  15.236  1.00  0.72           C  
ATOM    813  O   LYS A 104     -11.995  16.448  13.037  1.00  0.68           O  
ATOM    814  CG  LYS A 104     -15.390  16.081  14.825  1.00  0.68           C  
ATOM    815  CD  LYS A 104     -16.598  16.988  15.016  1.00  0.67           C  
ATOM    816  CE  LYS A 104     -17.886  16.306  14.575  1.00  0.67           C  
ATOM    817  NZ  LYS A 104     -19.065  17.216  14.697  1.00  0.57           N  
ATOM    818  N   GLY A 105     -12.330  14.292  13.188  1.00  0.66           N  
ATOM    819  CA  GLY A 105     -12.273  14.013  11.762  1.00  0.66           C  
ATOM    820  C   GLY A 105     -13.140  14.944  10.936  1.00  0.66           C  
ATOM    821  O   GLY A 105     -14.126  15.489  11.436  1.00  0.65           O  
ATOM    822  N   GLU A 106     -12.685  15.555   9.768  1.00  0.55           N  
ATOM    823  CA  GLU A 106     -13.731  16.021   8.861  1.00  0.55           C  
ATOM    824  C   GLU A 106     -14.954  15.111   8.916  1.00  0.55           C  
ATOM    825  CB  GLU A 106     -13.201  16.106   7.428  1.00  0.53           C  
ATOM    826  O   GLU A 106     -14.822  13.886   8.961  1.00  0.54           O  
ATOM    827  CG  GLU A 106     -12.293  17.301   7.177  1.00  0.51           C  
ATOM    828  CD  GLU A 106     -11.810  17.396   5.739  1.00  0.52           C  
ATOM    829  OE1 GLU A 106     -12.076  16.465   4.946  1.00  0.57           O  
ATOM    830  OE2 GLU A 106     -11.159  18.411   5.402  1.00  0.53           O  
ATOM    831  N   ASP A 107     -16.152  15.486   9.524  1.00  0.49           N  
ATOM    832  CA  ASP A 107     -17.348  14.787   9.065  1.00  0.49           C  
ATOM    833  C   ASP A 107     -17.226  14.396   7.594  1.00  0.49           C  
ATOM    834  CB  ASP A 107     -18.591  15.654   9.277  1.00  0.47           C  
ATOM    835  O   ASP A 107     -18.233  14.164   6.922  1.00  0.48           O  
ATOM    836  CG  ASP A 107     -18.978  15.788  10.740  1.00  0.46           C  
ATOM    837  OD1 ASP A 107     -18.617  14.907  11.549  1.00  0.48           O  
ATOM    838  OD2 ASP A 107     -19.652  16.783  11.085  1.00  0.49           O  
ATOM    839  N   GLY A 108     -16.114  14.392   7.070  1.00  0.40           N  
ATOM    840  CA  GLY A 108     -15.612  13.895   5.799  1.00  0.39           C  
ATOM    841  C   GLY A 108     -15.148  12.453   5.863  1.00  0.39           C  
ATOM    842  O   GLY A 108     -14.448  12.061   6.800  1.00  0.38           O  
ATOM    843  N   SER A 109     -16.088  11.462   5.529  1.00  0.45           N  
ATOM    844  CA  SER A 109     -15.788  10.113   5.061  1.00  0.45           C  
ATOM    845  C   SER A 109     -14.354   9.717   5.399  1.00  0.45           C  
ATOM    846  CB  SER A 109     -16.013  10.005   3.552  1.00  0.43           C  
ATOM    847  O   SER A 109     -13.404  10.349   4.933  1.00  0.43           O  
ATOM    848  OG  SER A 109     -14.994  10.688   2.842  1.00  0.41           O  
ATOM    849  N   SER A 110     -13.797   9.560   6.684  1.00  0.49           N  
ATOM    850  CA  SER A 110     -12.672   8.632   6.627  1.00  0.49           C  
ATOM    851  C   SER A 110     -12.633   7.892   5.294  1.00  0.49           C  
ATOM    852  CB  SER A 110     -12.749   7.625   7.776  1.00  0.47           C  
ATOM    853  O   SER A 110     -13.422   6.973   5.064  1.00  0.48           O  
ATOM    854  OG  SER A 110     -13.948   6.874   7.707  1.00  0.45           O  
ATOM    855  N   ASN A 111     -12.427   8.672   4.170  1.00  0.51           N  
ATOM    856  CA  ASN A 111     -11.982   7.805   3.084  1.00  0.51           C  
ATOM    857  C   ASN A 111     -10.987   6.757   3.576  1.00  0.52           C  
ATOM    858  CB  ASN A 111     -11.366   8.632   1.954  1.00  0.48           C  
ATOM    859  O   ASN A 111      -9.780   6.895   3.367  1.00  0.50           O  
ATOM    860  CG  ASN A 111     -12.411   9.224   1.028  1.00  0.46           C  
ATOM    861  ND2 ASN A 111     -12.015  10.225   0.251  1.00  0.42           N  
ATOM    862  OD1 ASN A 111     -13.565   8.787   1.014  1.00  0.47           O  
ATOM    863  N   ILE A 112     -11.274   6.123   4.767  1.00  0.58           N  
ATOM    864  CA  ILE A 112     -10.573   4.845   4.805  1.00  0.58           C  
ATOM    865  C   ILE A 112     -10.695   4.149   3.451  1.00  0.59           C  
ATOM    866  CB  ILE A 112     -11.118   3.934   5.927  1.00  0.55           C  
ATOM    867  O   ILE A 112     -11.781   3.706   3.070  1.00  0.57           O  
ATOM    868  CG1 ILE A 112     -10.987   4.627   7.288  1.00  0.48           C  
ATOM    869  CG2 ILE A 112     -10.392   2.585   5.928  1.00  0.50           C  
ATOM    870  CD1 ILE A 112     -11.607   3.849   8.441  1.00  0.48           C  
ATOM    871  N   ASN A 113      -9.644   4.552   2.622  1.00  0.61           N  
ATOM    872  CA  ASN A 113      -9.532   3.696   1.446  1.00  0.63           C  
ATOM    873  C   ASN A 113      -9.623   2.219   1.816  1.00  0.64           C  
ATOM    874  CB  ASN A 113      -8.226   3.978   0.700  1.00  0.58           C  
ATOM    875  O   ASN A 113      -8.628   1.614   2.221  1.00  0.62           O  
ATOM    876  CG  ASN A 113      -8.169   3.298  -0.654  1.00  0.53           C  
ATOM    877  ND2 ASN A 113      -7.172   3.656  -1.455  1.00  0.57           N  
ATOM    878  OD1 ASN A 113      -9.014   2.460  -0.978  1.00  0.57           O  
ATOM    879  N   LEU A 114     -10.814   1.738   1.890  1.00  0.68           N  
ATOM    880  CA  LEU A 114     -11.064   0.349   2.262  1.00  0.69           C  
ATOM    881  C   LEU A 114     -10.299  -0.604   1.351  1.00  0.69           C  
ATOM    882  CB  LEU A 114     -12.562   0.039   2.204  1.00  0.66           C  
ATOM    883  O   LEU A 114     -10.082  -1.766   1.703  1.00  0.67           O  
ATOM    884  CG  LEU A 114     -13.441   0.739   3.241  1.00  0.64           C  
ATOM    885  CD1 LEU A 114     -14.908   0.391   3.015  1.00  0.62           C  
ATOM    886  CD2 LEU A 114     -13.007   0.360   4.653  1.00  0.64           C  
ATOM    887  N   GLY A 115      -9.624   0.032   0.317  1.00  0.72           N  
ATOM    888  CA  GLY A 115      -9.051  -0.839  -0.697  1.00  0.71           C  
ATOM    889  C   GLY A 115      -9.925  -2.036  -1.019  1.00  0.70           C  
ATOM    890  O   GLY A 115     -10.280  -2.810  -0.127  1.00  0.66           O  
ATOM    891  N   PHE A 116     -10.546  -2.086  -2.182  1.00  0.75           N  
ATOM    892  CA  PHE A 116     -11.434  -3.167  -2.593  1.00  0.76           C  
ATOM    893  C   PHE A 116     -10.698  -4.166  -3.478  1.00  0.75           C  
ATOM    894  CB  PHE A 116     -12.654  -2.610  -3.334  1.00  0.72           C  
ATOM    895  O   PHE A 116      -9.960  -3.774  -4.385  1.00  0.71           O  
ATOM    896  CG  PHE A 116     -13.570  -1.792  -2.464  1.00  0.69           C  
ATOM    897  CD1 PHE A 116     -14.440  -2.410  -1.573  1.00  0.66           C  
ATOM    898  CD2 PHE A 116     -13.563  -0.406  -2.538  1.00  0.68           C  
ATOM    899  CE1 PHE A 116     -15.289  -1.656  -0.767  1.00  0.66           C  
ATOM    900  CE2 PHE A 116     -14.409   0.355  -1.735  1.00  0.66           C  
ATOM    901  CZ  PHE A 116     -15.272  -0.272  -0.851  1.00  0.63           C  
ATOM    902  N   ILE A 117     -10.587  -5.452  -3.153  1.00  0.72           N  
ATOM    903  CA  ILE A 117      -9.946  -6.538  -3.886  1.00  0.71           C  
ATOM    904  C   ILE A 117     -10.839  -6.977  -5.044  1.00  0.69           C  
ATOM    905  CB  ILE A 117      -9.637  -7.738  -2.962  1.00  0.67           C  
ATOM    906  O   ILE A 117     -10.349  -7.269  -6.137  1.00  0.63           O  
ATOM    907  CG1 ILE A 117      -8.772  -7.291  -1.778  1.00  0.61           C  
ATOM    908  CG2 ILE A 117      -8.954  -8.861  -3.747  1.00  0.60           C  
ATOM    909  CD1 ILE A 117      -8.620  -8.345  -0.690  1.00  0.60           C  
ATOM    910  N   PHE A 118     -12.076  -7.094  -4.880  1.00  0.60           N  
ATOM    911  CA  PHE A 118     -12.979  -7.697  -5.853  1.00  0.60           C  
ATOM    912  C   PHE A 118     -14.142  -6.763  -6.163  1.00  0.61           C  
ATOM    913  CB  PHE A 118     -13.506  -9.040  -5.338  1.00  0.51           C  
ATOM    914  O   PHE A 118     -14.892  -6.377  -5.264  1.00  0.56           O  
ATOM    915  CG  PHE A 118     -12.478 -10.139  -5.346  1.00  0.46           C  
ATOM    916  CD1 PHE A 118     -12.167 -10.811  -6.521  1.00  0.38           C  
ATOM    917  CD2 PHE A 118     -11.823 -10.501  -4.176  1.00  0.41           C  
ATOM    918  CE1 PHE A 118     -11.216 -11.829  -6.531  1.00  0.37           C  
ATOM    919  CE2 PHE A 118     -10.871 -11.517  -4.178  1.00  0.42           C  
ATOM    920  CZ  PHE A 118     -10.570 -12.180  -5.356  1.00  0.35           C  
ATOM    921  N   THR A 119     -14.113  -6.438  -7.454  1.00  0.63           N  
ATOM    922  CA  THR A 119     -15.176  -5.682  -8.107  1.00  0.61           C  
ATOM    923  C   THR A 119     -15.658  -6.400  -9.364  1.00  0.63           C  
ATOM    924  CB  THR A 119     -14.708  -4.261  -8.471  1.00  0.55           C  
ATOM    925  O   THR A 119     -14.985  -6.372 -10.397  1.00  0.59           O  
ATOM    926  CG2 THR A 119     -14.338  -3.467  -7.223  1.00  0.46           C  
ATOM    927  OG1 THR A 119     -13.561  -4.346  -9.326  1.00  0.51           O  
ATOM    928  N   SER A 120     -16.477  -7.481  -9.158  1.00  0.69           N  
ATOM    929  CA  SER A 120     -17.144  -7.958 -10.365  1.00  0.69           C  
ATOM    930  C   SER A 120     -18.542  -7.364 -10.496  1.00  0.69           C  
ATOM    931  CB  SER A 120     -17.227  -9.485 -10.365  1.00  0.66           C  
ATOM    932  O   SER A 120     -19.328  -7.400  -9.547  1.00  0.66           O  
ATOM    933  OG  SER A 120     -18.088  -9.941  -9.336  1.00  0.63           O  
ATOM    934  N   ASN A 121     -18.810  -6.678 -11.583  1.00  0.76           N  
ATOM    935  CA  ASN A 121     -20.074  -6.073 -11.990  1.00  0.76           C  
ATOM    936  C   ASN A 121     -20.488  -4.950 -11.043  1.00  0.77           C  
ATOM    937  CB  ASN A 121     -21.175  -7.132 -12.071  1.00  0.74           C  
ATOM    938  O   ASN A 121     -21.676  -4.654 -10.907  1.00  0.75           O  
ATOM    939  CG  ASN A 121     -20.934  -8.141 -13.177  1.00  0.71           C  
ATOM    940  ND2 ASN A 121     -21.387  -9.371 -12.967  1.00  0.71           N  
ATOM    941  OD1 ASN A 121     -20.346  -7.817 -14.212  1.00  0.71           O  
ATOM    942  N   ILE A 122     -19.481  -4.235 -10.450  1.00  0.77           N  
ATOM    943  CA  ILE A 122     -19.681  -3.110  -9.543  1.00  0.78           C  
ATOM    944  C   ILE A 122     -18.787  -1.945  -9.961  1.00  0.78           C  
ATOM    945  CB  ILE A 122     -19.395  -3.508  -8.078  1.00  0.75           C  
ATOM    946  O   ILE A 122     -17.675  -2.153 -10.453  1.00  0.75           O  
ATOM    947  CG1 ILE A 122     -20.292  -4.678  -7.657  1.00  0.68           C  
ATOM    948  CG2 ILE A 122     -19.587  -2.308  -7.146  1.00  0.67           C  
ATOM    949  CD1 ILE A 122     -19.991  -5.220  -6.267  1.00  0.66           C  
ATOM    950  N   VAL A 123     -19.222  -0.681  -9.853  1.00  0.77           N  
ATOM    951  CA  VAL A 123     -18.448   0.556  -9.856  1.00  0.78           C  
ATOM    952  C   VAL A 123     -18.431   1.158  -8.453  1.00  0.78           C  
ATOM    953  CB  VAL A 123     -19.014   1.578 -10.868  1.00  0.76           C  
ATOM    954  O   VAL A 123     -19.468   1.234  -7.790  1.00  0.77           O  
ATOM    955  CG1 VAL A 123     -18.209   2.876 -10.832  1.00  0.72           C  
ATOM    956  CG2 VAL A 123     -19.019   0.987 -12.276  1.00  0.71           C  
ATOM    957  N   LEU A 124     -17.217   1.571  -8.071  1.00  0.77           N  
ATOM    958  CA  LEU A 124     -17.004   2.433  -6.914  1.00  0.77           C  
ATOM    959  C   LEU A 124     -16.994   3.902  -7.325  1.00  0.78           C  
ATOM    960  CB  LEU A 124     -15.689   2.078  -6.215  1.00  0.75           C  
ATOM    961  O   LEU A 124     -16.473   4.250  -8.387  1.00  0.76           O  
ATOM    962  CG  LEU A 124     -15.584   0.663  -5.646  1.00  0.73           C  
ATOM    963  CD1 LEU A 124     -14.151   0.369  -5.214  1.00  0.70           C  
ATOM    964  CD2 LEU A 124     -16.547   0.483  -4.477  1.00  0.70           C  
ATOM    965  N   ASP A 125     -17.598   4.716  -6.565  1.00  0.75           N  
ATOM    966  CA  ASP A 125     -17.458   6.148  -6.814  1.00  0.75           C  
ATOM    967  C   ASP A 125     -16.057   6.634  -6.452  1.00  0.75           C  
ATOM    968  CB  ASP A 125     -18.508   6.934  -6.026  1.00  0.73           C  
ATOM    969  O   ASP A 125     -15.220   5.851  -5.997  1.00  0.73           O  
ATOM    970  CG  ASP A 125     -18.142   7.111  -4.563  1.00  0.70           C  
ATOM    971  OD1 ASP A 125     -17.190   6.454  -4.089  1.00  0.69           O  
ATOM    972  OD2 ASP A 125     -18.814   7.912  -3.877  1.00  0.70           O  
ATOM    973  N   SER A 126     -15.634   7.895  -6.686  1.00  0.70           N  
ATOM    974  CA  SER A 126     -14.308   8.476  -6.505  1.00  0.70           C  
ATOM    975  C   SER A 126     -13.893   8.462  -5.038  1.00  0.70           C  
ATOM    976  CB  SER A 126     -14.272   9.909  -7.040  1.00  0.66           C  
ATOM    977  O   SER A 126     -12.701   8.486  -4.724  1.00  0.68           O  
ATOM    978  OG  SER A 126     -15.270  10.702  -6.420  1.00  0.64           O  
ATOM    979  N   SER A 127     -14.774   8.410  -4.172  1.00  0.70           N  
ATOM    980  CA  SER A 127     -14.509   8.390  -2.737  1.00  0.70           C  
ATOM    981  C   SER A 127     -14.385   6.962  -2.218  1.00  0.70           C  
ATOM    982  CB  SER A 127     -15.615   9.123  -1.977  1.00  0.67           C  
ATOM    983  O   SER A 127     -14.046   6.747  -1.052  1.00  0.68           O  
ATOM    984  OG  SER A 127     -16.869   8.493  -2.182  1.00  0.63           O  
ATOM    985  N   GLN A 128     -14.674   5.968  -2.999  1.00  0.71           N  
ATOM    986  CA  GLN A 128     -14.644   4.529  -2.763  1.00  0.70           C  
ATOM    987  C   GLN A 128     -15.500   4.151  -1.557  1.00  0.71           C  
ATOM    988  CB  GLN A 128     -13.207   4.048  -2.557  1.00  0.66           C  
ATOM    989  O   GLN A 128     -15.250   3.135  -0.905  1.00  0.68           O  
ATOM    990  CG  GLN A 128     -12.297   4.299  -3.752  1.00  0.62           C  
ATOM    991  CD  GLN A 128     -10.942   3.633  -3.608  1.00  0.62           C  
ATOM    992  NE2 GLN A 128     -10.148   3.668  -4.673  1.00  0.52           N  
ATOM    993  OE1 GLN A 128     -10.610   3.091  -2.548  1.00  0.63           O  
ATOM    994  N   ASN A 129     -16.541   4.932  -1.149  1.00  0.68           N  
ATOM    995  CA  ASN A 129     -17.506   4.639  -0.095  1.00  0.69           C  
ATOM    996  C   ASN A 129     -18.885   4.325  -0.668  1.00  0.69           C  
ATOM    997  CB  ASN A 129     -17.595   5.806   0.891  1.00  0.66           C  
ATOM    998  O   ASN A 129     -19.830   4.071   0.081  1.00  0.67           O  
ATOM    999  CG  ASN A 129     -18.073   7.088   0.238  1.00  0.62           C  
ATOM   1000  ND2 ASN A 129     -18.233   8.137   1.036  1.00  0.59           N  
ATOM   1001  OD1 ASN A 129     -18.297   7.135  -0.975  1.00  0.60           O  
ATOM   1002  N   LYS A 130     -18.957   4.454  -1.928  1.00  0.76           N  
ATOM   1003  CA  LYS A 130     -20.198   4.147  -2.632  1.00  0.76           C  
ATOM   1004  C   LYS A 130     -19.981   3.060  -3.680  1.00  0.77           C  
ATOM   1005  CB  LYS A 130     -20.766   5.405  -3.292  1.00  0.74           C  
ATOM   1006  O   LYS A 130     -19.130   3.200  -4.561  1.00  0.74           O  
ATOM   1007  CG  LYS A 130     -22.144   5.212  -3.908  1.00  0.71           C  
ATOM   1008  CD  LYS A 130     -22.692   6.516  -4.473  1.00  0.70           C  
ATOM   1009  CE  LYS A 130     -24.050   6.315  -5.132  1.00  0.65           C  
ATOM   1010  NZ  LYS A 130     -24.598   7.595  -5.673  1.00  0.60           N  
ATOM   1011  N   VAL A 131     -20.803   1.948  -3.654  1.00  0.77           N  
ATOM   1012  CA  VAL A 131     -20.767   0.822  -4.582  1.00  0.77           C  
ATOM   1013  C   VAL A 131     -22.031   0.818  -5.439  1.00  0.77           C  
ATOM   1014  CB  VAL A 131     -20.625  -0.523  -3.836  1.00  0.75           C  
ATOM   1015  O   VAL A 131     -23.145   0.896  -4.914  1.00  0.75           O  
ATOM   1016  CG1 VAL A 131     -20.459  -1.675  -4.826  1.00  0.70           C  
ATOM   1017  CG2 VAL A 131     -19.445  -0.473  -2.867  1.00  0.70           C  
ATOM   1018  N   THR A 132     -21.807   0.751  -6.763  1.00  0.77           N  
ATOM   1019  CA  THR A 132     -22.892   0.666  -7.734  1.00  0.77           C  
ATOM   1020  C   THR A 132     -22.751  -0.587  -8.594  1.00  0.77           C  
ATOM   1021  CB  THR A 132     -22.932   1.911  -8.639  1.00  0.76           C  
ATOM   1022  O   THR A 132     -21.695  -0.826  -9.183  1.00  0.76           O  
ATOM   1023  CG2 THR A 132     -24.124   1.864  -9.588  1.00  0.74           C  
ATOM   1024  OG1 THR A 132     -23.031   3.085  -7.822  1.00  0.75           O  
ATOM   1025  N   ARG A 133     -23.716  -1.460  -8.603  1.00  0.77           N  
ATOM   1026  CA  ARG A 133     -23.769  -2.555  -9.566  1.00  0.77           C  
ATOM   1027  C   ARG A 133     -24.064  -2.036 -10.970  1.00  0.77           C  
ATOM   1028  CB  ARG A 133     -24.826  -3.582  -9.155  1.00  0.76           C  
ATOM   1029  O   ARG A 133     -25.024  -1.290 -11.172  1.00  0.75           O  
ATOM   1030  CG  ARG A 133     -24.875  -4.809 -10.051  1.00  0.74           C  
ATOM   1031  CD  ARG A 133     -25.854  -5.851  -9.528  1.00  0.73           C  
ATOM   1032  NE  ARG A 133     -25.895  -7.030 -10.388  1.00  0.62           N  
ATOM   1033  NH1 ARG A 133     -26.752  -8.436  -8.767  1.00  0.62           N  
ATOM   1034  NH2 ARG A 133     -26.316  -9.236 -10.871  1.00  0.60           N  
ATOM   1035  CZ  ARG A 133     -26.321  -8.231 -10.007  1.00  0.67           C  
ATOM   1036  N   LEU A 134     -23.343  -2.352 -11.970  1.00  0.75           N  
ATOM   1037  CA  LEU A 134     -23.462  -1.871 -13.342  1.00  0.75           C  
ATOM   1038  C   LEU A 134     -24.494  -2.686 -14.116  1.00  0.74           C  
ATOM   1039  CB  LEU A 134     -22.108  -1.935 -14.053  1.00  0.72           C  
ATOM   1040  O   LEU A 134     -25.327  -2.123 -14.830  1.00  0.70           O  
ATOM   1041  CG  LEU A 134     -21.047  -0.940 -13.579  1.00  0.69           C  
ATOM   1042  CD1 LEU A 134     -19.730  -1.181 -14.310  1.00  0.67           C  
ATOM   1043  CD2 LEU A 134     -21.526   0.493 -13.788  1.00  0.68           C  
ATOM   1044  N   SER A 135     -24.493  -3.970 -14.107  1.00  0.71           N  
ATOM   1045  CA  SER A 135     -25.284  -4.908 -14.897  1.00  0.70           C  
ATOM   1046  C   SER A 135     -25.248  -6.308 -14.292  1.00  0.71           C  
ATOM   1047  CB  SER A 135     -24.777  -4.955 -16.339  1.00  0.68           C  
ATOM   1048  O   SER A 135     -24.509  -6.559 -13.338  1.00  0.67           O  
ATOM   1049  OG  SER A 135     -23.460  -5.475 -16.394  1.00  0.68           O  
ATOM   1050  N   GLY A 136     -26.257  -7.129 -14.664  1.00  0.70           N  
ATOM   1051  CA  GLY A 136     -26.253  -8.551 -14.363  1.00  0.70           C  
ATOM   1052  C   GLY A 136     -27.512  -9.015 -13.656  1.00  0.70           C  
ATOM   1053  O   GLY A 136     -28.425  -8.222 -13.418  1.00  0.66           O  
ATOM   1054  N   SER A 137     -27.749 -10.269 -13.554  1.00  0.69           N  
ATOM   1055  CA  SER A 137     -28.750 -11.004 -12.788  1.00  0.69           C  
ATOM   1056  C   SER A 137     -28.096 -11.999 -11.835  1.00  0.70           C  
ATOM   1057  CB  SER A 137     -29.710 -11.738 -13.725  1.00  0.66           C  
ATOM   1058  O   SER A 137     -26.967 -12.438 -12.066  1.00  0.67           O  
ATOM   1059  OG  SER A 137     -29.016 -12.692 -14.510  1.00  0.66           O  
ATOM   1060  N   GLY A 138     -28.702 -12.099 -10.762  1.00  0.72           N  
ATOM   1061  CA  GLY A 138     -28.238 -12.981  -9.704  1.00  0.72           C  
ATOM   1062  C   GLY A 138     -27.348 -12.284  -8.693  1.00  0.72           C  
ATOM   1063  O   GLY A 138     -27.410 -11.062  -8.541  1.00  0.69           O  
ATOM   1064  N   TRP A 139     -26.566 -12.969  -7.809  1.00  0.76           N  
ATOM   1065  CA  TRP A 139     -25.658 -12.524  -6.757  1.00  0.77           C  
ATOM   1066  C   TRP A 139     -24.235 -12.386  -7.289  1.00  0.76           C  
ATOM   1067  CB  TRP A 139     -25.683 -13.499  -5.577  1.00  0.73           C  
ATOM   1068  O   TRP A 139     -23.273 -12.738  -6.603  1.00  0.71           O  
ATOM   1069  CG  TRP A 139     -26.977 -13.506  -4.820  1.00  0.67           C  
ATOM   1070  CD1 TRP A 139     -28.021 -14.373  -4.980  1.00  0.61           C  
ATOM   1071  CD2 TRP A 139     -27.365 -12.597  -3.784  1.00  0.65           C  
ATOM   1072  CE2 TRP A 139     -28.659 -12.974  -3.362  1.00  0.66           C  
ATOM   1073  CE3 TRP A 139     -26.743 -11.501  -3.172  1.00  0.76           C  
ATOM   1074  NE1 TRP A 139     -29.036 -14.059  -4.106  1.00  0.75           N  
ATOM   1075  CH2 TRP A 139     -28.712 -11.223  -1.770  1.00  0.70           C  
ATOM   1076  CZ2 TRP A 139     -29.343 -12.292  -2.353  1.00  0.72           C  
ATOM   1077  CZ3 TRP A 139     -27.426 -10.823  -2.168  1.00  0.72           C  
ATOM   1078  N   ASP A 140     -24.181 -11.875  -8.574  1.00  0.72           N  
ATOM   1079  CA  ASP A 140     -22.915 -11.875  -9.301  1.00  0.72           C  
ATOM   1080  C   ASP A 140     -22.157 -10.568  -9.083  1.00  0.72           C  
ATOM   1081  CB  ASP A 140     -23.154 -12.102 -10.795  1.00  0.69           C  
ATOM   1082  O   ASP A 140     -21.004 -10.437  -9.499  1.00  0.68           O  
ATOM   1083  CG  ASP A 140     -24.011 -11.021 -11.429  1.00  0.64           C  
ATOM   1084  OD1 ASP A 140     -24.708 -10.287 -10.696  1.00  0.63           O  
ATOM   1085  OD2 ASP A 140     -23.990 -10.903 -12.674  1.00  0.66           O  
ATOM   1086  N   ALA A 141     -22.710  -9.607  -8.472  1.00  0.78           N  
ATOM   1087  CA  ALA A 141     -22.089  -8.328  -8.137  1.00  0.78           C  
ATOM   1088  C   ALA A 141     -21.663  -8.292  -6.673  1.00  0.78           C  
ATOM   1089  CB  ALA A 141     -23.047  -7.177  -8.439  1.00  0.76           C  
ATOM   1090  O   ALA A 141     -22.506  -8.203  -5.776  1.00  0.76           O  
ATOM   1091  N   GLN A 142     -20.301  -8.310  -6.478  1.00  0.79           N  
ATOM   1092  CA  GLN A 142     -19.735  -8.430  -5.138  1.00  0.79           C  
ATOM   1093  C   GLN A 142     -18.574  -7.459  -4.943  1.00  0.79           C  
ATOM   1094  CB  GLN A 142     -19.271  -9.863  -4.877  1.00  0.77           C  
ATOM   1095  O   GLN A 142     -17.809  -7.202  -5.875  1.00  0.77           O  
ATOM   1096  CG  GLN A 142     -20.388 -10.896  -4.960  1.00  0.73           C  
ATOM   1097  CD  GLN A 142     -19.880 -12.320  -4.841  1.00  0.71           C  
ATOM   1098  NE2 GLN A 142     -20.801 -13.278  -4.808  1.00  0.65           N  
ATOM   1099  OE1 GLN A 142     -18.669 -12.559  -4.781  1.00  0.69           O  
ATOM   1100  N   VAL A 143     -18.411  -7.009  -3.752  1.00  0.81           N  
ATOM   1101  CA  VAL A 143     -17.263  -6.204  -3.347  1.00  0.81           C  
ATOM   1102  C   VAL A 143     -16.789  -6.640  -1.962  1.00  0.82           C  
ATOM   1103  CB  VAL A 143     -17.599  -4.696  -3.345  1.00  0.79           C  
ATOM   1104  O   VAL A 143     -17.603  -6.878  -1.067  1.00  0.81           O  
ATOM   1105  CG1 VAL A 143     -18.644  -4.377  -2.277  1.00  0.73           C  
ATOM   1106  CG2 VAL A 143     -16.335  -3.868  -3.123  1.00  0.72           C  
ATOM   1107  N   TYR A 144     -15.400  -6.673  -1.811  1.00  0.82           N  
ATOM   1108  CA  TYR A 144     -14.744  -6.911  -0.530  1.00  0.82           C  
ATOM   1109  C   TYR A 144     -13.678  -5.856  -0.258  1.00  0.82           C  
ATOM   1110  CB  TYR A 144     -14.116  -8.308  -0.499  1.00  0.81           C  
ATOM   1111  O   TYR A 144     -12.993  -5.406  -1.179  1.00  0.81           O  
ATOM   1112  CG  TYR A 144     -15.125  -9.429  -0.563  1.00  0.79           C  
ATOM   1113  CD1 TYR A 144     -15.692  -9.949   0.598  1.00  0.75           C  
ATOM   1114  CD2 TYR A 144     -15.513  -9.970  -1.784  1.00  0.76           C  
ATOM   1115  CE1 TYR A 144     -16.620 -10.984   0.543  1.00  0.75           C  
ATOM   1116  CE2 TYR A 144     -16.440 -11.004  -1.851  1.00  0.76           C  
ATOM   1117  OH  TYR A 144     -17.907 -12.527  -0.743  1.00  0.70           O  
ATOM   1118  CZ  TYR A 144     -16.988 -11.503  -0.683  1.00  0.72           C  
ATOM   1119  N   SER A 145     -13.520  -5.509   0.910  1.00  0.83           N  
ATOM   1120  CA  SER A 145     -12.398  -4.649   1.270  1.00  0.83           C  
ATOM   1121  C   SER A 145     -11.072  -5.396   1.161  1.00  0.83           C  
ATOM   1122  CB  SER A 145     -12.571  -4.107   2.689  1.00  0.82           C  
ATOM   1123  O   SER A 145     -11.000  -6.590   1.458  1.00  0.81           O  
ATOM   1124  OG  SER A 145     -12.433  -5.144   3.645  1.00  0.80           O  
ATOM   1125  N   SER A 146      -9.996  -4.711   0.745  1.00  0.80           N  
ATOM   1126  CA  SER A 146      -8.635  -5.214   0.901  1.00  0.81           C  
ATOM   1127  C   SER A 146      -8.182  -5.141   2.356  1.00  0.80           C  
ATOM   1128  CB  SER A 146      -7.668  -4.425   0.018  1.00  0.78           C  
ATOM   1129  O   SER A 146      -7.340  -5.931   2.789  1.00  0.78           O  
ATOM   1130  OG  SER A 146      -7.664  -3.053   0.375  1.00  0.73           O  
ATOM   1131  N   LEU A 147      -8.707  -4.198   3.009  1.00  0.81           N  
ATOM   1132  CA  LEU A 147      -8.441  -4.057   4.437  1.00  0.82           C  
ATOM   1133  C   LEU A 147      -9.195  -5.115   5.237  1.00  0.83           C  
ATOM   1134  CB  LEU A 147      -8.835  -2.659   4.920  1.00  0.79           C  
ATOM   1135  O   LEU A 147     -10.369  -5.380   4.972  1.00  0.81           O  
ATOM   1136  CG  LEU A 147      -7.970  -1.500   4.420  1.00  0.73           C  
ATOM   1137  CD1 LEU A 147      -8.577  -0.166   4.840  1.00  0.68           C  
ATOM   1138  CD2 LEU A 147      -6.544  -1.633   4.944  1.00  0.68           C  
ATOM   1139  N   SER A 148      -8.516  -5.708   6.181  1.00  0.81           N  
ATOM   1140  CA  SER A 148      -9.091  -6.667   7.118  1.00  0.83           C  
ATOM   1141  C   SER A 148      -8.720  -6.325   8.557  1.00  0.81           C  
ATOM   1142  CB  SER A 148      -8.627  -8.086   6.786  1.00  0.79           C  
ATOM   1143  O   SER A 148      -7.689  -5.697   8.805  1.00  0.78           O  
ATOM   1144  OG  SER A 148      -7.216  -8.185   6.867  1.00  0.79           O  
ATOM   1145  N   TYR A 149      -9.462  -6.599   9.481  1.00  0.80           N  
ATOM   1146  CA  TYR A 149      -9.230  -6.379  10.905  1.00  0.81           C  
ATOM   1147  C   TYR A 149      -9.272  -7.694  11.674  1.00  0.80           C  
ATOM   1148  CB  TYR A 149     -10.269  -5.408  11.475  1.00  0.79           C  
ATOM   1149  O   TYR A 149     -10.217  -8.475  11.531  1.00  0.77           O  
ATOM   1150  CG  TYR A 149     -10.231  -4.039  10.841  1.00  0.79           C  
ATOM   1151  CD1 TYR A 149      -9.144  -3.190  11.034  1.00  0.76           C  
ATOM   1152  CD2 TYR A 149     -11.283  -3.591  10.049  1.00  0.78           C  
ATOM   1153  CE1 TYR A 149      -9.105  -1.926  10.454  1.00  0.79           C  
ATOM   1154  CE2 TYR A 149     -11.255  -2.329   9.463  1.00  0.80           C  
ATOM   1155  OH  TYR A 149     -10.131  -0.256   9.094  1.00  0.67           O  
ATOM   1156  CZ  TYR A 149     -10.164  -1.506   9.671  1.00  0.78           C  
ATOM   1157  N   LEU A 150      -8.092  -7.961  12.267  1.00  0.73           N  
ATOM   1158  CA  LEU A 150      -8.003  -8.973  13.314  1.00  0.74           C  
ATOM   1159  C   LEU A 150      -8.591  -8.453  14.622  1.00  0.68           C  
ATOM   1160  CB  LEU A 150      -6.548  -9.398  13.528  1.00  0.66           C  
ATOM   1161  O   LEU A 150      -8.056  -7.516  15.219  1.00  0.62           O  
ATOM   1162  CG  LEU A 150      -6.314 -10.536  14.523  1.00  0.60           C  
ATOM   1163  CD1 LEU A 150      -6.863 -11.846  13.969  1.00  0.58           C  
ATOM   1164  CD2 LEU A 150      -4.829 -10.667  14.845  1.00  0.62           C  
ATOM   1165  N   GLY A 151      -9.866  -8.952  14.983  1.00  0.72           N  
ATOM   1166  CA  GLY A 151     -10.516  -8.434  16.177  1.00  0.71           C  
ATOM   1167  C   GLY A 151     -11.668  -7.497  15.870  1.00  0.70           C  
ATOM   1168  O   GLY A 151     -12.292  -7.597  14.811  1.00  0.64           O  
ATOM   1169  N   GLY A 152     -11.924  -6.625  16.867  1.00  0.72           N  
ATOM   1170  CA  GLY A 152     -13.102  -5.780  16.749  1.00  0.75           C  
ATOM   1171  C   GLY A 152     -13.149  -5.000  15.449  1.00  0.74           C  
ATOM   1172  O   GLY A 152     -12.219  -4.257  15.130  1.00  0.71           O  
ATOM   1173  N   CYS A 153     -14.264  -5.161  14.788  1.00  0.80           N  
ATOM   1174  CA  CYS A 153     -14.548  -4.316  13.633  1.00  0.84           C  
ATOM   1175  C   CYS A 153     -16.033  -3.985  13.551  1.00  0.84           C  
ATOM   1176  CB  CYS A 153     -14.097  -5.001  12.343  1.00  0.79           C  
ATOM   1177  O   CYS A 153     -16.860  -4.669  14.157  1.00  0.83           O  
ATOM   1178  SG  CYS A 153     -14.936  -6.568  12.020  1.00  0.84           S  
ATOM   1179  N   SER A 154     -16.316  -2.888  12.859  1.00  0.84           N  
ATOM   1180  CA  SER A 154     -17.670  -2.442  12.546  1.00  0.86           C  
ATOM   1181  C   SER A 154     -17.819  -2.128  11.061  1.00  0.85           C  
ATOM   1182  CB  SER A 154     -18.034  -1.210  13.375  1.00  0.83           C  
ATOM   1183  O   SER A 154     -16.964  -1.463  10.473  1.00  0.83           O  
ATOM   1184  OG  SER A 154     -19.351  -0.776  13.080  1.00  0.80           O  
ATOM   1185  N   VAL A 155     -18.933  -2.683  10.512  1.00  0.85           N  
ATOM   1186  CA  VAL A 155     -19.347  -2.302   9.166  1.00  0.87           C  
ATOM   1187  C   VAL A 155     -20.684  -1.566   9.225  1.00  0.87           C  
ATOM   1188  CB  VAL A 155     -19.456  -3.531   8.236  1.00  0.84           C  
ATOM   1189  O   VAL A 155     -21.619  -2.017   9.890  1.00  0.85           O  
ATOM   1190  CG1 VAL A 155     -20.552  -4.479   8.720  1.00  0.70           C  
ATOM   1191  CG2 VAL A 155     -19.724  -3.090   6.798  1.00  0.69           C  
ATOM   1192  N   GLN A 156     -20.739  -0.489   8.557  1.00  0.85           N  
ATOM   1193  CA  GLN A 156     -21.966   0.292   8.441  1.00  0.85           C  
ATOM   1194  C   GLN A 156     -22.347   0.504   6.979  1.00  0.85           C  
ATOM   1195  CB  GLN A 156     -21.811   1.642   9.144  1.00  0.83           C  
ATOM   1196  O   GLN A 156     -21.482   0.752   6.136  1.00  0.82           O  
ATOM   1197  CG  GLN A 156     -23.092   2.464   9.184  1.00  0.76           C  
ATOM   1198  CD  GLN A 156     -22.922   3.781   9.918  1.00  0.74           C  
ATOM   1199  NE2 GLN A 156     -23.791   4.741   9.624  1.00  0.69           N  
ATOM   1200  OE1 GLN A 156     -22.016   3.933  10.744  1.00  0.74           O  
ATOM   1201  N   SER A 157     -23.715   0.441   6.710  1.00  0.84           N  
ATOM   1202  CA  SER A 157     -24.257   0.731   5.386  1.00  0.85           C  
ATOM   1203  C   SER A 157     -25.640   1.366   5.482  1.00  0.84           C  
ATOM   1204  CB  SER A 157     -24.328  -0.543   4.544  1.00  0.83           C  
ATOM   1205  O   SER A 157     -26.380   1.112   6.434  1.00  0.83           O  
ATOM   1206  OG  SER A 157     -24.775  -0.254   3.231  1.00  0.79           O  
ATOM   1207  N   SER A 158     -26.037   2.189   4.495  1.00  0.82           N  
ATOM   1208  CA  SER A 158     -27.351   2.807   4.351  1.00  0.82           C  
ATOM   1209  C   SER A 158     -27.888   2.639   2.933  1.00  0.81           C  
ATOM   1210  CB  SER A 158     -27.287   4.292   4.708  1.00  0.80           C  
ATOM   1211  O   SER A 158     -27.258   3.079   1.969  1.00  0.78           O  
ATOM   1212  OG  SER A 158     -26.965   4.467   6.077  1.00  0.75           O  
ATOM   1213  N   PRO A 159     -29.069   1.977   2.707  1.00  0.81           N  
ATOM   1214  CA  PRO A 159     -29.668   1.876   1.374  1.00  0.80           C  
ATOM   1215  C   PRO A 159     -30.234   3.205   0.879  1.00  0.80           C  
ATOM   1216  CB  PRO A 159     -30.783   0.845   1.566  1.00  0.79           C  
ATOM   1217  O   PRO A 159     -31.012   3.851   1.586  1.00  0.78           O  
ATOM   1218  CG  PRO A 159     -31.231   1.025   2.980  1.00  0.79           C  
ATOM   1219  CD  PRO A 159     -30.054   1.468   3.801  1.00  0.77           C  
ATOM   1220  N   THR A 160     -30.094   3.557  -0.416  1.00  0.76           N  
ATOM   1221  CA  THR A 160     -30.643   4.760  -1.032  1.00  0.75           C  
ATOM   1222  C   THR A 160     -31.873   4.426  -1.871  1.00  0.75           C  
ATOM   1223  CB  THR A 160     -29.594   5.465  -1.912  1.00  0.73           C  
ATOM   1224  O   THR A 160     -32.618   5.321  -2.274  1.00  0.72           O  
ATOM   1225  CG2 THR A 160     -28.452   6.021  -1.068  1.00  0.68           C  
ATOM   1226  OG1 THR A 160     -29.063   4.527  -2.856  1.00  0.70           O  
ATOM   1227  N   THR A 161     -31.984   3.160  -2.141  1.00  0.75           N  
ATOM   1228  CA  THR A 161     -33.151   2.743  -2.911  1.00  0.75           C  
ATOM   1229  C   THR A 161     -33.727   1.442  -2.359  1.00  0.76           C  
ATOM   1230  CB  THR A 161     -32.801   2.561  -4.400  1.00  0.73           C  
ATOM   1231  O   THR A 161     -33.008   0.649  -1.747  1.00  0.74           O  
ATOM   1232  CG2 THR A 161     -32.287   3.862  -5.007  1.00  0.68           C  
ATOM   1233  OG1 THR A 161     -31.789   1.555  -4.528  1.00  0.71           O  
ATOM   1234  N   LYS A 162     -35.095   1.071  -2.589  1.00  0.75           N  
ATOM   1235  CA  LYS A 162     -35.770  -0.164  -2.203  1.00  0.75           C  
ATOM   1236  C   LYS A 162     -35.826  -1.148  -3.369  1.00  0.74           C  
ATOM   1237  CB  LYS A 162     -37.184   0.131  -1.699  1.00  0.71           C  
ATOM   1238  O   LYS A 162     -36.709  -2.006  -3.422  1.00  0.69           O  
ATOM   1239  CG  LYS A 162     -37.230   0.723  -0.298  1.00  0.69           C  
ATOM   1240  CD  LYS A 162     -38.656   0.789   0.234  1.00  0.69           C  
ATOM   1241  CE  LYS A 162     -38.695   1.295   1.670  1.00  0.64           C  
ATOM   1242  NZ  LYS A 162     -40.087   1.323   2.210  1.00  0.55           N  
ATOM   1243  N   MET A 163     -34.994  -1.188  -4.295  1.00  0.59           N  
ATOM   1244  CA  MET A 163     -35.479  -1.764  -5.545  1.00  0.63           C  
ATOM   1245  C   MET A 163     -34.747  -3.063  -5.866  1.00  0.60           C  
ATOM   1246  CB  MET A 163     -35.311  -0.771  -6.697  1.00  0.51           C  
ATOM   1247  O   MET A 163     -35.233  -3.876  -6.655  1.00  0.54           O  
ATOM   1248  CG  MET A 163     -36.236   0.432  -6.608  1.00  0.46           C  
ATOM   1249  SD  MET A 163     -36.385   1.323  -8.206  1.00  0.50           S  
ATOM   1250  CE  MET A 163     -34.636   1.433  -8.675  1.00  0.35           C  
ATOM   1251  N   SER A 164     -33.830  -3.615  -4.869  1.00  0.69           N  
ATOM   1252  CA  SER A 164     -33.121  -4.868  -5.108  1.00  0.68           C  
ATOM   1253  C   SER A 164     -32.639  -5.488  -3.800  1.00  0.69           C  
ATOM   1254  CB  SER A 164     -31.932  -4.642  -6.043  1.00  0.63           C  
ATOM   1255  O   SER A 164     -32.589  -4.814  -2.769  1.00  0.63           O  
ATOM   1256  OG  SER A 164     -31.127  -3.570  -5.583  1.00  0.58           O  
ATOM   1257  N   SER A 165     -32.431  -6.930  -3.803  1.00  0.79           N  
ATOM   1258  CA  SER A 165     -31.811  -7.658  -2.700  1.00  0.79           C  
ATOM   1259  C   SER A 165     -30.326  -7.332  -2.587  1.00  0.79           C  
ATOM   1260  CB  SER A 165     -31.998  -9.165  -2.880  1.00  0.77           C  
ATOM   1261  O   SER A 165     -29.578  -7.476  -3.556  1.00  0.77           O  
ATOM   1262  OG  SER A 165     -33.375  -9.499  -2.932  1.00  0.73           O  
ATOM   1263  N   PHE A 166     -29.982  -6.819  -1.528  1.00  0.83           N  
ATOM   1264  CA  PHE A 166     -28.630  -6.438  -1.137  1.00  0.83           C  
ATOM   1265  C   PHE A 166     -28.253  -7.070   0.197  1.00  0.84           C  
ATOM   1266  CB  PHE A 166     -28.505  -4.913  -1.050  1.00  0.82           C  
ATOM   1267  O   PHE A 166     -29.025  -7.016   1.156  1.00  0.83           O  
ATOM   1268  CG  PHE A 166     -27.217  -4.445  -0.427  1.00  0.78           C  
ATOM   1269  CD1 PHE A 166     -25.998  -4.693  -1.048  1.00  0.74           C  
ATOM   1270  CD2 PHE A 166     -27.225  -3.756   0.779  1.00  0.74           C  
ATOM   1271  CE1 PHE A 166     -24.805  -4.260  -0.474  1.00  0.72           C  
ATOM   1272  CE2 PHE A 166     -26.037  -3.321   1.358  1.00  0.74           C  
ATOM   1273  CZ  PHE A 166     -24.828  -3.575   0.731  1.00  0.68           C  
ATOM   1274  N   MET A 167     -27.059  -7.580   0.147  1.00  0.85           N  
ATOM   1275  CA  MET A 167     -26.460  -8.139   1.355  1.00  0.86           C  
ATOM   1276  C   MET A 167     -25.122  -7.472   1.658  1.00  0.86           C  
ATOM   1277  CB  MET A 167     -26.270  -9.650   1.213  1.00  0.84           C  
ATOM   1278  O   MET A 167     -24.316  -7.250   0.753  1.00  0.85           O  
ATOM   1279  CG  MET A 167     -25.767 -10.327   2.478  1.00  0.80           C  
ATOM   1280  SD  MET A 167     -25.683 -12.153   2.312  1.00  0.79           S  
ATOM   1281  CE  MET A 167     -27.433 -12.575   2.540  1.00  0.72           C  
ATOM   1282  N   PHE A 168     -24.820  -7.180   2.922  1.00  0.87           N  
ATOM   1283  CA  PHE A 168     -23.508  -6.703   3.343  1.00  0.88           C  
ATOM   1284  C   PHE A 168     -23.169  -7.212   4.739  1.00  0.89           C  
ATOM   1285  CB  PHE A 168     -23.457  -5.172   3.316  1.00  0.87           C  
ATOM   1286  O   PHE A 168     -24.065  -7.499   5.535  1.00  0.88           O  
ATOM   1287  CG  PHE A 168     -24.257  -4.519   4.410  1.00  0.86           C  
ATOM   1288  CD1 PHE A 168     -25.632  -4.362   4.286  1.00  0.84           C  
ATOM   1289  CD2 PHE A 168     -23.633  -4.061   5.564  1.00  0.84           C  
ATOM   1290  CE1 PHE A 168     -26.375  -3.757   5.297  1.00  0.83           C  
ATOM   1291  CE2 PHE A 168     -24.369  -3.456   6.579  1.00  0.84           C  
ATOM   1292  CZ  PHE A 168     -25.740  -3.304   6.443  1.00  0.81           C  
ATOM   1293  N   GLY A 169     -21.869  -7.297   5.003  1.00  0.89           N  
ATOM   1294  CA  GLY A 169     -21.505  -7.780   6.325  1.00  0.90           C  
ATOM   1295  C   GLY A 169     -20.015  -8.014   6.486  1.00  0.90           C  
ATOM   1296  O   GLY A 169     -19.205  -7.367   5.818  1.00  0.88           O  
ATOM   1297  N   LEU A 170     -19.675  -8.943   7.352  1.00  0.90           N  
ATOM   1298  CA  LEU A 170     -18.337  -9.403   7.709  1.00  0.90           C  
ATOM   1299  C   LEU A 170     -18.029 -10.743   7.048  1.00  0.89           C  
ATOM   1300  CB  LEU A 170     -18.199  -9.527   9.228  1.00  0.89           C  
ATOM   1301  O   LEU A 170     -18.825 -11.681   7.136  1.00  0.87           O  
ATOM   1302  CG  LEU A 170     -18.465  -8.257  10.039  1.00  0.88           C  
ATOM   1303  CD1 LEU A 170     -18.372  -8.552  11.532  1.00  0.85           C  
ATOM   1304  CD2 LEU A 170     -17.487  -7.156   9.644  1.00  0.85           C  
ATOM   1305  N   SER A 171     -16.873 -10.829   6.366  1.00  0.87           N  
ATOM   1306  CA  SER A 171     -16.407 -12.047   5.711  1.00  0.87           C  
ATOM   1307  C   SER A 171     -14.980 -12.387   6.127  1.00  0.87           C  
ATOM   1308  CB  SER A 171     -16.484 -11.902   4.191  1.00  0.86           C  
ATOM   1309  O   SER A 171     -14.120 -11.505   6.192  1.00  0.85           O  
ATOM   1310  OG  SER A 171     -16.090 -13.104   3.551  1.00  0.80           O  
ATOM   1311  N   ASP A 172     -14.693 -13.628   6.394  1.00  0.86           N  
ATOM   1312  CA  ASP A 172     -13.340 -14.065   6.723  1.00  0.85           C  
ATOM   1313  C   ASP A 172     -12.587 -14.510   5.471  1.00  0.83           C  
ATOM   1314  CB  ASP A 172     -13.378 -15.202   7.746  1.00  0.83           C  
ATOM   1315  O   ASP A 172     -11.363 -14.656   5.496  1.00  0.79           O  
ATOM   1316  CG  ASP A 172     -13.955 -16.489   7.181  1.00  0.78           C  
ATOM   1317  OD1 ASP A 172     -14.493 -16.473   6.053  1.00  0.75           O  
ATOM   1318  OD2 ASP A 172     -13.873 -17.527   7.872  1.00  0.78           O  
ATOM   1319  N   ASN A 173     -13.267 -14.696   4.384  1.00  0.79           N  
ATOM   1320  CA  ASN A 173     -12.676 -15.222   3.159  1.00  0.78           C  
ATOM   1321  C   ASN A 173     -13.063 -14.383   1.944  1.00  0.78           C  
ATOM   1322  CB  ASN A 173     -13.086 -16.681   2.948  1.00  0.75           C  
ATOM   1323  O   ASN A 173     -13.965 -14.752   1.191  1.00  0.73           O  
ATOM   1324  CG  ASN A 173     -12.306 -17.352   1.835  1.00  0.71           C  
ATOM   1325  ND2 ASN A 173     -12.578 -18.632   1.608  1.00  0.68           N  
ATOM   1326  OD1 ASN A 173     -11.465 -16.726   1.184  1.00  0.69           O  
ATOM   1327  N   PRO A 174     -12.337 -13.215   1.649  1.00  0.74           N  
ATOM   1328  CA  PRO A 174     -12.683 -12.338   0.528  1.00  0.73           C  
ATOM   1329  C   PRO A 174     -12.335 -12.949  -0.827  1.00  0.72           C  
ATOM   1330  CB  PRO A 174     -11.849 -11.082   0.792  1.00  0.69           C  
ATOM   1331  O   PRO A 174     -12.650 -12.368  -1.869  1.00  0.67           O  
ATOM   1332  CG  PRO A 174     -10.637 -11.574   1.515  1.00  0.67           C  
ATOM   1333  CD  PRO A 174     -11.034 -12.740   2.374  1.00  0.66           C  
ATOM   1334  N   THR A 175     -11.483 -14.040  -0.916  1.00  0.66           N  
ATOM   1335  CA  THR A 175     -10.920 -14.552  -2.160  1.00  0.65           C  
ATOM   1336  C   THR A 175     -11.782 -15.680  -2.719  1.00  0.65           C  
ATOM   1337  CB  THR A 175      -9.479 -15.057  -1.955  1.00  0.60           C  
ATOM   1338  O   THR A 175     -11.487 -16.223  -3.786  1.00  0.61           O  
ATOM   1339  CG2 THR A 175      -8.555 -13.922  -1.524  1.00  0.53           C  
ATOM   1340  OG1 THR A 175      -9.474 -16.072  -0.944  1.00  0.57           O  
ATOM   1341  N   SER A 176     -12.850 -15.972  -2.037  1.00  0.58           N  
ATOM   1342  CA  SER A 176     -13.658 -17.114  -2.454  1.00  0.56           C  
ATOM   1343  C   SER A 176     -14.822 -16.675  -3.336  1.00  0.57           C  
ATOM   1344  CB  SER A 176     -14.188 -17.870  -1.235  1.00  0.51           C  
ATOM   1345  O   SER A 176     -15.263 -15.526  -3.264  1.00  0.53           O  
ATOM   1346  OG  SER A 176     -15.078 -17.059  -0.488  1.00  0.47           O  
ATOM   1347  N   SER A 177     -14.952 -17.336  -4.531  1.00  0.55           N  
ATOM   1348  CA  SER A 177     -15.984 -17.450  -5.556  1.00  0.55           C  
ATOM   1349  C   SER A 177     -17.273 -16.762  -5.122  1.00  0.55           C  
ATOM   1350  CB  SER A 177     -16.263 -18.919  -5.875  1.00  0.49           C  
ATOM   1351  O   SER A 177     -17.604 -16.743  -3.934  1.00  0.52           O  
ATOM   1352  OG  SER A 177     -16.703 -19.610  -4.719  1.00  0.46           O  
ATOM   1353  N   ILE A 178     -17.921 -15.926  -5.960  1.00  0.56           N  
ATOM   1354  CA  ILE A 178     -18.999 -15.018  -6.338  1.00  0.56           C  
ATOM   1355  C   ILE A 178     -20.311 -15.485  -5.712  1.00  0.57           C  
ATOM   1356  CB  ILE A 178     -19.142 -14.920  -7.873  1.00  0.49           C  
ATOM   1357  O   ILE A 178     -21.237 -15.884  -6.422  1.00  0.53           O  
ATOM   1358  CG1 ILE A 178     -17.764 -14.784  -8.531  1.00  0.41           C  
ATOM   1359  CG2 ILE A 178     -20.050 -13.747  -8.257  1.00  0.42           C  
ATOM   1360  CD1 ILE A 178     -17.795 -14.850 -10.052  1.00  0.41           C  
ATOM   1361  N   SER A 179     -20.385 -15.919  -4.320  1.00  0.68           N  
ATOM   1362  CA  SER A 179     -21.694 -16.198  -3.737  1.00  0.67           C  
ATOM   1363  C   SER A 179     -21.881 -15.456  -2.418  1.00  0.68           C  
ATOM   1364  CB  SER A 179     -21.873 -17.700  -3.516  1.00  0.65           C  
ATOM   1365  O   SER A 179     -20.935 -15.308  -1.643  1.00  0.66           O  
ATOM   1366  OG  SER A 179     -23.161 -17.982  -2.996  1.00  0.63           O  
ATOM   1367  N   PHE A 180     -23.072 -14.876  -2.164  1.00  0.75           N  
ATOM   1368  CA  PHE A 180     -23.501 -14.134  -0.984  1.00  0.76           C  
ATOM   1369  C   PHE A 180     -23.344 -14.979   0.274  1.00  0.76           C  
ATOM   1370  CB  PHE A 180     -24.956 -13.679  -1.132  1.00  0.72           C  
ATOM   1371  O   PHE A 180     -23.255 -14.444   1.381  1.00  0.73           O  
ATOM   1372  CG  PHE A 180     -25.953 -14.806  -1.075  1.00  0.69           C  
ATOM   1373  CD1 PHE A 180     -26.357 -15.454  -2.236  1.00  0.65           C  
ATOM   1374  CD2 PHE A 180     -26.485 -15.217   0.140  1.00  0.67           C  
ATOM   1375  CE1 PHE A 180     -27.279 -16.497  -2.186  1.00  0.63           C  
ATOM   1376  CE2 PHE A 180     -27.407 -16.258   0.198  1.00  0.63           C  
ATOM   1377  CZ  PHE A 180     -27.803 -16.896  -0.967  1.00  0.61           C  
ATOM   1378  N   ASP A 181     -23.232 -16.319   0.032  1.00  0.76           N  
ATOM   1379  CA  ASP A 181     -23.108 -17.268   1.134  1.00  0.77           C  
ATOM   1380  C   ASP A 181     -21.705 -17.233   1.734  1.00  0.76           C  
ATOM   1381  CB  ASP A 181     -23.444 -18.684   0.663  1.00  0.73           C  
ATOM   1382  O   ASP A 181     -21.438 -17.894   2.740  1.00  0.74           O  
ATOM   1383  CG  ASP A 181     -22.567 -19.150  -0.486  1.00  0.69           C  
ATOM   1384  OD1 ASP A 181     -21.945 -18.302  -1.162  1.00  0.66           O  
ATOM   1385  OD2 ASP A 181     -22.500 -20.377  -0.720  1.00  0.69           O  
ATOM   1386  N   HIS A 182     -20.854 -16.428   1.201  1.00  0.79           N  
ATOM   1387  CA  HIS A 182     -19.501 -16.303   1.730  1.00  0.79           C  
ATOM   1388  C   HIS A 182     -19.372 -15.077   2.628  1.00  0.79           C  
ATOM   1389  CB  HIS A 182     -18.485 -16.227   0.589  1.00  0.76           C  
ATOM   1390  O   HIS A 182     -18.279 -14.765   3.108  1.00  0.77           O  
ATOM   1391  CG  HIS A 182     -18.395 -17.482  -0.219  1.00  0.72           C  
ATOM   1392  CD2 HIS A 182     -17.647 -18.597  -0.048  1.00  0.69           C  
ATOM   1393  ND1 HIS A 182     -19.136 -17.685  -1.362  1.00  0.67           N  
ATOM   1394  CE1 HIS A 182     -18.848 -18.876  -1.861  1.00  0.66           C  
ATOM   1395  NE2 HIS A 182     -17.947 -19.450  -1.082  1.00  0.63           N  
ATOM   1396  N   ILE A 183     -20.405 -14.301   2.815  1.00  0.85           N  
ATOM   1397  CA  ILE A 183     -20.466 -13.293   3.868  1.00  0.86           C  
ATOM   1398  C   ILE A 183     -20.932 -13.936   5.172  1.00  0.86           C  
ATOM   1399  CB  ILE A 183     -21.404 -12.127   3.481  1.00  0.85           C  
ATOM   1400  O   ILE A 183     -22.097 -14.319   5.301  1.00  0.85           O  
ATOM   1401  CG1 ILE A 183     -21.016 -11.563   2.109  1.00  0.84           C  
ATOM   1402  CG2 ILE A 183     -21.375 -11.033   4.552  1.00  0.84           C  
ATOM   1403  CD1 ILE A 183     -21.981 -10.513   1.576  1.00  0.82           C  
ATOM   1404  N   ASP A 184     -20.042 -14.220   6.095  1.00  0.89           N  
ATOM   1405  CA  ASP A 184     -20.226 -15.021   7.301  1.00  0.90           C  
ATOM   1406  C   ASP A 184     -21.342 -14.451   8.174  1.00  0.90           C  
ATOM   1407  CB  ASP A 184     -18.922 -15.099   8.098  1.00  0.88           C  
ATOM   1408  O   ASP A 184     -22.188 -15.195   8.673  1.00  0.89           O  
ATOM   1409  CG  ASP A 184     -17.798 -15.774   7.331  1.00  0.84           C  
ATOM   1410  OD1 ASP A 184     -17.860 -17.003   7.115  1.00  0.83           O  
ATOM   1411  OD2 ASP A 184     -16.841 -15.070   6.943  1.00  0.85           O  
ATOM   1412  N   TYR A 185     -21.314 -13.158   8.339  1.00  0.92           N  
ATOM   1413  CA  TYR A 185     -22.281 -12.428   9.151  1.00  0.93           C  
ATOM   1414  C   TYR A 185     -22.846 -11.236   8.387  1.00  0.92           C  
ATOM   1415  CB  TYR A 185     -21.636 -11.953  10.457  1.00  0.92           C  
ATOM   1416  O   TYR A 185     -22.136 -10.261   8.132  1.00  0.91           O  
ATOM   1417  CG  TYR A 185     -20.969 -13.056  11.241  1.00  0.90           C  
ATOM   1418  CD1 TYR A 185     -21.725 -13.995  11.941  1.00  0.87           C  
ATOM   1419  CD2 TYR A 185     -19.583 -13.163  11.285  1.00  0.87           C  
ATOM   1420  CE1 TYR A 185     -21.115 -15.013  12.667  1.00  0.89           C  
ATOM   1421  CE2 TYR A 185     -18.963 -14.177  12.008  1.00  0.89           C  
ATOM   1422  OH  TYR A 185     -19.126 -16.101  13.411  1.00  0.81           O  
ATOM   1423  CZ  TYR A 185     -19.736 -15.095  12.694  1.00  0.88           C  
ATOM   1424  N   ALA A 186     -24.190 -11.234   8.091  1.00  0.92           N  
ATOM   1425  CA  ALA A 186     -24.667 -10.264   7.108  1.00  0.92           C  
ATOM   1426  C   ALA A 186     -26.080  -9.794   7.443  1.00  0.92           C  
ATOM   1427  CB  ALA A 186     -24.629 -10.865   5.705  1.00  0.91           C  
ATOM   1428  O   ALA A 186     -26.823 -10.489   8.140  1.00  0.92           O  
ATOM   1429  N   ILE A 187     -26.456  -8.646   6.934  1.00  0.92           N  
ATOM   1430  CA  ILE A 187     -27.830  -8.181   6.779  1.00  0.92           C  
ATOM   1431  C   ILE A 187     -28.223  -8.215   5.304  1.00  0.91           C  
ATOM   1432  CB  ILE A 187     -28.013  -6.757   7.350  1.00  0.92           C  
ATOM   1433  O   ILE A 187     -27.537  -7.636   4.459  1.00  0.90           O  
ATOM   1434  CG1 ILE A 187     -27.659  -6.730   8.841  1.00  0.92           C  
ATOM   1435  CG2 ILE A 187     -29.444  -6.262   7.119  1.00  0.92           C  
ATOM   1436  CD1 ILE A 187     -27.647  -5.334   9.450  1.00  0.91           C  
ATOM   1437  N   LEU A 188     -29.312  -8.934   4.998  1.00  0.90           N  
ATOM   1438  CA  LEU A 188     -29.972  -8.951   3.697  1.00  0.90           C  
ATOM   1439  C   LEU A 188     -31.155  -7.989   3.675  1.00  0.89           C  
ATOM   1440  CB  LEU A 188     -30.444 -10.367   3.354  1.00  0.89           C  
ATOM   1441  O   LEU A 188     -32.109  -8.154   4.439  1.00  0.89           O  
ATOM   1442  CG  LEU A 188     -31.280 -10.513   2.082  1.00  0.86           C  
ATOM   1443  CD1 LEU A 188     -30.461 -10.111   0.860  1.00  0.83           C  
ATOM   1444  CD2 LEU A 188     -31.794 -11.942   1.940  1.00  0.84           C  
ATOM   1445  N   LEU A 189     -31.086  -7.037   2.799  1.00  0.88           N  
ATOM   1446  CA  LEU A 189     -32.181  -6.128   2.476  1.00  0.88           C  
ATOM   1447  C   LEU A 189     -32.870  -6.546   1.181  1.00  0.87           C  
ATOM   1448  CB  LEU A 189     -31.667  -4.691   2.354  1.00  0.87           C  
ATOM   1449  O   LEU A 189     -32.209  -6.762   0.163  1.00  0.85           O  
ATOM   1450  CG  LEU A 189     -30.882  -4.148   3.549  1.00  0.86           C  
ATOM   1451  CD1 LEU A 189     -30.469  -2.701   3.299  1.00  0.84           C  
ATOM   1452  CD2 LEU A 189     -31.707  -4.260   4.826  1.00  0.85           C  
ATOM   1453  N   ARG A 190     -34.200  -6.695   1.175  1.00  0.87           N  
ATOM   1454  CA  ARG A 190     -34.952  -7.208   0.035  1.00  0.87           C  
ATOM   1455  C   ARG A 190     -35.747  -6.097  -0.642  1.00  0.86           C  
ATOM   1456  CB  ARG A 190     -35.893  -8.333   0.473  1.00  0.86           C  
ATOM   1457  O   ARG A 190     -36.108  -5.107  -0.003  1.00  0.85           O  
ATOM   1458  CG  ARG A 190     -35.177  -9.553   1.030  1.00  0.85           C  
ATOM   1459  CD  ARG A 190     -36.142 -10.700   1.297  1.00  0.84           C  
ATOM   1460  NE  ARG A 190     -35.454 -11.866   1.844  1.00  0.80           N  
ATOM   1461  NH1 ARG A 190     -36.668 -11.919   3.809  1.00  0.78           N  
ATOM   1462  NH2 ARG A 190     -35.033 -13.479   3.424  1.00  0.77           N  
ATOM   1463  CZ  ARG A 190     -35.720 -12.419   3.024  1.00  0.79           C  
ATOM   1464  N   SER A 191     -36.169  -6.336  -1.789  1.00  0.82           N  
ATOM   1465  CA  SER A 191     -36.889  -5.377  -2.621  1.00  0.82           C  
ATOM   1466  C   SER A 191     -38.278  -5.090  -2.060  1.00  0.82           C  
ATOM   1467  CB  SER A 191     -37.006  -5.893  -4.056  1.00  0.81           C  
ATOM   1468  O   SER A 191     -38.856  -4.035  -2.329  1.00  0.81           O  
ATOM   1469  OG  SER A 191     -37.580  -7.188  -4.079  1.00  0.78           O  
ATOM   1470  N   ASN A 192     -38.824  -5.973  -1.278  1.00  0.85           N  
ATOM   1471  CA  ASN A 192     -40.144  -5.790  -0.684  1.00  0.86           C  
ATOM   1472  C   ASN A 192     -40.072  -4.975   0.604  1.00  0.86           C  
ATOM   1473  CB  ASN A 192     -40.806  -7.144  -0.420  1.00  0.85           C  
ATOM   1474  O   ASN A 192     -41.079  -4.805   1.293  1.00  0.86           O  
ATOM   1475  CG  ASN A 192     -40.099  -7.939   0.659  1.00  0.84           C  
ATOM   1476  ND2 ASN A 192     -40.687  -9.064   1.049  1.00  0.86           N  
ATOM   1477  OD1 ASN A 192     -39.033  -7.545   1.140  1.00  0.85           O  
ATOM   1478  N   GLY A 193     -38.858  -4.478   1.063  1.00  0.86           N  
ATOM   1479  CA  GLY A 193     -38.639  -3.702   2.273  1.00  0.87           C  
ATOM   1480  C   GLY A 193     -38.381  -4.563   3.496  1.00  0.87           C  
ATOM   1481  O   GLY A 193     -38.195  -4.044   4.599  1.00  0.86           O  
ATOM   1482  N   SER A 194     -38.410  -5.852   3.315  1.00  0.91           N  
ATOM   1483  CA  SER A 194     -38.073  -6.690   4.461  1.00  0.92           C  
ATOM   1484  C   SER A 194     -36.563  -6.830   4.619  1.00  0.92           C  
ATOM   1485  CB  SER A 194     -38.709  -8.074   4.319  1.00  0.91           C  
ATOM   1486  O   SER A 194     -35.813  -6.640   3.659  1.00  0.91           O  
ATOM   1487  OG  SER A 194     -38.140  -8.779   3.229  1.00  0.89           O  
ATOM   1488  N   LYS A 195     -36.084  -7.214   5.803  1.00  0.92           N  
ATOM   1489  CA  LYS A 195     -34.674  -7.467   6.083  1.00  0.92           C  
ATOM   1490  C   LYS A 195     -34.490  -8.784   6.832  1.00  0.92           C  
ATOM   1491  CB  LYS A 195     -34.072  -6.317   6.891  1.00  0.91           C  
ATOM   1492  O   LYS A 195     -35.335  -9.166   7.644  1.00  0.91           O  
ATOM   1493  CG  LYS A 195     -34.647  -6.177   8.293  1.00  0.89           C  
ATOM   1494  CD  LYS A 195     -34.126  -4.926   8.989  1.00  0.87           C  
ATOM   1495  CE  LYS A 195     -34.733  -4.764  10.377  1.00  0.87           C  
ATOM   1496  NZ  LYS A 195     -35.933  -3.876  10.356  1.00  0.84           N  
ATOM   1497  N   ALA A 196     -33.467  -9.439   6.530  1.00  0.93           N  
ATOM   1498  CA  ALA A 196     -33.090 -10.682   7.198  1.00  0.93           C  
ATOM   1499  C   ALA A 196     -31.645 -10.625   7.687  1.00  0.94           C  
ATOM   1500  CB  ALA A 196     -33.285 -11.870   6.259  1.00  0.92           C  
ATOM   1501  O   ALA A 196     -30.810  -9.937   7.096  1.00  0.93           O  
ATOM   1502  N   ILE A 197     -31.286 -11.329   8.714  1.00  0.95           N  
ATOM   1503  CA  ILE A 197     -29.922 -11.543   9.186  1.00  0.95           C  
ATOM   1504  C   ILE A 197     -29.450 -12.939   8.783  1.00  0.94           C  
ATOM   1505  CB  ILE A 197     -29.819 -11.365  10.717  1.00  0.95           C  
ATOM   1506  O   ILE A 197     -30.216 -13.903   8.847  1.00  0.92           O  
ATOM   1507  CG1 ILE A 197     -30.081  -9.904  11.103  1.00  0.94           C  
ATOM   1508  CG2 ILE A 197     -28.450 -11.828  11.224  1.00  0.94           C  
ATOM   1509  CD1 ILE A 197     -30.164  -9.666  12.605  1.00  0.93           C  
ATOM   1510  N   TYR A 198     -28.274 -13.019   8.369  1.00  0.92           N  
ATOM   1511  CA  TYR A 198     -27.581 -14.243   7.983  1.00  0.92           C  
ATOM   1512  C   TYR A 198     -26.372 -14.490   8.878  1.00  0.92           C  
ATOM   1513  CB  TYR A 198     -27.140 -14.171   6.518  1.00  0.91           C  
ATOM   1514  O   TYR A 198     -25.598 -13.571   9.153  1.00  0.90           O  
ATOM   1515  CG  TYR A 198     -28.249 -14.464   5.536  1.00  0.88           C  
ATOM   1516  CD1 TYR A 198     -28.233 -15.623   4.763  1.00  0.84           C  
ATOM   1517  CD2 TYR A 198     -29.313 -13.583   5.378  1.00  0.84           C  
ATOM   1518  CE1 TYR A 198     -29.251 -15.896   3.855  1.00  0.85           C  
ATOM   1519  CE2 TYR A 198     -30.336 -13.846   4.473  1.00  0.85           C  
ATOM   1520  OH  TYR A 198     -31.307 -15.269   2.821  1.00  0.80           O  
ATOM   1521  CZ  TYR A 198     -30.297 -15.003   3.718  1.00  0.83           C  
ATOM   1522  N   GLU A 199     -26.172 -15.724   9.274  1.00  0.92           N  
ATOM   1523  CA  GLU A 199     -25.058 -16.214  10.080  1.00  0.92           C  
ATOM   1524  C   GLU A 199     -24.510 -17.526   9.526  1.00  0.89           C  
ATOM   1525  CB  GLU A 199     -25.488 -16.397  11.538  1.00  0.91           C  
ATOM   1526  O   GLU A 199     -25.263 -18.478   9.312  1.00  0.85           O  
ATOM   1527  CG  GLU A 199     -25.861 -15.098  12.237  1.00  0.90           C  
ATOM   1528  CD  GLU A 199     -26.427 -15.310  13.632  1.00  0.88           C  
ATOM   1529  OE1 GLU A 199     -26.618 -16.478  14.040  1.00  0.90           O  
ATOM   1530  OE2 GLU A 199     -26.683 -14.298  14.323  1.00  0.92           O  
ATOM   1531  N   SER A 200     -23.223 -17.488   9.070  1.00  0.85           N  
ATOM   1532  CA  SER A 200     -22.535 -18.605   8.430  1.00  0.84           C  
ATOM   1533  C   SER A 200     -23.288 -19.082   7.193  1.00  0.83           C  
ATOM   1534  CB  SER A 200     -22.367 -19.765   9.413  1.00  0.82           C  
ATOM   1535  O   SER A 200     -23.537 -20.279   7.034  1.00  0.79           O  
ATOM   1536  OG  SER A 200     -21.671 -19.343  10.574  1.00  0.78           O  
ATOM   1537  N   GLY A 201     -23.763 -18.205   6.403  1.00  0.80           N  
ATOM   1538  CA  GLY A 201     -24.437 -18.507   5.150  1.00  0.81           C  
ATOM   1539  C   GLY A 201     -25.898 -18.871   5.331  1.00  0.81           C  
ATOM   1540  O   GLY A 201     -26.596 -19.164   4.358  1.00  0.80           O  
ATOM   1541  N   SER A 202     -26.431 -18.903   6.528  1.00  0.86           N  
ATOM   1542  CA  SER A 202     -27.808 -19.317   6.776  1.00  0.88           C  
ATOM   1543  C   SER A 202     -28.647 -18.158   7.304  1.00  0.88           C  
ATOM   1544  CB  SER A 202     -27.848 -20.480   7.769  1.00  0.86           C  
ATOM   1545  O   SER A 202     -28.189 -17.388   8.150  1.00  0.88           O  
ATOM   1546  OG  SER A 202     -27.232 -21.632   7.219  1.00  0.85           O  
ATOM   1547  N   ALA A 203     -29.817 -17.968   6.785  1.00  0.89           N  
ATOM   1548  CA  ALA A 203     -30.775 -17.009   7.328  1.00  0.91           C  
ATOM   1549  C   ALA A 203     -31.179 -17.383   8.752  1.00  0.90           C  
ATOM   1550  CB  ALA A 203     -32.009 -16.924   6.433  1.00  0.88           C  
ATOM   1551  O   ALA A 203     -31.672 -18.487   8.993  1.00  0.89           O  
ATOM   1552  N   VAL A 204     -31.259 -16.567   9.704  1.00  0.94           N  
ATOM   1553  CA  VAL A 204     -31.629 -16.795  11.097  1.00  0.94           C  
ATOM   1554  C   VAL A 204     -33.062 -16.322  11.335  1.00  0.94           C  
ATOM   1555  CB  VAL A 204     -30.663 -16.077  12.066  1.00  0.92           C  
ATOM   1556  O   VAL A 204     -33.731 -16.790  12.259  1.00  0.92           O  
ATOM   1557  CG1 VAL A 204     -29.625 -17.054  12.615  1.00  0.76           C  
ATOM   1558  CG2 VAL A 204     -29.980 -14.904  11.366  1.00  0.75           C  
ATOM   1559  N   GLY A 205     -33.568 -15.423  10.539  1.00  0.92           N  
ATOM   1560  CA  GLY A 205     -34.937 -14.942  10.633  1.00  0.93           C  
ATOM   1561  C   GLY A 205     -35.144 -13.597   9.963  1.00  0.93           C  
ATOM   1562  O   GLY A 205     -34.188 -12.979   9.491  1.00  0.92           O  
ATOM   1563  N   GLU A 206     -36.391 -13.090   9.978  1.00  0.92           N  
ATOM   1564  CA  GLU A 206     -36.790 -11.748   9.566  1.00  0.94           C  
ATOM   1565  C   GLU A 206     -36.829 -10.794  10.756  1.00  0.93           C  
ATOM   1566  CB  GLU A 206     -38.155 -11.782   8.874  1.00  0.89           C  
ATOM   1567  O   GLU A 206     -37.412 -11.112  11.795  1.00  0.92           O  
ATOM   1568  CG  GLU A 206     -38.178 -12.615   7.600  1.00  0.73           C  
ATOM   1569  CD  GLU A 206     -39.315 -12.244   6.662  1.00  0.70           C  
ATOM   1570  OE1 GLU A 206     -40.288 -11.598   7.112  1.00  0.73           O  
ATOM   1571  OE2 GLU A 206     -39.233 -12.604   5.466  1.00  0.71           O  
ATOM   1572  N   PHE A 207     -36.385  -9.611  10.573  1.00  0.93           N  
ATOM   1573  CA  PHE A 207     -36.252  -8.622  11.636  1.00  0.95           C  
ATOM   1574  C   PHE A 207     -36.991  -7.339  11.278  1.00  0.92           C  
ATOM   1575  CB  PHE A 207     -34.775  -8.319  11.908  1.00  0.94           C  
ATOM   1576  O   PHE A 207     -36.536  -6.241  11.607  1.00  0.86           O  
ATOM   1577  CG  PHE A 207     -34.051  -9.423  12.630  1.00  0.93           C  
ATOM   1578  CD1 PHE A 207     -33.939  -9.410  14.015  1.00  0.90           C  
ATOM   1579  CD2 PHE A 207     -33.482 -10.475  11.923  1.00  0.90           C  
ATOM   1580  CE1 PHE A 207     -33.270 -10.431  14.686  1.00  0.92           C  
ATOM   1581  CE2 PHE A 207     -32.812 -11.498  12.586  1.00  0.92           C  
ATOM   1582  CZ  PHE A 207     -32.706 -11.474  13.968  1.00  0.92           C  
ATOM   1583  N   GLY A 208     -38.143  -7.522  10.535  1.00  0.94           N  
ATOM   1584  CA  GLY A 208     -39.038  -6.430  10.186  1.00  0.94           C  
ATOM   1585  C   GLY A 208     -38.711  -5.795   8.848  1.00  0.94           C  
ATOM   1586  O   GLY A 208     -38.130  -6.441   7.974  1.00  0.92           O  
ATOM   1587  N   THR A 209     -39.123  -4.497   8.670  1.00  0.94           N  
ATOM   1588  CA  THR A 209     -38.946  -3.752   7.428  1.00  0.94           C  
ATOM   1589  C   THR A 209     -37.831  -2.721   7.570  1.00  0.94           C  
ATOM   1590  CB  THR A 209     -40.250  -3.048   7.008  1.00  0.93           C  
ATOM   1591  O   THR A 209     -37.396  -2.418   8.683  1.00  0.93           O  
ATOM   1592  CG2 THR A 209     -41.355  -4.060   6.724  1.00  0.87           C  
ATOM   1593  OG1 THR A 209     -40.676  -2.176   8.063  1.00  0.90           O  
ATOM   1594  N   TYR A 210     -37.311  -2.206   6.502  1.00  0.90           N  
ATOM   1595  CA  TYR A 210     -36.388  -1.079   6.432  1.00  0.90           C  
ATOM   1596  C   TYR A 210     -36.907  -0.007   5.482  1.00  0.88           C  
ATOM   1597  CB  TYR A 210     -35.000  -1.547   5.982  1.00  0.89           C  
ATOM   1598  O   TYR A 210     -37.708  -0.295   4.589  1.00  0.86           O  
ATOM   1599  CG  TYR A 210     -34.900  -1.811   4.500  1.00  0.89           C  
ATOM   1600  CD1 TYR A 210     -35.293  -3.035   3.962  1.00  0.86           C  
ATOM   1601  CD2 TYR A 210     -34.410  -0.839   3.634  1.00  0.87           C  
ATOM   1602  CE1 TYR A 210     -35.201  -3.283   2.597  1.00  0.88           C  
ATOM   1603  CE2 TYR A 210     -34.313  -1.077   2.267  1.00  0.88           C  
ATOM   1604  OH  TYR A 210     -34.617  -2.540   0.406  1.00  0.83           O  
ATOM   1605  CZ  TYR A 210     -34.711  -2.300   1.758  1.00  0.87           C  
ATOM   1606  N   GLU A 211     -36.483   1.224   5.705  1.00  0.88           N  
ATOM   1607  CA  GLU A 211     -36.748   2.367   4.837  1.00  0.88           C  
ATOM   1608  C   GLU A 211     -35.464   2.877   4.189  1.00  0.87           C  
ATOM   1609  CB  GLU A 211     -37.424   3.494   5.622  1.00  0.87           C  
ATOM   1610  O   GLU A 211     -34.364   2.534   4.625  1.00  0.85           O  
ATOM   1611  CG  GLU A 211     -38.815   3.141   6.131  1.00  0.86           C  
ATOM   1612  CD  GLU A 211     -39.792   2.800   5.017  1.00  0.85           C  
ATOM   1613  OE1 GLU A 211     -39.633   3.320   3.890  1.00  0.85           O  
ATOM   1614  OE2 GLU A 211     -40.725   2.007   5.275  1.00  0.86           O  
ATOM   1615  N   ILE A 212     -35.537   3.739   3.091  1.00  0.84           N  
ATOM   1616  CA  ILE A 212     -34.401   4.450   2.515  1.00  0.84           C  
ATOM   1617  C   ILE A 212     -33.823   5.419   3.544  1.00  0.84           C  
ATOM   1618  CB  ILE A 212     -34.802   5.208   1.230  1.00  0.82           C  
ATOM   1619  O   ILE A 212     -34.559   6.197   4.154  1.00  0.82           O  
ATOM   1620  CG1 ILE A 212     -35.257   4.223   0.148  1.00  0.79           C  
ATOM   1621  CG2 ILE A 212     -33.641   6.074   0.729  1.00  0.78           C  
ATOM   1622  CD1 ILE A 212     -35.967   4.879  -1.029  1.00  0.76           C  
ATOM   1623  N   GLY A 213     -32.541   5.291   3.745  1.00  0.81           N  
ATOM   1624  CA  GLY A 213     -31.840   6.135   4.700  1.00  0.82           C  
ATOM   1625  C   GLY A 213     -31.660   5.479   6.056  1.00  0.82           C  
ATOM   1626  O   GLY A 213     -30.955   6.007   6.918  1.00  0.82           O  
ATOM   1627  N   ASP A 214     -32.261   4.386   6.274  1.00  0.86           N  
ATOM   1628  CA  ASP A 214     -31.925   3.644   7.486  1.00  0.87           C  
ATOM   1629  C   ASP A 214     -30.433   3.323   7.538  1.00  0.86           C  
ATOM   1630  CB  ASP A 214     -32.744   2.355   7.570  1.00  0.86           C  
ATOM   1631  O   ASP A 214     -29.834   2.963   6.523  1.00  0.85           O  
ATOM   1632  CG  ASP A 214     -34.167   2.586   8.047  1.00  0.87           C  
ATOM   1633  OD1 ASP A 214     -34.476   3.697   8.528  1.00  0.88           O  
ATOM   1634  OD2 ASP A 214     -34.986   1.647   7.944  1.00  0.88           O  
ATOM   1635  N   LYS A 215     -29.851   3.435   8.714  1.00  0.87           N  
ATOM   1636  CA  LYS A 215     -28.465   3.056   8.973  1.00  0.87           C  
ATOM   1637  C   LYS A 215     -28.384   1.679   9.625  1.00  0.88           C  
ATOM   1638  CB  LYS A 215     -27.780   4.097   9.860  1.00  0.85           C  
ATOM   1639  O   LYS A 215     -28.899   1.477  10.727  1.00  0.87           O  
ATOM   1640  CG  LYS A 215     -27.675   5.477   9.227  1.00  0.80           C  
ATOM   1641  CD  LYS A 215     -26.935   6.452  10.132  1.00  0.79           C  
ATOM   1642  CE  LYS A 215     -26.844   7.838   9.507  1.00  0.75           C  
ATOM   1643  NZ  LYS A 215     -26.064   8.782  10.363  1.00  0.71           N  
ATOM   1644  N   PHE A 216     -27.689   0.857   8.981  1.00  0.89           N  
ATOM   1645  CA  PHE A 216     -27.423  -0.483   9.492  1.00  0.90           C  
ATOM   1646  C   PHE A 216     -25.965  -0.622   9.915  1.00  0.89           C  
ATOM   1647  CB  PHE A 216     -27.766  -1.540   8.438  1.00  0.89           C  
ATOM   1648  O   PHE A 216     -25.068  -0.097   9.252  1.00  0.87           O  
ATOM   1649  CG  PHE A 216     -29.225  -1.578   8.069  1.00  0.90           C  
ATOM   1650  CD1 PHE A 216     -30.128  -2.316   8.823  1.00  0.89           C  
ATOM   1651  CD2 PHE A 216     -29.692  -0.874   6.966  1.00  0.89           C  
ATOM   1652  CE1 PHE A 216     -31.479  -2.353   8.484  1.00  0.90           C  
ATOM   1653  CE2 PHE A 216     -31.040  -0.906   6.621  1.00  0.90           C  
ATOM   1654  CZ  PHE A 216     -31.932  -1.646   7.381  1.00  0.90           C  
ATOM   1655  N   ASN A 217     -25.728  -1.287  10.955  1.00  0.90           N  
ATOM   1656  CA  ASN A 217     -24.402  -1.564  11.498  1.00  0.91           C  
ATOM   1657  C   ASN A 217     -24.265  -3.021  11.930  1.00  0.91           C  
ATOM   1658  CB  ASN A 217     -24.096  -0.631  12.672  1.00  0.88           C  
ATOM   1659  O   ASN A 217     -25.193  -3.592  12.506  1.00  0.90           O  
ATOM   1660  CG  ASN A 217     -22.653  -0.720  13.128  1.00  0.77           C  
ATOM   1661  ND2 ASN A 217     -22.431  -0.557  14.427  1.00  0.72           N  
ATOM   1662  OD1 ASN A 217     -21.746  -0.933  12.320  1.00  0.73           O  
ATOM   1663  N   ILE A 218     -23.181  -3.668  11.564  1.00  0.92           N  
ATOM   1664  CA  ILE A 218     -22.722  -4.927  12.142  1.00  0.92           C  
ATOM   1665  C   ILE A 218     -21.413  -4.702  12.894  1.00  0.91           C  
ATOM   1666  CB  ILE A 218     -22.537  -6.012  11.057  1.00  0.92           C  
ATOM   1667  O   ILE A 218     -20.430  -4.230  12.317  1.00  0.89           O  
ATOM   1668  CG1 ILE A 218     -23.814  -6.152  10.220  1.00  0.92           C  
ATOM   1669  CG2 ILE A 218     -22.149  -7.350  11.693  1.00  0.92           C  
ATOM   1670  CD1 ILE A 218     -23.699  -7.155   9.080  1.00  0.91           C  
ATOM   1671  N   GLU A 219     -21.431  -5.018  14.171  1.00  0.91           N  
ATOM   1672  CA  GLU A 219     -20.277  -4.888  15.055  1.00  0.91           C  
ATOM   1673  C   GLU A 219     -19.780  -6.255  15.518  1.00  0.90           C  
ATOM   1674  CB  GLU A 219     -20.622  -4.016  16.265  1.00  0.89           C  
ATOM   1675  O   GLU A 219     -20.571  -7.096  15.947  1.00  0.88           O  
ATOM   1676  CG  GLU A 219     -20.918  -2.566  15.914  1.00  0.83           C  
ATOM   1677  CD  GLU A 219     -21.233  -1.706  17.128  1.00  0.81           C  
ATOM   1678  OE1 GLU A 219     -21.309  -2.250  18.253  1.00  0.81           O  
ATOM   1679  OE2 GLU A 219     -21.406  -0.480  16.952  1.00  0.81           O  
ATOM   1680  N   TYR A 220     -18.457  -6.431  15.466  1.00  0.89           N  
ATOM   1681  CA  TYR A 220     -17.744  -7.547  16.077  1.00  0.90           C  
ATOM   1682  C   TYR A 220     -16.757  -7.053  17.129  1.00  0.87           C  
ATOM   1683  CB  TYR A 220     -17.006  -8.362  15.011  1.00  0.88           C  
ATOM   1684  O   TYR A 220     -15.873  -6.247  16.830  1.00  0.84           O  
ATOM   1685  CG  TYR A 220     -16.161  -9.478  15.577  1.00  0.87           C  
ATOM   1686  CD1 TYR A 220     -16.726 -10.472  16.372  1.00  0.83           C  
ATOM   1687  CD2 TYR A 220     -14.796  -9.540  15.318  1.00  0.84           C  
ATOM   1688  CE1 TYR A 220     -15.951 -11.500  16.897  1.00  0.86           C  
ATOM   1689  CE2 TYR A 220     -14.011 -10.564  15.838  1.00  0.86           C  
ATOM   1690  OH  TYR A 220     -13.825 -12.554  17.142  1.00  0.78           O  
ATOM   1691  CZ  TYR A 220     -14.597 -11.538  16.625  1.00  0.86           C  
ATOM   1692  N   ASP A 221     -16.858  -7.513  18.397  1.00  0.86           N  
ATOM   1693  CA  ASP A 221     -16.039  -7.040  19.508  1.00  0.85           C  
ATOM   1694  C   ASP A 221     -15.111  -8.141  20.014  1.00  0.82           C  
ATOM   1695  CB  ASP A 221     -16.924  -6.532  20.648  1.00  0.83           C  
ATOM   1696  O   ASP A 221     -14.678  -8.114  21.168  1.00  0.77           O  
ATOM   1697  CG  ASP A 221     -17.773  -7.625  21.273  1.00  0.81           C  
ATOM   1698  OD1 ASP A 221     -17.549  -8.817  20.972  1.00  0.78           O  
ATOM   1699  OD2 ASP A 221     -18.676  -7.291  22.070  1.00  0.81           O  
ATOM   1700  N   ASN A 222     -14.920  -9.232  19.282  1.00  0.81           N  
ATOM   1701  CA  ASN A 222     -14.149 -10.441  19.552  1.00  0.82           C  
ATOM   1702  C   ASN A 222     -14.957 -11.453  20.360  1.00  0.81           C  
ATOM   1703  CB  ASN A 222     -12.849 -10.096  20.282  1.00  0.78           C  
ATOM   1704  O   ASN A 222     -14.505 -12.577  20.584  1.00  0.79           O  
ATOM   1705  CG  ASN A 222     -11.853  -9.379  19.392  1.00  0.72           C  
ATOM   1706  ND2 ASN A 222     -11.088  -8.464  19.976  1.00  0.68           N  
ATOM   1707  OD1 ASN A 222     -11.772  -9.644  18.190  1.00  0.70           O  
ATOM   1708  N   GLN A 223     -16.040 -11.080  20.858  1.00  0.81           N  
ATOM   1709  CA  GLN A 223     -16.887 -11.967  21.648  1.00  0.83           C  
ATOM   1710  C   GLN A 223     -18.286 -12.070  21.049  1.00  0.84           C  
ATOM   1711  CB  GLN A 223     -16.969 -11.482  23.096  1.00  0.80           C  
ATOM   1712  O   GLN A 223     -18.924 -13.122  21.126  1.00  0.84           O  
ATOM   1713  CG  GLN A 223     -15.635 -11.503  23.829  1.00  0.76           C  
ATOM   1714  CD  GLN A 223     -15.758 -11.089  25.284  1.00  0.74           C  
ATOM   1715  NE2 GLN A 223     -14.645 -11.134  26.009  1.00  0.72           N  
ATOM   1716  OE1 GLN A 223     -16.843 -10.732  25.752  1.00  0.76           O  
ATOM   1717  N   THR A 224     -18.749 -10.993  20.519  1.00  0.88           N  
ATOM   1718  CA  THR A 224     -20.126 -10.937  20.044  1.00  0.90           C  
ATOM   1719  C   THR A 224     -20.199 -10.264  18.676  1.00  0.91           C  
ATOM   1720  CB  THR A 224     -21.030 -10.184  21.038  1.00  0.88           C  
ATOM   1721  O   THR A 224     -19.428  -9.346  18.388  1.00  0.90           O  
ATOM   1722  CG2 THR A 224     -20.890 -10.751  22.447  1.00  0.82           C  
ATOM   1723  OG1 THR A 224     -20.663  -8.799  21.054  1.00  0.85           O  
ATOM   1724  N   ILE A 225     -21.069 -10.723  17.843  1.00  0.92           N  
ATOM   1725  CA  ILE A 225     -21.538 -10.015  16.657  1.00  0.93           C  
ATOM   1726  C   ILE A 225     -22.889  -9.365  16.945  1.00  0.94           C  
ATOM   1727  CB  ILE A 225     -21.648 -10.962  15.441  1.00  0.92           C  
ATOM   1728  O   ILE A 225     -23.831 -10.037  17.373  1.00  0.93           O  
ATOM   1729  CG1 ILE A 225     -20.309 -11.666  15.190  1.00  0.89           C  
ATOM   1730  CG2 ILE A 225     -22.104 -10.193  14.197  1.00  0.89           C  
ATOM   1731  CD1 ILE A 225     -19.205 -10.739  14.702  1.00  0.86           C  
ATOM   1732  N   LYS A 226     -23.008  -8.082  16.796  1.00  0.92           N  
ATOM   1733  CA  LYS A 226     -24.202  -7.280  17.049  1.00  0.93           C  
ATOM   1734  C   LYS A 226     -24.706  -6.623  15.767  1.00  0.93           C  
ATOM   1735  CB  LYS A 226     -23.917  -6.213  18.108  1.00  0.92           C  
ATOM   1736  O   LYS A 226     -23.919  -6.072  14.995  1.00  0.93           O  
ATOM   1737  CG  LYS A 226     -23.510  -6.777  19.461  1.00  0.90           C  
ATOM   1738  CD  LYS A 226     -23.074  -5.675  20.418  1.00  0.89           C  
ATOM   1739  CE  LYS A 226     -22.455  -6.246  21.686  1.00  0.89           C  
ATOM   1740  NZ  LYS A 226     -21.577  -5.251  22.371  1.00  0.88           N  
ATOM   1741  N   TYR A 227     -25.966  -6.651  15.563  1.00  0.94           N  
ATOM   1742  CA  TYR A 227     -26.642  -6.068  14.410  1.00  0.95           C  
ATOM   1743  C   TYR A 227     -27.520  -4.895  14.828  1.00  0.94           C  
ATOM   1744  CB  TYR A 227     -27.489  -7.124  13.693  1.00  0.95           C  
ATOM   1745  O   TYR A 227     -28.333  -5.016  15.747  1.00  0.93           O  
ATOM   1746  CG  TYR A 227     -26.718  -8.366  13.316  1.00  0.95           C  
ATOM   1747  CD1 TYR A 227     -26.219  -8.535  12.026  1.00  0.93           C  
ATOM   1748  CD2 TYR A 227     -26.489  -9.373  14.247  1.00  0.92           C  
ATOM   1749  CE1 TYR A 227     -25.511  -9.679  11.673  1.00  0.94           C  
ATOM   1750  CE2 TYR A 227     -25.782 -10.521  13.905  1.00  0.94           C  
ATOM   1751  OH  TYR A 227     -24.596 -11.799  12.275  1.00  0.90           O  
ATOM   1752  CZ  TYR A 227     -25.297 -10.665  12.618  1.00  0.93           C  
ATOM   1753  N   TYR A 228     -27.484  -3.798  14.118  1.00  0.92           N  
ATOM   1754  CA  TYR A 228     -28.216  -2.585  14.465  1.00  0.93           C  
ATOM   1755  C   TYR A 228     -28.952  -2.027  13.253  1.00  0.92           C  
ATOM   1756  CB  TYR A 228     -27.264  -1.527  15.030  1.00  0.93           C  
ATOM   1757  O   TYR A 228     -28.480  -2.150  12.120  1.00  0.91           O  
ATOM   1758  CG  TYR A 228     -26.494  -1.989  16.243  1.00  0.93           C  
ATOM   1759  CD1 TYR A 228     -26.951  -1.712  17.530  1.00  0.92           C  
ATOM   1760  CD2 TYR A 228     -25.308  -2.703  16.106  1.00  0.92           C  
ATOM   1761  CE1 TYR A 228     -26.244  -2.134  18.651  1.00  0.93           C  
ATOM   1762  CE2 TYR A 228     -24.593  -3.130  17.220  1.00  0.92           C  
ATOM   1763  OH  TYR A 228     -24.364  -3.262  19.592  1.00  0.90           O  
ATOM   1764  CZ  TYR A 228     -25.068  -2.842  18.486  1.00  0.92           C  
ATOM   1765  N   GLN A 229     -30.101  -1.353  13.525  1.00  0.92           N  
ATOM   1766  CA  GLN A 229     -30.801  -0.441  12.626  1.00  0.93           C  
ATOM   1767  C   GLN A 229     -31.076   0.897  13.305  1.00  0.91           C  
ATOM   1768  CB  GLN A 229     -32.113  -1.064  12.144  1.00  0.92           C  
ATOM   1769  O   GLN A 229     -31.723   0.947  14.353  1.00  0.89           O  
ATOM   1770  CG  GLN A 229     -32.890  -0.185  11.173  1.00  0.90           C  
ATOM   1771  CD  GLN A 229     -34.197  -0.814  10.729  1.00  0.87           C  
ATOM   1772  NE2 GLN A 229     -34.829  -0.221   9.722  1.00  0.93           N  
ATOM   1773  OE1 GLN A 229     -34.635  -1.826  11.286  1.00  0.90           O  
ATOM   1774  N   ASN A 230     -30.520   1.907  12.788  1.00  0.87           N  
ATOM   1775  CA  ASN A 230     -30.663   3.250  13.340  1.00  0.88           C  
ATOM   1776  C   ASN A 230     -30.258   3.298  14.810  1.00  0.84           C  
ATOM   1777  CB  ASN A 230     -32.099   3.751  13.168  1.00  0.86           C  
ATOM   1778  O   ASN A 230     -30.913   3.960  15.618  1.00  0.80           O  
ATOM   1779  CG  ASN A 230     -32.519   3.832  11.714  1.00  0.88           C  
ATOM   1780  ND2 ASN A 230     -33.794   3.573  11.450  1.00  0.91           N  
ATOM   1781  OD1 ASN A 230     -31.704   4.124  10.835  1.00  0.87           O  
ATOM   1782  N   GLY A 231     -29.339   2.525  15.182  1.00  0.83           N  
ATOM   1783  CA  GLY A 231     -28.833   2.437  16.542  1.00  0.85           C  
ATOM   1784  C   GLY A 231     -29.620   1.475  17.411  1.00  0.84           C  
ATOM   1785  O   GLY A 231     -29.198   1.145  18.521  1.00  0.84           O  
ATOM   1786  N   ASN A 232     -30.692   1.027  17.000  1.00  0.87           N  
ATOM   1787  CA  ASN A 232     -31.458   0.027  17.736  1.00  0.90           C  
ATOM   1788  C   ASN A 232     -30.918  -1.380  17.497  1.00  0.90           C  
ATOM   1789  CB  ASN A 232     -32.939   0.099  17.356  1.00  0.89           C  
ATOM   1790  O   ASN A 232     -30.774  -1.808  16.350  1.00  0.90           O  
ATOM   1791  CG  ASN A 232     -33.562   1.441  17.686  1.00  0.86           C  
ATOM   1792  ND2 ASN A 232     -34.156   2.080  16.685  1.00  0.90           N  
ATOM   1793  OD1 ASN A 232     -33.508   1.900  18.830  1.00  0.87           O  
ATOM   1794  N   LEU A 233     -30.594  -2.094  18.452  1.00  0.90           N  
ATOM   1795  CA  LEU A 233     -30.109  -3.469  18.408  1.00  0.93           C  
ATOM   1796  C   LEU A 233     -31.181  -4.406  17.864  1.00  0.92           C  
ATOM   1797  CB  LEU A 233     -29.672  -3.928  19.802  1.00  0.92           C  
ATOM   1798  O   LEU A 233     -32.264  -4.520  18.442  1.00  0.91           O  
ATOM   1799  CG  LEU A 233     -29.078  -5.335  19.897  1.00  0.92           C  
ATOM   1800  CD1 LEU A 233     -27.730  -5.390  19.186  1.00  0.90           C  
ATOM   1801  CD2 LEU A 233     -28.938  -5.759  21.355  1.00  0.90           C  
ATOM   1802  N   LEU A 234     -30.861  -5.121  16.850  1.00  0.94           N  
ATOM   1803  CA  LEU A 234     -31.742  -6.098  16.219  1.00  0.95           C  
ATOM   1804  C   LEU A 234     -31.481  -7.498  16.764  1.00  0.92           C  
ATOM   1805  CB  LEU A 234     -31.556  -6.086  14.700  1.00  0.94           C  
ATOM   1806  O   LEU A 234     -32.420  -8.234  17.072  1.00  0.90           O  
ATOM   1807  CG  LEU A 234     -31.864  -4.767  13.989  1.00  0.93           C  
ATOM   1808  CD1 LEU A 234     -31.593  -4.894  12.494  1.00  0.89           C  
ATOM   1809  CD2 LEU A 234     -33.309  -4.349  14.242  1.00  0.89           C  
ATOM   1810  N   ARG A 235     -30.230  -7.838  16.926  1.00  0.96           N  
ATOM   1811  CA  ARG A 235     -29.792  -9.173  17.322  1.00  0.96           C  
ATOM   1812  C   ARG A 235     -28.368  -9.143  17.868  1.00  0.95           C  
ATOM   1813  CB  ARG A 235     -29.880 -10.141  16.140  1.00  0.95           C  
ATOM   1814  O   ARG A 235     -27.560  -8.305  17.462  1.00  0.94           O  
ATOM   1815  CG  ARG A 235     -29.428 -11.555  16.467  1.00  0.92           C  
ATOM   1816  CD  ARG A 235     -29.722 -12.519  15.326  1.00  0.90           C  
ATOM   1817  NE  ARG A 235     -29.179 -13.848  15.589  1.00  0.90           N  
ATOM   1818  NH1 ARG A 235     -30.806 -14.437  17.119  1.00  0.85           N  
ATOM   1819  NH2 ARG A 235     -29.129 -15.910  16.598  1.00  0.83           N  
ATOM   1820  CZ  ARG A 235     -29.706 -14.729  16.435  1.00  0.88           C  
ATOM   1821  N   THR A 236     -28.016 -10.191  18.670  1.00  0.95           N  
ATOM   1822  CA  THR A 236     -26.682 -10.508  19.168  1.00  0.95           C  
ATOM   1823  C   THR A 236     -26.386 -11.997  19.013  1.00  0.93           C  
ATOM   1824  CB  THR A 236     -26.525 -10.101  20.645  1.00  0.93           C  
ATOM   1825  O   THR A 236     -27.219 -12.839  19.352  1.00  0.90           O  
ATOM   1826  CG2 THR A 236     -25.109 -10.373  21.143  1.00  0.85           C  
ATOM   1827  OG1 THR A 236     -26.809  -8.703  20.783  1.00  0.88           O  
ATOM   1828  N   LEU A 237     -25.204 -12.249  18.506  1.00  0.94           N  
ATOM   1829  CA  LEU A 237     -24.620 -13.585  18.456  1.00  0.94           C  
ATOM   1830  C   LEU A 237     -23.334 -13.647  19.273  1.00  0.92           C  
ATOM   1831  CB  LEU A 237     -24.339 -13.994  17.008  1.00  0.93           C  
ATOM   1832  O   LEU A 237     -22.411 -12.860  19.047  1.00  0.90           O  
ATOM   1833  CG  LEU A 237     -23.629 -15.334  16.807  1.00  0.91           C  
ATOM   1834  CD1 LEU A 237     -24.543 -16.484  17.214  1.00  0.88           C  
ATOM   1835  CD2 LEU A 237     -23.179 -15.489  15.358  1.00  0.87           C  
ATOM   1836  N   SER A 238     -23.305 -14.569  20.206  1.00  0.92           N  
ATOM   1837  CA  SER A 238     -22.047 -14.911  20.861  1.00  0.91           C  
ATOM   1838  C   SER A 238     -21.190 -15.812  19.978  1.00  0.89           C  
ATOM   1839  CB  SER A 238     -22.310 -15.599  22.201  1.00  0.89           C  
ATOM   1840  O   SER A 238     -21.666 -16.832  19.476  1.00  0.85           O  
ATOM   1841  OG  SER A 238     -23.030 -14.745  23.073  1.00  0.82           O  
ATOM   1842  N   THR A 239     -20.045 -15.351  19.747  1.00  0.88           N  
ATOM   1843  CA  THR A 239     -19.045 -16.109  19.002  1.00  0.87           C  
ATOM   1844  C   THR A 239     -17.708 -16.107  19.736  1.00  0.84           C  
ATOM   1845  CB  THR A 239     -18.856 -15.542  17.584  1.00  0.85           C  
ATOM   1846  O   THR A 239     -17.406 -15.175  20.485  1.00  0.78           O  
ATOM   1847  CG2 THR A 239     -18.392 -14.090  17.630  1.00  0.80           C  
ATOM   1848  OG1 THR A 239     -17.876 -16.323  16.889  1.00  0.81           O  
ATOM   1849  N   THR A 240     -16.922 -17.223  19.657  1.00  0.81           N  
ATOM   1850  CA  THR A 240     -15.594 -17.376  20.242  1.00  0.82           C  
ATOM   1851  C   THR A 240     -14.518 -17.334  19.161  1.00  0.78           C  
ATOM   1852  CB  THR A 240     -15.480 -18.692  21.033  1.00  0.76           C  
ATOM   1853  O   THR A 240     -13.354 -17.643  19.424  1.00  0.73           O  
ATOM   1854  CG2 THR A 240     -16.379 -18.674  22.265  1.00  0.68           C  
ATOM   1855  OG1 THR A 240     -15.867 -19.784  20.190  1.00  0.73           O  
ATOM   1856  N   GLU A 241     -14.962 -16.988  18.067  1.00  0.79           N  
ATOM   1857  CA  GLU A 241     -14.074 -17.092  16.913  1.00  0.78           C  
ATOM   1858  C   GLU A 241     -13.211 -15.842  16.766  1.00  0.77           C  
ATOM   1859  CB  GLU A 241     -14.880 -17.328  15.633  1.00  0.75           C  
ATOM   1860  O   GLU A 241     -13.732 -14.727  16.691  1.00  0.72           O  
ATOM   1861  CG  GLU A 241     -15.645 -18.644  15.622  1.00  0.71           C  
ATOM   1862  CD  GLU A 241     -16.409 -18.883  14.330  1.00  0.70           C  
ATOM   1863  OE1 GLU A 241     -16.490 -17.956  13.492  1.00  0.72           O  
ATOM   1864  OE2 GLU A 241     -16.933 -20.006  14.154  1.00  0.73           O  
ATOM   1865  N   ASN A 242     -11.865 -16.080  16.864  1.00  0.79           N  
ATOM   1866  CA  ASN A 242     -10.853 -15.083  16.532  1.00  0.80           C  
ATOM   1867  C   ASN A 242     -10.574 -15.045  15.033  1.00  0.77           C  
ATOM   1868  CB  ASN A 242      -9.560 -15.353  17.306  1.00  0.73           C  
ATOM   1869  O   ASN A 242      -9.666 -15.722  14.548  1.00  0.72           O  
ATOM   1870  CG  ASN A 242      -8.653 -14.140  17.369  1.00  0.67           C  
ATOM   1871  ND2 ASN A 242      -7.484 -14.305  17.977  1.00  0.65           N  
ATOM   1872  OD1 ASN A 242      -9.000 -13.064  16.876  1.00  0.65           O  
ATOM   1873  N   ARG A 243     -11.369 -14.342  14.361  1.00  0.83           N  
ATOM   1874  CA  ARG A 243     -11.280 -14.293  12.905  1.00  0.84           C  
ATOM   1875  C   ARG A 243     -10.892 -12.898  12.427  1.00  0.83           C  
ATOM   1876  CB  ARG A 243     -12.606 -14.715  12.270  1.00  0.82           C  
ATOM   1877  O   ARG A 243     -11.171 -11.905  13.103  1.00  0.81           O  
ATOM   1878  CG  ARG A 243     -12.961 -16.176  12.497  1.00  0.79           C  
ATOM   1879  CD  ARG A 243     -14.244 -16.564  11.776  1.00  0.78           C  
ATOM   1880  NE  ARG A 243     -14.599 -17.959  12.019  1.00  0.74           N  
ATOM   1881  NH1 ARG A 243     -16.331 -18.001  10.492  1.00  0.71           N  
ATOM   1882  NH2 ARG A 243     -15.819 -19.879  11.702  1.00  0.68           N  
ATOM   1883  CZ  ARG A 243     -15.582 -18.610  11.404  1.00  0.75           C  
ATOM   1884  N   THR A 244     -10.108 -12.904  11.264  1.00  0.85           N  
ATOM   1885  CA  THR A 244      -9.878 -11.694  10.482  1.00  0.87           C  
ATOM   1886  C   THR A 244     -11.041 -11.437   9.527  1.00  0.86           C  
ATOM   1887  CB  THR A 244      -8.565 -11.786   9.683  1.00  0.83           C  
ATOM   1888  O   THR A 244     -11.342 -12.270   8.669  1.00  0.85           O  
ATOM   1889  CG2 THR A 244      -8.281 -10.485   8.939  1.00  0.74           C  
ATOM   1890  OG1 THR A 244      -7.483 -12.056  10.582  1.00  0.78           O  
ATOM   1891  N   PHE A 245     -11.672 -10.298   9.716  1.00  0.87           N  
ATOM   1892  CA  PHE A 245     -12.821 -10.007   8.867  1.00  0.88           C  
ATOM   1893  C   PHE A 245     -12.483  -8.922   7.851  1.00  0.87           C  
ATOM   1894  CB  PHE A 245     -14.022  -9.575   9.716  1.00  0.87           C  
ATOM   1895  O   PHE A 245     -11.752  -7.979   8.162  1.00  0.85           O  
ATOM   1896  CG  PHE A 245     -14.649 -10.699  10.495  1.00  0.88           C  
ATOM   1897  CD1 PHE A 245     -15.317 -11.728   9.843  1.00  0.86           C  
ATOM   1898  CD2 PHE A 245     -14.571 -10.726  11.882  1.00  0.86           C  
ATOM   1899  CE1 PHE A 245     -15.899 -12.769  10.562  1.00  0.87           C  
ATOM   1900  CE2 PHE A 245     -15.150 -11.764  12.607  1.00  0.87           C  
ATOM   1901  CZ  PHE A 245     -15.814 -12.784  11.946  1.00  0.87           C  
ATOM   1902  N   HIS A 246     -13.013  -9.068   6.720  1.00  0.86           N  
ATOM   1903  CA  HIS A 246     -13.166  -8.095   5.643  1.00  0.87           C  
ATOM   1904  C   HIS A 246     -14.596  -7.569   5.576  1.00  0.86           C  
ATOM   1905  CB  HIS A 246     -12.771  -8.714   4.302  1.00  0.85           C  
ATOM   1906  O   HIS A 246     -15.536  -8.260   5.974  1.00  0.86           O  
ATOM   1907  CG  HIS A 246     -11.365  -9.224   4.267  1.00  0.82           C  
ATOM   1908  CD2 HIS A 246     -10.820 -10.364   4.753  1.00  0.80           C  
ATOM   1909  ND1 HIS A 246     -10.334  -8.524   3.677  1.00  0.79           N  
ATOM   1910  CE1 HIS A 246      -9.213  -9.215   3.802  1.00  0.81           C  
ATOM   1911  NE2 HIS A 246      -9.481 -10.335   4.451  1.00  0.82           N  
ATOM   1912  N   PHE A 247     -14.750  -6.346   5.093  1.00  0.85           N  
ATOM   1913  CA  PHE A 247     -16.056  -5.981   4.557  1.00  0.86           C  
ATOM   1914  C   PHE A 247     -16.385  -6.810   3.321  1.00  0.86           C  
ATOM   1915  CB  PHE A 247     -16.099  -4.488   4.215  1.00  0.84           C  
ATOM   1916  O   PHE A 247     -15.560  -6.936   2.414  1.00  0.84           O  
ATOM   1917  CG  PHE A 247     -17.296  -4.088   3.395  1.00  0.81           C  
ATOM   1918  CD1 PHE A 247     -18.528  -3.869   4.000  1.00  0.77           C  
ATOM   1919  CD2 PHE A 247     -17.189  -3.930   2.020  1.00  0.78           C  
ATOM   1920  CE1 PHE A 247     -19.638  -3.499   3.244  1.00  0.78           C  
ATOM   1921  CE2 PHE A 247     -18.294  -3.559   1.258  1.00  0.79           C  
ATOM   1922  CZ  PHE A 247     -19.517  -3.345   1.872  1.00  0.76           C  
ATOM   1923  N   GLY A 248     -17.638  -7.399   3.288  1.00  0.85           N  
ATOM   1924  CA  GLY A 248     -18.213  -8.025   2.108  1.00  0.85           C  
ATOM   1925  C   GLY A 248     -19.595  -7.499   1.767  1.00  0.85           C  
ATOM   1926  O   GLY A 248     -20.386  -7.191   2.661  1.00  0.84           O  
ATOM   1927  N   SER A 249     -19.873  -7.411   0.486  1.00  0.84           N  
ATOM   1928  CA  SER A 249     -21.231  -7.143   0.023  1.00  0.84           C  
ATOM   1929  C   SER A 249     -21.537  -7.904  -1.263  1.00  0.83           C  
ATOM   1930  CB  SER A 249     -21.435  -5.644  -0.202  1.00  0.82           C  
ATOM   1931  O   SER A 249     -20.633  -8.192  -2.050  1.00  0.82           O  
ATOM   1932  OG  SER A 249     -20.682  -5.195  -1.315  1.00  0.77           O  
ATOM   1933  N   SER A 250     -22.784  -8.268  -1.475  1.00  0.83           N  
ATOM   1934  CA  SER A 250     -23.286  -8.910  -2.686  1.00  0.82           C  
ATOM   1935  C   SER A 250     -24.649  -8.351  -3.082  1.00  0.82           C  
ATOM   1936  CB  SER A 250     -23.383 -10.423  -2.490  1.00  0.81           C  
ATOM   1937  O   SER A 250     -25.489  -8.080  -2.221  1.00  0.81           O  
ATOM   1938  OG  SER A 250     -23.751 -11.064  -3.699  1.00  0.78           O  
ATOM   1939  N   PHE A 251     -24.893  -8.142  -4.357  1.00  0.80           N  
ATOM   1940  CA  PHE A 251     -26.106  -7.536  -4.893  1.00  0.80           C  
ATOM   1941  C   PHE A 251     -26.913  -8.554  -5.690  1.00  0.80           C  
ATOM   1942  CB  PHE A 251     -25.762  -6.332  -5.776  1.00  0.78           C  
ATOM   1943  O   PHE A 251     -26.382  -9.208  -6.590  1.00  0.77           O  
ATOM   1944  CG  PHE A 251     -25.078  -5.213  -5.037  1.00  0.76           C  
ATOM   1945  CD1 PHE A 251     -25.807  -4.133  -4.555  1.00  0.73           C  
ATOM   1946  CD2 PHE A 251     -23.706  -5.242  -4.825  1.00  0.74           C  
ATOM   1947  CE1 PHE A 251     -25.177  -3.096  -3.870  1.00  0.72           C  
ATOM   1948  CE2 PHE A 251     -23.069  -4.210  -4.142  1.00  0.72           C  
ATOM   1949  CZ  PHE A 251     -23.806  -3.137  -3.666  1.00  0.68           C  
ATOM   1950  N   GLY A 252     -28.137  -8.783  -5.254  1.00  0.76           N  
ATOM   1951  CA  GLY A 252     -29.155  -9.553  -5.951  1.00  0.75           C  
ATOM   1952  C   GLY A 252     -29.833  -8.777  -7.064  1.00  0.74           C  
ATOM   1953  O   GLY A 252     -29.723  -7.551  -7.129  1.00  0.69           O  
ATOM   1954  N   THR A 253     -30.364  -9.499  -8.099  1.00  0.64           N  
ATOM   1955  CA  THR A 253     -31.105  -9.343  -9.346  1.00  0.62           C  
ATOM   1956  C   THR A 253     -31.497  -7.885  -9.563  1.00  0.63           C  
ATOM   1957  CB  THR A 253     -32.368 -10.224  -9.358  1.00  0.56           C  
ATOM   1958  O   THR A 253     -31.884  -7.193  -8.619  1.00  0.58           O  
ATOM   1959  CG2 THR A 253     -32.006 -11.705  -9.397  1.00  0.50           C  
ATOM   1960  OG1 THR A 253     -33.138  -9.963  -8.178  1.00  0.55           O  
ATOM   1961  N   SER A 254     -31.157  -7.333 -10.882  1.00  0.56           N  
ATOM   1962  CA  SER A 254     -31.514  -6.334 -11.885  1.00  0.55           C  
ATOM   1963  C   SER A 254     -30.858  -4.991 -11.585  1.00  0.56           C  
ATOM   1964  CB  SER A 254     -33.032  -6.165 -11.956  1.00  0.50           C  
ATOM   1965  O   SER A 254     -30.757  -4.589 -10.424  1.00  0.53           O  
ATOM   1966  OG  SER A 254     -33.574  -5.938 -10.667  1.00  0.50           O  
ATOM   1967  N   ALA A 255     -29.909  -4.501 -12.511  1.00  0.50           N  
ATOM   1968  CA  ALA A 255     -29.270  -3.294 -13.029  1.00  0.50           C  
ATOM   1969  C   ALA A 255     -30.005  -2.041 -12.563  1.00  0.50           C  
ATOM   1970  CB  ALA A 255     -29.210  -3.337 -14.554  1.00  0.43           C  
ATOM   1971  O   ALA A 255     -31.225  -1.938 -12.711  1.00  0.47           O  
ATOM   1972  N   GLN A 256     -29.621  -1.529 -11.397  1.00  0.48           N  
ATOM   1973  CA  GLN A 256     -29.786  -0.105 -11.125  1.00  0.49           C  
ATOM   1974  C   GLN A 256     -29.897   0.160  -9.626  1.00  0.48           C  
ATOM   1975  CB  GLN A 256     -31.020   0.441 -11.846  1.00  0.42           C  
ATOM   1976  O   GLN A 256     -30.702  -0.469  -8.937  1.00  0.45           O  
ATOM   1977  CG  GLN A 256     -30.845   0.568 -13.354  1.00  0.39           C  
ATOM   1978  CD  GLN A 256     -31.979   1.328 -14.014  1.00  0.43           C  
ATOM   1979  NE2 GLN A 256     -31.816   1.641 -15.296  1.00  0.33           N  
ATOM   1980  OE1 GLN A 256     -32.994   1.632 -13.379  1.00  0.43           O  
ATOM   1981  N   ASN A 257     -28.751   0.002  -8.863  1.00  0.45           N  
ATOM   1982  CA  ASN A 257     -28.660   1.102  -7.909  1.00  0.47           C  
ATOM   1983  C   ASN A 257     -27.977   0.669  -6.616  1.00  0.45           C  
ATOM   1984  CB  ASN A 257     -30.049   1.671  -7.611  1.00  0.39           C  
ATOM   1985  O   ASN A 257     -28.231  -0.427  -6.111  1.00  0.43           O  
ATOM   1986  CG  ASN A 257     -30.675   2.344  -8.816  1.00  0.37           C  
ATOM   1987  ND2 ASN A 257     -31.992   2.232  -8.941  1.00  0.32           N  
ATOM   1988  OD1 ASN A 257     -29.981   2.960  -9.629  1.00  0.37           O  
ATOM   1989  N   ILE A 258     -26.931   1.368  -6.164  1.00  0.50           N  
ATOM   1990  CA  ILE A 258     -25.989   2.077  -5.305  1.00  0.50           C  
ATOM   1991  C   ILE A 258     -26.291   1.766  -3.841  1.00  0.51           C  
ATOM   1992  CB  ILE A 258     -26.039   3.602  -5.550  1.00  0.43           C  
ATOM   1993  O   ILE A 258     -27.387   2.051  -3.352  1.00  0.47           O  
ATOM   1994  CG1 ILE A 258     -25.787   3.914  -7.029  1.00  0.36           C  
ATOM   1995  CG2 ILE A 258     -25.027   4.326  -4.657  1.00  0.37           C  
ATOM   1996  CD1 ILE A 258     -25.924   5.388  -7.384  1.00  0.33           C  
ATOM   1997  N   THR A 259     -25.570   0.919  -3.167  1.00  0.56           N  
ATOM   1998  CA  THR A 259     -25.272   1.026  -1.743  1.00  0.54           C  
ATOM   1999  C   THR A 259     -24.307   2.179  -1.478  1.00  0.56           C  
ATOM   2000  CB  THR A 259     -24.673  -0.283  -1.198  1.00  0.48           C  
ATOM   2001  O   THR A 259     -23.257   2.275  -2.116  1.00  0.53           O  
ATOM   2002  CG2 THR A 259     -25.223  -0.604   0.188  1.00  0.42           C  
ATOM   2003  OG1 THR A 259     -24.998  -1.358  -2.088  1.00  0.44           O  
ATOM   2004  N   GLU A 260     -24.877   3.264  -0.844  1.00  0.49           N  
ATOM   2005  CA  GLU A 260     -24.257   4.343  -0.081  1.00  0.52           C  
ATOM   2006  C   GLU A 260     -23.909   3.890   1.334  1.00  0.49           C  
ATOM   2007  CB  GLU A 260     -25.178   5.564  -0.031  1.00  0.42           C  
ATOM   2008  O   GLU A 260     -24.606   3.054   1.912  1.00  0.46           O  
ATOM   2009  CG  GLU A 260     -24.840   6.633  -1.061  1.00  0.38           C  
ATOM   2010  CD  GLU A 260     -25.730   7.862  -0.964  1.00  0.43           C  
ATOM   2011  OE1 GLU A 260     -26.651   7.880  -0.116  1.00  0.45           O  
ATOM   2012  OE2 GLU A 260     -25.504   8.815  -1.742  1.00  0.39           O  
ATOM   2013  N   TYR A 261     -22.488   4.295   1.554  1.00  0.59           N  
ATOM   2014  CA  TYR A 261     -21.467   4.570   2.558  1.00  0.60           C  
ATOM   2015  C   TYR A 261     -21.142   3.317   3.362  1.00  0.60           C  
ATOM   2016  CB  TYR A 261     -21.924   5.689   3.498  1.00  0.53           C  
ATOM   2017  O   TYR A 261     -21.915   2.913   4.234  1.00  0.57           O  
ATOM   2018  CG  TYR A 261     -22.163   7.007   2.801  1.00  0.49           C  
ATOM   2019  CD1 TYR A 261     -21.106   7.869   2.517  1.00  0.41           C  
ATOM   2020  CD2 TYR A 261     -23.446   7.393   2.427  1.00  0.44           C  
ATOM   2021  CE1 TYR A 261     -21.322   9.085   1.877  1.00  0.41           C  
ATOM   2022  CE2 TYR A 261     -23.673   8.607   1.786  1.00  0.45           C  
ATOM   2023  OH  TYR A 261     -22.826  10.647   0.882  1.00  0.34           O  
ATOM   2024  CZ  TYR A 261     -22.607   9.444   1.516  1.00  0.37           C  
ATOM   2025  N   ILE A 262     -20.288   2.601   2.814  1.00  0.71           N  
ATOM   2026  CA  ILE A 262     -19.598   1.598   3.619  1.00  0.71           C  
ATOM   2027  C   ILE A 262     -18.531   2.272   4.479  1.00  0.72           C  
ATOM   2028  CB  ILE A 262     -18.961   0.504   2.734  1.00  0.67           C  
ATOM   2029  O   ILE A 262     -17.670   2.989   3.962  1.00  0.69           O  
ATOM   2030  CG1 ILE A 262     -20.031  -0.176   1.872  1.00  0.62           C  
ATOM   2031  CG2 ILE A 262     -18.218  -0.522   3.595  1.00  0.60           C  
ATOM   2032  CD1 ILE A 262     -19.467  -1.044   0.756  1.00  0.59           C  
ATOM   2033  N   THR A 263     -18.755   2.259   5.729  1.00  0.74           N  
ATOM   2034  CA  THR A 263     -17.650   2.419   6.667  1.00  0.77           C  
ATOM   2035  C   THR A 263     -17.249   1.074   7.266  1.00  0.77           C  
ATOM   2036  CB  THR A 263     -18.016   3.398   7.798  1.00  0.73           C  
ATOM   2037  O   THR A 263     -18.107   0.293   7.682  1.00  0.76           O  
ATOM   2038  CG2 THR A 263     -16.792   3.753   8.636  1.00  0.61           C  
ATOM   2039  OG1 THR A 263     -18.555   4.598   7.229  1.00  0.65           O  
ATOM   2040  N   PHE A 264     -15.971   0.755   7.140  1.00  0.74           N  
ATOM   2041  CA  PHE A 264     -15.320  -0.360   7.818  1.00  0.76           C  
ATOM   2042  C   PHE A 264     -14.196   0.136   8.721  1.00  0.74           C  
ATOM   2043  CB  PHE A 264     -14.770  -1.364   6.799  1.00  0.71           C  
ATOM   2044  O   PHE A 264     -13.220   0.718   8.243  1.00  0.69           O  
ATOM   2045  CG  PHE A 264     -14.220  -2.619   7.420  1.00  0.70           C  
ATOM   2046  CD1 PHE A 264     -14.949  -3.315   8.377  1.00  0.68           C  
ATOM   2047  CD2 PHE A 264     -12.974  -3.105   7.046  1.00  0.73           C  
ATOM   2048  CE1 PHE A 264     -14.443  -4.478   8.954  1.00  0.80           C  
ATOM   2049  CE2 PHE A 264     -12.462  -4.266   7.617  1.00  0.81           C  
ATOM   2050  CZ  PHE A 264     -13.197  -4.951   8.572  1.00  0.77           C  
ATOM   2051  N   ILE A 265     -14.350   0.117  10.048  1.00  0.73           N  
ATOM   2052  CA  ILE A 265     -13.412   0.661  11.024  1.00  0.76           C  
ATOM   2053  C   ILE A 265     -13.083  -0.400  12.072  1.00  0.77           C  
ATOM   2054  CB  ILE A 265     -13.976   1.929  11.703  1.00  0.72           C  
ATOM   2055  O   ILE A 265     -13.931  -1.228  12.413  1.00  0.76           O  
ATOM   2056  CG1 ILE A 265     -15.319   1.622  12.376  1.00  0.60           C  
ATOM   2057  CG2 ILE A 265     -14.119   3.068  10.689  1.00  0.59           C  
ATOM   2058  CD1 ILE A 265     -15.877   2.775  13.200  1.00  0.59           C  
ATOM   2059  N   PRO A 266     -11.795  -0.470  12.569  1.00  0.71           N  
ATOM   2060  CA  PRO A 266     -11.534  -1.219  13.800  1.00  0.73           C  
ATOM   2061  C   PRO A 266     -12.330  -0.692  14.992  1.00  0.72           C  
ATOM   2062  CB  PRO A 266     -10.031  -1.024  14.019  1.00  0.69           C  
ATOM   2063  O   PRO A 266     -12.457   0.523  15.166  1.00  0.71           O  
ATOM   2064  CG  PRO A 266      -9.730   0.316  13.429  1.00  0.66           C  
ATOM   2065  CD  PRO A 266     -10.688   0.566  12.300  1.00  0.67           C  
ATOM   2066  N   ILE A 267     -12.921  -1.527  15.702  1.00  0.68           N  
ATOM   2067  CA  ILE A 267     -13.347  -1.267  17.072  1.00  0.67           C  
ATOM   2068  C   ILE A 267     -12.210  -1.598  18.037  1.00  0.64           C  
ATOM   2069  CB  ILE A 267     -14.611  -2.079  17.435  1.00  0.65           C  
ATOM   2070  O   ILE A 267     -11.718  -2.728  18.063  1.00  0.60           O  
ATOM   2071  CG1 ILE A 267     -15.759  -1.733  16.480  1.00  0.62           C  
ATOM   2072  CG2 ILE A 267     -15.014  -1.828  18.891  1.00  0.59           C  
ATOM   2073  CD1 ILE A 267     -17.021  -2.554  16.708  1.00  0.60           C  
ATOM   2074  N   GLY A 268     -11.445  -0.552  18.592  1.00  0.61           N  
ATOM   2075  CA  GLY A 268     -10.550  -0.808  19.710  1.00  0.60           C  
ATOM   2076  C   GLY A 268     -11.141  -1.748  20.744  1.00  0.60           C  
ATOM   2077  O   GLY A 268     -12.330  -1.663  21.059  1.00  0.59           O  
ATOM   2078  N   ALA A 269     -10.443  -2.892  20.958  1.00  0.52           N  
ATOM   2079  CA  ALA A 269     -10.882  -3.557  22.182  1.00  0.51           C  
ATOM   2080  C   ALA A 269     -11.402  -2.545  23.199  1.00  0.52           C  
ATOM   2081  CB  ALA A 269      -9.741  -4.373  22.783  1.00  0.49           C  
ATOM   2082  O   ALA A 269     -10.708  -1.582  23.536  1.00  0.50           O  
ATOM   2083  N   LYS A 270     -12.753  -2.204  23.261  1.00  0.47           N  
ATOM   2084  CA  LYS A 270     -13.136  -1.532  24.499  1.00  0.46           C  
ATOM   2085  C   LYS A 270     -12.209  -1.922  25.647  1.00  0.48           C  
ATOM   2086  CB  LYS A 270     -14.585  -1.859  24.862  1.00  0.45           C  
ATOM   2087  O   LYS A 270     -12.140  -3.093  26.025  1.00  0.47           O  
ATOM   2088  CG  LYS A 270     -15.297  -0.754  25.628  1.00  0.44           C  
ATOM   2089  CD  LYS A 270     -16.744  -1.122  25.925  1.00  0.46           C  
ATOM   2090  CE  LYS A 270     -17.444  -0.037  26.732  1.00  0.44           C  
ATOM   2091  NZ  LYS A 270     -18.864  -0.394  27.026  1.00  0.41           N  
ATOM   2092  N   GLY A 271     -11.082  -1.204  25.925  1.00  0.47           N  
ATOM   2093  CA  GLY A 271     -10.525  -1.433  27.249  1.00  0.46           C  
ATOM   2094  C   GLY A 271     -11.542  -1.966  28.240  1.00  0.48           C  
ATOM   2095  O   GLY A 271     -12.719  -1.601  28.187  1.00  0.47           O  
ATOM   2096  N   SER A 272     -11.452  -3.151  28.686  1.00  0.47           N  
ATOM   2097  CA  SER A 272     -12.286  -3.424  29.853  1.00  0.47           C  
ATOM   2098  C   SER A 272     -12.624  -2.140  30.604  1.00  0.47           C  
ATOM   2099  CB  SER A 272     -11.586  -4.405  30.794  1.00  0.46           C  
ATOM   2100  O   SER A 272     -11.736  -1.342  30.909  1.00  0.46           O  
ATOM   2101  OG  SER A 272     -10.295  -3.936  31.141  1.00  0.45           O  
ATOM   2102  N   ASP A 273     -13.839  -1.390  30.245  1.00  0.44           N  
ATOM   2103  CA  ASP A 273     -14.215  -0.420  31.268  1.00  0.44           C  
ATOM   2104  C   ASP A 273     -13.441  -0.657  32.562  1.00  0.44           C  
ATOM   2105  CB  ASP A 273     -15.720  -0.480  31.537  1.00  0.42           C  
ATOM   2106  O   ASP A 273     -13.492  -1.750  33.131  1.00  0.43           O  
ATOM   2107  CG  ASP A 273     -16.554  -0.059  30.339  1.00  0.41           C  
ATOM   2108  OD1 ASP A 273     -16.045   0.685  29.473  1.00  0.44           O  
ATOM   2109  OD2 ASP A 273     -17.731  -0.472  30.263  1.00  0.50           O  
ATOM   2110  N   GLY A 274     -12.125  -0.300  32.631  1.00  0.45           N  
ATOM   2111  CA  GLY A 274     -11.687  -0.338  34.018  1.00  0.45           C  
ATOM   2112  C   GLY A 274     -12.820  -0.590  34.994  1.00  0.45           C  
ATOM   2113  O   GLY A 274     -13.900  -0.011  34.863  1.00  0.44           O  
ATOM   2114  N   THR A 275     -13.075  -1.813  35.292  1.00  0.45           N  
ATOM   2115  CA  THR A 275     -13.945  -2.017  36.445  1.00  0.46           C  
ATOM   2116  C   THR A 275     -14.207  -0.697  37.165  1.00  0.45           C  
ATOM   2117  CB  THR A 275     -13.337  -3.031  37.431  1.00  0.43           C  
ATOM   2118  O   THR A 275     -13.269  -0.017  37.586  1.00  0.43           O  
ATOM   2119  CG2 THR A 275     -13.864  -4.438  37.169  1.00  0.42           C  
ATOM   2120  OG1 THR A 275     -11.911  -3.033  37.287  1.00  0.41           O  
ATOM   2121  N   ASN A 276     -15.184   0.303  36.607  1.00  0.43           N  
ATOM   2122  CA  ASN A 276     -15.606   1.264  37.621  1.00  0.44           C  
ATOM   2123  C   ASN A 276     -15.066   0.897  39.000  1.00  0.43           C  
ATOM   2124  CB  ASN A 276     -17.132   1.369  37.659  1.00  0.41           C  
ATOM   2125  O   ASN A 276     -15.344  -0.190  39.511  1.00  0.42           O  
ATOM   2126  CG  ASN A 276     -17.685   2.244  36.551  1.00  0.41           C  
ATOM   2127  ND2 ASN A 276     -18.973   2.097  36.267  1.00  0.40           N  
ATOM   2128  OD1 ASN A 276     -16.960   3.045  35.956  1.00  0.42           O  
ATOM   2129  N   GLY A 277     -13.725   1.097  39.252  1.00  0.47           N  
ATOM   2130  CA  GLY A 277     -13.547   1.094  40.695  1.00  0.48           C  
ATOM   2131  C   GLY A 277     -14.850   0.945  41.457  1.00  0.46           C  
ATOM   2132  O   GLY A 277     -15.869   1.522  41.072  1.00  0.45           O  
ATOM   2133  N   THR A 278     -15.189  -0.308  41.690  1.00  0.45           N  
ATOM   2134  CA  THR A 278     -16.213  -0.538  42.703  1.00  0.46           C  
ATOM   2135  C   THR A 278     -16.691   0.783  43.299  1.00  0.44           C  
ATOM   2136  CB  THR A 278     -15.691  -1.453  43.827  1.00  0.43           C  
ATOM   2137  O   THR A 278     -15.889   1.563  43.816  1.00  0.43           O  
ATOM   2138  CG2 THR A 278     -16.378  -2.814  43.792  1.00  0.42           C  
ATOM   2139  OG1 THR A 278     -14.279  -1.638  43.667  1.00  0.40           O  
ATOM   2140  N   ASN A 279     -17.658   1.673  42.542  1.00  0.44           N  
ATOM   2141  CA  ASN A 279     -18.389   2.543  43.457  1.00  0.45           C  
ATOM   2142  C   ASN A 279     -18.075   2.214  44.914  1.00  0.44           C  
ATOM   2143  CB  ASN A 279     -19.895   2.444  43.204  1.00  0.42           C  
ATOM   2144  O   ASN A 279     -18.321   1.097  45.370  1.00  0.42           O  
ATOM   2145  CG  ASN A 279     -20.332   3.214  41.973  1.00  0.41           C  
ATOM   2146  ND2 ASN A 279     -21.519   2.900  41.467  1.00  0.40           N  
ATOM   2147  OD1 ASN A 279     -19.608   4.083  41.480  1.00  0.43           O  
ATOM   2148  N   GLY A 280     -16.801   2.551  45.387  1.00  0.47           N  
ATOM   2149  CA  GLY A 280     -16.859   2.626  46.838  1.00  0.50           C  
ATOM   2150  C   GLY A 280     -18.252   2.393  47.392  1.00  0.47           C  
ATOM   2151  O   GLY A 280     -19.238   2.879  46.833  1.00  0.45           O  
ATOM   2152  N   THR A 281     -18.474   1.116  47.713  1.00  0.48           N  
ATOM   2153  CA  THR A 281     -19.545   0.752  48.633  1.00  0.48           C  
ATOM   2154  C   THR A 281     -20.346   1.984  49.045  1.00  0.47           C  
ATOM   2155  CB  THR A 281     -18.991   0.053  49.888  1.00  0.45           C  
ATOM   2156  O   THR A 281     -19.785   2.948  49.571  1.00  0.45           O  
ATOM   2157  CG2 THR A 281     -19.214  -1.454  49.822  1.00  0.44           C  
ATOM   2158  OG1 THR A 281     -17.585   0.313  49.991  1.00  0.44           O  
ATOM   2159  N   ASN A 282     -21.440   2.470  48.164  1.00  0.48           N  
ATOM   2160  CA  ASN A 282     -22.555   3.161  48.803  1.00  0.49           C  
ATOM   2161  C   ASN A 282     -22.539   2.969  50.317  1.00  0.48           C  
ATOM   2162  CB  ASN A 282     -23.887   2.683  48.221  1.00  0.45           C  
ATOM   2163  O   ASN A 282     -22.697   1.850  50.807  1.00  0.46           O  
ATOM   2164  CG  ASN A 282     -24.170   3.271  46.853  1.00  0.44           C  
ATOM   2165  ND2 ASN A 282     -25.075   2.641  46.112  1.00  0.44           N  
ATOM   2166  OD1 ASN A 282     -23.581   4.283  46.464  1.00  0.46           O  
ATOM   2167  N   GLY A 283     -21.555   3.655  51.019  1.00  0.50           N  
ATOM   2168  CA  GLY A 283     -21.960   3.903  52.394  1.00  0.53           C  
ATOM   2169  C   GLY A 283     -23.438   3.661  52.634  1.00  0.50           C  
ATOM   2170  O   GLY A 283     -24.274   4.017  51.801  1.00  0.49           O  
ATOM   2171  N   THR A 284     -23.744   2.535  53.212  1.00  0.52           N  
ATOM   2172  CA  THR A 284     -24.933   2.201  53.989  1.00  0.52           C  
ATOM   2173  C   THR A 284     -25.912   3.372  54.010  1.00  0.51           C  
ATOM   2174  CB  THR A 284     -24.565   1.811  55.432  1.00  0.48           C  
ATOM   2175  O   THR A 284     -25.557   4.478  54.423  1.00  0.49           O  
ATOM   2176  CG2 THR A 284     -24.493   0.295  55.591  1.00  0.47           C  
ATOM   2177  OG1 THR A 284     -23.291   2.376  55.764  1.00  0.48           O  
ATOM   2178  N   ASN A 285     -26.996   3.421  53.006  1.00  0.51           N  
ATOM   2179  CA  ASN A 285     -28.338   3.974  53.146  1.00  0.52           C  
ATOM   2180  C   ASN A 285     -28.705   4.191  54.611  1.00  0.50           C  
ATOM   2181  CB  ASN A 285     -29.367   3.064  52.470  1.00  0.46           C  
ATOM   2182  O   ASN A 285     -28.978   3.233  55.336  1.00  0.48           O  
ATOM   2183  CG  ASN A 285     -29.445   3.283  50.972  1.00  0.46           C  
ATOM   2184  ND2 ASN A 285     -29.987   2.304  50.258  1.00  0.47           N  
ATOM   2185  OD1 ASN A 285     -29.021   4.322  50.461  1.00  0.48           O  
ATOM   2186  N   GLY A 286     -28.177   5.172  55.267  1.00  0.49           N  
ATOM   2187  CA  GLY A 286     -28.847   5.869  56.353  1.00  0.52           C  
ATOM   2188  C   GLY A 286     -30.239   6.348  55.986  1.00  0.49           C  
ATOM   2189  O   GLY A 286     -30.482   6.752  54.847  1.00  0.47           O  
ATOM   2190  N   ALA A 287     -31.320   5.769  56.526  1.00  0.55           N  
ATOM   2191  CA  ALA A 287     -32.707   6.152  56.779  1.00  0.57           C  
ATOM   2192  C   ALA A 287     -33.062   7.444  56.049  1.00  0.54           C  
ATOM   2193  CB  ALA A 287     -32.950   6.308  58.278  1.00  0.51           C  
ATOM   2194  O   ALA A 287     -32.298   8.412  56.081  1.00  0.52           O  
ATOM   2195  N   LYS A 288     -33.942   7.491  54.829  1.00  0.54           N  
ATOM   2196  CA  LYS A 288     -34.762   8.590  54.327  1.00  0.56           C  
ATOM   2197  C   LYS A 288     -34.748   9.771  55.294  1.00  0.53           C  
ATOM   2198  CB  LYS A 288     -36.199   8.123  54.090  1.00  0.51           C  
ATOM   2199  O   LYS A 288     -35.438   9.752  56.315  1.00  0.51           O  
ATOM   2200  CG  LYS A 288     -36.770   8.541  52.743  1.00  0.50           C  
ATOM   2201  CD  LYS A 288     -38.196   8.037  52.561  1.00  0.54           C  
ATOM   2202  CE  LYS A 288     -38.793   8.509  51.242  1.00  0.48           C  
ATOM   2203  NZ  LYS A 288     -40.203   8.047  51.075  1.00  0.43           N  
ATOM   2204  N   GLY A 289     -33.645  10.465  55.372  1.00  0.49           N  
ATOM   2205  CA  GLY A 289     -33.469  11.806  55.906  1.00  0.52           C  
ATOM   2206  C   GLY A 289     -33.500  12.883  54.838  1.00  0.49           C  
ATOM   2207  O   GLY A 289     -33.092  12.646  53.699  1.00  0.47           O  
ATOM   2208  N   ASP A 290     -34.577  13.813  54.741  1.00  0.57           N  
ATOM   2209  CA  ASP A 290     -34.604  15.130  54.112  1.00  0.58           C  
ATOM   2210  C   ASP A 290     -33.401  15.324  53.192  1.00  0.56           C  
ATOM   2211  CB  ASP A 290     -34.637  16.231  55.174  1.00  0.53           C  
ATOM   2212  O   ASP A 290     -32.293  14.887  53.510  1.00  0.54           O  
ATOM   2213  CG  ASP A 290     -35.945  16.272  55.945  1.00  0.53           C  
ATOM   2214  OD1 ASP A 290     -37.013  16.012  55.350  1.00  0.54           O  
ATOM   2215  OD2 ASP A 290     -35.907  16.569  57.159  1.00  0.61           O  
ATOM   2216  N   LYS A 291     -33.429  15.219  51.773  1.00  0.54           N  
ATOM   2217  CA  LYS A 291     -32.257  15.561  50.972  1.00  0.55           C  
ATOM   2218  C   LYS A 291     -31.060  15.887  51.862  1.00  0.54           C  
ATOM   2219  CB  LYS A 291     -32.562  16.743  50.050  1.00  0.51           C  
ATOM   2220  O   LYS A 291     -31.032  16.933  52.515  1.00  0.52           O  
ATOM   2221  CG  LYS A 291     -32.300  16.462  48.578  1.00  0.49           C  
ATOM   2222  CD  LYS A 291     -32.616  17.676  47.713  1.00  0.53           C  
ATOM   2223  CE  LYS A 291     -32.310  17.412  46.245  1.00  0.44           C  
ATOM   2224  NZ  LYS A 291     -32.585  18.611  45.398  1.00  0.39           N  
ATOM   2225  N   GLY A 292     -30.459  14.870  52.556  1.00  0.50           N  
ATOM   2226  CA  GLY A 292     -29.137  14.942  53.159  1.00  0.52           C  
ATOM   2227  C   GLY A 292     -28.229  15.955  52.487  1.00  0.50           C  
ATOM   2228  O   GLY A 292     -28.253  16.102  51.263  1.00  0.48           O  
ATOM   2229  N   ASP A 293     -28.006  17.140  53.132  1.00  0.53           N  
ATOM   2230  CA  ASP A 293     -26.737  17.807  52.855  1.00  0.53           C  
ATOM   2231  C   ASP A 293     -25.817  16.916  52.024  1.00  0.53           C  
ATOM   2232  CB  ASP A 293     -26.045  18.206  54.160  1.00  0.50           C  
ATOM   2233  O   ASP A 293     -25.602  15.750  52.362  1.00  0.51           O  
ATOM   2234  CG  ASP A 293     -26.737  19.355  54.872  1.00  0.50           C  
ATOM   2235  OD1 ASP A 293     -27.305  20.239  54.194  1.00  0.51           O  
ATOM   2236  OD2 ASP A 293     -26.712  19.379  56.121  1.00  0.58           O  
ATOM   2237  N   ILE A 294     -25.835  16.814  50.587  1.00  0.54           N  
ATOM   2238  CA  ILE A 294     -24.644  16.282  49.934  1.00  0.55           C  
ATOM   2239  C   ILE A 294     -23.620  15.865  50.988  1.00  0.54           C  
ATOM   2240  CB  ILE A 294     -24.024  17.312  48.963  1.00  0.51           C  
ATOM   2241  O   ILE A 294     -23.130  16.700  51.751  1.00  0.53           O  
ATOM   2242  CG1 ILE A 294     -25.035  17.698  47.877  1.00  0.47           C  
ATOM   2243  CG2 ILE A 294     -22.737  16.761  48.342  1.00  0.47           C  
ATOM   2244  CD1 ILE A 294     -24.565  18.822  46.965  1.00  0.46           C  
ATOM   2245  N   GLY A 295     -23.794  14.627  51.644  1.00  0.51           N  
ATOM   2246  CA  GLY A 295     -22.668  14.122  52.414  1.00  0.52           C  
ATOM   2247  C   GLY A 295     -21.356  14.800  52.066  1.00  0.51           C  
ATOM   2248  O   GLY A 295     -21.178  15.281  50.945  1.00  0.50           O  
ATOM   2249  N   PRO A 296     -20.643  15.473  52.994  1.00  0.48           N  
ATOM   2250  CA  PRO A 296     -19.294  15.804  52.529  1.00  0.47           C  
ATOM   2251  C   PRO A 296     -18.868  14.978  51.317  1.00  0.49           C  
ATOM   2252  CB  PRO A 296     -18.415  15.488  53.741  1.00  0.47           C  
ATOM   2253  O   PRO A 296     -19.013  13.753  51.320  1.00  0.47           O  
ATOM   2254  CG  PRO A 296     -19.189  14.476  54.522  1.00  0.46           C  
ATOM   2255  CD  PRO A 296     -20.652  14.678  54.246  1.00  0.48           C  
ATOM   2256  N   THR A 297     -18.954  15.446  49.970  1.00  0.51           N  
ATOM   2257  CA  THR A 297     -18.034  14.866  48.997  1.00  0.52           C  
ATOM   2258  C   THR A 297     -17.085  13.880  49.671  1.00  0.51           C  
ATOM   2259  CB  THR A 297     -17.220  15.958  48.278  1.00  0.48           C  
ATOM   2260  O   THR A 297     -16.383  14.236  50.620  1.00  0.50           O  
ATOM   2261  CG2 THR A 297     -16.814  15.510  46.878  1.00  0.45           C  
ATOM   2262  OG1 THR A 297     -18.013  17.148  48.176  1.00  0.45           O  
ATOM   2263  N   GLY A 298     -17.457  12.489  49.825  1.00  0.50           N  
ATOM   2264  CA  GLY A 298     -16.363  11.613  50.212  1.00  0.50           C  
ATOM   2265  C   GLY A 298     -14.999  12.259  50.059  1.00  0.50           C  
ATOM   2266  O   GLY A 298     -14.829  13.181  49.259  1.00  0.49           O  
ATOM   2267  N   PRO A 299     -14.146  12.301  51.035  1.00  0.45           N  
ATOM   2268  CA  PRO A 299     -12.845  12.743  50.527  1.00  0.45           C  
ATOM   2269  C   PRO A 299     -12.674  12.478  49.033  1.00  0.46           C  
ATOM   2270  CB  PRO A 299     -11.848  11.917  51.345  1.00  0.44           C  
ATOM   2271  O   PRO A 299     -12.923  11.363  48.567  1.00  0.45           O  
ATOM   2272  CG  PRO A 299     -12.617  10.712  51.779  1.00  0.44           C  
ATOM   2273  CD  PRO A 299     -14.076  11.065  51.818  1.00  0.46           C  
ATOM   2274  N   SER A 300     -12.949  13.459  48.043  1.00  0.50           N  
ATOM   2275  CA  SER A 300     -12.232  13.271  46.786  1.00  0.51           C  
ATOM   2276  C   SER A 300     -11.209  12.146  46.896  1.00  0.50           C  
ATOM   2277  CB  SER A 300     -11.535  14.566  46.367  1.00  0.47           C  
ATOM   2278  O   SER A 300     -10.380  12.140  47.808  1.00  0.48           O  
ATOM   2279  OG  SER A 300     -10.677  15.030  47.394  1.00  0.48           O  
ATOM   2280  N   GLY A 301     -11.602  10.805  46.592  1.00  0.50           N  
ATOM   2281  CA  GLY A 301     -10.498   9.870  46.439  1.00  0.50           C  
ATOM   2282  C   GLY A 301      -9.137  10.536  46.513  1.00  0.50           C  
ATOM   2283  O   GLY A 301      -8.938  11.618  45.956  1.00  0.48           O  
ATOM   2284  N   ILE A 302      -8.512  10.424  47.589  1.00  0.51           N  
ATOM   2285  CA  ILE A 302      -7.121  10.860  47.520  1.00  0.53           C  
ATOM   2286  C   ILE A 302      -6.640  10.823  46.071  1.00  0.52           C  
ATOM   2287  CB  ILE A 302      -6.210   9.985  48.410  1.00  0.50           C  
ATOM   2288  O   ILE A 302      -6.564   9.752  45.463  1.00  0.51           O  
ATOM   2289  CG1 ILE A 302      -6.764   9.916  49.838  1.00  0.46           C  
ATOM   2290  CG2 ILE A 302      -4.775  10.520  48.404  1.00  0.47           C  
ATOM   2291  CD1 ILE A 302      -6.024   8.940  50.742  1.00  0.47           C  
ATOM   2292  N   SER A 303      -7.082  11.909  45.269  1.00  0.60           N  
ATOM   2293  CA  SER A 303      -6.231  11.962  44.084  1.00  0.62           C  
ATOM   2294  C   SER A 303      -4.873  11.322  44.351  1.00  0.61           C  
ATOM   2295  CB  SER A 303      -6.042  13.407  43.623  1.00  0.57           C  
ATOM   2296  O   SER A 303      -4.179  11.699  45.298  1.00  0.59           O  
ATOM   2297  OG  SER A 303      -5.603  14.224  44.696  1.00  0.55           O  
ATOM   2298  N   GLY A 304      -4.823  10.076  43.894  1.00  0.65           N  
ATOM   2299  CA  GLY A 304      -3.477   9.525  43.902  1.00  0.66           C  
ATOM   2300  C   GLY A 304      -2.412  10.544  43.545  1.00  0.66           C  
ATOM   2301  O   GLY A 304      -2.722  11.614  43.017  1.00  0.64           O  
ATOM   2302  N   PRO A 305      -1.241  10.501  44.152  1.00  0.71           N  
ATOM   2303  CA  PRO A 305      -0.180  11.445  43.792  1.00  0.73           C  
ATOM   2304  C   PRO A 305      -0.108  11.707  42.289  1.00  0.73           C  
ATOM   2305  CB  PRO A 305       1.092  10.751  44.287  1.00  0.70           C  
ATOM   2306  O   PRO A 305      -0.243  10.778  41.490  1.00  0.71           O  
ATOM   2307  CG  PRO A 305       0.770   9.292  44.251  1.00  0.68           C  
ATOM   2308  CD  PRO A 305      -0.700   9.122  44.510  1.00  0.69           C  
ATOM   2309  N   SER A 306      -0.187  13.024  41.900  1.00  0.76           N  
ATOM   2310  CA  SER A 306       0.131  13.408  40.529  1.00  0.78           C  
ATOM   2311  C   SER A 306       1.411  12.733  40.048  1.00  0.78           C  
ATOM   2312  CB  SER A 306       0.273  14.927  40.417  1.00  0.74           C  
ATOM   2313  O   SER A 306       2.418  12.721  40.760  1.00  0.77           O  
ATOM   2314  OG  SER A 306       1.336  15.394  41.230  1.00  0.67           O  
ATOM   2315  N   ILE A 307       1.361  12.089  38.922  1.00  0.77           N  
ATOM   2316  CA  ILE A 307       2.555  11.604  38.239  1.00  0.79           C  
ATOM   2317  C   ILE A 307       3.236  12.759  37.507  1.00  0.78           C  
ATOM   2318  CB  ILE A 307       2.218  10.467  37.249  1.00  0.75           C  
ATOM   2319  O   ILE A 307       2.631  13.394  36.639  1.00  0.75           O  
ATOM   2320  CG1 ILE A 307       1.555   9.297  37.985  1.00  0.67           C  
ATOM   2321  CG2 ILE A 307       3.476  10.005  36.507  1.00  0.66           C  
ATOM   2322  CD1 ILE A 307       1.363   8.054  37.126  1.00  0.66           C  
ATOM   2323  N   VAL A 308       4.417  13.185  37.781  1.00  0.81           N  
ATOM   2324  CA  VAL A 308       5.215  14.236  37.159  1.00  0.83           C  
ATOM   2325  C   VAL A 308       6.402  13.617  36.425  1.00  0.82           C  
ATOM   2326  CB  VAL A 308       5.710  15.265  38.201  1.00  0.80           C  
ATOM   2327  O   VAL A 308       7.284  13.022  37.048  1.00  0.81           O  
ATOM   2328  CG1 VAL A 308       6.515  16.373  37.525  1.00  0.77           C  
ATOM   2329  CG2 VAL A 308       4.529  15.852  38.972  1.00  0.77           C  
ATOM   2330  N   TYR A 309       6.449  13.690  35.103  1.00  0.79           N  
ATOM   2331  CA  TYR A 309       7.632  13.331  34.330  1.00  0.82           C  
ATOM   2332  C   TYR A 309       8.742  14.357  34.523  1.00  0.81           C  
ATOM   2333  CB  TYR A 309       7.286  13.209  32.843  1.00  0.77           C  
ATOM   2334  O   TYR A 309       8.536  15.553  34.299  1.00  0.79           O  
ATOM   2335  CG  TYR A 309       8.466  12.851  31.972  1.00  0.73           C  
ATOM   2336  CD1 TYR A 309       9.184  11.677  32.187  1.00  0.71           C  
ATOM   2337  CD2 TYR A 309       8.866  13.686  30.935  1.00  0.73           C  
ATOM   2338  CE1 TYR A 309      10.274  11.344  31.389  1.00  0.72           C  
ATOM   2339  CE2 TYR A 309       9.954  13.363  30.130  1.00  0.70           C  
ATOM   2340  OH  TYR A 309      11.728  11.867  29.571  1.00  0.62           O  
ATOM   2341  CZ  TYR A 309      10.650  12.192  30.364  1.00  0.73           C  
ATOM   2342  N   ARG A 310       9.954  14.034  34.860  1.00  0.82           N  
ATOM   2343  CA  ARG A 310      11.092  14.885  35.191  1.00  0.83           C  
ATOM   2344  C   ARG A 310      12.160  14.818  34.104  1.00  0.81           C  
ATOM   2345  CB  ARG A 310      11.691  14.480  36.540  1.00  0.80           C  
ATOM   2346  O   ARG A 310      13.266  15.334  34.281  1.00  0.78           O  
ATOM   2347  CG  ARG A 310      10.715  14.575  37.701  1.00  0.75           C  
ATOM   2348  CD  ARG A 310      10.299  16.014  37.973  1.00  0.74           C  
ATOM   2349  NE  ARG A 310      11.386  16.785  38.569  1.00  0.71           N  
ATOM   2350  NH1 ARG A 310      10.091  18.642  39.031  1.00  0.60           N  
ATOM   2351  NH2 ARG A 310      12.317  18.626  39.579  1.00  0.56           N  
ATOM   2352  CZ  ARG A 310      11.262  18.016  39.059  1.00  0.78           C  
ATOM   2353  N   GLY A 311      11.879  14.220  32.928  1.00  0.79           N  
ATOM   2354  CA  GLY A 311      12.880  14.053  31.887  1.00  0.81           C  
ATOM   2355  C   GLY A 311      13.769  12.843  32.102  1.00  0.81           C  
ATOM   2356  O   GLY A 311      13.307  11.804  32.578  1.00  0.78           O  
ATOM   2357  N   LEU A 312      15.141  12.901  31.598  1.00  0.81           N  
ATOM   2358  CA  LEU A 312      16.180  11.914  31.870  1.00  0.84           C  
ATOM   2359  C   LEU A 312      16.534  11.892  33.353  1.00  0.83           C  
ATOM   2360  CB  LEU A 312      17.431  12.209  31.039  1.00  0.79           C  
ATOM   2361  O   LEU A 312      16.576  12.940  34.001  1.00  0.80           O  
ATOM   2362  CG  LEU A 312      17.263  12.158  29.519  1.00  0.73           C  
ATOM   2363  CD1 LEU A 312      18.547  12.605  28.829  1.00  0.70           C  
ATOM   2364  CD2 LEU A 312      16.871  10.754  29.071  1.00  0.72           C  
ATOM   2365  N   PHE A 313      16.668  10.705  33.946  1.00  0.83           N  
ATOM   2366  CA  PHE A 313      17.201  10.577  35.297  1.00  0.87           C  
ATOM   2367  C   PHE A 313      18.454  11.428  35.468  1.00  0.84           C  
ATOM   2368  CB  PHE A 313      17.515   9.111  35.616  1.00  0.83           C  
ATOM   2369  O   PHE A 313      19.392  11.327  34.675  1.00  0.82           O  
ATOM   2370  CG  PHE A 313      18.203   8.911  36.939  1.00  0.78           C  
ATOM   2371  CD1 PHE A 313      17.472   8.875  38.120  1.00  0.74           C  
ATOM   2372  CD2 PHE A 313      19.582   8.760  37.001  1.00  0.77           C  
ATOM   2373  CE1 PHE A 313      18.107   8.690  39.346  1.00  0.82           C  
ATOM   2374  CE2 PHE A 313      20.223   8.575  38.223  1.00  0.80           C  
ATOM   2375  CZ  PHE A 313      19.484   8.541  39.394  1.00  0.84           C  
ATOM   2376  N   ALA A 314      18.549  12.198  36.407  1.00  0.85           N  
ATOM   2377  CA  ALA A 314      19.729  12.997  36.728  1.00  0.87           C  
ATOM   2378  C   ALA A 314      20.206  12.723  38.152  1.00  0.85           C  
ATOM   2379  CB  ALA A 314      19.431  14.483  36.547  1.00  0.83           C  
ATOM   2380  O   ALA A 314      19.416  12.773  39.098  1.00  0.84           O  
ATOM   2381  N   ASN A 315      21.516  12.317  38.259  1.00  0.82           N  
ATOM   2382  CA  ASN A 315      22.146  12.241  39.573  1.00  0.86           C  
ATOM   2383  C   ASN A 315      22.035  13.565  40.325  1.00  0.81           C  
ATOM   2384  CB  ASN A 315      23.613  11.826  39.443  1.00  0.78           C  
ATOM   2385  O   ASN A 315      22.200  14.634  39.735  1.00  0.77           O  
ATOM   2386  CG  ASN A 315      23.776  10.365  39.073  1.00  0.70           C  
ATOM   2387  ND2 ASN A 315      24.953  10.007  38.574  1.00  0.70           N  
ATOM   2388  OD1 ASN A 315      22.850   9.565  39.232  1.00  0.70           O  
ATOM   2389  N   GLY A 316      21.849  13.436  41.614  1.00  0.80           N  
ATOM   2390  CA  GLY A 316      21.769  14.596  42.487  1.00  0.82           C  
ATOM   2391  C   GLY A 316      20.404  15.258  42.476  1.00  0.79           C  
ATOM   2392  O   GLY A 316      20.152  16.185  43.249  1.00  0.77           O  
ATOM   2393  N   THR A 317      19.516  14.950  41.562  1.00  0.85           N  
ATOM   2394  CA  THR A 317      18.158  15.481  41.554  1.00  0.86           C  
ATOM   2395  C   THR A 317      17.316  14.829  42.648  1.00  0.85           C  
ATOM   2396  CB  THR A 317      17.482  15.267  40.187  1.00  0.84           C  
ATOM   2397  O   THR A 317      17.421  13.624  42.885  1.00  0.82           O  
ATOM   2398  CG2 THR A 317      16.065  15.832  40.179  1.00  0.76           C  
ATOM   2399  OG1 THR A 317      18.252  15.924  39.173  1.00  0.80           O  
ATOM   2400  N   THR A 318      16.537  15.534  43.435  1.00  0.84           N  
ATOM   2401  CA  THR A 318      15.539  15.023  44.368  1.00  0.86           C  
ATOM   2402  C   THR A 318      14.301  14.535  43.621  1.00  0.85           C  
ATOM   2403  CB  THR A 318      15.132  16.097  45.394  1.00  0.81           C  
ATOM   2404  O   THR A 318      13.686  15.291  42.866  1.00  0.82           O  
ATOM   2405  CG2 THR A 318      14.167  15.530  46.430  1.00  0.72           C  
ATOM   2406  OG1 THR A 318      16.304  16.579  46.063  1.00  0.77           O  
ATOM   2407  N   TYR A 319      13.963  13.316  43.847  1.00  0.87           N  
ATOM   2408  CA  TYR A 319      12.735  12.724  43.328  1.00  0.89           C  
ATOM   2409  C   TYR A 319      11.740  12.458  44.452  1.00  0.86           C  
ATOM   2410  CB  TYR A 319      13.040  11.421  42.582  1.00  0.87           C  
ATOM   2411  O   TYR A 319      12.135  12.221  45.596  1.00  0.83           O  
ATOM   2412  CG  TYR A 319      13.959  11.600  41.399  1.00  0.86           C  
ATOM   2413  CD1 TYR A 319      13.505  12.192  40.222  1.00  0.82           C  
ATOM   2414  CD2 TYR A 319      15.283  11.177  41.453  1.00  0.84           C  
ATOM   2415  CE1 TYR A 319      14.348  12.358  39.128  1.00  0.88           C  
ATOM   2416  CE2 TYR A 319      16.135  11.337  40.365  1.00  0.87           C  
ATOM   2417  OH  TYR A 319      16.498  12.089  38.129  1.00  0.77           O  
ATOM   2418  CZ  TYR A 319      15.659  11.928  39.209  1.00  0.88           C  
ATOM   2419  N   TYR A 320      10.505  12.624  44.159  1.00  0.85           N  
ATOM   2420  CA  TYR A 320       9.428  12.524  45.137  1.00  0.87           C  
ATOM   2421  C   TYR A 320       8.587  11.276  44.897  1.00  0.85           C  
ATOM   2422  CB  TYR A 320       8.539  13.770  45.088  1.00  0.83           C  
ATOM   2423  O   TYR A 320       8.236  10.967  43.756  1.00  0.83           O  
ATOM   2424  CG  TYR A 320       9.239  15.034  45.525  1.00  0.78           C  
ATOM   2425  CD1 TYR A 320       9.240  15.427  46.861  1.00  0.75           C  
ATOM   2426  CD2 TYR A 320       9.901  15.837  44.603  1.00  0.77           C  
ATOM   2427  CE1 TYR A 320       9.883  16.591  47.268  1.00  0.79           C  
ATOM   2428  CE2 TYR A 320      10.547  17.004  44.998  1.00  0.77           C  
ATOM   2429  OH  TYR A 320      11.171  18.526  46.728  1.00  0.70           O  
ATOM   2430  CZ  TYR A 320      10.533  17.372  46.331  1.00  0.80           C  
ATOM   2431  N   ASN A 321       8.213  10.526  45.924  1.00  0.86           N  
ATOM   2432  CA  ASN A 321       7.166   9.534  46.147  1.00  0.87           C  
ATOM   2433  C   ASN A 321       6.314   9.883  47.365  1.00  0.84           C  
ATOM   2434  CB  ASN A 321       7.773   8.139  46.306  1.00  0.83           C  
ATOM   2435  O   ASN A 321       6.530   9.346  48.453  1.00  0.79           O  
ATOM   2436  CG  ASN A 321       6.721   7.057  46.446  1.00  0.77           C  
ATOM   2437  ND2 ASN A 321       7.113   5.917  47.003  1.00  0.78           N  
ATOM   2438  OD1 ASN A 321       5.565   7.243  46.057  1.00  0.78           O  
ATOM   2439  N   ASN A 322       5.375  10.904  47.227  1.00  0.84           N  
ATOM   2440  CA  ASN A 322       4.453  11.267  48.298  1.00  0.85           C  
ATOM   2441  C   ASN A 322       3.008  11.298  47.807  1.00  0.84           C  
ATOM   2442  CB  ASN A 322       4.837  12.619  48.902  1.00  0.82           C  
ATOM   2443  O   ASN A 322       2.730  10.946  46.660  1.00  0.81           O  
ATOM   2444  CG  ASN A 322       4.726  13.757  47.906  1.00  0.78           C  
ATOM   2445  ND2 ASN A 322       5.646  14.711  47.990  1.00  0.77           N  
ATOM   2446  OD1 ASN A 322       3.821  13.778  47.068  1.00  0.76           O  
ATOM   2447  N   THR A 323       1.980  11.542  48.688  1.00  0.75           N  
ATOM   2448  CA  THR A 323       0.546  11.547  48.424  1.00  0.76           C  
ATOM   2449  C   THR A 323       0.192  12.597  47.375  1.00  0.75           C  
ATOM   2450  CB  THR A 323      -0.258  11.811  49.711  1.00  0.71           C  
ATOM   2451  O   THR A 323      -0.878  12.537  46.765  1.00  0.72           O  
ATOM   2452  CG2 THR A 323      -0.161  10.631  50.672  1.00  0.63           C  
ATOM   2453  OG1 THR A 323       0.257  12.982  50.357  1.00  0.70           O  
ATOM   2454  N   GLN A 324       1.056  13.667  47.237  1.00  0.77           N  
ATOM   2455  CA  GLN A 324       0.820  14.741  46.279  1.00  0.80           C  
ATOM   2456  C   GLN A 324       1.401  14.396  44.911  1.00  0.79           C  
ATOM   2457  CB  GLN A 324       1.416  16.055  46.786  1.00  0.76           C  
ATOM   2458  O   GLN A 324       0.798  14.698  43.879  1.00  0.78           O  
ATOM   2459  CG  GLN A 324       0.767  16.572  48.063  1.00  0.70           C  
ATOM   2460  CD  GLN A 324       1.409  17.850  48.571  1.00  0.69           C  
ATOM   2461  NE2 GLN A 324       0.686  18.582  49.412  1.00  0.64           N  
ATOM   2462  OE1 GLN A 324       2.545  18.175  48.212  1.00  0.74           O  
ATOM   2463  N   ARG A 325       2.679  13.799  44.833  1.00  0.84           N  
ATOM   2464  CA  ARG A 325       3.417  13.667  43.581  1.00  0.85           C  
ATOM   2465  C   ARG A 325       4.309  12.431  43.599  1.00  0.85           C  
ATOM   2466  CB  ARG A 325       4.260  14.918  43.319  1.00  0.83           C  
ATOM   2467  O   ARG A 325       4.964  12.145  44.604  1.00  0.83           O  
ATOM   2468  CG  ARG A 325       5.207  14.785  42.138  1.00  0.78           C  
ATOM   2469  CD  ARG A 325       5.984  16.071  41.890  1.00  0.78           C  
ATOM   2470  NE  ARG A 325       7.012  15.892  40.870  1.00  0.73           N  
ATOM   2471  NH1 ARG A 325       7.672  18.106  40.852  1.00  0.66           N  
ATOM   2472  NH2 ARG A 325       8.695  16.589  39.471  1.00  0.63           N  
ATOM   2473  CZ  ARG A 325       7.791  16.863  40.400  1.00  0.76           C  
ATOM   2474  N   ARG A 326       4.344  11.619  42.463  1.00  0.85           N  
ATOM   2475  CA  ARG A 326       5.343  10.614  42.113  1.00  0.87           C  
ATOM   2476  C   ARG A 326       6.101  11.012  40.851  1.00  0.86           C  
ATOM   2477  CB  ARG A 326       4.686   9.246  41.921  1.00  0.83           C  
ATOM   2478  O   ARG A 326       5.490  11.309  39.822  1.00  0.84           O  
ATOM   2479  CG  ARG A 326       4.111   8.654  43.198  1.00  0.76           C  
ATOM   2480  CD  ARG A 326       3.527   7.268  42.963  1.00  0.75           C  
ATOM   2481  NE  ARG A 326       4.570   6.247  42.900  1.00  0.68           N  
ATOM   2482  NH1 ARG A 326       3.139   4.526  42.328  1.00  0.57           N  
ATOM   2483  NH2 ARG A 326       5.383   4.125  42.571  1.00  0.53           N  
ATOM   2484  CZ  ARG A 326       4.362   4.968  42.600  1.00  0.71           C  
ATOM   2485  N   ASP A 327       7.393  11.118  40.939  1.00  0.85           N  
ATOM   2486  CA  ASP A 327       8.228  11.510  39.808  1.00  0.87           C  
ATOM   2487  C   ASP A 327       8.527  10.315  38.905  1.00  0.85           C  
ATOM   2488  CB  ASP A 327       9.534  12.139  40.297  1.00  0.85           C  
ATOM   2489  O   ASP A 327       8.846   9.228  39.392  1.00  0.83           O  
ATOM   2490  CG  ASP A 327       9.335  13.510  40.919  1.00  0.83           C  
ATOM   2491  OD1 ASP A 327       8.311  14.167  40.633  1.00  0.84           O  
ATOM   2492  OD2 ASP A 327      10.212  13.939  41.700  1.00  0.86           O  
ATOM   2493  N   VAL A 328       8.393  10.478  37.690  1.00  0.83           N  
ATOM   2494  CA  VAL A 328       8.810   9.571  36.626  1.00  0.85           C  
ATOM   2495  C   VAL A 328      10.037  10.138  35.915  1.00  0.84           C  
ATOM   2496  CB  VAL A 328       7.672   9.325  35.611  1.00  0.81           C  
ATOM   2497  O   VAL A 328      10.072  11.322  35.573  1.00  0.82           O  
ATOM   2498  CG1 VAL A 328       8.149   8.428  34.470  1.00  0.73           C  
ATOM   2499  CG2 VAL A 328       6.460   8.709  36.308  1.00  0.71           C  
ATOM   2500  N   VAL A 329      10.992   9.351  35.646  1.00  0.83           N  
ATOM   2501  CA  VAL A 329      12.155   9.699  34.837  1.00  0.84           C  
ATOM   2502  C   VAL A 329      12.333   8.674  33.719  1.00  0.82           C  
ATOM   2503  CB  VAL A 329      13.439   9.782  35.693  1.00  0.81           C  
ATOM   2504  O   VAL A 329      11.827   7.553  33.810  1.00  0.79           O  
ATOM   2505  CG1 VAL A 329      13.289  10.834  36.790  1.00  0.76           C  
ATOM   2506  CG2 VAL A 329      13.765   8.418  36.298  1.00  0.75           C  
ATOM   2507  N   LYS A 330      13.048   9.019  32.714  1.00  0.81           N  
ATOM   2508  CA  LYS A 330      13.661   8.073  31.786  1.00  0.83           C  
ATOM   2509  C   LYS A 330      15.081   7.720  32.218  1.00  0.82           C  
ATOM   2510  CB  LYS A 330      13.672   8.643  30.367  1.00  0.79           C  
ATOM   2511  O   LYS A 330      15.895   8.608  32.481  1.00  0.80           O  
ATOM   2512  CG  LYS A 330      14.120   7.651  29.304  1.00  0.74           C  
ATOM   2513  CD  LYS A 330      14.073   8.265  27.911  1.00  0.75           C  
ATOM   2514  CE  LYS A 330      14.540   7.279  26.848  1.00  0.75           C  
ATOM   2515  NZ  LYS A 330      14.476   7.869  25.478  1.00  0.68           N  
ATOM   2516  N   TYR A 331      15.375   6.399  32.332  1.00  0.82           N  
ATOM   2517  CA  TYR A 331      16.703   5.810  32.465  1.00  0.84           C  
ATOM   2518  C   TYR A 331      16.937   4.748  31.396  1.00  0.80           C  
ATOM   2519  CB  TYR A 331      16.883   5.198  33.857  1.00  0.81           C  
ATOM   2520  O   TYR A 331      16.186   3.774  31.305  1.00  0.77           O  
ATOM   2521  CG  TYR A 331      18.282   4.696  34.123  1.00  0.77           C  
ATOM   2522  CD1 TYR A 331      19.297   5.573  34.500  1.00  0.74           C  
ATOM   2523  CD2 TYR A 331      18.591   3.346  33.998  1.00  0.76           C  
ATOM   2524  CE1 TYR A 331      20.588   5.116  34.745  1.00  0.81           C  
ATOM   2525  CE2 TYR A 331      19.878   2.878  34.240  1.00  0.79           C  
ATOM   2526  OH  TYR A 331      22.144   3.311  34.853  1.00  0.71           O  
ATOM   2527  CZ  TYR A 331      20.868   3.769  34.613  1.00  0.82           C  
ATOM   2528  N   GLY A 332      17.870   4.994  30.581  1.00  0.80           N  
ATOM   2529  CA  GLY A 332      18.015   4.299  29.311  1.00  0.79           C  
ATOM   2530  C   GLY A 332      16.837   4.510  28.378  1.00  0.75           C  
ATOM   2531  O   GLY A 332      16.462   5.648  28.090  1.00  0.69           O  
ATOM   2532  N   SER A 333      16.268   3.284  27.967  1.00  0.69           N  
ATOM   2533  CA  SER A 333      15.106   3.220  27.086  1.00  0.70           C  
ATOM   2534  C   SER A 333      13.816   3.057  27.884  1.00  0.68           C  
ATOM   2535  CB  SER A 333      15.250   2.066  26.093  1.00  0.65           C  
ATOM   2536  O   SER A 333      12.730   2.979  27.307  1.00  0.65           O  
ATOM   2537  OG  SER A 333      15.574   0.861  26.764  1.00  0.62           O  
ATOM   2538  N   VAL A 334      13.891   3.036  29.167  1.00  0.78           N  
ATOM   2539  CA  VAL A 334      12.778   2.622  30.013  1.00  0.79           C  
ATOM   2540  C   VAL A 334      12.376   3.768  30.938  1.00  0.80           C  
ATOM   2541  CB  VAL A 334      13.132   1.367  30.843  1.00  0.76           C  
ATOM   2542  O   VAL A 334      13.227   4.541  31.384  1.00  0.78           O  
ATOM   2543  CG1 VAL A 334      11.944   0.932  31.698  1.00  0.72           C  
ATOM   2544  CG2 VAL A 334      13.579   0.230  29.926  1.00  0.72           C  
ATOM   2545  N   PHE A 335      11.033   4.038  31.110  1.00  0.80           N  
ATOM   2546  CA  PHE A 335      10.506   4.957  32.111  1.00  0.81           C  
ATOM   2547  C   PHE A 335      10.400   4.276  33.470  1.00  0.81           C  
ATOM   2548  CB  PHE A 335       9.135   5.492  31.683  1.00  0.79           C  
ATOM   2549  O   PHE A 335       9.974   3.123  33.560  1.00  0.79           O  
ATOM   2550  CG  PHE A 335       9.177   6.352  30.450  1.00  0.75           C  
ATOM   2551  CD1 PHE A 335       9.443   7.713  30.543  1.00  0.73           C  
ATOM   2552  CD2 PHE A 335       8.951   5.800  29.196  1.00  0.74           C  
ATOM   2553  CE1 PHE A 335       9.482   8.512  29.402  1.00  0.73           C  
ATOM   2554  CE2 PHE A 335       8.989   6.592  28.051  1.00  0.72           C  
ATOM   2555  CZ  PHE A 335       9.253   7.948  28.157  1.00  0.72           C  
ATOM   2556  N   TYR A 336      10.887   4.903  34.499  1.00  0.84           N  
ATOM   2557  CA  TYR A 336      10.854   4.454  35.886  1.00  0.85           C  
ATOM   2558  C   TYR A 336      10.119   5.457  36.767  1.00  0.85           C  
ATOM   2559  CB  TYR A 336      12.275   4.238  36.416  1.00  0.83           C  
ATOM   2560  O   TYR A 336      10.292   6.669  36.616  1.00  0.83           O  
ATOM   2561  CG  TYR A 336      13.010   3.107  35.738  1.00  0.82           C  
ATOM   2562  CD1 TYR A 336      12.984   1.818  36.267  1.00  0.79           C  
ATOM   2563  CD2 TYR A 336      13.731   3.324  34.569  1.00  0.81           C  
ATOM   2564  CE1 TYR A 336      13.662   0.773  35.647  1.00  0.83           C  
ATOM   2565  CE2 TYR A 336      14.412   2.286  33.941  1.00  0.82           C  
ATOM   2566  OH  TYR A 336      15.043  -0.015  33.869  1.00  0.75           O  
ATOM   2567  CZ  TYR A 336      14.371   1.016  34.487  1.00  0.84           C  
ATOM   2568  N   ILE A 337       9.201   4.995  37.671  1.00  0.86           N  
ATOM   2569  CA  ILE A 337       8.566   5.816  38.696  1.00  0.88           C  
ATOM   2570  C   ILE A 337       9.319   5.667  40.016  1.00  0.88           C  
ATOM   2571  CB  ILE A 337       7.079   5.438  38.882  1.00  0.85           C  
ATOM   2572  O   ILE A 337       9.770   4.572  40.361  1.00  0.87           O  
ATOM   2573  CG1 ILE A 337       6.378   6.460  39.785  1.00  0.80           C  
ATOM   2574  CG2 ILE A 337       6.949   4.023  39.453  1.00  0.79           C  
ATOM   2575  CD1 ILE A 337       4.858   6.406  39.716  1.00  0.77           C  
ATOM   2576  N   TYR A 338       9.553   6.696  40.624  1.00  0.87           N  
ATOM   2577  CA  TYR A 338      10.334   6.737  41.855  1.00  0.89           C  
ATOM   2578  C   TYR A 338       9.598   6.036  42.991  1.00  0.87           C  
ATOM   2579  CB  TYR A 338      10.643   8.184  42.248  1.00  0.86           C  
ATOM   2580  O   TYR A 338       8.451   6.371  43.296  1.00  0.84           O  
ATOM   2581  CG  TYR A 338      11.562   8.306  43.440  1.00  0.82           C  
ATOM   2582  CD1 TYR A 338      12.833   7.736  43.425  1.00  0.78           C  
ATOM   2583  CD2 TYR A 338      11.161   8.991  44.582  1.00  0.80           C  
ATOM   2584  CE1 TYR A 338      13.682   7.844  44.521  1.00  0.84           C  
ATOM   2585  CE2 TYR A 338      12.003   9.106  45.684  1.00  0.84           C  
ATOM   2586  OH  TYR A 338      14.096   8.640  46.732  1.00  0.72           O  
ATOM   2587  CZ  TYR A 338      13.259   8.530  45.644  1.00  0.85           C  
ATOM   2588  N   LYS A 339      10.117   4.986  43.800  1.00  0.88           N  
ATOM   2589  CA  LYS A 339       9.550   4.237  44.918  1.00  0.89           C  
ATOM   2590  C   LYS A 339      10.329   4.494  46.204  1.00  0.87           C  
ATOM   2591  CB  LYS A 339       9.531   2.740  44.606  1.00  0.85           C  
ATOM   2592  O   LYS A 339       9.990   3.955  47.260  1.00  0.83           O  
ATOM   2593  CG  LYS A 339      10.911   2.100  44.560  1.00  0.75           C  
ATOM   2594  CD  LYS A 339      10.827   0.613  44.238  1.00  0.73           C  
ATOM   2595  CE  LYS A 339      12.209  -0.020  44.152  1.00  0.71           C  
ATOM   2596  NZ  LYS A 339      12.131  -1.499  43.960  1.00  0.62           N  
ATOM   2597  N   GLY A 340      11.381   5.179  46.137  1.00  0.83           N  
ATOM   2598  CA  GLY A 340      12.190   5.459  47.313  1.00  0.83           C  
ATOM   2599  C   GLY A 340      11.510   6.392  48.297  1.00  0.82           C  
ATOM   2600  O   GLY A 340      10.399   6.864  48.047  1.00  0.77           O  
ATOM   2601  N   THR A 341      12.022   6.453  49.466  1.00  0.74           N  
ATOM   2602  CA  THR A 341      11.606   7.367  50.523  1.00  0.75           C  
ATOM   2603  C   THR A 341      11.814   8.818  50.098  1.00  0.73           C  
ATOM   2604  CB  THR A 341      12.374   7.097  51.830  1.00  0.69           C  
ATOM   2605  O   THR A 341      12.850   9.159  49.524  1.00  0.69           O  
ATOM   2606  CG2 THR A 341      11.449   6.540  52.907  1.00  0.60           C  
ATOM   2607  OG1 THR A 341      13.418   6.149  51.576  1.00  0.61           O  
ATOM   2608  N   ASN A 342      10.808   9.642  50.152  1.00  0.69           N  
ATOM   2609  CA  ASN A 342      10.734  11.060  49.819  1.00  0.70           C  
ATOM   2610  C   ASN A 342      12.030  11.787  50.167  1.00  0.68           C  
ATOM   2611  CB  ASN A 342       9.549  11.718  50.529  1.00  0.61           C  
ATOM   2612  O   ASN A 342      12.523  11.680  51.292  1.00  0.62           O  
ATOM   2613  CG  ASN A 342       8.216  11.333  49.919  1.00  0.56           C  
ATOM   2614  ND2 ASN A 342       7.138  11.553  50.662  1.00  0.54           N  
ATOM   2615  OD1 ASN A 342       8.155  10.841  48.789  1.00  0.56           O  
ATOM   2616  N   GLY A 343      12.563  12.479  49.235  1.00  0.62           N  
ATOM   2617  CA  GLY A 343      13.592  13.485  49.441  1.00  0.64           C  
ATOM   2618  C   GLY A 343      14.996  12.912  49.440  1.00  0.62           C  
ATOM   2619  O   GLY A 343      15.944  13.577  49.864  1.00  0.58           O  
ATOM   2620  N   ALA A 344      15.117  11.673  49.036  1.00  0.63           N  
ATOM   2621  CA  ALA A 344      16.477  11.141  48.984  1.00  0.63           C  
ATOM   2622  C   ALA A 344      17.171  11.537  47.684  1.00  0.63           C  
ATOM   2623  CB  ALA A 344      16.460   9.622  49.133  1.00  0.56           C  
ATOM   2624  O   ALA A 344      16.638  11.312  46.595  1.00  0.59           O  
ATOM   2625  N   ASN A 345      18.132  12.462  47.829  1.00  0.61           N  
ATOM   2626  CA  ASN A 345      19.081  12.664  46.738  1.00  0.64           C  
ATOM   2627  C   ASN A 345      19.608  11.337  46.201  1.00  0.61           C  
ATOM   2628  CB  ASN A 345      20.241  13.551  47.194  1.00  0.53           C  
ATOM   2629  O   ASN A 345      20.296  10.603  46.913  1.00  0.56           O  
ATOM   2630  CG  ASN A 345      19.841  15.006  47.343  1.00  0.48           C  
ATOM   2631  ND2 ASN A 345      20.612  15.757  48.120  1.00  0.49           N  
ATOM   2632  OD1 ASN A 345      18.846  15.451  46.765  1.00  0.50           O  
ATOM   2633  N   ASN A 346      19.087  10.933  45.121  1.00  0.64           N  
ATOM   2634  CA  ASN A 346      19.662   9.758  44.474  1.00  0.66           C  
ATOM   2635  C   ASN A 346      20.981  10.090  43.781  1.00  0.67           C  
ATOM   2636  CB  ASN A 346      18.673   9.157  43.473  1.00  0.57           C  
ATOM   2637  O   ASN A 346      20.995  10.784  42.763  1.00  0.62           O  
ATOM   2638  CG  ASN A 346      17.693   8.201  44.124  1.00  0.53           C  
ATOM   2639  ND2 ASN A 346      16.510   8.072  43.534  1.00  0.53           N  
ATOM   2640  OD1 ASN A 346      17.996   7.584  45.148  1.00  0.55           O  
ATOM   2641  N   THR A 347      22.130   9.851  44.465  1.00  0.67           N  
ATOM   2642  CA  THR A 347      23.481  10.099  43.972  1.00  0.70           C  
ATOM   2643  C   THR A 347      23.838   9.119  42.858  1.00  0.68           C  
ATOM   2644  CB  THR A 347      24.518   9.992  45.105  1.00  0.59           C  
ATOM   2645  O   THR A 347      24.764   9.365  42.081  1.00  0.63           O  
ATOM   2646  CG2 THR A 347      24.403  11.169  46.068  1.00  0.48           C  
ATOM   2647  OG1 THR A 347      24.303   8.774  45.829  1.00  0.52           O  
ATOM   2648  N   SER A 348      23.171   8.054  42.787  1.00  0.82           N  
ATOM   2649  CA  SER A 348      23.335   7.061  41.731  1.00  0.84           C  
ATOM   2650  C   SER A 348      22.014   6.369  41.413  1.00  0.84           C  
ATOM   2651  CB  SER A 348      24.382   6.021  42.131  1.00  0.79           C  
ATOM   2652  O   SER A 348      21.101   6.352  42.240  1.00  0.82           O  
ATOM   2653  OG  SER A 348      24.009   5.369  43.333  1.00  0.75           O  
ATOM   2654  N   TRP A 349      21.854   5.902  40.275  1.00  0.78           N  
ATOM   2655  CA  TRP A 349      20.775   4.987  39.920  1.00  0.86           C  
ATOM   2656  C   TRP A 349      20.799   3.746  40.805  1.00  0.78           C  
ATOM   2657  CB  TRP A 349      20.877   4.581  38.447  1.00  0.75           C  
ATOM   2658  O   TRP A 349      21.805   3.034  40.859  1.00  0.72           O  
ATOM   2659  CG  TRP A 349      19.765   3.689  37.983  1.00  0.64           C  
ATOM   2660  CD1 TRP A 349      19.800   2.329  37.850  1.00  0.60           C  
ATOM   2661  CD2 TRP A 349      18.452   4.097  37.585  1.00  0.66           C  
ATOM   2662  CE2 TRP A 349      17.743   2.930  37.223  1.00  0.71           C  
ATOM   2663  CE3 TRP A 349      17.806   5.338  37.500  1.00  0.73           C  
ATOM   2664  NE1 TRP A 349      18.588   1.866  37.393  1.00  0.74           N  
ATOM   2665  CH2 TRP A 349      15.809   4.194  36.709  1.00  0.72           C  
ATOM   2666  CZ2 TRP A 349      16.418   2.968  36.783  1.00  0.73           C  
ATOM   2667  CZ3 TRP A 349      16.487   5.373  37.061  1.00  0.73           C  
ATOM   2668  N   SER A 350      19.839   3.584  41.629  1.00  0.85           N  
ATOM   2669  CA  SER A 350      19.596   2.320  42.316  1.00  0.87           C  
ATOM   2670  C   SER A 350      18.248   1.726  41.922  1.00  0.86           C  
ATOM   2671  CB  SER A 350      19.653   2.514  43.832  1.00  0.84           C  
ATOM   2672  O   SER A 350      17.202   2.329  42.170  1.00  0.84           O  
ATOM   2673  OG  SER A 350      19.389   1.295  44.506  1.00  0.79           O  
ATOM   2674  N   SER A 351      18.217   0.509  41.326  1.00  0.79           N  
ATOM   2675  CA  SER A 351      17.000  -0.171  40.896  1.00  0.83           C  
ATOM   2676  C   SER A 351      16.031  -0.356  42.059  1.00  0.81           C  
ATOM   2677  CB  SER A 351      17.333  -1.529  40.279  1.00  0.75           C  
ATOM   2678  O   SER A 351      14.818  -0.446  41.856  1.00  0.77           O  
ATOM   2679  OG  SER A 351      18.065  -2.331  41.191  1.00  0.68           O  
ATOM   2680  N   SER A 352      16.528  -0.290  43.374  1.00  0.84           N  
ATOM   2681  CA  SER A 352      15.704  -0.465  44.566  1.00  0.85           C  
ATOM   2682  C   SER A 352      14.771   0.724  44.771  1.00  0.83           C  
ATOM   2683  CB  SER A 352      16.583  -0.653  45.803  1.00  0.81           C  
ATOM   2684  O   SER A 352      13.691   0.579  45.348  1.00  0.80           O  
ATOM   2685  OG  SER A 352      17.436   0.463  45.989  1.00  0.75           O  
ATOM   2686  N   ASN A 353      15.117   1.934  44.273  1.00  0.86           N  
ATOM   2687  CA  ASN A 353      14.354   3.163  44.462  1.00  0.88           C  
ATOM   2688  C   ASN A 353      13.424   3.433  43.283  1.00  0.87           C  
ATOM   2689  CB  ASN A 353      15.294   4.351  44.679  1.00  0.84           C  
ATOM   2690  O   ASN A 353      12.724   4.447  43.258  1.00  0.84           O  
ATOM   2691  CG  ASN A 353      16.037   4.274  45.999  1.00  0.77           C  
ATOM   2692  ND2 ASN A 353      17.134   5.014  46.105  1.00  0.77           N  
ATOM   2693  OD1 ASN A 353      15.628   3.555  46.914  1.00  0.77           O  
ATOM   2694  N   TRP A 354      13.457   2.626  42.301  1.00  0.85           N  
ATOM   2695  CA  TRP A 354      12.736   2.820  41.047  1.00  0.89           C  
ATOM   2696  C   TRP A 354      11.942   1.572  40.677  1.00  0.83           C  
ATOM   2697  CB  TRP A 354      13.707   3.176  39.918  1.00  0.83           C  
ATOM   2698  O   TRP A 354      12.382   0.449  40.934  1.00  0.75           O  
ATOM   2699  CG  TRP A 354      14.498   4.425  40.167  1.00  0.73           C  
ATOM   2700  CD1 TRP A 354      15.741   4.514  40.729  1.00  0.67           C  
ATOM   2701  CD2 TRP A 354      14.098   5.765  39.865  1.00  0.73           C  
ATOM   2702  CE2 TRP A 354      15.148   6.617  40.272  1.00  0.81           C  
ATOM   2703  CE3 TRP A 354      12.951   6.328  39.289  1.00  0.77           C  
ATOM   2704  NE1 TRP A 354      16.138   5.830  40.795  1.00  0.77           N  
ATOM   2705  CH2 TRP A 354      13.953   8.529  39.554  1.00  0.74           C  
ATOM   2706  CZ2 TRP A 354      15.086   8.004  40.120  1.00  0.75           C  
ATOM   2707  CZ3 TRP A 354      12.891   7.709  39.139  1.00  0.75           C  
ATOM   2708  N   GLU A 355      10.720   1.667  40.298  1.00  0.85           N  
ATOM   2709  CA  GLU A 355       9.913   0.665  39.609  1.00  0.85           C  
ATOM   2710  C   GLU A 355       9.727   1.022  38.137  1.00  0.83           C  
ATOM   2711  CB  GLU A 355       8.550   0.511  40.289  1.00  0.81           C  
ATOM   2712  O   GLU A 355       9.663   2.201  37.783  1.00  0.80           O  
ATOM   2713  CG  GLU A 355       7.564   1.618  39.947  1.00  0.73           C  
ATOM   2714  CD  GLU A 355       6.230   1.475  40.662  1.00  0.72           C  
ATOM   2715  OE1 GLU A 355       6.042   0.484  41.405  1.00  0.72           O  
ATOM   2716  OE2 GLU A 355       5.365   2.360  40.478  1.00  0.70           O  
ATOM   2717  N   ASN A 356       9.941   0.077  37.185  1.00  0.78           N  
ATOM   2718  CA  ASN A 356       9.543   0.305  35.800  1.00  0.79           C  
ATOM   2719  C   ASN A 356       8.194   1.012  35.713  1.00  0.78           C  
ATOM   2720  CB  ASN A 356       9.502  -1.016  35.029  1.00  0.74           C  
ATOM   2721  O   ASN A 356       7.194   0.517  36.236  1.00  0.74           O  
ATOM   2722  CG  ASN A 356       9.842  -0.847  33.561  1.00  0.68           C  
ATOM   2723  ND2 ASN A 356      10.355  -1.906  32.946  1.00  0.65           N  
ATOM   2724  OD1 ASN A 356       9.645   0.226  32.986  1.00  0.65           O  
ATOM   2725  N   PHE A 357       8.253   2.280  35.342  1.00  0.73           N  
ATOM   2726  CA  PHE A 357       7.054   3.013  34.954  1.00  0.72           C  
ATOM   2727  C   PHE A 357       6.626   2.639  33.540  1.00  0.70           C  
ATOM   2728  CB  PHE A 357       7.292   4.523  35.049  1.00  0.67           C  
ATOM   2729  O   PHE A 357       6.861   3.395  32.594  1.00  0.65           O  
ATOM   2730  CG  PHE A 357       6.044   5.346  34.873  1.00  0.63           C  
ATOM   2731  CD1 PHE A 357       5.062   5.363  35.856  1.00  0.60           C  
ATOM   2732  CD2 PHE A 357       5.853   6.103  33.724  1.00  0.63           C  
ATOM   2733  CE1 PHE A 357       3.906   6.124  35.695  1.00  0.66           C  
ATOM   2734  CE2 PHE A 357       4.701   6.865  33.557  1.00  0.64           C  
ATOM   2735  CZ  PHE A 357       3.728   6.874  34.543  1.00  0.64           C  
ATOM   2736  N   GLY A 358       6.906   1.472  33.095  1.00  0.57           N  
ATOM   2737  CA  GLY A 358       6.231   0.858  31.962  1.00  0.55           C  
ATOM   2738  C   GLY A 358       4.733   0.725  32.160  1.00  0.56           C  
ATOM   2739  O   GLY A 358       4.281  -0.017  33.035  1.00  0.54           O  
ATOM   2740  N   VAL A 359       3.997   1.752  32.269  1.00  0.46           N  
ATOM   2741  CA  VAL A 359       2.600   1.404  32.035  1.00  0.46           C  
ATOM   2742  C   VAL A 359       2.493   0.482  30.822  1.00  0.46           C  
ATOM   2743  CB  VAL A 359       1.728   2.662  31.827  1.00  0.44           C  
ATOM   2744  O   VAL A 359       2.996   0.805  29.743  1.00  0.45           O  
ATOM   2745  CG1 VAL A 359       0.305   2.422  32.326  1.00  0.42           C  
ATOM   2746  CG2 VAL A 359       2.350   3.864  32.535  1.00  0.42           C  
ATOM   2747  N   GLN A 360       2.792  -0.818  30.865  1.00  0.42           N  
ATOM   2748  CA  GLN A 360       2.000  -1.693  30.007  1.00  0.42           C  
ATOM   2749  C   GLN A 360       0.606  -1.119  29.774  1.00  0.42           C  
ATOM   2750  CB  GLN A 360       1.897  -3.092  30.616  1.00  0.40           C  
ATOM   2751  O   GLN A 360      -0.182  -0.987  30.713  1.00  0.40           O  
ATOM   2752  CG  GLN A 360       3.155  -3.933  30.442  1.00  0.37           C  
ATOM   2753  CD  GLN A 360       2.932  -5.397  30.769  1.00  0.40           C  
ATOM   2754  NE2 GLN A 360       3.894  -6.239  30.405  1.00  0.35           N  
ATOM   2755  OE1 GLN A 360       1.904  -5.769  31.344  1.00  0.45           O  
ATOM   2756  N   PHE A 361       0.408   0.072  29.128  1.00  0.41           N  
ATOM   2757  CA  PHE A 361      -0.951   0.135  28.602  1.00  0.41           C  
ATOM   2758  C   PHE A 361      -1.353  -1.197  27.981  1.00  0.41           C  
ATOM   2759  CB  PHE A 361      -1.077   1.257  27.567  1.00  0.39           C  
ATOM   2760  O   PHE A 361      -0.664  -1.709  27.096  1.00  0.40           O  
ATOM   2761  CG  PHE A 361      -0.818   2.630  28.125  1.00  0.38           C  
ATOM   2762  CD1 PHE A 361      -1.798   3.297  28.849  1.00  0.37           C  
ATOM   2763  CD2 PHE A 361       0.407   3.254  27.925  1.00  0.39           C  
ATOM   2764  CE1 PHE A 361      -1.561   4.569  29.367  1.00  0.40           C  
ATOM   2765  CE2 PHE A 361       0.651   4.524  28.439  1.00  0.41           C  
ATOM   2766  CZ  PHE A 361      -0.334   5.180  29.159  1.00  0.39           C  
ATOM   2767  N   GLU A 362      -1.972  -2.134  28.671  1.00  0.38           N  
ATOM   2768  CA  GLU A 362      -2.806  -3.101  27.964  1.00  0.36           C  
ATOM   2769  C   GLU A 362      -3.576  -2.436  26.826  1.00  0.38           C  
ATOM   2770  CB  GLU A 362      -3.779  -3.781  28.930  1.00  0.35           C  
ATOM   2771  O   GLU A 362      -3.777  -3.039  25.770  1.00  0.35           O  
ATOM   2772  CG  GLU A 362      -3.124  -4.814  29.836  1.00  0.33           C  
ATOM   2773  CD  GLU A 362      -4.117  -5.559  30.713  1.00  0.36           C  
ATOM   2774  OE1 GLU A 362      -5.315  -5.193  30.720  1.00  0.42           O  
ATOM   2775  OE2 GLU A 362      -3.695  -6.516  31.399  1.00  0.37           O  
ATOM   2776  N   SER A 363      -3.615  -1.107  26.635  1.00  0.36           N  
ATOM   2777  CA  SER A 363      -4.359  -0.281  25.690  1.00  0.37           C  
ATOM   2778  C   SER A 363      -4.023   1.197  25.864  1.00  0.36           C  
ATOM   2779  CB  SER A 363      -5.864  -0.493  25.860  1.00  0.33           C  
ATOM   2780  O   SER A 363      -3.967   1.698  26.989  1.00  0.35           O  
ATOM   2781  OG  SER A 363      -6.283  -0.103  27.157  1.00  0.33           O  
ATOM   2782  N   VAL A 364      -3.193   1.799  25.003  1.00  0.43           N  
ATOM   2783  CA  VAL A 364      -3.273   3.233  24.747  1.00  0.44           C  
ATOM   2784  C   VAL A 364      -4.603   3.565  24.075  1.00  0.43           C  
ATOM   2785  CB  VAL A 364      -2.097   3.720  23.871  1.00  0.42           C  
ATOM   2786  O   VAL A 364      -4.820   3.223  22.910  1.00  0.43           O  
ATOM   2787  CG1 VAL A 364      -2.172   5.231  23.658  1.00  0.40           C  
ATOM   2788  CG2 VAL A 364      -0.763   3.333  24.507  1.00  0.41           C  
ATOM   2789  N   ALA A 365      -5.618   3.526  24.740  1.00  0.38           N  
ATOM   2790  CA  ALA A 365      -6.811   4.258  24.320  1.00  0.39           C  
ATOM   2791  C   ALA A 365      -6.692   5.741  24.661  1.00  0.38           C  
ATOM   2792  CB  ALA A 365      -8.057   3.664  24.971  1.00  0.36           C  
ATOM   2793  O   ALA A 365      -6.719   6.119  25.834  1.00  0.37           O  
ATOM   2794  N   THR A 366      -5.897   6.490  23.779  1.00  0.42           N  
ATOM   2795  CA  THR A 366      -6.027   7.943  23.783  1.00  0.44           C  
ATOM   2796  C   THR A 366      -6.792   8.421  22.552  1.00  0.42           C  
ATOM   2797  CB  THR A 366      -4.648   8.627  23.832  1.00  0.41           C  
ATOM   2798  O   THR A 366      -6.624   7.875  21.460  1.00  0.42           O  
ATOM   2799  CG2 THR A 366      -3.542   7.667  23.409  1.00  0.40           C  
ATOM   2800  OG1 THR A 366      -4.650   9.756  22.949  1.00  0.37           O  
ATOM   2801  N   ASN A 367      -7.925   9.060  22.683  1.00  0.39           N  
ATOM   2802  CA  ASN A 367      -8.442   9.899  21.607  1.00  0.39           C  
ATOM   2803  C   ASN A 367      -7.351  10.786  21.015  1.00  0.39           C  
ATOM   2804  CB  ASN A 367      -9.609  10.754  22.106  1.00  0.37           C  
ATOM   2805  O   ASN A 367      -7.417  11.159  19.842  1.00  0.37           O  
ATOM   2806  CG  ASN A 367     -10.796   9.922  22.548  1.00  0.35           C  
ATOM   2807  ND2 ASN A 367     -11.702  10.533  23.302  1.00  0.33           N  
ATOM   2808  OD1 ASN A 367     -10.898   8.738  22.216  1.00  0.38           O  
ATOM   2809  N   LEU A 368      -6.104  11.016  21.726  1.00  0.40           N  
ATOM   2810  CA  LEU A 368      -4.960  11.826  21.323  1.00  0.42           C  
ATOM   2811  C   LEU A 368      -3.655  11.206  21.811  1.00  0.40           C  
ATOM   2812  CB  LEU A 368      -5.095  13.252  21.865  1.00  0.37           C  
ATOM   2813  O   LEU A 368      -3.444  11.063  23.018  1.00  0.39           O  
ATOM   2814  CG  LEU A 368      -4.160  14.299  21.258  1.00  0.35           C  
ATOM   2815  CD1 LEU A 368      -4.718  14.802  19.930  1.00  0.31           C  
ATOM   2816  CD2 LEU A 368      -3.952  15.457  22.228  1.00  0.34           C  
ATOM   2817  N   LEU A 369      -2.959  10.466  20.882  1.00  0.54           N  
ATOM   2818  CA  LEU A 369      -1.534  10.213  21.065  1.00  0.55           C  
ATOM   2819  C   LEU A 369      -0.719  11.472  20.791  1.00  0.55           C  
ATOM   2820  CB  LEU A 369      -1.068   9.079  20.149  1.00  0.52           C  
ATOM   2821  O   LEU A 369      -0.538  11.860  19.634  1.00  0.53           O  
ATOM   2822  CG  LEU A 369       0.357   8.570  20.371  1.00  0.51           C  
ATOM   2823  CD1 LEU A 369       0.430   7.743  21.651  1.00  0.50           C  
ATOM   2824  CD2 LEU A 369       0.826   7.752  19.173  1.00  0.51           C  
ATOM   2825  N   LEU A 370      -0.558  12.399  21.748  1.00  0.42           N  
ATOM   2826  CA  LEU A 370       0.389  13.508  21.809  1.00  0.42           C  
ATOM   2827  C   LEU A 370       1.761  13.026  22.266  1.00  0.42           C  
ATOM   2828  CB  LEU A 370      -0.123  14.598  22.754  1.00  0.39           C  
ATOM   2829  O   LEU A 370       2.009  12.891  23.467  1.00  0.40           O  
ATOM   2830  CG  LEU A 370      -1.421  15.296  22.344  1.00  0.36           C  
ATOM   2831  CD1 LEU A 370      -1.904  16.215  23.462  1.00  0.32           C  
ATOM   2832  CD2 LEU A 370      -1.222  16.079  21.051  1.00  0.35           C  
ATOM   2833  N   ALA A 371       2.473  12.305  21.498  1.00  0.55           N  
ATOM   2834  CA  ALA A 371       3.838  11.916  21.844  1.00  0.55           C  
ATOM   2835  C   ALA A 371       4.842  12.497  20.853  1.00  0.56           C  
ATOM   2836  CB  ALA A 371       3.961  10.395  21.893  1.00  0.52           C  
ATOM   2837  O   ALA A 371       4.751  12.246  19.649  1.00  0.55           O  
ATOM   2838  N   GLU A 372       5.595  13.718  21.279  1.00  0.49           N  
ATOM   2839  CA  GLU A 372       6.852  13.986  20.586  1.00  0.49           C  
ATOM   2840  C   GLU A 372       7.662  12.707  20.397  1.00  0.50           C  
ATOM   2841  CB  GLU A 372       7.677  15.024  21.352  1.00  0.48           C  
ATOM   2842  O   GLU A 372       8.286  12.509  19.353  1.00  0.50           O  
ATOM   2843  CG  GLU A 372       7.297  16.464  21.041  1.00  0.46           C  
ATOM   2844  CD  GLU A 372       8.175  17.483  21.750  1.00  0.50           C  
ATOM   2845  OE1 GLU A 372       9.004  17.084  22.598  1.00  0.54           O  
ATOM   2846  OE2 GLU A 372       8.031  18.690  21.455  1.00  0.47           O  
ATOM   2847  N   SER A 373       7.592  11.750  21.212  1.00  0.56           N  
ATOM   2848  CA  SER A 373       8.140  10.398  21.253  1.00  0.56           C  
ATOM   2849  C   SER A 373       7.218   9.449  22.011  1.00  0.56           C  
ATOM   2850  CB  SER A 373       9.526  10.400  21.900  1.00  0.53           C  
ATOM   2851  O   SER A 373       6.629   9.827  23.026  1.00  0.55           O  
ATOM   2852  OG  SER A 373       9.465  10.923  23.216  1.00  0.52           O  
ATOM   2853  N   ALA A 374       6.883   8.417  21.398  1.00  0.64           N  
ATOM   2854  CA  ALA A 374       6.189   7.291  22.016  1.00  0.65           C  
ATOM   2855  C   ALA A 374       6.933   5.983  21.764  1.00  0.65           C  
ATOM   2856  CB  ALA A 374       4.758   7.195  21.492  1.00  0.62           C  
ATOM   2857  O   ALA A 374       7.381   5.722  20.645  1.00  0.65           O  
ATOM   2858  N   ASN A 375       7.223   5.241  22.878  1.00  0.62           N  
ATOM   2859  CA  ASN A 375       7.550   3.820  22.833  1.00  0.62           C  
ATOM   2860  C   ASN A 375       6.323   2.953  23.103  1.00  0.61           C  
ATOM   2861  CB  ASN A 375       8.661   3.492  23.832  1.00  0.59           C  
ATOM   2862  O   ASN A 375       5.791   2.952  24.215  1.00  0.59           O  
ATOM   2863  CG  ASN A 375      10.015   4.012  23.390  1.00  0.57           C  
ATOM   2864  ND2 ASN A 375      10.827   4.442  24.349  1.00  0.55           N  
ATOM   2865  OD1 ASN A 375      10.328   4.029  22.197  1.00  0.57           O  
ATOM   2866  N   ILE A 376       5.785   2.535  22.061  1.00  0.66           N  
ATOM   2867  CA  ILE A 376       4.648   1.621  22.065  1.00  0.66           C  
ATOM   2868  C   ILE A 376       5.112   0.218  21.679  1.00  0.66           C  
ATOM   2869  CB  ILE A 376       3.534   2.100  21.107  1.00  0.64           C  
ATOM   2870  O   ILE A 376       5.368  -0.056  20.505  1.00  0.66           O  
ATOM   2871  CG1 ILE A 376       3.131   3.542  21.434  1.00  0.60           C  
ATOM   2872  CG2 ILE A 376       2.323   1.164  21.176  1.00  0.61           C  
ATOM   2873  CD1 ILE A 376       2.124   4.140  20.462  1.00  0.59           C  
ATOM   2874  N   ALA A 377       5.374  -0.609  22.647  1.00  0.66           N  
ATOM   2875  CA  ALA A 377       5.999  -1.926  22.549  1.00  0.66           C  
ATOM   2876  C   ALA A 377       7.385  -1.830  21.918  1.00  0.66           C  
ATOM   2877  CB  ALA A 377       5.115  -2.876  21.744  1.00  0.62           C  
ATOM   2878  O   ALA A 377       8.268  -1.148  22.444  1.00  0.62           O  
ATOM   2879  N   ASP A 378       7.612  -2.397  20.739  1.00  0.66           N  
ATOM   2880  CA  ASP A 378       8.873  -2.379  20.003  1.00  0.66           C  
ATOM   2881  C   ASP A 378       8.894  -1.246  18.980  1.00  0.68           C  
ATOM   2882  CB  ASP A 378       9.108  -3.722  19.308  1.00  0.64           C  
ATOM   2883  O   ASP A 378       9.815  -1.156  18.165  1.00  0.67           O  
ATOM   2884  CG  ASP A 378       9.132  -4.893  20.273  1.00  0.63           C  
ATOM   2885  OD1 ASP A 378       9.718  -4.768  21.370  1.00  0.65           O  
ATOM   2886  OD2 ASP A 378       8.562  -5.953  19.933  1.00  0.69           O  
ATOM   2887  N   TRP A 379       7.875  -0.395  19.005  1.00  0.76           N  
ATOM   2888  CA  TRP A 379       7.790   0.754  18.110  1.00  0.78           C  
ATOM   2889  C   TRP A 379       8.171   2.040  18.836  1.00  0.76           C  
ATOM   2890  CB  TRP A 379       6.379   0.880  17.529  1.00  0.73           C  
ATOM   2891  O   TRP A 379       7.682   2.307  19.936  1.00  0.72           O  
ATOM   2892  CG  TRP A 379       5.970  -0.276  16.666  1.00  0.66           C  
ATOM   2893  CD1 TRP A 379       5.357  -1.430  17.071  1.00  0.61           C  
ATOM   2894  CD2 TRP A 379       6.149  -0.392  15.252  1.00  0.66           C  
ATOM   2895  CE2 TRP A 379       5.621  -1.643  14.864  1.00  0.67           C  
ATOM   2896  CE3 TRP A 379       6.705   0.442  14.273  1.00  0.76           C  
ATOM   2897  NE1 TRP A 379       5.144  -2.256  15.992  1.00  0.76           N  
ATOM   2898  CH2 TRP A 379       6.183  -1.245  12.600  1.00  0.72           C  
ATOM   2899  CZ2 TRP A 379       5.632  -2.080  13.537  1.00  0.74           C  
ATOM   2900  CZ3 TRP A 379       6.716   0.006  12.953  1.00  0.73           C  
ATOM   2901  N   ILE A 380       9.088   2.793  18.286  1.00  0.73           N  
ATOM   2902  CA  ILE A 380       9.475   4.145  18.675  1.00  0.74           C  
ATOM   2903  C   ILE A 380       8.916   5.151  17.672  1.00  0.75           C  
ATOM   2904  CB  ILE A 380      11.011   4.286  18.777  1.00  0.71           C  
ATOM   2905  O   ILE A 380       9.220   5.082  16.479  1.00  0.74           O  
ATOM   2906  CG1 ILE A 380      11.576   3.266  19.772  1.00  0.69           C  
ATOM   2907  CG2 ILE A 380      11.397   5.713  19.177  1.00  0.68           C  
ATOM   2908  CD1 ILE A 380      13.097   3.220  19.814  1.00  0.66           C  
ATOM   2909  N   ILE A 381       8.092   6.056  18.137  1.00  0.77           N  
ATOM   2910  CA  ILE A 381       7.683   7.261  17.423  1.00  0.77           C  
ATOM   2911  C   ILE A 381       8.517   8.449  17.896  1.00  0.76           C  
ATOM   2912  CB  ILE A 381       6.178   7.551  17.619  1.00  0.74           C  
ATOM   2913  O   ILE A 381       8.462   8.826  19.069  1.00  0.74           O  
ATOM   2914  CG1 ILE A 381       5.347   6.305  17.290  1.00  0.70           C  
ATOM   2915  CG2 ILE A 381       5.742   8.742  16.762  1.00  0.69           C  
ATOM   2916  CD1 ILE A 381       3.855   6.472  17.542  1.00  0.68           C  
ATOM   2917  N   SER A 382       9.367   9.042  17.073  1.00  0.70           N  
ATOM   2918  CA  SER A 382      10.211  10.194  17.374  1.00  0.72           C  
ATOM   2919  C   SER A 382      10.654  10.904  16.099  1.00  0.72           C  
ATOM   2920  CB  SER A 382      11.437   9.765  18.181  1.00  0.69           C  
ATOM   2921  O   SER A 382      10.999  10.255  15.109  1.00  0.72           O  
ATOM   2922  OG  SER A 382      12.251  10.882  18.491  1.00  0.67           O  
ATOM   2923  N   ASN A 383      10.580  12.281  16.067  1.00  0.66           N  
ATOM   2924  CA  ASN A 383      11.141  13.161  15.047  1.00  0.68           C  
ATOM   2925  C   ASN A 383      10.618  12.812  13.657  1.00  0.67           C  
ATOM   2926  CB  ASN A 383      12.670  13.104  15.070  1.00  0.64           C  
ATOM   2927  O   ASN A 383      11.393  12.717  12.704  1.00  0.65           O  
ATOM   2928  CG  ASN A 383      13.254  13.598  16.379  1.00  0.61           C  
ATOM   2929  ND2 ASN A 383      14.387  13.032  16.774  1.00  0.68           N  
ATOM   2930  OD1 ASN A 383      12.690  14.482  17.029  1.00  0.63           O  
ATOM   2931  N   GLY A 384       9.328  12.584  13.622  1.00  0.74           N  
ATOM   2932  CA  GLY A 384       8.607  12.273  12.398  1.00  0.76           C  
ATOM   2933  C   GLY A 384       8.838  10.854  11.913  1.00  0.76           C  
ATOM   2934  O   GLY A 384       8.490  10.515  10.780  1.00  0.76           O  
ATOM   2935  N   LYS A 385       9.429   9.951  12.707  1.00  0.79           N  
ATOM   2936  CA  LYS A 385       9.695   8.558  12.361  1.00  0.80           C  
ATOM   2937  C   LYS A 385       8.947   7.607  13.292  1.00  0.79           C  
ATOM   2938  CB  LYS A 385      11.196   8.269  12.413  1.00  0.78           C  
ATOM   2939  O   LYS A 385       8.841   7.863  14.494  1.00  0.77           O  
ATOM   2940  CG  LYS A 385      12.020   9.101  11.441  1.00  0.76           C  
ATOM   2941  CD  LYS A 385      13.502   8.762  11.534  1.00  0.76           C  
ATOM   2942  CE  LYS A 385      14.336   9.644  10.614  1.00  0.77           C  
ATOM   2943  NZ  LYS A 385      15.795   9.346  10.734  1.00  0.73           N  
ATOM   2944  N   ILE A 386       8.416   6.639  12.732  1.00  0.81           N  
ATOM   2945  CA  ILE A 386       7.968   5.458  13.462  1.00  0.82           C  
ATOM   2946  C   ILE A 386       8.908   4.288  13.178  1.00  0.82           C  
ATOM   2947  CB  ILE A 386       6.516   5.081  13.091  1.00  0.80           C  
ATOM   2948  O   ILE A 386       9.028   3.844  12.034  1.00  0.81           O  
ATOM   2949  CG1 ILE A 386       5.591   6.291  13.259  1.00  0.78           C  
ATOM   2950  CG2 ILE A 386       6.033   3.899  13.936  1.00  0.77           C  
ATOM   2951  CD1 ILE A 386       4.151   6.033  12.835  1.00  0.75           C  
ATOM   2952  N   THR A 387       9.656   3.816  14.236  1.00  0.81           N  
ATOM   2953  CA  THR A 387      10.685   2.790  14.107  1.00  0.81           C  
ATOM   2954  C   THR A 387      10.334   1.564  14.944  1.00  0.79           C  
ATOM   2955  CB  THR A 387      12.065   3.327  14.530  1.00  0.78           C  
ATOM   2956  O   THR A 387      10.059   1.680  16.140  1.00  0.77           O  
ATOM   2957  CG2 THR A 387      13.164   2.313  14.231  1.00  0.68           C  
ATOM   2958  OG1 THR A 387      12.339   4.538  13.816  1.00  0.72           O  
ATOM   2959  N   SER A 388      10.308   0.420  14.297  1.00  0.82           N  
ATOM   2960  CA  SER A 388      10.286  -0.839  15.035  1.00  0.82           C  
ATOM   2961  C   SER A 388      11.698  -1.366  15.270  1.00  0.80           C  
ATOM   2962  CB  SER A 388       9.461  -1.886  14.285  1.00  0.80           C  
ATOM   2963  O   SER A 388      12.445  -1.603  14.318  1.00  0.76           O  
ATOM   2964  OG  SER A 388       9.547  -3.147  14.926  1.00  0.76           O  
ATOM   2965  N   GLN A 389      12.127  -1.421  16.487  1.00  0.73           N  
ATOM   2966  CA  GLN A 389      13.458  -1.909  16.831  1.00  0.73           C  
ATOM   2967  C   GLN A 389      13.432  -3.401  17.148  1.00  0.72           C  
ATOM   2968  CB  GLN A 389      14.027  -1.130  18.017  1.00  0.69           C  
ATOM   2969  O   GLN A 389      12.593  -3.861  17.926  1.00  0.69           O  
ATOM   2970  CG  GLN A 389      15.008  -0.034  17.621  1.00  0.64           C  
ATOM   2971  CD  GLN A 389      15.566   0.715  18.816  1.00  0.63           C  
ATOM   2972  NE2 GLN A 389      16.495   1.630  18.561  1.00  0.55           N  
ATOM   2973  OE1 GLN A 389      15.166   0.473  19.959  1.00  0.63           O  
ATOM   2974  N   ASN A 390      14.296  -4.201  16.506  1.00  0.68           N  
ATOM   2975  CA  ASN A 390      14.634  -5.535  16.990  1.00  0.69           C  
ATOM   2976  C   ASN A 390      15.442  -5.474  18.283  1.00  0.70           C  
ATOM   2977  CB  ASN A 390      15.402  -6.315  15.921  1.00  0.64           C  
ATOM   2978  O   ASN A 390      16.595  -5.041  18.280  1.00  0.67           O  
ATOM   2979  CG  ASN A 390      15.645  -7.759  16.314  1.00  0.61           C  
ATOM   2980  ND2 ASN A 390      15.468  -8.670  15.364  1.00  0.65           N  
ATOM   2981  OD1 ASN A 390      15.989  -8.054  17.462  1.00  0.65           O  
ATOM   2982  N   GLN A 391      14.922  -5.774  19.353  1.00  0.55           N  
ATOM   2983  CA  GLN A 391      15.585  -5.749  20.652  1.00  0.59           C  
ATOM   2984  C   GLN A 391      16.855  -6.595  20.639  1.00  0.57           C  
ATOM   2985  CB  GLN A 391      14.638  -6.240  21.748  1.00  0.51           C  
ATOM   2986  O   GLN A 391      17.824  -6.279  21.331  1.00  0.57           O  
ATOM   2987  CG  GLN A 391      13.444  -5.325  21.986  1.00  0.47           C  
ATOM   2988  CD  GLN A 391      12.858  -5.475  23.377  1.00  0.52           C  
ATOM   2989  NE2 GLN A 391      11.938  -4.585  23.732  1.00  0.42           N  
ATOM   2990  OE1 GLN A 391      13.228  -6.384  24.127  1.00  0.60           O  
ATOM   2991  N   SER A 392      16.837  -7.578  19.862  1.00  0.54           N  
ATOM   2992  CA  SER A 392      17.958  -8.512  19.893  1.00  0.57           C  
ATOM   2993  C   SER A 392      19.121  -8.010  19.044  1.00  0.54           C  
ATOM   2994  CB  SER A 392      17.519  -9.894  19.405  1.00  0.52           C  
ATOM   2995  O   SER A 392      20.284  -8.272  19.358  1.00  0.54           O  
ATOM   2996  OG  SER A 392      17.130  -9.845  18.043  1.00  0.48           O  
ATOM   2997  N   THR A 393      18.991  -7.230  18.024  1.00  0.62           N  
ATOM   2998  CA  THR A 393      20.044  -6.793  17.114  1.00  0.62           C  
ATOM   2999  C   THR A 393      20.244  -5.283  17.202  1.00  0.62           C  
ATOM   3000  CB  THR A 393      19.725  -7.187  15.660  1.00  0.58           C  
ATOM   3001  O   THR A 393      21.210  -4.746  16.656  1.00  0.60           O  
ATOM   3002  CG2 THR A 393      19.597  -8.700  15.515  1.00  0.51           C  
ATOM   3003  OG1 THR A 393      18.491  -6.574  15.265  1.00  0.56           O  
ATOM   3004  N   GLY A 394      19.316  -4.562  17.893  1.00  0.61           N  
ATOM   3005  CA  GLY A 394      19.322  -3.108  17.872  1.00  0.61           C  
ATOM   3006  C   GLY A 394      18.972  -2.529  16.514  1.00  0.60           C  
ATOM   3007  O   GLY A 394      18.967  -1.310  16.335  1.00  0.59           O  
ATOM   3008  N   ARG A 395      18.726  -3.276  15.532  1.00  0.68           N  
ATOM   3009  CA  ARG A 395      18.414  -2.782  14.195  1.00  0.68           C  
ATOM   3010  C   ARG A 395      16.916  -2.544  14.035  1.00  0.68           C  
ATOM   3011  CB  ARG A 395      18.905  -3.765  13.131  1.00  0.65           C  
ATOM   3012  O   ARG A 395      16.102  -3.332  14.521  1.00  0.66           O  
ATOM   3013  CG  ARG A 395      20.419  -3.889  13.058  1.00  0.63           C  
ATOM   3014  CD  ARG A 395      20.856  -4.798  11.918  1.00  0.64           C  
ATOM   3015  NE  ARG A 395      22.311  -4.853  11.800  1.00  0.52           N  
ATOM   3016  NH1 ARG A 395      22.318  -6.319  10.015  1.00  0.43           N  
ATOM   3017  NH2 ARG A 395      24.296  -5.550  10.880  1.00  0.39           N  
ATOM   3018  CZ  ARG A 395      22.972  -5.574  10.898  1.00  0.59           C  
ATOM   3019  N   ALA A 396      16.573  -1.444  13.433  1.00  0.75           N  
ATOM   3020  CA  ALA A 396      15.172  -1.234  13.079  1.00  0.77           C  
ATOM   3021  C   ALA A 396      14.705  -2.263  12.053  1.00  0.77           C  
ATOM   3022  CB  ALA A 396      14.965   0.180  12.541  1.00  0.72           C  
ATOM   3023  O   ALA A 396      15.318  -2.414  10.994  1.00  0.75           O  
ATOM   3024  N   ASN A 397      13.596  -3.099  12.397  1.00  0.79           N  
ATOM   3025  CA  ASN A 397      12.912  -3.984  11.461  1.00  0.80           C  
ATOM   3026  C   ASN A 397      12.121  -3.197  10.420  1.00  0.81           C  
ATOM   3027  CB  ASN A 397      11.990  -4.949  12.210  1.00  0.77           C  
ATOM   3028  O   ASN A 397      12.078  -3.577   9.249  1.00  0.80           O  
ATOM   3029  CG  ASN A 397      12.755  -5.972  13.026  1.00  0.72           C  
ATOM   3030  ND2 ASN A 397      12.116  -6.502  14.063  1.00  0.71           N  
ATOM   3031  OD1 ASN A 397      13.911  -6.284  12.729  1.00  0.72           O  
ATOM   3032  N   ALA A 398      11.540  -2.133  10.896  1.00  0.82           N  
ATOM   3033  CA  ALA A 398      10.752  -1.230  10.061  1.00  0.84           C  
ATOM   3034  C   ALA A 398      10.964   0.224  10.473  1.00  0.85           C  
ATOM   3035  CB  ALA A 398       9.270  -1.591  10.138  1.00  0.81           C  
ATOM   3036  O   ALA A 398      11.034   0.534  11.665  1.00  0.84           O  
ATOM   3037  N   VAL A 399      11.139   1.086   9.500  1.00  0.77           N  
ATOM   3038  CA  VAL A 399      11.147   2.535   9.673  1.00  0.79           C  
ATOM   3039  C   VAL A 399      10.160   3.177   8.700  1.00  0.80           C  
ATOM   3040  CB  VAL A 399      12.560   3.124   9.464  1.00  0.77           C  
ATOM   3041  O   VAL A 399      10.338   3.100   7.483  1.00  0.80           O  
ATOM   3042  CG1 VAL A 399      12.567   4.626   9.745  1.00  0.78           C  
ATOM   3043  CG2 VAL A 399      13.574   2.406  10.353  1.00  0.78           C  
ATOM   3044  N   LEU A 400       9.121   3.779   9.289  1.00  0.82           N  
ATOM   3045  CA  LEU A 400       8.326   4.780   8.586  1.00  0.85           C  
ATOM   3046  C   LEU A 400       8.852   6.184   8.863  1.00  0.83           C  
ATOM   3047  CB  LEU A 400       6.855   4.683   8.998  1.00  0.78           C  
ATOM   3048  O   LEU A 400       8.734   6.687   9.983  1.00  0.81           O  
ATOM   3049  CG  LEU A 400       6.044   3.557   8.356  1.00  0.68           C  
ATOM   3050  CD1 LEU A 400       6.339   2.230   9.048  1.00  0.62           C  
ATOM   3051  CD2 LEU A 400       4.553   3.873   8.410  1.00  0.62           C  
ATOM   3052  N   ASN A 401       9.456   6.777   7.915  1.00  0.77           N  
ATOM   3053  CA  ASN A 401       9.935   8.153   7.988  1.00  0.81           C  
ATOM   3054  C   ASN A 401       8.984   9.116   7.283  1.00  0.79           C  
ATOM   3055  CB  ASN A 401      11.341   8.265   7.394  1.00  0.76           C  
ATOM   3056  O   ASN A 401       9.010   9.234   6.057  1.00  0.77           O  
ATOM   3057  CG  ASN A 401      11.961   9.630   7.614  1.00  0.72           C  
ATOM   3058  ND2 ASN A 401      13.234   9.767   7.262  1.00  0.78           N  
ATOM   3059  OD1 ASN A 401      11.303  10.554   8.098  1.00  0.74           O  
ATOM   3060  N   GLY A 402       8.162   9.837   8.036  1.00  0.79           N  
ATOM   3061  CA  GLY A 402       7.223  10.823   7.526  1.00  0.81           C  
ATOM   3062  C   GLY A 402       7.899  12.078   7.005  1.00  0.80           C  
ATOM   3063  O   GLY A 402       7.297  12.847   6.253  1.00  0.79           O  
ATOM   3064  N   VAL A 403       9.083  12.364   7.358  1.00  0.77           N  
ATOM   3065  CA  VAL A 403       9.820  13.523   6.864  1.00  0.80           C  
ATOM   3066  C   VAL A 403      10.200  13.308   5.401  1.00  0.78           C  
ATOM   3067  CB  VAL A 403      11.085  13.794   7.709  1.00  0.78           C  
ATOM   3068  O   VAL A 403       9.965  14.177   4.558  1.00  0.77           O  
ATOM   3069  CG1 VAL A 403      11.832  15.018   7.185  1.00  0.75           C  
ATOM   3070  CG2 VAL A 403      10.714  13.979   9.179  1.00  0.70           C  
ATOM   3071  N   ASP A 404      10.626  12.150   5.086  1.00  0.80           N  
ATOM   3072  CA  ASP A 404      11.151  11.891   3.749  1.00  0.82           C  
ATOM   3073  C   ASP A 404      10.149  11.101   2.909  1.00  0.76           C  
ATOM   3074  CB  ASP A 404      12.479  11.135   3.831  1.00  0.77           C  
ATOM   3075  O   ASP A 404      10.404  10.813   1.738  1.00  0.72           O  
ATOM   3076  CG  ASP A 404      13.541  11.886   4.615  1.00  0.67           C  
ATOM   3077  OD1 ASP A 404      13.485  13.133   4.678  1.00  0.60           O  
ATOM   3078  OD2 ASP A 404      14.443  11.225   5.174  1.00  0.75           O  
ATOM   3079  N   GLY A 405       9.006  10.818   3.472  1.00  0.80           N  
ATOM   3080  CA  GLY A 405       8.022   9.971   2.818  1.00  0.83           C  
ATOM   3081  C   GLY A 405       8.541   8.578   2.516  1.00  0.79           C  
ATOM   3082  O   GLY A 405       8.205   7.995   1.482  1.00  0.76           O  
ATOM   3083  N   ARG A 406       9.405   7.978   3.364  1.00  0.83           N  
ATOM   3084  CA  ARG A 406      10.131   6.739   3.106  1.00  0.85           C  
ATOM   3085  C   ARG A 406       9.760   5.665   4.124  1.00  0.83           C  
ATOM   3086  CB  ARG A 406      11.641   6.985   3.132  1.00  0.81           C  
ATOM   3087  O   ARG A 406       9.756   5.920   5.330  1.00  0.82           O  
ATOM   3088  CG  ARG A 406      12.473   5.739   2.872  1.00  0.76           C  
ATOM   3089  CD  ARG A 406      13.963   6.049   2.853  1.00  0.75           C  
ATOM   3090  NE  ARG A 406      14.358   6.717   1.616  1.00  0.74           N  
ATOM   3091  NH1 ARG A 406      16.524   7.145   2.296  1.00  0.64           N  
ATOM   3092  NH2 ARG A 406      15.818   7.810   0.219  1.00  0.59           N  
ATOM   3093  CZ  ARG A 406      15.566   7.223   1.380  1.00  0.74           C  
ATOM   3094  N   ILE A 407       9.500   4.490   3.656  1.00  0.84           N  
ATOM   3095  CA  ILE A 407       9.322   3.290   4.466  1.00  0.85           C  
ATOM   3096  C   ILE A 407      10.462   2.311   4.195  1.00  0.83           C  
ATOM   3097  CB  ILE A 407       7.959   2.617   4.188  1.00  0.83           C  
ATOM   3098  O   ILE A 407      10.715   1.946   3.044  1.00  0.80           O  
ATOM   3099  CG1 ILE A 407       6.818   3.624   4.375  1.00  0.81           C  
ATOM   3100  CG2 ILE A 407       7.766   1.396   5.091  1.00  0.80           C  
ATOM   3101  CD1 ILE A 407       5.445   3.078   4.013  1.00  0.79           C  
ATOM   3102  N   THR A 408      11.124   1.901   5.252  1.00  0.82           N  
ATOM   3103  CA  THR A 408      12.197   0.916   5.171  1.00  0.82           C  
ATOM   3104  C   THR A 408      11.866  -0.314   6.011  1.00  0.80           C  
ATOM   3105  CB  THR A 408      13.539   1.512   5.635  1.00  0.79           C  
ATOM   3106  O   THR A 408      11.527  -0.194   7.191  1.00  0.77           O  
ATOM   3107  CG2 THR A 408      14.684   0.532   5.405  1.00  0.72           C  
ATOM   3108  OG1 THR A 408      13.799   2.715   4.902  1.00  0.74           O  
ATOM   3109  N   PHE A 409      11.987  -1.474   5.426  1.00  0.83           N  
ATOM   3110  CA  PHE A 409      11.955  -2.751   6.131  1.00  0.83           C  
ATOM   3111  C   PHE A 409      13.317  -3.434   6.075  1.00  0.80           C  
ATOM   3112  CB  PHE A 409      10.883  -3.668   5.536  1.00  0.81           C  
ATOM   3113  O   PHE A 409      13.845  -3.689   4.991  1.00  0.76           O  
ATOM   3114  CG  PHE A 409       9.495  -3.087   5.579  1.00  0.80           C  
ATOM   3115  CD1 PHE A 409       8.727  -3.173   6.733  1.00  0.78           C  
ATOM   3116  CD2 PHE A 409       8.959  -2.456   4.464  1.00  0.79           C  
ATOM   3117  CE1 PHE A 409       7.442  -2.636   6.776  1.00  0.80           C  
ATOM   3118  CE2 PHE A 409       7.676  -1.917   4.499  1.00  0.80           C  
ATOM   3119  CZ  PHE A 409       6.919  -2.009   5.656  1.00  0.77           C  
ATOM   3120  N   ASN A 410      13.819  -3.674   7.209  1.00  0.79           N  
ATOM   3121  CA  ASN A 410      14.971  -4.549   7.396  1.00  0.78           C  
ATOM   3122  C   ASN A 410      14.550  -5.935   7.877  1.00  0.76           C  
ATOM   3123  CB  ASN A 410      15.965  -3.926   8.378  1.00  0.75           C  
ATOM   3124  O   ASN A 410      14.065  -6.087   9.000  1.00  0.70           O  
ATOM   3125  CG  ASN A 410      16.488  -2.583   7.906  1.00  0.71           C  
ATOM   3126  ND2 ASN A 410      16.308  -1.555   8.726  1.00  0.69           N  
ATOM   3127  OD1 ASN A 410      17.048  -2.471   6.812  1.00  0.70           O  
ATOM   3128  N   GLY A 411      14.454  -6.818   6.935  1.00  0.73           N  
ATOM   3129  CA  GLY A 411      14.049  -8.188   7.211  1.00  0.73           C  
ATOM   3130  C   GLY A 411      15.110  -9.208   6.843  1.00  0.72           C  
ATOM   3131  O   GLY A 411      16.230  -8.844   6.480  1.00  0.69           O  
ATOM   3132  N   ARG A 412      14.901 -10.352   7.143  1.00  0.68           N  
ATOM   3133  CA  ARG A 412      15.573 -11.537   6.621  1.00  0.67           C  
ATOM   3134  C   ARG A 412      14.715 -12.236   5.572  1.00  0.67           C  
ATOM   3135  CB  ARG A 412      15.909 -12.508   7.754  1.00  0.63           C  
ATOM   3136  O   ARG A 412      13.531 -12.495   5.803  1.00  0.65           O  
ATOM   3137  CG  ARG A 412      16.991 -12.004   8.697  1.00  0.61           C  
ATOM   3138  CD  ARG A 412      17.339 -13.036   9.760  1.00  0.61           C  
ATOM   3139  NE  ARG A 412      18.340 -12.531  10.695  1.00  0.44           N  
ATOM   3140  NH1 ARG A 412      18.263 -14.369  12.092  1.00  0.35           N  
ATOM   3141  NH2 ARG A 412      19.672 -12.623  12.563  1.00  0.31           N  
ATOM   3142  CZ  ARG A 412      18.756 -13.176  11.781  1.00  0.53           C  
ATOM   3143  N   THR A 413      15.149 -12.329   4.477  1.00  0.64           N  
ATOM   3144  CA  THR A 413      14.534 -13.169   3.456  1.00  0.64           C  
ATOM   3145  C   THR A 413      15.164 -14.559   3.448  1.00  0.64           C  
ATOM   3146  CB  THR A 413      14.664 -12.535   2.059  1.00  0.60           C  
ATOM   3147  O   THR A 413      16.385 -14.694   3.561  1.00  0.62           O  
ATOM   3148  CG2 THR A 413      13.900 -13.343   1.015  1.00  0.53           C  
ATOM   3149  OG1 THR A 413      14.139 -11.202   2.094  1.00  0.58           O  
ATOM   3150  N   TYR A 414      14.301 -15.593   3.574  1.00  0.50           N  
ATOM   3151  CA  TYR A 414      14.687 -16.980   3.339  1.00  0.49           C  
ATOM   3152  C   TYR A 414      15.044 -17.206   1.875  1.00  0.50           C  
ATOM   3153  CB  TYR A 414      13.558 -17.929   3.753  1.00  0.44           C  
ATOM   3154  O   TYR A 414      14.206 -17.020   0.989  1.00  0.47           O  
ATOM   3155  CG  TYR A 414      13.977 -19.378   3.820  1.00  0.40           C  
ATOM   3156  CD1 TYR A 414      14.738 -19.854   4.886  1.00  0.33           C  
ATOM   3157  CD2 TYR A 414      13.615 -20.272   2.819  1.00  0.39           C  
ATOM   3158  CE1 TYR A 414      15.128 -21.188   4.951  1.00  0.40           C  
ATOM   3159  CE2 TYR A 414      14.000 -21.608   2.874  1.00  0.44           C  
ATOM   3160  OH  TYR A 414      15.138 -23.377   4.002  1.00  0.38           O  
ATOM   3161  CZ  TYR A 414      14.754 -22.055   3.943  1.00  0.35           C  
ATOM   3162  N   VAL A 415      16.289 -17.507   1.629  1.00  0.61           N  
ATOM   3163  CA  VAL A 415      16.763 -17.933   0.317  1.00  0.61           C  
ATOM   3164  C   VAL A 415      16.790 -19.458   0.246  1.00  0.61           C  
ATOM   3165  CB  VAL A 415      18.165 -17.360   0.007  1.00  0.57           C  
ATOM   3166  O   VAL A 415      17.502 -20.109   1.015  1.00  0.59           O  
ATOM   3167  CG1 VAL A 415      18.595 -17.724  -1.413  1.00  0.50           C  
ATOM   3168  CG2 VAL A 415      18.177 -15.845   0.201  1.00  0.51           C  
ATOM   3169  N   LEU A 416      15.913 -20.026  -0.596  1.00  0.50           N  
ATOM   3170  CA  LEU A 416      15.976 -21.452  -0.895  1.00  0.51           C  
ATOM   3171  C   LEU A 416      17.344 -21.831  -1.451  1.00  0.50           C  
ATOM   3172  CB  LEU A 416      14.882 -21.839  -1.894  1.00  0.47           C  
ATOM   3173  O   LEU A 416      17.855 -21.171  -2.359  1.00  0.49           O  
ATOM   3174  CG  LEU A 416      13.514 -22.181  -1.301  1.00  0.45           C  
ATOM   3175  CD1 LEU A 416      12.404 -21.793  -2.273  1.00  0.40           C  
ATOM   3176  CD2 LEU A 416      13.435 -23.664  -0.956  1.00  0.44           C  
ATOM   3177  N   ALA A 417      18.042 -22.835  -0.884  1.00  0.51           N  
ATOM   3178  CA  ALA A 417      19.178 -23.467  -1.550  1.00  0.51           C  
ATOM   3179  C   ALA A 417      18.778 -24.014  -2.917  1.00  0.51           C  
ATOM   3180  CB  ALA A 417      19.751 -24.583  -0.680  1.00  0.48           C  
ATOM   3181  O   ALA A 417      17.648 -24.473  -3.102  1.00  0.50           O  
ATOM   3182  N   SER A 418      19.724 -23.809  -3.904  1.00  0.47           N  
ATOM   3183  CA  SER A 418      19.573 -24.317  -5.263  1.00  0.49           C  
ATOM   3184  C   SER A 418      19.108 -25.770  -5.262  1.00  0.48           C  
ATOM   3185  CB  SER A 418      20.891 -24.196  -6.030  1.00  0.45           C  
ATOM   3186  O   SER A 418      18.485 -26.228  -6.221  1.00  0.47           O  
ATOM   3187  OG  SER A 418      21.946 -24.821  -5.320  1.00  0.42           O  
ATOM   3188  N   SER A 419      19.351 -26.527  -4.227  1.00  0.45           N  
ATOM   3189  CA  SER A 419      19.025 -27.946  -4.126  1.00  0.45           C  
ATOM   3190  C   SER A 419      17.550 -28.152  -3.799  1.00  0.45           C  
ATOM   3191  CB  SER A 419      19.891 -28.621  -3.062  1.00  0.41           C  
ATOM   3192  O   SER A 419      17.088 -29.289  -3.677  1.00  0.44           O  
ATOM   3193  OG  SER A 419      19.689 -28.020  -1.794  1.00  0.39           O  
ATOM   3194  N   GLY A 420      16.770 -27.083  -3.718  1.00  0.49           N  
ATOM   3195  CA  GLY A 420      15.372 -27.183  -3.330  1.00  0.50           C  
ATOM   3196  C   GLY A 420      15.181 -27.680  -1.910  1.00  0.49           C  
ATOM   3197  O   GLY A 420      14.082 -27.595  -1.359  1.00  0.48           O  
ATOM   3198  N   SER A 421      16.138 -28.259  -1.321  1.00  0.47           N  
ATOM   3199  CA  SER A 421      16.138 -28.633   0.089  1.00  0.48           C  
ATOM   3200  C   SER A 421      17.144 -27.805   0.881  1.00  0.46           C  
ATOM   3201  CB  SER A 421      16.452 -30.122   0.250  1.00  0.42           C  
ATOM   3202  O   SER A 421      18.325 -27.754   0.533  1.00  0.44           O  
ATOM   3203  OG  SER A 421      17.665 -30.453  -0.404  1.00  0.45           O  
ATOM   3204  N   GLY A 422      16.620 -26.932   1.809  1.00  0.59           N  
ATOM   3205  CA  GLY A 422      17.397 -26.037   2.651  1.00  0.60           C  
ATOM   3206  C   GLY A 422      17.565 -24.652   2.055  1.00  0.56           C  
ATOM   3207  O   GLY A 422      17.415 -24.469   0.845  1.00  0.52           O  
ATOM   3208  N   GLY A 423      17.493 -23.592   2.857  1.00  0.58           N  
ATOM   3209  CA  GLY A 423      17.673 -22.187   2.532  1.00  0.60           C  
ATOM   3210  C   GLY A 423      18.409 -21.414   3.610  1.00  0.58           C  
ATOM   3211  O   GLY A 423      18.579 -21.906   4.728  1.00  0.55           O  
ATOM   3212  N   THR A 424      19.199 -20.445   3.227  1.00  0.64           N  
ATOM   3213  CA  THR A 424      19.841 -19.512   4.146  1.00  0.66           C  
ATOM   3214  C   THR A 424      18.991 -18.257   4.324  1.00  0.65           C  
ATOM   3215  CB  THR A 424      21.246 -19.118   3.652  1.00  0.62           C  
ATOM   3216  O   THR A 424      18.326 -17.813   3.385  1.00  0.64           O  
ATOM   3217  CG2 THR A 424      22.019 -18.369   4.733  1.00  0.54           C  
ATOM   3218  OG1 THR A 424      21.970 -20.302   3.296  1.00  0.60           O  
ATOM   3219  N   THR A 425      18.819 -17.795   5.455  1.00  0.63           N  
ATOM   3220  CA  THR A 425      18.250 -16.475   5.704  1.00  0.64           C  
ATOM   3221  C   THR A 425      19.271 -15.381   5.406  1.00  0.63           C  
ATOM   3222  CB  THR A 425      17.762 -16.342   7.158  1.00  0.59           C  
ATOM   3223  O   THR A 425      20.388 -15.408   5.928  1.00  0.62           O  
ATOM   3224  CG2 THR A 425      16.238 -16.320   7.227  1.00  0.50           C  
ATOM   3225  OG1 THR A 425      18.247 -17.452   7.923  1.00  0.59           O  
ATOM   3226  N   VAL A 426      19.005 -14.540   4.507  1.00  0.64           N  
ATOM   3227  CA  VAL A 426      19.866 -13.415   4.158  1.00  0.65           C  
ATOM   3228  C   VAL A 426      19.168 -12.102   4.508  1.00  0.65           C  
ATOM   3229  CB  VAL A 426      20.246 -13.434   2.661  1.00  0.62           C  
ATOM   3230  O   VAL A 426      17.942 -12.000   4.418  1.00  0.64           O  
ATOM   3231  CG1 VAL A 426      21.760 -13.332   2.487  1.00  0.52           C  
ATOM   3232  CG2 VAL A 426      19.713 -14.699   1.992  1.00  0.53           C  
ATOM   3233  N   ASP A 427      19.943 -11.168   4.929  1.00  0.69           N  
ATOM   3234  CA  ASP A 427      19.423  -9.831   5.197  1.00  0.70           C  
ATOM   3235  C   ASP A 427      18.905  -9.176   3.919  1.00  0.71           C  
ATOM   3236  CB  ASP A 427      20.500  -8.954   5.839  1.00  0.67           C  
ATOM   3237  O   ASP A 427      19.549  -9.255   2.870  1.00  0.71           O  
ATOM   3238  CG  ASP A 427      20.880  -9.409   7.237  1.00  0.64           C  
ATOM   3239  OD1 ASP A 427      20.036 -10.015   7.932  1.00  0.68           O  
ATOM   3240  OD2 ASP A 427      22.033  -9.156   7.649  1.00  0.70           O  
ATOM   3241  N   SER A 428      17.757  -8.731   3.996  1.00  0.72           N  
ATOM   3242  CA  SER A 428      17.106  -7.955   2.946  1.00  0.73           C  
ATOM   3243  C   SER A 428      16.538  -6.651   3.494  1.00  0.74           C  
ATOM   3244  CB  SER A 428      15.991  -8.771   2.290  1.00  0.70           C  
ATOM   3245  O   SER A 428      16.165  -6.574   4.667  1.00  0.72           O  
ATOM   3246  OG  SER A 428      14.972  -9.075   3.227  1.00  0.67           O  
ATOM   3247  N   PHE A 429      16.779  -5.610   2.666  1.00  0.73           N  
ATOM   3248  CA  PHE A 429      15.984  -4.421   2.949  1.00  0.75           C  
ATOM   3249  C   PHE A 429      15.091  -4.073   1.763  1.00  0.75           C  
ATOM   3250  CB  PHE A 429      16.890  -3.234   3.290  1.00  0.69           C  
ATOM   3251  O   PHE A 429      15.428  -4.375   0.616  1.00  0.73           O  
ATOM   3252  CG  PHE A 429      17.778  -2.802   2.154  1.00  0.64           C  
ATOM   3253  CD1 PHE A 429      19.022  -3.390   1.963  1.00  0.58           C  
ATOM   3254  CD2 PHE A 429      17.368  -1.807   1.276  1.00  0.59           C  
ATOM   3255  CE1 PHE A 429      19.846  -2.993   0.913  1.00  0.51           C  
ATOM   3256  CE2 PHE A 429      18.185  -1.405   0.224  1.00  0.51           C  
ATOM   3257  CZ  PHE A 429      19.424  -1.998   0.045  1.00  0.52           C  
ATOM   3258  N   THR A 430      13.862  -3.644   2.144  1.00  0.79           N  
ATOM   3259  CA  THR A 430      12.847  -3.047   1.284  1.00  0.81           C  
ATOM   3260  C   THR A 430      12.664  -1.567   1.608  1.00  0.81           C  
ATOM   3261  CB  THR A 430      11.497  -3.776   1.424  1.00  0.78           C  
ATOM   3262  O   THR A 430      12.476  -1.200   2.770  1.00  0.82           O  
ATOM   3263  CG2 THR A 430      10.460  -3.203   0.463  1.00  0.77           C  
ATOM   3264  OG1 THR A 430      11.681  -5.168   1.137  1.00  0.80           O  
ATOM   3265  N   VAL A 431      12.826  -0.816   0.541  1.00  0.77           N  
ATOM   3266  CA  VAL A 431      12.531   0.611   0.611  1.00  0.79           C  
ATOM   3267  C   VAL A 431      11.350   0.940  -0.299  1.00  0.80           C  
ATOM   3268  CB  VAL A 431      13.758   1.465   0.221  1.00  0.77           C  
ATOM   3269  O   VAL A 431      11.318   0.524  -1.460  1.00  0.81           O  
ATOM   3270  CG1 VAL A 431      13.439   2.954   0.334  1.00  0.75           C  
ATOM   3271  CG2 VAL A 431      14.958   1.104   1.096  1.00  0.75           C  
ATOM   3272  N   ILE A 432      10.378   1.644   0.320  1.00  0.83           N  
ATOM   3273  CA  ILE A 432       9.320   2.346  -0.398  1.00  0.85           C  
ATOM   3274  C   ILE A 432       9.442   3.849  -0.157  1.00  0.84           C  
ATOM   3275  CB  ILE A 432       7.921   1.847   0.026  1.00  0.82           C  
ATOM   3276  O   ILE A 432       9.369   4.309   0.985  1.00  0.83           O  
ATOM   3277  CG1 ILE A 432       7.838   0.321  -0.099  1.00  0.82           C  
ATOM   3278  CG2 ILE A 432       6.830   2.525  -0.808  1.00  0.81           C  
ATOM   3279  CD1 ILE A 432       6.539  -0.273   0.428  1.00  0.78           C  
ATOM   3280  N   ASP A 433       9.693   4.592  -1.304  1.00  0.79           N  
ATOM   3281  CA  ASP A 433       9.733   6.050  -1.257  1.00  0.82           C  
ATOM   3282  C   ASP A 433       9.158   6.657  -2.534  1.00  0.78           C  
ATOM   3283  CB  ASP A 433      11.166   6.541  -1.040  1.00  0.78           C  
ATOM   3284  O   ASP A 433       8.397   6.004  -3.250  1.00  0.76           O  
ATOM   3285  CG  ASP A 433      12.107   6.138  -2.162  1.00  0.78           C  
ATOM   3286  OD1 ASP A 433      11.633   5.852  -3.282  1.00  0.79           O  
ATOM   3287  OD2 ASP A 433      13.334   6.105  -1.922  1.00  0.84           O  
ATOM   3288  N   ASN A 434       9.418   7.952  -2.764  1.00  0.78           N  
ATOM   3289  CA  ASN A 434       8.923   8.653  -3.944  1.00  0.81           C  
ATOM   3290  C   ASN A 434       9.596   8.152  -5.218  1.00  0.77           C  
ATOM   3291  CB  ASN A 434       9.125  10.163  -3.795  1.00  0.76           C  
ATOM   3292  O   ASN A 434       9.148   8.460  -6.324  1.00  0.76           O  
ATOM   3293  CG  ASN A 434       8.297  10.755  -2.673  1.00  0.69           C  
ATOM   3294  ND2 ASN A 434       8.826  11.787  -2.026  1.00  0.72           N  
ATOM   3295  OD1 ASN A 434       7.191  10.289  -2.388  1.00  0.69           O  
ATOM   3296  N   GLU A 435      10.575   7.445  -5.073  1.00  0.80           N  
ATOM   3297  CA  GLU A 435      11.270   6.915  -6.243  1.00  0.80           C  
ATOM   3298  C   GLU A 435      10.769   5.519  -6.598  1.00  0.76           C  
ATOM   3299  CB  GLU A 435      12.782   6.886  -6.003  1.00  0.77           C  
ATOM   3300  O   GLU A 435      11.030   5.019  -7.694  1.00  0.74           O  
ATOM   3301  CG  GLU A 435      13.393   8.259  -5.763  1.00  0.72           C  
ATOM   3302  CD  GLU A 435      14.905   8.278  -5.921  1.00  0.70           C  
ATOM   3303  OE1 GLU A 435      15.531   7.194  -5.902  1.00  0.75           O  
ATOM   3304  OE2 GLU A 435      15.469   9.386  -6.063  1.00  0.75           O  
ATOM   3305  N   GLY A 436       9.920   4.933  -5.703  1.00  0.81           N  
ATOM   3306  CA  GLY A 436       9.250   3.657  -5.899  1.00  0.83           C  
ATOM   3307  C   GLY A 436       9.599   2.630  -4.838  1.00  0.81           C  
ATOM   3308  O   GLY A 436       9.650   2.952  -3.649  1.00  0.76           O  
ATOM   3309  N   LEU A 437       9.642   1.456  -5.260  1.00  0.82           N  
ATOM   3310  CA  LEU A 437       9.939   0.276  -4.455  1.00  0.83           C  
ATOM   3311  C   LEU A 437      11.319  -0.279  -4.794  1.00  0.81           C  
ATOM   3312  CB  LEU A 437       8.875  -0.803  -4.672  1.00  0.80           C  
ATOM   3313  O   LEU A 437      11.573  -0.667  -5.936  1.00  0.79           O  
ATOM   3314  CG  LEU A 437       9.124  -2.148  -3.988  1.00  0.79           C  
ATOM   3315  CD1 LEU A 437       9.124  -1.979  -2.472  1.00  0.76           C  
ATOM   3316  CD2 LEU A 437       8.075  -3.168  -4.417  1.00  0.77           C  
ATOM   3317  N   LEU A 438      12.216  -0.276  -3.816  1.00  0.81           N  
ATOM   3318  CA  LEU A 438      13.493  -0.978  -3.888  1.00  0.81           C  
ATOM   3319  C   LEU A 438      13.508  -2.177  -2.947  1.00  0.80           C  
ATOM   3320  CB  LEU A 438      14.646  -0.030  -3.545  1.00  0.79           C  
ATOM   3321  O   LEU A 438      13.266  -2.032  -1.746  1.00  0.77           O  
ATOM   3322  CG  LEU A 438      16.045  -0.647  -3.516  1.00  0.78           C  
ATOM   3323  CD1 LEU A 438      16.448  -1.112  -4.912  1.00  0.77           C  
ATOM   3324  CD2 LEU A 438      17.059   0.350  -2.966  1.00  0.78           C  
ATOM   3325  N   ILE A 439      13.719  -3.296  -3.476  1.00  0.79           N  
ATOM   3326  CA  ILE A 439      14.044  -4.500  -2.719  1.00  0.78           C  
ATOM   3327  C   ILE A 439      15.481  -4.924  -3.017  1.00  0.77           C  
ATOM   3328  CB  ILE A 439      13.067  -5.652  -3.043  1.00  0.77           C  
ATOM   3329  O   ILE A 439      15.821  -5.224  -4.164  1.00  0.73           O  
ATOM   3330  CG1 ILE A 439      11.618  -5.195  -2.844  1.00  0.78           C  
ATOM   3331  CG2 ILE A 439      13.377  -6.881  -2.182  1.00  0.78           C  
ATOM   3332  CD1 ILE A 439      10.580  -6.213  -3.296  1.00  0.75           C  
ATOM   3333  N   GLU A 440      16.240  -4.775  -2.032  1.00  0.77           N  
ATOM   3334  CA  GLU A 440      17.635  -5.192  -2.136  1.00  0.76           C  
ATOM   3335  C   GLU A 440      17.950  -6.317  -1.155  1.00  0.74           C  
ATOM   3336  CB  GLU A 440      18.571  -4.005  -1.894  1.00  0.74           C  
ATOM   3337  O   GLU A 440      17.479  -6.305  -0.016  1.00  0.72           O  
ATOM   3338  CG  GLU A 440      20.036  -4.310  -2.171  1.00  0.69           C  
ATOM   3339  CD  GLU A 440      20.925  -3.077  -2.125  1.00  0.68           C  
ATOM   3340  OE1 GLU A 440      20.400  -1.957  -1.931  1.00  0.68           O  
ATOM   3341  OE2 GLU A 440      22.156  -3.233  -2.285  1.00  0.66           O  
ATOM   3342  N   ARG A 441      18.561  -7.249  -1.598  1.00  0.73           N  
ATOM   3343  CA  ARG A 441      19.182  -8.305  -0.803  1.00  0.73           C  
ATOM   3344  C   ARG A 441      20.644  -7.984  -0.513  1.00  0.72           C  
ATOM   3345  CB  ARG A 441      19.073  -9.652  -1.521  1.00  0.69           C  
ATOM   3346  O   ARG A 441      21.427  -7.742  -1.434  1.00  0.69           O  
ATOM   3347  CG  ARG A 441      19.617 -10.823  -0.718  1.00  0.65           C  
ATOM   3348  CD  ARG A 441      19.516 -12.131  -1.489  1.00  0.64           C  
ATOM   3349  NE  ARG A 441      20.222 -13.214  -0.810  1.00  0.54           N  
ATOM   3350  NH1 ARG A 441      19.851 -14.776  -2.471  1.00  0.42           N  
ATOM   3351  NH2 ARG A 441      21.027 -15.353  -0.590  1.00  0.37           N  
ATOM   3352  CZ  ARG A 441      20.365 -14.445  -1.292  1.00  0.58           C  
ATOM   3353  N   ALA A 442      21.048  -7.762   0.816  1.00  0.64           N  
ATOM   3354  CA  ALA A 442      22.455  -7.607   1.176  1.00  0.63           C  
ATOM   3355  C   ALA A 442      23.298  -8.738   0.593  1.00  0.63           C  
ATOM   3356  CB  ALA A 442      22.613  -7.558   2.694  1.00  0.59           C  
ATOM   3357  O   ALA A 442      22.883  -9.899   0.605  1.00  0.60           O  
ATOM   3358  N   SER A 443      24.407  -8.295  -0.015  1.00  0.54           N  
ATOM   3359  CA  SER A 443      25.520  -9.182  -0.336  1.00  0.53           C  
ATOM   3360  C   SER A 443      26.068  -9.857   0.917  1.00  0.54           C  
ATOM   3361  CB  SER A 443      26.636  -8.409  -1.039  1.00  0.49           C  
ATOM   3362  O   SER A 443      26.537  -9.183   1.837  1.00  0.52           O  
ATOM   3363  OG  SER A 443      27.367  -7.626  -0.111  1.00  0.48           O  
ATOM   3364  N   GLY A 444      25.711 -11.017   1.205  1.00  0.55           N  
ATOM   3365  CA  GLY A 444      26.616 -11.811   2.020  1.00  0.54           C  
ATOM   3366  C   GLY A 444      27.967 -12.033   1.368  1.00  0.56           C  
ATOM   3367  O   GLY A 444      28.114 -11.860   0.156  1.00  0.54           O  
ATOM   3368  N   SER A 445      29.187 -12.051   2.076  1.00  0.43           N  
ATOM   3369  CA  SER A 445      30.596 -12.045   1.696  1.00  0.41           C  
ATOM   3370  C   SER A 445      30.817 -12.782   0.379  1.00  0.43           C  
ATOM   3371  CB  SER A 445      31.450 -12.681   2.795  1.00  0.39           C  
ATOM   3372  O   SER A 445      31.826 -12.569  -0.295  1.00  0.41           O  
ATOM   3373  OG  SER A 445      31.022 -14.006   3.061  1.00  0.38           O  
ATOM   3374  N   SER A 446      29.937 -13.554  -0.129  1.00  0.43           N  
ATOM   3375  CA  SER A 446      30.061 -14.371  -1.332  1.00  0.43           C  
ATOM   3376  C   SER A 446      28.903 -14.122  -2.292  1.00  0.43           C  
ATOM   3377  CB  SER A 446      30.122 -15.855  -0.967  1.00  0.39           C  
ATOM   3378  O   SER A 446      28.829 -14.740  -3.356  1.00  0.41           O  
ATOM   3379  OG  SER A 446      29.076 -16.197  -0.075  1.00  0.36           O  
ATOM   3380  N   GLN A 447      27.981 -13.190  -1.998  1.00  0.51           N  
ATOM   3381  CA  GLN A 447      26.785 -13.051  -2.821  1.00  0.52           C  
ATOM   3382  C   GLN A 447      26.588 -11.605  -3.267  1.00  0.52           C  
ATOM   3383  CB  GLN A 447      25.550 -13.539  -2.062  1.00  0.48           C  
ATOM   3384  O   GLN A 447      26.722 -10.679  -2.465  1.00  0.50           O  
ATOM   3385  CG  GLN A 447      25.549 -15.036  -1.785  1.00  0.46           C  
ATOM   3386  CD  GLN A 447      24.244 -15.522  -1.184  1.00  0.50           C  
ATOM   3387  NE2 GLN A 447      24.112 -16.835  -1.034  1.00  0.39           N  
ATOM   3388  OE1 GLN A 447      23.361 -14.723  -0.856  1.00  0.52           O  
ATOM   3389  N   GLN A 448      26.680 -11.328  -4.612  1.00  0.51           N  
ATOM   3390  CA  GLN A 448      26.369 -10.045  -5.234  1.00  0.52           C  
ATOM   3391  C   GLN A 448      24.954  -9.593  -4.883  1.00  0.52           C  
ATOM   3392  CB  GLN A 448      26.531 -10.130  -6.752  1.00  0.47           C  
ATOM   3393  O   GLN A 448      24.042 -10.416  -4.775  1.00  0.50           O  
ATOM   3394  CG  GLN A 448      27.976 -10.032  -7.222  1.00  0.44           C  
ATOM   3395  CD  GLN A 448      28.097  -9.946  -8.732  1.00  0.49           C  
ATOM   3396  NE2 GLN A 448      29.266  -9.532  -9.211  1.00  0.36           N  
ATOM   3397  OE1 GLN A 448      27.149 -10.251  -9.463  1.00  0.51           O  
ATOM   3398  N   ALA A 449      24.788  -8.366  -4.511  1.00  0.60           N  
ATOM   3399  CA  ALA A 449      23.499  -7.721  -4.280  1.00  0.59           C  
ATOM   3400  C   ALA A 449      22.549  -7.959  -5.451  1.00  0.61           C  
ATOM   3401  CB  ALA A 449      23.687  -6.224  -4.048  1.00  0.54           C  
ATOM   3402  O   ALA A 449      22.944  -7.841  -6.613  1.00  0.59           O  
ATOM   3403  N   SER A 450      21.461  -8.736  -5.203  1.00  0.67           N  
ATOM   3404  CA  SER A 450      20.310  -8.654  -6.096  1.00  0.68           C  
ATOM   3405  C   SER A 450      19.328  -7.581  -5.636  1.00  0.70           C  
ATOM   3406  CB  SER A 450      19.599 -10.005  -6.181  1.00  0.64           C  
ATOM   3407  O   SER A 450      19.119  -7.398  -4.435  1.00  0.68           O  
ATOM   3408  OG  SER A 450      19.352 -10.525  -4.886  1.00  0.59           O  
ATOM   3409  N   ASN A 451      18.932  -6.773  -6.618  1.00  0.68           N  
ATOM   3410  CA  ASN A 451      17.886  -5.798  -6.330  1.00  0.70           C  
ATOM   3411  C   ASN A 451      16.802  -5.806  -7.404  1.00  0.71           C  
ATOM   3412  CB  ASN A 451      18.483  -4.396  -6.189  1.00  0.66           C  
ATOM   3413  O   ASN A 451      17.060  -6.178  -8.550  1.00  0.71           O  
ATOM   3414  CG  ASN A 451      19.052  -3.870  -7.492  1.00  0.61           C  
ATOM   3415  ND2 ASN A 451      20.198  -3.205  -7.413  1.00  0.58           N  
ATOM   3416  OD1 ASN A 451      18.465  -4.058  -8.561  1.00  0.62           O  
ATOM   3417  N   VAL A 452      15.636  -5.685  -6.933  1.00  0.73           N  
ATOM   3418  CA  VAL A 452      14.484  -5.257  -7.720  1.00  0.74           C  
ATOM   3419  C   VAL A 452      14.127  -3.814  -7.371  1.00  0.77           C  
ATOM   3420  CB  VAL A 452      13.265  -6.178  -7.488  1.00  0.71           C  
ATOM   3421  O   VAL A 452      13.878  -3.493  -6.207  1.00  0.77           O  
ATOM   3422  CG1 VAL A 452      12.081  -5.732  -8.344  1.00  0.67           C  
ATOM   3423  CG2 VAL A 452      13.630  -7.630  -7.790  1.00  0.67           C  
ATOM   3424  N   GLN A 453      14.188  -3.025  -8.378  1.00  0.73           N  
ATOM   3425  CA  GLN A 453      13.763  -1.634  -8.270  1.00  0.75           C  
ATOM   3426  C   GLN A 453      12.588  -1.344  -9.200  1.00  0.76           C  
ATOM   3427  CB  GLN A 453      14.925  -0.690  -8.582  1.00  0.72           C  
ATOM   3428  O   GLN A 453      12.703  -1.495 -10.418  1.00  0.75           O  
ATOM   3429  CG  GLN A 453      14.629   0.772  -8.279  1.00  0.69           C  
ATOM   3430  CD  GLN A 453      15.828   1.673  -8.505  1.00  0.70           C  
ATOM   3431  NE2 GLN A 453      16.020   2.639  -7.613  1.00  0.70           N  
ATOM   3432  OE1 GLN A 453      16.576   1.502  -9.473  1.00  0.75           O  
ATOM   3433  N   ILE A 454      11.428  -1.029  -8.574  1.00  0.74           N  
ATOM   3434  CA  ILE A 454      10.238  -0.529  -9.254  1.00  0.77           C  
ATOM   3435  C   ILE A 454      10.133   0.983  -9.063  1.00  0.77           C  
ATOM   3436  CB  ILE A 454       8.958  -1.224  -8.740  1.00  0.73           C  
ATOM   3437  O   ILE A 454       9.915   1.460  -7.947  1.00  0.77           O  
ATOM   3438  CG1 ILE A 454       9.104  -2.747  -8.832  1.00  0.75           C  
ATOM   3439  CG2 ILE A 454       7.731  -0.743  -9.520  1.00  0.74           C  
ATOM   3440  CD1 ILE A 454       7.896  -3.518  -8.317  1.00  0.72           C  
ATOM   3441  N   LYS A 455      10.324   1.684 -10.121  1.00  0.76           N  
ATOM   3442  CA  LYS A 455      10.105   3.123 -10.243  1.00  0.79           C  
ATOM   3443  C   LYS A 455       8.839   3.420 -11.042  1.00  0.76           C  
ATOM   3444  CB  LYS A 455      11.311   3.795 -10.901  1.00  0.76           C  
ATOM   3445  O   LYS A 455       8.294   2.534 -11.703  1.00  0.76           O  
ATOM   3446  CG  LYS A 455      12.594   3.694 -10.090  1.00  0.74           C  
ATOM   3447  CD  LYS A 455      13.725   4.488 -10.732  1.00  0.74           C  
ATOM   3448  CE  LYS A 455      14.991   4.443  -9.887  1.00  0.77           C  
ATOM   3449  NZ  LYS A 455      16.044   5.359 -10.418  1.00  0.75           N  
ATOM   3450  N   PRO A 456       8.312   4.600 -11.002  1.00  0.67           N  
ATOM   3451  CA  PRO A 456       7.154   4.936 -11.834  1.00  0.68           C  
ATOM   3452  C   PRO A 456       7.373   4.610 -13.310  1.00  0.66           C  
ATOM   3453  CB  PRO A 456       6.996   6.444 -11.626  1.00  0.66           C  
ATOM   3454  O   PRO A 456       6.422   4.267 -14.018  1.00  0.67           O  
ATOM   3455  CG  PRO A 456       7.512   6.696 -10.246  1.00  0.69           C  
ATOM   3456  CD  PRO A 456       8.688   5.793 -10.005  1.00  0.70           C  
ATOM   3457  N   ASP A 457       8.463   4.640 -13.708  1.00  0.63           N  
ATOM   3458  CA  ASP A 457       8.732   4.599 -15.142  1.00  0.68           C  
ATOM   3459  C   ASP A 457       9.430   3.298 -15.532  1.00  0.61           C  
ATOM   3460  CB  ASP A 457       9.583   5.799 -15.564  1.00  0.62           C  
ATOM   3461  O   ASP A 457       9.457   2.930 -16.709  1.00  0.61           O  
ATOM   3462  CG  ASP A 457      10.926   5.851 -14.856  1.00  0.57           C  
ATOM   3463  OD1 ASP A 457      11.029   5.372 -13.706  1.00  0.59           O  
ATOM   3464  OD2 ASP A 457      11.889   6.379 -15.453  1.00  0.76           O  
ATOM   3465  N   GLN A 458       9.946   2.599 -14.448  1.00  0.72           N  
ATOM   3466  CA  GLN A 458      10.747   1.438 -14.822  1.00  0.77           C  
ATOM   3467  C   GLN A 458      10.816   0.427 -13.681  1.00  0.73           C  
ATOM   3468  CB  GLN A 458      12.158   1.867 -15.229  1.00  0.69           C  
ATOM   3469  O   GLN A 458      10.811   0.805 -12.508  1.00  0.71           O  
ATOM   3470  CG  GLN A 458      12.938   2.552 -14.115  1.00  0.62           C  
ATOM   3471  CD  GLN A 458      14.307   3.027 -14.563  1.00  0.62           C  
ATOM   3472  NE2 GLN A 458      15.075   3.584 -13.633  1.00  0.54           N  
ATOM   3473  OE1 GLN A 458      14.672   2.894 -15.736  1.00  0.69           O  
ATOM   3474  N   ILE A 459      10.721  -0.837 -14.046  1.00  0.74           N  
ATOM   3475  CA  ILE A 459      11.122  -1.935 -13.173  1.00  0.75           C  
ATOM   3476  C   ILE A 459      12.525  -2.406 -13.548  1.00  0.72           C  
ATOM   3477  CB  ILE A 459      10.123  -3.111 -13.250  1.00  0.71           C  
ATOM   3478  O   ILE A 459      12.755  -2.857 -14.673  1.00  0.70           O  
ATOM   3479  CG1 ILE A 459       8.712  -2.638 -12.881  1.00  0.69           C  
ATOM   3480  CG2 ILE A 459      10.571  -4.259 -12.341  1.00  0.67           C  
ATOM   3481  CD1 ILE A 459       7.644  -3.715 -13.015  1.00  0.68           C  
ATOM   3482  N   ASN A 460      13.525  -2.146 -12.617  1.00  0.70           N  
ATOM   3483  CA  ASN A 460      14.891  -2.636 -12.768  1.00  0.72           C  
ATOM   3484  C   ASN A 460      15.149  -3.857 -11.890  1.00  0.69           C  
ATOM   3485  CB  ASN A 460      15.898  -1.529 -12.446  1.00  0.68           C  
ATOM   3486  O   ASN A 460      14.967  -3.802 -10.673  1.00  0.67           O  
ATOM   3487  CG  ASN A 460      15.812  -0.363 -13.411  1.00  0.63           C  
ATOM   3488  ND2 ASN A 460      15.858   0.852 -12.879  1.00  0.63           N  
ATOM   3489  OD1 ASN A 460      15.705  -0.554 -14.626  1.00  0.62           O  
ATOM   3490  N   ILE A 461      15.443  -4.894 -12.516  1.00  0.73           N  
ATOM   3491  CA  ILE A 461      15.836  -6.115 -11.820  1.00  0.71           C  
ATOM   3492  C   ILE A 461      17.315  -6.400 -12.073  1.00  0.70           C  
ATOM   3493  CB  ILE A 461      14.975  -7.319 -12.261  1.00  0.69           C  
ATOM   3494  O   ILE A 461      17.725  -6.612 -13.216  1.00  0.67           O  
ATOM   3495  CG1 ILE A 461      13.484  -6.988 -12.127  1.00  0.67           C  
ATOM   3496  CG2 ILE A 461      15.334  -8.566 -11.447  1.00  0.66           C  
ATOM   3497  CD1 ILE A 461      12.558  -8.078 -12.648  1.00  0.66           C  
ATOM   3498  N   ASN A 462      18.073  -6.193 -11.051  1.00  0.65           N  
ATOM   3499  CA  ASN A 462      19.458  -6.650 -11.072  1.00  0.65           C  
ATOM   3500  C   ASN A 462      19.623  -7.974 -10.331  1.00  0.63           C  
ATOM   3501  CB  ASN A 462      20.383  -5.588 -10.474  1.00  0.61           C  
ATOM   3502  O   ASN A 462      19.656  -8.001  -9.099  1.00  0.60           O  
ATOM   3503  CG  ASN A 462      21.849  -5.883 -10.724  1.00  0.56           C  
ATOM   3504  ND2 ASN A 462      22.718  -4.980 -10.286  1.00  0.58           N  
ATOM   3505  OD1 ASN A 462      22.197  -6.912 -11.308  1.00  0.57           O  
ATOM   3506  N   ALA A 463      19.503  -9.055 -11.016  1.00  0.61           N  
ATOM   3507  CA  ALA A 463      19.805 -10.391 -10.509  1.00  0.59           C  
ATOM   3508  C   ALA A 463      21.300 -10.687 -10.601  1.00  0.60           C  
ATOM   3509  CB  ALA A 463      19.010 -11.445 -11.277  1.00  0.56           C  
ATOM   3510  O   ALA A 463      21.866 -10.720 -11.696  1.00  0.57           O  
ATOM   3511  N   ALA A 464      22.081 -10.255  -9.540  1.00  0.54           N  
ATOM   3512  CA  ALA A 464      23.502 -10.593  -9.502  1.00  0.52           C  
ATOM   3513  C   ALA A 464      23.751 -11.984 -10.077  1.00  0.53           C  
ATOM   3514  CB  ALA A 464      24.030 -10.509  -8.072  1.00  0.49           C  
ATOM   3515  O   ALA A 464      23.007 -12.924  -9.787  1.00  0.50           O  
ATOM   3516  N   ALA A 465      24.511 -11.997 -11.266  1.00  0.44           N  
ATOM   3517  CA  ALA A 465      25.056 -13.122 -12.021  1.00  0.43           C  
ATOM   3518  C   ALA A 465      25.463 -14.262 -11.091  1.00  0.44           C  
ATOM   3519  CB  ALA A 465      26.250 -12.672 -12.859  1.00  0.39           C  
ATOM   3520  O   ALA A 465      25.760 -14.036  -9.915  1.00  0.41           O  
ATOM   3521  N   PRO A 466      25.251 -15.598 -11.417  1.00  0.39           N  
ATOM   3522  CA  PRO A 466      25.873 -16.758 -10.774  1.00  0.40           C  
ATOM   3523  C   PRO A 466      27.337 -16.519 -10.415  1.00  0.39           C  
ATOM   3524  CB  PRO A 466      25.743 -17.858 -11.831  1.00  0.36           C  
ATOM   3525  O   PRO A 466      28.096 -15.980 -11.225  1.00  0.38           O  
ATOM   3526  CG  PRO A 466      25.461 -17.132 -13.106  1.00  0.35           C  
ATOM   3527  CD  PRO A 466      25.033 -15.731 -12.773  1.00  0.40           C  
ATOM   3528  N   LEU A 467      27.610 -16.593  -9.110  1.00  0.36           N  
ATOM   3529  CA  LEU A 467      28.994 -16.705  -8.665  1.00  0.37           C  
ATOM   3530  C   LEU A 467      29.587 -18.052  -9.066  1.00  0.36           C  
ATOM   3531  CB  LEU A 467      29.087 -16.525  -7.148  1.00  0.33           C  
ATOM   3532  O   LEU A 467      30.803 -18.178  -9.220  1.00  0.34           O  
ATOM   3533  CG  LEU A 467      29.264 -15.091  -6.645  1.00  0.32           C  
ATOM   3534  CD1 LEU A 467      28.686 -14.947  -5.241  1.00  0.29           C  
ATOM   3535  CD2 LEU A 467      30.736 -14.694  -6.666  1.00  0.32           C  
ATOM   3536  N   ASP A 468      28.774 -18.902  -9.725  1.00  0.35           N  
ATOM   3537  CA  ASP A 468      29.409 -20.160 -10.105  1.00  0.38           C  
ATOM   3538  C   ASP A 468      28.615 -20.866 -11.201  1.00  0.36           C  
ATOM   3539  CB  ASP A 468      29.556 -21.076  -8.888  1.00  0.33           C  
ATOM   3540  O   ASP A 468      27.508 -21.351 -10.959  1.00  0.34           O  
ATOM   3541  CG  ASP A 468      30.248 -22.388  -9.214  1.00  0.32           C  
ATOM   3542  OD1 ASP A 468      30.509 -22.660 -10.406  1.00  0.34           O  
ATOM   3543  OD2 ASP A 468      30.532 -23.157  -8.271  1.00  0.35           O  
ATOM   3544  N   ALA A 469      28.682 -20.470 -12.510  1.00  0.37           N  
ATOM   3545  CA  ALA A 469      28.310 -21.236 -13.697  1.00  0.37           C  
ATOM   3546  C   ALA A 469      28.515 -22.731 -13.471  1.00  0.37           C  
ATOM   3547  CB  ALA A 469      29.116 -20.768 -14.906  1.00  0.34           C  
ATOM   3548  O   ALA A 469      27.926 -23.557 -14.172  1.00  0.35           O  
ATOM   3549  N   SER A 470      29.328 -23.082 -12.471  1.00  0.36           N  
ATOM   3550  CA  SER A 470      29.755 -24.475 -12.381  1.00  0.36           C  
ATOM   3551  C   SER A 470      28.692 -25.336 -11.706  1.00  0.36           C  
ATOM   3552  CB  SER A 470      31.073 -24.583 -11.613  1.00  0.32           C  
ATOM   3553  O   SER A 470      28.682 -26.558 -11.868  1.00  0.34           O  
ATOM   3554  OG  SER A 470      30.906 -24.175 -10.266  1.00  0.34           O  
ATOM   3555  N   SER A 471      27.532 -24.804 -11.188  1.00  0.35           N  
ATOM   3556  CA  SER A 471      26.391 -25.550 -10.666  1.00  0.37           C  
ATOM   3557  C   SER A 471      25.135 -25.285 -11.489  1.00  0.35           C  
ATOM   3558  CB  SER A 471      26.138 -25.188  -9.202  1.00  0.33           C  
ATOM   3559  O   SER A 471      24.518 -24.225 -11.366  1.00  0.34           O  
ATOM   3560  OG  SER A 471      26.622 -23.887  -8.915  1.00  0.33           O  
ATOM   3561  N   TYR A 472      25.155 -25.333 -12.843  1.00  0.34           N  
ATOM   3562  CA  TYR A 472      24.137 -25.367 -13.887  1.00  0.38           C  
ATOM   3563  C   TYR A 472      22.861 -26.032 -13.384  1.00  0.34           C  
ATOM   3564  CB  TYR A 472      24.658 -26.106 -15.123  1.00  0.30           C  
ATOM   3565  O   TYR A 472      21.956 -26.326 -14.169  1.00  0.32           O  
ATOM   3566  CG  TYR A 472      25.565 -25.269 -15.992  1.00  0.30           C  
ATOM   3567  CD1 TYR A 472      25.040 -24.371 -16.919  1.00  0.26           C  
ATOM   3568  CD2 TYR A 472      26.948 -25.376 -15.891  1.00  0.27           C  
ATOM   3569  CE1 TYR A 472      25.872 -23.599 -17.724  1.00  0.25           C  
ATOM   3570  CE2 TYR A 472      27.789 -24.609 -16.691  1.00  0.29           C  
ATOM   3571  OH  TYR A 472      28.071 -22.964 -18.397  1.00  0.11           O  
ATOM   3572  CZ  TYR A 472      27.243 -23.725 -17.602  1.00  0.25           C  
ATOM   3573  N   GLY A 473      22.604 -26.168 -12.011  1.00  0.37           N  
ATOM   3574  CA  GLY A 473      21.378 -26.934 -11.848  1.00  0.36           C  
ATOM   3575  C   GLY A 473      20.180 -26.073 -11.493  1.00  0.37           C  
ATOM   3576  O   GLY A 473      19.037 -26.525 -11.583  1.00  0.35           O  
ATOM   3577  N   SER A 474      20.169 -24.600 -11.555  1.00  0.39           N  
ATOM   3578  CA  SER A 474      18.912 -23.863 -11.468  1.00  0.42           C  
ATOM   3579  C   SER A 474      19.070 -22.437 -11.987  1.00  0.39           C  
ATOM   3580  CB  SER A 474      18.406 -23.835 -10.025  1.00  0.36           C  
ATOM   3581  O   SER A 474      19.853 -21.656 -11.443  1.00  0.37           O  
ATOM   3582  OG  SER A 474      17.951 -25.117  -9.627  1.00  0.34           O  
ATOM   3583  N   PRO A 475      18.806 -22.230 -13.388  1.00  0.44           N  
ATOM   3584  CA  PRO A 475      18.848 -20.867 -13.924  1.00  0.43           C  
ATOM   3585  C   PRO A 475      18.289 -19.833 -12.950  1.00  0.44           C  
ATOM   3586  CB  PRO A 475      17.982 -20.957 -15.183  1.00  0.41           C  
ATOM   3587  O   PRO A 475      17.251 -20.066 -12.325  1.00  0.43           O  
ATOM   3588  CG  PRO A 475      17.103 -22.145 -14.958  1.00  0.39           C  
ATOM   3589  CD  PRO A 475      17.772 -23.052 -13.967  1.00  0.43           C  
ATOM   3590  N   ARG A 476      19.176 -18.949 -12.395  1.00  0.47           N  
ATOM   3591  CA  ARG A 476      18.604 -17.755 -11.782  1.00  0.47           C  
ATOM   3592  C   ARG A 476      18.049 -16.808 -12.841  1.00  0.48           C  
ATOM   3593  CB  ARG A 476      19.650 -17.033 -10.931  1.00  0.44           C  
ATOM   3594  O   ARG A 476      18.771 -16.393 -13.750  1.00  0.45           O  
ATOM   3595  CG  ARG A 476      20.068 -17.801  -9.687  1.00  0.43           C  
ATOM   3596  CD  ARG A 476      20.623 -16.875  -8.612  1.00  0.47           C  
ATOM   3597  NE  ARG A 476      21.050 -17.618  -7.430  1.00  0.38           N  
ATOM   3598  NH1 ARG A 476      21.063 -15.781  -6.028  1.00  0.30           N  
ATOM   3599  NH2 ARG A 476      21.638 -17.849  -5.222  1.00  0.25           N  
ATOM   3600  CZ  ARG A 476      21.250 -17.081  -6.229  1.00  0.34           C  
ATOM   3601  N   VAL A 477      16.729 -16.704 -12.890  1.00  0.51           N  
ATOM   3602  CA  VAL A 477      15.861 -15.914 -13.756  1.00  0.52           C  
ATOM   3603  C   VAL A 477      15.512 -14.594 -13.073  1.00  0.52           C  
ATOM   3604  CB  VAL A 477      14.571 -16.683 -14.121  1.00  0.49           C  
ATOM   3605  O   VAL A 477      15.138 -14.576 -11.898  1.00  0.51           O  
ATOM   3606  CG1 VAL A 477      14.416 -16.788 -15.637  1.00  0.40           C  
ATOM   3607  CG2 VAL A 477      14.580 -18.071 -13.484  1.00  0.42           C  
ATOM   3608  N   ALA A 478      15.987 -13.482 -13.744  1.00  0.59           N  
ATOM   3609  CA  ALA A 478      15.548 -12.173 -13.267  1.00  0.58           C  
ATOM   3610  C   ALA A 478      14.030 -12.124 -13.120  1.00  0.60           C  
ATOM   3611  CB  ALA A 478      16.023 -11.074 -14.215  1.00  0.56           C  
ATOM   3612  O   ALA A 478      13.514 -11.684 -12.090  1.00  0.59           O  
ATOM   3613  N   ILE A 479      13.410 -12.603 -13.944  1.00  0.64           N  
ATOM   3614  CA  ILE A 479      11.961 -12.766 -14.004  1.00  0.62           C  
ATOM   3615  C   ILE A 479      11.617 -14.230 -14.268  1.00  0.65           C  
ATOM   3616  CB  ILE A 479      11.336 -11.864 -15.091  1.00  0.61           C  
ATOM   3617  O   ILE A 479      11.936 -14.767 -15.332  1.00  0.64           O  
ATOM   3618  CG1 ILE A 479      11.695 -10.395 -14.838  1.00  0.58           C  
ATOM   3619  CG2 ILE A 479       9.817 -12.055 -15.144  1.00  0.59           C  
ATOM   3620  CD1 ILE A 479      11.215  -9.444 -15.925  1.00  0.57           C  
ATOM   3621  N   TYR A 480      11.152 -14.899 -13.138  1.00  0.56           N  
ATOM   3622  CA  TYR A 480      10.492 -16.195 -13.252  1.00  0.55           C  
ATOM   3623  C   TYR A 480       8.976 -16.038 -13.223  1.00  0.56           C  
ATOM   3624  CB  TYR A 480      10.942 -17.129 -12.126  1.00  0.51           C  
ATOM   3625  O   TYR A 480       8.425 -15.442 -12.295  1.00  0.55           O  
ATOM   3626  CG  TYR A 480      10.278 -18.484 -12.159  1.00  0.48           C  
ATOM   3627  CD1 TYR A 480      10.709 -19.471 -13.043  1.00  0.43           C  
ATOM   3628  CD2 TYR A 480       9.218 -18.780 -11.309  1.00  0.48           C  
ATOM   3629  CE1 TYR A 480      10.098 -20.721 -13.078  1.00  0.48           C  
ATOM   3630  CE2 TYR A 480       8.600 -20.026 -11.336  1.00  0.50           C  
ATOM   3631  OH  TYR A 480       8.439 -22.224 -12.254  1.00  0.44           O  
ATOM   3632  CZ  TYR A 480       9.047 -20.988 -12.222  1.00  0.44           C  
ATOM   3633  N   SER A 481       8.382 -16.482 -14.178  1.00  0.54           N  
ATOM   3634  CA  SER A 481       6.928 -16.556 -14.274  1.00  0.54           C  
ATOM   3635  C   SER A 481       6.475 -17.929 -14.760  1.00  0.55           C  
ATOM   3636  CB  SER A 481       6.396 -15.473 -15.213  1.00  0.52           C  
ATOM   3637  O   SER A 481       7.007 -18.453 -15.741  1.00  0.54           O  
ATOM   3638  OG  SER A 481       4.983 -15.534 -15.302  1.00  0.53           O  
ATOM   3639  N   SER A 482       5.705 -18.587 -14.007  1.00  0.45           N  
ATOM   3640  CA  SER A 482       5.079 -19.853 -14.373  1.00  0.45           C  
ATOM   3641  C   SER A 482       3.561 -19.777 -14.242  1.00  0.45           C  
ATOM   3642  CB  SER A 482       5.617 -20.989 -13.502  1.00  0.43           C  
ATOM   3643  O   SER A 482       3.044 -19.180 -13.296  1.00  0.45           O  
ATOM   3644  OG  SER A 482       4.672 -22.040 -13.405  1.00  0.41           O  
ATOM   3645  N   VAL A 483       2.891 -20.148 -15.117  1.00  0.46           N  
ATOM   3646  CA  VAL A 483       1.454 -20.403 -15.096  1.00  0.50           C  
ATOM   3647  C   VAL A 483       1.192 -21.899 -15.253  1.00  0.46           C  
ATOM   3648  CB  VAL A 483       0.721 -19.614 -16.204  1.00  0.46           C  
ATOM   3649  O   VAL A 483       1.645 -22.517 -16.219  1.00  0.46           O  
ATOM   3650  CG1 VAL A 483      -0.777 -19.909 -16.177  1.00  0.38           C  
ATOM   3651  CG2 VAL A 483       0.977 -18.116 -16.050  1.00  0.37           C  
ATOM   3652  N   ASN A 484       0.846 -22.491 -14.146  1.00  0.41           N  
ATOM   3653  CA  ASN A 484       0.346 -23.861 -14.168  1.00  0.45           C  
ATOM   3654  C   ASN A 484      -1.037 -23.942 -14.808  1.00  0.41           C  
ATOM   3655  CB  ASN A 484       0.311 -24.443 -12.754  1.00  0.40           C  
ATOM   3656  O   ASN A 484      -2.012 -23.425 -14.259  1.00  0.40           O  
ATOM   3657  CG  ASN A 484       1.658 -24.979 -12.310  1.00  0.39           C  
ATOM   3658  ND2 ASN A 484       1.979 -24.794 -11.035  1.00  0.42           N  
ATOM   3659  OD1 ASN A 484       2.404 -25.554 -13.107  1.00  0.41           O  
ATOM   3660  N   VAL A 485      -0.979 -24.362 -16.071  1.00  0.52           N  
ATOM   3661  CA  VAL A 485      -2.211 -24.644 -16.799  1.00  0.57           C  
ATOM   3662  C   VAL A 485      -2.579 -26.118 -16.640  1.00  0.52           C  
ATOM   3663  CB  VAL A 485      -2.080 -24.286 -18.297  1.00  0.49           C  
ATOM   3664  O   VAL A 485      -1.835 -27.000 -17.074  1.00  0.50           O  
ATOM   3665  CG1 VAL A 485      -3.450 -24.281 -18.972  1.00  0.41           C  
ATOM   3666  CG2 VAL A 485      -1.394 -22.932 -18.463  1.00  0.40           C  
ATOM   3667  N   ASN A 486      -3.491 -26.475 -15.717  1.00  0.53           N  
ATOM   3668  CA  ASN A 486      -4.088 -27.805 -15.682  1.00  0.58           C  
ATOM   3669  C   ASN A 486      -5.261 -27.919 -16.651  1.00  0.52           C  
ATOM   3670  CB  ASN A 486      -4.537 -28.155 -14.262  1.00  0.49           C  
ATOM   3671  O   ASN A 486      -5.858 -26.910 -17.032  1.00  0.49           O  
ATOM   3672  CG  ASN A 486      -5.691 -27.294 -13.786  1.00  0.47           C  
ATOM   3673  ND2 ASN A 486      -5.982 -27.356 -12.491  1.00  0.49           N  
ATOM   3674  OD1 ASN A 486      -6.316 -26.581 -14.574  1.00  0.48           O  
ATOM   3675  N   SER A 487      -5.365 -29.022 -17.383  1.00  0.54           N  
ATOM   3676  CA  SER A 487      -6.343 -29.362 -18.411  1.00  0.55           C  
ATOM   3677  C   SER A 487      -7.743 -28.907 -18.013  1.00  0.54           C  
ATOM   3678  CB  SER A 487      -6.343 -30.868 -18.674  1.00  0.47           C  
ATOM   3679  O   SER A 487      -8.578 -28.623 -18.875  1.00  0.51           O  
ATOM   3680  OG  SER A 487      -6.533 -31.590 -17.470  1.00  0.42           O  
ATOM   3681  N   ASN A 488      -7.953 -28.742 -16.675  1.00  0.49           N  
ATOM   3682  CA  ASN A 488      -9.237 -28.285 -16.153  1.00  0.50           C  
ATOM   3683  C   ASN A 488      -9.356 -26.765 -16.210  1.00  0.48           C  
ATOM   3684  CB  ASN A 488      -9.441 -28.781 -14.720  1.00  0.42           C  
ATOM   3685  O   ASN A 488     -10.446 -26.217 -16.038  1.00  0.45           O  
ATOM   3686  CG  ASN A 488      -9.487 -30.293 -14.626  1.00  0.38           C  
ATOM   3687  ND2 ASN A 488      -9.205 -30.823 -13.442  1.00  0.42           N  
ATOM   3688  OD1 ASN A 488      -9.772 -30.980 -15.611  1.00  0.44           O  
ATOM   3689  N   ASN A 489      -8.281 -26.013 -16.488  1.00  0.41           N  
ATOM   3690  CA  ASN A 489      -8.314 -24.558 -16.376  1.00  0.48           C  
ATOM   3691  C   ASN A 489      -8.310 -23.890 -17.747  1.00  0.41           C  
ATOM   3692  CB  ASN A 489      -7.137 -24.058 -15.537  1.00  0.36           C  
ATOM   3693  O   ASN A 489      -8.474 -22.673 -17.850  1.00  0.39           O  
ATOM   3694  CG  ASN A 489      -7.323 -24.317 -14.055  1.00  0.34           C  
ATOM   3695  ND2 ASN A 489      -6.243 -24.197 -13.292  1.00  0.33           N  
ATOM   3696  OD1 ASN A 489      -8.428 -24.623 -13.600  1.00  0.38           O  
ATOM   3697  N   ILE A 490      -8.220 -24.688 -18.833  1.00  0.56           N  
ATOM   3698  CA  ILE A 490      -8.385 -24.057 -20.138  1.00  0.59           C  
ATOM   3699  C   ILE A 490      -9.793 -24.325 -20.666  1.00  0.56           C  
ATOM   3700  CB  ILE A 490      -7.329 -24.562 -21.148  1.00  0.50           C  
ATOM   3701  O   ILE A 490     -10.107 -25.445 -21.075  1.00  0.54           O  
ATOM   3702  CG1 ILE A 490      -5.917 -24.375 -20.582  1.00  0.44           C  
ATOM   3703  CG2 ILE A 490      -7.481 -23.844 -22.492  1.00  0.43           C  
ATOM   3704  CD1 ILE A 490      -4.813 -24.919 -21.479  1.00  0.44           C  
ATOM   3705  N   GLY A 491     -10.835 -23.532 -20.216  1.00  0.57           N  
ATOM   3706  CA  GLY A 491     -12.130 -23.496 -20.877  1.00  0.58           C  
ATOM   3707  C   GLY A 491     -12.027 -23.359 -22.384  1.00  0.57           C  
ATOM   3708  O   GLY A 491     -11.013 -22.885 -22.902  1.00  0.55           O  
ATOM   3709  N   THR A 492     -12.943 -24.041 -23.257  1.00  0.54           N  
ATOM   3710  CA  THR A 492     -13.145 -23.806 -24.682  1.00  0.55           C  
ATOM   3711  C   THR A 492     -13.269 -22.313 -24.972  1.00  0.53           C  
ATOM   3712  CB  THR A 492     -14.398 -24.538 -25.197  1.00  0.48           C  
ATOM   3713  O   THR A 492     -14.183 -21.653 -24.474  1.00  0.50           O  
ATOM   3714  CG2 THR A 492     -14.156 -26.041 -25.294  1.00  0.39           C  
ATOM   3715  OG1 THR A 492     -15.487 -24.298 -24.298  1.00  0.47           O  
ATOM   3716  N   GLY A 493     -12.191 -21.463 -25.031  1.00  0.49           N  
ATOM   3717  CA  GLY A 493     -12.078 -20.076 -25.453  1.00  0.51           C  
ATOM   3718  C   GLY A 493     -10.817 -19.400 -24.949  1.00  0.48           C  
ATOM   3719  O   GLY A 493     -10.539 -18.251 -25.300  1.00  0.46           O  
ATOM   3720  N   ILE A 494     -10.138 -19.990 -24.031  1.00  0.45           N  
ATOM   3721  CA  ILE A 494      -8.854 -19.392 -23.679  1.00  0.47           C  
ATOM   3722  C   ILE A 494      -7.785 -19.843 -24.671  1.00  0.45           C  
ATOM   3723  CB  ILE A 494      -8.437 -19.758 -22.237  1.00  0.40           C  
ATOM   3724  O   ILE A 494      -7.393 -21.012 -24.682  1.00  0.43           O  
ATOM   3725  CG1 ILE A 494      -9.504 -19.296 -21.238  1.00  0.32           C  
ATOM   3726  CG2 ILE A 494      -7.072 -19.152 -21.900  1.00  0.32           C  
ATOM   3727  CD1 ILE A 494      -9.187 -19.643 -19.790  1.00  0.30           C  
ATOM   3728  N   ASN A 495      -7.478 -18.929 -25.649  1.00  0.50           N  
ATOM   3729  CA  ASN A 495      -6.550 -19.037 -26.770  1.00  0.51           C  
ATOM   3730  C   ASN A 495      -5.105 -18.841 -26.322  1.00  0.50           C  
ATOM   3731  CB  ASN A 495      -6.909 -18.028 -27.863  1.00  0.43           C  
ATOM   3732  O   ASN A 495      -4.176 -19.292 -26.994  1.00  0.48           O  
ATOM   3733  CG  ASN A 495      -8.195 -18.381 -28.584  1.00  0.40           C  
ATOM   3734  ND2 ASN A 495      -8.897 -17.366 -29.076  1.00  0.38           N  
ATOM   3735  OD1 ASN A 495      -8.554 -19.555 -28.699  1.00  0.43           O  
ATOM   3736  N   PHE A 496      -4.825 -18.539 -25.065  1.00  0.50           N  
ATOM   3737  CA  PHE A 496      -3.400 -18.532 -24.758  1.00  0.56           C  
ATOM   3738  C   PHE A 496      -3.163 -18.192 -23.292  1.00  0.51           C  
ATOM   3739  CB  PHE A 496      -2.661 -17.533 -25.655  1.00  0.48           C  
ATOM   3740  O   PHE A 496      -3.952 -17.468 -22.681  1.00  0.50           O  
ATOM   3741  CG  PHE A 496      -2.806 -16.101 -25.216  1.00  0.46           C  
ATOM   3742  CD1 PHE A 496      -3.828 -15.306 -25.719  1.00  0.40           C  
ATOM   3743  CD2 PHE A 496      -1.919 -15.550 -24.300  1.00  0.45           C  
ATOM   3744  CE1 PHE A 496      -3.965 -13.980 -25.315  1.00  0.40           C  
ATOM   3745  CE2 PHE A 496      -2.050 -14.225 -23.892  1.00  0.45           C  
ATOM   3746  CZ  PHE A 496      -3.073 -13.442 -24.401  1.00  0.38           C  
ATOM   3747  N   VAL A 497      -2.313 -18.768 -22.546  1.00  0.44           N  
ATOM   3748  CA  VAL A 497      -1.759 -18.486 -21.226  1.00  0.47           C  
ATOM   3749  C   VAL A 497      -0.291 -18.087 -21.355  1.00  0.45           C  
ATOM   3750  CB  VAL A 497      -1.900 -19.699 -20.279  1.00  0.43           C  
ATOM   3751  O   VAL A 497       0.498 -18.794 -21.988  1.00  0.45           O  
ATOM   3752  CG1 VAL A 497      -1.531 -19.314 -18.848  1.00  0.34           C  
ATOM   3753  CG2 VAL A 497      -3.321 -20.256 -20.336  1.00  0.34           C  
ATOM   3754  N   ALA A 498      -0.026 -16.940 -20.983  1.00  0.55           N  
ATOM   3755  CA  ALA A 498       1.355 -16.463 -20.961  1.00  0.56           C  
ATOM   3756  C   ALA A 498       1.805 -16.151 -19.537  1.00  0.59           C  
ATOM   3757  CB  ALA A 498       1.505 -15.228 -21.846  1.00  0.54           C  
ATOM   3758  O   ALA A 498       1.085 -15.494 -18.782  1.00  0.59           O  
ATOM   3759  N   ALA A 499       2.910 -16.665 -19.274  1.00  0.50           N  
ATOM   3760  CA  ALA A 499       3.573 -16.313 -18.022  1.00  0.51           C  
ATOM   3761  C   ALA A 499       4.018 -14.853 -18.029  1.00  0.51           C  
ATOM   3762  CB  ALA A 499       4.769 -17.229 -17.777  1.00  0.49           C  
ATOM   3763  O   ALA A 499       3.890 -14.153 -17.021  1.00  0.52           O  
ATOM   3764  N   VAL A 500       4.435 -14.371 -19.028  1.00  0.67           N  
ATOM   3765  CA  VAL A 500       4.739 -12.972 -19.309  1.00  0.67           C  
ATOM   3766  C   VAL A 500       4.191 -12.589 -20.682  1.00  0.68           C  
ATOM   3767  CB  VAL A 500       6.259 -12.699 -19.247  1.00  0.65           C  
ATOM   3768  O   VAL A 500       4.519 -13.224 -21.687  1.00  0.67           O  
ATOM   3769  CG1 VAL A 500       6.549 -11.212 -19.448  1.00  0.64           C  
ATOM   3770  CG2 VAL A 500       6.834 -13.183 -17.918  1.00  0.65           C  
ATOM   3771  N   LEU A 501       3.192 -11.640 -20.760  1.00  0.60           N  
ATOM   3772  CA  LEU A 501       2.681 -10.985 -21.959  1.00  0.60           C  
ATOM   3773  C   LEU A 501       3.182  -9.547 -22.048  1.00  0.61           C  
ATOM   3774  CB  LEU A 501       1.151 -11.007 -21.971  1.00  0.55           C  
ATOM   3775  O   LEU A 501       2.791  -8.699 -21.244  1.00  0.59           O  
ATOM   3776  CG  LEU A 501       0.472 -10.315 -23.154  1.00  0.52           C  
ATOM   3777  CD1 LEU A 501       0.778 -11.059 -24.450  1.00  0.48           C  
ATOM   3778  CD2 LEU A 501      -1.033 -10.221 -22.928  1.00  0.55           C  
ATOM   3779  N   GLY A 502       4.051  -9.304 -22.957  1.00  0.69           N  
ATOM   3780  CA  GLY A 502       4.376  -7.960 -23.410  1.00  0.69           C  
ATOM   3781  C   GLY A 502       3.529  -7.506 -24.584  1.00  0.70           C  
ATOM   3782  O   GLY A 502       3.511  -8.156 -25.631  1.00  0.69           O  
ATOM   3783  N   LYS A 503       2.845  -6.443 -24.391  1.00  0.59           N  
ATOM   3784  CA  LYS A 503       2.035  -5.804 -25.424  1.00  0.61           C  
ATOM   3785  C   LYS A 503       2.319  -4.307 -25.497  1.00  0.59           C  
ATOM   3786  CB  LYS A 503       0.547  -6.043 -25.165  1.00  0.56           C  
ATOM   3787  O   LYS A 503       2.359  -3.626 -24.470  1.00  0.59           O  
ATOM   3788  CG  LYS A 503      -0.366  -5.497 -26.252  1.00  0.55           C  
ATOM   3789  CD  LYS A 503      -1.820  -5.878 -26.004  1.00  0.59           C  
ATOM   3790  CE  LYS A 503      -2.733  -5.345 -27.100  1.00  0.57           C  
ATOM   3791  NZ  LYS A 503      -4.146  -5.793 -26.911  1.00  0.52           N  
ATOM   3792  N   VAL A 504       2.426  -3.823 -26.670  1.00  0.64           N  
ATOM   3793  CA  VAL A 504       2.531  -2.394 -26.942  1.00  0.68           C  
ATOM   3794  C   VAL A 504       1.390  -1.956 -27.857  1.00  0.64           C  
ATOM   3795  CB  VAL A 504       3.892  -2.036 -27.580  1.00  0.63           C  
ATOM   3796  O   VAL A 504       1.155  -2.566 -28.903  1.00  0.63           O  
ATOM   3797  CG1 VAL A 504       3.925  -0.566 -27.996  1.00  0.55           C  
ATOM   3798  CG2 VAL A 504       5.033  -2.347 -26.613  1.00  0.54           C  
ATOM   3799  N   ASN A 505       0.619  -1.025 -27.353  1.00  0.47           N  
ATOM   3800  CA  ASN A 505      -0.336  -0.243 -28.130  1.00  0.53           C  
ATOM   3801  C   ASN A 505       0.250   1.104 -28.546  1.00  0.45           C  
ATOM   3802  CB  ASN A 505      -1.631  -0.038 -27.342  1.00  0.45           C  
ATOM   3803  O   ASN A 505       0.190   2.073 -27.786  1.00  0.43           O  
ATOM   3804  CG  ASN A 505      -2.373  -1.336 -27.091  1.00  0.42           C  
ATOM   3805  ND2 ASN A 505      -3.027  -1.432 -25.940  1.00  0.49           N  
ATOM   3806  OD1 ASN A 505      -2.359  -2.245 -27.926  1.00  0.45           O  
ATOM   3807  N   ASN A 506       0.926   1.124 -29.620  1.00  0.59           N  
ATOM   3808  CA  ASN A 506       1.404   2.387 -30.173  1.00  0.66           C  
ATOM   3809  C   ASN A 506       0.361   3.030 -31.083  1.00  0.59           C  
ATOM   3810  CB  ASN A 506       2.716   2.178 -30.932  1.00  0.57           C  
ATOM   3811  O   ASN A 506       0.093   2.530 -32.177  1.00  0.56           O  
ATOM   3812  CG  ASN A 506       3.361   3.484 -31.353  1.00  0.54           C  
ATOM   3813  ND2 ASN A 506       4.586   3.403 -31.859  1.00  0.60           N  
ATOM   3814  OD1 ASN A 506       2.764   4.556 -31.224  1.00  0.57           O  
ATOM   3815  N   THR A 507      -0.340   4.048 -30.519  1.00  0.59           N  
ATOM   3816  CA  THR A 507      -1.349   4.788 -31.270  1.00  0.62           C  
ATOM   3817  C   THR A 507      -0.745   6.040 -31.898  1.00  0.57           C  
ATOM   3818  CB  THR A 507      -2.536   5.182 -30.373  1.00  0.56           C  
ATOM   3819  O   THR A 507      -1.466   6.875 -32.448  1.00  0.55           O  
ATOM   3820  CG2 THR A 507      -3.297   3.949 -29.894  1.00  0.49           C  
ATOM   3821  OG1 THR A 507      -2.048   5.901 -29.233  1.00  0.60           O  
ATOM   3822  N   SER A 508       0.539   6.197 -31.718  1.00  0.58           N  
ATOM   3823  CA  SER A 508       1.188   7.418 -32.186  1.00  0.64           C  
ATOM   3824  C   SER A 508       1.336   7.418 -33.703  1.00  0.60           C  
ATOM   3825  CB  SER A 508       2.561   7.579 -31.531  1.00  0.53           C  
ATOM   3826  O   SER A 508       1.691   6.398 -34.298  1.00  0.57           O  
ATOM   3827  OG  SER A 508       3.339   8.538 -32.226  1.00  0.44           O  
ATOM   3828  N   SER A 509       1.025   8.577 -34.448  1.00  0.51           N  
ATOM   3829  CA  SER A 509       1.332   8.832 -35.851  1.00  0.53           C  
ATOM   3830  C   SER A 509       2.837   8.845 -36.095  1.00  0.49           C  
ATOM   3831  CB  SER A 509       0.724  10.161 -36.300  1.00  0.47           C  
ATOM   3832  O   SER A 509       3.286   8.812 -37.242  1.00  0.48           O  
ATOM   3833  OG  SER A 509       1.163  11.222 -35.469  1.00  0.49           O  
ATOM   3834  N   SER A 510       3.697   8.998 -35.031  1.00  0.49           N  
ATOM   3835  CA  SER A 510       5.150   8.947 -35.149  1.00  0.53           C  
ATOM   3836  C   SER A 510       5.678   7.543 -34.876  1.00  0.47           C  
ATOM   3837  CB  SER A 510       5.801   9.941 -34.186  1.00  0.42           C  
ATOM   3838  O   SER A 510       5.333   6.930 -33.864  1.00  0.44           O  
ATOM   3839  OG  SER A 510       7.145  10.196 -34.558  1.00  0.39           O  
ATOM   3840  N   PRO A 511       6.339   6.907 -35.858  1.00  0.55           N  
ATOM   3841  CA  PRO A 511       6.848   5.534 -35.875  1.00  0.55           C  
ATOM   3842  C   PRO A 511       7.818   5.250 -34.731  1.00  0.54           C  
ATOM   3843  CB  PRO A 511       7.558   5.439 -37.228  1.00  0.46           C  
ATOM   3844  O   PRO A 511       8.978   4.906 -34.971  1.00  0.51           O  
ATOM   3845  CG  PRO A 511       8.006   6.834 -37.524  1.00  0.42           C  
ATOM   3846  CD  PRO A 511       7.037   7.790 -36.890  1.00  0.46           C  
ATOM   3847  N   ALA A 512       7.533   5.647 -33.539  1.00  0.53           N  
ATOM   3848  CA  ALA A 512       8.531   5.206 -32.568  1.00  0.57           C  
ATOM   3849  C   ALA A 512       8.487   3.692 -32.387  1.00  0.53           C  
ATOM   3850  CB  ALA A 512       8.315   5.906 -31.228  1.00  0.49           C  
ATOM   3851  O   ALA A 512       7.408   3.101 -32.300  1.00  0.51           O  
ATOM   3852  N   PRO A 513       9.576   3.012 -32.619  1.00  0.50           N  
ATOM   3853  CA  PRO A 513       9.624   1.577 -32.330  1.00  0.52           C  
ATOM   3854  C   PRO A 513       9.019   1.228 -30.972  1.00  0.52           C  
ATOM   3855  CB  PRO A 513      11.122   1.262 -32.359  1.00  0.49           C  
ATOM   3856  O   PRO A 513       9.300   1.900 -29.976  1.00  0.52           O  
ATOM   3857  CG  PRO A 513      11.791   2.595 -32.442  1.00  0.49           C  
ATOM   3858  CD  PRO A 513      10.736   3.648 -32.623  1.00  0.54           C  
ATOM   3859  N   SER A 514       8.019   0.436 -30.904  1.00  0.54           N  
ATOM   3860  CA  SER A 514       7.329  -0.044 -29.712  1.00  0.57           C  
ATOM   3861  C   SER A 514       7.487  -1.552 -29.551  1.00  0.53           C  
ATOM   3862  CB  SER A 514       5.844   0.317 -29.769  1.00  0.51           C  
ATOM   3863  O   SER A 514       7.223  -2.313 -30.485  1.00  0.51           O  
ATOM   3864  OG  SER A 514       5.672   1.717 -29.911  1.00  0.49           O  
ATOM   3865  N   TYR A 515       8.007  -1.979 -28.450  1.00  0.58           N  
ATOM   3866  CA  TYR A 515       8.327  -3.384 -28.224  1.00  0.59           C  
ATOM   3867  C   TYR A 515       7.579  -3.926 -27.012  1.00  0.60           C  
ATOM   3868  CB  TYR A 515       9.836  -3.568 -28.031  1.00  0.55           C  
ATOM   3869  O   TYR A 515       7.563  -3.296 -25.952  1.00  0.59           O  
ATOM   3870  CG  TYR A 515      10.668  -2.942 -29.124  1.00  0.55           C  
ATOM   3871  CD1 TYR A 515      10.788  -3.551 -30.371  1.00  0.52           C  
ATOM   3872  CD2 TYR A 515      11.337  -1.741 -28.912  1.00  0.59           C  
ATOM   3873  CE1 TYR A 515      11.555  -2.979 -31.380  1.00  0.61           C  
ATOM   3874  CE2 TYR A 515      12.107  -1.160 -29.914  1.00  0.65           C  
ATOM   3875  OH  TYR A 515      12.971  -1.215 -32.138  1.00  0.45           O  
ATOM   3876  CZ  TYR A 515      12.210  -1.786 -31.143  1.00  0.56           C  
ATOM   3877  N   GLY A 516       6.950  -4.967 -27.143  1.00  0.63           N  
ATOM   3878  CA  GLY A 516       6.366  -5.719 -26.043  1.00  0.62           C  
ATOM   3879  C   GLY A 516       7.402  -6.394 -25.165  1.00  0.62           C  
ATOM   3880  O   GLY A 516       7.163  -6.622 -23.978  1.00  0.60           O  
ATOM   3881  N   GLY A 517       8.539  -6.537 -25.565  1.00  0.64           N  
ATOM   3882  CA  GLY A 517       9.784  -6.951 -24.939  1.00  0.62           C  
ATOM   3883  C   GLY A 517      11.012  -6.575 -25.747  1.00  0.64           C  
ATOM   3884  O   GLY A 517      11.014  -6.693 -26.974  1.00  0.62           O  
ATOM   3885  N   TYR A 518      11.902  -5.987 -25.133  1.00  0.60           N  
ATOM   3886  CA  TYR A 518      13.202  -5.683 -25.720  1.00  0.59           C  
ATOM   3887  C   TYR A 518      14.329  -6.306 -24.904  1.00  0.59           C  
ATOM   3888  CB  TYR A 518      13.406  -4.169 -25.820  1.00  0.53           C  
ATOM   3889  O   TYR A 518      14.367  -6.166 -23.679  1.00  0.55           O  
ATOM   3890  CG  TYR A 518      14.725  -3.773 -26.440  1.00  0.50           C  
ATOM   3891  CD1 TYR A 518      14.900  -3.791 -27.822  1.00  0.46           C  
ATOM   3892  CD2 TYR A 518      15.797  -3.382 -25.646  1.00  0.55           C  
ATOM   3893  CE1 TYR A 518      16.114  -3.430 -28.397  1.00  0.57           C  
ATOM   3894  CE2 TYR A 518      17.015  -3.019 -26.210  1.00  0.61           C  
ATOM   3895  OH  TYR A 518      18.367  -2.686 -28.149  1.00  0.50           O  
ATOM   3896  CZ  TYR A 518      17.164  -3.045 -27.585  1.00  0.51           C  
ATOM   3897  N   PHE A 519      15.080  -7.140 -25.528  1.00  0.59           N  
ATOM   3898  CA  PHE A 519      16.202  -7.870 -24.950  1.00  0.58           C  
ATOM   3899  C   PHE A 519      17.510  -7.477 -25.626  1.00  0.59           C  
ATOM   3900  CB  PHE A 519      15.982  -9.381 -25.072  1.00  0.56           C  
ATOM   3901  O   PHE A 519      17.627  -7.545 -26.851  1.00  0.57           O  
ATOM   3902  CG  PHE A 519      14.670  -9.851 -24.505  1.00  0.54           C  
ATOM   3903  CD1 PHE A 519      14.565 -10.216 -23.168  1.00  0.52           C  
ATOM   3904  CD2 PHE A 519      13.540  -9.927 -25.309  1.00  0.54           C  
ATOM   3905  CE1 PHE A 519      13.351 -10.651 -22.640  1.00  0.52           C  
ATOM   3906  CE2 PHE A 519      12.324 -10.361 -24.789  1.00  0.52           C  
ATOM   3907  CZ  PHE A 519      12.232 -10.724 -23.455  1.00  0.56           C  
ATOM   3908  N   GLU A 520      18.379  -6.825 -24.808  1.00  0.43           N  
ATOM   3909  CA  GLU A 520      19.743  -6.537 -25.240  1.00  0.42           C  
ATOM   3910  C   GLU A 520      20.708  -7.628 -24.785  1.00  0.42           C  
ATOM   3911  CB  GLU A 520      20.199  -5.176 -24.708  1.00  0.40           C  
ATOM   3912  O   GLU A 520      20.760  -7.964 -23.600  1.00  0.40           O  
ATOM   3913  CG  GLU A 520      19.682  -3.995 -25.516  1.00  0.38           C  
ATOM   3914  CD  GLU A 520      20.213  -2.656 -25.030  1.00  0.45           C  
ATOM   3915  OE1 GLU A 520      20.934  -2.625 -24.006  1.00  0.55           O  
ATOM   3916  OE2 GLU A 520      19.906  -1.630 -25.676  1.00  0.46           O  
ATOM   3917  N   GLY A 521      21.267  -8.489 -25.715  1.00  0.34           N  
ATOM   3918  CA  GLY A 521      22.295  -9.479 -25.435  1.00  0.34           C  
ATOM   3919  C   GLY A 521      22.247 -10.670 -26.374  1.00  0.34           C  
ATOM   3920  O   GLY A 521      21.349 -10.771 -27.213  1.00  0.33           O  
ATOM   3921  N   LEU A 522      23.321 -11.447 -26.534  1.00  0.33           N  
ATOM   3922  CA  LEU A 522      23.810 -12.321 -27.595  1.00  0.32           C  
ATOM   3923  C   LEU A 522      22.772 -13.381 -27.948  1.00  0.33           C  
ATOM   3924  CB  LEU A 522      25.120 -12.993 -27.174  1.00  0.29           C  
ATOM   3925  O   LEU A 522      22.699 -13.826 -29.096  1.00  0.31           O  
ATOM   3926  CG  LEU A 522      26.408 -12.353 -27.695  1.00  0.27           C  
ATOM   3927  CD1 LEU A 522      27.496 -12.407 -26.628  1.00  0.22           C  
ATOM   3928  CD2 LEU A 522      26.870 -13.044 -28.973  1.00  0.25           C  
ATOM   3929  N   TYR A 523      21.751 -13.634 -27.001  1.00  0.36           N  
ATOM   3930  CA  TYR A 523      20.906 -14.813 -27.159  1.00  0.36           C  
ATOM   3931  C   TYR A 523      19.576 -14.631 -26.438  1.00  0.36           C  
ATOM   3932  CB  TYR A 523      21.620 -16.060 -26.629  1.00  0.32           C  
ATOM   3933  O   TYR A 523      19.538 -14.513 -25.211  1.00  0.34           O  
ATOM   3934  CG  TYR A 523      22.864 -16.423 -27.404  1.00  0.30           C  
ATOM   3935  CD1 TYR A 523      22.783 -17.164 -28.581  1.00  0.26           C  
ATOM   3936  CD2 TYR A 523      24.121 -16.027 -26.961  1.00  0.28           C  
ATOM   3937  CE1 TYR A 523      23.926 -17.503 -29.297  1.00  0.28           C  
ATOM   3938  CE2 TYR A 523      25.271 -16.359 -27.670  1.00  0.31           C  
ATOM   3939  OH  TYR A 523      26.298 -17.428 -29.540  1.00  0.24           O  
ATOM   3940  CZ  TYR A 523      25.163 -17.096 -28.835  1.00  0.25           C  
ATOM   3941  N   ALA A 524      18.535 -13.962 -27.026  1.00  0.45           N  
ATOM   3942  CA  ALA A 524      17.162 -14.337 -26.698  1.00  0.44           C  
ATOM   3943  C   ALA A 524      16.853 -15.755 -27.170  1.00  0.45           C  
ATOM   3944  CB  ALA A 524      16.178 -13.347 -27.315  1.00  0.42           C  
ATOM   3945  O   ALA A 524      16.102 -15.946 -28.129  1.00  0.44           O  
ATOM   3946  N   GLU A 525      17.702 -16.654 -27.068  1.00  0.38           N  
ATOM   3947  CA  GLU A 525      17.490 -18.061 -27.396  1.00  0.38           C  
ATOM   3948  C   GLU A 525      16.398 -18.673 -26.523  1.00  0.38           C  
ATOM   3949  CB  GLU A 525      18.792 -18.851 -27.241  1.00  0.35           C  
ATOM   3950  O   GLU A 525      15.937 -19.786 -26.785  1.00  0.36           O  
ATOM   3951  CG  GLU A 525      19.766 -18.664 -28.396  1.00  0.33           C  
ATOM   3952  CD  GLU A 525      20.991 -19.559 -28.299  1.00  0.36           C  
ATOM   3953  OE1 GLU A 525      21.113 -20.315 -27.308  1.00  0.38           O  
ATOM   3954  OE2 GLU A 525      21.835 -19.504 -29.221  1.00  0.34           O  
ATOM   3955  N   GLY A 526      15.518 -17.860 -25.901  1.00  0.44           N  
ATOM   3956  CA  GLY A 526      14.502 -18.383 -25.001  1.00  0.43           C  
ATOM   3957  C   GLY A 526      13.126 -17.795 -25.248  1.00  0.44           C  
ATOM   3958  O   GLY A 526      12.184 -18.074 -24.503  1.00  0.42           O  
ATOM   3959  N   VAL A 527      12.974 -16.977 -26.284  1.00  0.56           N  
ATOM   3960  CA  VAL A 527      11.623 -16.658 -26.733  1.00  0.55           C  
ATOM   3961  C   VAL A 527      11.071 -17.811 -27.568  1.00  0.56           C  
ATOM   3962  CB  VAL A 527      11.590 -15.346 -27.549  1.00  0.53           C  
ATOM   3963  O   VAL A 527      11.571 -18.091 -28.660  1.00  0.55           O  
ATOM   3964  CG1 VAL A 527      10.152 -14.956 -27.886  1.00  0.48           C  
ATOM   3965  CG2 VAL A 527      12.286 -14.224 -26.781  1.00  0.49           C  
ATOM   3966  N   HIS A 528      10.590 -18.886 -26.794  1.00  0.48           N  
ATOM   3967  CA  HIS A 528       9.823 -19.909 -27.497  1.00  0.50           C  
ATOM   3968  C   HIS A 528       8.875 -19.284 -28.515  1.00  0.49           C  
ATOM   3969  CB  HIS A 528       9.035 -20.765 -26.503  1.00  0.45           C  
ATOM   3970  O   HIS A 528       8.030 -18.459 -28.159  1.00  0.47           O  
ATOM   3971  CG  HIS A 528       9.545 -22.166 -26.383  1.00  0.43           C  
ATOM   3972  CD2 HIS A 528      10.546 -22.687 -25.635  1.00  0.39           C  
ATOM   3973  ND1 HIS A 528       9.008 -23.217 -27.095  1.00  0.36           N  
ATOM   3974  CE1 HIS A 528       9.658 -24.327 -26.788  1.00  0.35           C  
ATOM   3975  NE2 HIS A 528      10.596 -24.032 -25.904  1.00  0.35           N  
ATOM   3976  N   VAL A 529       9.177 -19.428 -29.829  1.00  0.65           N  
ATOM   3977  CA  VAL A 529       8.348 -19.042 -30.966  1.00  0.65           C  
ATOM   3978  C   VAL A 529       7.488 -20.226 -31.404  1.00  0.66           C  
ATOM   3979  CB  VAL A 529       9.205 -18.539 -32.149  1.00  0.62           C  
ATOM   3980  O   VAL A 529       7.908 -21.380 -31.296  1.00  0.63           O  
ATOM   3981  CG1 VAL A 529       9.580 -17.071 -31.958  1.00  0.54           C  
ATOM   3982  CG2 VAL A 529      10.458 -19.398 -32.302  1.00  0.55           C  
ATOM   3983  N   ARG A 530       6.189 -19.959 -31.437  1.00  0.72           N  
ATOM   3984  CA  ARG A 530       5.277 -21.019 -31.856  1.00  0.74           C  
ATOM   3985  C   ARG A 530       5.796 -21.727 -33.103  1.00  0.76           C  
ATOM   3986  CB  ARG A 530       3.880 -20.454 -32.117  1.00  0.71           C  
ATOM   3987  O   ARG A 530       5.989 -21.098 -34.145  1.00  0.77           O  
ATOM   3988  CG  ARG A 530       2.833 -21.514 -32.419  1.00  0.70           C  
ATOM   3989  CD  ARG A 530       1.448 -20.906 -32.593  1.00  0.71           C  
ATOM   3990  NE  ARG A 530       0.470 -21.905 -33.016  1.00  0.58           N  
ATOM   3991  NH1 ARG A 530      -1.284 -20.412 -33.195  1.00  0.49           N  
ATOM   3992  NH2 ARG A 530      -1.609 -22.631 -33.668  1.00  0.46           N  
ATOM   3993  CZ  ARG A 530      -0.805 -21.647 -33.292  1.00  0.67           C  
ATOM   3994  N   SER A 531       6.113 -22.988 -32.961  1.00  0.77           N  
ATOM   3995  CA  SER A 531       6.301 -23.941 -34.051  1.00  0.81           C  
ATOM   3996  C   SER A 531       5.011 -24.696 -34.354  1.00  0.80           C  
ATOM   3997  CB  SER A 531       7.414 -24.933 -33.709  1.00  0.75           C  
ATOM   3998  O   SER A 531       4.282 -25.083 -33.438  1.00  0.78           O  
ATOM   3999  OG  SER A 531       7.581 -25.879 -34.752  1.00  0.65           O  
ATOM   4000  N   ARG A 532       4.698 -24.807 -35.489  1.00  0.85           N  
ATOM   4001  CA  ARG A 532       3.540 -25.565 -35.950  1.00  0.88           C  
ATOM   4002  C   ARG A 532       3.930 -26.548 -37.048  1.00  0.88           C  
ATOM   4003  CB  ARG A 532       2.446 -24.622 -36.455  1.00  0.85           C  
ATOM   4004  O   ARG A 532       4.553 -26.164 -38.040  1.00  0.88           O  
ATOM   4005  CG  ARG A 532       1.155 -25.326 -36.841  1.00  0.80           C  
ATOM   4006  CD  ARG A 532       0.091 -24.340 -37.303  1.00  0.79           C  
ATOM   4007  NE  ARG A 532      -1.168 -25.012 -37.612  1.00  0.78           N  
ATOM   4008  NH1 ARG A 532      -2.289 -23.082 -38.211  1.00  0.68           N  
ATOM   4009  NH2 ARG A 532      -3.361 -25.107 -38.288  1.00  0.64           N  
ATOM   4010  CZ  ARG A 532      -2.270 -24.399 -38.036  1.00  0.78           C  
ATOM   4011  N   SER A 533       3.599 -27.872 -36.878  1.00  0.87           N  
ATOM   4012  CA  SER A 533       3.683 -28.867 -37.941  1.00  0.91           C  
ATOM   4013  C   SER A 533       2.417 -28.877 -38.791  1.00  0.90           C  
ATOM   4014  CB  SER A 533       3.924 -30.259 -37.355  1.00  0.86           C  
ATOM   4015  O   SER A 533       1.306 -28.919 -38.258  1.00  0.88           O  
ATOM   4016  OG  SER A 533       5.139 -30.294 -36.625  1.00  0.76           O  
ATOM   4017  N   ILE A 534       2.613 -28.953 -40.136  1.00  0.89           N  
ATOM   4018  CA  ILE A 534       1.465 -28.940 -41.036  1.00  0.92           C  
ATOM   4019  C   ILE A 534       1.607 -30.055 -42.070  1.00  0.91           C  
ATOM   4020  CB  ILE A 534       1.313 -27.573 -41.739  1.00  0.90           C  
ATOM   4021  O   ILE A 534       2.715 -30.353 -42.522  1.00  0.91           O  
ATOM   4022  CG1 ILE A 534       2.532 -27.290 -42.625  1.00  0.87           C  
ATOM   4023  CG2 ILE A 534       1.112 -26.456 -40.711  1.00  0.87           C  
ATOM   4024  CD1 ILE A 534       2.414 -26.017 -43.452  1.00  0.85           C  
ATOM   4025  N   THR A 535       0.453 -30.654 -42.411  1.00  0.91           N  
ATOM   4026  CA  THR A 535       0.397 -31.787 -43.328  1.00  0.93           C  
ATOM   4027  C   THR A 535      -0.433 -31.444 -44.562  1.00  0.92           C  
ATOM   4028  CB  THR A 535      -0.190 -33.033 -42.640  1.00  0.90           C  
ATOM   4029  O   THR A 535      -0.510 -32.235 -45.504  1.00  0.90           O  
ATOM   4030  CG2 THR A 535       0.710 -33.511 -41.505  1.00  0.82           C  
ATOM   4031  OG1 THR A 535      -1.482 -32.714 -42.109  1.00  0.88           O  
ATOM   4032  N   SER A 536      -1.099 -30.324 -44.595  1.00  0.92           N  
ATOM   4033  CA  SER A 536      -2.001 -29.896 -45.659  1.00  0.94           C  
ATOM   4034  C   SER A 536      -1.938 -28.386 -45.863  1.00  0.94           C  
ATOM   4035  CB  SER A 536      -3.438 -30.317 -45.346  1.00  0.92           C  
ATOM   4036  O   SER A 536      -1.322 -27.672 -45.069  1.00  0.93           O  
ATOM   4037  OG  SER A 536      -3.882 -29.726 -44.137  1.00  0.91           O  
ATOM   4038  N   THR A 537      -2.402 -27.875 -46.905  1.00  0.95           N  
ATOM   4039  CA  THR A 537      -2.514 -26.451 -47.197  1.00  0.96           C  
ATOM   4040  C   THR A 537      -3.067 -25.694 -45.993  1.00  0.94           C  
ATOM   4041  CB  THR A 537      -3.414 -26.201 -48.422  1.00  0.95           C  
ATOM   4042  O   THR A 537      -4.126 -26.042 -45.467  1.00  0.92           O  
ATOM   4043  CG2 THR A 537      -3.675 -24.711 -48.618  1.00  0.91           C  
ATOM   4044  OG1 THR A 537      -2.772 -26.720 -49.593  1.00  0.93           O  
ATOM   4045  N   THR A 538      -2.388 -24.749 -45.590  1.00  0.94           N  
ATOM   4046  CA  THR A 538      -2.693 -24.106 -44.317  1.00  0.94           C  
ATOM   4047  C   THR A 538      -2.513 -22.594 -44.418  1.00  0.94           C  
ATOM   4048  CB  THR A 538      -1.806 -24.657 -43.186  1.00  0.92           C  
ATOM   4049  O   THR A 538      -1.582 -22.116 -45.070  1.00  0.93           O  
ATOM   4050  CG2 THR A 538      -2.054 -23.911 -41.879  1.00  0.84           C  
ATOM   4051  OG1 THR A 538      -2.096 -26.046 -42.992  1.00  0.85           O  
ATOM   4052  N   TYR A 539      -3.407 -21.765 -43.673  1.00  0.93           N  
ATOM   4053  CA  TYR A 539      -3.225 -20.344 -43.399  1.00  0.94           C  
ATOM   4054  C   TYR A 539      -2.488 -20.133 -42.082  1.00  0.91           C  
ATOM   4055  CB  TYR A 539      -4.577 -19.625 -43.363  1.00  0.92           C  
ATOM   4056  O   TYR A 539      -2.905 -20.647 -41.041  1.00  0.86           O  
ATOM   4057  CG  TYR A 539      -5.290 -19.606 -44.693  1.00  0.87           C  
ATOM   4058  CD1 TYR A 539      -5.217 -18.495 -45.529  1.00  0.82           C  
ATOM   4059  CD2 TYR A 539      -6.040 -20.699 -45.115  1.00  0.83           C  
ATOM   4060  CE1 TYR A 539      -5.874 -18.472 -46.755  1.00  0.87           C  
ATOM   4061  CE2 TYR A 539      -6.702 -20.687 -46.338  1.00  0.86           C  
ATOM   4062  OH  TYR A 539      -7.266 -19.554 -48.362  1.00  0.76           O  
ATOM   4063  CZ  TYR A 539      -6.613 -19.571 -47.150  1.00  0.87           C  
ATOM   4064  N   LEU A 540      -1.356 -19.463 -42.168  1.00  0.91           N  
ATOM   4065  CA  LEU A 540      -0.618 -19.092 -40.965  1.00  0.91           C  
ATOM   4066  C   LEU A 540      -1.252 -17.881 -40.290  1.00  0.87           C  
ATOM   4067  CB  LEU A 540       0.845 -18.793 -41.305  1.00  0.91           C  
ATOM   4068  O   LEU A 540      -1.744 -16.974 -40.966  1.00  0.83           O  
ATOM   4069  CG  LEU A 540       1.624 -19.916 -41.992  1.00  0.91           C  
ATOM   4070  CD1 LEU A 540       3.097 -19.541 -42.113  1.00  0.89           C  
ATOM   4071  CD2 LEU A 540       1.461 -21.225 -41.228  1.00  0.89           C  
ATOM   4072  N   ASP A 541      -1.275 -17.821 -38.961  1.00  0.85           N  
ATOM   4073  CA  ASP A 541      -1.679 -16.633 -38.216  1.00  0.85           C  
ATOM   4074  C   ASP A 541      -0.464 -15.806 -37.801  1.00  0.83           C  
ATOM   4075  CB  ASP A 541      -2.495 -17.025 -36.982  1.00  0.80           C  
ATOM   4076  O   ASP A 541       0.676 -16.189 -38.071  1.00  0.79           O  
ATOM   4077  CG  ASP A 541      -1.683 -17.793 -35.954  1.00  0.73           C  
ATOM   4078  OD1 ASP A 541      -0.486 -17.485 -35.769  1.00  0.68           O  
ATOM   4079  OD2 ASP A 541      -2.245 -18.716 -35.325  1.00  0.73           O  
ATOM   4080  N   ASP A 542      -0.621 -14.694 -37.182  1.00  0.79           N  
ATOM   4081  CA  ASP A 542       0.424 -13.747 -36.806  1.00  0.79           C  
ATOM   4082  C   ASP A 542       1.328 -14.327 -35.721  1.00  0.76           C  
ATOM   4083  CB  ASP A 542      -0.192 -12.430 -36.329  1.00  0.75           C  
ATOM   4084  O   ASP A 542       2.388 -13.772 -35.426  1.00  0.72           O  
ATOM   4085  CG  ASP A 542      -0.550 -11.495 -37.470  1.00  0.69           C  
ATOM   4086  OD1 ASP A 542      -0.009 -11.658 -38.585  1.00  0.66           O  
ATOM   4087  OD2 ASP A 542      -1.379 -10.584 -37.252  1.00  0.71           O  
ATOM   4088  N   MET A 543       1.052 -15.527 -35.236  1.00  0.76           N  
ATOM   4089  CA  MET A 543       1.828 -16.146 -34.165  1.00  0.77           C  
ATOM   4090  C   MET A 543       2.716 -17.259 -34.710  1.00  0.77           C  
ATOM   4091  CB  MET A 543       0.902 -16.700 -33.081  1.00  0.74           C  
ATOM   4092  O   MET A 543       3.616 -17.737 -34.017  1.00  0.75           O  
ATOM   4093  CG  MET A 543       0.066 -15.637 -32.387  1.00  0.68           C  
ATOM   4094  SD  MET A 543       1.094 -14.402 -31.500  1.00  0.64           S  
ATOM   4095  CE  MET A 543       1.681 -15.412 -30.112  1.00  0.58           C  
ATOM   4096  N   ASP A 544       2.432 -17.764 -35.926  1.00  0.81           N  
ATOM   4097  CA  ASP A 544       3.237 -18.838 -36.499  1.00  0.83           C  
ATOM   4098  C   ASP A 544       4.624 -18.335 -36.891  1.00  0.82           C  
ATOM   4099  CB  ASP A 544       2.534 -19.444 -37.716  1.00  0.81           C  
ATOM   4100  O   ASP A 544       4.754 -17.465 -37.755  1.00  0.80           O  
ATOM   4101  CG  ASP A 544       1.315 -20.270 -37.346  1.00  0.80           C  
ATOM   4102  OD1 ASP A 544       1.402 -21.107 -36.421  1.00  0.82           O  
ATOM   4103  OD2 ASP A 544       0.257 -20.084 -37.986  1.00  0.84           O  
ATOM   4104  N   TYR A 545       5.696 -18.789 -36.266  1.00  0.84           N  
ATOM   4105  CA  TYR A 545       7.077 -18.380 -36.495  1.00  0.86           C  
ATOM   4106  C   TYR A 545       7.840 -19.447 -37.271  1.00  0.86           C  
ATOM   4107  CB  TYR A 545       7.782 -18.097 -35.165  1.00  0.83           C  
ATOM   4108  O   TYR A 545       8.573 -19.134 -38.212  1.00  0.85           O  
ATOM   4109  CG  TYR A 545       9.232 -17.708 -35.318  1.00  0.75           C  
ATOM   4110  CD1 TYR A 545      10.245 -18.657 -35.200  1.00  0.68           C  
ATOM   4111  CD2 TYR A 545       9.593 -16.390 -35.580  1.00  0.70           C  
ATOM   4112  CE1 TYR A 545      11.583 -18.302 -35.338  1.00  0.69           C  
ATOM   4113  CE2 TYR A 545      10.927 -16.024 -35.720  1.00  0.69           C  
ATOM   4114  OH  TYR A 545      13.236 -16.628 -35.736  1.00  0.47           O  
ATOM   4115  CZ  TYR A 545      11.914 -16.985 -35.598  1.00  0.70           C  
ATOM   4116  N   TYR A 546       7.746 -20.636 -36.840  1.00  0.87           N  
ATOM   4117  CA  TYR A 546       8.376 -21.791 -37.468  1.00  0.89           C  
ATOM   4118  C   TYR A 546       7.334 -22.824 -37.880  1.00  0.89           C  
ATOM   4119  CB  TYR A 546       9.397 -22.429 -36.521  1.00  0.86           C  
ATOM   4120  O   TYR A 546       6.552 -23.292 -37.049  1.00  0.88           O  
ATOM   4121  CG  TYR A 546      10.212 -23.528 -37.158  1.00  0.83           C  
ATOM   4122  CD1 TYR A 546      11.375 -23.238 -37.868  1.00  0.79           C  
ATOM   4123  CD2 TYR A 546       9.821 -24.859 -37.052  1.00  0.81           C  
ATOM   4124  CE1 TYR A 546      12.128 -24.247 -38.458  1.00  0.83           C  
ATOM   4125  CE2 TYR A 546      10.567 -25.876 -37.638  1.00  0.83           C  
ATOM   4126  OH  TYR A 546      12.459 -26.564 -38.920  1.00  0.71           O  
ATOM   4127  CZ  TYR A 546      11.717 -25.561 -38.337  1.00  0.82           C  
ATOM   4128  N   VAL A 547       7.319 -23.154 -39.047  1.00  0.90           N  
ATOM   4129  CA  VAL A 547       6.377 -24.091 -39.650  1.00  0.92           C  
ATOM   4130  C   VAL A 547       7.136 -25.270 -40.254  1.00  0.91           C  
ATOM   4131  CB  VAL A 547       5.509 -23.406 -40.729  1.00  0.90           C  
ATOM   4132  O   VAL A 547       7.883 -25.106 -41.221  1.00  0.90           O  
ATOM   4133  CG1 VAL A 547       4.460 -24.375 -41.272  1.00  0.88           C  
ATOM   4134  CG2 VAL A 547       4.841 -22.155 -40.162  1.00  0.88           C  
ATOM   4135  N   ASP A 548       6.952 -26.399 -39.660  1.00  0.90           N  
ATOM   4136  CA  ASP A 548       7.456 -27.679 -40.149  1.00  0.92           C  
ATOM   4137  C   ASP A 548       6.446 -28.347 -41.079  1.00  0.91           C  
ATOM   4138  CB  ASP A 548       7.788 -28.607 -38.979  1.00  0.88           C  
ATOM   4139  O   ASP A 548       5.372 -28.764 -40.641  1.00  0.90           O  
ATOM   4140  CG  ASP A 548       8.580 -29.832 -39.401  1.00  0.79           C  
ATOM   4141  OD1 ASP A 548       9.122 -29.850 -40.527  1.00  0.77           O  
ATOM   4142  OD2 ASP A 548       8.662 -30.789 -38.600  1.00  0.84           O  
ATOM   4143  N   CYS A 549       6.705 -28.382 -42.327  1.00  0.90           N  
ATOM   4144  CA  CYS A 549       5.825 -28.946 -43.344  1.00  0.92           C  
ATOM   4145  C   CYS A 549       6.101 -30.432 -43.540  1.00  0.88           C  
ATOM   4146  CB  CYS A 549       5.995 -28.207 -44.671  1.00  0.89           C  
ATOM   4147  O   CYS A 549       6.971 -30.807 -44.327  1.00  0.83           O  
ATOM   4148  SG  CYS A 549       5.607 -26.445 -44.578  1.00  0.91           S  
ATOM   4149  N   VAL A 550       5.382 -31.348 -42.858  1.00  0.87           N  
ATOM   4150  CA  VAL A 550       5.467 -32.804 -42.887  1.00  0.88           C  
ATOM   4151  C   VAL A 550       4.440 -33.362 -43.869  1.00  0.85           C  
ATOM   4152  CB  VAL A 550       5.248 -33.413 -41.484  1.00  0.82           C  
ATOM   4153  O   VAL A 550       3.646 -34.238 -43.517  1.00  0.80           O  
ATOM   4154  CG1 VAL A 550       6.497 -33.243 -40.620  1.00  0.72           C  
ATOM   4155  CG2 VAL A 550       4.036 -32.774 -40.808  1.00  0.69           C  
ATOM   4156  N   ASN A 551       4.365 -32.870 -44.998  1.00  0.86           N  
ATOM   4157  CA  ASN A 551       3.407 -33.267 -46.023  1.00  0.89           C  
ATOM   4158  C   ASN A 551       3.905 -34.468 -46.822  1.00  0.86           C  
ATOM   4159  CB  ASN A 551       3.106 -32.095 -46.960  1.00  0.86           C  
ATOM   4160  O   ASN A 551       5.113 -34.673 -46.954  1.00  0.83           O  
ATOM   4161  CG  ASN A 551       4.344 -31.580 -47.667  1.00  0.84           C  
ATOM   4162  ND2 ASN A 551       4.311 -31.578 -48.995  1.00  0.86           N  
ATOM   4163  OD1 ASN A 551       5.322 -31.188 -47.026  1.00  0.83           O  
ATOM   4164  N   SER A 552       2.924 -35.257 -47.365  1.00  0.87           N  
ATOM   4165  CA  SER A 552       3.148 -36.395 -48.251  1.00  0.89           C  
ATOM   4166  C   SER A 552       2.689 -36.088 -49.672  1.00  0.86           C  
ATOM   4167  CB  SER A 552       2.421 -37.634 -47.727  1.00  0.83           C  
ATOM   4168  O   SER A 552       2.549 -36.996 -50.495  1.00  0.82           O  
ATOM   4169  OG  SER A 552       1.028 -37.394 -47.625  1.00  0.73           O  
ATOM   4170  N   SER A 553       2.273 -34.902 -49.972  1.00  0.91           N  
ATOM   4171  CA  SER A 553       1.962 -34.310 -51.269  1.00  0.92           C  
ATOM   4172  C   SER A 553       2.194 -32.802 -51.258  1.00  0.92           C  
ATOM   4173  CB  SER A 553       0.515 -34.609 -51.662  1.00  0.90           C  
ATOM   4174  O   SER A 553       2.290 -32.192 -50.191  1.00  0.91           O  
ATOM   4175  OG  SER A 553      -0.387 -34.051 -50.722  1.00  0.87           O  
ATOM   4176  N   ASP A 554       2.282 -32.155 -52.356  1.00  0.91           N  
ATOM   4177  CA  ASP A 554       2.466 -30.713 -52.480  1.00  0.93           C  
ATOM   4178  C   ASP A 554       1.406 -29.953 -51.686  1.00  0.93           C  
ATOM   4179  CB  ASP A 554       2.425 -30.291 -53.950  1.00  0.92           C  
ATOM   4180  O   ASP A 554       0.216 -30.263 -51.774  1.00  0.92           O  
ATOM   4181  CG  ASP A 554       3.529 -30.923 -54.779  1.00  0.89           C  
ATOM   4182  OD1 ASP A 554       4.454 -31.532 -54.200  1.00  0.88           O  
ATOM   4183  OD2 ASP A 554       3.475 -30.808 -56.023  1.00  0.90           O  
ATOM   4184  N   ILE A 555       1.758 -28.971 -50.894  1.00  0.93           N  
ATOM   4185  CA  ILE A 555       0.823 -28.166 -50.116  1.00  0.94           C  
ATOM   4186  C   ILE A 555       1.084 -26.683 -50.368  1.00  0.94           C  
ATOM   4187  CB  ILE A 555       0.927 -28.480 -48.606  1.00  0.93           C  
ATOM   4188  O   ILE A 555       2.169 -26.305 -50.817  1.00  0.93           O  
ATOM   4189  CG1 ILE A 555       2.313 -28.095 -48.076  1.00  0.93           C  
ATOM   4190  CG2 ILE A 555       0.630 -29.958 -48.340  1.00  0.93           C  
ATOM   4191  CD1 ILE A 555       2.454 -28.221 -46.565  1.00  0.90           C  
ATOM   4192  N   THR A 556       0.161 -25.838 -50.080  1.00  0.96           N  
ATOM   4193  CA  THR A 556       0.299 -24.386 -50.079  1.00  0.96           C  
ATOM   4194  C   THR A 556       0.265 -23.841 -48.654  1.00  0.96           C  
ATOM   4195  CB  THR A 556      -0.810 -23.719 -50.913  1.00  0.96           C  
ATOM   4196  O   THR A 556      -0.642 -24.160 -47.883  1.00  0.96           O  
ATOM   4197  CG2 THR A 556      -0.606 -22.209 -50.994  1.00  0.95           C  
ATOM   4198  OG1 THR A 556      -0.796 -24.263 -52.239  1.00  0.95           O  
ATOM   4199  N   VAL A 557       1.194 -23.020 -48.268  1.00  0.96           N  
ATOM   4200  CA  VAL A 557       1.245 -22.274 -47.015  1.00  0.96           C  
ATOM   4201  C   VAL A 557       0.933 -20.802 -47.277  1.00  0.96           C  
ATOM   4202  CB  VAL A 557       2.621 -22.413 -46.326  1.00  0.95           C  
ATOM   4203  O   VAL A 557       1.713 -20.102 -47.927  1.00  0.96           O  
ATOM   4204  CG1 VAL A 557       2.649 -21.633 -45.013  1.00  0.93           C  
ATOM   4205  CG2 VAL A 557       2.950 -23.885 -46.085  1.00  0.93           C  
ATOM   4206  N   TYR A 558      -0.208 -20.330 -46.802  1.00  0.96           N  
ATOM   4207  CA  TYR A 558      -0.590 -18.925 -46.884  1.00  0.97           C  
ATOM   4208  C   TYR A 558      -0.015 -18.134 -45.715  1.00  0.96           C  
ATOM   4209  CB  TYR A 558      -2.115 -18.782 -46.911  1.00  0.96           C  
ATOM   4210  O   TYR A 558      -0.262 -18.465 -44.553  1.00  0.95           O  
ATOM   4211  CG  TYR A 558      -2.761 -19.399 -48.128  1.00  0.96           C  
ATOM   4212  CD1 TYR A 558      -2.993 -18.645 -49.276  1.00  0.94           C  
ATOM   4213  CD2 TYR A 558      -3.140 -20.737 -48.132  1.00  0.94           C  
ATOM   4214  CE1 TYR A 558      -3.589 -19.209 -50.399  1.00  0.94           C  
ATOM   4215  CE2 TYR A 558      -3.737 -21.312 -49.250  1.00  0.94           C  
ATOM   4216  OH  TYR A 558      -4.548 -21.104 -51.485  1.00  0.91           O  
ATOM   4217  CZ  TYR A 558      -3.957 -20.541 -50.376  1.00  0.94           C  
ATOM   4218  N   LEU A 559       0.742 -17.075 -45.989  1.00  0.95           N  
ATOM   4219  CA  LEU A 559       1.321 -16.194 -44.981  1.00  0.95           C  
ATOM   4220  C   LEU A 559       0.242 -15.349 -44.312  1.00  0.94           C  
ATOM   4221  CB  LEU A 559       2.382 -15.286 -45.608  1.00  0.95           C  
ATOM   4222  O   LEU A 559      -0.841 -15.162 -44.872  1.00  0.91           O  
ATOM   4223  CG  LEU A 559       3.612 -15.982 -46.190  1.00  0.95           C  
ATOM   4224  CD1 LEU A 559       4.554 -14.959 -46.816  1.00  0.93           C  
ATOM   4225  CD2 LEU A 559       4.330 -16.790 -45.114  1.00  0.92           C  
ATOM   4226  N   PRO A 560       0.428 -14.851 -43.104  1.00  0.91           N  
ATOM   4227  CA  PRO A 560      -0.572 -13.995 -42.461  1.00  0.92           C  
ATOM   4228  C   PRO A 560      -1.039 -12.854 -43.361  1.00  0.92           C  
ATOM   4229  CB  PRO A 560       0.164 -13.455 -41.232  1.00  0.90           C  
ATOM   4230  O   PRO A 560      -0.220 -12.207 -44.019  1.00  0.91           O  
ATOM   4231  CG  PRO A 560       1.208 -14.481 -40.930  1.00  0.87           C  
ATOM   4232  CD  PRO A 560       1.716 -15.041 -42.228  1.00  0.86           C  
ATOM   4233  N   SER A 561      -2.351 -12.527 -43.292  1.00  0.91           N  
ATOM   4234  CA  SER A 561      -2.971 -11.519 -44.145  1.00  0.91           C  
ATOM   4235  C   SER A 561      -2.679 -10.110 -43.638  1.00  0.88           C  
ATOM   4236  CB  SER A 561      -4.482 -11.738 -44.225  1.00  0.88           C  
ATOM   4237  O   SER A 561      -2.600  -9.165 -44.426  1.00  0.85           O  
ATOM   4238  OG  SER A 561      -5.059 -11.738 -42.930  1.00  0.86           O  
ATOM   4239  N   SER A 562      -2.404  -9.952 -42.360  1.00  0.87           N  
ATOM   4240  CA  SER A 562      -2.140  -8.657 -41.742  1.00  0.87           C  
ATOM   4241  C   SER A 562      -0.958  -8.734 -40.781  1.00  0.83           C  
ATOM   4242  CB  SER A 562      -3.379  -8.154 -41.000  1.00  0.83           C  
ATOM   4243  O   SER A 562      -1.121  -8.552 -39.573  1.00  0.79           O  
ATOM   4244  OG  SER A 562      -4.468  -7.991 -41.893  1.00  0.81           O  
ATOM   4245  N   PRO A 563       0.205  -9.080 -41.403  1.00  0.88           N  
ATOM   4246  CA  PRO A 563       1.383  -9.212 -40.543  1.00  0.88           C  
ATOM   4247  C   PRO A 563       1.866  -7.871 -39.993  1.00  0.86           C  
ATOM   4248  CB  PRO A 563       2.431  -9.830 -41.472  1.00  0.88           C  
ATOM   4249  O   PRO A 563       1.746  -6.845 -40.667  1.00  0.83           O  
ATOM   4250  CG  PRO A 563       2.054  -9.359 -42.839  1.00  0.90           C  
ATOM   4251  CD  PRO A 563       0.558  -9.246 -42.909  1.00  0.89           C  
ATOM   4252  N   ASN A 564       2.512  -7.975 -38.719  1.00  0.80           N  
ATOM   4253  CA  ASN A 564       3.231  -6.831 -38.167  1.00  0.81           C  
ATOM   4254  C   ASN A 564       4.559  -6.605 -38.882  1.00  0.81           C  
ATOM   4255  CB  ASN A 564       3.461  -7.016 -36.665  1.00  0.78           C  
ATOM   4256  O   ASN A 564       5.158  -7.549 -39.402  1.00  0.80           O  
ATOM   4257  CG  ASN A 564       2.181  -6.906 -35.860  1.00  0.73           C  
ATOM   4258  ND2 ASN A 564       1.978  -7.841 -34.939  1.00  0.73           N  
ATOM   4259  OD1 ASN A 564       1.381  -5.990 -36.065  1.00  0.74           O  
ATOM   4260  N   ASN A 565       5.084  -5.328 -38.879  1.00  0.77           N  
ATOM   4261  CA  ASN A 565       6.408  -5.018 -39.408  1.00  0.80           C  
ATOM   4262  C   ASN A 565       7.491  -5.852 -38.730  1.00  0.77           C  
ATOM   4263  CB  ASN A 565       6.712  -3.526 -39.254  1.00  0.74           C  
ATOM   4264  O   ASN A 565       7.504  -5.984 -37.505  1.00  0.74           O  
ATOM   4265  CG  ASN A 565       7.978  -3.111 -39.978  1.00  0.72           C  
ATOM   4266  ND2 ASN A 565       8.738  -2.207 -39.371  1.00  0.79           N  
ATOM   4267  OD1 ASN A 565       8.269  -3.597 -41.073  1.00  0.78           O  
ATOM   4268  N   GLY A 566       8.308  -6.442 -39.606  1.00  0.81           N  
ATOM   4269  CA  GLY A 566       9.388  -7.273 -39.098  1.00  0.82           C  
ATOM   4270  C   GLY A 566       8.942  -8.679 -38.742  1.00  0.80           C  
ATOM   4271  O   GLY A 566       9.733  -9.478 -38.237  1.00  0.78           O  
ATOM   4272  N   ARG A 567       7.753  -8.968 -38.945  1.00  0.85           N  
ATOM   4273  CA  ARG A 567       7.272 -10.331 -38.747  1.00  0.86           C  
ATOM   4274  C   ARG A 567       8.105 -11.328 -39.544  1.00  0.87           C  
ATOM   4275  CB  ARG A 567       5.798 -10.444 -39.144  1.00  0.84           C  
ATOM   4276  O   ARG A 567       8.238 -11.200 -40.763  1.00  0.87           O  
ATOM   4277  CG  ARG A 567       5.231 -11.848 -39.014  1.00  0.80           C  
ATOM   4278  CD  ARG A 567       5.271 -12.341 -37.574  1.00  0.78           C  
ATOM   4279  NE  ARG A 567       4.799 -13.719 -37.463  1.00  0.74           N  
ATOM   4280  NH1 ARG A 567       5.563 -14.024 -35.304  1.00  0.68           N  
ATOM   4281  NH2 ARG A 567       4.480 -15.726 -36.394  1.00  0.65           N  
ATOM   4282  CZ  ARG A 567       4.948 -14.487 -36.387  1.00  0.74           C  
ATOM   4283  N   ILE A 568       8.664 -12.363 -38.881  1.00  0.87           N  
ATOM   4284  CA  ILE A 568       9.459 -13.431 -39.477  1.00  0.89           C  
ATOM   4285  C   ILE A 568       8.655 -14.729 -39.486  1.00  0.89           C  
ATOM   4286  CB  ILE A 568      10.793 -13.632 -38.722  1.00  0.87           C  
ATOM   4287  O   ILE A 568       8.075 -15.114 -38.469  1.00  0.88           O  
ATOM   4288  CG1 ILE A 568      11.588 -12.322 -38.686  1.00  0.86           C  
ATOM   4289  CG2 ILE A 568      11.614 -14.753 -39.366  1.00  0.86           C  
ATOM   4290  CD1 ILE A 568      12.869 -12.398 -37.867  1.00  0.83           C  
ATOM   4291  N   VAL A 569       8.575 -15.420 -40.559  1.00  0.89           N  
ATOM   4292  CA  VAL A 569       8.066 -16.777 -40.722  1.00  0.91           C  
ATOM   4293  C   VAL A 569       9.150 -17.667 -41.327  1.00  0.90           C  
ATOM   4294  CB  VAL A 569       6.798 -16.806 -41.604  1.00  0.89           C  
ATOM   4295  O   VAL A 569       9.729 -17.333 -42.363  1.00  0.89           O  
ATOM   4296  CG1 VAL A 569       6.283 -18.236 -41.763  1.00  0.87           C  
ATOM   4297  CG2 VAL A 569       5.715 -15.907 -41.011  1.00  0.87           C  
ATOM   4298  N   ARG A 570       9.374 -18.756 -40.712  1.00  0.90           N  
ATOM   4299  CA  ARG A 570      10.285 -19.771 -41.230  1.00  0.91           C  
ATOM   4300  C   ARG A 570       9.528 -21.034 -41.626  1.00  0.91           C  
ATOM   4301  CB  ARG A 570      11.360 -20.108 -40.194  1.00  0.89           C  
ATOM   4302  O   ARG A 570       8.799 -21.608 -40.815  1.00  0.90           O  
ATOM   4303  CG  ARG A 570      12.329 -18.969 -39.919  1.00  0.86           C  
ATOM   4304  CD  ARG A 570      13.362 -19.349 -38.868  1.00  0.85           C  
ATOM   4305  NE  ARG A 570      14.344 -18.287 -38.669  1.00  0.84           N  
ATOM   4306  NH1 ARG A 570      15.136 -19.112 -36.662  1.00  0.76           N  
ATOM   4307  NH2 ARG A 570      16.020 -17.190 -37.545  1.00  0.73           N  
ATOM   4308  CZ  ARG A 570      15.164 -18.199 -37.626  1.00  0.84           C  
ATOM   4309  N   ILE A 571       9.684 -21.426 -42.762  1.00  0.92           N  
ATOM   4310  CA  ILE A 571       9.020 -22.600 -43.317  1.00  0.93           C  
ATOM   4311  C   ILE A 571      10.060 -23.658 -43.680  1.00  0.91           C  
ATOM   4312  CB  ILE A 571       8.171 -22.237 -44.556  1.00  0.92           C  
ATOM   4313  O   ILE A 571      10.888 -23.444 -44.569  1.00  0.88           O  
ATOM   4314  CG1 ILE A 571       7.119 -21.182 -44.192  1.00  0.90           C  
ATOM   4315  CG2 ILE A 571       7.511 -23.487 -45.145  1.00  0.90           C  
ATOM   4316  CD1 ILE A 571       6.313 -20.676 -45.380  1.00  0.87           C  
ATOM   4317  N   CYS A 572      10.038 -24.705 -42.972  1.00  0.91           N  
ATOM   4318  CA  CYS A 572      10.876 -25.873 -43.217  1.00  0.92           C  
ATOM   4319  C   CYS A 572      10.131 -26.916 -44.041  1.00  0.91           C  
ATOM   4320  CB  CYS A 572      11.339 -26.487 -41.897  1.00  0.88           C  
ATOM   4321  O   CYS A 572       9.069 -27.391 -43.634  1.00  0.89           O  
ATOM   4322  SG  CYS A 572      12.524 -27.836 -42.097  1.00  0.74           S  
ATOM   4323  N   ARG A 573      10.693 -27.231 -45.061  1.00  0.90           N  
ATOM   4324  CA  ARG A 573      10.130 -28.277 -45.908  1.00  0.91           C  
ATOM   4325  C   ARG A 573      10.533 -29.661 -45.410  1.00  0.89           C  
ATOM   4326  CB  ARG A 573      10.576 -28.092 -47.360  1.00  0.88           C  
ATOM   4327  O   ARG A 573      11.717 -29.927 -45.190  1.00  0.85           O  
ATOM   4328  CG  ARG A 573      10.013 -29.133 -48.315  1.00  0.83           C  
ATOM   4329  CD  ARG A 573      10.575 -28.971 -49.720  1.00  0.82           C  
ATOM   4330  NE  ARG A 573      10.219 -30.099 -50.576  1.00  0.80           N  
ATOM   4331  NH1 ARG A 573      11.790 -29.627 -52.203  1.00  0.67           N  
ATOM   4332  NH2 ARG A 573      10.401 -31.436 -52.434  1.00  0.65           N  
ATOM   4333  CZ  ARG A 573      10.804 -30.385 -51.736  1.00  0.81           C  
ATOM   4334  N   GLY A 574       9.677 -30.627 -45.417  1.00  0.87           N  
ATOM   4335  CA  GLY A 574       9.947 -32.034 -45.168  1.00  0.86           C  
ATOM   4336  C   GLY A 574      10.280 -32.810 -46.428  1.00  0.83           C  
ATOM   4337  O   GLY A 574      11.442 -33.150 -46.664  1.00  0.77           O  
ATOM   4338  N   ARG A 575       9.195 -33.233 -47.061  1.00  0.83           N  
ATOM   4339  CA  ARG A 575       9.422 -34.147 -48.176  1.00  0.85           C  
ATOM   4340  C   ARG A 575       8.952 -33.534 -49.491  1.00  0.83           C  
ATOM   4341  CB  ARG A 575       8.709 -35.479 -47.934  1.00  0.81           C  
ATOM   4342  O   ARG A 575       9.734 -33.402 -50.435  1.00  0.80           O  
ATOM   4343  CG  ARG A 575       8.984 -36.527 -49.001  1.00  0.75           C  
ATOM   4344  CD  ARG A 575       8.275 -37.840 -48.697  1.00  0.74           C  
ATOM   4345  NE  ARG A 575       8.441 -38.805 -49.780  1.00  0.68           N  
ATOM   4346  NH1 ARG A 575       7.167 -40.454 -48.783  1.00  0.58           N  
ATOM   4347  NH2 ARG A 575       8.126 -40.822 -50.832  1.00  0.54           N  
ATOM   4348  CZ  ARG A 575       7.911 -40.025 -49.796  1.00  0.72           C  
ATOM   4349  N   ASP A 576       7.819 -33.131 -49.623  1.00  0.88           N  
ATOM   4350  CA  ASP A 576       7.194 -32.695 -50.868  1.00  0.89           C  
ATOM   4351  C   ASP A 576       7.142 -31.171 -50.952  1.00  0.90           C  
ATOM   4352  CB  ASP A 576       5.784 -33.277 -50.993  1.00  0.87           C  
ATOM   4353  O   ASP A 576       7.428 -30.480 -49.972  1.00  0.88           O  
ATOM   4354  CG  ASP A 576       5.777 -34.791 -51.111  1.00  0.84           C  
ATOM   4355  OD1 ASP A 576       6.363 -35.331 -52.074  1.00  0.83           O  
ATOM   4356  OD2 ASP A 576       5.176 -35.450 -50.236  1.00  0.84           O  
ATOM   4357  N   ASP A 577       6.858 -30.664 -52.133  1.00  0.89           N  
ATOM   4358  CA  ASP A 577       7.015 -29.239 -52.407  1.00  0.91           C  
ATOM   4359  C   ASP A 577       6.069 -28.406 -51.544  1.00  0.92           C  
ATOM   4360  CB  ASP A 577       6.768 -28.948 -53.889  1.00  0.89           C  
ATOM   4361  O   ASP A 577       4.931 -28.808 -51.296  1.00  0.91           O  
ATOM   4362  CG  ASP A 577       7.959 -29.290 -54.767  1.00  0.85           C  
ATOM   4363  OD1 ASP A 577       9.046 -29.594 -54.229  1.00  0.84           O  
ATOM   4364  OD2 ASP A 577       7.810 -29.252 -56.007  1.00  0.85           O  
ATOM   4365  N   VAL A 578       6.525 -27.321 -51.085  1.00  0.92           N  
ATOM   4366  CA  VAL A 578       5.741 -26.348 -50.333  1.00  0.94           C  
ATOM   4367  C   VAL A 578       5.660 -25.037 -51.113  1.00  0.93           C  
ATOM   4368  CB  VAL A 578       6.339 -26.098 -48.931  1.00  0.92           C  
ATOM   4369  O   VAL A 578       6.655 -24.320 -51.239  1.00  0.93           O  
ATOM   4370  CG1 VAL A 578       5.484 -25.102 -48.149  1.00  0.90           C  
ATOM   4371  CG2 VAL A 578       6.468 -27.413 -48.165  1.00  0.90           C  
ATOM   4372  N   LEU A 579       4.483 -24.792 -51.611  1.00  0.94           N  
ATOM   4373  CA  LEU A 579       4.199 -23.497 -52.221  1.00  0.95           C  
ATOM   4374  C   LEU A 579       3.855 -22.460 -51.158  1.00  0.96           C  
ATOM   4375  CB  LEU A 579       3.049 -23.618 -53.225  1.00  0.94           C  
ATOM   4376  O   LEU A 579       2.819 -22.563 -50.496  1.00  0.95           O  
ATOM   4377  CG  LEU A 579       2.750 -22.375 -54.065  1.00  0.91           C  
ATOM   4378  CD1 LEU A 579       3.887 -22.114 -55.047  1.00  0.87           C  
ATOM   4379  CD2 LEU A 579       1.425 -22.535 -54.803  1.00  0.87           C  
ATOM   4380  N   VAL A 580       4.684 -21.461 -50.943  1.00  0.95           N  
ATOM   4381  CA  VAL A 580       4.423 -20.353 -50.031  1.00  0.96           C  
ATOM   4382  C   VAL A 580       3.714 -19.225 -50.777  1.00  0.95           C  
ATOM   4383  CB  VAL A 580       5.726 -19.828 -49.387  1.00  0.94           C  
ATOM   4384  O   VAL A 580       4.259 -18.663 -51.730  1.00  0.94           O  
ATOM   4385  CG1 VAL A 580       5.421 -18.738 -48.361  1.00  0.89           C  
ATOM   4386  CG2 VAL A 580       6.499 -20.975 -48.738  1.00  0.89           C  
ATOM   4387  N   ASN A 581       2.513 -18.877 -50.355  1.00  0.97           N  
ATOM   4388  CA  ASN A 581       1.689 -17.809 -50.911  1.00  0.97           C  
ATOM   4389  C   ASN A 581       1.698 -16.572 -50.018  1.00  0.97           C  
ATOM   4390  CB  ASN A 581       0.255 -18.296 -51.129  1.00  0.96           C  
ATOM   4391  O   ASN A 581       1.417 -16.662 -48.822  1.00  0.97           O  
ATOM   4392  CG  ASN A 581      -0.592 -17.296 -51.890  1.00  0.93           C  
ATOM   4393  ND2 ASN A 581      -1.146 -17.724 -53.018  1.00  0.93           N  
ATOM   4394  OD1 ASN A 581      -0.748 -16.147 -51.467  1.00  0.92           O  
ATOM   4395  N   GLY A 582       1.936 -15.413 -50.569  1.00  0.96           N  
ATOM   4396  CA  GLY A 582       2.081 -14.140 -49.881  1.00  0.96           C  
ATOM   4397  C   GLY A 582       0.772 -13.609 -49.328  1.00  0.95           C  
ATOM   4398  O   GLY A 582       0.749 -12.576 -48.656  1.00  0.93           O  
ATOM   4399  N   ASN A 583      -0.402 -14.192 -49.622  1.00  0.96           N  
ATOM   4400  CA  ASN A 583      -1.737 -13.882 -49.121  1.00  0.96           C  
ATOM   4401  C   ASN A 583      -2.095 -12.416 -49.350  1.00  0.94           C  
ATOM   4402  CB  ASN A 583      -1.846 -14.229 -47.635  1.00  0.95           C  
ATOM   4403  O   ASN A 583      -2.478 -11.713 -48.414  1.00  0.90           O  
ATOM   4404  CG  ASN A 583      -3.284 -14.338 -47.165  1.00  0.92           C  
ATOM   4405  ND2 ASN A 583      -3.482 -14.314 -45.852  1.00  0.91           N  
ATOM   4406  OD1 ASN A 583      -4.208 -14.443 -47.975  1.00  0.88           O  
ATOM   4407  N   GLY A 584      -1.868 -11.963 -50.589  1.00  0.94           N  
ATOM   4408  CA  GLY A 584      -2.161 -10.610 -51.035  1.00  0.95           C  
ATOM   4409  C   GLY A 584      -1.000  -9.653 -50.842  1.00  0.94           C  
ATOM   4410  O   GLY A 584      -1.082  -8.484 -51.223  1.00  0.92           O  
ATOM   4411  N   LYS A 585       0.134 -10.168 -50.392  1.00  0.94           N  
ATOM   4412  CA  LYS A 585       1.386  -9.424 -50.287  1.00  0.95           C  
ATOM   4413  C   LYS A 585       2.426  -9.956 -51.269  1.00  0.95           C  
ATOM   4414  CB  LYS A 585       1.931  -9.490 -48.860  1.00  0.92           C  
ATOM   4415  O   LYS A 585       2.455 -11.153 -51.563  1.00  0.94           O  
ATOM   4416  CG  LYS A 585       0.904  -9.154 -47.789  1.00  0.82           C  
ATOM   4417  CD  LYS A 585       0.407  -7.720 -47.921  1.00  0.77           C  
ATOM   4418  CE  LYS A 585      -0.539  -7.349 -46.786  1.00  0.80           C  
ATOM   4419  NZ  LYS A 585      -1.119  -5.985 -46.973  1.00  0.78           N  
ATOM   4420  N   THR A 586       3.263  -9.067 -51.784  1.00  0.95           N  
ATOM   4421  CA  THR A 586       4.355  -9.446 -52.675  1.00  0.96           C  
ATOM   4422  C   THR A 586       5.469 -10.143 -51.899  1.00  0.95           C  
ATOM   4423  CB  THR A 586       4.927  -8.220 -53.410  1.00  0.93           C  
ATOM   4424  O   THR A 586       5.850  -9.697 -50.814  1.00  0.95           O  
ATOM   4425  CG2 THR A 586       6.051  -8.623 -54.359  1.00  0.78           C  
ATOM   4426  OG1 THR A 586       3.882  -7.592 -54.164  1.00  0.83           O  
ATOM   4427  N   ILE A 587       6.033 -11.220 -52.434  1.00  0.93           N  
ATOM   4428  CA  ILE A 587       7.263 -11.840 -51.954  1.00  0.95           C  
ATOM   4429  C   ILE A 587       8.444 -11.365 -52.797  1.00  0.93           C  
ATOM   4430  CB  ILE A 587       7.168 -13.382 -51.985  1.00  0.94           C  
ATOM   4431  O   ILE A 587       8.505 -11.635 -53.999  1.00  0.91           O  
ATOM   4432  CG1 ILE A 587       5.943 -13.858 -51.195  1.00  0.93           C  
ATOM   4433  CG2 ILE A 587       8.452 -14.013 -51.437  1.00  0.92           C  
ATOM   4434  CD1 ILE A 587       5.712 -15.362 -51.259  1.00  0.89           C  
ATOM   4435  N   LYS A 588       9.326 -10.632 -52.237  1.00  0.95           N  
ATOM   4436  CA  LYS A 588      10.542 -10.177 -52.905  1.00  0.95           C  
ATOM   4437  C   LYS A 588      11.670 -11.192 -52.745  1.00  0.93           C  
ATOM   4438  CB  LYS A 588      10.979  -8.818 -52.357  1.00  0.92           C  
ATOM   4439  O   LYS A 588      12.180 -11.392 -51.641  1.00  0.90           O  
ATOM   4440  CG  LYS A 588      10.069  -7.666 -52.758  1.00  0.83           C  
ATOM   4441  CD  LYS A 588      10.714  -6.317 -52.470  1.00  0.79           C  
ATOM   4442  CE  LYS A 588       9.814  -5.164 -52.895  1.00  0.80           C  
ATOM   4443  NZ  LYS A 588      10.437  -3.838 -52.603  1.00  0.78           N  
ATOM   4444  N   PHE A 589      12.103 -11.690 -53.867  1.00  0.90           N  
ATOM   4445  CA  PHE A 589      13.259 -12.569 -53.996  1.00  0.92           C  
ATOM   4446  C   PHE A 589      14.249 -12.015 -55.013  1.00  0.87           C  
ATOM   4447  CB  PHE A 589      12.820 -13.979 -54.404  1.00  0.88           C  
ATOM   4448  O   PHE A 589      13.940 -11.925 -56.203  1.00  0.81           O  
ATOM   4449  CG  PHE A 589      13.964 -14.935 -54.607  1.00  0.80           C  
ATOM   4450  CD1 PHE A 589      14.892 -15.156 -53.596  1.00  0.74           C  
ATOM   4451  CD2 PHE A 589      14.112 -15.614 -55.810  1.00  0.76           C  
ATOM   4452  CE1 PHE A 589      15.952 -16.041 -53.781  1.00  0.81           C  
ATOM   4453  CE2 PHE A 589      15.169 -16.500 -56.002  1.00  0.78           C  
ATOM   4454  CZ  PHE A 589      16.088 -16.711 -54.987  1.00  0.82           C  
ATOM   4455  N   ARG A 590      15.384 -11.532 -54.549  1.00  0.89           N  
ATOM   4456  CA  ARG A 590      16.346 -10.776 -55.346  1.00  0.89           C  
ATOM   4457  C   ARG A 590      15.687  -9.560 -55.989  1.00  0.89           C  
ATOM   4458  CB  ARG A 590      16.969 -11.666 -56.423  1.00  0.88           C  
ATOM   4459  O   ARG A 590      15.193  -8.673 -55.290  1.00  0.86           O  
ATOM   4460  CG  ARG A 590      17.711 -12.873 -55.872  1.00  0.89           C  
ATOM   4461  CD  ARG A 590      18.279 -13.743 -56.985  1.00  0.86           C  
ATOM   4462  NE  ARG A 590      19.016 -14.885 -56.453  1.00  0.85           N  
ATOM   4463  NH1 ARG A 590      19.864 -15.552 -58.496  1.00  0.82           N  
ATOM   4464  NH2 ARG A 590      20.383 -16.726 -56.596  1.00  0.79           N  
ATOM   4465  CZ  ARG A 590      19.753 -15.718 -57.183  1.00  0.83           C  
ATOM   4466  N   ASN A 591      15.615  -9.431 -57.232  1.00  0.83           N  
ATOM   4467  CA  ASN A 591      14.966  -8.357 -57.977  1.00  0.87           C  
ATOM   4468  C   ASN A 591      13.549  -8.741 -58.394  1.00  0.87           C  
ATOM   4469  CB  ASN A 591      15.797  -7.978 -59.204  1.00  0.82           C  
ATOM   4470  O   ASN A 591      12.833  -7.934 -58.990  1.00  0.86           O  
ATOM   4471  CG  ASN A 591      17.143  -7.384 -58.838  1.00  0.77           C  
ATOM   4472  ND2 ASN A 591      18.135  -7.590 -59.695  1.00  0.83           N  
ATOM   4473  OD1 ASN A 591      17.290  -6.746 -57.792  1.00  0.78           O  
ATOM   4474  N   ASP A 592      13.058  -9.879 -58.121  1.00  0.88           N  
ATOM   4475  CA  ASP A 592      11.755 -10.335 -58.594  1.00  0.92           C  
ATOM   4476  C   ASP A 592      10.661 -10.026 -57.574  1.00  0.92           C  
ATOM   4477  CB  ASP A 592      11.787 -11.835 -58.892  1.00  0.89           C  
ATOM   4478  O   ASP A 592      10.901 -10.072 -56.366  1.00  0.92           O  
ATOM   4479  CG  ASP A 592      12.760 -12.199 -60.000  1.00  0.84           C  
ATOM   4480  OD1 ASP A 592      12.880 -11.435 -60.982  1.00  0.83           O  
ATOM   4481  OD2 ASP A 592      13.410 -13.261 -59.892  1.00  0.87           O  
ATOM   4482  N   ASN A 593       9.385  -9.639 -57.986  1.00  0.90           N  
ATOM   4483  CA  ASN A 593       8.125  -9.502 -57.265  1.00  0.93           C  
ATOM   4484  C   ASN A 593       7.197 -10.685 -57.526  1.00  0.90           C  
ATOM   4485  CB  ASN A 593       7.432  -8.190 -57.640  1.00  0.88           C  
ATOM   4486  O   ASN A 593       6.446 -10.686 -58.503  1.00  0.87           O  
ATOM   4487  CG  ASN A 593       8.239  -6.969 -57.244  1.00  0.78           C  
ATOM   4488  ND2 ASN A 593       8.252  -5.962 -58.109  1.00  0.85           N  
ATOM   4489  OD1 ASN A 593       8.846  -6.932 -56.171  1.00  0.77           O  
ATOM   4490  N   LEU A 594       7.214 -11.585 -56.662  1.00  0.93           N  
ATOM   4491  CA  LEU A 594       6.458 -12.822 -56.831  1.00  0.95           C  
ATOM   4492  C   LEU A 594       5.219 -12.827 -55.941  1.00  0.94           C  
ATOM   4493  CB  LEU A 594       7.336 -14.034 -56.511  1.00  0.93           C  
ATOM   4494  O   LEU A 594       5.226 -12.242 -54.856  1.00  0.94           O  
ATOM   4495  CG  LEU A 594       8.627 -14.170 -57.320  1.00  0.91           C  
ATOM   4496  CD1 LEU A 594       9.450 -15.348 -56.812  1.00  0.88           C  
ATOM   4497  CD2 LEU A 594       8.313 -14.330 -58.804  1.00  0.88           C  
ATOM   4498  N   SER A 595       4.107 -13.528 -56.298  1.00  0.94           N  
ATOM   4499  CA  SER A 595       2.951 -13.759 -55.438  1.00  0.96           C  
ATOM   4500  C   SER A 595       3.111 -15.042 -54.629  1.00  0.95           C  
ATOM   4501  CB  SER A 595       1.669 -13.827 -56.269  1.00  0.94           C  
ATOM   4502  O   SER A 595       2.557 -15.165 -53.535  1.00  0.95           O  
ATOM   4503  OG  SER A 595       1.777 -14.814 -57.281  1.00  0.84           O  
ATOM   4504  N   THR A 596       3.927 -15.942 -55.223  1.00  0.94           N  
ATOM   4505  CA  THR A 596       4.222 -17.239 -54.626  1.00  0.95           C  
ATOM   4506  C   THR A 596       5.689 -17.608 -54.833  1.00  0.93           C  
ATOM   4507  CB  THR A 596       3.325 -18.343 -55.215  1.00  0.94           C  
ATOM   4508  O   THR A 596       6.307 -17.191 -55.815  1.00  0.91           O  
ATOM   4509  CG2 THR A 596       1.852 -18.060 -54.939  1.00  0.85           C  
ATOM   4510  OG1 THR A 596       3.530 -18.412 -56.632  1.00  0.90           O  
ATOM   4511  N   ILE A 597       6.171 -18.405 -54.017  1.00  0.93           N  
ATOM   4512  CA  ILE A 597       7.499 -18.992 -54.159  1.00  0.94           C  
ATOM   4513  C   ILE A 597       7.459 -20.464 -53.752  1.00  0.92           C  
ATOM   4514  CB  ILE A 597       8.547 -18.231 -53.316  1.00  0.91           C  
ATOM   4515  O   ILE A 597       6.800 -20.826 -52.775  1.00  0.90           O  
ATOM   4516  CG1 ILE A 597       9.963 -18.692 -53.682  1.00  0.77           C  
ATOM   4517  CG2 ILE A 597       8.278 -18.421 -51.821  1.00  0.76           C  
ATOM   4518  CD1 ILE A 597      11.053 -17.700 -53.302  1.00  0.74           C  
ATOM   4519  N   ASN A 598       8.150 -21.291 -54.453  1.00  0.91           N  
ATOM   4520  CA  ASN A 598       8.274 -22.711 -54.144  1.00  0.92           C  
ATOM   4521  C   ASN A 598       9.524 -22.998 -53.316  1.00  0.90           C  
ATOM   4522  CB  ASN A 598       8.287 -23.541 -55.429  1.00  0.88           C  
ATOM   4523  O   ASN A 598      10.636 -22.665 -53.728  1.00  0.86           O  
ATOM   4524  CG  ASN A 598       8.067 -25.019 -55.172  1.00  0.78           C  
ATOM   4525  ND2 ASN A 598       8.046 -25.810 -56.239  1.00  0.76           N  
ATOM   4526  OD1 ASN A 598       7.916 -25.447 -54.025  1.00  0.75           O  
ATOM   4527  N   VAL A 599       9.418 -23.642 -52.145  1.00  0.86           N  
ATOM   4528  CA  VAL A 599      10.483 -24.275 -51.374  1.00  0.88           C  
ATOM   4529  C   VAL A 599      10.668 -25.719 -51.837  1.00  0.82           C  
ATOM   4530  CB  VAL A 599      10.188 -24.236 -49.858  1.00  0.83           C  
ATOM   4531  O   VAL A 599       9.919 -26.609 -51.429  1.00  0.78           O  
ATOM   4532  CG1 VAL A 599      11.404 -24.698 -49.059  1.00  0.73           C  
ATOM   4533  CG2 VAL A 599       9.768 -22.830 -49.434  1.00  0.71           C  
ATOM   4534  N   SER A 600      11.741 -26.002 -52.704  1.00  0.85           N  
ATOM   4535  CA  SER A 600      11.761 -27.203 -53.533  1.00  0.83           C  
ATOM   4536  C   SER A 600      12.789 -28.209 -53.025  1.00  0.81           C  
ATOM   4537  CB  SER A 600      12.063 -26.845 -54.989  1.00  0.80           C  
ATOM   4538  O   SER A 600      12.886 -29.322 -53.544  1.00  0.73           O  
ATOM   4539  OG  SER A 600      11.173 -25.846 -55.456  1.00  0.71           O  
ATOM   4540  N   TYR A 601      13.564 -27.969 -52.031  1.00  0.81           N  
ATOM   4541  CA  TYR A 601      14.575 -28.935 -51.615  1.00  0.83           C  
ATOM   4542  C   TYR A 601      14.280 -29.465 -50.216  1.00  0.82           C  
ATOM   4543  CB  TYR A 601      15.970 -28.302 -51.650  1.00  0.78           C  
ATOM   4544  O   TYR A 601      13.911 -28.701 -49.322  1.00  0.78           O  
ATOM   4545  CG  TYR A 601      16.387 -27.828 -53.021  1.00  0.74           C  
ATOM   4546  CD1 TYR A 601      16.863 -28.726 -53.974  1.00  0.70           C  
ATOM   4547  CD2 TYR A 601      16.308 -26.483 -53.365  1.00  0.71           C  
ATOM   4548  CE1 TYR A 601      17.251 -28.293 -55.238  1.00  0.71           C  
ATOM   4549  CE2 TYR A 601      16.692 -26.040 -54.626  1.00  0.69           C  
ATOM   4550  OH  TYR A 601      17.544 -26.517 -56.804  1.00  0.61           O  
ATOM   4551  CZ  TYR A 601      17.162 -26.951 -55.554  1.00  0.71           C  
ATOM   4552  N   ASP A 602      14.464 -30.834 -49.983  1.00  0.78           N  
ATOM   4553  CA  ASP A 602      14.283 -31.491 -48.692  1.00  0.80           C  
ATOM   4554  C   ASP A 602      15.171 -30.857 -47.624  1.00  0.79           C  
ATOM   4555  CB  ASP A 602      14.581 -32.987 -48.805  1.00  0.75           C  
ATOM   4556  O   ASP A 602      16.370 -30.666 -47.839  1.00  0.75           O  
ATOM   4557  CG  ASP A 602      13.915 -33.809 -47.715  1.00  0.69           C  
ATOM   4558  OD1 ASP A 602      13.134 -33.245 -46.918  1.00  0.67           O  
ATOM   4559  OD2 ASP A 602      14.175 -35.030 -47.652  1.00  0.72           O  
ATOM   4560  N   GLY A 603      14.552 -30.491 -46.601  1.00  0.80           N  
ATOM   4561  CA  GLY A 603      15.248 -29.890 -45.474  1.00  0.81           C  
ATOM   4562  C   GLY A 603      15.528 -28.412 -45.664  1.00  0.81           C  
ATOM   4563  O   GLY A 603      16.142 -27.775 -44.805  1.00  0.79           O  
ATOM   4564  N   ASN A 604      15.180 -27.839 -46.779  1.00  0.86           N  
ATOM   4565  CA  ASN A 604      15.360 -26.400 -46.937  1.00  0.86           C  
ATOM   4566  C   ASN A 604      14.449 -25.614 -45.999  1.00  0.87           C  
ATOM   4567  CB  ASN A 604      15.114 -25.984 -48.389  1.00  0.84           C  
ATOM   4568  O   ASN A 604      13.264 -25.926 -45.873  1.00  0.85           O  
ATOM   4569  CG  ASN A 604      16.315 -26.234 -49.280  1.00  0.78           C  
ATOM   4570  ND2 ASN A 604      16.259 -25.729 -50.506  1.00  0.75           N  
ATOM   4571  OD1 ASN A 604      17.285 -26.877 -48.869  1.00  0.75           O  
ATOM   4572  N   THR A 605      14.980 -24.656 -45.475  1.00  0.86           N  
ATOM   4573  CA  THR A 605      14.230 -23.688 -44.682  1.00  0.88           C  
ATOM   4574  C   THR A 605      14.225 -22.321 -45.361  1.00  0.88           C  
ATOM   4575  CB  THR A 605      14.812 -23.557 -43.263  1.00  0.85           C  
ATOM   4576  O   THR A 605      15.282 -21.722 -45.569  1.00  0.87           O  
ATOM   4577  CG2 THR A 605      13.990 -22.588 -42.418  1.00  0.83           C  
ATOM   4578  OG1 THR A 605      14.810 -24.843 -42.631  1.00  0.84           O  
ATOM   4579  N   ALA A 606      13.067 -21.955 -45.586  1.00  0.90           N  
ATOM   4580  CA  ALA A 606      12.808 -20.591 -46.037  1.00  0.91           C  
ATOM   4581  C   ALA A 606      12.515 -19.669 -44.856  1.00  0.91           C  
ATOM   4582  CB  ALA A 606      11.644 -20.569 -47.025  1.00  0.89           C  
ATOM   4583  O   ALA A 606      11.681 -19.985 -44.005  1.00  0.90           O  
ATOM   4584  N   GLU A 607      13.157 -18.485 -44.885  1.00  0.89           N  
ATOM   4585  CA  GLU A 607      12.800 -17.372 -44.011  1.00  0.91           C  
ATOM   4586  C   GLU A 607      12.158 -16.235 -44.800  1.00  0.91           C  
ATOM   4587  CB  GLU A 607      14.032 -16.861 -43.260  1.00  0.88           C  
ATOM   4588  O   GLU A 607      12.677 -15.823 -45.839  1.00  0.91           O  
ATOM   4589  CG  GLU A 607      13.722 -15.786 -42.228  1.00  0.82           C  
ATOM   4590  CD  GLU A 607      14.923 -15.407 -41.376  1.00  0.81           C  
ATOM   4591  OE1 GLU A 607      15.089 -15.977 -40.274  1.00  0.84           O  
ATOM   4592  OE2 GLU A 607      15.704 -14.533 -41.814  1.00  0.84           O  
ATOM   4593  N   LEU A 608      11.057 -15.792 -44.264  1.00  0.92           N  
ATOM   4594  CA  LEU A 608      10.325 -14.648 -44.797  1.00  0.93           C  
ATOM   4595  C   LEU A 608      10.151 -13.570 -43.732  1.00  0.91           C  
ATOM   4596  CB  LEU A 608       8.956 -15.085 -45.325  1.00  0.92           C  
ATOM   4597  O   LEU A 608       9.598 -13.832 -42.661  1.00  0.89           O  
ATOM   4598  CG  LEU A 608       8.963 -16.125 -46.446  1.00  0.91           C  
ATOM   4599  CD1 LEU A 608       8.644 -17.508 -45.888  1.00  0.89           C  
ATOM   4600  CD2 LEU A 608       7.970 -15.741 -47.538  1.00  0.89           C  
ATOM   4601  N   ILE A 609      10.544 -12.351 -44.069  1.00  0.90           N  
ATOM   4602  CA  ILE A 609      10.455 -11.172 -43.214  1.00  0.91           C  
ATOM   4603  C   ILE A 609       9.510 -10.150 -43.842  1.00  0.91           C  
ATOM   4604  CB  ILE A 609      11.845 -10.541 -42.975  1.00  0.88           C  
ATOM   4605  O   ILE A 609       9.723  -9.713 -44.976  1.00  0.90           O  
ATOM   4606  CG1 ILE A 609      12.825 -11.594 -42.443  1.00  0.80           C  
ATOM   4607  CG2 ILE A 609      11.741  -9.355 -42.013  1.00  0.79           C  
ATOM   4608  CD1 ILE A 609      14.253 -11.090 -42.292  1.00  0.76           C  
ATOM   4609  N   TYR A 610       8.427  -9.855 -43.094  1.00  0.87           N  
ATOM   4610  CA  TYR A 610       7.490  -8.858 -43.599  1.00  0.90           C  
ATOM   4611  C   TYR A 610       8.049  -7.450 -43.433  1.00  0.87           C  
ATOM   4612  CB  TYR A 610       6.142  -8.974 -42.880  1.00  0.87           C  
ATOM   4613  O   TYR A 610       8.490  -7.076 -42.344  1.00  0.84           O  
ATOM   4614  CG  TYR A 610       5.097  -8.012 -43.392  1.00  0.86           C  
ATOM   4615  CD1 TYR A 610       4.545  -8.164 -44.662  1.00  0.84           C  
ATOM   4616  CD2 TYR A 610       4.660  -6.950 -42.608  1.00  0.85           C  
ATOM   4617  CE1 TYR A 610       3.583  -7.280 -45.139  1.00  0.89           C  
ATOM   4618  CE2 TYR A 610       3.699  -6.060 -43.074  1.00  0.89           C  
ATOM   4619  OH  TYR A 610       2.214  -5.354 -44.805  1.00  0.80           O  
ATOM   4620  CZ  TYR A 610       3.166  -6.233 -44.338  1.00  0.88           C  
ATOM   4621  N   VAL A 611       8.009  -6.626 -44.453  1.00  0.87           N  
ATOM   4622  CA  VAL A 611       8.410  -5.223 -44.478  1.00  0.89           C  
ATOM   4623  C   VAL A 611       7.194  -4.343 -44.761  1.00  0.88           C  
ATOM   4624  CB  VAL A 611       9.511  -4.965 -45.532  1.00  0.87           C  
ATOM   4625  O   VAL A 611       6.750  -4.237 -45.906  1.00  0.85           O  
ATOM   4626  CG1 VAL A 611       9.963  -3.507 -45.495  1.00  0.83           C  
ATOM   4627  CG2 VAL A 611      10.696  -5.901 -45.304  1.00  0.82           C  
ATOM   4628  N   GLN A 612       6.750  -3.672 -43.763  1.00  0.84           N  
ATOM   4629  CA  GLN A 612       5.529  -2.874 -43.812  1.00  0.87           C  
ATOM   4630  C   GLN A 612       5.674  -1.706 -44.783  1.00  0.85           C  
ATOM   4631  CB  GLN A 612       5.168  -2.358 -42.419  1.00  0.82           C  
ATOM   4632  O   GLN A 612       4.757  -1.415 -45.554  1.00  0.83           O  
ATOM   4633  CG  GLN A 612       3.859  -1.583 -42.370  1.00  0.75           C  
ATOM   4634  CD  GLN A 612       3.470  -1.174 -40.962  1.00  0.73           C  
ATOM   4635  NE2 GLN A 612       2.211  -0.787 -40.783  1.00  0.75           N  
ATOM   4636  OE1 GLN A 612       4.293  -1.207 -40.042  1.00  0.80           O  
ATOM   4637  N   SER A 613       6.864  -1.010 -44.784  1.00  0.82           N  
ATOM   4638  CA  SER A 613       7.086   0.197 -45.575  1.00  0.85           C  
ATOM   4639  C   SER A 613       6.920  -0.080 -47.065  1.00  0.84           C  
ATOM   4640  CB  SER A 613       8.481   0.765 -45.306  1.00  0.82           C  
ATOM   4641  O   SER A 613       6.544   0.811 -47.829  1.00  0.83           O  
ATOM   4642  OG  SER A 613       9.475  -0.224 -45.512  1.00  0.77           O  
ATOM   4643  N   GLY A 614       7.080  -1.352 -47.475  1.00  0.86           N  
ATOM   4644  CA  GLY A 614       6.934  -1.737 -48.870  1.00  0.89           C  
ATOM   4645  C   GLY A 614       5.808  -2.726 -49.102  1.00  0.89           C  
ATOM   4646  O   GLY A 614       5.556  -3.132 -50.239  1.00  0.87           O  
ATOM   4647  N   ASN A 615       5.066  -3.053 -48.073  1.00  0.89           N  
ATOM   4648  CA  ASN A 615       3.981  -4.027 -48.026  1.00  0.91           C  
ATOM   4649  C   ASN A 615       4.367  -5.331 -48.717  1.00  0.90           C  
ATOM   4650  CB  ASN A 615       2.712  -3.448 -48.656  1.00  0.88           C  
ATOM   4651  O   ASN A 615       3.612  -5.849 -49.542  1.00  0.88           O  
ATOM   4652  CG  ASN A 615       1.486  -4.297 -48.387  1.00  0.86           C  
ATOM   4653  ND2 ASN A 615       0.489  -4.194 -49.258  1.00  0.91           N  
ATOM   4654  OD1 ASN A 615       1.434  -5.040 -47.403  1.00  0.87           O  
ATOM   4655  N   TYR A 616       5.473  -5.967 -48.413  1.00  0.93           N  
ATOM   4656  CA  TYR A 616       5.959  -7.187 -49.048  1.00  0.95           C  
ATOM   4657  C   TYR A 616       6.655  -8.089 -48.037  1.00  0.94           C  
ATOM   4658  CB  TYR A 616       6.918  -6.851 -50.195  1.00  0.94           C  
ATOM   4659  O   TYR A 616       7.092  -7.627 -46.980  1.00  0.93           O  
ATOM   4660  CG  TYR A 616       8.177  -6.149 -49.746  1.00  0.93           C  
ATOM   4661  CD1 TYR A 616       8.285  -4.762 -49.808  1.00  0.90           C  
ATOM   4662  CD2 TYR A 616       9.262  -6.872 -49.262  1.00  0.90           C  
ATOM   4663  CE1 TYR A 616       9.444  -4.112 -49.398  1.00  0.91           C  
ATOM   4664  CE2 TYR A 616      10.426  -6.233 -48.849  1.00  0.90           C  
ATOM   4665  OH  TYR A 616      11.657  -4.215 -48.514  1.00  0.86           O  
ATOM   4666  CZ  TYR A 616      10.507  -4.854 -48.921  1.00  0.90           C  
ATOM   4667  N   TRP A 617       6.848  -9.317 -48.404  1.00  0.89           N  
ATOM   4668  CA  TRP A 617       7.704 -10.295 -47.740  1.00  0.95           C  
ATOM   4669  C   TRP A 617       9.073 -10.361 -48.409  1.00  0.89           C  
ATOM   4670  CB  TRP A 617       7.049 -11.679 -47.750  1.00  0.92           C  
ATOM   4671  O   TRP A 617       9.170 -10.549 -49.624  1.00  0.83           O  
ATOM   4672  CG  TRP A 617       5.805 -11.770 -46.919  1.00  0.86           C  
ATOM   4673  CD1 TRP A 617       4.518 -11.572 -47.337  1.00  0.79           C  
ATOM   4674  CD2 TRP A 617       5.731 -12.078 -45.524  1.00  0.82           C  
ATOM   4675  CE2 TRP A 617       4.366 -12.050 -45.162  1.00  0.91           C  
ATOM   4676  CE3 TRP A 617       6.687 -12.375 -44.543  1.00  0.76           C  
ATOM   4677  NE1 TRP A 617       3.648 -11.739 -46.285  1.00  0.77           N  
ATOM   4678  CH2 TRP A 617       4.889 -12.597 -42.920  1.00  0.80           C  
ATOM   4679  CZ2 TRP A 617       3.933 -12.309 -43.859  1.00  0.78           C  
ATOM   4680  CZ3 TRP A 617       6.254 -12.633 -43.248  1.00  0.79           C  
ATOM   4681  N   ARG A 618      10.056 -10.160 -47.669  1.00  0.93           N  
ATOM   4682  CA  ARG A 618      11.407 -10.473 -48.123  1.00  0.94           C  
ATOM   4683  C   ARG A 618      11.742 -11.940 -47.873  1.00  0.93           C  
ATOM   4684  CB  ARG A 618      12.431  -9.575 -47.426  1.00  0.90           C  
ATOM   4685  O   ARG A 618      11.715 -12.402 -46.731  1.00  0.92           O  
ATOM   4686  CG  ARG A 618      13.836  -9.685 -47.996  1.00  0.77           C  
ATOM   4687  CD  ARG A 618      14.735  -8.560 -47.501  1.00  0.74           C  
ATOM   4688  NE  ARG A 618      16.039  -8.584 -48.157  1.00  0.74           N  
ATOM   4689  NH1 ARG A 618      16.834  -6.688 -47.104  1.00  0.65           N  
ATOM   4690  NH2 ARG A 618      18.155  -7.811 -48.604  1.00  0.59           N  
ATOM   4691  CZ  ARG A 618      17.006  -7.694 -47.953  1.00  0.70           C  
ATOM   4692  N   TYR A 619      12.181 -12.687 -48.865  1.00  0.91           N  
ATOM   4693  CA  TYR A 619      12.550 -14.098 -48.841  1.00  0.92           C  
ATOM   4694  C   TYR A 619      14.060 -14.265 -48.718  1.00  0.89           C  
ATOM   4695  CB  TYR A 619      12.047 -14.808 -50.102  1.00  0.90           C  
ATOM   4696  O   TYR A 619      14.823 -13.609 -49.431  1.00  0.85           O  
ATOM   4697  CG  TYR A 619      12.494 -16.246 -50.208  1.00  0.86           C  
ATOM   4698  CD1 TYR A 619      13.695 -16.578 -50.830  1.00  0.80           C  
ATOM   4699  CD2 TYR A 619      11.716 -17.274 -49.688  1.00  0.81           C  
ATOM   4700  CE1 TYR A 619      14.111 -17.901 -50.933  1.00  0.86           C  
ATOM   4701  CE2 TYR A 619      12.121 -18.602 -49.785  1.00  0.84           C  
ATOM   4702  OH  TYR A 619      13.724 -20.217 -50.506  1.00  0.75           O  
ATOM   4703  CZ  TYR A 619      13.318 -18.905 -50.407  1.00  0.86           C  
ATOM   4704  N   SER A 620      14.457 -15.101 -47.890  1.00  0.89           N  
ATOM   4705  CA  SER A 620      15.820 -15.607 -47.769  1.00  0.89           C  
ATOM   4706  C   SER A 620      15.833 -17.120 -47.578  1.00  0.88           C  
ATOM   4707  CB  SER A 620      16.543 -14.932 -46.603  1.00  0.86           C  
ATOM   4708  O   SER A 620      14.996 -17.667 -46.858  1.00  0.85           O  
ATOM   4709  OG  SER A 620      16.607 -13.529 -46.796  1.00  0.75           O  
ATOM   4710  N   GLU A 621      16.770 -17.860 -48.116  1.00  0.84           N  
ATOM   4711  CA  GLU A 621      17.048 -19.265 -47.834  1.00  0.85           C  
ATOM   4712  C   GLU A 621      18.059 -19.411 -46.700  1.00  0.83           C  
ATOM   4713  CB  GLU A 621      17.561 -19.974 -49.090  1.00  0.80           C  
ATOM   4714  O   GLU A 621      19.183 -18.914 -46.795  1.00  0.78           O  
ATOM   4715  CG  GLU A 621      16.493 -20.193 -50.152  1.00  0.73           C  
ATOM   4716  CD  GLU A 621      16.998 -20.966 -51.360  1.00  0.70           C  
ATOM   4717  OE1 GLU A 621      18.210 -21.275 -51.420  1.00  0.72           O  
ATOM   4718  OE2 GLU A 621      16.175 -21.264 -52.255  1.00  0.70           O  
ATOM   4719  N   LEU A 622      17.691 -20.042 -45.651  1.00  0.82           N  
ATOM   4720  CA  LEU A 622      18.585 -20.262 -44.519  1.00  0.81           C  
ATOM   4721  C   LEU A 622      19.428 -21.515 -44.728  1.00  0.76           C  
ATOM   4722  CB  LEU A 622      17.785 -20.382 -43.219  1.00  0.78           C  
ATOM   4723  O   LEU A 622      20.566 -21.588 -44.259  1.00  0.71           O  
ATOM   4724  CG  LEU A 622      17.097 -19.108 -42.727  1.00  0.74           C  
ATOM   4725  CD1 LEU A 622      16.345 -19.379 -41.428  1.00  0.70           C  
ATOM   4726  CD2 LEU A 622      18.115 -17.988 -42.538  1.00  0.72           C  
ATOM   4727  N   SER A 623      18.868 -22.520 -45.189  1.00  0.72           N  
ATOM   4728  CA  SER A 623      19.571 -23.760 -45.500  1.00  0.73           C  
ATOM   4729  C   SER A 623      19.195 -24.277 -46.884  1.00  0.71           C  
ATOM   4730  CB  SER A 623      19.266 -24.827 -44.448  1.00  0.67           C  
ATOM   4731  O   SER A 623      18.047 -24.143 -47.312  1.00  0.68           O  
ATOM   4732  OG  SER A 623      17.892 -25.175 -44.468  1.00  0.65           O  
ATOM   4733  N   ARG A 624      20.151 -24.711 -47.539  1.00  0.73           N  
ATOM   4734  CA  ARG A 624      20.090 -25.526 -48.748  1.00  0.72           C  
ATOM   4735  C   ARG A 624      20.924 -26.794 -48.597  1.00  0.71           C  
ATOM   4736  CB  ARG A 624      20.570 -24.725 -49.961  1.00  0.68           C  
ATOM   4737  O   ARG A 624      22.047 -26.748 -48.091  1.00  0.67           O  
ATOM   4738  CG  ARG A 624      20.107 -25.290 -51.294  1.00  0.64           C  
ATOM   4739  CD  ARG A 624      20.455 -24.363 -52.451  1.00  0.65           C  
ATOM   4740  NE  ARG A 624      20.034 -24.920 -53.733  1.00  0.56           N  
ATOM   4741  NH1 ARG A 624      20.759 -23.120 -54.987  1.00  0.47           N  
ATOM   4742  NH2 ARG A 624      19.769 -24.914 -56.015  1.00  0.44           N  
ATOM   4743  CZ  ARG A 624      20.188 -24.317 -54.909  1.00  0.62           C  
ATOM   4744  N   LYS A 625      20.303 -27.816 -48.768  1.00  0.68           N  
ATOM   4745  CA  LYS A 625      21.139 -28.989 -49.008  1.00  0.68           C  
ATOM   4746  C   LYS A 625      22.108 -28.747 -50.161  1.00  0.67           C  
ATOM   4747  CB  LYS A 625      20.273 -30.215 -49.300  1.00  0.64           C  
ATOM   4748  O   LYS A 625      21.691 -28.396 -51.267  1.00  0.65           O  
ATOM   4749  CG  LYS A 625      21.028 -31.535 -49.246  1.00  0.62           C  
ATOM   4750  CD  LYS A 625      20.090 -32.723 -49.410  1.00  0.62           C  
ATOM   4751  CE  LYS A 625      20.847 -34.044 -49.367  1.00  0.64           C  
ATOM   4752  NZ  LYS A 625      19.922 -35.215 -49.445  1.00  0.54           N  
ATOM   4753  N   PHE A 626      23.527 -28.702 -49.733  1.00  0.59           N  
ATOM   4754  CA  PHE A 626      24.568 -28.697 -50.754  1.00  0.63           C  
ATOM   4755  C   PHE A 626      24.824 -30.106 -51.273  1.00  0.58           C  
ATOM   4756  CB  PHE A 626      25.864 -28.098 -50.199  1.00  0.56           C  
ATOM   4757  O   PHE A 626      24.699 -31.080 -50.528  1.00  0.57           O  
ATOM   4758  CG  PHE A 626      25.772 -26.626 -49.898  1.00  0.55           C  
ATOM   4759  CD1 PHE A 626      25.820 -25.689 -50.923  1.00  0.53           C  
ATOM   4760  CD2 PHE A 626      25.639 -26.180 -48.590  1.00  0.57           C  
ATOM   4761  CE1 PHE A 626      25.735 -24.326 -50.647  1.00  0.53           C  
ATOM   4762  CE2 PHE A 626      25.554 -24.819 -48.307  1.00  0.54           C  
ATOM   4763  CZ  PHE A 626      25.603 -23.894 -49.337  1.00  0.53           C  
TER    4764      PHE A 626
END
