# Supplementary material for: DepoScope: Accurate phage depolymerase annotation and domain delineation using large language models
Source: PLoS Comput Biol. 2024 Aug 5;20(8):e1011831. doi: 10.1371/journal.pcbi.1011831 (PMC11326577; doi:10.1371/journal.pcbi.1011831)
Supplement: S1 Data — (ZIP) [file pcbi.1011831.s003.zip › FN_FP_deposcope_032024/False_positives/KF669657.1__AGY48027.pdb]

PARENT N/A
ATOM      1  N   MET A   1      16.663  19.564   8.330  1.00  0.19           N  
ATOM      2  CA  MET A   1      16.486  19.033   9.679  1.00  0.24           C  
ATOM      3  C   MET A   1      15.683  17.737   9.652  1.00  0.18           C  
ATOM      4  CB  MET A   1      15.791  20.060  10.575  1.00  0.19           C  
ATOM      5  O   MET A   1      14.598  17.685   9.070  1.00  0.18           O  
ATOM      6  CG  MET A   1      16.402  20.177  11.961  1.00  0.13           C  
ATOM      7  SD  MET A   1      15.584  21.463  12.984  1.00  0.16           S  
ATOM      8  CE  MET A   1      17.029  22.440  13.485  1.00  0.11           C  
ATOM      9  N   LEU A   2      16.209  16.428   9.536  1.00  0.34           N  
ATOM     10  CA  LEU A   2      15.471  15.169   9.563  1.00  0.34           C  
ATOM     11  C   LEU A   2      14.379  15.202  10.627  1.00  0.34           C  
ATOM     12  CB  LEU A   2      16.420  13.997   9.825  1.00  0.31           C  
ATOM     13  O   LEU A   2      14.630  15.598  11.768  1.00  0.33           O  
ATOM     14  CG  LEU A   2      17.372  13.628   8.687  1.00  0.30           C  
ATOM     15  CD1 LEU A   2      18.462  12.688   9.191  1.00  0.28           C  
ATOM     16  CD2 LEU A   2      16.604  12.993   7.532  1.00  0.31           C  
ATOM     17  N   TYR A   3      13.072  15.575  10.382  1.00  0.41           N  
ATOM     18  CA  TYR A   3      11.942  16.121  11.126  1.00  0.42           C  
ATOM     19  C   TYR A   3      11.952  15.633  12.570  1.00  0.42           C  
ATOM     20  CB  TYR A   3      10.620  15.736  10.455  1.00  0.37           C  
ATOM     21  O   TYR A   3      11.837  14.433  12.827  1.00  0.39           O  
ATOM     22  CG  TYR A   3      10.420  16.370   9.100  1.00  0.35           C  
ATOM     23  CD1 TYR A   3       9.930  17.669   8.982  1.00  0.32           C  
ATOM     24  CD2 TYR A   3      10.720  15.673   7.935  1.00  0.34           C  
ATOM     25  CE1 TYR A   3       9.742  18.257   7.736  1.00  0.33           C  
ATOM     26  CE2 TYR A   3      10.536  16.250   6.683  1.00  0.36           C  
ATOM     27  OH  TYR A   3       9.864  18.118   5.357  1.00  0.28           O  
ATOM     28  CZ  TYR A   3      10.048  17.541   6.594  1.00  0.30           C  
ATOM     29  N   PRO A   4      12.627  16.086  13.646  1.00  0.42           N  
ATOM     30  CA  PRO A   4      12.362  16.397  15.053  1.00  0.43           C  
ATOM     31  C   PRO A   4      10.890  16.700  15.323  1.00  0.42           C  
ATOM     32  CB  PRO A   4      13.230  17.631  15.311  1.00  0.37           C  
ATOM     33  O   PRO A   4      10.256  17.433  14.560  1.00  0.40           O  
ATOM     34  CG  PRO A   4      13.492  18.204  13.956  1.00  0.36           C  
ATOM     35  CD  PRO A   4      13.315  17.117  12.936  1.00  0.40           C  
ATOM     36  N   LYS A   5      10.171  15.556  15.956  1.00  0.50           N  
ATOM     37  CA  LYS A   5       9.285  15.319  17.092  1.00  0.49           C  
ATOM     38  C   LYS A   5       7.897  14.887  16.625  1.00  0.50           C  
ATOM     39  CB  LYS A   5       9.178  16.573  17.961  1.00  0.43           C  
ATOM     40  O   LYS A   5       7.227  15.618  15.893  1.00  0.47           O  
ATOM     41  CG  LYS A   5      10.470  16.943  18.674  1.00  0.40           C  
ATOM     42  CD  LYS A   5      10.269  18.119  19.621  1.00  0.44           C  
ATOM     43  CE  LYS A   5      11.573  18.528  20.292  1.00  0.32           C  
ATOM     44  NZ  LYS A   5      11.362  19.610  21.299  1.00  0.32           N  
ATOM     45  N   LYS A   6       7.747  13.626  16.481  1.00  0.64           N  
ATOM     46  CA  LYS A   6       6.619  12.723  16.273  1.00  0.64           C  
ATOM     47  C   LYS A   6       6.042  12.248  17.603  1.00  0.65           C  
ATOM     48  CB  LYS A   6       7.043  11.521  15.427  1.00  0.56           C  
ATOM     49  O   LYS A   6       6.772  12.099  18.585  1.00  0.61           O  
ATOM     50  CG  LYS A   6       7.368  11.865  13.981  1.00  0.51           C  
ATOM     51  CD  LYS A   6       7.554  10.611  13.136  1.00  0.53           C  
ATOM     52  CE  LYS A   6       7.915  10.954  11.697  1.00  0.40           C  
ATOM     53  NZ  LYS A   6       8.087   9.728  10.862  1.00  0.37           N  
ATOM     54  N   ASN A   7       4.814  12.246  18.029  1.00  0.77           N  
ATOM     55  CA  ASN A   7       4.084  11.322  18.890  1.00  0.78           C  
ATOM     56  C   ASN A   7       4.549   9.882  18.688  1.00  0.77           C  
ATOM     57  CB  ASN A   7       2.578  11.433  18.645  1.00  0.75           C  
ATOM     58  O   ASN A   7       4.653   9.413  17.553  1.00  0.75           O  
ATOM     59  CG  ASN A   7       1.760  10.704  19.692  1.00  0.72           C  
ATOM     60  ND2 ASN A   7       0.457  10.600  19.460  1.00  0.75           N  
ATOM     61  OD1 ASN A   7       2.295  10.238  20.701  1.00  0.76           O  
ATOM     62  N   LEU A   8       5.094   9.262  19.748  1.00  0.76           N  
ATOM     63  CA  LEU A   8       5.450   7.848  19.761  1.00  0.76           C  
ATOM     64  C   LEU A   8       4.222   6.980  20.015  1.00  0.75           C  
ATOM     65  CB  LEU A   8       6.513   7.573  20.829  1.00  0.74           C  
ATOM     66  O   LEU A   8       4.292   5.753  19.912  1.00  0.74           O  
ATOM     67  CG  LEU A   8       7.857   8.280  20.645  1.00  0.71           C  
ATOM     68  CD1 LEU A   8       8.809   7.910  21.778  1.00  0.68           C  
ATOM     69  CD2 LEU A   8       8.465   7.929  19.292  1.00  0.69           C  
ATOM     70  N   VAL A   9       3.084   7.596  20.272  1.00  0.74           N  
ATOM     71  CA  VAL A   9       1.843   6.882  20.552  1.00  0.74           C  
ATOM     72  C   VAL A   9       1.074   6.653  19.254  1.00  0.74           C  
ATOM     73  CB  VAL A   9       0.964   7.649  21.565  1.00  0.72           C  
ATOM     74  O   VAL A   9       0.630   7.608  18.611  1.00  0.70           O  
ATOM     75  CG1 VAL A   9      -0.271   6.830  21.936  1.00  0.69           C  
ATOM     76  CG2 VAL A   9       1.771   8.000  22.814  1.00  0.68           C  
ATOM     77  N   PRO A  10       0.998   5.388  18.749  1.00  0.64           N  
ATOM     78  CA  PRO A  10       0.198   5.084  17.560  1.00  0.64           C  
ATOM     79  C   PRO A  10      -1.282   5.410  17.745  1.00  0.65           C  
ATOM     80  CB  PRO A  10       0.407   3.580  17.370  1.00  0.62           C  
ATOM     81  O   PRO A  10      -1.735   5.620  18.873  1.00  0.64           O  
ATOM     82  CG  PRO A  10       0.765   3.069  18.728  1.00  0.60           C  
ATOM     83  CD  PRO A  10       1.308   4.211  19.539  1.00  0.60           C  
ATOM     84  N   THR A  11      -2.025   5.580  16.593  1.00  0.57           N  
ATOM     85  CA  THR A  11      -3.469   5.782  16.616  1.00  0.57           C  
ATOM     86  C   THR A  11      -4.159   4.668  17.398  1.00  0.57           C  
ATOM     87  CB  THR A  11      -4.047   5.846  15.190  1.00  0.53           C  
ATOM     88  O   THR A  11      -3.696   3.525  17.399  1.00  0.55           O  
ATOM     89  CG2 THR A  11      -3.465   7.022  14.413  1.00  0.45           C  
ATOM     90  OG1 THR A  11      -3.736   4.629  14.500  1.00  0.49           O  
ATOM     91  N   THR A  12      -5.195   4.982  18.210  1.00  0.51           N  
ATOM     92  CA  THR A  12      -6.082   4.048  18.894  1.00  0.51           C  
ATOM     93  C   THR A  12      -6.550   2.951  17.941  1.00  0.50           C  
ATOM     94  CB  THR A  12      -7.304   4.772  19.488  1.00  0.47           C  
ATOM     95  O   THR A  12      -6.756   1.809  18.356  1.00  0.48           O  
ATOM     96  CG2 THR A  12      -6.954   5.447  20.810  1.00  0.40           C  
ATOM     97  OG1 THR A  12      -7.760   5.766  18.562  1.00  0.44           O  
ATOM     98  N   GLU A  13      -6.853   3.315  16.654  1.00  0.43           N  
ATOM     99  CA  GLU A  13      -7.361   2.383  15.652  1.00  0.43           C  
ATOM    100  C   GLU A  13      -6.344   1.285  15.354  1.00  0.42           C  
ATOM    101  CB  GLU A  13      -7.726   3.125  14.364  1.00  0.39           C  
ATOM    102  O   GLU A  13      -6.705   0.113  15.233  1.00  0.41           O  
ATOM    103  CG  GLU A  13      -8.942   4.030  14.499  1.00  0.37           C  
ATOM    104  CD  GLU A  13      -9.195   4.883  13.267  1.00  0.41           C  
ATOM    105  OE1 GLU A  13      -8.383   4.831  12.315  1.00  0.47           O  
ATOM    106  OE2 GLU A  13     -10.213   5.611  13.253  1.00  0.42           O  
ATOM    107  N   GLY A  14      -5.074   1.542  15.231  1.00  0.41           N  
ATOM    108  CA  GLY A  14      -4.047   0.513  15.234  1.00  0.40           C  
ATOM    109  C   GLY A  14      -3.919  -0.198  16.568  1.00  0.41           C  
ATOM    110  O   GLY A  14      -3.362  -1.295  16.642  1.00  0.40           O  
ATOM    111  N   MET A  15      -4.436   0.397  17.646  1.00  0.41           N  
ATOM    112  CA  MET A  15      -4.334  -0.108  19.012  1.00  0.42           C  
ATOM    113  C   MET A  15      -5.383  -1.183  19.275  1.00  0.41           C  
ATOM    114  CB  MET A  15      -4.490   1.032  20.020  1.00  0.39           C  
ATOM    115  O   MET A  15      -5.131  -2.134  20.017  1.00  0.39           O  
ATOM    116  CG  MET A  15      -3.356   2.044  19.982  1.00  0.37           C  
ATOM    117  SD  MET A  15      -3.550   3.365  21.241  1.00  0.49           S  
ATOM    118  CE  MET A  15      -2.077   3.059  22.255  1.00  0.35           C  
ATOM    119  N   LEU A  16      -6.661  -1.209  18.612  1.00  0.37           N  
ATOM    120  CA  LEU A  16      -7.741  -2.153  18.877  1.00  0.38           C  
ATOM    121  C   LEU A  16      -7.815  -3.215  17.785  1.00  0.37           C  
ATOM    122  CB  LEU A  16      -9.080  -1.419  18.983  1.00  0.35           C  
ATOM    123  O   LEU A  16      -8.598  -4.162  17.886  1.00  0.35           O  
ATOM    124  CG  LEU A  16      -9.267  -0.524  20.209  1.00  0.34           C  
ATOM    125  CD1 LEU A  16     -10.579   0.247  20.107  1.00  0.31           C  
ATOM    126  CD2 LEU A  16      -9.226  -1.352  21.489  1.00  0.34           C  
ATOM    127  N   SER A  17      -7.091  -2.940  16.574  1.00  0.33           N  
ATOM    128  CA  SER A  17      -7.314  -3.942  15.536  1.00  0.34           C  
ATOM    129  C   SER A  17      -6.835  -5.318  15.985  1.00  0.33           C  
ATOM    130  CB  SER A  17      -6.604  -3.542  14.243  1.00  0.30           C  
ATOM    131  O   SER A  17      -7.166  -6.330  15.362  1.00  0.31           O  
ATOM    132  OG  SER A  17      -5.315  -4.127  14.176  1.00  0.29           O  
ATOM    133  N   THR A  18      -6.230  -5.410  17.128  1.00  0.32           N  
ATOM    134  CA  THR A  18      -5.903  -6.767  17.555  1.00  0.33           C  
ATOM    135  C   THR A  18      -6.988  -7.321  18.474  1.00  0.32           C  
ATOM    136  CB  THR A  18      -4.543  -6.813  18.276  1.00  0.30           C  
ATOM    137  O   THR A  18      -7.154  -6.850  19.601  1.00  0.31           O  
ATOM    138  CG2 THR A  18      -3.396  -6.554  17.304  1.00  0.29           C  
ATOM    139  OG1 THR A  18      -4.519  -5.814  19.303  1.00  0.30           O  
ATOM    140  N   THR A  19      -8.288  -7.411  17.957  1.00  0.29           N  
ATOM    141  CA  THR A  19      -9.162  -8.386  18.600  1.00  0.31           C  
ATOM    142  C   THR A  19      -8.371  -9.615  19.039  1.00  0.29           C  
ATOM    143  CB  THR A  19     -10.305  -8.817  17.662  1.00  0.27           C  
ATOM    144  O   THR A  19      -8.181 -10.549  18.257  1.00  0.28           O  
ATOM    145  CG2 THR A  19     -11.544  -7.952  17.872  1.00  0.26           C  
ATOM    146  OG1 THR A  19      -9.873  -8.690  16.302  1.00  0.23           O  
ATOM    147  N   GLN A  20      -7.106  -9.511  19.489  1.00  0.29           N  
ATOM    148  CA  GLN A  20      -6.854 -10.537  20.496  1.00  0.29           C  
ATOM    149  C   GLN A  20      -7.780 -10.367  21.697  1.00  0.29           C  
ATOM    150  CB  GLN A  20      -5.394 -10.498  20.949  1.00  0.26           C  
ATOM    151  O   GLN A  20      -7.784  -9.316  22.341  1.00  0.27           O  
ATOM    152  CG  GLN A  20      -4.418 -11.070  19.930  1.00  0.26           C  
ATOM    153  CD  GLN A  20      -3.065 -11.397  20.532  1.00  0.30           C  
ATOM    154  NE2 GLN A  20      -2.243 -12.124  19.783  1.00  0.26           N  
ATOM    155  OE1 GLN A  20      -2.760 -10.999  21.661  1.00  0.38           O  
ATOM    156  N   SER A  21      -9.105 -10.758  21.625  1.00  0.26           N  
ATOM    157  CA  SER A  21      -9.776 -11.183  22.849  1.00  0.28           C  
ATOM    158  C   SER A  21      -8.769 -11.595  23.917  1.00  0.26           C  
ATOM    159  CB  SER A  21     -10.732 -12.342  22.562  1.00  0.24           C  
ATOM    160  O   SER A  21      -8.110 -12.629  23.790  1.00  0.25           O  
ATOM    161  OG  SER A  21     -11.687 -11.976  21.582  1.00  0.14           O  
ATOM    162  N   TYR A  22      -8.006 -10.728  24.459  1.00  0.24           N  
ATOM    163  CA  TYR A  22      -7.437 -10.994  25.776  1.00  0.28           C  
ATOM    164  C   TYR A  22      -8.493 -10.851  26.865  1.00  0.24           C  
ATOM    165  CB  TYR A  22      -6.265 -10.049  26.057  1.00  0.23           C  
ATOM    166  O   TYR A  22      -9.154  -9.815  26.965  1.00  0.23           O  
ATOM    167  CG  TYR A  22      -5.010 -10.394  25.293  1.00  0.24           C  
ATOM    168  CD1 TYR A  22      -4.083 -11.296  25.810  1.00  0.24           C  
ATOM    169  CD2 TYR A  22      -4.748  -9.818  24.055  1.00  0.23           C  
ATOM    170  CE1 TYR A  22      -2.924 -11.616  25.110  1.00  0.17           C  
ATOM    171  CE2 TYR A  22      -3.592 -10.130  23.347  1.00  0.20           C  
ATOM    172  OH  TYR A  22      -1.542 -11.342  23.185  1.00  0.09           O  
ATOM    173  CZ  TYR A  22      -2.688 -11.029  23.882  1.00  0.25           C  
ATOM    174  N   VAL A  23      -9.146 -11.944  27.259  1.00  0.24           N  
ATOM    175  CA  VAL A  23      -9.799 -12.364  28.495  1.00  0.26           C  
ATOM    176  C   VAL A  23      -9.120 -11.700  29.690  1.00  0.24           C  
ATOM    177  CB  VAL A  23      -9.777 -13.900  28.655  1.00  0.22           C  
ATOM    178  O   VAL A  23      -7.908 -11.832  29.875  1.00  0.24           O  
ATOM    179  CG1 VAL A  23     -10.645 -14.333  29.835  1.00  0.13           C  
ATOM    180  CG2 VAL A  23     -10.245 -14.577  27.368  1.00  0.18           C  
ATOM    181  N   ALA A  24      -9.593 -10.528  30.217  1.00  0.26           N  
ATOM    182  CA  ALA A  24      -9.579 -10.089  31.610  1.00  0.27           C  
ATOM    183  C   ALA A  24      -9.267 -11.251  32.548  1.00  0.26           C  
ATOM    184  CB  ALA A  24     -10.917  -9.454  31.981  1.00  0.24           C  
ATOM    185  O   ALA A  24     -10.099 -12.140  32.744  1.00  0.25           O  
ATOM    186  N   ALA A  25      -7.961 -11.686  32.660  1.00  0.25           N  
ATOM    187  CA  ALA A  25      -7.739 -12.356  33.939  1.00  0.25           C  
ATOM    188  C   ALA A  25      -7.926 -11.388  35.104  1.00  0.25           C  
ATOM    189  CB  ALA A  25      -6.343 -12.972  33.982  1.00  0.23           C  
ATOM    190  O   ALA A  25      -7.360 -10.292  35.106  1.00  0.24           O  
ATOM    191  N   PRO A  26      -9.135 -11.466  35.787  1.00  0.26           N  
ATOM    192  CA  PRO A  26      -9.509 -10.840  37.057  1.00  0.25           C  
ATOM    193  C   PRO A  26      -8.366 -10.833  38.070  1.00  0.27           C  
ATOM    194  CB  PRO A  26     -10.670 -11.708  37.550  1.00  0.24           C  
ATOM    195  O   PRO A  26      -8.456 -10.163  39.102  1.00  0.25           O  
ATOM    196  CG  PRO A  26     -10.583 -12.959  36.736  1.00  0.25           C  
ATOM    197  CD  PRO A  26      -9.732 -12.685  35.529  1.00  0.30           C  
ATOM    198  N   GLU A  27      -7.203 -11.492  37.698  1.00  0.23           N  
ATOM    199  CA  GLU A  27      -6.122 -11.668  38.664  1.00  0.29           C  
ATOM    200  C   GLU A  27      -4.809 -11.100  38.133  1.00  0.24           C  
ATOM    201  CB  GLU A  27      -5.951 -13.148  39.015  1.00  0.22           C  
ATOM    202  O   GLU A  27      -4.476 -11.284  36.961  1.00  0.23           O  
ATOM    203  CG  GLU A  27      -7.066 -13.706  39.888  1.00  0.21           C  
ATOM    204  CD  GLU A  27      -6.809 -15.131  40.351  1.00  0.09           C  
ATOM    205  OE1 GLU A  27      -5.779 -15.722  39.954  1.00  0.12           O  
ATOM    206  OE2 GLU A  27      -7.645 -15.662  41.116  1.00  0.11           O  
ATOM    207  N   ARG A  28      -4.373  -9.767  38.532  1.00  0.28           N  
ATOM    208  CA  ARG A  28      -3.081  -9.097  38.640  1.00  0.30           C  
ATOM    209  C   ARG A  28      -2.053  -9.735  37.711  1.00  0.29           C  
ATOM    210  CB  ARG A  28      -2.576  -9.131  40.084  1.00  0.26           C  
ATOM    211  O   ARG A  28      -0.956 -10.092  38.144  1.00  0.27           O  
ATOM    212  CG  ARG A  28      -3.252  -8.121  40.997  1.00  0.26           C  
ATOM    213  CD  ARG A  28      -2.617  -8.099  42.381  1.00  0.31           C  
ATOM    214  NE  ARG A  28      -3.249  -7.108  43.248  1.00  0.17           N  
ATOM    215  NH1 ARG A  28      -1.730  -7.346  44.973  1.00  0.19           N  
ATOM    216  NH2 ARG A  28      -3.465  -5.859  45.163  1.00  0.17           N  
ATOM    217  CZ  ARG A  28      -2.813  -6.773  44.459  1.00  0.22           C  
ATOM    218  N   VAL A  29      -2.427 -10.337  36.579  1.00  0.23           N  
ATOM    219  CA  VAL A  29      -1.362 -10.804  35.697  1.00  0.27           C  
ATOM    220  C   VAL A  29      -0.870  -9.651  34.825  1.00  0.23           C  
ATOM    221  CB  VAL A  29      -1.833 -11.979  34.811  1.00  0.22           C  
ATOM    222  O   VAL A  29      -1.639  -9.081  34.047  1.00  0.23           O  
ATOM    223  CG1 VAL A  29      -0.655 -12.592  34.056  1.00  0.11           C  
ATOM    224  CG2 VAL A  29      -2.537 -13.037  35.658  1.00  0.10           C  
ATOM    225  N   MET A  30       0.084  -8.791  35.276  1.00  0.28           N  
ATOM    226  CA  MET A  30       1.239  -8.051  34.775  1.00  0.32           C  
ATOM    227  C   MET A  30       1.721  -8.629  33.448  1.00  0.29           C  
ATOM    228  CB  MET A  30       2.376  -8.070  35.798  1.00  0.27           C  
ATOM    229  O   MET A  30       2.028  -9.819  33.359  1.00  0.28           O  
ATOM    230  CG  MET A  30       2.190  -7.085  36.940  1.00  0.28           C  
ATOM    231  SD  MET A  30       3.745  -6.777  37.864  1.00  0.20           S  
ATOM    232  CE  MET A  30       4.413  -8.463  37.937  1.00  0.26           C  
ATOM    233  N   PHE A  31       0.836  -8.364  32.210  1.00  0.33           N  
ATOM    234  CA  PHE A  31       0.888  -7.900  30.828  1.00  0.38           C  
ATOM    235  C   PHE A  31       1.395  -9.002  29.906  1.00  0.34           C  
ATOM    236  CB  PHE A  31       1.783  -6.663  30.709  1.00  0.32           C  
ATOM    237  O   PHE A  31       2.572  -9.365  29.952  1.00  0.34           O  
ATOM    238  CG  PHE A  31       1.213  -5.436  31.368  1.00  0.32           C  
ATOM    239  CD1 PHE A  31       0.272  -4.651  30.713  1.00  0.30           C  
ATOM    240  CD2 PHE A  31       1.619  -5.067  32.644  1.00  0.32           C  
ATOM    241  CE1 PHE A  31      -0.257  -3.515  31.321  1.00  0.30           C  
ATOM    242  CE2 PHE A  31       1.095  -3.933  33.258  1.00  0.33           C  
ATOM    243  CZ  PHE A  31       0.157  -3.158  32.594  1.00  0.29           C  
ATOM    244  N   PRO A  32       0.694  -9.956  29.288  1.00  0.31           N  
ATOM    245  CA  PRO A  32       1.081 -10.608  28.035  1.00  0.32           C  
ATOM    246  C   PRO A  32       0.716  -9.783  26.803  1.00  0.32           C  
ATOM    247  CB  PRO A  32       0.296 -11.922  28.063  1.00  0.29           C  
ATOM    248  O   PRO A  32      -0.289  -9.067  26.810  1.00  0.31           O  
ATOM    249  CG  PRO A  32      -0.840 -11.668  29.001  1.00  0.28           C  
ATOM    250  CD  PRO A  32      -0.454 -10.551  29.927  1.00  0.30           C  
ATOM    251  N   ILE A  33       1.780  -9.227  26.027  1.00  0.33           N  
ATOM    252  CA  ILE A  33       2.029  -8.908  24.625  1.00  0.35           C  
ATOM    253  C   ILE A  33       0.701  -8.744  23.889  1.00  0.33           C  
ATOM    254  CB  ILE A  33       2.890  -9.994  23.942  1.00  0.30           C  
ATOM    255  O   ILE A  33      -0.086  -9.690  23.799  1.00  0.32           O  
ATOM    256  CG1 ILE A  33       4.205 -10.191  24.706  1.00  0.28           C  
ATOM    257  CG2 ILE A  33       3.157  -9.630  22.479  1.00  0.28           C  
ATOM    258  CD1 ILE A  33       5.050 -11.349  24.194  1.00  0.27           C  
ATOM    259  N   GLY A  34      -0.124  -7.581  24.200  1.00  0.33           N  
ATOM    260  CA  GLY A  34      -1.276  -7.270  23.368  1.00  0.32           C  
ATOM    261  C   GLY A  34      -2.082  -6.092  23.880  1.00  0.33           C  
ATOM    262  O   GLY A  34      -2.186  -5.884  25.091  1.00  0.32           O  
ATOM    263  N   TRP A  35      -1.622  -4.786  23.762  1.00  0.28           N  
ATOM    264  CA  TRP A  35      -2.519  -3.643  23.898  1.00  0.43           C  
ATOM    265  C   TRP A  35      -3.832  -4.057  24.553  1.00  0.30           C  
ATOM    266  CB  TRP A  35      -2.792  -3.007  22.533  1.00  0.31           C  
ATOM    267  O   TRP A  35      -4.673  -4.699  23.919  1.00  0.30           O  
ATOM    268  CG  TRP A  35      -1.558  -2.551  21.815  1.00  0.32           C  
ATOM    269  CD1 TRP A  35      -0.795  -3.277  20.943  1.00  0.32           C  
ATOM    270  CD2 TRP A  35      -0.940  -1.264  21.912  1.00  0.32           C  
ATOM    271  CE2 TRP A  35       0.194  -1.280  21.070  1.00  0.24           C  
ATOM    272  CE3 TRP A  35      -1.236  -0.097  22.629  1.00  0.27           C  
ATOM    273  NE1 TRP A  35       0.260  -2.519  20.491  1.00  0.25           N  
ATOM    274  CH2 TRP A  35       0.722   0.956  21.639  1.00  0.23           C  
ATOM    275  CZ2 TRP A  35       1.034  -0.173  20.926  1.00  0.23           C  
ATOM    276  CZ3 TRP A  35      -0.399   1.004  22.485  1.00  0.25           C  
ATOM    277  N   ASN A  36      -3.919  -4.472  25.820  1.00  0.38           N  
ATOM    278  CA  ASN A  36      -5.077  -4.806  26.643  1.00  0.39           C  
ATOM    279  C   ASN A  36      -6.019  -3.616  26.796  1.00  0.38           C  
ATOM    280  CB  ASN A  36      -4.632  -5.311  28.017  1.00  0.36           C  
ATOM    281  O   ASN A  36      -5.755  -2.707  27.585  1.00  0.37           O  
ATOM    282  CG  ASN A  36      -4.527  -6.822  28.078  1.00  0.34           C  
ATOM    283  ND2 ASN A  36      -3.804  -7.327  29.071  1.00  0.28           N  
ATOM    284  OD1 ASN A  36      -5.090  -7.530  27.240  1.00  0.34           O  
ATOM    285  N   PHE A  37      -6.893  -3.337  25.887  1.00  0.46           N  
ATOM    286  CA  PHE A  37      -8.202  -2.890  26.349  1.00  0.47           C  
ATOM    287  C   PHE A  37      -8.948  -4.024  27.042  1.00  0.47           C  
ATOM    288  CB  PHE A  37      -9.032  -2.354  25.178  1.00  0.44           C  
ATOM    289  O   PHE A  37      -9.413  -4.960  26.387  1.00  0.45           O  
ATOM    290  CG  PHE A  37      -8.565  -1.019  24.664  1.00  0.42           C  
ATOM    291  CD1 PHE A  37      -8.996   0.160  25.261  1.00  0.39           C  
ATOM    292  CD2 PHE A  37      -7.696  -0.942  23.584  1.00  0.41           C  
ATOM    293  CE1 PHE A  37      -8.566   1.398  24.788  1.00  0.41           C  
ATOM    294  CE2 PHE A  37      -7.261   0.291  23.106  1.00  0.41           C  
ATOM    295  CZ  PHE A  37      -7.699   1.460  23.708  1.00  0.41           C  
ATOM    296  N   SER A  38      -8.552  -4.549  28.145  1.00  0.39           N  
ATOM    297  CA  SER A  38      -9.120  -5.652  28.914  1.00  0.39           C  
ATOM    298  C   SER A  38     -10.640  -5.556  28.977  1.00  0.39           C  
ATOM    299  CB  SER A  38      -8.543  -5.671  30.330  1.00  0.36           C  
ATOM    300  O   SER A  38     -11.323  -6.561  29.184  1.00  0.37           O  
ATOM    301  OG  SER A  38      -8.917  -4.504  31.042  1.00  0.31           O  
ATOM    302  N   SER A  39     -11.376  -4.765  28.187  1.00  0.43           N  
ATOM    303  CA  SER A  39     -12.831  -4.772  28.067  1.00  0.42           C  
ATOM    304  C   SER A  39     -13.327  -3.560  27.286  1.00  0.43           C  
ATOM    305  CB  SER A  39     -13.483  -4.799  29.450  1.00  0.39           C  
ATOM    306  O   SER A  39     -13.115  -2.418  27.699  1.00  0.41           O  
ATOM    307  OG  SER A  39     -13.619  -3.486  29.968  1.00  0.35           O  
ATOM    308  N   THR A  40     -13.345  -3.674  26.043  1.00  0.49           N  
ATOM    309  CA  THR A  40     -14.276  -2.783  25.359  1.00  0.50           C  
ATOM    310  C   THR A  40     -15.449  -2.427  26.268  1.00  0.50           C  
ATOM    311  CB  THR A  40     -14.804  -3.418  24.060  1.00  0.45           C  
ATOM    312  O   THR A  40     -16.169  -1.460  26.011  1.00  0.49           O  
ATOM    313  CG2 THR A  40     -13.698  -3.539  23.017  1.00  0.38           C  
ATOM    314  OG1 THR A  40     -15.320  -4.723  24.347  1.00  0.35           O  
ATOM    315  N   GLU A  41     -15.655  -3.220  27.468  1.00  0.59           N  
ATOM    316  CA  GLU A  41     -16.862  -2.887  28.219  1.00  0.60           C  
ATOM    317  C   GLU A  41     -16.752  -1.503  28.854  1.00  0.60           C  
ATOM    318  CB  GLU A  41     -17.133  -3.940  29.296  1.00  0.55           C  
ATOM    319  O   GLU A  41     -17.758  -0.814  29.031  1.00  0.58           O  
ATOM    320  CG  GLU A  41     -18.509  -4.582  29.195  1.00  0.52           C  
ATOM    321  CD  GLU A  41     -18.781  -5.594  30.297  1.00  0.54           C  
ATOM    322  OE1 GLU A  41     -17.822  -6.020  30.981  1.00  0.56           O  
ATOM    323  OE2 GLU A  41     -19.962  -5.966  30.477  1.00  0.49           O  
ATOM    324  N   TYR A  42     -15.580  -1.020  29.081  1.00  0.73           N  
ATOM    325  CA  TYR A  42     -15.402   0.227  29.815  1.00  0.74           C  
ATOM    326  C   TYR A  42     -14.698   1.270  28.956  1.00  0.74           C  
ATOM    327  CB  TYR A  42     -14.604  -0.014  31.100  1.00  0.70           C  
ATOM    328  O   TYR A  42     -14.481   2.402  29.395  1.00  0.71           O  
ATOM    329  CG  TYR A  42     -15.184  -1.095  31.981  1.00  0.66           C  
ATOM    330  CD1 TYR A  42     -16.400  -0.910  32.634  1.00  0.62           C  
ATOM    331  CD2 TYR A  42     -14.517  -2.302  32.161  1.00  0.63           C  
ATOM    332  CE1 TYR A  42     -16.938  -1.902  33.448  1.00  0.59           C  
ATOM    333  CE2 TYR A  42     -15.045  -3.301  32.973  1.00  0.60           C  
ATOM    334  OH  TYR A  42     -16.781  -4.077  34.415  1.00  0.52           O  
ATOM    335  CZ  TYR A  42     -16.254  -3.092  33.611  1.00  0.57           C  
ATOM    336  N   VAL A  43     -14.433   0.907  27.689  1.00  0.77           N  
ATOM    337  CA  VAL A  43     -13.742   1.861  26.828  1.00  0.78           C  
ATOM    338  C   VAL A  43     -14.565   2.107  25.566  1.00  0.77           C  
ATOM    339  CB  VAL A  43     -12.326   1.368  26.455  1.00  0.75           C  
ATOM    340  O   VAL A  43     -14.892   1.167  24.837  1.00  0.76           O  
ATOM    341  CG1 VAL A  43     -11.620   2.383  25.558  1.00  0.73           C  
ATOM    342  CG2 VAL A  43     -11.505   1.102  27.715  1.00  0.72           C  
ATOM    343  N   THR A  44     -14.964   3.363  25.407  1.00  0.78           N  
ATOM    344  CA  THR A  44     -15.541   3.825  24.149  1.00  0.78           C  
ATOM    345  C   THR A  44     -14.523   4.640  23.355  1.00  0.78           C  
ATOM    346  CB  THR A  44     -16.803   4.673  24.392  1.00  0.77           C  
ATOM    347  O   THR A  44     -14.087   5.703  23.802  1.00  0.77           O  
ATOM    348  CG2 THR A  44     -17.436   5.108  23.074  1.00  0.76           C  
ATOM    349  OG1 THR A  44     -17.755   3.899  25.133  1.00  0.80           O  
ATOM    350  N   ILE A  45     -14.084   4.230  22.176  1.00  0.72           N  
ATOM    351  CA  ILE A  45     -13.242   5.004  21.269  1.00  0.73           C  
ATOM    352  C   ILE A  45     -14.079   6.080  20.580  1.00  0.73           C  
ATOM    353  CB  ILE A  45     -12.563   4.098  20.218  1.00  0.70           C  
ATOM    354  O   ILE A  45     -15.106   5.779  19.968  1.00  0.72           O  
ATOM    355  CG1 ILE A  45     -11.782   2.973  20.907  1.00  0.65           C  
ATOM    356  CG2 ILE A  45     -11.648   4.921  19.306  1.00  0.65           C  
ATOM    357  CD1 ILE A  45     -10.651   3.462  21.800  1.00  0.63           C  
ATOM    358  N   LYS A  46     -13.601   7.210  20.640  1.00  0.76           N  
ATOM    359  CA  LYS A  46     -14.255   8.385  20.071  1.00  0.76           C  
ATOM    360  C   LYS A  46     -13.484   8.912  18.863  1.00  0.75           C  
ATOM    361  CB  LYS A  46     -14.395   9.485  21.124  1.00  0.75           C  
ATOM    362  O   LYS A  46     -14.051   9.597  18.009  1.00  0.72           O  
ATOM    363  CG  LYS A  46     -15.426   9.184  22.201  1.00  0.74           C  
ATOM    364  CD  LYS A  46     -15.693  10.401  23.077  1.00  0.72           C  
ATOM    365  CE  LYS A  46     -16.859  10.163  24.027  1.00  0.72           C  
ATOM    366  NZ  LYS A  46     -17.035  11.298  24.982  1.00  0.70           N  
ATOM    367  N   GLY A  47     -12.168   8.463  18.741  1.00  0.73           N  
ATOM    368  CA  GLY A  47     -11.350   8.908  17.624  1.00  0.73           C  
ATOM    369  C   GLY A  47      -9.939   8.352  17.660  1.00  0.73           C  
ATOM    370  O   GLY A  47      -9.590   7.587  18.562  1.00  0.70           O  
ATOM    371  N   PRO A  48      -9.098   8.617  16.625  1.00  0.72           N  
ATOM    372  CA  PRO A  48      -7.790   7.968  16.509  1.00  0.72           C  
ATOM    373  C   PRO A  48      -6.905   8.202  17.731  1.00  0.71           C  
ATOM    374  CB  PRO A  48      -7.182   8.618  15.263  1.00  0.69           C  
ATOM    375  O   PRO A  48      -6.037   7.380  18.036  1.00  0.70           O  
ATOM    376  CG  PRO A  48      -7.953   9.886  15.079  1.00  0.67           C  
ATOM    377  CD  PRO A  48      -9.313   9.710  15.693  1.00  0.67           C  
ATOM    378  N   TYR A  49      -7.087   9.194  18.490  1.00  0.75           N  
ATOM    379  CA  TYR A  49      -6.394   9.603  19.706  1.00  0.77           C  
ATOM    380  C   TYR A  49      -7.387  10.006  20.790  1.00  0.76           C  
ATOM    381  CB  TYR A  49      -5.438  10.764  19.417  1.00  0.74           C  
ATOM    382  O   TYR A  49      -7.119  10.914  21.580  1.00  0.74           O  
ATOM    383  CG  TYR A  49      -4.362  10.428  18.413  1.00  0.73           C  
ATOM    384  CD1 TYR A  49      -3.234   9.703  18.789  1.00  0.72           C  
ATOM    385  CD2 TYR A  49      -4.470  10.836  17.088  1.00  0.73           C  
ATOM    386  CE1 TYR A  49      -2.238   9.393  17.868  1.00  0.73           C  
ATOM    387  CE2 TYR A  49      -3.481  10.532  16.159  1.00  0.72           C  
ATOM    388  OH  TYR A  49      -1.389   9.506  15.641  1.00  0.66           O  
ATOM    389  CZ  TYR A  49      -2.371   9.810  16.557  1.00  0.71           C  
ATOM    390  N   GLU A  50      -8.635   9.414  20.713  1.00  0.80           N  
ATOM    391  CA  GLU A  50      -9.657   9.739  21.703  1.00  0.81           C  
ATOM    392  C   GLU A  50     -10.412   8.489  22.147  1.00  0.80           C  
ATOM    393  CB  GLU A  50     -10.636  10.775  21.147  1.00  0.79           C  
ATOM    394  O   GLU A  50     -10.911   7.731  21.313  1.00  0.78           O  
ATOM    395  CG  GLU A  50     -11.674  11.245  22.155  1.00  0.78           C  
ATOM    396  CD  GLU A  50     -12.572  12.349  21.622  1.00  0.78           C  
ATOM    397  OE1 GLU A  50     -12.417  12.742  20.443  1.00  0.81           O  
ATOM    398  OE2 GLU A  50     -13.439  12.826  22.389  1.00  0.81           O  
ATOM    399  N   PHE A  51     -10.520   8.327  23.471  1.00  0.81           N  
ATOM    400  CA  PHE A  51     -11.427   7.327  24.022  1.00  0.81           C  
ATOM    401  C   PHE A  51     -12.014   7.800  25.347  1.00  0.82           C  
ATOM    402  CB  PHE A  51     -10.702   5.991  24.217  1.00  0.79           C  
ATOM    403  O   PHE A  51     -11.484   8.719  25.974  1.00  0.80           O  
ATOM    404  CG  PHE A  51      -9.640   6.027  25.283  1.00  0.77           C  
ATOM    405  CD1 PHE A  51      -8.327   6.351  24.965  1.00  0.75           C  
ATOM    406  CD2 PHE A  51      -9.956   5.735  26.604  1.00  0.76           C  
ATOM    407  CE1 PHE A  51      -7.342   6.384  25.949  1.00  0.73           C  
ATOM    408  CE2 PHE A  51      -8.977   5.767  27.593  1.00  0.73           C  
ATOM    409  CZ  PHE A  51      -7.671   6.090  27.264  1.00  0.69           C  
ATOM    410  N   GLU A  52     -13.115   7.212  25.752  1.00  0.83           N  
ATOM    411  CA  GLU A  52     -13.765   7.325  27.055  1.00  0.84           C  
ATOM    412  C   GLU A  52     -13.619   6.035  27.857  1.00  0.83           C  
ATOM    413  CB  GLU A  52     -15.246   7.676  26.888  1.00  0.82           C  
ATOM    414  O   GLU A  52     -13.987   4.958  27.383  1.00  0.82           O  
ATOM    415  CG  GLU A  52     -15.966   7.940  28.202  1.00  0.81           C  
ATOM    416  CD  GLU A  52     -17.425   8.326  28.019  1.00  0.81           C  
ATOM    417  OE1 GLU A  52     -17.720   9.536  27.883  1.00  0.83           O  
ATOM    418  OE2 GLU A  52     -18.281   7.413  28.013  1.00  0.83           O  
ATOM    419  N   LEU A  53     -13.081   6.105  29.098  1.00  0.83           N  
ATOM    420  CA  LEU A  53     -13.056   5.063  30.119  1.00  0.83           C  
ATOM    421  C   LEU A  53     -14.233   5.212  31.077  1.00  0.84           C  
ATOM    422  CB  LEU A  53     -11.739   5.107  30.898  1.00  0.82           C  
ATOM    423  O   LEU A  53     -14.328   6.207  31.799  1.00  0.83           O  
ATOM    424  CG  LEU A  53     -11.626   4.157  32.091  1.00  0.80           C  
ATOM    425  CD1 LEU A  53     -11.635   2.707  31.617  1.00  0.78           C  
ATOM    426  CD2 LEU A  53     -10.364   4.455  32.894  1.00  0.79           C  
ATOM    427  N   THR A  54     -15.181   4.306  31.059  1.00  0.83           N  
ATOM    428  CA  THR A  54     -16.228   4.179  32.067  1.00  0.84           C  
ATOM    429  C   THR A  54     -15.765   3.289  33.217  1.00  0.83           C  
ATOM    430  CB  THR A  54     -17.522   3.606  31.459  1.00  0.82           C  
ATOM    431  O   THR A  54     -15.896   2.065  33.153  1.00  0.80           O  
ATOM    432  CG2 THR A  54     -18.652   3.595  32.483  1.00  0.80           C  
ATOM    433  OG1 THR A  54     -17.914   4.410  30.340  1.00  0.82           O  
ATOM    434  N   ALA A  55     -15.167   3.910  34.312  1.00  0.83           N  
ATOM    435  CA  ALA A  55     -14.646   3.199  35.477  1.00  0.84           C  
ATOM    436  C   ALA A  55     -15.753   2.923  36.491  1.00  0.84           C  
ATOM    437  CB  ALA A  55     -13.520   3.998  36.128  1.00  0.82           C  
ATOM    438  O   ALA A  55     -16.433   3.847  36.944  1.00  0.82           O  
ATOM    439  N   VAL A  56     -15.954   1.704  36.952  1.00  0.82           N  
ATOM    440  CA  VAL A  56     -16.951   1.291  37.934  1.00  0.83           C  
ATOM    441  C   VAL A  56     -16.361   1.383  39.339  1.00  0.83           C  
ATOM    442  CB  VAL A  56     -17.456  -0.144  37.661  1.00  0.80           C  
ATOM    443  O   VAL A  56     -17.091   1.316  40.331  1.00  0.81           O  
ATOM    444  CG1 VAL A  56     -18.208  -0.208  36.333  1.00  0.73           C  
ATOM    445  CG2 VAL A  56     -16.289  -1.130  37.666  1.00  0.72           C  
ATOM    446  N   GLN A  57     -15.124   1.536  39.404  1.00  0.81           N  
ATOM    447  CA  GLN A  57     -14.421   1.665  40.675  1.00  0.82           C  
ATOM    448  C   GLN A  57     -13.154   2.502  40.521  1.00  0.82           C  
ATOM    449  CB  GLN A  57     -14.074   0.287  41.240  1.00  0.79           C  
ATOM    450  O   GLN A  57     -12.771   2.858  39.405  1.00  0.81           O  
ATOM    451  CG  GLN A  57     -13.155  -0.531  40.343  1.00  0.75           C  
ATOM    452  CD  GLN A  57     -12.919  -1.935  40.868  1.00  0.74           C  
ATOM    453  NE2 GLN A  57     -11.973  -2.644  40.261  1.00  0.71           N  
ATOM    454  OE1 GLN A  57     -13.580  -2.378  41.813  1.00  0.75           O  
ATOM    455  N   ASN A  58     -12.500   2.872  41.599  1.00  0.81           N  
ATOM    456  CA  ASN A  58     -11.206   3.546  41.615  1.00  0.82           C  
ATOM    457  C   ASN A  58     -10.099   2.648  41.070  1.00  0.79           C  
ATOM    458  CB  ASN A  58     -10.861   4.015  43.030  1.00  0.78           C  
ATOM    459  O   ASN A  58     -10.142   1.428  41.244  1.00  0.76           O  
ATOM    460  CG  ASN A  58      -9.695   4.983  43.057  1.00  0.74           C  
ATOM    461  ND2 ASN A  58      -9.033   5.082  44.204  1.00  0.74           N  
ATOM    462  OD1 ASN A  58      -9.391   5.636  42.056  1.00  0.73           O  
ATOM    463  N   ASN A  59      -9.140   3.198  40.387  1.00  0.78           N  
ATOM    464  CA  ASN A  59      -7.921   2.571  39.887  1.00  0.77           C  
ATOM    465  C   ASN A  59      -8.206   1.662  38.695  1.00  0.76           C  
ATOM    466  CB  ASN A  59      -7.227   1.785  41.001  1.00  0.74           C  
ATOM    467  O   ASN A  59      -7.689   0.546  38.623  1.00  0.72           O  
ATOM    468  CG  ASN A  59      -5.762   1.526  40.708  1.00  0.70           C  
ATOM    469  ND2 ASN A  59      -5.220   0.463  41.290  1.00  0.68           N  
ATOM    470  OD1 ASN A  59      -5.123   2.276  39.965  1.00  0.67           O  
ATOM    471  N   ARG A  60      -9.117   2.160  37.847  1.00  0.79           N  
ATOM    472  CA  ARG A  60      -9.163   1.578  36.510  1.00  0.79           C  
ATOM    473  C   ARG A  60      -8.198   2.292  35.569  1.00  0.79           C  
ATOM    474  CB  ARG A  60     -10.584   1.637  35.946  1.00  0.77           C  
ATOM    475  O   ARG A  60      -8.142   3.524  35.545  1.00  0.77           O  
ATOM    476  CG  ARG A  60     -11.600   0.846  36.755  1.00  0.75           C  
ATOM    477  CD  ARG A  60     -11.266  -0.639  36.783  1.00  0.74           C  
ATOM    478  NE  ARG A  60     -12.299  -1.411  37.467  1.00  0.64           N  
ATOM    479  NH1 ARG A  60     -11.255  -3.452  37.180  1.00  0.61           N  
ATOM    480  NH2 ARG A  60     -13.264  -3.332  38.277  1.00  0.58           N  
ATOM    481  CZ  ARG A  60     -12.270  -2.730  37.639  1.00  0.68           C  
ATOM    482  N   ASP A  61      -7.324   1.580  34.929  1.00  0.76           N  
ATOM    483  CA  ASP A  61      -6.394   2.155  33.962  1.00  0.76           C  
ATOM    484  C   ASP A  61      -6.431   1.390  32.641  1.00  0.76           C  
ATOM    485  CB  ASP A  61      -4.972   2.164  34.526  1.00  0.74           C  
ATOM    486  O   ASP A  61      -6.775   0.206  32.613  1.00  0.73           O  
ATOM    487  CG  ASP A  61      -4.448   0.773  34.835  1.00  0.70           C  
ATOM    488  OD1 ASP A  61      -5.237  -0.196  34.809  1.00  0.68           O  
ATOM    489  OD2 ASP A  61      -3.235   0.645  35.110  1.00  0.69           O  
ATOM    490  N   ILE A  62      -6.177   2.135  31.617  1.00  0.78           N  
ATOM    491  CA  ILE A  62      -5.753   1.627  30.316  1.00  0.78           C  
ATOM    492  C   ILE A  62      -4.272   1.930  30.102  1.00  0.78           C  
ATOM    493  CB  ILE A  62      -6.596   2.232  29.171  1.00  0.76           C  
ATOM    494  O   ILE A  62      -3.836   3.072  30.264  1.00  0.76           O  
ATOM    495  CG1 ILE A  62      -8.081   1.909  29.373  1.00  0.71           C  
ATOM    496  CG2 ILE A  62      -6.104   1.724  27.813  1.00  0.70           C  
ATOM    497  CD1 ILE A  62      -9.014   2.685  28.453  1.00  0.68           C  
ATOM    498  N   ARG A  63      -3.446   0.868  29.690  1.00  0.75           N  
ATOM    499  CA  ARG A  63      -2.009   1.063  29.520  1.00  0.75           C  
ATOM    500  C   ARG A  63      -1.594   0.835  28.070  1.00  0.75           C  
ATOM    501  CB  ARG A  63      -1.226   0.128  30.443  1.00  0.73           C  
ATOM    502  O   ARG A  63      -1.961  -0.174  27.465  1.00  0.72           O  
ATOM    503  CG  ARG A  63      -1.522   0.330  31.920  1.00  0.72           C  
ATOM    504  CD  ARG A  63      -0.633  -0.541  32.798  1.00  0.71           C  
ATOM    505  NE  ARG A  63      -1.030  -0.473  34.202  1.00  0.62           N  
ATOM    506  NH1 ARG A  63       0.787  -1.664  34.986  1.00  0.65           N  
ATOM    507  NH2 ARG A  63      -0.797  -0.886  36.449  1.00  0.62           N  
ATOM    508  CZ  ARG A  63      -0.346  -1.008  35.209  1.00  0.67           C  
ATOM    509  N   VAL A  64      -0.801   1.724  27.585  1.00  0.76           N  
ATOM    510  CA  VAL A  64      -0.118   1.622  26.300  1.00  0.76           C  
ATOM    511  C   VAL A  64       1.383   1.451  26.524  1.00  0.77           C  
ATOM    512  CB  VAL A  64      -0.387   2.859  25.414  1.00  0.75           C  
ATOM    513  O   VAL A  64       2.015   2.274  27.191  1.00  0.75           O  
ATOM    514  CG1 VAL A  64       0.230   2.676  24.029  1.00  0.70           C  
ATOM    515  CG2 VAL A  64      -1.888   3.120  25.304  1.00  0.70           C  
ATOM    516  N   ILE A  65       1.953   0.304  26.112  1.00  0.76           N  
ATOM    517  CA  ILE A  65       3.391   0.085  26.213  1.00  0.76           C  
ATOM    518  C   ILE A  65       4.076   0.559  24.933  1.00  0.76           C  
ATOM    519  CB  ILE A  65       3.719  -1.402  26.476  1.00  0.74           C  
ATOM    520  O   ILE A  65       3.760   0.084  23.839  1.00  0.74           O  
ATOM    521  CG1 ILE A  65       3.047  -1.876  27.770  1.00  0.72           C  
ATOM    522  CG2 ILE A  65       5.234  -1.618  26.536  1.00  0.71           C  
ATOM    523  CD1 ILE A  65       3.310  -3.337  28.105  1.00  0.70           C  
ATOM    524  N   LEU A  66       4.966   1.430  25.076  1.00  0.79           N  
ATOM    525  CA  LEU A  66       5.682   2.084  23.986  1.00  0.80           C  
ATOM    526  C   LEU A  66       7.180   1.816  24.081  1.00  0.80           C  
ATOM    527  CB  LEU A  66       5.419   3.592  24.000  1.00  0.78           C  
ATOM    528  O   LEU A  66       7.761   1.897  25.166  1.00  0.79           O  
ATOM    529  CG  LEU A  66       3.954   4.025  23.928  1.00  0.76           C  
ATOM    530  CD1 LEU A  66       3.833   5.528  24.159  1.00  0.73           C  
ATOM    531  CD2 LEU A  66       3.346   3.636  22.585  1.00  0.74           C  
ATOM    532  N   PRO A  67       7.860   1.265  22.901  1.00  0.78           N  
ATOM    533  CA  PRO A  67       9.325   1.253  22.918  1.00  0.79           C  
ATOM    534  C   PRO A  67       9.925   2.647  23.082  1.00  0.80           C  
ATOM    535  CB  PRO A  67       9.688   0.660  21.554  1.00  0.77           C  
ATOM    536  O   PRO A  67       9.487   3.594  22.423  1.00  0.80           O  
ATOM    537  CG  PRO A  67       8.586   1.095  20.643  1.00  0.73           C  
ATOM    538  CD  PRO A  67       7.320   1.205  21.443  1.00  0.73           C  
ATOM    539  N   VAL A  68      11.015   2.802  23.983  1.00  0.83           N  
ATOM    540  CA  VAL A  68      11.723   4.049  24.255  1.00  0.84           C  
ATOM    541  C   VAL A  68      13.227   3.787  24.315  1.00  0.83           C  
ATOM    542  CB  VAL A  68      11.242   4.700  25.571  1.00  0.82           C  
ATOM    543  O   VAL A  68      13.661   2.633  24.351  1.00  0.81           O  
ATOM    544  CG1 VAL A  68       9.795   5.170  25.443  1.00  0.81           C  
ATOM    545  CG2 VAL A  68      11.389   3.721  26.734  1.00  0.81           C  
ATOM    546  N   LYS A  69      14.121   4.784  24.262  1.00  0.82           N  
ATOM    547  CA  LYS A  69      15.553   4.722  24.540  1.00  0.84           C  
ATOM    548  C   LYS A  69      15.831   4.879  26.032  1.00  0.85           C  
ATOM    549  CB  LYS A  69      16.300   5.799  23.752  1.00  0.82           C  
ATOM    550  O   LYS A  69      15.171   5.668  26.712  1.00  0.86           O  
ATOM    551  CG  LYS A  69      16.170   5.663  22.242  1.00  0.78           C  
ATOM    552  CD  LYS A  69      16.780   6.857  21.519  1.00  0.77           C  
ATOM    553  CE  LYS A  69      16.423   6.857  20.038  1.00  0.76           C  
ATOM    554  NZ  LYS A  69      16.554   8.218  19.437  1.00  0.72           N  
ATOM    555  N   PRO A  70      16.827   4.120  26.463  1.00  0.85           N  
ATOM    556  CA  PRO A  70      17.310   4.434  27.810  1.00  0.88           C  
ATOM    557  C   PRO A  70      17.989   5.799  27.890  1.00  0.87           C  
ATOM    558  CB  PRO A  70      18.308   3.309  28.097  1.00  0.85           C  
ATOM    559  O   PRO A  70      18.481   6.308  26.880  1.00  0.85           O  
ATOM    560  CG  PRO A  70      18.863   2.940  26.760  1.00  0.84           C  
ATOM    561  CD  PRO A  70      17.785   3.118  25.730  1.00  0.84           C  
ATOM    562  N   LEU A  71      18.025   6.426  29.096  1.00  0.87           N  
ATOM    563  CA  LEU A  71      18.669   7.695  29.417  1.00  0.88           C  
ATOM    564  C   LEU A  71      18.233   8.787  28.445  1.00  0.83           C  
ATOM    565  CB  LEU A  71      20.192   7.546  29.385  1.00  0.86           C  
ATOM    566  O   LEU A  71      19.049   9.610  28.023  1.00  0.79           O  
ATOM    567  CG  LEU A  71      20.788   6.480  30.306  1.00  0.88           C  
ATOM    568  CD1 LEU A  71      22.294   6.375  30.090  1.00  0.87           C  
ATOM    569  CD2 LEU A  71      20.472   6.795  31.764  1.00  0.88           C  
ATOM    570  N   THR A  72      17.007   8.773  28.172  1.00  0.86           N  
ATOM    571  CA  THR A  72      16.419   9.726  27.237  1.00  0.87           C  
ATOM    572  C   THR A  72      15.282  10.500  27.897  1.00  0.87           C  
ATOM    573  CB  THR A  72      15.895   9.018  25.974  1.00  0.86           C  
ATOM    574  O   THR A  72      14.547   9.952  28.721  1.00  0.85           O  
ATOM    575  CG2 THR A  72      15.370  10.025  24.956  1.00  0.82           C  
ATOM    576  OG1 THR A  72      16.960   8.265  25.379  1.00  0.86           O  
ATOM    577  N   VAL A  73      15.047  11.811  27.606  1.00  0.85           N  
ATOM    578  CA  VAL A  73      13.978  12.648  28.140  1.00  0.86           C  
ATOM    579  C   VAL A  73      12.776  12.616  27.199  1.00  0.85           C  
ATOM    580  CB  VAL A  73      14.450  14.104  28.353  1.00  0.84           C  
ATOM    581  O   VAL A  73      12.918  12.835  25.993  1.00  0.83           O  
ATOM    582  CG1 VAL A  73      13.370  14.925  29.055  1.00  0.82           C  
ATOM    583  CG2 VAL A  73      15.751  14.131  29.153  1.00  0.81           C  
ATOM    584  N   TYR A  74      11.687  12.256  27.812  1.00  0.86           N  
ATOM    585  CA  TYR A  74      10.419  12.254  27.090  1.00  0.86           C  
ATOM    586  C   TYR A  74       9.420  13.204  27.740  1.00  0.85           C  
ATOM    587  CB  TYR A  74       9.834  10.839  27.036  1.00  0.86           C  
ATOM    588  O   TYR A  74       9.498  13.469  28.942  1.00  0.84           O  
ATOM    589  CG  TYR A  74      10.666   9.869  26.233  1.00  0.87           C  
ATOM    590  CD1 TYR A  74      10.453   9.702  24.867  1.00  0.86           C  
ATOM    591  CD2 TYR A  74      11.666   9.116  26.840  1.00  0.86           C  
ATOM    592  CE1 TYR A  74      11.216   8.807  24.124  1.00  0.87           C  
ATOM    593  CE2 TYR A  74      12.435   8.219  26.106  1.00  0.87           C  
ATOM    594  OH  TYR A  74      12.962   7.184  24.021  1.00  0.83           O  
ATOM    595  CZ  TYR A  74      12.203   8.071  24.751  1.00  0.87           C  
ATOM    596  N   LYS A  75       8.533  13.620  26.984  1.00  0.84           N  
ATOM    597  CA  LYS A  75       7.400  14.435  27.411  1.00  0.84           C  
ATOM    598  C   LYS A  75       6.076  13.743  27.101  1.00  0.84           C  
ATOM    599  CB  LYS A  75       7.444  15.809  26.740  1.00  0.82           C  
ATOM    600  O   LYS A  75       5.623  13.744  25.954  1.00  0.82           O  
ATOM    601  CG  LYS A  75       6.429  16.800  27.291  1.00  0.78           C  
ATOM    602  CD  LYS A  75       6.589  18.175  26.655  1.00  0.75           C  
ATOM    603  CE  LYS A  75       5.562  19.163  27.193  1.00  0.70           C  
ATOM    604  NZ  LYS A  75       5.725  20.517  26.585  1.00  0.65           N  
ATOM    605  N   PRO A  76       5.464  13.084  28.086  1.00  0.84           N  
ATOM    606  CA  PRO A  76       4.072  12.650  27.951  1.00  0.84           C  
ATOM    607  C   PRO A  76       3.082  13.810  28.037  1.00  0.84           C  
ATOM    608  CB  PRO A  76       3.888  11.687  29.127  1.00  0.83           C  
ATOM    609  O   PRO A  76       3.258  14.718  28.854  1.00  0.82           O  
ATOM    610  CG  PRO A  76       4.823  12.186  30.180  1.00  0.82           C  
ATOM    611  CD  PRO A  76       6.000  12.831  29.506  1.00  0.81           C  
ATOM    612  N   SER A  77       2.070  13.811  27.179  1.00  0.83           N  
ATOM    613  CA  SER A  77       0.936  14.725  27.268  1.00  0.83           C  
ATOM    614  C   SER A  77      -0.372  14.017  26.930  1.00  0.84           C  
ATOM    615  CB  SER A  77       1.136  15.919  26.333  1.00  0.82           C  
ATOM    616  O   SER A  77      -0.378  13.034  26.186  1.00  0.82           O  
ATOM    617  OG  SER A  77       1.204  15.494  24.982  1.00  0.81           O  
ATOM    618  N   CYS A  78      -1.485  14.428  27.572  1.00  0.84           N  
ATOM    619  CA  CYS A  78      -2.844  13.948  27.349  1.00  0.85           C  
ATOM    620  C   CYS A  78      -3.868  14.960  27.848  1.00  0.84           C  
ATOM    621  CB  CYS A  78      -3.059  12.605  28.045  1.00  0.83           C  
ATOM    622  O   CYS A  78      -3.744  15.479  28.959  1.00  0.83           O  
ATOM    623  SG  CYS A  78      -4.670  11.860  27.708  1.00  0.85           S  
ATOM    624  N   GLU A  79      -4.818  15.373  26.923  1.00  0.84           N  
ATOM    625  CA  GLU A  79      -6.013  16.082  27.371  1.00  0.85           C  
ATOM    626  C   GLU A  79      -6.977  15.141  28.088  1.00  0.85           C  
ATOM    627  CB  GLU A  79      -6.716  16.752  26.187  1.00  0.83           C  
ATOM    628  O   GLU A  79      -7.544  14.236  27.472  1.00  0.84           O  
ATOM    629  CG  GLU A  79      -5.877  17.818  25.498  1.00  0.80           C  
ATOM    630  CD  GLU A  79      -6.486  18.311  24.195  1.00  0.79           C  
ATOM    631  OE1 GLU A  79      -7.730  18.417  24.108  1.00  0.80           O  
ATOM    632  OE2 GLU A  79      -5.712  18.592  23.252  1.00  0.77           O  
ATOM    633  N   THR A  80      -7.129  15.340  29.506  1.00  0.86           N  
ATOM    634  CA  THR A  80      -7.942  14.345  30.197  1.00  0.86           C  
ATOM    635  C   THR A  80      -8.580  14.942  31.447  1.00  0.86           C  
ATOM    636  CB  THR A  80      -7.105  13.111  30.583  1.00  0.85           C  
ATOM    637  O   THR A  80      -8.045  15.884  32.035  1.00  0.84           O  
ATOM    638  CG2 THR A  80      -6.024  13.475  31.596  1.00  0.80           C  
ATOM    639  OG1 THR A  80      -7.965  12.118  31.154  1.00  0.85           O  
ATOM    640  N   ASN A  81      -9.743  14.366  31.915  1.00  0.86           N  
ATOM    641  CA  ASN A  81     -10.312  14.565  33.244  1.00  0.87           C  
ATOM    642  C   ASN A  81      -9.998  13.393  34.169  1.00  0.86           C  
ATOM    643  CB  ASN A  81     -11.824  14.780  33.154  1.00  0.85           C  
ATOM    644  O   ASN A  81     -10.531  13.312  35.277  1.00  0.83           O  
ATOM    645  CG  ASN A  81     -12.562  13.547  32.672  1.00  0.84           C  
ATOM    646  ND2 ASN A  81     -13.802  13.387  33.117  1.00  0.87           N  
ATOM    647  OD1 ASN A  81     -12.021  12.745  31.906  1.00  0.84           O  
ATOM    648  N   GLY A  82      -9.166  12.486  33.682  1.00  0.87           N  
ATOM    649  CA  GLY A  82      -8.576  11.410  34.462  1.00  0.87           C  
ATOM    650  C   GLY A  82      -7.145  11.691  34.879  1.00  0.86           C  
ATOM    651  O   GLY A  82      -6.740  12.850  34.986  1.00  0.83           O  
ATOM    652  N   ASP A  83      -6.400  10.678  35.106  1.00  0.84           N  
ATOM    653  CA  ASP A  83      -4.989  10.771  35.469  1.00  0.84           C  
ATOM    654  C   ASP A  83      -4.120   9.965  34.507  1.00  0.84           C  
ATOM    655  CB  ASP A  83      -4.771  10.287  36.905  1.00  0.82           C  
ATOM    656  O   ASP A  83      -4.591   9.006  33.891  1.00  0.82           O  
ATOM    657  CG  ASP A  83      -3.456  10.761  37.497  1.00  0.78           C  
ATOM    658  OD1 ASP A  83      -2.716  11.508  36.821  1.00  0.75           O  
ATOM    659  OD2 ASP A  83      -3.156  10.382  38.650  1.00  0.78           O  
ATOM    660  N   VAL A  84      -2.873  10.318  34.331  1.00  0.83           N  
ATOM    661  CA  VAL A  84      -1.911   9.667  33.448  1.00  0.83           C  
ATOM    662  C   VAL A  84      -0.648   9.314  34.231  1.00  0.83           C  
ATOM    663  CB  VAL A  84      -1.555  10.560  32.239  1.00  0.82           C  
ATOM    664  O   VAL A  84      -0.010  10.190  34.820  1.00  0.81           O  
ATOM    665  CG1 VAL A  84      -0.598   9.835  31.295  1.00  0.81           C  
ATOM    666  CG2 VAL A  84      -2.823  10.983  31.498  1.00  0.80           C  
ATOM    667  N   HIS A  85      -0.325   8.055  34.211  1.00  0.82           N  
ATOM    668  CA  HIS A  85       0.888   7.542  34.838  1.00  0.82           C  
ATOM    669  C   HIS A  85       1.839   6.956  33.800  1.00  0.82           C  
ATOM    670  CB  HIS A  85       0.543   6.485  35.889  1.00  0.81           C  
ATOM    671  O   HIS A  85       1.400   6.320  32.838  1.00  0.81           O  
ATOM    672  CG  HIS A  85      -0.236   7.023  37.047  1.00  0.79           C  
ATOM    673  CD2 HIS A  85      -1.425   7.669  37.096  1.00  0.78           C  
ATOM    674  ND1 HIS A  85       0.204   6.923  38.350  1.00  0.77           N  
ATOM    675  CE1 HIS A  85      -0.685   7.486  39.152  1.00  0.76           C  
ATOM    676  NE2 HIS A  85      -1.682   7.946  38.416  1.00  0.76           N  
ATOM    677  N   VAL A  86       3.150   7.102  34.015  1.00  0.84           N  
ATOM    678  CA  VAL A  86       4.172   6.473  33.186  1.00  0.84           C  
ATOM    679  C   VAL A  86       5.009   5.517  34.033  1.00  0.84           C  
ATOM    680  CB  VAL A  86       5.082   7.525  32.512  1.00  0.83           C  
ATOM    681  O   VAL A  86       5.554   5.909  35.067  1.00  0.83           O  
ATOM    682  CG1 VAL A  86       6.112   6.848  31.610  1.00  0.82           C  
ATOM    683  CG2 VAL A  86       4.244   8.524  31.716  1.00  0.82           C  
ATOM    684  N   PHE A  87       5.092   4.257  33.616  1.00  0.83           N  
ATOM    685  CA  PHE A  87       5.926   3.230  34.231  1.00  0.84           C  
ATOM    686  C   PHE A  87       7.099   2.872  33.326  1.00  0.84           C  
ATOM    687  CB  PHE A  87       5.098   1.978  34.538  1.00  0.82           C  
ATOM    688  O   PHE A  87       6.918   2.641  32.129  1.00  0.83           O  
ATOM    689  CG  PHE A  87       3.908   2.238  35.420  1.00  0.80           C  
ATOM    690  CD1 PHE A  87       4.005   2.102  36.800  1.00  0.78           C  
ATOM    691  CD2 PHE A  87       2.691   2.620  34.870  1.00  0.78           C  
ATOM    692  CE1 PHE A  87       2.904   2.342  37.619  1.00  0.77           C  
ATOM    693  CE2 PHE A  87       1.587   2.862  35.683  1.00  0.77           C  
ATOM    694  CZ  PHE A  87       1.695   2.721  37.057  1.00  0.74           C  
ATOM    695  N   TYR A  88       8.361   2.802  33.861  1.00  0.85           N  
ATOM    696  CA  TYR A  88       9.531   2.300  33.149  1.00  0.86           C  
ATOM    697  C   TYR A  88       9.572   0.777  33.172  1.00  0.85           C  
ATOM    698  CB  TYR A  88      10.817   2.867  33.760  1.00  0.84           C  
ATOM    699  O   TYR A  88       9.364   0.161  34.220  1.00  0.83           O  
ATOM    700  CG  TYR A  88      10.826   4.372  33.867  1.00  0.82           C  
ATOM    701  CD1 TYR A  88      10.619   5.171  32.744  1.00  0.80           C  
ATOM    702  CD2 TYR A  88      11.042   4.999  35.089  1.00  0.82           C  
ATOM    703  CE1 TYR A  88      10.628   6.559  32.838  1.00  0.83           C  
ATOM    704  CE2 TYR A  88      11.053   6.386  35.194  1.00  0.83           C  
ATOM    705  OH  TYR A  88      10.856   8.530  34.163  1.00  0.73           O  
ATOM    706  CZ  TYR A  88      10.845   7.156  34.065  1.00  0.82           C  
ATOM    707  N   LEU A  89       9.777   0.222  32.009  1.00  0.83           N  
ATOM    708  CA  LEU A  89       9.823  -1.230  31.878  1.00  0.83           C  
ATOM    709  C   LEU A  89      11.143  -1.678  31.260  1.00  0.83           C  
ATOM    710  CB  LEU A  89       8.652  -1.729  31.027  1.00  0.82           C  
ATOM    711  O   LEU A  89      11.730  -0.958  30.449  1.00  0.82           O  
ATOM    712  CG  LEU A  89       7.254  -1.310  31.485  1.00  0.80           C  
ATOM    713  CD1 LEU A  89       6.202  -1.806  30.498  1.00  0.78           C  
ATOM    714  CD2 LEU A  89       6.970  -1.839  32.887  1.00  0.79           C  
ATOM    715  N   ASP A  90      11.607  -2.872  31.556  1.00  0.83           N  
ATOM    716  CA  ASP A  90      12.796  -3.495  30.983  1.00  0.84           C  
ATOM    717  C   ASP A  90      12.479  -4.153  29.642  1.00  0.82           C  
ATOM    718  CB  ASP A  90      13.379  -4.527  31.950  1.00  0.81           C  
ATOM    719  O   ASP A  90      11.360  -4.038  29.137  1.00  0.80           O  
ATOM    720  CG  ASP A  90      12.609  -5.836  31.957  1.00  0.80           C  
ATOM    721  OD1 ASP A  90      11.529  -5.911  31.332  1.00  0.82           O  
ATOM    722  OD2 ASP A  90      13.085  -6.800  32.595  1.00  0.84           O  
ATOM    723  N   LYS A  91      13.405  -4.933  29.030  1.00  0.78           N  
ATOM    724  CA  LYS A  91      13.315  -5.629  27.750  1.00  0.78           C  
ATOM    725  C   LYS A  91      12.213  -6.684  27.774  1.00  0.75           C  
ATOM    726  CB  LYS A  91      14.654  -6.278  27.396  1.00  0.75           C  
ATOM    727  O   LYS A  91      11.720  -7.099  26.723  1.00  0.73           O  
ATOM    728  CG  LYS A  91      15.087  -7.371  28.362  1.00  0.72           C  
ATOM    729  CD  LYS A  91      16.450  -7.939  27.990  1.00  0.70           C  
ATOM    730  CE  LYS A  91      16.902  -9.005  28.979  1.00  0.70           C  
ATOM    731  NZ  LYS A  91      18.314  -9.424  28.736  1.00  0.68           N  
ATOM    732  N   THR A  92      11.921  -7.115  28.919  1.00  0.75           N  
ATOM    733  CA  THR A  92      10.901  -8.151  29.036  1.00  0.74           C  
ATOM    734  C   THR A  92       9.504  -7.539  29.014  1.00  0.73           C  
ATOM    735  CB  THR A  92      11.085  -8.974  30.324  1.00  0.72           C  
ATOM    736  O   THR A  92       8.510  -8.251  28.854  1.00  0.71           O  
ATOM    737  CG2 THR A  92      12.535  -9.414  30.494  1.00  0.69           C  
ATOM    738  OG1 THR A  92      10.704  -8.176  31.452  1.00  0.71           O  
ATOM    739  N   LYS A  93       9.386  -6.242  29.256  1.00  0.74           N  
ATOM    740  CA  LYS A  93       8.149  -5.467  29.273  1.00  0.73           C  
ATOM    741  C   LYS A  93       7.315  -5.789  30.509  1.00  0.72           C  
ATOM    742  CB  LYS A  93       7.333  -5.731  28.006  1.00  0.70           C  
ATOM    743  O   LYS A  93       6.154  -5.384  30.604  1.00  0.69           O  
ATOM    744  CG  LYS A  93       8.073  -5.414  26.715  1.00  0.69           C  
ATOM    745  CD  LYS A  93       7.194  -5.651  25.494  1.00  0.69           C  
ATOM    746  CE  LYS A  93       7.958  -5.407  24.199  1.00  0.64           C  
ATOM    747  NZ  LYS A  93       7.108  -5.664  22.998  1.00  0.61           N  
ATOM    748  N   THR A  94       7.872  -6.524  31.498  1.00  0.72           N  
ATOM    749  CA  THR A  94       7.153  -7.019  32.667  1.00  0.72           C  
ATOM    750  C   THR A  94       7.748  -6.446  33.950  1.00  0.72           C  
ATOM    751  CB  THR A  94       7.178  -8.557  32.729  1.00  0.69           C  
ATOM    752  O   THR A  94       7.034  -6.241  34.934  1.00  0.70           O  
ATOM    753  CG2 THR A  94       6.373  -9.167  31.586  1.00  0.65           C  
ATOM    754  OG1 THR A  94       8.534  -9.011  32.638  1.00  0.67           O  
ATOM    755  N   VAL A  95       9.064  -6.148  34.039  1.00  0.71           N  
ATOM    756  CA  VAL A  95       9.723  -5.699  35.261  1.00  0.73           C  
ATOM    757  C   VAL A  95       9.753  -4.173  35.301  1.00  0.74           C  
ATOM    758  CB  VAL A  95      11.157  -6.263  35.372  1.00  0.68           C  
ATOM    759  O   VAL A  95      10.345  -3.534  34.428  1.00  0.73           O  
ATOM    760  CG1 VAL A  95      11.810  -5.823  36.681  1.00  0.71           C  
ATOM    761  CG2 VAL A  95      11.140  -7.787  35.267  1.00  0.68           C  
ATOM    762  N   PRO A  96       9.005  -3.551  36.199  1.00  0.77           N  
ATOM    763  CA  PRO A  96       9.149  -2.105  36.386  1.00  0.79           C  
ATOM    764  C   PRO A  96      10.550  -1.706  36.844  1.00  0.81           C  
ATOM    765  CB  PRO A  96       8.110  -1.783  37.463  1.00  0.76           C  
ATOM    766  O   PRO A  96      11.048  -2.227  37.845  1.00  0.80           O  
ATOM    767  CG  PRO A  96       8.009  -3.030  38.281  1.00  0.73           C  
ATOM    768  CD  PRO A  96       8.309  -4.206  37.396  1.00  0.72           C  
ATOM    769  N   LEU A  97      11.127  -0.803  36.185  1.00  0.83           N  
ATOM    770  CA  LEU A  97      12.401  -0.183  36.529  1.00  0.85           C  
ATOM    771  C   LEU A  97      12.187   1.060  37.386  1.00  0.81           C  
ATOM    772  CB  LEU A  97      13.179   0.183  35.263  1.00  0.82           C  
ATOM    773  O   LEU A  97      13.150   1.666  37.861  1.00  0.77           O  
ATOM    774  CG  LEU A  97      13.611  -0.982  34.371  1.00  0.81           C  
ATOM    775  CD1 LEU A  97      14.290  -0.461  33.109  1.00  0.79           C  
ATOM    776  CD2 LEU A  97      14.538  -1.924  35.133  1.00  0.81           C  
ATOM    777  N   GLY A  98      11.050   1.322  37.686  1.00  0.80           N  
ATOM    778  CA  GLY A  98      10.586   2.478  38.437  1.00  0.80           C  
ATOM    779  C   GLY A  98       9.319   3.089  37.871  1.00  0.79           C  
ATOM    780  O   GLY A  98       8.714   2.534  36.951  1.00  0.75           O  
ATOM    781  N   GLN A  99       8.905   4.077  38.442  1.00  0.76           N  
ATOM    782  CA  GLN A  99       7.718   4.817  38.026  1.00  0.77           C  
ATOM    783  C   GLN A  99       7.967   6.322  38.065  1.00  0.76           C  
ATOM    784  CB  GLN A  99       6.524   4.459  38.911  1.00  0.70           C  
ATOM    785  O   GLN A  99       8.552   6.835  39.021  1.00  0.71           O  
ATOM    786  CG  GLN A  99       5.209   5.072  38.447  1.00  0.65           C  
ATOM    787  CD  GLN A  99       4.023   4.614  39.276  1.00  0.64           C  
ATOM    788  NE2 GLN A  99       2.841   5.127  38.954  1.00  0.53           N  
ATOM    789  OE1 GLN A  99       4.169   3.804  40.197  1.00  0.64           O  
ATOM    790  N   ALA A 100       7.683   6.944  36.998  1.00  0.69           N  
ATOM    791  CA  ALA A 100       7.493   8.391  37.061  1.00  0.69           C  
ATOM    792  C   ALA A 100       6.051   8.740  37.418  1.00  0.68           C  
ATOM    793  CB  ALA A 100       7.881   9.037  35.734  1.00  0.61           C  
ATOM    794  O   ALA A 100       5.131   8.475  36.641  1.00  0.61           O  
ATOM    795  N   TYR A 101       5.748   8.971  38.824  1.00  0.62           N  
ATOM    796  CA  TYR A 101       4.536   9.588  39.350  1.00  0.60           C  
ATOM    797  C   TYR A 101       4.498  11.077  39.028  1.00  0.61           C  
ATOM    798  CB  TYR A 101       4.439   9.378  40.864  1.00  0.53           C  
ATOM    799  O   TYR A 101       5.295  11.854  39.559  1.00  0.56           O  
ATOM    800  CG  TYR A 101       4.058   7.972  41.259  1.00  0.48           C  
ATOM    801  CD1 TYR A 101       2.725   7.567  41.268  1.00  0.43           C  
ATOM    802  CD2 TYR A 101       5.029   7.047  41.626  1.00  0.45           C  
ATOM    803  CE1 TYR A 101       2.369   6.273  41.633  1.00  0.44           C  
ATOM    804  CE2 TYR A 101       4.685   5.750  41.993  1.00  0.45           C  
ATOM    805  OH  TYR A 101       3.008   4.091  42.356  1.00  0.44           O  
ATOM    806  CZ  TYR A 101       3.355   5.373  41.993  1.00  0.42           C  
ATOM    807  N   ASN A 102       3.651  11.488  38.144  1.00  0.57           N  
ATOM    808  CA  ASN A 102       3.092  12.835  38.185  1.00  0.58           C  
ATOM    809  C   ASN A 102       1.754  12.909  37.457  1.00  0.58           C  
ATOM    810  CB  ASN A 102       4.077  13.843  37.590  1.00  0.50           C  
ATOM    811  O   ASN A 102       1.593  12.326  36.383  1.00  0.54           O  
ATOM    812  CG  ASN A 102       5.065  14.368  38.614  1.00  0.46           C  
ATOM    813  ND2 ASN A 102       6.228  14.806  38.145  1.00  0.41           N  
ATOM    814  OD1 ASN A 102       4.786  14.379  39.816  1.00  0.46           O  
ATOM    815  N   THR A 103       0.691  13.397  38.122  1.00  0.62           N  
ATOM    816  CA  THR A 103      -0.520  13.977  37.552  1.00  0.61           C  
ATOM    817  C   THR A 103      -0.174  14.975  36.450  1.00  0.62           C  
ATOM    818  CB  THR A 103      -1.368  14.674  38.632  1.00  0.56           C  
ATOM    819  O   THR A 103       0.595  15.913  36.674  1.00  0.58           O  
ATOM    820  CG2 THR A 103      -2.191  13.663  39.423  1.00  0.50           C  
ATOM    821  OG1 THR A 103      -0.501  15.376  39.532  1.00  0.52           O  
ATOM    822  N   ILE A 104      -0.533  14.671  35.200  1.00  0.59           N  
ATOM    823  CA  ILE A 104      -0.307  15.536  34.047  1.00  0.57           C  
ATOM    824  C   ILE A 104      -1.117  16.822  34.200  1.00  0.59           C  
ATOM    825  CB  ILE A 104      -0.674  14.824  32.726  1.00  0.52           C  
ATOM    826  O   ILE A 104      -2.195  16.956  33.616  1.00  0.56           O  
ATOM    827  CG1 ILE A 104       0.136  13.532  32.573  1.00  0.46           C  
ATOM    828  CG2 ILE A 104      -0.450  15.756  31.531  1.00  0.46           C  
ATOM    829  CD1 ILE A 104      -0.210  12.728  31.327  1.00  0.46           C  
ATOM    830  N   SER A 105      -1.346  17.451  35.426  1.00  0.58           N  
ATOM    831  CA  SER A 105      -1.895  18.803  35.462  1.00  0.57           C  
ATOM    832  C   SER A 105      -0.884  19.824  34.953  1.00  0.58           C  
ATOM    833  CB  SER A 105      -2.329  19.168  36.883  1.00  0.54           C  
ATOM    834  O   SER A 105      -1.233  20.979  34.701  1.00  0.56           O  
ATOM    835  OG  SER A 105      -1.281  18.927  37.806  1.00  0.52           O  
ATOM    836  N   ALA A 106       0.304  19.523  34.631  1.00  0.56           N  
ATOM    837  CA  ALA A 106       1.334  20.419  34.110  1.00  0.56           C  
ATOM    838  C   ALA A 106       2.205  19.710  33.077  1.00  0.57           C  
ATOM    839  CB  ALA A 106       2.195  20.957  35.250  1.00  0.50           C  
ATOM    840  O   ALA A 106       2.369  18.489  33.127  1.00  0.53           O  
ATOM    841  N   PRO A 107       2.554  20.478  31.979  1.00  0.64           N  
ATOM    842  CA  PRO A 107       3.639  19.891  31.189  1.00  0.64           C  
ATOM    843  C   PRO A 107       4.781  19.365  32.056  1.00  0.65           C  
ATOM    844  CB  PRO A 107       4.109  21.055  30.314  1.00  0.60           C  
ATOM    845  O   PRO A 107       5.374  20.122  32.828  1.00  0.62           O  
ATOM    846  CG  PRO A 107       3.684  22.284  31.053  1.00  0.57           C  
ATOM    847  CD  PRO A 107       2.565  21.916  31.985  1.00  0.57           C  
ATOM    848  N   TYR A 108       5.041  18.096  31.956  1.00  0.74           N  
ATOM    849  CA  TYR A 108       6.197  17.530  32.641  1.00  0.75           C  
ATOM    850  C   TYR A 108       7.013  16.652  31.700  1.00  0.75           C  
ATOM    851  CB  TYR A 108       5.754  16.717  33.861  1.00  0.70           C  
ATOM    852  O   TYR A 108       6.506  16.193  30.673  1.00  0.71           O  
ATOM    853  CG  TYR A 108       5.063  15.422  33.509  1.00  0.66           C  
ATOM    854  CD1 TYR A 108       3.692  15.386  33.264  1.00  0.61           C  
ATOM    855  CD2 TYR A 108       5.778  14.233  33.423  1.00  0.63           C  
ATOM    856  CE1 TYR A 108       3.050  14.195  32.941  1.00  0.56           C  
ATOM    857  CE2 TYR A 108       5.147  13.036  33.101  1.00  0.57           C  
ATOM    858  OH  TYR A 108       3.154  11.845  32.543  1.00  0.44           O  
ATOM    859  CZ  TYR A 108       3.785  13.027  32.862  1.00  0.56           C  
ATOM    860  N   THR A 109       8.293  16.500  32.033  1.00  0.83           N  
ATOM    861  CA  THR A 109       9.252  15.628  31.364  1.00  0.84           C  
ATOM    862  C   THR A 109       9.567  14.409  32.226  1.00  0.84           C  
ATOM    863  CB  THR A 109      10.555  16.380  31.036  1.00  0.81           C  
ATOM    864  O   THR A 109       9.604  14.503  33.454  1.00  0.83           O  
ATOM    865  CG2 THR A 109      10.320  17.454  29.980  1.00  0.72           C  
ATOM    866  OG1 THR A 109      11.056  16.999  32.228  1.00  0.78           O  
ATOM    867  N   ILE A 110       9.769  13.279  31.591  1.00  0.85           N  
ATOM    868  CA  ILE A 110      10.275  12.064  32.220  1.00  0.86           C  
ATOM    869  C   ILE A 110      11.647  11.718  31.644  1.00  0.86           C  
ATOM    870  CB  ILE A 110       9.300  10.880  32.029  1.00  0.85           C  
ATOM    871  O   ILE A 110      11.907  11.949  30.461  1.00  0.85           O  
ATOM    872  CG1 ILE A 110       9.168  10.532  30.542  1.00  0.83           C  
ATOM    873  CG2 ILE A 110       7.934  11.203  32.640  1.00  0.83           C  
ATOM    874  CD1 ILE A 110       8.407   9.240  30.274  1.00  0.81           C  
ATOM    875  N   SER A 111      12.601  11.243  32.440  1.00  0.86           N  
ATOM    876  CA  SER A 111      13.889  10.688  32.037  1.00  0.88           C  
ATOM    877  C   SER A 111      13.924   9.176  32.229  1.00  0.87           C  
ATOM    878  CB  SER A 111      15.025  11.337  32.829  1.00  0.85           C  
ATOM    879  O   SER A 111      13.787   8.684  33.352  1.00  0.86           O  
ATOM    880  OG  SER A 111      15.050  12.738  32.616  1.00  0.81           O  
ATOM    881  N   THR A 112      14.020   8.381  31.159  1.00  0.86           N  
ATOM    882  CA  THR A 112      14.096   6.927  31.254  1.00  0.88           C  
ATOM    883  C   THR A 112      15.380   6.497  31.958  1.00  0.88           C  
ATOM    884  CB  THR A 112      14.027   6.272  29.862  1.00  0.86           C  
ATOM    885  O   THR A 112      16.462   7.000  31.650  1.00  0.87           O  
ATOM    886  CG2 THR A 112      12.631   6.402  29.261  1.00  0.83           C  
ATOM    887  OG1 THR A 112      14.971   6.910  28.993  1.00  0.88           O  
ATOM    888  N   PRO A 113      15.267   5.655  32.992  1.00  0.90           N  
ATOM    889  CA  PRO A 113      16.474   5.160  33.658  1.00  0.91           C  
ATOM    890  C   PRO A 113      17.313   4.253  32.762  1.00  0.91           C  
ATOM    891  CB  PRO A 113      15.921   4.383  34.856  1.00  0.90           C  
ATOM    892  O   PRO A 113      16.871   3.872  31.675  1.00  0.90           O  
ATOM    893  CG  PRO A 113      14.593   3.871  34.399  1.00  0.88           C  
ATOM    894  CD  PRO A 113      13.985   4.883  33.472  1.00  0.88           C  
ATOM    895  N   ALA A 114      18.557   3.876  33.160  1.00  0.84           N  
ATOM    896  CA  ALA A 114      19.383   2.856  32.518  1.00  0.86           C  
ATOM    897  C   ALA A 114      18.669   1.508  32.492  1.00  0.80           C  
ATOM    898  CB  ALA A 114      20.725   2.731  33.234  1.00  0.81           C  
ATOM    899  O   ALA A 114      18.071   1.096  33.489  1.00  0.75           O  
ATOM    900  N   GLY A 115      18.641   0.876  31.273  1.00  0.87           N  
ATOM    901  CA  GLY A 115      18.009  -0.416  31.057  1.00  0.87           C  
ATOM    902  C   GLY A 115      16.535  -0.309  30.713  1.00  0.84           C  
ATOM    903  O   GLY A 115      15.883  -1.318  30.434  1.00  0.81           O  
ATOM    904  N   CYS A 116      15.940   0.911  30.623  1.00  0.88           N  
ATOM    905  CA  CYS A 116      14.563   1.125  30.192  1.00  0.89           C  
ATOM    906  C   CYS A 116      14.440   1.002  28.678  1.00  0.86           C  
ATOM    907  CB  CYS A 116      14.068   2.499  30.644  1.00  0.86           C  
ATOM    908  O   CYS A 116      15.047   1.777  27.937  1.00  0.82           O  
ATOM    909  SG  CYS A 116      12.343   2.827  30.220  1.00  0.90           S  
ATOM    910  N   GLU A 117      13.741  -0.018  28.259  1.00  0.82           N  
ATOM    911  CA  GLU A 117      13.505  -0.211  26.831  1.00  0.82           C  
ATOM    912  C   GLU A 117      12.060   0.109  26.461  1.00  0.81           C  
ATOM    913  CB  GLU A 117      13.849  -1.644  26.418  1.00  0.80           C  
ATOM    914  O   GLU A 117      11.757   0.382  25.298  1.00  0.78           O  
ATOM    915  CG  GLU A 117      15.336  -1.961  26.475  1.00  0.76           C  
ATOM    916  CD  GLU A 117      15.688  -3.305  25.857  1.00  0.75           C  
ATOM    917  OE1 GLU A 117      14.906  -3.812  25.021  1.00  0.77           O  
ATOM    918  OE2 GLU A 117      16.753  -3.856  26.213  1.00  0.77           O  
ATOM    919  N   TYR A 118      11.199   0.122  27.537  1.00  0.82           N  
ATOM    920  CA  TYR A 118       9.790   0.422  27.311  1.00  0.83           C  
ATOM    921  C   TYR A 118       9.252   1.356  28.389  1.00  0.82           C  
ATOM    922  CB  TYR A 118       8.964  -0.868  27.278  1.00  0.82           C  
ATOM    923  O   TYR A 118       9.746   1.361  29.518  1.00  0.81           O  
ATOM    924  CG  TYR A 118       9.383  -1.829  26.193  1.00  0.80           C  
ATOM    925  CD1 TYR A 118       8.814  -1.768  24.923  1.00  0.79           C  
ATOM    926  CD2 TYR A 118      10.347  -2.801  26.435  1.00  0.80           C  
ATOM    927  CE1 TYR A 118       9.195  -2.653  23.920  1.00  0.80           C  
ATOM    928  CE2 TYR A 118      10.737  -3.692  25.440  1.00  0.80           C  
ATOM    929  OH  TYR A 118      10.538  -4.489  23.199  1.00  0.74           O  
ATOM    930  CZ  TYR A 118      10.156  -3.610  24.188  1.00  0.78           C  
ATOM    931  N   VAL A 119       8.223   2.100  28.010  1.00  0.84           N  
ATOM    932  CA  VAL A 119       7.379   2.791  28.979  1.00  0.84           C  
ATOM    933  C   VAL A 119       5.940   2.294  28.860  1.00  0.83           C  
ATOM    934  CB  VAL A 119       7.430   4.324  28.787  1.00  0.82           C  
ATOM    935  O   VAL A 119       5.443   2.074  27.753  1.00  0.82           O  
ATOM    936  CG1 VAL A 119       8.814   4.866  29.139  1.00  0.78           C  
ATOM    937  CG2 VAL A 119       7.058   4.693  27.352  1.00  0.77           C  
ATOM    938  N   ALA A 120       5.306   2.061  29.936  1.00  0.81           N  
ATOM    939  CA  ALA A 120       3.855   1.898  29.981  1.00  0.81           C  
ATOM    940  C   ALA A 120       3.165   3.217  30.316  1.00  0.81           C  
ATOM    941  CB  ALA A 120       3.472   0.827  31.000  1.00  0.80           C  
ATOM    942  O   ALA A 120       3.322   3.744  31.420  1.00  0.79           O  
ATOM    943  N   PHE A 121       2.407   3.809  29.338  1.00  0.79           N  
ATOM    944  CA  PHE A 121       1.499   4.938  29.499  1.00  0.79           C  
ATOM    945  C   PHE A 121       0.155   4.477  30.052  1.00  0.79           C  
ATOM    946  CB  PHE A 121       1.297   5.662  28.164  1.00  0.77           C  
ATOM    947  O   PHE A 121      -0.636   3.858  29.338  1.00  0.76           O  
ATOM    948  CG  PHE A 121       1.130   7.151  28.300  1.00  0.73           C  
ATOM    949  CD1 PHE A 121      -0.107   7.748  28.091  1.00  0.69           C  
ATOM    950  CD2 PHE A 121       2.212   7.954  28.638  1.00  0.69           C  
ATOM    951  CE1 PHE A 121      -0.264   9.127  28.216  1.00  0.66           C  
ATOM    952  CE2 PHE A 121       2.062   9.332  28.765  1.00  0.66           C  
ATOM    953  CZ  PHE A 121       0.824   9.917  28.553  1.00  0.64           C  
ATOM    954  N   ALA A 122      -0.076   4.605  31.330  1.00  0.80           N  
ATOM    955  CA  ALA A 122      -1.315   4.212  31.998  1.00  0.80           C  
ATOM    956  C   ALA A 122      -2.302   5.374  32.049  1.00  0.80           C  
ATOM    957  CB  ALA A 122      -1.021   3.705  33.407  1.00  0.79           C  
ATOM    958  O   ALA A 122      -2.053   6.380  32.718  1.00  0.79           O  
ATOM    959  N   LEU A 123      -3.441   5.369  31.385  1.00  0.81           N  
ATOM    960  CA  LEU A 123      -4.596   6.260  31.388  1.00  0.82           C  
ATOM    961  C   LEU A 123      -5.652   5.779  32.378  1.00  0.82           C  
ATOM    962  CB  LEU A 123      -5.202   6.357  29.985  1.00  0.80           C  
ATOM    963  O   LEU A 123      -6.296   4.752  32.154  1.00  0.80           O  
ATOM    964  CG  LEU A 123      -4.235   6.702  28.852  1.00  0.78           C  
ATOM    965  CD1 LEU A 123      -4.911   6.502  27.499  1.00  0.76           C  
ATOM    966  CD2 LEU A 123      -3.729   8.133  28.996  1.00  0.77           C  
ATOM    967  N   THR A 124      -5.797   6.520  33.598  1.00  0.82           N  
ATOM    968  CA  THR A 124      -6.429   5.905  34.761  1.00  0.82           C  
ATOM    969  C   THR A 124      -7.381   6.885  35.440  1.00  0.83           C  
ATOM    970  CB  THR A 124      -5.378   5.419  35.776  1.00  0.81           C  
ATOM    971  O   THR A 124      -7.270   8.098  35.253  1.00  0.82           O  
ATOM    972  CG2 THR A 124      -4.556   6.584  36.318  1.00  0.77           C  
ATOM    973  OG1 THR A 124      -6.041   4.768  36.866  1.00  0.80           O  
ATOM    974  N   ASN A 125      -8.284   6.400  36.377  1.00  0.81           N  
ATOM    975  CA  ASN A 125      -9.086   7.159  37.330  1.00  0.82           C  
ATOM    976  C   ASN A 125      -8.512   7.073  38.741  1.00  0.81           C  
ATOM    977  CB  ASN A 125     -10.538   6.674  37.317  1.00  0.79           C  
ATOM    978  O   ASN A 125      -9.250   7.163  39.724  1.00  0.77           O  
ATOM    979  CG  ASN A 125     -10.699   5.299  37.935  1.00  0.77           C  
ATOM    980  ND2 ASN A 125     -11.778   5.110  38.686  1.00  0.80           N  
ATOM    981  OD1 ASN A 125      -9.861   4.415  37.740  1.00  0.79           O  
ATOM    982  N   ARG A 126      -7.354   6.731  38.931  1.00  0.82           N  
ATOM    983  CA  ARG A 126      -6.757   6.558  40.252  1.00  0.83           C  
ATOM    984  C   ARG A 126      -7.002   7.782  41.127  1.00  0.82           C  
ATOM    985  CB  ARG A 126      -5.255   6.290  40.133  1.00  0.80           C  
ATOM    986  O   ARG A 126      -6.607   8.895  40.772  1.00  0.80           O  
ATOM    987  CG  ARG A 126      -4.581   5.968  41.457  1.00  0.77           C  
ATOM    988  CD  ARG A 126      -3.133   5.538  41.262  1.00  0.76           C  
ATOM    989  NE  ARG A 126      -2.507   5.166  42.528  1.00  0.68           N  
ATOM    990  NH1 ARG A 126      -0.516   4.479  41.578  1.00  0.59           N  
ATOM    991  NH2 ARG A 126      -0.806   4.367  43.849  1.00  0.55           N  
ATOM    992  CZ  ARG A 126      -1.278   4.672  42.648  1.00  0.69           C  
ATOM    993  N   GLY A 127      -7.516   7.686  42.225  1.00  0.80           N  
ATOM    994  CA  GLY A 127      -7.856   8.712  43.198  1.00  0.82           C  
ATOM    995  C   GLY A 127      -9.129   9.462  42.854  1.00  0.82           C  
ATOM    996  O   GLY A 127      -9.648  10.223  43.673  1.00  0.81           O  
ATOM    997  N   LEU A 128      -9.814   9.176  41.681  1.00  0.84           N  
ATOM    998  CA  LEU A 128     -10.932   9.979  41.198  1.00  0.86           C  
ATOM    999  C   LEU A 128     -12.251   9.234  41.374  1.00  0.85           C  
ATOM   1000  CB  LEU A 128     -10.733  10.346  39.726  1.00  0.84           C  
ATOM   1001  O   LEU A 128     -13.320   9.778  41.085  1.00  0.83           O  
ATOM   1002  CG  LEU A 128      -9.485  11.167  39.394  1.00  0.83           C  
ATOM   1003  CD1 LEU A 128      -9.382  11.391  37.889  1.00  0.81           C  
ATOM   1004  CD2 LEU A 128      -9.507  12.498  40.138  1.00  0.83           C  
ATOM   1005  N   GLY A 129     -12.280   8.018  41.921  1.00  0.85           N  
ATOM   1006  CA  GLY A 129     -13.465   7.211  42.162  1.00  0.86           C  
ATOM   1007  C   GLY A 129     -14.046   6.612  40.895  1.00  0.86           C  
ATOM   1008  O   GLY A 129     -13.354   6.498  39.881  1.00  0.84           O  
ATOM   1009  N   ALA A 130     -15.304   6.124  40.856  1.00  0.86           N  
ATOM   1010  CA  ALA A 130     -16.063   5.700  39.682  1.00  0.88           C  
ATOM   1011  C   ALA A 130     -16.526   6.903  38.865  1.00  0.87           C  
ATOM   1012  CB  ALA A 130     -17.262   4.852  40.102  1.00  0.85           C  
ATOM   1013  O   ALA A 130     -16.862   7.949  39.425  1.00  0.85           O  
ATOM   1014  N   GLY A 131     -16.514   6.706  37.642  1.00  0.88           N  
ATOM   1015  CA  GLY A 131     -16.938   7.788  36.768  1.00  0.89           C  
ATOM   1016  C   GLY A 131     -16.558   7.567  35.316  1.00  0.88           C  
ATOM   1017  O   GLY A 131     -16.168   6.462  34.933  1.00  0.87           O  
ATOM   1018  N   LYS A 132     -16.823   8.603  34.484  1.00  0.89           N  
ATOM   1019  CA  LYS A 132     -16.409   8.666  33.085  1.00  0.90           C  
ATOM   1020  C   LYS A 132     -15.204   9.587  32.911  1.00  0.89           C  
ATOM   1021  CB  LYS A 132     -17.564   9.143  32.204  1.00  0.89           C  
ATOM   1022  O   LYS A 132     -15.214  10.727  33.379  1.00  0.88           O  
ATOM   1023  CG  LYS A 132     -18.723   8.161  32.119  1.00  0.87           C  
ATOM   1024  CD  LYS A 132     -19.790   8.639  31.142  1.00  0.87           C  
ATOM   1025  CE  LYS A 132     -20.883   7.596  30.952  1.00  0.88           C  
ATOM   1026  NZ  LYS A 132     -21.610   7.785  29.661  1.00  0.87           N  
ATOM   1027  N   PHE A 133     -14.245   9.047  32.309  1.00  0.88           N  
ATOM   1028  CA  PHE A 133     -12.988   9.757  32.104  1.00  0.89           C  
ATOM   1029  C   PHE A 133     -12.617   9.788  30.627  1.00  0.88           C  
ATOM   1030  CB  PHE A 133     -11.863   9.106  32.915  1.00  0.88           C  
ATOM   1031  O   PHE A 133     -12.584   8.746  29.968  1.00  0.86           O  
ATOM   1032  CG  PHE A 133     -12.154   9.007  34.388  1.00  0.88           C  
ATOM   1033  CD1 PHE A 133     -11.888  10.075  35.236  1.00  0.86           C  
ATOM   1034  CD2 PHE A 133     -12.695   7.846  34.924  1.00  0.87           C  
ATOM   1035  CE1 PHE A 133     -12.157   9.986  36.600  1.00  0.87           C  
ATOM   1036  CE2 PHE A 133     -12.967   7.750  36.286  1.00  0.87           C  
ATOM   1037  CZ  PHE A 133     -12.696   8.821  37.122  1.00  0.87           C  
ATOM   1038  N   ASN A 134     -12.431  10.964  30.062  1.00  0.88           N  
ATOM   1039  CA  ASN A 134     -12.043  11.189  28.673  1.00  0.88           C  
ATOM   1040  C   ASN A 134     -10.539  11.403  28.539  1.00  0.88           C  
ATOM   1041  CB  ASN A 134     -12.804  12.382  28.090  1.00  0.86           C  
ATOM   1042  O   ASN A 134      -9.940  12.140  29.324  1.00  0.86           O  
ATOM   1043  CG  ASN A 134     -14.298  12.139  28.011  1.00  0.80           C  
ATOM   1044  ND2 ASN A 134     -15.054  12.810  28.872  1.00  0.79           N  
ATOM   1045  OD1 ASN A 134     -14.770  11.355  27.183  1.00  0.79           O  
ATOM   1046  N   PHE A 135     -10.005  10.738  27.629  1.00  0.86           N  
ATOM   1047  CA  PHE A 135      -8.609  10.894  27.237  1.00  0.86           C  
ATOM   1048  C   PHE A 135      -8.498  11.267  25.764  1.00  0.85           C  
ATOM   1049  CB  PHE A 135      -7.825   9.607  27.513  1.00  0.85           C  
ATOM   1050  O   PHE A 135      -9.014  10.557  24.898  1.00  0.83           O  
ATOM   1051  CG  PHE A 135      -7.885   9.156  28.948  1.00  0.85           C  
ATOM   1052  CD1 PHE A 135      -6.942   9.596  29.869  1.00  0.84           C  
ATOM   1053  CD2 PHE A 135      -8.884   8.291  29.375  1.00  0.84           C  
ATOM   1054  CE1 PHE A 135      -6.994   9.180  31.197  1.00  0.84           C  
ATOM   1055  CE2 PHE A 135      -8.943   7.871  30.701  1.00  0.84           C  
ATOM   1056  CZ  PHE A 135      -7.997   8.316  31.610  1.00  0.84           C  
ATOM   1057  N   LYS A 136      -7.874  12.447  25.477  1.00  0.86           N  
ATOM   1058  CA  LYS A 136      -7.725  12.985  24.128  1.00  0.86           C  
ATOM   1059  C   LYS A 136      -6.288  13.429  23.868  1.00  0.86           C  
ATOM   1060  CB  LYS A 136      -8.683  14.157  23.908  1.00  0.84           C  
ATOM   1061  O   LYS A 136      -5.561  13.772  24.802  1.00  0.84           O  
ATOM   1062  CG  LYS A 136     -10.152  13.795  24.071  1.00  0.78           C  
ATOM   1063  CD  LYS A 136     -11.053  15.004  23.857  1.00  0.76           C  
ATOM   1064  CE  LYS A 136     -12.519  14.656  24.076  1.00  0.72           C  
ATOM   1065  NZ  LYS A 136     -13.398  15.858  23.958  1.00  0.67           N  
ATOM   1066  N   ASN A 137      -5.933  13.335  22.660  1.00  0.83           N  
ATOM   1067  CA  ASN A 137      -4.667  13.906  22.214  1.00  0.83           C  
ATOM   1068  C   ASN A 137      -3.501  13.421  23.070  1.00  0.82           C  
ATOM   1069  CB  ASN A 137      -4.733  15.434  22.224  1.00  0.81           C  
ATOM   1070  O   ASN A 137      -2.696  14.225  23.544  1.00  0.79           O  
ATOM   1071  CG  ASN A 137      -5.744  15.981  21.236  1.00  0.80           C  
ATOM   1072  ND2 ASN A 137      -6.132  17.238  21.418  1.00  0.81           N  
ATOM   1073  OD1 ASN A 137      -6.175  15.280  20.316  1.00  0.80           O  
ATOM   1074  N   TRP A 138      -3.396  12.192  23.410  1.00  0.81           N  
ATOM   1075  CA  TRP A 138      -2.235  11.681  24.131  1.00  0.83           C  
ATOM   1076  C   TRP A 138      -1.023  11.581  23.211  1.00  0.81           C  
ATOM   1077  CB  TRP A 138      -2.543  10.311  24.743  1.00  0.78           C  
ATOM   1078  O   TRP A 138      -1.142  11.148  22.062  1.00  0.76           O  
ATOM   1079  CG  TRP A 138      -2.995   9.287  23.746  1.00  0.69           C  
ATOM   1080  CD1 TRP A 138      -2.646   9.211  22.426  1.00  0.60           C  
ATOM   1081  CD2 TRP A 138      -3.886   8.194  23.989  1.00  0.61           C  
ATOM   1082  CE2 TRP A 138      -4.033   7.495  22.771  1.00  0.55           C  
ATOM   1083  CE3 TRP A 138      -4.575   7.737  25.121  1.00  0.60           C  
ATOM   1084  NE1 TRP A 138      -3.267   8.135  21.834  1.00  0.59           N  
ATOM   1085  CH2 TRP A 138      -5.504   5.936  23.775  1.00  0.56           C  
ATOM   1086  CZ2 TRP A 138      -4.841   6.362  22.653  1.00  0.64           C  
ATOM   1087  CZ3 TRP A 138      -5.379   6.609  25.001  1.00  0.48           C  
ATOM   1088  N   GLN A 139       0.055  11.949  23.684  1.00  0.83           N  
ATOM   1089  CA  GLN A 139       1.341  12.034  22.999  1.00  0.84           C  
ATOM   1090  C   GLN A 139       2.490  11.692  23.943  1.00  0.84           C  
ATOM   1091  CB  GLN A 139       1.544  13.430  22.409  1.00  0.82           C  
ATOM   1092  O   GLN A 139       2.441  12.015  25.132  1.00  0.83           O  
ATOM   1093  CG  GLN A 139       2.880  13.610  21.702  1.00  0.77           C  
ATOM   1094  CD  GLN A 139       2.993  14.945  20.991  1.00  0.75           C  
ATOM   1095  NE2 GLN A 139       4.115  15.629  21.186  1.00  0.69           N  
ATOM   1096  OE1 GLN A 139       2.079  15.358  20.270  1.00  0.73           O  
ATOM   1097  N   LEU A 140       3.493  10.897  23.470  1.00  0.83           N  
ATOM   1098  CA  LEU A 140       4.829  10.752  24.040  1.00  0.83           C  
ATOM   1099  C   LEU A 140       5.886  11.314  23.096  1.00  0.82           C  
ATOM   1100  CB  LEU A 140       5.126   9.280  24.340  1.00  0.82           C  
ATOM   1101  O   LEU A 140       6.110  10.769  22.012  1.00  0.81           O  
ATOM   1102  CG  LEU A 140       6.423   8.991  25.097  1.00  0.82           C  
ATOM   1103  CD1 LEU A 140       6.319   9.488  26.535  1.00  0.80           C  
ATOM   1104  CD2 LEU A 140       6.742   7.501  25.063  1.00  0.81           C  
ATOM   1105  N   GLU A 141       6.533  12.390  23.510  1.00  0.83           N  
ATOM   1106  CA  GLU A 141       7.526  13.093  22.703  1.00  0.83           C  
ATOM   1107  C   GLU A 141       8.927  12.929  23.285  1.00  0.83           C  
ATOM   1108  CB  GLU A 141       7.173  14.578  22.591  1.00  0.81           C  
ATOM   1109  O   GLU A 141       9.127  13.092  24.490  1.00  0.82           O  
ATOM   1110  CG  GLU A 141       8.134  15.374  21.718  1.00  0.77           C  
ATOM   1111  CD  GLU A 141       7.806  16.858  21.663  1.00  0.74           C  
ATOM   1112  OE1 GLU A 141       6.911  17.310  22.413  1.00  0.73           O  
ATOM   1113  OE2 GLU A 141       8.448  17.573  20.863  1.00  0.69           O  
ATOM   1114  N   GLU A 142       9.926  12.569  22.379  1.00  0.83           N  
ATOM   1115  CA  GLU A 142      11.334  12.702  22.742  1.00  0.83           C  
ATOM   1116  C   GLU A 142      11.780  14.161  22.698  1.00  0.83           C  
ATOM   1117  CB  GLU A 142      12.211  11.855  21.816  1.00  0.81           C  
ATOM   1118  O   GLU A 142      11.658  14.821  21.664  1.00  0.81           O  
ATOM   1119  CG  GLU A 142      13.677  11.818  22.222  1.00  0.79           C  
ATOM   1120  CD  GLU A 142      14.494  10.814  21.425  1.00  0.79           C  
ATOM   1121  OE1 GLU A 142      13.900   9.906  20.801  1.00  0.79           O  
ATOM   1122  OE2 GLU A 142      15.740  10.936  21.425  1.00  0.76           O  
ATOM   1123  N   VAL A 143      12.278  14.764  23.857  1.00  0.82           N  
ATOM   1124  CA  VAL A 143      12.717  16.151  23.965  1.00  0.82           C  
ATOM   1125  C   VAL A 143      14.196  16.198  24.342  1.00  0.82           C  
ATOM   1126  CB  VAL A 143      11.878  16.933  25.001  1.00  0.81           C  
ATOM   1127  O   VAL A 143      14.712  15.270  24.970  1.00  0.80           O  
ATOM   1128  CG1 VAL A 143      10.437  17.090  24.520  1.00  0.77           C  
ATOM   1129  CG2 VAL A 143      11.919  16.233  26.358  1.00  0.75           C  
ATOM   1130  N   ALA A 144      14.905  17.266  23.875  1.00  0.77           N  
ATOM   1131  CA  ALA A 144      16.344  17.413  24.077  1.00  0.78           C  
ATOM   1132  C   ALA A 144      16.670  17.654  25.548  1.00  0.79           C  
ATOM   1133  CB  ALA A 144      16.887  18.554  23.221  1.00  0.75           C  
ATOM   1134  O   ALA A 144      17.721  17.230  26.035  1.00  0.78           O  
ATOM   1135  N   LYS A 145      15.721  18.380  26.210  1.00  0.76           N  
ATOM   1136  CA  LYS A 145      15.963  18.751  27.601  1.00  0.78           C  
ATOM   1137  C   LYS A 145      14.680  18.676  28.422  1.00  0.78           C  
ATOM   1138  CB  LYS A 145      16.558  20.158  27.685  1.00  0.74           C  
ATOM   1139  O   LYS A 145      13.591  18.940  27.908  1.00  0.77           O  
ATOM   1140  CG  LYS A 145      17.888  20.312  26.963  1.00  0.69           C  
ATOM   1141  CD  LYS A 145      18.415  21.738  27.060  1.00  0.69           C  
ATOM   1142  CE  LYS A 145      19.718  21.908  26.290  1.00  0.65           C  
ATOM   1143  NZ  LYS A 145      20.208  23.318  26.334  1.00  0.61           N  
ATOM   1144  N   ALA A 146      14.833  18.421  29.692  1.00  0.72           N  
ATOM   1145  CA  ALA A 146      13.756  18.608  30.660  1.00  0.75           C  
ATOM   1146  C   ALA A 146      13.323  20.070  30.724  1.00  0.73           C  
ATOM   1147  CB  ALA A 146      14.192  18.125  32.041  1.00  0.69           C  
ATOM   1148  O   ALA A 146      14.163  20.970  30.798  1.00  0.70           O  
ATOM   1149  N   GLY A 147      12.068  20.327  30.553  1.00  0.72           N  
ATOM   1150  CA  GLY A 147      11.462  21.642  30.689  1.00  0.72           C  
ATOM   1151  C   GLY A 147      11.127  22.285  29.356  1.00  0.72           C  
ATOM   1152  O   GLY A 147      10.508  23.350  29.314  1.00  0.70           O  
ATOM   1153  N   ASP A 148      11.476  21.778  28.246  1.00  0.73           N  
ATOM   1154  CA  ASP A 148      11.000  22.297  26.967  1.00  0.74           C  
ATOM   1155  C   ASP A 148       9.475  22.362  26.934  1.00  0.73           C  
ATOM   1156  CB  ASP A 148      11.515  21.434  25.813  1.00  0.70           C  
ATOM   1157  O   ASP A 148       8.799  21.481  27.469  1.00  0.69           O  
ATOM   1158  CG  ASP A 148      12.961  21.728  25.452  1.00  0.67           C  
ATOM   1159  OD1 ASP A 148      13.487  22.787  25.857  1.00  0.67           O  
ATOM   1160  OD2 ASP A 148      13.577  20.895  24.753  1.00  0.73           O  
ATOM   1161  N   PRO A 149       8.787  23.553  26.517  1.00  0.68           N  
ATOM   1162  CA  PRO A 149       7.325  23.635  26.473  1.00  0.68           C  
ATOM   1163  C   PRO A 149       6.691  22.472  25.713  1.00  0.67           C  
ATOM   1164  CB  PRO A 149       7.069  24.962  25.753  1.00  0.64           C  
ATOM   1165  O   PRO A 149       7.300  21.928  24.789  1.00  0.65           O  
ATOM   1166  CG  PRO A 149       8.277  25.172  24.898  1.00  0.62           C  
ATOM   1167  CD  PRO A 149       9.455  24.531  25.572  1.00  0.62           C  
ATOM   1168  N   ALA A 150       5.453  21.978  26.289  1.00  0.65           N  
ATOM   1169  CA  ALA A 150       4.694  21.020  25.490  1.00  0.65           C  
ATOM   1170  C   ALA A 150       4.439  21.556  24.085  1.00  0.66           C  
ATOM   1171  CB  ALA A 150       3.371  20.685  26.176  1.00  0.61           C  
ATOM   1172  O   ALA A 150       4.097  22.729  23.914  1.00  0.64           O  
ATOM   1173  N   THR A 151       4.714  20.805  23.113  1.00  0.73           N  
ATOM   1174  CA  THR A 151       4.237  21.133  21.774  1.00  0.74           C  
ATOM   1175  C   THR A 151       2.755  20.796  21.630  1.00  0.74           C  
ATOM   1176  CB  THR A 151       5.043  20.385  20.696  1.00  0.70           C  
ATOM   1177  O   THR A 151       2.210  20.022  22.420  1.00  0.71           O  
ATOM   1178  CG2 THR A 151       6.508  20.808  20.713  1.00  0.60           C  
ATOM   1179  OG1 THR A 151       4.960  18.975  20.937  1.00  0.65           O  
ATOM   1180  N   ALA A 152       2.095  21.521  20.635  1.00  0.76           N  
ATOM   1181  CA  ALA A 152       0.746  21.133  20.231  1.00  0.77           C  
ATOM   1182  C   ALA A 152       0.686  19.651  19.872  1.00  0.77           C  
ATOM   1183  CB  ALA A 152       0.280  21.983  19.051  1.00  0.74           C  
ATOM   1184  O   ALA A 152       1.664  19.085  19.378  1.00  0.76           O  
ATOM   1185  N   PHE A 153      -0.362  18.894  20.341  1.00  0.77           N  
ATOM   1186  CA  PHE A 153      -0.597  17.515  19.929  1.00  0.78           C  
ATOM   1187  C   PHE A 153      -0.318  17.340  18.442  1.00  0.77           C  
ATOM   1188  CB  PHE A 153      -2.036  17.097  20.246  1.00  0.75           C  
ATOM   1189  O   PHE A 153      -0.809  18.113  17.617  1.00  0.74           O  
ATOM   1190  CG  PHE A 153      -2.418  15.758  19.675  1.00  0.76           C  
ATOM   1191  CD1 PHE A 153      -1.982  14.581  20.273  1.00  0.74           C  
ATOM   1192  CD2 PHE A 153      -3.215  15.675  18.541  1.00  0.77           C  
ATOM   1193  CE1 PHE A 153      -2.334  13.341  19.746  1.00  0.80           C  
ATOM   1194  CE2 PHE A 153      -3.571  14.439  18.009  1.00  0.79           C  
ATOM   1195  CZ  PHE A 153      -3.129  13.273  18.613  1.00  0.76           C  
ATOM   1196  N   GLU A 154       0.499  16.394  18.097  1.00  0.75           N  
ATOM   1197  CA  GLU A 154       0.689  15.938  16.723  1.00  0.76           C  
ATOM   1198  C   GLU A 154       0.342  14.459  16.579  1.00  0.75           C  
ATOM   1199  CB  GLU A 154       2.129  16.187  16.268  1.00  0.73           C  
ATOM   1200  O   GLU A 154       0.859  13.620  17.319  1.00  0.73           O  
ATOM   1201  CG  GLU A 154       2.461  17.657  16.052  1.00  0.67           C  
ATOM   1202  CD  GLU A 154       3.792  17.875  15.351  1.00  0.65           C  
ATOM   1203  OE1 GLU A 154       4.466  16.878  15.004  1.00  0.63           O  
ATOM   1204  OE2 GLU A 154       4.165  19.052  15.148  1.00  0.60           O  
ATOM   1205  N   PRO A 155      -0.599  14.016  15.697  1.00  0.72           N  
ATOM   1206  CA  PRO A 155      -0.839  12.591  15.460  1.00  0.72           C  
ATOM   1207  C   PRO A 155       0.443  11.820  15.151  1.00  0.72           C  
ATOM   1208  CB  PRO A 155      -1.782  12.587  14.255  1.00  0.69           C  
ATOM   1209  O   PRO A 155       1.372  12.373  14.556  1.00  0.71           O  
ATOM   1210  CG  PRO A 155      -2.406  13.945  14.254  1.00  0.68           C  
ATOM   1211  CD  PRO A 155      -1.442  14.914  14.877  1.00  0.67           C  
ATOM   1212  N   PHE A 156       0.604  10.532  15.764  1.00  0.68           N  
ATOM   1213  CA  PHE A 156       1.629   9.603  15.302  1.00  0.67           C  
ATOM   1214  C   PHE A 156       1.706   9.595  13.780  1.00  0.66           C  
ATOM   1215  CB  PHE A 156       1.348   8.189  15.821  1.00  0.63           C  
ATOM   1216  O   PHE A 156       0.713   9.317  13.104  1.00  0.63           O  
ATOM   1217  CG  PHE A 156       2.367   7.170  15.386  1.00  0.59           C  
ATOM   1218  CD1 PHE A 156       3.594   7.075  16.030  1.00  0.56           C  
ATOM   1219  CD2 PHE A 156       2.096   6.307  14.332  1.00  0.58           C  
ATOM   1220  CE1 PHE A 156       4.539   6.132  15.630  1.00  0.59           C  
ATOM   1221  CE2 PHE A 156       3.035   5.362  13.926  1.00  0.59           C  
ATOM   1222  CZ  PHE A 156       4.256   5.277  14.576  1.00  0.55           C  
ATOM   1223  N   GLN A 157       2.699  10.107  13.288  1.00  0.53           N  
ATOM   1224  CA  GLN A 157       3.102   9.931  11.897  1.00  0.52           C  
ATOM   1225  C   GLN A 157       4.168   8.847  11.765  1.00  0.53           C  
ATOM   1226  CB  GLN A 157       3.619  11.249  11.316  1.00  0.51           C  
ATOM   1227  O   GLN A 157       5.205   8.905  12.431  1.00  0.51           O  
ATOM   1228  CG  GLN A 157       2.559  12.337  11.223  1.00  0.48           C  
ATOM   1229  CD  GLN A 157       2.906  13.410  10.208  1.00  0.50           C  
ATOM   1230  NE2 GLN A 157       1.918  14.217   9.836  1.00  0.41           N  
ATOM   1231  OE1 GLN A 157       4.053  13.513   9.762  1.00  0.52           O  
ATOM   1232  N   LEU A 158       3.915   7.621  11.331  1.00  0.43           N  
ATOM   1233  CA  LEU A 158       4.998   6.762  10.865  1.00  0.43           C  
ATOM   1234  C   LEU A 158       6.057   7.574  10.127  1.00  0.43           C  
ATOM   1235  CB  LEU A 158       4.453   5.661   9.950  1.00  0.41           C  
ATOM   1236  O   LEU A 158       5.796   8.106   9.045  1.00  0.42           O  
ATOM   1237  CG  LEU A 158       3.725   4.506  10.639  1.00  0.38           C  
ATOM   1238  CD1 LEU A 158       2.909   3.713   9.624  1.00  0.35           C  
ATOM   1239  CD2 LEU A 158       4.718   3.601  11.360  1.00  0.37           C  
ATOM   1240  N   THR A 159       6.752   8.525  10.754  1.00  0.37           N  
ATOM   1241  CA  THR A 159       8.005   8.961  10.148  1.00  0.36           C  
ATOM   1242  C   THR A 159       8.773   7.771   9.579  1.00  0.37           C  
ATOM   1243  CB  THR A 159       8.888   9.707  11.165  1.00  0.35           C  
ATOM   1244  O   THR A 159       8.918   6.744  10.245  1.00  0.36           O  
ATOM   1245  CG2 THR A 159       8.361  11.115  11.423  1.00  0.34           C  
ATOM   1246  OG1 THR A 159       8.902   8.980  12.400  1.00  0.33           O  
ATOM   1247  N   ASN A 160       8.563   7.480   8.288  1.00  0.34           N  
ATOM   1248  CA  ASN A 160       9.423   6.559   7.552  1.00  0.34           C  
ATOM   1249  C   ASN A 160      10.877   6.670   8.002  1.00  0.34           C  
ATOM   1250  CB  ASN A 160       9.312   6.808   6.047  1.00  0.31           C  
ATOM   1251  O   ASN A 160      11.623   7.514   7.503  1.00  0.32           O  
ATOM   1252  CG  ASN A 160       8.296   5.903   5.378  1.00  0.29           C  
ATOM   1253  ND2 ASN A 160       7.802   6.320   4.219  1.00  0.29           N  
ATOM   1254  OD1 ASN A 160       7.958   4.837   5.900  1.00  0.32           O  
ATOM   1255  N   LYS A 161      11.164   6.943   9.331  1.00  0.33           N  
ATOM   1256  CA  LYS A 161      12.558   6.633   9.636  1.00  0.32           C  
ATOM   1257  C   LYS A 161      12.935   5.243   9.133  1.00  0.33           C  
ATOM   1258  CB  LYS A 161      12.813   6.732  11.141  1.00  0.30           C  
ATOM   1259  O   LYS A 161      14.119   4.926   8.997  1.00  0.31           O  
ATOM   1260  CG  LYS A 161      13.057   8.150  11.636  1.00  0.28           C  
ATOM   1261  CD  LYS A 161      13.521   8.164  13.086  1.00  0.32           C  
ATOM   1262  CE  LYS A 161      13.783   9.582  13.577  1.00  0.26           C  
ATOM   1263  NZ  LYS A 161      14.300   9.596  14.978  1.00  0.27           N  
ATOM   1264  N   LYS A 162      11.937   4.482   8.670  1.00  0.32           N  
ATOM   1265  CA  LYS A 162      12.481   3.248   8.110  1.00  0.31           C  
ATOM   1266  C   LYS A 162      12.751   3.394   6.615  1.00  0.32           C  
ATOM   1267  CB  LYS A 162      11.525   2.079   8.358  1.00  0.29           C  
ATOM   1268  O   LYS A 162      13.288   2.482   5.984  1.00  0.30           O  
ATOM   1269  CG  LYS A 162      11.522   1.576   9.794  1.00  0.27           C  
ATOM   1270  CD  LYS A 162      10.693   0.306   9.939  1.00  0.32           C  
ATOM   1271  CE  LYS A 162      10.694  -0.202  11.374  1.00  0.26           C  
ATOM   1272  NZ  LYS A 162       9.919  -1.471  11.513  1.00  0.26           N  
ATOM   1273  N   ALA A 163      12.686   4.570   6.067  1.00  0.31           N  
ATOM   1274  CA  ALA A 163      13.197   4.729   4.708  1.00  0.31           C  
ATOM   1275  C   ALA A 163      14.693   5.033   4.716  1.00  0.31           C  
ATOM   1276  CB  ALA A 163      12.436   5.834   3.979  1.00  0.29           C  
ATOM   1277  O   ALA A 163      15.390   4.776   3.732  1.00  0.30           O  
ATOM   1278  N   GLY A 164      15.240   5.284   5.933  1.00  0.32           N  
ATOM   1279  CA  GLY A 164      16.688   5.247   6.066  1.00  0.31           C  
ATOM   1280  C   GLY A 164      17.206   3.917   6.582  1.00  0.32           C  
ATOM   1281  O   GLY A 164      18.414   3.675   6.585  1.00  0.30           O  
ATOM   1282  N   LEU A 165      16.455   2.837   6.758  1.00  0.32           N  
ATOM   1283  CA  LEU A 165      17.065   1.523   6.933  1.00  0.33           C  
ATOM   1284  C   LEU A 165      16.695   0.594   5.781  1.00  0.32           C  
ATOM   1285  CB  LEU A 165      16.630   0.904   8.263  1.00  0.29           C  
ATOM   1286  O   LEU A 165      15.530   0.220   5.630  1.00  0.30           O  
ATOM   1287  CG  LEU A 165      17.224   1.526   9.528  1.00  0.28           C  
ATOM   1288  CD1 LEU A 165      16.497   1.010  10.765  1.00  0.27           C  
ATOM   1289  CD2 LEU A 165      18.718   1.232   9.618  1.00  0.29           C  
ATOM   1290  N   TYR A 166      16.655   0.904   4.384  1.00  0.37           N  
ATOM   1291  CA  TYR A 166      16.961  -0.282   3.591  1.00  0.37           C  
ATOM   1292  C   TYR A 166      16.841  -1.547   4.433  1.00  0.37           C  
ATOM   1293  CB  TYR A 166      18.369  -0.183   2.995  1.00  0.34           C  
ATOM   1294  O   TYR A 166      17.323  -1.593   5.567  1.00  0.35           O  
ATOM   1295  CG  TYR A 166      18.549   0.984   2.055  1.00  0.32           C  
ATOM   1296  CD1 TYR A 166      18.094   0.921   0.740  1.00  0.30           C  
ATOM   1297  CD2 TYR A 166      19.174   2.152   2.479  1.00  0.32           C  
ATOM   1298  CE1 TYR A 166      18.260   1.993  -0.131  1.00  0.31           C  
ATOM   1299  CE2 TYR A 166      19.345   3.230   1.617  1.00  0.33           C  
ATOM   1300  OH  TYR A 166      19.052   4.206  -0.542  1.00  0.26           O  
ATOM   1301  CZ  TYR A 166      18.885   3.141   0.316  1.00  0.29           C  
ATOM   1302  N   PRO A 167      15.789  -2.360   4.556  1.00  0.42           N  
ATOM   1303  CA  PRO A 167      16.244  -3.670   5.028  1.00  0.43           C  
ATOM   1304  C   PRO A 167      17.757  -3.844   4.920  1.00  0.43           C  
ATOM   1305  CB  PRO A 167      15.514  -4.650   4.106  1.00  0.40           C  
ATOM   1306  O   PRO A 167      18.349  -3.503   3.893  1.00  0.41           O  
ATOM   1307  CG  PRO A 167      15.128  -3.836   2.913  1.00  0.38           C  
ATOM   1308  CD  PRO A 167      15.110  -2.388   3.309  1.00  0.42           C  
ATOM   1309  N   LYS A 168      18.804  -3.290   5.885  1.00  0.54           N  
ATOM   1310  CA  LYS A 168      20.096  -3.962   5.772  1.00  0.52           C  
ATOM   1311  C   LYS A 168      20.039  -5.093   4.749  1.00  0.54           C  
ATOM   1312  CB  LYS A 168      20.540  -4.505   7.131  1.00  0.50           C  
ATOM   1313  O   LYS A 168      19.091  -5.880   4.738  1.00  0.52           O  
ATOM   1314  CG  LYS A 168      20.933  -3.427   8.130  1.00  0.48           C  
ATOM   1315  CD  LYS A 168      21.490  -4.031   9.413  1.00  0.50           C  
ATOM   1316  CE  LYS A 168      21.853  -2.954  10.427  1.00  0.43           C  
ATOM   1317  NZ  LYS A 168      22.429  -3.540  11.674  1.00  0.40           N  
ATOM   1318  N   LYS A 169      20.443  -4.746   3.432  1.00  0.65           N  
ATOM   1319  CA  LYS A 169      20.692  -5.788   2.440  1.00  0.65           C  
ATOM   1320  C   LYS A 169      20.790  -7.161   3.098  1.00  0.67           C  
ATOM   1321  CB  LYS A 169      21.971  -5.489   1.658  1.00  0.61           C  
ATOM   1322  O   LYS A 169      21.567  -7.352   4.036  1.00  0.67           O  
ATOM   1323  CG  LYS A 169      22.199  -6.411   0.469  1.00  0.57           C  
ATOM   1324  CD  LYS A 169      23.435  -6.006  -0.325  1.00  0.58           C  
ATOM   1325  CE  LYS A 169      23.670  -6.935  -1.508  1.00  0.51           C  
ATOM   1326  NZ  LYS A 169      24.868  -6.528  -2.302  1.00  0.46           N  
ATOM   1327  N   ASN A 170      19.704  -7.916   2.969  1.00  0.78           N  
ATOM   1328  CA  ASN A 170      20.011  -9.324   3.197  1.00  0.80           C  
ATOM   1329  C   ASN A 170      21.339  -9.720   2.558  1.00  0.80           C  
ATOM   1330  CB  ASN A 170      18.882 -10.212   2.669  1.00  0.77           C  
ATOM   1331  O   ASN A 170      21.542  -9.513   1.360  1.00  0.78           O  
ATOM   1332  CG  ASN A 170      19.042 -11.663   3.075  1.00  0.76           C  
ATOM   1333  ND2 ASN A 170      18.229 -12.536   2.491  1.00  0.80           N  
ATOM   1334  OD1 ASN A 170      19.889 -11.998   3.908  1.00  0.79           O  
ATOM   1335  N   LEU A 171      22.295 -10.028   3.364  1.00  0.81           N  
ATOM   1336  CA  LEU A 171      23.605 -10.476   2.905  1.00  0.84           C  
ATOM   1337  C   LEU A 171      23.557 -11.936   2.467  1.00  0.84           C  
ATOM   1338  CB  LEU A 171      24.650 -10.295   4.008  1.00  0.81           C  
ATOM   1339  O   LEU A 171      24.476 -12.419   1.802  1.00  0.83           O  
ATOM   1340  CG  LEU A 171      24.889  -8.862   4.488  1.00  0.78           C  
ATOM   1341  CD1 LEU A 171      25.907  -8.846   5.623  1.00  0.75           C  
ATOM   1342  CD2 LEU A 171      25.353  -7.981   3.333  1.00  0.77           C  
ATOM   1343  N   PHE A 172      22.507 -12.566   2.681  1.00  0.84           N  
ATOM   1344  CA  PHE A 172      22.368 -14.000   2.453  1.00  0.86           C  
ATOM   1345  C   PHE A 172      21.694 -14.271   1.113  1.00  0.85           C  
ATOM   1346  CB  PHE A 172      21.566 -14.650   3.585  1.00  0.84           C  
ATOM   1347  O   PHE A 172      20.761 -13.565   0.727  1.00  0.83           O  
ATOM   1348  CG  PHE A 172      21.471 -16.148   3.477  1.00  0.83           C  
ATOM   1349  CD1 PHE A 172      22.399 -16.965   4.110  1.00  0.81           C  
ATOM   1350  CD2 PHE A 172      20.451 -16.740   2.743  1.00  0.83           C  
ATOM   1351  CE1 PHE A 172      22.313 -18.352   4.013  1.00  0.86           C  
ATOM   1352  CE2 PHE A 172      20.358 -18.125   2.641  1.00  0.86           C  
ATOM   1353  CZ  PHE A 172      21.291 -18.929   3.275  1.00  0.86           C  
ATOM   1354  N   THR A 173      22.146 -15.342   0.351  1.00  0.84           N  
ATOM   1355  CA  THR A 173      21.482 -15.958  -0.793  1.00  0.87           C  
ATOM   1356  C   THR A 173      21.771 -17.455  -0.844  1.00  0.87           C  
ATOM   1357  CB  THR A 173      21.923 -15.302  -2.114  1.00  0.83           C  
ATOM   1358  O   THR A 173      22.852 -17.898  -0.449  1.00  0.87           O  
ATOM   1359  CG2 THR A 173      23.424 -15.459  -2.333  1.00  0.74           C  
ATOM   1360  OG1 THR A 173      21.226 -15.919  -3.204  1.00  0.76           O  
ATOM   1361  N   PHE A 174      20.732 -18.185  -1.427  1.00  0.83           N  
ATOM   1362  CA  PHE A 174      20.964 -19.598  -1.701  1.00  0.87           C  
ATOM   1363  C   PHE A 174      21.670 -19.781  -3.039  1.00  0.84           C  
ATOM   1364  CB  PHE A 174      19.642 -20.372  -1.695  1.00  0.84           C  
ATOM   1365  O   PHE A 174      22.050 -20.897  -3.399  1.00  0.80           O  
ATOM   1366  CG  PHE A 174      19.119 -20.669  -0.316  1.00  0.86           C  
ATOM   1367  CD1 PHE A 174      19.775 -21.571   0.512  1.00  0.83           C  
ATOM   1368  CD2 PHE A 174      17.971 -20.044   0.153  1.00  0.84           C  
ATOM   1369  CE1 PHE A 174      19.293 -21.848   1.790  1.00  0.88           C  
ATOM   1370  CE2 PHE A 174      17.483 -20.316   1.429  1.00  0.87           C  
ATOM   1371  CZ  PHE A 174      18.145 -21.219   2.245  1.00  0.87           C  
ATOM   1372  N   GLU A 175      21.791 -18.701  -3.874  1.00  0.78           N  
ATOM   1373  CA  GLU A 175      22.562 -18.790  -5.111  1.00  0.84           C  
ATOM   1374  C   GLU A 175      23.992 -19.248  -4.837  1.00  0.80           C  
ATOM   1375  CB  GLU A 175      22.571 -17.443  -5.837  1.00  0.76           C  
ATOM   1376  O   GLU A 175      24.647 -18.742  -3.923  1.00  0.79           O  
ATOM   1377  CG  GLU A 175      21.206 -17.015  -6.356  1.00  0.67           C  
ATOM   1378  CD  GLU A 175      21.222 -15.656  -7.036  1.00  0.66           C  
ATOM   1379  OE1 GLU A 175      22.279 -14.986  -7.030  1.00  0.74           O  
ATOM   1380  OE2 GLU A 175      20.167 -15.257  -7.580  1.00  0.71           O  
ATOM   1381  N   GLY A 176      24.354 -20.305  -5.576  1.00  0.80           N  
ATOM   1382  CA  GLY A 176      25.675 -20.899  -5.444  1.00  0.84           C  
ATOM   1383  C   GLY A 176      25.776 -21.878  -4.289  1.00  0.81           C  
ATOM   1384  O   GLY A 176      26.839 -22.455  -4.048  1.00  0.79           O  
ATOM   1385  N   SER A 177      24.743 -22.124  -3.553  1.00  0.86           N  
ATOM   1386  CA  SER A 177      24.730 -23.107  -2.475  1.00  0.90           C  
ATOM   1387  C   SER A 177      24.827 -24.528  -3.021  1.00  0.86           C  
ATOM   1388  CB  SER A 177      23.462 -22.962  -1.632  1.00  0.86           C  
ATOM   1389  O   SER A 177      24.329 -24.814  -4.112  1.00  0.83           O  
ATOM   1390  OG  SER A 177      23.356 -21.651  -1.105  1.00  0.76           O  
ATOM   1391  N   LYS A 178      25.426 -25.454  -2.379  1.00  0.88           N  
ATOM   1392  CA  LYS A 178      25.617 -26.856  -2.738  1.00  0.89           C  
ATOM   1393  C   LYS A 178      25.198 -27.778  -1.597  1.00  0.87           C  
ATOM   1394  CB  LYS A 178      27.075 -27.120  -3.117  1.00  0.86           C  
ATOM   1395  O   LYS A 178      25.093 -27.343  -0.448  1.00  0.84           O  
ATOM   1396  CG  LYS A 178      28.064 -26.860  -1.990  1.00  0.82           C  
ATOM   1397  CD  LYS A 178      29.502 -27.055  -2.452  1.00  0.80           C  
ATOM   1398  CE  LYS A 178      30.491 -26.830  -1.316  1.00  0.81           C  
ATOM   1399  NZ  LYS A 178      31.905 -26.955  -1.779  1.00  0.80           N  
ATOM   1400  N   LEU A 179      24.975 -28.997  -1.815  1.00  0.84           N  
ATOM   1401  CA  LEU A 179      24.764 -30.025  -0.802  1.00  0.86           C  
ATOM   1402  C   LEU A 179      26.093 -30.605  -0.330  1.00  0.81           C  
ATOM   1403  CB  LEU A 179      23.873 -31.143  -1.351  1.00  0.80           C  
ATOM   1404  O   LEU A 179      26.976 -30.886  -1.142  1.00  0.76           O  
ATOM   1405  CG  LEU A 179      22.404 -30.786  -1.585  1.00  0.73           C  
ATOM   1406  CD1 LEU A 179      21.678 -31.946  -2.258  1.00  0.67           C  
ATOM   1407  CD2 LEU A 179      21.727 -30.416  -0.270  1.00  0.71           C  
ATOM   1408  N   THR A 180      26.328 -31.031   0.978  1.00  0.84           N  
ATOM   1409  CA  THR A 180      27.530 -31.625   1.552  1.00  0.84           C  
ATOM   1410  C   THR A 180      27.571 -33.127   1.285  1.00  0.80           C  
ATOM   1411  CB  THR A 180      27.610 -31.369   3.069  1.00  0.81           C  
ATOM   1412  O   THR A 180      28.638 -33.743   1.338  1.00  0.73           O  
ATOM   1413  CG2 THR A 180      27.767 -29.882   3.368  1.00  0.72           C  
ATOM   1414  OG1 THR A 180      26.411 -31.846   3.692  1.00  0.76           O  
ATOM   1415  N   SER A 181      26.531 -33.769   1.090  1.00  0.78           N  
ATOM   1416  CA  SER A 181      26.576 -35.215   0.899  1.00  0.78           C  
ATOM   1417  C   SER A 181      25.949 -35.617  -0.432  1.00  0.76           C  
ATOM   1418  CB  SER A 181      25.859 -35.930   2.046  1.00  0.71           C  
ATOM   1419  O   SER A 181      24.928 -35.058  -0.837  1.00  0.70           O  
ATOM   1420  OG  SER A 181      24.456 -35.756   1.948  1.00  0.63           O  
ATOM   1421  N   ALA A 182      26.480 -36.632  -1.197  1.00  0.65           N  
ATOM   1422  CA  ALA A 182      26.180 -37.167  -2.522  1.00  0.65           C  
ATOM   1423  C   ALA A 182      25.120 -38.263  -2.444  1.00  0.64           C  
ATOM   1424  CB  ALA A 182      27.449 -37.705  -3.179  1.00  0.56           C  
ATOM   1425  O   ALA A 182      24.688 -38.791  -3.471  1.00  0.59           O  
ATOM   1426  N   GLY A 183      24.554 -38.565  -1.326  1.00  0.66           N  
ATOM   1427  CA  GLY A 183      23.836 -39.795  -1.034  1.00  0.66           C  
ATOM   1428  C   GLY A 183      22.386 -39.761  -1.479  1.00  0.66           C  
ATOM   1429  O   GLY A 183      21.505 -40.267  -0.781  1.00  0.60           O  
ATOM   1430  N   GLY A 184      22.018 -39.133  -2.662  1.00  0.76           N  
ATOM   1431  CA  GLY A 184      20.674 -38.994  -3.199  1.00  0.78           C  
ATOM   1432  C   GLY A 184      19.912 -37.824  -2.604  1.00  0.77           C  
ATOM   1433  O   GLY A 184      18.706 -37.688  -2.820  1.00  0.74           O  
ATOM   1434  N   SER A 185      20.380 -37.008  -1.879  1.00  0.83           N  
ATOM   1435  CA  SER A 185      19.820 -35.769  -1.348  1.00  0.85           C  
ATOM   1436  C   SER A 185      19.652 -34.724  -2.446  1.00  0.86           C  
ATOM   1437  CB  SER A 185      20.709 -35.212  -0.235  1.00  0.82           C  
ATOM   1438  O   SER A 185      20.398 -34.722  -3.428  1.00  0.84           O  
ATOM   1439  OG  SER A 185      20.906 -36.180   0.782  1.00  0.75           O  
ATOM   1440  N   SER A 186      18.600 -33.938  -2.431  1.00  0.84           N  
ATOM   1441  CA  SER A 186      18.338 -32.889  -3.412  1.00  0.86           C  
ATOM   1442  C   SER A 186      18.195 -31.528  -2.741  1.00  0.87           C  
ATOM   1443  CB  SER A 186      17.074 -33.208  -4.212  1.00  0.85           C  
ATOM   1444  O   SER A 186      17.759 -31.439  -1.591  1.00  0.87           O  
ATOM   1445  OG  SER A 186      15.939 -33.246  -3.365  1.00  0.86           O  
ATOM   1446  N   LEU A 187      18.573 -30.473  -3.449  1.00  0.85           N  
ATOM   1447  CA  LEU A 187      18.366 -29.058  -3.156  1.00  0.88           C  
ATOM   1448  C   LEU A 187      17.506 -28.401  -4.230  1.00  0.85           C  
ATOM   1449  CB  LEU A 187      19.710 -28.332  -3.047  1.00  0.85           C  
ATOM   1450  O   LEU A 187      17.861 -28.414  -5.410  1.00  0.82           O  
ATOM   1451  CG  LEU A 187      19.647 -26.815  -2.859  1.00  0.84           C  
ATOM   1452  CD1 LEU A 187      18.907 -26.471  -1.571  1.00  0.81           C  
ATOM   1453  CD2 LEU A 187      21.051 -26.219  -2.852  1.00  0.83           C  
ATOM   1454  N   THR A 188      16.381 -27.904  -3.812  1.00  0.86           N  
ATOM   1455  CA  THR A 188      15.539 -27.060  -4.652  1.00  0.88           C  
ATOM   1456  C   THR A 188      15.520 -25.626  -4.132  1.00  0.87           C  
ATOM   1457  CB  THR A 188      14.099 -27.602  -4.723  1.00  0.87           C  
ATOM   1458  O   THR A 188      14.988 -25.358  -3.053  1.00  0.86           O  
ATOM   1459  CG2 THR A 188      13.247 -26.776  -5.681  1.00  0.86           C  
ATOM   1460  OG1 THR A 188      14.128 -28.961  -5.177  1.00  0.90           O  
ATOM   1461  N   ILE A 189      16.115 -24.654  -4.884  1.00  0.80           N  
ATOM   1462  CA  ILE A 189      16.023 -23.227  -4.597  1.00  0.84           C  
ATOM   1463  C   ILE A 189      14.708 -22.675  -5.143  1.00  0.78           C  
ATOM   1464  CB  ILE A 189      17.219 -22.452  -5.194  1.00  0.79           C  
ATOM   1465  O   ILE A 189      14.464 -22.717  -6.351  1.00  0.74           O  
ATOM   1466  CG1 ILE A 189      18.540 -23.000  -4.642  1.00  0.77           C  
ATOM   1467  CG2 ILE A 189      17.086 -20.953  -4.910  1.00  0.74           C  
ATOM   1468  CD1 ILE A 189      19.779 -22.360  -5.252  1.00  0.75           C  
ATOM   1469  N   LEU A 190      13.900 -22.171  -4.255  1.00  0.82           N  
ATOM   1470  CA  LEU A 190      12.596 -21.607  -4.587  1.00  0.83           C  
ATOM   1471  C   LEU A 190      12.700 -20.107  -4.837  1.00  0.78           C  
ATOM   1472  CB  LEU A 190      11.591 -21.881  -3.465  1.00  0.81           C  
ATOM   1473  O   LEU A 190      11.981 -19.561  -5.677  1.00  0.74           O  
ATOM   1474  CG  LEU A 190      11.333 -23.351  -3.130  1.00  0.79           C  
ATOM   1475  CD1 LEU A 190      10.355 -23.465  -1.965  1.00  0.77           C  
ATOM   1476  CD2 LEU A 190      10.807 -24.095  -4.352  1.00  0.78           C  
ATOM   1477  N   SER A 191      13.633 -19.467  -4.108  1.00  0.78           N  
ATOM   1478  CA  SER A 191      13.979 -18.057  -4.251  1.00  0.81           C  
ATOM   1479  C   SER A 191      15.360 -17.765  -3.673  1.00  0.80           C  
ATOM   1480  CB  SER A 191      12.934 -17.176  -3.564  1.00  0.77           C  
ATOM   1481  O   SER A 191      15.958 -18.620  -3.017  1.00  0.79           O  
ATOM   1482  OG  SER A 191      13.128 -17.168  -2.160  1.00  0.71           O  
ATOM   1483  N   PRO A 192      15.973 -16.578  -3.844  1.00  0.77           N  
ATOM   1484  CA  PRO A 192      17.288 -16.288  -3.269  1.00  0.79           C  
ATOM   1485  C   PRO A 192      17.340 -16.530  -1.762  1.00  0.78           C  
ATOM   1486  CB  PRO A 192      17.495 -14.806  -3.591  1.00  0.76           C  
ATOM   1487  O   PRO A 192      18.423 -16.703  -1.198  1.00  0.76           O  
ATOM   1488  CG  PRO A 192      16.758 -14.587  -4.873  1.00  0.74           C  
ATOM   1489  CD  PRO A 192      15.497 -15.402  -4.844  1.00  0.74           C  
ATOM   1490  N   ASN A 193      16.199 -16.635  -1.069  1.00  0.80           N  
ATOM   1491  CA  ASN A 193      16.107 -16.759   0.382  1.00  0.83           C  
ATOM   1492  C   ASN A 193      15.289 -17.981   0.790  1.00  0.82           C  
ATOM   1493  CB  ASN A 193      15.507 -15.491   0.992  1.00  0.78           C  
ATOM   1494  O   ASN A 193      14.982 -18.162   1.969  1.00  0.79           O  
ATOM   1495  CG  ASN A 193      16.311 -14.248   0.664  1.00  0.70           C  
ATOM   1496  ND2 ASN A 193      15.627 -13.118   0.526  1.00  0.65           N  
ATOM   1497  OD1 ASN A 193      17.537 -14.303   0.535  1.00  0.64           O  
ATOM   1498  N   ASP A 194      14.777 -18.717  -0.180  1.00  0.82           N  
ATOM   1499  CA  ASP A 194      13.990 -19.913   0.108  1.00  0.86           C  
ATOM   1500  C   ASP A 194      14.590 -21.142  -0.572  1.00  0.85           C  
ATOM   1501  CB  ASP A 194      12.539 -19.721  -0.337  1.00  0.81           C  
ATOM   1502  O   ASP A 194      14.906 -21.106  -1.763  1.00  0.83           O  
ATOM   1503  CG  ASP A 194      11.847 -18.572   0.376  1.00  0.75           C  
ATOM   1504  OD1 ASP A 194      12.142 -18.326   1.565  1.00  0.76           O  
ATOM   1505  OD2 ASP A 194      10.998 -17.908  -0.257  1.00  0.82           O  
ATOM   1506  N   ALA A 195      14.620 -22.172   0.199  1.00  0.88           N  
ATOM   1507  CA  ALA A 195      15.101 -23.429  -0.367  1.00  0.89           C  
ATOM   1508  C   ALA A 195      14.464 -24.626   0.333  1.00  0.88           C  
ATOM   1509  CB  ALA A 195      16.623 -23.508  -0.271  1.00  0.88           C  
ATOM   1510  O   ALA A 195      14.129 -24.553   1.518  1.00  0.87           O  
ATOM   1511  N   ILE A 196      14.272 -25.710  -0.424  1.00  0.86           N  
ATOM   1512  CA  ILE A 196      13.934 -27.034   0.086  1.00  0.87           C  
ATOM   1513  C   ILE A 196      15.142 -27.960  -0.039  1.00  0.86           C  
ATOM   1514  CB  ILE A 196      12.720 -27.633  -0.659  1.00  0.85           C  
ATOM   1515  O   ILE A 196      15.745 -28.062  -1.110  1.00  0.84           O  
ATOM   1516  CG1 ILE A 196      11.499 -26.718  -0.514  1.00  0.82           C  
ATOM   1517  CG2 ILE A 196      12.412 -29.042  -0.144  1.00  0.80           C  
ATOM   1518  CD1 ILE A 196      10.302 -27.145  -1.352  1.00  0.79           C  
ATOM   1519  N   VAL A 197      15.451 -28.623   1.059  1.00  0.87           N  
ATOM   1520  CA  VAL A 197      16.443 -29.693   1.061  1.00  0.87           C  
ATOM   1521  C   VAL A 197      15.776 -31.015   1.433  1.00  0.86           C  
ATOM   1522  CB  VAL A 197      17.604 -29.390   2.034  1.00  0.85           C  
ATOM   1523  O   VAL A 197      15.058 -31.096   2.433  1.00  0.84           O  
ATOM   1524  CG1 VAL A 197      17.078 -29.169   3.451  1.00  0.79           C  
ATOM   1525  CG2 VAL A 197      18.629 -30.523   2.012  1.00  0.77           C  
ATOM   1526  N   THR A 198      15.953 -31.996   0.656  1.00  0.85           N  
ATOM   1527  CA  THR A 198      15.526 -33.372   0.885  1.00  0.85           C  
ATOM   1528  C   THR A 198      16.733 -34.295   1.031  1.00  0.83           C  
ATOM   1529  CB  THR A 198      14.627 -33.875  -0.259  1.00  0.83           C  
ATOM   1530  O   THR A 198      17.607 -34.324   0.162  1.00  0.81           O  
ATOM   1531  CG2 THR A 198      14.088 -35.271   0.039  1.00  0.78           C  
ATOM   1532  OG1 THR A 198      13.524 -32.975  -0.423  1.00  0.81           O  
ATOM   1533  N   SER A 199      16.819 -34.969   2.144  1.00  0.83           N  
ATOM   1534  CA  SER A 199      17.788 -36.036   2.373  1.00  0.83           C  
ATOM   1535  C   SER A 199      17.155 -37.409   2.178  1.00  0.82           C  
ATOM   1536  CB  SER A 199      18.378 -35.932   3.779  1.00  0.81           C  
ATOM   1537  O   SER A 199      16.139 -37.724   2.802  1.00  0.79           O  
ATOM   1538  OG  SER A 199      19.404 -36.892   3.967  1.00  0.75           O  
ATOM   1539  N   ASN A 200      17.807 -38.258   1.320  1.00  0.81           N  
ATOM   1540  CA  ASN A 200      17.418 -39.650   1.121  1.00  0.81           C  
ATOM   1541  C   ASN A 200      18.415 -40.608   1.767  1.00  0.79           C  
ATOM   1542  CB  ASN A 200      17.274 -39.959  -0.371  1.00  0.78           C  
ATOM   1543  O   ASN A 200      18.412 -41.805   1.472  1.00  0.75           O  
ATOM   1544  CG  ASN A 200      16.105 -39.233  -1.008  1.00  0.73           C  
ATOM   1545  ND2 ASN A 200      16.121 -39.131  -2.331  1.00  0.70           N  
ATOM   1546  OD1 ASN A 200      15.196 -38.767  -0.315  1.00  0.70           O  
ATOM   1547  N   SER A 201      19.330 -40.169   2.560  1.00  0.78           N  
ATOM   1548  CA  SER A 201      20.399 -40.990   3.119  1.00  0.78           C  
ATOM   1549  C   SER A 201      20.498 -40.814   4.631  1.00  0.77           C  
ATOM   1550  CB  SER A 201      21.739 -40.641   2.469  1.00  0.76           C  
ATOM   1551  O   SER A 201      20.071 -39.792   5.171  1.00  0.75           O  
ATOM   1552  OG  SER A 201      22.228 -39.404   2.957  1.00  0.73           O  
ATOM   1553  N   ASN A 202      20.949 -41.881   5.274  1.00  0.77           N  
ATOM   1554  CA  ASN A 202      21.322 -41.835   6.684  1.00  0.77           C  
ATOM   1555  C   ASN A 202      22.596 -41.024   6.902  1.00  0.77           C  
ATOM   1556  CB  ASN A 202      21.492 -43.250   7.241  1.00  0.74           C  
ATOM   1557  O   ASN A 202      23.179 -41.056   7.986  1.00  0.74           O  
ATOM   1558  CG  ASN A 202      20.196 -44.037   7.242  1.00  0.70           C  
ATOM   1559  ND2 ASN A 202      20.297 -45.346   7.442  1.00  0.68           N  
ATOM   1560  OD1 ASN A 202      19.113 -43.473   7.065  1.00  0.68           O  
ATOM   1561  N   SER A 203      23.028 -40.428   5.914  1.00  0.78           N  
ATOM   1562  CA  SER A 203      24.259 -39.657   6.049  1.00  0.79           C  
ATOM   1563  C   SER A 203      23.964 -38.188   6.335  1.00  0.79           C  
ATOM   1564  CB  SER A 203      25.109 -39.777   4.783  1.00  0.77           C  
ATOM   1565  O   SER A 203      22.888 -37.689   5.998  1.00  0.78           O  
ATOM   1566  OG  SER A 203      25.328 -41.138   4.453  1.00  0.74           O  
ATOM   1567  N   PHE A 204      24.840 -37.520   6.979  1.00  0.78           N  
ATOM   1568  CA  PHE A 204      24.837 -36.074   7.169  1.00  0.80           C  
ATOM   1569  C   PHE A 204      24.573 -35.355   5.851  1.00  0.80           C  
ATOM   1570  CB  PHE A 204      26.169 -35.606   7.764  1.00  0.77           C  
ATOM   1571  O   PHE A 204      25.337 -35.502   4.894  1.00  0.79           O  
ATOM   1572  CG  PHE A 204      26.262 -34.115   7.945  1.00  0.74           C  
ATOM   1573  CD1 PHE A 204      25.712 -33.500   9.063  1.00  0.71           C  
ATOM   1574  CD2 PHE A 204      26.901 -33.327   6.996  1.00  0.72           C  
ATOM   1575  CE1 PHE A 204      25.797 -32.120   9.233  1.00  0.69           C  
ATOM   1576  CE2 PHE A 204      26.990 -31.948   7.159  1.00  0.70           C  
ATOM   1577  CZ  PHE A 204      26.436 -31.346   8.278  1.00  0.64           C  
ATOM   1578  N   THR A 205      23.433 -34.608   5.844  1.00  0.82           N  
ATOM   1579  CA  THR A 205      23.085 -33.773   4.699  1.00  0.83           C  
ATOM   1580  C   THR A 205      22.786 -32.344   5.144  1.00  0.84           C  
ATOM   1581  CB  THR A 205      21.872 -34.342   3.940  1.00  0.82           C  
ATOM   1582  O   THR A 205      21.949 -32.124   6.021  1.00  0.83           O  
ATOM   1583  CG2 THR A 205      21.536 -33.490   2.721  1.00  0.79           C  
ATOM   1584  OG1 THR A 205      22.168 -35.677   3.510  1.00  0.82           O  
ATOM   1585  N   ALA A 206      23.451 -31.384   4.505  1.00  0.83           N  
ATOM   1586  CA  ALA A 206      23.234 -29.962   4.757  1.00  0.85           C  
ATOM   1587  C   ALA A 206      23.354 -29.152   3.470  1.00  0.85           C  
ATOM   1588  CB  ALA A 206      24.224 -29.449   5.800  1.00  0.83           C  
ATOM   1589  O   ALA A 206      24.068 -29.546   2.545  1.00  0.85           O  
ATOM   1590  N   ILE A 207      22.666 -28.045   3.413  1.00  0.87           N  
ATOM   1591  CA  ILE A 207      22.990 -26.983   2.467  1.00  0.88           C  
ATOM   1592  C   ILE A 207      24.214 -26.212   2.956  1.00  0.88           C  
ATOM   1593  CB  ILE A 207      21.797 -26.021   2.266  1.00  0.87           C  
ATOM   1594  O   ILE A 207      24.192 -25.622   4.039  1.00  0.87           O  
ATOM   1595  CG1 ILE A 207      20.520 -26.812   1.959  1.00  0.88           C  
ATOM   1596  CG2 ILE A 207      22.098 -25.013   1.153  1.00  0.87           C  
ATOM   1597  CD1 ILE A 207      19.254 -25.967   1.955  1.00  0.85           C  
ATOM   1598  N   GLU A 208      25.205 -26.249   2.182  1.00  0.87           N  
ATOM   1599  CA  GLU A 208      26.338 -25.335   2.287  1.00  0.88           C  
ATOM   1600  C   GLU A 208      26.155 -24.123   1.379  1.00  0.88           C  
ATOM   1601  CB  GLU A 208      27.644 -26.056   1.945  1.00  0.86           C  
ATOM   1602  O   GLU A 208      26.102 -24.259   0.155  1.00  0.87           O  
ATOM   1603  CG  GLU A 208      28.892 -25.222   2.197  1.00  0.81           C  
ATOM   1604  CD  GLU A 208      30.184 -25.988   1.961  1.00  0.79           C  
ATOM   1605  OE1 GLU A 208      30.320 -27.122   2.475  1.00  0.81           O  
ATOM   1606  OE2 GLU A 208      31.068 -25.449   1.258  1.00  0.81           O  
ATOM   1607  N   THR A 209      26.039 -22.991   1.937  1.00  0.89           N  
ATOM   1608  CA  THR A 209      25.848 -21.776   1.153  1.00  0.90           C  
ATOM   1609  C   THR A 209      27.166 -21.318   0.534  1.00  0.90           C  
ATOM   1610  CB  THR A 209      25.260 -20.642   2.013  1.00  0.89           C  
ATOM   1611  O   THR A 209      28.241 -21.717   0.986  1.00  0.88           O  
ATOM   1612  CG2 THR A 209      23.994 -21.097   2.732  1.00  0.85           C  
ATOM   1613  OG1 THR A 209      26.230 -20.237   2.987  1.00  0.88           O  
ATOM   1614  N   ALA A 210      27.112 -20.428  -0.441  1.00  0.87           N  
ATOM   1615  CA  ALA A 210      28.296 -19.696  -0.883  1.00  0.88           C  
ATOM   1616  C   ALA A 210      28.873 -18.852   0.249  1.00  0.88           C  
ATOM   1617  CB  ALA A 210      27.959 -18.813  -2.082  1.00  0.86           C  
ATOM   1618  O   ALA A 210      28.137 -18.381   1.119  1.00  0.86           O  
ATOM   1619  N   PRO A 211      30.216 -18.677   0.378  1.00  0.87           N  
ATOM   1620  CA  PRO A 211      30.791 -17.733   1.339  1.00  0.87           C  
ATOM   1621  C   PRO A 211      30.231 -16.320   1.184  1.00  0.87           C  
ATOM   1622  CB  PRO A 211      32.286 -17.766   1.014  1.00  0.86           C  
ATOM   1623  O   PRO A 211      30.161 -15.799   0.068  1.00  0.85           O  
ATOM   1624  CG  PRO A 211      32.505 -19.091   0.358  1.00  0.84           C  
ATOM   1625  CD  PRO A 211      31.291 -19.424  -0.461  1.00  0.84           C  
ATOM   1626  N   MET A 212      29.884 -15.780   2.227  1.00  0.89           N  
ATOM   1627  CA  MET A 212      29.407 -14.404   2.339  1.00  0.90           C  
ATOM   1628  C   MET A 212      30.473 -13.507   2.959  1.00  0.89           C  
ATOM   1629  CB  MET A 212      28.125 -14.345   3.171  1.00  0.88           C  
ATOM   1630  O   MET A 212      31.007 -13.817   4.025  1.00  0.88           O  
ATOM   1631  CG  MET A 212      27.543 -12.947   3.302  1.00  0.83           C  
ATOM   1632  SD  MET A 212      26.087 -12.893   4.419  1.00  0.84           S  
ATOM   1633  CE  MET A 212      26.900 -13.167   6.018  1.00  0.77           C  
ATOM   1634  N   LYS A 213      30.812 -12.342   2.238  1.00  0.87           N  
ATOM   1635  CA  LYS A 213      31.717 -11.341   2.795  1.00  0.88           C  
ATOM   1636  C   LYS A 213      31.090 -10.642   3.998  1.00  0.87           C  
ATOM   1637  CB  LYS A 213      32.099 -10.311   1.731  1.00  0.85           C  
ATOM   1638  O   LYS A 213      29.956 -10.165   3.924  1.00  0.86           O  
ATOM   1639  CG  LYS A 213      32.947 -10.874   0.600  1.00  0.82           C  
ATOM   1640  CD  LYS A 213      33.399  -9.779  -0.358  1.00  0.81           C  
ATOM   1641  CE  LYS A 213      34.269 -10.338  -1.476  1.00  0.81           C  
ATOM   1642  NZ  LYS A 213      34.758  -9.261  -2.388  1.00  0.80           N  
ATOM   1643  N   VAL A 214      31.873 -10.607   5.226  1.00  0.88           N  
ATOM   1644  CA  VAL A 214      31.451  -9.981   6.474  1.00  0.89           C  
ATOM   1645  C   VAL A 214      32.541  -9.035   6.972  1.00  0.88           C  
ATOM   1646  CB  VAL A 214      31.125 -11.035   7.556  1.00  0.88           C  
ATOM   1647  O   VAL A 214      33.700  -9.142   6.563  1.00  0.86           O  
ATOM   1648  CG1 VAL A 214      29.877 -11.830   7.177  1.00  0.85           C  
ATOM   1649  CG2 VAL A 214      32.315 -11.970   7.765  1.00  0.84           C  
ATOM   1650  N   LYS A 215      32.273  -8.011   7.817  1.00  0.87           N  
ATOM   1651  CA  LYS A 215      33.247  -7.210   8.553  1.00  0.88           C  
ATOM   1652  C   LYS A 215      33.814  -7.985   9.738  1.00  0.88           C  
ATOM   1653  CB  LYS A 215      32.613  -5.904   9.035  1.00  0.86           C  
ATOM   1654  O   LYS A 215      33.080  -8.688  10.435  1.00  0.87           O  
ATOM   1655  CG  LYS A 215      32.120  -5.003   7.913  1.00  0.83           C  
ATOM   1656  CD  LYS A 215      31.430  -3.759   8.457  1.00  0.81           C  
ATOM   1657  CE  LYS A 215      30.752  -2.964   7.349  1.00  0.82           C  
ATOM   1658  NZ  LYS A 215      29.735  -2.014   7.890  1.00  0.80           N  
ATOM   1659  N   GLN A 216      35.000  -7.767   9.955  1.00  0.86           N  
ATOM   1660  CA  GLN A 216      35.651  -8.285  11.154  1.00  0.88           C  
ATOM   1661  C   GLN A 216      35.102  -7.615  12.410  1.00  0.86           C  
ATOM   1662  CB  GLN A 216      37.165  -8.087  11.072  1.00  0.85           C  
ATOM   1663  O   GLN A 216      34.610  -6.486  12.354  1.00  0.84           O  
ATOM   1664  CG  GLN A 216      37.828  -8.875   9.951  1.00  0.80           C  
ATOM   1665  CD  GLN A 216      39.325  -8.641   9.874  1.00  0.80           C  
ATOM   1666  NE2 GLN A 216      40.057  -9.633   9.379  1.00  0.87           N  
ATOM   1667  OE1 GLN A 216      39.821  -7.575  10.256  1.00  0.86           O  
ATOM   1668  N   ASN A 217      35.104  -8.297  13.529  1.00  0.85           N  
ATOM   1669  CA  ASN A 217      34.686  -7.834  14.848  1.00  0.86           C  
ATOM   1670  C   ASN A 217      33.294  -7.212  14.809  1.00  0.82           C  
ATOM   1671  CB  ASN A 217      35.699  -6.836  15.412  1.00  0.83           C  
ATOM   1672  O   ASN A 217      33.048  -6.190  15.453  1.00  0.78           O  
ATOM   1673  CG  ASN A 217      37.084  -7.433  15.568  1.00  0.82           C  
ATOM   1674  ND2 ASN A 217      38.098  -6.704  15.116  1.00  0.87           N  
ATOM   1675  OD1 ASN A 217      37.241  -8.540  16.088  1.00  0.83           O  
ATOM   1676  N   THR A 218      32.499  -7.840  14.020  1.00  0.87           N  
ATOM   1677  CA  THR A 218      31.147  -7.329  13.819  1.00  0.87           C  
ATOM   1678  C   THR A 218      30.109  -8.380  14.201  1.00  0.86           C  
ATOM   1679  CB  THR A 218      30.926  -6.892  12.359  1.00  0.86           C  
ATOM   1680  O   THR A 218      30.275  -9.563  13.896  1.00  0.85           O  
ATOM   1681  CG2 THR A 218      29.543  -6.277  12.172  1.00  0.84           C  
ATOM   1682  OG1 THR A 218      31.920  -5.923  12.000  1.00  0.87           O  
ATOM   1683  N   THR A 219      29.009  -8.029  14.883  1.00  0.84           N  
ATOM   1684  CA  THR A 219      27.849  -8.866  15.167  1.00  0.84           C  
ATOM   1685  C   THR A 219      26.904  -8.906  13.970  1.00  0.84           C  
ATOM   1686  CB  THR A 219      27.088  -8.365  16.409  1.00  0.82           C  
ATOM   1687  O   THR A 219      26.583  -7.866  13.391  1.00  0.82           O  
ATOM   1688  CG2 THR A 219      25.929  -9.293  16.755  1.00  0.77           C  
ATOM   1689  OG1 THR A 219      27.988  -8.306  17.522  1.00  0.81           O  
ATOM   1690  N   TYR A 220      26.543 -10.091  13.620  1.00  0.86           N  
ATOM   1691  CA  TYR A 220      25.498 -10.337  12.633  1.00  0.86           C  
ATOM   1692  C   TYR A 220      24.346 -11.128  13.242  1.00  0.85           C  
ATOM   1693  CB  TYR A 220      26.066 -11.089  11.425  1.00  0.86           C  
ATOM   1694  O   TYR A 220      24.524 -11.822  14.246  1.00  0.83           O  
ATOM   1695  CG  TYR A 220      26.941 -10.238  10.537  1.00  0.87           C  
ATOM   1696  CD1 TYR A 220      26.422  -9.623   9.399  1.00  0.86           C  
ATOM   1697  CD2 TYR A 220      28.286 -10.048  10.832  1.00  0.87           C  
ATOM   1698  CE1 TYR A 220      27.225  -8.840   8.576  1.00  0.87           C  
ATOM   1699  CE2 TYR A 220      29.098  -9.266  10.016  1.00  0.87           C  
ATOM   1700  OH  TYR A 220      29.358  -7.892   8.082  1.00  0.84           O  
ATOM   1701  CZ  TYR A 220      28.559  -8.667   8.893  1.00  0.87           C  
ATOM   1702  N   ASN A 221      23.220 -11.026  12.654  1.00  0.85           N  
ATOM   1703  CA  ASN A 221      22.021 -11.801  12.953  1.00  0.85           C  
ATOM   1704  C   ASN A 221      21.513 -12.545  11.721  1.00  0.85           C  
ATOM   1705  CB  ASN A 221      20.923 -10.897  13.517  1.00  0.82           C  
ATOM   1706  O   ASN A 221      21.420 -11.967  10.636  1.00  0.83           O  
ATOM   1707  CG  ASN A 221      19.672 -11.664  13.896  1.00  0.75           C  
ATOM   1708  ND2 ASN A 221      19.690 -12.286  15.069  1.00  0.71           N  
ATOM   1709  OD1 ASN A 221      18.697 -11.698  13.141  1.00  0.71           O  
ATOM   1710  N   ILE A 222      21.213 -13.836  11.860  1.00  0.85           N  
ATOM   1711  CA  ILE A 222      20.469 -14.615  10.877  1.00  0.85           C  
ATOM   1712  C   ILE A 222      19.080 -14.941  11.421  1.00  0.84           C  
ATOM   1713  CB  ILE A 222      21.216 -15.915  10.502  1.00  0.84           C  
ATOM   1714  O   ILE A 222      18.949 -15.492  12.517  1.00  0.82           O  
ATOM   1715  CG1 ILE A 222      20.452 -16.675   9.412  1.00  0.84           C  
ATOM   1716  CG2 ILE A 222      21.425 -16.793  11.739  1.00  0.83           C  
ATOM   1717  CD1 ILE A 222      21.253 -17.793   8.760  1.00  0.82           C  
ATOM   1718  N   ASN A 223      18.130 -14.536  10.701  1.00  0.84           N  
ATOM   1719  CA  ASN A 223      16.732 -14.908  10.888  1.00  0.84           C  
ATOM   1720  C   ASN A 223      16.260 -15.878   9.808  1.00  0.84           C  
ATOM   1721  CB  ASN A 223      15.843 -13.663  10.908  1.00  0.82           C  
ATOM   1722  O   ASN A 223      16.608 -15.725   8.636  1.00  0.83           O  
ATOM   1723  CG  ASN A 223      16.198 -12.710  12.033  1.00  0.77           C  
ATOM   1724  ND2 ASN A 223      16.708 -11.537  11.677  1.00  0.75           N  
ATOM   1725  OD1 ASN A 223      16.015 -13.026  13.211  1.00  0.76           O  
ATOM   1726  N   TYR A 224      15.363 -16.823  10.101  1.00  0.84           N  
ATOM   1727  CA  TYR A 224      14.815 -17.767   9.134  1.00  0.84           C  
ATOM   1728  C   TYR A 224      13.577 -18.461   9.691  1.00  0.84           C  
ATOM   1729  CB  TYR A 224      15.867 -18.810   8.745  1.00  0.83           C  
ATOM   1730  O   TYR A 224      13.355 -18.469  10.904  1.00  0.82           O  
ATOM   1731  CG  TYR A 224      16.400 -19.601   9.916  1.00  0.82           C  
ATOM   1732  CD1 TYR A 224      17.429 -19.099  10.709  1.00  0.80           C  
ATOM   1733  CD2 TYR A 224      15.877 -20.851  10.230  1.00  0.81           C  
ATOM   1734  CE1 TYR A 224      17.925 -19.825  11.788  1.00  0.80           C  
ATOM   1735  CE2 TYR A 224      16.365 -21.585  11.305  1.00  0.81           C  
ATOM   1736  OH  TYR A 224      17.874 -21.787  13.144  1.00  0.74           O  
ATOM   1737  CZ  TYR A 224      17.387 -21.065  12.078  1.00  0.78           C  
ATOM   1738  N   ILE A 225      12.702 -18.959   8.745  1.00  0.82           N  
ATOM   1739  CA  ILE A 225      11.630 -19.900   9.048  1.00  0.83           C  
ATOM   1740  C   ILE A 225      12.014 -21.295   8.561  1.00  0.82           C  
ATOM   1741  CB  ILE A 225      10.293 -19.459   8.410  1.00  0.80           C  
ATOM   1742  O   ILE A 225      12.464 -21.461   7.424  1.00  0.81           O  
ATOM   1743  CG1 ILE A 225       9.909 -18.056   8.892  1.00  0.79           C  
ATOM   1744  CG2 ILE A 225       9.186 -20.469   8.724  1.00  0.77           C  
ATOM   1745  CD1 ILE A 225       8.696 -17.468   8.184  1.00  0.76           C  
ATOM   1746  N   VAL A 226      11.830 -22.229   9.369  1.00  0.84           N  
ATOM   1747  CA  VAL A 226      11.978 -23.631   8.993  1.00  0.84           C  
ATOM   1748  C   VAL A 226      10.630 -24.341   9.104  1.00  0.83           C  
ATOM   1749  CB  VAL A 226      13.030 -24.346   9.870  1.00  0.81           C  
ATOM   1750  O   VAL A 226       9.964 -24.264  10.139  1.00  0.80           O  
ATOM   1751  CG1 VAL A 226      13.065 -25.841   9.561  1.00  0.72           C  
ATOM   1752  CG2 VAL A 226      14.409 -23.722   9.662  1.00  0.70           C  
ATOM   1753  N   GLU A 227      10.102 -24.829   8.079  1.00  0.82           N  
ATOM   1754  CA  GLU A 227       9.036 -25.826   8.061  1.00  0.82           C  
ATOM   1755  C   GLU A 227       9.604 -27.240   7.974  1.00  0.79           C  
ATOM   1756  CB  GLU A 227       8.080 -25.571   6.893  1.00  0.79           C  
ATOM   1757  O   GLU A 227      10.369 -27.552   7.060  1.00  0.75           O  
ATOM   1758  CG  GLU A 227       7.392 -24.214   6.947  1.00  0.74           C  
ATOM   1759  CD  GLU A 227       6.638 -23.873   5.671  1.00  0.72           C  
ATOM   1760  OE1 GLU A 227       6.426 -24.777   4.831  1.00  0.75           O  
ATOM   1761  OE2 GLU A 227       6.256 -22.693   5.511  1.00  0.73           O  
ATOM   1762  N   ARG A 228       9.501 -27.980   9.113  1.00  0.72           N  
ATOM   1763  CA  ARG A 228       9.941 -29.364   9.259  1.00  0.71           C  
ATOM   1764  C   ARG A 228       9.022 -30.314   8.498  1.00  0.71           C  
ATOM   1765  CB  ARG A 228       9.994 -29.759  10.737  1.00  0.65           C  
ATOM   1766  O   ARG A 228       7.802 -30.270   8.662  1.00  0.66           O  
ATOM   1767  CG  ARG A 228      10.672 -31.095  10.993  1.00  0.61           C  
ATOM   1768  CD  ARG A 228      10.770 -31.401  12.481  1.00  0.61           C  
ATOM   1769  NE  ARG A 228      11.479 -32.653  12.729  1.00  0.45           N  
ATOM   1770  NH1 ARG A 228      11.322 -32.528  15.030  1.00  0.36           N  
ATOM   1771  NH2 ARG A 228      12.379 -34.307  14.044  1.00  0.34           N  
ATOM   1772  CZ  ARG A 228      11.725 -33.160  13.934  1.00  0.55           C  
ATOM   1773  N   GLY A 229       9.637 -31.250   7.844  1.00  0.62           N  
ATOM   1774  CA  GLY A 229       8.886 -32.353   7.267  1.00  0.61           C  
ATOM   1775  C   GLY A 229       8.839 -33.576   8.164  1.00  0.61           C  
ATOM   1776  O   GLY A 229       7.762 -34.110   8.438  1.00  0.56           O  
ATOM   1777  N   SER A 230      10.009 -34.086   8.839  1.00  0.51           N  
ATOM   1778  CA  SER A 230       9.610 -35.411   9.304  1.00  0.51           C  
ATOM   1779  C   SER A 230      10.499 -35.886  10.449  1.00  0.52           C  
ATOM   1780  CB  SER A 230       9.661 -36.420   8.156  1.00  0.44           C  
ATOM   1781  O   SER A 230      10.108 -36.764  11.221  1.00  0.48           O  
ATOM   1782  OG  SER A 230      10.959 -36.471   7.588  1.00  0.39           O  
ATOM   1783  N   ILE A 231      11.650 -35.248  11.032  1.00  0.48           N  
ATOM   1784  CA  ILE A 231      11.987 -35.964  12.257  1.00  0.51           C  
ATOM   1785  C   ILE A 231      13.174 -35.288  12.941  1.00  0.48           C  
ATOM   1786  CB  ILE A 231      12.306 -37.449  11.974  1.00  0.40           C  
ATOM   1787  O   ILE A 231      13.253 -35.254  14.171  1.00  0.44           O  
ATOM   1788  CG1 ILE A 231      11.094 -38.146  11.345  1.00  0.31           C  
ATOM   1789  CG2 ILE A 231      12.742 -38.162  13.257  1.00  0.31           C  
ATOM   1790  CD1 ILE A 231      11.344 -39.598  10.963  1.00  0.28           C  
ATOM   1791  N   ASP A 232      14.154 -34.636  12.312  1.00  0.56           N  
ATOM   1792  CA  ASP A 232      15.347 -34.083  12.945  1.00  0.56           C  
ATOM   1793  C   ASP A 232      15.422 -32.571  12.747  1.00  0.56           C  
ATOM   1794  CB  ASP A 232      16.607 -34.749  12.388  1.00  0.51           C  
ATOM   1795  O   ASP A 232      14.926 -32.044  11.749  1.00  0.53           O  
ATOM   1796  CG  ASP A 232      16.794 -36.172  12.885  1.00  0.49           C  
ATOM   1797  OD1 ASP A 232      16.273 -36.513  13.969  1.00  0.49           O  
ATOM   1798  OD2 ASP A 232      17.472 -36.958  12.188  1.00  0.49           O  
ATOM   1799  N   ALA A 233      15.679 -31.880  13.926  1.00  0.58           N  
ATOM   1800  CA  ALA A 233      15.740 -30.447  14.199  1.00  0.57           C  
ATOM   1801  C   ALA A 233      16.544 -29.717  13.127  1.00  0.59           C  
ATOM   1802  CB  ALA A 233      16.345 -30.193  15.578  1.00  0.53           C  
ATOM   1803  O   ALA A 233      17.760 -29.897  13.024  1.00  0.57           O  
ATOM   1804  N   PRO A 234      15.885 -29.189  12.067  1.00  0.68           N  
ATOM   1805  CA  PRO A 234      16.660 -28.244  11.260  1.00  0.70           C  
ATOM   1806  C   PRO A 234      17.588 -27.371  12.101  1.00  0.70           C  
ATOM   1807  CB  PRO A 234      15.583 -27.396  10.578  1.00  0.65           C  
ATOM   1808  O   PRO A 234      17.202 -26.915  13.180  1.00  0.67           O  
ATOM   1809  CG  PRO A 234      14.416 -27.438  11.512  1.00  0.63           C  
ATOM   1810  CD  PRO A 234      14.459 -28.733  12.272  1.00  0.63           C  
ATOM   1811  N   ARG A 235      18.823 -27.343  11.618  1.00  0.74           N  
ATOM   1812  CA  ARG A 235      19.899 -26.585  12.249  1.00  0.77           C  
ATOM   1813  C   ARG A 235      20.503 -25.579  11.276  1.00  0.77           C  
ATOM   1814  CB  ARG A 235      20.986 -27.527  12.772  1.00  0.73           C  
ATOM   1815  O   ARG A 235      20.720 -25.894  10.104  1.00  0.77           O  
ATOM   1816  CG  ARG A 235      20.521 -28.442  13.893  1.00  0.69           C  
ATOM   1817  CD  ARG A 235      21.668 -29.267  14.460  1.00  0.68           C  
ATOM   1818  NE  ARG A 235      21.212 -30.175  15.509  1.00  0.59           N  
ATOM   1819  NH1 ARG A 235      23.322 -30.950  16.042  1.00  0.49           N  
ATOM   1820  NH2 ARG A 235      21.487 -31.741  17.166  1.00  0.45           N  
ATOM   1821  CZ  ARG A 235      22.008 -30.953  16.237  1.00  0.63           C  
ATOM   1822  N   VAL A 236      20.812 -24.455  11.722  1.00  0.76           N  
ATOM   1823  CA  VAL A 236      21.637 -23.477  11.020  1.00  0.79           C  
ATOM   1824  C   VAL A 236      22.900 -23.191  11.829  1.00  0.78           C  
ATOM   1825  CB  VAL A 236      20.863 -22.165  10.759  1.00  0.76           C  
ATOM   1826  O   VAL A 236      22.830 -22.942  13.035  1.00  0.75           O  
ATOM   1827  CG1 VAL A 236      21.738 -21.162  10.011  1.00  0.75           C  
ATOM   1828  CG2 VAL A 236      19.582 -22.449   9.977  1.00  0.71           C  
ATOM   1829  N   SER A 237      24.001 -23.287  11.213  1.00  0.81           N  
ATOM   1830  CA  SER A 237      25.313 -23.040  11.802  1.00  0.82           C  
ATOM   1831  C   SER A 237      26.140 -22.097  10.934  1.00  0.83           C  
ATOM   1832  CB  SER A 237      26.067 -24.354  12.004  1.00  0.79           C  
ATOM   1833  O   SER A 237      26.523 -22.450   9.817  1.00  0.81           O  
ATOM   1834  OG  SER A 237      27.306 -24.129  12.655  1.00  0.72           O  
ATOM   1835  N   PRO A 238      26.431 -20.906  11.318  1.00  0.78           N  
ATOM   1836  CA  PRO A 238      27.545 -20.186  10.697  1.00  0.80           C  
ATOM   1837  C   PRO A 238      28.878 -20.915  10.849  1.00  0.78           C  
ATOM   1838  CB  PRO A 238      27.564 -18.852  11.447  1.00  0.77           C  
ATOM   1839  O   PRO A 238      29.158 -21.483  11.908  1.00  0.76           O  
ATOM   1840  CG  PRO A 238      26.856 -19.127  12.734  1.00  0.73           C  
ATOM   1841  CD  PRO A 238      26.032 -20.371  12.569  1.00  0.72           C  
ATOM   1842  N   ARG A 239      29.716 -20.913   9.764  1.00  0.83           N  
ATOM   1843  CA  ARG A 239      31.026 -21.554   9.727  1.00  0.83           C  
ATOM   1844  C   ARG A 239      32.115 -20.554   9.353  1.00  0.83           C  
ATOM   1845  CB  ARG A 239      31.026 -22.723   8.739  1.00  0.80           C  
ATOM   1846  O   ARG A 239      31.883 -19.647   8.551  1.00  0.80           O  
ATOM   1847  CG  ARG A 239      30.048 -23.831   9.096  1.00  0.75           C  
ATOM   1848  CD  ARG A 239      30.549 -24.671  10.263  1.00  0.74           C  
ATOM   1849  NE  ARG A 239      29.675 -25.812  10.521  1.00  0.66           N  
ATOM   1850  NH1 ARG A 239      30.841 -26.550  12.373  1.00  0.55           N  
ATOM   1851  NH2 ARG A 239      28.980 -27.681  11.659  1.00  0.51           N  
ATOM   1852  CZ  ARG A 239      29.834 -26.678  11.517  1.00  0.70           C  
ATOM   1853  N   ARG A 240      33.343 -20.727  10.051  1.00  0.75           N  
ATOM   1854  CA  ARG A 240      34.616 -20.045   9.843  1.00  0.76           C  
ATOM   1855  C   ARG A 240      35.602 -20.939   9.099  1.00  0.75           C  
ATOM   1856  CB  ARG A 240      35.215 -19.605  11.181  1.00  0.70           C  
ATOM   1857  O   ARG A 240      35.980 -22.003   9.594  1.00  0.70           O  
ATOM   1858  CG  ARG A 240      34.348 -18.622  11.951  1.00  0.66           C  
ATOM   1859  CD  ARG A 240      34.929 -18.312  13.323  1.00  0.66           C  
ATOM   1860  NE  ARG A 240      34.022 -17.490  14.119  1.00  0.52           N  
ATOM   1861  NH1 ARG A 240      35.308 -17.562  16.037  1.00  0.39           N  
ATOM   1862  NH2 ARG A 240      33.332 -16.401  16.020  1.00  0.35           N  
ATOM   1863  CZ  ARG A 240      34.223 -17.153  15.390  1.00  0.60           C  
ATOM   1864  N   GLY A 241      36.030 -20.498   7.891  1.00  0.72           N  
ATOM   1865  CA  GLY A 241      37.008 -21.317   7.195  1.00  0.73           C  
ATOM   1866  C   GLY A 241      36.736 -22.805   7.317  1.00  0.70           C  
ATOM   1867  O   GLY A 241      35.610 -23.255   7.093  1.00  0.65           O  
ATOM   1868  N   SER A 242      37.830 -23.488   7.587  1.00  0.60           N  
ATOM   1869  CA  SER A 242      37.803 -24.935   7.780  1.00  0.59           C  
ATOM   1870  C   SER A 242      37.306 -25.298   9.175  1.00  0.60           C  
ATOM   1871  CB  SER A 242      39.193 -25.531   7.554  1.00  0.56           C  
ATOM   1872  O   SER A 242      37.097 -26.474   9.479  1.00  0.58           O  
ATOM   1873  OG  SER A 242      40.159 -24.875   8.356  1.00  0.57           O  
ATOM   1874  N   ASP A 243      37.189 -24.253   9.976  1.00  0.64           N  
ATOM   1875  CA  ASP A 243      36.761 -24.521  11.345  1.00  0.65           C  
ATOM   1876  C   ASP A 243      35.248 -24.715  11.420  1.00  0.63           C  
ATOM   1877  CB  ASP A 243      37.192 -23.385  12.275  1.00  0.59           C  
ATOM   1878  O   ASP A 243      34.484 -23.823  11.047  1.00  0.58           O  
ATOM   1879  CG  ASP A 243      36.931 -23.686  13.740  1.00  0.55           C  
ATOM   1880  OD1 ASP A 243      36.478 -24.806  14.061  1.00  0.55           O  
ATOM   1881  OD2 ASP A 243      37.177 -22.794  14.581  1.00  0.60           O  
ATOM   1882  N   ARG A 244      34.866 -25.914  11.927  1.00  0.56           N  
ATOM   1883  CA  ARG A 244      33.515 -26.437  12.103  1.00  0.55           C  
ATOM   1884  C   ARG A 244      32.955 -26.057  13.470  1.00  0.56           C  
ATOM   1885  CB  ARG A 244      33.501 -27.958  11.936  1.00  0.51           C  
ATOM   1886  O   ARG A 244      31.773 -26.275  13.745  1.00  0.53           O  
ATOM   1887  CG  ARG A 244      33.866 -28.427  10.536  1.00  0.47           C  
ATOM   1888  CD  ARG A 244      33.682 -29.931  10.379  1.00  0.47           C  
ATOM   1889  NE  ARG A 244      34.011 -30.376   9.028  1.00  0.40           N  
ATOM   1890  NH1 ARG A 244      33.330 -32.558   9.359  1.00  0.32           N  
ATOM   1891  NH2 ARG A 244      34.169 -31.910   7.327  1.00  0.30           N  
ATOM   1892  CZ  ARG A 244      33.836 -31.614   8.574  1.00  0.47           C  
ATOM   1893  N   SER A 245      33.810 -25.539  14.368  1.00  0.55           N  
ATOM   1894  CA  SER A 245      33.480 -25.398  15.783  1.00  0.54           C  
ATOM   1895  C   SER A 245      33.281 -23.933  16.160  1.00  0.54           C  
ATOM   1896  CB  SER A 245      34.576 -26.012  16.654  1.00  0.47           C  
ATOM   1897  O   SER A 245      34.148 -23.096  15.900  1.00  0.50           O  
ATOM   1898  OG  SER A 245      35.799 -25.314  16.490  1.00  0.46           O  
ATOM   1899  N   GLY A 246      32.052 -23.447  16.326  1.00  0.49           N  
ATOM   1900  CA  GLY A 246      32.096 -22.348  17.277  1.00  0.48           C  
ATOM   1901  C   GLY A 246      31.068 -21.270  16.990  1.00  0.49           C  
ATOM   1902  O   GLY A 246      30.973 -20.284  17.724  1.00  0.45           O  
ATOM   1903  N   MET A 247      30.055 -21.461  16.293  1.00  0.57           N  
ATOM   1904  CA  MET A 247      29.042 -20.410  16.363  1.00  0.59           C  
ATOM   1905  C   MET A 247      27.653 -21.006  16.567  1.00  0.56           C  
ATOM   1906  CB  MET A 247      29.064 -19.557  15.094  1.00  0.51           C  
ATOM   1907  O   MET A 247      27.421 -22.174  16.248  1.00  0.52           O  
ATOM   1908  CG  MET A 247      30.355 -18.777  14.902  1.00  0.47           C  
ATOM   1909  SD  MET A 247      30.309 -17.697  13.419  1.00  0.52           S  
ATOM   1910  CE  MET A 247      30.063 -16.081  14.207  1.00  0.40           C  
ATOM   1911  N   ALA A 248      26.908 -20.472  17.513  1.00  0.58           N  
ATOM   1912  CA  ALA A 248      25.589 -20.814  18.041  1.00  0.59           C  
ATOM   1913  C   ALA A 248      24.764 -21.572  17.005  1.00  0.58           C  
ATOM   1914  CB  ALA A 248      24.851 -19.554  18.486  1.00  0.51           C  
ATOM   1915  O   ALA A 248      24.863 -21.305  15.806  1.00  0.54           O  
ATOM   1916  N   LEU A 249      24.103 -22.601  17.433  1.00  0.65           N  
ATOM   1917  CA  LEU A 249      23.138 -23.466  16.765  1.00  0.66           C  
ATOM   1918  C   LEU A 249      21.710 -23.069  17.124  1.00  0.66           C  
ATOM   1919  CB  LEU A 249      23.382 -24.931  17.139  1.00  0.56           C  
ATOM   1920  O   LEU A 249      21.404 -22.830  18.295  1.00  0.61           O  
ATOM   1921  CG  LEU A 249      24.666 -25.564  16.600  1.00  0.50           C  
ATOM   1922  CD1 LEU A 249      25.033 -26.796  17.419  1.00  0.43           C  
ATOM   1923  CD2 LEU A 249      24.507 -25.922  15.126  1.00  0.48           C  
ATOM   1924  N   SER A 250      20.939 -22.878  16.254  1.00  0.68           N  
ATOM   1925  CA  SER A 250      19.495 -22.883  16.467  1.00  0.69           C  
ATOM   1926  C   SER A 250      18.850 -24.123  15.856  1.00  0.69           C  
ATOM   1927  CB  SER A 250      18.861 -21.624  15.874  1.00  0.61           C  
ATOM   1928  O   SER A 250      19.155 -24.491  14.720  1.00  0.64           O  
ATOM   1929  OG  SER A 250      18.088 -21.941  14.730  1.00  0.56           O  
ATOM   1930  N   ASP A 251      17.948 -24.759  16.665  1.00  0.68           N  
ATOM   1931  CA  ASP A 251      17.218 -25.988  16.371  1.00  0.69           C  
ATOM   1932  C   ASP A 251      15.712 -25.778  16.511  1.00  0.69           C  
ATOM   1933  CB  ASP A 251      17.679 -27.119  17.293  1.00  0.63           C  
ATOM   1934  O   ASP A 251      15.269 -24.874  17.223  1.00  0.65           O  
ATOM   1935  CG  ASP A 251      17.613 -26.750  18.764  1.00  0.59           C  
ATOM   1936  OD1 ASP A 251      17.265 -25.594  19.088  1.00  0.58           O  
ATOM   1937  OD2 ASP A 251      17.915 -27.622  19.607  1.00  0.61           O  
ATOM   1938  N   GLY A 252      15.013 -26.439  15.736  1.00  0.70           N  
ATOM   1939  CA  GLY A 252      13.567 -26.551  15.846  1.00  0.71           C  
ATOM   1940  C   GLY A 252      12.828 -25.875  14.707  1.00  0.72           C  
ATOM   1941  O   GLY A 252      13.450 -25.302  13.810  1.00  0.70           O  
ATOM   1942  N   GLU A 253      11.420 -25.925  14.540  1.00  0.74           N  
ATOM   1943  CA  GLU A 253      10.501 -25.376  13.547  1.00  0.76           C  
ATOM   1944  C   GLU A 253      10.083 -23.954  13.908  1.00  0.75           C  
ATOM   1945  CB  GLU A 253       9.266 -26.269  13.406  1.00  0.71           C  
ATOM   1946  O   GLU A 253      10.265 -23.518  15.047  1.00  0.73           O  
ATOM   1947  CG  GLU A 253       9.561 -27.638  12.811  1.00  0.66           C  
ATOM   1948  CD  GLU A 253       8.308 -28.454  12.533  1.00  0.66           C  
ATOM   1949  OE1 GLU A 253       7.208 -28.044  12.968  1.00  0.67           O  
ATOM   1950  OE2 GLU A 253       8.429 -29.512  11.875  1.00  0.61           O  
ATOM   1951  N   GLY A 254       9.694 -23.488  13.009  1.00  0.76           N  
ATOM   1952  CA  GLY A 254       9.135 -22.152  13.136  1.00  0.78           C  
ATOM   1953  C   GLY A 254      10.155 -21.054  12.900  1.00  0.77           C  
ATOM   1954  O   GLY A 254      11.132 -21.252  12.175  1.00  0.75           O  
ATOM   1955  N   PHE A 255       9.892 -19.973  13.368  1.00  0.76           N  
ATOM   1956  CA  PHE A 255      10.819 -18.850  13.295  1.00  0.78           C  
ATOM   1957  C   PHE A 255      11.997 -19.058  14.238  1.00  0.78           C  
ATOM   1958  CB  PHE A 255      10.103 -17.538  13.631  1.00  0.73           C  
ATOM   1959  O   PHE A 255      11.810 -19.373  15.415  1.00  0.75           O  
ATOM   1960  CG  PHE A 255      11.012 -16.340  13.659  1.00  0.68           C  
ATOM   1961  CD1 PHE A 255      11.343 -15.673  12.485  1.00  0.63           C  
ATOM   1962  CD2 PHE A 255      11.537 -15.880  14.859  1.00  0.66           C  
ATOM   1963  CE1 PHE A 255      12.185 -14.564  12.508  1.00  0.62           C  
ATOM   1964  CE2 PHE A 255      12.379 -14.772  14.890  1.00  0.65           C  
ATOM   1965  CZ  PHE A 255      12.703 -14.116  13.713  1.00  0.58           C  
ATOM   1966  N   LYS A 256      13.148 -18.741  13.712  1.00  0.80           N  
ATOM   1967  CA  LYS A 256      14.394 -18.803  14.471  1.00  0.80           C  
ATOM   1968  C   LYS A 256      15.272 -17.588  14.186  1.00  0.80           C  
ATOM   1969  CB  LYS A 256      15.157 -20.089  14.147  1.00  0.79           C  
ATOM   1970  O   LYS A 256      15.226 -17.025  13.090  1.00  0.78           O  
ATOM   1971  CG  LYS A 256      14.356 -21.360  14.384  1.00  0.80           C  
ATOM   1972  CD  LYS A 256      14.005 -21.533  15.856  1.00  0.80           C  
ATOM   1973  CE  LYS A 256      13.247 -22.831  16.103  1.00  0.78           C  
ATOM   1974  NZ  LYS A 256      12.794 -22.947  17.521  1.00  0.77           N  
ATOM   1975  N   SER A 257      15.993 -17.131  15.225  1.00  0.81           N  
ATOM   1976  CA  SER A 257      17.006 -16.081  15.195  1.00  0.82           C  
ATOM   1977  C   SER A 257      18.291 -16.533  15.882  1.00  0.82           C  
ATOM   1978  CB  SER A 257      16.481 -14.810  15.864  1.00  0.80           C  
ATOM   1979  O   SER A 257      18.246 -17.167  16.938  1.00  0.80           O  
ATOM   1980  OG  SER A 257      17.367 -13.725  15.647  1.00  0.77           O  
ATOM   1981  N   LEU A 258      19.344 -16.236  15.210  1.00  0.83           N  
ATOM   1982  CA  LEU A 258      20.670 -16.495  15.759  1.00  0.83           C  
ATOM   1983  C   LEU A 258      21.587 -15.294  15.554  1.00  0.83           C  
ATOM   1984  CB  LEU A 258      21.285 -17.738  15.112  1.00  0.81           C  
ATOM   1985  O   LEU A 258      21.797 -14.854  14.422  1.00  0.82           O  
ATOM   1986  CG  LEU A 258      22.731 -18.057  15.495  1.00  0.77           C  
ATOM   1987  CD1 LEU A 258      22.807 -18.510  16.950  1.00  0.74           C  
ATOM   1988  CD2 LEU A 258      23.309 -19.122  14.568  1.00  0.74           C  
ATOM   1989  N   THR A 259      22.101 -14.758  16.653  1.00  0.82           N  
ATOM   1990  CA  THR A 259      23.175 -13.772  16.605  1.00  0.83           C  
ATOM   1991  C   THR A 259      24.538 -14.452  16.698  1.00  0.83           C  
ATOM   1992  CB  THR A 259      23.035 -12.739  17.738  1.00  0.80           C  
ATOM   1993  O   THR A 259      24.718 -15.387  17.481  1.00  0.81           O  
ATOM   1994  CG2 THR A 259      24.057 -11.617  17.588  1.00  0.71           C  
ATOM   1995  OG1 THR A 259      21.717 -12.177  17.705  1.00  0.76           O  
ATOM   1996  N   PHE A 260      25.437 -13.963  15.894  1.00  0.84           N  
ATOM   1997  CA  PHE A 260      26.800 -14.480  15.940  1.00  0.85           C  
ATOM   1998  C   PHE A 260      27.811 -13.360  15.726  1.00  0.85           C  
ATOM   1999  CB  PHE A 260      26.998 -15.574  14.886  1.00  0.84           C  
ATOM   2000  O   PHE A 260      27.496 -12.342  15.107  1.00  0.84           O  
ATOM   2001  CG  PHE A 260      26.808 -15.096  13.472  1.00  0.84           C  
ATOM   2002  CD1 PHE A 260      25.540 -15.039  12.907  1.00  0.83           C  
ATOM   2003  CD2 PHE A 260      27.899 -14.703  12.708  1.00  0.84           C  
ATOM   2004  CE1 PHE A 260      25.362 -14.597  11.598  1.00  0.83           C  
ATOM   2005  CE2 PHE A 260      27.728 -14.260  11.399  1.00  0.83           C  
ATOM   2006  CZ  PHE A 260      26.459 -14.209  10.846  1.00  0.81           C  
ATOM   2007  N   PHE A 261      29.044 -13.384  16.308  1.00  0.81           N  
ATOM   2008  CA  PHE A 261      30.182 -12.479  16.200  1.00  0.84           C  
ATOM   2009  C   PHE A 261      31.244 -13.052  15.269  1.00  0.83           C  
ATOM   2010  CB  PHE A 261      30.786 -12.207  17.581  1.00  0.80           C  
ATOM   2011  O   PHE A 261      31.629 -14.216  15.401  1.00  0.81           O  
ATOM   2012  CG  PHE A 261      31.847 -11.140  17.580  1.00  0.75           C  
ATOM   2013  CD1 PHE A 261      31.514  -9.809  17.360  1.00  0.72           C  
ATOM   2014  CD2 PHE A 261      33.179 -11.468  17.799  1.00  0.75           C  
ATOM   2015  CE1 PHE A 261      32.494  -8.819  17.358  1.00  0.76           C  
ATOM   2016  CE2 PHE A 261      34.164 -10.484  17.799  1.00  0.78           C  
ATOM   2017  CZ  PHE A 261      33.819  -9.160  17.577  1.00  0.73           C  
ATOM   2018  N   THR A 262      31.750 -12.254  14.255  1.00  0.84           N  
ATOM   2019  CA  THR A 262      32.568 -12.738  13.148  1.00  0.85           C  
ATOM   2020  C   THR A 262      34.016 -12.933  13.590  1.00  0.84           C  
ATOM   2021  CB  THR A 262      32.519 -11.768  11.953  1.00  0.83           C  
ATOM   2022  O   THR A 262      34.765 -13.686  12.965  1.00  0.82           O  
ATOM   2023  CG2 THR A 262      31.138 -11.761  11.306  1.00  0.82           C  
ATOM   2024  OG1 THR A 262      32.829 -10.445  12.406  1.00  0.88           O  
ATOM   2025  N   GLY A 263      34.395 -12.201  14.701  1.00  0.85           N  
ATOM   2026  CA  GLY A 263      35.801 -12.189  15.070  1.00  0.85           C  
ATOM   2027  C   GLY A 263      36.698 -11.618  13.988  1.00  0.86           C  
ATOM   2028  O   GLY A 263      36.437 -10.532  13.468  1.00  0.84           O  
ATOM   2029  N   THR A 264      37.761 -12.403  13.607  1.00  0.86           N  
ATOM   2030  CA  THR A 264      38.752 -11.971  12.627  1.00  0.86           C  
ATOM   2031  C   THR A 264      38.330 -12.375  11.218  1.00  0.85           C  
ATOM   2032  CB  THR A 264      40.140 -12.561  12.939  1.00  0.84           C  
ATOM   2033  O   THR A 264      39.039 -12.097  10.248  1.00  0.83           O  
ATOM   2034  CG2 THR A 264      40.711 -11.972  14.225  1.00  0.81           C  
ATOM   2035  OG1 THR A 264      40.027 -13.982  13.087  1.00  0.87           O  
ATOM   2036  N   GLU A 265      37.236 -12.970  11.014  1.00  0.86           N  
ATOM   2037  CA  GLU A 265      36.831 -13.532   9.729  1.00  0.86           C  
ATOM   2038  C   GLU A 265      36.304 -12.447   8.794  1.00  0.86           C  
ATOM   2039  CB  GLU A 265      35.770 -14.617   9.927  1.00  0.85           C  
ATOM   2040  O   GLU A 265      35.606 -11.529   9.230  1.00  0.85           O  
ATOM   2041  CG  GLU A 265      36.227 -15.771  10.807  1.00  0.82           C  
ATOM   2042  CD  GLU A 265      37.350 -16.589  10.189  1.00  0.80           C  
ATOM   2043  OE1 GLU A 265      37.535 -16.528   8.952  1.00  0.81           O  
ATOM   2044  OE2 GLU A 265      38.050 -17.296  10.947  1.00  0.80           O  
ATOM   2045  N   THR A 266      36.711 -12.566   7.496  1.00  0.86           N  
ATOM   2046  CA  THR A 266      36.254 -11.685   6.426  1.00  0.88           C  
ATOM   2047  C   THR A 266      35.175 -12.367   5.589  1.00  0.86           C  
ATOM   2048  CB  THR A 266      37.421 -11.259   5.517  1.00  0.86           C  
ATOM   2049  O   THR A 266      34.469 -11.709   4.822  1.00  0.84           O  
ATOM   2050  CG2 THR A 266      38.396 -10.354   6.262  1.00  0.84           C  
ATOM   2051  OG1 THR A 266      38.119 -12.426   5.065  1.00  0.89           O  
ATOM   2052  N   GLU A 267      35.038 -13.700   5.820  1.00  0.87           N  
ATOM   2053  CA  GLU A 267      34.065 -14.520   5.103  1.00  0.88           C  
ATOM   2054  C   GLU A 267      33.459 -15.582   6.016  1.00  0.87           C  
ATOM   2055  CB  GLU A 267      34.713 -15.181   3.885  1.00  0.86           C  
ATOM   2056  O   GLU A 267      34.160 -16.175   6.838  1.00  0.85           O  
ATOM   2057  CG  GLU A 267      35.195 -14.193   2.832  1.00  0.82           C  
ATOM   2058  CD  GLU A 267      35.718 -14.866   1.573  1.00  0.80           C  
ATOM   2059  OE1 GLU A 267      36.239 -16.001   1.662  1.00  0.82           O  
ATOM   2060  OE2 GLU A 267      35.606 -14.252   0.488  1.00  0.83           O  
ATOM   2061  N   ILE A 268      32.162 -15.777   5.809  1.00  0.88           N  
ATOM   2062  CA  ILE A 268      31.481 -16.854   6.520  1.00  0.89           C  
ATOM   2063  C   ILE A 268      30.536 -17.584   5.569  1.00  0.88           C  
ATOM   2064  CB  ILE A 268      30.703 -16.320   7.744  1.00  0.86           C  
ATOM   2065  O   ILE A 268      30.083 -17.012   4.574  1.00  0.86           O  
ATOM   2066  CG1 ILE A 268      29.605 -15.349   7.296  1.00  0.77           C  
ATOM   2067  CG2 ILE A 268      31.655 -15.649   8.738  1.00  0.76           C  
ATOM   2068  CD1 ILE A 268      28.650 -14.938   8.409  1.00  0.75           C  
ATOM   2069  N   TYR A 269      30.209 -18.787   5.712  1.00  0.88           N  
ATOM   2070  CA  TYR A 269      29.123 -19.512   5.061  1.00  0.89           C  
ATOM   2071  C   TYR A 269      28.243 -20.214   6.088  1.00  0.88           C  
ATOM   2072  CB  TYR A 269      29.680 -20.534   4.065  1.00  0.87           C  
ATOM   2073  O   TYR A 269      28.606 -20.313   7.262  1.00  0.87           O  
ATOM   2074  CG  TYR A 269      30.540 -21.597   4.703  1.00  0.85           C  
ATOM   2075  CD1 TYR A 269      31.896 -21.378   4.936  1.00  0.82           C  
ATOM   2076  CD2 TYR A 269      29.999 -22.824   5.074  1.00  0.82           C  
ATOM   2077  CE1 TYR A 269      32.693 -22.355   5.522  1.00  0.81           C  
ATOM   2078  CE2 TYR A 269      30.787 -23.809   5.661  1.00  0.82           C  
ATOM   2079  OH  TYR A 269      32.914 -24.537   6.462  1.00  0.69           O  
ATOM   2080  CZ  TYR A 269      32.130 -23.566   5.881  1.00  0.79           C  
ATOM   2081  N   PHE A 270      27.114 -20.661   5.715  1.00  0.88           N  
ATOM   2082  CA  PHE A 270      26.168 -21.329   6.600  1.00  0.89           C  
ATOM   2083  C   PHE A 270      25.979 -22.785   6.191  1.00  0.88           C  
ATOM   2084  CB  PHE A 270      24.819 -20.603   6.594  1.00  0.88           C  
ATOM   2085  O   PHE A 270      25.941 -23.101   5.000  1.00  0.86           O  
ATOM   2086  CG  PHE A 270      24.887 -19.192   7.114  1.00  0.88           C  
ATOM   2087  CD1 PHE A 270      24.695 -18.924   8.463  1.00  0.87           C  
ATOM   2088  CD2 PHE A 270      25.142 -18.134   6.252  1.00  0.87           C  
ATOM   2089  CE1 PHE A 270      24.757 -17.620   8.947  1.00  0.88           C  
ATOM   2090  CE2 PHE A 270      25.206 -16.827   6.728  1.00  0.88           C  
ATOM   2091  CZ  PHE A 270      25.012 -16.572   8.076  1.00  0.87           C  
ATOM   2092  N   LEU A 271      25.821 -23.658   7.126  1.00  0.86           N  
ATOM   2093  CA  LEU A 271      25.256 -24.990   6.943  1.00  0.86           C  
ATOM   2094  C   LEU A 271      23.814 -25.041   7.438  1.00  0.86           C  
ATOM   2095  CB  LEU A 271      26.098 -26.036   7.679  1.00  0.84           C  
ATOM   2096  O   LEU A 271      23.551 -24.812   8.621  1.00  0.84           O  
ATOM   2097  CG  LEU A 271      27.533 -26.221   7.185  1.00  0.81           C  
ATOM   2098  CD1 LEU A 271      28.233 -27.313   7.986  1.00  0.78           C  
ATOM   2099  CD2 LEU A 271      27.548 -26.549   5.696  1.00  0.78           C  
ATOM   2100  N   LEU A 272      22.915 -25.304   6.582  1.00  0.87           N  
ATOM   2101  CA  LEU A 272      21.518 -25.564   6.911  1.00  0.87           C  
ATOM   2102  C   LEU A 272      21.202 -27.052   6.805  1.00  0.85           C  
ATOM   2103  CB  LEU A 272      20.592 -24.766   5.989  1.00  0.85           C  
ATOM   2104  O   LEU A 272      21.213 -27.616   5.708  1.00  0.82           O  
ATOM   2105  CG  LEU A 272      20.776 -23.248   5.991  1.00  0.84           C  
ATOM   2106  CD1 LEU A 272      21.731 -22.828   4.879  1.00  0.82           C  
ATOM   2107  CD2 LEU A 272      19.431 -22.546   5.841  1.00  0.82           C  
ATOM   2108  N   TYR A 273      20.922 -27.645   7.870  1.00  0.83           N  
ATOM   2109  CA  TYR A 273      20.891 -29.099   7.986  1.00  0.82           C  
ATOM   2110  C   TYR A 273      19.536 -29.651   7.559  1.00  0.82           C  
ATOM   2111  CB  TYR A 273      21.202 -29.532   9.422  1.00  0.81           C  
ATOM   2112  O   TYR A 273      18.493 -29.172   8.011  1.00  0.79           O  
ATOM   2113  CG  TYR A 273      22.601 -29.185   9.871  1.00  0.78           C  
ATOM   2114  CD1 TYR A 273      23.596 -30.158   9.929  1.00  0.75           C  
ATOM   2115  CD2 TYR A 273      22.930 -27.885  10.238  1.00  0.76           C  
ATOM   2116  CE1 TYR A 273      24.886 -29.844  10.344  1.00  0.74           C  
ATOM   2117  CE2 TYR A 273      24.216 -27.559  10.655  1.00  0.75           C  
ATOM   2118  OH  TYR A 273      26.461 -28.227  11.115  1.00  0.65           O  
ATOM   2119  CZ  TYR A 273      25.186 -28.544  10.704  1.00  0.71           C  
ATOM   2120  N   ALA A 274      19.540 -30.689   6.761  1.00  0.81           N  
ATOM   2121  CA  ALA A 274      18.368 -31.503   6.447  1.00  0.81           C  
ATOM   2122  C   ALA A 274      18.321 -32.755   7.319  1.00  0.79           C  
ATOM   2123  CB  ALA A 274      18.368 -31.887   4.969  1.00  0.79           C  
ATOM   2124  O   ALA A 274      17.255 -33.140   7.805  1.00  0.75           O  
ATOM   2125  N   ASN A 275      19.491 -33.420   7.633  1.00  0.77           N  
ATOM   2126  CA  ASN A 275      19.673 -34.659   8.382  1.00  0.77           C  
ATOM   2127  C   ASN A 275      20.993 -34.661   9.149  1.00  0.77           C  
ATOM   2128  CB  ASN A 275      19.601 -35.868   7.446  1.00  0.74           C  
ATOM   2129  O   ASN A 275      22.030 -34.271   8.609  1.00  0.74           O  
ATOM   2130  CG  ASN A 275      19.591 -37.186   8.195  1.00  0.69           C  
ATOM   2131  ND2 ASN A 275      19.452 -38.284   7.461  1.00  0.67           N  
ATOM   2132  OD1 ASN A 275      19.707 -37.217   9.423  1.00  0.68           O  
ATOM   2133  N   LEU A 276      20.983 -35.254  10.499  1.00  0.73           N  
ATOM   2134  CA  LEU A 276      22.161 -35.371  11.352  1.00  0.72           C  
ATOM   2135  C   LEU A 276      22.748 -36.776  11.278  1.00  0.71           C  
ATOM   2136  CB  LEU A 276      21.810 -35.027  12.802  1.00  0.68           C  
ATOM   2137  O   LEU A 276      23.664 -37.111  12.034  1.00  0.68           O  
ATOM   2138  CG  LEU A 276      21.404 -33.578  13.076  1.00  0.65           C  
ATOM   2139  CD1 LEU A 276      21.021 -33.403  14.542  1.00  0.62           C  
ATOM   2140  CD2 LEU A 276      22.533 -32.626  12.696  1.00  0.63           C  
ATOM   2141  N   GLY A 277      22.347 -37.701  10.373  1.00  0.69           N  
ATOM   2142  CA  GLY A 277      22.917 -39.025  10.176  1.00  0.68           C  
ATOM   2143  C   GLY A 277      22.301 -40.079  11.076  1.00  0.69           C  
ATOM   2144  O   GLY A 277      22.838 -41.181  11.207  1.00  0.66           O  
ATOM   2145  N   THR A 278      21.256 -39.763  11.922  1.00  0.66           N  
ATOM   2146  CA  THR A 278      20.879 -40.735  12.942  1.00  0.66           C  
ATOM   2147  C   THR A 278      19.655 -41.533  12.501  1.00  0.65           C  
ATOM   2148  CB  THR A 278      20.589 -40.048  14.289  1.00  0.61           C  
ATOM   2149  O   THR A 278      19.354 -42.584  13.071  1.00  0.62           O  
ATOM   2150  CG2 THR A 278      21.875 -39.551  14.941  1.00  0.56           C  
ATOM   2151  OG1 THR A 278      19.716 -38.933  14.072  1.00  0.60           O  
ATOM   2152  N   THR A 279      18.899 -41.107  11.410  1.00  0.61           N  
ATOM   2153  CA  THR A 279      17.630 -41.753  11.095  1.00  0.60           C  
ATOM   2154  C   THR A 279      17.542 -42.074   9.606  1.00  0.61           C  
ATOM   2155  CB  THR A 279      16.437 -40.870  11.504  1.00  0.55           C  
ATOM   2156  O   THR A 279      17.940 -41.265   8.766  1.00  0.58           O  
ATOM   2157  CG2 THR A 279      16.338 -40.747  13.021  1.00  0.49           C  
ATOM   2158  OG1 THR A 279      16.602 -39.563  10.939  1.00  0.51           O  
ATOM   2159  N   GLY A 280      17.094 -43.324   9.088  1.00  0.63           N  
ATOM   2160  CA  GLY A 280      16.934 -43.926   7.774  1.00  0.62           C  
ATOM   2161  C   GLY A 280      15.778 -43.340   6.986  1.00  0.63           C  
ATOM   2162  O   GLY A 280      15.416 -43.858   5.927  1.00  0.60           O  
ATOM   2163  N   SER A 281      15.137 -42.377   7.392  1.00  0.70           N  
ATOM   2164  CA  SER A 281      13.933 -41.885   6.731  1.00  0.70           C  
ATOM   2165  C   SER A 281      14.229 -40.644   5.895  1.00  0.70           C  
ATOM   2166  CB  SER A 281      12.847 -41.568   7.761  1.00  0.66           C  
ATOM   2167  O   SER A 281      15.126 -39.865   6.227  1.00  0.67           O  
ATOM   2168  OG  SER A 281      13.336 -40.678   8.749  1.00  0.64           O  
ATOM   2169  N   ILE A 282      13.555 -40.501   4.612  1.00  0.73           N  
ATOM   2170  CA  ILE A 282      13.565 -39.281   3.813  1.00  0.74           C  
ATOM   2171  C   ILE A 282      13.178 -38.089   4.686  1.00  0.74           C  
ATOM   2172  CB  ILE A 282      12.612 -39.390   2.602  1.00  0.68           C  
ATOM   2173  O   ILE A 282      12.113 -38.087   5.307  1.00  0.70           O  
ATOM   2174  CG1 ILE A 282      13.022 -40.563   1.704  1.00  0.62           C  
ATOM   2175  CG2 ILE A 282      12.589 -38.078   1.813  1.00  0.59           C  
ATOM   2176  CD1 ILE A 282      12.052 -40.838   0.563  1.00  0.58           C  
ATOM   2177  N   GLN A 283      14.033 -37.185   4.611  1.00  0.78           N  
ATOM   2178  CA  GLN A 283      13.808 -35.959   5.370  1.00  0.78           C  
ATOM   2179  C   GLN A 283      13.802 -34.738   4.454  1.00  0.79           C  
ATOM   2180  CB  GLN A 283      14.874 -35.796   6.455  1.00  0.75           C  
ATOM   2181  O   GLN A 283      14.729 -34.543   3.665  1.00  0.76           O  
ATOM   2182  CG  GLN A 283      14.900 -36.934   7.467  1.00  0.69           C  
ATOM   2183  CD  GLN A 283      15.767 -36.626   8.673  1.00  0.67           C  
ATOM   2184  NE2 GLN A 283      15.630 -37.430   9.722  1.00  0.56           N  
ATOM   2185  OE1 GLN A 283      16.553 -35.673   8.663  1.00  0.66           O  
ATOM   2186  N   THR A 284      12.702 -34.002   4.445  1.00  0.80           N  
ATOM   2187  CA  THR A 284      12.543 -32.738   3.735  1.00  0.81           C  
ATOM   2188  C   THR A 284      12.396 -31.580   4.718  1.00  0.80           C  
ATOM   2189  CB  THR A 284      11.324 -32.774   2.795  1.00  0.78           C  
ATOM   2190  O   THR A 284      11.485 -31.576   5.549  1.00  0.78           O  
ATOM   2191  CG2 THR A 284      11.182 -31.464   2.027  1.00  0.75           C  
ATOM   2192  OG1 THR A 284      11.481 -33.848   1.859  1.00  0.80           O  
ATOM   2193  N   ASN A 285      13.334 -30.660   4.633  1.00  0.82           N  
ATOM   2194  CA  ASN A 285      13.227 -29.393   5.348  1.00  0.83           C  
ATOM   2195  C   ASN A 285      13.132 -28.212   4.387  1.00  0.84           C  
ATOM   2196  CB  ASN A 285      14.413 -29.211   6.298  1.00  0.82           C  
ATOM   2197  O   ASN A 285      13.891 -28.132   3.419  1.00  0.83           O  
ATOM   2198  CG  ASN A 285      14.403 -30.206   7.441  1.00  0.77           C  
ATOM   2199  ND2 ASN A 285      15.583 -30.519   7.965  1.00  0.77           N  
ATOM   2200  OD1 ASN A 285      13.345 -30.691   7.850  1.00  0.77           O  
ATOM   2201  N   LYS A 286      12.172 -27.337   4.625  1.00  0.85           N  
ATOM   2202  CA  LYS A 286      12.055 -26.053   3.940  1.00  0.86           C  
ATOM   2203  C   LYS A 286      12.569 -24.913   4.815  1.00  0.86           C  
ATOM   2204  CB  LYS A 286      10.604 -25.790   3.536  1.00  0.85           C  
ATOM   2205  O   LYS A 286      12.057 -24.689   5.914  1.00  0.85           O  
ATOM   2206  CG  LYS A 286      10.406 -24.511   2.735  1.00  0.84           C  
ATOM   2207  CD  LYS A 286       8.938 -24.287   2.394  1.00  0.83           C  
ATOM   2208  CE  LYS A 286       8.726 -22.960   1.678  1.00  0.84           C  
ATOM   2209  NZ  LYS A 286       7.282 -22.584   1.623  1.00  0.82           N  
ATOM   2210  N   TYR A 287      13.581 -24.272   4.303  1.00  0.86           N  
ATOM   2211  CA  TYR A 287      14.052 -22.989   4.813  1.00  0.87           C  
ATOM   2212  C   TYR A 287      13.476 -21.835   4.002  1.00  0.85           C  
ATOM   2213  CB  TYR A 287      15.583 -22.931   4.789  1.00  0.85           C  
ATOM   2214  O   TYR A 287      13.687 -21.753   2.790  1.00  0.83           O  
ATOM   2215  CG  TYR A 287      16.243 -23.965   5.668  1.00  0.85           C  
ATOM   2216  CD1 TYR A 287      16.558 -23.680   6.995  1.00  0.84           C  
ATOM   2217  CD2 TYR A 287      16.555 -25.227   5.174  1.00  0.84           C  
ATOM   2218  CE1 TYR A 287      17.169 -24.629   7.809  1.00  0.86           C  
ATOM   2219  CE2 TYR A 287      17.166 -26.183   5.979  1.00  0.85           C  
ATOM   2220  OH  TYR A 287      18.072 -26.819   8.094  1.00  0.79           O  
ATOM   2221  CZ  TYR A 287      17.468 -25.876   7.293  1.00  0.85           C  
ATOM   2222  N   SER A 288      12.727 -20.965   4.717  1.00  0.84           N  
ATOM   2223  CA  SER A 288      12.074 -19.826   4.079  1.00  0.85           C  
ATOM   2224  C   SER A 288      12.464 -18.516   4.755  1.00  0.83           C  
ATOM   2225  CB  SER A 288      10.555 -19.992   4.108  1.00  0.82           C  
ATOM   2226  O   SER A 288      12.734 -18.488   5.957  1.00  0.80           O  
ATOM   2227  OG  SER A 288      10.168 -21.194   3.464  1.00  0.74           O  
ATOM   2228  N   LYS A 289      12.628 -17.588   3.926  1.00  0.78           N  
ATOM   2229  CA  LYS A 289      12.885 -16.213   4.345  1.00  0.78           C  
ATOM   2230  C   LYS A 289      14.186 -16.114   5.137  1.00  0.78           C  
ATOM   2231  CB  LYS A 289      11.720 -15.680   5.181  1.00  0.75           C  
ATOM   2232  O   LYS A 289      14.228 -15.483   6.195  1.00  0.76           O  
ATOM   2233  CG  LYS A 289      10.379 -15.710   4.465  1.00  0.71           C  
ATOM   2234  CD  LYS A 289       9.262 -15.164   5.345  1.00  0.68           C  
ATOM   2235  CE  LYS A 289       7.905 -15.278   4.664  1.00  0.65           C  
ATOM   2236  NZ  LYS A 289       6.795 -14.840   5.562  1.00  0.58           N  
ATOM   2237  N   VAL A 290      15.243 -16.753   4.765  1.00  0.85           N  
ATOM   2238  CA  VAL A 290      16.552 -16.625   5.397  1.00  0.86           C  
ATOM   2239  C   VAL A 290      17.107 -15.223   5.158  1.00  0.85           C  
ATOM   2240  CB  VAL A 290      17.543 -17.687   4.870  1.00  0.85           C  
ATOM   2241  O   VAL A 290      17.258 -14.795   4.011  1.00  0.83           O  
ATOM   2242  CG1 VAL A 290      18.838 -17.666   5.680  1.00  0.85           C  
ATOM   2243  CG2 VAL A 290      16.907 -19.075   4.909  1.00  0.84           C  
ATOM   2244  N   ILE A 291      17.395 -14.485   6.175  1.00  0.84           N  
ATOM   2245  CA  ILE A 291      17.928 -13.127   6.159  1.00  0.84           C  
ATOM   2246  C   ILE A 291      19.132 -13.034   7.094  1.00  0.85           C  
ATOM   2247  CB  ILE A 291      16.853 -12.093   6.565  1.00  0.82           C  
ATOM   2248  O   ILE A 291      19.028 -13.349   8.283  1.00  0.84           O  
ATOM   2249  CG1 ILE A 291      15.652 -12.171   5.615  1.00  0.75           C  
ATOM   2250  CG2 ILE A 291      17.444 -10.681   6.587  1.00  0.74           C  
ATOM   2251  CD1 ILE A 291      14.475 -11.301   6.034  1.00  0.72           C  
ATOM   2252  N   VAL A 292      20.278 -12.583   6.642  1.00  0.86           N  
ATOM   2253  CA  VAL A 292      21.455 -12.211   7.420  1.00  0.86           C  
ATOM   2254  C   VAL A 292      21.652 -10.698   7.369  1.00  0.85           C  
ATOM   2255  CB  VAL A 292      22.723 -12.931   6.909  1.00  0.85           C  
ATOM   2256  O   VAL A 292      21.745 -10.114   6.287  1.00  0.83           O  
ATOM   2257  CG1 VAL A 292      23.948 -12.508   7.719  1.00  0.85           C  
ATOM   2258  CG2 VAL A 292      22.537 -14.446   6.968  1.00  0.84           C  
ATOM   2259  N   THR A 293      21.716 -10.008   8.521  1.00  0.83           N  
ATOM   2260  CA  THR A 293      21.924  -8.570   8.650  1.00  0.84           C  
ATOM   2261  C   THR A 293      23.098  -8.275   9.579  1.00  0.84           C  
ATOM   2262  CB  THR A 293      20.659  -7.868   9.177  1.00  0.82           C  
ATOM   2263  O   THR A 293      23.391  -9.058  10.486  1.00  0.83           O  
ATOM   2264  CG2 THR A 293      19.517  -7.965   8.172  1.00  0.75           C  
ATOM   2265  OG1 THR A 293      20.254  -8.485  10.405  1.00  0.78           O  
ATOM   2266  N   GLU A 294      23.724  -7.125   9.377  1.00  0.83           N  
ATOM   2267  CA  GLU A 294      24.661  -6.552  10.339  1.00  0.84           C  
ATOM   2268  C   GLU A 294      23.929  -5.996  11.558  1.00  0.82           C  
ATOM   2269  CB  GLU A 294      25.501  -5.454   9.683  1.00  0.81           C  
ATOM   2270  O   GLU A 294      22.939  -5.275  11.418  1.00  0.79           O  
ATOM   2271  CG  GLU A 294      26.644  -4.952  10.553  1.00  0.77           C  
ATOM   2272  CD  GLU A 294      27.551  -3.962   9.839  1.00  0.76           C  
ATOM   2273  OE1 GLU A 294      27.689  -4.051   8.598  1.00  0.78           O  
ATOM   2274  OE2 GLU A 294      28.130  -3.091  10.527  1.00  0.74           O  
ATOM   2275  N   GLY A 295      24.447  -6.369  12.926  1.00  0.80           N  
ATOM   2276  CA  GLY A 295      23.972  -5.884  14.213  1.00  0.81           C  
ATOM   2277  C   GLY A 295      23.182  -6.922  14.986  1.00  0.80           C  
ATOM   2278  O   GLY A 295      23.079  -8.075  14.562  1.00  0.78           O  
ATOM   2279  N   SER A 296      22.715  -6.733  16.203  1.00  0.69           N  
ATOM   2280  CA  SER A 296      21.871  -7.497  17.116  1.00  0.67           C  
ATOM   2281  C   SER A 296      20.437  -7.580  16.603  1.00  0.65           C  
ATOM   2282  CB  SER A 296      21.887  -6.872  18.511  1.00  0.62           C  
ATOM   2283  O   SER A 296      20.051  -6.837  15.698  1.00  0.60           O  
ATOM   2284  OG  SER A 296      21.541  -5.499  18.452  1.00  0.59           O  
ATOM   2285  N   GLU A 297      19.675  -8.749  17.004  1.00  0.57           N  
ATOM   2286  CA  GLU A 297      18.316  -9.165  16.672  1.00  0.56           C  
ATOM   2287  C   GLU A 297      17.482  -7.984  16.184  1.00  0.56           C  
ATOM   2288  CB  GLU A 297      17.643  -9.820  17.881  1.00  0.50           C  
ATOM   2289  O   GLU A 297      17.441  -6.936  16.832  1.00  0.53           O  
ATOM   2290  CG  GLU A 297      16.725 -10.979  17.521  1.00  0.45           C  
ATOM   2291  CD  GLU A 297      16.076 -11.629  18.733  1.00  0.47           C  
ATOM   2292  OE1 GLU A 297      16.360 -11.203  19.875  1.00  0.51           O  
ATOM   2293  OE2 GLU A 297      15.278 -12.572  18.538  1.00  0.42           O  
ATOM   2294  N   GLN A 298      17.028  -7.957  15.012  1.00  0.51           N  
ATOM   2295  CA  GLN A 298      15.845  -7.255  14.527  1.00  0.51           C  
ATOM   2296  C   GLN A 298      14.607  -8.145  14.604  1.00  0.51           C  
ATOM   2297  CB  GLN A 298      16.056  -6.773  13.091  1.00  0.47           C  
ATOM   2298  O   GLN A 298      14.653  -9.316  14.221  1.00  0.49           O  
ATOM   2299  CG  GLN A 298      17.142  -5.714  12.951  1.00  0.45           C  
ATOM   2300  CD  GLN A 298      16.762  -4.395  13.599  1.00  0.48           C  
ATOM   2301  NE2 GLN A 298      17.689  -3.817  14.354  1.00  0.39           N  
ATOM   2302  OE1 GLN A 298      15.644  -3.900  13.421  1.00  0.50           O  
ATOM   2303  N   PRO A 299      13.672  -7.911  15.526  1.00  0.47           N  
ATOM   2304  CA  PRO A 299      12.436  -8.670  15.327  1.00  0.46           C  
ATOM   2305  C   PRO A 299      12.183  -9.013  13.860  1.00  0.47           C  
ATOM   2306  CB  PRO A 299      11.354  -7.728  15.861  1.00  0.44           C  
ATOM   2307  O   PRO A 299      12.432  -8.188  12.978  1.00  0.46           O  
ATOM   2308  CG  PRO A 299      12.082  -6.471  16.213  1.00  0.41           C  
ATOM   2309  CD  PRO A 299      13.545  -6.674  15.940  1.00  0.43           C  
ATOM   2310  N   PHE A 300      12.405 -10.268  13.414  1.00  0.43           N  
ATOM   2311  CA  PHE A 300      11.762 -10.708  12.181  1.00  0.41           C  
ATOM   2312  C   PHE A 300      10.480  -9.923  11.929  1.00  0.43           C  
ATOM   2313  CB  PHE A 300      11.455 -12.208  12.239  1.00  0.39           C  
ATOM   2314  O   PHE A 300       9.522 -10.025  12.697  1.00  0.40           O  
ATOM   2315  CG  PHE A 300      10.952 -12.775  10.940  1.00  0.36           C  
ATOM   2316  CD1 PHE A 300      11.840 -13.161   9.943  1.00  0.33           C  
ATOM   2317  CD2 PHE A 300       9.590 -12.923  10.714  1.00  0.35           C  
ATOM   2318  CE1 PHE A 300      11.377 -13.687   8.739  1.00  0.35           C  
ATOM   2319  CE2 PHE A 300       9.119 -13.447   9.514  1.00  0.38           C  
ATOM   2320  CZ  PHE A 300      10.014 -13.828   8.527  1.00  0.31           C  
ATOM   2321  N   GLU A 301      10.574  -8.711  11.390  1.00  0.37           N  
ATOM   2322  CA  GLU A 301       9.398  -8.258  10.652  1.00  0.38           C  
ATOM   2323  C   GLU A 301       9.192  -9.079   9.383  1.00  0.37           C  
ATOM   2324  CB  GLU A 301       9.521  -6.773  10.304  1.00  0.36           C  
ATOM   2325  O   GLU A 301      10.067  -9.122   8.516  1.00  0.36           O  
ATOM   2326  CG  GLU A 301       9.250  -5.841  11.477  1.00  0.35           C  
ATOM   2327  CD  GLU A 301       9.094  -4.386  11.064  1.00  0.41           C  
ATOM   2328  OE1 GLU A 301       9.295  -4.069   9.869  1.00  0.45           O  
ATOM   2329  OE2 GLU A 301       8.769  -3.556  11.942  1.00  0.41           O  
ATOM   2330  N   PRO A 302       8.609 -10.337   9.428  1.00  0.37           N  
ATOM   2331  CA  PRO A 302       8.394 -10.907   8.096  1.00  0.36           C  
ATOM   2332  C   PRO A 302       8.708  -9.919   6.974  1.00  0.37           C  
ATOM   2333  CB  PRO A 302       6.906 -11.268   8.104  1.00  0.35           C  
ATOM   2334  O   PRO A 302       8.403  -8.730   7.090  1.00  0.35           O  
ATOM   2335  CG  PRO A 302       6.367 -10.641   9.349  1.00  0.33           C  
ATOM   2336  CD  PRO A 302       7.521 -10.131  10.163  1.00  0.35           C  
ATOM   2337  N   TYR A 303       9.882  -9.904   6.346  1.00  0.35           N  
ATOM   2338  CA  TYR A 303       9.915  -9.232   5.052  1.00  0.35           C  
ATOM   2339  C   TYR A 303       8.513  -9.099   4.470  1.00  0.35           C  
ATOM   2340  CB  TYR A 303      10.816  -9.992   4.074  1.00  0.33           C  
ATOM   2341  O   TYR A 303       7.890 -10.097   4.100  1.00  0.33           O  
ATOM   2342  CG  TYR A 303      11.164  -9.207   2.833  1.00  0.31           C  
ATOM   2343  CD1 TYR A 303      12.227  -8.306   2.830  1.00  0.30           C  
ATOM   2344  CD2 TYR A 303      10.430  -9.362   1.662  1.00  0.31           C  
ATOM   2345  CE1 TYR A 303      12.550  -7.579   1.689  1.00  0.31           C  
ATOM   2346  CE2 TYR A 303      10.744  -8.639   0.516  1.00  0.33           C  
ATOM   2347  OH  TYR A 303      12.119  -7.034  -0.593  1.00  0.24           O  
ATOM   2348  CZ  TYR A 303      11.804  -7.752   0.539  1.00  0.29           C  
ATOM   2349  N   GLN A 304       7.642  -8.404   5.038  1.00  0.32           N  
ATOM   2350  CA  GLN A 304       6.518  -7.850   4.291  1.00  0.32           C  
ATOM   2351  C   GLN A 304       6.998  -7.091   3.057  1.00  0.32           C  
ATOM   2352  CB  GLN A 304       5.683  -6.928   5.182  1.00  0.31           C  
ATOM   2353  O   GLN A 304       7.848  -6.205   3.159  1.00  0.31           O  
ATOM   2354  CG  GLN A 304       4.946  -7.654   6.299  1.00  0.29           C  
ATOM   2355  CD  GLN A 304       3.846  -6.814   6.919  1.00  0.33           C  
ATOM   2356  NE2 GLN A 304       3.013  -7.442   7.742  1.00  0.30           N  
ATOM   2357  OE1 GLN A 304       3.746  -5.610   6.662  1.00  0.38           O  
ATOM   2358  N   LEU A 305       7.553  -7.728   1.982  1.00  0.30           N  
ATOM   2359  CA  LEU A 305       7.565  -6.878   0.797  1.00  0.29           C  
ATOM   2360  C   LEU A 305       6.957  -5.513   1.101  1.00  0.30           C  
ATOM   2361  CB  LEU A 305       6.800  -7.546  -0.350  1.00  0.28           C  
ATOM   2362  O   LEU A 305       5.821  -5.425   1.573  1.00  0.29           O  
ATOM   2363  CG  LEU A 305       7.529  -8.671  -1.086  1.00  0.27           C  
ATOM   2364  CD1 LEU A 305       6.536  -9.518  -1.875  1.00  0.25           C  
ATOM   2365  CD2 LEU A 305       8.603  -8.101  -2.006  1.00  0.28           C  
ATOM   2366  N   THR A 306       7.507  -4.644   1.932  1.00  0.29           N  
ATOM   2367  CA  THR A 306       6.994  -3.278   1.925  1.00  0.29           C  
ATOM   2368  C   THR A 306       6.231  -2.993   0.635  1.00  0.29           C  
ATOM   2369  CB  THR A 306       8.132  -2.254   2.089  1.00  0.28           C  
ATOM   2370  O   THR A 306       5.928  -1.838   0.329  1.00  0.28           O  
ATOM   2371  CG2 THR A 306       8.671  -2.253   3.515  1.00  0.27           C  
ATOM   2372  OG1 THR A 306       9.197  -2.583   1.188  1.00  0.29           O  
ATOM   2373  N   ASN A 307       5.539  -3.938   0.032  1.00  0.28           N  
ATOM   2374  CA  ASN A 307       4.193  -4.024  -0.526  1.00  0.27           C  
ATOM   2375  C   ASN A 307       3.147  -4.242   0.564  1.00  0.28           C  
ATOM   2376  CB  ASN A 307       4.115  -5.141  -1.569  1.00  0.25           C  
ATOM   2377  O   ASN A 307       3.047  -5.335   1.124  1.00  0.27           O  
ATOM   2378  CG  ASN A 307       4.574  -4.692  -2.942  1.00  0.25           C  
ATOM   2379  ND2 ASN A 307       4.996  -5.643  -3.766  1.00  0.23           N  
ATOM   2380  OD1 ASN A 307       4.550  -3.500  -3.259  1.00  0.28           O  
ATOM   2381  N   LYS A 308       3.250  -3.630   1.698  1.00  0.31           N  
ATOM   2382  CA  LYS A 308       1.902  -3.610   2.258  1.00  0.30           C  
ATOM   2383  C   LYS A 308       0.847  -3.675   1.157  1.00  0.31           C  
ATOM   2384  CB  LYS A 308       1.693  -2.358   3.111  1.00  0.28           C  
ATOM   2385  O   LYS A 308       0.691  -2.727   0.384  1.00  0.29           O  
ATOM   2386  CG  LYS A 308       2.424  -2.389   4.445  1.00  0.27           C  
ATOM   2387  CD  LYS A 308       2.046  -1.198   5.317  1.00  0.29           C  
ATOM   2388  CE  LYS A 308       2.822  -1.195   6.627  1.00  0.26           C  
ATOM   2389  NZ  LYS A 308       2.423  -0.054   7.505  1.00  0.27           N  
ATOM   2390  N   ARG A 309       0.872  -4.587   0.166  1.00  0.32           N  
ATOM   2391  CA  ARG A 309      -0.537  -4.750  -0.179  1.00  0.30           C  
ATOM   2392  C   ARG A 309      -1.436  -4.120   0.880  1.00  0.32           C  
ATOM   2393  CB  ARG A 309      -0.882  -6.232  -0.345  1.00  0.29           C  
ATOM   2394  O   ARG A 309      -1.345  -4.460   2.062  1.00  0.30           O  
ATOM   2395  CG  ARG A 309      -0.500  -6.805  -1.701  1.00  0.27           C  
ATOM   2396  CD  ARG A 309      -0.953  -8.250  -1.850  1.00  0.30           C  
ATOM   2397  NE  ARG A 309      -0.571  -8.804  -3.146  1.00  0.25           N  
ATOM   2398  NH1 ARG A 309      -1.512 -10.880  -2.769  1.00  0.21           N  
ATOM   2399  NH2 ARG A 309      -0.449 -10.441  -4.752  1.00  0.18           N  
ATOM   2400  CZ  ARG A 309      -0.845 -10.040  -3.553  1.00  0.24           C  
ATOM   2401  N   ALA A 310      -1.300  -2.827   1.213  1.00  0.32           N  
ATOM   2402  CA  ALA A 310      -2.435  -2.295   1.963  1.00  0.32           C  
ATOM   2403  C   ALA A 310      -3.462  -3.385   2.253  1.00  0.32           C  
ATOM   2404  CB  ALA A 310      -3.086  -1.144   1.199  1.00  0.30           C  
ATOM   2405  O   ALA A 310      -3.821  -4.160   1.363  1.00  0.30           O  
ATOM   2406  N   LYS A 311      -3.143  -4.327   3.159  1.00  0.33           N  
ATOM   2407  CA  LYS A 311      -4.387  -4.973   3.568  1.00  0.32           C  
ATOM   2408  C   LYS A 311      -5.594  -4.300   2.922  1.00  0.33           C  
ATOM   2409  CB  LYS A 311      -4.527  -4.952   5.090  1.00  0.31           C  
ATOM   2410  O   LYS A 311      -5.855  -3.119   3.162  1.00  0.31           O  
ATOM   2411  CG  LYS A 311      -4.233  -6.288   5.758  1.00  0.29           C  
ATOM   2412  CD  LYS A 311      -4.428  -6.213   7.267  1.00  0.32           C  
ATOM   2413  CE  LYS A 311      -4.125  -7.547   7.937  1.00  0.29           C  
ATOM   2414  NZ  LYS A 311      -4.350  -7.489   9.412  1.00  0.31           N  
ATOM   2415  N   LEU A 312      -5.753  -4.289   1.556  1.00  0.36           N  
ATOM   2416  CA  LEU A 312      -7.058  -3.923   1.017  1.00  0.36           C  
ATOM   2417  C   LEU A 312      -8.122  -3.939   2.109  1.00  0.36           C  
ATOM   2418  CB  LEU A 312      -7.457  -4.875  -0.114  1.00  0.33           C  
ATOM   2419  O   LEU A 312      -9.126  -3.230   2.014  1.00  0.34           O  
ATOM   2420  CG  LEU A 312      -6.965  -4.508  -1.515  1.00  0.31           C  
ATOM   2421  CD1 LEU A 312      -6.776  -5.766  -2.356  1.00  0.29           C  
ATOM   2422  CD2 LEU A 312      -7.938  -3.548  -2.190  1.00  0.32           C  
ATOM   2423  N   ILE A 313      -7.843  -4.398   3.317  1.00  0.36           N  
ATOM   2424  CA  ILE A 313      -8.726  -4.465   4.477  1.00  0.38           C  
ATOM   2425  C   ILE A 313      -8.366  -3.356   5.463  1.00  0.37           C  
ATOM   2426  CB  ILE A 313      -8.647  -5.844   5.168  1.00  0.34           C  
ATOM   2427  O   ILE A 313      -7.368  -3.456   6.182  1.00  0.35           O  
ATOM   2428  CG1 ILE A 313      -8.857  -6.967   4.146  1.00  0.32           C  
ATOM   2429  CG2 ILE A 313      -9.670  -5.939   6.304  1.00  0.32           C  
ATOM   2430  CD1 ILE A 313      -8.671  -8.366   4.716  1.00  0.31           C  
ATOM   2431  N   SER A 314      -8.292  -2.076   5.071  1.00  0.37           N  
ATOM   2432  CA  SER A 314      -8.559  -1.131   6.150  1.00  0.36           C  
ATOM   2433  C   SER A 314      -9.853  -1.476   6.880  1.00  0.37           C  
ATOM   2434  CB  SER A 314      -8.636   0.296   5.606  1.00  0.35           C  
ATOM   2435  O   SER A 314     -10.790  -2.004   6.278  1.00  0.36           O  
ATOM   2436  OG  SER A 314      -9.749   0.446   4.742  1.00  0.32           O  
ATOM   2437  N   ASP A 315      -9.724  -1.938   8.188  1.00  0.36           N  
ATOM   2438  CA  ASP A 315     -10.591  -2.046   9.357  1.00  0.37           C  
ATOM   2439  C   ASP A 315     -11.976  -2.559   8.968  1.00  0.36           C  
ATOM   2440  CB  ASP A 315     -10.710  -0.695  10.065  1.00  0.33           C  
ATOM   2441  O   ASP A 315     -12.821  -1.789   8.506  1.00  0.35           O  
ATOM   2442  CG  ASP A 315      -9.370  -0.144  10.520  1.00  0.32           C  
ATOM   2443  OD1 ASP A 315      -8.427  -0.935  10.737  1.00  0.33           O  
ATOM   2444  OD2 ASP A 315      -9.257   1.093  10.666  1.00  0.32           O  
ATOM   2445  N   GLY A 316     -12.072  -3.832   8.251  1.00  0.39           N  
ATOM   2446  CA  GLY A 316     -13.323  -4.567   8.336  1.00  0.38           C  
ATOM   2447  C   GLY A 316     -14.253  -4.299   7.168  1.00  0.39           C  
ATOM   2448  O   GLY A 316     -15.302  -4.934   7.044  1.00  0.37           O  
ATOM   2449  N   ALA A 317     -14.035  -3.502   6.099  1.00  0.48           N  
ATOM   2450  CA  ALA A 317     -14.903  -3.460   4.925  1.00  0.46           C  
ATOM   2451  C   ALA A 317     -14.084  -3.408   3.639  1.00  0.48           C  
ATOM   2452  CB  ALA A 317     -15.845  -2.261   5.002  1.00  0.42           C  
ATOM   2453  O   ALA A 317     -13.206  -2.555   3.489  1.00  0.46           O  
ATOM   2454  N   LEU A 318     -13.952  -4.401   2.864  1.00  0.52           N  
ATOM   2455  CA  LEU A 318     -13.756  -4.355   1.419  1.00  0.52           C  
ATOM   2456  C   LEU A 318     -14.972  -3.753   0.724  1.00  0.53           C  
ATOM   2457  CB  LEU A 318     -13.482  -5.758   0.870  1.00  0.47           C  
ATOM   2458  O   LEU A 318     -16.036  -4.374   0.675  1.00  0.51           O  
ATOM   2459  CG  LEU A 318     -12.090  -5.997   0.283  1.00  0.43           C  
ATOM   2460  CD1 LEU A 318     -11.391  -7.132   1.023  1.00  0.37           C  
ATOM   2461  CD2 LEU A 318     -12.183  -6.300  -1.208  1.00  0.40           C  
ATOM   2462  N   ASN A 319     -14.988  -2.405   0.617  1.00  0.62           N  
ATOM   2463  CA  ASN A 319     -15.667  -1.996  -0.608  1.00  0.62           C  
ATOM   2464  C   ASN A 319     -14.975  -2.559  -1.846  1.00  0.62           C  
ATOM   2465  CB  ASN A 319     -15.748  -0.470  -0.693  1.00  0.57           C  
ATOM   2466  O   ASN A 319     -13.802  -2.272  -2.092  1.00  0.60           O  
ATOM   2467  CG  ASN A 319     -16.574   0.134   0.426  1.00  0.53           C  
ATOM   2468  ND2 ASN A 319     -16.236   1.356   0.820  1.00  0.54           N  
ATOM   2469  OD1 ASN A 319     -17.508  -0.494   0.933  1.00  0.55           O  
ATOM   2470  N   VAL A 320     -15.458  -3.635  -2.507  1.00  0.67           N  
ATOM   2471  CA  VAL A 320     -14.998  -4.251  -3.747  1.00  0.68           C  
ATOM   2472  C   VAL A 320     -15.176  -3.273  -4.907  1.00  0.69           C  
ATOM   2473  CB  VAL A 320     -15.750  -5.568  -4.040  1.00  0.65           C  
ATOM   2474  O   VAL A 320     -16.296  -2.855  -5.208  1.00  0.67           O  
ATOM   2475  CG1 VAL A 320     -15.163  -6.264  -5.267  1.00  0.58           C  
ATOM   2476  CG2 VAL A 320     -15.702  -6.491  -2.824  1.00  0.58           C  
ATOM   2477  N   PRO A 321     -13.982  -2.617  -5.330  1.00  0.63           N  
ATOM   2478  CA  PRO A 321     -14.172  -1.810  -6.537  1.00  0.65           C  
ATOM   2479  C   PRO A 321     -14.948  -2.549  -7.625  1.00  0.67           C  
ATOM   2480  CB  PRO A 321     -12.741  -1.514  -6.992  1.00  0.61           C  
ATOM   2481  O   PRO A 321     -14.680  -3.723  -7.890  1.00  0.68           O  
ATOM   2482  CG  PRO A 321     -11.893  -2.491  -6.245  1.00  0.59           C  
ATOM   2483  CD  PRO A 321     -12.714  -3.087  -5.138  1.00  0.60           C  
ATOM   2484  N   LEU A 322     -15.879  -1.911  -8.220  1.00  0.60           N  
ATOM   2485  CA  LEU A 322     -16.592  -2.381  -9.403  1.00  0.60           C  
ATOM   2486  C   LEU A 322     -15.841  -2.003 -10.675  1.00  0.59           C  
ATOM   2487  CB  LEU A 322     -18.008  -1.802  -9.440  1.00  0.54           C  
ATOM   2488  O   LEU A 322     -16.270  -1.113 -11.413  1.00  0.55           O  
ATOM   2489  CG  LEU A 322     -18.949  -2.237  -8.315  1.00  0.51           C  
ATOM   2490  CD1 LEU A 322     -20.275  -1.490  -8.415  1.00  0.47           C  
ATOM   2491  CD2 LEU A 322     -19.174  -3.744  -8.359  1.00  0.53           C  
ATOM   2492  N   SER A 323     -14.575  -2.499 -10.918  1.00  0.66           N  
ATOM   2493  CA  SER A 323     -13.820  -2.337 -12.157  1.00  0.68           C  
ATOM   2494  C   SER A 323     -13.966  -3.559 -13.057  1.00  0.69           C  
ATOM   2495  CB  SER A 323     -12.342  -2.088 -11.856  1.00  0.63           C  
ATOM   2496  O   SER A 323     -14.047  -4.689 -12.570  1.00  0.68           O  
ATOM   2497  OG  SER A 323     -11.684  -3.301 -11.532  1.00  0.58           O  
ATOM   2498  N   SER A 324     -13.971  -3.473 -14.288  1.00  0.58           N  
ATOM   2499  CA  SER A 324     -14.141  -4.538 -15.271  1.00  0.59           C  
ATOM   2500  C   SER A 324     -13.011  -5.558 -15.181  1.00  0.59           C  
ATOM   2501  CB  SER A 324     -14.204  -3.958 -16.685  1.00  0.53           C  
ATOM   2502  O   SER A 324     -13.153  -6.692 -15.642  1.00  0.58           O  
ATOM   2503  OG  SER A 324     -13.081  -3.131 -16.940  1.00  0.51           O  
ATOM   2504  N   ASP A 325     -11.864  -5.102 -14.701  1.00  0.60           N  
ATOM   2505  CA  ASP A 325     -10.682  -5.956 -14.643  1.00  0.64           C  
ATOM   2506  C   ASP A 325     -10.761  -6.925 -13.466  1.00  0.60           C  
ATOM   2507  CB  ASP A 325      -9.412  -5.108 -14.543  1.00  0.56           C  
ATOM   2508  O   ASP A 325     -10.128  -7.982 -13.481  1.00  0.59           O  
ATOM   2509  CG  ASP A 325      -9.383  -3.962 -15.539  1.00  0.53           C  
ATOM   2510  OD1 ASP A 325      -9.934  -4.108 -16.652  1.00  0.51           O  
ATOM   2511  OD2 ASP A 325      -8.803  -2.905 -15.209  1.00  0.58           O  
ATOM   2512  N   LEU A 326     -11.674  -6.630 -12.491  1.00  0.71           N  
ATOM   2513  CA  LEU A 326     -11.784  -7.460 -11.296  1.00  0.73           C  
ATOM   2514  C   LEU A 326     -12.953  -8.431 -11.414  1.00  0.73           C  
ATOM   2515  CB  LEU A 326     -11.954  -6.586 -10.050  1.00  0.70           C  
ATOM   2516  O   LEU A 326     -12.905  -9.537 -10.870  1.00  0.73           O  
ATOM   2517  CG  LEU A 326     -10.742  -5.751  -9.637  1.00  0.66           C  
ATOM   2518  CD1 LEU A 326     -11.080  -4.890  -8.424  1.00  0.64           C  
ATOM   2519  CD2 LEU A 326      -9.547  -6.651  -9.343  1.00  0.65           C  
ATOM   2520  N   TRP A 327     -13.916  -8.105 -12.044  1.00  0.75           N  
ATOM   2521  CA  TRP A 327     -15.165  -8.850 -12.162  1.00  0.81           C  
ATOM   2522  C   TRP A 327     -15.222  -9.612 -13.481  1.00  0.76           C  
ATOM   2523  CB  TRP A 327     -16.367  -7.909 -12.049  1.00  0.73           C  
ATOM   2524  O   TRP A 327     -15.071  -9.021 -14.553  1.00  0.71           O  
ATOM   2525  CG  TRP A 327     -16.505  -7.255 -10.707  1.00  0.66           C  
ATOM   2526  CD1 TRP A 327     -15.862  -6.130 -10.268  1.00  0.61           C  
ATOM   2527  CD2 TRP A 327     -17.335  -7.690  -9.626  1.00  0.67           C  
ATOM   2528  CE2 TRP A 327     -17.146  -6.780  -8.561  1.00  0.71           C  
ATOM   2529  CE3 TRP A 327     -18.222  -8.761  -9.454  1.00  0.75           C  
ATOM   2530  NE1 TRP A 327     -16.243  -5.840  -8.979  1.00  0.76           N  
ATOM   2531  CH2 TRP A 327     -18.675  -7.967  -7.199  1.00  0.73           C  
ATOM   2532  CZ2 TRP A 327     -17.813  -6.911  -7.341  1.00  0.74           C  
ATOM   2533  CZ3 TRP A 327     -18.884  -8.889  -8.238  1.00  0.74           C  
ATOM   2534  N   THR A 328     -15.327 -10.852 -13.480  1.00  0.81           N  
ATOM   2535  CA  THR A 328     -15.534 -11.701 -14.648  1.00  0.83           C  
ATOM   2536  C   THR A 328     -17.021 -11.832 -14.963  1.00  0.83           C  
ATOM   2537  CB  THR A 328     -14.925 -13.099 -14.437  1.00  0.79           C  
ATOM   2538  O   THR A 328     -17.844 -11.969 -14.056  1.00  0.82           O  
ATOM   2539  CG2 THR A 328     -14.939 -13.906 -15.732  1.00  0.70           C  
ATOM   2540  OG1 THR A 328     -13.572 -12.962 -13.987  1.00  0.76           O  
ATOM   2541  N   LEU A 329     -17.412 -11.784 -16.240  1.00  0.82           N  
ATOM   2542  CA  LEU A 329     -18.776 -12.028 -16.699  1.00  0.85           C  
ATOM   2543  C   LEU A 329     -19.136 -13.504 -16.575  1.00  0.84           C  
ATOM   2544  CB  LEU A 329     -18.942 -11.570 -18.150  1.00  0.81           C  
ATOM   2545  O   LEU A 329     -18.329 -14.375 -16.911  1.00  0.82           O  
ATOM   2546  CG  LEU A 329     -18.612 -10.105 -18.441  1.00  0.77           C  
ATOM   2547  CD1 LEU A 329     -18.805  -9.803 -19.924  1.00  0.73           C  
ATOM   2548  CD2 LEU A 329     -19.473  -9.182 -17.586  1.00  0.75           C  
ATOM   2549  N   ARG A 330     -20.337 -13.772 -16.184  1.00  0.86           N  
ATOM   2550  CA  ARG A 330     -20.943 -15.099 -16.225  1.00  0.87           C  
ATOM   2551  C   ARG A 330     -21.731 -15.302 -17.515  1.00  0.85           C  
ATOM   2552  CB  ARG A 330     -21.856 -15.310 -15.015  1.00  0.85           C  
ATOM   2553  O   ARG A 330     -22.037 -14.339 -18.220  1.00  0.84           O  
ATOM   2554  CG  ARG A 330     -21.121 -15.323 -13.684  1.00  0.83           C  
ATOM   2555  CD  ARG A 330     -22.053 -15.661 -12.528  1.00  0.83           C  
ATOM   2556  NE  ARG A 330     -22.436 -17.070 -12.540  1.00  0.82           N  
ATOM   2557  NH1 ARG A 330     -24.355 -16.773 -11.289  1.00  0.76           N  
ATOM   2558  NH2 ARG A 330     -23.774 -18.864 -12.024  1.00  0.74           N  
ATOM   2559  CZ  ARG A 330     -23.521 -17.566 -11.951  1.00  0.81           C  
ATOM   2560  N   ALA A 331     -22.026 -16.574 -17.882  1.00  0.82           N  
ATOM   2561  CA  ALA A 331     -22.777 -16.907 -19.090  1.00  0.85           C  
ATOM   2562  C   ALA A 331     -24.102 -16.150 -19.138  1.00  0.85           C  
ATOM   2563  CB  ALA A 331     -23.024 -18.411 -19.165  1.00  0.82           C  
ATOM   2564  O   ALA A 331     -24.780 -16.008 -18.117  1.00  0.85           O  
ATOM   2565  N   GLY A 332     -24.361 -15.566 -20.325  1.00  0.85           N  
ATOM   2566  CA  GLY A 332     -25.606 -14.853 -20.559  1.00  0.87           C  
ATOM   2567  C   GLY A 332     -25.580 -13.423 -20.052  1.00  0.83           C  
ATOM   2568  O   GLY A 332     -26.610 -12.746 -20.036  1.00  0.79           O  
ATOM   2569  N   THR A 333     -24.486 -12.896 -19.653  1.00  0.82           N  
ATOM   2570  CA  THR A 333     -24.257 -11.522 -19.220  1.00  0.84           C  
ATOM   2571  C   THR A 333     -23.410 -10.767 -20.240  1.00  0.78           C  
ATOM   2572  CB  THR A 333     -23.569 -11.477 -17.843  1.00  0.77           C  
ATOM   2573  O   THR A 333     -22.379 -11.270 -20.692  1.00  0.72           O  
ATOM   2574  CG2 THR A 333     -23.497 -10.050 -17.311  1.00  0.64           C  
ATOM   2575  OG1 THR A 333     -24.309 -12.283 -16.919  1.00  0.69           O  
ATOM   2576  N   THR A 334     -23.836  -9.625 -20.649  1.00  0.83           N  
ATOM   2577  CA  THR A 334     -23.008  -8.638 -21.334  1.00  0.83           C  
ATOM   2578  C   THR A 334     -22.755  -7.429 -20.439  1.00  0.79           C  
ATOM   2579  CB  THR A 334     -23.660  -8.179 -22.651  1.00  0.78           C  
ATOM   2580  O   THR A 334     -23.697  -6.836 -19.907  1.00  0.74           O  
ATOM   2581  CG2 THR A 334     -23.613  -9.282 -23.703  1.00  0.67           C  
ATOM   2582  OG1 THR A 334     -25.027  -7.829 -22.403  1.00  0.66           O  
ATOM   2583  N   TYR A 335     -21.467  -7.210 -20.036  1.00  0.69           N  
ATOM   2584  CA  TYR A 335     -21.058  -6.008 -19.318  1.00  0.70           C  
ATOM   2585  C   TYR A 335     -21.340  -4.758 -20.142  1.00  0.71           C  
ATOM   2586  CB  TYR A 335     -19.569  -6.074 -18.963  1.00  0.62           C  
ATOM   2587  O   TYR A 335     -21.058  -4.721 -21.342  1.00  0.66           O  
ATOM   2588  CG  TYR A 335     -19.148  -5.065 -17.922  1.00  0.60           C  
ATOM   2589  CD1 TYR A 335     -19.427  -5.268 -16.573  1.00  0.59           C  
ATOM   2590  CD2 TYR A 335     -18.472  -3.905 -18.287  1.00  0.62           C  
ATOM   2591  CE1 TYR A 335     -19.043  -4.340 -15.611  1.00  0.60           C  
ATOM   2592  CE2 TYR A 335     -18.083  -2.970 -17.334  1.00  0.53           C  
ATOM   2593  OH  TYR A 335     -17.989  -2.273 -15.052  1.00  0.51           O  
ATOM   2594  CZ  TYR A 335     -18.372  -3.196 -16.000  1.00  0.61           C  
ATOM   2595  N   LYS A 336     -21.778  -3.744 -19.385  1.00  0.66           N  
ATOM   2596  CA  LYS A 336     -22.022  -2.490 -20.093  1.00  0.69           C  
ATOM   2597  C   LYS A 336     -21.007  -1.424 -19.689  1.00  0.64           C  
ATOM   2598  CB  LYS A 336     -23.442  -1.990 -19.825  1.00  0.56           C  
ATOM   2599  O   LYS A 336     -20.199  -0.987 -20.510  1.00  0.57           O  
ATOM   2600  CG  LYS A 336     -24.508  -2.672 -20.669  1.00  0.49           C  
ATOM   2601  CD  LYS A 336     -25.765  -1.819 -20.779  1.00  0.48           C  
ATOM   2602  CE  LYS A 336     -26.793  -2.452 -21.707  1.00  0.42           C  
ATOM   2603  NZ  LYS A 336     -27.996  -1.584 -21.876  1.00  0.38           N  
ATOM   2604  N   ARG A 337     -21.083  -1.028 -18.522  1.00  0.77           N  
ATOM   2605  CA  ARG A 337     -20.344   0.146 -18.069  1.00  0.79           C  
ATOM   2606  C   ARG A 337     -20.218   0.160 -16.550  1.00  0.78           C  
ATOM   2607  CB  ARG A 337     -21.024   1.429 -18.551  1.00  0.75           C  
ATOM   2608  O   ARG A 337     -20.986  -0.505 -15.851  1.00  0.75           O  
ATOM   2609  CG  ARG A 337     -22.401   1.660 -17.948  1.00  0.74           C  
ATOM   2610  CD  ARG A 337     -23.061   2.911 -18.512  1.00  0.73           C  
ATOM   2611  NE  ARG A 337     -24.341   3.183 -17.865  1.00  0.64           N  
ATOM   2612  NH1 ARG A 337     -25.620   2.187 -19.511  1.00  0.53           N  
ATOM   2613  NH2 ARG A 337     -26.630   3.131 -17.683  1.00  0.47           N  
ATOM   2614  CZ  ARG A 337     -25.527   2.833 -18.354  1.00  0.72           C  
ATOM   2615  N   VAL A 338     -19.205   0.836 -16.057  1.00  0.74           N  
ATOM   2616  CA  VAL A 338     -19.094   1.331 -14.689  1.00  0.76           C  
ATOM   2617  C   VAL A 338     -19.241   2.850 -14.675  1.00  0.74           C  
ATOM   2618  CB  VAL A 338     -17.752   0.919 -14.043  1.00  0.71           C  
ATOM   2619  O   VAL A 338     -18.593   3.550 -15.457  1.00  0.71           O  
ATOM   2620  CG1 VAL A 338     -17.659   1.440 -12.610  1.00  0.66           C  
ATOM   2621  CG2 VAL A 338     -17.588  -0.599 -14.075  1.00  0.65           C  
ATOM   2622  N   GLU A 339     -20.139   3.389 -13.836  1.00  0.75           N  
ATOM   2623  CA  GLU A 339     -20.349   4.804 -13.546  1.00  0.75           C  
ATOM   2624  C   GLU A 339     -20.164   5.097 -12.060  1.00  0.73           C  
ATOM   2625  CB  GLU A 339     -21.744   5.244 -13.999  1.00  0.73           C  
ATOM   2626  O   GLU A 339     -20.998   4.713 -11.238  1.00  0.70           O  
ATOM   2627  CG  GLU A 339     -21.944   5.195 -15.507  1.00  0.71           C  
ATOM   2628  CD  GLU A 339     -23.333   5.635 -15.942  1.00  0.69           C  
ATOM   2629  OE1 GLU A 339     -24.153   6.005 -15.071  1.00  0.75           O  
ATOM   2630  OE2 GLU A 339     -23.604   5.609 -17.163  1.00  0.75           O  
ATOM   2631  N   GLY A 340     -19.083   5.636 -11.741  1.00  0.68           N  
ATOM   2632  CA  GLY A 340     -18.674   5.795 -10.355  1.00  0.69           C  
ATOM   2633  C   GLY A 340     -18.478   4.473  -9.636  1.00  0.67           C  
ATOM   2634  O   GLY A 340     -17.612   3.679 -10.010  1.00  0.62           O  
ATOM   2635  N   ASN A 341     -19.299   4.217  -8.569  1.00  0.72           N  
ATOM   2636  CA  ASN A 341     -19.309   2.978  -7.799  1.00  0.73           C  
ATOM   2637  C   ASN A 341     -20.418   2.039  -8.264  1.00  0.73           C  
ATOM   2638  CB  ASN A 341     -19.456   3.276  -6.305  1.00  0.70           C  
ATOM   2639  O   ASN A 341     -20.772   1.092  -7.558  1.00  0.72           O  
ATOM   2640  CG  ASN A 341     -18.895   2.171  -5.432  1.00  0.66           C  
ATOM   2641  ND2 ASN A 341     -19.493   1.979  -4.262  1.00  0.63           N  
ATOM   2642  OD1 ASN A 341     -17.931   1.498  -5.805  1.00  0.63           O  
ATOM   2643  N   ARG A 342     -20.979   2.280  -9.420  1.00  0.81           N  
ATOM   2644  CA  ARG A 342     -22.069   1.466  -9.947  1.00  0.82           C  
ATOM   2645  C   ARG A 342     -21.631   0.705 -11.194  1.00  0.82           C  
ATOM   2646  CB  ARG A 342     -23.286   2.337 -10.266  1.00  0.81           C  
ATOM   2647  O   ARG A 342     -21.106   1.299 -12.138  1.00  0.81           O  
ATOM   2648  CG  ARG A 342     -24.515   1.548 -10.686  1.00  0.81           C  
ATOM   2649  CD  ARG A 342     -25.739   2.442 -10.827  1.00  0.82           C  
ATOM   2650  NE  ARG A 342     -26.252   2.863  -9.526  1.00  0.80           N  
ATOM   2651  NH1 ARG A 342     -28.134   3.902 -10.373  1.00  0.78           N  
ATOM   2652  NH2 ARG A 342     -27.750   3.878  -8.113  1.00  0.76           N  
ATOM   2653  CZ  ARG A 342     -27.377   3.547  -9.340  1.00  0.82           C  
ATOM   2654  N   ALA A 343     -21.872  -0.518 -11.237  1.00  0.84           N  
ATOM   2655  CA  ALA A 343     -21.670  -1.348 -12.421  1.00  0.85           C  
ATOM   2656  C   ALA A 343     -23.004  -1.733 -13.056  1.00  0.86           C  
ATOM   2657  CB  ALA A 343     -20.874  -2.601 -12.064  1.00  0.83           C  
ATOM   2658  O   ALA A 343     -23.958  -2.075 -12.352  1.00  0.86           O  
ATOM   2659  N   TYR A 344     -23.003  -1.704 -14.352  1.00  0.86           N  
ATOM   2660  CA  TYR A 344     -24.151  -2.094 -15.164  1.00  0.88           C  
ATOM   2661  C   TYR A 344     -23.817  -3.297 -16.039  1.00  0.86           C  
ATOM   2662  CB  TYR A 344     -24.613  -0.925 -16.039  1.00  0.85           C  
ATOM   2663  O   TYR A 344     -22.736  -3.362 -16.629  1.00  0.85           O  
ATOM   2664  CG  TYR A 344     -25.058   0.284 -15.251  1.00  0.84           C  
ATOM   2665  CD1 TYR A 344     -26.408   0.509 -14.988  1.00  0.81           C  
ATOM   2666  CD2 TYR A 344     -24.132   1.202 -14.769  1.00  0.82           C  
ATOM   2667  CE1 TYR A 344     -26.823   1.623 -14.264  1.00  0.85           C  
ATOM   2668  CE2 TYR A 344     -24.535   2.319 -14.045  1.00  0.85           C  
ATOM   2669  OH  TYR A 344     -26.286   3.623 -13.080  1.00  0.77           O  
ATOM   2670  CZ  TYR A 344     -25.881   2.520 -13.797  1.00  0.85           C  
ATOM   2671  N   TRP A 345     -24.789  -4.251 -16.151  1.00  0.84           N  
ATOM   2672  CA  TRP A 345     -24.711  -5.362 -17.093  1.00  0.89           C  
ATOM   2673  C   TRP A 345     -26.090  -5.703 -17.648  1.00  0.86           C  
ATOM   2674  CB  TRP A 345     -24.098  -6.595 -16.422  1.00  0.83           C  
ATOM   2675  O   TRP A 345     -27.110  -5.313 -17.076  1.00  0.82           O  
ATOM   2676  CG  TRP A 345     -24.935  -7.166 -15.317  1.00  0.73           C  
ATOM   2677  CD1 TRP A 345     -25.828  -8.198 -15.409  1.00  0.69           C  
ATOM   2678  CD2 TRP A 345     -24.961  -6.733 -13.954  1.00  0.73           C  
ATOM   2679  CE2 TRP A 345     -25.893  -7.549 -13.274  1.00  0.75           C  
ATOM   2680  CE3 TRP A 345     -24.286  -5.734 -13.240  1.00  0.74           C  
ATOM   2681  NE1 TRP A 345     -26.407  -8.433 -14.183  1.00  0.78           N  
ATOM   2682  CH2 TRP A 345     -25.491  -6.411 -11.238  1.00  0.76           C  
ATOM   2683  CZ2 TRP A 345     -26.165  -7.396 -11.912  1.00  0.77           C  
ATOM   2684  CZ3 TRP A 345     -24.559  -5.583 -11.885  1.00  0.76           C  
ATOM   2685  N   ASN A 346     -26.135  -6.346 -18.755  1.00  0.89           N  
ATOM   2686  CA  ASN A 346     -27.348  -6.945 -19.301  1.00  0.90           C  
ATOM   2687  C   ASN A 346     -27.365  -8.458 -19.103  1.00  0.89           C  
ATOM   2688  CB  ASN A 346     -27.495  -6.602 -20.785  1.00  0.86           C  
ATOM   2689  O   ASN A 346     -26.389  -9.141 -19.421  1.00  0.87           O  
ATOM   2690  CG  ASN A 346     -28.894  -6.860 -21.309  1.00  0.75           C  
ATOM   2691  ND2 ASN A 346     -29.035  -6.906 -22.628  1.00  0.74           N  
ATOM   2692  OD1 ASN A 346     -29.841  -7.017 -20.533  1.00  0.72           O  
ATOM   2693  N   SER A 347     -28.458  -8.970 -18.631  1.00  0.89           N  
ATOM   2694  CA  SER A 347     -28.703 -10.403 -18.504  1.00  0.91           C  
ATOM   2695  C   SER A 347     -29.753 -10.874 -19.504  1.00  0.90           C  
ATOM   2696  CB  SER A 347     -29.150 -10.747 -17.082  1.00  0.87           C  
ATOM   2697  O   SER A 347     -30.824 -10.273 -19.618  1.00  0.88           O  
ATOM   2698  OG  SER A 347     -29.295 -12.148 -16.926  1.00  0.76           O  
ATOM   2699  N   ASN A 348     -29.445 -12.023 -20.136  1.00  0.90           N  
ATOM   2700  CA  ASN A 348     -30.393 -12.671 -21.035  1.00  0.91           C  
ATOM   2701  C   ASN A 348     -30.935 -13.967 -20.438  1.00  0.89           C  
ATOM   2702  CB  ASN A 348     -29.745 -12.943 -22.394  1.00  0.87           C  
ATOM   2703  O   ASN A 348     -31.756 -14.645 -21.059  1.00  0.87           O  
ATOM   2704  CG  ASN A 348     -28.616 -13.952 -22.312  1.00  0.79           C  
ATOM   2705  ND2 ASN A 348     -28.066 -14.322 -23.462  1.00  0.78           N  
ATOM   2706  OD1 ASN A 348     -28.242 -14.395 -21.223  1.00  0.75           O  
ATOM   2707  N   GLN A 349     -30.594 -14.345 -19.313  1.00  0.90           N  
ATOM   2708  CA  GLN A 349     -31.068 -15.564 -18.666  1.00  0.91           C  
ATOM   2709  C   GLN A 349     -31.035 -15.428 -17.146  1.00  0.91           C  
ATOM   2710  CB  GLN A 349     -30.229 -16.766 -19.103  1.00  0.88           C  
ATOM   2711  O   GLN A 349     -30.410 -14.509 -16.613  1.00  0.89           O  
ATOM   2712  CG  GLN A 349     -28.761 -16.667 -18.711  1.00  0.84           C  
ATOM   2713  CD  GLN A 349     -27.933 -17.823 -19.238  1.00  0.83           C  
ATOM   2714  NE2 GLN A 349     -26.837 -18.130 -18.552  1.00  0.84           N  
ATOM   2715  OE1 GLN A 349     -28.276 -18.437 -20.254  1.00  0.84           O  
ATOM   2716  N   ASP A 350     -31.637 -16.310 -16.442  1.00  0.89           N  
ATOM   2717  CA  ASP A 350     -31.634 -16.381 -14.984  1.00  0.90           C  
ATOM   2718  C   ASP A 350     -30.242 -16.716 -14.452  1.00  0.89           C  
ATOM   2719  CB  ASP A 350     -32.647 -17.419 -14.496  1.00  0.89           C  
ATOM   2720  O   ASP A 350     -29.499 -17.475 -15.078  1.00  0.87           O  
ATOM   2721  CG  ASP A 350     -34.075 -17.086 -14.892  1.00  0.87           C  
ATOM   2722  OD1 ASP A 350     -34.370 -15.905 -15.176  1.00  0.87           O  
ATOM   2723  OD2 ASP A 350     -34.913 -18.013 -14.918  1.00  0.88           O  
ATOM   2724  N   TYR A 351     -29.838 -16.084 -13.395  1.00  0.87           N  
ATOM   2725  CA  TYR A 351     -28.606 -16.288 -12.642  1.00  0.88           C  
ATOM   2726  C   TYR A 351     -27.393 -15.847 -13.451  1.00  0.86           C  
ATOM   2727  CB  TYR A 351     -28.459 -17.758 -12.238  1.00  0.87           C  
ATOM   2728  O   TYR A 351     -26.267 -16.269 -13.174  1.00  0.83           O  
ATOM   2729  CG  TYR A 351     -29.684 -18.328 -11.566  1.00  0.87           C  
ATOM   2730  CD1 TYR A 351     -30.104 -17.857 -10.324  1.00  0.85           C  
ATOM   2731  CD2 TYR A 351     -30.423 -19.340 -12.170  1.00  0.85           C  
ATOM   2732  CE1 TYR A 351     -31.231 -18.381  -9.700  1.00  0.86           C  
ATOM   2733  CE2 TYR A 351     -31.552 -19.871 -11.554  1.00  0.86           C  
ATOM   2734  OH  TYR A 351     -33.064 -19.908  -9.708  1.00  0.82           O  
ATOM   2735  CZ  TYR A 351     -31.948 -19.386 -10.322  1.00  0.84           C  
ATOM   2736  N   ALA A 352     -27.627 -15.014 -14.435  1.00  0.88           N  
ATOM   2737  CA  ALA A 352     -26.548 -14.333 -15.146  1.00  0.89           C  
ATOM   2738  C   ALA A 352     -26.061 -13.115 -14.367  1.00  0.88           C  
ATOM   2739  CB  ALA A 352     -27.008 -13.920 -16.542  1.00  0.86           C  
ATOM   2740  O   ALA A 352     -26.831 -12.490 -13.634  1.00  0.85           O  
ATOM   2741  N   GLY A 353     -24.762 -12.820 -14.489  1.00  0.89           N  
ATOM   2742  CA  GLY A 353     -24.240 -11.699 -13.724  1.00  0.90           C  
ATOM   2743  C   GLY A 353     -22.729 -11.585 -13.788  1.00  0.89           C  
ATOM   2744  O   GLY A 353     -22.104 -12.069 -14.734  1.00  0.86           O  
ATOM   2745  N   ILE A 354     -22.117 -10.881 -12.815  1.00  0.87           N  
ATOM   2746  CA  ILE A 354     -20.677 -10.683 -12.681  1.00  0.88           C  
ATOM   2747  C   ILE A 354     -20.168 -11.416 -11.442  1.00  0.87           C  
ATOM   2748  CB  ILE A 354     -20.318  -9.182 -12.601  1.00  0.86           C  
ATOM   2749  O   ILE A 354     -20.911 -11.606 -10.476  1.00  0.86           O  
ATOM   2750  CG1 ILE A 354     -21.032  -8.525 -11.414  1.00  0.84           C  
ATOM   2751  CG2 ILE A 354     -20.668  -8.472 -13.912  1.00  0.83           C  
ATOM   2752  CD1 ILE A 354     -20.649  -7.069 -11.190  1.00  0.81           C  
ATOM   2753  N   GLN A 355     -18.958 -11.919 -11.503  1.00  0.89           N  
ATOM   2754  CA  GLN A 355     -18.335 -12.607 -10.377  1.00  0.89           C  
ATOM   2755  C   GLN A 355     -16.947 -12.044 -10.087  1.00  0.88           C  
ATOM   2756  CB  GLN A 355     -18.246 -14.110 -10.648  1.00  0.87           C  
ATOM   2757  O   GLN A 355     -16.210 -11.690 -11.009  1.00  0.85           O  
ATOM   2758  CG  GLN A 355     -17.280 -14.476 -11.767  1.00  0.81           C  
ATOM   2759  CD  GLN A 355     -17.248 -15.967 -12.049  1.00  0.78           C  
ATOM   2760  NE2 GLN A 355     -16.406 -16.373 -12.994  1.00  0.76           N  
ATOM   2761  OE1 GLN A 355     -17.972 -16.747 -11.423  1.00  0.79           O  
ATOM   2762  N   LEU A 356     -16.606 -12.082  -8.853  1.00  0.85           N  
ATOM   2763  CA  LEU A 356     -15.299 -11.712  -8.321  1.00  0.86           C  
ATOM   2764  C   LEU A 356     -14.691 -12.862  -7.525  1.00  0.86           C  
ATOM   2765  CB  LEU A 356     -15.413 -10.468  -7.435  1.00  0.84           C  
ATOM   2766  O   LEU A 356     -15.250 -13.286  -6.512  1.00  0.84           O  
ATOM   2767  CG  LEU A 356     -14.132 -10.016  -6.732  1.00  0.81           C  
ATOM   2768  CD1 LEU A 356     -13.113  -9.524  -7.754  1.00  0.78           C  
ATOM   2769  CD2 LEU A 356     -14.439  -8.929  -5.708  1.00  0.79           C  
ATOM   2770  N   MET A 357     -13.530 -13.350  -8.047  1.00  0.82           N  
ATOM   2771  CA  MET A 357     -12.699 -14.189  -7.187  1.00  0.84           C  
ATOM   2772  C   MET A 357     -12.076 -13.368  -6.063  1.00  0.82           C  
ATOM   2773  CB  MET A 357     -11.602 -14.876  -8.003  1.00  0.79           C  
ATOM   2774  O   MET A 357     -11.376 -12.387  -6.320  1.00  0.78           O  
ATOM   2775  CG  MET A 357     -12.132 -15.753  -9.127  1.00  0.71           C  
ATOM   2776  SD  MET A 357     -13.077 -17.197  -8.504  1.00  0.70           S  
ATOM   2777  CE  MET A 357     -11.751 -18.111  -7.669  1.00  0.64           C  
ATOM   2778  N   LEU A 358     -12.290 -13.823  -4.803  1.00  0.82           N  
ATOM   2779  CA  LEU A 358     -11.848 -13.012  -3.674  1.00  0.83           C  
ATOM   2780  C   LEU A 358     -10.327 -13.009  -3.570  1.00  0.81           C  
ATOM   2781  CB  LEU A 358     -12.460 -13.530  -2.370  1.00  0.81           C  
ATOM   2782  O   LEU A 358      -9.728 -11.995  -3.205  1.00  0.77           O  
ATOM   2783  CG  LEU A 358     -13.975 -13.380  -2.225  1.00  0.81           C  
ATOM   2784  CD1 LEU A 358     -14.406 -13.710  -0.800  1.00  0.79           C  
ATOM   2785  CD2 LEU A 358     -14.412 -11.970  -2.608  1.00  0.80           C  
ATOM   2786  N   VAL A 359      -9.589 -13.978  -4.117  1.00  0.74           N  
ATOM   2787  CA  VAL A 359      -8.135 -14.048  -4.221  1.00  0.75           C  
ATOM   2788  C   VAL A 359      -7.626 -12.919  -5.115  1.00  0.72           C  
ATOM   2789  CB  VAL A 359      -7.670 -15.415  -4.772  1.00  0.71           C  
ATOM   2790  O   VAL A 359      -6.537 -12.385  -4.892  1.00  0.70           O  
ATOM   2791  CG1 VAL A 359      -8.145 -15.607  -6.211  1.00  0.63           C  
ATOM   2792  CG2 VAL A 359      -6.150 -15.534  -4.687  1.00  0.62           C  
ATOM   2793  N   ASN A 360      -8.410 -12.528  -6.054  1.00  0.72           N  
ATOM   2794  CA  ASN A 360      -7.990 -11.505  -7.006  1.00  0.71           C  
ATOM   2795  C   ASN A 360      -7.932 -10.125  -6.357  1.00  0.69           C  
ATOM   2796  CB  ASN A 360      -8.924 -11.483  -8.218  1.00  0.68           C  
ATOM   2797  O   ASN A 360      -7.243  -9.230  -6.850  1.00  0.65           O  
ATOM   2798  CG  ASN A 360      -8.781 -12.717  -9.087  1.00  0.66           C  
ATOM   2799  ND2 ASN A 360      -9.670 -12.861 -10.063  1.00  0.69           N  
ATOM   2800  OD1 ASN A 360      -7.879 -13.534  -8.884  1.00  0.69           O  
ATOM   2801  N   VAL A 361      -8.632  -9.962  -5.190  1.00  0.72           N  
ATOM   2802  CA  VAL A 361      -8.614  -8.708  -4.444  1.00  0.71           C  
ATOM   2803  C   VAL A 361      -7.842  -8.893  -3.140  1.00  0.70           C  
ATOM   2804  CB  VAL A 361     -10.044  -8.202  -4.150  1.00  0.69           C  
ATOM   2805  O   VAL A 361      -7.892  -8.036  -2.255  1.00  0.67           O  
ATOM   2806  CG1 VAL A 361     -10.737  -7.763  -5.439  1.00  0.67           C  
ATOM   2807  CG2 VAL A 361     -10.858  -9.284  -3.444  1.00  0.67           C  
ATOM   2808  N   GLY A 362      -6.973 -10.008  -3.030  1.00  0.68           N  
ATOM   2809  CA  GLY A 362      -6.045 -10.311  -1.952  1.00  0.68           C  
ATOM   2810  C   GLY A 362      -6.711 -10.965  -0.757  1.00  0.69           C  
ATOM   2811  O   GLY A 362      -6.115 -11.060   0.318  1.00  0.68           O  
ATOM   2812  N   ILE A 363      -8.006 -11.468  -0.823  1.00  0.76           N  
ATOM   2813  CA  ILE A 363      -8.663 -12.246   0.222  1.00  0.77           C  
ATOM   2814  C   ILE A 363      -8.433 -13.735  -0.020  1.00  0.78           C  
ATOM   2815  CB  ILE A 363     -10.177 -11.941   0.286  1.00  0.75           C  
ATOM   2816  O   ILE A 363      -9.042 -14.327  -0.915  1.00  0.76           O  
ATOM   2817  CG1 ILE A 363     -10.410 -10.442   0.512  1.00  0.74           C  
ATOM   2818  CG2 ILE A 363     -10.849 -12.771   1.383  1.00  0.74           C  
ATOM   2819  CD1 ILE A 363     -11.874 -10.028   0.449  1.00  0.72           C  
ATOM   2820  N   THR A 364      -7.358 -14.166   0.756  1.00  0.77           N  
ATOM   2821  CA  THR A 364      -6.985 -15.572   0.649  1.00  0.79           C  
ATOM   2822  C   THR A 364      -7.915 -16.444   1.488  1.00  0.80           C  
ATOM   2823  CB  THR A 364      -5.527 -15.799   1.090  1.00  0.76           C  
ATOM   2824  O   THR A 364      -8.619 -15.943   2.367  1.00  0.80           O  
ATOM   2825  CG2 THR A 364      -4.560 -14.998   0.225  1.00  0.73           C  
ATOM   2826  OG1 THR A 364      -5.379 -15.391   2.456  1.00  0.77           O  
ATOM   2827  N   GLU A 365      -8.041 -17.686   1.283  1.00  0.80           N  
ATOM   2828  CA  GLU A 365      -8.864 -18.656   1.999  1.00  0.83           C  
ATOM   2829  C   GLU A 365      -8.576 -18.625   3.498  1.00  0.81           C  
ATOM   2830  CB  GLU A 365      -8.636 -20.066   1.449  1.00  0.78           C  
ATOM   2831  O   GLU A 365      -9.499 -18.541   4.311  1.00  0.78           O  
ATOM   2832  CG  GLU A 365      -9.051 -20.234  -0.005  1.00  0.73           C  
ATOM   2833  CD  GLU A 365      -8.796 -21.632  -0.545  1.00  0.71           C  
ATOM   2834  OE1 GLU A 365      -8.166 -22.450   0.163  1.00  0.78           O  
ATOM   2835  OE2 GLU A 365      -9.229 -21.911  -1.685  1.00  0.77           O  
ATOM   2836  N   ASP A 366      -7.229 -18.495   3.896  1.00  0.75           N  
ATOM   2837  CA  ASP A 366      -6.789 -18.445   5.287  1.00  0.77           C  
ATOM   2838  C   ASP A 366      -7.338 -17.207   5.993  1.00  0.74           C  
ATOM   2839  CB  ASP A 366      -5.261 -18.462   5.367  1.00  0.71           C  
ATOM   2840  O   ASP A 366      -7.619 -17.243   7.192  1.00  0.72           O  
ATOM   2841  CG  ASP A 366      -4.649 -19.716   4.767  1.00  0.65           C  
ATOM   2842  OD1 ASP A 366      -5.310 -20.777   4.768  1.00  0.62           O  
ATOM   2843  OD2 ASP A 366      -3.495 -19.643   4.293  1.00  0.69           O  
ATOM   2844  N   MET A 367      -7.637 -16.225   5.262  1.00  0.77           N  
ATOM   2845  CA  MET A 367      -8.181 -14.991   5.822  1.00  0.78           C  
ATOM   2846  C   MET A 367      -9.671 -15.136   6.114  1.00  0.77           C  
ATOM   2847  CB  MET A 367      -7.947 -13.818   4.868  1.00  0.75           C  
ATOM   2848  O   MET A 367     -10.204 -14.460   6.995  1.00  0.75           O  
ATOM   2849  CG  MET A 367      -6.492 -13.391   4.767  1.00  0.71           C  
ATOM   2850  SD  MET A 367      -6.236 -12.049   3.542  1.00  0.72           S  
ATOM   2851  CE  MET A 367      -6.821 -10.624   4.501  1.00  0.65           C  
ATOM   2852  N   LEU A 368     -10.331 -15.951   5.459  1.00  0.83           N  
ATOM   2853  CA  LEU A 368     -11.781 -16.098   5.530  1.00  0.85           C  
ATOM   2854  C   LEU A 368     -12.166 -17.240   6.465  1.00  0.84           C  
ATOM   2855  CB  LEU A 368     -12.364 -16.346   4.137  1.00  0.83           C  
ATOM   2856  O   LEU A 368     -13.158 -17.146   7.191  1.00  0.82           O  
ATOM   2857  CG  LEU A 368     -12.325 -15.164   3.166  1.00  0.83           C  
ATOM   2858  CD1 LEU A 368     -12.773 -15.605   1.776  1.00  0.81           C  
ATOM   2859  CD2 LEU A 368     -13.195 -14.022   3.677  1.00  0.81           C  
ATOM   2860  N   GLN A 369     -11.342 -18.278   6.561  1.00  0.82           N  
ATOM   2861  CA  GLN A 369     -11.683 -19.504   7.275  1.00  0.85           C  
ATOM   2862  C   GLN A 369     -11.790 -19.254   8.777  1.00  0.82           C  
ATOM   2863  CB  GLN A 369     -10.647 -20.594   6.997  1.00  0.80           C  
ATOM   2864  O   GLN A 369     -10.883 -18.679   9.382  1.00  0.79           O  
ATOM   2865  CG  GLN A 369     -10.741 -21.189   5.599  1.00  0.75           C  
ATOM   2866  CD  GLN A 369      -9.684 -22.246   5.339  1.00  0.74           C  
ATOM   2867  NE2 GLN A 369      -9.491 -22.592   4.070  1.00  0.77           N  
ATOM   2868  OE1 GLN A 369      -9.046 -22.748   6.270  1.00  0.81           O  
ATOM   2869  N   GLY A 370     -12.881 -19.580   9.424  1.00  0.81           N  
ATOM   2870  CA  GLY A 370     -13.190 -19.395  10.833  1.00  0.82           C  
ATOM   2871  C   GLY A 370     -13.527 -17.960  11.187  1.00  0.78           C  
ATOM   2872  O   GLY A 370     -13.626 -17.612  12.366  1.00  0.75           O  
ATOM   2873  N   LYS A 371     -13.739 -17.156  10.198  1.00  0.83           N  
ATOM   2874  CA  LYS A 371     -14.007 -15.755  10.513  1.00  0.84           C  
ATOM   2875  C   LYS A 371     -15.465 -15.399  10.233  1.00  0.83           C  
ATOM   2876  CB  LYS A 371     -13.081 -14.838   9.713  1.00  0.81           C  
ATOM   2877  O   LYS A 371     -16.065 -15.916   9.289  1.00  0.81           O  
ATOM   2878  CG  LYS A 371     -11.601 -15.134   9.904  1.00  0.77           C  
ATOM   2879  CD  LYS A 371     -11.160 -14.876  11.339  1.00  0.76           C  
ATOM   2880  CE  LYS A 371      -9.660 -15.078  11.509  1.00  0.75           C  
ATOM   2881  NZ  LYS A 371      -9.244 -14.960  12.939  1.00  0.71           N  
ATOM   2882  N   ASP A 372     -16.051 -14.474  11.046  1.00  0.81           N  
ATOM   2883  CA  ASP A 372     -17.283 -13.774  10.695  1.00  0.82           C  
ATOM   2884  C   ASP A 372     -17.034 -12.737   9.603  1.00  0.80           C  
ATOM   2885  CB  ASP A 372     -17.888 -13.103  11.930  1.00  0.78           C  
ATOM   2886  O   ASP A 372     -16.145 -11.893   9.732  1.00  0.77           O  
ATOM   2887  CG  ASP A 372     -18.345 -14.098  12.982  1.00  0.75           C  
ATOM   2888  OD1 ASP A 372     -18.782 -15.211  12.620  1.00  0.76           O  
ATOM   2889  OD2 ASP A 372     -18.270 -13.764  14.185  1.00  0.79           O  
ATOM   2890  N   ILE A 373     -17.902 -12.920   8.524  1.00  0.85           N  
ATOM   2891  CA  ILE A 373     -17.885 -11.927   7.455  1.00  0.85           C  
ATOM   2892  C   ILE A 373     -19.293 -11.377   7.240  1.00  0.85           C  
ATOM   2893  CB  ILE A 373     -17.336 -12.521   6.139  1.00  0.83           C  
ATOM   2894  O   ILE A 373     -20.282 -12.058   7.521  1.00  0.83           O  
ATOM   2895  CG1 ILE A 373     -18.260 -13.633   5.628  1.00  0.77           C  
ATOM   2896  CG2 ILE A 373     -15.909 -13.043   6.336  1.00  0.77           C  
ATOM   2897  CD1 ILE A 373     -18.022 -14.016   4.174  1.00  0.75           C  
ATOM   2898  N   VAL A 374     -19.390 -10.160   6.857  1.00  0.83           N  
ATOM   2899  CA  VAL A 374     -20.584  -9.523   6.311  1.00  0.84           C  
ATOM   2900  C   VAL A 374     -20.350  -9.153   4.849  1.00  0.84           C  
ATOM   2901  CB  VAL A 374     -20.979  -8.269   7.122  1.00  0.82           C  
ATOM   2902  O   VAL A 374     -19.314  -8.578   4.506  1.00  0.83           O  
ATOM   2903  CG1 VAL A 374     -22.252  -7.640   6.558  1.00  0.76           C  
ATOM   2904  CG2 VAL A 374     -21.163  -8.623   8.597  1.00  0.75           C  
ATOM   2905  N   PHE A 375     -21.305  -9.512   3.948  1.00  0.84           N  
ATOM   2906  CA  PHE A 375     -21.282  -9.056   2.563  1.00  0.85           C  
ATOM   2907  C   PHE A 375     -22.642  -8.505   2.152  1.00  0.85           C  
ATOM   2908  CB  PHE A 375     -20.872 -10.196   1.627  1.00  0.84           C  
ATOM   2909  O   PHE A 375     -23.657  -8.810   2.781  1.00  0.83           O  
ATOM   2910  CG  PHE A 375     -21.879 -11.312   1.551  1.00  0.84           C  
ATOM   2911  CD1 PHE A 375     -21.898 -12.316   2.511  1.00  0.82           C  
ATOM   2912  CD2 PHE A 375     -22.808 -11.355   0.519  1.00  0.83           C  
ATOM   2913  CE1 PHE A 375     -22.829 -13.350   2.444  1.00  0.82           C  
ATOM   2914  CE2 PHE A 375     -23.741 -12.385   0.445  1.00  0.83           C  
ATOM   2915  CZ  PHE A 375     -23.750 -13.382   1.408  1.00  0.80           C  
ATOM   2916  N   GLY A 376     -22.561  -7.547   1.234  1.00  0.83           N  
ATOM   2917  CA  GLY A 376     -23.762  -6.894   0.738  1.00  0.84           C  
ATOM   2918  C   GLY A 376     -23.497  -5.969  -0.435  1.00  0.83           C  
ATOM   2919  O   GLY A 376     -22.413  -5.995  -1.020  1.00  0.81           O  
ATOM   2920  N   GLY A 377     -24.507  -5.276  -0.850  1.00  0.83           N  
ATOM   2921  CA  GLY A 377     -24.493  -4.255  -1.885  1.00  0.84           C  
ATOM   2922  C   GLY A 377     -25.873  -3.719  -2.214  1.00  0.83           C  
ATOM   2923  O   GLY A 377     -26.883  -4.333  -1.864  1.00  0.81           O  
ATOM   2924  N   ASP A 378     -25.871  -2.504  -2.736  1.00  0.82           N  
ATOM   2925  CA  ASP A 378     -27.072  -2.005  -3.397  1.00  0.83           C  
ATOM   2926  C   ASP A 378     -27.221  -2.606  -4.793  1.00  0.83           C  
ATOM   2927  CB  ASP A 378     -27.041  -0.477  -3.483  1.00  0.81           C  
ATOM   2928  O   ASP A 378     -26.331  -2.464  -5.634  1.00  0.82           O  
ATOM   2929  CG  ASP A 378     -26.995   0.193  -2.121  1.00  0.77           C  
ATOM   2930  OD1 ASP A 378     -27.705  -0.257  -1.196  1.00  0.77           O  
ATOM   2931  OD2 ASP A 378     -26.244   1.181  -1.973  1.00  0.80           O  
ATOM   2932  N   VAL A 379     -28.330  -3.415  -5.115  1.00  0.86           N  
ATOM   2933  CA  VAL A 379     -28.472  -4.099  -6.396  1.00  0.86           C  
ATOM   2934  C   VAL A 379     -29.842  -3.795  -6.996  1.00  0.86           C  
ATOM   2935  CB  VAL A 379     -28.282  -5.626  -6.248  1.00  0.85           C  
ATOM   2936  O   VAL A 379     -30.768  -3.405  -6.280  1.00  0.84           O  
ATOM   2937  CG1 VAL A 379     -26.836  -5.957  -5.884  1.00  0.82           C  
ATOM   2938  CG2 VAL A 379     -29.242  -6.183  -5.199  1.00  0.81           C  
ATOM   2939  N   HIS A 380     -30.002  -3.994  -8.235  1.00  0.88           N  
ATOM   2940  CA  HIS A 380     -31.281  -3.960  -8.935  1.00  0.88           C  
ATOM   2941  C   HIS A 380     -32.284  -4.917  -8.297  1.00  0.87           C  
ATOM   2942  CB  HIS A 380     -31.093  -4.305 -10.413  1.00  0.87           C  
ATOM   2943  O   HIS A 380     -31.917  -6.015  -7.874  1.00  0.85           O  
ATOM   2944  CG  HIS A 380     -32.327  -4.114 -11.236  1.00  0.86           C  
ATOM   2945  CD2 HIS A 380     -32.796  -3.029 -11.895  1.00  0.84           C  
ATOM   2946  ND1 HIS A 380     -33.243  -5.121 -11.449  1.00  0.84           N  
ATOM   2947  CE1 HIS A 380     -34.225  -4.662 -12.207  1.00  0.85           C  
ATOM   2948  NE2 HIS A 380     -33.978  -3.395 -12.492  1.00  0.86           N  
ATOM   2949  N   PRO A 381     -33.652  -4.580  -8.262  1.00  0.84           N  
ATOM   2950  CA  PRO A 381     -34.664  -5.398  -7.589  1.00  0.85           C  
ATOM   2951  C   PRO A 381     -34.718  -6.828  -8.123  1.00  0.84           C  
ATOM   2952  CB  PRO A 381     -35.970  -4.656  -7.884  1.00  0.83           C  
ATOM   2953  O   PRO A 381     -35.202  -7.730  -7.435  1.00  0.83           O  
ATOM   2954  CG  PRO A 381     -35.583  -3.214  -7.950  1.00  0.82           C  
ATOM   2955  CD  PRO A 381     -34.244  -3.109  -8.622  1.00  0.82           C  
ATOM   2956  N   SER A 382     -34.178  -7.058  -9.294  1.00  0.87           N  
ATOM   2957  CA  SER A 382     -34.168  -8.370  -9.933  1.00  0.88           C  
ATOM   2958  C   SER A 382     -32.768  -8.975  -9.932  1.00  0.88           C  
ATOM   2959  CB  SER A 382     -34.688  -8.272 -11.368  1.00  0.86           C  
ATOM   2960  O   SER A 382     -32.443  -9.805 -10.784  1.00  0.86           O  
ATOM   2961  OG  SER A 382     -35.993  -7.720 -11.393  1.00  0.83           O  
ATOM   2962  N   ALA A 383     -31.901  -8.480  -8.958  1.00  0.89           N  
ATOM   2963  CA  ALA A 383     -30.552  -9.015  -8.795  1.00  0.89           C  
ATOM   2964  C   ALA A 383     -30.259  -9.326  -7.330  1.00  0.88           C  
ATOM   2965  CB  ALA A 383     -29.520  -8.033  -9.343  1.00  0.88           C  
ATOM   2966  O   ALA A 383     -30.883  -8.756  -6.431  1.00  0.86           O  
ATOM   2967  N   THR A 384     -29.278 -10.143  -7.039  1.00  0.88           N  
ATOM   2968  CA  THR A 384     -28.844 -10.567  -5.712  1.00  0.89           C  
ATOM   2969  C   THR A 384     -27.322 -10.560  -5.612  1.00  0.89           C  
ATOM   2970  CB  THR A 384     -29.377 -11.971  -5.372  1.00  0.87           C  
ATOM   2971  O   THR A 384     -26.631 -10.970  -6.548  1.00  0.87           O  
ATOM   2972  CG2 THR A 384     -28.868 -12.438  -4.012  1.00  0.79           C  
ATOM   2973  OG1 THR A 384     -30.810 -11.940  -5.348  1.00  0.83           O  
ATOM   2974  N   VAL A 385     -26.777 -10.107  -4.481  1.00  0.87           N  
ATOM   2975  CA  VAL A 385     -25.383 -10.345  -4.121  1.00  0.88           C  
ATOM   2976  C   VAL A 385     -25.251 -11.701  -3.431  1.00  0.87           C  
ATOM   2977  CB  VAL A 385     -24.835  -9.227  -3.206  1.00  0.86           C  
ATOM   2978  O   VAL A 385     -25.995 -12.003  -2.495  1.00  0.86           O  
ATOM   2979  CG1 VAL A 385     -23.344  -9.428  -2.941  1.00  0.82           C  
ATOM   2980  CG2 VAL A 385     -25.089  -7.855  -3.830  1.00  0.81           C  
ATOM   2981  N   MET A 386     -24.322 -12.540  -3.838  1.00  0.90           N  
ATOM   2982  CA  MET A 386     -24.141 -13.883  -3.295  1.00  0.90           C  
ATOM   2983  C   MET A 386     -22.672 -14.150  -2.982  1.00  0.90           C  
ATOM   2984  CB  MET A 386     -24.667 -14.936  -4.272  1.00  0.88           C  
ATOM   2985  O   MET A 386     -21.795 -13.845  -3.793  1.00  0.89           O  
ATOM   2986  CG  MET A 386     -26.175 -14.896  -4.462  1.00  0.79           C  
ATOM   2987  SD  MET A 386     -26.795 -16.311  -5.452  1.00  0.77           S  
ATOM   2988  CE  MET A 386     -26.184 -17.695  -4.450  1.00  0.71           C  
ATOM   2989  N   LEU A 387     -22.427 -14.747  -1.873  1.00  0.89           N  
ATOM   2990  CA  LEU A 387     -21.150 -15.387  -1.574  1.00  0.91           C  
ATOM   2991  C   LEU A 387     -21.192 -16.871  -1.922  1.00  0.91           C  
ATOM   2992  CB  LEU A 387     -20.792 -15.207  -0.097  1.00  0.89           C  
ATOM   2993  O   LEU A 387     -22.116 -17.582  -1.520  1.00  0.90           O  
ATOM   2994  CG  LEU A 387     -19.430 -15.747   0.342  1.00  0.86           C  
ATOM   2995  CD1 LEU A 387     -18.308 -14.921  -0.278  1.00  0.83           C  
ATOM   2996  CD2 LEU A 387     -19.321 -15.750   1.863  1.00  0.83           C  
ATOM   2997  N   TYR A 388     -20.180 -17.253  -2.637  1.00  0.90           N  
ATOM   2998  CA  TYR A 388     -19.929 -18.648  -2.984  1.00  0.92           C  
ATOM   2999  C   TYR A 388     -18.642 -19.147  -2.337  1.00  0.91           C  
ATOM   3000  CB  TYR A 388     -19.849 -18.818  -4.504  1.00  0.90           C  
ATOM   3001  O   TYR A 388     -17.628 -18.445  -2.334  1.00  0.90           O  
ATOM   3002  CG  TYR A 388     -19.329 -20.167  -4.937  1.00  0.88           C  
ATOM   3003  CD1 TYR A 388     -17.963 -20.389  -5.101  1.00  0.84           C  
ATOM   3004  CD2 TYR A 388     -20.201 -21.222  -5.184  1.00  0.85           C  
ATOM   3005  CE1 TYR A 388     -17.479 -21.630  -5.502  1.00  0.87           C  
ATOM   3006  CE2 TYR A 388     -19.728 -22.467  -5.585  1.00  0.86           C  
ATOM   3007  OH  TYR A 388     -17.895 -23.892  -6.138  1.00  0.80           O  
ATOM   3008  CZ  TYR A 388     -18.368 -22.661  -5.741  1.00  0.86           C  
ATOM   3009  N   TYR A 389     -18.659 -20.431  -1.879  1.00  0.90           N  
ATOM   3010  CA  TYR A 389     -17.465 -21.201  -1.546  1.00  0.92           C  
ATOM   3011  C   TYR A 389     -17.733 -22.697  -1.658  1.00  0.91           C  
ATOM   3012  CB  TYR A 389     -16.983 -20.861  -0.133  1.00  0.90           C  
ATOM   3013  O   TYR A 389     -18.887 -23.123  -1.745  1.00  0.90           O  
ATOM   3014  CG  TYR A 389     -17.968 -21.227   0.950  1.00  0.88           C  
ATOM   3015  CD1 TYR A 389     -18.961 -20.334   1.346  1.00  0.85           C  
ATOM   3016  CD2 TYR A 389     -17.908 -22.466   1.579  1.00  0.86           C  
ATOM   3017  CE1 TYR A 389     -19.870 -20.666   2.345  1.00  0.87           C  
ATOM   3018  CE2 TYR A 389     -18.812 -22.809   2.579  1.00  0.87           C  
ATOM   3019  OH  TYR A 389     -20.686 -22.239   3.943  1.00  0.76           O  
ATOM   3020  CZ  TYR A 389     -19.788 -21.904   2.954  1.00  0.86           C  
ATOM   3021  N   LYS A 390     -16.636 -23.498  -1.641  1.00  0.91           N  
ATOM   3022  CA  LYS A 390     -16.724 -24.948  -1.487  1.00  0.91           C  
ATOM   3023  C   LYS A 390     -16.332 -25.375  -0.075  1.00  0.91           C  
ATOM   3024  CB  LYS A 390     -15.836 -25.653  -2.513  1.00  0.90           C  
ATOM   3025  O   LYS A 390     -15.357 -24.868   0.484  1.00  0.90           O  
ATOM   3026  CG  LYS A 390     -16.345 -25.553  -3.944  1.00  0.87           C  
ATOM   3027  CD  LYS A 390     -15.439 -26.302  -4.912  1.00  0.86           C  
ATOM   3028  CE  LYS A 390     -15.927 -26.173  -6.349  1.00  0.86           C  
ATOM   3029  NZ  LYS A 390     -14.892 -26.624  -7.328  1.00  0.85           N  
ATOM   3030  N   ARG A 391     -17.081 -26.240   0.543  1.00  0.90           N  
ATOM   3031  CA  ARG A 391     -16.696 -26.887   1.793  1.00  0.91           C  
ATOM   3032  C   ARG A 391     -15.468 -27.770   1.597  1.00  0.89           C  
ATOM   3033  CB  ARG A 391     -17.855 -27.718   2.348  1.00  0.89           C  
ATOM   3034  O   ARG A 391     -15.062 -28.036   0.464  1.00  0.87           O  
ATOM   3035  CG  ARG A 391     -19.065 -26.893   2.754  1.00  0.86           C  
ATOM   3036  CD  ARG A 391     -20.139 -27.750   3.409  1.00  0.84           C  
ATOM   3037  NE  ARG A 391     -21.291 -26.952   3.818  1.00  0.85           N  
ATOM   3038  NH1 ARG A 391     -22.854 -28.295   2.774  1.00  0.81           N  
ATOM   3039  NH2 ARG A 391     -23.526 -26.435   3.932  1.00  0.78           N  
ATOM   3040  CZ  ARG A 391     -22.554 -27.229   3.507  1.00  0.82           C  
ATOM   3041  N   SER A 392     -15.027 -28.350   2.653  1.00  0.87           N  
ATOM   3042  CA  SER A 392     -13.896 -29.272   2.650  1.00  0.89           C  
ATOM   3043  C   SER A 392     -14.240 -30.567   1.921  1.00  0.87           C  
ATOM   3044  CB  SER A 392     -13.455 -29.585   4.080  1.00  0.86           C  
ATOM   3045  O   SER A 392     -13.353 -31.250   1.405  1.00  0.86           O  
ATOM   3046  OG  SER A 392     -14.554 -30.016   4.863  1.00  0.82           O  
ATOM   3047  N   ASP A 393     -15.520 -30.858   1.759  1.00  0.89           N  
ATOM   3048  CA  ASP A 393     -15.980 -32.039   1.036  1.00  0.91           C  
ATOM   3049  C   ASP A 393     -16.207 -31.726  -0.441  1.00  0.90           C  
ATOM   3050  CB  ASP A 393     -17.266 -32.584   1.661  1.00  0.90           C  
ATOM   3051  O   ASP A 393     -16.675 -32.580  -1.198  1.00  0.89           O  
ATOM   3052  CG  ASP A 393     -18.425 -31.607   1.581  1.00  0.90           C  
ATOM   3053  OD1 ASP A 393     -18.255 -30.503   1.020  1.00  0.92           O  
ATOM   3054  OD2 ASP A 393     -19.519 -31.942   2.086  1.00  0.93           O  
ATOM   3055  N   GLY A 394     -15.954 -30.581  -0.904  1.00  0.85           N  
ATOM   3056  CA  GLY A 394     -16.137 -30.145  -2.279  1.00  0.88           C  
ATOM   3057  C   GLY A 394     -17.545 -29.661  -2.569  1.00  0.84           C  
ATOM   3058  O   GLY A 394     -17.822 -29.156  -3.659  1.00  0.83           O  
ATOM   3059  N   THR A 395     -18.516 -29.781  -1.610  1.00  0.92           N  
ATOM   3060  CA  THR A 395     -19.903 -29.374  -1.805  1.00  0.92           C  
ATOM   3061  C   THR A 395     -20.004 -27.859  -1.963  1.00  0.91           C  
ATOM   3062  CB  THR A 395     -20.790 -29.832  -0.634  1.00  0.90           C  
ATOM   3063  O   THR A 395     -19.517 -27.108  -1.116  1.00  0.90           O  
ATOM   3064  CG2 THR A 395     -22.256 -29.496  -0.890  1.00  0.79           C  
ATOM   3065  OG1 THR A 395     -20.659 -31.249  -0.467  1.00  0.85           O  
ATOM   3066  N   PRO A 396     -20.563 -27.305  -3.071  1.00  0.89           N  
ATOM   3067  CA  PRO A 396     -20.762 -25.864  -3.243  1.00  0.90           C  
ATOM   3068  C   PRO A 396     -21.774 -25.286  -2.256  1.00  0.89           C  
ATOM   3069  CB  PRO A 396     -21.275 -25.749  -4.681  1.00  0.88           C  
ATOM   3070  O   PRO A 396     -22.815 -25.897  -2.004  1.00  0.86           O  
ATOM   3071  CG  PRO A 396     -22.028 -27.017  -4.921  1.00  0.84           C  
ATOM   3072  CD  PRO A 396     -21.363 -28.120  -4.149  1.00  0.83           C  
ATOM   3073  N   VAL A 397     -21.525 -24.202  -1.705  1.00  0.90           N  
ATOM   3074  CA  VAL A 397     -22.422 -23.413  -0.868  1.00  0.91           C  
ATOM   3075  C   VAL A 397     -22.653 -22.045  -1.505  1.00  0.89           C  
ATOM   3076  CB  VAL A 397     -21.864 -23.248   0.563  1.00  0.90           C  
ATOM   3077  O   VAL A 397     -21.702 -21.377  -1.918  1.00  0.87           O  
ATOM   3078  CG1 VAL A 397     -22.840 -22.461   1.436  1.00  0.89           C  
ATOM   3079  CG2 VAL A 397     -21.572 -24.614   1.182  1.00  0.88           C  
ATOM   3080  N   TYR A 398     -23.905 -21.678  -1.634  1.00  0.86           N  
ATOM   3081  CA  TYR A 398     -24.385 -20.388  -2.116  1.00  0.88           C  
ATOM   3082  C   TYR A 398     -25.164 -19.656  -1.029  1.00  0.84           C  
ATOM   3083  CB  TYR A 398     -25.265 -20.570  -3.356  1.00  0.84           C  
ATOM   3084  O   TYR A 398     -26.169 -20.164  -0.528  1.00  0.79           O  
ATOM   3085  CG  TYR A 398     -24.574 -21.285  -4.491  1.00  0.80           C  
ATOM   3086  CD1 TYR A 398     -23.918 -20.572  -5.493  1.00  0.76           C  
ATOM   3087  CD2 TYR A 398     -24.575 -22.674  -4.566  1.00  0.78           C  
ATOM   3088  CE1 TYR A 398     -23.281 -21.227  -6.542  1.00  0.80           C  
ATOM   3089  CE2 TYR A 398     -23.942 -23.339  -5.610  1.00  0.79           C  
ATOM   3090  OH  TYR A 398     -22.669 -23.261  -7.628  1.00  0.66           O  
ATOM   3091  CZ  TYR A 398     -23.298 -22.608  -6.592  1.00  0.80           C  
ATOM   3092  N   ILE A 399     -24.702 -18.546  -0.734  1.00  0.86           N  
ATOM   3093  CA  ILE A 399     -25.386 -17.731   0.264  1.00  0.87           C  
ATOM   3094  C   ILE A 399     -25.684 -16.349  -0.314  1.00  0.84           C  
ATOM   3095  CB  ILE A 399     -24.551 -17.602   1.558  1.00  0.84           C  
ATOM   3096  O   ILE A 399     -24.764 -15.580  -0.603  1.00  0.81           O  
ATOM   3097  CG1 ILE A 399     -24.198 -18.990   2.106  1.00  0.79           C  
ATOM   3098  CG2 ILE A 399     -25.301 -16.774   2.605  1.00  0.76           C  
ATOM   3099  CD1 ILE A 399     -23.259 -18.962   3.304  1.00  0.76           C  
ATOM   3100  N   GLY A 400     -26.898 -15.966  -0.533  1.00  0.81           N  
ATOM   3101  CA  GLY A 400     -27.357 -14.734  -1.154  1.00  0.82           C  
ATOM   3102  C   GLY A 400     -27.862 -13.713  -0.152  1.00  0.79           C  
ATOM   3103  O   GLY A 400     -28.388 -14.078   0.902  1.00  0.73           O  
ATOM   3104  N   VAL A 401     -27.716 -12.470  -0.506  1.00  0.73           N  
ATOM   3105  CA  VAL A 401     -28.380 -11.295   0.049  1.00  0.75           C  
ATOM   3106  C   VAL A 401     -29.041 -10.497  -1.072  1.00  0.69           C  
ATOM   3107  CB  VAL A 401     -27.392 -10.401   0.830  1.00  0.66           C  
ATOM   3108  O   VAL A 401     -28.392 -10.149  -2.061  1.00  0.65           O  
ATOM   3109  CG1 VAL A 401     -28.126  -9.241   1.499  1.00  0.54           C  
ATOM   3110  CG2 VAL A 401     -26.631 -11.225   1.866  1.00  0.52           C  
ATOM   3111  N   SER A 402     -30.261 -10.201  -1.029  1.00  0.62           N  
ATOM   3112  CA  SER A 402     -31.029  -9.185  -1.742  1.00  0.62           C  
ATOM   3113  C   SER A 402     -31.389  -8.020  -0.826  1.00  0.60           C  
ATOM   3114  CB  SER A 402     -32.302  -9.792  -2.333  1.00  0.55           C  
ATOM   3115  O   SER A 402     -31.676  -8.219   0.356  1.00  0.55           O  
ATOM   3116  OG  SER A 402     -33.290  -9.963  -1.332  1.00  0.53           O  
ATOM   3117  N   LYS A 403     -31.141  -6.831  -1.391  1.00  0.60           N  
ATOM   3118  CA  LYS A 403     -31.492  -5.646  -0.613  1.00  0.61           C  
ATOM   3119  C   LYS A 403     -32.874  -5.792   0.016  1.00  0.61           C  
ATOM   3120  CB  LYS A 403     -31.444  -4.394  -1.490  1.00  0.53           C  
ATOM   3121  O   LYS A 403     -33.138  -5.234   1.084  1.00  0.58           O  
ATOM   3122  CG  LYS A 403     -31.051  -3.129  -0.742  1.00  0.49           C  
ATOM   3123  CD  LYS A 403     -30.956  -1.932  -1.679  1.00  0.51           C  
ATOM   3124  CE  LYS A 403     -30.666  -0.646  -0.917  1.00  0.44           C  
ATOM   3125  NZ  LYS A 403     -30.456   0.510  -1.840  1.00  0.40           N  
ATOM   3126  N   VAL A 404     -33.799  -6.414  -0.763  1.00  0.41           N  
ATOM   3127  CA  VAL A 404     -35.215  -6.419  -0.413  1.00  0.43           C  
ATOM   3128  C   VAL A 404     -35.415  -7.134   0.922  1.00  0.41           C  
ATOM   3129  CB  VAL A 404     -36.069  -7.091  -1.511  1.00  0.36           C  
ATOM   3130  O   VAL A 404     -36.279  -6.751   1.715  1.00  0.39           O  
ATOM   3131  CG1 VAL A 404     -37.553  -7.031  -1.153  1.00  0.31           C  
ATOM   3132  CG2 VAL A 404     -35.815  -6.430  -2.864  1.00  0.30           C  
ATOM   3133  N   THR A 405     -34.542  -7.971   1.346  1.00  0.49           N  
ATOM   3134  CA  THR A 405     -34.909  -8.787   2.499  1.00  0.50           C  
ATOM   3135  C   THR A 405     -33.944  -8.550   3.657  1.00  0.49           C  
ATOM   3136  CB  THR A 405     -34.928 -10.284   2.141  1.00  0.43           C  
ATOM   3137  O   THR A 405     -34.336  -8.624   4.824  1.00  0.47           O  
ATOM   3138  CG2 THR A 405     -36.105 -10.617   1.230  1.00  0.37           C  
ATOM   3139  OG1 THR A 405     -33.708 -10.624   1.470  1.00  0.38           O  
ATOM   3140  N   ASP A 406     -32.727  -8.085   3.537  1.00  0.53           N  
ATOM   3141  CA  ASP A 406     -31.778  -8.223   4.637  1.00  0.55           C  
ATOM   3142  C   ASP A 406     -30.976  -6.939   4.835  1.00  0.54           C  
ATOM   3143  CB  ASP A 406     -30.832  -9.400   4.384  1.00  0.47           C  
ATOM   3144  O   ASP A 406     -29.857  -6.973   5.352  1.00  0.51           O  
ATOM   3145  CG  ASP A 406     -31.531 -10.747   4.450  1.00  0.44           C  
ATOM   3146  OD1 ASP A 406     -32.489 -10.899   5.238  1.00  0.46           O  
ATOM   3147  OD2 ASP A 406     -31.118 -11.664   3.709  1.00  0.59           O  
ATOM   3148  N   ASN A 407     -31.611  -5.763   4.537  1.00  0.52           N  
ATOM   3149  CA  ASN A 407     -31.019  -4.432   4.597  1.00  0.54           C  
ATOM   3150  C   ASN A 407     -29.717  -4.361   3.803  1.00  0.53           C  
ATOM   3151  CB  ASN A 407     -30.778  -4.016   6.050  1.00  0.46           C  
ATOM   3152  O   ASN A 407     -28.793  -3.638   4.181  1.00  0.50           O  
ATOM   3153  CG  ASN A 407     -32.065  -3.728   6.796  1.00  0.42           C  
ATOM   3154  ND2 ASN A 407     -32.034  -3.882   8.115  1.00  0.42           N  
ATOM   3155  OD1 ASN A 407     -33.080  -3.371   6.193  1.00  0.43           O  
ATOM   3156  N   GLY A 408     -29.638  -5.434   2.828  1.00  0.63           N  
ATOM   3157  CA  GLY A 408     -28.514  -5.449   1.905  1.00  0.63           C  
ATOM   3158  C   GLY A 408     -27.260  -6.056   2.503  1.00  0.64           C  
ATOM   3159  O   GLY A 408     -26.159  -5.858   1.983  1.00  0.61           O  
ATOM   3160  N   ALA A 409     -27.386  -6.762   3.733  1.00  0.68           N  
ATOM   3161  CA  ALA A 409     -26.172  -7.343   4.300  1.00  0.72           C  
ATOM   3162  C   ALA A 409     -26.469  -8.674   4.984  1.00  0.71           C  
ATOM   3163  CB  ALA A 409     -25.529  -6.372   5.287  1.00  0.64           C  
ATOM   3164  O   ALA A 409     -27.476  -8.808   5.684  1.00  0.69           O  
ATOM   3165  N   ARG A 410     -25.596  -9.579   4.905  1.00  0.77           N  
ATOM   3166  CA  ARG A 410     -25.630 -10.863   5.598  1.00  0.78           C  
ATOM   3167  C   ARG A 410     -24.312 -11.134   6.314  1.00  0.78           C  
ATOM   3168  CB  ARG A 410     -25.936 -11.996   4.616  1.00  0.75           C  
ATOM   3169  O   ARG A 410     -23.238 -10.988   5.725  1.00  0.75           O  
ATOM   3170  CG  ARG A 410     -26.248 -13.324   5.286  1.00  0.74           C  
ATOM   3171  CD  ARG A 410     -26.919 -14.297   4.325  1.00  0.73           C  
ATOM   3172  NE  ARG A 410     -27.294 -15.540   4.992  1.00  0.66           N  
ATOM   3173  NH1 ARG A 410     -28.508 -16.371   3.210  1.00  0.54           N  
ATOM   3174  NH2 ARG A 410     -28.321 -17.589   5.143  1.00  0.50           N  
ATOM   3175  CZ  ARG A 410     -28.040 -16.497   4.447  1.00  0.72           C  
ATOM   3176  N   ALA A 411     -24.455 -11.562   7.541  1.00  0.72           N  
ATOM   3177  CA  ALA A 411     -23.356 -12.100   8.339  1.00  0.77           C  
ATOM   3178  C   ALA A 411     -23.327 -13.624   8.278  1.00  0.77           C  
ATOM   3179  CB  ALA A 411     -23.472 -11.631   9.788  1.00  0.70           C  
ATOM   3180  O   ALA A 411     -24.377 -14.271   8.266  1.00  0.76           O  
ATOM   3181  N   MET A 412     -22.085 -14.087   8.271  1.00  0.82           N  
ATOM   3182  CA  MET A 412     -21.902 -15.531   8.384  1.00  0.85           C  
ATOM   3183  C   MET A 412     -20.494 -15.866   8.863  1.00  0.84           C  
ATOM   3184  CB  MET A 412     -22.176 -16.216   7.044  1.00  0.81           C  
ATOM   3185  O   MET A 412     -19.561 -15.089   8.653  1.00  0.82           O  
ATOM   3186  CG  MET A 412     -21.241 -15.775   5.929  1.00  0.78           C  
ATOM   3187  SD  MET A 412     -21.582 -16.636   4.345  1.00  0.83           S  
ATOM   3188  CE  MET A 412     -21.084 -18.324   4.785  1.00  0.73           C  
ATOM   3189  N   ASN A 413     -20.269 -16.992   9.497  1.00  0.82           N  
ATOM   3190  CA  ASN A 413     -18.976 -17.632   9.709  1.00  0.85           C  
ATOM   3191  C   ASN A 413     -18.577 -18.500   8.518  1.00  0.83           C  
ATOM   3192  CB  ASN A 413     -18.994 -18.467  10.991  1.00  0.79           C  
ATOM   3193  O   ASN A 413     -19.375 -19.307   8.039  1.00  0.81           O  
ATOM   3194  CG  ASN A 413     -17.635 -19.046  11.331  1.00  0.70           C  
ATOM   3195  ND2 ASN A 413     -16.827 -18.278  12.054  1.00  0.68           N  
ATOM   3196  OD1 ASN A 413     -17.312 -20.173  10.946  1.00  0.67           O  
ATOM   3197  N   ILE A 414     -17.326 -18.365   7.985  1.00  0.87           N  
ATOM   3198  CA  ILE A 414     -16.791 -19.221   6.931  1.00  0.89           C  
ATOM   3199  C   ILE A 414     -16.168 -20.471   7.548  1.00  0.88           C  
ATOM   3200  CB  ILE A 414     -15.749 -18.472   6.070  1.00  0.87           C  
ATOM   3201  O   ILE A 414     -15.257 -20.375   8.374  1.00  0.87           O  
ATOM   3202  CG1 ILE A 414     -16.387 -17.247   5.405  1.00  0.85           C  
ATOM   3203  CG2 ILE A 414     -15.141 -19.410   5.022  1.00  0.85           C  
ATOM   3204  CD1 ILE A 414     -17.509 -17.585   4.432  1.00  0.83           C  
ATOM   3205  N   PRO A 415     -16.598 -21.604   7.255  1.00  0.86           N  
ATOM   3206  CA  PRO A 415     -16.039 -22.800   7.889  1.00  0.88           C  
ATOM   3207  C   PRO A 415     -14.576 -23.033   7.523  1.00  0.88           C  
ATOM   3208  CB  PRO A 415     -16.923 -23.929   7.353  1.00  0.86           C  
ATOM   3209  O   PRO A 415     -14.152 -22.698   6.414  1.00  0.87           O  
ATOM   3210  CG  PRO A 415     -17.407 -23.439   6.027  1.00  0.84           C  
ATOM   3211  CD  PRO A 415     -17.506 -21.941   6.080  1.00  0.84           C  
ATOM   3212  N   TYR A 416     -13.808 -23.649   8.368  1.00  0.74           N  
ATOM   3213  CA  TYR A 416     -12.474 -24.150   8.055  1.00  0.81           C  
ATOM   3214  C   TYR A 416     -12.526 -25.168   6.922  1.00  0.73           C  
ATOM   3215  CB  TYR A 416     -11.832 -24.781   9.294  1.00  0.71           C  
ATOM   3216  O   TYR A 416     -13.470 -25.956   6.829  1.00  0.70           O  
ATOM   3217  CG  TYR A 416     -11.331 -23.772  10.299  1.00  0.64           C  
ATOM   3218  CD1 TYR A 416     -10.161 -23.052  10.068  1.00  0.62           C  
ATOM   3219  CD2 TYR A 416     -12.025 -23.537  11.480  1.00  0.66           C  
ATOM   3220  CE1 TYR A 416      -9.694 -22.123  10.991  1.00  0.67           C  
ATOM   3221  CE2 TYR A 416     -11.568 -22.610  12.411  1.00  0.65           C  
ATOM   3222  OH  TYR A 416      -9.946 -20.989  13.075  1.00  0.51           O  
ATOM   3223  CZ  TYR A 416     -10.403 -21.908  12.158  1.00  0.68           C  
ATOM   3224  N   GLY A 417     -11.489 -25.152   6.066  1.00  0.80           N  
ATOM   3225  CA  GLY A 417     -11.372 -26.024   4.908  1.00  0.84           C  
ATOM   3226  C   GLY A 417     -12.211 -25.567   3.730  1.00  0.80           C  
ATOM   3227  O   GLY A 417     -12.255 -26.237   2.696  1.00  0.78           O  
ATOM   3228  N   SER A 418     -12.925 -24.498   3.800  1.00  0.89           N  
ATOM   3229  CA  SER A 418     -13.650 -23.955   2.656  1.00  0.90           C  
ATOM   3230  C   SER A 418     -12.693 -23.368   1.624  1.00  0.87           C  
ATOM   3231  CB  SER A 418     -14.644 -22.885   3.109  1.00  0.87           C  
ATOM   3232  O   SER A 418     -11.678 -22.767   1.982  1.00  0.84           O  
ATOM   3233  OG  SER A 418     -13.969 -21.798   3.719  1.00  0.81           O  
ATOM   3234  N   THR A 419     -13.021 -23.556   0.257  1.00  0.87           N  
ATOM   3235  CA  THR A 419     -12.182 -23.157  -0.867  1.00  0.89           C  
ATOM   3236  C   THR A 419     -12.998 -22.392  -1.905  1.00  0.85           C  
ATOM   3237  CB  THR A 419     -11.519 -24.378  -1.530  1.00  0.86           C  
ATOM   3238  O   THR A 419     -14.219 -22.274  -1.780  1.00  0.83           O  
ATOM   3239  CG2 THR A 419     -10.656 -25.144  -0.533  1.00  0.83           C  
ATOM   3240  OG1 THR A 419     -12.536 -25.252  -2.035  1.00  0.89           O  
ATOM   3241  N   GLU A 420     -12.384 -21.833  -2.918  1.00  0.85           N  
ATOM   3242  CA  GLU A 420     -12.937 -21.185  -4.103  1.00  0.86           C  
ATOM   3243  C   GLU A 420     -13.903 -20.067  -3.721  1.00  0.84           C  
ATOM   3244  CB  GLU A 420     -13.644 -22.208  -4.996  1.00  0.83           C  
ATOM   3245  O   GLU A 420     -15.001 -19.972  -4.273  1.00  0.78           O  
ATOM   3246  CG  GLU A 420     -12.705 -23.223  -5.632  1.00  0.81           C  
ATOM   3247  CD  GLU A 420     -13.389 -24.115  -6.655  1.00  0.75           C  
ATOM   3248  OE1 GLU A 420     -14.450 -23.721  -7.190  1.00  0.83           O  
ATOM   3249  OE2 GLU A 420     -12.861 -25.217  -6.922  1.00  0.85           O  
ATOM   3250  N   HIS A 421     -13.587 -19.191  -2.741  1.00  0.89           N  
ATOM   3251  CA  HIS A 421     -14.438 -18.090  -2.305  1.00  0.91           C  
ATOM   3252  C   HIS A 421     -14.639 -17.071  -3.422  1.00  0.89           C  
ATOM   3253  CB  HIS A 421     -13.841 -17.407  -1.073  1.00  0.88           C  
ATOM   3254  O   HIS A 421     -13.667 -16.550  -3.975  1.00  0.87           O  
ATOM   3255  CG  HIS A 421     -13.579 -18.342   0.064  1.00  0.85           C  
ATOM   3256  CD2 HIS A 421     -14.344 -18.684   1.128  1.00  0.82           C  
ATOM   3257  ND1 HIS A 421     -12.403 -19.049   0.191  1.00  0.81           N  
ATOM   3258  CE1 HIS A 421     -12.456 -19.787   1.287  1.00  0.84           C  
ATOM   3259  NE2 HIS A 421     -13.623 -19.584   1.874  1.00  0.86           N  
ATOM   3260  N   ARG A 422     -15.890 -16.743  -3.733  1.00  0.90           N  
ATOM   3261  CA  ARG A 422     -16.287 -15.826  -4.796  1.00  0.91           C  
ATOM   3262  C   ARG A 422     -17.454 -14.948  -4.355  1.00  0.90           C  
ATOM   3263  CB  ARG A 422     -16.663 -16.599  -6.062  1.00  0.89           C  
ATOM   3264  O   ARG A 422     -18.360 -15.414  -3.660  1.00  0.89           O  
ATOM   3265  CG  ARG A 422     -15.589 -17.566  -6.535  1.00  0.85           C  
ATOM   3266  CD  ARG A 422     -16.014 -18.309  -7.793  1.00  0.83           C  
ATOM   3267  NE  ARG A 422     -15.034 -19.321  -8.178  1.00  0.83           N  
ATOM   3268  NH1 ARG A 422     -16.138 -19.954 -10.107  1.00  0.77           N  
ATOM   3269  NH2 ARG A 422     -14.167 -20.969  -9.523  1.00  0.75           N  
ATOM   3270  CZ  ARG A 422     -15.115 -20.079  -9.269  1.00  0.81           C  
ATOM   3271  N   LEU A 423     -17.459 -13.715  -4.722  1.00  0.89           N  
ATOM   3272  CA  LEU A 423     -18.629 -12.844  -4.675  1.00  0.90           C  
ATOM   3273  C   LEU A 423     -19.298 -12.759  -6.043  1.00  0.90           C  
ATOM   3274  CB  LEU A 423     -18.235 -11.443  -4.198  1.00  0.87           C  
ATOM   3275  O   LEU A 423     -18.629 -12.530  -7.053  1.00  0.88           O  
ATOM   3276  CG  LEU A 423     -19.378 -10.542  -3.728  1.00  0.81           C  
ATOM   3277  CD1 LEU A 423     -19.928 -11.036  -2.394  1.00  0.75           C  
ATOM   3278  CD2 LEU A 423     -18.906  -9.096  -3.614  1.00  0.75           C  
ATOM   3279  N   TYR A 424     -20.593 -12.965  -6.077  1.00  0.88           N  
ATOM   3280  CA  TYR A 424     -21.437 -12.806  -7.256  1.00  0.90           C  
ATOM   3281  C   TYR A 424     -22.370 -11.611  -7.101  1.00  0.88           C  
ATOM   3282  CB  TYR A 424     -22.254 -14.076  -7.508  1.00  0.87           C  
ATOM   3283  O   TYR A 424     -22.894 -11.361  -6.013  1.00  0.86           O  
ATOM   3284  CG  TYR A 424     -21.409 -15.298  -7.777  1.00  0.82           C  
ATOM   3285  CD1 TYR A 424     -20.687 -15.422  -8.962  1.00  0.77           C  
ATOM   3286  CD2 TYR A 424     -21.331 -16.330  -6.849  1.00  0.78           C  
ATOM   3287  CE1 TYR A 424     -19.909 -16.547  -9.216  1.00  0.80           C  
ATOM   3288  CE2 TYR A 424     -20.556 -17.459  -7.092  1.00  0.79           C  
ATOM   3289  OH  TYR A 424     -19.081 -18.674  -8.522  1.00  0.68           O  
ATOM   3290  CZ  TYR A 424     -19.849 -17.558  -8.276  1.00  0.80           C  
ATOM   3291  N   VAL A 425     -22.620 -10.947  -8.165  1.00  0.89           N  
ATOM   3292  CA  VAL A 425     -23.853 -10.202  -8.396  1.00  0.90           C  
ATOM   3293  C   VAL A 425     -24.577 -10.766  -9.616  1.00  0.90           C  
ATOM   3294  CB  VAL A 425     -23.577  -8.694  -8.589  1.00  0.88           C  
ATOM   3295  O   VAL A 425     -24.044 -10.741 -10.728  1.00  0.88           O  
ATOM   3296  CG1 VAL A 425     -24.882  -7.899  -8.566  1.00  0.84           C  
ATOM   3297  CG2 VAL A 425     -22.619  -8.185  -7.514  1.00  0.83           C  
ATOM   3298  N   GLN A 426     -25.771 -11.380  -9.447  1.00  0.90           N  
ATOM   3299  CA  GLN A 426     -26.454 -12.079 -10.530  1.00  0.91           C  
ATOM   3300  C   GLN A 426     -27.928 -11.688 -10.593  1.00  0.90           C  
ATOM   3301  CB  GLN A 426     -26.320 -13.594 -10.362  1.00  0.89           C  
ATOM   3302  O   GLN A 426     -28.494 -11.219  -9.604  1.00  0.89           O  
ATOM   3303  CG  GLN A 426     -27.005 -14.137  -9.115  1.00  0.84           C  
ATOM   3304  CD  GLN A 426     -26.859 -15.641  -8.974  1.00  0.81           C  
ATOM   3305  NE2 GLN A 426     -27.827 -16.271  -8.317  1.00  0.80           N  
ATOM   3306  OE1 GLN A 426     -25.885 -16.231  -9.452  1.00  0.83           O  
ATOM   3307  N   SER A 427     -28.548 -11.877 -11.686  1.00  0.89           N  
ATOM   3308  CA  SER A 427     -29.998 -11.782 -11.815  1.00  0.90           C  
ATOM   3309  C   SER A 427     -30.698 -12.854 -10.985  1.00  0.89           C  
ATOM   3310  CB  SER A 427     -30.416 -11.907 -13.280  1.00  0.88           C  
ATOM   3311  O   SER A 427     -30.195 -13.971 -10.853  1.00  0.87           O  
ATOM   3312  OG  SER A 427     -29.916 -13.107 -13.846  1.00  0.81           O  
ATOM   3313  N   ASP A 428     -31.926 -12.543 -10.539  1.00  0.88           N  
ATOM   3314  CA  ASP A 428     -32.867 -13.506  -9.973  1.00  0.89           C  
ATOM   3315  C   ASP A 428     -33.667 -14.203 -11.071  1.00  0.88           C  
ATOM   3316  CB  ASP A 428     -33.813 -12.816  -8.988  1.00  0.86           C  
ATOM   3317  O   ASP A 428     -33.477 -13.924 -12.257  1.00  0.86           O  
ATOM   3318  CG  ASP A 428     -33.123 -12.380  -7.708  1.00  0.79           C  
ATOM   3319  OD1 ASP A 428     -32.183 -13.069  -7.257  1.00  0.77           O  
ATOM   3320  OD2 ASP A 428     -33.525 -11.339  -7.144  1.00  0.81           O  
ATOM   3321  N   THR A 429     -34.572 -15.084 -10.710  1.00  0.84           N  
ATOM   3322  CA  THR A 429     -35.525 -15.682 -11.638  1.00  0.86           C  
ATOM   3323  C   THR A 429     -36.392 -14.608 -12.290  1.00  0.85           C  
ATOM   3324  CB  THR A 429     -36.425 -16.711 -10.929  1.00  0.82           C  
ATOM   3325  O   THR A 429     -37.067 -13.844 -11.598  1.00  0.83           O  
ATOM   3326  CG2 THR A 429     -37.302 -17.457 -11.929  1.00  0.75           C  
ATOM   3327  OG1 THR A 429     -35.603 -17.655 -10.232  1.00  0.81           O  
ATOM   3328  N   GLY A 430     -36.326 -14.561 -13.502  1.00  0.83           N  
ATOM   3329  CA  GLY A 430     -37.058 -13.559 -14.259  1.00  0.86           C  
ATOM   3330  C   GLY A 430     -36.322 -12.237 -14.368  1.00  0.83           C  
ATOM   3331  O   GLY A 430     -36.761 -11.333 -15.081  1.00  0.80           O  
ATOM   3332  N   GLY A 431     -35.206 -12.046 -13.663  1.00  0.79           N  
ATOM   3333  CA  GLY A 431     -34.359 -10.868 -13.771  1.00  0.79           C  
ATOM   3334  C   GLY A 431     -33.576 -10.813 -15.069  1.00  0.77           C  
ATOM   3335  O   GLY A 431     -32.521 -11.438 -15.192  1.00  0.72           O  
ATOM   3336  N   ARG A 432     -34.188 -10.064 -16.209  1.00  0.86           N  
ATOM   3337  CA  ARG A 432     -33.653  -9.873 -17.553  1.00  0.88           C  
ATOM   3338  C   ARG A 432     -33.535  -8.391 -17.891  1.00  0.85           C  
ATOM   3339  CB  ARG A 432     -34.533 -10.578 -18.587  1.00  0.84           C  
ATOM   3340  O   ARG A 432     -34.220  -7.557 -17.295  1.00  0.82           O  
ATOM   3341  CG  ARG A 432     -34.598 -12.088 -18.415  1.00  0.80           C  
ATOM   3342  CD  ARG A 432     -35.441 -12.744 -19.500  1.00  0.78           C  
ATOM   3343  NE  ARG A 432     -35.554 -14.185 -19.297  1.00  0.81           N  
ATOM   3344  NH1 ARG A 432     -36.529 -14.606 -21.348  1.00  0.71           N  
ATOM   3345  NH2 ARG A 432     -36.122 -16.329 -19.892  1.00  0.66           N  
ATOM   3346  CZ  ARG A 432     -36.068 -15.037 -20.179  1.00  0.78           C  
ATOM   3347  N   GLY A 433     -32.655  -8.124 -18.795  1.00  0.89           N  
ATOM   3348  CA  GLY A 433     -32.400  -6.765 -19.245  1.00  0.90           C  
ATOM   3349  C   GLY A 433     -31.231  -6.111 -18.533  1.00  0.89           C  
ATOM   3350  O   GLY A 433     -30.293  -6.793 -18.112  1.00  0.87           O  
ATOM   3351  N   GLU A 434     -31.241  -4.748 -18.521  1.00  0.88           N  
ATOM   3352  CA  GLU A 434     -30.189  -3.981 -17.860  1.00  0.89           C  
ATOM   3353  C   GLU A 434     -30.341  -4.031 -16.342  1.00  0.88           C  
ATOM   3354  CB  GLU A 434     -30.198  -2.529 -18.342  1.00  0.87           C  
ATOM   3355  O   GLU A 434     -31.361  -3.597 -15.801  1.00  0.85           O  
ATOM   3356  CG  GLU A 434     -29.021  -1.706 -17.839  1.00  0.84           C  
ATOM   3357  CD  GLU A 434     -28.929  -0.333 -18.484  1.00  0.83           C  
ATOM   3358  OE1 GLU A 434     -28.445  -0.233 -19.634  1.00  0.85           O  
ATOM   3359  OE2 GLU A 434     -29.343   0.653 -17.833  1.00  0.87           O  
ATOM   3360  N   LEU A 435     -29.369  -4.572 -15.736  1.00  0.90           N  
ATOM   3361  CA  LEU A 435     -29.244  -4.664 -14.285  1.00  0.91           C  
ATOM   3362  C   LEU A 435     -28.048  -3.857 -13.790  1.00  0.90           C  
ATOM   3363  CB  LEU A 435     -29.103  -6.125 -13.850  1.00  0.90           C  
ATOM   3364  O   LEU A 435     -27.123  -3.578 -14.556  1.00  0.88           O  
ATOM   3365  CG  LEU A 435     -30.193  -7.084 -14.332  1.00  0.88           C  
ATOM   3366  CD1 LEU A 435     -29.859  -8.515 -13.924  1.00  0.85           C  
ATOM   3367  CD2 LEU A 435     -31.553  -6.669 -13.780  1.00  0.85           C  
ATOM   3368  N   TRP A 436     -28.072  -3.528 -12.508  1.00  0.87           N  
ATOM   3369  CA  TRP A 436     -26.990  -2.755 -11.907  1.00  0.89           C  
ATOM   3370  C   TRP A 436     -26.729  -3.207 -10.474  1.00  0.87           C  
ATOM   3371  CB  TRP A 436     -27.319  -1.260 -11.932  1.00  0.86           C  
ATOM   3372  O   TRP A 436     -27.594  -3.818  -9.842  1.00  0.84           O  
ATOM   3373  CG  TRP A 436     -28.573  -0.900 -11.192  1.00  0.81           C  
ATOM   3374  CD1 TRP A 436     -29.830  -0.774 -11.714  1.00  0.76           C  
ATOM   3375  CD2 TRP A 436     -28.688  -0.614  -9.795  1.00  0.79           C  
ATOM   3376  CE2 TRP A 436     -30.046  -0.323  -9.538  1.00  0.82           C  
ATOM   3377  CE3 TRP A 436     -27.773  -0.576  -8.733  1.00  0.81           C  
ATOM   3378  NE1 TRP A 436     -30.721  -0.428 -10.724  1.00  0.82           N  
ATOM   3379  CH2 TRP A 436     -29.597   0.031  -7.241  1.00  0.80           C  
ATOM   3380  CZ2 TRP A 436     -30.512   0.001  -8.262  1.00  0.81           C  
ATOM   3381  CZ3 TRP A 436     -28.239  -0.253  -7.464  1.00  0.81           C  
ATOM   3382  N   CYS A 437     -25.493  -2.937  -9.978  1.00  0.88           N  
ATOM   3383  CA  CYS A 437     -25.119  -3.012  -8.570  1.00  0.88           C  
ATOM   3384  C   CYS A 437     -24.249  -1.826  -8.173  1.00  0.87           C  
ATOM   3385  CB  CYS A 437     -24.381  -4.318  -8.280  1.00  0.87           C  
ATOM   3386  O   CYS A 437     -23.516  -1.283  -9.002  1.00  0.85           O  
ATOM   3387  SG  CYS A 437     -22.828  -4.493  -9.186  1.00  0.88           S  
ATOM   3388  N   GLU A 438     -24.336  -1.398  -6.911  1.00  0.84           N  
ATOM   3389  CA  GLU A 438     -23.578  -0.318  -6.286  1.00  0.84           C  
ATOM   3390  C   GLU A 438     -23.203  -0.667  -4.848  1.00  0.83           C  
ATOM   3391  CB  GLU A 438     -24.377   0.988  -6.319  1.00  0.82           C  
ATOM   3392  O   GLU A 438     -23.820  -1.541  -4.235  1.00  0.79           O  
ATOM   3393  CG  GLU A 438     -23.569   2.213  -5.916  1.00  0.75           C  
ATOM   3394  CD  GLU A 438     -24.276   3.524  -6.219  1.00  0.73           C  
ATOM   3395  OE1 GLU A 438     -25.452   3.495  -6.648  1.00  0.74           O  
ATOM   3396  OE2 GLU A 438     -23.650   4.590  -6.025  1.00  0.70           O  
ATOM   3397  N   ASN A 439     -22.161  -0.156  -4.403  1.00  0.80           N  
ATOM   3398  CA  ASN A 439     -21.741  -0.301  -3.014  1.00  0.80           C  
ATOM   3399  C   ASN A 439     -21.588  -1.769  -2.626  1.00  0.80           C  
ATOM   3400  CB  ASN A 439     -22.730   0.395  -2.077  1.00  0.78           C  
ATOM   3401  O   ASN A 439     -21.936  -2.160  -1.510  1.00  0.77           O  
ATOM   3402  CG  ASN A 439     -22.874   1.874  -2.376  1.00  0.75           C  
ATOM   3403  ND2 ASN A 439     -24.092   2.389  -2.249  1.00  0.74           N  
ATOM   3404  OD1 ASN A 439     -21.900   2.549  -2.719  1.00  0.73           O  
ATOM   3405  N   VAL A 440     -21.140  -2.611  -3.519  1.00  0.83           N  
ATOM   3406  CA  VAL A 440     -20.889  -4.011  -3.197  1.00  0.83           C  
ATOM   3407  C   VAL A 440     -19.705  -4.117  -2.237  1.00  0.83           C  
ATOM   3408  CB  VAL A 440     -20.620  -4.847  -4.469  1.00  0.82           C  
ATOM   3409  O   VAL A 440     -18.657  -3.509  -2.466  1.00  0.81           O  
ATOM   3410  CG1 VAL A 440     -20.393  -6.315  -4.112  1.00  0.82           C  
ATOM   3411  CG2 VAL A 440     -21.779  -4.706  -5.454  1.00  0.82           C  
ATOM   3412  N   TYR A 441     -19.864  -4.899  -1.136  1.00  0.81           N  
ATOM   3413  CA  TYR A 441     -18.811  -5.005  -0.133  1.00  0.82           C  
ATOM   3414  C   TYR A 441     -18.770  -6.404   0.470  1.00  0.82           C  
ATOM   3415  CB  TYR A 441     -19.014  -3.966   0.974  1.00  0.80           C  
ATOM   3416  O   TYR A 441     -19.773  -7.123   0.454  1.00  0.80           O  
ATOM   3417  CG  TYR A 441     -20.309  -4.133   1.732  1.00  0.78           C  
ATOM   3418  CD1 TYR A 441     -21.491  -3.562   1.265  1.00  0.76           C  
ATOM   3419  CD2 TYR A 441     -20.353  -4.860   2.917  1.00  0.77           C  
ATOM   3420  CE1 TYR A 441     -22.686  -3.712   1.961  1.00  0.76           C  
ATOM   3421  CE2 TYR A 441     -21.542  -5.015   3.622  1.00  0.76           C  
ATOM   3422  OH  TYR A 441     -23.881  -4.590   3.830  1.00  0.67           O  
ATOM   3423  CZ  TYR A 441     -22.701  -4.439   3.137  1.00  0.72           C  
ATOM   3424  N   ILE A 442     -17.639  -6.820   0.909  1.00  0.83           N  
ATOM   3425  CA  ILE A 442     -17.356  -7.877   1.874  1.00  0.83           C  
ATOM   3426  C   ILE A 442     -16.449  -7.339   2.978  1.00  0.81           C  
ATOM   3427  CB  ILE A 442     -16.705  -9.103   1.195  1.00  0.81           C  
ATOM   3428  O   ILE A 442     -15.473  -6.637   2.701  1.00  0.78           O  
ATOM   3429  CG1 ILE A 442     -16.607 -10.271   2.183  1.00  0.76           C  
ATOM   3430  CG2 ILE A 442     -15.326  -8.741   0.636  1.00  0.75           C  
ATOM   3431  CD1 ILE A 442     -16.309 -11.613   1.528  1.00  0.74           C  
ATOM   3432  N   LYS A 443     -16.765  -7.510   4.315  1.00  0.79           N  
ATOM   3433  CA  LYS A 443     -15.941  -7.077   5.439  1.00  0.79           C  
ATOM   3434  C   LYS A 443     -15.872  -8.155   6.517  1.00  0.80           C  
ATOM   3435  CB  LYS A 443     -16.482  -5.776   6.032  1.00  0.77           C  
ATOM   3436  O   LYS A 443     -16.775  -8.986   6.631  1.00  0.78           O  
ATOM   3437  CG  LYS A 443     -17.886  -5.895   6.608  1.00  0.72           C  
ATOM   3438  CD  LYS A 443     -18.393  -4.556   7.126  1.00  0.70           C  
ATOM   3439  CE  LYS A 443     -19.785  -4.680   7.731  1.00  0.64           C  
ATOM   3440  NZ  LYS A 443     -20.247  -3.391   8.329  1.00  0.58           N  
ATOM   3441  N   PHE A 444     -14.808  -8.144   7.344  1.00  0.77           N  
ATOM   3442  CA  PHE A 444     -14.669  -8.982   8.530  1.00  0.78           C  
ATOM   3443  C   PHE A 444     -15.451  -8.398   9.700  1.00  0.78           C  
ATOM   3444  CB  PHE A 444     -13.193  -9.137   8.910  1.00  0.75           C  
ATOM   3445  O   PHE A 444     -15.496  -7.179   9.877  1.00  0.75           O  
ATOM   3446  CG  PHE A 444     -12.365  -9.825   7.859  1.00  0.72           C  
ATOM   3447  CD1 PHE A 444     -12.485 -11.192   7.644  1.00  0.69           C  
ATOM   3448  CD2 PHE A 444     -11.465  -9.104   7.085  1.00  0.71           C  
ATOM   3449  CE1 PHE A 444     -11.720 -11.832   6.672  1.00  0.69           C  
ATOM   3450  CE2 PHE A 444     -10.696  -9.736   6.112  1.00  0.68           C  
ATOM   3451  CZ  PHE A 444     -10.824 -11.100   5.908  1.00  0.67           C  
ATOM   3452  N   GLY A 445     -16.155  -9.310  10.438  1.00  0.76           N  
ATOM   3453  CA  GLY A 445     -16.943  -9.002  11.621  1.00  0.77           C  
ATOM   3454  C   GLY A 445     -18.437  -9.122  11.391  1.00  0.78           C  
ATOM   3455  O   GLY A 445     -18.873  -9.764  10.433  1.00  0.76           O  
ATOM   3456  N   THR A 446     -19.268  -8.539  12.245  1.00  0.69           N  
ATOM   3457  CA  THR A 446     -20.722  -8.657  12.260  1.00  0.69           C  
ATOM   3458  C   THR A 446     -21.376  -7.322  11.916  1.00  0.68           C  
ATOM   3459  CB  THR A 446     -21.229  -9.142  13.630  1.00  0.65           C  
ATOM   3460  O   THR A 446     -22.603  -7.222  11.861  1.00  0.65           O  
ATOM   3461  CG2 THR A 446     -20.756 -10.563  13.920  1.00  0.59           C  
ATOM   3462  OG1 THR A 446     -20.735  -8.269  14.653  1.00  0.66           O  
ATOM   3463  N   ASP A 447     -20.599  -6.313  11.744  1.00  0.73           N  
ATOM   3464  CA  ASP A 447     -21.170  -5.003  11.450  1.00  0.75           C  
ATOM   3465  C   ASP A 447     -21.803  -4.979  10.061  1.00  0.74           C  
ATOM   3466  CB  ASP A 447     -20.100  -3.914  11.558  1.00  0.70           C  
ATOM   3467  O   ASP A 447     -21.145  -5.295   9.067  1.00  0.71           O  
ATOM   3468  CG  ASP A 447     -20.647  -2.518  11.321  1.00  0.64           C  
ATOM   3469  OD1 ASP A 447     -21.884  -2.338  11.336  1.00  0.62           O  
ATOM   3470  OD2 ASP A 447     -19.835  -1.590  11.116  1.00  0.68           O  
ATOM   3471  N   LYS A 448     -23.117  -4.574  10.010  1.00  0.69           N  
ATOM   3472  CA  LYS A 448     -23.916  -4.404   8.800  1.00  0.68           C  
ATOM   3473  C   LYS A 448     -23.863  -2.961   8.305  1.00  0.67           C  
ATOM   3474  CB  LYS A 448     -25.367  -4.818   9.052  1.00  0.63           C  
ATOM   3475  O   LYS A 448     -23.805  -2.026   9.105  1.00  0.61           O  
ATOM   3476  CG  LYS A 448     -25.537  -6.286   9.413  1.00  0.60           C  
ATOM   3477  CD  LYS A 448     -27.008  -6.663   9.542  1.00  0.61           C  
ATOM   3478  CE  LYS A 448     -27.179  -8.126   9.928  1.00  0.53           C  
ATOM   3479  NZ  LYS A 448     -28.617  -8.531   9.941  1.00  0.45           N  
ATOM   3480  N   GLY A 449     -23.561  -2.820   7.112  1.00  0.68           N  
ATOM   3481  CA  GLY A 449     -23.647  -1.549   6.409  1.00  0.68           C  
ATOM   3482  C   GLY A 449     -22.445  -1.274   5.526  1.00  0.67           C  
ATOM   3483  O   GLY A 449     -21.315  -1.616   5.881  1.00  0.65           O  
ATOM   3484  N   TYR A 450     -22.729  -0.801   4.286  1.00  0.70           N  
ATOM   3485  CA  TYR A 450     -21.738  -0.205   3.397  1.00  0.69           C  
ATOM   3486  C   TYR A 450     -21.059   0.988   4.058  1.00  0.69           C  
ATOM   3487  CB  TYR A 450     -22.390   0.229   2.080  1.00  0.65           C  
ATOM   3488  O   TYR A 450     -21.730   1.876   4.589  1.00  0.65           O  
ATOM   3489  CG  TYR A 450     -21.436   0.903   1.124  1.00  0.62           C  
ATOM   3490  CD1 TYR A 450     -20.553   0.156   0.348  1.00  0.59           C  
ATOM   3491  CD2 TYR A 450     -21.414   2.288   0.996  1.00  0.63           C  
ATOM   3492  CE1 TYR A 450     -19.671   0.772  -0.533  1.00  0.63           C  
ATOM   3493  CE2 TYR A 450     -20.536   2.915   0.118  1.00  0.62           C  
ATOM   3494  OH  TYR A 450     -18.799   2.766  -1.512  1.00  0.61           O  
ATOM   3495  CZ  TYR A 450     -19.670   2.150  -0.641  1.00  0.59           C  
ATOM   3496  N   LYS A 451     -19.881   0.920   4.257  1.00  0.59           N  
ATOM   3497  CA  LYS A 451     -19.038   2.066   4.587  1.00  0.59           C  
ATOM   3498  C   LYS A 451     -18.163   2.462   3.401  1.00  0.58           C  
ATOM   3499  CB  LYS A 451     -18.165   1.757   5.804  1.00  0.56           C  
ATOM   3500  O   LYS A 451     -17.309   1.686   2.966  1.00  0.57           O  
ATOM   3501  CG  LYS A 451     -18.939   1.645   7.109  1.00  0.54           C  
ATOM   3502  CD  LYS A 451     -18.005   1.468   8.299  1.00  0.55           C  
ATOM   3503  CE  LYS A 451     -18.781   1.286   9.597  1.00  0.50           C  
ATOM   3504  NZ  LYS A 451     -17.871   1.050  10.757  1.00  0.45           N  
ATOM   3505  N   PRO A 452     -18.524   3.612   2.615  1.00  0.54           N  
ATOM   3506  CA  PRO A 452     -17.570   3.997   1.573  1.00  0.53           C  
ATOM   3507  C   PRO A 452     -16.118   3.784   1.995  1.00  0.54           C  
ATOM   3508  CB  PRO A 452     -17.863   5.484   1.359  1.00  0.51           C  
ATOM   3509  O   PRO A 452     -15.747   4.101   3.128  1.00  0.52           O  
ATOM   3510  CG  PRO A 452     -19.011   5.782   2.268  1.00  0.49           C  
ATOM   3511  CD  PRO A 452     -19.278   4.569   3.113  1.00  0.50           C  
ATOM   3512  N   TYR A 453     -15.293   3.070   1.297  1.00  0.49           N  
ATOM   3513  CA  TYR A 453     -13.837   3.055   1.382  1.00  0.48           C  
ATOM   3514  C   TYR A 453     -13.280   4.472   1.443  1.00  0.49           C  
ATOM   3515  CB  TYR A 453     -13.236   2.308   0.188  1.00  0.46           C  
ATOM   3516  O   TYR A 453     -13.451   5.254   0.505  1.00  0.47           O  
ATOM   3517  CG  TYR A 453     -11.727   2.259   0.200  1.00  0.44           C  
ATOM   3518  CD1 TYR A 453     -11.046   1.378   1.037  1.00  0.42           C  
ATOM   3519  CD2 TYR A 453     -10.981   3.094  -0.625  1.00  0.43           C  
ATOM   3520  CE1 TYR A 453      -9.656   1.331   1.052  1.00  0.43           C  
ATOM   3521  CE2 TYR A 453      -9.590   3.055  -0.617  1.00  0.43           C  
ATOM   3522  OH  TYR A 453      -7.562   2.129   0.234  1.00  0.37           O  
ATOM   3523  CZ  TYR A 453      -8.938   2.171   0.223  1.00  0.41           C  
ATOM   3524  N   ASN A 454     -12.917   4.924   2.581  1.00  0.38           N  
ATOM   3525  CA  ASN A 454     -12.020   6.065   2.731  1.00  0.39           C  
ATOM   3526  C   ASN A 454     -10.557   5.646   2.620  1.00  0.38           C  
ATOM   3527  CB  ASN A 454     -12.270   6.772   4.065  1.00  0.37           C  
ATOM   3528  O   ASN A 454     -10.037   4.952   3.495  1.00  0.37           O  
ATOM   3529  CG  ASN A 454     -12.241   8.282   3.940  1.00  0.35           C  
ATOM   3530  ND2 ASN A 454     -12.864   8.968   4.891  1.00  0.31           N  
ATOM   3531  OD1 ASN A 454     -11.664   8.828   2.996  1.00  0.35           O  
ATOM   3532  N   PRO A 455     -10.005   5.441   1.382  1.00  0.36           N  
ATOM   3533  CA  PRO A 455      -8.567   5.170   1.331  1.00  0.36           C  
ATOM   3534  C   PRO A 455      -7.791   5.888   2.433  1.00  0.36           C  
ATOM   3535  CB  PRO A 455      -8.159   5.690  -0.050  1.00  0.34           C  
ATOM   3536  O   PRO A 455      -7.718   7.119   2.440  1.00  0.34           O  
ATOM   3537  CG  PRO A 455      -9.224   6.673  -0.417  1.00  0.32           C  
ATOM   3538  CD  PRO A 455     -10.464   6.348   0.364  1.00  0.36           C  
ATOM   3539  N   THR A 456      -7.897   5.555   3.691  1.00  0.33           N  
ATOM   3540  CA  THR A 456      -6.913   5.961   4.688  1.00  0.33           C  
ATOM   3541  C   THR A 456      -5.496   5.829   4.135  1.00  0.33           C  
ATOM   3542  CB  THR A 456      -7.044   5.126   5.975  1.00  0.31           C  
ATOM   3543  O   THR A 456      -5.226   4.954   3.309  1.00  0.31           O  
ATOM   3544  CG2 THR A 456      -8.306   5.500   6.746  1.00  0.29           C  
ATOM   3545  OG1 THR A 456      -7.102   3.736   5.632  1.00  0.30           O  
ATOM   3546  N   ASN A 457      -4.754   7.001   3.885  1.00  0.31           N  
ATOM   3547  CA  ASN A 457      -3.353   7.359   3.691  1.00  0.31           C  
ATOM   3548  C   ASN A 457      -2.483   6.124   3.475  1.00  0.31           C  
ATOM   3549  CB  ASN A 457      -2.836   8.171   4.881  1.00  0.28           C  
ATOM   3550  O   ASN A 457      -1.291   6.242   3.186  1.00  0.29           O  
ATOM   3551  CG  ASN A 457      -3.186   9.642   4.780  1.00  0.27           C  
ATOM   3552  ND2 ASN A 457      -3.186  10.331   5.915  1.00  0.27           N  
ATOM   3553  OD1 ASN A 457      -3.455  10.156   3.691  1.00  0.30           O  
ATOM   3554  N   LYS A 458      -3.072   4.965   3.253  1.00  0.34           N  
ATOM   3555  CA  LYS A 458      -2.309   3.725   3.370  1.00  0.33           C  
ATOM   3556  C   LYS A 458      -2.272   2.977   2.040  1.00  0.34           C  
ATOM   3557  CB  LYS A 458      -2.902   2.830   4.459  1.00  0.31           C  
ATOM   3558  O   LYS A 458      -1.642   1.922   1.934  1.00  0.33           O  
ATOM   3559  CG  LYS A 458      -2.543   3.258   5.874  1.00  0.29           C  
ATOM   3560  CD  LYS A 458      -3.009   2.234   6.902  1.00  0.32           C  
ATOM   3561  CE  LYS A 458      -2.678   2.676   8.321  1.00  0.26           C  
ATOM   3562  NZ  LYS A 458      -3.127   1.672   9.332  1.00  0.26           N  
ATOM   3563  N   LYS A 459      -2.731   3.563   0.870  1.00  0.34           N  
ATOM   3564  CA  LYS A 459      -2.395   3.066  -0.461  1.00  0.33           C  
ATOM   3565  C   LYS A 459      -1.367   3.967  -1.140  1.00  0.34           C  
ATOM   3566  CB  LYS A 459      -3.651   2.959  -1.327  1.00  0.31           C  
ATOM   3567  O   LYS A 459      -1.677   5.100  -1.514  1.00  0.32           O  
ATOM   3568  CG  LYS A 459      -4.432   1.668  -1.127  1.00  0.29           C  
ATOM   3569  CD  LYS A 459      -5.595   1.562  -2.104  1.00  0.32           C  
ATOM   3570  CE  LYS A 459      -6.396   0.285  -1.885  1.00  0.27           C  
ATOM   3571  NZ  LYS A 459      -7.522   0.163  -2.859  1.00  0.27           N  
ATOM   3572  N   ALA A 460      -0.193   3.940  -0.711  1.00  0.35           N  
ATOM   3573  CA  ALA A 460       0.772   4.182  -1.781  1.00  0.34           C  
ATOM   3574  C   ALA A 460       0.506   3.272  -2.976  1.00  0.35           C  
ATOM   3575  CB  ALA A 460       2.196   3.980  -1.269  1.00  0.32           C  
ATOM   3576  O   ALA A 460       0.567   2.046  -2.857  1.00  0.33           O  
ATOM   3577  N   LEU A 461      -0.695   3.174  -3.638  1.00  0.35           N  
ATOM   3578  CA  LEU A 461      -0.609   2.674  -5.006  1.00  0.35           C  
ATOM   3579  C   LEU A 461       0.800   2.849  -5.561  1.00  0.35           C  
ATOM   3580  CB  LEU A 461      -1.617   3.396  -5.904  1.00  0.32           C  
ATOM   3581  O   LEU A 461       1.377   3.935  -5.472  1.00  0.33           O  
ATOM   3582  CG  LEU A 461      -3.092   3.059  -5.676  1.00  0.30           C  
ATOM   3583  CD1 LEU A 461      -3.983   4.086  -6.367  1.00  0.28           C  
ATOM   3584  CD2 LEU A 461      -3.403   1.652  -6.174  1.00  0.31           C  
ATOM   3585  N   MET A 462       1.811   1.985  -5.268  1.00  0.35           N  
ATOM   3586  CA  MET A 462       3.002   1.819  -6.095  1.00  0.36           C  
ATOM   3587  C   MET A 462       2.665   1.975  -7.574  1.00  0.35           C  
ATOM   3588  CB  MET A 462       3.644   0.453  -5.846  1.00  0.32           C  
ATOM   3589  O   MET A 462       1.898   1.185  -8.126  1.00  0.34           O  
ATOM   3590  CG  MET A 462       4.264   0.308  -4.466  1.00  0.31           C  
ATOM   3591  SD  MET A 462       5.444  -1.094  -4.368  1.00  0.39           S  
ATOM   3592  CE  MET A 462       4.363  -2.458  -4.880  1.00  0.29           C  
ATOM   3593  N   TYR A 463       2.282   3.250  -8.050  1.00  0.38           N  
ATOM   3594  CA  TYR A 463       2.335   3.506  -9.485  1.00  0.39           C  
ATOM   3595  C   TYR A 463       3.708   3.160 -10.050  1.00  0.38           C  
ATOM   3596  CB  TYR A 463       2.003   4.971  -9.782  1.00  0.35           C  
ATOM   3597  O   TYR A 463       4.733   3.444  -9.425  1.00  0.37           O  
ATOM   3598  CG  TYR A 463       0.548   5.317  -9.578  1.00  0.34           C  
ATOM   3599  CD1 TYR A 463      -0.393   5.073 -10.576  1.00  0.30           C  
ATOM   3600  CD2 TYR A 463       0.112   5.890  -8.388  1.00  0.33           C  
ATOM   3601  CE1 TYR A 463      -1.735   5.392 -10.393  1.00  0.33           C  
ATOM   3602  CE2 TYR A 463      -1.227   6.213  -8.194  1.00  0.35           C  
ATOM   3603  OH  TYR A 463      -3.468   6.278  -9.014  1.00  0.25           O  
ATOM   3604  CZ  TYR A 463      -2.142   5.960  -9.200  1.00  0.30           C  
ATOM   3605  N   ILE A 464       3.940   2.144 -10.942  1.00  0.41           N  
ATOM   3606  CA  ILE A 464       4.967   2.129 -11.978  1.00  0.41           C  
ATOM   3607  C   ILE A 464       5.436   3.554 -12.261  1.00  0.42           C  
ATOM   3608  CB  ILE A 464       4.451   1.467 -13.276  1.00  0.39           C  
ATOM   3609  O   ILE A 464       4.644   4.404 -12.675  1.00  0.42           O  
ATOM   3610  CG1 ILE A 464       3.952   0.046 -12.988  1.00  0.35           C  
ATOM   3611  CG2 ILE A 464       5.544   1.457 -14.348  1.00  0.35           C  
ATOM   3612  CD1 ILE A 464       3.233  -0.607 -14.161  1.00  0.32           C  
ATOM   3613  N   SER A 465       6.298   4.064 -11.452  1.00  0.46           N  
ATOM   3614  CA  SER A 465       6.771   5.415 -11.737  1.00  0.46           C  
ATOM   3615  C   SER A 465       6.736   5.709 -13.233  1.00  0.47           C  
ATOM   3616  CB  SER A 465       8.192   5.609 -11.205  1.00  0.43           C  
ATOM   3617  O   SER A 465       6.412   6.825 -13.645  1.00  0.45           O  
ATOM   3618  OG  SER A 465       9.109   4.789 -11.907  1.00  0.39           O  
ATOM   3619  N   LYS A 466       6.854   4.801 -14.163  1.00  0.60           N  
ATOM   3620  CA  LYS A 466       6.963   4.871 -15.617  1.00  0.59           C  
ATOM   3621  C   LYS A 466       6.751   3.499 -16.251  1.00  0.61           C  
ATOM   3622  CB  LYS A 466       8.326   5.432 -16.027  1.00  0.57           C  
ATOM   3623  O   LYS A 466       7.418   2.530 -15.884  1.00  0.60           O  
ATOM   3624  CG  LYS A 466       8.458   5.710 -17.517  1.00  0.53           C  
ATOM   3625  CD  LYS A 466       9.785   6.381 -17.846  1.00  0.55           C  
ATOM   3626  CE  LYS A 466       9.918   6.660 -19.337  1.00  0.47           C  
ATOM   3627  NZ  LYS A 466      11.231   7.291 -19.667  1.00  0.42           N  
ATOM   3628  N   ASN A 467       5.639   3.317 -16.981  1.00  0.68           N  
ATOM   3629  CA  ASN A 467       5.656   2.305 -18.031  1.00  0.68           C  
ATOM   3630  C   ASN A 467       6.712   2.613 -19.089  1.00  0.68           C  
ATOM   3631  CB  ASN A 467       4.276   2.181 -18.680  1.00  0.65           C  
ATOM   3632  O   ASN A 467       6.660   3.658 -19.738  1.00  0.66           O  
ATOM   3633  CG  ASN A 467       4.165   0.973 -19.589  1.00  0.62           C  
ATOM   3634  ND2 ASN A 467       2.986   0.771 -20.166  1.00  0.64           N  
ATOM   3635  OD1 ASN A 467       5.130   0.226 -19.771  1.00  0.65           O  
ATOM   3636  N   TYR A 468       7.804   1.832 -19.041  1.00  0.71           N  
ATOM   3637  CA  TYR A 468       8.843   1.968 -20.056  1.00  0.71           C  
ATOM   3638  C   TYR A 468       8.328   1.539 -21.425  1.00  0.71           C  
ATOM   3639  CB  TYR A 468      10.075   1.140 -19.678  1.00  0.69           C  
ATOM   3640  O   TYR A 468       8.955   1.824 -22.448  1.00  0.68           O  
ATOM   3641  CG  TYR A 468      10.894   1.744 -18.563  1.00  0.66           C  
ATOM   3642  CD1 TYR A 468      11.737   2.828 -18.800  1.00  0.63           C  
ATOM   3643  CD2 TYR A 468      10.827   1.232 -17.272  1.00  0.65           C  
ATOM   3644  CE1 TYR A 468      12.494   3.386 -17.776  1.00  0.64           C  
ATOM   3645  CE2 TYR A 468      11.580   1.783 -16.240  1.00  0.64           C  
ATOM   3646  OH  TYR A 468      13.158   3.407 -15.484  1.00  0.61           O  
ATOM   3647  CZ  TYR A 468      12.410   2.858 -16.501  1.00  0.60           C  
ATOM   3648  N   PHE A 469       7.183   0.943 -21.342  1.00  0.69           N  
ATOM   3649  CA  PHE A 469       6.520   0.629 -22.603  1.00  0.69           C  
ATOM   3650  C   PHE A 469       5.728   1.827 -23.112  1.00  0.69           C  
ATOM   3651  CB  PHE A 469       5.595  -0.581 -22.439  1.00  0.66           C  
ATOM   3652  O   PHE A 469       4.726   2.217 -22.509  1.00  0.65           O  
ATOM   3653  CG  PHE A 469       5.149  -1.185 -23.742  1.00  0.62           C  
ATOM   3654  CD1 PHE A 469       6.005  -1.994 -24.479  1.00  0.59           C  
ATOM   3655  CD2 PHE A 469       3.871  -0.945 -24.231  1.00  0.60           C  
ATOM   3656  CE1 PHE A 469       5.595  -2.554 -25.687  1.00  0.58           C  
ATOM   3657  CE2 PHE A 469       3.454  -1.501 -25.437  1.00  0.59           C  
ATOM   3658  CZ  PHE A 469       4.317  -2.305 -26.163  1.00  0.57           C  
ATOM   3659  N   ASN A 470       6.299   2.699 -24.067  1.00  0.62           N  
ATOM   3660  CA  ASN A 470       5.611   3.791 -24.747  1.00  0.62           C  
ATOM   3661  C   ASN A 470       4.851   3.297 -25.974  1.00  0.63           C  
ATOM   3662  CB  ASN A 470       6.604   4.887 -25.143  1.00  0.59           C  
ATOM   3663  O   ASN A 470       5.444   3.080 -27.032  1.00  0.60           O  
ATOM   3664  CG  ASN A 470       5.920   6.120 -25.701  1.00  0.55           C  
ATOM   3665  ND2 ASN A 470       6.710   7.131 -26.045  1.00  0.55           N  
ATOM   3666  OD1 ASN A 470       4.693   6.164 -25.821  1.00  0.57           O  
ATOM   3667  N   LEU A 471       3.562   3.135 -25.776  1.00  0.58           N  
ATOM   3668  CA  LEU A 471       2.696   2.756 -26.887  1.00  0.59           C  
ATOM   3669  C   LEU A 471       2.706   3.827 -27.973  1.00  0.58           C  
ATOM   3670  CB  LEU A 471       1.265   2.523 -26.396  1.00  0.56           C  
ATOM   3671  O   LEU A 471       2.428   3.538 -29.139  1.00  0.57           O  
ATOM   3672  CG  LEU A 471       1.020   1.236 -25.608  1.00  0.54           C  
ATOM   3673  CD1 LEU A 471      -0.359   1.267 -24.958  1.00  0.50           C  
ATOM   3674  CD2 LEU A 471       1.163   0.018 -26.514  1.00  0.51           C  
ATOM   3675  N   ASP A 472       3.072   5.069 -27.443  1.00  0.53           N  
ATOM   3676  CA  ASP A 472       3.035   6.182 -28.387  1.00  0.53           C  
ATOM   3677  C   ASP A 472       4.350   6.294 -29.156  1.00  0.53           C  
ATOM   3678  CB  ASP A 472       2.740   7.495 -27.658  1.00  0.51           C  
ATOM   3679  O   ASP A 472       4.440   7.033 -30.139  1.00  0.51           O  
ATOM   3680  CG  ASP A 472       1.349   7.535 -27.050  1.00  0.49           C  
ATOM   3681  OD1 ASP A 472       0.389   7.053 -27.689  1.00  0.50           O  
ATOM   3682  OD2 ASP A 472       1.211   8.056 -25.922  1.00  0.55           O  
ATOM   3683  N   ALA A 473       5.289   5.547 -28.739  1.00  0.56           N  
ATOM   3684  CA  ALA A 473       6.552   5.594 -29.471  1.00  0.55           C  
ATOM   3685  C   ALA A 473       6.435   4.877 -30.813  1.00  0.56           C  
ATOM   3686  CB  ALA A 473       7.673   4.977 -28.638  1.00  0.52           C  
ATOM   3687  O   ALA A 473       5.808   3.819 -30.906  1.00  0.53           O  
ATOM   3688  N   ALA A 474       6.540   5.588 -31.871  1.00  0.39           N  
ATOM   3689  CA  ALA A 474       6.318   5.644 -33.314  1.00  0.41           C  
ATOM   3690  C   ALA A 474       6.908   4.419 -34.007  1.00  0.40           C  
ATOM   3691  CB  ALA A 474       6.917   6.922 -33.896  1.00  0.32           C  
ATOM   3692  O   ALA A 474       6.582   4.135 -35.162  1.00  0.36           O  
ATOM   3693  N   SER A 475       7.573   3.394 -33.263  1.00  0.58           N  
ATOM   3694  CA  SER A 475       8.125   2.455 -34.235  1.00  0.56           C  
ATOM   3695  C   SER A 475       7.904   1.011 -33.796  1.00  0.57           C  
ATOM   3696  CB  SER A 475       9.618   2.712 -34.441  1.00  0.53           C  
ATOM   3697  O   SER A 475       8.729   0.443 -33.077  1.00  0.54           O  
ATOM   3698  OG  SER A 475      10.230   3.120 -33.229  1.00  0.51           O  
ATOM   3699  N   TRP A 476       6.695   0.287 -34.094  1.00  0.63           N  
ATOM   3700  CA  TRP A 476       6.314  -1.111 -34.263  1.00  0.66           C  
ATOM   3701  C   TRP A 476       6.726  -1.625 -35.638  1.00  0.63           C  
ATOM   3702  CB  TRP A 476       4.805  -1.284 -34.071  1.00  0.60           C  
ATOM   3703  O   TRP A 476       6.403  -1.013 -36.659  1.00  0.60           O  
ATOM   3704  CG  TRP A 476       4.320  -0.922 -32.699  1.00  0.56           C  
ATOM   3705  CD1 TRP A 476       3.806   0.280 -32.298  1.00  0.49           C  
ATOM   3706  CD2 TRP A 476       4.308  -1.769 -31.546  1.00  0.50           C  
ATOM   3707  CE2 TRP A 476       3.773  -1.015 -30.479  1.00  0.50           C  
ATOM   3708  CE3 TRP A 476       4.698  -3.095 -31.312  1.00  0.59           C  
ATOM   3709  NE1 TRP A 476       3.475   0.230 -30.963  1.00  0.55           N  
ATOM   3710  CH2 TRP A 476       4.007  -2.842 -28.993  1.00  0.52           C  
ATOM   3711  CZ2 TRP A 476       3.618  -1.544 -29.195  1.00  0.56           C  
ATOM   3712  CZ3 TRP A 476       4.543  -3.619 -30.034  1.00  0.47           C  
ATOM   3713  N   THR A 477       7.681  -2.582 -35.657  1.00  0.65           N  
ATOM   3714  CA  THR A 477       7.951  -3.347 -36.869  1.00  0.65           C  
ATOM   3715  C   THR A 477       7.025  -4.557 -36.963  1.00  0.64           C  
ATOM   3716  CB  THR A 477       9.417  -3.814 -36.920  1.00  0.62           C  
ATOM   3717  O   THR A 477       6.689  -5.168 -35.946  1.00  0.61           O  
ATOM   3718  CG2 THR A 477      10.362  -2.636 -37.135  1.00  0.55           C  
ATOM   3719  OG1 THR A 477       9.750  -4.460 -35.686  1.00  0.62           O  
ATOM   3720  N   GLN A 478       6.356  -4.657 -38.175  1.00  0.63           N  
ATOM   3721  CA  GLN A 478       5.469  -5.742 -38.581  1.00  0.62           C  
ATOM   3722  C   GLN A 478       4.101  -5.611 -37.917  1.00  0.62           C  
ATOM   3723  CB  GLN A 478       6.089  -7.098 -38.243  1.00  0.58           C  
ATOM   3724  O   GLN A 478       3.375  -6.598 -37.780  1.00  0.59           O  
ATOM   3725  CG  GLN A 478       7.396  -7.376 -38.974  1.00  0.54           C  
ATOM   3726  CD  GLN A 478       7.970  -8.743 -38.651  1.00  0.57           C  
ATOM   3727  NE2 GLN A 478       8.985  -9.152 -39.404  1.00  0.44           N  
ATOM   3728  OE1 GLN A 478       7.505  -9.425 -37.732  1.00  0.59           O  
ATOM   3729  N   GLY A 479       3.668  -4.342 -37.498  1.00  0.63           N  
ATOM   3730  CA  GLY A 479       2.342  -4.021 -36.993  1.00  0.61           C  
ATOM   3731  C   GLY A 479       1.986  -2.554 -37.144  1.00  0.63           C  
ATOM   3732  O   GLY A 479       2.865  -1.714 -37.346  1.00  0.60           O  
ATOM   3733  N   VAL A 480       0.729  -2.335 -37.380  1.00  0.59           N  
ATOM   3734  CA  VAL A 480       0.127  -1.011 -37.491  1.00  0.59           C  
ATOM   3735  C   VAL A 480      -0.666  -0.696 -36.225  1.00  0.59           C  
ATOM   3736  CB  VAL A 480      -0.786  -0.904 -38.733  1.00  0.56           C  
ATOM   3737  O   VAL A 480      -1.444  -1.527 -35.750  1.00  0.57           O  
ATOM   3738  CG1 VAL A 480      -1.252   0.536 -38.939  1.00  0.47           C  
ATOM   3739  CG2 VAL A 480      -0.059  -1.417 -39.975  1.00  0.49           C  
ATOM   3740  N   ARG A 481      -0.354   0.432 -35.706  1.00  0.59           N  
ATOM   3741  CA  ARG A 481      -1.235   1.019 -34.702  1.00  0.59           C  
ATOM   3742  C   ARG A 481      -2.627   1.267 -35.273  1.00  0.60           C  
ATOM   3743  CB  ARG A 481      -0.647   2.327 -34.169  1.00  0.56           C  
ATOM   3744  O   ARG A 481      -2.770   1.894 -36.325  1.00  0.59           O  
ATOM   3745  CG  ARG A 481      -1.393   2.896 -32.973  1.00  0.54           C  
ATOM   3746  CD  ARG A 481      -0.724   4.155 -32.437  1.00  0.56           C  
ATOM   3747  NE  ARG A 481      -1.520   4.783 -31.386  1.00  0.46           N  
ATOM   3748  NH1 ARG A 481      -0.289   6.737 -31.335  1.00  0.34           N  
ATOM   3749  NH2 ARG A 481      -2.082   6.469 -29.932  1.00  0.29           N  
ATOM   3750  CZ  ARG A 481      -1.295   5.995 -30.887  1.00  0.47           C  
ATOM   3751  N   GLN A 482      -3.612   0.822 -34.452  1.00  0.55           N  
ATOM   3752  CA  GLN A 482      -5.001   1.213 -34.670  1.00  0.56           C  
ATOM   3753  C   GLN A 482      -5.414   2.331 -33.718  1.00  0.55           C  
ATOM   3754  CB  GLN A 482      -5.930   0.009 -34.503  1.00  0.53           C  
ATOM   3755  O   GLN A 482      -4.869   2.450 -32.618  1.00  0.53           O  
ATOM   3756  CG  GLN A 482      -5.677  -1.108 -35.505  1.00  0.50           C  
ATOM   3757  CD  GLN A 482      -6.152  -0.761 -36.904  1.00  0.53           C  
ATOM   3758  NE2 GLN A 482      -5.443  -1.258 -37.911  1.00  0.42           N  
ATOM   3759  OE1 GLN A 482      -7.149  -0.053 -37.077  1.00  0.57           O  
ATOM   3760  N   GLY A 483      -6.005   3.432 -34.137  1.00  0.47           N  
ATOM   3761  CA  GLY A 483      -6.503   4.644 -33.505  1.00  0.46           C  
ATOM   3762  C   GLY A 483      -6.932   4.433 -32.065  1.00  0.46           C  
ATOM   3763  O   GLY A 483      -6.864   5.356 -31.250  1.00  0.44           O  
ATOM   3764  N   ASN A 484      -7.295   3.131 -31.616  1.00  0.37           N  
ATOM   3765  CA  ASN A 484      -7.820   2.805 -30.295  1.00  0.41           C  
ATOM   3766  C   ASN A 484      -6.727   2.273 -29.373  1.00  0.38           C  
ATOM   3767  CB  ASN A 484      -8.962   1.792 -30.405  1.00  0.34           C  
ATOM   3768  O   ASN A 484      -7.013   1.548 -28.418  1.00  0.36           O  
ATOM   3769  CG  ASN A 484      -8.540   0.510 -31.095  1.00  0.32           C  
ATOM   3770  ND2 ASN A 484      -9.394  -0.505 -31.035  1.00  0.28           N  
ATOM   3771  OD1 ASN A 484      -7.455   0.432 -31.677  1.00  0.34           O  
ATOM   3772  N   LYS A 485      -5.481   2.614 -29.644  1.00  0.44           N  
ATOM   3773  CA  LYS A 485      -4.288   2.196 -28.913  1.00  0.44           C  
ATOM   3774  C   LYS A 485      -4.121   0.680 -28.956  1.00  0.44           C  
ATOM   3775  CB  LYS A 485      -4.351   2.676 -27.462  1.00  0.41           C  
ATOM   3776  O   LYS A 485      -3.532   0.089 -28.048  1.00  0.43           O  
ATOM   3777  CG  LYS A 485      -4.397   4.189 -27.312  1.00  0.39           C  
ATOM   3778  CD  LYS A 485      -4.330   4.608 -25.849  1.00  0.44           C  
ATOM   3779  CE  LYS A 485      -4.370   6.123 -25.698  1.00  0.32           C  
ATOM   3780  NZ  LYS A 485      -4.208   6.542 -24.274  1.00  0.32           N  
ATOM   3781  N   SER A 486      -4.675  -0.017 -29.862  1.00  0.53           N  
ATOM   3782  CA  SER A 486      -4.359  -1.393 -30.230  1.00  0.54           C  
ATOM   3783  C   SER A 486      -3.352  -1.442 -31.374  1.00  0.54           C  
ATOM   3784  CB  SER A 486      -5.629  -2.147 -30.626  1.00  0.50           C  
ATOM   3785  O   SER A 486      -3.218  -0.479 -32.132  1.00  0.52           O  
ATOM   3786  OG  SER A 486      -6.244  -1.542 -31.750  1.00  0.47           O  
ATOM   3787  N   ILE A 487      -2.465  -2.401 -31.371  1.00  0.56           N  
ATOM   3788  CA  ILE A 487      -1.539  -2.706 -32.456  1.00  0.56           C  
ATOM   3789  C   ILE A 487      -2.028  -3.932 -33.224  1.00  0.57           C  
ATOM   3790  CB  ILE A 487      -0.106  -2.941 -31.927  1.00  0.54           C  
ATOM   3791  O   ILE A 487      -2.348  -4.961 -32.624  1.00  0.56           O  
ATOM   3792  CG1 ILE A 487       0.368  -1.731 -31.114  1.00  0.47           C  
ATOM   3793  CG2 ILE A 487       0.855  -3.234 -33.083  1.00  0.49           C  
ATOM   3794  CD1 ILE A 487       1.710  -1.935 -30.425  1.00  0.47           C  
ATOM   3795  N   GLN A 488      -2.272  -3.783 -34.469  1.00  0.58           N  
ATOM   3796  CA  GLN A 488      -2.546  -4.868 -35.405  1.00  0.58           C  
ATOM   3797  C   GLN A 488      -1.259  -5.385 -36.041  1.00  0.59           C  
ATOM   3798  CB  GLN A 488      -3.520  -4.408 -36.491  1.00  0.55           C  
ATOM   3799  O   GLN A 488      -0.524  -4.623 -36.673  1.00  0.57           O  
ATOM   3800  CG  GLN A 488      -3.980  -5.525 -37.418  1.00  0.52           C  
ATOM   3801  CD  GLN A 488      -5.057  -5.077 -38.388  1.00  0.53           C  
ATOM   3802  NE2 GLN A 488      -5.610  -6.023 -39.139  1.00  0.42           N  
ATOM   3803  OE1 GLN A 488      -5.390  -3.889 -38.461  1.00  0.56           O  
ATOM   3804  N   ALA A 489      -0.836  -6.663 -35.854  1.00  0.59           N  
ATOM   3805  CA  ALA A 489       0.237  -7.353 -36.566  1.00  0.60           C  
ATOM   3806  C   ALA A 489      -0.113  -7.537 -38.040  1.00  0.61           C  
ATOM   3807  CB  ALA A 489       0.523  -8.705 -35.918  1.00  0.57           C  
ATOM   3808  O   ALA A 489      -1.242  -7.905 -38.375  1.00  0.60           O  
ATOM   3809  N   SER A 490       0.900  -7.164 -38.905  1.00  0.58           N  
ATOM   3810  CA  SER A 490       0.879  -7.534 -40.316  1.00  0.57           C  
ATOM   3811  C   SER A 490       1.462  -8.927 -40.531  1.00  0.58           C  
ATOM   3812  CB  SER A 490       1.655  -6.514 -41.150  1.00  0.55           C  
ATOM   3813  O   SER A 490       1.265  -9.532 -41.586  1.00  0.56           O  
ATOM   3814  OG  SER A 490       2.982  -6.378 -40.672  1.00  0.56           O  
ATOM   3815  N   ALA A 491       2.080  -9.574 -39.638  1.00  0.57           N  
ATOM   3816  CA  ALA A 491       2.766 -10.863 -39.619  1.00  0.55           C  
ATOM   3817  C   ALA A 491       2.668 -11.517 -38.243  1.00  0.56           C  
ATOM   3818  CB  ALA A 491       4.229 -10.694 -40.021  1.00  0.52           C  
ATOM   3819  O   ALA A 491       1.997 -10.996 -37.348  1.00  0.54           O  
ATOM   3820  N   TYR A 492       3.079 -12.826 -38.096  1.00  0.58           N  
ATOM   3821  CA  TYR A 492       3.114 -13.676 -36.911  1.00  0.58           C  
ATOM   3822  C   TYR A 492       3.703 -12.929 -35.721  1.00  0.58           C  
ATOM   3823  CB  TYR A 492       3.924 -14.946 -37.184  1.00  0.54           C  
ATOM   3824  O   TYR A 492       3.359 -13.211 -34.571  1.00  0.56           O  
ATOM   3825  CG  TYR A 492       3.953 -15.909 -36.022  1.00  0.51           C  
ATOM   3826  CD1 TYR A 492       5.052 -15.968 -35.168  1.00  0.46           C  
ATOM   3827  CD2 TYR A 492       2.883 -16.763 -35.777  1.00  0.47           C  
ATOM   3828  CE1 TYR A 492       5.085 -16.855 -34.097  1.00  0.43           C  
ATOM   3829  CE2 TYR A 492       2.905 -17.654 -34.709  1.00  0.47           C  
ATOM   3830  OH  TYR A 492       4.034 -18.573 -32.817  1.00  0.32           O  
ATOM   3831  CZ  TYR A 492       4.008 -17.692 -33.876  1.00  0.41           C  
ATOM   3832  N   ARG A 493       4.466 -11.955 -35.834  1.00  0.62           N  
ATOM   3833  CA  ARG A 493       5.224 -11.268 -34.794  1.00  0.62           C  
ATOM   3834  C   ARG A 493       5.198  -9.758 -35.005  1.00  0.63           C  
ATOM   3835  CB  ARG A 493       6.670 -11.767 -34.763  1.00  0.58           C  
ATOM   3836  O   ARG A 493       5.288  -9.282 -36.138  1.00  0.62           O  
ATOM   3837  CG  ARG A 493       6.806 -13.240 -34.412  1.00  0.54           C  
ATOM   3838  CD  ARG A 493       8.264 -13.678 -34.371  1.00  0.55           C  
ATOM   3839  NE  ARG A 493       8.389 -15.111 -34.117  1.00  0.42           N  
ATOM   3840  NH1 ARG A 493      10.698 -15.106 -34.046  1.00  0.32           N  
ATOM   3841  NH2 ARG A 493       9.541 -17.061 -33.740  1.00  0.28           N  
ATOM   3842  CZ  ARG A 493       9.542 -15.756 -33.968  1.00  0.42           C  
ATOM   3843  N   ILE A 494       4.901  -9.039 -33.922  1.00  0.62           N  
ATOM   3844  CA  ILE A 494       5.138  -7.606 -33.787  1.00  0.62           C  
ATOM   3845  C   ILE A 494       6.337  -7.365 -32.872  1.00  0.64           C  
ATOM   3846  CB  ILE A 494       3.892  -6.875 -33.240  1.00  0.57           C  
ATOM   3847  O   ILE A 494       6.439  -7.968 -31.800  1.00  0.61           O  
ATOM   3848  CG1 ILE A 494       2.671  -7.170 -34.119  1.00  0.46           C  
ATOM   3849  CG2 ILE A 494       4.147  -5.368 -33.146  1.00  0.47           C  
ATOM   3850  CD1 ILE A 494       1.352  -6.690 -33.530  1.00  0.45           C  
ATOM   3851  N   THR A 495       7.316  -6.689 -33.426  1.00  0.63           N  
ATOM   3852  CA  THR A 495       8.471  -6.244 -32.652  1.00  0.62           C  
ATOM   3853  C   THR A 495       8.350  -4.763 -32.304  1.00  0.64           C  
ATOM   3854  CB  THR A 495       9.784  -6.489 -33.418  1.00  0.58           C  
ATOM   3855  O   THR A 495       8.182  -3.923 -33.190  1.00  0.61           O  
ATOM   3856  CG2 THR A 495      10.995  -6.161 -32.551  1.00  0.48           C  
ATOM   3857  OG1 THR A 495       9.851  -7.865 -33.812  1.00  0.57           O  
ATOM   3858  N   TYR A 496       8.186  -4.484 -31.091  1.00  0.64           N  
ATOM   3859  CA  TYR A 496       8.468  -3.157 -30.554  1.00  0.64           C  
ATOM   3860  C   TYR A 496       9.969  -2.901 -30.492  1.00  0.65           C  
ATOM   3861  CB  TYR A 496       7.854  -3.000 -29.159  1.00  0.58           C  
ATOM   3862  O   TYR A 496      10.694  -3.596 -29.777  1.00  0.63           O  
ATOM   3863  CG  TYR A 496       7.996  -1.611 -28.587  1.00  0.54           C  
ATOM   3864  CD1 TYR A 496       7.225  -0.555 -29.069  1.00  0.48           C  
ATOM   3865  CD2 TYR A 496       8.901  -1.351 -27.563  1.00  0.52           C  
ATOM   3866  CE1 TYR A 496       7.354   0.727 -28.546  1.00  0.49           C  
ATOM   3867  CE2 TYR A 496       9.038  -0.072 -27.032  1.00  0.52           C  
ATOM   3868  OH  TYR A 496       8.393   2.226 -27.007  1.00  0.40           O  
ATOM   3869  CZ  TYR A 496       8.261   0.958 -27.529  1.00  0.47           C  
ATOM   3870  N   ILE A 497      10.394  -2.003 -31.448  1.00  0.55           N  
ATOM   3871  CA  ILE A 497      11.730  -1.417 -31.487  1.00  0.53           C  
ATOM   3872  C   ILE A 497      11.669   0.037 -31.024  1.00  0.54           C  
ATOM   3873  CB  ILE A 497      12.344  -1.503 -32.903  1.00  0.48           C  
ATOM   3874  O   ILE A 497      11.794   0.959 -31.834  1.00  0.50           O  
ATOM   3875  CG1 ILE A 497      12.279  -2.943 -33.426  1.00  0.39           C  
ATOM   3876  CG2 ILE A 497      13.785  -0.986 -32.899  1.00  0.39           C  
ATOM   3877  CD1 ILE A 497      12.795  -3.108 -34.849  1.00  0.36           C  
ATOM   3878  N   GLY A 498      10.746   0.465 -30.256  1.00  0.58           N  
ATOM   3879  CA  GLY A 498      10.740   1.844 -29.796  1.00  0.57           C  
ATOM   3880  C   GLY A 498      11.882   2.162 -28.850  1.00  0.58           C  
ATOM   3881  O   GLY A 498      12.718   1.302 -28.566  1.00  0.55           O  
ATOM   3882  N   GLU A 499      12.216   3.407 -28.596  1.00  0.58           N  
ATOM   3883  CA  GLU A 499      13.184   3.891 -27.615  1.00  0.57           C  
ATOM   3884  C   GLU A 499      12.886   3.335 -26.226  1.00  0.58           C  
ATOM   3885  CB  GLU A 499      13.192   5.421 -27.579  1.00  0.53           C  
ATOM   3886  O   GLU A 499      12.116   3.926 -25.466  1.00  0.55           O  
ATOM   3887  CG  GLU A 499      13.698   6.064 -28.862  1.00  0.49           C  
ATOM   3888  CD  GLU A 499      13.832   7.576 -28.763  1.00  0.50           C  
ATOM   3889  OE1 GLU A 499      13.398   8.158 -27.744  1.00  0.54           O  
ATOM   3890  OE2 GLU A 499      14.375   8.182 -29.714  1.00  0.46           O  
ATOM   3891  N   PHE A 500      13.176   2.015 -26.018  1.00  0.68           N  
ATOM   3892  CA  PHE A 500      13.345   1.694 -24.605  1.00  0.68           C  
ATOM   3893  C   PHE A 500      14.428   2.564 -23.978  1.00  0.69           C  
ATOM   3894  CB  PHE A 500      13.691   0.213 -24.427  1.00  0.65           C  
ATOM   3895  O   PHE A 500      15.405   2.921 -24.640  1.00  0.66           O  
ATOM   3896  CG  PHE A 500      12.531  -0.715 -24.665  1.00  0.62           C  
ATOM   3897  CD1 PHE A 500      11.522  -0.846 -23.719  1.00  0.59           C  
ATOM   3898  CD2 PHE A 500      12.449  -1.457 -25.837  1.00  0.61           C  
ATOM   3899  CE1 PHE A 500      10.447  -1.705 -23.938  1.00  0.59           C  
ATOM   3900  CE2 PHE A 500      11.378  -2.317 -26.062  1.00  0.58           C  
ATOM   3901  CZ  PHE A 500      10.378  -2.440 -25.111  1.00  0.56           C  
ATOM   3902  N   PRO A 501      14.108   3.075 -22.780  1.00  0.62           N  
ATOM   3903  CA  PRO A 501      15.292   3.611 -22.103  1.00  0.62           C  
ATOM   3904  C   PRO A 501      16.473   2.644 -22.124  1.00  0.64           C  
ATOM   3905  CB  PRO A 501      14.803   3.845 -20.671  1.00  0.58           C  
ATOM   3906  O   PRO A 501      16.280   1.427 -22.061  1.00  0.63           O  
ATOM   3907  CG  PRO A 501      13.588   2.985 -20.537  1.00  0.55           C  
ATOM   3908  CD  PRO A 501      13.066   2.679 -21.911  1.00  0.56           C  
ATOM   3909  N   LYS A 502      17.675   3.276 -22.352  1.00  0.69           N  
ATOM   3910  CA  LYS A 502      18.907   2.558 -22.039  1.00  0.71           C  
ATOM   3911  C   LYS A 502      18.790   1.820 -20.708  1.00  0.72           C  
ATOM   3912  CB  LYS A 502      20.095   3.519 -22.002  1.00  0.65           C  
ATOM   3913  O   LYS A 502      18.423   2.416 -19.692  1.00  0.70           O  
ATOM   3914  CG  LYS A 502      20.439   4.130 -23.353  1.00  0.61           C  
ATOM   3915  CD  LYS A 502      21.689   4.998 -23.272  1.00  0.61           C  
ATOM   3916  CE  LYS A 502      22.021   5.627 -24.618  1.00  0.56           C  
ATOM   3917  NZ  LYS A 502      23.256   6.465 -24.549  1.00  0.49           N  
ATOM   3918  N   VAL A 503      18.968   0.452 -20.778  1.00  0.78           N  
ATOM   3919  CA  VAL A 503      18.926  -0.411 -19.602  1.00  0.80           C  
ATOM   3920  C   VAL A 503      20.327  -0.545 -19.009  1.00  0.80           C  
ATOM   3921  CB  VAL A 503      18.354  -1.805 -19.941  1.00  0.78           C  
ATOM   3922  O   VAL A 503      21.325  -0.414 -19.723  1.00  0.79           O  
ATOM   3923  CG1 VAL A 503      16.881  -1.705 -20.332  1.00  0.75           C  
ATOM   3924  CG2 VAL A 503      19.165  -2.455 -21.062  1.00  0.74           C  
ATOM   3925  N   THR A 504      20.374  -0.505 -17.730  1.00  0.75           N  
ATOM   3926  CA  THR A 504      21.622  -0.703 -17.001  1.00  0.79           C  
ATOM   3927  C   THR A 504      21.757  -2.152 -16.544  1.00  0.79           C  
ATOM   3928  CB  THR A 504      21.712   0.233 -15.782  1.00  0.74           C  
ATOM   3929  O   THR A 504      20.801  -2.738 -16.030  1.00  0.80           O  
ATOM   3930  CG2 THR A 504      23.098   0.181 -15.149  1.00  0.65           C  
ATOM   3931  OG1 THR A 504      21.439   1.577 -16.198  1.00  0.70           O  
ATOM   3932  N   PRO A 505      22.946  -2.750 -16.670  1.00  0.75           N  
ATOM   3933  CA  PRO A 505      23.187  -4.065 -16.071  1.00  0.79           C  
ATOM   3934  C   PRO A 505      22.774  -4.129 -14.603  1.00  0.76           C  
ATOM   3935  CB  PRO A 505      24.700  -4.248 -16.221  1.00  0.74           C  
ATOM   3936  O   PRO A 505      23.045  -3.198 -13.840  1.00  0.74           O  
ATOM   3937  CG  PRO A 505      25.058  -3.479 -17.452  1.00  0.73           C  
ATOM   3938  CD  PRO A 505      24.218  -2.235 -17.498  1.00  0.73           C  
ATOM   3939  N   GLY A 506      22.125  -5.158 -14.285  1.00  0.79           N  
ATOM   3940  CA  GLY A 506      21.654  -5.406 -12.932  1.00  0.80           C  
ATOM   3941  C   GLY A 506      20.294  -4.794 -12.652  1.00  0.75           C  
ATOM   3942  O   GLY A 506      19.687  -5.066 -11.614  1.00  0.72           O  
ATOM   3943  N   GLN A 507      19.693  -4.018 -13.629  1.00  0.81           N  
ATOM   3944  CA  GLN A 507      18.333  -3.522 -13.441  1.00  0.82           C  
ATOM   3945  C   GLN A 507      17.316  -4.655 -13.537  1.00  0.81           C  
ATOM   3946  CB  GLN A 507      18.010  -2.438 -14.471  1.00  0.80           C  
ATOM   3947  O   GLN A 507      17.424  -5.522 -14.407  1.00  0.79           O  
ATOM   3948  CG  GLN A 507      18.647  -1.089 -14.165  1.00  0.74           C  
ATOM   3949  CD  GLN A 507      18.338  -0.042 -15.217  1.00  0.71           C  
ATOM   3950  NE2 GLN A 507      17.855   1.116 -14.778  1.00  0.68           N  
ATOM   3951  OE1 GLN A 507      18.533  -0.270 -16.416  1.00  0.73           O  
ATOM   3952  N   ASN A 508      16.337  -4.710 -12.585  1.00  0.82           N  
ATOM   3953  CA  ASN A 508      15.244  -5.677 -12.568  1.00  0.83           C  
ATOM   3954  C   ASN A 508      13.973  -5.097 -13.182  1.00  0.80           C  
ATOM   3955  CB  ASN A 508      14.974  -6.157 -11.141  1.00  0.78           C  
ATOM   3956  O   ASN A 508      13.453  -4.087 -12.705  1.00  0.76           O  
ATOM   3957  CG  ASN A 508      16.128  -6.952 -10.563  1.00  0.70           C  
ATOM   3958  ND2 ASN A 508      16.735  -6.432  -9.503  1.00  0.68           N  
ATOM   3959  OD1 ASN A 508      16.471  -8.025 -11.066  1.00  0.67           O  
ATOM   3960  N   PHE A 509      13.485  -5.768 -14.177  1.00  0.83           N  
ATOM   3961  CA  PHE A 509      12.248  -5.353 -14.827  1.00  0.84           C  
ATOM   3962  C   PHE A 509      11.160  -6.403 -14.640  1.00  0.83           C  
ATOM   3963  CB  PHE A 509      12.482  -5.099 -16.319  1.00  0.82           C  
ATOM   3964  O   PHE A 509      11.456  -7.582 -14.432  1.00  0.80           O  
ATOM   3965  CG  PHE A 509      13.206  -3.812 -16.610  1.00  0.82           C  
ATOM   3966  CD1 PHE A 509      12.502  -2.629 -16.795  1.00  0.79           C  
ATOM   3967  CD2 PHE A 509      14.592  -3.785 -16.698  1.00  0.80           C  
ATOM   3968  CE1 PHE A 509      13.169  -1.436 -17.064  1.00  0.81           C  
ATOM   3969  CE2 PHE A 509      15.266  -2.597 -16.966  1.00  0.80           C  
ATOM   3970  CZ  PHE A 509      14.552  -1.424 -17.150  1.00  0.80           C  
ATOM   3971  N   VAL A 510       9.917  -5.990 -14.630  1.00  0.82           N  
ATOM   3972  CA  VAL A 510       8.707  -6.792 -14.776  1.00  0.82           C  
ATOM   3973  C   VAL A 510       7.971  -6.390 -16.052  1.00  0.81           C  
ATOM   3974  CB  VAL A 510       7.775  -6.641 -13.552  1.00  0.81           C  
ATOM   3975  O   VAL A 510       7.645  -5.216 -16.244  1.00  0.79           O  
ATOM   3976  CG1 VAL A 510       6.565  -7.565 -13.678  1.00  0.79           C  
ATOM   3977  CG2 VAL A 510       8.540  -6.928 -12.261  1.00  0.78           C  
ATOM   3978  N   MET A 511       7.763  -7.293 -16.921  1.00  0.82           N  
ATOM   3979  CA  MET A 511       6.744  -7.263 -17.966  1.00  0.82           C  
ATOM   3980  C   MET A 511       5.454  -7.920 -17.486  1.00  0.81           C  
ATOM   3981  CB  MET A 511       7.249  -7.962 -19.229  1.00  0.79           C  
ATOM   3982  O   MET A 511       5.444  -9.106 -17.150  1.00  0.77           O  
ATOM   3983  CG  MET A 511       6.309  -7.834 -20.417  1.00  0.74           C  
ATOM   3984  SD  MET A 511       6.234  -6.123 -21.074  1.00  0.69           S  
ATOM   3985  CE  MET A 511       5.092  -6.363 -22.463  1.00  0.66           C  
ATOM   3986  N   ASP A 512       4.444  -7.047 -17.270  1.00  0.77           N  
ATOM   3987  CA  ASP A 512       3.092  -7.521 -16.990  1.00  0.77           C  
ATOM   3988  C   ASP A 512       2.207  -7.419 -18.230  1.00  0.75           C  
ATOM   3989  CB  ASP A 512       2.474  -6.730 -15.835  1.00  0.74           C  
ATOM   3990  O   ASP A 512       2.014  -6.329 -18.774  1.00  0.72           O  
ATOM   3991  CG  ASP A 512       1.231  -7.388 -15.264  1.00  0.70           C  
ATOM   3992  OD1 ASP A 512       0.838  -8.472 -15.747  1.00  0.69           O  
ATOM   3993  OD2 ASP A 512       0.638  -6.817 -14.323  1.00  0.71           O  
ATOM   3994  N   PHE A 513       1.904  -8.508 -18.770  1.00  0.72           N  
ATOM   3995  CA  PHE A 513       0.968  -8.743 -19.863  1.00  0.72           C  
ATOM   3996  C   PHE A 513      -0.298  -9.422 -19.355  1.00  0.71           C  
ATOM   3997  CB  PHE A 513       1.619  -9.595 -20.956  1.00  0.69           C  
ATOM   3998  O   PHE A 513      -0.269 -10.593 -18.971  1.00  0.67           O  
ATOM   3999  CG  PHE A 513       0.865  -9.592 -22.258  1.00  0.65           C  
ATOM   4000  CD1 PHE A 513       0.921  -8.494 -23.108  1.00  0.62           C  
ATOM   4001  CD2 PHE A 513       0.098 -10.688 -22.633  1.00  0.63           C  
ATOM   4002  CE1 PHE A 513       0.224  -8.488 -24.314  1.00  0.61           C  
ATOM   4003  CE2 PHE A 513      -0.601 -10.690 -23.836  1.00  0.61           C  
ATOM   4004  CZ  PHE A 513      -0.538  -9.589 -24.675  1.00  0.60           C  
ATOM   4005  N   PRO A 514      -1.381  -8.731 -19.069  1.00  0.61           N  
ATOM   4006  CA  PRO A 514      -2.594  -9.406 -18.603  1.00  0.60           C  
ATOM   4007  C   PRO A 514      -3.004 -10.570 -19.501  1.00  0.61           C  
ATOM   4008  CB  PRO A 514      -3.649  -8.297 -18.632  1.00  0.58           C  
ATOM   4009  O   PRO A 514      -3.234 -10.380 -20.699  1.00  0.59           O  
ATOM   4010  CG  PRO A 514      -3.055  -7.228 -19.492  1.00  0.56           C  
ATOM   4011  CD  PRO A 514      -1.582  -7.488 -19.627  1.00  0.56           C  
ATOM   4012  N   ALA A 515      -2.808 -11.820 -18.934  1.00  0.52           N  
ATOM   4013  CA  ALA A 515      -3.026 -13.117 -19.570  1.00  0.51           C  
ATOM   4014  C   ALA A 515      -4.398 -13.179 -20.235  1.00  0.52           C  
ATOM   4015  CB  ALA A 515      -2.882 -14.242 -18.548  1.00  0.46           C  
ATOM   4016  O   ALA A 515      -4.579 -13.876 -21.235  1.00  0.49           O  
ATOM   4017  N   ASN A 516      -5.352 -12.460 -19.817  1.00  0.42           N  
ATOM   4018  CA  ASN A 516      -6.751 -12.630 -20.196  1.00  0.43           C  
ATOM   4019  C   ASN A 516      -7.401 -11.296 -20.551  1.00  0.42           C  
ATOM   4020  CB  ASN A 516      -7.531 -13.319 -19.075  1.00  0.37           C  
ATOM   4021  O   ASN A 516      -8.181 -10.752 -19.767  1.00  0.40           O  
ATOM   4022  CG  ASN A 516      -7.116 -14.764 -18.878  1.00  0.35           C  
ATOM   4023  ND2 ASN A 516      -7.232 -15.252 -17.648  1.00  0.32           N  
ATOM   4024  OD1 ASN A 516      -6.694 -15.436 -19.823  1.00  0.36           O  
ATOM   4025  N   VAL A 517      -6.837 -10.575 -21.465  1.00  0.47           N  
ATOM   4026  CA  VAL A 517      -7.672  -9.517 -22.024  1.00  0.48           C  
ATOM   4027  C   VAL A 517      -8.868 -10.131 -22.748  1.00  0.48           C  
ATOM   4028  CB  VAL A 517      -6.873  -8.611 -22.987  1.00  0.46           C  
ATOM   4029  O   VAL A 517      -8.699 -10.898 -23.699  1.00  0.47           O  
ATOM   4030  CG1 VAL A 517      -7.703  -7.397 -23.401  1.00  0.41           C  
ATOM   4031  CG2 VAL A 517      -5.562  -8.170 -22.339  1.00  0.42           C  
ATOM   4032  N   PRO A 518     -10.023 -10.087 -22.107  1.00  0.38           N  
ATOM   4033  CA  PRO A 518     -11.215 -10.443 -22.880  1.00  0.39           C  
ATOM   4034  C   PRO A 518     -11.216  -9.830 -24.279  1.00  0.39           C  
ATOM   4035  CB  PRO A 518     -12.363  -9.882 -22.037  1.00  0.35           C  
ATOM   4036  O   PRO A 518     -10.927  -8.641 -24.436  1.00  0.37           O  
ATOM   4037  CG  PRO A 518     -11.779  -9.692 -20.674  1.00  0.34           C  
ATOM   4038  CD  PRO A 518     -10.300  -9.472 -20.816  1.00  0.40           C  
ATOM   4039  N   GLY A 519     -11.502 -10.702 -25.289  1.00  0.40           N  
ATOM   4040  CA  GLY A 519     -11.514 -10.412 -26.714  1.00  0.40           C  
ATOM   4041  C   GLY A 519     -10.160 -10.599 -27.372  1.00  0.41           C  
ATOM   4042  O   GLY A 519     -10.049 -10.550 -28.599  1.00  0.39           O  
ATOM   4043  N   TYR A 520      -9.151 -10.945 -26.540  1.00  0.47           N  
ATOM   4044  CA  TYR A 520      -7.827 -11.198 -27.097  1.00  0.49           C  
ATOM   4045  C   TYR A 520      -7.407 -12.645 -26.869  1.00  0.47           C  
ATOM   4046  CB  TYR A 520      -6.794 -10.251 -26.480  1.00  0.45           C  
ATOM   4047  O   TYR A 520      -7.438 -13.136 -25.738  1.00  0.46           O  
ATOM   4048  CG  TYR A 520      -6.956  -8.813 -26.910  1.00  0.44           C  
ATOM   4049  CD1 TYR A 520      -6.334  -8.335 -28.061  1.00  0.42           C  
ATOM   4050  CD2 TYR A 520      -7.731  -7.930 -26.166  1.00  0.43           C  
ATOM   4051  CE1 TYR A 520      -6.479  -7.010 -28.459  1.00  0.39           C  
ATOM   4052  CE2 TYR A 520      -7.883  -6.603 -26.555  1.00  0.43           C  
ATOM   4053  OH  TYR A 520      -7.401  -4.841 -28.091  1.00  0.29           O  
ATOM   4054  CZ  TYR A 520      -7.254  -6.153 -27.701  1.00  0.39           C  
ATOM   4055  N   GLY A 521      -8.145 -13.735 -27.375  1.00  0.50           N  
ATOM   4056  CA  GLY A 521      -8.006 -15.180 -27.455  1.00  0.49           C  
ATOM   4057  C   GLY A 521      -6.831 -15.711 -26.656  1.00  0.50           C  
ATOM   4058  O   GLY A 521      -5.915 -14.960 -26.313  1.00  0.48           O  
ATOM   4059  N   THR A 522      -6.850 -16.907 -26.071  1.00  0.54           N  
ATOM   4060  CA  THR A 522      -5.829 -17.814 -25.557  1.00  0.52           C  
ATOM   4061  C   THR A 522      -4.701 -17.987 -26.570  1.00  0.53           C  
ATOM   4062  CB  THR A 522      -6.428 -19.190 -25.211  1.00  0.49           C  
ATOM   4063  O   THR A 522      -4.952 -18.146 -27.766  1.00  0.50           O  
ATOM   4064  CG2 THR A 522      -7.339 -19.102 -23.992  1.00  0.44           C  
ATOM   4065  OG1 THR A 522      -7.187 -19.669 -26.328  1.00  0.46           O  
ATOM   4066  N   GLY A 523      -3.598 -17.200 -26.391  1.00  0.59           N  
ATOM   4067  CA  GLY A 523      -2.424 -17.473 -27.205  1.00  0.58           C  
ATOM   4068  C   GLY A 523      -1.579 -16.240 -27.466  1.00  0.59           C  
ATOM   4069  O   GLY A 523      -0.695 -16.257 -28.325  1.00  0.57           O  
ATOM   4070  N   HIS A 524      -1.905 -15.126 -26.828  1.00  0.67           N  
ATOM   4071  CA  HIS A 524      -0.935 -14.038 -26.887  1.00  0.67           C  
ATOM   4072  C   HIS A 524       0.288 -14.343 -26.028  1.00  0.67           C  
ATOM   4073  CB  HIS A 524      -1.577 -12.724 -26.438  1.00  0.64           C  
ATOM   4074  O   HIS A 524       0.158 -14.859 -24.916  1.00  0.65           O  
ATOM   4075  CG  HIS A 524      -2.727 -12.295 -27.293  1.00  0.62           C  
ATOM   4076  CD2 HIS A 524      -4.063 -12.431 -27.118  1.00  0.58           C  
ATOM   4077  ND1 HIS A 524      -2.559 -11.642 -28.494  1.00  0.53           N  
ATOM   4078  CE1 HIS A 524      -3.745 -11.393 -29.023  1.00  0.53           C  
ATOM   4079  NE2 HIS A 524      -4.674 -11.861 -28.208  1.00  0.49           N  
ATOM   4080  N   LYS A 525       1.417 -14.214 -26.650  1.00  0.73           N  
ATOM   4081  CA  LYS A 525       2.730 -14.412 -26.042  1.00  0.74           C  
ATOM   4082  C   LYS A 525       3.657 -13.238 -26.344  1.00  0.75           C  
ATOM   4083  CB  LYS A 525       3.359 -15.716 -26.535  1.00  0.71           C  
ATOM   4084  O   LYS A 525       3.472 -12.533 -27.339  1.00  0.74           O  
ATOM   4085  CG  LYS A 525       3.535 -15.787 -28.044  1.00  0.68           C  
ATOM   4086  CD  LYS A 525       4.031 -17.158 -28.485  1.00  0.67           C  
ATOM   4087  CE  LYS A 525       4.244 -17.219 -29.992  1.00  0.57           C  
ATOM   4088  NZ  LYS A 525       4.694 -18.573 -30.434  1.00  0.52           N  
ATOM   4089  N   PHE A 526       4.534 -13.017 -25.464  1.00  0.79           N  
ATOM   4090  CA  PHE A 526       5.570 -12.016 -25.686  1.00  0.80           C  
ATOM   4091  C   PHE A 526       6.951 -12.592 -25.396  1.00  0.81           C  
ATOM   4092  CB  PHE A 526       5.322 -10.782 -24.812  1.00  0.78           C  
ATOM   4093  O   PHE A 526       7.076 -13.588 -24.680  1.00  0.80           O  
ATOM   4094  CG  PHE A 526       5.488 -11.039 -23.339  1.00  0.76           C  
ATOM   4095  CD1 PHE A 526       4.425 -11.509 -22.577  1.00  0.73           C  
ATOM   4096  CD2 PHE A 526       6.707 -10.809 -22.714  1.00  0.75           C  
ATOM   4097  CE1 PHE A 526       4.575 -11.748 -21.213  1.00  0.71           C  
ATOM   4098  CE2 PHE A 526       6.865 -11.044 -21.352  1.00  0.74           C  
ATOM   4099  CZ  PHE A 526       5.797 -11.513 -20.603  1.00  0.64           C  
ATOM   4100  N   GLY A 527       7.947 -12.129 -26.000  1.00  0.80           N  
ATOM   4101  CA  GLY A 527       9.351 -12.340 -25.688  1.00  0.81           C  
ATOM   4102  C   GLY A 527      10.101 -11.051 -25.409  1.00  0.81           C  
ATOM   4103  O   GLY A 527       9.899 -10.048 -26.097  1.00  0.81           O  
ATOM   4104  N   VAL A 528      10.942 -11.050 -24.401  1.00  0.84           N  
ATOM   4105  CA  VAL A 528      11.871  -9.971 -24.082  1.00  0.86           C  
ATOM   4106  C   VAL A 528      13.276 -10.344 -24.550  1.00  0.86           C  
ATOM   4107  CB  VAL A 528      11.878  -9.657 -22.570  1.00  0.84           C  
ATOM   4108  O   VAL A 528      13.765 -11.437 -24.255  1.00  0.86           O  
ATOM   4109  CG1 VAL A 528      12.855  -8.524 -22.258  1.00  0.83           C  
ATOM   4110  CG2 VAL A 528      10.472  -9.300 -22.092  1.00  0.82           C  
ATOM   4111  N   PHE A 529      13.883  -9.472 -25.238  1.00  0.84           N  
ATOM   4112  CA  PHE A 529      15.283  -9.597 -25.627  1.00  0.86           C  
ATOM   4113  C   PHE A 529      16.118  -8.482 -25.009  1.00  0.86           C  
ATOM   4114  CB  PHE A 529      15.423  -9.574 -27.152  1.00  0.84           C  
ATOM   4115  O   PHE A 529      15.700  -7.322 -24.993  1.00  0.85           O  
ATOM   4116  CG  PHE A 529      14.669 -10.676 -27.847  1.00  0.82           C  
ATOM   4117  CD1 PHE A 529      15.293 -11.881 -28.149  1.00  0.80           C  
ATOM   4118  CD2 PHE A 529      13.337 -10.507 -28.199  1.00  0.81           C  
ATOM   4119  CE1 PHE A 529      14.598 -12.902 -28.792  1.00  0.81           C  
ATOM   4120  CE2 PHE A 529      12.636 -11.524 -28.842  1.00  0.81           C  
ATOM   4121  CZ  PHE A 529      13.269 -12.720 -29.139  1.00  0.79           C  
ATOM   4122  N   ILE A 530      17.284  -8.806 -24.551  1.00  0.86           N  
ATOM   4123  CA  ILE A 530      18.326  -7.864 -24.156  1.00  0.87           C  
ATOM   4124  C   ILE A 530      19.554  -8.050 -25.043  1.00  0.87           C  
ATOM   4125  CB  ILE A 530      18.708  -8.036 -22.668  1.00  0.86           C  
ATOM   4126  O   ILE A 530      20.075  -9.161 -25.169  1.00  0.86           O  
ATOM   4127  CG1 ILE A 530      17.451  -8.052 -21.792  1.00  0.85           C  
ATOM   4128  CG2 ILE A 530      19.670  -6.930 -22.227  1.00  0.84           C  
ATOM   4129  CD1 ILE A 530      16.590  -6.802 -21.922  1.00  0.82           C  
ATOM   4130  N   TRP A 531      20.037  -6.951 -25.655  1.00  0.86           N  
ATOM   4131  CA  TRP A 531      21.174  -6.905 -26.568  1.00  0.89           C  
ATOM   4132  C   TRP A 531      22.369  -6.218 -25.917  1.00  0.87           C  
ATOM   4133  CB  TRP A 531      20.795  -6.179 -27.862  1.00  0.85           C  
ATOM   4134  O   TRP A 531      22.202  -5.351 -25.056  1.00  0.85           O  
ATOM   4135  CG  TRP A 531      19.484  -6.615 -28.444  1.00  0.76           C  
ATOM   4136  CD1 TRP A 531      18.239  -6.168 -28.096  1.00  0.71           C  
ATOM   4137  CD2 TRP A 531      19.288  -7.590 -29.473  1.00  0.74           C  
ATOM   4138  CE2 TRP A 531      17.897  -7.683 -29.701  1.00  0.76           C  
ATOM   4139  CE3 TRP A 531      20.154  -8.393 -30.226  1.00  0.76           C  
ATOM   4140  NE1 TRP A 531      17.280  -6.806 -28.849  1.00  0.80           N  
ATOM   4141  CH2 TRP A 531      18.222  -9.324 -31.375  1.00  0.76           C  
ATOM   4142  CZ2 TRP A 531      17.352  -8.549 -30.652  1.00  0.78           C  
ATOM   4143  CZ3 TRP A 531      19.610  -9.254 -31.172  1.00  0.76           C  
ATOM   4144  N   ASP A 532      23.522  -6.564 -26.241  1.00  0.87           N  
ATOM   4145  CA  ASP A 532      24.727  -5.795 -25.945  1.00  0.88           C  
ATOM   4146  C   ASP A 532      24.933  -4.682 -26.970  1.00  0.86           C  
ATOM   4147  CB  ASP A 532      25.952  -6.710 -25.908  1.00  0.87           C  
ATOM   4148  O   ASP A 532      24.088  -4.469 -27.842  1.00  0.83           O  
ATOM   4149  CG  ASP A 532      26.319  -7.265 -27.273  1.00  0.86           C  
ATOM   4150  OD1 ASP A 532      25.823  -6.745 -28.296  1.00  0.87           O  
ATOM   4151  OD2 ASP A 532      27.109  -8.232 -27.327  1.00  0.89           O  
ATOM   4152  N   LYS A 533      26.120  -4.041 -26.958  1.00  0.85           N  
ATOM   4153  CA  LYS A 533      26.463  -2.934 -27.846  1.00  0.86           C  
ATOM   4154  C   LYS A 533      26.770  -3.435 -29.255  1.00  0.85           C  
ATOM   4155  CB  LYS A 533      27.658  -2.154 -27.296  1.00  0.83           C  
ATOM   4156  O   LYS A 533      26.732  -2.663 -30.215  1.00  0.84           O  
ATOM   4157  CG  LYS A 533      27.351  -1.358 -26.036  1.00  0.75           C  
ATOM   4158  CD  LYS A 533      28.570  -0.585 -25.552  1.00  0.73           C  
ATOM   4159  CE  LYS A 533      28.273   0.185 -24.272  1.00  0.71           C  
ATOM   4160  NZ  LYS A 533      29.488   0.876 -23.746  1.00  0.68           N  
ATOM   4161  N   ASP A 534      27.130  -4.721 -29.392  1.00  0.87           N  
ATOM   4162  CA  ASP A 534      27.536  -5.311 -30.664  1.00  0.88           C  
ATOM   4163  C   ASP A 534      26.364  -6.020 -31.340  1.00  0.86           C  
ATOM   4164  CB  ASP A 534      28.693  -6.290 -30.457  1.00  0.86           C  
ATOM   4165  O   ASP A 534      26.511  -6.569 -32.434  1.00  0.84           O  
ATOM   4166  CG  ASP A 534      29.930  -5.631 -29.871  1.00  0.85           C  
ATOM   4167  OD1 ASP A 534      30.285  -4.512 -30.298  1.00  0.87           O  
ATOM   4168  OD2 ASP A 534      30.556  -6.238 -28.975  1.00  0.89           O  
ATOM   4169  N   GLY A 535      25.133  -5.947 -30.719  1.00  0.81           N  
ATOM   4170  CA  GLY A 535      23.924  -6.537 -31.272  1.00  0.82           C  
ATOM   4171  C   GLY A 535      23.790  -8.017 -30.970  1.00  0.81           C  
ATOM   4172  O   GLY A 535      22.971  -8.709 -31.579  1.00  0.80           O  
ATOM   4173  N   ASN A 536      24.635  -8.495 -30.022  1.00  0.88           N  
ATOM   4174  CA  ASN A 536      24.457  -9.872 -29.571  1.00  0.89           C  
ATOM   4175  C   ASN A 536      23.325  -9.986 -28.554  1.00  0.88           C  
ATOM   4176  CB  ASN A 536      25.759 -10.415 -28.979  1.00  0.88           C  
ATOM   4177  O   ASN A 536      23.198  -9.145 -27.662  1.00  0.87           O  
ATOM   4178  CG  ASN A 536      26.948 -10.208 -29.897  1.00  0.87           C  
ATOM   4179  ND2 ASN A 536      27.921  -9.429 -29.439  1.00  0.91           N  
ATOM   4180  OD1 ASN A 536      26.992 -10.743 -31.008  1.00  0.89           O  
ATOM   4181  N   VAL A 537      22.494 -11.004 -28.572  1.00  0.85           N  
ATOM   4182  CA  VAL A 537      21.448 -11.286 -27.594  1.00  0.88           C  
ATOM   4183  C   VAL A 537      22.075 -11.811 -26.305  1.00  0.86           C  
ATOM   4184  CB  VAL A 537      20.420 -12.302 -28.140  1.00  0.84           C  
ATOM   4185  O   VAL A 537      22.668 -12.892 -26.291  1.00  0.85           O  
ATOM   4186  CG1 VAL A 537      19.326 -12.570 -27.108  1.00  0.77           C  
ATOM   4187  CG2 VAL A 537      19.813 -11.796 -29.447  1.00  0.76           C  
ATOM   4188  N   LEU A 538      21.941 -11.123 -25.344  1.00  0.87           N  
ATOM   4189  CA  LEU A 538      22.395 -11.488 -24.006  1.00  0.89           C  
ATOM   4190  C   LEU A 538      21.274 -12.151 -23.213  1.00  0.84           C  
ATOM   4191  CB  LEU A 538      22.905 -10.254 -23.258  1.00  0.87           C  
ATOM   4192  O   LEU A 538      21.533 -12.967 -22.326  1.00  0.81           O  
ATOM   4193  CG  LEU A 538      24.104  -9.534 -23.877  1.00  0.84           C  
ATOM   4194  CD1 LEU A 538      24.532  -8.364 -22.996  1.00  0.81           C  
ATOM   4195  CD2 LEU A 538      25.262 -10.504 -24.085  1.00  0.82           C  
ATOM   4196  N   LEU A 539      20.046 -11.805 -23.532  1.00  0.90           N  
ATOM   4197  CA  LEU A 539      18.864 -12.439 -22.957  1.00  0.91           C  
ATOM   4198  C   LEU A 539      17.760 -12.574 -24.000  1.00  0.89           C  
ATOM   4199  CB  LEU A 539      18.354 -11.634 -21.758  1.00  0.90           C  
ATOM   4200  O   LEU A 539      17.416 -11.602 -24.676  1.00  0.87           O  
ATOM   4201  CG  LEU A 539      17.114 -12.184 -21.052  1.00  0.88           C  
ATOM   4202  CD1 LEU A 539      17.470 -13.431 -20.249  1.00  0.85           C  
ATOM   4203  CD2 LEU A 539      16.497 -11.120 -20.151  1.00  0.85           C  
ATOM   4204  N   ASP A 540      17.136 -13.717 -24.088  1.00  0.87           N  
ATOM   4205  CA  ASP A 540      15.900 -14.106 -24.760  1.00  0.88           C  
ATOM   4206  C   ASP A 540      14.941 -14.795 -23.792  1.00  0.85           C  
ATOM   4207  CB  ASP A 540      16.201 -15.025 -25.946  1.00  0.85           C  
ATOM   4208  O   ASP A 540      15.239 -15.876 -23.280  1.00  0.82           O  
ATOM   4209  CG  ASP A 540      14.971 -15.338 -26.781  1.00  0.83           C  
ATOM   4210  OD1 ASP A 540      13.843 -15.018 -26.348  1.00  0.83           O  
ATOM   4211  OD2 ASP A 540      15.132 -15.911 -27.880  1.00  0.87           O  
ATOM   4212  N   SER A 541      13.856 -14.211 -23.475  1.00  0.87           N  
ATOM   4213  CA  SER A 541      12.924 -14.739 -22.484  1.00  0.87           C  
ATOM   4214  C   SER A 541      12.165 -15.945 -23.026  1.00  0.85           C  
ATOM   4215  CB  SER A 541      11.935 -13.657 -22.047  1.00  0.86           C  
ATOM   4216  O   SER A 541      11.443 -16.615 -22.285  1.00  0.83           O  
ATOM   4217  OG  SER A 541      11.068 -13.309 -23.113  1.00  0.84           O  
ATOM   4218  N   GLY A 542      12.337 -16.215 -24.297  1.00  0.83           N  
ATOM   4219  CA  GLY A 542      11.351 -17.053 -24.961  1.00  0.83           C  
ATOM   4220  C   GLY A 542       9.951 -16.471 -24.924  1.00  0.81           C  
ATOM   4221  O   GLY A 542       9.768 -15.301 -24.582  1.00  0.78           O  
ATOM   4222  N   TRP A 543       8.995 -17.192 -25.327  1.00  0.77           N  
ATOM   4223  CA  TRP A 543       7.592 -16.794 -25.284  1.00  0.80           C  
ATOM   4224  C   TRP A 543       7.045 -16.877 -23.863  1.00  0.78           C  
ATOM   4225  CB  TRP A 543       6.754 -17.672 -26.218  1.00  0.73           C  
ATOM   4226  O   TRP A 543       7.060 -17.945 -23.247  1.00  0.73           O  
ATOM   4227  CG  TRP A 543       7.075 -17.493 -27.672  1.00  0.65           C  
ATOM   4228  CD1 TRP A 543       7.525 -18.449 -28.540  1.00  0.54           C  
ATOM   4229  CD2 TRP A 543       6.974 -16.282 -28.426  1.00  0.60           C  
ATOM   4230  CE2 TRP A 543       7.379 -16.576 -29.747  1.00  0.59           C  
ATOM   4231  CE3 TRP A 543       6.579 -14.974 -28.114  1.00  0.76           C  
ATOM   4232  NE1 TRP A 543       7.710 -17.904 -29.789  1.00  0.75           N  
ATOM   4233  CH2 TRP A 543       7.009 -14.338 -30.422  1.00  0.69           C  
ATOM   4234  CZ2 TRP A 543       7.400 -15.609 -30.755  1.00  0.73           C  
ATOM   4235  CZ3 TRP A 543       6.601 -14.013 -29.118  1.00  0.69           C  
ATOM   4236  N   GLN A 544       6.514 -15.836 -23.372  1.00  0.80           N  
ATOM   4237  CA  GLN A 544       5.844 -15.652 -22.089  1.00  0.80           C  
ATOM   4238  C   GLN A 544       4.363 -15.338 -22.281  1.00  0.78           C  
ATOM   4239  CB  GLN A 544       6.517 -14.537 -21.287  1.00  0.78           C  
ATOM   4240  O   GLN A 544       3.983 -14.682 -23.254  1.00  0.74           O  
ATOM   4241  CG  GLN A 544       8.013 -14.739 -21.088  1.00  0.81           C  
ATOM   4242  CD  GLN A 544       8.336 -16.003 -20.313  1.00  0.80           C  
ATOM   4243  NE2 GLN A 544       9.412 -16.678 -20.703  1.00  0.85           N  
ATOM   4244  OE1 GLN A 544       7.626 -16.369 -19.372  1.00  0.82           O  
ATOM   4245  N   TYR A 545       3.440 -15.765 -21.464  1.00  0.75           N  
ATOM   4246  CA  TYR A 545       1.994 -15.666 -21.630  1.00  0.75           C  
ATOM   4247  C   TYR A 545       1.380 -14.782 -20.551  1.00  0.74           C  
ATOM   4248  CB  TYR A 545       1.352 -17.057 -21.592  1.00  0.71           C  
ATOM   4249  O   TYR A 545       0.172 -14.536 -20.554  1.00  0.70           O  
ATOM   4250  CG  TYR A 545       1.761 -17.945 -22.742  1.00  0.69           C  
ATOM   4251  CD1 TYR A 545       1.059 -17.927 -23.945  1.00  0.67           C  
ATOM   4252  CD2 TYR A 545       2.848 -18.804 -22.629  1.00  0.69           C  
ATOM   4253  CE1 TYR A 545       1.430 -18.745 -25.007  1.00  0.67           C  
ATOM   4254  CE2 TYR A 545       3.229 -19.626 -23.684  1.00  0.68           C  
ATOM   4255  OH  TYR A 545       2.887 -20.401 -25.916  1.00  0.60           O  
ATOM   4256  CZ  TYR A 545       2.515 -19.589 -24.868  1.00  0.60           C  
ATOM   4257  N   SER A 546       2.022 -14.306 -19.640  1.00  0.75           N  
ATOM   4258  CA  SER A 546       1.571 -13.494 -18.514  1.00  0.75           C  
ATOM   4259  C   SER A 546       2.682 -12.577 -18.013  1.00  0.76           C  
ATOM   4260  CB  SER A 546       1.081 -14.386 -17.373  1.00  0.72           C  
ATOM   4261  O   SER A 546       3.284 -11.839 -18.795  1.00  0.72           O  
ATOM   4262  OG  SER A 546       2.138 -15.185 -16.869  1.00  0.69           O  
ATOM   4263  N   LYS A 547       2.954 -12.460 -16.753  1.00  0.78           N  
ATOM   4264  CA  LYS A 547       3.980 -11.695 -16.052  1.00  0.80           C  
ATOM   4265  C   LYS A 547       5.347 -12.360 -16.181  1.00  0.81           C  
ATOM   4266  CB  LYS A 547       3.614 -11.532 -14.576  1.00  0.77           C  
ATOM   4267  O   LYS A 547       5.487 -13.558 -15.923  1.00  0.80           O  
ATOM   4268  CG  LYS A 547       4.533 -10.591 -13.810  1.00  0.74           C  
ATOM   4269  CD  LYS A 547       4.028 -10.347 -12.394  1.00  0.73           C  
ATOM   4270  CE  LYS A 547       4.941  -9.398 -11.630  1.00  0.71           C  
ATOM   4271  NZ  LYS A 547       4.452  -9.158 -10.239  1.00  0.64           N  
ATOM   4272  N   TYR A 548       6.307 -11.622 -16.593  1.00  0.82           N  
ATOM   4273  CA  TYR A 548       7.692 -12.072 -16.671  1.00  0.84           C  
ATOM   4274  C   TYR A 548       8.626 -11.084 -15.982  1.00  0.84           C  
ATOM   4275  CB  TYR A 548       8.115 -12.258 -18.131  1.00  0.83           C  
ATOM   4276  O   TYR A 548       8.611  -9.889 -16.287  1.00  0.83           O  
ATOM   4277  CG  TYR A 548       9.510 -12.813 -18.293  1.00  0.84           C  
ATOM   4278  CD1 TYR A 548       9.817 -14.108 -17.880  1.00  0.83           C  
ATOM   4279  CD2 TYR A 548      10.522 -12.045 -18.856  1.00  0.84           C  
ATOM   4280  CE1 TYR A 548      11.101 -14.623 -18.025  1.00  0.86           C  
ATOM   4281  CE2 TYR A 548      11.810 -12.549 -19.006  1.00  0.86           C  
ATOM   4282  OH  TYR A 548      13.362 -14.342 -18.735  1.00  0.79           O  
ATOM   4283  CZ  TYR A 548      12.089 -13.838 -18.589  1.00  0.84           C  
ATOM   4284  N   GLU A 549       9.376 -11.638 -14.959  1.00  0.83           N  
ATOM   4285  CA  GLU A 549      10.431 -10.901 -14.270  1.00  0.87           C  
ATOM   4286  C   GLU A 549      11.808 -11.268 -14.816  1.00  0.86           C  
ATOM   4287  CB  GLU A 549      10.375 -11.164 -12.763  1.00  0.82           C  
ATOM   4288  O   GLU A 549      12.115 -12.448 -14.998  1.00  0.86           O  
ATOM   4289  CG  GLU A 549       9.048 -10.784 -12.122  1.00  0.74           C  
ATOM   4290  CD  GLU A 549       9.105 -10.749 -10.603  1.00  0.73           C  
ATOM   4291  OE1 GLU A 549      10.200 -10.954 -10.031  1.00  0.77           O  
ATOM   4292  OE2 GLU A 549       8.046 -10.515  -9.979  1.00  0.73           O  
ATOM   4293  N   PHE A 550      12.631 -10.178 -15.002  1.00  0.86           N  
ATOM   4294  CA  PHE A 550      13.966 -10.475 -15.507  1.00  0.87           C  
ATOM   4295  C   PHE A 550      14.963  -9.413 -15.059  1.00  0.87           C  
ATOM   4296  CB  PHE A 550      13.955 -10.573 -17.035  1.00  0.87           C  
ATOM   4297  O   PHE A 550      14.577  -8.287 -14.739  1.00  0.85           O  
ATOM   4298  CG  PHE A 550      13.513  -9.309 -17.721  1.00  0.87           C  
ATOM   4299  CD1 PHE A 550      12.162  -9.025 -17.883  1.00  0.86           C  
ATOM   4300  CD2 PHE A 550      14.449  -8.403 -18.204  1.00  0.86           C  
ATOM   4301  CE1 PHE A 550      11.750  -7.855 -18.518  1.00  0.87           C  
ATOM   4302  CE2 PHE A 550      14.044  -7.232 -18.839  1.00  0.87           C  
ATOM   4303  CZ  PHE A 550      12.695  -6.961 -18.996  1.00  0.87           C  
ATOM   4304  N   THR A 551      16.305  -9.778 -14.979  1.00  0.84           N  
ATOM   4305  CA  THR A 551      17.438  -8.896 -14.720  1.00  0.87           C  
ATOM   4306  C   THR A 551      18.225  -8.638 -16.002  1.00  0.86           C  
ATOM   4307  CB  THR A 551      18.373  -9.489 -13.650  1.00  0.83           C  
ATOM   4308  O   THR A 551      18.479  -9.562 -16.778  1.00  0.85           O  
ATOM   4309  CG2 THR A 551      19.485  -8.509 -13.288  1.00  0.73           C  
ATOM   4310  OG1 THR A 551      17.614  -9.789 -12.473  1.00  0.80           O  
ATOM   4311  N   ILE A 552      18.583  -7.317 -16.173  1.00  0.86           N  
ATOM   4312  CA  ILE A 552      19.460  -6.979 -17.289  1.00  0.88           C  
ATOM   4313  C   ILE A 552      20.819  -7.649 -17.099  1.00  0.89           C  
ATOM   4314  CB  ILE A 552      19.632  -5.450 -17.430  1.00  0.86           C  
ATOM   4315  O   ILE A 552      21.501  -7.412 -16.099  1.00  0.88           O  
ATOM   4316  CG1 ILE A 552      18.268  -4.773 -17.603  1.00  0.83           C  
ATOM   4317  CG2 ILE A 552      20.561  -5.116 -18.601  1.00  0.81           C  
ATOM   4318  CD1 ILE A 552      17.466  -5.290 -18.789  1.00  0.79           C  
ATOM   4319  N   PRO A 553      21.269  -8.633 -17.913  1.00  0.87           N  
ATOM   4320  CA  PRO A 553      22.565  -9.302 -17.771  1.00  0.90           C  
ATOM   4321  C   PRO A 553      23.743  -8.339 -17.895  1.00  0.90           C  
ATOM   4322  CB  PRO A 553      22.565 -10.316 -18.917  1.00  0.88           C  
ATOM   4323  O   PRO A 553      23.588  -7.232 -18.417  1.00  0.89           O  
ATOM   4324  CG  PRO A 553      21.658  -9.727 -19.949  1.00  0.87           C  
ATOM   4325  CD  PRO A 553      20.619  -8.897 -19.252  1.00  0.87           C  
ATOM   4326  N   PRO A 554      24.948  -8.675 -17.366  1.00  0.80           N  
ATOM   4327  CA  PRO A 554      26.156  -7.914 -17.692  1.00  0.83           C  
ATOM   4328  C   PRO A 554      26.321  -7.685 -19.193  1.00  0.79           C  
ATOM   4329  CB  PRO A 554      27.284  -8.792 -17.147  1.00  0.78           C  
ATOM   4330  O   PRO A 554      26.235  -8.632 -19.979  1.00  0.76           O  
ATOM   4331  CG  PRO A 554      26.643  -9.620 -16.081  1.00  0.75           C  
ATOM   4332  CD  PRO A 554      25.235  -9.931 -16.501  1.00  0.76           C  
ATOM   4333  N   GLY A 555      26.514  -6.396 -19.470  1.00  0.83           N  
ATOM   4334  CA  GLY A 555      26.701  -5.981 -20.851  1.00  0.85           C  
ATOM   4335  C   GLY A 555      25.403  -5.621 -21.547  1.00  0.81           C  
ATOM   4336  O   GLY A 555      25.415  -5.093 -22.661  1.00  0.77           O  
ATOM   4337  N   GLY A 556      24.208  -5.865 -20.966  1.00  0.87           N  
ATOM   4338  CA  GLY A 556      22.929  -5.473 -21.536  1.00  0.88           C  
ATOM   4339  C   GLY A 556      22.831  -3.985 -21.817  1.00  0.84           C  
ATOM   4340  O   GLY A 556      23.141  -3.164 -20.952  1.00  0.80           O  
ATOM   4341  N   TYR A 557      22.544  -3.607 -22.946  1.00  0.84           N  
ATOM   4342  CA  TYR A 557      22.569  -2.226 -23.417  1.00  0.84           C  
ATOM   4343  C   TYR A 557      21.201  -1.802 -23.935  1.00  0.80           C  
ATOM   4344  CB  TYR A 557      23.621  -2.053 -24.516  1.00  0.81           C  
ATOM   4345  O   TYR A 557      20.717  -0.714 -23.612  1.00  0.75           O  
ATOM   4346  CG  TYR A 557      23.685  -0.654 -25.080  1.00  0.77           C  
ATOM   4347  CD1 TYR A 557      24.317   0.372 -24.381  1.00  0.73           C  
ATOM   4348  CD2 TYR A 557      23.112  -0.355 -26.312  1.00  0.75           C  
ATOM   4349  CE1 TYR A 557      24.376   1.663 -24.895  1.00  0.77           C  
ATOM   4350  CE2 TYR A 557      23.165   0.933 -26.836  1.00  0.76           C  
ATOM   4351  OH  TYR A 557      23.854   3.209 -26.636  1.00  0.65           O  
ATOM   4352  CZ  TYR A 557      23.799   1.933 -26.122  1.00  0.75           C  
ATOM   4353  N   GLU A 558      20.564  -2.692 -24.700  1.00  0.83           N  
ATOM   4354  CA  GLU A 558      19.279  -2.397 -25.327  1.00  0.83           C  
ATOM   4355  C   GLU A 558      18.265  -3.504 -25.052  1.00  0.83           C  
ATOM   4356  CB  GLU A 558      19.449  -2.202 -26.836  1.00  0.81           C  
ATOM   4357  O   GLU A 558      18.635  -4.670 -24.904  1.00  0.81           O  
ATOM   4358  CG  GLU A 558      18.247  -1.557 -27.511  1.00  0.75           C  
ATOM   4359  CD  GLU A 558      18.505  -1.180 -28.961  1.00  0.73           C  
ATOM   4360  OE1 GLU A 558      19.670  -1.266 -29.413  1.00  0.72           O  
ATOM   4361  OE2 GLU A 558      17.535  -0.796 -29.651  1.00  0.69           O  
ATOM   4362  N   MET A 559      17.052  -3.131 -25.056  1.00  0.85           N  
ATOM   4363  CA  MET A 559      15.935  -4.056 -24.885  1.00  0.85           C  
ATOM   4364  C   MET A 559      14.982  -3.984 -26.074  1.00  0.84           C  
ATOM   4365  CB  MET A 559      15.179  -3.755 -23.590  1.00  0.83           C  
ATOM   4366  O   MET A 559      14.709  -2.899 -26.590  1.00  0.81           O  
ATOM   4367  CG  MET A 559      14.017  -4.698 -23.325  1.00  0.81           C  
ATOM   4368  SD  MET A 559      13.202  -4.374 -21.713  1.00  0.83           S  
ATOM   4369  CE  MET A 559      12.732  -2.636 -21.935  1.00  0.75           C  
ATOM   4370  N   SER A 560      14.494  -5.128 -26.509  1.00  0.82           N  
ATOM   4371  CA  SER A 560      13.397  -5.203 -27.468  1.00  0.82           C  
ATOM   4372  C   SER A 560      12.310  -6.161 -26.990  1.00  0.81           C  
ATOM   4373  CB  SER A 560      13.911  -5.645 -28.838  1.00  0.80           C  
ATOM   4374  O   SER A 560      12.574  -7.052 -26.180  1.00  0.80           O  
ATOM   4375  OG  SER A 560      14.376  -6.983 -28.793  1.00  0.76           O  
ATOM   4376  N   LEU A 561      11.138  -5.956 -27.451  1.00  0.80           N  
ATOM   4377  CA  LEU A 561       9.985  -6.796 -27.146  1.00  0.80           C  
ATOM   4378  C   LEU A 561       9.375  -7.366 -28.423  1.00  0.80           C  
ATOM   4379  CB  LEU A 561       8.931  -5.998 -26.375  1.00  0.78           C  
ATOM   4380  O   LEU A 561       9.111  -6.626 -29.373  1.00  0.77           O  
ATOM   4381  CG  LEU A 561       7.793  -6.807 -25.748  1.00  0.73           C  
ATOM   4382  CD1 LEU A 561       7.828  -6.681 -24.229  1.00  0.68           C  
ATOM   4383  CD2 LEU A 561       6.446  -6.349 -26.297  1.00  0.68           C  
ATOM   4384  N   ASN A 562       9.219  -8.635 -28.333  1.00  0.77           N  
ATOM   4385  CA  ASN A 562       8.452  -9.337 -29.357  1.00  0.77           C  
ATOM   4386  C   ASN A 562       7.078  -9.753 -28.841  1.00  0.77           C  
ATOM   4387  CB  ASN A 562       9.222 -10.559 -29.861  1.00  0.75           C  
ATOM   4388  O   ASN A 562       6.956 -10.262 -27.726  1.00  0.74           O  
ATOM   4389  CG  ASN A 562      10.381 -10.188 -30.766  1.00  0.70           C  
ATOM   4390  ND2 ASN A 562      11.319 -11.111 -30.938  1.00  0.67           N  
ATOM   4391  OD1 ASN A 562      10.432  -9.079 -31.305  1.00  0.68           O  
ATOM   4392  N   MET A 563       6.074  -9.585 -29.685  1.00  0.73           N  
ATOM   4393  CA  MET A 563       4.752 -10.145 -29.418  1.00  0.73           C  
ATOM   4394  C   MET A 563       4.321 -11.082 -30.542  1.00  0.73           C  
ATOM   4395  CB  MET A 563       3.721  -9.030 -29.242  1.00  0.71           C  
ATOM   4396  O   MET A 563       4.608 -10.827 -31.713  1.00  0.70           O  
ATOM   4397  CG  MET A 563       3.982  -8.137 -28.040  1.00  0.67           C  
ATOM   4398  SD  MET A 563       2.673  -6.872 -27.806  1.00  0.59           S  
ATOM   4399  CE  MET A 563       2.978  -5.824 -29.255  1.00  0.57           C  
ATOM   4400  N   GLY A 564       3.862 -12.272 -30.181  1.00  0.68           N  
ATOM   4401  CA  GLY A 564       3.387 -13.257 -31.139  1.00  0.68           C  
ATOM   4402  C   GLY A 564       2.042 -13.852 -30.766  1.00  0.68           C  
ATOM   4403  O   GLY A 564       1.602 -13.735 -29.621  1.00  0.65           O  
ATOM   4404  N   LEU A 565       1.228 -14.409 -31.750  1.00  0.60           N  
ATOM   4405  CA  LEU A 565       0.095 -15.323 -31.655  1.00  0.60           C  
ATOM   4406  C   LEU A 565       0.569 -16.754 -31.421  1.00  0.60           C  
ATOM   4407  CB  LEU A 565      -0.756 -15.256 -32.926  1.00  0.57           C  
ATOM   4408  O   LEU A 565       1.696 -17.105 -31.778  1.00  0.58           O  
ATOM   4409  CG  LEU A 565      -1.450 -13.923 -33.208  1.00  0.55           C  
ATOM   4410  CD1 LEU A 565      -2.028 -13.914 -34.619  1.00  0.52           C  
ATOM   4411  CD2 LEU A 565      -2.541 -13.659 -32.176  1.00  0.52           C  
ATOM   4412  N   SER A 566      -0.124 -17.465 -30.730  1.00  0.58           N  
ATOM   4413  CA  SER A 566      -0.063 -18.916 -30.867  1.00  0.58           C  
ATOM   4414  C   SER A 566      -0.378 -19.350 -32.294  1.00  0.58           C  
ATOM   4415  CB  SER A 566      -1.034 -19.588 -29.895  1.00  0.55           C  
ATOM   4416  O   SER A 566      -1.167 -18.703 -32.986  1.00  0.55           O  
ATOM   4417  OG  SER A 566      -2.373 -19.238 -30.199  1.00  0.53           O  
ATOM   4418  N   ASN A 567       0.532 -20.033 -32.929  1.00  0.51           N  
ATOM   4419  CA  ASN A 567       0.599 -20.679 -34.236  1.00  0.51           C  
ATOM   4420  C   ASN A 567      -0.764 -21.212 -34.667  1.00  0.51           C  
ATOM   4421  CB  ASN A 567       1.631 -21.808 -34.225  1.00  0.46           C  
ATOM   4422  O   ASN A 567      -0.845 -22.174 -35.434  1.00  0.49           O  
ATOM   4423  CG  ASN A 567       3.041 -21.312 -34.479  1.00  0.43           C  
ATOM   4424  ND2 ASN A 567       4.014 -22.209 -34.369  1.00  0.37           N  
ATOM   4425  OD1 ASN A 567       3.255 -20.133 -34.771  1.00  0.44           O  
ATOM   4426  N   ASP A 568      -1.864 -20.689 -34.007  1.00  0.45           N  
ATOM   4427  CA  ASP A 568      -3.055 -21.340 -34.545  1.00  0.47           C  
ATOM   4428  C   ASP A 568      -3.367 -20.836 -35.952  1.00  0.46           C  
ATOM   4429  CB  ASP A 568      -4.255 -21.109 -33.625  1.00  0.43           C  
ATOM   4430  O   ASP A 568      -4.402 -21.183 -36.525  1.00  0.44           O  
ATOM   4431  CG  ASP A 568      -4.607 -19.641 -33.465  1.00  0.41           C  
ATOM   4432  OD1 ASP A 568      -3.897 -18.779 -34.028  1.00  0.41           O  
ATOM   4433  OD2 ASP A 568      -5.601 -19.342 -32.769  1.00  0.44           O  
ATOM   4434  N   GLY A 569      -2.354 -20.479 -36.890  1.00  0.44           N  
ATOM   4435  CA  GLY A 569      -2.411 -20.234 -38.323  1.00  0.44           C  
ATOM   4436  C   GLY A 569      -3.464 -19.213 -38.712  1.00  0.44           C  
ATOM   4437  O   GLY A 569      -3.530 -18.792 -39.869  1.00  0.42           O  
ATOM   4438  N   SER A 570      -4.392 -18.721 -37.850  1.00  0.47           N  
ATOM   4439  CA  SER A 570      -5.365 -17.682 -38.167  1.00  0.46           C  
ATOM   4440  C   SER A 570      -4.883 -16.312 -37.703  1.00  0.47           C  
ATOM   4441  CB  SER A 570      -6.717 -17.999 -37.526  1.00  0.44           C  
ATOM   4442  O   SER A 570      -4.765 -16.064 -36.501  1.00  0.45           O  
ATOM   4443  OG  SER A 570      -6.644 -17.884 -36.116  1.00  0.41           O  
ATOM   4444  N   LEU A 571      -3.864 -15.693 -38.429  1.00  0.45           N  
ATOM   4445  CA  LEU A 571      -3.373 -14.322 -38.342  1.00  0.45           C  
ATOM   4446  C   LEU A 571      -4.531 -13.337 -38.223  1.00  0.45           C  
ATOM   4447  CB  LEU A 571      -2.519 -13.980 -39.565  1.00  0.41           C  
ATOM   4448  O   LEU A 571      -4.816 -12.592 -39.164  1.00  0.43           O  
ATOM   4449  CG  LEU A 571      -1.212 -14.760 -39.719  1.00  0.38           C  
ATOM   4450  CD1 LEU A 571      -0.555 -14.433 -41.056  1.00  0.33           C  
ATOM   4451  CD2 LEU A 571      -0.266 -14.454 -38.563  1.00  0.35           C  
ATOM   4452  N   THR A 572      -5.587 -13.683 -37.437  1.00  0.48           N  
ATOM   4453  CA  THR A 572      -6.430 -12.540 -37.102  1.00  0.48           C  
ATOM   4454  C   THR A 572      -5.612 -11.448 -36.418  1.00  0.48           C  
ATOM   4455  CB  THR A 572      -7.599 -12.956 -36.191  1.00  0.46           C  
ATOM   4456  O   THR A 572      -4.885 -11.718 -35.460  1.00  0.47           O  
ATOM   4457  CG2 THR A 572      -8.841 -12.117 -36.473  1.00  0.42           C  
ATOM   4458  OG1 THR A 572      -7.907 -14.337 -36.419  1.00  0.39           O  
ATOM   4459  N   PRO A 573      -5.251 -10.311 -37.166  1.00  0.45           N  
ATOM   4460  CA  PRO A 573      -4.488  -9.157 -36.685  1.00  0.44           C  
ATOM   4461  C   PRO A 573      -4.578  -8.979 -35.171  1.00  0.45           C  
ATOM   4462  CB  PRO A 573      -5.137  -7.977 -37.413  1.00  0.42           C  
ATOM   4463  O   PRO A 573      -5.669  -9.064 -34.600  1.00  0.43           O  
ATOM   4464  CG  PRO A 573      -6.259  -8.581 -38.195  1.00  0.39           C  
ATOM   4465  CD  PRO A 573      -6.283 -10.059 -37.930  1.00  0.41           C  
ATOM   4466  N   VAL A 574      -3.465  -9.403 -34.387  1.00  0.46           N  
ATOM   4467  CA  VAL A 574      -3.224  -9.127 -32.975  1.00  0.46           C  
ATOM   4468  C   VAL A 574      -3.734  -7.730 -32.627  1.00  0.47           C  
ATOM   4469  CB  VAL A 574      -1.726  -9.251 -32.620  1.00  0.43           C  
ATOM   4470  O   VAL A 574      -3.328  -6.743 -33.244  1.00  0.45           O  
ATOM   4471  CG1 VAL A 574      -1.507  -9.046 -31.122  1.00  0.38           C  
ATOM   4472  CG2 VAL A 574      -1.184 -10.610 -33.061  1.00  0.39           C  
ATOM   4473  N   ARG A 575      -4.921  -7.570 -32.157  1.00  0.44           N  
ATOM   4474  CA  ARG A 575      -5.205  -6.394 -31.341  1.00  0.43           C  
ATOM   4475  C   ARG A 575      -4.595  -6.533 -29.950  1.00  0.44           C  
ATOM   4476  CB  ARG A 575      -6.714  -6.167 -31.231  1.00  0.41           C  
ATOM   4477  O   ARG A 575      -4.975  -7.422 -29.186  1.00  0.42           O  
ATOM   4478  CG  ARG A 575      -7.360  -5.683 -32.519  1.00  0.37           C  
ATOM   4479  CD  ARG A 575      -8.837  -5.371 -32.327  1.00  0.38           C  
ATOM   4480  NE  ARG A 575      -9.477  -4.995 -33.585  1.00  0.34           N  
ATOM   4481  NH1 ARG A 575     -11.508  -4.451 -32.628  1.00  0.28           N  
ATOM   4482  NH2 ARG A 575     -11.212  -4.251 -34.892  1.00  0.24           N  
ATOM   4483  CZ  ARG A 575     -10.731  -4.566 -33.699  1.00  0.33           C  
ATOM   4484  N   ALA A 576      -3.339  -6.671 -29.837  1.00  0.47           N  
ATOM   4485  CA  ALA A 576      -2.880  -6.378 -28.482  1.00  0.46           C  
ATOM   4486  C   ALA A 576      -3.307  -4.978 -28.049  1.00  0.47           C  
ATOM   4487  CB  ALA A 576      -1.362  -6.519 -28.392  1.00  0.44           C  
ATOM   4488  O   ALA A 576      -3.125  -4.009 -28.790  1.00  0.46           O  
ATOM   4489  N   SER A 577      -4.403  -4.875 -27.309  1.00  0.43           N  
ATOM   4490  CA  SER A 577      -4.413  -3.633 -26.543  1.00  0.42           C  
ATOM   4491  C   SER A 577      -3.077  -3.404 -25.844  1.00  0.43           C  
ATOM   4492  CB  SER A 577      -5.542  -3.647 -25.512  1.00  0.40           C  
ATOM   4493  O   SER A 577      -2.778  -4.051 -24.838  1.00  0.42           O  
ATOM   4494  OG  SER A 577      -5.038  -3.393 -24.212  1.00  0.37           O  
ATOM   4495  N   ALA A 578      -2.000  -3.235 -26.638  1.00  0.46           N  
ATOM   4496  CA  ALA A 578      -0.785  -2.716 -26.015  1.00  0.45           C  
ATOM   4497  C   ALA A 578      -1.119  -1.792 -24.848  1.00  0.47           C  
ATOM   4498  CB  ALA A 578       0.068  -1.980 -27.045  1.00  0.42           C  
ATOM   4499  O   ALA A 578      -0.285  -1.568 -23.967  1.00  0.45           O  
ATOM   4500  N   THR A 579      -2.332  -1.292 -24.758  1.00  0.45           N  
ATOM   4501  CA  THR A 579      -2.697  -0.352 -23.704  1.00  0.44           C  
ATOM   4502  C   THR A 579      -2.628  -1.022 -22.334  1.00  0.45           C  
ATOM   4503  CB  THR A 579      -4.109   0.219 -23.929  1.00  0.41           C  
ATOM   4504  O   THR A 579      -2.629  -0.344 -21.305  1.00  0.43           O  
ATOM   4505  CG2 THR A 579      -4.126   1.200 -25.097  1.00  0.35           C  
ATOM   4506  OG1 THR A 579      -5.014  -0.856 -24.209  1.00  0.34           O  
ATOM   4507  N   GLN A 580      -2.450  -2.359 -22.361  1.00  0.56           N  
ATOM   4508  CA  GLN A 580      -2.495  -2.994 -21.048  1.00  0.56           C  
ATOM   4509  C   GLN A 580      -1.152  -3.629 -20.698  1.00  0.56           C  
ATOM   4510  CB  GLN A 580      -3.603  -4.046 -20.998  1.00  0.52           C  
ATOM   4511  O   GLN A 580      -0.988  -4.185 -19.610  1.00  0.54           O  
ATOM   4512  CG  GLN A 580      -5.007  -3.467 -21.104  1.00  0.49           C  
ATOM   4513  CD  GLN A 580      -6.089  -4.497 -20.839  1.00  0.52           C  
ATOM   4514  NE2 GLN A 580      -7.255  -4.033 -20.401  1.00  0.39           N  
ATOM   4515  OE1 GLN A 580      -5.879  -5.700 -21.027  1.00  0.53           O  
ATOM   4516  N   MET A 581      -0.184  -3.558 -21.657  1.00  0.69           N  
ATOM   4517  CA  MET A 581       1.176  -3.993 -21.354  1.00  0.70           C  
ATOM   4518  C   MET A 581       1.907  -2.949 -20.517  1.00  0.70           C  
ATOM   4519  CB  MET A 581       1.954  -4.268 -22.642  1.00  0.67           C  
ATOM   4520  O   MET A 581       1.891  -1.761 -20.846  1.00  0.68           O  
ATOM   4521  CG  MET A 581       1.428  -5.454 -23.434  1.00  0.63           C  
ATOM   4522  SD  MET A 581       2.403  -5.771 -24.956  1.00  0.56           S  
ATOM   4523  CE  MET A 581       3.928  -6.432 -24.228  1.00  0.52           C  
ATOM   4524  N   VAL A 582       2.449  -3.504 -19.473  1.00  0.72           N  
ATOM   4525  CA  VAL A 582       3.239  -2.654 -18.589  1.00  0.73           C  
ATOM   4526  C   VAL A 582       4.638  -3.243 -18.419  1.00  0.74           C  
ATOM   4527  CB  VAL A 582       2.562  -2.482 -17.211  1.00  0.71           C  
ATOM   4528  O   VAL A 582       4.785  -4.401 -18.021  1.00  0.73           O  
ATOM   4529  CG1 VAL A 582       3.309  -1.450 -16.367  1.00  0.64           C  
ATOM   4530  CG2 VAL A 582       1.099  -2.078 -17.383  1.00  0.63           C  
ATOM   4531  N   LEU A 583       5.618  -2.560 -18.903  1.00  0.78           N  
ATOM   4532  CA  LEU A 583       7.020  -2.762 -18.557  1.00  0.79           C  
ATOM   4533  C   LEU A 583       7.477  -1.741 -17.520  1.00  0.79           C  
ATOM   4534  CB  LEU A 583       7.900  -2.666 -19.806  1.00  0.77           C  
ATOM   4535  O   LEU A 583       7.371  -0.533 -17.743  1.00  0.77           O  
ATOM   4536  CG  LEU A 583       9.400  -2.881 -19.598  1.00  0.77           C  
ATOM   4537  CD1 LEU A 583       9.676  -4.323 -19.186  1.00  0.74           C  
ATOM   4538  CD2 LEU A 583      10.172  -2.524 -20.863  1.00  0.76           C  
ATOM   4539  N   TYR A 584       7.970  -2.252 -16.357  1.00  0.77           N  
ATOM   4540  CA  TYR A 584       8.449  -1.346 -15.318  1.00  0.78           C  
ATOM   4541  C   TYR A 584       9.688  -1.909 -14.633  1.00  0.78           C  
ATOM   4542  CB  TYR A 584       7.351  -1.088 -14.282  1.00  0.75           C  
ATOM   4543  O   TYR A 584       9.879  -3.127 -14.584  1.00  0.76           O  
ATOM   4544  CG  TYR A 584       6.884  -2.333 -13.569  1.00  0.72           C  
ATOM   4545  CD1 TYR A 584       5.883  -3.136 -14.111  1.00  0.68           C  
ATOM   4546  CD2 TYR A 584       7.442  -2.710 -12.352  1.00  0.70           C  
ATOM   4547  CE1 TYR A 584       5.448  -4.284 -13.456  1.00  0.66           C  
ATOM   4548  CE2 TYR A 584       7.015  -3.855 -11.689  1.00  0.70           C  
ATOM   4549  OH  TYR A 584       5.593  -5.770 -11.596  1.00  0.48           O  
ATOM   4550  CZ  TYR A 584       6.020  -4.635 -12.248  1.00  0.60           C  
ATOM   4551  N   ASP A 585      10.613  -1.049 -14.202  1.00  0.76           N  
ATOM   4552  CA  ASP A 585      11.703  -1.350 -13.280  1.00  0.77           C  
ATOM   4553  C   ASP A 585      11.168  -1.709 -11.896  1.00  0.76           C  
ATOM   4554  CB  ASP A 585      12.665  -0.164 -13.180  1.00  0.74           C  
ATOM   4555  O   ASP A 585      10.487  -0.903 -11.259  1.00  0.74           O  
ATOM   4556  CG  ASP A 585      13.916  -0.481 -12.380  1.00  0.70           C  
ATOM   4557  OD1 ASP A 585      13.900  -1.437 -11.576  1.00  0.73           O  
ATOM   4558  OD2 ASP A 585      14.926   0.235 -12.553  1.00  0.76           O  
ATOM   4559  N   LYS A 586      11.368  -3.005 -11.554  1.00  0.73           N  
ATOM   4560  CA  LYS A 586      10.924  -3.535 -10.268  1.00  0.73           C  
ATOM   4561  C   LYS A 586      11.435  -2.677  -9.114  1.00  0.70           C  
ATOM   4562  CB  LYS A 586      11.392  -4.981 -10.093  1.00  0.70           C  
ATOM   4563  O   LYS A 586      10.748  -2.514  -8.103  1.00  0.68           O  
ATOM   4564  CG  LYS A 586      10.823  -5.671  -8.862  1.00  0.67           C  
ATOM   4565  CD  LYS A 586      11.230  -7.138  -8.806  1.00  0.65           C  
ATOM   4566  CE  LYS A 586      10.652  -7.832  -7.580  1.00  0.62           C  
ATOM   4567  NZ  LYS A 586      10.950  -9.296  -7.581  1.00  0.55           N  
ATOM   4568  N   ASN A 587      12.661  -2.092  -9.357  1.00  0.62           N  
ATOM   4569  CA  ASN A 587      13.332  -1.300  -8.331  1.00  0.61           C  
ATOM   4570  C   ASN A 587      12.998   0.183  -8.460  1.00  0.59           C  
ATOM   4571  CB  ASN A 587      14.846  -1.511  -8.395  1.00  0.57           C  
ATOM   4572  O   ASN A 587      13.183   0.951  -7.514  1.00  0.56           O  
ATOM   4573  CG  ASN A 587      15.248  -2.948  -8.129  1.00  0.53           C  
ATOM   4574  ND2 ASN A 587      16.199  -3.452  -8.907  1.00  0.58           N  
ATOM   4575  OD1 ASN A 587      14.707  -3.601  -7.233  1.00  0.58           O  
ATOM   4576  N   ALA A 588      12.567   0.647  -9.707  1.00  0.54           N  
ATOM   4577  CA  ALA A 588      12.039   1.991  -9.926  1.00  0.52           C  
ATOM   4578  C   ALA A 588      10.584   2.089  -9.477  1.00  0.52           C  
ATOM   4579  CB  ALA A 588      12.167   2.381 -11.397  1.00  0.49           C  
ATOM   4580  O   ALA A 588       9.955   3.141  -9.615  1.00  0.49           O  
ATOM   4581  N   MET A 589      10.059   0.984  -9.064  1.00  0.42           N  
ATOM   4582  CA  MET A 589       8.878   1.118  -8.217  1.00  0.42           C  
ATOM   4583  C   MET A 589       9.177   1.983  -6.998  1.00  0.42           C  
ATOM   4584  CB  MET A 589       8.376  -0.257  -7.772  1.00  0.39           C  
ATOM   4585  O   MET A 589      10.018   1.627  -6.170  1.00  0.40           O  
ATOM   4586  CG  MET A 589       7.825  -1.106  -8.907  1.00  0.37           C  
ATOM   4587  SD  MET A 589       6.855  -2.542  -8.304  1.00  0.45           S  
ATOM   4588  CE  MET A 589       7.899  -3.074  -6.919  1.00  0.33           C  
ATOM   4589  N   THR A 590       9.387   3.292  -7.270  1.00  0.37           N  
ATOM   4590  CA  THR A 590       9.487   4.310  -6.231  1.00  0.36           C  
ATOM   4591  C   THR A 590       8.227   4.331  -5.371  1.00  0.37           C  
ATOM   4592  CB  THR A 590       9.722   5.706  -6.837  1.00  0.34           C  
ATOM   4593  O   THR A 590       7.113   4.232  -5.890  1.00  0.35           O  
ATOM   4594  CG2 THR A 590      11.046   5.763  -7.592  1.00  0.32           C  
ATOM   4595  OG1 THR A 590       8.654   6.012  -7.743  1.00  0.32           O  
ATOM   4596  N   ASN A 591       8.185   3.916  -4.094  1.00  0.33           N  
ATOM   4597  CA  ASN A 591       7.357   4.643  -3.138  1.00  0.33           C  
ATOM   4598  C   ASN A 591       7.417   6.149  -3.375  1.00  0.33           C  
ATOM   4599  CB  ASN A 591       7.780   4.314  -1.704  1.00  0.30           C  
ATOM   4600  O   ASN A 591       8.142   6.863  -2.680  1.00  0.31           O  
ATOM   4601  CG  ASN A 591       7.043   3.116  -1.138  1.00  0.29           C  
ATOM   4602  ND2 ASN A 591       7.633   2.477  -0.135  1.00  0.26           N  
ATOM   4603  OD1 ASN A 591       5.953   2.767  -1.600  1.00  0.31           O  
ATOM   4604  N   LYS A 592       7.859   6.691  -4.617  1.00  0.32           N  
ATOM   4605  CA  LYS A 592       7.501   8.107  -4.635  1.00  0.31           C  
ATOM   4606  C   LYS A 592       6.202   8.355  -3.873  1.00  0.32           C  
ATOM   4607  CB  LYS A 592       7.370   8.609  -6.073  1.00  0.29           C  
ATOM   4608  O   LYS A 592       5.183   7.718  -4.149  1.00  0.30           O  
ATOM   4609  CG  LYS A 592       8.694   8.981  -6.723  1.00  0.28           C  
ATOM   4610  CD  LYS A 592       8.488   9.604  -8.097  1.00  0.30           C  
ATOM   4611  CE  LYS A 592       9.814   9.962  -8.755  1.00  0.26           C  
ATOM   4612  NZ  LYS A 592       9.616  10.585 -10.098  1.00  0.27           N  
ATOM   4613  N   LYS A 593       6.199   8.214  -2.562  1.00  0.31           N  
ATOM   4614  CA  LYS A 593       5.229   8.928  -1.737  1.00  0.30           C  
ATOM   4615  C   LYS A 593       4.123   9.539  -2.593  1.00  0.31           C  
ATOM   4616  CB  LYS A 593       5.921  10.019  -0.918  1.00  0.28           C  
ATOM   4617  O   LYS A 593       4.402  10.253  -3.558  1.00  0.30           O  
ATOM   4618  CG  LYS A 593       6.696   9.495   0.282  1.00  0.26           C  
ATOM   4619  CD  LYS A 593       7.290  10.631   1.104  1.00  0.29           C  
ATOM   4620  CE  LYS A 593       8.104  10.107   2.279  1.00  0.24           C  
ATOM   4621  NZ  LYS A 593       8.671  11.218   3.101  1.00  0.24           N  
ATOM   4622  N   ALA A 594       3.174   8.933  -3.105  1.00  0.33           N  
ATOM   4623  CA  ALA A 594       2.076   9.896  -3.067  1.00  0.33           C  
ATOM   4624  C   ALA A 594       2.334  10.981  -2.026  1.00  0.33           C  
ATOM   4625  CB  ALA A 594       0.756   9.187  -2.776  1.00  0.31           C  
ATOM   4626  O   ALA A 594       2.425  10.693  -0.830  1.00  0.31           O  
ATOM   4627  N   VAL A 595       3.472  11.688  -1.820  1.00  0.30           N  
ATOM   4628  CA  VAL A 595       3.288  13.011  -1.233  1.00  0.30           C  
ATOM   4629  C   VAL A 595       1.871  13.507  -1.509  1.00  0.30           C  
ATOM   4630  CB  VAL A 595       4.323  14.022  -1.777  1.00  0.28           C  
ATOM   4631  O   VAL A 595       1.517  13.786  -2.657  1.00  0.28           O  
ATOM   4632  CG1 VAL A 595       4.352  15.282  -0.913  1.00  0.28           C  
ATOM   4633  CG2 VAL A 595       5.709  13.383  -1.843  1.00  0.27           C  
ATOM   4634  N   LEU A 596       0.794  12.829  -1.098  1.00  0.34           N  
ATOM   4635  CA  LEU A 596      -0.350  13.687  -0.814  1.00  0.35           C  
ATOM   4636  C   LEU A 596       0.086  14.951  -0.082  1.00  0.34           C  
ATOM   4637  CB  LEU A 596      -1.392  12.934   0.018  1.00  0.31           C  
ATOM   4638  O   LEU A 596       0.207  14.952   1.146  1.00  0.32           O  
ATOM   4639  CG  LEU A 596      -2.146  11.810  -0.694  1.00  0.29           C  
ATOM   4640  CD1 LEU A 596      -2.964  11.003   0.308  1.00  0.26           C  
ATOM   4641  CD2 LEU A 596      -3.041  12.378  -1.790  1.00  0.29           C  
ATOM   4642  N   TYR A 597       1.235  15.674  -0.253  1.00  0.38           N  
ATOM   4643  CA  TYR A 597       0.968  17.107  -0.189  1.00  0.39           C  
ATOM   4644  C   TYR A 597      -0.239  17.476  -1.043  1.00  0.38           C  
ATOM   4645  CB  TYR A 597       2.194  17.903  -0.647  1.00  0.36           C  
ATOM   4646  O   TYR A 597      -0.396  16.972  -2.158  1.00  0.36           O  
ATOM   4647  CG  TYR A 597       3.281  17.997   0.396  1.00  0.34           C  
ATOM   4648  CD1 TYR A 597       3.231  18.964   1.397  1.00  0.31           C  
ATOM   4649  CD2 TYR A 597       4.361  17.121   0.381  1.00  0.33           C  
ATOM   4650  CE1 TYR A 597       4.232  19.056   2.359  1.00  0.31           C  
ATOM   4651  CE2 TYR A 597       5.367  17.203   1.338  1.00  0.35           C  
ATOM   4652  OH  TYR A 597       6.287  18.258   3.271  1.00  0.23           O  
ATOM   4653  CZ  TYR A 597       5.294  18.172   2.322  1.00  0.30           C  
ATOM   4654  N   PRO A 598      -1.506  17.773  -0.530  1.00  0.47           N  
ATOM   4655  CA  PRO A 598      -2.217  18.582  -1.523  1.00  0.46           C  
ATOM   4656  C   PRO A 598      -1.293  19.136  -2.605  1.00  0.48           C  
ATOM   4657  CB  PRO A 598      -2.820  19.715  -0.688  1.00  0.44           C  
ATOM   4658  O   PRO A 598      -0.296  19.793  -2.294  1.00  0.46           O  
ATOM   4659  CG  PRO A 598      -1.984  19.764   0.550  1.00  0.42           C  
ATOM   4660  CD  PRO A 598      -1.336  18.423   0.741  1.00  0.45           C  
ATOM   4661  N   GLN A 599      -0.924  18.333  -3.678  1.00  0.61           N  
ATOM   4662  CA  GLN A 599      -0.385  19.026  -4.844  1.00  0.62           C  
ATOM   4663  C   GLN A 599      -0.766  20.503  -4.831  1.00  0.62           C  
ATOM   4664  CB  GLN A 599      -0.876  18.368  -6.134  1.00  0.58           C  
ATOM   4665  O   GLN A 599      -1.931  20.848  -4.616  1.00  0.61           O  
ATOM   4666  CG  GLN A 599      -0.263  16.999  -6.398  1.00  0.56           C  
ATOM   4667  CD  GLN A 599      -0.555  16.485  -7.796  1.00  0.57           C  
ATOM   4668  NE2 GLN A 599       0.209  15.490  -8.233  1.00  0.45           N  
ATOM   4669  OE1 GLN A 599      -1.460  16.978  -8.476  1.00  0.57           O  
ATOM   4670  N   LYS A 600       0.304  21.297  -4.591  1.00  0.75           N  
ATOM   4671  CA  LYS A 600      -0.067  22.708  -4.659  1.00  0.77           C  
ATOM   4672  C   LYS A 600      -0.710  23.043  -6.002  1.00  0.78           C  
ATOM   4673  CB  LYS A 600       1.157  23.596  -4.427  1.00  0.74           C  
ATOM   4674  O   LYS A 600      -1.784  23.646  -6.048  1.00  0.77           O  
ATOM   4675  CG  LYS A 600       1.717  23.522  -3.015  1.00  0.69           C  
ATOM   4676  CD  LYS A 600       2.919  24.440  -2.841  1.00  0.68           C  
ATOM   4677  CE  LYS A 600       3.507  24.336  -1.440  1.00  0.60           C  
ATOM   4678  NZ  LYS A 600       4.759  25.137  -1.303  1.00  0.51           N  
ATOM   4679  N   ASN A 601      -0.091  22.434  -7.101  1.00  0.82           N  
ATOM   4680  CA  ASN A 601      -0.644  22.752  -8.414  1.00  0.83           C  
ATOM   4681  C   ASN A 601      -1.908  21.947  -8.700  1.00  0.82           C  
ATOM   4682  CB  ASN A 601       0.398  22.512  -9.508  1.00  0.81           C  
ATOM   4683  O   ASN A 601      -1.877  20.715  -8.701  1.00  0.80           O  
ATOM   4684  CG  ASN A 601      -0.026  23.072 -10.851  1.00  0.78           C  
ATOM   4685  ND2 ASN A 601       0.819  22.896 -11.860  1.00  0.80           N  
ATOM   4686  OD1 ASN A 601      -1.103  23.658 -10.981  1.00  0.80           O  
ATOM   4687  N   LEU A 602      -3.036  22.522  -8.904  1.00  0.82           N  
ATOM   4688  CA  LEU A 602      -4.337  21.927  -9.187  1.00  0.82           C  
ATOM   4689  C   LEU A 602      -4.485  21.624 -10.674  1.00  0.82           C  
ATOM   4690  CB  LEU A 602      -5.463  22.858  -8.729  1.00  0.81           C  
ATOM   4691  O   LEU A 602      -5.441  20.961 -11.085  1.00  0.79           O  
ATOM   4692  CG  LEU A 602      -5.519  23.170  -7.233  1.00  0.79           C  
ATOM   4693  CD1 LEU A 602      -6.691  24.098  -6.929  1.00  0.76           C  
ATOM   4694  CD2 LEU A 602      -5.624  21.883  -6.422  1.00  0.77           C  
ATOM   4695  N   PHE A 603      -3.514  21.833 -11.497  1.00  0.82           N  
ATOM   4696  CA  PHE A 603      -3.789  21.792 -12.929  1.00  0.82           C  
ATOM   4697  C   PHE A 603      -2.932  20.735 -13.615  1.00  0.82           C  
ATOM   4698  CB  PHE A 603      -3.539  23.164 -13.564  1.00  0.80           C  
ATOM   4699  O   PHE A 603      -1.708  20.730 -13.470  1.00  0.78           O  
ATOM   4700  CG  PHE A 603      -4.581  24.193 -13.217  1.00  0.76           C  
ATOM   4701  CD1 PHE A 603      -5.932  23.872 -13.250  1.00  0.71           C  
ATOM   4702  CD2 PHE A 603      -4.209  25.482 -12.859  1.00  0.72           C  
ATOM   4703  CE1 PHE A 603      -6.899  24.822 -12.929  1.00  0.71           C  
ATOM   4704  CE2 PHE A 603      -5.169  26.437 -12.537  1.00  0.71           C  
ATOM   4705  CZ  PHE A 603      -6.514  26.105 -12.574  1.00  0.69           C  
ATOM   4706  N   PRO A 604      -3.458  19.846 -14.406  1.00  0.78           N  
ATOM   4707  CA  PRO A 604      -2.663  18.880 -15.167  1.00  0.78           C  
ATOM   4708  C   PRO A 604      -1.713  19.549 -16.159  1.00  0.78           C  
ATOM   4709  CB  PRO A 604      -3.720  18.050 -15.899  1.00  0.76           C  
ATOM   4710  O   PRO A 604      -2.099  20.499 -16.844  1.00  0.77           O  
ATOM   4711  CG  PRO A 604      -4.876  18.980 -16.082  1.00  0.74           C  
ATOM   4712  CD  PRO A 604      -4.881  19.964 -14.947  1.00  0.73           C  
ATOM   4713  N   THR A 605      -0.490  18.984 -16.180  1.00  0.73           N  
ATOM   4714  CA  THR A 605       0.558  19.458 -17.076  1.00  0.73           C  
ATOM   4715  C   THR A 605       0.641  18.583 -18.324  1.00  0.73           C  
ATOM   4716  CB  THR A 605       1.927  19.482 -16.371  1.00  0.70           C  
ATOM   4717  O   THR A 605       1.377  18.897 -19.261  1.00  0.70           O  
ATOM   4718  CG2 THR A 605       1.962  20.540 -15.273  1.00  0.64           C  
ATOM   4719  OG1 THR A 605       2.180  18.197 -15.789  1.00  0.68           O  
ATOM   4720  N   ASP A 606      -0.045  17.414 -18.398  1.00  0.74           N  
ATOM   4721  CA  ASP A 606      -0.072  16.548 -19.573  1.00  0.76           C  
ATOM   4722  C   ASP A 606      -0.985  17.120 -20.655  1.00  0.77           C  
ATOM   4723  CB  ASP A 606      -0.527  15.139 -19.191  1.00  0.73           C  
ATOM   4724  O   ASP A 606      -2.113  17.529 -20.371  1.00  0.78           O  
ATOM   4725  CG  ASP A 606      -0.373  14.138 -20.323  1.00  0.68           C  
ATOM   4726  OD1 ASP A 606      -0.886  14.390 -21.434  1.00  0.67           O  
ATOM   4727  OD2 ASP A 606       0.266  13.087 -20.100  1.00  0.71           O  
ATOM   4728  N   SER A 607      -0.567  17.083 -21.877  1.00  0.69           N  
ATOM   4729  CA  SER A 607      -1.266  17.614 -23.043  1.00  0.72           C  
ATOM   4730  C   SER A 607      -2.603  16.912 -23.253  1.00  0.71           C  
ATOM   4731  CB  SER A 607      -0.402  17.472 -24.297  1.00  0.66           C  
ATOM   4732  O   SER A 607      -3.541  17.502 -23.793  1.00  0.71           O  
ATOM   4733  OG  SER A 607      -0.051  16.116 -24.514  1.00  0.66           O  
ATOM   4734  N   SER A 608      -2.687  15.616 -22.742  1.00  0.72           N  
ATOM   4735  CA  SER A 608      -3.901  14.824 -22.916  1.00  0.74           C  
ATOM   4736  C   SER A 608      -5.083  15.458 -22.191  1.00  0.73           C  
ATOM   4737  CB  SER A 608      -3.687  13.397 -22.411  1.00  0.70           C  
ATOM   4738  O   SER A 608      -6.238  15.226 -22.555  1.00  0.73           O  
ATOM   4739  OG  SER A 608      -3.397  13.393 -21.024  1.00  0.70           O  
ATOM   4740  N   TYR A 609      -4.841  16.393 -21.274  1.00  0.78           N  
ATOM   4741  CA  TYR A 609      -5.902  17.034 -20.506  1.00  0.80           C  
ATOM   4742  C   TYR A 609      -6.318  18.353 -21.147  1.00  0.80           C  
ATOM   4743  CB  TYR A 609      -5.451  17.275 -19.062  1.00  0.78           C  
ATOM   4744  O   TYR A 609      -7.220  19.034 -20.652  1.00  0.79           O  
ATOM   4745  CG  TYR A 609      -5.305  16.009 -18.253  1.00  0.75           C  
ATOM   4746  CD1 TYR A 609      -6.407  15.423 -17.635  1.00  0.72           C  
ATOM   4747  CD2 TYR A 609      -4.065  15.398 -18.104  1.00  0.74           C  
ATOM   4748  CE1 TYR A 609      -6.277  14.258 -16.887  1.00  0.74           C  
ATOM   4749  CE2 TYR A 609      -3.923  14.232 -17.358  1.00  0.75           C  
ATOM   4750  OH  TYR A 609      -4.898  12.517 -16.015  1.00  0.61           O  
ATOM   4751  CZ  TYR A 609      -5.033  13.670 -16.754  1.00  0.73           C  
ATOM   4752  N   TRP A 610      -5.743  18.700 -22.147  1.00  0.81           N  
ATOM   4753  CA  TRP A 610      -5.949  19.990 -22.799  1.00  0.85           C  
ATOM   4754  C   TRP A 610      -6.490  19.805 -24.213  1.00  0.81           C  
ATOM   4755  CB  TRP A 610      -4.643  20.788 -22.838  1.00  0.79           C  
ATOM   4756  O   TRP A 610      -6.266  18.766 -24.839  1.00  0.76           O  
ATOM   4757  CG  TRP A 610      -4.087  21.113 -21.484  1.00  0.72           C  
ATOM   4758  CD1 TRP A 610      -3.288  20.318 -20.709  1.00  0.67           C  
ATOM   4759  CD2 TRP A 610      -4.293  22.319 -20.744  1.00  0.72           C  
ATOM   4760  CE2 TRP A 610      -3.588  22.188 -19.527  1.00  0.76           C  
ATOM   4761  CE3 TRP A 610      -5.005  23.501 -20.992  1.00  0.76           C  
ATOM   4762  NE1 TRP A 610      -2.985  20.959 -19.531  1.00  0.77           N  
ATOM   4763  CH2 TRP A 610      -4.280  24.341 -18.827  1.00  0.74           C  
ATOM   4764  CZ2 TRP A 610      -3.575  23.196 -18.559  1.00  0.76           C  
ATOM   4765  CZ3 TRP A 610      -4.991  24.502 -20.027  1.00  0.75           C  
ATOM   4766  N   GLU A 611      -7.268  20.683 -24.677  1.00  0.84           N  
ATOM   4767  CA  GLU A 611      -7.797  20.741 -26.036  1.00  0.86           C  
ATOM   4768  C   GLU A 611      -7.786  22.170 -26.572  1.00  0.84           C  
ATOM   4769  CB  GLU A 611      -9.217  20.172 -26.086  1.00  0.84           C  
ATOM   4770  O   GLU A 611      -7.798  23.129 -25.798  1.00  0.82           O  
ATOM   4771  CG  GLU A 611     -10.227  20.965 -25.269  1.00  0.82           C  
ATOM   4772  CD  GLU A 611     -11.593  20.302 -25.196  1.00  0.80           C  
ATOM   4773  OE1 GLU A 611     -11.802  19.267 -25.869  1.00  0.83           O  
ATOM   4774  OE2 GLU A 611     -12.461  20.822 -24.460  1.00  0.84           O  
ATOM   4775  N   SER A 612      -7.712  22.286 -27.911  1.00  0.83           N  
ATOM   4776  CA  SER A 612      -7.831  23.590 -28.555  1.00  0.85           C  
ATOM   4777  C   SER A 612      -9.207  24.201 -28.316  1.00  0.84           C  
ATOM   4778  CB  SER A 612      -7.570  23.472 -30.057  1.00  0.82           C  
ATOM   4779  O   SER A 612     -10.222  23.505 -28.390  1.00  0.82           O  
ATOM   4780  OG  SER A 612      -6.271  22.961 -30.304  1.00  0.77           O  
ATOM   4781  N   GLY A 613      -9.179  25.513 -28.040  1.00  0.84           N  
ATOM   4782  CA  GLY A 613     -10.408  26.273 -27.884  1.00  0.86           C  
ATOM   4783  C   GLY A 613     -10.380  27.216 -26.695  1.00  0.85           C  
ATOM   4784  O   GLY A 613      -9.470  27.151 -25.866  1.00  0.83           O  
ATOM   4785  N   SER A 614     -11.276  28.143 -26.598  1.00  0.84           N  
ATOM   4786  CA  SER A 614     -11.424  29.143 -25.546  1.00  0.86           C  
ATOM   4787  C   SER A 614     -12.789  29.040 -24.873  1.00  0.85           C  
ATOM   4788  CB  SER A 614     -11.231  30.550 -26.113  1.00  0.83           C  
ATOM   4789  O   SER A 614     -13.618  28.215 -25.263  1.00  0.83           O  
ATOM   4790  OG  SER A 614     -11.015  31.487 -25.071  1.00  0.75           O  
ATOM   4791  N   ILE A 615     -13.068  29.742 -23.891  1.00  0.82           N  
ATOM   4792  CA  ILE A 615     -14.342  29.967 -23.218  1.00  0.84           C  
ATOM   4793  C   ILE A 615     -14.747  31.433 -23.357  1.00  0.81           C  
ATOM   4794  CB  ILE A 615     -14.271  29.571 -21.726  1.00  0.81           C  
ATOM   4795  O   ILE A 615     -13.970  32.332 -23.027  1.00  0.78           O  
ATOM   4796  CG1 ILE A 615     -13.868  28.098 -21.584  1.00  0.81           C  
ATOM   4797  CG2 ILE A 615     -15.609  29.842 -21.031  1.00  0.78           C  
ATOM   4798  CD1 ILE A 615     -13.548  27.680 -20.155  1.00  0.78           C  
ATOM   4799  N   ALA A 616     -15.892  31.654 -23.887  1.00  0.83           N  
ATOM   4800  CA  ALA A 616     -16.469  32.987 -24.040  1.00  0.84           C  
ATOM   4801  C   ALA A 616     -16.921  33.547 -22.694  1.00  0.83           C  
ATOM   4802  CB  ALA A 616     -17.640  32.951 -25.018  1.00  0.81           C  
ATOM   4803  O   ALA A 616     -17.084  32.799 -21.727  1.00  0.81           O  
ATOM   4804  N   SER A 617     -17.283  34.881 -22.537  1.00  0.77           N  
ATOM   4805  CA  SER A 617     -17.646  35.588 -21.312  1.00  0.78           C  
ATOM   4806  C   SER A 617     -18.879  34.969 -20.662  1.00  0.78           C  
ATOM   4807  CB  SER A 617     -17.901  37.068 -21.602  1.00  0.74           C  
ATOM   4808  O   SER A 617     -19.112  35.150 -19.465  1.00  0.75           O  
ATOM   4809  OG  SER A 617     -18.817  37.220 -22.674  1.00  0.71           O  
ATOM   4810  N   GLY A 618     -19.523  34.171 -21.288  1.00  0.77           N  
ATOM   4811  CA  GLY A 618     -20.708  33.508 -20.766  1.00  0.80           C  
ATOM   4812  C   GLY A 618     -20.467  32.055 -20.403  1.00  0.78           C  
ATOM   4813  O   GLY A 618     -21.416  31.289 -20.224  1.00  0.76           O  
ATOM   4814  N   GLY A 619     -19.239  31.628 -20.480  1.00  0.79           N  
ATOM   4815  CA  GLY A 619     -18.907  30.246 -20.170  1.00  0.81           C  
ATOM   4816  C   GLY A 619     -19.022  29.322 -21.367  1.00  0.78           C  
ATOM   4817  O   GLY A 619     -18.837  28.109 -21.242  1.00  0.76           O  
ATOM   4818  N   GLN A 620     -19.437  29.871 -22.515  1.00  0.84           N  
ATOM   4819  CA  GLN A 620     -19.616  29.029 -23.694  1.00  0.85           C  
ATOM   4820  C   GLN A 620     -18.273  28.671 -24.323  1.00  0.84           C  
ATOM   4821  CB  GLN A 620     -20.508  29.726 -24.722  1.00  0.81           C  
ATOM   4822  O   GLN A 620     -17.385  29.520 -24.431  1.00  0.82           O  
ATOM   4823  CG  GLN A 620     -21.928  29.980 -24.233  1.00  0.74           C  
ATOM   4824  CD  GLN A 620     -22.717  28.700 -24.030  1.00  0.72           C  
ATOM   4825  NE2 GLN A 620     -23.682  28.737 -23.118  1.00  0.70           N  
ATOM   4826  OE1 GLN A 620     -22.461  27.687 -24.689  1.00  0.75           O  
ATOM   4827  N   LEU A 621     -18.146  27.556 -24.843  1.00  0.81           N  
ATOM   4828  CA  LEU A 621     -16.969  27.099 -25.575  1.00  0.84           C  
ATOM   4829  C   LEU A 621     -16.880  27.778 -26.938  1.00  0.82           C  
ATOM   4830  CB  LEU A 621     -17.003  25.579 -25.750  1.00  0.78           C  
ATOM   4831  O   LEU A 621     -17.876  27.860 -27.662  1.00  0.80           O  
ATOM   4832  CG  LEU A 621     -17.067  24.750 -24.467  1.00  0.73           C  
ATOM   4833  CD1 LEU A 621     -17.065  23.261 -24.796  1.00  0.69           C  
ATOM   4834  CD2 LEU A 621     -15.903  25.100 -23.545  1.00  0.71           C  
ATOM   4835  N   THR A 622     -15.694  28.219 -27.260  1.00  0.84           N  
ATOM   4836  CA  THR A 622     -15.415  28.806 -28.566  1.00  0.84           C  
ATOM   4837  C   THR A 622     -14.147  28.209 -29.168  1.00  0.82           C  
ATOM   4838  CB  THR A 622     -15.271  30.336 -28.470  1.00  0.82           C  
ATOM   4839  O   THR A 622     -13.309  27.663 -28.447  1.00  0.78           O  
ATOM   4840  CG2 THR A 622     -16.515  30.969 -27.856  1.00  0.75           C  
ATOM   4841  OG1 THR A 622     -14.135  30.653 -27.656  1.00  0.78           O  
ATOM   4842  N   THR A 623     -13.876  28.289 -30.557  1.00  0.78           N  
ATOM   4843  CA  THR A 623     -12.780  27.702 -31.320  1.00  0.78           C  
ATOM   4844  C   THR A 623     -11.594  28.660 -31.387  1.00  0.74           C  
ATOM   4845  CB  THR A 623     -13.226  27.335 -32.747  1.00  0.72           C  
ATOM   4846  O   THR A 623     -10.705  28.499 -32.225  1.00  0.69           O  
ATOM   4847  CG2 THR A 623     -14.187  26.150 -32.735  1.00  0.65           C  
ATOM   4848  OG1 THR A 623     -13.883  28.461 -33.341  1.00  0.72           O  
ATOM   4849  N   LEU A 624     -11.474  29.693 -30.646  1.00  0.79           N  
ATOM   4850  CA  LEU A 624     -10.384  30.662 -30.677  1.00  0.79           C  
ATOM   4851  C   LEU A 624      -9.048  29.987 -30.383  1.00  0.77           C  
ATOM   4852  CB  LEU A 624     -10.635  31.784 -29.666  1.00  0.74           C  
ATOM   4853  O   LEU A 624      -9.007  28.936 -29.739  1.00  0.72           O  
ATOM   4854  CG  LEU A 624     -11.819  32.707 -29.957  1.00  0.71           C  
ATOM   4855  CD1 LEU A 624     -12.024  33.685 -28.805  1.00  0.68           C  
ATOM   4856  CD2 LEU A 624     -11.605  33.454 -31.269  1.00  0.71           C  
ATOM   4857  N   ASN A 625      -7.888  30.568 -30.949  1.00  0.78           N  
ATOM   4858  CA  ASN A 625      -6.522  30.055 -30.957  1.00  0.78           C  
ATOM   4859  C   ASN A 625      -5.920  30.041 -29.555  1.00  0.77           C  
ATOM   4860  CB  ASN A 625      -5.646  30.878 -31.904  1.00  0.73           C  
ATOM   4861  O   ASN A 625      -4.865  30.634 -29.322  1.00  0.71           O  
ATOM   4862  CG  ASN A 625      -6.061  30.737 -33.355  1.00  0.69           C  
ATOM   4863  ND2 ASN A 625      -5.638  31.681 -34.187  1.00  0.68           N  
ATOM   4864  OD1 ASN A 625      -6.756  29.787 -33.725  1.00  0.67           O  
ATOM   4865  N   ASN A 626      -6.622  29.445 -28.641  1.00  0.83           N  
ATOM   4866  CA  ASN A 626      -6.186  29.187 -27.272  1.00  0.84           C  
ATOM   4867  C   ASN A 626      -6.213  27.697 -26.946  1.00  0.84           C  
ATOM   4868  CB  ASN A 626      -7.053  29.964 -26.279  1.00  0.82           C  
ATOM   4869  O   ASN A 626      -6.646  26.885 -27.766  1.00  0.82           O  
ATOM   4870  CG  ASN A 626      -6.969  31.464 -26.479  1.00  0.78           C  
ATOM   4871  ND2 ASN A 626      -8.057  32.164 -26.180  1.00  0.78           N  
ATOM   4872  OD1 ASN A 626      -5.936  31.990 -26.901  1.00  0.78           O  
ATOM   4873  N   ILE A 627      -5.702  27.252 -25.742  1.00  0.82           N  
ATOM   4874  CA  ILE A 627      -5.897  25.900 -25.230  1.00  0.84           C  
ATOM   4875  C   ILE A 627      -6.634  25.956 -23.894  1.00  0.84           C  
ATOM   4876  CB  ILE A 627      -4.552  25.157 -25.070  1.00  0.81           C  
ATOM   4877  O   ILE A 627      -6.420  26.873 -23.098  1.00  0.82           O  
ATOM   4878  CG1 ILE A 627      -3.584  25.983 -24.215  1.00  0.71           C  
ATOM   4879  CG2 ILE A 627      -3.942  24.842 -26.439  1.00  0.69           C  
ATOM   4880  CD1 ILE A 627      -2.283  25.265 -23.884  1.00  0.68           C  
ATOM   4881  N   ARG A 628      -7.493  24.973 -23.663  1.00  0.85           N  
ATOM   4882  CA  ARG A 628      -8.274  24.891 -22.433  1.00  0.86           C  
ATOM   4883  C   ARG A 628      -8.157  23.509 -21.801  1.00  0.86           C  
ATOM   4884  CB  ARG A 628      -9.743  25.221 -22.705  1.00  0.84           C  
ATOM   4885  O   ARG A 628      -7.932  22.518 -22.499  1.00  0.84           O  
ATOM   4886  CG  ARG A 628     -10.448  24.205 -23.589  1.00  0.83           C  
ATOM   4887  CD  ARG A 628     -11.897  24.593 -23.850  1.00  0.81           C  
ATOM   4888  NE  ARG A 628     -12.578  23.606 -24.682  1.00  0.77           N  
ATOM   4889  NH1 ARG A 628     -13.573  25.160 -26.073  1.00  0.66           N  
ATOM   4890  NH2 ARG A 628     -13.930  22.921 -26.408  1.00  0.62           N  
ATOM   4891  CZ  ARG A 628     -13.359  23.898 -25.719  1.00  0.80           C  
ATOM   4892  N   LEU A 629      -8.386  23.476 -20.585  1.00  0.84           N  
ATOM   4893  CA  LEU A 629      -8.528  22.188 -19.916  1.00  0.85           C  
ATOM   4894  C   LEU A 629      -9.790  21.469 -20.384  1.00  0.85           C  
ATOM   4895  CB  LEU A 629      -8.566  22.374 -18.397  1.00  0.82           C  
ATOM   4896  O   LEU A 629     -10.863  22.072 -20.450  1.00  0.84           O  
ATOM   4897  CG  LEU A 629      -8.161  21.163 -17.556  1.00  0.75           C  
ATOM   4898  CD1 LEU A 629      -6.652  20.954 -17.618  1.00  0.69           C  
ATOM   4899  CD2 LEU A 629      -8.623  21.335 -16.113  1.00  0.70           C  
ATOM   4900  N   LYS A 630      -9.726  20.103 -20.672  1.00  0.85           N  
ATOM   4901  CA  LYS A 630     -10.877  19.288 -21.050  1.00  0.86           C  
ATOM   4902  C   LYS A 630     -11.874  19.178 -19.899  1.00  0.84           C  
ATOM   4903  CB  LYS A 630     -10.428  17.893 -21.488  1.00  0.84           C  
ATOM   4904  O   LYS A 630     -13.072  19.402 -20.086  1.00  0.82           O  
ATOM   4905  CG  LYS A 630      -9.740  17.863 -22.845  1.00  0.81           C  
ATOM   4906  CD  LYS A 630      -9.250  16.463 -23.192  1.00  0.80           C  
ATOM   4907  CE  LYS A 630      -8.534  16.438 -24.536  1.00  0.81           C  
ATOM   4908  NZ  LYS A 630      -7.855  15.129 -24.777  1.00  0.77           N  
ATOM   4909  N   ASP A 631     -11.340  18.978 -18.788  1.00  0.84           N  
ATOM   4910  CA  ASP A 631     -12.206  18.679 -17.652  1.00  0.85           C  
ATOM   4911  C   ASP A 631     -12.248  19.849 -16.671  1.00  0.85           C  
ATOM   4912  CB  ASP A 631     -11.736  17.410 -16.938  1.00  0.81           C  
ATOM   4913  O   ASP A 631     -11.510  20.823 -16.827  1.00  0.84           O  
ATOM   4914  CG  ASP A 631     -12.031  16.144 -17.722  1.00  0.74           C  
ATOM   4915  OD1 ASP A 631     -13.122  16.039 -18.323  1.00  0.72           O  
ATOM   4916  OD2 ASP A 631     -11.166  15.242 -17.737  1.00  0.75           O  
ATOM   4917  N   PHE A 632     -13.117  19.853 -15.641  1.00  0.84           N  
ATOM   4918  CA  PHE A 632     -13.241  20.804 -14.544  1.00  0.86           C  
ATOM   4919  C   PHE A 632     -12.268  20.466 -13.421  1.00  0.83           C  
ATOM   4920  CB  PHE A 632     -14.676  20.823 -14.007  1.00  0.83           C  
ATOM   4921  O   PHE A 632     -12.074  19.294 -13.093  1.00  0.79           O  
ATOM   4922  CG  PHE A 632     -15.683  21.363 -14.985  1.00  0.81           C  
ATOM   4923  CD1 PHE A 632     -15.999  22.716 -15.003  1.00  0.79           C  
ATOM   4924  CD2 PHE A 632     -16.315  20.518 -15.887  1.00  0.81           C  
ATOM   4925  CE1 PHE A 632     -16.931  23.219 -15.908  1.00  0.83           C  
ATOM   4926  CE2 PHE A 632     -17.248  21.013 -16.794  1.00  0.83           C  
ATOM   4927  CZ  PHE A 632     -17.555  22.364 -16.802  1.00  0.83           C  
ATOM   4928  N   VAL A 633     -11.676  21.459 -12.858  1.00  0.86           N  
ATOM   4929  CA  VAL A 633     -10.826  21.300 -11.683  1.00  0.86           C  
ATOM   4930  C   VAL A 633     -11.633  21.590 -10.419  1.00  0.87           C  
ATOM   4931  CB  VAL A 633      -9.589  22.224 -11.748  1.00  0.85           C  
ATOM   4932  O   VAL A 633     -12.164  22.690 -10.253  1.00  0.86           O  
ATOM   4933  CG1 VAL A 633      -8.704  22.029 -10.518  1.00  0.83           C  
ATOM   4934  CG2 VAL A 633      -8.796  21.962 -13.028  1.00  0.83           C  
ATOM   4935  N   PRO A 634     -11.947  20.523  -9.571  1.00  0.83           N  
ATOM   4936  CA  PRO A 634     -12.643  20.808  -8.314  1.00  0.85           C  
ATOM   4937  C   PRO A 634     -11.868  21.771  -7.416  1.00  0.85           C  
ATOM   4938  CB  PRO A 634     -12.766  19.430  -7.659  1.00  0.82           C
[truncated: 61,430 more chars]
