# Supplementary material for: DepoScope: Accurate phage depolymerase annotation and domain delineation using large language models
Source: PLoS Comput Biol. 2024 Aug 5;20(8):e1011831. doi: 10.1371/journal.pcbi.1011831 (PMC11326577; doi:10.1371/journal.pcbi.1011831)
Supplement: S1 Data — (ZIP) [file pcbi.1011831.s003.zip › FN_FP_deposcope_032024/False_positives/NC_002649.1__NP_073695.pdb]

PARENT N/A
ATOM      1  N   MET A   1     -25.674 -19.651  27.970  1.00  0.28           N  
ATOM      2  CA  MET A   1     -24.801 -18.489  28.111  1.00  0.32           C  
ATOM      3  C   MET A   1     -25.184 -17.397  27.118  1.00  0.29           C  
ATOM      4  CB  MET A   1     -23.338 -18.887  27.912  1.00  0.27           C  
ATOM      5  O   MET A   1     -25.101 -17.598  25.905  1.00  0.29           O  
ATOM      6  CG  MET A   1     -22.521 -18.881  29.194  1.00  0.29           C  
ATOM      7  SD  MET A   1     -20.765 -19.333  28.911  1.00  0.21           S  
ATOM      8  CE  MET A   1     -20.529 -20.546  30.240  1.00  0.28           C  
ATOM      9  N   HIS A   2     -26.088 -16.386  27.551  1.00  0.40           N  
ATOM     10  CA  HIS A   2     -26.312 -15.182  26.760  1.00  0.46           C  
ATOM     11  C   HIS A   2     -24.992 -14.568  26.304  1.00  0.41           C  
ATOM     12  CB  HIS A   2     -27.119 -14.157  27.559  1.00  0.41           C  
ATOM     13  O   HIS A   2     -24.175 -14.159  27.131  1.00  0.41           O  
ATOM     14  CG  HIS A   2     -28.506 -13.949  27.041  1.00  0.42           C  
ATOM     15  CD2 HIS A   2     -29.636 -13.537  27.664  1.00  0.42           C  
ATOM     16  ND1 HIS A   2     -28.851 -14.175  25.726  1.00  0.48           N  
ATOM     17  CE1 HIS A   2     -30.136 -13.910  25.562  1.00  0.39           C  
ATOM     18  NE2 HIS A   2     -30.636 -13.521  26.723  1.00  0.42           N  
ATOM     19  N   ARG A   3     -24.429 -14.909  25.178  1.00  0.41           N  
ATOM     20  CA  ARG A   3     -23.379 -14.037  24.661  1.00  0.43           C  
ATOM     21  C   ARG A   3     -23.887 -12.609  24.492  1.00  0.41           C  
ATOM     22  CB  ARG A   3     -22.849 -14.565  23.326  1.00  0.40           C  
ATOM     23  O   ARG A   3     -24.947 -12.387  23.903  1.00  0.41           O  
ATOM     24  CG  ARG A   3     -21.875 -15.724  23.466  1.00  0.39           C  
ATOM     25  CD  ARG A   3     -21.217 -16.071  22.137  1.00  0.45           C  
ATOM     26  NE  ARG A   3     -20.313 -17.211  22.265  1.00  0.35           N  
ATOM     27  NH1 ARG A   3     -19.558 -17.119  20.084  1.00  0.27           N  
ATOM     28  NH2 ARG A   3     -18.760 -18.726  21.511  1.00  0.21           N  
ATOM     29  CZ  ARG A   3     -19.546 -17.682  21.286  1.00  0.33           C  
ATOM     30  N   PRO A   4     -23.391 -11.652  25.303  1.00  0.50           N  
ATOM     31  CA  PRO A   4     -23.718 -10.248  25.044  1.00  0.50           C  
ATOM     32  C   PRO A   4     -23.513  -9.854  23.583  1.00  0.51           C  
ATOM     33  CB  PRO A   4     -22.752  -9.487  25.956  1.00  0.47           C  
ATOM     34  O   PRO A   4     -22.636 -10.401  22.910  1.00  0.50           O  
ATOM     35  CG  PRO A   4     -21.614 -10.430  26.178  1.00  0.46           C  
ATOM     36  CD  PRO A   4     -22.121 -11.835  26.023  1.00  0.51           C  
ATOM     37  N   PRO A   5     -24.530  -9.240  22.963  1.00  0.57           N  
ATOM     38  CA  PRO A   5     -24.334  -8.669  21.628  1.00  0.58           C  
ATOM     39  C   PRO A   5     -23.042  -7.863  21.515  1.00  0.57           C  
ATOM     40  CB  PRO A   5     -25.558  -7.768  21.447  1.00  0.54           C  
ATOM     41  O   PRO A   5     -22.588  -7.276  22.501  1.00  0.56           O  
ATOM     42  CG  PRO A   5     -25.985  -7.420  22.836  1.00  0.52           C  
ATOM     43  CD  PRO A   5     -25.566  -8.531  23.756  1.00  0.55           C  
ATOM     44  N   PHE A   6     -22.242  -8.083  20.604  1.00  0.53           N  
ATOM     45  CA  PHE A   6     -21.125  -7.198  20.297  1.00  0.59           C  
ATOM     46  C   PHE A   6     -21.580  -5.744  20.262  1.00  0.54           C  
ATOM     47  CB  PHE A   6     -20.486  -7.580  18.958  1.00  0.52           C  
ATOM     48  O   PHE A   6     -22.587  -5.418  19.630  1.00  0.53           O  
ATOM     49  CG  PHE A   6     -19.668  -8.842  19.014  1.00  0.48           C  
ATOM     50  CD1 PHE A   6     -18.336  -8.806  19.410  1.00  0.43           C  
ATOM     51  CD2 PHE A   6     -20.230 -10.064  18.671  1.00  0.48           C  
ATOM     52  CE1 PHE A   6     -17.576  -9.972  19.463  1.00  0.45           C  
ATOM     53  CE2 PHE A   6     -19.477 -11.234  18.721  1.00  0.48           C  
ATOM     54  CZ  PHE A   6     -18.149 -11.185  19.117  1.00  0.43           C  
ATOM     55  N   ASN A   7     -21.021  -4.862  21.133  1.00  0.54           N  
ATOM     56  CA  ASN A   7     -21.176  -3.413  21.055  1.00  0.55           C  
ATOM     57  C   ASN A   7     -20.707  -2.871  19.708  1.00  0.54           C  
ATOM     58  CB  ASN A   7     -20.419  -2.729  22.195  1.00  0.50           C  
ATOM     59  O   ASN A   7     -19.634  -3.237  19.226  1.00  0.52           O  
ATOM     60  CG  ASN A   7     -21.055  -2.974  23.549  1.00  0.48           C  
ATOM     61  ND2 ASN A   7     -20.227  -3.166  24.568  1.00  0.56           N  
ATOM     62  OD1 ASN A   7     -22.282  -2.991  23.677  1.00  0.53           O  
ATOM     63  N   LYS A   8     -21.615  -2.161  19.018  1.00  0.60           N  
ATOM     64  CA  LYS A   8     -21.301  -1.379  17.825  1.00  0.61           C  
ATOM     65  C   LYS A   8     -20.204  -0.358  18.110  1.00  0.59           C  
ATOM     66  CB  LYS A   8     -22.552  -0.672  17.302  1.00  0.56           C  
ATOM     67  O   LYS A   8     -20.234   0.323  19.137  1.00  0.58           O  
ATOM     68  CG  LYS A   8     -23.601  -1.614  16.728  1.00  0.54           C  
ATOM     69  CD  LYS A   8     -24.752  -0.846  16.091  1.00  0.56           C  
ATOM     70  CE  LYS A   8     -25.792  -1.787  15.498  1.00  0.51           C  
ATOM     71  NZ  LYS A   8     -26.877  -1.040  14.793  1.00  0.45           N  
ATOM     72  N   LEU A   9     -19.197  -0.392  17.440  1.00  0.58           N  
ATOM     73  CA  LEU A   9     -18.172   0.646  17.461  1.00  0.58           C  
ATOM     74  C   LEU A   9     -18.726   1.968  16.940  1.00  0.56           C  
ATOM     75  CB  LEU A   9     -16.962   0.222  16.624  1.00  0.54           C  
ATOM     76  O   LEU A   9     -19.519   1.984  15.995  1.00  0.54           O  
ATOM     77  CG  LEU A   9     -16.205  -1.017  17.106  1.00  0.50           C  
ATOM     78  CD1 LEU A   9     -15.133  -1.410  16.095  1.00  0.44           C  
ATOM     79  CD2 LEU A   9     -15.588  -0.767  18.478  1.00  0.51           C  
ATOM     80  N   ARG A  10     -18.664   3.146  17.690  1.00  0.49           N  
ATOM     81  CA  ARG A  10     -19.010   4.522  17.351  1.00  0.49           C  
ATOM     82  C   ARG A  10     -18.286   4.975  16.088  1.00  0.49           C  
ATOM     83  CB  ARG A  10     -18.676   5.462  18.512  1.00  0.46           C  
ATOM     84  O   ARG A  10     -17.074   4.784  15.959  1.00  0.47           O  
ATOM     85  CG  ARG A  10     -19.690   5.427  19.645  1.00  0.44           C  
ATOM     86  CD  ARG A  10     -19.397   6.486  20.697  1.00  0.48           C  
ATOM     87  NE  ARG A  10     -20.343   6.420  21.807  1.00  0.38           N  
ATOM     88  NH1 ARG A  10     -19.609   8.362  22.821  1.00  0.27           N  
ATOM     89  NH2 ARG A  10     -21.321   7.155  23.751  1.00  0.21           N  
ATOM     90  CZ  ARG A  10     -20.422   7.312  22.790  1.00  0.35           C  
ATOM     91  N   THR A  11     -19.079   5.438  15.036  1.00  0.51           N  
ATOM     92  CA  THR A  11     -18.602   6.223  13.903  1.00  0.52           C  
ATOM     93  C   THR A  11     -18.144   7.606  14.357  1.00  0.51           C  
ATOM     94  CB  THR A  11     -19.692   6.369  12.825  1.00  0.49           C  
ATOM     95  O   THR A  11     -18.723   8.185  15.279  1.00  0.50           O  
ATOM     96  CG2 THR A  11     -19.625   5.227  11.817  1.00  0.43           C  
ATOM     97  OG1 THR A  11     -20.980   6.363  13.453  1.00  0.45           O  
ATOM     98  N   ILE A  12     -16.938   8.187  14.090  1.00  0.47           N  
ATOM     99  CA  ILE A  12     -16.377   9.526  14.236  1.00  0.47           C  
ATOM    100  C   ILE A  12     -17.162  10.512  13.375  1.00  0.47           C  
ATOM    101  CB  ILE A  12     -14.879   9.556  13.855  1.00  0.43           C  
ATOM    102  O   ILE A  12     -17.172  10.402  12.146  1.00  0.45           O  
ATOM    103  CG1 ILE A  12     -14.096   8.532  14.685  1.00  0.37           C  
ATOM    104  CG2 ILE A  12     -14.304  10.963  14.037  1.00  0.37           C  
ATOM    105  CD1 ILE A  12     -12.635   8.396  14.281  1.00  0.35           C  
ATOM    106  N   ASP A  13     -18.279  11.194  13.802  1.00  0.40           N  
ATOM    107  CA  ASP A  13     -19.452  11.932  13.345  1.00  0.41           C  
ATOM    108  C   ASP A  13     -19.059  13.297  12.785  1.00  0.40           C  
ATOM    109  CB  ASP A  13     -20.458  12.102  14.486  1.00  0.35           C  
ATOM    110  O   ASP A  13     -19.813  13.900  12.019  1.00  0.37           O  
ATOM    111  CG  ASP A  13     -21.231  10.831  14.789  1.00  0.34           C  
ATOM    112  OD1 ASP A  13     -21.351   9.963  13.898  1.00  0.37           O  
ATOM    113  OD2 ASP A  13     -21.727  10.697  15.929  1.00  0.42           O  
ATOM    114  N   ASN A  14     -17.692  13.668  12.599  1.00  0.36           N  
ATOM    115  CA  ASN A  14     -17.651  15.108  12.364  1.00  0.41           C  
ATOM    116  C   ASN A  14     -16.444  15.503  11.518  1.00  0.37           C  
ATOM    117  CB  ASN A  14     -17.641  15.869  13.691  1.00  0.32           C  
ATOM    118  O   ASN A  14     -15.332  15.626  12.034  1.00  0.35           O  
ATOM    119  CG  ASN A  14     -19.029  16.287  14.135  1.00  0.33           C  
ATOM    120  ND2 ASN A  14     -19.188  16.538  15.429  1.00  0.29           N  
ATOM    121  OD1 ASN A  14     -19.952  16.382  13.321  1.00  0.35           O  
ATOM    122  N   LEU A  15     -16.303  15.033  10.078  1.00  0.33           N  
ATOM    123  CA  LEU A  15     -15.556  15.811   9.096  1.00  0.37           C  
ATOM    124  C   LEU A  15     -16.086  15.561   7.688  1.00  0.34           C  
ATOM    125  CB  LEU A  15     -14.066  15.466   9.161  1.00  0.31           C  
ATOM    126  O   LEU A  15     -16.250  14.410   7.276  1.00  0.33           O  
ATOM    127  CG  LEU A  15     -13.274  16.095  10.309  1.00  0.31           C  
ATOM    128  CD1 LEU A  15     -11.955  15.357  10.510  1.00  0.28           C  
ATOM    129  CD2 LEU A  15     -13.029  17.576  10.041  1.00  0.30           C  
ATOM    130  N   SER A  16     -17.017  16.393   7.238  1.00  0.33           N  
ATOM    131  CA  SER A  16     -17.649  16.812   5.991  1.00  0.36           C  
ATOM    132  C   SER A  16     -17.206  15.934   4.825  1.00  0.33           C  
ATOM    133  CB  SER A  16     -17.322  18.276   5.690  1.00  0.30           C  
ATOM    134  O   SER A  16     -16.012  15.692   4.642  1.00  0.31           O  
ATOM    135  OG  SER A  16     -15.926  18.456   5.524  1.00  0.23           O  
ATOM    136  N   ALA A  17     -17.901  14.687   4.526  1.00  0.33           N  
ATOM    137  CA  ALA A  17     -18.376  13.793   3.473  1.00  0.34           C  
ATOM    138  C   ALA A  17     -17.447  13.830   2.262  1.00  0.33           C  
ATOM    139  CB  ALA A  17     -19.798  14.165   3.060  1.00  0.30           C  
ATOM    140  O   ALA A  17     -17.449  14.799   1.500  1.00  0.32           O  
ATOM    141  N   TYR A  18     -16.146  13.491   2.368  1.00  0.34           N  
ATOM    142  CA  TYR A  18     -15.442  13.020   1.181  1.00  0.38           C  
ATOM    143  C   TYR A  18     -15.571  11.508   1.034  1.00  0.34           C  
ATOM    144  CB  TYR A  18     -13.963  13.414   1.241  1.00  0.32           C  
ATOM    145  O   TYR A  18     -15.299  10.762   1.977  1.00  0.33           O  
ATOM    146  CG  TYR A  18     -13.671  14.769   0.645  1.00  0.31           C  
ATOM    147  CD1 TYR A  18     -13.463  14.920  -0.725  1.00  0.30           C  
ATOM    148  CD2 TYR A  18     -13.601  15.902   1.449  1.00  0.31           C  
ATOM    149  CE1 TYR A  18     -13.192  16.166  -1.279  1.00  0.29           C  
ATOM    150  CE2 TYR A  18     -13.331  17.154   0.906  1.00  0.32           C  
ATOM    151  OH  TYR A  18     -12.861  18.513  -1.000  1.00  0.14           O  
ATOM    152  CZ  TYR A  18     -13.129  17.276  -0.457  1.00  0.29           C  
ATOM    153  N   LYS A  19     -16.578  10.920   0.261  1.00  0.32           N  
ATOM    154  CA  LYS A  19     -17.061   9.675  -0.329  1.00  0.34           C  
ATOM    155  C   LYS A  19     -15.913   8.873  -0.936  1.00  0.33           C  
ATOM    156  CB  LYS A  19     -18.121   9.961  -1.394  1.00  0.30           C  
ATOM    157  O   LYS A  19     -15.499   9.131  -2.068  1.00  0.32           O  
ATOM    158  CG  LYS A  19     -19.544   9.664  -0.945  1.00  0.29           C  
ATOM    159  CD  LYS A  19     -20.543   9.884  -2.074  1.00  0.35           C  
ATOM    160  CE  LYS A  19     -21.969   9.597  -1.624  1.00  0.26           C  
ATOM    161  NZ  LYS A  19     -22.950   9.795  -2.732  1.00  0.27           N  
ATOM    162  N   TYR A  20     -14.864   8.412  -0.264  1.00  0.35           N  
ATOM    163  CA  TYR A  20     -13.919   7.358  -0.617  1.00  0.36           C  
ATOM    164  C   TYR A  20     -14.338   6.025  -0.009  1.00  0.35           C  
ATOM    165  CB  TYR A  20     -12.507   7.724  -0.151  1.00  0.32           C  
ATOM    166  O   TYR A  20     -14.864   5.981   1.105  1.00  0.33           O  
ATOM    167  CG  TYR A  20     -11.888   8.862  -0.925  1.00  0.30           C  
ATOM    168  CD1 TYR A  20     -11.298   8.644  -2.169  1.00  0.28           C  
ATOM    169  CD2 TYR A  20     -11.890  10.155  -0.416  1.00  0.30           C  
ATOM    170  CE1 TYR A  20     -10.724   9.690  -2.885  1.00  0.29           C  
ATOM    171  CE2 TYR A  20     -11.319  11.208  -1.123  1.00  0.32           C  
ATOM    172  OH  TYR A  20     -10.174  12.004  -3.060  1.00  0.23           O  
ATOM    173  CZ  TYR A  20     -10.740  10.966  -2.355  1.00  0.28           C  
ATOM    174  N   HIS A  21     -14.579   4.862  -0.807  1.00  0.30           N  
ATOM    175  CA  HIS A  21     -14.840   3.428  -0.778  1.00  0.34           C  
ATOM    176  C   HIS A  21     -13.678   2.669  -0.144  1.00  0.30           C  
ATOM    177  CB  HIS A  21     -15.102   2.902  -2.190  1.00  0.28           C  
ATOM    178  O   HIS A  21     -12.515   3.018  -0.354  1.00  0.30           O  
ATOM    179  CG  HIS A  21     -16.533   2.552  -2.444  1.00  0.28           C  
ATOM    180  CD2 HIS A  21     -17.495   3.198  -3.144  1.00  0.28           C  
ATOM    181  ND1 HIS A  21     -17.121   1.410  -1.944  1.00  0.18           N  
ATOM    182  CE1 HIS A  21     -18.386   1.369  -2.328  1.00  0.23           C  
ATOM    183  NE2 HIS A  21     -18.638   2.443  -3.057  1.00  0.27           N  
ATOM    184  N   ILE A  22     -13.871   1.905   1.209  1.00  0.33           N  
ATOM    185  CA  ILE A  22     -13.381   1.054   2.288  1.00  0.36           C  
ATOM    186  C   ILE A  22     -12.332   0.087   1.746  1.00  0.34           C  
ATOM    187  CB  ILE A  22     -14.534   0.274   2.959  1.00  0.31           C  
ATOM    188  O   ILE A  22     -11.691  -0.636   2.513  1.00  0.32           O  
ATOM    189  CG1 ILE A  22     -15.388   1.216   3.815  1.00  0.30           C  
ATOM    190  CG2 ILE A  22     -13.985  -0.883   3.799  1.00  0.30           C  
ATOM    191  CD1 ILE A  22     -16.651   0.572   4.372  1.00  0.28           C  
ATOM    192  N   ASP A  23     -11.404   0.301   0.958  1.00  0.33           N  
ATOM    193  CA  ASP A  23     -10.422  -0.750   0.710  1.00  0.35           C  
ATOM    194  C   ASP A  23      -9.021  -0.165   0.544  1.00  0.33           C  
ATOM    195  CB  ASP A  23     -10.804  -1.559  -0.531  1.00  0.30           C  
ATOM    196  O   ASP A  23      -8.093  -0.867   0.137  1.00  0.32           O  
ATOM    197  CG  ASP A  23     -12.019  -2.444  -0.311  1.00  0.29           C  
ATOM    198  OD1 ASP A  23     -12.234  -2.912   0.828  1.00  0.32           O  
ATOM    199  OD2 ASP A  23     -12.766  -2.677  -1.286  1.00  0.31           O  
ATOM    200  N   TYR A  24      -8.817   1.049   1.084  1.00  0.36           N  
ATOM    201  CA  TYR A  24      -7.499   1.670   1.156  1.00  0.38           C  
ATOM    202  C   TYR A  24      -7.138   2.021   2.594  1.00  0.36           C  
ATOM    203  CB  TYR A  24      -7.449   2.928   0.284  1.00  0.33           C  
ATOM    204  O   TYR A  24      -7.785   2.869   3.214  1.00  0.35           O  
ATOM    205  CG  TYR A  24      -6.423   2.861  -0.821  1.00  0.31           C  
ATOM    206  CD1 TYR A  24      -5.123   3.320  -0.620  1.00  0.29           C  
ATOM    207  CD2 TYR A  24      -6.751   2.340  -2.068  1.00  0.30           C  
ATOM    208  CE1 TYR A  24      -4.175   3.261  -1.636  1.00  0.27           C  
ATOM    209  CE2 TYR A  24      -5.811   2.277  -3.091  1.00  0.30           C  
ATOM    210  OH  TYR A  24      -3.592   2.679  -3.875  1.00  0.19           O  
ATOM    211  CZ  TYR A  24      -4.527   2.739  -2.866  1.00  0.27           C  
ATOM    212  N   LEU A  25      -6.716   1.110   3.349  1.00  0.39           N  
ATOM    213  CA  LEU A  25      -5.603   1.555   4.181  1.00  0.41           C  
ATOM    214  C   LEU A  25      -4.347   1.764   3.341  1.00  0.40           C  
ATOM    215  CB  LEU A  25      -5.325   0.540   5.293  1.00  0.38           C  
ATOM    216  O   LEU A  25      -3.794   0.806   2.795  1.00  0.38           O  
ATOM    217  CG  LEU A  25      -6.343   0.489   6.433  1.00  0.36           C  
ATOM    218  CD1 LEU A  25      -6.142  -0.773   7.266  1.00  0.34           C  
ATOM    219  CD2 LEU A  25      -6.233   1.734   7.306  1.00  0.36           C  
ATOM    220  N   PRO A  26      -4.320   2.672   2.283  1.00  0.38           N  
ATOM    221  CA  PRO A  26      -2.916   2.776   1.877  1.00  0.37           C  
ATOM    222  C   PRO A  26      -1.948   2.424   3.005  1.00  0.38           C  
ATOM    223  CB  PRO A  26      -2.773   4.245   1.474  1.00  0.36           C  
ATOM    224  O   PRO A  26      -2.100   2.912   4.128  1.00  0.37           O  
ATOM    225  CG  PRO A  26      -4.063   4.881   1.881  1.00  0.34           C  
ATOM    226  CD  PRO A  26      -4.992   3.805   2.366  1.00  0.38           C  
ATOM    227  N   THR A  27      -1.707   1.116   3.159  1.00  0.36           N  
ATOM    228  CA  THR A  27      -0.577   0.840   4.040  1.00  0.36           C  
ATOM    229  C   THR A  27       0.389   2.021   4.066  1.00  0.36           C  
ATOM    230  CB  THR A  27       0.174  -0.432   3.603  1.00  0.33           C  
ATOM    231  O   THR A  27       1.081   2.242   5.062  1.00  0.35           O  
ATOM    232  CG2 THR A  27      -0.539  -1.687   4.095  1.00  0.31           C  
ATOM    233  OG1 THR A  27       0.250  -0.468   2.173  1.00  0.31           O  
ATOM    234  N   ALA A  28       0.232   3.047   3.030  1.00  0.42           N  
ATOM    235  CA  ALA A  28       0.907   4.336   2.911  1.00  0.41           C  
ATOM    236  C   ALA A  28      -0.033   5.398   2.347  1.00  0.43           C  
ATOM    237  CB  ALA A  28       2.149   4.208   2.033  1.00  0.38           C  
ATOM    238  O   ALA A  28      -0.708   5.166   1.341  1.00  0.41           O  
ATOM    239  N   MET A  29      -0.851   6.192   3.224  1.00  0.48           N  
ATOM    240  CA  MET A  29      -1.448   7.492   2.930  1.00  0.50           C  
ATOM    241  C   MET A  29      -0.727   8.172   1.770  1.00  0.48           C  
ATOM    242  CB  MET A  29      -1.414   8.392   4.166  1.00  0.46           C  
ATOM    243  O   MET A  29       0.503   8.246   1.756  1.00  0.48           O  
ATOM    244  CG  MET A  29      -2.618   8.226   5.078  1.00  0.45           C  
ATOM    245  SD  MET A  29      -2.730   9.550   6.343  1.00  0.50           S  
ATOM    246  CE  MET A  29      -1.751   8.803   7.676  1.00  0.40           C  
ATOM    247  N   ASP A  30      -1.416   8.120   0.434  1.00  0.49           N  
ATOM    248  CA  ASP A  30      -1.068   9.051  -0.636  1.00  0.49           C  
ATOM    249  C   ASP A  30      -0.612  10.394  -0.069  1.00  0.51           C  
ATOM    250  CB  ASP A  30      -2.256   9.254  -1.578  1.00  0.46           C  
ATOM    251  O   ASP A  30      -1.392  11.098   0.576  1.00  0.50           O  
ATOM    252  CG  ASP A  30      -1.911  10.095  -2.795  1.00  0.43           C  
ATOM    253  OD1 ASP A  30      -0.809  10.683  -2.837  1.00  0.46           O  
ATOM    254  OD2 ASP A  30      -2.751  10.172  -3.718  1.00  0.51           O  
ATOM    255  N   GLU A  31       0.796  10.398  -0.031  1.00  0.49           N  
ATOM    256  CA  GLU A  31       1.433  11.598   0.504  1.00  0.50           C  
ATOM    257  C   GLU A  31       0.961  12.848  -0.233  1.00  0.50           C  
ATOM    258  CB  GLU A  31       2.957  11.481   0.420  1.00  0.47           C  
ATOM    259  O   GLU A  31       1.070  13.960   0.289  1.00  0.50           O  
ATOM    260  CG  GLU A  31       3.541  10.394   1.311  1.00  0.45           C  
ATOM    261  CD  GLU A  31       5.032  10.559   1.560  1.00  0.48           C  
ATOM    262  OE1 GLU A  31       5.679  11.366   0.854  1.00  0.56           O  
ATOM    263  OE2 GLU A  31       5.557   9.875   2.467  1.00  0.53           O  
ATOM    264  N   SER A  32       0.317  12.616  -1.513  1.00  0.50           N  
ATOM    265  CA  SER A  32      -0.234  13.760  -2.233  1.00  0.51           C  
ATOM    266  C   SER A  32      -1.505  14.272  -1.565  1.00  0.50           C  
ATOM    267  CB  SER A  32      -0.526  13.388  -3.687  1.00  0.47           C  
ATOM    268  O   SER A  32      -1.939  15.397  -1.824  1.00  0.49           O  
ATOM    269  OG  SER A  32      -1.669  12.554  -3.773  1.00  0.45           O  
ATOM    270  N   LEU A  33      -2.070  13.578  -0.664  1.00  0.55           N  
ATOM    271  CA  LEU A  33      -3.243  14.049   0.064  1.00  0.57           C  
ATOM    272  C   LEU A  33      -2.859  15.115   1.084  1.00  0.56           C  
ATOM    273  CB  LEU A  33      -3.941  12.882   0.767  1.00  0.53           C  
ATOM    274  O   LEU A  33      -1.811  15.018   1.726  1.00  0.56           O  
ATOM    275  CG  LEU A  33      -4.534  11.801  -0.138  1.00  0.52           C  
ATOM    276  CD1 LEU A  33      -5.140  10.680   0.700  1.00  0.49           C  
ATOM    277  CD2 LEU A  33      -5.578  12.400  -1.074  1.00  0.51           C  
ATOM    278  N   THR A  34      -3.483  16.278   1.057  1.00  0.51           N  
ATOM    279  CA  THR A  34      -3.436  17.245   2.148  1.00  0.51           C  
ATOM    280  C   THR A  34      -3.666  16.557   3.490  1.00  0.51           C  
ATOM    281  CB  THR A  34      -4.480  18.359   1.952  1.00  0.48           C  
ATOM    282  O   THR A  34      -4.219  15.457   3.543  1.00  0.50           O  
ATOM    283  CG2 THR A  34      -4.303  19.050   0.604  1.00  0.44           C  
ATOM    284  OG1 THR A  34      -5.794  17.791   2.017  1.00  0.45           O  
ATOM    285  N   LEU A  35      -2.980  17.201   4.517  1.00  0.58           N  
ATOM    286  CA  LEU A  35      -3.215  16.748   5.883  1.00  0.58           C  
ATOM    287  C   LEU A  35      -4.699  16.487   6.121  1.00  0.59           C  
ATOM    288  CB  LEU A  35      -2.700  17.782   6.888  1.00  0.54           C  
ATOM    289  O   LEU A  35      -5.067  15.476   6.724  1.00  0.58           O  
ATOM    290  CG  LEU A  35      -2.831  17.415   8.367  1.00  0.51           C  
ATOM    291  CD1 LEU A  35      -1.965  16.201   8.690  1.00  0.47           C  
ATOM    292  CD2 LEU A  35      -2.450  18.599   9.248  1.00  0.50           C  
ATOM    293  N   LEU A  36      -5.581  17.489   5.690  1.00  0.54           N  
ATOM    294  CA  LEU A  36      -7.022  17.321   5.838  1.00  0.54           C  
ATOM    295  C   LEU A  36      -7.504  16.076   5.101  1.00  0.53           C  
ATOM    296  CB  LEU A  36      -7.762  18.555   5.316  1.00  0.51           C  
ATOM    297  O   LEU A  36      -8.324  15.318   5.623  1.00  0.52           O  
ATOM    298  CG  LEU A  36      -9.283  18.553   5.478  1.00  0.48           C  
ATOM    299  CD1 LEU A  36      -9.659  18.590   6.955  1.00  0.45           C  
ATOM    300  CD2 LEU A  36      -9.902  19.732   4.733  1.00  0.47           C  
ATOM    301  N   GLN A  37      -6.899  15.789   3.912  1.00  0.57           N  
ATOM    302  CA  GLN A  37      -7.294  14.605   3.158  1.00  0.56           C  
ATOM    303  C   GLN A  37      -6.824  13.329   3.850  1.00  0.56           C  
ATOM    304  CB  GLN A  37      -6.740  14.664   1.734  1.00  0.54           C  
ATOM    305  O   GLN A  37      -7.576  12.357   3.950  1.00  0.55           O  
ATOM    306  CG  GLN A  37      -7.474  15.644   0.828  1.00  0.51           C  
ATOM    307  CD  GLN A  37      -6.750  15.888  -0.482  1.00  0.50           C  
ATOM    308  NE2 GLN A  37      -7.510  16.029  -1.563  1.00  0.46           N  
ATOM    309  OE1 GLN A  37      -5.517  15.950  -0.523  1.00  0.58           O  
ATOM    310  N   LYS A  38      -5.642  13.392   4.475  1.00  0.62           N  
ATOM    311  CA  LYS A  38      -5.084  12.282   5.241  1.00  0.62           C  
ATOM    312  C   LYS A  38      -5.931  11.983   6.475  1.00  0.62           C  
ATOM    313  CB  LYS A  38      -3.644  12.586   5.656  1.00  0.59           C  
ATOM    314  O   LYS A  38      -6.271  10.827   6.736  1.00  0.62           O  
ATOM    315  CG  LYS A  38      -2.663  12.642   4.494  1.00  0.57           C  
ATOM    316  CD  LYS A  38      -1.248  12.941   4.971  1.00  0.56           C  
ATOM    317  CE  LYS A  38      -0.281  13.081   3.803  1.00  0.59           C  
ATOM    318  NZ  LYS A  38       1.107  13.382   4.265  1.00  0.54           N  
ATOM    319  N   VAL A  39      -6.274  13.050   7.260  1.00  0.54           N  
ATOM    320  CA  VAL A  39      -7.122  12.936   8.442  1.00  0.53           C  
ATOM    321  C   VAL A  39      -8.504  12.425   8.040  1.00  0.54           C  
ATOM    322  CB  VAL A  39      -7.248  14.286   9.183  1.00  0.51           C  
ATOM    323  O   VAL A  39      -9.036  11.502   8.661  1.00  0.53           O  
ATOM    324  CG1 VAL A  39      -8.315  14.206  10.273  1.00  0.45           C  
ATOM    325  CG2 VAL A  39      -5.901  14.695   9.778  1.00  0.47           C  
ATOM    326  N   ASN A  40      -9.040  12.949   6.901  1.00  0.55           N  
ATOM    327  CA  ASN A  40     -10.333  12.504   6.394  1.00  0.55           C  
ATOM    328  C   ASN A  40     -10.293  11.039   5.968  1.00  0.54           C  
ATOM    329  CB  ASN A  40     -10.783  13.384   5.226  1.00  0.53           C  
ATOM    330  O   ASN A  40     -11.231  10.285   6.235  1.00  0.53           O  
ATOM    331  CG  ASN A  40     -11.334  14.721   5.681  1.00  0.51           C  
ATOM    332  ND2 ASN A  40     -11.401  15.678   4.763  1.00  0.49           N  
ATOM    333  OD1 ASN A  40     -11.696  14.892   6.848  1.00  0.51           O  
ATOM    334  N   MET A  41      -9.179  10.664   5.406  1.00  0.58           N  
ATOM    335  CA  MET A  41      -8.985   9.274   5.002  1.00  0.59           C  
ATOM    336  C   MET A  41      -8.893   8.361   6.220  1.00  0.58           C  
ATOM    337  CB  MET A  41      -7.725   9.133   4.146  1.00  0.56           C  
ATOM    338  O   MET A  41      -9.492   7.285   6.242  1.00  0.57           O  
ATOM    339  CG  MET A  41      -7.989   8.586   2.753  1.00  0.55           C  
ATOM    340  SD  MET A  41      -6.455   8.424   1.759  1.00  0.53           S  
ATOM    341  CE  MET A  41      -5.584   7.154   2.719  1.00  0.47           C  
ATOM    342  N   LEU A  42      -8.069   8.672   7.271  1.00  0.60           N  
ATOM    343  CA  LEU A  42      -7.979   7.916   8.515  1.00  0.61           C  
ATOM    344  C   LEU A  42      -9.354   7.749   9.151  1.00  0.61           C  
ATOM    345  CB  LEU A  42      -7.030   8.610   9.496  1.00  0.58           C  
ATOM    346  O   LEU A  42      -9.730   6.643   9.546  1.00  0.62           O  
ATOM    347  CG  LEU A  42      -5.591   8.092   9.530  1.00  0.56           C  
ATOM    348  CD1 LEU A  42      -4.617   9.248   9.736  1.00  0.52           C  
ATOM    349  CD2 LEU A  42      -5.425   7.044  10.625  1.00  0.52           C  
ATOM    350  N   ILE A  43     -10.076   8.826   9.300  1.00  0.56           N  
ATOM    351  CA  ILE A  43     -11.375   8.840   9.964  1.00  0.55           C  
ATOM    352  C   ILE A  43     -12.379   8.025   9.152  1.00  0.56           C  
ATOM    353  CB  ILE A  43     -11.892  10.282  10.164  1.00  0.53           C  
ATOM    354  O   ILE A  43     -13.136   7.227   9.709  1.00  0.55           O  
ATOM    355  CG1 ILE A  43     -11.051  11.010  11.218  1.00  0.47           C  
ATOM    356  CG2 ILE A  43     -13.373  10.276  10.554  1.00  0.49           C  
ATOM    357  CD1 ILE A  43     -11.322  12.506  11.302  1.00  0.47           C  
ATOM    358  N   TYR A  44     -12.320   8.158   7.789  1.00  0.56           N  
ATOM    359  CA  TYR A  44     -13.110   7.290   6.924  1.00  0.56           C  
ATOM    360  C   TYR A  44     -12.797   5.823   7.192  1.00  0.56           C  
ATOM    361  CB  TYR A  44     -12.851   7.618   5.450  1.00  0.53           C  
ATOM    362  O   TYR A  44     -13.707   5.015   7.395  1.00  0.55           O  
ATOM    363  CG  TYR A  44     -13.573   6.706   4.489  1.00  0.51           C  
ATOM    364  CD1 TYR A  44     -14.885   6.969   4.101  1.00  0.47           C  
ATOM    365  CD2 TYR A  44     -12.946   5.579   3.967  1.00  0.48           C  
ATOM    366  CE1 TYR A  44     -15.555   6.130   3.217  1.00  0.48           C  
ATOM    367  CE2 TYR A  44     -13.607   4.734   3.082  1.00  0.48           C  
ATOM    368  OH  TYR A  44     -15.568   4.183   1.838  1.00  0.45           O  
ATOM    369  CZ  TYR A  44     -14.909   5.017   2.713  1.00  0.46           C  
ATOM    370  N   ASN A  45     -11.450   5.522   7.226  1.00  0.60           N  
ATOM    371  CA  ASN A  45     -11.033   4.148   7.485  1.00  0.60           C  
ATOM    372  C   ASN A  45     -11.595   3.631   8.807  1.00  0.60           C  
ATOM    373  CB  ASN A  45      -9.507   4.039   7.477  1.00  0.58           C  
ATOM    374  O   ASN A  45     -12.104   2.511   8.875  1.00  0.60           O  
ATOM    375  CG  ASN A  45      -8.925   4.084   6.078  1.00  0.56           C  
ATOM    376  ND2 ASN A  45      -7.625   4.339   5.985  1.00  0.52           N  
ATOM    377  OD1 ASN A  45      -9.638   3.893   5.090  1.00  0.54           O  
ATOM    378  N   VAL A  46     -11.483   4.427   9.803  1.00  0.58           N  
ATOM    379  CA  VAL A  46     -12.011   4.098  11.123  1.00  0.57           C  
ATOM    380  C   VAL A  46     -13.522   3.897  11.040  1.00  0.58           C  
ATOM    381  CB  VAL A  46     -11.676   5.195  12.158  1.00  0.56           C  
ATOM    382  O   VAL A  46     -14.053   2.911  11.556  1.00  0.58           O  
ATOM    383  CG1 VAL A  46     -12.475   4.987  13.444  1.00  0.49           C  
ATOM    384  CG2 VAL A  46     -10.177   5.209  12.454  1.00  0.51           C  
ATOM    385  N   ASN A  47     -14.226   4.806  10.331  1.00  0.58           N  
ATOM    386  CA  ASN A  47     -15.675   4.700  10.199  1.00  0.58           C  
ATOM    387  C   ASN A  47     -16.075   3.469   9.391  1.00  0.58           C  
ATOM    388  CB  ASN A  47     -16.251   5.965   9.559  1.00  0.55           C  
ATOM    389  O   ASN A  47     -17.015   2.760   9.757  1.00  0.57           O  
ATOM    390  CG  ASN A  47     -16.352   7.120  10.536  1.00  0.53           C  
ATOM    391  ND2 ASN A  47     -16.537   8.325  10.012  1.00  0.53           N  
ATOM    392  OD1 ASN A  47     -16.263   6.930  11.752  1.00  0.55           O  
ATOM    393  N   GLN A  48     -15.280   3.111   8.371  1.00  0.56           N  
ATOM    394  CA  GLN A  48     -15.576   1.901   7.611  1.00  0.57           C  
ATOM    395  C   GLN A  48     -15.271   0.649   8.429  1.00  0.55           C  
ATOM    396  CB  GLN A  48     -14.782   1.880   6.303  1.00  0.54           C  
ATOM    397  O   GLN A  48     -16.080  -0.279   8.477  1.00  0.55           O  
ATOM    398  CG  GLN A  48     -15.332   2.814   5.235  1.00  0.53           C  
ATOM    399  CD  GLN A  48     -16.743   2.453   4.809  1.00  0.55           C  
ATOM    400  NE2 GLN A  48     -17.510   3.454   4.389  1.00  0.45           N  
ATOM    401  OE1 GLN A  48     -17.140   1.285   4.857  1.00  0.53           O  
ATOM    402  N   THR A  49     -14.008   0.536   9.041  1.00  0.60           N  
ATOM    403  CA  THR A  49     -13.747  -0.561   9.966  1.00  0.60           C  
ATOM    404  C   THR A  49     -14.886  -0.702  10.972  1.00  0.60           C  
ATOM    405  CB  THR A  49     -12.419  -0.354  10.718  1.00  0.58           C  
ATOM    406  O   THR A  49     -15.370  -1.809  11.218  1.00  0.61           O  
ATOM    407  CG2 THR A  49     -12.107  -1.543  11.621  1.00  0.53           C  
ATOM    408  OG1 THR A  49     -11.358  -0.199   9.767  1.00  0.55           O  
ATOM    409  N   ASN A  50     -15.303   0.486  11.421  1.00  0.56           N  
ATOM    410  CA  ASN A  50     -16.412   0.478  12.369  1.00  0.57           C  
ATOM    411  C   ASN A  50     -17.704  -0.004  11.717  1.00  0.57           C  
ATOM    412  CB  ASN A  50     -16.610   1.869  12.975  1.00  0.53           C  
ATOM    413  O   ASN A  50     -18.445  -0.794  12.306  1.00  0.57           O  
ATOM    414  CG  ASN A  50     -15.542   2.222  13.991  1.00  0.51           C  
ATOM    415  ND2 ASN A  50     -15.571   3.457  14.478  1.00  0.53           N  
ATOM    416  OD1 ASN A  50     -14.696   1.392  14.334  1.00  0.55           O  
ATOM    417  N   ALA A  51     -17.897   0.373  10.410  1.00  0.56           N  
ATOM    418  CA  ALA A  51     -19.081  -0.092   9.692  1.00  0.55           C  
ATOM    419  C   ALA A  51     -19.037  -1.603   9.483  1.00  0.55           C  
ATOM    420  CB  ALA A  51     -19.205   0.624   8.350  1.00  0.54           C  
ATOM    421  O   ALA A  51     -20.005  -2.306   9.782  1.00  0.55           O  
ATOM    422  N   ILE A  52     -17.876  -2.142   8.973  1.00  0.56           N  
ATOM    423  CA  ILE A  52     -17.745  -3.584   8.798  1.00  0.57           C  
ATOM    424  C   ILE A  52     -17.892  -4.284  10.148  1.00  0.56           C  
ATOM    425  CB  ILE A  52     -16.393  -3.954   8.148  1.00  0.54           C  
ATOM    426  O   ILE A  52     -18.610  -5.280  10.263  1.00  0.57           O  
ATOM    427  CG1 ILE A  52     -16.348  -3.466   6.695  1.00  0.48           C  
ATOM    428  CG2 ILE A  52     -16.151  -5.465   8.225  1.00  0.49           C  
ATOM    429  CD1 ILE A  52     -14.954  -3.472   6.083  1.00  0.48           C  
ATOM    430  N   THR A  53     -17.134  -3.772  11.178  1.00  0.55           N  
ATOM    431  CA  THR A  53     -17.231  -4.355  12.512  1.00  0.56           C  
ATOM    432  C   THR A  53     -18.668  -4.305  13.021  1.00  0.55           C  
ATOM    433  CB  THR A  53     -16.305  -3.631  13.507  1.00  0.53           C  
ATOM    434  O   THR A  53     -19.154  -5.266  13.621  1.00  0.56           O  
ATOM    435  CG2 THR A  53     -16.325  -4.312  14.872  1.00  0.48           C  
ATOM    436  OG1 THR A  53     -14.965  -3.643  12.999  1.00  0.48           O  
ATOM    437  N   ASN A  54     -19.345  -3.162  12.644  1.00  0.58           N  
ATOM    438  CA  ASN A  54     -20.743  -3.028  13.040  1.00  0.58           C  
ATOM    439  C   ASN A  54     -21.640  -3.987  12.263  1.00  0.57           C  
ATOM    440  CB  ASN A  54     -21.218  -1.585  12.851  1.00  0.54           C  
ATOM    441  O   ASN A  54     -22.505  -4.644  12.846  1.00  0.57           O  
ATOM    442  CG  ASN A  54     -20.670  -0.647  13.908  1.00  0.52           C  
ATOM    443  ND2 ASN A  54     -20.679   0.648  13.614  1.00  0.57           N  
ATOM    444  OD1 ASN A  54     -20.242  -1.082  14.980  1.00  0.58           O  
ATOM    445  N   ASP A  55     -21.371  -4.143  10.885  1.00  0.55           N  
ATOM    446  CA  ASP A  55     -22.103  -5.141  10.111  1.00  0.56           C  
ATOM    447  C   ASP A  55     -21.812  -6.552  10.618  1.00  0.55           C  
ATOM    448  CB  ASP A  55     -21.751  -5.033   8.626  1.00  0.53           C  
ATOM    449  O   ASP A  55     -22.731  -7.353  10.802  1.00  0.55           O  
ATOM    450  CG  ASP A  55     -22.638  -5.892   7.742  1.00  0.51           C  
ATOM    451  OD1 ASP A  55     -23.867  -5.665   7.706  1.00  0.53           O  
ATOM    452  OD2 ASP A  55     -22.104  -6.806   7.077  1.00  0.58           O  
ATOM    453  N   LEU A  56     -20.517  -6.869  10.853  1.00  0.53           N  
ATOM    454  CA  LEU A  56     -20.184  -8.164  11.435  1.00  0.56           C  
ATOM    455  C   LEU A  56     -20.837  -8.330  12.803  1.00  0.53           C  
ATOM    456  CB  LEU A  56     -18.666  -8.322  11.558  1.00  0.52           C  
ATOM    457  O   LEU A  56     -21.381  -9.393  13.112  1.00  0.54           O  
ATOM    458  CG  LEU A  56     -17.929  -8.790  10.303  1.00  0.49           C  
ATOM    459  CD1 LEU A  56     -16.453  -8.415  10.383  1.00  0.46           C  
ATOM    460  CD2 LEU A  56     -18.094 -10.295  10.115  1.00  0.48           C  
ATOM    461  N   ALA A  57     -20.745  -7.207  13.605  1.00  0.52           N  
ATOM    462  CA  ALA A  57     -21.404  -7.251  14.907  1.00  0.53           C  
ATOM    463  C   ALA A  57     -22.910  -7.448  14.754  1.00  0.52           C  
ATOM    464  CB  ALA A  57     -21.115  -5.974  15.693  1.00  0.50           C  
ATOM    465  O   ALA A  57     -23.518  -8.231  15.487  1.00  0.53           O  
ATOM    466  N   GLU A  58     -23.458  -6.727  13.699  1.00  0.53           N  
ATOM    467  CA  GLU A  58     -24.879  -6.916  13.421  1.00  0.55           C  
ATOM    468  C   GLU A  58     -25.167  -8.344  12.968  1.00  0.53           C  
ATOM    469  CB  GLU A  58     -25.357  -5.921  12.361  1.00  0.52           C  
ATOM    470  O   GLU A  58     -26.018  -9.025  13.545  1.00  0.53           O  
ATOM    471  CG  GLU A  58     -26.683  -5.254  12.696  1.00  0.51           C  
ATOM    472  CD  GLU A  58     -27.004  -4.071  11.798  1.00  0.53           C  
ATOM    473  OE1 GLU A  58     -26.290  -3.863  10.790  1.00  0.56           O  
ATOM    474  OE2 GLU A  58     -27.976  -3.345  12.104  1.00  0.53           O  
ATOM    475  N   ARG A  59     -24.415  -8.841  11.948  1.00  0.53           N  
ATOM    476  CA  ARG A  59     -24.594 -10.221  11.507  1.00  0.54           C  
ATOM    477  C   ARG A  59     -24.353 -11.198  12.653  1.00  0.52           C  
ATOM    478  CB  ARG A  59     -23.656 -10.539  10.341  1.00  0.51           C  
ATOM    479  O   ARG A  59     -25.085 -12.177  12.805  1.00  0.52           O  
ATOM    480  CG  ARG A  59     -24.027  -9.839   9.043  1.00  0.49           C  
ATOM    481  CD  ARG A  59     -23.024 -10.134   7.937  1.00  0.51           C  
ATOM    482  NE  ARG A  59     -23.235  -9.275   6.775  1.00  0.47           N  
ATOM    483  NH1 ARG A  59     -22.733 -10.906   5.218  1.00  0.39           N  
ATOM    484  NH2 ARG A  59     -23.309  -8.797   4.530  1.00  0.35           N  
ATOM    485  CZ  ARG A  59     -23.092  -9.662   5.510  1.00  0.51           C  
ATOM    486  N   TRP A  60     -23.328 -10.839  13.467  1.00  0.36           N  
ATOM    487  CA  TRP A  60     -23.064 -11.662  14.643  1.00  0.49           C  
ATOM    488  C   TRP A  60     -24.177 -11.510  15.675  1.00  0.36           C  
ATOM    489  CB  TRP A  60     -21.717 -11.290  15.269  1.00  0.38           C  
ATOM    490  O   TRP A  60     -24.604 -12.492  16.286  1.00  0.36           O  
ATOM    491  CG  TRP A  60     -20.569 -12.122  14.782  1.00  0.38           C  
ATOM    492  CD1 TRP A  60     -19.472 -11.689  14.090  1.00  0.38           C  
ATOM    493  CD2 TRP A  60     -20.408 -13.534  14.946  1.00  0.40           C  
ATOM    494  CE2 TRP A  60     -19.188 -13.891  14.330  1.00  0.38           C  
ATOM    495  CE3 TRP A  60     -21.177 -14.534  15.557  1.00  0.46           C  
ATOM    496  NE1 TRP A  60     -18.637 -12.748  13.816  1.00  0.44           N  
ATOM    497  CH2 TRP A  60     -19.491 -16.165  14.910  1.00  0.37           C  
ATOM    498  CZ2 TRP A  60     -18.720 -15.206  14.306  1.00  0.42           C  
ATOM    499  CZ3 TRP A  60     -20.709 -15.843  15.532  1.00  0.35           C  
ATOM    500  N   ASN A  61     -24.625 -10.220  15.920  1.00  0.54           N  
ATOM    501  CA  ASN A  61     -25.774 -10.000  16.791  1.00  0.54           C  
ATOM    502  C   ASN A  61     -27.034 -10.658  16.234  1.00  0.53           C  
ATOM    503  CB  ASN A  61     -26.007  -8.503  17.005  1.00  0.51           C  
ATOM    504  O   ASN A  61     -27.791 -11.286  16.976  1.00  0.52           O  
ATOM    505  CG  ASN A  61     -24.954  -7.869  17.892  1.00  0.49           C  
ATOM    506  ND2 ASN A  61     -24.792  -6.556  17.775  1.00  0.54           N  
ATOM    507  OD1 ASN A  61     -24.291  -8.553  18.676  1.00  0.55           O  
ATOM    508  N   GLU A  62     -27.244 -10.580  14.824  1.00  0.51           N  
ATOM    509  CA  GLU A  62     -28.323 -11.345  14.206  1.00  0.50           C  
ATOM    510  C   GLU A  62     -28.129 -12.844  14.420  1.00  0.50           C  
ATOM    511  CB  GLU A  62     -28.415 -11.034  12.710  1.00  0.48           C  
ATOM    512  O   GLU A  62     -29.071 -13.552  14.780  1.00  0.49           O  
ATOM    513  CG  GLU A  62     -29.010  -9.668  12.401  1.00  0.46           C  
ATOM    514  CD  GLU A  62     -29.045  -9.351  10.914  1.00  0.48           C  
ATOM    515  OE1 GLU A  62     -28.569 -10.180  10.106  1.00  0.54           O  
ATOM    516  OE2 GLU A  62     -29.550  -8.264  10.556  1.00  0.51           O  
ATOM    517  N   ILE A  63     -26.883 -13.409  14.258  1.00  0.50           N  
ATOM    518  CA  ILE A  63     -26.598 -14.809  14.555  1.00  0.51           C  
ATOM    519  C   ILE A  63     -26.783 -15.067  16.048  1.00  0.50           C  
ATOM    520  CB  ILE A  63     -25.169 -15.199  14.116  1.00  0.48           C  
ATOM    521  O   ILE A  63     -27.372 -16.077  16.441  1.00  0.49           O  
ATOM    522  CG1 ILE A  63     -25.060 -15.197  12.587  1.00  0.43           C  
ATOM    523  CG2 ILE A  63     -24.782 -16.565  14.691  1.00  0.44           C  
ATOM    524  CD1 ILE A  63     -23.634 -15.315  12.068  1.00  0.43           C  
ATOM    525  N   ILE A  64     -26.294 -14.108  16.945  1.00  0.49           N  
ATOM    526  CA  ILE A  64     -26.473 -14.249  18.386  1.00  0.49           C  
ATOM    527  C   ILE A  64     -27.944 -14.052  18.746  1.00  0.48           C  
ATOM    528  CB  ILE A  64     -25.591 -13.248  19.166  1.00  0.46           C  
ATOM    529  O   ILE A  64     -28.502 -14.810  19.542  1.00  0.47           O  
ATOM    530  CG1 ILE A  64     -24.116 -13.655  19.077  1.00  0.41           C  
ATOM    531  CG2 ILE A  64     -26.046 -13.151  20.625  1.00  0.42           C  
ATOM    532  CD1 ILE A  64     -23.150 -12.596  19.591  1.00  0.40           C  
ATOM    533  N   GLU A  65     -28.539 -12.864  18.262  1.00  0.49           N  
ATOM    534  CA  GLU A  65     -29.983 -12.706  18.403  1.00  0.49           C  
ATOM    535  C   GLU A  65     -30.732 -13.862  17.746  1.00  0.48           C  
ATOM    536  CB  GLU A  65     -30.440 -11.374  17.801  1.00  0.47           C  
ATOM    537  O   GLU A  65     -31.653 -14.428  18.339  1.00  0.46           O  
ATOM    538  CG  GLU A  65     -31.749 -10.855  18.378  1.00  0.45           C  
ATOM    539  CD  GLU A  65     -32.119  -9.469  17.874  1.00  0.48           C  
ATOM    540  OE1 GLU A  65     -31.384  -8.916  17.024  1.00  0.49           O  
ATOM    541  OE2 GLU A  65     -33.152  -8.932  18.333  1.00  0.47           O  
ATOM    542  N   TRP A  66     -30.389 -14.221  16.420  1.00  0.30           N  
ATOM    543  CA  TRP A  66     -30.862 -15.436  15.766  1.00  0.43           C  
ATOM    544  C   TRP A  66     -30.616 -16.658  16.644  1.00  0.30           C  
ATOM    545  CB  TRP A  66     -30.176 -15.620  14.409  1.00  0.32           C  
ATOM    546  O   TRP A  66     -31.520 -17.469  16.859  1.00  0.28           O  
ATOM    547  CG  TRP A  66     -30.754 -16.726  13.579  1.00  0.33           C  
ATOM    548  CD1 TRP A  66     -31.992 -16.760  12.998  1.00  0.35           C  
ATOM    549  CD2 TRP A  66     -30.118 -17.962  13.240  1.00  0.36           C  
ATOM    550  CE2 TRP A  66     -31.029 -18.698  12.450  1.00  0.31           C  
ATOM    551  CE3 TRP A  66     -28.864 -18.519  13.527  1.00  0.29           C  
ATOM    552  NE1 TRP A  66     -32.163 -17.943  12.318  1.00  0.25           N  
ATOM    553  CH2 TRP A  66     -29.491 -20.486  12.240  1.00  0.24           C  
ATOM    554  CZ2 TRP A  66     -30.724 -19.964  11.944  1.00  0.23           C  
ATOM    555  CZ3 TRP A  66     -28.564 -19.779  13.023  1.00  0.26           C  
ATOM    556  N   LEU A  67     -29.391 -16.881  17.383  1.00  0.48           N  
ATOM    557  CA  LEU A  67     -29.014 -17.921  18.335  1.00  0.48           C  
ATOM    558  C   LEU A  67     -29.676 -17.684  19.689  1.00  0.47           C  
ATOM    559  CB  LEU A  67     -27.493 -17.972  18.499  1.00  0.46           C  
ATOM    560  O   LEU A  67     -30.013 -18.637  20.394  1.00  0.45           O  
ATOM    561  CG  LEU A  67     -26.704 -18.548  17.322  1.00  0.44           C  
ATOM    562  CD1 LEU A  67     -25.207 -18.350  17.540  1.00  0.42           C  
ATOM    563  CD2 LEU A  67     -27.030 -20.026  17.132  1.00  0.43           C  
ATOM    564  N   ASN A  68     -29.933 -16.330  20.082  1.00  0.47           N  
ATOM    565  CA  ASN A  68     -30.583 -15.933  21.327  1.00  0.47           C  
ATOM    566  C   ASN A  68     -32.089 -15.768  21.144  1.00  0.46           C  
ATOM    567  CB  ASN A  68     -29.968 -14.640  21.866  1.00  0.45           C  
ATOM    568  O   ASN A  68     -32.851 -15.871  22.108  1.00  0.44           O  
ATOM    569  CG  ASN A  68     -28.777 -14.892  22.770  1.00  0.43           C  
ATOM    570  ND2 ASN A  68     -27.952 -13.870  22.962  1.00  0.41           N  
ATOM    571  OD1 ASN A  68     -28.600 -15.996  23.290  1.00  0.44           O  
ATOM    572  N   THR A  69     -32.572 -15.223  19.793  1.00  0.39           N  
ATOM    573  CA  THR A  69     -34.022 -15.151  19.648  1.00  0.40           C  
ATOM    574  C   THR A  69     -34.646 -16.539  19.760  1.00  0.39           C  
ATOM    575  CB  THR A  69     -34.418 -14.514  18.303  1.00  0.36           C  
ATOM    576  O   THR A  69     -34.263 -17.458  19.034  1.00  0.37           O  
ATOM    577  CG2 THR A  69     -34.804 -13.049  18.480  1.00  0.35           C  
ATOM    578  OG1 THR A  69     -33.311 -14.599  17.396  1.00  0.33           O  
ATOM    579  N   GLU A  70     -34.834 -16.892  21.032  1.00  0.42           N  
ATOM    580  CA  GLU A  70     -35.899 -17.833  21.365  1.00  0.42           C  
ATOM    581  C   GLU A  70     -36.759 -18.147  20.144  1.00  0.42           C  
ATOM    582  CB  GLU A  70     -36.771 -17.281  22.495  1.00  0.39           C  
ATOM    583  O   GLU A  70     -37.463 -19.159  20.117  1.00  0.39           O  
ATOM    584  CG  GLU A  70     -36.271 -17.638  23.888  1.00  0.37           C  
ATOM    585  CD  GLU A  70     -37.252 -17.270  24.990  1.00  0.41           C  
ATOM    586  OE1 GLU A  70     -38.273 -16.607  24.697  1.00  0.43           O  
ATOM    587  OE2 GLU A  70     -36.996 -17.646  26.155  1.00  0.40           O  
ATOM    588  N   ALA A  71     -36.659 -17.508  18.958  1.00  0.43           N  
ATOM    589  CA  ALA A  71     -37.509 -17.867  17.825  1.00  0.43           C  
ATOM    590  C   ALA A  71     -36.875 -18.979  16.994  1.00  0.43           C  
ATOM    591  CB  ALA A  71     -37.777 -16.643  16.953  1.00  0.39           C  
ATOM    592  O   ALA A  71     -37.556 -19.923  16.587  1.00  0.39           O  
ATOM    593  N   ILE A  72     -35.545 -19.279  16.955  1.00  0.39           N  
ATOM    594  CA  ILE A  72     -35.084 -20.627  16.644  1.00  0.41           C  
ATOM    595  C   ILE A  72     -35.067 -21.472  17.916  1.00  0.39           C  
ATOM    596  CB  ILE A  72     -33.683 -20.610  15.994  1.00  0.37           C  
ATOM    597  O   ILE A  72     -35.521 -22.619  17.913  1.00  0.37           O  
ATOM    598  CG1 ILE A  72     -33.761 -20.039  14.573  1.00  0.36           C  
ATOM    599  CG2 ILE A  72     -33.073 -22.014  15.987  1.00  0.36           C  
ATOM    600  CD1 ILE A  72     -32.404 -19.795  13.928  1.00  0.34           C  
ATOM    601  N   SER A  73     -34.656 -21.014  19.068  1.00  0.46           N  
ATOM    602  CA  SER A  73     -35.062 -21.893  20.160  1.00  0.48           C  
ATOM    603  C   SER A  73     -36.570 -22.121  20.154  1.00  0.46           C  
ATOM    604  CB  SER A  73     -34.632 -21.309  21.507  1.00  0.44           C  
ATOM    605  O   SER A  73     -37.031 -23.263  20.219  1.00  0.45           O  
ATOM    606  OG  SER A  73     -35.759 -21.053  22.327  1.00  0.42           O  
ATOM    607  N   LYS A  74     -37.511 -21.047  19.907  1.00  0.52           N  
ATOM    608  CA  LYS A  74     -38.947 -21.312  19.870  1.00  0.51           C  
ATOM    609  C   LYS A  74     -39.364 -21.894  18.523  1.00  0.52           C  
ATOM    610  CB  LYS A  74     -39.736 -20.034  20.156  1.00  0.49           C  
ATOM    611  O   LYS A  74     -40.277 -22.720  18.453  1.00  0.50           O  
ATOM    612  CG  LYS A  74     -39.873 -19.709  21.636  1.00  0.48           C  
ATOM    613  CD  LYS A  74     -40.680 -18.435  21.857  1.00  0.48           C  
ATOM    614  CE  LYS A  74     -40.814 -18.106  23.338  1.00  0.46           C  
ATOM    615  NZ  LYS A  74     -41.455 -16.775  23.554  1.00  0.43           N  
ATOM    616  N   GLU A  75     -38.715 -21.539  17.380  1.00  0.50           N  
ATOM    617  CA  GLU A  75     -39.030 -22.315  16.184  1.00  0.50           C  
ATOM    618  C   GLU A  75     -38.219 -23.606  16.135  1.00  0.50           C  
ATOM    619  CB  GLU A  75     -38.775 -21.485  14.923  1.00  0.48           C  
ATOM    620  O   GLU A  75     -38.750 -24.666  15.798  1.00  0.48           O  
ATOM    621  CG  GLU A  75     -40.036 -21.167  14.132  1.00  0.47           C  
ATOM    622  CD  GLU A  75     -41.309 -21.633  14.819  1.00  0.50           C  
ATOM    623  OE1 GLU A  75     -41.220 -22.371  15.826  1.00  0.52           O  
ATOM    624  OE2 GLU A  75     -42.405 -21.259  14.345  1.00  0.47           O  
ATOM    625  N   VAL A  76     -36.900 -23.669  16.502  1.00  0.51           N  
ATOM    626  CA  VAL A  76     -36.258 -24.944  16.805  1.00  0.52           C  
ATOM    627  C   VAL A  76     -36.933 -25.587  18.015  1.00  0.51           C  
ATOM    628  CB  VAL A  76     -34.746 -24.769  17.069  1.00  0.50           C  
ATOM    629  O   VAL A  76     -37.267 -26.774  17.989  1.00  0.51           O  
ATOM    630  CG1 VAL A  76     -34.133 -26.071  17.581  1.00  0.46           C  
ATOM    631  CG2 VAL A  76     -34.034 -24.303  15.801  1.00  0.48           C  
ATOM    632  N   GLU A  77     -37.243 -24.824  19.198  1.00  0.55           N  
ATOM    633  CA  GLU A  77     -38.067 -25.388  20.263  1.00  0.56           C  
ATOM    634  C   GLU A  77     -39.437 -25.807  19.738  1.00  0.55           C  
ATOM    635  CB  GLU A  77     -38.226 -24.386  21.409  1.00  0.54           C  
ATOM    636  O   GLU A  77     -39.892 -26.924  19.996  1.00  0.55           O  
ATOM    637  CG  GLU A  77     -37.931 -24.969  22.783  1.00  0.53           C  
ATOM    638  CD  GLU A  77     -37.965 -23.933  23.895  1.00  0.54           C  
ATOM    639  OE1 GLU A  77     -38.302 -22.759  23.621  1.00  0.55           O  
ATOM    640  OE2 GLU A  77     -37.650 -24.298  25.050  1.00  0.51           O  
ATOM    641  N   LYS A  78     -40.269 -24.881  18.946  1.00  0.55           N  
ATOM    642  CA  LYS A  78     -41.521 -25.310  18.329  1.00  0.54           C  
ATOM    643  C   LYS A  78     -41.292 -26.485  17.382  1.00  0.55           C  
ATOM    644  CB  LYS A  78     -42.173 -24.149  17.575  1.00  0.53           C  
ATOM    645  O   LYS A  78     -42.128 -27.387  17.291  1.00  0.54           O  
ATOM    646  CG  LYS A  78     -43.222 -23.398  18.383  1.00  0.52           C  
ATOM    647  CD  LYS A  78     -43.808 -22.235  17.593  1.00  0.52           C  
ATOM    648  CE  LYS A  78     -44.808 -21.442  18.424  1.00  0.51           C  
ATOM    649  NZ  LYS A  78     -45.361 -20.281  17.665  1.00  0.46           N  
ATOM    650  N   ILE A  79     -40.234 -26.450  16.556  1.00  0.55           N  
ATOM    651  CA  ILE A  79     -39.937 -27.621  15.738  1.00  0.54           C  
ATOM    652  C   ILE A  79     -39.491 -28.775  16.633  1.00  0.54           C  
ATOM    653  CB  ILE A  79     -38.854 -27.312  14.681  1.00  0.52           C  
ATOM    654  O   ILE A  79     -39.949 -29.909  16.469  1.00  0.54           O  
ATOM    655  CG1 ILE A  79     -39.401 -26.349  13.621  1.00  0.48           C  
ATOM    656  CG2 ILE A  79     -38.344 -28.604  14.036  1.00  0.50           C  
ATOM    657  CD1 ILE A  79     -38.334 -25.767  12.704  1.00  0.48           C  
ATOM    658  N   LEU A  80     -38.632 -28.461  17.663  1.00  0.51           N  
ATOM    659  CA  LEU A  80     -38.224 -29.519  18.581  1.00  0.52           C  
ATOM    660  C   LEU A  80     -39.390 -29.954  19.462  1.00  0.51           C  
ATOM    661  CB  LEU A  80     -37.057 -29.051  19.454  1.00  0.50           C  
ATOM    662  O   LEU A  80     -39.631 -31.151  19.634  1.00  0.51           O  
ATOM    663  CG  LEU A  80     -35.683 -29.010  18.784  1.00  0.49           C  
ATOM    664  CD1 LEU A  80     -34.687 -28.258  19.660  1.00  0.47           C  
ATOM    665  CD2 LEU A  80     -35.186 -30.423  18.494  1.00  0.48           C  
ATOM    666  N   GLU A  81     -40.253 -29.006  20.124  1.00  0.56           N  
ATOM    667  CA  GLU A  81     -41.455 -29.352  20.877  1.00  0.56           C  
ATOM    668  C   GLU A  81     -42.463 -30.089  20.000  1.00  0.56           C  
ATOM    669  CB  GLU A  81     -42.096 -28.096  21.473  1.00  0.54           C  
ATOM    670  O   GLU A  81     -43.032 -31.101  20.415  1.00  0.57           O  
ATOM    671  CG  GLU A  81     -41.540 -27.710  22.836  1.00  0.53           C  
ATOM    672  CD  GLU A  81     -42.214 -26.485  23.434  1.00  0.55           C  
ATOM    673  OE1 GLU A  81     -43.009 -25.824  22.727  1.00  0.62           O  
ATOM    674  OE2 GLU A  81     -41.943 -26.183  24.618  1.00  0.58           O  
ATOM    675  N   LYS A  82     -42.753 -29.529  18.785  1.00  0.56           N  
ATOM    676  CA  LYS A  82     -43.583 -30.306  17.869  1.00  0.55           C  
ATOM    677  C   LYS A  82     -42.950 -31.661  17.569  1.00  0.55           C  
ATOM    678  CB  LYS A  82     -43.813 -29.535  16.568  1.00  0.53           C  
ATOM    679  O   LYS A  82     -43.633 -32.688  17.581  1.00  0.55           O  
ATOM    680  CG  LYS A  82     -44.770 -30.220  15.604  1.00  0.51           C  
ATOM    681  CD  LYS A  82     -44.901 -29.443  14.300  1.00  0.51           C  
ATOM    682  CE  LYS A  82     -45.745 -30.197  13.282  1.00  0.57           C  
ATOM    683  NZ  LYS A  82     -45.678 -29.565  11.930  1.00  0.50           N  
ATOM    684  N   TRP A  83     -41.656 -31.708  17.275  1.00  0.43           N  
ATOM    685  CA  TRP A  83     -40.979 -32.954  16.931  1.00  0.50           C  
ATOM    686  C   TRP A  83     -40.824 -33.846  18.158  1.00  0.43           C  
ATOM    687  CB  TRP A  83     -39.606 -32.669  16.315  1.00  0.42           C  
ATOM    688  O   TRP A  83     -40.836 -35.074  18.047  1.00  0.42           O  
ATOM    689  CG  TRP A  83     -39.665 -32.169  14.903  1.00  0.41           C  
ATOM    690  CD1 TRP A  83     -40.786 -31.936  14.157  1.00  0.40           C  
ATOM    691  CD2 TRP A  83     -38.551 -31.847  14.065  1.00  0.42           C  
ATOM    692  CE2 TRP A  83     -39.072 -31.422  12.822  1.00  0.43           C  
ATOM    693  CE3 TRP A  83     -37.161 -31.874  14.244  1.00  0.55           C  
ATOM    694  NE1 TRP A  83     -40.437 -31.486  12.905  1.00  0.55           N  
ATOM    695  CH2 TRP A  83     -36.895 -31.064  11.966  1.00  0.50           C  
ATOM    696  CZ2 TRP A  83     -38.250 -31.028  11.763  1.00  0.60           C  
ATOM    697  CZ3 TRP A  83     -36.345 -31.481  13.189  1.00  0.44           C  
ATOM    698  N   LEU A  84     -40.621 -33.181  19.344  1.00  0.53           N  
ATOM    699  CA  LEU A  84     -40.739 -33.922  20.595  1.00  0.55           C  
ATOM    700  C   LEU A  84     -42.178 -34.370  20.828  1.00  0.54           C  
ATOM    701  CB  LEU A  84     -40.261 -33.067  21.772  1.00  0.52           C  
ATOM    702  O   LEU A  84     -42.420 -35.507  21.238  1.00  0.56           O  
ATOM    703  CG  LEU A  84     -38.845 -33.343  22.280  1.00  0.51           C  
ATOM    704  CD1 LEU A  84     -38.169 -32.042  22.698  1.00  0.48           C  
ATOM    705  CD2 LEU A  84     -38.877 -34.332  23.440  1.00  0.50           C  
ATOM    706  N   SER A  85     -43.302 -33.540  20.721  1.00  0.53           N  
ATOM    707  CA  SER A  85     -44.681 -33.864  21.069  1.00  0.54           C  
ATOM    708  C   SER A  85     -45.287 -34.846  20.072  1.00  0.53           C  
ATOM    709  CB  SER A  85     -45.532 -32.594  21.129  1.00  0.52           C  
ATOM    710  O   SER A  85     -46.151 -35.649  20.430  1.00  0.54           O  
ATOM    711  OG  SER A  85     -45.918 -32.186  19.828  1.00  0.54           O  
ATOM    712  N   ASP A  86     -44.917 -34.721  18.815  1.00  0.46           N  
ATOM    713  CA  ASP A  86     -45.538 -35.643  17.869  1.00  0.47           C  
ATOM    714  C   ASP A  86     -44.664 -36.875  17.648  1.00  0.45           C  
ATOM    715  CB  ASP A  86     -45.807 -34.943  16.535  1.00  0.43           C  
ATOM    716  O   ASP A  86     -44.993 -37.739  16.832  1.00  0.45           O  
ATOM    717  CG  ASP A  86     -44.535 -34.515  15.824  1.00  0.42           C  
ATOM    718  OD1 ASP A  86     -43.429 -34.853  16.296  1.00  0.46           O  
ATOM    719  OD2 ASP A  86     -44.641 -33.830  14.783  1.00  0.55           O  
ATOM    720  N   GLY A  87     -43.597 -36.992  18.419  1.00  0.50           N  
ATOM    721  CA  GLY A  87     -42.699 -38.134  18.358  1.00  0.49           C  
ATOM    722  C   GLY A  87     -41.684 -38.035  17.235  1.00  0.50           C  
ATOM    723  O   GLY A  87     -40.795 -38.882  17.118  1.00  0.49           O  
ATOM    724  N   THR A  88     -41.735 -37.055  16.247  1.00  0.50           N  
ATOM    725  CA  THR A  88     -40.812 -36.883  15.130  1.00  0.50           C  
ATOM    726  C   THR A  88     -39.384 -36.689  15.633  1.00  0.49           C  
ATOM    727  CB  THR A  88     -41.216 -35.685  14.251  1.00  0.46           C  
ATOM    728  O   THR A  88     -38.436 -37.212  15.044  1.00  0.47           O  
ATOM    729  CG2 THR A  88     -40.482 -35.712  12.914  1.00  0.43           C  
ATOM    730  OG1 THR A  88     -42.628 -35.733  14.009  1.00  0.42           O  
ATOM    731  N   LEU A  89     -39.090 -36.007  16.773  1.00  0.47           N  
ATOM    732  CA  LEU A  89     -37.748 -35.873  17.329  1.00  0.47           C  
ATOM    733  C   LEU A  89     -37.278 -37.190  17.938  1.00  0.47           C  
ATOM    734  CB  LEU A  89     -37.714 -34.767  18.388  1.00  0.44           C  
ATOM    735  O   LEU A  89     -36.095 -37.529  17.856  1.00  0.45           O  
ATOM    736  CG  LEU A  89     -36.350 -34.131  18.660  1.00  0.42           C  
ATOM    737  CD1 LEU A  89     -36.052 -33.053  17.623  1.00  0.40           C  
ATOM    738  CD2 LEU A  89     -36.302 -33.551  20.070  1.00  0.43           C  
ATOM    739  N   ALA A  90     -38.141 -37.932  18.602  1.00  0.50           N  
ATOM    740  CA  ALA A  90     -37.785 -39.258  19.099  1.00  0.50           C  
ATOM    741  C   ALA A  90     -37.420 -40.194  17.950  1.00  0.50           C  
ATOM    742  CB  ALA A  90     -38.932 -39.846  19.917  1.00  0.48           C  
ATOM    743  O   ALA A  90     -36.433 -40.929  18.029  1.00  0.49           O  
ATOM    744  N   ASP A  91     -38.140 -40.146  16.870  1.00  0.52           N  
ATOM    745  CA  ASP A  91     -37.857 -40.933  15.674  1.00  0.51           C  
ATOM    746  C   ASP A  91     -36.636 -40.390  14.935  1.00  0.51           C  
ATOM    747  CB  ASP A  91     -39.071 -40.950  14.743  1.00  0.49           C  
ATOM    748  O   ASP A  91     -35.746 -41.151  14.553  1.00  0.50           O  
ATOM    749  CG  ASP A  91     -40.226 -41.771  15.290  1.00  0.47           C  
ATOM    750  OD1 ASP A  91     -40.002 -42.629  16.170  1.00  0.51           O  
ATOM    751  OD2 ASP A  91     -41.371 -41.558  14.834  1.00  0.59           O  
ATOM    752  N   ILE A  92     -36.327 -39.032  14.768  1.00  0.52           N  
ATOM    753  CA  ILE A  92     -35.128 -38.406  14.222  1.00  0.51           C  
ATOM    754  C   ILE A  92     -33.972 -38.555  15.209  1.00  0.51           C  
ATOM    755  CB  ILE A  92     -35.366 -36.914  13.898  1.00  0.48           C  
ATOM    756  O   ILE A  92     -32.848 -38.875  14.815  1.00  0.49           O  
ATOM    757  CG1 ILE A  92     -36.336 -36.772  12.719  1.00  0.44           C  
ATOM    758  CG2 ILE A  92     -34.041 -36.206  13.604  1.00  0.45           C  
ATOM    759  CD1 ILE A  92     -36.841 -35.353  12.500  1.00  0.43           C  
ATOM    760  N   ILE A  93     -34.195 -38.339  16.552  1.00  0.53           N  
ATOM    761  CA  ILE A  93     -33.159 -38.560  17.555  1.00  0.53           C  
ATOM    762  C   ILE A  93     -32.906 -40.058  17.714  1.00  0.53           C  
ATOM    763  CB  ILE A  93     -33.544 -37.934  18.914  1.00  0.49           C  
ATOM    764  O   ILE A  93     -31.755 -40.500  17.747  1.00  0.51           O  
ATOM    765  CG1 ILE A  93     -33.523 -36.404  18.821  1.00  0.45           C  
ATOM    766  CG2 ILE A  93     -32.608 -38.428  20.021  1.00  0.46           C  
ATOM    767  CD1 ILE A  93     -34.130 -35.703  20.029  1.00  0.44           C  
ATOM    768  N   THR A  94     -33.862 -40.996  17.788  1.00  0.53           N  
ATOM    769  CA  THR A  94     -33.712 -42.447  17.815  1.00  0.52           C  
ATOM    770  C   THR A  94     -33.119 -42.953  16.503  1.00  0.52           C  
ATOM    771  CB  THR A  94     -35.060 -43.143  18.075  1.00  0.50           C  
ATOM    772  O   THR A  94     -32.157 -43.724  16.508  1.00  0.50           O  
ATOM    773  CG2 THR A  94     -34.871 -44.639  18.306  1.00  0.48           C  
ATOM    774  OG1 THR A  94     -35.674 -42.566  19.234  1.00  0.50           O  
ATOM    775  N   ASP A  95     -33.532 -42.495  15.372  1.00  0.50           N  
ATOM    776  CA  ASP A  95     -32.976 -42.848  14.069  1.00  0.50           C  
ATOM    777  C   ASP A  95     -31.723 -42.029  13.767  1.00  0.49           C  
ATOM    778  CB  ASP A  95     -34.017 -42.643  12.967  1.00  0.46           C  
ATOM    779  O   ASP A  95     -30.737 -42.559  13.252  1.00  0.47           O  
ATOM    780  CG  ASP A  95     -34.985 -43.807  12.841  1.00  0.45           C  
ATOM    781  OD1 ASP A  95     -34.760 -44.858  13.479  1.00  0.48           O  
ATOM    782  OD2 ASP A  95     -35.979 -43.672  12.096  1.00  0.55           O  
ATOM    783  N   ALA A  96     -31.530 -40.753  14.300  1.00  0.44           N  
ATOM    784  CA  ALA A  96     -30.393 -39.841  14.208  1.00  0.45           C  
ATOM    785  C   ALA A  96     -29.435 -40.039  15.379  1.00  0.44           C  
ATOM    786  CB  ALA A  96     -30.875 -38.393  14.158  1.00  0.41           C  
ATOM    787  O   ALA A  96     -28.216 -39.954  15.213  1.00  0.42           O  
ATOM    788  N   VAL A  97     -29.832 -40.381  16.609  1.00  0.47           N  
ATOM    789  CA  VAL A  97     -28.952 -40.457  17.770  1.00  0.48           C  
ATOM    790  C   VAL A  97     -28.561 -41.910  18.029  1.00  0.46           C  
ATOM    791  CB  VAL A  97     -29.616 -39.852  19.027  1.00  0.42           C  
ATOM    792  O   VAL A  97     -27.431 -42.193  18.436  1.00  0.44           O  
ATOM    793  CG1 VAL A  97     -28.715 -40.021  20.249  1.00  0.39           C  
ATOM    794  CG2 VAL A  97     -29.942 -38.377  18.800  1.00  0.39           C  
ATOM    795  N   LEU A  98     -29.317 -42.934  17.568  1.00  0.49           N  
ATOM    796  CA  LEU A  98     -28.975 -44.334  17.795  1.00  0.49           C  
ATOM    797  C   LEU A  98     -28.509 -44.996  16.502  1.00  0.48           C  
ATOM    798  CB  LEU A  98     -30.175 -45.093  18.367  1.00  0.44           C  
ATOM    799  O   LEU A  98     -27.698 -45.924  16.532  1.00  0.46           O  
ATOM    800  CG  LEU A  98     -30.526 -44.805  19.827  1.00  0.43           C  
ATOM    801  CD1 LEU A  98     -31.856 -45.455  20.191  1.00  0.39           C  
ATOM    802  CD2 LEU A  98     -29.415 -45.293  20.751  1.00  0.43           C  
ATOM    803  N   GLY A  99     -28.625 -44.387  15.376  1.00  0.45           N  
ATOM    804  CA  GLY A  99     -28.040 -44.877  14.138  1.00  0.45           C  
ATOM    805  C   GLY A  99     -27.177 -43.845  13.436  1.00  0.45           C  
ATOM    806  O   GLY A  99     -26.236 -44.197  12.723  1.00  0.42           O  
ATOM    807  N   ASP A 100     -27.158 -42.547  14.036  1.00  0.40           N  
ATOM    808  CA  ASP A 100     -26.377 -41.544  13.319  1.00  0.43           C  
ATOM    809  C   ASP A 100     -25.621 -40.639  14.289  1.00  0.41           C  
ATOM    810  CB  ASP A 100     -27.283 -40.705  12.415  1.00  0.36           C  
ATOM    811  O   ASP A 100     -25.528 -39.429  14.073  1.00  0.38           O  
ATOM    812  CG  ASP A 100     -27.080 -40.996  10.938  1.00  0.34           C  
ATOM    813  OD1 ASP A 100     -26.009 -41.519  10.561  1.00  0.40           O  
ATOM    814  OD2 ASP A 100     -27.998 -40.697  10.144  1.00  0.44           O  
ATOM    815  N   ILE A 101     -25.498 -40.920  15.644  1.00  0.47           N  
ATOM    816  CA  ILE A 101     -24.486 -40.268  16.468  1.00  0.48           C  
ATOM    817  C   ILE A 101     -23.164 -40.202  15.705  1.00  0.47           C  
ATOM    818  CB  ILE A 101     -24.292 -41.005  17.813  1.00  0.45           C  
ATOM    819  O   ILE A 101     -22.446 -39.203  15.783  1.00  0.45           O  
ATOM    820  CG1 ILE A 101     -25.367 -40.574  18.817  1.00  0.42           C  
ATOM    821  CG2 ILE A 101     -22.888 -40.750  18.370  1.00  0.42           C  
ATOM    822  CD1 ILE A 101     -25.407 -41.421  20.082  1.00  0.41           C  
ATOM    823  N   GLU A 102     -22.935 -41.215  14.858  1.00  0.50           N  
ATOM    824  CA  GLU A 102     -21.744 -41.159  14.015  1.00  0.49           C  
ATOM    825  C   GLU A 102     -21.893 -40.110  12.917  1.00  0.50           C  
ATOM    826  CB  GLU A 102     -21.459 -42.530  13.397  1.00  0.48           C  
ATOM    827  O   GLU A 102     -20.942 -39.391  12.605  1.00  0.48           O  
ATOM    828  CG  GLU A 102     -20.897 -43.545  14.383  1.00  0.45           C  
ATOM    829  CD  GLU A 102     -19.509 -43.186  14.888  1.00  0.44           C  
ATOM    830  OE1 GLU A 102     -18.680 -42.696  14.087  1.00  0.49           O  
ATOM    831  OE2 GLU A 102     -19.247 -43.397  16.093  1.00  0.47           O  
ATOM    832  N   LYS A 103     -23.051 -39.818  12.380  1.00  0.48           N  
ATOM    833  CA  LYS A 103     -23.210 -38.739  11.410  1.00  0.49           C  
ATOM    834  C   LYS A 103     -23.275 -37.381  12.104  1.00  0.47           C  
ATOM    835  CB  LYS A 103     -24.467 -38.956  10.565  1.00  0.46           C  
ATOM    836  O   LYS A 103     -22.767 -36.387  11.583  1.00  0.46           O  
ATOM    837  CG  LYS A 103     -24.310 -40.015   9.484  1.00  0.45           C  
ATOM    838  CD  LYS A 103     -25.585 -40.170   8.664  1.00  0.46           C  
ATOM    839  CE  LYS A 103     -25.508 -41.370   7.730  1.00  0.42           C  
ATOM    840  NZ  LYS A 103     -26.858 -41.773   7.234  1.00  0.42           N  
ATOM    841  N   ILE A 104     -23.926 -37.293  13.290  1.00  0.51           N  
ATOM    842  CA  ILE A 104     -23.859 -36.034  14.023  1.00  0.51           C  
ATOM    843  C   ILE A 104     -22.433 -35.798  14.515  1.00  0.51           C  
ATOM    844  CB  ILE A 104     -24.846 -36.019  15.212  1.00  0.48           C  
ATOM    845  O   ILE A 104     -21.898 -34.695  14.382  1.00  0.50           O  
ATOM    846  CG1 ILE A 104     -26.292 -35.978  14.705  1.00  0.42           C  
ATOM    847  CG2 ILE A 104     -24.556 -34.835  16.139  1.00  0.44           C  
ATOM    848  CD1 ILE A 104     -27.334 -36.234  15.786  1.00  0.43           C  
ATOM    849  N   LYS A 105     -21.751 -36.862  15.131  1.00  0.50           N  
ATOM    850  CA  LYS A 105     -20.312 -36.757  15.355  1.00  0.51           C  
ATOM    851  C   LYS A 105     -19.584 -36.349  14.077  1.00  0.50           C  
ATOM    852  CB  LYS A 105     -19.752 -38.081  15.876  1.00  0.49           C  
ATOM    853  O   LYS A 105     -18.698 -35.493  14.107  1.00  0.49           O  
ATOM    854  CG  LYS A 105     -19.986 -38.310  17.362  1.00  0.47           C  
ATOM    855  CD  LYS A 105     -19.449 -39.663  17.811  1.00  0.48           C  
ATOM    856  CE  LYS A 105     -19.682 -39.893  19.298  1.00  0.44           C  
ATOM    857  NZ  LYS A 105     -19.337 -41.288  19.704  1.00  0.43           N  
ATOM    858  N   LEU A 106     -19.977 -37.018  13.017  1.00  0.51           N  
ATOM    859  CA  LEU A 106     -19.354 -36.666  11.745  1.00  0.53           C  
ATOM    860  C   LEU A 106     -19.675 -35.225  11.363  1.00  0.51           C  
ATOM    861  CB  LEU A 106     -19.821 -37.616  10.639  1.00  0.50           C  
ATOM    862  O   LEU A 106     -18.778 -34.459  11.004  1.00  0.51           O  
ATOM    863  CG  LEU A 106     -18.754 -38.532  10.037  1.00  0.48           C  
ATOM    864  CD1 LEU A 106     -19.220 -39.983  10.071  1.00  0.45           C  
ATOM    865  CD2 LEU A 106     -18.425 -38.104   8.610  1.00  0.46           C  
ATOM    866  N   ALA A 107     -20.935 -34.810  11.498  1.00  0.53           N  
ATOM    867  CA  ALA A 107     -21.309 -33.442  11.150  1.00  0.54           C  
ATOM    868  C   ALA A 107     -20.672 -32.439  12.108  1.00  0.52           C  
ATOM    869  CB  ALA A 107     -22.828 -33.287  11.156  1.00  0.50           C  
ATOM    870  O   ALA A 107     -20.198 -31.381  11.685  1.00  0.52           O  
ATOM    871  N   LEU A 108     -20.645 -32.765  13.448  1.00  0.50           N  
ATOM    872  CA  LEU A 108     -19.937 -31.938  14.419  1.00  0.52           C  
ATOM    873  C   LEU A 108     -18.435 -31.954  14.155  1.00  0.50           C  
ATOM    874  CB  LEU A 108     -20.222 -32.420  15.843  1.00  0.48           C  
ATOM    875  O   LEU A 108     -17.774 -30.917  14.240  1.00  0.50           O  
ATOM    876  CG  LEU A 108     -21.490 -31.875  16.503  1.00  0.47           C  
ATOM    877  CD1 LEU A 108     -21.940 -32.799  17.630  1.00  0.43           C  
ATOM    878  CD2 LEU A 108     -21.256 -30.462  17.024  1.00  0.45           C  
ATOM    879  N   ALA A 109     -17.898 -33.189  13.869  1.00  0.52           N  
ATOM    880  CA  ALA A 109     -16.508 -33.283  13.429  1.00  0.52           C  
ATOM    881  C   ALA A 109     -16.280 -32.472  12.157  1.00  0.52           C  
ATOM    882  CB  ALA A 109     -16.119 -34.742  13.203  1.00  0.50           C  
ATOM    883  O   ALA A 109     -15.270 -31.776  12.030  1.00  0.52           O  
ATOM    884  N   GLU A 110     -17.286 -32.595  11.222  1.00  0.52           N  
ATOM    885  CA  GLU A 110     -17.199 -31.795  10.005  1.00  0.54           C  
ATOM    886  C   GLU A 110     -17.308 -30.304  10.315  1.00  0.51           C  
ATOM    887  CB  GLU A 110     -18.288 -32.206   9.011  1.00  0.49           C  
ATOM    888  O   GLU A 110     -16.550 -29.495   9.776  1.00  0.51           O  
ATOM    889  CG  GLU A 110     -17.957 -33.463   8.221  1.00  0.47           C  
ATOM    890  CD  GLU A 110     -19.036 -33.846   7.221  1.00  0.49           C  
ATOM    891  OE1 GLU A 110     -20.119 -33.217   7.226  1.00  0.56           O  
ATOM    892  OE2 GLU A 110     -18.798 -34.783   6.426  1.00  0.52           O  
ATOM    893  N   PHE A 111     -18.187 -29.927  11.279  1.00  0.50           N  
ATOM    894  CA  PHE A 111     -18.322 -28.536  11.695  1.00  0.53           C  
ATOM    895  C   PHE A 111     -17.082 -28.075  12.451  1.00  0.50           C  
ATOM    896  CB  PHE A 111     -19.568 -28.353  12.568  1.00  0.48           C  
ATOM    897  O   PHE A 111     -16.585 -26.970  12.223  1.00  0.50           O  
ATOM    898  CG  PHE A 111     -19.957 -26.915  12.776  1.00  0.46           C  
ATOM    899  CD1 PHE A 111     -20.699 -26.235  11.818  1.00  0.43           C  
ATOM    900  CD2 PHE A 111     -19.580 -26.241  13.931  1.00  0.45           C  
ATOM    901  CE1 PHE A 111     -21.061 -24.904  12.008  1.00  0.45           C  
ATOM    902  CE2 PHE A 111     -19.938 -24.910  14.128  1.00  0.44           C  
ATOM    903  CZ  PHE A 111     -20.678 -24.243  13.165  1.00  0.45           C  
ATOM    904  N   GLU A 112     -16.550 -28.898  13.440  1.00  0.52           N  
ATOM    905  CA  GLU A 112     -15.277 -28.596  14.088  1.00  0.53           C  
ATOM    906  C   GLU A 112     -14.143 -28.523  13.070  1.00  0.51           C  
ATOM    907  CB  GLU A 112     -14.956 -29.644  15.158  1.00  0.50           C  
ATOM    908  O   GLU A 112     -13.238 -27.695  13.199  1.00  0.51           O  
ATOM    909  CG  GLU A 112     -15.652 -29.397  16.488  1.00  0.49           C  
ATOM    910  CD  GLU A 112     -15.197 -28.119  17.175  1.00  0.50           C  
ATOM    911  OE1 GLU A 112     -14.075 -27.642  16.889  1.00  0.56           O  
ATOM    912  OE2 GLU A 112     -15.968 -27.590  18.006  1.00  0.53           O  
ATOM    913  N   GLN A 113     -14.209 -29.455  12.041  1.00  0.54           N  
ATOM    914  CA  GLN A 113     -13.246 -29.337  10.951  1.00  0.55           C  
ATOM    915  C   GLN A 113     -13.471 -28.054  10.155  1.00  0.53           C  
ATOM    916  CB  GLN A 113     -13.331 -30.551  10.025  1.00  0.51           C  
ATOM    917  O   GLN A 113     -12.525 -27.309   9.889  1.00  0.53           O  
ATOM    918  CG  GLN A 113     -12.230 -30.601   8.974  1.00  0.49           C  
ATOM    919  CD  GLN A 113     -10.841 -30.647   9.581  1.00  0.49           C  
ATOM    920  NE2 GLN A 113      -9.920 -29.874   9.015  1.00  0.50           N  
ATOM    921  OE1 GLN A 113     -10.597 -31.371  10.552  1.00  0.61           O  
ATOM    922  N   LEU A 114     -14.739 -27.688   9.892  1.00  0.52           N  
ATOM    923  CA  LEU A 114     -15.038 -26.445   9.189  1.00  0.56           C  
ATOM    924  C   LEU A 114     -14.582 -25.238  10.002  1.00  0.51           C  
ATOM    925  CB  LEU A 114     -16.537 -26.342   8.898  1.00  0.49           C  
ATOM    926  O   LEU A 114     -14.028 -24.285   9.449  1.00  0.51           O  
ATOM    927  CG  LEU A 114     -16.948 -26.417   7.426  1.00  0.47           C  
ATOM    928  CD1 LEU A 114     -18.077 -27.426   7.242  1.00  0.43           C  
ATOM    929  CD2 LEU A 114     -17.365 -25.042   6.916  1.00  0.46           C  
ATOM    930  N   LYS A 115     -14.842 -25.297  11.408  1.00  0.53           N  
ATOM    931  CA  LYS A 115     -14.353 -24.254  12.305  1.00  0.56           C  
ATOM    932  C   LYS A 115     -12.829 -24.178  12.281  1.00  0.52           C  
ATOM    933  CB  LYS A 115     -14.843 -24.501  13.733  1.00  0.50           C  
ATOM    934  O   LYS A 115     -12.258 -23.090  12.186  1.00  0.52           O  
ATOM    935  CG  LYS A 115     -14.695 -23.300  14.654  1.00  0.48           C  
ATOM    936  CD  LYS A 115     -15.244 -23.591  16.045  1.00  0.50           C  
ATOM    937  CE  LYS A 115     -15.015 -22.422  16.994  1.00  0.48           C  
ATOM    938  NZ  LYS A 115     -15.553 -22.703  18.359  1.00  0.45           N  
ATOM    939  N   LYS A 116     -12.085 -25.409  12.369  1.00  0.54           N  
ATOM    940  CA  LYS A 116     -10.633 -25.459  12.220  1.00  0.54           C  
ATOM    941  C   LYS A 116     -10.202 -24.935  10.853  1.00  0.53           C  
ATOM    942  CB  LYS A 116     -10.121 -26.886  12.420  1.00  0.51           C  
ATOM    943  O   LYS A 116      -9.227 -24.189  10.747  1.00  0.52           O  
ATOM    944  CG  LYS A 116     -10.069 -27.327  13.875  1.00  0.49           C  
ATOM    945  CD  LYS A 116      -9.671 -28.792  14.002  1.00  0.49           C  
ATOM    946  CE  LYS A 116      -9.715 -29.261  15.450  1.00  0.58           C  
ATOM    947  NZ  LYS A 116      -9.489 -30.733  15.562  1.00  0.53           N  
ATOM    948  N   ASP A 117     -10.982 -25.346   9.833  1.00  0.55           N  
ATOM    949  CA  ASP A 117     -10.663 -24.882   8.487  1.00  0.56           C  
ATOM    950  C   ASP A 117     -10.896 -23.379   8.354  1.00  0.54           C  
ATOM    951  CB  ASP A 117     -11.495 -25.637   7.448  1.00  0.52           C  
ATOM    952  O   ASP A 117     -10.094 -22.673   7.739  1.00  0.53           O  
ATOM    953  CG  ASP A 117     -11.096 -27.097   7.316  1.00  0.49           C  
ATOM    954  OD1 ASP A 117      -9.973 -27.462   7.725  1.00  0.52           O  
ATOM    955  OD2 ASP A 117     -11.912 -27.888   6.795  1.00  0.61           O  
ATOM    956  N   PHE A 118     -11.950 -22.830   9.051  1.00  0.50           N  
ATOM    957  CA  PHE A 118     -12.254 -21.404   9.053  1.00  0.53           C  
ATOM    958  C   PHE A 118     -11.224 -20.631   9.868  1.00  0.50           C  
ATOM    959  CB  PHE A 118     -13.659 -21.153   9.609  1.00  0.48           C  
ATOM    960  O   PHE A 118     -10.745 -19.580   9.437  1.00  0.49           O  
ATOM    961  CG  PHE A 118     -14.181 -19.767   9.340  1.00  0.45           C  
ATOM    962  CD1 PHE A 118     -14.847 -19.478   8.155  1.00  0.42           C  
ATOM    963  CD2 PHE A 118     -14.004 -18.753  10.272  1.00  0.45           C  
ATOM    964  CE1 PHE A 118     -15.331 -18.196   7.903  1.00  0.46           C  
ATOM    965  CE2 PHE A 118     -14.484 -17.470  10.027  1.00  0.45           C  
ATOM    966  CZ  PHE A 118     -15.146 -17.193   8.842  1.00  0.47           C  
ATOM    967  N   ASP A 119     -10.863 -21.097  11.122  1.00  0.53           N  
ATOM    968  CA  ASP A 119      -9.818 -20.493  11.943  1.00  0.54           C  
ATOM    969  C   ASP A 119      -8.470 -20.524  11.226  1.00  0.52           C  
ATOM    970  CB  ASP A 119      -9.713 -21.209  13.291  1.00  0.50           C  
ATOM    971  O   ASP A 119      -7.725 -19.542  11.251  1.00  0.51           O  
ATOM    972  CG  ASP A 119     -10.852 -20.865  14.235  1.00  0.48           C  
ATOM    973  OD1 ASP A 119     -11.474 -19.793  14.075  1.00  0.52           O  
ATOM    974  OD2 ASP A 119     -11.128 -21.672  15.149  1.00  0.62           O  
ATOM    975  N   LYS A 120      -8.203 -21.682  10.543  1.00  0.51           N  
ATOM    976  CA  LYS A 120      -7.035 -21.778   9.672  1.00  0.51           C  
ATOM    977  C   LYS A 120      -7.146 -20.814   8.495  1.00  0.50           C  
ATOM    978  CB  LYS A 120      -6.862 -23.210   9.162  1.00  0.48           C  
ATOM    979  O   LYS A 120      -6.194 -20.094   8.184  1.00  0.49           O  
ATOM    980  CG  LYS A 120      -5.556 -23.449   8.419  1.00  0.45           C  
ATOM    981  CD  LYS A 120      -5.453 -24.883   7.916  1.00  0.46           C  
ATOM    982  CE  LYS A 120      -4.216 -25.086   7.052  1.00  0.53           C  
ATOM    983  NZ  LYS A 120      -4.347 -26.284   6.171  1.00  0.47           N  
ATOM    984  N   LEU A 121      -8.339 -20.759   7.833  1.00  0.50           N  
ATOM    985  CA  LEU A 121      -8.557 -19.785   6.770  1.00  0.52           C  
ATOM    986  C   LEU A 121      -8.379 -18.362   7.290  1.00  0.49           C  
ATOM    987  CB  LEU A 121      -9.956 -19.949   6.170  1.00  0.48           C  
ATOM    988  O   LEU A 121      -7.777 -17.522   6.618  1.00  0.49           O  
ATOM    989  CG  LEU A 121     -10.115 -19.552   4.702  1.00  0.47           C  
ATOM    990  CD1 LEU A 121     -10.089 -20.790   3.812  1.00  0.44           C  
ATOM    991  CD2 LEU A 121     -11.407 -18.768   4.497  1.00  0.46           C  
ATOM    992  N   ARG A 122      -8.988 -18.035   8.487  1.00  0.47           N  
ATOM    993  CA  ARG A 122      -8.809 -16.741   9.137  1.00  0.49           C  
ATOM    994  C   ARG A 122      -7.335 -16.469   9.419  1.00  0.46           C  
ATOM    995  CB  ARG A 122      -9.611 -16.677  10.439  1.00  0.45           C  
ATOM    996  O   ARG A 122      -6.836 -15.377   9.140  1.00  0.45           O  
ATOM    997  CG  ARG A 122      -9.745 -15.276  11.012  1.00  0.43           C  
ATOM    998  CD  ARG A 122     -10.639 -15.253  12.245  1.00  0.46           C  
ATOM    999  NE  ARG A 122     -10.685 -13.927  12.853  1.00  0.42           N  
ATOM   1000  NH1 ARG A 122     -12.311 -14.467  14.403  1.00  0.32           N  
ATOM   1001  NH2 ARG A 122     -11.439 -12.348  14.341  1.00  0.28           N  
ATOM   1002  CZ  ARG A 122     -11.478 -13.584  13.864  1.00  0.45           C  
ATOM   1003  N   TYR A 123      -6.560 -17.474   9.963  1.00  0.41           N  
ATOM   1004  CA  TYR A 123      -5.117 -17.391  10.157  1.00  0.42           C  
ATOM   1005  C   TYR A 123      -4.395 -17.243   8.823  1.00  0.40           C  
ATOM   1006  CB  TYR A 123      -4.601 -18.631  10.894  1.00  0.38           C  
ATOM   1007  O   TYR A 123      -3.491 -16.415   8.688  1.00  0.38           O  
ATOM   1008  CG  TYR A 123      -3.191 -18.486  11.411  1.00  0.36           C  
ATOM   1009  CD1 TYR A 123      -2.098 -18.825  10.616  1.00  0.34           C  
ATOM   1010  CD2 TYR A 123      -2.947 -18.012  12.696  1.00  0.37           C  
ATOM   1011  CE1 TYR A 123      -0.796 -18.696  11.089  1.00  0.40           C  
ATOM   1012  CE2 TYR A 123      -1.650 -17.878  13.179  1.00  0.41           C  
ATOM   1013  OH  TYR A 123       0.704 -18.091  12.843  1.00  0.35           O  
ATOM   1014  CZ  TYR A 123      -0.583 -18.222  12.370  1.00  0.36           C  
ATOM   1015  N   ASP A 124      -4.784 -18.036   7.858  1.00  0.43           N  
ATOM   1016  CA  ASP A 124      -4.223 -17.958   6.512  1.00  0.43           C  
ATOM   1017  C   ASP A 124      -4.532 -16.609   5.867  1.00  0.42           C  
ATOM   1018  CB  ASP A 124      -4.761 -19.094   5.639  1.00  0.41           C  
ATOM   1019  O   ASP A 124      -3.651 -15.980   5.277  1.00  0.41           O  
ATOM   1020  CG  ASP A 124      -4.181 -20.448   6.006  1.00  0.39           C  
ATOM   1021  OD1 ASP A 124      -3.119 -20.500   6.663  1.00  0.41           O  
ATOM   1022  OD2 ASP A 124      -4.790 -21.474   5.631  1.00  0.48           O  
ATOM   1023  N   VAL A 125      -5.760 -16.052   6.131  1.00  0.43           N  
ATOM   1024  CA  VAL A 125      -6.144 -14.734   5.635  1.00  0.43           C  
ATOM   1025  C   VAL A 125      -5.423 -13.651   6.434  1.00  0.42           C  
ATOM   1026  CB  VAL A 125      -7.673 -14.522   5.710  1.00  0.41           C  
ATOM   1027  O   VAL A 125      -4.873 -12.709   5.858  1.00  0.41           O  
ATOM   1028  CG1 VAL A 125      -8.031 -13.066   5.419  1.00  0.38           C  
ATOM   1029  CG2 VAL A 125      -8.389 -15.457   4.736  1.00  0.38           C  
ATOM   1030  N   ASP A 126      -5.382 -13.720   7.770  1.00  0.43           N  
ATOM   1031  CA  ASP A 126      -4.611 -12.825   8.628  1.00  0.43           C  
ATOM   1032  C   ASP A 126      -3.119 -12.916   8.316  1.00  0.42           C  
ATOM   1033  CB  ASP A 126      -4.861 -13.149  10.103  1.00  0.40           C  
ATOM   1034  O   ASP A 126      -2.434 -11.895   8.232  1.00  0.40           O  
ATOM   1035  CG  ASP A 126      -6.193 -12.622  10.608  1.00  0.38           C  
ATOM   1036  OD1 ASP A 126      -6.812 -11.776   9.928  1.00  0.41           O  
ATOM   1037  OD2 ASP A 126      -6.625 -13.056  11.698  1.00  0.51           O  
ATOM   1038  N   SER A 127      -2.576 -14.151   8.090  1.00  0.38           N  
ATOM   1039  CA  SER A 127      -1.203 -14.343   7.633  1.00  0.39           C  
ATOM   1040  C   SER A 127      -1.012 -13.811   6.217  1.00  0.37           C  
ATOM   1041  CB  SER A 127      -0.823 -15.823   7.686  1.00  0.36           C  
ATOM   1042  O   SER A 127       0.003 -13.179   5.917  1.00  0.36           O  
ATOM   1043  OG  SER A 127      -1.266 -16.498   6.521  1.00  0.35           O  
ATOM   1044  N   ILE A 128      -2.054 -14.002   5.343  1.00  0.37           N  
ATOM   1045  CA  ILE A 128      -2.101 -13.417   4.008  1.00  0.38           C  
ATOM   1046  C   ILE A 128      -2.161 -11.895   4.113  1.00  0.37           C  
ATOM   1047  CB  ILE A 128      -3.307 -13.947   3.201  1.00  0.35           C  
ATOM   1048  O   ILE A 128      -1.455 -11.188   3.390  1.00  0.35           O  
ATOM   1049  CG1 ILE A 128      -3.123 -15.435   2.880  1.00  0.34           C  
ATOM   1050  CG2 ILE A 128      -3.502 -13.130   1.920  1.00  0.34           C  
ATOM   1051  CD1 ILE A 128      -4.381 -16.115   2.357  1.00  0.33           C  
ATOM   1052  N   THR A 129      -3.040 -11.330   5.004  1.00  0.34           N  
ATOM   1053  CA  THR A 129      -3.134  -9.892   5.226  1.00  0.36           C  
ATOM   1054  C   THR A 129      -1.889  -9.372   5.940  1.00  0.34           C  
ATOM   1055  CB  THR A 129      -4.387  -9.534   6.046  1.00  0.33           C  
ATOM   1056  O   THR A 129      -1.430  -8.261   5.669  1.00  0.33           O  
ATOM   1057  CG2 THR A 129      -5.612  -9.397   5.148  1.00  0.31           C  
ATOM   1058  OG1 THR A 129      -4.629 -10.564   7.012  1.00  0.32           O  
ATOM   1059  N   GLN A 130      -1.231 -10.254   6.702  1.00  0.33           N  
ATOM   1060  CA  GLN A 130       0.036  -9.919   7.345  1.00  0.32           C  
ATOM   1061  C   GLN A 130       1.213 -10.175   6.408  1.00  0.33           C  
ATOM   1062  CB  GLN A 130       0.210 -10.717   8.638  1.00  0.30           C  
ATOM   1063  O   GLN A 130       2.214  -9.457   6.449  1.00  0.31           O  
ATOM   1064  CG  GLN A 130      -0.613 -10.187   9.804  1.00  0.30           C  
ATOM   1065  CD  GLN A 130      -0.277 -10.867  11.117  1.00  0.33           C  
ATOM   1066  NE2 GLN A 130      -0.984 -10.491  12.178  1.00  0.32           N  
ATOM   1067  OE1 GLN A 130       0.609 -11.725  11.178  1.00  0.42           O  
ATOM   1068  N   THR A 131       1.083 -11.204   5.491  1.00  0.29           N  
ATOM   1069  CA  THR A 131       2.122 -11.499   4.511  1.00  0.31           C  
ATOM   1070  C   THR A 131       1.852 -10.767   3.200  1.00  0.29           C  
ATOM   1071  CB  THR A 131       2.226 -13.012   4.245  1.00  0.27           C  
ATOM   1072  O   THR A 131       2.777 -10.497   2.431  1.00  0.28           O  
ATOM   1073  CG2 THR A 131       3.232 -13.667   5.185  1.00  0.27           C  
ATOM   1074  OG1 THR A 131       0.941 -13.615   4.443  1.00  0.29           O  
ATOM   1075  N   SER A 132       0.587 -10.324   2.990  1.00  0.29           N  
ATOM   1076  CA  SER A 132       0.304  -9.565   1.777  1.00  0.30           C  
ATOM   1077  C   SER A 132       0.911  -8.168   1.845  1.00  0.29           C  
ATOM   1078  CB  SER A 132      -1.205  -9.464   1.547  1.00  0.27           C  
ATOM   1079  O   SER A 132       1.016  -7.480   0.827  1.00  0.28           O  
ATOM   1080  OG  SER A 132      -1.835  -8.803   2.631  1.00  0.28           O  
ATOM   1081  N   GLY A 133       1.366  -7.853   3.118  1.00  0.30           N  
ATOM   1082  CA  GLY A 133       2.086  -6.597   3.265  1.00  0.30           C  
ATOM   1083  C   GLY A 133       3.402  -6.573   2.512  1.00  0.30           C  
ATOM   1084  O   GLY A 133       3.913  -5.501   2.178  1.00  0.28           O  
ATOM   1085  N   ASN A 134       3.734  -7.863   1.958  1.00  0.30           N  
ATOM   1086  CA  ASN A 134       4.942  -8.039   1.160  1.00  0.31           C  
ATOM   1087  C   ASN A 134       4.612  -8.393  -0.288  1.00  0.30           C  
ATOM   1088  CB  ASN A 134       5.842  -9.112   1.777  1.00  0.28           C  
ATOM   1089  O   ASN A 134       4.085  -9.473  -0.562  1.00  0.29           O  
ATOM   1090  CG  ASN A 134       6.474  -8.666   3.080  1.00  0.26           C  
ATOM   1091  ND2 ASN A 134       6.807  -9.624   3.937  1.00  0.26           N  
ATOM   1092  OD1 ASN A 134       6.659  -7.469   3.317  1.00  0.29           O  
ATOM   1093  N   ALA A 135       3.994  -7.555  -1.045  1.00  0.33           N  
ATOM   1094  CA  ALA A 135       4.175  -7.882  -2.458  1.00  0.34           C  
ATOM   1095  C   ALA A 135       5.453  -8.686  -2.675  1.00  0.33           C  
ATOM   1096  CB  ALA A 135       4.202  -6.608  -3.299  1.00  0.31           C  
ATOM   1097  O   ALA A 135       6.543  -8.244  -2.305  1.00  0.32           O  
ATOM   1098  N   ILE A 136       5.401  -9.989  -2.246  1.00  0.31           N  
ATOM   1099  CA  ILE A 136       6.436 -10.938  -2.640  1.00  0.33           C  
ATOM   1100  C   ILE A 136       6.949 -10.592  -4.036  1.00  0.32           C  
ATOM   1101  CB  ILE A 136       5.913 -12.391  -2.606  1.00  0.30           C  
ATOM   1102  O   ILE A 136       6.208 -10.686  -5.017  1.00  0.31           O  
ATOM   1103  CG1 ILE A 136       5.388 -12.737  -1.208  1.00  0.28           C  
ATOM   1104  CG2 ILE A 136       7.009 -13.370  -3.037  1.00  0.28           C  
ATOM   1105  CD1 ILE A 136       4.729 -14.107  -1.115  1.00  0.27           C  
ATOM   1106  N   TYR A 137       7.760  -9.607  -4.174  1.00  0.31           N  
ATOM   1107  CA  TYR A 137       8.606  -9.571  -5.362  1.00  0.35           C  
ATOM   1108  C   TYR A 137       9.231 -10.936  -5.628  1.00  0.31           C  
ATOM   1109  CB  TYR A 137       9.705  -8.515  -5.208  1.00  0.30           C  
ATOM   1110  O   TYR A 137      10.096 -11.387  -4.874  1.00  0.31           O  
ATOM   1111  CG  TYR A 137       9.358  -7.184  -5.829  1.00  0.29           C  
ATOM   1112  CD1 TYR A 137       9.655  -6.917  -7.163  1.00  0.26           C  
ATOM   1113  CD2 TYR A 137       8.734  -6.190  -5.082  1.00  0.28           C  
ATOM   1114  CE1 TYR A 137       9.340  -5.691  -7.739  1.00  0.26           C  
ATOM   1115  CE2 TYR A 137       8.414  -4.960  -5.647  1.00  0.30           C  
ATOM   1116  OH  TYR A 137       8.405  -3.504  -7.539  1.00  0.17           O  
ATOM   1117  CZ  TYR A 137       8.720  -4.720  -6.975  1.00  0.26           C  
ATOM   1118  N   GLN A 138       8.497 -11.836  -6.120  1.00  0.32           N  
ATOM   1119  CA  GLN A 138       9.149 -13.015  -6.680  1.00  0.33           C  
ATOM   1120  C   GLN A 138       9.593 -12.767  -8.119  1.00  0.32           C  
ATOM   1121  CB  GLN A 138       8.216 -14.225  -6.619  1.00  0.30           C  
ATOM   1122  O   GLN A 138       8.813 -12.278  -8.939  1.00  0.31           O  
ATOM   1123  CG  GLN A 138       8.038 -14.794  -5.218  1.00  0.29           C  
ATOM   1124  CD  GLN A 138       7.208 -16.064  -5.201  1.00  0.34           C  
ATOM   1125  NE2 GLN A 138       7.084 -16.676  -4.028  1.00  0.31           N  
ATOM   1126  OE1 GLN A 138       6.682 -16.491  -6.234  1.00  0.42           O  
ATOM   1127  N   LYS A 139      10.935 -12.494  -8.353  1.00  0.33           N  
ATOM   1128  CA  LYS A 139      11.469 -12.820  -9.672  1.00  0.34           C  
ATOM   1129  C   LYS A 139      11.095 -14.242 -10.080  1.00  0.33           C  
ATOM   1130  CB  LYS A 139      12.989 -12.651  -9.693  1.00  0.30           C  
ATOM   1131  O   LYS A 139      11.440 -15.202  -9.389  1.00  0.31           O  
ATOM   1132  CG  LYS A 139      13.561 -12.377 -11.076  1.00  0.29           C  
ATOM   1133  CD  LYS A 139      15.058 -12.098 -11.016  1.00  0.33           C  
ATOM   1134  CE  LYS A 139      15.636 -11.844 -12.402  1.00  0.27           C  
ATOM   1135  NZ  LYS A 139      17.086 -11.492 -12.341  1.00  0.29           N  
ATOM   1136  N   LEU A 140      10.130 -14.389 -10.898  1.00  0.31           N  
ATOM   1137  CA  LEU A 140       9.734 -15.628 -11.558  1.00  0.32           C  
ATOM   1138  C   LEU A 140      10.697 -15.972 -12.690  1.00  0.31           C  
ATOM   1139  CB  LEU A 140       8.308 -15.514 -12.102  1.00  0.29           C  
ATOM   1140  O   LEU A 140      10.952 -15.144 -13.567  1.00  0.31           O  
ATOM   1141  CG  LEU A 140       7.198 -16.090 -11.221  1.00  0.29           C  
ATOM   1142  CD1 LEU A 140       5.970 -15.187 -11.258  1.00  0.25           C  
ATOM   1143  CD2 LEU A 140       6.842 -17.505 -11.665  1.00  0.28           C  
ATOM   1144  N   ILE A 141      11.559 -16.931 -12.379  1.00  0.33           N  
ATOM   1145  CA  ILE A 141      12.237 -17.641 -13.458  1.00  0.34           C  
ATOM   1146  C   ILE A 141      11.210 -18.366 -14.325  1.00  0.33           C  
ATOM   1147  CB  ILE A 141      13.277 -18.644 -12.908  1.00  0.30           C  
ATOM   1148  O   ILE A 141      10.496 -19.250 -13.844  1.00  0.31           O  
ATOM   1149  CG1 ILE A 141      14.269 -17.931 -11.982  1.00  0.27           C  
ATOM   1150  CG2 ILE A 141      14.008 -19.347 -14.056  1.00  0.27           C  
ATOM   1151  CD1 ILE A 141      15.281 -18.860 -11.326  1.00  0.26           C  
ATOM   1152  N   MET A 142      10.785 -17.790 -15.515  1.00  0.36           N  
ATOM   1153  CA  MET A 142      10.006 -18.423 -16.576  1.00  0.38           C  
ATOM   1154  C   MET A 142      10.806 -19.532 -17.251  1.00  0.36           C  
ATOM   1155  CB  MET A 142       9.568 -17.387 -17.613  1.00  0.34           C  
ATOM   1156  O   MET A 142      11.965 -19.331 -17.618  1.00  0.36           O  
ATOM   1157  CG  MET A 142       8.594 -16.352 -17.074  1.00  0.33           C  
ATOM   1158  SD  MET A 142       7.579 -15.586 -18.396  1.00  0.40           S  
ATOM   1159  CE  MET A 142       8.874 -15.180 -19.600  1.00  0.29           C  
ATOM   1160  N   ARG A 143      10.408 -20.750 -17.107  1.00  0.33           N  
ATOM   1161  CA  ARG A 143      10.782 -21.836 -18.008  1.00  0.33           C  
ATOM   1162  C   ARG A 143       9.847 -21.895 -19.212  1.00  0.34           C  
ATOM   1163  CB  ARG A 143      10.770 -23.176 -17.269  1.00  0.31           C  
ATOM   1164  O   ARG A 143       8.627 -21.976 -19.054  1.00  0.32           O  
ATOM   1165  CG  ARG A 143      11.862 -23.311 -16.220  1.00  0.29           C  
ATOM   1166  CD  ARG A 143      11.906 -24.713 -15.629  1.00  0.34           C  
ATOM   1167  NE  ARG A 143      12.877 -24.810 -14.543  1.00  0.28           N  
ATOM   1168  NH1 ARG A 143      12.502 -27.052 -14.131  1.00  0.24           N  
ATOM   1169  NH2 ARG A 143      14.042 -25.895 -12.887  1.00  0.19           N  
ATOM   1170  CZ  ARG A 143      13.138 -25.919 -13.856  1.00  0.25           C  
ATOM   1171  N   PRO A 144      10.347 -21.442 -20.394  1.00  0.38           N  
ATOM   1172  CA  PRO A 144       9.494 -21.945 -21.474  1.00  0.37           C  
ATOM   1173  C   PRO A 144       8.991 -23.363 -21.216  1.00  0.38           C  
ATOM   1174  CB  PRO A 144      10.413 -21.905 -22.697  1.00  0.35           C  
ATOM   1175  O   PRO A 144       9.770 -24.236 -20.823  1.00  0.37           O  
ATOM   1176  CG  PRO A 144      11.780 -21.671 -22.141  1.00  0.34           C  
ATOM   1177  CD  PRO A 144      11.652 -21.355 -20.678  1.00  0.39           C  
ATOM   1178  N   PHE A 145       7.740 -23.418 -20.890  1.00  0.38           N  
ATOM   1179  CA  PHE A 145       7.086 -24.718 -20.809  1.00  0.37           C  
ATOM   1180  C   PHE A 145       7.082 -25.408 -22.168  1.00  0.38           C  
ATOM   1181  CB  PHE A 145       5.651 -24.568 -20.292  1.00  0.33           C  
ATOM   1182  O   PHE A 145       7.547 -26.542 -22.295  1.00  0.35           O  
ATOM   1183  CG  PHE A 145       5.032 -25.860 -19.834  1.00  0.30           C  
ATOM   1184  CD1 PHE A 145       5.524 -26.525 -18.717  1.00  0.25           C  
ATOM   1185  CD2 PHE A 145       3.958 -26.411 -20.520  1.00  0.30           C  
ATOM   1186  CE1 PHE A 145       4.953 -27.722 -18.291  1.00  0.29           C  
ATOM   1187  CE2 PHE A 145       3.382 -27.607 -20.100  1.00  0.34           C  
ATOM   1188  CZ  PHE A 145       3.882 -28.261 -18.986  1.00  0.26           C  
ATOM   1189  N   PHE A 146       6.930 -24.836 -23.183  1.00  0.35           N  
ATOM   1190  CA  PHE A 146       7.021 -25.220 -24.586  1.00  0.36           C  
ATOM   1191  C   PHE A 146       7.174 -23.991 -25.475  1.00  0.35           C  
ATOM   1192  CB  PHE A 146       5.784 -26.021 -25.007  1.00  0.32           C  
ATOM   1193  O   PHE A 146       6.660 -22.918 -25.152  1.00  0.34           O  
ATOM   1194  CG  PHE A 146       4.719 -26.095 -23.946  1.00  0.30           C  
ATOM   1195  CD1 PHE A 146       4.766 -27.073 -22.961  1.00  0.25           C  
ATOM   1196  CD2 PHE A 146       3.670 -25.184 -23.935  1.00  0.28           C  
ATOM   1197  CE1 PHE A 146       3.781 -27.144 -21.978  1.00  0.28           C  
ATOM   1198  CE2 PHE A 146       2.683 -25.248 -22.956  1.00  0.31           C  
ATOM   1199  CZ  PHE A 146       2.740 -26.229 -21.979  1.00  0.25           C  
ATOM   1200  N   GLY A 147       8.117 -24.030 -26.388  1.00  0.33           N  
ATOM   1201  CA  GLY A 147       8.231 -23.389 -27.688  1.00  0.31           C  
ATOM   1202  C   GLY A 147       7.909 -24.319 -28.842  1.00  0.33           C  
ATOM   1203  O   GLY A 147       8.267 -25.499 -28.815  1.00  0.31           O  
ATOM   1204  N   THR A 148       6.728 -24.303 -29.334  1.00  0.32           N  
ATOM   1205  CA  THR A 148       6.745 -24.756 -30.720  1.00  0.31           C  
ATOM   1206  C   THR A 148       7.651 -23.869 -31.569  1.00  0.32           C  
ATOM   1207  CB  THR A 148       5.326 -24.769 -31.321  1.00  0.29           C  
ATOM   1208  O   THR A 148       7.585 -22.641 -31.481  1.00  0.30           O  
ATOM   1209  CG2 THR A 148       4.439 -25.787 -30.612  1.00  0.27           C  
ATOM   1210  OG1 THR A 148       4.744 -23.467 -31.185  1.00  0.29           O  
ATOM   1211  N   GLU A 149       8.972 -24.161 -31.811  1.00  0.29           N  
ATOM   1212  CA  GLU A 149       9.466 -23.711 -33.109  1.00  0.29           C  
ATOM   1213  C   GLU A 149       8.342 -23.658 -34.139  1.00  0.29           C  
ATOM   1214  CB  GLU A 149      10.589 -24.626 -33.603  1.00  0.26           C  
ATOM   1215  O   GLU A 149       7.632 -24.645 -34.343  1.00  0.27           O  
ATOM   1216  CG  GLU A 149      11.944 -24.331 -32.975  1.00  0.25           C  
ATOM   1217  CD  GLU A 149      13.066 -25.189 -33.538  1.00  0.27           C  
ATOM   1218  OE1 GLU A 149      12.786 -26.091 -34.359  1.00  0.28           O  
ATOM   1219  OE2 GLU A 149      14.234 -24.957 -33.154  1.00  0.17           O  
ATOM   1220  N   THR A 150       7.530 -22.601 -33.998  1.00  0.29           N  
ATOM   1221  CA  THR A 150       6.693 -22.361 -35.169  1.00  0.29           C  
ATOM   1222  C   THR A 150       7.450 -22.695 -36.451  1.00  0.30           C  
ATOM   1223  CB  THR A 150       6.210 -20.899 -35.220  1.00  0.27           C  
ATOM   1224  O   THR A 150       8.500 -22.112 -36.728  1.00  0.28           O  
ATOM   1225  CG2 THR A 150       4.907 -20.723 -34.447  1.00  0.27           C  
ATOM   1226  OG1 THR A 150       7.212 -20.051 -34.646  1.00  0.28           O  
ATOM   1227  N   GLU A 151       7.801 -23.960 -36.764  1.00  0.27           N  
ATOM   1228  CA  GLU A 151       7.825 -24.100 -38.217  1.00  0.28           C  
ATOM   1229  C   GLU A 151       7.178 -22.898 -38.898  1.00  0.27           C  
ATOM   1230  CB  GLU A 151       7.121 -25.390 -38.645  1.00  0.24           C  
ATOM   1231  O   GLU A 151       6.086 -22.473 -38.513  1.00  0.25           O  
ATOM   1232  CG  GLU A 151       8.038 -26.604 -38.695  1.00  0.23           C  
ATOM   1233  CD  GLU A 151       7.342 -27.861 -39.190  1.00  0.13           C  
ATOM   1234  OE1 GLU A 151       6.109 -27.828 -39.404  1.00  0.13           O  
ATOM   1235  OE2 GLU A 151       8.035 -28.888 -39.365  1.00  0.11           O  
ATOM   1236  N   GLN A 152       7.996 -21.665 -39.116  1.00  0.26           N  
ATOM   1237  CA  GLN A 152       7.475 -20.947 -40.276  1.00  0.27           C  
ATOM   1238  C   GLN A 152       5.992 -21.239 -40.483  1.00  0.26           C  
ATOM   1239  CB  GLN A 152       8.264 -21.315 -41.533  1.00  0.23           C  
ATOM   1240  O   GLN A 152       5.623 -21.997 -41.383  1.00  0.24           O  
ATOM   1241  CG  GLN A 152       9.480 -20.432 -41.777  1.00  0.23           C  
ATOM   1242  CD  GLN A 152      10.150 -20.711 -43.109  1.00  0.11           C  
ATOM   1243  NE2 GLN A 152      11.106 -19.866 -43.481  1.00  0.10           N  
ATOM   1244  OE1 GLN A 152       9.813 -21.679 -43.799  1.00  0.12           O  
ATOM   1245  N   ILE A 153       5.224 -21.658 -39.492  1.00  0.27           N  
ATOM   1246  CA  ILE A 153       3.843 -21.882 -39.908  1.00  0.29           C  
ATOM   1247  C   ILE A 153       3.215 -20.561 -40.346  1.00  0.27           C  
ATOM   1248  CB  ILE A 153       3.009 -22.524 -38.777  1.00  0.24           C  
ATOM   1249  O   ILE A 153       3.227 -19.582 -39.595  1.00  0.26           O  
ATOM   1250  CG1 ILE A 153       3.660 -23.829 -38.307  1.00  0.11           C  
ATOM   1251  CG2 ILE A 153       1.569 -22.765 -39.238  1.00  0.11           C  
ATOM   1252  CD1 ILE A 153       2.963 -24.477 -37.119  1.00  0.16           C  
ATOM   1253  N   PHE A 154       3.617 -19.957 -41.467  1.00  0.29           N  
ATOM   1254  CA  PHE A 154       2.858 -19.388 -42.574  1.00  0.32           C  
ATOM   1255  C   PHE A 154       3.294 -17.954 -42.849  1.00  0.29           C  
ATOM   1256  CB  PHE A 154       1.356 -19.432 -42.276  1.00  0.27           C  
ATOM   1257  O   PHE A 154       3.331 -17.125 -41.937  1.00  0.28           O  
ATOM   1258  CG  PHE A 154       0.779 -20.822 -42.269  1.00  0.26           C  
ATOM   1259  CD1 PHE A 154       0.485 -21.474 -43.460  1.00  0.25           C  
ATOM   1260  CD2 PHE A 154       0.531 -21.478 -41.070  1.00  0.26           C  
ATOM   1261  CE1 PHE A 154      -0.049 -22.761 -43.457  1.00  0.22           C  
ATOM   1262  CE2 PHE A 154      -0.002 -22.763 -41.058  1.00  0.25           C  
ATOM   1263  CZ  PHE A 154      -0.292 -23.403 -42.252  1.00  0.24           C  
ATOM   1264  N   SER A 155       4.608 -17.735 -43.413  1.00  0.29           N  
ATOM   1265  CA  SER A 155       4.862 -16.728 -44.439  1.00  0.29           C  
ATOM   1266  C   SER A 155       3.686 -15.767 -44.574  1.00  0.29           C  
ATOM   1267  CB  SER A 155       5.144 -17.395 -45.786  1.00  0.26           C  
ATOM   1268  O   SER A 155       2.611 -16.155 -45.038  1.00  0.28           O  
ATOM   1269  OG  SER A 155       3.966 -17.982 -46.313  1.00  0.17           O  
ATOM   1270  N   GLY A 156       3.390 -14.927 -43.526  1.00  0.29           N  
ATOM   1271  CA  GLY A 156       2.599 -13.715 -43.662  1.00  0.29           C  
ATOM   1272  C   GLY A 156       2.044 -13.213 -42.343  1.00  0.29           C  
ATOM   1273  O   GLY A 156       1.901 -13.983 -41.391  1.00  0.27           O  
ATOM   1274  N   ALA A 157       2.554 -12.114 -41.747  1.00  0.35           N  
ATOM   1275  CA  ALA A 157       2.050 -11.192 -40.733  1.00  0.35           C  
ATOM   1276  C   ALA A 157       0.776 -11.729 -40.088  1.00  0.35           C  
ATOM   1277  CB  ALA A 157       1.794  -9.816 -41.344  1.00  0.32           C  
ATOM   1278  O   ALA A 157       0.274 -11.156 -39.118  1.00  0.33           O  
ATOM   1279  N   GLU A 158       0.102 -12.859 -40.392  1.00  0.38           N  
ATOM   1280  CA  GLU A 158      -1.248 -13.406 -40.490  1.00  0.39           C  
ATOM   1281  C   GLU A 158      -1.616 -14.196 -39.238  1.00  0.38           C  
ATOM   1282  CB  GLU A 158      -1.379 -14.295 -41.730  1.00  0.34           C  
ATOM   1283  O   GLU A 158      -2.774 -14.579 -39.057  1.00  0.36           O  
ATOM   1284  CG  GLU A 158      -1.315 -13.530 -43.044  1.00  0.31           C  
ATOM   1285  CD  GLU A 158      -1.568 -14.406 -44.261  1.00  0.34           C  
ATOM   1286  OE1 GLU A 158      -1.711 -15.640 -44.101  1.00  0.31           O  
ATOM   1287  OE2 GLU A 158      -1.622 -13.855 -45.383  1.00  0.29           O  
ATOM   1288  N   ASN A 159      -0.923 -14.241 -38.091  1.00  0.51           N  
ATOM   1289  CA  ASN A 159      -1.341 -15.133 -37.015  1.00  0.51           C  
ATOM   1290  C   ASN A 159      -0.578 -14.850 -35.724  1.00  0.51           C  
ATOM   1291  CB  ASN A 159      -1.162 -16.595 -37.429  1.00  0.46           C  
ATOM   1292  O   ASN A 159       0.172 -15.701 -35.243  1.00  0.49           O  
ATOM   1293  CG  ASN A 159      -2.444 -17.218 -37.943  1.00  0.43           C  
ATOM   1294  ND2 ASN A 159      -2.321 -18.345 -38.635  1.00  0.34           N  
ATOM   1295  OD1 ASN A 159      -3.538 -16.691 -37.722  1.00  0.43           O  
ATOM   1296  N   ALA A 160      -0.664 -13.595 -35.376  1.00  0.70           N  
ATOM   1297  CA  ALA A 160      -0.216 -13.216 -34.038  1.00  0.70           C  
ATOM   1298  C   ALA A 160      -1.163 -13.756 -32.970  1.00  0.71           C  
ATOM   1299  CB  ALA A 160      -0.101 -11.698 -33.925  1.00  0.68           C  
ATOM   1300  O   ALA A 160      -2.376 -13.548 -33.045  1.00  0.69           O  
ATOM   1301  N   PRO A 161      -0.738 -14.625 -32.066  1.00  0.79           N  
ATOM   1302  CA  PRO A 161      -1.611 -15.000 -30.951  1.00  0.79           C  
ATOM   1303  C   PRO A 161      -2.095 -13.793 -30.150  1.00  0.80           C  
ATOM   1304  CB  PRO A 161      -0.719 -15.902 -30.093  1.00  0.78           C  
ATOM   1305  O   PRO A 161      -1.385 -12.790 -30.047  1.00  0.78           O  
ATOM   1306  CG  PRO A 161       0.660 -15.356 -30.271  1.00  0.75           C  
ATOM   1307  CD  PRO A 161       0.780 -14.806 -31.663  1.00  0.74           C  
ATOM   1308  N   GLN A 162      -3.332 -13.887 -29.731  1.00  0.81           N  
ATOM   1309  CA  GLN A 162      -3.955 -12.746 -29.069  1.00  0.82           C  
ATOM   1310  C   GLN A 162      -4.645 -13.169 -27.775  1.00  0.82           C  
ATOM   1311  CB  GLN A 162      -4.958 -12.066 -30.001  1.00  0.80           C  
ATOM   1312  O   GLN A 162      -5.283 -12.351 -27.109  1.00  0.81           O  
ATOM   1313  CG  GLN A 162      -4.326 -11.449 -31.241  1.00  0.78           C  
ATOM   1314  CD  GLN A 162      -3.429 -10.269 -30.918  1.00  0.75           C  
ATOM   1315  NE2 GLN A 162      -2.148 -10.390 -31.247  1.00  0.71           N  
ATOM   1316  OE1 GLN A 162      -3.885  -9.256 -30.378  1.00  0.73           O  
ATOM   1317  N   GLY A 163      -4.678 -14.381 -27.449  1.00  0.85           N  
ATOM   1318  CA  GLY A 163      -5.239 -14.945 -26.232  1.00  0.86           C  
ATOM   1319  C   GLY A 163      -5.053 -16.448 -26.130  1.00  0.87           C  
ATOM   1320  O   GLY A 163      -4.853 -17.124 -27.141  1.00  0.87           O  
ATOM   1321  N   MET A 164      -5.175 -16.956 -24.945  1.00  0.89           N  
ATOM   1322  CA  MET A 164      -5.010 -18.382 -24.679  1.00  0.89           C  
ATOM   1323  C   MET A 164      -5.984 -18.852 -23.604  1.00  0.90           C  
ATOM   1324  CB  MET A 164      -3.573 -18.686 -24.251  1.00  0.88           C  
ATOM   1325  O   MET A 164      -6.184 -18.167 -22.599  1.00  0.89           O  
ATOM   1326  CG  MET A 164      -3.316 -20.157 -23.966  1.00  0.85           C  
ATOM   1327  SD  MET A 164      -1.553 -20.505 -23.596  1.00  0.87           S  
ATOM   1328  CE  MET A 164      -1.379 -19.628 -22.017  1.00  0.81           C  
ATOM   1329  N   ALA A 165      -6.489 -20.065 -23.792  1.00  0.92           N  
ATOM   1330  CA  ALA A 165      -7.356 -20.699 -22.802  1.00  0.93           C  
ATOM   1331  C   ALA A 165      -6.913 -22.132 -22.523  1.00  0.92           C  
ATOM   1332  CB  ALA A 165      -8.808 -20.677 -23.274  1.00  0.92           C  
ATOM   1333  O   ALA A 165      -6.430 -22.825 -23.421  1.00  0.92           O  
ATOM   1334  N   TYR A 166      -7.150 -22.558 -21.321  1.00  0.92           N  
ATOM   1335  CA  TYR A 166      -6.939 -23.926 -20.861  1.00  0.92           C  
ATOM   1336  C   TYR A 166      -8.238 -24.535 -20.347  1.00  0.92           C  
ATOM   1337  CB  TYR A 166      -5.873 -23.965 -19.762  1.00  0.91           C  
ATOM   1338  O   TYR A 166      -9.005 -23.874 -19.642  1.00  0.91           O  
ATOM   1339  CG  TYR A 166      -5.780 -25.295 -19.054  1.00  0.89           C  
ATOM   1340  CD1 TYR A 166      -6.454 -25.517 -17.855  1.00  0.86           C  
ATOM   1341  CD2 TYR A 166      -5.018 -26.331 -19.581  1.00  0.86           C  
ATOM   1342  CE1 TYR A 166      -6.369 -26.740 -17.198  1.00  0.87           C  
ATOM   1343  CE2 TYR A 166      -4.926 -27.559 -18.933  1.00  0.87           C  
ATOM   1344  OH  TYR A 166      -5.517 -28.966 -17.098  1.00  0.83           O  
ATOM   1345  CZ  TYR A 166      -5.605 -27.753 -17.744  1.00  0.87           C  
ATOM   1346  N   VAL A 167      -8.405 -25.921 -20.628  1.00  0.94           N  
ATOM   1347  CA  VAL A 167      -9.544 -26.641 -20.069  1.00  0.94           C  
ATOM   1348  C   VAL A 167      -9.247 -28.139 -20.045  1.00  0.93           C  
ATOM   1349  CB  VAL A 167     -10.837 -26.367 -20.869  1.00  0.93           C  
ATOM   1350  O   VAL A 167      -8.582 -28.661 -20.943  1.00  0.92           O  
ATOM   1351  CG1 VAL A 167     -10.731 -26.942 -22.280  1.00  0.89           C  
ATOM   1352  CG2 VAL A 167     -12.048 -26.949 -20.141  1.00  0.88           C  
ATOM   1353  N   GLU A 168      -9.793 -28.826 -19.012  1.00  0.92           N  
ATOM   1354  CA  GLU A 168      -9.856 -30.284 -18.969  1.00  0.93           C  
ATOM   1355  C   GLU A 168     -11.248 -30.788 -19.342  1.00  0.92           C  
ATOM   1356  CB  GLU A 168      -9.465 -30.798 -17.581  1.00  0.90           C  
ATOM   1357  O   GLU A 168     -12.248 -30.337 -18.780  1.00  0.91           O  
ATOM   1358  CG  GLU A 168      -8.040 -30.450 -17.175  1.00  0.80           C  
ATOM   1359  CD  GLU A 168      -7.596 -31.140 -15.895  1.00  0.78           C  
ATOM   1360  OE1 GLU A 168      -8.323 -32.030 -15.401  1.00  0.79           O  
ATOM   1361  OE2 GLU A 168      -6.511 -30.785 -15.381  1.00  0.78           O  
ATOM   1362  N   PHE A 169     -11.233 -31.695 -20.251  1.00  0.94           N  
ATOM   1363  CA  PHE A 169     -12.498 -32.254 -20.714  1.00  0.94           C  
ATOM   1364  C   PHE A 169     -12.352 -33.739 -21.025  1.00  0.93           C  
ATOM   1365  CB  PHE A 169     -12.995 -31.505 -21.954  1.00  0.94           C  
ATOM   1366  O   PHE A 169     -11.493 -34.131 -21.817  1.00  0.91           O  
ATOM   1367  CG  PHE A 169     -14.321 -31.996 -22.469  1.00  0.94           C  
ATOM   1368  CD1 PHE A 169     -15.481 -31.821 -21.723  1.00  0.93           C  
ATOM   1369  CD2 PHE A 169     -14.408 -32.634 -23.700  1.00  0.92           C  
ATOM   1370  CE1 PHE A 169     -16.709 -32.275 -22.197  1.00  0.93           C  
ATOM   1371  CE2 PHE A 169     -15.633 -33.090 -24.180  1.00  0.93           C  
ATOM   1372  CZ  PHE A 169     -16.782 -32.911 -23.427  1.00  0.93           C  
ATOM   1373  N   LYS A 170     -13.098 -34.576 -20.341  1.00  0.93           N  
ATOM   1374  CA  LYS A 170     -13.158 -36.025 -20.514  1.00  0.93           C  
ATOM   1375  C   LYS A 170     -11.773 -36.652 -20.382  1.00  0.90           C  
ATOM   1376  CB  LYS A 170     -13.766 -36.379 -21.872  1.00  0.92           C  
ATOM   1377  O   LYS A 170     -11.413 -37.544 -21.153  1.00  0.87           O  
ATOM   1378  CG  LYS A 170     -15.235 -36.007 -22.009  1.00  0.90           C  
ATOM   1379  CD  LYS A 170     -15.781 -36.382 -23.380  1.00  0.87           C  
ATOM   1380  CE  LYS A 170     -17.269 -36.076 -23.493  1.00  0.88           C  
ATOM   1381  NZ  LYS A 170     -17.775 -36.290 -24.882  1.00  0.88           N  
ATOM   1382  N   GLY A 171     -11.009 -36.137 -19.413  1.00  0.89           N  
ATOM   1383  CA  GLY A 171      -9.722 -36.661 -18.985  1.00  0.90           C  
ATOM   1384  C   GLY A 171      -8.565 -36.167 -19.833  1.00  0.89           C  
ATOM   1385  O   GLY A 171      -7.408 -36.495 -19.565  1.00  0.87           O  
ATOM   1386  N   LYS A 172      -8.810 -35.320 -20.820  1.00  0.90           N  
ATOM   1387  CA  LYS A 172      -7.784 -34.717 -21.667  1.00  0.91           C  
ATOM   1388  C   LYS A 172      -7.609 -33.235 -21.348  1.00  0.91           C  
ATOM   1389  CB  LYS A 172      -8.135 -34.897 -23.144  1.00  0.90           C  
ATOM   1390  O   LYS A 172      -8.562 -32.564 -20.946  1.00  0.90           O  
ATOM   1391  CG  LYS A 172      -8.089 -36.342 -23.620  1.00  0.86           C  
ATOM   1392  CD  LYS A 172      -8.306 -36.443 -25.124  1.00  0.84           C  
ATOM   1393  CE  LYS A 172      -8.045 -37.853 -25.635  1.00  0.83           C  
ATOM   1394  NZ  LYS A 172      -7.616 -37.854 -27.065  1.00  0.84           N  
ATOM   1395  N   LYS A 173      -6.412 -32.766 -21.541  1.00  0.89           N  
ATOM   1396  CA  LYS A 173      -6.053 -31.363 -21.354  1.00  0.90           C  
ATOM   1397  C   LYS A 173      -5.926 -30.645 -22.694  1.00  0.90           C  
ATOM   1398  CB  LYS A 173      -4.745 -31.244 -20.570  1.00  0.88           C  
ATOM   1399  O   LYS A 173      -5.177 -31.081 -23.570  1.00  0.89           O  
ATOM   1400  CG  LYS A 173      -4.805 -31.841 -19.172  1.00  0.85           C  
ATOM   1401  CD  LYS A 173      -3.436 -31.837 -18.503  1.00  0.84           C  
ATOM   1402  CE  LYS A 173      -3.477 -32.513 -17.140  1.00  0.83           C  
ATOM   1403  NZ  LYS A 173      -2.106 -32.738 -16.591  1.00  0.82           N  
ATOM   1404  N   TYR A 174      -6.610 -29.545 -22.823  1.00  0.90           N  
ATOM   1405  CA  TYR A 174      -6.599 -28.802 -24.078  1.00  0.90           C  
ATOM   1406  C   TYR A 174      -6.130 -27.368 -23.859  1.00  0.90           C  
ATOM   1407  CB  TYR A 174      -7.992 -28.804 -24.716  1.00  0.90           C  
ATOM   1408  O   TYR A 174      -6.446 -26.754 -22.837  1.00  0.89           O  
ATOM   1409  CG  TYR A 174      -8.485 -30.180 -25.092  1.00  0.91           C  
ATOM   1410  CD1 TYR A 174      -7.933 -30.868 -26.170  1.00  0.90           C  
ATOM   1411  CD2 TYR A 174      -9.503 -30.794 -24.371  1.00  0.90           C  
ATOM   1412  CE1 TYR A 174      -8.386 -32.136 -26.522  1.00  0.90           C  
ATOM   1413  CE2 TYR A 174      -9.963 -32.061 -24.713  1.00  0.90           C  
ATOM   1414  OH  TYR A 174      -9.851 -33.978 -26.132  1.00  0.88           O  
ATOM   1415  CZ  TYR A 174      -9.399 -32.723 -25.788  1.00  0.90           C  
ATOM   1416  N   ILE A 175      -5.454 -26.856 -24.778  1.00  0.88           N  
ATOM   1417  CA  ILE A 175      -5.111 -25.448 -24.947  1.00  0.88           C  
ATOM   1418  C   ILE A 175      -5.759 -24.909 -26.221  1.00  0.88           C  
ATOM   1419  CB  ILE A 175      -3.581 -25.241 -24.995  1.00  0.86           C  
ATOM   1420  O   ILE A 175      -5.670 -25.532 -27.281  1.00  0.87           O  
ATOM   1421  CG1 ILE A 175      -2.939 -25.699 -23.680  1.00  0.80           C  
ATOM   1422  CG2 ILE A 175      -3.243 -23.776 -25.288  1.00  0.80           C  
ATOM   1423  CD1 ILE A 175      -3.326 -24.853 -22.474  1.00  0.77           C  
ATOM   1424  N   PHE A 176      -6.379 -23.809 -26.089  1.00  0.89           N  
ATOM   1425  CA  PHE A 176      -6.907 -23.036 -27.207  1.00  0.90           C  
ATOM   1426  C   PHE A 176      -6.123 -21.742 -27.389  1.00  0.89           C  
ATOM   1427  CB  PHE A 176      -8.392 -22.725 -26.992  1.00  0.90           C  
ATOM   1428  O   PHE A 176      -5.863 -21.026 -26.419  1.00  0.88           O  
ATOM   1429  CG  PHE A 176      -9.261 -23.949 -26.894  1.00  0.91           C  
ATOM   1430  CD1 PHE A 176      -9.914 -24.447 -28.015  1.00  0.90           C  
ATOM   1431  CD2 PHE A 176      -9.425 -24.603 -25.680  1.00  0.90           C  
ATOM   1432  CE1 PHE A 176     -10.719 -25.580 -27.927  1.00  0.90           C  
ATOM   1433  CE2 PHE A 176     -10.228 -25.736 -25.584  1.00  0.90           C  
ATOM   1434  CZ  PHE A 176     -10.875 -26.222 -26.709  1.00  0.91           C  
ATOM   1435  N   ILE A 177      -5.767 -21.415 -28.565  1.00  0.86           N  
ATOM   1436  CA  ILE A 177      -5.088 -20.169 -28.903  1.00  0.86           C  
ATOM   1437  C   ILE A 177      -5.940 -19.367 -29.884  1.00  0.86           C  
ATOM   1438  CB  ILE A 177      -3.687 -20.432 -29.500  1.00  0.84           C  
ATOM   1439  O   ILE A 177      -6.314 -19.870 -30.946  1.00  0.84           O  
ATOM   1440  CG1 ILE A 177      -2.808 -21.179 -28.490  1.00  0.82           C  
ATOM   1441  CG2 ILE A 177      -3.029 -19.118 -29.932  1.00  0.82           C  
ATOM   1442  CD1 ILE A 177      -1.387 -21.431 -28.974  1.00  0.80           C  
ATOM   1443  N   LEU A 178      -6.274 -18.179 -29.482  1.00  0.86           N  
ATOM   1444  CA  LEU A 178      -6.880 -17.164 -30.338  1.00  0.86           C  
ATOM   1445  C   LEU A 178      -5.824 -16.477 -31.197  1.00  0.85           C  
ATOM   1446  CB  LEU A 178      -7.623 -16.125 -29.494  1.00  0.85           C  
ATOM   1447  O   LEU A 178      -4.851 -15.929 -30.673  1.00  0.84           O  
ATOM   1448  CG  LEU A 178      -8.392 -15.051 -30.264  1.00  0.84           C  
ATOM   1449  CD1 LEU A 178      -9.607 -15.662 -30.955  1.00  0.81           C  
ATOM   1450  CD2 LEU A 178      -8.814 -13.922 -29.330  1.00  0.81           C  
ATOM   1451  N   SER A 179      -5.960 -16.488 -32.488  1.00  0.82           N  
ATOM   1452  CA  SER A 179      -4.998 -15.881 -33.402  1.00  0.81           C  
ATOM   1453  C   SER A 179      -5.687 -14.939 -34.384  1.00  0.81           C  
ATOM   1454  CB  SER A 179      -4.232 -16.960 -34.169  1.00  0.80           C  
ATOM   1455  O   SER A 179      -6.730 -15.276 -34.948  1.00  0.79           O  
ATOM   1456  OG  SER A 179      -3.541 -17.817 -33.276  1.00  0.76           O  
ATOM   1457  N   ARG A 180      -5.106 -13.840 -34.545  1.00  0.77           N  
ATOM   1458  CA  ARG A 180      -5.554 -12.900 -35.568  1.00  0.76           C  
ATOM   1459  C   ARG A 180      -5.299 -13.451 -36.967  1.00  0.76           C  
ATOM   1460  CB  ARG A 180      -4.853 -11.550 -35.402  1.00  0.74           C  
ATOM   1461  O   ARG A 180      -4.210 -13.954 -37.253  1.00  0.74           O  
ATOM   1462  CG  ARG A 180      -5.333 -10.483 -36.373  1.00  0.71           C  
ATOM   1463  CD  ARG A 180      -4.620  -9.156 -36.151  1.00  0.69           C  
ATOM   1464  NE  ARG A 180      -4.938  -8.191 -37.200  1.00  0.62           N  
ATOM   1465  NH1 ARG A 180      -3.435  -6.595 -36.474  1.00  0.56           N  
ATOM   1466  NH2 ARG A 180      -4.733  -6.198 -38.321  1.00  0.52           N  
ATOM   1467  CZ  ARG A 180      -4.368  -6.997 -37.329  1.00  0.63           C  
ATOM   1468  N   VAL A 181      -6.326 -13.357 -37.831  1.00  0.74           N  
ATOM   1469  CA  VAL A 181      -6.248 -13.762 -39.231  1.00  0.74           C  
ATOM   1470  C   VAL A 181      -6.356 -12.533 -40.131  1.00  0.73           C  
ATOM   1471  CB  VAL A 181      -7.350 -14.784 -39.589  1.00  0.71           C  
ATOM   1472  O   VAL A 181      -7.024 -11.557 -39.782  1.00  0.68           O  
ATOM   1473  CG1 VAL A 181      -7.055 -15.447 -40.933  1.00  0.65           C  
ATOM   1474  CG2 VAL A 181      -7.480 -15.835 -38.488  1.00  0.65           C  
ATOM   1475  N   GLU A 182      -5.375 -12.320 -41.222  1.00  0.53           N  
ATOM   1476  CA  GLU A 182      -5.212 -11.330 -42.283  1.00  0.53           C  
ATOM   1477  C   GLU A 182      -6.540 -10.659 -42.621  1.00  0.53           C  
ATOM   1478  CB  GLU A 182      -4.615 -11.976 -43.535  1.00  0.46           C  
ATOM   1479  O   GLU A 182      -7.568 -11.330 -42.737  1.00  0.50           O  
ATOM   1480  CG  GLU A 182      -3.436 -11.212 -44.120  1.00  0.42           C  
ATOM   1481  CD  GLU A 182      -2.864 -11.858 -45.372  1.00  0.46           C  
ATOM   1482  OE1 GLU A 182      -3.388 -12.908 -45.807  1.00  0.44           O  
ATOM   1483  OE2 GLU A 182      -1.882 -11.309 -45.921  1.00  0.39           O  
ATOM   1484  N   GLY A 183      -6.235  -9.239 -42.928  1.00  0.48           N  
ATOM   1485  CA  GLY A 183      -7.105  -8.367 -43.701  1.00  0.47           C  
ATOM   1486  C   GLY A 183      -8.038  -7.538 -42.839  1.00  0.48           C  
ATOM   1487  O   GLY A 183      -8.856  -6.775 -43.356  1.00  0.45           O  
ATOM   1488  N   THR A 184      -7.827  -7.510 -41.460  1.00  0.49           N  
ATOM   1489  CA  THR A 184      -8.707  -6.627 -40.702  1.00  0.48           C  
ATOM   1490  C   THR A 184      -7.935  -5.428 -40.160  1.00  0.49           C  
ATOM   1491  CB  THR A 184      -9.381  -7.376 -39.538  1.00  0.45           C  
ATOM   1492  O   THR A 184      -6.905  -5.593 -39.502  1.00  0.47           O  
ATOM   1493  CG2 THR A 184     -10.406  -8.382 -40.051  1.00  0.40           C  
ATOM   1494  OG1 THR A 184      -8.382  -8.072 -38.782  1.00  0.38           O  
ATOM   1495  N   THR A 185      -7.775  -4.471 -41.037  1.00  0.50           N  
ATOM   1496  CA  THR A 185      -7.390  -3.139 -40.584  1.00  0.49           C  
ATOM   1497  C   THR A 185      -8.199  -2.731 -39.356  1.00  0.50           C  
ATOM   1498  CB  THR A 185      -7.580  -2.093 -41.698  1.00  0.47           C  
ATOM   1499  O   THR A 185      -9.317  -3.211 -39.155  1.00  0.48           O  
ATOM   1500  CG2 THR A 185      -6.664  -2.380 -42.883  1.00  0.41           C  
ATOM   1501  OG1 THR A 185      -8.942  -2.119 -42.143  1.00  0.41           O  
ATOM   1502  N   TRP A 186      -7.562  -2.001 -38.267  1.00  0.39           N  
ATOM   1503  CA  TRP A 186      -8.141  -1.482 -37.032  1.00  0.50           C  
ATOM   1504  C   TRP A 186      -9.555  -0.962 -37.270  1.00  0.41           C  
ATOM   1505  CB  TRP A 186      -7.264  -0.369 -36.453  1.00  0.42           C  
ATOM   1506  O   TRP A 186     -10.339  -0.825 -36.328  1.00  0.39           O  
ATOM   1507  CG  TRP A 186      -5.887  -0.818 -36.065  1.00  0.43           C  
ATOM   1508  CD1 TRP A 186      -4.719  -0.557 -36.726  1.00  0.40           C  
ATOM   1509  CD2 TRP A 186      -5.536  -1.612 -34.928  1.00  0.40           C  
ATOM   1510  CE2 TRP A 186      -4.136  -1.794 -34.961  1.00  0.35           C  
ATOM   1511  CE3 TRP A 186      -6.271  -2.187 -33.882  1.00  0.24           C  
ATOM   1512  NE1 TRP A 186      -3.662  -1.141 -36.067  1.00  0.23           N  
ATOM   1513  CH2 TRP A 186      -4.198  -3.080 -32.975  1.00  0.22           C  
ATOM   1514  CZ2 TRP A 186      -3.455  -2.528 -33.986  1.00  0.22           C  
ATOM   1515  CZ3 TRP A 186      -5.591  -2.917 -32.913  1.00  0.22           C  
ATOM   1516  N   THR A 187      -9.996  -0.697 -38.514  1.00  0.47           N  
ATOM   1517  CA  THR A 187     -11.271  -0.086 -38.874  1.00  0.46           C  
ATOM   1518  C   THR A 187     -12.279  -1.150 -39.299  1.00  0.47           C  
ATOM   1519  CB  THR A 187     -11.097   0.943 -40.007  1.00  0.44           C  
ATOM   1520  O   THR A 187     -13.441  -0.838 -39.570  1.00  0.44           O  
ATOM   1521  CG2 THR A 187     -10.267   2.135 -39.544  1.00  0.39           C  
ATOM   1522  OG1 THR A 187     -10.439   0.317 -41.115  1.00  0.37           O  
ATOM   1523  N   LYS A 188     -11.948  -2.400 -39.381  1.00  0.53           N  
ATOM   1524  CA  LYS A 188     -12.822  -3.507 -39.756  1.00  0.52           C  
ATOM   1525  C   LYS A 188     -12.851  -4.577 -38.667  1.00  0.52           C  
ATOM   1526  CB  LYS A 188     -12.372  -4.122 -41.082  1.00  0.47           C  
ATOM   1527  O   LYS A 188     -11.915  -4.688 -37.873  1.00  0.49           O  
ATOM   1528  CG  LYS A 188     -12.593  -3.220 -42.288  1.00  0.43           C  
ATOM   1529  CD  LYS A 188     -12.227  -3.926 -43.587  1.00  0.44           C  
ATOM   1530  CE  LYS A 188     -12.412  -3.013 -44.792  1.00  0.36           C  
ATOM   1531  NZ  LYS A 188     -12.054  -3.700 -46.068  1.00  0.35           N  
ATOM   1532  N   ALA A 189     -13.969  -5.151 -38.386  1.00  0.59           N  
ATOM   1533  CA  ALA A 189     -14.162  -6.271 -37.468  1.00  0.57           C  
ATOM   1534  C   ALA A 189     -12.991  -7.247 -37.539  1.00  0.59           C  
ATOM   1535  CB  ALA A 189     -15.472  -6.992 -37.778  1.00  0.54           C  
ATOM   1536  O   ALA A 189     -12.668  -7.761 -38.612  1.00  0.56           O  
ATOM   1537  N   GLU A 190     -12.049  -7.169 -36.635  1.00  0.68           N  
ATOM   1538  CA  GLU A 190     -11.017  -8.193 -36.506  1.00  0.68           C  
ATOM   1539  C   GLU A 190     -11.625  -9.593 -36.504  1.00  0.69           C  
ATOM   1540  CB  GLU A 190     -10.198  -7.973 -35.232  1.00  0.65           C  
ATOM   1541  O   GLU A 190     -12.671  -9.820 -35.893  1.00  0.67           O  
ATOM   1542  CG  GLU A 190      -9.307  -6.740 -35.278  1.00  0.62           C  
ATOM   1543  CD  GLU A 190      -8.343  -6.652 -34.105  1.00  0.61           C  
ATOM   1544  OE1 GLU A 190      -8.537  -7.378 -33.104  1.00  0.60           O  
ATOM   1545  OE2 GLU A 190      -7.387  -5.850 -34.188  1.00  0.55           O  
ATOM   1546  N   ARG A 191     -11.151 -10.442 -37.368  1.00  0.77           N  
ATOM   1547  CA  ARG A 191     -11.491 -11.861 -37.371  1.00  0.77           C  
ATOM   1548  C   ARG A 191     -10.350 -12.698 -36.803  1.00  0.78           C  
ATOM   1549  CB  ARG A 191     -11.830 -12.330 -38.788  1.00  0.76           C  
ATOM   1550  O   ARG A 191      -9.179 -12.435 -37.086  1.00  0.77           O  
ATOM   1551  CG  ARG A 191     -13.045 -11.642 -39.390  1.00  0.73           C  
ATOM   1552  CD  ARG A 191     -13.477 -12.301 -40.693  1.00  0.71           C  
ATOM   1553  NE  ARG A 191     -14.926 -12.245 -40.870  1.00  0.57           N  
ATOM   1554  NH1 ARG A 191     -14.956 -13.589 -42.749  1.00  0.54           N  
ATOM   1555  NH2 ARG A 191     -16.912 -12.739 -41.911  1.00  0.50           N  
ATOM   1556  CZ  ARG A 191     -15.595 -12.858 -41.843  1.00  0.61           C  
ATOM   1557  N   HIS A 192     -10.718 -13.551 -36.025  1.00  0.81           N  
ATOM   1558  CA  HIS A 192      -9.791 -14.423 -35.311  1.00  0.81           C  
ATOM   1559  C   HIS A 192     -10.106 -15.892 -35.570  1.00  0.82           C  
ATOM   1560  CB  HIS A 192      -9.832 -14.134 -33.810  1.00  0.80           C  
ATOM   1561  O   HIS A 192     -11.249 -16.243 -35.873  1.00  0.81           O  
ATOM   1562  CG  HIS A 192      -9.396 -12.748 -33.453  1.00  0.78           C  
ATOM   1563  CD2 HIS A 192      -8.241 -12.290 -32.917  1.00  0.76           C  
ATOM   1564  ND1 HIS A 192     -10.200 -11.644 -33.641  1.00  0.78           N  
ATOM   1565  CE1 HIS A 192      -9.554 -10.563 -33.235  1.00  0.75           C  
ATOM   1566  NE2 HIS A 192      -8.363 -10.928 -32.792  1.00  0.73           N  
ATOM   1567  N   ARG A 193      -9.114 -16.595 -35.505  1.00  0.83           N  
ATOM   1568  CA  ARG A 193      -9.204 -18.052 -35.507  1.00  0.84           C  
ATOM   1569  C   ARG A 193      -8.854 -18.625 -34.138  1.00  0.84           C  
ATOM   1570  CB  ARG A 193      -8.283 -18.646 -36.575  1.00  0.81           C  
ATOM   1571  O   ARG A 193      -7.915 -18.162 -33.487  1.00  0.84           O  
ATOM   1572  CG  ARG A 193      -8.365 -20.160 -36.686  1.00  0.75           C  
ATOM   1573  CD  ARG A 193      -7.440 -20.697 -37.770  1.00  0.72           C  
ATOM   1574  NE  ARG A 193      -7.956 -20.415 -39.106  1.00  0.65           N  
ATOM   1575  NH1 ARG A 193      -6.162 -21.351 -40.221  1.00  0.53           N  
ATOM   1576  NH2 ARG A 193      -7.896 -20.428 -41.402  1.00  0.48           N  
ATOM   1577  CZ  ARG A 193      -7.337 -20.732 -40.240  1.00  0.64           C  
ATOM   1578  N   ILE A 194      -9.566 -19.651 -33.764  1.00  0.87           N  
ATOM   1579  CA  ILE A 194      -9.231 -20.426 -32.574  1.00  0.87           C  
ATOM   1580  C   ILE A 194      -8.660 -21.781 -32.984  1.00  0.87           C  
ATOM   1581  CB  ILE A 194     -10.461 -20.617 -31.659  1.00  0.87           C  
ATOM   1582  O   ILE A 194      -9.287 -22.521 -33.746  1.00  0.86           O  
ATOM   1583  CG1 ILE A 194     -11.054 -19.258 -31.270  1.00  0.88           C  
ATOM   1584  CG2 ILE A 194     -10.087 -21.428 -30.415  1.00  0.88           C  
ATOM   1585  CD1 ILE A 194     -12.386 -19.350 -30.540  1.00  0.87           C  
ATOM   1586  N   THR A 195      -7.505 -22.070 -32.513  1.00  0.84           N  
ATOM   1587  CA  THR A 195      -6.829 -23.345 -32.720  1.00  0.85           C  
ATOM   1588  C   THR A 195      -6.800 -24.158 -31.429  1.00  0.85           C  
ATOM   1589  CB  THR A 195      -5.391 -23.138 -33.231  1.00  0.83           C  
ATOM   1590  O   THR A 195      -6.429 -23.642 -30.372  1.00  0.85           O  
ATOM   1591  CG2 THR A 195      -4.754 -24.465 -33.633  1.00  0.78           C  
ATOM   1592  OG1 THR A 195      -5.415 -22.268 -34.370  1.00  0.81           O  
ATOM   1593  N   GLN A 196      -7.120 -25.371 -31.515  1.00  0.88           N  
ATOM   1594  CA  GLN A 196      -7.083 -26.320 -30.408  1.00  0.88           C  
ATOM   1595  C   GLN A 196      -5.827 -27.185 -30.468  1.00  0.87           C  
ATOM   1596  CB  GLN A 196      -8.331 -27.205 -30.416  1.00  0.87           C  
ATOM   1597  O   GLN A 196      -5.530 -27.787 -31.502  1.00  0.86           O  
ATOM   1598  CG  GLN A 196      -8.398 -28.185 -29.253  1.00  0.86           C  
ATOM   1599  CD  GLN A 196      -9.578 -29.134 -29.352  1.00  0.85           C  
ATOM   1600  NE2 GLN A 196     -10.074 -29.584 -28.204  1.00  0.86           N  
ATOM   1601  OE1 GLN A 196     -10.040 -29.458 -30.450  1.00  0.86           O  
ATOM   1602  N   PHE A 197      -5.235 -27.302 -29.365  1.00  0.84           N  
ATOM   1603  CA  PHE A 197      -4.128 -28.221 -29.131  1.00  0.84           C  
ATOM   1604  C   PHE A 197      -4.447 -29.171 -27.982  1.00  0.84           C  
ATOM   1605  CB  PHE A 197      -2.840 -27.448 -28.830  1.00  0.83           C  
ATOM   1606  O   PHE A 197      -5.226 -28.833 -27.088  1.00  0.83           O  
ATOM   1607  CG  PHE A 197      -2.466 -26.453 -29.896  1.00  0.81           C  
ATOM   1608  CD1 PHE A 197      -1.557 -26.789 -30.891  1.00  0.79           C  
ATOM   1609  CD2 PHE A 197      -3.026 -25.182 -29.902  1.00  0.80           C  
ATOM   1610  CE1 PHE A 197      -1.209 -25.870 -31.879  1.00  0.80           C  
ATOM   1611  CE2 PHE A 197      -2.683 -24.259 -30.886  1.00  0.80           C  
ATOM   1612  CZ  PHE A 197      -1.774 -24.604 -31.873  1.00  0.77           C  
ATOM   1613  N   GLU A 198      -3.896 -30.317 -27.922  1.00  0.86           N  
ATOM   1614  CA  GLU A 198      -3.813 -31.154 -26.729  1.00  0.85           C  
ATOM   1615  C   GLU A 198      -2.501 -30.925 -25.984  1.00  0.84           C  
ATOM   1616  CB  GLU A 198      -3.957 -32.633 -27.097  1.00  0.84           C  
ATOM   1617  O   GLU A 198      -1.435 -30.861 -26.600  1.00  0.82           O  
ATOM   1618  CG  GLU A 198      -4.037 -33.562 -25.895  1.00  0.82           C  
ATOM   1619  CD  GLU A 198      -4.383 -34.995 -26.266  1.00  0.81           C  
ATOM   1620  OE1 GLU A 198      -4.841 -35.233 -27.406  1.00  0.81           O  
ATOM   1621  OE2 GLU A 198      -4.197 -35.887 -25.408  1.00  0.81           O  
ATOM   1622  N   LEU A 199      -2.640 -30.734 -24.711  1.00  0.81           N  
ATOM   1623  CA  LEU A 199      -1.492 -30.684 -23.812  1.00  0.81           C  
ATOM   1624  C   LEU A 199      -1.139 -32.077 -23.303  1.00  0.80           C  
ATOM   1625  CB  LEU A 199      -1.776 -29.752 -22.631  1.00  0.79           C  
ATOM   1626  O   LEU A 199      -1.931 -32.703 -22.594  1.00  0.78           O  
ATOM   1627  CG  LEU A 199      -0.617 -29.513 -21.663  1.00  0.75           C  
ATOM   1628  CD1 LEU A 199       0.498 -28.735 -22.353  1.00  0.72           C  
ATOM   1629  CD2 LEU A 199      -1.102 -28.773 -20.420  1.00  0.72           C  
ATOM   1630  N   THR A 200       0.051 -32.528 -23.700  1.00  0.79           N  
ATOM   1631  CA  THR A 200       0.521 -33.860 -23.335  1.00  0.78           C  
ATOM   1632  C   THR A 200       1.052 -33.873 -21.904  1.00  0.77           C  
ATOM   1633  CB  THR A 200       1.620 -34.347 -24.297  1.00  0.75           C  
ATOM   1634  O   THR A 200       1.270 -32.816 -21.308  1.00  0.74           O  
ATOM   1635  CG2 THR A 200       1.082 -34.497 -25.716  1.00  0.72           C  
ATOM   1636  OG1 THR A 200       2.696 -33.401 -24.303  1.00  0.73           O  
ATOM   1637  N   GLU A 201       1.282 -34.981 -21.223  1.00  0.73           N  
ATOM   1638  CA  GLU A 201       1.709 -35.131 -19.835  1.00  0.71           C  
ATOM   1639  C   GLU A 201       3.087 -34.515 -19.612  1.00  0.70           C  
ATOM   1640  CB  GLU A 201       1.722 -36.608 -19.433  1.00  0.68           C  
ATOM   1641  O   GLU A 201       3.389 -34.035 -18.517  1.00  0.68           O  
ATOM   1642  CG  GLU A 201       0.337 -37.226 -19.314  1.00  0.65           C  
ATOM   1643  CD  GLU A 201       0.355 -38.637 -18.748  1.00  0.64           C  
ATOM   1644  OE1 GLU A 201       1.452 -39.229 -18.628  1.00  0.67           O  
ATOM   1645  OE2 GLU A 201      -0.736 -39.155 -18.422  1.00  0.65           O  
ATOM   1646  N   ASP A 202       3.848 -34.538 -20.648  1.00  0.64           N  
ATOM   1647  CA  ASP A 202       5.188 -33.970 -20.544  1.00  0.62           C  
ATOM   1648  C   ASP A 202       5.153 -32.449 -20.684  1.00  0.62           C  
ATOM   1649  CB  ASP A 202       6.111 -34.574 -21.604  1.00  0.60           C  
ATOM   1650  O   ASP A 202       6.190 -31.788 -20.595  1.00  0.60           O  
ATOM   1651  CG  ASP A 202       5.721 -34.188 -23.020  1.00  0.58           C  
ATOM   1652  OD1 ASP A 202       4.608 -33.657 -23.222  1.00  0.60           O  
ATOM   1653  OD2 ASP A 202       6.532 -34.421 -23.942  1.00  0.64           O  
ATOM   1654  N   GLY A 203       3.878 -31.923 -20.898  1.00  0.63           N  
ATOM   1655  CA  GLY A 203       3.697 -30.484 -21.011  1.00  0.62           C  
ATOM   1656  C   GLY A 203       3.903 -29.966 -22.422  1.00  0.63           C  
ATOM   1657  O   GLY A 203       3.916 -28.754 -22.647  1.00  0.61           O  
ATOM   1658  N   SER A 204       4.139 -30.786 -23.432  1.00  0.65           N  
ATOM   1659  CA  SER A 204       4.226 -30.334 -24.817  1.00  0.65           C  
ATOM   1660  C   SER A 204       2.843 -30.211 -25.447  1.00  0.66           C  
ATOM   1661  CB  SER A 204       5.087 -31.292 -25.641  1.00  0.62           C  
ATOM   1662  O   SER A 204       1.899 -30.880 -25.020  1.00  0.66           O  
ATOM   1663  OG  SER A 204       4.455 -32.554 -25.767  1.00  0.62           O  
ATOM   1664  N   LEU A 205       2.620 -29.322 -26.405  1.00  0.69           N  
ATOM   1665  CA  LEU A 205       1.417 -29.284 -27.229  1.00  0.69           C  
ATOM   1666  C   LEU A 205       1.516 -30.276 -28.383  1.00  0.70           C  
ATOM   1667  CB  LEU A 205       1.185 -27.872 -27.773  1.00  0.66           C  
ATOM   1668  O   LEU A 205       2.564 -30.387 -29.023  1.00  0.69           O  
ATOM   1669  CG  LEU A 205       0.920 -26.780 -26.735  1.00  0.64           C  
ATOM   1670  CD1 LEU A 205       0.704 -25.436 -27.423  1.00  0.62           C  
ATOM   1671  CD2 LEU A 205      -0.282 -27.144 -25.871  1.00  0.62           C  
ATOM   1672  N   THR A 206       0.585 -31.005 -28.660  1.00  0.69           N  
ATOM   1673  CA  THR A 206       0.442 -31.778 -29.889  1.00  0.69           C  
ATOM   1674  C   THR A 206       0.413 -30.858 -31.106  1.00  0.69           C  
ATOM   1675  CB  THR A 206      -0.834 -32.639 -29.862  1.00  0.66           C  
ATOM   1676  O   THR A 206       0.360 -29.634 -30.965  1.00  0.67           O  
ATOM   1677  CG2 THR A 206      -0.828 -33.594 -28.672  1.00  0.65           C  
ATOM   1678  OG1 THR A 206      -1.979 -31.783 -29.768  1.00  0.70           O  
ATOM   1679  N   GLN A 207       0.428 -31.383 -32.286  1.00  0.69           N  
ATOM   1680  CA  GLN A 207      -0.028 -30.668 -33.474  1.00  0.69           C  
ATOM   1681  C   GLN A 207      -1.449 -30.143 -33.289  1.00  0.71           C  
ATOM   1682  CB  GLN A 207       0.041 -31.573 -34.705  1.00  0.65           C  
ATOM   1683  O   GLN A 207      -2.213 -30.675 -32.480  1.00  0.71           O  
ATOM   1684  CG  GLN A 207       1.457 -31.989 -35.084  1.00  0.64           C  
ATOM   1685  CD  GLN A 207       2.338 -30.808 -35.445  1.00  0.64           C  
ATOM   1686  NE2 GLN A 207       3.584 -30.836 -34.985  1.00  0.60           N  
ATOM   1687  OE1 GLN A 207       1.903 -29.879 -36.134  1.00  0.67           O  
ATOM   1688  N   PRO A 208      -1.687 -28.901 -33.960  1.00  0.71           N  
ATOM   1689  CA  PRO A 208      -3.083 -28.460 -33.913  1.00  0.72           C  
ATOM   1690  C   PRO A 208      -4.068 -29.585 -34.224  1.00  0.75           C  
ATOM   1691  CB  PRO A 208      -3.145 -27.369 -34.985  1.00  0.69           C  
ATOM   1692  O   PRO A 208      -3.961 -30.233 -35.268  1.00  0.76           O  
ATOM   1693  CG  PRO A 208      -1.740 -26.875 -35.109  1.00  0.69           C  
ATOM   1694  CD  PRO A 208      -0.807 -28.028 -34.873  1.00  0.70           C  
ATOM   1695  N   LEU A 209      -5.019 -29.829 -33.378  1.00  0.76           N  
ATOM   1696  CA  LEU A 209      -6.062 -30.836 -33.543  1.00  0.79           C  
ATOM   1697  C   LEU A 209      -7.146 -30.345 -34.497  1.00  0.77           C  
ATOM   1698  CB  LEU A 209      -6.681 -31.193 -32.189  1.00  0.74           C  
ATOM   1699  O   LEU A 209      -7.560 -31.074 -35.400  1.00  0.75           O  
ATOM   1700  CG  LEU A 209      -5.758 -31.881 -31.182  1.00  0.72           C  
ATOM   1701  CD1 LEU A 209      -6.515 -32.193 -29.896  1.00  0.70           C  
ATOM   1702  CD2 LEU A 209      -5.164 -33.151 -31.780  1.00  0.73           C  
ATOM   1703  N   THR A 210      -7.576 -29.086 -34.306  1.00  0.80           N  
ATOM   1704  CA  THR A 210      -8.603 -28.452 -35.126  1.00  0.82           C  
ATOM   1705  C   THR A 210      -8.527 -26.932 -35.009  1.00  0.81           C  
ATOM   1706  CB  THR A 210     -10.011 -28.930 -34.727  1.00  0.78           C  
ATOM   1707  O   THR A 210      -7.943 -26.406 -34.059  1.00  0.79           O  
ATOM   1708  CG2 THR A 210     -10.353 -28.506 -33.303  1.00  0.66           C  
ATOM   1709  OG1 THR A 210     -10.974 -28.366 -35.626  1.00  0.71           O  
ATOM   1710  N   PHE A 211      -9.049 -26.231 -35.959  1.00  0.80           N  
ATOM   1711  CA  PHE A 211      -9.204 -24.783 -35.891  1.00  0.81           C  
ATOM   1712  C   PHE A 211     -10.513 -24.348 -36.539  1.00  0.81           C  
ATOM   1713  CB  PHE A 211      -8.024 -24.081 -36.570  1.00  0.77           C  
ATOM   1714  O   PHE A 211     -11.050 -25.050 -37.399  1.00  0.79           O  
ATOM   1715  CG  PHE A 211      -7.825 -24.481 -38.007  1.00  0.73           C  
ATOM   1716  CD1 PHE A 211      -7.041 -25.580 -38.335  1.00  0.68           C  
ATOM   1717  CD2 PHE A 211      -8.424 -23.757 -39.030  1.00  0.70           C  
ATOM   1718  CE1 PHE A 211      -6.855 -25.952 -39.665  1.00  0.66           C  
ATOM   1719  CE2 PHE A 211      -8.243 -24.123 -40.361  1.00  0.67           C  
ATOM   1720  CZ  PHE A 211      -7.458 -25.220 -40.676  1.00  0.65           C  
ATOM   1721  N   THR A 212     -11.055 -23.220 -36.123  1.00  0.83           N  
ATOM   1722  CA  THR A 212     -12.259 -22.621 -36.687  1.00  0.84           C  
ATOM   1723  C   THR A 212     -11.945 -21.908 -37.999  1.00  0.82           C  
ATOM   1724  CB  THR A 212     -12.903 -21.628 -35.702  1.00  0.82           C  
ATOM   1725  O   THR A 212     -10.789 -21.574 -38.269  1.00  0.78           O  
ATOM   1726  CG2 THR A 212     -13.265 -22.313 -34.388  1.00  0.81           C  
ATOM   1727  OG1 THR A 212     -11.982 -20.563 -35.435  1.00  0.86           O  
ATOM   1728  N   LYS A 213     -12.877 -21.655 -38.819  1.00  0.84           N  
ATOM   1729  CA  LYS A 213     -12.813 -20.546 -39.767  1.00  0.84           C  
ATOM   1730  C   LYS A 213     -12.639 -19.214 -39.044  1.00  0.84           C  
ATOM   1731  CB  LYS A 213     -14.070 -20.510 -40.637  1.00  0.82           C  
ATOM   1732  O   LYS A 213     -12.832 -19.130 -37.830  1.00  0.82           O  
ATOM   1733  CG  LYS A 213     -15.349 -20.223 -39.865  1.00  0.78           C  
ATOM   1734  CD  LYS A 213     -16.581 -20.381 -40.747  1.00  0.76           C  
ATOM   1735  CE  LYS A 213     -17.859 -20.047 -39.988  1.00  0.69           C  
ATOM   1736  NZ  LYS A 213     -19.076 -20.285 -40.821  1.00  0.65           N  
ATOM   1737  N   PRO A 214     -12.291 -18.126 -39.779  1.00  0.81           N  
ATOM   1738  CA  PRO A 214     -12.267 -16.810 -39.135  1.00  0.82           C  
ATOM   1739  C   PRO A 214     -13.628 -16.403 -38.574  1.00  0.82           C  
ATOM   1740  CB  PRO A 214     -11.840 -15.872 -40.266  1.00  0.80           C  
ATOM   1741  O   PRO A 214     -14.633 -16.450 -39.288  1.00  0.81           O  
ATOM   1742  CG  PRO A 214     -11.083 -16.740 -41.218  1.00  0.79           C  
ATOM   1743  CD  PRO A 214     -11.743 -18.088 -41.261  1.00  0.78           C  
ATOM   1744  N   LEU A 215     -13.586 -16.139 -37.304  1.00  0.84           N  
ATOM   1745  CA  LEU A 215     -14.761 -15.698 -36.561  1.00  0.84           C  
ATOM   1746  C   LEU A 215     -14.634 -14.231 -36.164  1.00  0.83           C  
ATOM   1747  CB  LEU A 215     -14.960 -16.561 -35.312  1.00  0.83           C  
ATOM   1748  O   LEU A 215     -13.529 -13.745 -35.915  1.00  0.82           O  
ATOM   1749  CG  LEU A 215     -15.087 -18.068 -35.542  1.00  0.85           C  
ATOM   1750  CD1 LEU A 215     -15.118 -18.807 -34.208  1.00  0.84           C  
ATOM   1751  CD2 LEU A 215     -16.334 -18.381 -36.362  1.00  0.84           C  
ATOM   1752  N   GLU A 216     -15.725 -13.562 -36.068  1.00  0.81           N  
ATOM   1753  CA  GLU A 216     -15.709 -12.191 -35.569  1.00  0.81           C  
ATOM   1754  C   GLU A 216     -15.643 -12.159 -34.044  1.00  0.81           C  
ATOM   1755  CB  GLU A 216     -16.941 -11.425 -36.058  1.00  0.79           C  
ATOM   1756  O   GLU A 216     -16.669 -12.278 -33.371  1.00  0.79           O  
ATOM   1757  CG  GLU A 216     -16.958 -11.183 -37.560  1.00  0.74           C  
ATOM   1758  CD  GLU A 216     -18.090 -10.272 -38.008  1.00  0.71           C  
ATOM   1759  OE1 GLU A 216     -18.963  -9.934 -37.177  1.00  0.67           O  
ATOM   1760  OE2 GLU A 216     -18.104  -9.894 -39.201  1.00  0.63           O  
ATOM   1761  N   LEU A 217     -14.470 -11.968 -33.477  1.00  0.82           N  
ATOM   1762  CA  LEU A 217     -14.194 -11.988 -32.044  1.00  0.82           C  
ATOM   1763  C   LEU A 217     -13.348 -10.786 -31.637  1.00  0.82           C  
ATOM   1764  CB  LEU A 217     -13.481 -13.285 -31.653  1.00  0.82           C  
ATOM   1765  O   LEU A 217     -12.736 -10.135 -32.488  1.00  0.80           O  
ATOM   1766  CG  LEU A 217     -14.181 -14.588 -32.044  1.00  0.83           C  
ATOM   1767  CD1 LEU A 217     -13.328 -15.788 -31.646  1.00  0.82           C  
ATOM   1768  CD2 LEU A 217     -15.561 -14.668 -31.400  1.00  0.82           C  
ATOM   1769  N   GLY A 218     -13.266 -10.489 -30.383  1.00  0.80           N  
ATOM   1770  CA  GLY A 218     -12.415  -9.433 -29.857  1.00  0.80           C  
ATOM   1771  C   GLY A 218     -10.944  -9.802 -29.847  1.00  0.80           C  
ATOM   1772  O   GLY A 218     -10.595 -10.985 -29.864  1.00  0.78           O  
ATOM   1773  N   HIS A 219      -9.938  -8.813 -29.869  1.00  0.77           N  
ATOM   1774  CA  HIS A 219      -8.500  -8.834 -30.110  1.00  0.76           C  
ATOM   1775  C   HIS A 219      -7.754  -9.458 -28.936  1.00  0.77           C  
ATOM   1776  CB  HIS A 219      -7.979  -7.420 -30.371  1.00  0.75           C  
ATOM   1777  O   HIS A 219      -6.804 -10.220 -29.132  1.00  0.73           O  
ATOM   1778  CG  HIS A 219      -6.570  -7.382 -30.869  1.00  0.71           C  
ATOM   1779  CD2 HIS A 219      -5.417  -7.033 -30.251  1.00  0.69           C  
ATOM   1780  ND1 HIS A 219      -6.226  -7.730 -32.158  1.00  0.65           N  
ATOM   1781  CE1 HIS A 219      -4.919  -7.598 -32.310  1.00  0.67           C  
ATOM   1782  NE2 HIS A 219      -4.405  -7.176 -31.167  1.00  0.62           N  
ATOM   1783  N   GLN A 220      -8.149  -9.540 -27.715  1.00  0.80           N  
ATOM   1784  CA  GLN A 220      -7.416  -9.988 -26.535  1.00  0.81           C  
ATOM   1785  C   GLN A 220      -8.330 -10.742 -25.574  1.00  0.81           C  
ATOM   1786  CB  GLN A 220      -6.769  -8.800 -25.821  1.00  0.79           C  
ATOM   1787  O   GLN A 220      -9.517 -10.426 -25.460  1.00  0.80           O  
ATOM   1788  CG  GLN A 220      -5.623  -8.165 -26.597  1.00  0.74           C  
ATOM   1789  CD  GLN A 220      -5.121  -6.884 -25.960  1.00  0.71           C  
ATOM   1790  NE2 GLN A 220      -3.825  -6.623 -26.093  1.00  0.64           N  
ATOM   1791  OE1 GLN A 220      -5.892  -6.134 -25.352  1.00  0.69           O  
ATOM   1792  N   GLY A 221      -7.685 -11.676 -24.950  1.00  0.85           N  
ATOM   1793  CA  GLY A 221      -8.395 -12.495 -23.981  1.00  0.86           C  
ATOM   1794  C   GLY A 221      -9.049 -13.717 -24.598  1.00  0.87           C  
ATOM   1795  O   GLY A 221      -9.740 -13.612 -25.613  1.00  0.86           O  
ATOM   1796  N   LEU A 222      -8.845 -14.819 -24.070  1.00  0.91           N  
ATOM   1797  CA  LEU A 222      -9.539 -16.082 -24.293  1.00  0.92           C  
ATOM   1798  C   LEU A 222      -9.584 -16.911 -23.014  1.00  0.92           C  
ATOM   1799  CB  LEU A 222      -8.857 -16.879 -25.409  1.00  0.91           C  
ATOM   1800  O   LEU A 222      -8.570 -17.059 -22.329  1.00  0.91           O  
ATOM   1801  CG  LEU A 222      -9.602 -18.117 -25.910  1.00  0.90           C  
ATOM   1802  CD1 LEU A 222     -10.883 -17.710 -26.630  1.00  0.88           C  
ATOM   1803  CD2 LEU A 222      -8.707 -18.945 -26.826  1.00  0.88           C  
ATOM   1804  N   SER A 223     -10.708 -17.428 -22.676  1.00  0.94           N  
ATOM   1805  CA  SER A 223     -10.856 -18.350 -21.555  1.00  0.95           C  
ATOM   1806  C   SER A 223     -11.815 -19.486 -21.896  1.00  0.95           C  
ATOM   1807  CB  SER A 223     -11.352 -17.609 -20.313  1.00  0.94           C  
ATOM   1808  O   SER A 223     -12.526 -19.424 -22.900  1.00  0.95           O  
ATOM   1809  OG  SER A 223     -12.569 -16.935 -20.582  1.00  0.86           O  
ATOM   1810  N   ALA A 224     -11.781 -20.522 -21.079  1.00  0.96           N  
ATOM   1811  CA  ALA A 224     -12.596 -21.705 -21.344  1.00  0.96           C  
ATOM   1812  C   ALA A 224     -13.207 -22.249 -20.056  1.00  0.95           C  
ATOM   1813  CB  ALA A 224     -11.762 -22.783 -22.031  1.00  0.95           C  
ATOM   1814  O   ALA A 224     -12.620 -22.119 -18.980  1.00  0.94           O  
ATOM   1815  N   MET A 225     -14.364 -22.963 -20.178  1.00  0.95           N  
ATOM   1816  CA  MET A 225     -14.981 -23.766 -19.127  1.00  0.95           C  
ATOM   1817  C   MET A 225     -15.723 -24.960 -19.719  1.00  0.95           C  
ATOM   1818  CB  MET A 225     -15.941 -22.915 -18.293  1.00  0.94           C  
ATOM   1819  O   MET A 225     -16.063 -24.960 -20.903  1.00  0.94           O  
ATOM   1820  CG  MET A 225     -17.200 -22.502 -19.038  1.00  0.88           C  
ATOM   1821  SD  MET A 225     -18.396 -21.621 -17.962  1.00  0.88           S  
ATOM   1822  CE  MET A 225     -19.121 -23.026 -17.072  1.00  0.82           C  
ATOM   1823  N   VAL A 226     -16.031 -25.865 -18.808  1.00  0.94           N  
ATOM   1824  CA  VAL A 226     -16.950 -26.954 -19.125  1.00  0.94           C  
ATOM   1825  C   VAL A 226     -18.298 -26.703 -18.453  1.00  0.92           C  
ATOM   1826  CB  VAL A 226     -16.381 -28.322 -18.686  1.00  0.93           C  
ATOM   1827  O   VAL A 226     -18.364 -26.490 -17.240  1.00  0.90           O  
ATOM   1828  CG1 VAL A 226     -17.355 -29.447 -19.034  1.00  0.92           C  
ATOM   1829  CG2 VAL A 226     -15.021 -28.568 -19.337  1.00  0.91           C  
ATOM   1830  N   ASP A 227     -19.321 -26.768 -19.259  1.00  0.92           N  
ATOM   1831  CA  ASP A 227     -20.701 -26.682 -18.792  1.00  0.92           C  
ATOM   1832  C   ASP A 227     -21.625 -27.550 -19.643  1.00  0.91           C  
ATOM   1833  CB  ASP A 227     -21.183 -25.229 -18.806  1.00  0.90           C  
ATOM   1834  O   ASP A 227     -21.564 -27.509 -20.874  1.00  0.89           O  
ATOM   1835  CG  ASP A 227     -22.569 -25.059 -18.211  1.00  0.87           C  
ATOM   1836  OD1 ASP A 227     -23.016 -25.939 -17.444  1.00  0.87           O  
ATOM   1837  OD2 ASP A 227     -23.222 -24.036 -18.513  1.00  0.88           O  
ATOM   1838  N   ASN A 228     -22.422 -28.449 -18.943  1.00  0.90           N  
ATOM   1839  CA  ASN A 228     -23.359 -29.398 -19.534  1.00  0.91           C  
ATOM   1840  C   ASN A 228     -22.687 -30.262 -20.597  1.00  0.92           C  
ATOM   1841  CB  ASN A 228     -24.563 -28.664 -20.129  1.00  0.89           C  
ATOM   1842  O   ASN A 228     -23.213 -30.417 -21.701  1.00  0.91           O  
ATOM   1843  CG  ASN A 228     -25.371 -27.924 -19.082  1.00  0.82           C  
ATOM   1844  ND2 ASN A 228     -25.597 -26.635 -19.309  1.00  0.82           N  
ATOM   1845  OD1 ASN A 228     -25.788 -28.505 -18.076  1.00  0.79           O  
ATOM   1846  N   ASP A 229     -21.491 -30.786 -20.300  1.00  0.93           N  
ATOM   1847  CA  ASP A 229     -20.678 -31.715 -21.079  1.00  0.93           C  
ATOM   1848  C   ASP A 229     -20.251 -31.092 -22.406  1.00  0.93           C  
ATOM   1849  CB  ASP A 229     -21.443 -33.016 -21.331  1.00  0.90           C  
ATOM   1850  O   ASP A 229     -20.017 -31.804 -23.385  1.00  0.91           O  
ATOM   1851  CG  ASP A 229     -20.542 -34.160 -21.763  1.00  0.85           C  
ATOM   1852  OD1 ASP A 229     -19.381 -34.229 -21.305  1.00  0.83           O  
ATOM   1853  OD2 ASP A 229     -20.997 -34.998 -22.572  1.00  0.88           O  
ATOM   1854  N   LYS A 230     -20.157 -29.778 -22.441  1.00  0.92           N  
ATOM   1855  CA  LYS A 230     -19.675 -28.999 -23.578  1.00  0.93           C  
ATOM   1856  C   LYS A 230     -18.539 -28.069 -23.165  1.00  0.94           C  
ATOM   1857  CB  LYS A 230     -20.817 -28.191 -24.197  1.00  0.92           C  
ATOM   1858  O   LYS A 230     -18.521 -27.563 -22.041  1.00  0.94           O  
ATOM   1859  CG  LYS A 230     -21.935 -29.043 -24.779  1.00  0.89           C  
ATOM   1860  CD  LYS A 230     -23.050 -28.182 -25.358  1.00  0.86           C  
ATOM   1861  CE  LYS A 230     -24.129 -29.031 -26.016  1.00  0.87           C  
ATOM   1862  NZ  LYS A 230     -24.940 -28.240 -26.990  1.00  0.87           N  
ATOM   1863  N   ILE A 231     -17.625 -27.841 -24.057  1.00  0.94           N  
ATOM   1864  CA  ILE A 231     -16.624 -26.791 -23.901  1.00  0.95           C  
ATOM   1865  C   ILE A 231     -17.187 -25.463 -24.402  1.00  0.95           C  
ATOM   1866  CB  ILE A 231     -15.319 -27.138 -24.652  1.00  0.95           C  
ATOM   1867  O   ILE A 231     -17.669 -25.373 -25.534  1.00  0.94           O  
ATOM   1868  CG1 ILE A 231     -14.735 -28.454 -24.128  1.00  0.94           C  
ATOM   1869  CG2 ILE A 231     -14.303 -25.999 -24.524  1.00  0.94           C  
ATOM   1870  CD1 ILE A 231     -13.547 -28.968 -24.931  1.00  0.93           C  
ATOM   1871  N   TRP A 232     -17.122 -24.560 -23.579  1.00  0.95           N  
ATOM   1872  CA  TRP A 232     -17.458 -23.173 -23.883  1.00  0.96           C  
ATOM   1873  C   TRP A 232     -16.216 -22.290 -23.844  1.00  0.95           C  
ATOM   1874  CB  TRP A 232     -18.506 -22.645 -22.898  1.00  0.95           C  
ATOM   1875  O   TRP A 232     -15.437 -22.345 -22.889  1.00  0.94           O  
ATOM   1876  CG  TRP A 232     -19.833 -23.335 -22.994  1.00  0.93           C  
ATOM   1877  CD1 TRP A 232     -20.252 -24.420 -22.274  1.00  0.90           C  
ATOM   1878  CD2 TRP A 232     -20.915 -22.989 -23.864  1.00  0.90           C  
ATOM   1879  CE2 TRP A 232     -21.960 -23.907 -23.618  1.00  0.91           C  
ATOM   1880  CE3 TRP A 232     -21.103 -21.990 -24.829  1.00  0.86           C  
ATOM   1881  NE1 TRP A 232     -21.530 -24.769 -22.645  1.00  0.85           N  
ATOM   1882  CH2 TRP A 232     -23.334 -22.868 -25.241  1.00  0.87           C  
ATOM   1883  CZ2 TRP A 232     -23.176 -23.855 -24.303  1.00  0.87           C  
ATOM   1884  CZ3 TRP A 232     -22.314 -21.940 -25.509  1.00  0.86           C  
ATOM   1885  N   LEU A 233     -16.059 -21.484 -24.819  1.00  0.95           N  
ATOM   1886  CA  LEU A 233     -14.996 -20.487 -24.882  1.00  0.95           C  
ATOM   1887  C   LEU A 233     -15.559 -19.080 -24.711  1.00  0.94           C  
ATOM   1888  CB  LEU A 233     -14.243 -20.590 -26.211  1.00  0.95           C  
ATOM   1889  O   LEU A 233     -16.688 -18.805 -25.123  1.00  0.94           O  
ATOM   1890  CG  LEU A 233     -13.652 -21.959 -26.551  1.00  0.94           C  
ATOM   1891  CD1 LEU A 233     -13.009 -21.931 -27.934  1.00  0.92           C  
ATOM   1892  CD2 LEU A 233     -12.638 -22.382 -25.493  1.00  0.91           C  
ATOM   1893  N   PHE A 234     -14.794 -18.242 -24.119  1.00  0.94           N  
ATOM   1894  CA  PHE A 234     -15.146 -16.847 -23.881  1.00  0.94           C  
ATOM   1895  C   PHE A 234     -14.082 -15.915 -24.449  1.00  0.93           C  
ATOM   1896  CB  PHE A 234     -15.326 -16.585 -22.382  1.00  0.93           C  
ATOM   1897  O   PHE A 234     -12.903 -16.027 -24.105  1.00  0.91           O  
ATOM   1898  CG  PHE A 234     -16.408 -17.417 -21.747  1.00  0.93           C  
ATOM   1899  CD1 PHE A 234     -17.655 -16.869 -21.473  1.00  0.91           C  
ATOM   1900  CD2 PHE A 234     -16.177 -18.747 -21.423  1.00  0.91           C  
ATOM   1901  CE1 PHE A 234     -18.658 -17.636 -20.885  1.00  0.91           C  
ATOM   1902  CE2 PHE A 234     -17.174 -19.521 -20.835  1.00  0.91           C  
ATOM   1903  CZ  PHE A 234     -18.413 -18.963 -20.566  1.00  0.91           C  
ATOM   1904  N   ALA A 235     -14.436 -14.954 -25.279  1.00  0.89           N  
ATOM   1905  CA  ALA A 235     -13.558 -13.992 -25.942  1.00  0.89           C  
ATOM   1906  C   ALA A 235     -14.183 -12.600 -25.958  1.00  0.88           C  
ATOM   1907  CB  ALA A 235     -13.247 -14.449 -27.365  1.00  0.88           C  
ATOM   1908  O   ALA A 235     -15.349 -12.432 -25.594  1.00  0.86           O  
ATOM   1909  N   GLY A 236     -13.438 -11.553 -26.248  1.00  0.84           N  
ATOM   1910  CA  GLY A 236     -13.958 -10.198 -26.347  1.00  0.83           C  
ATOM   1911  C   GLY A 236     -15.113 -10.072 -27.323  1.00  0.83           C  
ATOM   1912  O   GLY A 236     -15.205 -10.837 -28.285  1.00  0.81           O  
ATOM   1913  N   TYR A 237     -15.935  -9.038 -27.115  1.00  0.77           N  
ATOM   1914  CA  TYR A 237     -17.069  -8.665 -27.952  1.00  0.76           C  
ATOM   1915  C   TYR A 237     -16.599  -8.105 -29.290  1.00  0.75           C  
ATOM   1916  CB  TYR A 237     -17.950  -7.636 -27.237  1.00  0.74           C  
ATOM   1917  O   TYR A 237     -15.957  -7.053 -29.339  1.00  0.70           O  
ATOM   1918  CG  TYR A 237     -19.281  -7.403 -27.910  1.00  0.71           C  
ATOM   1919  CD1 TYR A 237     -19.411  -6.469 -28.935  1.00  0.68           C  
ATOM   1920  CD2 TYR A 237     -20.410  -8.116 -27.522  1.00  0.69           C  
ATOM   1921  CE1 TYR A 237     -20.636  -6.250 -29.557  1.00  0.68           C  
ATOM   1922  CE2 TYR A 237     -21.640  -7.906 -28.137  1.00  0.69           C  
ATOM   1923  OH  TYR A 237     -22.958  -6.760 -29.764  1.00  0.61           O  
ATOM   1924  CZ  TYR A 237     -21.743  -6.972 -29.152  1.00  0.63           C  
ATOM   1925  N   GLY A 238     -16.145  -8.884 -30.322  1.00  0.67           N  
ATOM   1926  CA  GLY A 238     -15.593  -8.781 -31.663  1.00  0.64           C  
ATOM   1927  C   GLY A 238     -16.496  -8.031 -32.624  1.00  0.66           C  
ATOM   1928  O   GLY A 238     -16.189  -7.918 -33.813  1.00  0.60           O  
ATOM   1929  N   TYR A 239     -17.539  -7.080 -32.177  1.00  0.50           N  
ATOM   1930  CA  TYR A 239     -18.501  -6.659 -33.189  1.00  0.50           C  
ATOM   1931  C   TYR A 239     -18.405  -5.159 -33.442  1.00  0.50           C  
ATOM   1932  CB  TYR A 239     -19.925  -7.027 -32.764  1.00  0.42           C  
ATOM   1933  O   TYR A 239     -18.448  -4.361 -32.502  1.00  0.47           O  
ATOM   1934  CG  TYR A 239     -20.722  -7.718 -33.844  1.00  0.38           C  
ATOM   1935  CD1 TYR A 239     -21.533  -6.990 -34.712  1.00  0.33           C  
ATOM   1936  CD2 TYR A 239     -20.666  -9.099 -33.998  1.00  0.35           C  
ATOM   1937  CE1 TYR A 239     -22.271  -7.622 -35.707  1.00  0.33           C  
ATOM   1938  CE2 TYR A 239     -21.400  -9.741 -34.990  1.00  0.38           C  
ATOM   1939  OH  TYR A 239     -22.925  -9.627 -36.822  1.00  0.25           O  
ATOM   1940  CZ  TYR A 239     -22.197  -8.996 -35.839  1.00  0.31           C  
ATOM   1941  N   GLY A 240     -18.020  -4.724 -34.838  1.00  0.49           N  
ATOM   1942  CA  GLY A 240     -18.227  -3.452 -35.511  1.00  0.48           C  
ATOM   1943  C   GLY A 240     -17.094  -2.468 -35.290  1.00  0.49           C  
ATOM   1944  O   GLY A 240     -15.960  -2.870 -35.020  1.00  0.46           O  
ATOM   1945  N   ASP A 241     -17.351  -1.128 -35.808  1.00  0.45           N  
ATOM   1946  CA  ASP A 241     -16.590   0.115 -35.736  1.00  0.45           C  
ATOM   1947  C   ASP A 241     -16.121   0.390 -34.309  1.00  0.45           C  
ATOM   1948  CB  ASP A 241     -17.427   1.289 -36.249  1.00  0.42           C  
ATOM   1949  O   ASP A 241     -16.714  -0.107 -33.349  1.00  0.43           O  
ATOM   1950  CG  ASP A 241     -18.865   1.248 -35.764  1.00  0.39           C  
ATOM   1951  OD1 ASP A 241     -19.227   0.323 -35.005  1.00  0.40           O  
ATOM   1952  OD2 ASP A 241     -19.644   2.148 -36.146  1.00  0.40           O  
ATOM   1953  N   PHE A 242     -14.765   0.513 -34.076  1.00  0.44           N  
ATOM   1954  CA  PHE A 242     -14.059   0.950 -32.877  1.00  0.45           C  
ATOM   1955  C   PHE A 242     -15.033   1.521 -31.854  1.00  0.44           C  
ATOM   1956  CB  PHE A 242     -12.995   1.995 -33.229  1.00  0.42           C  
ATOM   1957  O   PHE A 242     -14.822   1.386 -30.646  1.00  0.42           O  
ATOM   1958  CG  PHE A 242     -11.661   1.745 -32.579  1.00  0.39           C  
ATOM   1959  CD1 PHE A 242     -11.363   2.298 -31.339  1.00  0.36           C  
ATOM   1960  CD2 PHE A 242     -10.705   0.958 -33.207  1.00  0.37           C  
ATOM   1961  CE1 PHE A 242     -10.129   2.069 -30.734  1.00  0.38           C  
ATOM   1962  CE2 PHE A 242      -9.470   0.724 -32.608  1.00  0.39           C  
ATOM   1963  CZ  PHE A 242      -9.184   1.282 -31.373  1.00  0.36           C  
ATOM   1964  N   GLU A 243     -16.092   2.259 -32.271  1.00  0.42           N  
ATOM   1965  CA  GLU A 243     -17.043   2.879 -31.354  1.00  0.41           C  
ATOM   1966  C   GLU A 243     -17.811   1.826 -30.560  1.00  0.42           C  
ATOM   1967  CB  GLU A 243     -18.019   3.778 -32.117  1.00  0.39           C  
ATOM   1968  O   GLU A 243     -18.149   2.044 -29.394  1.00  0.39           O  
ATOM   1969  CG  GLU A 243     -17.475   5.170 -32.406  1.00  0.36           C  
ATOM   1970  CD  GLU A 243     -18.502   6.094 -33.042  1.00  0.38           C  
ATOM   1971  OE1 GLU A 243     -19.626   5.635 -33.346  1.00  0.37           O  
ATOM   1972  OE2 GLU A 243     -18.178   7.287 -33.239  1.00  0.36           O  
ATOM   1973  N   ASN A 244     -17.936   0.614 -31.051  1.00  0.47           N  
ATOM   1974  CA  ASN A 244     -18.694  -0.489 -30.469  1.00  0.46           C  
ATOM   1975  C   ASN A 244     -17.775  -1.610 -29.992  1.00  0.47           C  
ATOM   1976  CB  ASN A 244     -19.714  -1.029 -31.473  1.00  0.44           C  
ATOM   1977  O   ASN A 244     -18.238  -2.592 -29.408  1.00  0.45           O  
ATOM   1978  CG  ASN A 244     -20.867  -0.072 -31.706  1.00  0.41           C  
ATOM   1979  ND2 ASN A 244     -21.224   0.129 -32.969  1.00  0.37           N  
ATOM   1980  OD1 ASN A 244     -21.431   0.482 -30.760  1.00  0.43           O  
ATOM   1981  N   ASN A 245     -16.476  -1.469 -30.111  1.00  0.47           N  
ATOM   1982  CA  ASN A 245     -15.491  -2.491 -29.772  1.00  0.48           C  
ATOM   1983  C   ASN A 245     -15.257  -2.566 -28.266  1.00  0.47           C  
ATOM   1984  CB  ASN A 245     -14.171  -2.227 -30.501  1.00  0.43           C  
ATOM   1985  O   ASN A 245     -15.266  -1.543 -27.580  1.00  0.45           O  
ATOM   1986  CG  ASN A 245     -14.055  -3.006 -31.797  1.00  0.40           C  
ATOM   1987  ND2 ASN A 245     -13.120  -2.601 -32.650  1.00  0.33           N  
ATOM   1988  OD1 ASN A 245     -14.799  -3.962 -32.030  1.00  0.40           O  
ATOM   1989  N   GLY A 246     -15.432  -3.818 -27.788  1.00  0.56           N  
ATOM   1990  CA  GLY A 246     -14.849  -4.365 -26.573  1.00  0.54           C  
ATOM   1991  C   GLY A 246     -15.741  -4.204 -25.358  1.00  0.57           C  
ATOM   1992  O   GLY A 246     -15.295  -4.393 -24.224  1.00  0.54           O  
ATOM   1993  N   LYS A 247     -17.052  -3.896 -25.806  1.00  0.68           N  
ATOM   1994  CA  LYS A 247     -17.868  -3.612 -24.629  1.00  0.67           C  
ATOM   1995  C   LYS A 247     -18.617  -4.858 -24.166  1.00  0.69           C  
ATOM   1996  CB  LYS A 247     -18.859  -2.485 -24.923  1.00  0.64           C  
ATOM   1997  O   LYS A 247     -19.826  -4.978 -24.377  1.00  0.65           O  
ATOM   1998  CG  LYS A 247     -18.202  -1.149 -25.236  1.00  0.59           C  
ATOM   1999  CD  LYS A 247     -19.237  -0.050 -25.437  1.00  0.58           C  
ATOM   2000  CE  LYS A 247     -18.582   1.279 -25.792  1.00  0.48           C  
ATOM   2001  NZ  LYS A 247     -19.589   2.373 -25.930  1.00  0.39           N  
ATOM   2002  N   GLY A 248     -17.927  -5.927 -23.884  1.00  0.80           N  
ATOM   2003  CA  GLY A 248     -18.476  -7.156 -23.333  1.00  0.81           C  
ATOM   2004  C   GLY A 248     -17.657  -8.384 -23.682  1.00  0.82           C  
ATOM   2005  O   GLY A 248     -16.439  -8.297 -23.852  1.00  0.81           O  
ATOM   2006  N   TYR A 249     -18.394  -9.512 -23.739  1.00  0.85           N  
ATOM   2007  CA  TYR A 249     -17.768 -10.787 -24.072  1.00  0.86           C  
ATOM   2008  C   TYR A 249     -18.654 -11.603 -25.006  1.00  0.87           C  
ATOM   2009  CB  TYR A 249     -17.471 -11.589 -22.801  1.00  0.85           C  
ATOM   2010  O   TYR A 249     -19.852 -11.336 -25.124  1.00  0.86           O  
ATOM   2011  CG  TYR A 249     -18.701 -12.175 -22.152  1.00  0.86           C  
ATOM   2012  CD1 TYR A 249     -19.500 -11.406 -21.308  1.00  0.84           C  
ATOM   2013  CD2 TYR A 249     -19.066 -13.497 -22.380  1.00  0.85           C  
ATOM   2014  CE1 TYR A 249     -20.634 -11.943 -20.706  1.00  0.85           C  
ATOM   2015  CE2 TYR A 249     -20.198 -14.044 -21.783  1.00  0.85           C  
ATOM   2016  OH  TYR A 249     -22.095 -13.796 -20.356  1.00  0.80           O  
ATOM   2017  CZ  TYR A 249     -20.974 -13.260 -20.950  1.00  0.83           C  
ATOM   2018  N   THR A 250     -18.034 -12.514 -25.669  1.00  0.88           N  
ATOM   2019  CA  THR A 250     -18.696 -13.572 -26.423  1.00  0.88           C  
ATOM   2020  C   THR A 250     -18.548 -14.916 -25.715  1.00  0.89           C  
ATOM   2021  CB  THR A 250     -18.132 -13.678 -27.852  1.00  0.86           C  
ATOM   2022  O   THR A 250     -17.510 -15.194 -25.111  1.00  0.89           O  
ATOM   2023  CG2 THR A 250     -18.396 -12.401 -28.644  1.00  0.78           C  
ATOM   2024  OG1 THR A 250     -16.718 -13.902 -27.786  1.00  0.81           O  
ATOM   2025  N   LYS A 251     -19.597 -15.661 -25.821  1.00  0.92           N  
ATOM   2026  CA  LYS A 251     -19.642 -17.058 -25.397  1.00  0.93           C  
ATOM   2027  C   LYS A 251     -19.827 -17.989 -26.592  1.00  0.92           C  
ATOM   2028  CB  LYS A 251     -20.767 -17.275 -24.384  1.00  0.92           C  
ATOM   2029  O   LYS A 251     -20.821 -17.891 -27.314  1.00  0.92           O  
ATOM   2030  CG  LYS A 251     -20.813 -18.680 -23.802  1.00  0.89           C  
ATOM   2031  CD  LYS A 251     -21.998 -18.858 -22.862  1.00  0.87           C  
ATOM   2032  CE  LYS A 251     -22.033 -20.257 -22.263  1.00  0.88           C  
ATOM   2033  NZ  LYS A 251     -23.180 -20.429 -21.323  1.00  0.86           N  
ATOM   2034  N   ILE A 252     -18.921 -18.910 -26.805  1.00  0.92           N  
ATOM   2035  CA  ILE A 252     -18.817 -19.744 -27.998  1.00  0.93           C  
ATOM   2036  C   ILE A 252     -18.970 -21.214 -27.615  1.00  0.93           C  
ATOM   2037  CB  ILE A 252     -17.476 -19.518 -28.731  1.00  0.92           C  
ATOM   2038  O   ILE A 252     -18.201 -21.733 -26.802  1.00  0.92           O  
ATOM   2039  CG1 ILE A 252     -17.232 -18.020 -28.948  1.00  0.89           C  
ATOM   2040  CG2 ILE A 252     -17.453 -20.275 -30.062  1.00  0.88           C  
ATOM   2041  CD1 ILE A 252     -15.779 -17.663 -29.227  1.00  0.86           C  
ATOM   2042  N   GLU A 253     -19.878 -21.906 -28.224  1.00  0.94           N  
ATOM   2043  CA  GLU A 253     -19.898 -23.363 -28.128  1.00  0.94           C  
ATOM   2044  C   GLU A 253     -18.828 -23.989 -29.018  1.00  0.93           C  
ATOM   2045  CB  GLU A 253     -21.278 -23.907 -28.502  1.00  0.93           C  
ATOM   2046  O   GLU A 253     -18.884 -23.870 -30.243  1.00  0.92           O  
ATOM   2047  CG  GLU A 253     -21.446 -25.396 -28.235  1.00  0.90           C  
ATOM   2048  CD  GLU A 253     -22.835 -25.914 -28.571  1.00  0.89           C  
ATOM   2049  OE1 GLU A 253     -23.759 -25.092 -28.763  1.00  0.89           O  
ATOM   2050  OE2 GLU A 253     -23.001 -27.152 -28.642  1.00  0.90           O  
ATOM   2051  N   TRP A 254     -17.965 -24.671 -28.433  1.00  0.93           N  
ATOM   2052  CA  TRP A 254     -16.867 -25.254 -29.196  1.00  0.94           C  
ATOM   2053  C   TRP A 254     -17.311 -26.531 -29.902  1.00  0.91           C  
ATOM   2054  CB  TRP A 254     -15.674 -25.550 -28.282  1.00  0.93           C  
ATOM   2055  O   TRP A 254     -17.632 -27.528 -29.250  1.00  0.87           O  
ATOM   2056  CG  TRP A 254     -14.502 -26.160 -28.989  1.00  0.90           C  
ATOM   2057  CD1 TRP A 254     -14.006 -27.424 -28.823  1.00  0.85           C  
ATOM   2058  CD2 TRP A 254     -13.674 -25.530 -29.972  1.00  0.86           C  
ATOM   2059  CE2 TRP A 254     -12.695 -26.472 -30.360  1.00  0.90           C  
ATOM   2060  CE3 TRP A 254     -13.666 -24.260 -30.564  1.00  0.82           C  
ATOM   2061  NE1 TRP A 254     -12.919 -27.617 -29.645  1.00  0.82           N  
ATOM   2062  CH2 TRP A 254     -11.732 -24.932 -31.877  1.00  0.84           C  
ATOM   2063  CZ2 TRP A 254     -11.717 -26.182 -31.314  1.00  0.84           C  
ATOM   2064  CZ3 TRP A 254     -12.692 -23.974 -31.513  1.00  0.84           C  
ATOM   2065  N   LYS A 255     -17.283 -26.507 -31.237  1.00  0.93           N  
ATOM   2066  CA  LYS A 255     -17.644 -27.625 -32.105  1.00  0.92           C  
ATOM   2067  C   LYS A 255     -16.507 -27.966 -33.064  1.00  0.91           C  
ATOM   2068  CB  LYS A 255     -18.915 -27.304 -32.892  1.00  0.91           C  
ATOM   2069  O   LYS A 255     -16.734 -28.574 -34.112  1.00  0.88           O  
ATOM   2070  CG  LYS A 255     -20.146 -27.092 -32.022  1.00  0.89           C  
ATOM   2071  CD  LYS A 255     -21.387 -26.826 -32.864  1.00  0.87           C  
ATOM   2072  CE  LYS A 255     -22.613 -26.586 -31.994  1.00  0.87           C  
ATOM   2073  NZ  LYS A 255     -23.750 -26.023 -32.782  1.00  0.87           N  
ATOM   2074  N   GLY A 256     -15.281 -27.565 -32.729  1.00  0.89           N  
ATOM   2075  CA  GLY A 256     -14.130 -27.764 -33.596  1.00  0.89           C  
ATOM   2076  C   GLY A 256     -14.200 -26.951 -34.875  1.00  0.88           C  
ATOM   2077  O   GLY A 256     -14.520 -25.761 -34.844  1.00  0.86           O  
ATOM   2078  N   SER A 257     -13.977 -27.589 -35.998  1.00  0.85           N  
ATOM   2079  CA  SER A 257     -13.977 -26.962 -37.315  1.00  0.86           C  
ATOM   2080  C   SER A 257     -15.388 -26.568 -37.740  1.00  0.85           C  
ATOM   2081  CB  SER A 257     -13.367 -27.901 -38.357  1.00  0.83           C  
ATOM   2082  O   SER A 257     -15.565 -25.791 -38.680  1.00  0.84           O  
ATOM   2083  OG  SER A 257     -14.029 -29.154 -38.353  1.00  0.79           O  
ATOM   2084  N   ASN A 258     -16.317 -27.009 -37.026  1.00  0.84           N  
ATOM   2085  CA  ASN A 258     -17.710 -26.709 -37.337  1.00  0.88           C  
ATOM   2086  C   ASN A 258     -18.234 -25.546 -36.499  1.00  0.86           C  
ATOM   2087  CB  ASN A 258     -18.585 -27.948 -37.132  1.00  0.84           C  
ATOM   2088  O   ASN A 258     -19.412 -25.194 -36.586  1.00  0.84           O  
ATOM   2089  CG  ASN A 258     -18.207 -29.089 -38.056  1.00  0.84           C  
ATOM   2090  ND2 ASN A 258     -18.297 -30.314 -37.552  1.00  0.88           N  
ATOM   2091  OD1 ASN A 258     -17.838 -28.871 -39.213  1.00  0.85           O  
ATOM   2092  N   THR A 259     -17.460 -25.005 -35.607  1.00  0.83           N  
ATOM   2093  CA  THR A 259     -17.832 -23.782 -34.905  1.00  0.85           C  
ATOM   2094  C   THR A 259     -18.009 -22.627 -35.887  1.00  0.81           C  
ATOM   2095  CB  THR A 259     -16.779 -23.402 -33.847  1.00  0.83           C  
ATOM   2096  O   THR A 259     -17.102 -22.323 -36.665  1.00  0.77           O  
ATOM   2097  CG2 THR A 259     -17.237 -22.205 -33.020  1.00  0.81           C  
ATOM   2098  OG1 THR A 259     -16.565 -24.518 -32.974  1.00  0.84           O  
ATOM   2099  N   ASP A 260     -19.251 -21.925 -35.887  1.00  0.86           N  
ATOM   2100  CA  ASP A 260     -19.634 -20.867 -36.817  1.00  0.87           C  
ATOM   2101  C   ASP A 260     -20.212 -19.666 -36.074  1.00  0.85           C  
ATOM   2102  CB  ASP A 260     -20.645 -21.391 -37.839  1.00  0.83           C  
ATOM   2103  O   ASP A 260     -20.387 -19.709 -34.854  1.00  0.82           O  
ATOM   2104  CG  ASP A 260     -20.600 -20.639 -39.157  1.00  0.74           C  
ATOM   2105  OD1 ASP A 260     -20.163 -19.468 -39.177  1.00  0.70           O  
ATOM   2106  OD2 ASP A 260     -21.008 -21.221 -40.185  1.00  0.76           O  
ATOM   2107  N   GLU A 261     -20.538 -18.641 -36.688  1.00  0.83           N  
ATOM   2108  CA  GLU A 261     -21.075 -17.420 -36.096  1.00  0.84           C  
ATOM   2109  C   GLU A 261     -22.367 -17.699 -35.333  1.00  0.84           C  
ATOM   2110  CB  GLU A 261     -21.320 -16.362 -37.174  1.00  0.80           C  
ATOM   2111  O   GLU A 261     -22.681 -17.011 -34.359  1.00  0.82           O  
ATOM   2112  CG  GLU A 261     -20.044 -15.783 -37.768  1.00  0.72           C  
ATOM   2113  CD  GLU A 261     -19.277 -14.899 -36.797  1.00  0.69           C  
ATOM   2114  OE1 GLU A 261     -19.826 -14.556 -35.725  1.00  0.71           O  
ATOM   2115  OE2 GLU A 261     -18.119 -14.545 -37.112  1.00  0.66           O  
ATOM   2116  N   CYS A 262     -23.045 -18.698 -35.753  1.00  0.72           N  
ATOM   2117  CA  CYS A 262     -24.317 -19.009 -35.110  1.00  0.81           C  
ATOM   2118  C   CYS A 262     -24.096 -19.661 -33.751  1.00  0.77           C  
ATOM   2119  CB  CYS A 262     -25.154 -19.930 -35.997  1.00  0.71           C  
ATOM   2120  O   CYS A 262     -25.024 -19.758 -32.946  1.00  0.75           O  
ATOM   2121  SG  CYS A 262     -24.367 -21.518 -36.346  1.00  0.84           S  
ATOM   2122  N   ASP A 263     -22.914 -20.013 -33.506  1.00  0.78           N  
ATOM   2123  CA  ASP A 263     -22.564 -20.660 -32.246  1.00  0.82           C  
ATOM   2124  C   ASP A 263     -21.993 -19.652 -31.251  1.00  0.79           C  
ATOM   2125  CB  ASP A 263     -21.560 -21.790 -32.484  1.00  0.77           C  
ATOM   2126  O   ASP A 263     -21.491 -20.033 -30.191  1.00  0.74           O  
ATOM   2127  CG  ASP A 263     -22.078 -22.853 -33.435  1.00  0.77           C  
ATOM   2128  OD1 ASP A 263     -23.199 -23.366 -33.225  1.00  0.76           O  
ATOM   2129  OD2 ASP A 263     -21.359 -23.184 -34.403  1.00  0.81           O  
ATOM   2130  N   ILE A 264     -22.054 -18.390 -31.560  1.00  0.87           N  
ATOM   2131  CA  ILE A 264     -21.509 -17.294 -30.766  1.00  0.87           C  
ATOM   2132  C   ILE A 264     -22.649 -16.487 -30.150  1.00  0.85           C  
ATOM   2133  CB  ILE A 264     -20.602 -16.377 -31.617  1.00  0.85           C  
ATOM   2134  O   ILE A 264     -23.430 -15.855 -30.866  1.00  0.81           O  
ATOM   2135  CG1 ILE A 264     -19.467 -17.188 -32.251  1.00  0.81           C  
ATOM   2136  CG2 ILE A 264     -20.047 -15.229 -30.768  1.00  0.80           C  
ATOM   2137  CD1 ILE A 264     -18.531 -16.365 -33.125  1.00  0.78           C  
ATOM   2138  N   TYR A 265     -22.692 -16.524 -28.863  1.00  0.87           N  
ATOM   2139  CA  TYR A 265     -23.590 -15.710 -28.052  1.00  0.88           C  
ATOM   2140  C   TYR A 265     -22.883 -14.460 -27.543  1.00  0.86           C  
ATOM   2141  CB  TYR A 265     -24.132 -16.521 -26.871  1.00  0.87           C  
ATOM   2142  O   TYR A 265     -21.839 -14.550 -26.894  1.00  0.83           O  
ATOM   2143  CG  TYR A 265     -24.791 -17.817 -27.276  1.00  0.85           C  
ATOM   2144  CD1 TYR A 265     -26.156 -17.872 -27.548  1.00  0.83           C  
ATOM   2145  CD2 TYR A 265     -24.051 -18.989 -27.386  1.00  0.83           C  
ATOM   2146  CE1 TYR A 265     -26.768 -19.065 -27.919  1.00  0.83           C  
ATOM   2147  CE2 TYR A 265     -24.652 -20.188 -27.757  1.00  0.84           C  
ATOM   2148  OH  TYR A 265     -26.610 -21.398 -28.388  1.00  0.75           O  
ATOM   2149  CZ  TYR A 265     -26.009 -20.215 -28.021  1.00  0.81           C  
ATOM   2150  N   ARG A 266     -23.400 -13.345 -27.720  1.00  0.84           N  
ATOM   2151  CA  ARG A 266     -22.751 -12.069 -27.436  1.00  0.84           C  
ATOM   2152  C   ARG A 266     -23.469 -11.327 -26.315  1.00  0.83           C  
ATOM   2153  CB  ARG A 266     -22.702 -11.199 -28.694  1.00  0.82           C  
ATOM   2154  O   ARG A 266     -24.689 -11.152 -26.361  1.00  0.80           O  
ATOM   2155  CG  ARG A 266     -21.848 -11.778 -29.811  1.00  0.79           C  
ATOM   2156  CD  ARG A 266     -21.745 -10.825 -30.993  1.00  0.78           C  
ATOM   2157  NE  ARG A 266     -20.829 -11.329 -32.013  1.00  0.71           N  
ATOM   2158  NH1 ARG A 266     -22.367 -12.751 -32.987  1.00  0.65           N  
ATOM   2159  NH2 ARG A 266     -20.234 -12.620 -33.817  1.00  0.63           N  
ATOM   2160  CZ  ARG A 266     -21.146 -12.232 -32.937  1.00  0.73           C  
ATOM   2161  N   TYR A 267     -22.693 -10.990 -25.423  1.00  0.85           N  
ATOM   2162  CA  TYR A 267     -23.165 -10.265 -24.249  1.00  0.85           C  
ATOM   2163  C   TYR A 267     -22.490  -8.903 -24.141  1.00  0.83           C  
ATOM   2164  CB  TYR A 267     -22.907 -11.077 -22.975  1.00  0.84           C  
ATOM   2165  O   TYR A 267     -21.314  -8.812 -23.782  1.00  0.80           O  
ATOM   2166  CG  TYR A 267     -23.597 -12.419 -22.961  1.00  0.86           C  
ATOM   2167  CD1 TYR A 267     -24.868 -12.565 -22.409  1.00  0.85           C  
ATOM   2168  CD2 TYR A 267     -22.980 -13.543 -23.499  1.00  0.86           C  
ATOM   2169  CE1 TYR A 267     -25.507 -13.801 -22.392  1.00  0.86           C  
ATOM   2170  CE2 TYR A 267     -23.610 -14.784 -23.488  1.00  0.86           C  
ATOM   2171  OH  TYR A 267     -25.499 -16.128 -22.919  1.00  0.83           O  
ATOM   2172  CZ  TYR A 267     -24.871 -14.902 -22.933  1.00  0.84           C  
ATOM   2173  N   ARG A 268     -23.135  -7.958 -24.459  1.00  0.79           N  
ATOM   2174  CA  ARG A 268     -22.670  -6.591 -24.251  1.00  0.79           C  
ATOM   2175  C   ARG A 268     -22.887  -6.152 -22.806  1.00  0.78           C  
ATOM   2176  CB  ARG A 268     -23.383  -5.629 -25.203  1.00  0.76           C  
ATOM   2177  O   ARG A 268     -24.011  -6.194 -22.302  1.00  0.76           O  
ATOM   2178  CG  ARG A 268     -22.754  -4.246 -25.267  1.00  0.72           C  
ATOM   2179  CD  ARG A 268     -23.429  -3.367 -26.311  1.00  0.69           C  
ATOM   2180  NE  ARG A 268     -22.810  -2.047 -26.385  1.00  0.60           N  
ATOM   2181  NH1 ARG A 268     -24.339  -1.187 -27.889  1.00  0.50           N  
ATOM   2182  NH2 ARG A 268     -22.617   0.119 -27.125  1.00  0.46           N  
ATOM   2183  CZ  ARG A 268     -23.257  -1.041 -27.133  1.00  0.61           C  
ATOM   2184  N   LEU A 269     -21.724  -5.909 -22.147  1.00  0.76           N  
ATOM   2185  CA  LEU A 269     -21.702  -5.491 -20.750  1.00  0.75           C  
ATOM   2186  C   LEU A 269     -21.250  -4.040 -20.623  1.00  0.73           C  
ATOM   2187  CB  LEU A 269     -20.777  -6.399 -19.934  1.00  0.72           C  
ATOM   2188  O   LEU A 269     -20.277  -3.631 -21.260  1.00  0.68           O  
ATOM   2189  CG  LEU A 269     -21.111  -7.892 -19.944  1.00  0.71           C  
ATOM   2190  CD1 LEU A 269     -20.067  -8.674 -19.154  1.00  0.70           C  
ATOM   2191  CD2 LEU A 269     -22.507  -8.132 -19.379  1.00  0.71           C  
ATOM   2192  N   LEU A 270     -22.114  -2.896 -20.400  1.00  0.59           N  
ATOM   2193  CA  LEU A 270     -22.196  -1.439 -20.434  1.00  0.58           C  
ATOM   2194  C   LEU A 270     -23.401  -0.945 -19.642  1.00  0.58           C  
ATOM   2195  CB  LEU A 270     -22.281  -0.941 -21.879  1.00  0.51           C  
ATOM   2196  O   LEU A 270     -24.528  -1.389 -19.875  1.00  0.54           O  
ATOM   2197  CG  LEU A 270     -20.998  -1.036 -22.706  1.00  0.48           C  
ATOM   2198  CD1 LEU A 270     -21.312  -0.890 -24.191  1.00  0.43           C  
ATOM   2199  CD2 LEU A 270     -19.994   0.022 -22.260  1.00  0.44           C  
ATOM   2200  N   GLY A 271     -23.139  -0.088 -18.467  1.00  0.46           N  
ATOM   2201  CA  GLY A 271     -24.052   0.873 -17.869  1.00  0.45           C  
ATOM   2202  C   GLY A 271     -24.265   0.650 -16.384  1.00  0.46           C  
ATOM   2203  O   GLY A 271     -25.215   1.178 -15.801  1.00  0.44           O  
ATOM   2204  N   ALA A 272     -23.447  -0.000 -15.689  1.00  0.41           N  
ATOM   2205  CA  ALA A 272     -24.000  -0.478 -14.425  1.00  0.40           C  
ATOM   2206  C   ALA A 272     -23.583   0.425 -13.267  1.00  0.41           C  
ATOM   2207  CB  ALA A 272     -23.559  -1.915 -14.160  1.00  0.36           C  
ATOM   2208  O   ALA A 272     -24.153   0.350 -12.177  1.00  0.38           O  
ATOM   2209  N   HIS A 273     -23.320   1.804 -13.613  1.00  0.35           N  
ATOM   2210  CA  HIS A 273     -23.485   2.780 -12.542  1.00  0.37           C  
ATOM   2211  C   HIS A 273     -24.061   4.089 -13.073  1.00  0.35           C  
ATOM   2212  CB  HIS A 273     -22.149   3.040 -11.843  1.00  0.32           C  
ATOM   2213  O   HIS A 273     -23.395   4.805 -13.824  1.00  0.33           O  
ATOM   2214  CG  HIS A 273     -21.863   2.089 -10.725  1.00  0.30           C  
ATOM   2215  CD2 HIS A 273     -20.977   1.070 -10.630  1.00  0.30           C  
ATOM   2216  ND1 HIS A 273     -22.535   2.129  -9.522  1.00  0.23           N  
ATOM   2217  CE1 HIS A 273     -22.073   1.173  -8.734  1.00  0.29           C  
ATOM   2218  NE2 HIS A 273     -21.127   0.516  -9.382  1.00  0.29           N  
ATOM   2219  N   GLY A 274     -25.422   4.183 -13.422  1.00  0.32           N  
ATOM   2220  CA  GLY A 274     -26.150   5.412 -13.149  1.00  0.31           C  
ATOM   2221  C   GLY A 274     -25.401   6.659 -13.579  1.00  0.32           C  
ATOM   2222  O   GLY A 274     -24.175   6.638 -13.711  1.00  0.30           O  
ATOM   2223  N   SER A 275     -25.694   7.298 -14.741  1.00  0.30           N  
ATOM   2224  CA  SER A 275     -25.499   8.584 -15.404  1.00  0.32           C  
ATOM   2225  C   SER A 275     -24.037   9.015 -15.354  1.00  0.30           C  
ATOM   2226  CB  SER A 275     -26.378   9.657 -14.762  1.00  0.26           C  
ATOM   2227  O   SER A 275     -23.656  10.009 -15.976  1.00  0.28           O  
ATOM   2228  OG  SER A 275     -26.032   9.844 -13.401  1.00  0.14           O  
ATOM   2229  N   ASN A 276     -23.132   8.291 -14.629  1.00  0.31           N  
ATOM   2230  CA  ASN A 276     -21.790   8.839 -14.791  1.00  0.34           C  
ATOM   2231  C   ASN A 276     -21.094   8.263 -16.021  1.00  0.31           C  
ATOM   2232  CB  ASN A 276     -20.950   8.584 -13.538  1.00  0.29           C  
ATOM   2233  O   ASN A 276     -20.712   7.092 -16.032  1.00  0.30           O  
ATOM   2234  CG  ASN A 276     -21.066   9.701 -12.520  1.00  0.28           C  
ATOM   2235  ND2 ASN A 276     -20.730   9.402 -11.270  1.00  0.15           N  
ATOM   2236  OD1 ASN A 276     -21.456  10.823 -12.853  1.00  0.22           O  
ATOM   2237  N   GLU A 277     -21.593   8.596 -17.287  1.00  0.38           N  
ATOM   2238  CA  GLU A 277     -20.986   8.666 -18.612  1.00  0.39           C  
ATOM   2239  C   GLU A 277     -19.514   8.267 -18.567  1.00  0.38           C  
ATOM   2240  CB  GLU A 277     -21.133  10.073 -19.197  1.00  0.34           C  
ATOM   2241  O   GLU A 277     -18.962   7.797 -19.565  1.00  0.35           O  
ATOM   2242  CG  GLU A 277     -22.558  10.430 -19.594  1.00  0.31           C  
ATOM   2243  CD  GLU A 277     -22.671  11.785 -20.273  1.00  0.34           C  
ATOM   2244  OE1 GLU A 277     -21.663  12.527 -20.320  1.00  0.35           O  
ATOM   2245  OE2 GLU A 277     -23.776  12.109 -20.762  1.00  0.32           O  
ATOM   2246  N   ARG A 278     -18.934   8.441 -17.320  1.00  0.44           N  
ATOM   2247  CA  ARG A 278     -17.484   8.276 -17.290  1.00  0.43           C  
ATOM   2248  C   ARG A 278     -17.082   6.880 -17.751  1.00  0.43           C  
ATOM   2249  CB  ARG A 278     -16.942   8.540 -15.883  1.00  0.40           C  
ATOM   2250  O   ARG A 278     -16.045   6.708 -18.396  1.00  0.41           O  
ATOM   2251  CG  ARG A 278     -16.137   9.824 -15.764  1.00  0.37           C  
ATOM   2252  CD  ARG A 278     -15.578  10.011 -14.361  1.00  0.40           C  
ATOM   2253  NE  ARG A 278     -14.821  11.254 -14.243  1.00  0.35           N  
ATOM   2254  NH1 ARG A 278     -14.216  10.920 -12.039  1.00  0.28           N  
ATOM   2255  NH2 ARG A 278     -13.532  12.807 -13.147  1.00  0.24           N  
ATOM   2256  CZ  ARG A 278     -14.191  11.658 -13.143  1.00  0.31           C  
ATOM   2257  N   TYR A 279     -17.948   5.810 -17.588  1.00  0.46           N  
ATOM   2258  CA  TYR A 279     -17.569   4.440 -17.916  1.00  0.46           C  
ATOM   2259  C   TYR A 279     -18.268   3.970 -19.185  1.00  0.46           C  
ATOM   2260  CB  TYR A 279     -17.903   3.497 -16.756  1.00  0.43           C  
ATOM   2261  O   TYR A 279     -18.128   2.812 -19.586  1.00  0.44           O  
ATOM   2262  CG  TYR A 279     -17.184   3.835 -15.472  1.00  0.40           C  
ATOM   2263  CD1 TYR A 279     -15.819   3.597 -15.332  1.00  0.37           C  
ATOM   2264  CD2 TYR A 279     -17.868   4.393 -14.398  1.00  0.39           C  
ATOM   2265  CE1 TYR A 279     -15.152   3.905 -14.150  1.00  0.37           C  
ATOM   2266  CE2 TYR A 279     -17.212   4.706 -13.212  1.00  0.41           C  
ATOM   2267  OH  TYR A 279     -15.202   4.766 -11.926  1.00  0.31           O  
ATOM   2268  CZ  TYR A 279     -15.857   4.459 -13.098  1.00  0.36           C  
ATOM   2269  N   ASN A 280     -18.953   4.795 -19.905  1.00  0.47           N  
ATOM   2270  CA  ASN A 280     -19.586   4.500 -21.187  1.00  0.47           C  
ATOM   2271  C   ASN A 280     -18.581   4.554 -22.334  1.00  0.47           C  
ATOM   2272  CB  ASN A 280     -20.744   5.465 -21.449  1.00  0.43           C  
ATOM   2273  O   ASN A 280     -18.876   4.111 -23.445  1.00  0.44           O  
ATOM   2274  CG  ASN A 280     -22.016   5.059 -20.732  1.00  0.41           C  
ATOM   2275  ND2 ASN A 280     -22.960   5.987 -20.628  1.00  0.32           N  
ATOM   2276  OD1 ASN A 280     -22.149   3.921 -20.274  1.00  0.40           O  
ATOM   2277  N   GLU A 281     -17.365   4.844 -22.136  1.00  0.48           N  
ATOM   2278  CA  GLU A 281     -16.402   4.998 -23.222  1.00  0.46           C  
ATOM   2279  C   GLU A 281     -15.201   4.076 -23.030  1.00  0.48           C  
ATOM   2280  CB  GLU A 281     -15.937   6.453 -23.326  1.00  0.42           C  
ATOM   2281  O   GLU A 281     -14.116   4.530 -22.661  1.00  0.45           O  
ATOM   2282  CG  GLU A 281     -17.025   7.416 -23.777  1.00  0.38           C  
ATOM   2283  CD  GLU A 281     -16.512   8.824 -24.034  1.00  0.41           C  
ATOM   2284  OE1 GLU A 281     -15.308   9.082 -23.806  1.00  0.41           O  
ATOM   2285  OE2 GLU A 281     -17.320   9.676 -24.466  1.00  0.35           O  
ATOM   2286  N   TYR A 282     -15.451   2.696 -22.936  1.00  0.57           N  
ATOM   2287  CA  TYR A 282     -14.345   1.764 -23.129  1.00  0.57           C  
ATOM   2288  C   TYR A 282     -14.094   1.515 -24.611  1.00  0.57           C  
ATOM   2289  CB  TYR A 282     -14.630   0.438 -22.418  1.00  0.53           C  
ATOM   2290  O   TYR A 282     -15.038   1.386 -25.394  1.00  0.55           O  
ATOM   2291  CG  TYR A 282     -14.958   0.593 -20.952  1.00  0.49           C  
ATOM   2292  CD1 TYR A 282     -13.983   0.988 -20.039  1.00  0.44           C  
ATOM   2293  CD2 TYR A 282     -16.241   0.343 -20.478  1.00  0.45           C  
ATOM   2294  CE1 TYR A 282     -14.280   1.131 -18.687  1.00  0.41           C  
ATOM   2295  CE2 TYR A 282     -16.549   0.483 -19.129  1.00  0.47           C  
ATOM   2296  OH  TYR A 282     -15.863   1.016 -16.906  1.00  0.31           O  
ATOM   2297  CZ  TYR A 282     -15.564   0.876 -18.243  1.00  0.39           C  
ATOM   2298  N   ASN A 283     -12.836   1.649 -24.987  1.00  0.57           N  
ATOM   2299  CA  ASN A 283     -12.405   1.354 -26.349  1.00  0.57           C  
ATOM   2300  C   ASN A 283     -12.022  -0.115 -26.510  1.00  0.57           C  
ATOM   2301  CB  ASN A 283     -11.235   2.254 -26.749  1.00  0.54           C  
ATOM   2302  O   ASN A 283     -11.986  -0.633 -27.628  1.00  0.55           O  
ATOM   2303  CG  ASN A 283     -11.647   3.702 -26.932  1.00  0.51           C  
ATOM   2304  ND2 ASN A 283     -10.671   4.601 -26.934  1.00  0.43           N  
ATOM   2305  OD1 ASN A 283     -12.834   4.009 -27.068  1.00  0.50           O  
ATOM   2306  N   HIS A 284     -11.878  -0.886 -25.360  1.00  0.68           N  
ATOM   2307  CA  HIS A 284     -11.353  -2.245 -25.422  1.00  0.69           C  
ATOM   2308  C   HIS A 284     -11.656  -3.012 -24.139  1.00  0.69           C  
ATOM   2309  CB  HIS A 284      -9.845  -2.226 -25.677  1.00  0.66           C  
ATOM   2310  O   HIS A 284     -11.501  -2.477 -23.039  1.00  0.67           O  
ATOM   2311  CG  HIS A 284      -9.318  -3.501 -26.255  1.00  0.62           C  
ATOM   2312  CD2 HIS A 284      -8.298  -3.733 -27.115  1.00  0.58           C  
ATOM   2313  ND1 HIS A 284      -9.860  -4.732 -25.959  1.00  0.51           N  
ATOM   2314  CE1 HIS A 284      -9.194  -5.669 -26.613  1.00  0.53           C  
ATOM   2315  NE2 HIS A 284      -8.241  -5.089 -27.321  1.00  0.49           N  
ATOM   2316  N   ALA A 285     -12.195  -4.289 -24.304  1.00  0.78           N  
ATOM   2317  CA  ALA A 285     -12.388  -5.190 -23.171  1.00  0.79           C  
ATOM   2318  C   ALA A 285     -11.655  -6.510 -23.389  1.00  0.79           C  
ATOM   2319  CB  ALA A 285     -13.875  -5.442 -22.938  1.00  0.77           C  
ATOM   2320  O   ALA A 285     -11.761  -7.117 -24.457  1.00  0.78           O  
ATOM   2321  N   THR A 286     -10.894  -6.874 -22.488  1.00  0.84           N  
ATOM   2322  CA  THR A 286     -10.280  -8.191 -22.360  1.00  0.85           C  
ATOM   2323  C   THR A 286     -11.023  -9.036 -21.329  1.00  0.85           C  
ATOM   2324  CB  THR A 286      -8.796  -8.079 -21.963  1.00  0.83           C  
ATOM   2325  O   THR A 286     -10.886  -8.817 -20.124  1.00  0.85           O  
ATOM   2326  CG2 THR A 286      -8.115  -9.443 -21.993  1.00  0.81           C  
ATOM   2327  OG1 THR A 286      -8.127  -7.203 -22.878  1.00  0.83           O  
ATOM   2328  N   PRO A 287     -11.900  -9.987 -21.872  1.00  0.88           N  
ATOM   2329  CA  PRO A 287     -12.692 -10.785 -20.933  1.00  0.89           C  
ATOM   2330  C   PRO A 287     -11.957 -12.034 -20.454  1.00  0.89           C  
ATOM   2331  CB  PRO A 287     -13.932 -11.160 -21.748  1.00  0.88           C  
ATOM   2332  O   PRO A 287     -11.161 -12.611 -21.199  1.00  0.89           O  
ATOM   2333  CG  PRO A 287     -13.438 -11.302 -23.152  1.00  0.86           C  
ATOM   2334  CD  PRO A 287     -12.364 -10.280 -23.385  1.00  0.86           C  
ATOM   2335  N   THR A 288     -12.395 -12.475 -19.189  1.00  0.93           N  
ATOM   2336  CA  THR A 288     -12.095 -13.820 -18.710  1.00  0.94           C  
ATOM   2337  C   THR A 288     -13.240 -14.359 -17.858  1.00  0.94           C  
ATOM   2338  CB  THR A 288     -10.789 -13.844 -17.894  1.00  0.93           C  
ATOM   2339  O   THR A 288     -13.999 -13.586 -17.268  1.00  0.93           O  
ATOM   2340  CG2 THR A 288     -10.968 -13.148 -16.549  1.00  0.89           C  
ATOM   2341  OG1 THR A 288     -10.399 -15.204 -17.667  1.00  0.91           O  
ATOM   2342  N   ILE A 289     -13.413 -15.644 -17.846  1.00  0.94           N  
ATOM   2343  CA  ILE A 289     -14.301 -16.338 -16.919  1.00  0.94           C  
ATOM   2344  C   ILE A 289     -13.486 -16.935 -15.774  1.00  0.94           C  
ATOM   2345  CB  ILE A 289     -15.112 -17.442 -17.633  1.00  0.93           C  
ATOM   2346  O   ILE A 289     -12.387 -17.452 -15.990  1.00  0.92           O  
ATOM   2347  CG1 ILE A 289     -16.184 -18.008 -16.695  1.00  0.83           C  
ATOM   2348  CG2 ILE A 289     -14.185 -18.552 -18.138  1.00  0.82           C  
ATOM   2349  CD1 ILE A 289     -17.293 -17.021 -16.356  1.00  0.79           C  
ATOM   2350  N   SER A 290     -14.029 -16.876 -14.595  1.00  0.91           N  
ATOM   2351  CA  SER A 290     -13.363 -17.511 -13.463  1.00  0.91           C  
ATOM   2352  C   SER A 290     -13.353 -19.029 -13.608  1.00  0.90           C  
ATOM   2353  CB  SER A 290     -14.044 -17.120 -12.151  1.00  0.90           C  
ATOM   2354  O   SER A 290     -14.249 -19.605 -14.229  1.00  0.89           O  
ATOM   2355  OG  SER A 290     -15.418 -17.469 -12.175  1.00  0.89           O  
ATOM   2356  N   THR A 291     -12.451 -19.696 -12.968  1.00  0.87           N  
ATOM   2357  CA  THR A 291     -12.251 -21.135 -13.097  1.00  0.87           C  
ATOM   2358  C   THR A 291     -13.469 -21.899 -12.587  1.00  0.85           C  
ATOM   2359  CB  THR A 291     -10.996 -21.595 -12.331  1.00  0.84           C  
ATOM   2360  O   THR A 291     -13.770 -22.992 -13.071  1.00  0.82           O  
ATOM   2361  CG2 THR A 291      -9.726 -21.068 -12.990  1.00  0.76           C  
ATOM   2362  OG1 THR A 291     -11.060 -21.109 -10.985  1.00  0.81           O  
ATOM   2363  N   ASP A 292     -14.290 -21.287 -11.632  1.00  0.84           N  
ATOM   2364  CA  ASP A 292     -15.518 -21.874 -11.104  1.00  0.84           C  
ATOM   2365  C   ASP A 292     -16.708 -21.564 -12.011  1.00  0.84           C  
ATOM   2366  CB  ASP A 292     -15.790 -21.365  -9.687  1.00  0.82           C  
ATOM   2367  O   ASP A 292     -17.829 -22.000 -11.742  1.00  0.83           O  
ATOM   2368  CG  ASP A 292     -16.025 -19.866  -9.630  1.00  0.80           C  
ATOM   2369  OD1 ASP A 292     -15.961 -19.198 -10.685  1.00  0.82           O  
ATOM   2370  OD2 ASP A 292     -16.274 -19.347  -8.520  1.00  0.82           O  
ATOM   2371  N   GLY A 293     -16.475 -20.749 -12.993  1.00  0.89           N  
ATOM   2372  CA  GLY A 293     -17.482 -20.390 -13.979  1.00  0.90           C  
ATOM   2373  C   GLY A 293     -18.518 -19.418 -13.447  1.00  0.89           C  
ATOM   2374  O   GLY A 293     -19.562 -19.212 -14.070  1.00  0.87           O  
ATOM   2375  N   ARG A 294     -18.305 -18.806 -12.284  1.00  0.88           N  
ATOM   2376  CA  ARG A 294     -19.285 -17.948 -11.627  1.00  0.89           C  
ATOM   2377  C   ARG A 294     -19.171 -16.509 -12.120  1.00  0.88           C  
ATOM   2378  CB  ARG A 294     -19.111 -17.997 -10.108  1.00  0.86           C  
ATOM   2379  O   ARG A 294     -20.181 -15.823 -12.287  1.00  0.87           O  
ATOM   2380  CG  ARG A 294     -20.087 -17.114  -9.347  1.00  0.80           C  
ATOM   2381  CD  ARG A 294     -19.939 -17.276  -7.841  1.00  0.78           C  
ATOM   2382  NE  ARG A 294     -20.757 -16.311  -7.112  1.00  0.76           N  
ATOM   2383  NH1 ARG A 294     -20.000 -16.937  -5.021  1.00  0.73           N  
ATOM   2384  NH2 ARG A 294     -21.551 -15.262  -5.229  1.00  0.68           N  
ATOM   2385  CZ  ARG A 294     -20.767 -16.172  -5.789  1.00  0.74           C  
ATOM   2386  N   PHE A 295     -17.987 -16.050 -12.373  1.00  0.90           N  
ATOM   2387  CA  PHE A 295     -17.770 -14.631 -12.627  1.00  0.91           C  
ATOM   2388  C   PHE A 295     -17.268 -14.405 -14.048  1.00  0.90           C  
ATOM   2389  CB  PHE A 295     -16.772 -14.050 -11.620  1.00  0.90           C  
ATOM   2390  O   PHE A 295     -16.451 -15.178 -14.554  1.00  0.90           O  
ATOM   2391  CG  PHE A 295     -17.168 -14.261 -10.183  1.00  0.89           C  
ATOM   2392  CD1 PHE A 295     -18.242 -13.570  -9.635  1.00  0.87           C  
ATOM   2393  CD2 PHE A 295     -16.466 -15.150  -9.380  1.00  0.87           C  
ATOM   2394  CE1 PHE A 295     -18.611 -13.763  -8.306  1.00  0.88           C  
ATOM   2395  CE2 PHE A 295     -16.828 -15.348  -8.051  1.00  0.88           C  
ATOM   2396  CZ  PHE A 295     -17.900 -14.653  -7.515  1.00  0.87           C  
ATOM   2397  N   ILE A 296     -17.735 -13.343 -14.656  1.00  0.92           N  
ATOM   2398  CA  ILE A 296     -17.113 -12.706 -15.811  1.00  0.92           C  
ATOM   2399  C   ILE A 296     -16.328 -11.476 -15.362  1.00  0.91           C  
ATOM   2400  CB  ILE A 296     -18.163 -12.313 -16.874  1.00  0.90           C  
ATOM   2401  O   ILE A 296     -16.875 -10.589 -14.702  1.00  0.90           O  
ATOM   2402  CG1 ILE A 296     -18.911 -13.555 -17.371  1.00  0.84           C  
ATOM   2403  CG2 ILE A 296     -17.502 -11.569 -18.038  1.00  0.84           C  
ATOM   2404  CD1 ILE A 296     -18.031 -14.553 -18.110  1.00  0.81           C  
ATOM   2405  N   VAL A 297     -15.123 -11.512 -15.713  1.00  0.91           N  
ATOM   2406  CA  VAL A 297     -14.233 -10.396 -15.411  1.00  0.91           C  
ATOM   2407  C   VAL A 297     -13.821  -9.699 -16.705  1.00  0.90           C  
ATOM   2408  CB  VAL A 297     -12.981 -10.863 -14.635  1.00  0.90           C  
ATOM   2409  O   VAL A 297     -13.396 -10.352 -17.662  1.00  0.89           O  
ATOM   2410  CG1 VAL A 297     -12.097  -9.671 -14.268  1.00  0.88           C  
ATOM   2411  CG2 VAL A 297     -13.388 -11.635 -13.381  1.00  0.87           C  
ATOM   2412  N   LEU A 298     -13.880  -8.323 -16.753  1.00  0.88           N  
ATOM   2413  CA  LEU A 298     -13.519  -7.511 -17.910  1.00  0.87           C  
ATOM   2414  C   LEU A 298     -12.470  -6.469 -17.536  1.00  0.87           C  
ATOM   2415  CB  LEU A 298     -14.757  -6.822 -18.489  1.00  0.86           C  
ATOM   2416  O   LEU A 298     -12.734  -5.580 -16.724  1.00  0.85           O  
ATOM   2417  CG  LEU A 298     -15.919  -7.735 -18.883  1.00  0.81           C  
ATOM   2418  CD1 LEU A 298     -17.074  -6.911 -19.442  1.00  0.77           C  
ATOM   2419  CD2 LEU A 298     -15.460  -8.777 -19.897  1.00  0.77           C  
ATOM   2420  N   ALA A 299     -11.345  -6.574 -18.160  1.00  0.86           N  
ATOM   2421  CA  ALA A 299     -10.436  -5.431 -18.169  1.00  0.86           C  
ATOM   2422  C   ALA A 299     -10.796  -4.452 -19.283  1.00  0.85           C  
ATOM   2423  CB  ALA A 299      -8.992  -5.901 -18.323  1.00  0.85           C  
ATOM   2424  O   ALA A 299     -10.851  -4.831 -20.456  1.00  0.83           O  
ATOM   2425  N   VAL A 300     -10.981  -3.151 -18.920  1.00  0.81           N  
ATOM   2426  CA  VAL A 300     -11.470  -2.182 -19.895  1.00  0.81           C  
ATOM   2427  C   VAL A 300     -10.582  -0.940 -19.879  1.00  0.81           C  
ATOM   2428  CB  VAL A 300     -12.939  -1.791 -19.619  1.00  0.80           C  
ATOM   2429  O   VAL A 300     -10.070  -0.549 -18.827  1.00  0.78           O  
ATOM   2430  CG1 VAL A 300     -13.859  -3.000 -19.776  1.00  0.77           C  
ATOM   2431  CG2 VAL A 300     -13.077  -1.189 -18.221  1.00  0.76           C  
ATOM   2432  N   ALA A 301     -10.346  -0.416 -21.077  1.00  0.74           N  
ATOM   2433  CA  ALA A 301      -9.740   0.903 -21.239  1.00  0.73           C  
ATOM   2434  C   ALA A 301     -10.808   1.987 -21.350  1.00  0.73           C  
ATOM   2435  CB  ALA A 301      -8.833   0.925 -22.467  1.00  0.72           C  
ATOM   2436  O   ALA A 301     -11.835   1.790 -22.003  1.00  0.71           O  
ATOM   2437  N   THR A 302     -10.494   3.144 -20.664  1.00  0.67           N  
ATOM   2438  CA  THR A 302     -11.371   4.304 -20.785  1.00  0.66           C  
ATOM   2439  C   THR A 302     -10.796   5.317 -21.771  1.00  0.66           C  
ATOM   2440  CB  THR A 302     -11.593   4.981 -19.420  1.00  0.64           C  
ATOM   2441  O   THR A 302      -9.579   5.393 -21.952  1.00  0.64           O  
ATOM   2442  CG2 THR A 302     -12.095   3.980 -18.385  1.00  0.59           C  
ATOM   2443  OG1 THR A 302     -10.356   5.543 -18.965  1.00  0.63           O  
ATOM   2444  N   THR A 303     -11.582   6.032 -22.545  1.00  0.57           N  
ATOM   2445  CA  THR A 303     -11.204   7.149 -23.405  1.00  0.57           C  
ATOM   2446  C   THR A 303     -10.916   8.397 -22.575  1.00  0.57           C  
ATOM   2447  CB  THR A 303     -12.306   7.457 -24.436  1.00  0.55           C  
ATOM   2448  O   THR A 303     -10.229   9.310 -23.037  1.00  0.56           O  
ATOM   2449  CG2 THR A 303     -12.424   6.339 -25.466  1.00  0.50           C  
ATOM   2450  OG1 THR A 303     -13.560   7.602 -23.758  1.00  0.52           O  
ATOM   2451  N   PHE A 304     -11.499   8.609 -21.445  1.00  0.46           N  
ATOM   2452  CA  PHE A 304     -11.452   9.865 -20.707  1.00  0.50           C  
ATOM   2453  C   PHE A 304     -10.116  10.023 -19.991  1.00  0.47           C  
ATOM   2454  CB  PHE A 304     -12.601   9.939 -19.696  1.00  0.44           C  
ATOM   2455  O   PHE A 304      -9.642  11.143 -19.790  1.00  0.45           O  
ATOM   2456  CG  PHE A 304     -13.959  10.082 -20.330  1.00  0.44           C  
ATOM   2457  CD1 PHE A 304     -14.407  11.321 -20.774  1.00  0.38           C  
ATOM   2458  CD2 PHE A 304     -14.787   8.978 -20.482  1.00  0.40           C  
ATOM   2459  CE1 PHE A 304     -15.663  11.456 -21.361  1.00  0.38           C  
ATOM   2460  CE2 PHE A 304     -16.043   9.106 -21.068  1.00  0.43           C  
ATOM   2461  CZ  PHE A 304     -16.480  10.346 -21.505  1.00  0.35           C  
ATOM   2462  N   GLU A 305      -9.434   9.023 -19.574  1.00  0.52           N  
ATOM   2463  CA  GLU A 305      -8.138   9.015 -18.903  1.00  0.52           C  
ATOM   2464  C   GLU A 305      -7.138   8.131 -19.644  1.00  0.52           C  
ATOM   2465  CB  GLU A 305      -8.284   8.544 -17.454  1.00  0.47           C  
ATOM   2466  O   GLU A 305      -7.139   6.910 -19.477  1.00  0.50           O  
ATOM   2467  CG  GLU A 305      -9.055   9.511 -16.568  1.00  0.43           C  
ATOM   2468  CD  GLU A 305      -9.221   9.014 -15.141  1.00  0.47           C  
ATOM   2469  OE1 GLU A 305      -8.765   7.890 -14.832  1.00  0.51           O  
ATOM   2470  OE2 GLU A 305      -9.813   9.755 -14.324  1.00  0.44           O  
ATOM   2471  N   ALA A 306      -6.495   8.788 -20.731  1.00  0.56           N  
ATOM   2472  CA  ALA A 306      -5.451   8.161 -21.537  1.00  0.54           C  
ATOM   2473  C   ALA A 306      -4.488   7.364 -20.663  1.00  0.55           C  
ATOM   2474  CB  ALA A 306      -4.690   9.217 -22.336  1.00  0.50           C  
ATOM   2475  O   ALA A 306      -3.997   7.868 -19.650  1.00  0.52           O  
ATOM   2476  N   ASN A 307      -4.760   6.096 -20.361  1.00  0.60           N  
ATOM   2477  CA  ASN A 307      -3.882   5.114 -19.734  1.00  0.59           C  
ATOM   2478  C   ASN A 307      -4.497   4.547 -18.457  1.00  0.60           C  
ATOM   2479  CB  ASN A 307      -2.513   5.729 -19.436  1.00  0.56           C  
ATOM   2480  O   ASN A 307      -3.849   3.786 -17.736  1.00  0.58           O  
ATOM   2481  CG  ASN A 307      -1.774   6.145 -20.693  1.00  0.53           C  
ATOM   2482  ND2 ASN A 307      -0.990   7.211 -20.594  1.00  0.50           N  
ATOM   2483  OD1 ASN A 307      -1.908   5.513 -21.744  1.00  0.54           O  
ATOM   2484  N   THR A 308      -5.744   5.037 -18.171  1.00  0.70           N  
ATOM   2485  CA  THR A 308      -6.397   4.367 -17.052  1.00  0.70           C  
ATOM   2486  C   THR A 308      -7.190   3.156 -17.535  1.00  0.71           C  
ATOM   2487  CB  THR A 308      -7.332   5.328 -16.294  1.00  0.68           C  
ATOM   2488  O   THR A 308      -7.937   3.246 -18.512  1.00  0.69           O  
ATOM   2489  CG2 THR A 308      -7.873   4.680 -15.023  1.00  0.63           C  
ATOM   2490  OG1 THR A 308      -6.607   6.513 -15.942  1.00  0.68           O  
ATOM   2491  N   ARG A 309      -7.030   2.040 -16.805  1.00  0.78           N  
ATOM   2492  CA  ARG A 309      -7.725   0.774 -17.013  1.00  0.79           C  
ATOM   2493  C   ARG A 309      -8.555   0.397 -15.791  1.00  0.79           C  
ATOM   2494  CB  ARG A 309      -6.727  -0.341 -17.333  1.00  0.77           C  
ATOM   2495  O   ARG A 309      -8.173   0.697 -14.658  1.00  0.78           O  
ATOM   2496  CG  ARG A 309      -5.869  -0.067 -18.558  1.00  0.74           C  
ATOM   2497  CD  ARG A 309      -6.689  -0.099 -19.840  1.00  0.71           C  
ATOM   2498  NE  ARG A 309      -5.851   0.090 -21.021  1.00  0.61           N  
ATOM   2499  NH1 ARG A 309      -6.289   2.349 -21.225  1.00  0.53           N  
ATOM   2500  NH2 ARG A 309      -4.895   1.308 -22.717  1.00  0.50           N  
ATOM   2501  CZ  ARG A 309      -5.680   1.248 -21.652  1.00  0.64           C  
ATOM   2502  N   TYR A 310      -9.673  -0.122 -16.046  1.00  0.80           N  
ATOM   2503  CA  TYR A 310     -10.548  -0.606 -14.983  1.00  0.80           C  
ATOM   2504  C   TYR A 310     -10.824  -2.097 -15.140  1.00  0.81           C  
ATOM   2505  CB  TYR A 310     -11.868   0.171 -14.979  1.00  0.79           C  
ATOM   2506  O   TYR A 310     -10.793  -2.626 -16.253  1.00  0.80           O  
ATOM   2507  CG  TYR A 310     -11.721   1.615 -14.565  1.00  0.77           C  
ATOM   2508  CD1 TYR A 310     -11.862   1.996 -13.232  1.00  0.76           C  
ATOM   2509  CD2 TYR A 310     -11.442   2.601 -15.505  1.00  0.77           C  
ATOM   2510  CE1 TYR A 310     -11.729   3.326 -12.846  1.00  0.74           C  
ATOM   2511  CE2 TYR A 310     -11.307   3.934 -15.130  1.00  0.75           C  
ATOM   2512  OH  TYR A 310     -11.319   5.604 -13.425  1.00  0.70           O  
ATOM   2513  CZ  TYR A 310     -11.452   4.286 -13.801  1.00  0.70           C  
ATOM   2514  N   MET A 311     -11.127  -2.724 -14.073  1.00  0.85           N  
ATOM   2515  CA  MET A 311     -11.669  -4.078 -14.003  1.00  0.85           C  
ATOM   2516  C   MET A 311     -13.141  -4.056 -13.605  1.00  0.85           C  
ATOM   2517  CB  MET A 311     -10.871  -4.926 -13.011  1.00  0.83           C  
ATOM   2518  O   MET A 311     -13.515  -3.398 -12.632  1.00  0.84           O  
ATOM   2519  CG  MET A 311     -11.176  -6.413 -13.092  1.00  0.80           C  
ATOM   2520  SD  MET A 311     -10.688  -7.145 -14.702  1.00  0.78           S  
ATOM   2521  CE  MET A 311      -8.882  -7.006 -14.582  1.00  0.72           C  
ATOM   2522  N   LEU A 312     -13.947  -4.703 -14.323  1.00  0.84           N  
ATOM   2523  CA  LEU A 312     -15.362  -4.918 -14.040  1.00  0.85           C  
ATOM   2524  C   LEU A 312     -15.650  -6.396 -13.800  1.00  0.85           C  
ATOM   2525  CB  LEU A 312     -16.224  -4.398 -15.193  1.00  0.83           C  
ATOM   2526  O   LEU A 312     -15.295  -7.244 -14.622  1.00  0.85           O  
ATOM   2527  CG  LEU A 312     -16.127  -2.901 -15.492  1.00  0.79           C  
ATOM   2528  CD1 LEU A 312     -14.873  -2.604 -16.308  1.00  0.76           C  
ATOM   2529  CD2 LEU A 312     -17.375  -2.420 -16.224  1.00  0.76           C  
ATOM   2530  N   ILE A 313     -16.307  -6.715 -12.715  1.00  0.86           N  
ATOM   2531  CA  ILE A 313     -16.664  -8.078 -12.338  1.00  0.87           C  
ATOM   2532  C   ILE A 313     -18.183  -8.232 -12.332  1.00  0.87           C  
ATOM   2533  CB  ILE A 313     -16.081  -8.454 -10.957  1.00  0.86           C  
ATOM   2534  O   ILE A 313     -18.887  -7.468 -11.667  1.00  0.86           O  
ATOM   2535  CG1 ILE A 313     -14.562  -8.248 -10.945  1.00  0.85           C  
ATOM   2536  CG2 ILE A 313     -16.441  -9.898 -10.594  1.00  0.84           C  
ATOM   2537  CD1 ILE A 313     -13.904  -8.573  -9.610  1.00  0.83           C  
ATOM   2538  N   PHE A 314     -18.696  -9.269 -12.962  1.00  0.87           N  
ATOM   2539  CA  PHE A 314     -20.119  -9.567 -13.077  1.00  0.88           C  
ATOM   2540  C   PHE A 314     -20.414 -10.987 -12.609  1.00  0.88           C  
ATOM   2541  CB  PHE A 314     -20.595  -9.380 -14.521  1.00  0.87           C  
ATOM   2542  O   PHE A 314     -19.573 -11.878 -12.743  1.00  0.87           O  
ATOM   2543  CG  PHE A 314     -20.422  -7.978 -15.040  1.00  0.87           C  
ATOM   2544  CD1 PHE A 314     -21.462  -7.059 -14.960  1.00  0.86           C  
ATOM   2545  CD2 PHE A 314     -19.220  -7.578 -15.608  1.00  0.86           C  
ATOM   2546  CE1 PHE A 314     -21.306  -5.761 -15.440  1.00  0.86           C  
ATOM   2547  CE2 PHE A 314     -19.056  -6.282 -16.090  1.00  0.86           C  
ATOM   2548  CZ  PHE A 314     -20.100  -5.376 -16.006  1.00  0.85           C  
ATOM   2549  N   ASP A 315     -21.650 -11.249 -12.044  1.00  0.85           N  
ATOM   2550  CA  ASP A 315     -22.188 -12.602 -11.943  1.00  0.87           C  
ATOM   2551  C   ASP A 315     -22.637 -13.118 -13.308  1.00  0.86           C  
ATOM   2552  CB  ASP A 315     -23.355 -12.643 -10.955  1.00  0.84           C  
ATOM   2553  O   ASP A 315     -23.540 -12.550 -13.926  1.00  0.85           O  
ATOM   2554  CG  ASP A 315     -23.908 -14.043 -10.748  1.00  0.79           C  
ATOM   2555  OD1 ASP A 315     -24.728 -14.503 -11.571  1.00  0.80           O  
ATOM   2556  OD2 ASP A 315     -23.522 -14.690  -9.750  1.00  0.83           O  
ATOM   2557  N   ARG A 316     -22.032 -14.172 -13.705  1.00  0.90           N  
ATOM   2558  CA  ARG A 316     -22.261 -14.703 -15.044  1.00  0.91           C  
ATOM   2559  C   ARG A 316     -23.725 -15.083 -15.241  1.00  0.90           C  
ATOM   2560  CB  ARG A 316     -21.366 -15.917 -15.302  1.00  0.90           C  
ATOM   2561  O   ARG A 316     -24.333 -14.731 -16.253  1.00  0.89           O  
ATOM   2562  CG  ARG A 316     -21.518 -16.511 -16.693  1.00  0.88           C  
ATOM   2563  CD  ARG A 316     -20.753 -17.820 -16.835  1.00  0.86           C  
ATOM   2564  NE  ARG A 316     -21.435 -18.919 -16.157  1.00  0.86           N  
ATOM   2565  NH1 ARG A 316     -20.502 -20.578 -17.467  1.00  0.82           N  
ATOM   2566  NH2 ARG A 316     -21.968 -21.122 -15.791  1.00  0.80           N  
ATOM   2567  CZ  ARG A 316     -21.300 -20.204 -16.473  1.00  0.85           C  
ATOM   2568  N   LYS A 317     -24.281 -15.806 -14.295  1.00  0.87           N  
ATOM   2569  CA  LYS A 317     -25.654 -16.288 -14.410  1.00  0.88           C  
ATOM   2570  C   LYS A 317     -26.645 -15.128 -14.431  1.00  0.86           C  
ATOM   2571  CB  LYS A 317     -25.986 -17.240 -13.259  1.00  0.85           C  
ATOM   2572  O   LYS A 317     -27.684 -15.204 -15.089  1.00  0.85           O  
ATOM   2573  CG  LYS A 317     -25.311 -18.599 -13.365  1.00  0.80           C  
ATOM   2574  CD  LYS A 317     -25.680 -19.500 -12.193  1.00  0.79           C  
ATOM   2575  CE  LYS A 317     -25.016 -20.865 -12.305  1.00  0.79           C  
ATOM   2576  NZ  LYS A 317     -25.208 -21.678 -11.067  1.00  0.80           N  
ATOM   2577  N   GLN A 318     -26.398 -14.105 -13.728  1.00  0.85           N  
ATOM   2578  CA  GLN A 318     -27.240 -12.915 -13.775  1.00  0.86           C  
ATOM   2579  C   GLN A 318     -27.199 -12.265 -15.155  1.00  0.85           C  
ATOM   2580  CB  GLN A 318     -26.808 -11.908 -12.708  1.00  0.82           C  
ATOM   2581  O   GLN A 318     -28.242 -11.942 -15.726  1.00  0.83           O  
ATOM   2582  CG  GLN A 318     -27.134 -12.343 -11.285  1.00  0.73           C  
ATOM   2583  CD  GLN A 318     -26.794 -11.282 -10.255  1.00  0.71           C  
ATOM   2584  NE2 GLN A 318     -26.807 -11.665  -8.983  1.00  0.66           N  
ATOM   2585  OE1 GLN A 318     -26.522 -10.128 -10.600  1.00  0.72           O  
ATOM   2586  N   VAL A 319     -25.999 -12.196 -15.768  1.00  0.88           N  
ATOM   2587  CA  VAL A 319     -25.803 -11.608 -17.089  1.00  0.88           C  
ATOM   2588  C   VAL A 319     -26.496 -12.465 -18.145  1.00  0.88           C  
ATOM   2589  CB  VAL A 319     -24.303 -11.456 -17.426  1.00  0.87           C  
ATOM   2590  O   VAL A 319     -27.259 -11.952 -18.968  1.00  0.87           O  
ATOM   2591  CG1 VAL A 319     -24.118 -10.991 -18.869  1.00  0.86           C  
ATOM   2592  CG2 VAL A 319     -23.634 -10.482 -16.458  1.00  0.85           C  
ATOM   2593  N   GLU A 320     -26.379 -13.727 -18.038  1.00  0.89           N  
ATOM   2594  CA  GLU A 320     -26.863 -14.636 -19.073  1.00  0.89           C  
ATOM   2595  C   GLU A 320     -28.373 -14.836 -18.970  1.00  0.87           C  
ATOM   2596  CB  GLU A 320     -26.146 -15.985 -18.982  1.00  0.88           C  
ATOM   2597  O   GLU A 320     -29.023 -15.210 -19.948  1.00  0.84           O  
ATOM   2598  CG  GLU A 320     -24.698 -15.945 -19.448  1.00  0.87           C  
ATOM   2599  CD  GLU A 320     -24.009 -17.298 -19.382  1.00  0.85           C  
ATOM   2600  OE1 GLU A 320     -24.663 -18.295 -18.999  1.00  0.86           O  
ATOM   2601  OE2 GLU A 320     -22.804 -17.362 -19.714  1.00  0.88           O  
ATOM   2602  N   ARG A 321     -29.017 -14.516 -17.824  1.00  0.87           N  
ATOM   2603  CA  ARG A 321     -30.454 -14.654 -17.607  1.00  0.87           C  
ATOM   2604  C   ARG A 321     -31.177 -13.338 -17.873  1.00  0.84           C  
ATOM   2605  CB  ARG A 321     -30.739 -15.130 -16.181  1.00  0.85           C  
ATOM   2606  O   ARG A 321     -32.406 -13.306 -17.962  1.00  0.81           O  
ATOM   2607  CG  ARG A 321     -30.443 -16.604 -15.953  1.00  0.82           C  
ATOM   2608  CD  ARG A 321     -30.568 -16.984 -14.484  1.00  0.80           C  
ATOM   2609  NE  ARG A 321     -30.246 -18.390 -14.261  1.00  0.81           N  
ATOM   2610  NH1 ARG A 321     -30.589 -18.322 -11.978  1.00  0.76           N  
ATOM   2611  NH2 ARG A 321     -29.952 -20.279 -12.988  1.00  0.72           N  
ATOM   2612  CZ  ARG A 321     -30.263 -18.994 -13.076  1.00  0.78           C  
ATOM   2613  N   ALA A 322     -30.426 -12.289 -17.875  1.00  0.85           N  
ATOM   2614  CA  ALA A 322     -31.029 -10.974 -18.077  1.00  0.85           C  
ATOM   2615  C   ALA A 322     -31.523 -10.812 -19.512  1.00  0.84           C  
ATOM   2616  CB  ALA A 322     -30.029  -9.872 -17.734  1.00  0.84           C  
ATOM   2617  O   ALA A 322     -30.796 -11.108 -20.463  1.00  0.83           O  
ATOM   2618  N   GLU A 323     -32.775 -10.259 -19.681  1.00  0.82           N  
ATOM   2619  CA  GLU A 323     -33.303  -9.895 -20.992  1.00  0.82           C  
ATOM   2620  C   GLU A 323     -32.448  -8.816 -21.651  1.00  0.79           C  
ATOM   2621  CB  GLU A 323     -34.753  -9.418 -20.874  1.00  0.78           C  
ATOM   2622  O   GLU A 323     -32.232  -8.844 -22.864  1.00  0.76           O  
ATOM   2623  CG  GLU A 323     -35.447  -9.223 -22.215  1.00  0.72           C  
ATOM   2624  CD  GLU A 323     -36.897  -8.783 -22.082  1.00  0.71           C  
ATOM   2625  OE1 GLU A 323     -37.378  -8.619 -20.938  1.00  0.74           O  
ATOM   2626  OE2 GLU A 323     -37.556  -8.603 -23.130  1.00  0.71           O  
ATOM   2627  N   ASN A 324     -31.931  -8.034 -20.837  1.00  0.81           N  
ATOM   2628  CA  ASN A 324     -30.981  -6.996 -21.222  1.00  0.81           C  
ATOM   2629  C   ASN A 324     -29.712  -7.057 -20.378  1.00  0.81           C  
ATOM   2630  CB  ASN A 324     -31.625  -5.612 -21.113  1.00  0.79           C  
ATOM   2631  O   ASN A 324     -29.673  -6.524 -19.267  1.00  0.79           O  
ATOM   2632  CG  ASN A 324     -30.697  -4.499 -21.560  1.00  0.77           C  
ATOM   2633  ND2 ASN A 324     -31.110  -3.257 -21.338  1.00  0.79           N  
ATOM   2634  OD1 ASN A 324     -29.618  -4.754 -22.101  1.00  0.78           O  
ATOM   2635  N   PRO A 325     -28.605  -7.705 -20.880  1.00  0.81           N  
ATOM   2636  CA  PRO A 325     -27.360  -7.870 -20.127  1.00  0.81           C  
ATOM   2637  C   PRO A 325     -26.711  -6.538 -19.759  1.00  0.80           C  
ATOM   2638  CB  PRO A 325     -26.470  -8.665 -21.086  1.00  0.80           C  
ATOM   2639  O   PRO A 325     -26.008  -6.447 -18.749  1.00  0.78           O  
ATOM   2640  CG  PRO A 325     -27.419  -9.497 -21.886  1.00  0.80           C  
ATOM   2641  CD  PRO A 325     -28.659  -8.691 -22.145  1.00  0.80           C  
ATOM   2642  N   MET A 326     -27.025  -5.453 -20.428  1.00  0.78           N  
ATOM   2643  CA  MET A 326     -26.514  -4.113 -20.152  1.00  0.77           C  
ATOM   2644  C   MET A 326     -27.077  -3.576 -18.841  1.00  0.77           C  
ATOM   2645  CB  MET A 326     -26.856  -3.160 -21.298  1.00  0.75           C  
ATOM   2646  O   MET A 326     -26.517  -2.648 -18.254  1.00  0.75           O  
ATOM   2647  CG  MET A 326     -26.136  -3.481 -22.598  1.00  0.71           C  
ATOM   2648  SD  MET A 326     -26.305  -2.144 -23.843  1.00  0.70           S  
ATOM   2649  CE  MET A 326     -28.081  -2.257 -24.195  1.00  0.61           C  
ATOM   2650  N   SER A 327     -28.169  -4.104 -18.431  1.00  0.77           N  
ATOM   2651  CA  SER A 327     -28.832  -3.633 -17.220  1.00  0.77           C  
ATOM   2652  C   SER A 327     -28.283  -4.332 -15.981  1.00  0.78           C  
ATOM   2653  CB  SER A 327     -30.342  -3.856 -17.315  1.00  0.76           C  
ATOM   2654  O   SER A 327     -28.636  -3.977 -14.854  1.00  0.76           O  
ATOM   2655  OG  SER A 327     -30.647  -5.240 -17.321  1.00  0.75           O  
ATOM   2656  N   VAL A 328     -27.427  -5.260 -16.165  1.00  0.80           N  
ATOM   2657  CA  VAL A 328     -26.884  -6.006 -15.034  1.00  0.81           C  
ATOM   2658  C   VAL A 328     -25.723  -5.233 -14.414  1.00  0.80           C  
ATOM   2659  CB  VAL A 328     -26.418  -7.418 -15.457  1.00  0.79           C  
ATOM   2660  O   VAL A 328     -24.726  -4.953 -15.084  1.00  0.78           O  
ATOM   2661  CG1 VAL A 328     -25.845  -8.178 -14.263  1.00  0.81           C  
ATOM   2662  CG2 VAL A 328     -27.574  -8.195 -16.084  1.00  0.80           C  
ATOM   2663  N   PRO A 329     -25.852  -4.694 -13.160  1.00  0.79           N  
ATOM   2664  CA  PRO A 329     -24.729  -4.001 -12.525  1.00  0.79           C  
ATOM   2665  C   PRO A 329     -23.520  -4.909 -12.312  1.00  0.80           C  
ATOM   2666  CB  PRO A 329     -25.310  -3.543 -11.185  1.00  0.77           C  
ATOM   2667  O   PRO A 329     -23.679  -6.100 -12.029  1.00  0.79           O  
ATOM   2668  CG  PRO A 329     -26.338  -4.572 -10.842  1.00  0.76           C  
ATOM   2669  CD  PRO A 329     -26.951  -5.077 -12.117  1.00  0.76           C  
ATOM   2670  N   ALA A 330     -22.284  -4.388 -12.495  1.00  0.81           N  
ATOM   2671  CA  ALA A 330     -21.075  -5.083 -12.062  1.00  0.82           C  
ATOM   2672  C   ALA A 330     -21.090  -5.323 -10.555  1.00  0.82           C  
ATOM   2673  CB  ALA A 330     -19.833  -4.288 -12.459  1.00  0.80           C  
ATOM   2674  O   ALA A 330     -21.546  -4.470  -9.789  1.00  0.81           O  
ATOM   2675  N   LEU A 331     -20.727  -6.390 -10.163  1.00  0.79           N  
ATOM   2676  CA  LEU A 331     -20.570  -6.704  -8.748  1.00  0.79           C  
ATOM   2677  C   LEU A 331     -19.486  -5.839  -8.115  1.00  0.77           C  
ATOM   2678  CB  LEU A 331     -20.230  -8.185  -8.562  1.00  0.78           C  
ATOM   2679  O   LEU A 331     -19.619  -5.411  -6.966  1.00  0.74           O  
ATOM   2680  CG  LEU A 331     -21.300  -9.187  -8.999  1.00  0.77           C  
ATOM   2681  CD1 LEU A 331     -20.773 -10.613  -8.877  1.00  0.76           C  
ATOM   2682  CD2 LEU A 331     -22.570  -9.008  -8.173  1.00  0.77           C  
ATOM   2683  N   ASN A 332     -18.454  -5.646  -8.896  1.00  0.79           N  
ATOM   2684  CA  ASN A 332     -17.340  -4.793  -8.497  1.00  0.79           C  
ATOM   2685  C   ASN A 332     -16.730  -4.070  -9.694  1.00  0.79           C  
ATOM   2686  CB  ASN A 332     -16.271  -5.611  -7.769  1.00  0.77           C  
ATOM   2687  O   ASN A 332     -16.733  -4.595 -10.809  1.00  0.77           O  
ATOM   2688  CG  ASN A 332     -15.438  -4.771  -6.820  1.00  0.71           C  
ATOM   2689  ND2 ASN A 332     -14.500  -5.409  -6.132  1.00  0.70           N  
ATOM   2690  OD1 ASN A 332     -15.638  -3.559  -6.706  1.00  0.70           O  
ATOM   2691  N   ILE A 333     -16.239  -2.749  -9.516  1.00  0.79           N  
ATOM   2692  CA  ILE A 333     -15.457  -1.936 -10.441  1.00  0.79           C  
ATOM   2693  C   ILE A 333     -14.252  -1.342  -9.715  1.00  0.79           C  
ATOM   2694  CB  ILE A 333     -16.313  -0.812 -11.068  1.00  0.77           C  
ATOM   2695  O   ILE A 333     -14.404  -0.688  -8.681  1.00  0.76           O  
ATOM   2696  CG1 ILE A 333     -17.602  -1.391 -11.662  1.00  0.72           C  
ATOM   2697  CG2 ILE A 333     -15.513  -0.053 -12.130  1.00  0.71           C  
ATOM   2698  CD1 ILE A 333     -18.548  -0.341 -12.229  1.00  0.70           C  
ATOM   2699  N   PHE A 334     -13.137  -1.553 -10.261  1.00  0.78           N  
ATOM   2700  CA  PHE A 334     -11.957  -0.948  -9.654  1.00  0.78           C  
ATOM   2701  C   PHE A 334     -10.913  -0.618 -10.713  1.00  0.78           C  
ATOM   2702  CB  PHE A 334     -11.357  -1.881  -8.597  1.00  0.76           C  
ATOM   2703  O   PHE A 334     -10.897  -1.222 -11.787  1.00  0.75           O  
ATOM   2704  CG  PHE A 334     -11.102  -3.278  -9.095  1.00  0.76           C  
ATOM   2705  CD1 PHE A 334     -12.049  -4.279  -8.914  1.00  0.76           C  
ATOM   2706  CD2 PHE A 334      -9.916  -3.590  -9.746  1.00  0.77           C  
ATOM   2707  CE1 PHE A 334     -11.816  -5.573  -9.374  1.00  0.75           C  
ATOM   2708  CE2 PHE A 334      -9.676  -4.881 -10.208  1.00  0.75           C  
ATOM   2709  CZ  PHE A 334     -10.626  -5.871 -10.020  1.00  0.69           C  
ATOM   2710  N   GLN A 335     -10.042   0.405 -10.446  1.00  0.77           N  
ATOM   2711  CA  GLN A 335      -8.944   0.792 -11.326  1.00  0.77           C  
ATOM   2712  C   GLN A 335      -7.805  -0.221 -11.263  1.00  0.77           C  
ATOM   2713  CB  GLN A 335      -8.429   2.185 -10.961  1.00  0.75           C  
ATOM   2714  O   GLN A 335      -7.439  -0.685 -10.181  1.00  0.76           O  
ATOM   2715  CG  GLN A 335      -7.388   2.729 -11.930  1.00  0.72           C  
ATOM   2716  CD  GLN A 335      -6.975   4.153 -11.610  1.00  0.71           C  
ATOM   2717  NE2 GLN A 335      -5.985   4.661 -12.336  1.00  0.66           N  
ATOM   2718  OE1 GLN A 335      -7.543   4.793 -10.719  1.00  0.69           O  
ATOM   2719  N   ILE A 336      -7.313  -0.620 -12.386  1.00  0.80           N  
ATOM   2720  CA  ILE A 336      -6.078  -1.391 -12.459  1.00  0.79           C  
ATOM   2721  C   ILE A 336      -4.880  -0.470 -12.241  1.00  0.78           C  
ATOM   2722  CB  ILE A 336      -5.949  -2.127 -13.812  1.00  0.78           C  
ATOM   2723  O   ILE A 336      -4.618   0.420 -13.054  1.00  0.74           O  
ATOM   2724  CG1 ILE A 336      -7.168  -3.027 -14.048  1.00  0.78           C  
ATOM   2725  CG2 ILE A 336      -4.651  -2.938 -13.865  1.00  0.77           C  
ATOM   2726  CD1 ILE A 336      -7.215  -3.652 -15.435  1.00  0.76           C  
ATOM   2727  N   TYR A 337      -4.347  -0.535 -11.031  1.00  0.67           N  
ATOM   2728  CA  TYR A 337      -3.151   0.240 -10.720  1.00  0.66           C  
ATOM   2729  C   TYR A 337      -1.918  -0.376 -11.370  1.00  0.66           C  
ATOM   2730  CB  TYR A 337      -2.950   0.334  -9.205  1.00  0.62           C  
ATOM   2731  O   TYR A 337      -1.705  -1.588 -11.288  1.00  0.62           O  
ATOM   2732  CG  TYR A 337      -4.027   1.121  -8.498  1.00  0.58           C  
ATOM   2733  CD1 TYR A 337      -4.002   2.513  -8.480  1.00  0.55           C  
ATOM   2734  CD2 TYR A 337      -5.071   0.474  -7.845  1.00  0.56           C  
ATOM   2735  CE1 TYR A 337      -4.991   3.243  -7.828  1.00  0.53           C  
ATOM   2736  CE2 TYR A 337      -6.065   1.193  -7.190  1.00  0.52           C  
ATOM   2737  OH  TYR A 337      -6.999   3.291  -6.541  1.00  0.49           O  
ATOM   2738  CZ  TYR A 337      -6.017   2.575  -7.187  1.00  0.53           C  
ATOM   2739  N   ALA A 338      -1.192   0.390 -12.163  1.00  0.53           N  
ATOM   2740  CA  ALA A 338       0.124   0.111 -12.732  1.00  0.51           C  
ATOM   2741  C   ALA A 338       1.131  -0.237 -11.640  1.00  0.53           C  
ATOM   2742  CB  ALA A 338       0.616   1.306 -13.545  1.00  0.48           C  
ATOM   2743  O   ALA A 338       1.194   0.435 -10.607  1.00  0.50           O  
ATOM   2744  N   ALA A 339       1.670  -1.441 -11.742  1.00  0.52           N  
ATOM   2745  CA  ALA A 339       2.934  -1.602 -11.029  1.00  0.50           C  
ATOM   2746  C   ALA A 339       3.888  -0.451 -11.337  1.00  0.52           C  
ATOM   2747  CB  ALA A 339       3.582  -2.936 -11.388  1.00  0.48           C  
ATOM   2748  O   ALA A 339       3.906   0.065 -12.457  1.00  0.51           O  
ATOM   2749  N   PRO A 340       4.539   0.179 -10.312  1.00  0.41           N  
ATOM   2750  CA  PRO A 340       5.406   1.346 -10.483  1.00  0.40           C  
ATOM   2751  C   PRO A 340       6.412   1.172 -11.619  1.00  0.41           C  
ATOM   2752  CB  PRO A 340       6.120   1.457  -9.134  1.00  0.37           C  
ATOM   2753  O   PRO A 340       7.072   2.136 -12.017  1.00  0.39           O  
ATOM   2754  CG  PRO A 340       5.834   0.162  -8.443  1.00  0.34           C  
ATOM   2755  CD  PRO A 340       4.741  -0.546  -9.191  1.00  0.36           C  
ATOM   2756  N   TYR A 341       6.577   0.035 -12.278  1.00  0.35           N  
ATOM   2757  CA  TYR A 341       7.703  -0.279 -13.150  1.00  0.38           C  
ATOM   2758  C   TYR A 341       7.274  -0.287 -14.613  1.00  0.35           C  
ATOM   2759  CB  TYR A 341       8.312  -1.634 -12.777  1.00  0.31           C  
ATOM   2760  O   TYR A 341       8.098  -0.492 -15.507  1.00  0.33           O  
ATOM   2761  CG  TYR A 341       8.765  -1.721 -11.340  1.00  0.30           C  
ATOM   2762  CD1 TYR A 341       9.944  -1.108 -10.923  1.00  0.26           C  
ATOM   2763  CD2 TYR A 341       8.016  -2.416 -10.397  1.00  0.29           C  
ATOM   2764  CE1 TYR A 341      10.367  -1.187  -9.600  1.00  0.29           C  
ATOM   2765  CE2 TYR A 341       8.429  -2.502  -9.072  1.00  0.32           C  
ATOM   2766  OH  TYR A 341      10.017  -1.967  -7.372  1.00  0.22           O  
ATOM   2767  CZ  TYR A 341       9.603  -1.885  -8.683  1.00  0.27           C  
ATOM   2768  N   VAL A 342       6.053   0.020 -15.049  1.00  0.46           N  
ATOM   2769  CA  VAL A 342       5.636  -0.046 -16.446  1.00  0.46           C  
ATOM   2770  C   VAL A 342       5.051   1.297 -16.876  1.00  0.46           C  
ATOM   2771  CB  VAL A 342       4.606  -1.175 -16.678  1.00  0.41           C  
ATOM   2772  O   VAL A 342       4.182   1.849 -16.197  1.00  0.44           O  
ATOM   2773  CG1 VAL A 342       4.578  -1.586 -18.149  1.00  0.35           C  
ATOM   2774  CG2 VAL A 342       4.923  -2.376 -15.790  1.00  0.35           C  
ATOM   2775  N   GLY A 343       5.759   2.057 -17.899  1.00  0.46           N  
ATOM   2776  CA  GLY A 343       5.445   3.333 -18.521  1.00  0.45           C  
ATOM   2777  C   GLY A 343       4.134   3.319 -19.283  1.00  0.46           C  
ATOM   2778  O   GLY A 343       3.327   4.242 -19.159  1.00  0.43           O  
ATOM   2779  N   SER A 344       3.676   2.270 -20.018  1.00  0.52           N  
ATOM   2780  CA  SER A 344       2.448   2.049 -20.775  1.00  0.51           C  
ATOM   2781  C   SER A 344       1.844   0.684 -20.462  1.00  0.52           C  
ATOM   2782  CB  SER A 344       2.714   2.166 -22.276  1.00  0.48           C  
ATOM   2783  O   SER A 344       2.523  -0.340 -20.569  1.00  0.49           O  
ATOM   2784  OG  SER A 344       3.333   0.991 -22.771  1.00  0.46           O  
ATOM   2785  N   HIS A 345       0.883   0.543 -19.565  1.00  0.59           N  
ATOM   2786  CA  HIS A 345       0.171  -0.605 -19.014  1.00  0.59           C  
ATOM   2787  C   HIS A 345      -0.955  -1.052 -19.941  1.00  0.60           C  
ATOM   2788  CB  HIS A 345      -0.390  -0.274 -17.630  1.00  0.53           C  
ATOM   2789  O   HIS A 345      -2.119  -0.708 -19.722  1.00  0.56           O  
ATOM   2790  CG  HIS A 345       0.665  -0.042 -16.596  1.00  0.50           C  
ATOM   2791  CD2 HIS A 345       1.077   1.094 -15.985  1.00  0.47           C  
ATOM   2792  ND1 HIS A 345       1.437  -1.060 -16.078  1.00  0.47           N  
ATOM   2793  CE1 HIS A 345       2.279  -0.558 -15.191  1.00  0.43           C  
ATOM   2794  NE2 HIS A 345       2.082   0.747 -15.116  1.00  0.39           N  
ATOM   2795  N   ILE A 346      -0.550  -1.656 -21.128  1.00  0.75           N  
ATOM   2796  CA  ILE A 346      -1.581  -2.306 -21.929  1.00  0.76           C  
ATOM   2797  C   ILE A 346      -1.908  -3.675 -21.336  1.00  0.77           C  
ATOM   2798  CB  ILE A 346      -1.144  -2.451 -23.403  1.00  0.74           C  
ATOM   2799  O   ILE A 346      -1.025  -4.524 -21.194  1.00  0.76           O  
ATOM   2800  CG1 ILE A 346      -0.799  -1.080 -23.996  1.00  0.70           C  
ATOM   2801  CG2 ILE A 346      -2.235  -3.144 -24.225  1.00  0.70           C  
ATOM   2802  CD1 ILE A 346      -0.243  -1.139 -25.412  1.00  0.68           C  
ATOM   2803  N   VAL A 347      -3.084  -3.795 -20.711  1.00  0.82           N  
ATOM   2804  CA  VAL A 347      -3.598  -5.106 -20.329  1.00  0.82           C  
ATOM   2805  C   VAL A 347      -3.791  -5.969 -21.575  1.00  0.82           C  
ATOM   2806  CB  VAL A 347      -4.928  -4.990 -19.551  1.00  0.81           C  
ATOM   2807  O   VAL A 347      -4.614  -5.651 -22.436  1.00  0.81           O  
ATOM   2808  CG1 VAL A 347      -5.453  -6.373 -19.170  1.00  0.81           C  
ATOM   2809  CG2 VAL A 347      -4.742  -4.124 -18.306  1.00  0.81           C  
ATOM   2810  N   GLN A 348      -2.910  -7.025 -21.655  1.00  0.82           N  
ATOM   2811  CA  GLN A 348      -2.928  -7.920 -22.807  1.00  0.82           C  
ATOM   2812  C   GLN A 348      -3.883  -9.089 -22.581  1.00  0.83           C  
ATOM   2813  CB  GLN A 348      -1.521  -8.441 -23.105  1.00  0.81           C  
ATOM   2814  O   GLN A 348      -4.706  -9.401 -23.443  1.00  0.83           O  
ATOM   2815  CG  GLN A 348      -0.548  -7.360 -23.556  1.00  0.77           C  
ATOM   2816  CD  GLN A 348      -0.864  -6.826 -24.940  1.00  0.75           C  
ATOM   2817  NE2 GLN A 348       0.089  -6.115 -25.533  1.00  0.69           N  
ATOM   2818  OE1 GLN A 348      -1.955  -7.052 -25.473  1.00  0.72           O  
ATOM   2819  N   ASP A 349      -3.864  -9.628 -21.341  1.00  0.87           N  
ATOM   2820  CA  ASP A 349      -4.798 -10.695 -20.994  1.00  0.88           C  
ATOM   2821  C   ASP A 349      -5.046 -10.740 -19.488  1.00  0.88           C  
ATOM   2822  CB  ASP A 349      -4.274 -12.047 -21.482  1.00  0.87           C  
ATOM   2823  O   ASP A 349      -4.281 -10.165 -18.711  1.00  0.88           O  
ATOM   2824  CG  ASP A 349      -5.377 -13.071 -21.688  1.00  0.85           C  
ATOM   2825  OD1 ASP A 349      -6.559 -12.753 -21.437  1.00  0.85           O  
ATOM   2826  OD2 ASP A 349      -5.060 -14.207 -22.102  1.00  0.85           O  
ATOM   2827  N   VAL A 350      -6.143 -11.333 -19.160  1.00  0.90           N  
ATOM   2828  CA  VAL A 350      -6.559 -11.491 -17.770  1.00  0.91           C  
ATOM   2829  C   VAL A 350      -7.010 -12.929 -17.526  1.00  0.91           C  
ATOM   2830  CB  VAL A 350      -7.691 -10.507 -17.400  1.00  0.89           C  
ATOM   2831  O   VAL A 350      -7.676 -13.530 -18.373  1.00  0.90           O  
ATOM   2832  CG1 VAL A 350      -7.170  -9.072 -17.368  1.00  0.77           C  
ATOM   2833  CG2 VAL A 350      -8.852 -10.636 -18.385  1.00  0.77           C  
ATOM   2834  N   ALA A 351      -6.672 -13.442 -16.315  1.00  0.91           N  
ATOM   2835  CA  ALA A 351      -7.191 -14.709 -15.808  1.00  0.92           C  
ATOM   2836  C   ALA A 351      -7.787 -14.539 -14.413  1.00  0.91           C  
ATOM   2837  CB  ALA A 351      -6.089 -15.766 -15.787  1.00  0.90           C  
ATOM   2838  O   ALA A 351      -7.386 -13.645 -13.664  1.00  0.91           O  
ATOM   2839  N   CYS A 352      -8.742 -15.399 -14.049  1.00  0.91           N  
ATOM   2840  CA  CYS A 352      -9.400 -15.286 -12.753  1.00  0.91           C  
ATOM   2841  C   CYS A 352      -9.667 -16.663 -12.155  1.00  0.90           C  
ATOM   2842  CB  CYS A 352     -10.712 -14.513 -12.883  1.00  0.89           C  
ATOM   2843  O   CYS A 352     -10.166 -17.556 -12.842  1.00  0.88           O  
ATOM   2844  SG  CYS A 352     -11.589 -14.299 -11.318  1.00  0.92           S  
ATOM   2845  N   ASP A 353      -9.409 -16.911 -10.864  1.00  0.84           N  
ATOM   2846  CA  ASP A 353      -9.615 -18.209 -10.229  1.00  0.83           C  
ATOM   2847  C   ASP A 353     -10.850 -18.192  -9.332  1.00  0.82           C  
ATOM   2848  CB  ASP A 353      -8.381 -18.612  -9.418  1.00  0.81           C  
ATOM   2849  O   ASP A 353     -11.127 -19.166  -8.629  1.00  0.79           O  
ATOM   2850  CG  ASP A 353      -8.130 -17.702  -8.230  1.00  0.79           C  
ATOM   2851  OD1 ASP A 353      -8.971 -16.822  -7.946  1.00  0.79           O  
ATOM   2852  OD2 ASP A 353      -7.079 -17.863  -7.572  1.00  0.81           O  
ATOM   2853  N   GLY A 354     -11.557 -17.068  -9.246  1.00  0.83           N  
ATOM   2854  CA  GLY A 354     -12.727 -16.855  -8.410  1.00  0.83           C  
ATOM   2855  C   GLY A 354     -12.425 -16.064  -7.151  1.00  0.81           C  
ATOM   2856  O   GLY A 354     -13.327 -15.480  -6.548  1.00  0.78           O  
ATOM   2857  N   ASN A 355     -11.137 -16.005  -6.742  1.00  0.79           N  
ATOM   2858  CA  ASN A 355     -10.681 -15.255  -5.577  1.00  0.79           C  
ATOM   2859  C   ASN A 355      -9.766 -14.101  -5.976  1.00  0.78           C  
ATOM   2860  CB  ASN A 355      -9.967 -16.180  -4.588  1.00  0.76           C  
ATOM   2861  O   ASN A 355      -9.827 -13.022  -5.384  1.00  0.76           O  
ATOM   2862  CG  ASN A 355     -10.868 -17.283  -4.067  1.00  0.72           C  
ATOM   2863  ND2 ASN A 355     -10.453 -18.529  -4.261  1.00  0.72           N  
ATOM   2864  OD1 ASN A 355     -11.928 -17.017  -3.494  1.00  0.72           O  
ATOM   2865  N   TYR A 356      -8.999 -14.316  -7.021  1.00  0.81           N  
ATOM   2866  CA  TYR A 356      -8.014 -13.356  -7.506  1.00  0.82           C  
ATOM   2867  C   TYR A 356      -8.108 -13.196  -9.019  1.00  0.82           C  
ATOM   2868  CB  TYR A 356      -6.600 -13.792  -7.114  1.00  0.80           C  
ATOM   2869  O   TYR A 356      -8.507 -14.125  -9.724  1.00  0.82           O  
ATOM   2870  CG  TYR A 356      -6.396 -13.925  -5.624  1.00  0.76           C  
ATOM   2871  CD1 TYR A 356      -6.203 -12.800  -4.825  1.00  0.74           C  
ATOM   2872  CD2 TYR A 356      -6.396 -15.174  -5.013  1.00  0.75           C  
ATOM   2873  CE1 TYR A 356      -6.013 -12.918  -3.452  1.00  0.73           C  
ATOM   2874  CE2 TYR A 356      -6.208 -15.303  -3.641  1.00  0.72           C  
ATOM   2875  OH  TYR A 356      -5.831 -14.293  -1.511  1.00  0.67           O  
ATOM   2876  CZ  TYR A 356      -6.018 -14.171  -2.870  1.00  0.71           C  
ATOM   2877  N   VAL A 357      -7.712 -12.016  -9.454  1.00  0.87           N  
ATOM   2878  CA  VAL A 357      -7.529 -11.681 -10.862  1.00  0.87           C  
ATOM   2879  C   VAL A 357      -6.042 -11.507 -11.163  1.00  0.86           C  
ATOM   2880  CB  VAL A 357      -8.304 -10.401 -11.246  1.00  0.86           C  
ATOM   2881  O   VAL A 357      -5.341 -10.776 -10.459  1.00  0.85           O  
ATOM   2882  CG1 VAL A 357      -8.192 -10.131 -12.746  1.00  0.82           C  
ATOM   2883  CG2 VAL A 357      -9.769 -10.519 -10.829  1.00  0.81           C  
ATOM   2884  N   TYR A 358      -5.606 -12.262 -12.102  1.00  0.86           N  
ATOM   2885  CA  TYR A 358      -4.253 -12.172 -12.637  1.00  0.86           C  
ATOM   2886  C   TYR A 358      -4.226 -11.348 -13.918  1.00  0.86           C  
ATOM   2887  CB  TYR A 358      -3.686 -13.570 -12.903  1.00  0.85           C  
ATOM   2888  O   TYR A 358      -4.951 -11.646 -14.870  1.00  0.84           O  
ATOM   2889  CG  TYR A 358      -3.777 -14.498 -11.716  1.00  0.84           C  
ATOM   2890  CD1 TYR A 358      -2.691 -14.675 -10.861  1.00  0.82           C  
ATOM   2891  CD2 TYR A 358      -4.947 -15.200 -11.448  1.00  0.82           C  
ATOM   2892  CE1 TYR A 358      -2.770 -15.531  -9.767  1.00  0.82           C  
ATOM   2893  CE2 TYR A 358      -5.037 -16.059 -10.357  1.00  0.82           C  
ATOM   2894  OH  TYR A 358      -4.028 -17.065  -8.442  1.00  0.78           O  
ATOM   2895  CZ  TYR A 358      -3.945 -16.217  -9.524  1.00  0.81           C  
ATOM   2896  N   ILE A 359      -3.427 -10.287 -13.941  1.00  0.87           N  
ATOM   2897  CA  ILE A 359      -3.382  -9.336 -15.046  1.00  0.87           C  
ATOM   2898  C   ILE A 359      -1.999  -9.361 -15.693  1.00  0.86           C  
ATOM   2899  CB  ILE A 359      -3.727  -7.905 -14.576  1.00  0.86           C  
ATOM   2900  O   ILE A 359      -1.000  -9.029 -15.050  1.00  0.84           O  
ATOM   2901  CG1 ILE A 359      -5.029  -7.909 -13.767  1.00  0.84           C  
ATOM   2902  CG2 ILE A 359      -3.827  -6.953 -15.771  1.00  0.83           C  
ATOM   2903  CD1 ILE A 359      -5.300  -6.608 -13.024  1.00  0.82           C  
ATOM   2904  N   TYR A 360      -1.989  -9.750 -16.906  1.00  0.84           N  
ATOM   2905  CA  TYR A 360      -0.753  -9.780 -17.680  1.00  0.84           C  
ATOM   2906  C   TYR A 360      -0.588  -8.503 -18.494  1.00  0.83           C  
ATOM   2907  CB  TYR A 360      -0.730 -10.998 -18.610  1.00  0.83           C  
ATOM   2908  O   TYR A 360      -1.380  -8.229 -19.400  1.00  0.82           O  
ATOM   2909  CG  TYR A 360       0.621 -11.266 -19.226  1.00  0.83           C  
ATOM   2910  CD1 TYR A 360       1.785 -10.771 -18.642  1.00  0.81           C  
ATOM   2911  CD2 TYR A 360       0.738 -12.014 -20.392  1.00  0.82           C  
ATOM   2912  CE1 TYR A 360       3.033 -11.014 -19.207  1.00  0.81           C  
ATOM   2913  CE2 TYR A 360       1.980 -12.263 -20.966  1.00  0.81           C  
ATOM   2914  OH  TYR A 360       4.353 -12.004 -20.930  1.00  0.78           O  
ATOM   2915  CZ  TYR A 360       3.120 -11.760 -20.367  1.00  0.79           C  
ATOM   2916  N   THR A 361       0.378  -7.620 -18.109  1.00  0.80           N  
ATOM   2917  CA  THR A 361       0.620  -6.323 -18.733  1.00  0.80           C  
ATOM   2918  C   THR A 361       1.988  -6.296 -19.410  1.00  0.79           C  
ATOM   2919  CB  THR A 361       0.532  -5.182 -17.703  1.00  0.78           C  
ATOM   2920  O   THR A 361       2.953  -6.863 -18.894  1.00  0.76           O  
ATOM   2921  CG2 THR A 361      -0.868  -5.090 -17.104  1.00  0.73           C  
ATOM   2922  OG1 THR A 361       1.475  -5.422 -16.651  1.00  0.75           O  
ATOM   2923  N   SER A 362       2.084  -5.682 -20.555  1.00  0.75           N  
ATOM   2924  CA  SER A 362       3.340  -5.473 -21.268  1.00  0.75           C  
ATOM   2925  C   SER A 362       3.388  -4.089 -21.908  1.00  0.75           C  
ATOM   2926  CB  SER A 362       3.534  -6.546 -22.340  1.00  0.73           C  
ATOM   2927  O   SER A 362       2.356  -3.549 -22.311  1.00  0.72           O  
ATOM   2928  OG  SER A 362       4.668  -6.259 -23.139  1.00  0.68           O  
ATOM   2929  N   ASP A 363       4.594  -3.532 -21.934  1.00  0.63           N  
ATOM   2930  CA  ASP A 363       4.960  -2.575 -22.974  1.00  0.62           C  
ATOM   2931  C   ASP A 363       5.280  -3.286 -24.287  1.00  0.62           C  
ATOM   2932  CB  ASP A 363       6.154  -1.728 -22.529  1.00  0.60           C  
ATOM   2933  O   ASP A 363       5.845  -4.382 -24.283  1.00  0.60           O  
ATOM   2934  CG  ASP A 363       6.389  -0.520 -23.418  1.00  0.57           C  
ATOM   2935  OD1 ASP A 363       5.821  -0.461 -24.530  1.00  0.55           O  
ATOM   2936  OD2 ASP A 363       7.152   0.380 -23.005  1.00  0.58           O  
ATOM   2937  N   VAL A 364       4.748  -2.697 -25.422  1.00  0.58           N  
ATOM   2938  CA  VAL A 364       5.068  -3.158 -26.769  1.00  0.57           C  
ATOM   2939  C   VAL A 364       6.553  -2.937 -27.051  1.00  0.57           C  
ATOM   2940  CB  VAL A 364       4.211  -2.439 -27.834  1.00  0.55           C  
ATOM   2941  O   VAL A 364       7.097  -3.487 -28.011  1.00  0.55           O  
ATOM   2942  CG1 VAL A 364       3.069  -3.338 -28.304  1.00  0.52           C  
ATOM   2943  CG2 VAL A 364       3.667  -1.123 -27.281  1.00  0.52           C  
ATOM   2944  N   ALA A 365       7.227  -2.189 -26.227  1.00  0.52           N  
ATOM   2945  CA  ALA A 365       8.647  -1.944 -26.463  1.00  0.51           C  
ATOM   2946  C   ALA A 365       9.473  -3.197 -26.182  1.00  0.53           C  
ATOM   2947  CB  ALA A 365       9.138  -0.783 -25.601  1.00  0.48           C  
ATOM   2948  O   ALA A 365       9.164  -3.959 -25.263  1.00  0.50           O  
ATOM   2949  N   PRO A 366      10.480  -3.585 -26.985  1.00  0.48           N  
ATOM   2950  CA  PRO A 366      11.340  -4.770 -26.921  1.00  0.47           C  
ATOM   2951  C   PRO A 366      11.886  -5.027 -25.518  1.00  0.48           C  
ATOM   2952  CB  PRO A 366      12.473  -4.436 -27.895  1.00  0.45           C  
ATOM   2953  O   PRO A 366      11.927  -6.175 -25.068  1.00  0.45           O  
ATOM   2954  CG  PRO A 366      12.079  -3.130 -28.505  1.00  0.41           C  
ATOM   2955  CD  PRO A 366      10.859  -2.619 -27.794  1.00  0.41           C  
ATOM   2956  N   LEU A 367      12.222  -4.069 -24.764  1.00  0.48           N  
ATOM   2957  CA  LEU A 367      12.822  -4.151 -23.437  1.00  0.47           C  
ATOM   2958  C   LEU A 367      11.782  -3.885 -22.353  1.00  0.48           C  
ATOM   2959  CB  LEU A 367      13.977  -3.156 -23.307  1.00  0.44           C  
ATOM   2960  O   LEU A 367      12.129  -3.722 -21.181  1.00  0.45           O  
ATOM   2961  CG  LEU A 367      15.150  -3.350 -24.270  1.00  0.41           C  
ATOM   2962  CD1 LEU A 367      16.160  -2.218 -24.110  1.00  0.35           C  
ATOM   2963  CD2 LEU A 367      15.815  -4.702 -24.037  1.00  0.36           C  
ATOM   2964  N   GLY A 368      10.587  -3.876 -22.726  1.00  0.56           N  
ATOM   2965  CA  GLY A 368       9.550  -3.551 -21.759  1.00  0.54           C  
ATOM   2966  C   GLY A 368       9.310  -4.656 -20.747  1.00  0.56           C  
ATOM   2967  O   GLY A 368       9.366  -5.839 -21.087  1.00  0.53           O  
ATOM   2968  N   VAL A 369       9.345  -4.269 -19.555  1.00  0.63           N  
ATOM   2969  CA  VAL A 369       9.045  -5.133 -18.418  1.00  0.63           C  
ATOM   2970  C   VAL A 369       7.646  -5.725 -18.574  1.00  0.64           C  
ATOM   2971  CB  VAL A 369       9.153  -4.368 -17.080  1.00  0.60           C  
ATOM   2972  O   VAL A 369       6.682  -4.998 -18.830  1.00  0.62           O  
ATOM   2973  CG1 VAL A 369       8.914  -5.308 -15.900  1.00  0.55           C  
ATOM   2974  CG2 VAL A 369      10.519  -3.693 -16.961  1.00  0.56           C  
ATOM   2975  N   LYS A 370       7.516  -7.065 -18.553  1.00  0.73           N  
ATOM   2976  CA  LYS A 370       6.253  -7.789 -18.443  1.00  0.73           C  
ATOM   2977  C   LYS A 370       5.942  -8.135 -16.990  1.00  0.73           C  
ATOM   2978  CB  LYS A 370       6.289  -9.062 -19.289  1.00  0.71           C  
ATOM   2979  O   LYS A 370       6.819  -8.594 -16.255  1.00  0.71           O  
ATOM   2980  CG  LYS A 370       6.771  -8.845 -20.715  1.00  0.68           C  
ATOM   2981  CD  LYS A 370       5.858  -7.891 -21.475  1.00  0.66           C  
ATOM   2982  CE  LYS A 370       6.310  -7.713 -22.918  1.00  0.60           C  
ATOM   2983  NZ  LYS A 370       5.685  -6.513 -23.550  1.00  0.54           N  
ATOM   2984  N   ILE A 371       4.753  -7.845 -16.728  1.00  0.74           N  
ATOM   2985  CA  ILE A 371       4.370  -7.996 -15.329  1.00  0.75           C  
ATOM   2986  C   ILE A 371       3.026  -8.715 -15.236  1.00  0.75           C  
ATOM   2987  CB  ILE A 371       4.297  -6.629 -14.612  1.00  0.73           C  
ATOM   2988  O   ILE A 371       2.096  -8.404 -15.985  1.00  0.75           O  
ATOM   2989  CG1 ILE A 371       5.658  -5.926 -14.663  1.00  0.68           C  
ATOM   2990  CG2 ILE A 371       3.824  -6.802 -13.166  1.00  0.67           C  
ATOM   2991  CD1 ILE A 371       5.671  -4.553 -14.005  1.00  0.65           C  
ATOM   2992  N   ILE A 372       2.992  -9.583 -14.345  1.00  0.80           N  
ATOM   2993  CA  ILE A 372       1.707 -10.065 -13.851  1.00  0.80           C  
ATOM   2994  C   ILE A 372       1.358  -9.358 -12.544  1.00  0.80           C  
ATOM   2995  CB  ILE A 372       1.718 -11.596 -13.646  1.00  0.78           C  
ATOM   2996  O   ILE A 372       2.090  -9.467 -11.557  1.00  0.78           O  
ATOM   2997  CG1 ILE A 372       2.084 -12.307 -14.954  1.00  0.79           C  
ATOM   2998  CG2 ILE A 372       0.364 -12.080 -13.120  1.00  0.79           C  
ATOM   2999  CD1 ILE A 372       2.365 -13.795 -14.792  1.00  0.77           C  
ATOM   3000  N   THR A 373       0.318  -8.608 -12.641  1.00  0.79           N  
ATOM   3001  CA  THR A 373      -0.288  -8.062 -11.431  1.00  0.79           C  
ATOM   3002  C   THR A 373      -1.375  -8.993 -10.903  1.00  0.80           C  
ATOM   3003  CB  THR A 373      -0.884  -6.665 -11.687  1.00  0.78           C  
ATOM   3004  O   THR A 373      -2.237  -9.442 -11.661  1.00  0.79           O  
ATOM   3005  CG2 THR A 373      -1.413  -6.049 -10.396  1.00  0.76           C  
ATOM   3006  OG1 THR A 373       0.130  -5.811 -12.230  1.00  0.77           O  
ATOM   3007  N   ILE A 374      -1.318  -9.292  -9.644  1.00  0.78           N  
ATOM   3008  CA  ILE A 374      -2.346 -10.072  -8.964  1.00  0.78           C  
ATOM   3009  C   ILE A 374      -3.208  -9.152  -8.102  1.00  0.78           C  
ATOM   3010  CB  ILE A 374      -1.726 -11.192  -8.099  1.00  0.77           C  
ATOM   3011  O   ILE A 374      -2.695  -8.454  -7.224  1.00  0.77           O  
ATOM   3012  CG1 ILE A 374      -0.684 -11.976  -8.906  1.00  0.75           C  
ATOM   3013  CG2 ILE A 374      -2.815 -12.124  -7.559  1.00  0.75           C  
ATOM   3014  CD1 ILE A 374       0.096 -12.994  -8.086  1.00  0.73           C  
ATOM   3015  N   MET A 375      -4.423  -9.210  -8.334  1.00  0.79           N  
ATOM   3016  CA  MET A 375      -5.392  -8.389  -7.614  1.00  0.79           C  
ATOM   3017  C   MET A 375      -6.500  -9.252  -7.019  1.00  0.79           C  
ATOM   3018  CB  MET A 375      -5.993  -7.330  -8.538  1.00  0.78           C  
ATOM   3019  O   MET A 375      -6.860 -10.285  -7.585  1.00  0.78           O  
ATOM   3020  CG  MET A 375      -4.969  -6.364  -9.112  1.00  0.76           C  
ATOM   3021  SD  MET A 375      -5.734  -5.073 -10.168  1.00  0.79           S  
ATOM   3022  CE  MET A 375      -6.430  -3.987  -8.892  1.00  0.70           C  
ATOM   3023  N   SER A 376      -7.005  -8.892  -5.850  1.00  0.75           N  
ATOM   3024  CA  SER A 376      -8.238  -9.481  -5.337  1.00  0.75           C  
ATOM   3025  C   SER A 376      -9.432  -9.115  -6.213  1.00  0.76           C  
ATOM   3026  CB  SER A 376      -8.491  -9.026  -3.899  1.00  0.73           C  
ATOM   3027  O   SER A 376      -9.377  -8.148  -6.974  1.00  0.77           O  
ATOM   3028  OG  SER A 376      -8.926  -7.677  -3.867  1.00  0.72           O  
ATOM   3029  N   MET A 377     -10.582  -9.834  -6.038  1.00  0.79           N  
ATOM   3030  CA  MET A 377     -11.851  -9.568  -6.710  1.00  0.80           C  
ATOM   3031  C   MET A 377     -12.422  -8.221  -6.282  1.00  0.78           C  
ATOM   3032  CB  MET A 377     -12.859 -10.681  -6.417  1.00  0.77           C  
ATOM   3033  O   MET A 377     -13.400  -7.745  -6.860  1.00  0.75           O  
ATOM   3034  CG  MET A 377     -12.458 -12.035  -6.981  1.00  0.77           C  
ATOM   3035  SD  MET A 377     -12.349 -12.030  -8.812  1.00  0.84           S  
ATOM   3036  CE  MET A 377     -14.113 -12.001  -9.238  1.00  0.78           C  
ATOM   3037  N   GLN A 378     -11.798  -7.548  -5.343  1.00  0.72           N  
ATOM   3038  CA  GLN A 378     -12.224  -6.256  -4.814  1.00  0.72           C  
ATOM   3039  C   GLN A 378     -11.301  -5.137  -5.287  1.00  0.69           C  
ATOM   3040  CB  GLN A 378     -12.268  -6.290  -3.286  1.00  0.68           C  
ATOM   3041  O   GLN A 378     -11.509  -3.970  -4.949  1.00  0.67           O  
ATOM   3042  CG  GLN A 378     -13.347  -7.204  -2.721  1.00  0.63           C  
ATOM   3043  CD  GLN A 378     -12.985  -8.673  -2.825  1.00  0.63           C  
ATOM   3044  NE2 GLN A 378     -13.992  -9.522  -2.997  1.00  0.55           N  
ATOM   3045  OE1 GLN A 378     -11.808  -9.043  -2.751  1.00  0.64           O  
ATOM   3046  N   GLY A 379     -10.256  -5.422  -6.136  1.00  0.74           N  
ATOM   3047  CA  GLY A 379      -9.390  -4.440  -6.768  1.00  0.73           C  
ATOM   3048  C   GLY A 379      -8.103  -4.197  -6.002  1.00  0.72           C  
ATOM   3049  O   GLY A 379      -7.385  -3.233  -6.275  1.00  0.69           O  
ATOM   3050  N   PHE A 380      -7.844  -5.135  -4.959  1.00  0.65           N  
ATOM   3051  CA  PHE A 380      -6.614  -5.020  -4.185  1.00  0.66           C  
ATOM   3052  C   PHE A 380      -5.447  -5.665  -4.923  1.00  0.64           C  
ATOM   3053  CB  PHE A 380      -6.783  -5.665  -2.806  1.00  0.62           C  
ATOM   3054  O   PHE A 380      -5.532  -6.822  -5.341  1.00  0.63           O  
ATOM   3055  CG  PHE A 380      -7.978  -5.161  -2.042  1.00  0.58           C  
ATOM   3056  CD1 PHE A 380      -7.939  -3.931  -1.397  1.00  0.55           C  
ATOM   3057  CD2 PHE A 380      -9.140  -5.918  -1.970  1.00  0.55           C  
ATOM   3058  CE1 PHE A 380      -9.044  -3.462  -0.689  1.00  0.51           C  
ATOM   3059  CE2 PHE A 380     -10.248  -5.456  -1.265  1.00  0.48           C  
ATOM   3060  CZ  PHE A 380     -10.197  -4.228  -0.624  1.00  0.53           C  
ATOM   3061  N   VAL A 381      -4.312  -4.898  -5.098  1.00  0.66           N  
ATOM   3062  CA  VAL A 381      -3.092  -5.565  -5.540  1.00  0.66           C  
ATOM   3063  C   VAL A 381      -2.537  -6.429  -4.410  1.00  0.65           C  
ATOM   3064  CB  VAL A 381      -2.026  -4.547  -6.005  1.00  0.63           C  
ATOM   3065  O   VAL A 381      -2.241  -5.926  -3.323  1.00  0.63           O  
ATOM   3066  CG1 VAL A 381      -0.774  -5.267  -6.503  1.00  0.60           C  
ATOM   3067  CG2 VAL A 381      -2.594  -3.641  -7.095  1.00  0.61           C  
ATOM   3068  N   VAL A 382      -2.445  -7.717  -4.622  1.00  0.64           N  
ATOM   3069  CA  VAL A 382      -1.939  -8.663  -3.632  1.00  0.63           C  
ATOM   3070  C   VAL A 382      -0.515  -9.077  -3.995  1.00  0.62           C  
ATOM   3071  CB  VAL A 382      -2.845  -9.909  -3.522  1.00  0.61           C  
ATOM   3072  O   VAL A 382       0.242  -9.538  -3.137  1.00  0.59           O  
ATOM   3073  CG1 VAL A 382      -4.169  -9.556  -2.846  1.00  0.57           C  
ATOM   3074  CG2 VAL A 382      -3.091 -10.513  -4.904  1.00  0.57           C  
ATOM   3075  N   GLY A 383      -0.154  -8.864  -5.186  1.00  0.66           N  
ATOM   3076  CA  GLY A 383       1.207  -9.192  -5.580  1.00  0.65           C  
ATOM   3077  C   GLY A 383       1.521  -8.811  -7.014  1.00  0.66           C  
ATOM   3078  O   GLY A 383       0.617  -8.497  -7.791  1.00  0.64           O  
ATOM   3079  N   TYR A 384       2.910  -8.717  -7.378  1.00  0.66           N  
ATOM   3080  CA  TYR A 384       3.449  -8.605  -8.729  1.00  0.66           C  
ATOM   3081  C   TYR A 384       4.427  -9.737  -9.021  1.00  0.66           C  
ATOM   3082  CB  TYR A 384       4.144  -7.254  -8.921  1.00  0.63           C  
ATOM   3083  O   TYR A 384       5.210 -10.129  -8.153  1.00  0.63           O  
ATOM   3084  CG  TYR A 384       3.278  -6.070  -8.563  1.00  0.59           C  
ATOM   3085  CD1 TYR A 384       2.392  -5.524  -9.489  1.00  0.56           C  
ATOM   3086  CD2 TYR A 384       3.345  -5.495  -7.299  1.00  0.57           C  
ATOM   3087  CE1 TYR A 384       1.594  -4.433  -9.165  1.00  0.53           C  
ATOM   3088  CE2 TYR A 384       2.551  -4.403  -6.963  1.00  0.53           C  
ATOM   3089  OH  TYR A 384       0.892  -2.799  -7.574  1.00  0.49           O  
ATOM   3090  CZ  TYR A 384       1.680  -3.880  -7.901  1.00  0.53           C  
ATOM   3091  N   TYR A 385       4.302 -10.134 -10.248  1.00  0.67           N  
ATOM   3092  CA  TYR A 385       5.395 -10.912 -10.820  1.00  0.67           C  
ATOM   3093  C   TYR A 385       6.039 -10.173 -11.987  1.00  0.67           C  
ATOM   3094  CB  TYR A 385       4.894 -12.283 -11.283  1.00  0.65           C  
ATOM   3095  O   TYR A 385       5.354  -9.780 -12.934  1.00  0.64           O  
ATOM   3096  CG  TYR A 385       4.320 -13.127 -10.171  1.00  0.61           C  
ATOM   3097  CD1 TYR A 385       5.147 -13.709  -9.214  1.00  0.59           C  
ATOM   3098  CD2 TYR A 385       2.950 -13.345 -10.076  1.00  0.59           C  
ATOM   3099  CE1 TYR A 385       4.623 -14.489  -8.188  1.00  0.56           C  
ATOM   3100  CE2 TYR A 385       2.414 -14.123  -9.055  1.00  0.56           C  
ATOM   3101  OH  TYR A 385       2.733 -15.460  -7.104  1.00  0.53           O  
ATOM   3102  CZ  TYR A 385       3.257 -14.689  -8.117  1.00  0.57           C  
ATOM   3103  N   LYS A 386       7.336  -9.827 -11.829  1.00  0.62           N  
ATOM   3104  CA  LYS A 386       8.074  -9.514 -13.050  1.00  0.61           C  
ATOM   3105  C   LYS A 386       8.354 -10.775 -13.861  1.00  0.61           C  
ATOM   3106  CB  LYS A 386       9.386  -8.802 -12.717  1.00  0.59           C  
ATOM   3107  O   LYS A 386       8.936 -11.734 -13.348  1.00  0.60           O  
ATOM   3108  CG  LYS A 386      10.125  -8.266 -13.934  1.00  0.57           C  
ATOM   3109  CD  LYS A 386      11.377  -7.496 -13.534  1.00  0.57           C  
ATOM   3110  CE  LYS A 386      12.158  -7.023 -14.753  1.00  0.51           C  
ATOM   3111  NZ  LYS A 386      13.425  -6.334 -14.366  1.00  0.46           N  
ATOM   3112  N   VAL A 387       7.760 -10.782 -14.979  1.00  0.64           N  
ATOM   3113  CA  VAL A 387       8.093 -11.789 -15.980  1.00  0.62           C  
ATOM   3114  C   VAL A 387       9.335 -11.356 -16.756  1.00  0.63           C  
ATOM   3115  CB  VAL A 387       6.917 -12.035 -16.951  1.00  0.60           C  
ATOM   3116  O   VAL A 387       9.281 -10.414 -17.550  1.00  0.60           O  
ATOM   3117  CG1 VAL A 387       7.248 -13.164 -17.926  1.00  0.56           C  
ATOM   3118  CG2 VAL A 387       5.641 -12.354 -16.173  1.00  0.57           C  
ATOM   3119  N   ASP A 388      10.542 -11.669 -16.082  1.00  0.51           N  
ATOM   3120  CA  ASP A 388      11.776 -11.488 -16.841  1.00  0.50           C  
ATOM   3121  C   ASP A 388      11.787 -12.370 -18.088  1.00  0.51           C  
ATOM   3122  CB  ASP A 388      12.994 -11.796 -15.968  1.00  0.48           C  
ATOM   3123  O   ASP A 388      11.686 -13.594 -17.990  1.00  0.48           O  
ATOM   3124  CG  ASP A 388      13.752 -10.549 -15.547  1.00  0.45           C  
ATOM   3125  OD1 ASP A 388      13.536  -9.473 -16.145  1.00  0.46           O  
ATOM   3126  OD2 ASP A 388      14.575 -10.645 -14.611  1.00  0.47           O  
ATOM   3127  N   GLY A 389      11.309 -11.813 -19.166  1.00  0.45           N  
ATOM   3128  CA  GLY A 389      11.529 -12.399 -20.479  1.00  0.43           C  
ATOM   3129  C   GLY A 389      12.921 -12.978 -20.647  1.00  0.45           C  
ATOM   3130  O   GLY A 389      13.916 -12.318 -20.340  1.00  0.42           O  
ATOM   3131  N   GLY A 390      13.113 -14.215 -19.936  1.00  0.38           N  
ATOM   3132  CA  GLY A 390      14.170 -15.209 -20.029  1.00  0.37           C  
ATOM   3133  C   GLY A 390      15.337 -14.761 -20.889  1.00  0.39           C  
ATOM   3134  O   GLY A 390      16.366 -15.437 -20.950  1.00  0.36           O  
ATOM   3135  N   LEU A 391      15.313 -13.510 -21.299  1.00  0.33           N  
ATOM   3136  CA  LEU A 391      16.411 -13.314 -22.240  1.00  0.34           C  
ATOM   3137  C   LEU A 391      17.746 -13.236 -21.508  1.00  0.33           C  
ATOM   3138  CB  LEU A 391      16.191 -12.042 -23.063  1.00  0.31           C  
ATOM   3139  O   LEU A 391      18.716 -13.886 -21.905  1.00  0.32           O  
ATOM   3140  CG  LEU A 391      15.222 -12.156 -24.241  1.00  0.29           C  
ATOM   3141  CD1 LEU A 391      14.713 -10.776 -24.643  1.00  0.25           C  
ATOM   3142  CD2 LEU A 391      15.894 -12.848 -25.421  1.00  0.28           C  
ATOM   3143  N   ALA A 392      17.818 -12.541 -20.343  1.00  0.31           N  
ATOM   3144  CA  ALA A 392      19.038 -12.611 -19.544  1.00  0.30           C  
ATOM   3145  C   ALA A 392      19.156 -13.961 -18.841  1.00  0.31           C  
ATOM   3146  CB  ALA A 392      19.071 -11.478 -18.521  1.00  0.27           C  
ATOM   3147  O   ALA A 392      20.262 -14.473 -18.648  1.00  0.28           O  
ATOM   3148  N   LEU A 393      18.137 -14.640 -18.767  1.00  0.28           N  
ATOM   3149  CA  LEU A 393      18.322 -15.955 -18.164  1.00  0.29           C  
ATOM   3150  C   LEU A 393      18.642 -17.001 -19.227  1.00  0.28           C  
ATOM   3151  CB  LEU A 393      17.070 -16.369 -17.385  1.00  0.26           C  
ATOM   3152  O   LEU A 393      19.479 -17.879 -19.007  1.00  0.27           O  
ATOM   3153  CG  LEU A 393      17.153 -16.261 -15.862  1.00  0.25           C  
ATOM   3154  CD1 LEU A 393      15.863 -15.673 -15.301  1.00  0.23           C  
ATOM   3155  CD2 LEU A 393      17.437 -17.626 -15.244  1.00  0.26           C  
ATOM   3156  N   TYR A 394      18.028 -16.864 -20.366  1.00  0.30           N  
ATOM   3157  CA  TYR A 394      18.418 -17.880 -21.337  1.00  0.32           C  
ATOM   3158  C   TYR A 394      19.821 -17.616 -21.869  1.00  0.30           C  
ATOM   3159  CB  TYR A 394      17.420 -17.925 -22.499  1.00  0.28           C  
ATOM   3160  O   TYR A 394      20.615 -18.545 -22.034  1.00  0.28           O  
ATOM   3161  CG  TYR A 394      16.998 -19.322 -22.882  1.00  0.27           C  
ATOM   3162  CD1 TYR A 394      17.702 -20.044 -23.843  1.00  0.26           C  
ATOM   3163  CD2 TYR A 394      15.894 -19.923 -22.286  1.00  0.28           C  
ATOM   3164  CE1 TYR A 394      17.316 -21.332 -24.202  1.00  0.29           C  
ATOM   3165  CE2 TYR A 394      15.499 -21.209 -22.637  1.00  0.31           C  
ATOM   3166  OH  TYR A 394      15.828 -23.179 -23.945  1.00  0.18           O  
ATOM   3167  CZ  TYR A 394      16.215 -21.905 -23.594  1.00  0.27           C  
ATOM   3168  N   ASP A 395      20.159 -16.361 -22.221  1.00  0.31           N  
ATOM   3169  CA  ASP A 395      21.588 -16.205 -22.474  1.00  0.32           C  
ATOM   3170  C   ASP A 395      22.412 -16.671 -21.275  1.00  0.31           C  
ATOM   3171  CB  ASP A 395      21.919 -14.748 -22.804  1.00  0.29           C  
ATOM   3172  O   ASP A 395      23.398 -17.393 -21.436  1.00  0.29           O  
ATOM   3173  CG  ASP A 395      22.508 -14.574 -24.193  1.00  0.28           C  
ATOM   3174  OD1 ASP A 395      22.755 -15.587 -24.882  1.00  0.30           O  
ATOM   3175  OD2 ASP A 395      22.731 -13.413 -24.600  1.00  0.29           O  
ATOM   3176  N   SER A 396      22.014 -16.483 -20.062  1.00  0.26           N  
ATOM   3177  CA  SER A 396      22.854 -16.935 -18.957  1.00  0.27           C  
ATOM   3178  C   SER A 396      22.584 -18.397 -18.619  1.00  0.27           C  
ATOM   3179  CB  SER A 396      22.624 -16.066 -17.720  1.00  0.24           C  
ATOM   3180  O   SER A 396      23.466 -19.096 -18.116  1.00  0.25           O  
ATOM   3181  OG  SER A 396      21.349 -16.321 -17.156  1.00  0.28           O  
ATOM   3182  N   LEU A 397      21.430 -19.020 -18.867  1.00  0.27           N  
ATOM   3183  CA  LEU A 397      21.275 -20.425 -18.507  1.00  0.28           C  
ATOM   3184  C   LEU A 397      21.695 -21.331 -19.660  1.00  0.27           C  
ATOM   3185  CB  LEU A 397      19.825 -20.720 -18.114  1.00  0.24           C  
ATOM   3186  O   LEU A 397      22.217 -22.425 -19.436  1.00  0.25           O  
ATOM   3187  CG  LEU A 397      19.380 -20.219 -16.739  1.00  0.25           C  
ATOM   3188  CD1 LEU A 397      17.864 -20.311 -16.606  1.00  0.23           C  
ATOM   3189  CD2 LEU A 397      20.068 -21.011 -15.632  1.00  0.26           C  
ATOM   3190  N   THR A 398      21.424 -20.900 -20.895  1.00  0.29           N  
ATOM   3191  CA  THR A 398      21.744 -21.887 -21.920  1.00  0.30           C  
ATOM   3192  C   THR A 398      23.071 -21.554 -22.596  1.00  0.29           C  
ATOM   3193  CB  THR A 398      20.631 -21.972 -22.982  1.00  0.26           C  
ATOM   3194  O   THR A 398      23.682 -22.414 -23.234  1.00  0.27           O  
ATOM   3195  CG2 THR A 398      19.318 -22.444 -22.366  1.00  0.26           C  
ATOM   3196  OG1 THR A 398      20.435 -20.677 -23.564  1.00  0.28           O  
ATOM   3197  N   GLY A 399      23.675 -20.331 -22.283  1.00  0.35           N  
ATOM   3198  CA  GLY A 399      24.769 -19.977 -23.173  1.00  0.34           C  
ATOM   3199  C   GLY A 399      24.364 -19.947 -24.634  1.00  0.35           C  
ATOM   3200  O   GLY A 399      25.220 -19.890 -25.520  1.00  0.33           O  
ATOM   3201  N   ASP A 400      23.043 -20.226 -24.851  1.00  0.37           N  
ATOM   3202  CA  ASP A 400      22.691 -20.307 -26.265  1.00  0.38           C  
ATOM   3203  C   ASP A 400      22.473 -18.917 -26.858  1.00  0.37           C  
ATOM   3204  CB  ASP A 400      21.437 -21.164 -26.458  1.00  0.34           C  
ATOM   3205  O   ASP A 400      21.544 -18.208 -26.465  1.00  0.36           O  
ATOM   3206  CG  ASP A 400      21.204 -21.556 -27.906  1.00  0.33           C  
ATOM   3207  OD1 ASP A 400      21.604 -20.797 -28.816  1.00  0.35           O  
ATOM   3208  OD2 ASP A 400      20.613 -22.632 -28.140  1.00  0.38           O  
ATOM   3209  N   PRO A 401      23.543 -18.223 -27.458  1.00  0.37           N  
ATOM   3210  CA  PRO A 401      23.473 -16.928 -28.139  1.00  0.37           C  
ATOM   3211  C   PRO A 401      22.201 -16.766 -28.968  1.00  0.37           C  
ATOM   3212  CB  PRO A 401      24.713 -16.934 -29.037  1.00  0.34           C  
ATOM   3213  O   PRO A 401      21.873 -15.654 -29.390  1.00  0.35           O  
ATOM   3214  CG  PRO A 401      25.063 -18.378 -29.194  1.00  0.32           C  
ATOM   3215  CD  PRO A 401      24.541 -19.129 -28.003  1.00  0.35           C  
ATOM   3216  N   ARG A 402      21.614 -18.034 -29.421  1.00  0.38           N  
ATOM   3217  CA  ARG A 402      20.449 -17.866 -30.284  1.00  0.38           C  
ATOM   3218  C   ARG A 402      19.394 -16.991 -29.616  1.00  0.38           C  
ATOM   3219  CB  ARG A 402      19.849 -19.226 -30.648  1.00  0.35           C  
ATOM   3220  O   ARG A 402      18.643 -16.287 -30.295  1.00  0.35           O  
ATOM   3221  CG  ARG A 402      20.720 -20.055 -31.578  1.00  0.32           C  
ATOM   3222  CD  ARG A 402      20.077 -21.395 -31.908  1.00  0.34           C  
ATOM   3223  NE  ARG A 402      20.120 -22.308 -30.769  1.00  0.34           N  
ATOM   3224  NH1 ARG A 402      18.833 -23.945 -31.770  1.00  0.28           N  
ATOM   3225  NH2 ARG A 402      19.631 -24.249 -29.643  1.00  0.25           N  
ATOM   3226  CZ  ARG A 402      19.528 -23.499 -30.730  1.00  0.31           C  
ATOM   3227  N   TYR A 403      19.353 -16.897 -28.299  1.00  0.38           N  
ATOM   3228  CA  TYR A 403      18.332 -16.187 -27.537  1.00  0.39           C  
ATOM   3229  C   TYR A 403      18.852 -14.839 -27.051  1.00  0.38           C  
ATOM   3230  CB  TYR A 403      17.869 -17.029 -26.344  1.00  0.36           C  
ATOM   3231  O   TYR A 403      18.096 -14.040 -26.493  1.00  0.37           O  
ATOM   3232  CG  TYR A 403      17.184 -18.315 -26.738  1.00  0.34           C  
ATOM   3233  CD1 TYR A 403      15.908 -18.305 -27.295  1.00  0.32           C  
ATOM   3234  CD2 TYR A 403      17.812 -19.542 -26.553  1.00  0.34           C  
ATOM   3235  CE1 TYR A 403      15.272 -19.488 -27.657  1.00  0.33           C  
ATOM   3236  CE2 TYR A 403      17.186 -20.732 -26.911  1.00  0.36           C  
ATOM   3237  OH  TYR A 403      15.294 -21.868 -27.820  1.00  0.25           O  
ATOM   3238  CZ  TYR A 403      15.918 -20.694 -27.463  1.00  0.32           C  
ATOM   3239  N   GLY A 404      20.093 -14.512 -27.298  1.00  0.38           N  
ATOM   3240  CA  GLY A 404      20.682 -13.198 -27.095  1.00  0.38           C  
ATOM   3241  C   GLY A 404      20.040 -12.118 -27.945  1.00  0.38           C  
ATOM   3242  O   GLY A 404      20.055 -10.941 -27.579  1.00  0.36           O  
ATOM   3243  N   ASP A 405      19.245 -12.474 -28.968  1.00  0.40           N  
ATOM   3244  CA  ASP A 405      18.740 -11.489 -29.920  1.00  0.39           C  
ATOM   3245  C   ASP A 405      17.217 -11.395 -29.855  1.00  0.40           C  
ATOM   3246  CB  ASP A 405      19.186 -11.838 -31.341  1.00  0.36           C  
ATOM   3247  O   ASP A 405      16.596 -10.722 -30.681  1.00  0.37           O  
ATOM   3248  CG  ASP A 405      20.688 -11.725 -31.536  1.00  0.34           C  
ATOM   3249  OD1 ASP A 405      21.339 -10.937 -30.817  1.00  0.35           O  
ATOM   3250  OD2 ASP A 405      21.224 -12.429 -32.418  1.00  0.36           O  
ATOM   3251  N   ALA A 406      16.524 -12.251 -28.894  1.00  0.44           N  
ATOM   3252  CA  ALA A 406      15.106 -11.902 -28.910  1.00  0.43           C  
ATOM   3253  C   ALA A 406      14.874 -10.520 -28.306  1.00  0.44           C  
ATOM   3254  CB  ALA A 406      14.291 -12.952 -28.157  1.00  0.40           C  
ATOM   3255  O   ALA A 406      15.324 -10.238 -27.193  1.00  0.43           O  
ATOM   3256  N   VAL A 407      14.698  -9.662 -29.275  1.00  0.48           N  
ATOM   3257  CA  VAL A 407      14.657  -8.228 -29.006  1.00  0.47           C  
ATOM   3258  C   VAL A 407      13.271  -7.836 -28.499  1.00  0.48           C  
ATOM   3259  CB  VAL A 407      15.018  -7.404 -30.262  1.00  0.42           C  
ATOM   3260  O   VAL A 407      13.134  -6.899 -27.709  1.00  0.45           O  
ATOM   3261  CG1 VAL A 407      15.333  -5.957 -29.886  1.00  0.35           C  
ATOM   3262  CG2 VAL A 407      16.200  -8.038 -30.994  1.00  0.36           C  
ATOM   3263  N   GLN A 408      12.170  -8.797 -28.843  1.00  0.59           N  
ATOM   3264  CA  GLN A 408      10.854  -8.305 -28.452  1.00  0.58           C  
ATOM   3265  C   GLN A 408       9.951  -9.448 -27.999  1.00  0.59           C  
ATOM   3266  CB  GLN A 408      10.199  -7.544 -29.606  1.00  0.55           C  
ATOM   3267  O   GLN A 408       9.678 -10.372 -28.768  1.00  0.57           O  
ATOM   3268  CG  GLN A 408       9.028  -6.668 -29.180  1.00  0.52           C  
ATOM   3269  CD  GLN A 408       8.445  -5.869 -30.329  1.00  0.53           C  
ATOM   3270  NE2 GLN A 408       7.336  -5.183 -30.072  1.00  0.39           N  
ATOM   3271  OE1 GLN A 408       8.986  -5.867 -31.440  1.00  0.53           O  
ATOM   3272  N   MET A 409       9.676  -9.574 -26.743  1.00  0.67           N  
ATOM   3273  CA  MET A 409       8.626 -10.404 -26.157  1.00  0.67           C  
ATOM   3274  C   MET A 409       7.347  -9.599 -25.952  1.00  0.68           C  
ATOM   3275  CB  MET A 409       9.090 -10.998 -24.826  1.00  0.65           C  
ATOM   3276  O   MET A 409       7.358  -8.572 -25.272  1.00  0.65           O  
ATOM   3277  CG  MET A 409       8.181 -12.096 -24.296  1.00  0.61           C  
ATOM   3278  SD  MET A 409       8.689 -12.686 -22.634  1.00  0.54           S  
ATOM   3279  CE  MET A 409       7.187 -13.575 -22.138  1.00  0.52           C  
ATOM   3280  N   GLU A 410       6.292  -9.973 -26.645  1.00  0.74           N  
ATOM   3281  CA  GLU A 410       4.976  -9.390 -26.401  1.00  0.75           C  
ATOM   3282  C   GLU A 410       4.094 -10.336 -25.592  1.00  0.75           C  
ATOM   3283  CB  GLU A 410       4.292  -9.034 -27.724  1.00  0.73           C  
ATOM   3284  O   GLU A 410       3.983 -11.520 -25.918  1.00  0.74           O  
ATOM   3285  CG  GLU A 410       3.051  -8.170 -27.561  1.00  0.70           C  
ATOM   3286  CD  GLU A 410       2.590  -7.530 -28.861  1.00  0.68           C  
ATOM   3287  OE1 GLU A 410       3.031  -7.974 -29.946  1.00  0.66           O  
ATOM   3288  OE2 GLU A 410       1.782  -6.577 -28.795  1.00  0.63           O  
ATOM   3289  N   ALA A 411       3.565  -9.848 -24.482  1.00  0.79           N  
ATOM   3290  CA  ALA A 411       2.622 -10.595 -23.655  1.00  0.80           C  
ATOM   3291  C   ALA A 411       1.256 -10.688 -24.327  1.00  0.80           C  
ATOM   3292  CB  ALA A 411       2.492  -9.947 -22.279  1.00  0.78           C  
ATOM   3293  O   ALA A 411       0.662  -9.668 -24.683  1.00  0.79           O  
ATOM   3294  N   GLU A 412       0.698 -11.864 -24.563  1.00  0.81           N  
ATOM   3295  CA  GLU A 412      -0.506 -11.972 -25.381  1.00  0.81           C  
ATOM   3296  C   GLU A 412      -1.582 -12.790 -24.673  1.00  0.82           C  
ATOM   3297  CB  GLU A 412      -0.179 -12.597 -26.740  1.00  0.80           C  
ATOM   3298  O   GLU A 412      -2.776 -12.542 -24.853  1.00  0.81           O  
ATOM   3299  CG  GLU A 412       0.728 -11.739 -27.609  1.00  0.79           C  
ATOM   3300  CD  GLU A 412       0.050 -10.479 -28.123  1.00  0.77           C  
ATOM   3301  OE1 GLU A 412      -1.145 -10.266 -27.819  1.00  0.75           O  
ATOM   3302  OE2 GLU A 412       0.720  -9.699 -28.836  1.00  0.71           O  
ATOM   3303  N   GLY A 413      -1.289 -13.830 -23.980  1.00  0.85           N  
ATOM   3304  CA  GLY A 413      -2.298 -14.671 -23.356  1.00  0.86           C  
ATOM   3305  C   GLY A 413      -1.930 -15.099 -21.948  1.00  0.86           C  
ATOM   3306  O   GLY A 413      -0.751 -15.274 -21.634  1.00  0.86           O  
ATOM   3307  N   LEU A 414      -2.954 -15.235 -21.171  1.00  0.88           N  
ATOM   3308  CA  LEU A 414      -2.842 -15.682 -19.787  1.00  0.89           C  
ATOM   3309  C   LEU A 414      -3.993 -16.612 -19.420  1.00  0.89           C  
ATOM   3310  CB  LEU A 414      -2.818 -14.482 -18.836  1.00  0.87           C  
ATOM   3311  O   LEU A 414      -5.161 -16.271 -19.624  1.00  0.88           O  
ATOM   3312  CG  LEU A 414      -2.702 -14.800 -17.345  1.00  0.85           C  
ATOM   3313  CD1 LEU A 414      -1.326 -15.378 -17.031  1.00  0.82           C  
ATOM   3314  CD2 LEU A 414      -2.967 -13.553 -16.509  1.00  0.83           C  
ATOM   3315  N   THR A 415      -3.651 -17.777 -18.814  1.00  0.90           N  
ATOM   3316  CA  THR A 415      -4.703 -18.662 -18.325  1.00  0.90           C  
ATOM   3317  C   THR A 415      -4.225 -19.449 -17.109  1.00  0.89           C  
ATOM   3318  CB  THR A 415      -5.166 -19.638 -19.422  1.00  0.89           C  
ATOM   3319  O   THR A 415      -3.022 -19.537 -16.853  1.00  0.88           O  
ATOM   3320  CG2 THR A 415      -4.091 -20.677 -19.724  1.00  0.85           C  
ATOM   3321  OG1 THR A 415      -6.355 -20.309 -18.985  1.00  0.88           O  
ATOM   3322  N   ILE A 416      -5.100 -20.041 -16.402  1.00  0.87           N  
ATOM   3323  CA  ILE A 416      -4.834 -20.832 -15.205  1.00  0.87           C  
ATOM   3324  C   ILE A 416      -4.955 -22.318 -15.532  1.00  0.86           C  
ATOM   3325  CB  ILE A 416      -5.794 -20.456 -14.055  1.00  0.86           C  
ATOM   3326  O   ILE A 416      -5.968 -22.760 -16.078  1.00  0.85           O  
ATOM   3327  CG1 ILE A 416      -5.632 -18.977 -13.685  1.00  0.86           C  
ATOM   3328  CG2 ILE A 416      -5.556 -21.354 -12.837  1.00  0.86           C  
ATOM   3329  CD1 ILE A 416      -6.674 -18.467 -12.699  1.00  0.84           C  
ATOM   3330  N   MET A 417      -3.920 -23.047 -15.188  1.00  0.85           N  
ATOM   3331  CA  MET A 417      -3.896 -24.506 -15.241  1.00  0.85           C  
ATOM   3332  C   MET A 417      -3.567 -25.094 -13.873  1.00  0.83           C  
ATOM   3333  CB  MET A 417      -2.880 -24.991 -16.276  1.00  0.83           C  
ATOM   3334  O   MET A 417      -2.398 -25.176 -13.492  1.00  0.81           O  
ATOM   3335  CG  MET A 417      -2.866 -26.499 -16.462  1.00  0.81           C  
ATOM   3336  SD  MET A 417      -1.603 -27.046 -17.676  1.00  0.83           S  
ATOM   3337  CE  MET A 417      -0.093 -26.794 -16.704  1.00  0.78           C  
ATOM   3338  N   GLY A 418      -4.591 -25.518 -13.103  1.00  0.78           N  
ATOM   3339  CA  GLY A 418      -4.392 -25.948 -11.728  1.00  0.78           C  
ATOM   3340  C   GLY A 418      -3.733 -24.892 -10.862  1.00  0.77           C  
ATOM   3341  O   GLY A 418      -4.309 -23.827 -10.627  1.00  0.73           O  
ATOM   3342  N   SER A 419      -2.502 -25.195 -10.383  1.00  0.72           N  
ATOM   3343  CA  SER A 419      -1.701 -24.324  -9.529  1.00  0.72           C  
ATOM   3344  C   SER A 419      -0.785 -23.429 -10.357  1.00  0.72           C  
ATOM   3345  CB  SER A 419      -0.868 -25.151  -8.549  1.00  0.69           C  
ATOM   3346  O   SER A 419      -0.053 -22.603  -9.808  1.00  0.71           O  
ATOM   3347  OG  SER A 419      -0.110 -26.132  -9.236  1.00  0.67           O  
ATOM   3348  N   ASP A 420      -0.815 -23.525 -11.548  1.00  0.76           N  
ATOM   3349  CA  ASP A 420       0.103 -22.806 -12.426  1.00  0.77           C  
ATOM   3350  C   ASP A 420      -0.632 -21.740 -13.235  1.00  0.77           C  
ATOM   3351  CB  ASP A 420       0.820 -23.778 -13.365  1.00  0.75           C  
ATOM   3352  O   ASP A 420      -1.839 -21.848 -13.462  1.00  0.77           O  
ATOM   3353  CG  ASP A 420       1.684 -24.786 -12.627  1.00  0.72           C  
ATOM   3354  OD1 ASP A 420       2.424 -24.393 -11.700  1.00  0.73           O  
ATOM   3355  OD2 ASP A 420       1.626 -25.984 -12.979  1.00  0.71           O  
ATOM   3356  N   LEU A 421       0.075 -20.697 -13.643  1.00  0.82           N  
ATOM   3357  CA  LEU A 421      -0.273 -19.806 -14.745  1.00  0.82           C  
ATOM   3358  C   LEU A 421       0.474 -20.196 -16.016  1.00  0.82           C  
ATOM   3359  CB  LEU A 421       0.041 -18.353 -14.380  1.00  0.80           C  
ATOM   3360  O   LEU A 421       1.676 -20.468 -15.975  1.00  0.81           O  
ATOM   3361  CG  LEU A 421      -0.657 -17.800 -13.136  1.00  0.79           C  
ATOM   3362  CD1 LEU A 421      -0.119 -16.414 -12.798  1.00  0.77           C  
ATOM   3363  CD2 LEU A 421      -2.167 -17.757 -13.345  1.00  0.77           C  
ATOM   3364  N   LEU A 422      -0.254 -20.305 -17.061  1.00  0.83           N  
ATOM   3365  CA  LEU A 422       0.342 -20.396 -18.390  1.00  0.83           C  
ATOM   3366  C   LEU A 422       0.355 -19.033 -19.074  1.00  0.83           C  
ATOM   3367  CB  LEU A 422      -0.422 -21.405 -19.251  1.00  0.82           C  
ATOM   3368  O   LEU A 422      -0.675 -18.358 -19.143  1.00  0.82           O  
ATOM   3369  CG  LEU A 422      -0.584 -22.809 -18.668  1.00  0.80           C  
ATOM   3370  CD1 LEU A 422      -1.242 -23.734 -19.687  1.00  0.79           C  
ATOM   3371  CD2 LEU A 422       0.766 -23.365 -18.227  1.00  0.79           C  
ATOM   3372  N   LEU A 423       1.498 -18.638 -19.575  1.00  0.82           N  
ATOM   3373  CA  LEU A 423       1.720 -17.374 -20.269  1.00  0.82           C  
ATOM   3374  C   LEU A 423       2.047 -17.611 -21.740  1.00  0.81           C  
ATOM   3375  CB  LEU A 423       2.853 -16.589 -19.603  1.00  0.80           C  
ATOM   3376  O   LEU A 423       2.984 -18.344 -22.061  1.00  0.80           O  
ATOM   3377  CG  LEU A 423       2.777 -16.449 -18.081  1.00  0.77           C  
ATOM   3378  CD1 LEU A 423       4.041 -15.781 -17.547  1.00  0.73           C  
ATOM   3379  CD2 LEU A 423       1.538 -15.658 -17.678  1.00  0.73           C  
ATOM   3380  N   LEU A 424       1.264 -17.025 -22.533  1.00  0.82           N  
ATOM   3381  CA  LEU A 424       1.563 -16.965 -23.960  1.00  0.81           C  
ATOM   3382  C   LEU A 424       2.292 -15.672 -24.309  1.00  0.81           C  
ATOM   3383  CB  LEU A 424       0.276 -17.078 -24.782  1.00  0.81           C  
ATOM   3384  O   LEU A 424       1.822 -14.581 -23.978  1.00  0.80           O  
ATOM   3385  CG  LEU A 424       0.427 -16.944 -26.298  1.00  0.80           C  
ATOM   3386  CD1 LEU A 424       1.194 -18.136 -26.862  1.00  0.79           C  
ATOM   3387  CD2 LEU A 424      -0.940 -16.818 -26.963  1.00  0.79           C  
ATOM   3388  N   SER A 425       3.392 -15.772 -24.994  1.00  0.77           N  
ATOM   3389  CA  SER A 425       4.140 -14.651 -25.554  1.00  0.76           C  
ATOM   3390  C   SER A 425       4.370 -14.833 -27.050  1.00  0.76           C  
ATOM   3391  CB  SER A 425       5.483 -14.492 -24.839  1.00  0.75           C  
ATOM   3392  O   SER A 425       4.520 -15.959 -27.528  1.00  0.74           O  
ATOM   3393  OG  SER A 425       6.173 -13.349 -25.314  1.00  0.68           O  
ATOM   3394  N   THR A 426       4.320 -13.683 -27.681  1.00  0.74           N  
ATOM   3395  CA  THR A 426       4.889 -13.604 -29.022  1.00  0.73           C  
ATOM   3396  C   THR A 426       6.315 -13.063 -28.973  1.00  0.73           C  
ATOM   3397  CB  THR A 426       4.031 -12.716 -29.942  1.00  0.71           C  
ATOM   3398  O   THR A 426       6.529 -11.893 -28.651  1.00  0.70           O  
ATOM   3399  CG2 THR A 426       4.606 -12.669 -31.353  1.00  0.67           C  
ATOM   3400  OG1 THR A 426       2.699 -13.242 -29.998  1.00  0.67           O  
ATOM   3401  N   ASP A 427       7.295 -13.901 -29.177  1.00  0.67           N  
ATOM   3402  CA  ASP A 427       8.702 -13.513 -29.191  1.00  0.66           C  
ATOM   3403  C   ASP A 427       9.177 -13.224 -30.613  1.00  0.67           C  
ATOM   3404  CB  ASP A 427       9.566 -14.606 -28.559  1.00  0.64           C  
ATOM   3405  O   ASP A 427       9.047 -14.069 -31.501  1.00  0.65           O  
ATOM   3406  CG  ASP A 427       9.367 -14.725 -27.059  1.00  0.61           C  
ATOM   3407  OD1 ASP A 427       8.419 -14.116 -26.518  1.00  0.61           O  
ATOM   3408  OD2 ASP A 427      10.168 -15.433 -26.410  1.00  0.63           O  
ATOM   3409  N   VAL A 428       9.478 -11.962 -30.808  1.00  0.65           N  
ATOM   3410  CA  VAL A 428       9.990 -11.495 -32.092  1.00  0.64           C  
ATOM   3411  C   VAL A 428      11.517 -11.542 -32.087  1.00  0.65           C  
ATOM   3412  CB  VAL A 428       9.502 -10.065 -32.412  1.00  0.62           C  
ATOM   3413  O   VAL A 428      12.161 -10.899 -31.256  1.00  0.62           O  
ATOM   3414  CG1 VAL A 428       9.929  -9.650 -33.819  1.00  0.59           C  
ATOM   3415  CG2 VAL A 428       7.985  -9.973 -32.261  1.00  0.60           C  
ATOM   3416  N   TRP A 429      12.100 -12.309 -32.920  1.00  0.55           N  
ATOM   3417  CA  TRP A 429      13.532 -12.483 -33.141  1.00  0.59           C  
ATOM   3418  C   TRP A 429      14.034 -11.543 -34.231  1.00  0.55           C  
ATOM   3419  CB  TRP A 429      13.846 -13.934 -33.516  1.00  0.53           C  
ATOM   3420  O   TRP A 429      13.442 -11.461 -35.310  1.00  0.53           O  
ATOM   3421  CG  TRP A 429      13.407 -14.937 -32.492  1.00  0.52           C  
ATOM   3422  CD1 TRP A 429      12.181 -15.535 -32.396  1.00  0.47           C  
ATOM   3423  CD2 TRP A 429      14.192 -15.455 -31.413  1.00  0.47           C  
ATOM   3424  CE2 TRP A 429      13.377 -16.365 -30.703  1.00  0.46           C  
ATOM   3425  CE3 TRP A 429      15.506 -15.239 -30.978  1.00  0.50           C  
ATOM   3426  NE1 TRP A 429      12.157 -16.395 -31.322  1.00  0.47           N  
ATOM   3427  CH2 TRP A 429      15.125 -16.829 -29.176  1.00  0.42           C  
ATOM   3428  CZ2 TRP A 429      13.835 -17.058 -29.580  1.00  0.48           C  
ATOM   3429  CZ3 TRP A 429      15.960 -15.931 -29.861  1.00  0.41           C  
ATOM   3430  N   GLN A 430      15.017 -10.687 -33.861  1.00  0.59           N  
ATOM   3431  CA  GLN A 430      15.741  -9.868 -34.828  1.00  0.59           C  
ATOM   3432  C   GLN A 430      17.149 -10.409 -35.062  1.00  0.59           C  
ATOM   3433  CB  GLN A 430      15.809  -8.414 -34.357  1.00  0.57           C  
ATOM   3434  O   GLN A 430      17.823 -10.828 -34.119  1.00  0.58           O  
ATOM   3435  CG  GLN A 430      14.559  -7.606 -34.677  1.00  0.56           C  
ATOM   3436  CD  GLN A 430      14.686  -6.148 -34.277  1.00  0.56           C  
ATOM   3437  NE2 GLN A 430      13.642  -5.368 -34.539  1.00  0.47           N  
ATOM   3438  OE1 GLN A 430      15.713  -5.725 -33.736  1.00  0.57           O  
ATOM   3439  N   LYS A 431      17.637 -10.580 -36.159  1.00  0.59           N  
ATOM   3440  CA  LYS A 431      18.991 -10.727 -36.686  1.00  0.58           C  
ATOM   3441  C   LYS A 431      19.328  -9.601 -37.658  1.00  0.59           C  
ATOM   3442  CB  LYS A 431      19.155 -12.082 -37.376  1.00  0.57           C  
ATOM   3443  O   LYS A 431      18.554  -9.311 -38.573  1.00  0.58           O  
ATOM   3444  CG  LYS A 431      20.587 -12.405 -37.775  1.00  0.55           C  
ATOM   3445  CD  LYS A 431      20.694 -13.788 -38.405  1.00  0.56           C  
ATOM   3446  CE  LYS A 431      22.122 -14.101 -38.830  1.00  0.56           C  
ATOM   3447  NZ  LYS A 431      22.216 -15.416 -39.532  1.00  0.51           N  
ATOM   3448  N   ASP A 432      20.479  -8.802 -37.277  1.00  0.54           N  
ATOM   3449  CA  ASP A 432      20.974  -7.683 -38.072  1.00  0.53           C  
ATOM   3450  C   ASP A 432      19.889  -6.628 -38.273  1.00  0.54           C  
ATOM   3451  CB  ASP A 432      21.489  -8.173 -39.427  1.00  0.51           C  
ATOM   3452  O   ASP A 432      19.719  -6.107 -39.378  1.00  0.53           O  
ATOM   3453  CG  ASP A 432      22.573  -9.229 -39.303  1.00  0.49           C  
ATOM   3454  OD1 ASP A 432      23.425  -9.125 -38.394  1.00  0.55           O  
ATOM   3455  OD2 ASP A 432      22.578 -10.172 -40.124  1.00  0.61           O  
ATOM   3456  N   GLY A 433      19.158  -6.203 -37.271  1.00  0.56           N  
ATOM   3457  CA  GLY A 433      18.088  -5.219 -37.293  1.00  0.54           C  
ATOM   3458  C   GLY A 433      16.838  -5.712 -37.997  1.00  0.55           C  
ATOM   3459  O   GLY A 433      15.852  -4.981 -38.108  1.00  0.55           O  
ATOM   3460  N   GLN A 434      16.736  -6.905 -38.568  1.00  0.59           N  
ATOM   3461  CA  GLN A 434      15.559  -7.431 -39.252  1.00  0.58           C  
ATOM   3462  C   GLN A 434      14.849  -8.478 -38.398  1.00  0.59           C  
ATOM   3463  CB  GLN A 434      15.946  -8.031 -40.604  1.00  0.56           C  
ATOM   3464  O   GLN A 434      15.496  -9.336 -37.794  1.00  0.57           O  
ATOM   3465  CG  GLN A 434      16.523  -7.018 -41.584  1.00  0.53           C  
ATOM   3466  CD  GLN A 434      16.316  -7.419 -43.032  1.00  0.53           C  
ATOM   3467  NE2 GLN A 434      16.396  -6.447 -43.934  1.00  0.45           N  
ATOM   3468  OE1 GLN A 434      16.088  -8.594 -43.339  1.00  0.56           O  
ATOM   3469  N   TYR A 435      13.501  -8.432 -38.220  1.00  0.61           N  
ATOM   3470  CA  TYR A 435      12.692  -9.489 -37.623  1.00  0.61           C  
ATOM   3471  C   TYR A 435      12.848 -10.795 -38.391  1.00  0.62           C  
ATOM   3472  CB  TYR A 435      11.217  -9.079 -37.584  1.00  0.58           C  
ATOM   3473  O   TYR A 435      12.513 -10.870 -39.576  1.00  0.60           O  
ATOM   3474  CG  TYR A 435      10.956  -7.823 -36.788  1.00  0.56           C  
ATOM   3475  CD1 TYR A 435      11.259  -7.761 -35.429  1.00  0.52           C  
ATOM   3476  CD2 TYR A 435      10.407  -6.697 -37.391  1.00  0.53           C  
ATOM   3477  CE1 TYR A 435      11.019  -6.607 -34.691  1.00  0.50           C  
ATOM   3478  CE2 TYR A 435      10.162  -5.538 -36.662  1.00  0.52           C  
ATOM   3479  OH  TYR A 435      10.232  -4.357 -34.589  1.00  0.47           O  
ATOM   3480  CZ  TYR A 435      10.472  -5.502 -35.315  1.00  0.50           C  
ATOM   3481  N   THR A 436      13.454 -11.762 -37.862  1.00  0.59           N  
ATOM   3482  CA  THR A 436      13.674 -13.031 -38.547  1.00  0.58           C  
ATOM   3483  C   THR A 436      12.545 -14.012 -38.243  1.00  0.58           C  
ATOM   3484  CB  THR A 436      15.023 -13.656 -38.146  1.00  0.55           C  
ATOM   3485  O   THR A 436      12.159 -14.807 -39.102  1.00  0.56           O  
ATOM   3486  CG2 THR A 436      16.191 -12.824 -38.665  1.00  0.49           C  
ATOM   3487  OG1 THR A 436      15.102 -13.731 -36.717  1.00  0.53           O  
ATOM   3488  N   LYS A 437      11.996 -13.889 -37.035  1.00  0.59           N  
ATOM   3489  CA  LYS A 437      11.042 -14.910 -36.611  1.00  0.59           C  
ATOM   3490  C   LYS A 437      10.152 -14.396 -35.483  1.00  0.59           C  
ATOM   3491  CB  LYS A 437      11.775 -16.177 -36.165  1.00  0.57           C  
ATOM   3492  O   LYS A 437      10.575 -13.556 -34.686  1.00  0.57           O  
ATOM   3493  CG  LYS A 437      10.855 -17.355 -35.880  1.00  0.55           C  
ATOM   3494  CD  LYS A 437      11.638 -18.572 -35.403  1.00  0.56           C  
ATOM   3495  CE  LYS A 437      10.712 -19.723 -35.032  1.00  0.49           C  
ATOM   3496  NZ  LYS A 437      11.462 -20.864 -34.427  1.00  0.46           N  
ATOM   3497  N   ARG A 438       8.818 -14.741 -35.464  1.00  0.61           N  
ATOM   3498  CA  ARG A 438       7.893 -14.615 -34.343  1.00  0.60           C  
ATOM   3499  C   ARG A 438       7.489 -15.985 -33.809  1.00  0.61           C  
ATOM   3500  CB  ARG A 438       6.648 -13.828 -34.759  1.00  0.59           C  
ATOM   3501  O   ARG A 438       6.815 -16.753 -34.500  1.00  0.59           O  
ATOM   3502  CG  ARG A 438       6.878 -12.330 -34.878  1.00  0.57           C  
ATOM   3503  CD  ARG A 438       5.586 -11.583 -35.179  1.00  0.56           C  
ATOM   3504  NE  ARG A 438       5.830 -10.167 -35.441  1.00  0.51           N  
ATOM   3505  NH1 ARG A 438       3.640  -9.514 -35.103  1.00  0.44           N  
ATOM   3506  NH2 ARG A 438       5.232  -7.960 -35.655  1.00  0.39           N  
ATOM   3507  CZ  ARG A 438       4.900  -9.217 -35.399  1.00  0.55           C  
ATOM   3508  N   ASP A 439       8.028 -16.274 -32.620  1.00  0.62           N  
ATOM   3509  CA  ASP A 439       7.660 -17.533 -31.978  1.00  0.62           C  
ATOM   3510  C   ASP A 439       6.541 -17.324 -30.960  1.00  0.62           C  
ATOM   3511  CB  ASP A 439       8.877 -18.165 -31.300  1.00  0.59           C  
ATOM   3512  O   ASP A 439       6.435 -16.253 -30.358  1.00  0.60           O  
ATOM   3513  CG  ASP A 439       9.860 -18.769 -32.288  1.00  0.57           C  
ATOM   3514  OD1 ASP A 439       9.481 -19.011 -33.454  1.00  0.56           O  
ATOM   3515  OD2 ASP A 439      11.023 -19.007 -31.896  1.00  0.59           O  
ATOM   3516  N   LYS A 440       5.591 -18.300 -30.877  1.00  0.68           N  
ATOM   3517  CA  LYS A 440       4.623 -18.435 -29.792  1.00  0.67           C  
ATOM   3518  C   LYS A 440       5.180 -19.299 -28.664  1.00  0.68           C  
ATOM   3519  CB  LYS A 440       3.314 -19.032 -30.311  1.00  0.65           C  
ATOM   3520  O   LYS A 440       5.327 -20.513 -28.818  1.00  0.65           O  
ATOM   3521  CG  LYS A 440       2.714 -18.278 -31.489  1.00  0.62           C  
ATOM   3522  CD  LYS A 440       1.488 -18.992 -32.043  1.00  0.61           C  
ATOM   3523  CE  LYS A 440       0.985 -18.330 -33.319  1.00  0.54           C  
ATOM   3524  NZ  LYS A 440      -0.136 -19.100 -33.937  1.00  0.47           N  
ATOM   3525  N   LEU A 441       5.496 -18.618 -27.729  1.00  0.69           N  
ATOM   3526  CA  LEU A 441       6.018 -19.364 -26.589  1.00  0.69           C  
ATOM   3527  C   LEU A 441       5.026 -19.351 -25.431  1.00  0.69           C  
ATOM   3528  CB  LEU A 441       7.358 -18.780 -26.134  1.00  0.67           C  
ATOM   3529  O   LEU A 441       4.448 -18.309 -25.114  1.00  0.69           O  
ATOM   3530  CG  LEU A 441       8.490 -18.800 -27.163  1.00  0.64           C  
ATOM   3531  CD1 LEU A 441       9.747 -18.163 -26.580  1.00  0.61           C  
ATOM   3532  CD2 LEU A 441       8.770 -20.227 -27.622  1.00  0.61           C  
ATOM   3533  N   VAL A 442       4.788 -20.479 -24.910  1.00  0.75           N  
ATOM   3534  CA  VAL A 442       4.011 -20.604 -23.681  1.00  0.75           C  
ATOM   3535  C   VAL A 442       4.944 -20.891 -22.507  1.00  0.75           C  
ATOM   3536  CB  VAL A 442       2.942 -21.713 -23.797  1.00  0.73           C  
ATOM   3537  O   VAL A 442       5.711 -21.856 -22.537  1.00  0.73           O  
ATOM   3538  CG1 VAL A 442       2.141 -21.828 -22.501  1.00  0.74           C  
ATOM   3539  CG2 VAL A 442       2.016 -21.440 -24.980  1.00  0.74           C  
ATOM   3540  N   TYR A 443       4.799 -20.139 -21.628  1.00  0.72           N  
ATOM   3541  CA  TYR A 443       5.566 -20.275 -20.394  1.00  0.72           C  
ATOM   3542  C   TYR A 443       4.677 -20.746 -19.249  1.00  0.72           C  
ATOM   3543  CB  TYR A 443       6.232 -18.946 -20.026  1.00  0.69           C  
ATOM   3544  O   TYR A 443       3.490 -20.413 -19.199  1.00  0.70           O  
ATOM   3545  CG  TYR A 443       7.162 -18.417 -21.091  1.00  0.66           C  
ATOM   3546  CD1 TYR A 443       8.512 -18.760 -21.096  1.00  0.64           C  
ATOM   3547  CD2 TYR A 443       6.693 -17.573 -22.092  1.00  0.65           C  
ATOM   3548  CE1 TYR A 443       9.373 -18.273 -22.074  1.00  0.61           C  
ATOM   3549  CE2 TYR A 443       7.545 -17.081 -23.075  1.00  0.61           C  
ATOM   3550  OH  TYR A 443       9.729 -16.952 -24.029  1.00  0.56           O  
ATOM   3551  CZ  TYR A 443       8.881 -17.436 -23.058  1.00  0.60           C  
ATOM   3552  N   LYS A 444       5.206 -21.505 -18.420  1.00  0.71           N  
ATOM   3553  CA  LYS A 444       4.561 -21.925 -17.180  1.00  0.70           C  
ATOM   3554  C   LYS A 444       5.181 -21.227 -15.973  1.00  0.70           C  
ATOM   3555  CB  LYS A 444       4.655 -23.443 -17.013  1.00  0.68           C  
ATOM   3556  O   LYS A 444       6.394 -21.295 -15.766  1.00  0.67           O  
ATOM   3557  CG  LYS A 444       3.926 -23.977 -15.789  1.00  0.65           C  
ATOM   3558  CD  LYS A 444       3.984 -25.498 -15.724  1.00  0.64           C  
ATOM   3559  CE  LYS A 444       3.422 -26.024 -14.410  1.00  0.59           C  
ATOM   3560  NZ  LYS A 444       3.462 -27.516 -14.348  1.00  0.55           N  
ATOM   3561  N   VAL A 445       4.302 -20.574 -15.315  1.00  0.68           N  
ATOM   3562  CA  VAL A 445       4.681 -19.868 -14.096  1.00  0.68           C  
ATOM   3563  C   VAL A 445       3.839 -20.371 -12.925  1.00  0.68           C  
ATOM   3564  CB  VAL A 445       4.518 -18.339 -14.251  1.00  0.66           C  
ATOM   3565  O   VAL A 445       2.616 -20.485 -13.035  1.00  0.65           O  
ATOM   3566  CG1 VAL A 445       5.017 -17.613 -13.003  1.00  0.60           C  
ATOM   3567  CG2 VAL A 445       5.261 -17.847 -15.492  1.00  0.60           C  
ATOM   3568  N   TYR A 446       4.601 -20.809 -11.851  1.00  0.58           N  
ATOM   3569  CA  TYR A 446       3.897 -21.195 -10.634  1.00  0.58           C  
ATOM   3570  C   TYR A 446       3.135 -20.014 -10.046  1.00  0.58           C  
ATOM   3571  CB  TYR A 446       4.878 -21.752  -9.598  1.00  0.54           C  
ATOM   3572  O   TYR A 446       3.705 -18.939  -9.844  1.00  0.55           O  
ATOM   3573  CG  TYR A 446       4.209 -22.317  -8.369  1.00  0.51           C  
ATOM   3574  CD1 TYR A 446       3.498 -23.514  -8.427  1.00  0.46           C  
ATOM   3575  CD2 TYR A 446       4.284 -21.656  -7.148  1.00  0.47           C  
ATOM   3576  CE1 TYR A 446       2.877 -24.038  -7.298  1.00  0.44           C  
ATOM   3577  CE2 TYR A 446       3.667 -22.170  -6.012  1.00  0.47           C  
ATOM   3578  OH  TYR A 446       2.356 -23.874  -4.976  1.00  0.36           O  
ATOM   3579  CZ  TYR A 446       2.968 -23.360  -6.097  1.00  0.42           C  
ATOM   3580  N   ARG A 447       1.947 -19.954  -9.902  1.00  0.60           N  
ATOM   3581  CA  ARG A 447       1.041 -18.918  -9.414  1.00  0.58           C  
ATOM   3582  C   ARG A 447       1.381 -18.523  -7.981  1.00  0.59           C  
ATOM   3583  CB  ARG A 447      -0.412 -19.392  -9.496  1.00  0.55           C  
ATOM   3584  O   ARG A 447       1.048 -17.422  -7.540  1.00  0.56           O  
ATOM   3585  CG  ARG A 447      -1.432 -18.304  -9.204  1.00  0.51           C  
ATOM   3586  CD  ARG A 447      -2.857 -18.790  -9.432  1.00  0.51           C  
ATOM   3587  NE  ARG A 447      -3.280 -19.723  -8.391  1.00  0.41           N  
ATOM   3588  NH1 ARG A 447      -5.345 -20.157  -9.331  1.00  0.35           N  
ATOM   3589  NH2 ARG A 447      -4.736 -21.178  -7.371  1.00  0.32           N  
ATOM   3590  CZ  ARG A 447      -4.453 -20.350  -8.367  1.00  0.49           C  
ATOM   3591  N   GLY A 448       2.439 -19.108  -7.222  1.00  0.46           N  
ATOM   3592  CA  GLY A 448       2.724 -18.904  -5.811  1.00  0.44           C  
ATOM   3593  C   GLY A 448       1.526 -18.402  -5.027  1.00  0.46           C  
ATOM   3594  O   GLY A 448       0.990 -17.332  -5.320  1.00  0.43           O  
ATOM   3595  N   CYS A 449       0.619 -19.193  -4.683  1.00  0.29           N  
ATOM   3596  CA  CYS A 449      -0.636 -19.203  -3.941  1.00  0.33           C  
ATOM   3597  C   CYS A 449      -0.518 -18.391  -2.657  1.00  0.29           C  
ATOM   3598  CB  CYS A 449      -1.052 -20.637  -3.612  1.00  0.27           C  
ATOM   3599  O   CYS A 449       0.302 -18.705  -1.792  1.00  0.29           O  
ATOM   3600  SG  CYS A 449      -2.645 -20.758  -2.769  1.00  0.27           S  
ATOM   3601  N   ALA A 450      -0.667 -17.070  -2.554  1.00  0.34           N  
ATOM   3602  CA  ALA A 450      -1.113 -16.331  -1.376  1.00  0.33           C  
ATOM   3603  C   ALA A 450      -2.184 -17.107  -0.615  1.00  0.34           C  
ATOM   3604  CB  ALA A 450      -1.642 -14.956  -1.779  1.00  0.31           C  
ATOM   3605  O   ALA A 450      -2.337 -16.939   0.598  1.00  0.32           O  
ATOM   3606  N   THR A 451      -2.617 -18.473  -0.997  1.00  0.30           N  
ATOM   3607  CA  THR A 451      -3.593 -19.253  -0.245  1.00  0.30           C  
ATOM   3608  C   THR A 451      -3.784 -20.631  -0.873  1.00  0.30           C  
ATOM   3609  CB  THR A 451      -4.950 -18.528  -0.171  1.00  0.27           C  
ATOM   3610  O   THR A 451      -4.661 -20.818  -1.719  1.00  0.28           O  
ATOM   3611  CG2 THR A 451      -4.848 -17.255   0.663  1.00  0.26           C  
ATOM   3612  OG1 THR A 451      -5.375 -18.186  -1.496  1.00  0.28           O  
ATOM   3613  N   CYS A 452      -2.883 -21.430  -1.550  1.00  0.26           N  
ATOM   3614  CA  CYS A 452      -3.252 -22.723  -2.114  1.00  0.29           C  
ATOM   3615  C   CYS A 452      -3.171 -23.822  -1.060  1.00  0.26           C  
ATOM   3616  CB  CYS A 452      -2.347 -23.070  -3.296  1.00  0.25           C  
ATOM   3617  O   CYS A 452      -2.160 -23.948  -0.367  1.00  0.25           O  
ATOM   3618  SG  CYS A 452      -2.349 -21.824  -4.604  1.00  0.31           S  
ATOM   3619  N   GLU A 453      -4.320 -24.355  -0.414  1.00  0.27           N  
ATOM   3620  CA  GLU A 453      -4.803 -25.614   0.145  1.00  0.27           C  
ATOM   3621  C   GLU A 453      -4.519 -26.781  -0.796  1.00  0.28           C  
ATOM   3622  CB  GLU A 453      -6.303 -25.530   0.441  1.00  0.25           C  
ATOM   3623  O   GLU A 453      -5.242 -26.987  -1.774  1.00  0.26           O  
ATOM   3624  CG  GLU A 453      -6.639 -24.731   1.692  1.00  0.24           C  
ATOM   3625  CD  GLU A 453      -8.123 -24.731   2.023  1.00  0.29           C  
ATOM   3626  OE1 GLU A 453      -8.926 -25.242   1.210  1.00  0.34           O  
ATOM   3627  OE2 GLU A 453      -8.485 -24.214   3.104  1.00  0.27           O  
ATOM   3628  N   GLY A 454      -3.281 -26.849  -1.458  1.00  0.28           N  
ATOM   3629  CA  GLY A 454      -2.828 -28.116  -2.012  1.00  0.27           C  
ATOM   3630  C   GLY A 454      -1.370 -28.410  -1.716  1.00  0.28           C  
ATOM   3631  O   GLY A 454      -0.535 -27.503  -1.723  1.00  0.26           O  
ATOM   3632  N   GLU A 455      -1.093 -29.192  -0.461  1.00  0.28           N  
ATOM   3633  CA  GLU A 455       0.222 -29.734  -0.131  1.00  0.28           C  
ATOM   3634  C   GLU A 455       1.326 -29.002  -0.888  1.00  0.28           C  
ATOM   3635  CB  GLU A 455       0.278 -31.233  -0.437  1.00  0.25           C  
ATOM   3636  O   GLU A 455       1.269 -28.879  -2.114  1.00  0.26           O  
ATOM   3637  CG  GLU A 455      -0.513 -32.090   0.540  1.00  0.25           C  
ATOM   3638  CD  GLU A 455       0.306 -33.218   1.148  1.00  0.28           C  
ATOM   3639  OE1 GLU A 455       1.347 -33.595   0.563  1.00  0.34           O  
ATOM   3640  OE2 GLU A 455      -0.096 -33.728   2.217  1.00  0.20           O  
ATOM   3641  N   PRO A 456       1.832 -27.792  -0.520  1.00  0.31           N  
ATOM   3642  CA  PRO A 456       3.058 -27.406  -1.222  1.00  0.30           C  
ATOM   3643  C   PRO A 456       3.571 -28.499  -2.158  1.00  0.31           C  
ATOM   3644  CB  PRO A 456       4.050 -27.152  -0.084  1.00  0.29           C  
ATOM   3645  O   PRO A 456       3.654 -29.665  -1.764  1.00  0.29           O  
ATOM   3646  CG  PRO A 456       3.364 -27.662   1.142  1.00  0.27           C  
ATOM   3647  CD  PRO A 456       1.934 -27.964   0.798  1.00  0.31           C  
ATOM   3648  N   ILE A 457       3.036 -28.631  -3.312  1.00  0.26           N  
ATOM   3649  CA  ILE A 457       3.682 -29.548  -4.245  1.00  0.27           C  
ATOM   3650  C   ILE A 457       5.099 -29.855  -3.768  1.00  0.26           C  
ATOM   3651  CB  ILE A 457       3.711 -28.969  -5.677  1.00  0.24           C  
ATOM   3652  O   ILE A 457       5.957 -28.970  -3.740  1.00  0.25           O  
ATOM   3653  CG1 ILE A 457       2.285 -28.732  -6.187  1.00  0.26           C  
ATOM   3654  CG2 ILE A 457       4.483 -29.898  -6.619  1.00  0.25           C  
ATOM   3655  CD1 ILE A 457       2.217 -27.988  -7.513  1.00  0.23           C  
ATOM   3656  N   ASN A 458       5.345 -30.520  -2.714  1.00  0.23           N  
ATOM   3657  CA  ASN A 458       6.394 -31.451  -2.312  1.00  0.24           C  
ATOM   3658  C   ASN A 458       6.957 -32.212  -3.509  1.00  0.23           C  
ATOM   3659  CB  ASN A 458       5.870 -32.430  -1.260  1.00  0.21           C  
ATOM   3660  O   ASN A 458       7.810 -33.086  -3.349  1.00  0.22           O  
ATOM   3661  CG  ASN A 458       6.453 -32.177   0.116  1.00  0.22           C  
ATOM   3662  ND2 ASN A 458       5.844 -32.769   1.137  1.00  0.14           N  
ATOM   3663  OD1 ASN A 458       7.442 -31.453   0.261  1.00  0.20           O  
ATOM   3664  N   GLN A 459       6.981 -31.589  -4.773  1.00  0.27           N  
ATOM   3665  CA  GLN A 459       7.911 -32.137  -5.755  1.00  0.28           C  
ATOM   3666  C   GLN A 459       8.771 -31.037  -6.371  1.00  0.27           C  
ATOM   3667  CB  GLN A 459       7.154 -32.888  -6.852  1.00  0.25           C  
ATOM   3668  O   GLN A 459       8.260 -30.159  -7.069  1.00  0.26           O  
ATOM   3669  CG  GLN A 459       6.490 -34.171  -6.372  1.00  0.25           C  
ATOM   3670  CD  GLN A 459       5.953 -35.016  -7.513  1.00  0.27           C  
ATOM   3671  NE2 GLN A 459       5.398 -36.177  -7.181  1.00  0.15           N  
ATOM   3672  OE1 GLN A 459       6.036 -34.628  -8.683  1.00  0.30           O  
ATOM   3673  N   GLY A 460       9.811 -30.482  -5.494  1.00  0.26           N  
ATOM   3674  CA  GLY A 460      11.133 -29.913  -5.701  1.00  0.25           C  
ATOM   3675  C   GLY A 460      11.183 -28.416  -5.459  1.00  0.26           C  
ATOM   3676  O   GLY A 460      12.253 -27.807  -5.525  1.00  0.24           O  
ATOM   3677  N   ILE A 461      10.189 -27.812  -4.577  1.00  0.27           N  
ATOM   3678  CA  ILE A 461      10.261 -26.534  -3.877  1.00  0.27           C  
ATOM   3679  C   ILE A 461       9.645 -26.673  -2.486  1.00  0.27           C  
ATOM   3680  CB  ILE A 461       9.548 -25.415  -4.669  1.00  0.25           C  
ATOM   3681  O   ILE A 461       8.433 -26.856  -2.353  1.00  0.26           O  
ATOM   3682  CG1 ILE A 461      10.135 -25.304  -6.081  1.00  0.26           C  
ATOM   3683  CG2 ILE A 461       9.650 -24.080  -3.927  1.00  0.25           C  
ATOM   3684  CD1 ILE A 461       9.413 -24.305  -6.975  1.00  0.23           C  
ATOM   3685  N   GLN A 462      10.082 -27.555  -1.543  1.00  0.27           N  
ATOM   3686  CA  GLN A 462       9.969 -27.614  -0.090  1.00  0.29           C  
ATOM   3687  C   GLN A 462       9.343 -26.338   0.465  1.00  0.27           C  
ATOM   3688  CB  GLN A 462      11.341 -27.845   0.547  1.00  0.25           C  
ATOM   3689  O   GLN A 462       9.681 -25.234   0.032  1.00  0.26           O  
ATOM   3690  CG  GLN A 462      11.823 -29.287   0.463  1.00  0.25           C  
ATOM   3691  CD  GLN A 462      11.884 -29.965   1.819  1.00  0.29           C  
ATOM   3692  NE2 GLN A 462      11.708 -31.282   1.831  1.00  0.23           N  
ATOM   3693  OE1 GLN A 462      12.088 -29.311   2.846  1.00  0.37           O  
ATOM   3694  N   PRO A 463       7.928 -26.177   0.880  1.00  0.29           N  
ATOM   3695  CA  PRO A 463       7.675 -25.114   1.856  1.00  0.28           C  
ATOM   3696  C   PRO A 463       8.955 -24.588   2.501  1.00  0.29           C  
ATOM   3697  CB  PRO A 463       6.780 -25.794   2.895  1.00  0.27           C  
ATOM   3698  O   PRO A 463       9.891 -25.356   2.739  1.00  0.27           O  
ATOM   3699  CG  PRO A 463       6.760 -27.235   2.497  1.00  0.26           C  
ATOM   3700  CD  PRO A 463       7.515 -27.384   1.207  1.00  0.29           C  
ATOM   3701  N   LEU A 464       9.663 -23.648   1.984  1.00  0.27           N  
ATOM   3702  CA  LEU A 464      10.941 -23.108   2.434  1.00  0.28           C  
ATOM   3703  C   LEU A 464      11.279 -23.607   3.835  1.00  0.27           C  
ATOM   3704  CB  LEU A 464      10.913 -21.578   2.417  1.00  0.25           C  
ATOM   3705  O   LEU A 464      10.792 -23.060   4.827  1.00  0.26           O  
ATOM   3706  CG  LEU A 464      11.239 -20.908   1.082  1.00  0.25           C  
ATOM   3707  CD1 LEU A 464      10.536 -19.559   0.979  1.00  0.24           C  
ATOM   3708  CD2 LEU A 464      12.747 -20.745   0.919  1.00  0.27           C  
ATOM   3709  N   THR A 465      10.985 -24.853   4.270  1.00  0.25           N  
ATOM   3710  CA  THR A 465      11.698 -25.432   5.403  1.00  0.26           C  
ATOM   3711  C   THR A 465      13.149 -25.729   5.036  1.00  0.25           C  
ATOM   3712  CB  THR A 465      11.015 -26.723   5.892  1.00  0.22           C  
ATOM   3713  O   THR A 465      13.990 -25.921   5.916  1.00  0.23           O  
ATOM   3714  CG2 THR A 465       9.716 -26.413   6.630  1.00  0.14           C  
ATOM   3715  OG1 THR A 465      10.722 -27.558   4.765  1.00  0.14           O  
ATOM   3716  N   SER A 466      13.665 -25.353   3.875  1.00  0.26           N  
ATOM   3717  CA  SER A 466      15.050 -25.334   3.414  1.00  0.26           C  
ATOM   3718  C   SER A 466      15.339 -24.089   2.582  1.00  0.26           C  
ATOM   3719  CB  SER A 466      15.359 -26.588   2.595  1.00  0.23           C  
ATOM   3720  O   SER A 466      14.556 -23.731   1.699  1.00  0.24           O  
ATOM   3721  OG  SER A 466      16.741 -26.896   2.649  1.00  0.13           O  
ATOM   3722  N   PRO A 467      15.817 -22.888   3.247  1.00  0.28           N  
ATOM   3723  CA  PRO A 467      16.341 -21.731   2.517  1.00  0.28           C  
ATOM   3724  C   PRO A 467      16.410 -21.966   1.010  1.00  0.28           C  
ATOM   3725  CB  PRO A 467      17.743 -21.549   3.106  1.00  0.25           C  
ATOM   3726  O   PRO A 467      17.092 -22.888   0.556  1.00  0.27           O  
ATOM   3727  CG  PRO A 467      18.029 -22.833   3.816  1.00  0.25           C  
ATOM   3728  CD  PRO A 467      16.745 -23.601   3.949  1.00  0.29           C  
ATOM   3729  N   ALA A 468      15.419 -22.021   0.242  1.00  0.28           N  
ATOM   3730  CA  ALA A 468      15.709 -21.724  -1.158  1.00  0.28           C  
ATOM   3731  C   ALA A 468      16.557 -20.462  -1.287  1.00  0.28           C  
ATOM   3732  CB  ALA A 468      14.413 -21.573  -1.950  1.00  0.25           C  
ATOM   3733  O   ALA A 468      16.248 -19.434  -0.679  1.00  0.27           O  
ATOM   3734  N   SER A 469      17.845 -20.513  -0.987  1.00  0.28           N  
ATOM   3735  CA  SER A 469      18.884 -19.633  -1.511  1.00  0.29           C  
ATOM   3736  C   SER A 469      18.406 -18.892  -2.755  1.00  0.28           C  
ATOM   3737  CB  SER A 469      20.148 -20.431  -1.836  1.00  0.26           C  
ATOM   3738  O   SER A 469      17.968 -19.515  -3.725  1.00  0.27           O  
ATOM   3739  OG  SER A 469      19.822 -21.647  -2.485  1.00  0.25           O  
ATOM   3740  N   VAL A 470      17.517 -17.969  -2.604  1.00  0.31           N  
ATOM   3741  CA  VAL A 470      17.550 -16.927  -3.625  1.00  0.32           C  
ATOM   3742  C   VAL A 470      18.993 -16.668  -4.053  1.00  0.31           C  
ATOM   3743  CB  VAL A 470      16.901 -15.618  -3.121  1.00  0.29           C  
ATOM   3744  O   VAL A 470      19.827 -16.271  -3.237  1.00  0.30           O  
ATOM   3745  CG1 VAL A 470      16.911 -14.554  -4.216  1.00  0.29           C  
ATOM   3746  CG2 VAL A 470      15.475 -15.881  -2.640  1.00  0.29           C  
ATOM   3747  N   HIS A 471      19.547 -17.496  -4.937  1.00  0.27           N  
ATOM   3748  CA  HIS A 471      20.790 -17.211  -5.644  1.00  0.28           C  
ATOM   3749  C   HIS A 471      20.705 -15.889  -6.399  1.00  0.27           C  
ATOM   3750  CB  HIS A 471      21.128 -18.347  -6.612  1.00  0.25           C  
ATOM   3751  O   HIS A 471      19.964 -15.776  -7.379  1.00  0.26           O  
ATOM   3752  CG  HIS A 471      21.665 -19.570  -5.938  1.00  0.25           C  
ATOM   3753  CD2 HIS A 471      21.031 -20.619  -5.363  1.00  0.26           C  
ATOM   3754  ND1 HIS A 471      23.014 -19.810  -5.797  1.00  0.22           N  
ATOM   3755  CE1 HIS A 471      23.187 -20.959  -5.164  1.00  0.25           C  
ATOM   3756  NE2 HIS A 471      21.999 -21.469  -4.889  1.00  0.24           N  
ATOM   3757  N   ILE A 472      20.826 -14.722  -5.772  1.00  0.31           N  
ATOM   3758  CA  ILE A 472      21.439 -13.506  -6.297  1.00  0.31           C  
ATOM   3759  C   ILE A 472      22.950 -13.696  -6.408  1.00  0.31           C  
ATOM   3760  CB  ILE A 472      21.116 -12.283  -5.410  1.00  0.29           C  
ATOM   3761  O   ILE A 472      23.601 -14.115  -5.448  1.00  0.30           O  
ATOM   3762  CG1 ILE A 472      19.599 -12.118  -5.259  1.00  0.30           C  
ATOM   3763  CG2 ILE A 472      21.750 -11.014  -5.987  1.00  0.29           C  
ATOM   3764  CD1 ILE A 472      19.190 -10.995  -4.316  1.00  0.29           C  
ATOM   3765  N   ARG A 473      23.424 -14.373  -7.487  1.00  0.26           N  
ATOM   3766  CA  ARG A 473      24.847 -14.429  -7.806  1.00  0.26           C  
ATOM   3767  C   ARG A 473      25.624 -13.370  -7.031  1.00  0.26           C  
ATOM   3768  CB  ARG A 473      25.069 -14.247  -9.309  1.00  0.24           C  
ATOM   3769  O   ARG A 473      25.389 -12.172  -7.201  1.00  0.25           O  
ATOM   3770  CG  ARG A 473      25.602 -15.488 -10.008  1.00  0.24           C  
ATOM   3771  CD  ARG A 473      25.885 -15.228 -11.481  1.00  0.27           C  
ATOM   3772  NE  ARG A 473      26.339 -16.436 -12.164  1.00  0.22           N  
ATOM   3773  NH1 ARG A 473      26.876 -15.366 -14.140  1.00  0.20           N  
ATOM   3774  NH2 ARG A 473      27.186 -17.628 -13.935  1.00  0.17           N  
ATOM   3775  CZ  ARG A 473      26.799 -16.474 -13.411  1.00  0.22           C  
ATOM   3776  N   GLY A 474      26.182 -13.706  -5.689  1.00  0.29           N  
ATOM   3777  CA  GLY A 474      27.271 -13.628  -4.729  1.00  0.29           C  
ATOM   3778  C   GLY A 474      27.100 -14.575  -3.556  1.00  0.29           C  
ATOM   3779  O   GLY A 474      25.979 -14.967  -3.225  1.00  0.28           O  
ATOM   3780  N   THR A 475      27.748 -15.799  -3.626  1.00  0.29           N  
ATOM   3781  CA  THR A 475      27.842 -16.832  -2.601  1.00  0.30           C  
ATOM   3782  C   THR A 475      26.967 -16.484  -1.401  1.00  0.29           C  
ATOM   3783  CB  THR A 475      29.298 -17.030  -2.139  1.00  0.27           C  
ATOM   3784  O   THR A 475      27.256 -15.535  -0.669  1.00  0.28           O  
ATOM   3785  CG2 THR A 475      29.750 -18.471  -2.348  1.00  0.26           C  
ATOM   3786  OG1 THR A 475      30.153 -16.159  -2.888  1.00  0.27           O  
ATOM   3787  N   VAL A 476      25.669 -16.316  -1.545  1.00  0.30           N  
ATOM   3788  CA  VAL A 476      24.781 -16.391  -0.390  1.00  0.31           C  
ATOM   3789  C   VAL A 476      24.554 -17.851  -0.006  1.00  0.30           C  
ATOM   3790  CB  VAL A 476      23.429 -15.696  -0.666  1.00  0.28           C  
ATOM   3791  O   VAL A 476      24.090 -18.649  -0.824  1.00  0.30           O  
ATOM   3792  CG1 VAL A 476      22.566 -15.673   0.594  1.00  0.29           C  
ATOM   3793  CG2 VAL A 476      23.655 -14.278  -1.189  1.00  0.28           C  
ATOM   3794  N   HIS A 477      25.265 -18.353   0.915  1.00  0.30           N  
ATOM   3795  CA  HIS A 477      25.260 -19.568   1.723  1.00  0.32           C  
ATOM   3796  C   HIS A 477      24.425 -19.386   2.986  1.00  0.30           C  
ATOM   3797  CB  HIS A 477      26.689 -19.971   2.091  1.00  0.28           C  
ATOM   3798  O   HIS A 477      24.687 -18.484   3.784  1.00  0.29           O  
ATOM   3799  CG  HIS A 477      27.455 -20.570   0.955  1.00  0.27           C  
ATOM   3800  CD2 HIS A 477      28.317 -20.011   0.072  1.00  0.27           C  
ATOM   3801  ND1 HIS A 477      27.373 -21.905   0.623  1.00  0.20           N  
ATOM   3802  CE1 HIS A 477      28.154 -22.142  -0.417  1.00  0.25           C  
ATOM   3803  NE2 HIS A 477      28.738 -21.010  -0.771  1.00  0.26           N  
ATOM   3804  N   ASP A 478      22.997 -19.480   2.935  1.00  0.30           N  
ATOM   3805  CA  ASP A 478      21.989 -19.898   3.905  1.00  0.32           C  
ATOM   3806  C   ASP A 478      21.153 -18.709   4.374  1.00  0.31           C  
ATOM   3807  CB  ASP A 478      22.648 -20.583   5.103  1.00  0.29           C  
ATOM   3808  O   ASP A 478      21.699 -17.685   4.790  1.00  0.30           O  
ATOM   3809  CG  ASP A 478      21.999 -21.909   5.459  1.00  0.28           C  
ATOM   3810  OD1 ASP A 478      20.868 -22.177   5.000  1.00  0.30           O  
ATOM   3811  OD2 ASP A 478      22.624 -22.692   6.207  1.00  0.27           O  
ATOM   3812  N   VAL A 479      19.928 -18.455   3.921  1.00  0.36           N  
ATOM   3813  CA  VAL A 479      18.782 -17.740   4.473  1.00  0.37           C  
ATOM   3814  C   VAL A 479      18.194 -18.530   5.640  1.00  0.37           C  
ATOM   3815  CB  VAL A 479      17.699 -17.488   3.400  1.00  0.34           C  
ATOM   3816  O   VAL A 479      17.568 -19.574   5.439  1.00  0.36           O  
ATOM   3817  CG1 VAL A 479      16.595 -16.586   3.948  1.00  0.33           C  
ATOM   3818  CG2 VAL A 479      18.323 -16.875   2.148  1.00  0.32           C  
ATOM   3819  N   SER A 480      18.834 -18.684   6.769  1.00  0.34           N  
ATOM   3820  CA  SER A 480      18.303 -19.232   8.014  1.00  0.34           C  
ATOM   3821  C   SER A 480      17.471 -18.197   8.763  1.00  0.34           C  
ATOM   3822  CB  SER A 480      19.440 -19.728   8.908  1.00  0.32           C  
ATOM   3823  O   SER A 480      17.843 -17.024   8.830  1.00  0.33           O  
ATOM   3824  OG  SER A 480      20.324 -18.670   9.232  1.00  0.30           O  
ATOM   3825  N   PHE A 481      16.047 -18.477   8.992  1.00  0.38           N  
ATOM   3826  CA  PHE A 481      14.986 -17.997   9.870  1.00  0.39           C  
ATOM   3827  C   PHE A 481      15.240 -18.423  11.310  1.00  0.38           C  
ATOM   3828  CB  PHE A 481      13.623 -18.516   9.401  1.00  0.35           C  
ATOM   3829  O   PHE A 481      14.829 -19.509  11.724  1.00  0.37           O  
ATOM   3830  CG  PHE A 481      13.128 -17.865   8.138  1.00  0.34           C  
ATOM   3831  CD1 PHE A 481      12.421 -16.670   8.186  1.00  0.32           C  
ATOM   3832  CD2 PHE A 481      13.369 -18.450   6.901  1.00  0.35           C  
ATOM   3833  CE1 PHE A 481      11.961 -16.066   7.018  1.00  0.35           C  
ATOM   3834  CE2 PHE A 481      12.913 -17.852   5.730  1.00  0.37           C  
ATOM   3835  CZ  PHE A 481      12.208 -16.660   5.791  1.00  0.34           C  
ATOM   3836  N   PRO A 482      16.337 -17.912  11.910  1.00  0.33           N  
ATOM   3837  CA  PRO A 482      16.349 -18.393  13.293  1.00  0.33           C  
ATOM   3838  C   PRO A 482      15.462 -17.560  14.215  1.00  0.33           C  
ATOM   3839  CB  PRO A 482      17.821 -18.270  13.695  1.00  0.31           C  
ATOM   3840  O   PRO A 482      15.024 -18.047  15.261  1.00  0.32           O  
ATOM   3841  CG  PRO A 482      18.407 -17.309  12.712  1.00  0.31           C  
ATOM   3842  CD  PRO A 482      17.545 -17.300  11.483  1.00  0.35           C  
ATOM   3843  N   TYR A 483      14.870 -16.373  13.741  1.00  0.30           N  
ATOM   3844  CA  TYR A 483      14.219 -15.550  14.754  1.00  0.32           C  
ATOM   3845  C   TYR A 483      13.003 -14.835  14.178  1.00  0.31           C  
ATOM   3846  CB  TYR A 483      15.203 -14.526  15.328  1.00  0.28           C  
ATOM   3847  O   TYR A 483      13.137 -13.980  13.298  1.00  0.29           O  
ATOM   3848  CG  TYR A 483      16.320 -15.144  16.135  1.00  0.29           C  
ATOM   3849  CD1 TYR A 483      16.103 -15.581  17.440  1.00  0.28           C  
ATOM   3850  CD2 TYR A 483      17.593 -15.290  15.595  1.00  0.29           C  
ATOM   3851  CE1 TYR A 483      17.129 -16.149  18.188  1.00  0.29           C  
ATOM   3852  CE2 TYR A 483      18.627 -15.856  16.334  1.00  0.32           C  
ATOM   3853  OH  TYR A 483      19.405 -16.844  18.363  1.00  0.16           O  
ATOM   3854  CZ  TYR A 483      18.385 -16.283  17.627  1.00  0.28           C  
ATOM   3855  N   GLY A 484      11.791 -15.530  13.858  1.00  0.29           N  
ATOM   3856  CA  GLY A 484      10.406 -15.085  13.862  1.00  0.29           C  
ATOM   3857  C   GLY A 484      10.146 -13.932  12.911  1.00  0.29           C  
ATOM   3858  O   GLY A 484      10.961 -13.013  12.805  1.00  0.28           O  
ATOM   3859  N   ASP A 485       9.383 -14.308  11.575  1.00  0.32           N  
ATOM   3860  CA  ASP A 485       8.595 -13.857  10.432  1.00  0.33           C  
ATOM   3861  C   ASP A 485       9.369 -12.837   9.600  1.00  0.32           C  
ATOM   3862  CB  ASP A 485       7.268 -13.255  10.900  1.00  0.29           C  
ATOM   3863  O   ASP A 485       8.793 -11.864   9.109  1.00  0.31           O  
ATOM   3864  CG  ASP A 485       6.405 -14.245  11.664  1.00  0.28           C  
ATOM   3865  OD1 ASP A 485       6.550 -15.469  11.455  1.00  0.31           O  
ATOM   3866  OD2 ASP A 485       5.571 -13.796  12.480  1.00  0.31           O  
ATOM   3867  N   GLY A 486      10.702 -12.897   9.455  1.00  0.34           N  
ATOM   3868  CA  GLY A 486      11.636 -12.018   8.769  1.00  0.34           C  
ATOM   3869  C   GLY A 486      12.578 -12.759   7.838  1.00  0.34           C  
ATOM   3870  O   GLY A 486      12.600 -13.991   7.821  1.00  0.33           O  
ATOM   3871  N   PHE A 487      12.929 -12.204   6.556  1.00  0.34           N  
ATOM   3872  CA  PHE A 487      14.056 -12.633   5.736  1.00  0.38           C  
ATOM   3873  C   PHE A 487      15.353 -11.998   6.224  1.00  0.34           C  
ATOM   3874  CB  PHE A 487      13.819 -12.278   4.265  1.00  0.34           C  
ATOM   3875  O   PHE A 487      15.359 -10.846   6.664  1.00  0.34           O  
ATOM   3876  CG  PHE A 487      14.464 -10.986   3.841  1.00  0.33           C  
ATOM   3877  CD1 PHE A 487      13.772  -9.784   3.933  1.00  0.33           C  
ATOM   3878  CD2 PHE A 487      15.763 -10.973   3.350  1.00  0.35           C  
ATOM   3879  CE1 PHE A 487      14.367  -8.587   3.541  1.00  0.33           C  
ATOM   3880  CE2 PHE A 487      16.364  -9.781   2.957  1.00  0.36           C  
ATOM   3881  CZ  PHE A 487      15.664  -8.589   3.052  1.00  0.34           C  
ATOM   3882  N   THR A 488      16.306 -12.828   6.519  1.00  0.37           N  
ATOM   3883  CA  THR A 488      17.735 -12.538   6.546  1.00  0.39           C  
ATOM   3884  C   THR A 488      18.394 -12.937   5.228  1.00  0.37           C  
ATOM   3885  CB  THR A 488      18.431 -13.266   7.711  1.00  0.37           C  
ATOM   3886  O   THR A 488      18.212 -14.059   4.752  1.00  0.36           O  
ATOM   3887  CG2 THR A 488      19.872 -12.795   7.873  1.00  0.34           C  
ATOM   3888  OG1 THR A 488      17.715 -13.005   8.925  1.00  0.32           O  
ATOM   3889  N   VAL A 489      18.969 -12.049   4.399  1.00  0.42           N  
ATOM   3890  CA  VAL A 489      20.024 -12.261   3.413  1.00  0.43           C  
ATOM   3891  C   VAL A 489      21.388 -12.226   4.100  1.00  0.42           C  
ATOM   3892  CB  VAL A 489      19.968 -11.206   2.286  1.00  0.42           C  
ATOM   3893  O   VAL A 489      21.808 -11.183   4.606  1.00  0.41           O  
ATOM   3894  CG1 VAL A 489      21.039 -11.483   1.233  1.00  0.38           C  
ATOM   3895  CG2 VAL A 489      18.580 -11.181   1.648  1.00  0.39           C  
ATOM   3896  N   SER A 490      22.015 -13.328   4.546  1.00  0.41           N  
ATOM   3897  CA  SER A 490      23.378 -13.495   5.041  1.00  0.41           C  
ATOM   3898  C   SER A 490      24.293 -14.063   3.962  1.00  0.41           C  
ATOM   3899  CB  SER A 490      23.394 -14.408   6.268  1.00  0.41           C  
ATOM   3900  O   SER A 490      23.844 -14.811   3.091  1.00  0.40           O  
ATOM   3901  OG  SER A 490      22.156 -15.084   6.408  1.00  0.35           O  
ATOM   3902  N   GLN A 491      25.460 -13.488   3.647  1.00  0.41           N  
ATOM   3903  CA  GLN A 491      26.628 -14.044   2.971  1.00  0.41           C  
ATOM   3904  C   GLN A 491      27.542 -14.766   3.956  1.00  0.41           C  
ATOM   3905  CB  GLN A 491      27.404 -12.943   2.246  1.00  0.39           C  
ATOM   3906  O   GLN A 491      27.934 -14.199   4.978  1.00  0.40           O  
ATOM   3907  CG  GLN A 491      28.197 -13.438   1.044  1.00  0.38           C  
ATOM   3908  CD  GLN A 491      28.909 -12.318   0.309  1.00  0.42           C  
ATOM   3909  NE2 GLN A 491      29.744 -12.681  -0.659  1.00  0.37           N  
ATOM   3910  OE1 GLN A 491      28.710 -11.136   0.608  1.00  0.46           O  
ATOM   3911  N   TRP A 492      27.763 -16.154   3.805  1.00  0.34           N  
ATOM   3912  CA  TRP A 492      28.713 -17.068   4.430  1.00  0.43           C  
ATOM   3913  C   TRP A 492      29.940 -17.266   3.546  1.00  0.34           C  
ATOM   3914  CB  TRP A 492      28.051 -18.419   4.715  1.00  0.36           C  
ATOM   3915  O   TRP A 492      29.856 -17.150   2.321  1.00  0.34           O  
ATOM   3916  CG  TRP A 492      26.892 -18.341   5.664  1.00  0.39           C  
ATOM   3917  CD1 TRP A 492      25.607 -17.984   5.367  1.00  0.36           C  
ATOM   3918  CD2 TRP A 492      26.917 -18.623   7.067  1.00  0.37           C  
ATOM   3919  CE2 TRP A 492      25.609 -18.416   7.558  1.00  0.38           C  
ATOM   3920  CE3 TRP A 492      27.919 -19.031   7.957  1.00  0.43           C  
ATOM   3921  NE1 TRP A 492      24.830 -18.027   6.502  1.00  0.41           N  
ATOM   3922  CH2 TRP A 492      26.277 -19.004   9.751  1.00  0.32           C  
ATOM   3923  CZ2 TRP A 492      25.277 -18.605   8.902  1.00  0.32           C  
ATOM   3924  CZ3 TRP A 492      27.587 -19.218   9.294  1.00  0.33           C  
ATOM   3925  N   ASP A 493      31.212 -17.119   4.055  1.00  0.40           N  
ATOM   3926  CA  ASP A 493      32.414 -17.675   3.441  1.00  0.40           C  
ATOM   3927  C   ASP A 493      32.326 -19.195   3.338  1.00  0.40           C  
ATOM   3928  CB  ASP A 493      33.658 -17.273   4.238  1.00  0.38           C  
ATOM   3929  O   ASP A 493      31.333 -19.795   3.756  1.00  0.39           O  
ATOM   3930  CG  ASP A 493      33.819 -18.064   5.524  1.00  0.38           C  
ATOM   3931  OD1 ASP A 493      33.089 -19.058   5.724  1.00  0.40           O  
ATOM   3932  OD2 ASP A 493      34.682 -17.687   6.346  1.00  0.44           O  
ATOM   3933  N   GLU A 494      33.082 -19.890   2.519  1.00  0.43           N  
ATOM   3934  CA  GLU A 494      33.273 -21.300   2.196  1.00  0.43           C  
ATOM   3935  C   GLU A 494      33.411 -22.142   3.461  1.00  0.43           C  
ATOM   3936  CB  GLU A 494      34.504 -21.485   1.304  1.00  0.42           C  
ATOM   3937  O   GLU A 494      33.188 -23.355   3.433  1.00  0.42           O  
ATOM   3938  CG  GLU A 494      34.327 -20.947  -0.108  1.00  0.40           C  
ATOM   3939  CD  GLU A 494      35.501 -21.263  -1.022  1.00  0.44           C  
ATOM   3940  OE1 GLU A 494      36.548 -21.734  -0.523  1.00  0.51           O  
ATOM   3941  OE2 GLU A 494      35.373 -21.036  -2.245  1.00  0.46           O  
ATOM   3942  N   GLN A 495      33.799 -21.583   4.663  1.00  0.42           N  
ATOM   3943  CA  GLN A 495      33.948 -22.308   5.920  1.00  0.42           C  
ATOM   3944  C   GLN A 495      32.700 -22.170   6.787  1.00  0.42           C  
ATOM   3945  CB  GLN A 495      35.176 -21.812   6.685  1.00  0.40           C  
ATOM   3946  O   GLN A 495      32.667 -22.658   7.919  1.00  0.41           O  
ATOM   3947  CG  GLN A 495      36.499 -22.166   6.020  1.00  0.39           C  
ATOM   3948  CD  GLN A 495      37.030 -21.051   5.139  1.00  0.44           C  
ATOM   3949  NE2 GLN A 495      37.883 -21.405   4.184  1.00  0.38           N  
ATOM   3950  OE1 GLN A 495      36.676 -19.880   5.314  1.00  0.51           O  
ATOM   3951  N   ASN A 496      31.514 -21.697   6.227  1.00  0.40           N  
ATOM   3952  CA  ASN A 496      30.279 -21.388   6.939  1.00  0.41           C  
ATOM   3953  C   ASN A 496      30.469 -20.230   7.915  1.00  0.40           C  
ATOM   3954  CB  ASN A 496      29.760 -22.624   7.676  1.00  0.38           C  
ATOM   3955  O   ASN A 496      29.835 -20.193   8.971  1.00  0.38           O  
ATOM   3956  CG  ASN A 496      29.011 -23.576   6.764  1.00  0.36           C  
ATOM   3957  ND2 ASN A 496      29.032 -24.860   7.102  1.00  0.35           N  
ATOM   3958  OD1 ASN A 496      28.418 -23.161   5.765  1.00  0.37           O  
ATOM   3959  N   ASN A 497      31.431 -19.276   7.775  1.00  0.43           N  
ATOM   3960  CA  ASN A 497      31.522 -18.044   8.551  1.00  0.43           C  
ATOM   3961  C   ASN A 497      30.802 -16.891   7.857  1.00  0.43           C  
ATOM   3962  CB  ASN A 497      32.985 -17.678   8.809  1.00  0.40           C  
ATOM   3963  O   ASN A 497      31.015 -16.646   6.668  1.00  0.41           O  
ATOM   3964  CG  ASN A 497      33.734 -18.761   9.560  1.00  0.38           C  
ATOM   3965  ND2 ASN A 497      34.867 -19.186   9.013  1.00  0.41           N  
ATOM   3966  OD1 ASN A 497      33.298 -19.213  10.622  1.00  0.42           O  
ATOM   3967  N   GLU A 498      29.572 -16.282   8.283  1.00  0.41           N  
ATOM   3968  CA  GLU A 498      28.783 -15.113   7.903  1.00  0.41           C  
ATOM   3969  C   GLU A 498      29.680 -13.911   7.618  1.00  0.41           C  
ATOM   3970  CB  GLU A 498      27.772 -14.767   8.999  1.00  0.39           C  
ATOM   3971  O   GLU A 498      30.429 -13.468   8.491  1.00  0.40           O  
ATOM   3972  CG  GLU A 498      26.325 -14.785   8.528  1.00  0.37           C  
ATOM   3973  CD  GLU A 498      25.332 -14.453   9.630  1.00  0.42           C  
ATOM   3974  OE1 GLU A 498      25.754 -14.280  10.796  1.00  0.46           O  
ATOM   3975  OE2 GLU A 498      24.121 -14.365   9.325  1.00  0.41           O  
ATOM   3976  N   ILE A 499      30.075 -13.643   6.291  1.00  0.38           N  
ATOM   3977  CA  ILE A 499      31.062 -12.624   5.953  1.00  0.37           C  
ATOM   3978  C   ILE A 499      30.405 -11.246   5.960  1.00  0.38           C  
ATOM   3979  CB  ILE A 499      31.713 -12.901   4.580  1.00  0.34           C  
ATOM   3980  O   ILE A 499      31.047 -10.246   6.290  1.00  0.35           O  
ATOM   3981  CG1 ILE A 499      32.238 -14.340   4.517  1.00  0.32           C  
ATOM   3982  CG2 ILE A 499      32.836 -11.896   4.302  1.00  0.32           C  
ATOM   3983  CD1 ILE A 499      32.819 -14.729   3.165  1.00  0.29           C  
ATOM   3984  N   TYR A 500      29.057 -11.177   5.741  1.00  0.39           N  
ATOM   3985  CA  TYR A 500      28.526  -9.848   5.461  1.00  0.40           C  
ATOM   3986  C   TYR A 500      27.204  -9.625   6.185  1.00  0.39           C  
ATOM   3987  CB  TYR A 500      28.336  -9.651   3.954  1.00  0.36           C  
ATOM   3988  O   TYR A 500      26.554 -10.582   6.611  1.00  0.37           O  
ATOM   3989  CG  TYR A 500      29.624  -9.697   3.168  1.00  0.34           C  
ATOM   3990  CD1 TYR A 500      30.459  -8.585   3.097  1.00  0.31           C  
ATOM   3991  CD2 TYR A 500      30.007 -10.852   2.494  1.00  0.33           C  
ATOM   3992  CE1 TYR A 500      31.646  -8.622   2.373  1.00  0.32           C  
ATOM   3993  CE2 TYR A 500      31.192 -10.900   1.767  1.00  0.35           C  
ATOM   3994  OH  TYR A 500      33.177  -9.824   0.994  1.00  0.24           O  
ATOM   3995  CZ  TYR A 500      32.004  -9.782   1.712  1.00  0.31           C  
ATOM   3996  N   PRO A 501      26.921  -8.323   6.686  1.00  0.38           N  
ATOM   3997  CA  PRO A 501      25.631  -7.963   7.280  1.00  0.37           C  
ATOM   3998  C   PRO A 501      24.455  -8.668   6.610  1.00  0.38           C  
ATOM   3999  CB  PRO A 501      25.555  -6.449   7.065  1.00  0.36           C  
ATOM   4000  O   PRO A 501      24.413  -8.775   5.381  1.00  0.37           O  
ATOM   4001  CG  PRO A 501      26.641  -6.147   6.085  1.00  0.34           C  
ATOM   4002  CD  PRO A 501      27.535  -7.349   5.978  1.00  0.38           C  
ATOM   4003  N   SER A 502      23.743  -9.543   7.349  1.00  0.37           N  
ATOM   4004  CA  SER A 502      22.404 -10.086   7.139  1.00  0.37           C  
ATOM   4005  C   SER A 502      21.354  -8.981   7.133  1.00  0.38           C  
ATOM   4006  CB  SER A 502      22.068 -11.115   8.220  1.00  0.36           C  
ATOM   4007  O   SER A 502      21.445  -8.026   7.908  1.00  0.36           O  
ATOM   4008  OG  SER A 502      21.981 -10.497   9.493  1.00  0.32           O  
ATOM   4009  N   LEU A 503      20.684  -8.672   5.895  1.00  0.41           N  
ATOM   4010  CA  LEU A 503      19.426  -7.949   5.734  1.00  0.42           C  
ATOM   4011  C   LEU A 503      18.260  -8.759   6.290  1.00  0.41           C  
ATOM   4012  CB  LEU A 503      19.180  -7.624   4.258  1.00  0.40           C  
ATOM   4013  O   LEU A 503      17.993  -9.870   5.827  1.00  0.41           O  
ATOM   4014  CG  LEU A 503      18.922  -6.155   3.922  1.00  0.40           C  
ATOM   4015  CD1 LEU A 503      20.043  -5.607   3.046  1.00  0.38           C  
ATOM   4016  CD2 LEU A 503      17.571  -5.993   3.234  1.00  0.40           C  
ATOM   4017  N   SER A 504      17.893  -8.536   7.534  1.00  0.37           N  
ATOM   4018  CA  SER A 504      16.717  -9.142   8.150  1.00  0.38           C  
ATOM   4019  C   SER A 504      15.557  -8.154   8.217  1.00  0.37           C  
ATOM   4020  CB  SER A 504      17.048  -9.647   9.555  1.00  0.36           C  
ATOM   4021  O   SER A 504      15.754  -6.976   8.522  1.00  0.36           O  
ATOM   4022  OG  SER A 504      17.116  -8.570  10.474  1.00  0.32           O  
ATOM   4023  N   TYR A 505      14.489  -8.378   7.534  1.00  0.41           N  
ATOM   4024  CA  TYR A 505      13.155  -7.896   7.874  1.00  0.42           C  
ATOM   4025  C   TYR A 505      12.472  -8.832   8.864  1.00  0.41           C  
ATOM   4026  CB  TYR A 505      12.297  -7.754   6.613  1.00  0.39           C  
ATOM   4027  O   TYR A 505      12.315 -10.025   8.593  1.00  0.40           O  
ATOM   4028  CG  TYR A 505      10.902  -7.242   6.882  1.00  0.37           C  
ATOM   4029  CD1 TYR A 505       9.818  -8.115   6.937  1.00  0.34           C  
ATOM   4030  CD2 TYR A 505      10.666  -5.886   7.080  1.00  0.37           C  
ATOM   4031  CE1 TYR A 505       8.531  -7.648   7.183  1.00  0.37           C  
ATOM   4032  CE2 TYR A 505       9.383  -5.408   7.326  1.00  0.40           C  
ATOM   4033  OH  TYR A 505       7.052  -5.827   7.619  1.00  0.30           O  
ATOM   4034  CZ  TYR A 505       8.324  -6.295   7.376  1.00  0.35           C  
ATOM   4035  N   ASN A 506      12.420  -8.506  10.086  1.00  0.29           N  
ATOM   4036  CA  ASN A 506      11.688  -9.166  11.162  1.00  0.30           C  
ATOM   4037  C   ASN A 506      10.220  -8.750  11.178  1.00  0.30           C  
ATOM   4038  CB  ASN A 506      12.339  -8.868  12.515  1.00  0.29           C  
ATOM   4039  O   ASN A 506       9.906  -7.568  11.329  1.00  0.29           O  
ATOM   4040  CG  ASN A 506      11.387  -8.199  13.486  1.00  0.29           C  
ATOM   4041  ND2 ASN A 506      11.835  -8.012  14.722  1.00  0.30           N  
ATOM   4042  OD1 ASN A 506      10.258  -7.853  13.129  1.00  0.32           O  
ATOM   4043  N   GLY A 507       9.294  -9.057  10.230  1.00  0.32           N  
ATOM   4044  CA  GLY A 507       7.843  -8.972  10.219  1.00  0.32           C  
ATOM   4045  C   GLY A 507       7.304  -7.858  11.095  1.00  0.32           C  
ATOM   4046  O   GLY A 507       6.107  -7.563  11.068  1.00  0.31           O  
ATOM   4047  N   GLN A 508       8.112  -7.130  11.870  1.00  0.27           N  
ATOM   4048  CA  GLN A 508       7.730  -5.998  12.707  1.00  0.28           C  
ATOM   4049  C   GLN A 508       7.944  -4.676  11.975  1.00  0.27           C  
ATOM   4050  CB  GLN A 508       8.520  -6.007  14.016  1.00  0.25           C  
ATOM   4051  O   GLN A 508       7.935  -3.610  12.593  1.00  0.26           O  
ATOM   4052  CG  GLN A 508       8.216  -7.202  14.910  1.00  0.25           C  
ATOM   4053  CD  GLN A 508       8.805  -7.059  16.301  1.00  0.29           C  
ATOM   4054  NE2 GLN A 508       8.231  -7.773  17.264  1.00  0.25           N  
ATOM   4055  OE1 GLN A 508       9.767  -6.314  16.509  1.00  0.37           O  
ATOM   4056  N   SER A 509       7.874  -4.748  10.520  1.00  0.28           N  
ATOM   4057  CA  SER A 509       8.072  -3.489   9.808  1.00  0.28           C  
ATOM   4058  C   SER A 509       9.441  -2.891  10.113  1.00  0.29           C  
ATOM   4059  CB  SER A 509       6.975  -2.488  10.173  1.00  0.26           C  
ATOM   4060  O   SER A 509       9.659  -1.694   9.914  1.00  0.27           O  
ATOM   4061  OG  SER A 509       5.692  -3.073  10.032  1.00  0.27           O  
ATOM   4062  N   ILE A 510      10.340  -3.713  10.757  1.00  0.32           N  
ATOM   4063  CA  ILE A 510      11.690  -3.195  10.952  1.00  0.32           C  
ATOM   4064  C   ILE A 510      12.658  -3.912  10.014  1.00  0.32           C  
ATOM   4065  CB  ILE A 510      12.149  -3.353  12.419  1.00  0.30           C  
ATOM   4066  O   ILE A 510      12.704  -5.144   9.983  1.00  0.31           O  
ATOM   4067  CG1 ILE A 510      11.133  -2.709  13.369  1.00  0.28           C  
ATOM   4068  CG2 ILE A 510      13.542  -2.748  12.616  1.00  0.28           C  
ATOM   4069  CD1 ILE A 510      11.430  -2.941  14.844  1.00  0.25           C  
ATOM   4070  N   PHE A 511      13.218  -3.192   9.013  1.00  0.42           N  
ATOM   4071  CA  PHE A 511      14.471  -3.472   8.322  1.00  0.44           C  
ATOM   4072  C   PHE A 511      15.645  -3.433   9.293  1.00  0.42           C  
ATOM   4073  CB  PHE A 511      14.696  -2.469   7.186  1.00  0.40           C  
ATOM   4074  O   PHE A 511      15.880  -2.418   9.952  1.00  0.41           O  
ATOM   4075  CG  PHE A 511      15.510  -3.016   6.045  1.00  0.40           C  
ATOM   4076  CD1 PHE A 511      14.901  -3.726   5.017  1.00  0.38           C  
ATOM   4077  CD2 PHE A 511      16.884  -2.821   6.000  1.00  0.39           C  
ATOM   4078  CE1 PHE A 511      15.652  -4.234   3.959  1.00  0.36           C  
ATOM   4079  CE2 PHE A 511      17.641  -3.326   4.946  1.00  0.39           C  
ATOM   4080  CZ  PHE A 511      17.023  -4.033   3.927  1.00  0.36           C  
ATOM   4081  N   ARG A 512      16.044  -4.599   9.889  1.00  0.38           N  
ATOM   4082  CA  ARG A 512      17.303  -4.667  10.623  1.00  0.39           C  
ATOM   4083  C   ARG A 512      18.416  -5.237   9.750  1.00  0.38           C  
ATOM   4084  CB  ARG A 512      17.144  -5.514  11.888  1.00  0.37           C  
ATOM   4085  O   ARG A 512      18.206  -6.213   9.026  1.00  0.37           O  
ATOM   4086  CG  ARG A 512      16.334  -4.840  12.983  1.00  0.37           C  
ATOM   4087  CD  ARG A 512      16.233  -5.710  14.228  1.00  0.40           C  
ATOM   4088  NE  ARG A 512      15.357  -5.115  15.233  1.00  0.38           N  
ATOM   4089  NH1 ARG A 512      15.412  -6.933  16.657  1.00  0.30           N  
ATOM   4090  NH2 ARG A 512      14.186  -5.076  17.208  1.00  0.26           N  
ATOM   4091  CZ  ARG A 512      14.987  -5.709  16.364  1.00  0.36           C  
ATOM   4092  N   ILE A 513      19.585  -4.599   9.570  1.00  0.42           N  
ATOM   4093  CA  ILE A 513      20.891  -5.083   9.138  1.00  0.42           C  
ATOM   4094  C   ILE A 513      21.766  -5.365  10.357  1.00  0.42           C  
ATOM   4095  CB  ILE A 513      21.588  -4.070   8.202  1.00  0.40           C  
ATOM   4096  O   ILE A 513      22.025  -4.469  11.164  1.00  0.41           O  
ATOM   4097  CG1 ILE A 513      20.700  -3.766   6.989  1.00  0.37           C  
ATOM   4098  CG2 ILE A 513      22.957  -4.596   7.760  1.00  0.38           C  
ATOM   4099  CD1 ILE A 513      21.247  -2.674   6.080  1.00  0.37           C  
ATOM   4100  N   TYR A 514      21.757  -6.694  10.831  1.00  0.38           N  
ATOM   4101  CA  TYR A 514      22.681  -7.213  11.834  1.00  0.41           C  
ATOM   4102  C   TYR A 514      23.976  -7.690  11.187  1.00  0.38           C  
ATOM   4103  CB  TYR A 514      22.036  -8.361  12.617  1.00  0.38           C  
ATOM   4104  O   TYR A 514      23.956  -8.276  10.102  1.00  0.37           O  
ATOM   4105  CG  TYR A 514      21.129  -7.900  13.732  1.00  0.38           C  
ATOM   4106  CD1 TYR A 514      21.623  -7.697  15.019  1.00  0.37           C  
ATOM   4107  CD2 TYR A 514      19.778  -7.667  13.502  1.00  0.38           C  
ATOM   4108  CE1 TYR A 514      20.791  -7.275  16.051  1.00  0.37           C  
ATOM   4109  CE2 TYR A 514      18.936  -7.244  14.526  1.00  0.39           C  
ATOM   4110  OH  TYR A 514      18.623  -6.632  16.812  1.00  0.26           O  
ATOM   4111  CZ  TYR A 514      19.451  -7.050  15.795  1.00  0.36           C  
ATOM   4112  N   ASP A 515      25.169  -7.327  11.659  1.00  0.39           N  
ATOM   4113  CA  ASP A 515      26.454  -8.016  11.720  1.00  0.38           C  
ATOM   4114  C   ASP A 515      26.445  -9.103  12.792  1.00  0.39           C  
ATOM   4115  CB  ASP A 515      27.584  -7.020  11.990  1.00  0.37           C  
ATOM   4116  O   ASP A 515      26.228  -8.817  13.971  1.00  0.38           O  
ATOM   4117  CG  ASP A 515      28.965  -7.631  11.823  1.00  0.36           C  
ATOM   4118  OD1 ASP A 515      29.070  -8.866  11.660  1.00  0.38           O  
ATOM   4119  OD2 ASP A 515      29.956  -6.871  11.857  1.00  0.39           O  
ATOM   4120  N   THR A 516      26.231 -10.291  12.452  1.00  0.37           N  
ATOM   4121  CA  THR A 516      26.345 -11.462  13.314  1.00  0.38           C  
ATOM   4122  C   THR A 516      27.810 -11.819  13.551  1.00  0.37           C  
ATOM   4123  CB  THR A 516      25.610 -12.673  12.711  1.00  0.36           C  
ATOM   4124  O   THR A 516      28.113 -12.841  14.169  1.00  0.36           O  
ATOM   4125  CG2 THR A 516      24.103 -12.440  12.674  1.00  0.33           C  
ATOM   4126  OG1 THR A 516      26.081 -12.895  11.376  1.00  0.31           O  
ATOM   4127  N   ARG A 517      28.766 -11.042  13.121  1.00  0.36           N  
ATOM   4128  CA  ARG A 517      30.084 -11.474  13.576  1.00  0.36           C  
ATOM   4129  C   ARG A 517      30.293 -11.137  15.049  1.00  0.36           C  
ATOM   4130  CB  ARG A 517      31.184 -10.829  12.730  1.00  0.34           C  
ATOM   4131  O   ARG A 517      30.071  -9.999  15.468  1.00  0.34           O  
ATOM   4132  CG  ARG A 517      31.218 -11.316  11.290  1.00  0.33           C  
ATOM   4133  CD  ARG A 517      32.308 -10.621  10.486  1.00  0.37           C  
ATOM   4134  NE  ARG A 517      31.784  -9.482   9.738  1.00  0.34           N  
ATOM   4135  NH1 ARG A 517      33.800  -8.942   8.747  1.00  0.28           N  
ATOM   4136  NH2 ARG A 517      31.927  -7.700   8.297  1.00  0.24           N  
ATOM   4137  CZ  ARG A 517      32.505  -8.711   8.929  1.00  0.31           C  
ATOM   4138  N   PRO A 518      30.329 -12.149  16.042  1.00  0.36           N  
ATOM   4139  CA  PRO A 518      30.802 -11.941  17.413  1.00  0.35           C  
ATOM   4140  C   PRO A 518      32.080 -11.108  17.477  1.00  0.36           C  
ATOM   4141  CB  PRO A 518      31.052 -13.364  17.919  1.00  0.33           C  
ATOM   4142  O   PRO A 518      32.332 -10.432  18.478  1.00  0.33           O  
ATOM   4143  CG  PRO A 518      30.700 -14.247  16.765  1.00  0.32           C  
ATOM   4144  CD  PRO A 518      30.318 -13.380  15.600  1.00  0.38           C  
ATOM   4145  N   ASP A 519      32.918 -11.047  16.335  1.00  0.32           N  
ATOM   4146  CA  ASP A 519      34.295 -10.620  16.563  1.00  0.36           C  
ATOM   4147  C   ASP A 519      34.729  -9.587  15.526  1.00  0.33           C  
ATOM   4148  CB  ASP A 519      35.241 -11.822  16.535  1.00  0.30           C  
ATOM   4149  O   ASP A 519      35.923  -9.330  15.359  1.00  0.31           O  
ATOM   4150  CG  ASP A 519      34.671 -13.008  15.777  1.00  0.30           C  
ATOM   4151  OD1 ASP A 519      33.437 -13.074  15.586  1.00  0.34           O  
ATOM   4152  OD2 ASP A 519      35.462 -13.885  15.368  1.00  0.33           O  
ATOM   4153  N   SER A 520      33.849  -8.854  14.920  1.00  0.34           N  
ATOM   4154  CA  SER A 520      34.483  -7.869  14.050  1.00  0.35           C  
ATOM   4155  C   SER A 520      34.403  -6.469  14.649  1.00  0.34           C  
ATOM   4156  CB  SER A 520      33.834  -7.879  12.666  1.00  0.31           C  
ATOM   4157  O   SER A 520      33.311  -5.965  14.918  1.00  0.32           O  
ATOM   4158  OG  SER A 520      32.492  -7.428  12.737  1.00  0.31           O  
ATOM   4159  N   ASN A 521      35.251  -6.194  15.615  1.00  0.32           N  
ATOM   4160  CA  ASN A 521      35.982  -4.939  15.746  1.00  0.34           C  
ATOM   4161  C   ASN A 521      35.757  -4.030  14.541  1.00  0.32           C  
ATOM   4162  CB  ASN A 521      37.477  -5.206  15.937  1.00  0.30           C  
ATOM   4163  O   ASN A 521      36.197  -4.341  13.433  1.00  0.31           O  
ATOM   4164  CG  ASN A 521      37.795  -5.797  17.296  1.00  0.30           C  
ATOM   4165  ND2 ASN A 521      38.899  -6.530  17.380  1.00  0.18           N  
ATOM   4166  OD1 ASN A 521      37.054  -5.598  18.263  1.00  0.28           O  
ATOM   4167  N   ASN A 522      34.368  -3.484  14.421  1.00  0.31           N  
ATOM   4168  CA  ASN A 522      34.143  -2.137  13.908  1.00  0.33           C  
ATOM   4169  C   ASN A 522      33.745  -2.158  12.435  1.00  0.31           C  
ATOM   4170  CB  ASN A 522      35.387  -1.270  14.110  1.00  0.28           C  
ATOM   4171  O   ASN A 522      34.034  -1.215  11.696  1.00  0.29           O  
ATOM   4172  CG  ASN A 522      35.527  -0.772  15.535  1.00  0.27           C  
ATOM   4173  ND2 ASN A 522      36.753  -0.451  15.933  1.00  0.18           N  
ATOM   4174  OD1 ASN A 522      34.543  -0.678  16.272  1.00  0.27           O  
ATOM   4175  N   GLU A 523      33.158  -3.290  11.871  1.00  0.34           N  
ATOM   4176  CA  GLU A 523      32.694  -3.165  10.493  1.00  0.36           C  
ATOM   4177  C   GLU A 523      31.171  -3.095  10.427  1.00  0.34           C  
ATOM   4178  CB  GLU A 523      33.203  -4.334   9.646  1.00  0.32           C  
ATOM   4179  O   GLU A 523      30.479  -3.851  11.112  1.00  0.33           O  
ATOM   4180  CG  GLU A 523      34.702  -4.297   9.384  1.00  0.31           C  
ATOM   4181  CD  GLU A 523      35.174  -5.394   8.442  1.00  0.35           C  
ATOM   4182  OE1 GLU A 523      34.370  -6.293   8.107  1.00  0.40           O  
ATOM   4183  OE2 GLU A 523      36.357  -5.354   8.038  1.00  0.32           O  
ATOM   4184  N   LEU A 524      30.539  -1.870  10.290  1.00  0.38           N  
ATOM   4185  CA  LEU A 524      29.213  -1.297  10.085  1.00  0.37           C  
ATOM   4186  C   LEU A 524      28.321  -2.257   9.305  1.00  0.38           C  
ATOM   4187  CB  LEU A 524      29.315   0.039   9.345  1.00  0.35           C  
ATOM   4188  O   LEU A 524      28.685  -2.705   8.216  1.00  0.37           O  
ATOM   4189  CG  LEU A 524      29.851   1.222  10.152  1.00  0.34           C  
ATOM   4190  CD1 LEU A 524      30.301   2.340   9.218  1.00  0.28           C  
ATOM   4191  CD2 LEU A 524      28.795   1.727  11.129  1.00  0.30           C  
ATOM   4192  N   PRO A 525      27.396  -3.028  10.005  1.00  0.36           N  
ATOM   4193  CA  PRO A 525      26.515  -4.076   9.485  1.00  0.34           C  
ATOM   4194  C   PRO A 525      25.954  -3.745   8.104  1.00  0.36           C  
ATOM   4195  CB  PRO A 525      25.395  -4.144  10.527  1.00  0.33           C  
ATOM   4196  O   PRO A 525      25.712  -4.648   7.300  1.00  0.34           O  
ATOM   4197  CG  PRO A 525      25.552  -2.899  11.339  1.00  0.31           C  
ATOM   4198  CD  PRO A 525      26.922  -2.337  11.090  1.00  0.36           C  
ATOM   4199  N   MET A 526      25.875  -2.531   7.641  1.00  0.38           N  
ATOM   4200  CA  MET A 526      25.546  -1.926   6.354  1.00  0.39           C  
ATOM   4201  C   MET A 526      26.621  -0.931   5.929  1.00  0.38           C  
ATOM   4202  CB  MET A 526      24.185  -1.230   6.418  1.00  0.36           C  
ATOM   4203  O   MET A 526      26.895   0.035   6.642  1.00  0.36           O  
ATOM   4204  CG  MET A 526      23.685  -0.735   5.071  1.00  0.35           C  
ATOM   4205  SD  MET A 526      22.024   0.036   5.178  1.00  0.36           S  
ATOM   4206  CE  MET A 526      21.180  -1.167   6.242  1.00  0.33           C  
ATOM   4207  N   THR A 527      27.443  -1.439   5.171  1.00  0.36           N  
ATOM   4208  CA  THR A 527      28.140  -0.483   4.318  1.00  0.37           C  
ATOM   4209  C   THR A 527      27.365  -0.246   3.025  1.00  0.37           C  
ATOM   4210  CB  THR A 527      29.564  -0.966   3.985  1.00  0.34           C  
ATOM   4211  O   THR A 527      27.108  -1.185   2.269  1.00  0.35           O  
ATOM   4212  CG2 THR A 527      30.369   0.130   3.295  1.00  0.32           C  
ATOM   4213  OG1 THR A 527      30.230  -1.342   5.197  1.00  0.27           O  
ATOM   4214  N   LEU A 528      26.520   0.709   3.012  1.00  0.42           N  
ATOM   4215  CA  LEU A 528      26.146   1.262   1.715  1.00  0.41           C  
ATOM   4216  C   LEU A 528      27.361   1.845   1.002  1.00  0.42           C  
ATOM   4217  CB  LEU A 528      25.072   2.340   1.882  1.00  0.41           C  
ATOM   4218  O   LEU A 528      27.950   2.823   1.469  1.00  0.41           O  
ATOM   4219  CG  LEU A 528      23.684   1.855   2.306  1.00  0.40           C  
ATOM   4220  CD1 LEU A 528      22.928   2.971   3.019  1.00  0.37           C  
ATOM   4221  CD2 LEU A 528      22.899   1.357   1.097  1.00  0.38           C  
ATOM   4222  N   ARG A 529      28.001   0.966   0.348  1.00  0.39           N  
ATOM   4223  CA  ARG A 529      29.103   1.338  -0.534  1.00  0.38           C  
ATOM   4224  C   ARG A 529      28.611   1.566  -1.959  1.00  0.39           C  
ATOM   4225  CB  ARG A 529      30.190   0.261  -0.521  1.00  0.37           C  
ATOM   4226  O   ARG A 529      27.988   0.684  -2.555  1.00  0.37           O  
ATOM   4227  CG  ARG A 529      31.577   0.781  -0.860  1.00  0.36           C  
ATOM   4228  CD  ARG A 529      32.626  -0.320  -0.790  1.00  0.39           C  
ATOM   4229  NE  ARG A 529      33.975   0.208  -0.969  1.00  0.35           N  
ATOM   4230  NH1 ARG A 529      34.995  -1.863  -1.072  1.00  0.28           N  
ATOM   4231  NH2 ARG A 529      36.248   0.048  -1.256  1.00  0.24           N  
ATOM   4232  CZ  ARG A 529      35.070  -0.537  -1.098  1.00  0.32           C  
ATOM   4233  N   ASN A 530      28.508   2.726  -2.446  1.00  0.38           N  
ATOM   4234  CA  ASN A 530      28.465   3.111  -3.852  1.00  0.38           C  
ATOM   4235  C   ASN A 530      29.810   2.887  -4.537  1.00  0.38           C  
ATOM   4236  CB  ASN A 530      28.033   4.572  -3.996  1.00  0.37           C  
ATOM   4237  O   ASN A 530      30.800   3.539  -4.198  1.00  0.38           O  
ATOM   4238  CG  ASN A 530      27.761   4.962  -5.435  1.00  0.36           C  
ATOM   4239  ND2 ASN A 530      27.310   6.194  -5.641  1.00  0.33           N  
ATOM   4240  OD1 ASN A 530      27.955   4.163  -6.355  1.00  0.37           O  
ATOM   4241  N   ASN A 531      29.876   1.700  -5.233  1.00  0.32           N  
ATOM   4242  CA  ASN A 531      31.053   1.414  -6.046  1.00  0.34           C  
ATOM   4243  C   ASN A 531      31.047   2.217  -7.344  1.00  0.32           C  
ATOM   4244  CB  ASN A 531      31.146  -0.083  -6.348  1.00  0.30           C  
ATOM   4245  O   ASN A 531      32.038   2.229  -8.076  1.00  0.31           O  
ATOM   4246  CG  ASN A 531      31.406  -0.914  -5.108  1.00  0.30           C  
ATOM   4247  ND2 ASN A 531      31.147  -2.213  -5.199  1.00  0.27           N  
ATOM   4248  OD1 ASN A 531      31.836  -0.393  -4.075  1.00  0.32           O  
ATOM   4249  N   LYS A 532      29.940   3.038  -7.643  1.00  0.31           N  
ATOM   4250  CA  LYS A 532      29.881   3.626  -8.978  1.00  0.32           C  
ATOM   4251  C   LYS A 532      29.693   5.138  -8.904  1.00  0.31           C  
ATOM   4252  CB  LYS A 532      28.750   2.996  -9.792  1.00  0.28           C  
ATOM   4253  O   LYS A 532      28.673   5.619  -8.405  1.00  0.29           O  
ATOM   4254  CG  LYS A 532      29.121   1.674 -10.447  1.00  0.28           C  
ATOM   4255  CD  LYS A 532      28.120   1.285 -11.528  1.00  0.34           C  
ATOM   4256  CE  LYS A 532      28.501  -0.029 -12.197  1.00  0.27           C  
ATOM   4257  NZ  LYS A 532      27.532  -0.406 -13.270  1.00  0.28           N  
ATOM   4258  N   ALA A 533      30.552   6.066  -8.263  1.00  0.34           N  
ATOM   4259  CA  ALA A 533      30.817   7.467  -8.580  1.00  0.36           C  
ATOM   4260  C   ALA A 533      30.994   8.294  -7.310  1.00  0.34           C  
ATOM   4261  CB  ALA A 533      29.688   8.043  -9.432  1.00  0.31           C  
ATOM   4262  O   ALA A 533      30.517   7.908  -6.240  1.00  0.32           O  
ATOM   4263  N   PRO A 534      32.150   9.122  -7.139  1.00  0.38           N  
ATOM   4264  CA  PRO A 534      32.280  10.182  -6.136  1.00  0.37           C  
ATOM   4265  C   PRO A 534      30.930  10.719  -5.667  1.00  0.38           C  
ATOM   4266  CB  PRO A 534      33.073  11.266  -6.870  1.00  0.35           C  
ATOM   4267  O   PRO A 534      30.874  11.552  -4.759  1.00  0.36           O  
ATOM   4268  CG  PRO A 534      32.970  10.902  -8.316  1.00  0.33           C  
ATOM   4269  CD  PRO A 534      32.511   9.476  -8.418  1.00  0.36           C  
ATOM   4270  N   SER A 535      29.773  10.328  -6.376  1.00  0.38           N  
ATOM   4271  CA  SER A 535      28.580  11.101  -6.044  1.00  0.37           C  
ATOM   4272  C   SER A 535      27.879  10.534  -4.814  1.00  0.38           C  
ATOM   4273  CB  SER A 535      27.611  11.127  -7.227  1.00  0.34           C  
ATOM   4274  O   SER A 535      26.905  11.112  -4.328  1.00  0.35           O  
ATOM   4275  OG  SER A 535      27.472   9.835  -7.792  1.00  0.32           O  
ATOM   4276  N   GLY A 536      28.623   9.717  -3.755  1.00  0.43           N  
ATOM   4277  CA  GLY A 536      28.064   9.341  -2.466  1.00  0.41           C  
ATOM   4278  C   GLY A 536      26.929   8.341  -2.577  1.00  0.43           C  
ATOM   4279  O   GLY A 536      26.376   8.139  -3.661  1.00  0.41           O  
ATOM   4280  N   GLY A 537      26.946   7.263  -1.743  1.00  0.45           N  
ATOM   4281  CA  GLY A 537      25.792   6.426  -1.452  1.00  0.42           C  
ATOM   4282  C   GLY A 537      24.642   7.193  -0.827  1.00  0.45           C  
ATOM   4283  O   GLY A 537      24.843   7.973   0.105  1.00  0.44           O  
ATOM   4284  N   TRP A 538      23.548   7.251  -1.559  1.00  0.37           N  
ATOM   4285  CA  TRP A 538      22.240   7.709  -1.102  1.00  0.46           C  
ATOM   4286  C   TRP A 538      21.487   6.588  -0.394  1.00  0.38           C  
ATOM   4287  CB  TRP A 538      21.412   8.235  -2.278  1.00  0.39           C  
ATOM   4288  O   TRP A 538      21.416   5.464  -0.899  1.00  0.38           O  
ATOM   4289  CG  TRP A 538      22.048   9.381  -3.005  1.00  0.40           C  
ATOM   4290  CD1 TRP A 538      23.118   9.327  -3.854  1.00  0.35           C  
ATOM   4291  CD2 TRP A 538      21.654  10.755  -2.944  1.00  0.35           C  
ATOM   4292  CE2 TRP A 538      22.530  11.479  -3.782  1.00  0.28           C  
ATOM   4293  CE3 TRP A 538      20.643  11.446  -2.261  1.00  0.28           C  
ATOM   4294  NE1 TRP A 538      23.413  10.585  -4.325  1.00  0.26           N  
ATOM   4295  CH2 TRP A 538      21.428  13.512  -3.277  1.00  0.24           C  
ATOM   4296  CZ2 TRP A 538      22.426  12.861  -3.956  1.00  0.24           C  
ATOM   4297  CZ3 TRP A 538      20.541  12.821  -2.436  1.00  0.25           C  
ATOM   4298  N   VAL A 539      21.476   6.740   0.897  1.00  0.54           N  
ATOM   4299  CA  VAL A 539      20.261   6.143   1.442  1.00  0.52           C  
ATOM   4300  C   VAL A 539      19.124   7.161   1.407  1.00  0.54           C  
ATOM   4301  CB  VAL A 539      20.477   5.634   2.885  1.00  0.52           C  
ATOM   4302  O   VAL A 539      19.148   8.153   2.140  1.00  0.53           O  
ATOM   4303  CG1 VAL A 539      19.209   4.969   3.418  1.00  0.46           C  
ATOM   4304  CG2 VAL A 539      21.656   4.664   2.937  1.00  0.48           C  
ATOM   4305  N   GLU A 540      18.443   7.121   0.312  1.00  0.48           N  
ATOM   4306  CA  GLU A 540      17.208   7.892   0.207  1.00  0.49           C  
ATOM   4307  C   GLU A 540      16.040   7.154   0.855  1.00  0.48           C  
ATOM   4308  CB  GLU A 540      16.888   8.201  -1.258  1.00  0.47           C  
ATOM   4309  O   GLU A 540      15.787   5.988   0.545  1.00  0.47           O  
ATOM   4310  CG  GLU A 540      16.202   9.542  -1.468  1.00  0.47           C  
ATOM   4311  CD  GLU A 540      15.950   9.864  -2.932  1.00  0.50           C  
ATOM   4312  OE1 GLU A 540      16.329   9.052  -3.806  1.00  0.51           O  
ATOM   4313  OE2 GLU A 540      15.370  10.938  -3.208  1.00  0.47           O  
ATOM   4314  N   ILE A 541      15.600   7.644   2.031  1.00  0.50           N  
ATOM   4315  CA  ILE A 541      14.298   7.305   2.594  1.00  0.48           C  
ATOM   4316  C   ILE A 541      13.216   8.172   1.953  1.00  0.50           C  
ATOM   4317  CB  ILE A 541      14.283   7.478   4.129  1.00  0.47           C  
ATOM   4318  O   ILE A 541      13.167   9.383   2.181  1.00  0.49           O  
ATOM   4319  CG1 ILE A 541      15.416   6.667   4.769  1.00  0.42           C  
ATOM   4320  CG2 ILE A 541      12.924   7.069   4.706  1.00  0.44           C  
ATOM   4321  CD1 ILE A 541      15.552   6.872   6.271  1.00  0.43           C  
ATOM   4322  N   ARG A 542      12.767   7.787   0.891  1.00  0.43           N  
ATOM   4323  CA  ARG A 542      11.690   8.444   0.158  1.00  0.43           C  
ATOM   4324  C   ARG A 542      10.354   8.270   0.874  1.00  0.43           C  
ATOM   4325  CB  ARG A 542      11.596   7.895  -1.267  1.00  0.41           C  
ATOM   4326  O   ARG A 542      10.005   7.163   1.286  1.00  0.42           O  
ATOM   4327  CG  ARG A 542      12.818   8.188  -2.122  1.00  0.40           C  
ATOM   4328  CD  ARG A 542      12.601   7.785  -3.574  1.00  0.43           C  
ATOM   4329  NE  ARG A 542      13.774   8.072  -4.395  1.00  0.39           N  
ATOM   4330  NH1 ARG A 542      12.746   7.578  -6.404  1.00  0.32           N  
ATOM   4331  NH2 ARG A 542      14.935   8.255  -6.367  1.00  0.28           N  
ATOM   4332  CZ  ARG A 542      13.816   7.968  -5.720  1.00  0.39           C  
ATOM   4333  N   SER A 543       9.719   9.426   1.240  1.00  0.40           N  
ATOM   4334  CA  SER A 543       8.289   9.522   1.517  1.00  0.39           C  
ATOM   4335  C   SER A 543       7.529  10.074   0.316  1.00  0.40           C  
ATOM   4336  CB  SER A 543       8.038  10.407   2.739  1.00  0.38           C  
ATOM   4337  O   SER A 543       7.739  11.220  -0.086  1.00  0.39           O  
ATOM   4338  OG  SER A 543       7.859  11.759   2.354  1.00  0.37           O  
ATOM   4339  N   GLY A 544       7.480   9.123  -0.804  1.00  0.35           N  
ATOM   4340  CA  GLY A 544       6.553   9.456  -1.874  1.00  0.35           C  
ATOM   4341  C   GLY A 544       7.030   9.001  -3.240  1.00  0.35           C  
ATOM   4342  O   GLY A 544       8.075   8.357  -3.356  1.00  0.35           O  
ATOM   4343  N   SER A 545       6.222   8.915  -4.336  1.00  0.39           N  
ATOM   4344  CA  SER A 545       6.283   8.431  -5.711  1.00  0.38           C  
ATOM   4345  C   SER A 545       7.048   9.400  -6.605  1.00  0.39           C  
ATOM   4346  CB  SER A 545       4.875   8.214  -6.266  1.00  0.35           C  
ATOM   4347  O   SER A 545       7.463   9.039  -7.708  1.00  0.37           O  
ATOM   4348  OG  SER A 545       4.166   9.440  -6.331  1.00  0.34           O  
ATOM   4349  N   THR A 546       7.301  10.768  -6.001  1.00  0.35           N  
ATOM   4350  CA  THR A 546       8.055  11.669  -6.865  1.00  0.36           C  
ATOM   4351  C   THR A 546       9.489  11.821  -6.369  1.00  0.35           C  
ATOM   4352  CB  THR A 546       7.387  13.054  -6.946  1.00  0.33           C  
ATOM   4353  O   THR A 546       9.757  11.678  -5.174  1.00  0.34           O  
ATOM   4354  CG2 THR A 546       6.053  12.980  -7.681  1.00  0.31           C  
ATOM   4355  OG1 THR A 546       7.162  13.548  -5.619  1.00  0.33           O  
ATOM   4356  N   LEU A 547      10.547  11.630  -7.334  1.00  0.37           N  
ATOM   4357  CA  LEU A 547      11.963  11.917  -7.131  1.00  0.39           C  
ATOM   4358  C   LEU A 547      12.148  13.105  -6.194  1.00  0.37           C  
ATOM   4359  CB  LEU A 547      12.651  12.195  -8.470  1.00  0.34           C  
ATOM   4360  O   LEU A 547      13.211  13.265  -5.589  1.00  0.35           O  
ATOM   4361  CG  LEU A 547      12.970  10.975  -9.335  1.00  0.32           C  
ATOM   4362  CD1 LEU A 547      13.281  11.406 -10.765  1.00  0.30           C  
ATOM   4363  CD2 LEU A 547      14.134  10.189  -8.743  1.00  0.32           C  
ATOM   4364  N   GLU A 548      10.998  13.939  -5.899  1.00  0.38           N  
ATOM   4365  CA  GLU A 548      11.092  15.292  -5.359  1.00  0.39           C  
ATOM   4366  C   GLU A 548      10.762  15.316  -3.870  1.00  0.38           C  
ATOM   4367  CB  GLU A 548      10.162  16.241  -6.120  1.00  0.35           C  
ATOM   4368  O   GLU A 548      11.137  16.252  -3.161  1.00  0.36           O  
ATOM   4369  CG  GLU A 548      10.503  16.384  -7.596  1.00  0.32           C  
ATOM   4370  CD  GLU A 548       9.484  17.206  -8.370  1.00  0.36           C  
ATOM   4371  OE1 GLU A 548       8.463  17.621  -7.777  1.00  0.41           O  
ATOM   4372  OE2 GLU A 548       9.710  17.437  -9.579  1.00  0.38           O  
ATOM   4373  N   ASP A 549      10.235  14.195  -3.194  1.00  0.41           N  
ATOM   4374  CA  ASP A 549       9.831  14.211  -1.792  1.00  0.41           C  
ATOM   4375  C   ASP A 549      10.737  13.316  -0.949  1.00  0.41           C  
ATOM   4376  CB  ASP A 549       8.374  13.767  -1.648  1.00  0.36           C  
ATOM   4377  O   ASP A 549      10.460  12.127  -0.778  1.00  0.39           O  
ATOM   4378  CG  ASP A 549       7.396  14.718  -2.315  1.00  0.34           C  
ATOM   4379  OD1 ASP A 549       7.709  15.921  -2.449  1.00  0.36           O  
ATOM   4380  OD2 ASP A 549       6.301  14.262  -2.709  1.00  0.39           O  
ATOM   4381  N   GLY A 550      12.048  13.528  -0.941  1.00  0.47           N  
ATOM   4382  CA  GLY A 550      12.956  12.644  -0.228  1.00  0.45           C  
ATOM   4383  C   GLY A 550      13.614  13.305   0.969  1.00  0.47           C  
ATOM   4384  O   GLY A 550      13.788  14.525   0.994  1.00  0.45           O  
ATOM   4385  N   ALA A 551      13.417  12.698   2.198  1.00  0.60           N  
ATOM   4386  CA  ALA A 551      14.366  12.699   3.308  1.00  0.59           C  
ATOM   4387  C   ALA A 551      15.366  11.554   3.175  1.00  0.61           C  
ATOM   4388  CB  ALA A 551      13.627  12.604   4.640  1.00  0.56           C  
ATOM   4389  O   ALA A 551      15.038  10.495   2.635  1.00  0.59           O  
ATOM   4390  N   GLY A 552      16.561  11.969   3.299  1.00  0.59           N  
ATOM   4391  CA  GLY A 552      17.568  10.922   3.245  1.00  0.58           C  
ATOM   4392  C   GLY A 552      18.830  11.267   4.012  1.00  0.59           C  
ATOM   4393  O   GLY A 552      18.894  12.302   4.680  1.00  0.58           O  
ATOM   4394  N   ILE A 553      19.516  10.185   4.186  1.00  0.65           N  
ATOM   4395  CA  ILE A 553      20.914  10.218   4.601  1.00  0.64           C  
ATOM   4396  C   ILE A 553      21.819  10.096   3.377  1.00  0.65           C  
ATOM   4397  CB  ILE A 553      21.229   9.096   5.615  1.00  0.62           C  
ATOM   4398  O   ILE A 553      21.716   9.131   2.615  1.00  0.62           O  
ATOM   4399  CG1 ILE A 553      20.291   9.189   6.823  1.00  0.57           C  
ATOM   4400  CG2 ILE A 553      22.695   9.161   6.054  1.00  0.57           C  
ATOM   4401  CD1 ILE A 553      20.421   8.027   7.799  1.00  0.56           C  
ATOM   4402  N   ASN A 554      22.436  11.235   3.065  1.00  0.58           N  
ATOM   4403  CA  ASN A 554      23.525  11.244   2.095  1.00  0.58           C  
ATOM   4404  C   ASN A 554      24.888  11.238   2.781  1.00  0.58           C  
ATOM   4405  CB  ASN A 554      23.405  12.453   1.164  1.00  0.57           C  
ATOM   4406  O   ASN A 554      25.146  12.057   3.665  1.00  0.58           O  
ATOM   4407  CG  ASN A 554      24.416  12.424   0.036  1.00  0.55           C  
ATOM   4408  ND2 ASN A 554      24.097  13.097  -1.064  1.00  0.50           N  
ATOM   4409  OD1 ASN A 554      25.475  11.802   0.150  1.00  0.54           O  
ATOM   4410  N   MET A 555      25.593  10.127   2.460  1.00  0.54           N  
ATOM   4411  CA  MET A 555      26.988  10.081   2.887  1.00  0.53           C  
ATOM   4412  C   MET A 555      27.921  10.454   1.740  1.00  0.53           C  
ATOM   4413  CB  MET A 555      27.343   8.691   3.418  1.00  0.51           C  
ATOM   4414  O   MET A 555      27.826   9.891   0.648  1.00  0.52           O  
ATOM   4415  CG  MET A 555      26.701   8.363   4.756  1.00  0.49           C  
ATOM   4416  SD  MET A 555      27.491   6.928   5.583  1.00  0.48           S  
ATOM   4417  CE  MET A 555      27.136   5.626   4.370  1.00  0.42           C  
ATOM   4418  N   TYR A 556      28.572  11.478   1.765  1.00  0.53           N  
ATOM   4419  CA  TYR A 556      29.680  11.930   0.930  1.00  0.53           C  
ATOM   4420  C   TYR A 556      31.014  11.442   1.483  1.00  0.53           C  
ATOM   4421  CB  TYR A 556      29.686  13.458   0.826  1.00  0.51           C  
ATOM   4422  O   TYR A 556      31.333  11.678   2.650  1.00  0.52           O  
ATOM   4423  CG  TYR A 556      28.711  14.001  -0.190  1.00  0.49           C  
ATOM   4424  CD1 TYR A 556      29.114  14.268  -1.497  1.00  0.44           C  
ATOM   4425  CD2 TYR A 556      27.387  14.249   0.153  1.00  0.45           C  
ATOM   4426  CE1 TYR A 556      28.220  14.771  -2.437  1.00  0.43           C  
ATOM   4427  CE2 TYR A 556      26.484  14.752  -0.778  1.00  0.47           C  
ATOM   4428  OH  TYR A 556      26.019  15.505  -2.995  1.00  0.35           O  
ATOM   4429  CZ  TYR A 556      26.909  15.008  -2.069  1.00  0.40           C  
ATOM   4430  N   ASN A 557      31.569  10.530   0.807  1.00  0.46           N  
ATOM   4431  CA  ASN A 557      33.025  10.465   0.865  1.00  0.45           C  
ATOM   4432  C   ASN A 557      33.670  11.424  -0.132  1.00  0.46           C  
ATOM   4433  CB  ASN A 557      33.509   9.035   0.615  1.00  0.42           C  
ATOM   4434  O   ASN A 557      33.535  11.249  -1.344  1.00  0.44           O  
ATOM   4435  CG  ASN A 557      34.856   8.754   1.251  1.00  0.40           C  
ATOM   4436  ND2 ASN A 557      35.218   7.480   1.336  1.00  0.36           N  
ATOM   4437  OD1 ASN A 557      35.566   9.676   1.664  1.00  0.42           O  
ATOM   4438  N   VAL A 558      33.866  12.633   0.250  1.00  0.44           N  
ATOM   4439  CA  VAL A 558      34.699  13.526  -0.548  1.00  0.43           C  
ATOM   4440  C   VAL A 558      36.173  13.263  -0.250  1.00  0.44           C  
ATOM   4441  CB  VAL A 558      34.358  15.010  -0.281  1.00  0.41           C  
ATOM   4442  O   VAL A 558      36.666  13.609   0.826  1.00  0.43           O  
ATOM   4443  CG1 VAL A 558      34.880  15.896  -1.411  1.00  0.37           C  
ATOM   4444  CG2 VAL A 558      32.850  15.188  -0.111  1.00  0.38           C  
ATOM   4445  N   THR A 559      36.858  12.248  -0.951  1.00  0.43           N  
ATOM   4446  CA  THR A 559      38.312  12.131  -0.913  1.00  0.43           C  
ATOM   4447  C   THR A 559      38.968  13.503  -1.031  1.00  0.44           C  
ATOM   4448  CB  THR A 559      38.828  11.213  -2.036  1.00  0.41           C  
ATOM   4449  O   THR A 559      40.077  13.711  -0.535  1.00  0.41           O  
ATOM   4450  CG2 THR A 559      38.818   9.751  -1.600  1.00  0.37           C  
ATOM   4451  OG1 THR A 559      37.991  11.361  -3.189  1.00  0.36           O  
ATOM   4452  N   ASN A 560      38.276  14.613  -1.541  1.00  0.36           N  
ATOM   4453  CA  ASN A 560      38.987  15.867  -1.761  1.00  0.37           C  
ATOM   4454  C   ASN A 560      38.394  17.001  -0.930  1.00  0.36           C  
ATOM   4455  CB  ASN A 560      38.976  16.236  -3.246  1.00  0.32           C  
ATOM   4456  O   ASN A 560      38.428  18.162  -1.342  1.00  0.33           O  
ATOM   4457  CG  ASN A 560      40.114  15.596  -4.016  1.00  0.32           C  
ATOM   4458  ND2 ASN A 560      40.038  15.647  -5.340  1.00  0.29           N  
ATOM   4459  OD1 ASN A 560      41.055  15.059  -3.424  1.00  0.35           O  
ATOM   4460  N   SER A 561      37.659  16.800   0.208  1.00  0.40           N  
ATOM   4461  CA  SER A 561      37.302  17.919   1.073  1.00  0.41           C  
ATOM   4462  C   SER A 561      37.975  17.802   2.436  1.00  0.41           C  
ATOM   4463  CB  SER A 561      35.785  17.998   1.250  1.00  0.37           C  
ATOM   4464  O   SER A 561      38.041  16.713   3.010  1.00  0.39           O  
ATOM   4465  OG  SER A 561      35.393  17.438   2.491  1.00  0.36           O  
ATOM   4466  N   ALA A 562      38.863  18.823   2.878  1.00  0.44           N  
ATOM   4467  CA  ALA A 562      39.440  19.089   4.193  1.00  0.41           C  
ATOM   4468  C   ALA A 562      38.472  18.696   5.306  1.00  0.44           C  
ATOM   4469  CB  ALA A 562      39.820  20.562   4.320  1.00  0.39           C  
ATOM   4470  O   ALA A 562      38.887  18.462   6.444  1.00  0.41           O  
ATOM   4471  N   LEU A 563      37.221  18.523   5.078  1.00  0.48           N  
ATOM   4472  CA  LEU A 563      36.249  18.300   6.143  1.00  0.48           C  
ATOM   4473  C   LEU A 563      35.839  16.832   6.205  1.00  0.48           C  
ATOM   4474  CB  LEU A 563      35.013  19.179   5.932  1.00  0.43           C  
ATOM   4475  O   LEU A 563      35.133  16.420   7.128  1.00  0.45           O  
ATOM   4476  CG  LEU A 563      35.230  20.689   6.031  1.00  0.40           C  
ATOM   4477  CD1 LEU A 563      33.963  21.435   5.627  1.00  0.36           C  
ATOM   4478  CD2 LEU A 563      35.658  21.078   7.442  1.00  0.39           C  
ATOM   4479  N   GLY A 564      36.625  15.933   5.301  1.00  0.54           N  
ATOM   4480  CA  GLY A 564      36.469  14.488   5.332  1.00  0.52           C  
ATOM   4481  C   GLY A 564      35.054  14.034   5.024  1.00  0.53           C  
ATOM   4482  O   GLY A 564      34.309  14.732   4.334  1.00  0.49           O  
ATOM   4483  N   GLY A 565      34.705  12.848   5.333  1.00  0.57           N  
ATOM   4484  CA  GLY A 565      33.368  12.287   5.224  1.00  0.56           C  
ATOM   4485  C   GLY A 565      32.326  13.071   6.000  1.00  0.58           C  
ATOM   4486  O   GLY A 565      32.637  13.681   7.025  1.00  0.58           O  
ATOM   4487  N   ARG A 566      31.264  13.344   5.439  1.00  0.64           N  
ATOM   4488  CA  ARG A 566      30.107  13.929   6.108  1.00  0.63           C  
ATOM   4489  C   ARG A 566      28.827  13.186   5.738  1.00  0.64           C  
ATOM   4490  CB  ARG A 566      29.973  15.412   5.754  1.00  0.61           C  
ATOM   4491  O   ARG A 566      28.697  12.682   4.620  1.00  0.63           O  
ATOM   4492  CG  ARG A 566      29.797  15.676   4.267  1.00  0.59           C  
ATOM   4493  CD  ARG A 566      29.795  17.167   3.956  1.00  0.60           C  
ATOM   4494  NE  ARG A 566      29.633  17.419   2.527  1.00  0.46           N  
ATOM   4495  NH1 ARG A 566      30.116  19.674   2.659  1.00  0.36           N  
ATOM   4496  NH2 ARG A 566      29.617  18.721   0.635  1.00  0.32           N  
ATOM   4497  CZ  ARG A 566      29.789  18.604   1.944  1.00  0.52           C  
ATOM   4498  N   MET A 567      28.046  13.032   6.734  1.00  0.67           N  
ATOM   4499  CA  MET A 567      26.655  12.605   6.616  1.00  0.66           C  
ATOM   4500  C   MET A 567      25.716  13.807   6.599  1.00  0.67           C  
ATOM   4501  CB  MET A 567      26.281  11.665   7.764  1.00  0.65           C  
ATOM   4502  O   MET A 567      25.889  14.746   7.378  1.00  0.67           O  
ATOM   4503  CG  MET A 567      24.876  11.094   7.656  1.00  0.61           C  
ATOM   4504  SD  MET A 567      24.476   9.947   9.032  1.00  0.59           S  
ATOM   4505  CE  MET A 567      25.711   8.651   8.737  1.00  0.55           C  
ATOM   4506  N   ARG A 568      24.855  13.865   5.570  1.00  0.71           N  
ATOM   4507  CA  ARG A 568      23.752  14.818   5.508  1.00  0.70           C  
ATOM   4508  C   ARG A 568      22.429  14.147   5.862  1.00  0.71           C  
ATOM   4509  CB  ARG A 568      23.664  15.449   4.117  1.00  0.68           C  
ATOM   4510  O   ARG A 568      22.096  13.093   5.317  1.00  0.69           O  
ATOM   4511  CG  ARG A 568      24.859  16.318   3.759  1.00  0.65           C  
ATOM   4512  CD  ARG A 568      24.702  16.954   2.384  1.00  0.65           C  
ATOM   4513  NE  ARG A 568      25.862  17.768   2.031  1.00  0.54           N  
ATOM   4514  NH1 ARG A 568      25.146  18.225  -0.117  1.00  0.46           N  
ATOM   4515  NH2 ARG A 568      27.138  19.073   0.637  1.00  0.42           N  
ATOM   4516  CZ  ARG A 568      26.046  18.353   0.851  1.00  0.61           C  
ATOM   4517  N   LEU A 569      21.850  14.716   6.867  1.00  0.74           N  
ATOM   4518  CA  LEU A 569      20.423  14.508   7.083  1.00  0.73           C  
ATOM   4519  C   LEU A 569      19.608  15.635   6.457  1.00  0.73           C  
ATOM   4520  CB  LEU A 569      20.116  14.412   8.580  1.00  0.71           C  
ATOM   4521  O   LEU A 569      19.788  16.805   6.806  1.00  0.72           O  
ATOM   4522  CG  LEU A 569      20.786  13.264   9.337  1.00  0.67           C  
ATOM   4523  CD1 LEU A 569      21.205  13.721  10.730  1.00  0.63           C  
ATOM   4524  CD2 LEU A 569      19.852  12.061   9.422  1.00  0.64           C  
ATOM   4525  N   TYR A 570      18.970  15.357   5.375  1.00  0.71           N  
ATOM   4526  CA  TYR A 570      18.240  16.401   4.665  1.00  0.71           C  
ATOM   4527  C   TYR A 570      16.758  16.060   4.564  1.00  0.71           C  
ATOM   4528  CB  TYR A 570      18.825  16.608   3.264  1.00  0.67           C  
ATOM   4529  O   TYR A 570      16.376  14.891   4.659  1.00  0.68           O  
ATOM   4530  CG  TYR A 570      18.611  15.435   2.339  1.00  0.63           C  
ATOM   4531  CD1 TYR A 570      19.505  14.366   2.319  1.00  0.57           C  
ATOM   4532  CD2 TYR A 570      17.517  15.393   1.481  1.00  0.59           C  
ATOM   4533  CE1 TYR A 570      19.313  13.284   1.467  1.00  0.53           C  
ATOM   4534  CE2 TYR A 570      17.316  14.316   0.624  1.00  0.57           C  
ATOM   4535  OH  TYR A 570      18.023  12.199  -0.222  1.00  0.39           O  
ATOM   4536  CZ  TYR A 570      18.217  13.268   0.625  1.00  0.51           C  
ATOM   4537  N   VAL A 571      15.949  16.996   4.480  1.00  0.69           N  
ATOM   4538  CA  VAL A 571      14.548  17.037   4.074  1.00  0.69           C  
ATOM   4539  C   VAL A 571      14.368  18.037   2.934  1.00  0.69           C  
ATOM   4540  CB  VAL A 571      13.625  17.407   5.257  1.00  0.67           C  
ATOM   4541  O   VAL A 571      14.934  19.133   2.967  1.00  0.67           O  
ATOM   4542  CG1 VAL A 571      12.157  17.312   4.847  1.00  0.60           C  
ATOM   4543  CG2 VAL A 571      13.908  16.503   6.456  1.00  0.60           C  
ATOM   4544  N   THR A 572      13.905  17.584   1.813  1.00  0.63           N  
ATOM   4545  CA  THR A 572      13.558  18.443   0.686  1.00  0.63           C  
ATOM   4546  C   THR A 572      12.119  18.935   0.804  1.00  0.64           C  
ATOM   4547  CB  THR A 572      13.744  17.707  -0.655  1.00  0.60           C  
ATOM   4548  O   THR A 572      11.209  18.150   1.078  1.00  0.63           O  
ATOM   4549  CG2 THR A 572      13.544  18.654  -1.834  1.00  0.53           C  
ATOM   4550  OG1 THR A 572      15.067  17.161  -0.714  1.00  0.61           O  
ATOM   4551  N   ASP A 573      11.858  20.222   0.857  1.00  0.61           N  
ATOM   4552  CA  ASP A 573      10.536  20.811   0.667  1.00  0.61           C  
ATOM   4553  C   ASP A 573       9.923  20.368  -0.659  1.00  0.62           C  
ATOM   4554  CB  ASP A 573      10.615  22.338   0.726  1.00  0.58           C  
ATOM   4555  O   ASP A 573      10.515  20.570  -1.721  1.00  0.61           O  
ATOM   4556  CG  ASP A 573       9.255  23.006   0.625  1.00  0.55           C  
ATOM   4557  OD1 ASP A 573       8.418  22.566  -0.192  1.00  0.63           O  
ATOM   4558  OD2 ASP A 573       9.020  23.984   1.367  1.00  0.69           O  
ATOM   4559  N   PRO A 574       8.924  19.643  -0.532  1.00  0.54           N  
ATOM   4560  CA  PRO A 574       8.314  19.146  -1.768  1.00  0.55           C  
ATOM   4561  C   PRO A 574       7.832  20.270  -2.682  1.00  0.54           C  
ATOM   4562  CB  PRO A 574       7.136  18.307  -1.267  1.00  0.52           C  
ATOM   4563  O   PRO A 574       7.555  20.036  -3.861  1.00  0.54           O  
ATOM   4564  CG  PRO A 574       6.764  18.916   0.046  1.00  0.50           C  
ATOM   4565  CD  PRO A 574       8.006  19.467   0.685  1.00  0.54           C  
ATOM   4566  N   VAL A 575       7.689  21.486  -2.124  1.00  0.55           N  
ATOM   4567  CA  VAL A 575       7.189  22.624  -2.887  1.00  0.56           C  
ATOM   4568  C   VAL A 575       8.360  23.401  -3.484  1.00  0.55           C  
ATOM   4569  CB  VAL A 575       6.321  23.557  -2.013  1.00  0.53           C  
ATOM   4570  O   VAL A 575       8.372  23.694  -4.682  1.00  0.55           O  
ATOM   4571  CG1 VAL A 575       5.792  24.730  -2.836  1.00  0.45           C  
ATOM   4572  CG2 VAL A 575       5.167  22.777  -1.385  1.00  0.46           C  
ATOM   4573  N   THR A 576       9.407  23.753  -2.810  1.00  0.55           N  
ATOM   4574  CA  THR A 576      10.504  24.606  -3.254  1.00  0.55           C  
ATOM   4575  C   THR A 576      11.644  23.768  -3.826  1.00  0.54           C  
ATOM   4576  CB  THR A 576      11.034  25.479  -2.101  1.00  0.52           C  
ATOM   4577  O   THR A 576      12.522  24.293  -4.515  1.00  0.54           O  
ATOM   4578  CG2 THR A 576       9.924  26.341  -1.509  1.00  0.44           C  
ATOM   4579  OG1 THR A 576      11.565  24.632  -1.074  1.00  0.50           O  
ATOM   4580  N   LEU A 577      11.629  22.358  -3.689  1.00  0.51           N  
ATOM   4581  CA  LEU A 577      12.722  21.432  -3.962  1.00  0.51           C  
ATOM   4582  C   LEU A 577      13.986  21.849  -3.217  1.00  0.51           C  
ATOM   4583  CB  LEU A 577      13.002  21.360  -5.465  1.00  0.46           C  
ATOM   4584  O   LEU A 577      15.085  21.401  -3.551  1.00  0.50           O  
ATOM   4585  CG  LEU A 577      11.861  20.844  -6.343  1.00  0.43           C  
ATOM   4586  CD1 LEU A 577      12.263  20.886  -7.814  1.00  0.36           C  
ATOM   4587  CD2 LEU A 577      11.466  19.430  -5.932  1.00  0.40           C  
ATOM   4588  N   GLU A 578      13.845  22.784  -2.296  1.00  0.62           N  
ATOM   4589  CA  GLU A 578      15.019  23.132  -1.501  1.00  0.61           C  
ATOM   4590  C   GLU A 578      15.233  22.134  -0.367  1.00  0.62           C  
ATOM   4591  CB  GLU A 578      14.886  24.549  -0.937  1.00  0.57           C  
ATOM   4592  O   GLU A 578      14.283  21.757   0.322  1.00  0.60           O  
ATOM   4593  CG  GLU A 578      14.940  25.640  -1.997  1.00  0.53           C  
ATOM   4594  CD  GLU A 578      14.980  27.043  -1.411  1.00  0.55           C  
ATOM   4595  OE1 GLU A 578      14.684  27.207  -0.206  1.00  0.61           O  
ATOM   4596  OE2 GLU A 578      15.308  27.986  -2.165  1.00  0.53           O  
ATOM   4597  N   SER A 579      16.293  21.496  -0.349  1.00  0.67           N  
ATOM   4598  CA  SER A 579      16.698  20.607   0.735  1.00  0.67           C  
ATOM   4599  C   SER A 579      17.352  21.384   1.873  1.00  0.67           C  
ATOM   4600  CB  SER A 579      17.661  19.537   0.219  1.00  0.63           C  
ATOM   4601  O   SER A 579      18.266  22.179   1.644  1.00  0.66           O  
ATOM   4602  OG  SER A 579      17.063  18.783  -0.822  1.00  0.61           O  
ATOM   4603  N   VAL A 580      16.752  21.278   3.011  1.00  0.72           N  
ATOM   4604  CA  VAL A 580      17.385  21.663   4.268  1.00  0.73           C  
ATOM   4605  C   VAL A 580      18.051  20.446   4.905  1.00  0.73           C  
ATOM   4606  CB  VAL A 580      16.366  22.287   5.248  1.00  0.69           C  
ATOM   4607  O   VAL A 580      17.477  19.355   4.924  1.00  0.71           O  
ATOM   4608  CG1 VAL A 580      17.084  22.960   6.417  1.00  0.60           C  
ATOM   4609  CG2 VAL A 580      15.470  23.288   4.520  1.00  0.60           C  
ATOM   4610  N   TYR A 581      19.337  20.554   5.265  1.00  0.72           N  
ATOM   4611  CA  TYR A 581      20.032  19.423   5.870  1.00  0.73           C  
ATOM   4612  C   TYR A 581      20.938  19.884   7.006  1.00  0.74           C  
ATOM   4613  CB  TYR A 581      20.855  18.673   4.818  1.00  0.68           C  
ATOM   4614  O   TYR A 581      21.334  21.051   7.058  1.00  0.72           O  
ATOM   4615  CG  TYR A 581      21.763  19.566   4.007  1.00  0.63           C  
ATOM   4616  CD1 TYR A 581      21.345  20.092   2.787  1.00  0.57           C  
ATOM   4617  CD2 TYR A 581      23.039  19.885   4.459  1.00  0.60           C  
ATOM   4618  CE1 TYR A 581      22.179  20.914   2.035  1.00  0.53           C  
ATOM   4619  CE2 TYR A 581      23.880  20.706   3.716  1.00  0.59           C  
ATOM   4620  OH  TYR A 581      24.271  22.028   1.767  1.00  0.37           O  
ATOM   4621  CZ  TYR A 581      23.442  21.215   2.507  1.00  0.49           C  
ATOM   4622  N   PHE A 582      21.089  19.017   7.850  1.00  0.76           N  
ATOM   4623  CA  PHE A 582      22.191  19.009   8.806  1.00  0.76           C  
ATOM   4624  C   PHE A 582      23.325  18.117   8.317  1.00  0.76           C  
ATOM   4625  CB  PHE A 582      21.708  18.538  10.181  1.00  0.73           C  
ATOM   4626  O   PHE A 582      23.086  17.112   7.645  1.00  0.74           O  
ATOM   4627  CG  PHE A 582      20.813  19.525  10.881  1.00  0.70           C  
ATOM   4628  CD1 PHE A 582      21.353  20.572  11.618  1.00  0.67           C  
ATOM   4629  CD2 PHE A 582      19.432  19.405  10.803  1.00  0.69           C  
ATOM   4630  CE1 PHE A 582      20.527  21.487  12.267  1.00  0.67           C  
ATOM   4631  CE2 PHE A 582      18.601  20.316  11.449  1.00  0.68           C  
ATOM   4632  CZ  PHE A 582      19.150  21.356  12.181  1.00  0.64           C  
ATOM   4633  N   GLN A 583      24.492  18.598   8.513  1.00  0.73           N  
ATOM   4634  CA  GLN A 583      25.717  17.870   8.198  1.00  0.74           C  
ATOM   4635  C   GLN A 583      26.435  17.427   9.469  1.00  0.74           C  
ATOM   4636  CB  GLN A 583      26.647  18.730   7.342  1.00  0.71           C  
ATOM   4637  O   GLN A 583      26.614  18.220  10.396  1.00  0.73           O  
ATOM   4638  CG  GLN A 583      26.018  19.209   6.041  1.00  0.67           C  
ATOM   4639  CD  GLN A 583      26.980  20.009   5.182  1.00  0.65           C  
ATOM   4640  NE2 GLN A 583      26.444  20.940   4.401  1.00  0.56           N  
ATOM   4641  OE1 GLN A 583      28.196  19.792   5.222  1.00  0.65           O  
ATOM   4642  N   ILE A 584      26.663  16.150   9.498  1.00  0.73           N  
ATOM   4643  CA  ILE A 584      27.552  15.557  10.491  1.00  0.73           C  
ATOM   4644  C   ILE A 584      28.916  15.281   9.863  1.00  0.73           C  
ATOM   4645  CB  ILE A 584      26.958  14.256  11.076  1.00  0.71           C  
ATOM   4646  O   ILE A 584      29.024  14.496   8.918  1.00  0.72           O  
ATOM   4647  CG1 ILE A 584      25.534  14.501  11.587  1.00  0.74           C  
ATOM   4648  CG2 ILE A 584      27.854  13.707  12.190  1.00  0.72           C  
ATOM   4649  CD1 ILE A 584      24.807  13.237  12.024  1.00  0.71           C  
ATOM   4650  N   TYR A 585      29.921  16.002  10.271  1.00  0.68           N  
ATOM   4651  CA  TYR A 585      31.292  15.896   9.785  1.00  0.69           C  
ATOM   4652  C   TYR A 585      32.041  14.781  10.505  1.00  0.69           C  
ATOM   4653  CB  TYR A 585      32.032  17.225   9.969  1.00  0.66           C  
ATOM   4654  O   TYR A 585      31.661  14.381  11.608  1.00  0.67           O  
ATOM   4655  CG  TYR A 585      31.590  18.303   9.009  1.00  0.63           C  
ATOM   4656  CD1 TYR A 585      32.217  18.464   7.776  1.00  0.57           C  
ATOM   4657  CD2 TYR A 585      30.547  19.163   9.334  1.00  0.60           C  
ATOM   4658  CE1 TYR A 585      31.815  19.458   6.889  1.00  0.60           C  
ATOM   4659  CE2 TYR A 585      30.136  20.160   8.456  1.00  0.61           C  
ATOM   4660  OH  TYR A 585      30.372  21.284   6.364  1.00  0.54           O  
ATOM   4661  CZ  TYR A 585      30.775  20.299   7.237  1.00  0.56           C  
ATOM   4662  N   GLN A 586      32.989  14.253  10.017  1.00  0.66           N  
ATOM   4663  CA  GLN A 586      33.826  13.198  10.579  1.00  0.68           C  
ATOM   4664  C   GLN A 586      34.363  13.594  11.952  1.00  0.67           C  
ATOM   4665  CB  GLN A 586      34.986  12.873   9.636  1.00  0.65           C  
ATOM   4666  O   GLN A 586      34.642  12.731  12.787  1.00  0.68           O  
ATOM   4667  CG  GLN A 586      35.903  11.770  10.147  1.00  0.60           C  
ATOM   4668  CD  GLN A 586      37.104  11.543   9.248  1.00  0.61           C  
ATOM   4669  NE2 GLN A 586      37.928  10.560   9.596  1.00  0.51           N  
ATOM   4670  OE1 GLN A 586      37.290  12.243   8.248  1.00  0.64           O  
ATOM   4671  N   ASN A 587      34.593  14.858  12.065  1.00  0.52           N  
ATOM   4672  CA  ASN A 587      35.142  15.302  13.341  1.00  0.52           C  
ATOM   4673  C   ASN A 587      34.054  15.443  14.402  1.00  0.54           C  
ATOM   4674  CB  ASN A 587      35.893  16.624  13.172  1.00  0.52           C  
ATOM   4675  O   ASN A 587      34.316  15.924  15.505  1.00  0.55           O  
ATOM   4676  CG  ASN A 587      34.975  17.775  12.809  1.00  0.50           C  
ATOM   4677  ND2 ASN A 587      35.529  18.980  12.751  1.00  0.61           N  
ATOM   4678  OD1 ASN A 587      33.777  17.582  12.585  1.00  0.58           O  
ATOM   4679  N   GLY A 588      32.758  14.967  14.152  1.00  0.62           N  
ATOM   4680  CA  GLY A 588      31.646  14.943  15.090  1.00  0.62           C  
ATOM   4681  C   GLY A 588      30.846  16.231  15.100  1.00  0.63           C  
ATOM   4682  O   GLY A 588      29.854  16.347  15.823  1.00  0.65           O  
ATOM   4683  N   ALA A 589      31.228  17.195  14.277  1.00  0.70           N  
ATOM   4684  CA  ALA A 589      30.466  18.441  14.252  1.00  0.70           C  
ATOM   4685  C   ALA A 589      29.122  18.247  13.555  1.00  0.70           C  
ATOM   4686  CB  ALA A 589      31.266  19.541  13.561  1.00  0.68           C  
ATOM   4687  O   ALA A 589      29.052  17.638  12.485  1.00  0.69           O  
ATOM   4688  N   ILE A 590      28.042  18.571  14.225  1.00  0.71           N  
ATOM   4689  CA  ILE A 590      26.735  18.727  13.597  1.00  0.71           C  
ATOM   4690  C   ILE A 590      26.514  20.190  13.219  1.00  0.69           C  
ATOM   4691  CB  ILE A 590      25.600  18.236  14.524  1.00  0.69           C  
ATOM   4692  O   ILE A 590      26.541  21.071  14.081  1.00  0.68           O  
ATOM   4693  CG1 ILE A 590      25.854  16.788  14.958  1.00  0.67           C  
ATOM   4694  CG2 ILE A 590      24.241  18.370  13.831  1.00  0.67           C  
ATOM   4695  CD1 ILE A 590      24.835  16.252  15.954  1.00  0.66           C  
ATOM   4696  N   VAL A 591      26.492  20.485  11.800  1.00  0.75           N  
ATOM   4697  CA  VAL A 591      26.394  21.856  11.310  1.00  0.76           C  
ATOM   4698  C   VAL A 591      25.154  22.002  10.430  1.00  0.74           C  
ATOM   4699  CB  VAL A 591      27.658  22.269  10.523  1.00  0.73           C  
ATOM   4700  O   VAL A 591      24.782  21.072   9.711  1.00  0.73           O  
ATOM   4701  CG1 VAL A 591      28.864  22.370  11.454  1.00  0.64           C  
ATOM   4702  CG2 VAL A 591      27.931  21.277   9.394  1.00  0.64           C  
ATOM   4703  N   PRO A 592      24.365  23.145  10.564  1.00  0.75           N  
ATOM   4704  CA  PRO A 592      23.311  23.432   9.588  1.00  0.76           C  
ATOM   4705  C   PRO A 592      23.850  23.590   8.168  1.00  0.76           C  
ATOM   4706  CB  PRO A 592      22.710  24.746  10.093  1.00  0.74           C  
ATOM   4707  O   PRO A 592      25.036  23.873   7.982  1.00  0.74           O  
ATOM   4708  CG  PRO A 592      23.841  25.447  10.774  1.00  0.73           C  
ATOM   4709  CD  PRO A 592      24.766  24.412  11.349  1.00  0.73           C  
ATOM   4710  N   SER A 593      22.941  23.347   7.258  1.00  0.73           N  
ATOM   4711  CA  SER A 593      23.316  23.559   5.864  1.00  0.74           C  
ATOM   4712  C   SER A 593      23.625  25.028   5.592  1.00  0.73           C  
ATOM   4713  CB  SER A 593      22.202  23.083   4.930  1.00  0.72           C  
ATOM   4714  O   SER A 593      24.508  25.344   4.792  1.00  0.73           O  
ATOM   4715  OG  SER A 593      21.012  23.823   5.149  1.00  0.70           O  
ATOM   4716  N   THR A 594      22.893  25.876   6.181  1.00  0.69           N  
ATOM   4717  CA  THR A 594      22.997  27.327   6.074  1.00  0.70           C  
ATOM   4718  C   THR A 594      23.157  27.961   7.452  1.00  0.70           C  
ATOM   4719  CB  THR A 594      21.764  27.925   5.371  1.00  0.68           C  
ATOM   4720  O   THR A 594      22.418  27.631   8.383  1.00  0.71           O  
ATOM   4721  CG2 THR A 594      21.957  29.412   5.092  1.00  0.62           C  
ATOM   4722  OG1 THR A 594      21.550  27.241   4.130  1.00  0.69           O  
ATOM   4723  N   ASP A 595      24.208  28.728   7.559  1.00  0.63           N  
ATOM   4724  CA  ASP A 595      24.463  29.544   8.742  1.00  0.63           C  
ATOM   4725  C   ASP A 595      23.232  30.367   9.118  1.00  0.64           C  
ATOM   4726  CB  ASP A 595      25.661  30.467   8.510  1.00  0.60           C  
ATOM   4727  O   ASP A 595      22.598  30.974   8.253  1.00  0.62           O  
ATOM   4728  CG  ASP A 595      26.051  31.255   9.747  1.00  0.57           C  
ATOM   4729  OD1 ASP A 595      25.939  30.721  10.872  1.00  0.62           O  
ATOM   4730  OD2 ASP A 595      26.472  32.423   9.597  1.00  0.71           O  
ATOM   4731  N   ASN A 596      22.750  30.306  10.171  1.00  0.59           N  
ATOM   4732  CA  ASN A 596      21.704  31.083  10.827  1.00  0.61           C  
ATOM   4733  C   ASN A 596      20.331  30.795  10.226  1.00  0.58           C  
ATOM   4734  CB  ASN A 596      22.015  32.579  10.744  1.00  0.56           C  
ATOM   4735  O   ASN A 596      19.390  31.568  10.416  1.00  0.57           O  
ATOM   4736  CG  ASN A 596      21.394  33.368  11.880  1.00  0.53           C  
ATOM   4737  ND2 ASN A 596      21.207  34.666  11.668  1.00  0.54           N  
ATOM   4738  OD1 ASN A 596      21.085  32.817  12.940  1.00  0.54           O  
ATOM   4739  N   LEU A 597      20.179  29.701   9.522  1.00  0.66           N  
ATOM   4740  CA  LEU A 597      18.882  29.433   8.910  1.00  0.67           C  
ATOM   4741  C   LEU A 597      18.165  28.298   9.634  1.00  0.63           C  
ATOM   4742  CB  LEU A 597      19.050  29.084   7.429  1.00  0.63           C  
ATOM   4743  O   LEU A 597      16.947  28.348   9.822  1.00  0.61           O  
ATOM   4744  CG  LEU A 597      17.763  28.974   6.609  1.00  0.59           C  
ATOM   4745  CD1 LEU A 597      17.117  30.346   6.450  1.00  0.55           C  
ATOM   4746  CD2 LEU A 597      18.049  28.350   5.247  1.00  0.58           C  
ATOM   4747  N   GLN A 598      18.733  27.339  10.304  1.00  0.76           N  
ATOM   4748  CA  GLN A 598      18.073  26.170  10.877  1.00  0.75           C  
ATOM   4749  C   GLN A 598      18.021  26.258  12.399  1.00  0.74           C  
ATOM   4750  CB  GLN A 598      18.787  24.887  10.449  1.00  0.73           C  
ATOM   4751  O   GLN A 598      18.957  26.754  13.030  1.00  0.71           O  
ATOM   4752  CG  GLN A 598      18.649  24.571   8.965  1.00  0.71           C  
ATOM   4753  CD  GLN A 598      19.676  25.294   8.114  1.00  0.70           C  
ATOM   4754  NE2 GLN A 598      19.588  25.116   6.800  1.00  0.64           N  
ATOM   4755  OE1 GLN A 598      20.540  26.008   8.632  1.00  0.71           O  
ATOM   4756  N   ASN A 599      16.877  25.907  12.976  1.00  0.72           N  
ATOM   4757  CA  ASN A 599      16.579  25.903  14.404  1.00  0.72           C  
ATOM   4758  C   ASN A 599      16.692  24.501  14.996  1.00  0.72           C  
ATOM   4759  CB  ASN A 599      15.185  26.478  14.663  1.00  0.69           C  
ATOM   4760  O   ASN A 599      16.293  23.521  14.363  1.00  0.70           O  
ATOM   4761  CG  ASN A 599      15.061  27.925  14.229  1.00  0.66           C  
ATOM   4762  ND2 ASN A 599      14.089  28.205  13.369  1.00  0.69           N  
ATOM   4763  OD1 ASN A 599      15.833  28.785  14.663  1.00  0.70           O  
ATOM   4764  N   MET A 600      17.301  24.301  16.162  1.00  0.71           N  
ATOM   4765  CA  MET A 600      17.291  23.106  17.001  1.00  0.70           C  
ATOM   4766  C   MET A 600      16.161  23.170  18.023  1.00  0.68           C  
ATOM   4767  CB  MET A 600      18.633  22.938  17.714  1.00  0.66           C  
ATOM   4768  O   MET A 600      16.286  23.837  19.052  1.00  0.63           O  
ATOM   4769  CG  MET A 600      19.744  22.420  16.816  1.00  0.63           C  
ATOM   4770  SD  MET A 600      21.133  21.688  17.766  1.00  0.55           S  
ATOM   4771  CE  MET A 600      21.656  23.133  18.731  1.00  0.54           C  
ATOM   4772  N   GLY A 601      14.766  22.945  17.371  1.00  0.67           N  
ATOM   4773  CA  GLY A 601      13.465  22.988  18.018  1.00  0.67           C  
ATOM   4774  C   GLY A 601      12.587  24.120  17.518  1.00  0.68           C  
ATOM   4775  O   GLY A 601      13.035  24.961  16.736  1.00  0.66           O  
ATOM   4776  N   GLN A 602      11.283  23.949  17.791  1.00  0.66           N  
ATOM   4777  CA  GLN A 602      10.251  24.963  17.604  1.00  0.69           C  
ATOM   4778  C   GLN A 602       9.509  25.240  18.908  1.00  0.67           C  
ATOM   4779  CB  GLN A 602       9.262  24.529  16.520  1.00  0.64           C  
ATOM   4780  O   GLN A 602       9.639  24.486  19.875  1.00  0.66           O  
ATOM   4781  CG  GLN A 602       8.509  23.247  16.852  1.00  0.61           C  
ATOM   4782  CD  GLN A 602       7.549  22.830  15.755  1.00  0.62           C  
ATOM   4783  NE2 GLN A 602       6.865  21.709  15.960  1.00  0.51           N  
ATOM   4784  OE1 GLN A 602       7.421  23.509  14.731  1.00  0.63           O  
ATOM   4785  N   SER A 604       6.542  24.738  19.700  1.00  0.54           N  
ATOM   4786  CA  SER A 604       5.679  23.606  20.018  1.00  0.57           C  
ATOM   4787  C   SER A 604       6.494  22.338  20.253  1.00  0.53           C  
ATOM   4788  CB  SER A 604       4.666  23.371  18.897  1.00  0.51           C  
ATOM   4789  O   SER A 604       6.051  21.431  20.959  1.00  0.52           O  
ATOM   4790  OG  SER A 604       5.320  23.262  17.644  1.00  0.50           O  
ATOM   4791  N   ASN A 605       7.699  22.332  19.883  1.00  0.62           N  
ATOM   4792  CA  ASN A 605       8.551  21.150  19.956  1.00  0.65           C  
ATOM   4793  C   ASN A 605       9.971  21.508  20.384  1.00  0.60           C  
ATOM   4794  CB  ASN A 605       8.569  20.418  18.613  1.00  0.58           C  
ATOM   4795  O   ASN A 605      10.847  21.703  19.541  1.00  0.58           O  
ATOM   4796  CG  ASN A 605       7.225  19.815  18.258  1.00  0.55           C  
ATOM   4797  ND2 ASN A 605       6.961  19.675  16.964  1.00  0.56           N  
ATOM   4798  OD1 ASN A 605       6.430  19.477  19.139  1.00  0.55           O  
ATOM   4799  N   ARG A 606      10.137  21.561  21.740  1.00  0.60           N  
ATOM   4800  CA  ARG A 606      11.384  22.039  22.329  1.00  0.62           C  
ATOM   4801  C   ARG A 606      12.286  20.873  22.722  1.00  0.60           C  
ATOM   4802  CB  ARG A 606      11.101  22.917  23.549  1.00  0.58           C  
ATOM   4803  O   ARG A 606      11.807  19.854  23.224  1.00  0.58           O  
ATOM   4804  CG  ARG A 606      10.315  24.179  23.231  1.00  0.56           C  
ATOM   4805  CD  ARG A 606       9.973  24.964  24.490  1.00  0.58           C  
ATOM   4806  NE  ARG A 606       8.549  24.890  24.801  1.00  0.50           N  
ATOM   4807  NH1 ARG A 606       8.700  26.122  26.750  1.00  0.40           N  
ATOM   4808  NH2 ARG A 606       6.671  25.314  26.054  1.00  0.36           N  
ATOM   4809  CZ  ARG A 606       7.977  25.442  25.868  1.00  0.52           C  
ATOM   4810  N   MET A 607      13.454  20.869  22.495  1.00  0.61           N  
ATOM   4811  CA  MET A 607      14.392  19.935  23.112  1.00  0.63           C  
ATOM   4812  C   MET A 607      14.419  20.113  24.626  1.00  0.62           C  
ATOM   4813  CB  MET A 607      15.796  20.125  22.538  1.00  0.59           C  
ATOM   4814  O   MET A 607      14.473  21.240  25.122  1.00  0.61           O  
ATOM   4815  CG  MET A 607      15.902  19.802  21.056  1.00  0.56           C  
ATOM   4816  SD  MET A 607      17.620  19.411  20.542  1.00  0.55           S  
ATOM   4817  CE  MET A 607      17.373  19.165  18.762  1.00  0.47           C  
ATOM   4818  N   ARG A 608      14.167  19.019  25.291  1.00  0.63           N  
ATOM   4819  CA  ARG A 608      14.100  18.990  26.748  1.00  0.63           C  
ATOM   4820  C   ARG A 608      15.393  19.511  27.367  1.00  0.63           C  
ATOM   4821  CB  ARG A 608      13.816  17.571  27.246  1.00  0.60           C  
ATOM   4822  O   ARG A 608      15.366  20.418  28.201  1.00  0.62           O  
ATOM   4823  CG  ARG A 608      13.688  17.462  28.757  1.00  0.58           C  
ATOM   4824  CD  ARG A 608      13.324  16.049  29.191  1.00  0.60           C  
ATOM   4825  NE  ARG A 608      13.271  15.929  30.645  1.00  0.46           N  
ATOM   4826  NH1 ARG A 608      12.725  13.684  30.647  1.00  0.36           N  
ATOM   4827  NH2 ARG A 608      12.967  14.811  32.628  1.00  0.32           N  
ATOM   4828  CZ  ARG A 608      12.988  14.808  31.304  1.00  0.60           C  
ATOM   4829  N   ASN A 609      16.505  19.230  26.947  1.00  0.54           N  
ATOM   4830  CA  ASN A 609      17.831  19.612  27.421  1.00  0.53           C  
ATOM   4831  C   ASN A 609      18.817  19.763  26.267  1.00  0.53           C  
ATOM   4832  CB  ASN A 609      18.353  18.591  28.435  1.00  0.49           C  
ATOM   4833  O   ASN A 609      18.922  18.880  25.414  1.00  0.50           O  
ATOM   4834  CG  ASN A 609      17.422  18.414  29.618  1.00  0.47           C  
ATOM   4835  ND2 ASN A 609      17.079  17.168  29.921  1.00  0.53           N  
ATOM   4836  OD1 ASN A 609      17.014  19.390  30.254  1.00  0.54           O  
ATOM   4837  N   ILE A 610      19.293  20.802  26.089  1.00  0.60           N  
ATOM   4838  CA  ILE A 610      20.438  21.061  25.223  1.00  0.60           C  
ATOM   4839  C   ILE A 610      21.656  21.422  26.072  1.00  0.60           C  
ATOM   4840  CB  ILE A 610      20.138  22.188  24.210  1.00  0.58           C  
ATOM   4841  O   ILE A 610      21.631  22.403  26.818  1.00  0.59           O  
ATOM   4842  CG1 ILE A 610      18.944  21.808  23.327  1.00  0.52           C  
ATOM   4843  CG2 ILE A 610      21.374  22.493  23.359  1.00  0.54           C  
ATOM   4844  CD1 ILE A 610      18.487  22.919  22.392  1.00  0.53           C  
ATOM   4845  N   TYR A 611      22.647  20.425  26.170  1.00  0.46           N  
ATOM   4846  CA  TYR A 611      23.951  20.644  26.785  1.00  0.42           C  
ATOM   4847  C   TYR A 611      24.954  21.167  25.763  1.00  0.45           C  
ATOM   4848  CB  TYR A 611      24.474  19.349  27.413  1.00  0.41           C  
ATOM   4849  O   TYR A 611      25.348  20.444  24.845  1.00  0.42           O  
ATOM   4850  CG  TYR A 611      23.615  18.832  28.542  1.00  0.39           C  
ATOM   4851  CD1 TYR A 611      23.780  19.306  29.842  1.00  0.34           C  
ATOM   4852  CD2 TYR A 611      22.638  17.870  28.311  1.00  0.40           C  
ATOM   4853  CE1 TYR A 611      22.992  18.831  30.885  1.00  0.45           C  
ATOM   4854  CE2 TYR A 611      21.844  17.389  29.347  1.00  0.47           C  
ATOM   4855  OH  TYR A 611      21.245  17.402  31.658  1.00  0.50           O  
ATOM   4856  CZ  TYR A 611      22.028  17.875  30.629  1.00  0.40           C  
ATOM   4857  N   ALA A 612      25.102  22.419  25.649  1.00  0.53           N  
ATOM   4858  CA  ALA A 612      26.144  23.064  24.853  1.00  0.52           C  
ATOM   4859  C   ALA A 612      27.352  23.418  25.715  1.00  0.54           C  
ATOM   4860  CB  ALA A 612      25.595  24.315  24.171  1.00  0.51           C  
ATOM   4861  O   ALA A 612      27.204  23.995  26.795  1.00  0.53           O  
ATOM   4862  N   GLY A 613      28.463  22.698  25.372  1.00  0.40           N  
ATOM   4863  CA  GLY A 613      29.728  23.023  26.010  1.00  0.38           C  
ATOM   4864  C   GLY A 613      30.066  24.501  25.948  1.00  0.40           C  
ATOM   4865  O   GLY A 613      30.729  25.029  26.842  1.00  0.38           O  
ATOM   4866  N   THR A 614      29.515  25.052  24.942  1.00  0.41           N  
ATOM   4867  CA  THR A 614      29.594  26.495  24.746  1.00  0.38           C  
ATOM   4868  C   THR A 614      28.225  27.068  24.389  1.00  0.40           C  
ATOM   4869  CB  THR A 614      30.606  26.855  23.643  1.00  0.37           C  
ATOM   4870  O   THR A 614      27.587  26.618  23.436  1.00  0.37           O  
ATOM   4871  CG2 THR A 614      31.119  28.282  23.810  1.00  0.34           C  
ATOM   4872  OG1 THR A 614      31.716  25.950  23.707  1.00  0.36           O  
ATOM   4873  N   GLY A 615      27.313  27.543  25.331  1.00  0.48           N  
ATOM   4874  CA  GLY A 615      26.074  28.305  25.367  1.00  0.48           C  
ATOM   4875  C   GLY A 615      26.083  29.500  24.433  1.00  0.48           C  
ATOM   4876  O   GLY A 615      27.142  29.918  23.959  1.00  0.45           O  
ATOM   4877  N   ALA A 616      24.930  29.609  23.541  1.00  0.51           N  
ATOM   4878  CA  ALA A 616      24.601  30.703  22.632  1.00  0.51           C  
ATOM   4879  C   ALA A 616      25.561  31.876  22.816  1.00  0.51           C  
ATOM   4880  CB  ALA A 616      23.160  31.160  22.848  1.00  0.48           C  
ATOM   4881  O   ALA A 616      25.811  32.311  23.942  1.00  0.50           O  
ATOM   4882  N   ILE A 617      26.512  31.946  21.902  1.00  0.42           N  
ATOM   4883  CA  ILE A 617      27.367  33.108  21.685  1.00  0.41           C  
ATOM   4884  C   ILE A 617      26.507  34.365  21.564  1.00  0.42           C  
ATOM   4885  CB  ILE A 617      28.246  32.937  20.426  1.00  0.36           C  
ATOM   4886  O   ILE A 617      25.709  34.491  20.632  1.00  0.39           O  
ATOM   4887  CG1 ILE A 617      29.117  31.682  20.551  1.00  0.32           C  
ATOM   4888  CG2 ILE A 617      29.108  34.182  20.196  1.00  0.33           C  
ATOM   4889  CD1 ILE A 617      29.927  31.364  19.301  1.00  0.29           C  
ATOM   4890  N   ASN A 618      25.946  34.965  22.591  1.00  0.55           N  
ATOM   4891  CA  ASN A 618      25.528  36.360  22.677  1.00  0.55           C  
ATOM   4892  C   ASN A 618      26.618  37.304  22.179  1.00  0.55           C  
ATOM   4893  CB  ASN A 618      25.134  36.714  24.113  1.00  0.50           C  
ATOM   4894  O   ASN A 618      27.747  37.270  22.671  1.00  0.53           O  
ATOM   4895  CG  ASN A 618      23.634  36.691  24.329  1.00  0.48           C  
ATOM   4896  ND2 ASN A 618      23.218  36.536  25.581  1.00  0.44           N  
ATOM   4897  OD1 ASN A 618      22.855  36.812  23.380  1.00  0.49           O  
ATOM   4898  N   THR A 619      26.526  37.719  20.918  1.00  0.48           N  
ATOM   4899  CA  THR A 619      27.301  38.862  20.447  1.00  0.47           C  
ATOM   4900  C   THR A 619      26.926  40.124  21.218  1.00  0.50           C  
ATOM   4901  CB  THR A 619      27.090  39.096  18.939  1.00  0.44           C  
ATOM   4902  O   THR A 619      25.744  40.392  21.443  1.00  0.48           O  
ATOM   4903  CG2 THR A 619      25.636  39.440  18.634  1.00  0.39           C  
ATOM   4904  OG1 THR A 619      27.925  40.177  18.508  1.00  0.45           O  
ATOM   4905  N   SER A 620      27.982  40.686  21.884  1.00  0.67           N  
ATOM   4906  CA  SER A 620      27.989  42.030  22.451  1.00  0.70           C  
ATOM   4907  C   SER A 620      28.425  43.064  21.418  1.00  0.69           C  
ATOM   4908  CB  SER A 620      28.911  42.094  23.669  1.00  0.63           C  
ATOM   4909  O   SER A 620      28.790  44.187  21.772  1.00  0.67           O  
ATOM   4910  OG  SER A 620      28.511  41.156  24.653  1.00  0.61           O  
ATOM   4911  N   ASP A 621      28.434  42.850  20.206  1.00  0.66           N  
ATOM   4912  CA  ASP A 621      28.847  43.806  19.183  1.00  0.72           C  
ATOM   4913  C   ASP A 621      27.752  44.839  18.923  1.00  0.73           C  
ATOM   4914  CB  ASP A 621      29.206  43.082  17.884  1.00  0.67           C  
ATOM   4915  O   ASP A 621      26.583  44.484  18.761  1.00  0.75           O  
ATOM   4916  CG  ASP A 621      29.900  43.981  16.876  1.00  0.65           C  
ATOM   4917  OD1 ASP A 621      29.399  45.093  16.604  1.00  0.75           O  
ATOM   4918  OD2 ASP A 621      30.956  43.572  16.346  1.00  0.83           O  
ATOM   4919  N   GLU A 622      28.170  46.074  18.898  1.00  0.77           N  
ATOM   4920  CA  GLU A 622      27.282  47.227  18.781  1.00  0.81           C  
ATOM   4921  C   GLU A 622      26.522  47.207  17.458  1.00  0.80           C  
ATOM   4922  CB  GLU A 622      28.073  48.531  18.913  1.00  0.78           C  
ATOM   4923  O   GLU A 622      25.359  47.610  17.398  1.00  0.78           O  
ATOM   4924  CG  GLU A 622      27.210  49.783  18.856  1.00  0.77           C  
ATOM   4925  CD  GLU A 622      27.992  51.063  19.106  1.00  0.76           C  
ATOM   4926  OE1 GLU A 622      29.233  50.996  19.256  1.00  0.82           O  
ATOM   4927  OE2 GLU A 622      27.358  52.140  19.153  1.00  0.84           O  
ATOM   4928  N   ARG A 623      27.171  46.561  16.406  1.00  0.79           N  
ATOM   4929  CA  ARG A 623      26.630  46.533  15.051  1.00  0.80           C  
ATOM   4930  C   ARG A 623      25.411  45.620  14.968  1.00  0.73           C  
ATOM   4931  CB  ARG A 623      27.697  46.074  14.055  1.00  0.75           C  
ATOM   4932  O   ARG A 623      24.638  45.693  14.010  1.00  0.69           O  
ATOM   4933  CG  ARG A 623      28.904  46.995  13.978  1.00  0.73           C  
ATOM   4934  CD  ARG A 623      30.027  46.384  13.152  1.00  0.72           C  
ATOM   4935  NE  ARG A 623      30.544  45.163  13.763  1.00  0.73           N  
ATOM   4936  NH1 ARG A 623      31.889  44.590  11.975  1.00  0.53           N  
ATOM   4937  NH2 ARG A 623      31.819  43.254  13.836  1.00  0.48           N  
ATOM   4938  CZ  ARG A 623      31.416  44.338  13.190  1.00  0.77           C
[truncated: 78,035 more chars]
