# Supplementary material for: DepoScope: Accurate phage depolymerase annotation and domain delineation using large language models
Source: PLoS Comput Biol. 2024 Aug 5;20(8):e1011831. doi: 10.1371/journal.pcbi.1011831 (PMC11326577; doi:10.1371/journal.pcbi.1011831)
Supplement: S1 Data — (ZIP) [file pcbi.1011831.s003.zip › FN_FP_deposcope_032024/False_positives/NC_005344.1__NP_958184.pdb]

PARENT N/A
ATOM      1  N   MET A   1      -1.085  33.047  33.155  1.00  0.73           N  
ATOM      2  CA  MET A   1      -0.181  32.154  32.436  1.00  0.80           C  
ATOM      3  C   MET A   1      -0.716  31.845  31.042  1.00  0.78           C  
ATOM      4  CB  MET A   1       0.024  30.854  33.217  1.00  0.71           C  
ATOM      5  O   MET A   1      -1.831  31.342  30.898  1.00  0.73           O  
ATOM      6  CG  MET A   1       0.842  31.025  34.487  1.00  0.64           C  
ATOM      7  SD  MET A   1       1.113  29.438  35.367  1.00  0.70           S  
ATOM      8  CE  MET A   1       1.769  30.054  36.943  1.00  0.61           C  
ATOM      9  N   PRO A   2      -0.007  32.179  29.985  1.00  0.80           N  
ATOM     10  CA  PRO A   2      -0.550  31.836  28.669  1.00  0.81           C  
ATOM     11  C   PRO A   2      -0.607  30.329  28.428  1.00  0.82           C  
ATOM     12  CB  PRO A   2       0.426  32.507  27.699  1.00  0.78           C  
ATOM     13  O   PRO A   2       0.339  29.610  28.763  1.00  0.80           O  
ATOM     14  CG  PRO A   2       1.722  32.566  28.441  1.00  0.74           C  
ATOM     15  CD  PRO A   2       1.427  32.729  29.904  1.00  0.74           C  
ATOM     16  N   ILE A   3      -1.767  29.841  28.083  1.00  0.79           N  
ATOM     17  CA  ILE A   3      -1.962  28.500  27.542  1.00  0.82           C  
ATOM     18  C   ILE A   3      -1.701  28.507  26.038  1.00  0.79           C  
ATOM     19  CB  ILE A   3      -3.384  27.973  27.837  1.00  0.78           C  
ATOM     20  O   ILE A   3      -2.316  29.279  25.298  1.00  0.76           O  
ATOM     21  CG1 ILE A   3      -3.642  27.948  29.348  1.00  0.74           C  
ATOM     22  CG2 ILE A   3      -3.584  26.584  27.224  1.00  0.70           C  
ATOM     23  CD1 ILE A   3      -5.070  27.583  29.727  1.00  0.72           C  
ATOM     24  N   GLN A   4      -0.818  27.658  25.672  1.00  0.80           N  
ATOM     25  CA  GLN A   4      -0.550  27.461  24.252  1.00  0.82           C  
ATOM     26  C   GLN A   4      -1.029  26.089  23.786  1.00  0.82           C  
ATOM     27  CB  GLN A   4       0.942  27.624  23.958  1.00  0.79           C  
ATOM     28  O   GLN A   4      -0.643  25.066  24.355  1.00  0.81           O  
ATOM     29  CG  GLN A   4       1.290  27.545  22.478  1.00  0.71           C  
ATOM     30  CD  GLN A   4       2.742  27.884  22.198  1.00  0.68           C  
ATOM     31  NE2 GLN A   4       3.169  27.682  20.956  1.00  0.59           N  
ATOM     32  OE1 GLN A   4       3.474  28.324  23.090  1.00  0.68           O  
ATOM     33  N   GLN A   5      -1.850  26.039  22.730  1.00  0.80           N  
ATOM     34  CA  GLN A   5      -2.239  24.797  22.070  1.00  0.81           C  
ATOM     35  C   GLN A   5      -1.073  24.202  21.285  1.00  0.80           C  
ATOM     36  CB  GLN A   5      -3.431  25.033  21.141  1.00  0.78           C  
ATOM     37  O   GLN A   5      -0.375  24.917  20.564  1.00  0.78           O  
ATOM     38  CG  GLN A   5      -4.704  25.449  21.867  1.00  0.72           C  
ATOM     39  CD  GLN A   5      -5.247  24.359  22.771  1.00  0.69           C  
ATOM     40  NE2 GLN A   5      -5.975  24.757  23.808  1.00  0.61           N  
ATOM     41  OE1 GLN A   5      -5.014  23.168  22.538  1.00  0.69           O  
ATOM     42  N   LEU A   6      -0.855  22.904  21.471  1.00  0.78           N  
ATOM     43  CA  LEU A   6       0.177  22.169  20.749  1.00  0.79           C  
ATOM     44  C   LEU A   6      -0.418  21.423  19.559  1.00  0.78           C  
ATOM     45  CB  LEU A   6       0.885  21.182  21.682  1.00  0.76           C  
ATOM     46  O   LEU A   6      -1.311  20.590  19.727  1.00  0.74           O  
ATOM     47  CG  LEU A   6       1.656  21.792  22.854  1.00  0.72           C  
ATOM     48  CD1 LEU A   6       2.292  20.693  23.699  1.00  0.67           C  
ATOM     49  CD2 LEU A   6       2.716  22.765  22.349  1.00  0.68           C  
ATOM     50  N   PRO A   7       0.010  21.776  18.389  1.00  0.74           N  
ATOM     51  CA  PRO A   7      -0.419  20.963  17.248  1.00  0.74           C  
ATOM     52  C   PRO A   7       0.166  19.553  17.276  1.00  0.75           C  
ATOM     53  CB  PRO A   7       0.101  21.747  16.041  1.00  0.72           C  
ATOM     54  O   PRO A   7       1.388  19.387  17.285  1.00  0.73           O  
ATOM     55  CG  PRO A   7       1.333  22.436  16.534  1.00  0.69           C  
ATOM     56  CD  PRO A   7       1.156  22.740  17.994  1.00  0.68           C  
ATOM     57  N   LEU A   8      -0.556  18.492  17.405  1.00  0.71           N  
ATOM     58  CA  LEU A   8      -0.131  17.098  17.457  1.00  0.69           C  
ATOM     59  C   LEU A   8       0.275  16.602  16.073  1.00  0.68           C  
ATOM     60  CB  LEU A   8      -1.249  16.217  18.020  1.00  0.66           C  
ATOM     61  O   LEU A   8       1.149  15.741  15.949  1.00  0.63           O  
ATOM     62  CG  LEU A   8      -1.610  16.437  19.490  1.00  0.67           C  
ATOM     63  CD1 LEU A   8      -2.726  15.485  19.910  1.00  0.66           C  
ATOM     64  CD2 LEU A   8      -0.383  16.254  20.376  1.00  0.69           C  
ATOM     65  N   MET A   9      -0.074  17.087  14.837  1.00  0.63           N  
ATOM     66  CA  MET A   9       0.246  16.565  13.512  1.00  0.62           C  
ATOM     67  C   MET A   9       1.075  17.568  12.717  1.00  0.61           C  
ATOM     68  CB  MET A   9      -1.033  16.221  12.746  1.00  0.54           C  
ATOM     69  O   MET A   9       1.450  17.303  11.574  1.00  0.56           O  
ATOM     70  CG  MET A   9      -1.778  15.020  13.305  1.00  0.49           C  
ATOM     71  SD  MET A   9      -1.586  13.524  12.260  1.00  0.50           S  
ATOM     72  CE  MET A   9      -2.191  14.162  10.673  1.00  0.38           C  
ATOM     73  N   LYS A  10       1.377  18.755  13.210  1.00  0.51           N  
ATOM     74  CA  LYS A  10       2.215  19.596  12.361  1.00  0.50           C  
ATOM     75  C   LYS A  10       3.662  19.111  12.363  1.00  0.51           C  
ATOM     76  CB  LYS A  10       2.150  21.054  12.819  1.00  0.45           C  
ATOM     77  O   LYS A  10       4.352  19.205  13.380  1.00  0.47           O  
ATOM     78  CG  LYS A  10       1.012  21.849  12.196  1.00  0.40           C  
ATOM     79  CD  LYS A  10       1.133  23.335  12.507  1.00  0.42           C  
ATOM     80  CE  LYS A  10      -0.001  24.133  11.877  1.00  0.33           C  
ATOM     81  NZ  LYS A  10       0.140  25.597  12.139  1.00  0.32           N  
ATOM     82  N   GLY A  11       3.921  17.986  11.486  1.00  0.47           N  
ATOM     83  CA  GLY A  11       5.346  17.802  11.264  1.00  0.46           C  
ATOM     84  C   GLY A  11       6.157  19.058  11.519  1.00  0.47           C  
ATOM     85  O   GLY A  11       5.598  20.151  11.633  1.00  0.45           O  
ATOM     86  N   VAL A  12       7.414  18.986  12.015  1.00  0.40           N  
ATOM     87  CA  VAL A  12       8.366  20.076  12.200  1.00  0.42           C  
ATOM     88  C   VAL A  12       8.310  21.020  11.001  1.00  0.40           C  
ATOM     89  CB  VAL A  12       9.805  19.546  12.393  1.00  0.37           C  
ATOM     90  O   VAL A  12       8.492  20.595   9.858  1.00  0.39           O  
ATOM     91  CG1 VAL A  12      10.735  20.666  12.854  1.00  0.31           C  
ATOM     92  CG2 VAL A  12       9.817  18.391  13.394  1.00  0.32           C  
ATOM     93  N   GLY A  13       7.365  22.011  10.947  1.00  0.43           N  
ATOM     94  CA  GLY A  13       7.244  23.157  10.060  1.00  0.43           C  
ATOM     95  C   GLY A  13       8.580  23.653   9.539  1.00  0.43           C  
ATOM     96  O   GLY A  13       9.613  23.459  10.182  1.00  0.41           O  
ATOM     97  N   LYS A  14       8.629  23.927   8.210  1.00  0.43           N  
ATOM     98  CA  LYS A  14       9.628  24.540   7.339  1.00  0.44           C  
ATOM     99  C   LYS A  14      10.552  25.465   8.126  1.00  0.43           C  
ATOM    100  CB  LYS A  14       8.950  25.316   6.208  1.00  0.40           C  
ATOM    101  O   LYS A  14      11.596  25.883   7.622  1.00  0.41           O  
ATOM    102  CG  LYS A  14       8.400  24.434   5.096  1.00  0.38           C  
ATOM    103  CD  LYS A  14       7.877  25.265   3.931  1.00  0.41           C  
ATOM    104  CE  LYS A  14       7.338  24.384   2.812  1.00  0.34           C  
ATOM    105  NZ  LYS A  14       6.817  25.195   1.671  1.00  0.35           N  
ATOM    106  N   ASP A  15      10.096  25.948   9.258  1.00  0.42           N  
ATOM    107  CA  ASP A  15      10.746  27.130   9.815  1.00  0.44           C  
ATOM    108  C   ASP A  15      12.070  26.765  10.484  1.00  0.42           C  
ATOM    109  CB  ASP A  15       9.825  27.827  10.818  1.00  0.38           C  
ATOM    110  O   ASP A  15      12.878  27.643  10.792  1.00  0.40           O  
ATOM    111  CG  ASP A  15       8.836  28.772  10.158  1.00  0.37           C  
ATOM    112  OD1 ASP A  15       9.083  29.212   9.015  1.00  0.37           O  
ATOM    113  OD2 ASP A  15       7.801  29.081  10.788  1.00  0.38           O  
ATOM    114  N   PHE A  16      12.485  25.509  10.520  1.00  0.45           N  
ATOM    115  CA  PHE A  16      13.755  25.203  11.169  1.00  0.47           C  
ATOM    116  C   PHE A  16      14.809  24.815  10.140  1.00  0.46           C  
ATOM    117  CB  PHE A  16      13.580  24.077  12.192  1.00  0.43           C  
ATOM    118  O   PHE A  16      14.925  23.643   9.774  1.00  0.44           O  
ATOM    119  CG  PHE A  16      12.786  24.478  13.406  1.00  0.41           C  
ATOM    120  CD1 PHE A  16      13.394  25.143  14.463  1.00  0.39           C  
ATOM    121  CD2 PHE A  16      11.430  24.189  13.490  1.00  0.41           C  
ATOM    122  CE1 PHE A  16      12.662  25.515  15.588  1.00  0.40           C  
ATOM    123  CE2 PHE A  16      10.692  24.558  14.611  1.00  0.42           C  
ATOM    124  CZ  PHE A  16      11.310  25.220  15.659  1.00  0.38           C  
ATOM    125  N   ARG A  17      15.205  25.724   9.301  1.00  0.45           N  
ATOM    126  CA  ARG A  17      16.233  25.634   8.269  1.00  0.46           C  
ATOM    127  C   ARG A  17      17.411  24.790   8.742  1.00  0.45           C  
ATOM    128  CB  ARG A  17      16.715  27.030   7.867  1.00  0.41           C  
ATOM    129  O   ARG A  17      18.167  24.257   7.926  1.00  0.42           O  
ATOM    130  CG  ARG A  17      15.706  27.818   7.047  1.00  0.38           C  
ATOM    131  CD  ARG A  17      16.293  29.128   6.539  1.00  0.39           C  
ATOM    132  NE  ARG A  17      15.253  30.034   6.059  1.00  0.35           N  
ATOM    133  NH1 ARG A  17      16.718  31.540   5.100  1.00  0.27           N  
ATOM    134  NH2 ARG A  17      14.458  31.909   4.998  1.00  0.24           N  
ATOM    135  CZ  ARG A  17      15.479  31.159   5.387  1.00  0.34           C  
ATOM    136  N   ASN A  18      17.540  24.580  10.057  1.00  0.44           N  
ATOM    137  CA  ASN A  18      18.764  23.931  10.514  1.00  0.47           C  
ATOM    138  C   ASN A  18      18.466  22.636  11.263  1.00  0.44           C  
ATOM    139  CB  ASN A  18      19.578  24.880  11.396  1.00  0.40           C  
ATOM    140  O   ASN A  18      19.383  21.966  11.742  1.00  0.41           O  
ATOM    141  CG  ASN A  18      20.109  26.077  10.632  1.00  0.38           C  
ATOM    142  ND2 ASN A  18      20.419  27.150  11.351  1.00  0.29           N  
ATOM    143  OD1 ASN A  18      20.238  26.039   9.405  1.00  0.37           O  
ATOM    144  N   ALA A  19      17.189  22.267  11.467  1.00  0.46           N  
ATOM    145  CA  ALA A  19      16.896  20.919  11.946  1.00  0.46           C  
ATOM    146  C   ALA A  19      16.851  19.924  10.790  1.00  0.46           C  
ATOM    147  CB  ALA A  19      15.574  20.902  12.711  1.00  0.43           C  
ATOM    148  O   ALA A  19      16.280  20.212   9.736  1.00  0.45           O  
ATOM    149  N   ASP A  20      17.979  19.166  10.511  1.00  0.49           N  
ATOM    150  CA  ASP A  20      17.753  17.985   9.683  1.00  0.48           C  
ATOM    151  C   ASP A  20      16.276  17.599   9.669  1.00  0.49           C  
ATOM    152  CB  ASP A  20      18.600  16.811  10.180  1.00  0.45           C  
ATOM    153  O   ASP A  20      15.641  17.516  10.722  1.00  0.47           O  
ATOM    154  CG  ASP A  20      20.063  16.930   9.794  1.00  0.41           C  
ATOM    155  OD1 ASP A  20      20.373  17.568   8.765  1.00  0.41           O  
ATOM    156  OD2 ASP A  20      20.915  16.378  10.524  1.00  0.41           O  
ATOM    157  N   TYR A  21      15.454  18.257   8.889  1.00  0.48           N  
ATOM    158  CA  TYR A  21      14.071  17.895   8.599  1.00  0.50           C  
ATOM    159  C   TYR A  21      13.764  16.483   9.085  1.00  0.48           C  
ATOM    160  CB  TYR A  21      13.790  18.003   7.097  1.00  0.43           C  
ATOM    161  O   TYR A  21      14.097  15.503   8.415  1.00  0.46           O  
ATOM    162  CG  TYR A  21      13.237  19.343   6.678  1.00  0.41           C  
ATOM    163  CD1 TYR A  21      11.868  19.597   6.719  1.00  0.36           C  
ATOM    164  CD2 TYR A  21      14.082  20.357   6.239  1.00  0.37           C  
ATOM    165  CE1 TYR A  21      11.354  20.830   6.332  1.00  0.33           C  
ATOM    166  CE2 TYR A  21      13.578  21.594   5.849  1.00  0.38           C  
ATOM    167  OH  TYR A  21      11.711  23.043   5.515  1.00  0.23           O  
ATOM    168  CZ  TYR A  21      12.215  21.821   5.900  1.00  0.33           C  
ATOM    169  N   ILE A  22      13.753  16.271  10.348  1.00  0.53           N  
ATOM    170  CA  ILE A  22      13.175  14.987  10.728  1.00  0.52           C  
ATOM    171  C   ILE A  22      11.658  15.117  10.840  1.00  0.53           C  
ATOM    172  CB  ILE A  22      13.769  14.471  12.058  1.00  0.47           C  
ATOM    173  O   ILE A  22      11.142  15.577  11.861  1.00  0.51           O  
ATOM    174  CG1 ILE A  22      15.298  14.412  11.973  1.00  0.39           C  
ATOM    175  CG2 ILE A  22      13.187  13.100  12.413  1.00  0.41           C  
ATOM    176  CD1 ILE A  22      15.974  13.982  13.267  1.00  0.39           C  
ATOM    177  N   ASP A  23      11.037  15.519   9.721  1.00  0.60           N  
ATOM    178  CA  ASP A  23       9.615  15.209   9.836  1.00  0.60           C  
ATOM    179  C   ASP A  23       9.397  13.898  10.588  1.00  0.61           C  
ATOM    180  CB  ASP A  23       8.968  15.136   8.452  1.00  0.54           C  
ATOM    181  O   ASP A  23       9.674  12.820  10.058  1.00  0.57           O  
ATOM    182  CG  ASP A  23       8.442  16.477   7.971  1.00  0.50           C  
ATOM    183  OD1 ASP A  23       8.326  17.415   8.788  1.00  0.50           O  
ATOM    184  OD2 ASP A  23       8.139  16.595   6.764  1.00  0.51           O  
ATOM    185  N   TYR A  24       9.219  14.111  11.905  1.00  0.76           N  
ATOM    186  CA  TYR A  24       8.797  12.953  12.686  1.00  0.76           C  
ATOM    187  C   TYR A  24       7.408  12.489  12.265  1.00  0.78           C  
ATOM    188  CB  TYR A  24       8.807  13.281  14.182  1.00  0.73           C  
ATOM    189  O   TYR A  24       6.424  13.209  12.448  1.00  0.74           O  
ATOM    190  CG  TYR A  24      10.189  13.517  14.742  1.00  0.69           C  
ATOM    191  CD1 TYR A  24      11.032  12.449  15.042  1.00  0.65           C  
ATOM    192  CD2 TYR A  24      10.654  14.807  14.974  1.00  0.66           C  
ATOM    193  CE1 TYR A  24      12.305  12.661  15.561  1.00  0.61           C  
ATOM    194  CE2 TYR A  24      11.925  15.031  15.492  1.00  0.61           C  
ATOM    195  OH  TYR A  24      14.001  14.170  16.295  1.00  0.52           O  
ATOM    196  CZ  TYR A  24      12.742  13.954  15.782  1.00  0.59           C  
ATOM    197  N   LEU A  25       7.435  11.464  11.505  1.00  0.84           N  
ATOM    198  CA  LEU A  25       6.199  10.813  11.084  1.00  0.85           C  
ATOM    199  C   LEU A  25       5.523  10.117  12.260  1.00  0.85           C  
ATOM    200  CB  LEU A  25       6.479   9.802   9.969  1.00  0.84           C  
ATOM    201  O   LEU A  25       6.182   9.425  13.040  1.00  0.85           O  
ATOM    202  CG  LEU A  25       7.111  10.358   8.692  1.00  0.84           C  
ATOM    203  CD1 LEU A  25       7.470   9.222   7.741  1.00  0.82           C  
ATOM    204  CD2 LEU A  25       6.170  11.350   8.017  1.00  0.83           C  
ATOM    205  N   PRO A  26       4.279  10.429  12.591  1.00  0.87           N  
ATOM    206  CA  PRO A  26       3.575   9.578  13.553  1.00  0.88           C  
ATOM    207  C   PRO A  26       3.695   8.092  13.225  1.00  0.89           C  
ATOM    208  CB  PRO A  26       2.122  10.047  13.440  1.00  0.87           C  
ATOM    209  O   PRO A  26       3.795   7.720  12.053  1.00  0.89           O  
ATOM    210  CG  PRO A  26       1.990  10.547  12.038  1.00  0.85           C  
ATOM    211  CD  PRO A  26       3.326  11.065  11.588  1.00  0.84           C  
ATOM    212  N   VAL A  27       3.737   7.239  14.268  1.00  0.90           N  
ATOM    213  CA  VAL A  27       3.762   5.787  14.126  1.00  0.90           C  
ATOM    214  C   VAL A  27       2.425   5.200  14.573  1.00  0.91           C  
ATOM    215  CB  VAL A  27       4.918   5.158  14.935  1.00  0.90           C  
ATOM    216  O   VAL A  27       1.957   5.479  15.679  1.00  0.90           O  
ATOM    217  CG1 VAL A  27       4.954   3.644  14.737  1.00  0.89           C  
ATOM    218  CG2 VAL A  27       6.252   5.785  14.535  1.00  0.89           C  
ATOM    219  N   ASN A  28       1.740   4.469  13.691  1.00  0.92           N  
ATOM    220  CA  ASN A  28       0.480   3.755  13.868  1.00  0.93           C  
ATOM    221  C   ASN A  28      -0.656   4.704  14.237  1.00  0.92           C  
ATOM    222  CB  ASN A  28       0.628   2.664  14.932  1.00  0.92           C  
ATOM    223  O   ASN A  28      -1.567   4.331  14.978  1.00  0.91           O  
ATOM    224  CG  ASN A  28       1.583   1.565  14.513  1.00  0.92           C  
ATOM    225  ND2 ASN A  28       2.129   0.849  15.489  1.00  0.91           N  
ATOM    226  OD1 ASN A  28       1.830   1.361  13.321  1.00  0.91           O  
ATOM    227  N   MET A  29      -0.619   5.976  13.753  1.00  0.92           N  
ATOM    228  CA  MET A  29      -1.624   7.010  13.982  1.00  0.92           C  
ATOM    229  C   MET A  29      -2.057   7.649  12.666  1.00  0.91           C  
ATOM    230  CB  MET A  29      -1.087   8.081  14.932  1.00  0.91           C  
ATOM    231  O   MET A  29      -1.216   8.002  11.837  1.00  0.90           O  
ATOM    232  CG  MET A  29      -0.658   7.540  16.286  1.00  0.88           C  
ATOM    233  SD  MET A  29      -2.082   7.012  17.316  1.00  0.87           S  
ATOM    234  CE  MET A  29      -2.856   8.621  17.642  1.00  0.80           C  
ATOM    235  N   LEU A  30      -3.349   7.855  12.521  1.00  0.91           N  
ATOM    236  CA  LEU A  30      -3.966   8.582  11.418  1.00  0.90           C  
ATOM    237  C   LEU A  30      -4.622   9.867  11.913  1.00  0.89           C  
ATOM    238  CB  LEU A  30      -5.004   7.706  10.711  1.00  0.90           C  
ATOM    239  O   LEU A  30      -5.177   9.902  13.013  1.00  0.88           O  
ATOM    240  CG  LEU A  30      -4.477   6.432  10.048  1.00  0.90           C  
ATOM    241  CD1 LEU A  30      -5.633   5.602   9.501  1.00  0.88           C  
ATOM    242  CD2 LEU A  30      -3.489   6.777   8.938  1.00  0.88           C  
ATOM    243  N   ALA A  31      -4.557  10.900  11.045  1.00  0.85           N  
ATOM    244  CA  ALA A  31      -5.353  12.101  11.283  1.00  0.85           C  
ATOM    245  C   ALA A  31      -6.826  11.853  10.972  1.00  0.85           C  
ATOM    246  CB  ALA A  31      -4.824  13.265  10.448  1.00  0.83           C  
ATOM    247  O   ALA A  31      -7.165  11.362   9.893  1.00  0.83           O  
ATOM    248  N   THR A  32      -7.702  12.188  11.868  1.00  0.81           N  
ATOM    249  CA  THR A  32      -9.133  12.063  11.616  1.00  0.81           C  
ATOM    250  C   THR A  32      -9.583  13.060  10.552  1.00  0.81           C  
ATOM    251  CB  THR A  32      -9.948  12.281  12.904  1.00  0.79           C  
ATOM    252  O   THR A  32      -9.287  14.253  10.646  1.00  0.79           O  
ATOM    253  CG2 THR A  32     -11.430  12.007  12.670  1.00  0.71           C  
ATOM    254  OG1 THR A  32      -9.466  11.397  13.923  1.00  0.73           O  
ATOM    255  N   PRO A  33     -10.303  12.627   9.605  1.00  0.79           N  
ATOM    256  CA  PRO A  33     -10.834  13.525   8.577  1.00  0.78           C  
ATOM    257  C   PRO A  33     -11.757  14.598   9.151  1.00  0.78           C  
ATOM    258  CB  PRO A  33     -11.602  12.583   7.647  1.00  0.77           C  
ATOM    259  O   PRO A  33     -12.497  14.336  10.103  1.00  0.75           O  
ATOM    260  CG  PRO A  33     -10.979  11.242   7.862  1.00  0.77           C  
ATOM    261  CD  PRO A  33     -10.553  11.139   9.298  1.00  0.77           C  
ATOM    262  N   LYS A  34     -11.706  15.804   8.680  1.00  0.74           N  
ATOM    263  CA  LYS A  34     -12.444  16.977   9.138  1.00  0.73           C  
ATOM    264  C   LYS A  34     -13.948  16.718   9.130  1.00  0.73           C  
ATOM    265  CB  LYS A  34     -12.117  18.191   8.266  1.00  0.70           C  
ATOM    266  O   LYS A  34     -14.681  17.263   9.959  1.00  0.70           O  
ATOM    267  CG  LYS A  34     -12.655  19.506   8.810  1.00  0.66           C  
ATOM    268  CD  LYS A  34     -12.290  20.676   7.905  1.00  0.65           C  
ATOM    269  CE  LYS A  34     -12.924  21.975   8.386  1.00  0.56           C  
ATOM    270  NZ  LYS A  34     -12.596  23.118   7.483  1.00  0.52           N  
ATOM    271  N   GLU A  35     -14.421  16.098   8.188  1.00  0.66           N  
ATOM    272  CA  GLU A  35     -15.839  15.842   7.954  1.00  0.66           C  
ATOM    273  C   GLU A  35     -16.494  15.207   9.177  1.00  0.66           C  
ATOM    274  CB  GLU A  35     -16.028  14.943   6.729  1.00  0.60           C  
ATOM    275  O   GLU A  35     -17.685  15.407   9.424  1.00  0.63           O  
ATOM    276  CG  GLU A  35     -15.569  15.577   5.424  1.00  0.55           C  
ATOM    277  CD  GLU A  35     -15.480  14.586   4.275  1.00  0.56           C  
ATOM    278  OE1 GLU A  35     -15.852  13.406   4.461  1.00  0.58           O  
ATOM    279  OE2 GLU A  35     -15.033  14.994   3.179  1.00  0.50           O  
ATOM    280  N   ILE A  36     -15.748  14.566   9.968  1.00  0.62           N  
ATOM    281  CA  ILE A  36     -16.326  13.770  11.046  1.00  0.61           C  
ATOM    282  C   ILE A  36     -16.502  14.637  12.290  1.00  0.61           C  
ATOM    283  CB  ILE A  36     -15.451  12.539  11.370  1.00  0.57           C  
ATOM    284  O   ILE A  36     -17.481  14.487  13.026  1.00  0.59           O  
ATOM    285  CG1 ILE A  36     -15.326  11.633  10.140  1.00  0.53           C  
ATOM    286  CG2 ILE A  36     -16.025  11.767  12.562  1.00  0.54           C  
ATOM    287  CD1 ILE A  36     -14.439  10.415  10.355  1.00  0.54           C  
ATOM    288  N   LEU A  37     -15.662  15.638  12.484  1.00  0.52           N  
ATOM    289  CA  LEU A  37     -15.759  16.115  13.859  1.00  0.51           C  
ATOM    290  C   LEU A  37     -15.664  17.636  13.914  1.00  0.52           C  
ATOM    291  CB  LEU A  37     -14.659  15.492  14.722  1.00  0.46           C  
ATOM    292  O   LEU A  37     -15.761  18.230  14.991  1.00  0.50           O  
ATOM    293  CG  LEU A  37     -14.770  13.988  14.979  1.00  0.43           C  
ATOM    294  CD1 LEU A  37     -13.539  13.486  15.727  1.00  0.40           C  
ATOM    295  CD2 LEU A  37     -16.041  13.671  15.759  1.00  0.43           C  
ATOM    296  N   ASN A  38     -16.329  18.384  13.063  1.00  0.59           N  
ATOM    297  CA  ASN A  38     -16.141  19.830  13.117  1.00  0.58           C  
ATOM    298  C   ASN A  38     -14.958  20.209  14.003  1.00  0.58           C  
ATOM    299  CB  ASN A  38     -17.415  20.519  13.610  1.00  0.53           C  
ATOM    300  O   ASN A  38     -14.829  21.364  14.414  1.00  0.55           O  
ATOM    301  CG  ASN A  38     -18.508  20.548  12.559  1.00  0.50           C  
ATOM    302  ND2 ASN A  38     -19.759  20.541  13.004  1.00  0.49           N  
ATOM    303  OD1 ASN A  38     -18.229  20.575  11.358  1.00  0.51           O  
ATOM    304  N   SER A  39     -14.123  19.225  14.364  1.00  0.56           N  
ATOM    305  CA  SER A  39     -13.004  19.330  15.294  1.00  0.55           C  
ATOM    306  C   SER A  39     -11.669  19.201  14.569  1.00  0.55           C  
ATOM    307  CB  SER A  39     -13.108  18.261  16.382  1.00  0.50           C  
ATOM    308  O   SER A  39     -11.520  18.364  13.676  1.00  0.52           O  
ATOM    309  OG  SER A  39     -12.989  16.963  15.825  1.00  0.47           O  
ATOM    310  N   SER A  40     -10.804  20.209  14.636  1.00  0.56           N  
ATOM    311  CA  SER A  40      -9.443  20.469  14.180  1.00  0.55           C  
ATOM    312  C   SER A  40      -8.470  19.428  14.722  1.00  0.55           C  
ATOM    313  CB  SER A  40      -8.993  21.868  14.604  1.00  0.50           C  
ATOM    314  O   SER A  40      -8.029  19.520  15.870  1.00  0.53           O  
ATOM    315  OG  SER A  40      -9.092  22.023  16.009  1.00  0.48           O  
ATOM    316  N   GLY A  41      -8.448  18.141  14.053  1.00  0.65           N  
ATOM    317  CA  GLY A  41      -7.300  17.281  13.814  1.00  0.63           C  
ATOM    318  C   GLY A  41      -7.061  16.280  14.928  1.00  0.65           C  
ATOM    319  O   GLY A  41      -6.097  16.405  15.686  1.00  0.61           O  
ATOM    320  N   TYR A  42      -8.036  15.423  15.351  1.00  0.80           N  
ATOM    321  CA  TYR A  42      -7.774  14.279  16.217  1.00  0.80           C  
ATOM    322  C   TYR A  42      -6.873  13.264  15.523  1.00  0.81           C  
ATOM    323  CB  TYR A  42      -9.086  13.610  16.638  1.00  0.78           C  
ATOM    324  O   TYR A  42      -6.930  13.109  14.300  1.00  0.79           O  
ATOM    325  CG  TYR A  42     -10.078  14.561  17.262  1.00  0.72           C  
ATOM    326  CD1 TYR A  42      -9.942  14.970  18.587  1.00  0.67           C  
ATOM    327  CD2 TYR A  42     -11.155  15.051  16.530  1.00  0.68           C  
ATOM    328  CE1 TYR A  42     -10.855  15.844  19.168  1.00  0.63           C  
ATOM    329  CE2 TYR A  42     -12.074  15.926  17.101  1.00  0.65           C  
ATOM    330  OH  TYR A  42     -12.822  17.182  18.987  1.00  0.47           O  
ATOM    331  CZ  TYR A  42     -11.915  16.316  18.418  1.00  0.62           C  
ATOM    332  N   LEU A  43      -6.111  12.690  16.306  1.00  0.85           N  
ATOM    333  CA  LEU A  43      -5.387  11.500  15.875  1.00  0.86           C  
ATOM    334  C   LEU A  43      -6.033  10.238  16.435  1.00  0.86           C  
ATOM    335  CB  LEU A  43      -3.922  11.575  16.315  1.00  0.84           C  
ATOM    336  O   LEU A  43      -6.376  10.183  17.619  1.00  0.86           O  
ATOM    337  CG  LEU A  43      -3.099  12.728  15.738  1.00  0.80           C  
ATOM    338  CD1 LEU A  43      -1.722  12.775  16.390  1.00  0.75           C  
ATOM    339  CD2 LEU A  43      -2.975  12.591  14.224  1.00  0.76           C  
ATOM    340  N   ARG A  44      -6.077   9.368  15.630  1.00  0.88           N  
ATOM    341  CA  ARG A  44      -6.576   8.049  16.004  1.00  0.89           C  
ATOM    342  C   ARG A  44      -5.579   6.959  15.625  1.00  0.90           C  
ATOM    343  CB  ARG A  44      -7.928   7.776  15.340  1.00  0.87           C  
ATOM    344  O   ARG A  44      -4.876   7.076  14.619  1.00  0.89           O  
ATOM    345  CG  ARG A  44      -8.581   6.477  15.783  1.00  0.79           C  
ATOM    346  CD  ARG A  44      -9.961   6.300  15.166  1.00  0.76           C  
ATOM    347  NE  ARG A  44     -10.578   5.042  15.576  1.00  0.70           N  
ATOM    348  NH1 ARG A  44     -12.422   5.259  14.201  1.00  0.53           N  
ATOM    349  NH2 ARG A  44     -12.202   3.419  15.551  1.00  0.49           N  
ATOM    350  CZ  ARG A  44     -11.733   4.576  15.108  1.00  0.68           C  
ATOM    351  N   SER A  45      -5.555   5.908  16.424  1.00  0.91           N  
ATOM    352  CA  SER A  45      -4.751   4.740  16.080  1.00  0.91           C  
ATOM    353  C   SER A  45      -5.200   4.129  14.758  1.00  0.91           C  
ATOM    354  CB  SER A  45      -4.829   3.689  17.189  1.00  0.90           C  
ATOM    355  O   SER A  45      -6.398   4.061  14.475  1.00  0.91           O  
ATOM    356  OG  SER A  45      -6.178   3.377  17.492  1.00  0.85           O  
ATOM    357  N   PHE A  46      -4.265   3.696  13.978  1.00  0.93           N  
ATOM    358  CA  PHE A  46      -4.568   2.814  12.858  1.00  0.94           C  
ATOM    359  C   PHE A  46      -5.272   1.550  13.338  1.00  0.93           C  
ATOM    360  CB  PHE A  46      -3.289   2.446  12.100  1.00  0.93           C  
ATOM    361  O   PHE A  46      -4.911   0.988  14.374  1.00  0.93           O  
ATOM    362  CG  PHE A  46      -3.539   1.807  10.760  1.00  0.93           C  
ATOM    363  CD1 PHE A  46      -3.638   2.584   9.612  1.00  0.91           C  
ATOM    364  CD2 PHE A  46      -3.675   0.430  10.649  1.00  0.91           C  
ATOM    365  CE1 PHE A  46      -3.870   1.995   8.371  1.00  0.91           C  
ATOM    366  CE2 PHE A  46      -3.906  -0.165   9.412  1.00  0.91           C  
ATOM    367  CZ  PHE A  46      -4.004   0.619   8.275  1.00  0.91           C  
ATOM    368  N   PRO A  47      -6.356   1.082  12.648  1.00  0.94           N  
ATOM    369  CA  PRO A  47      -7.072  -0.122  13.077  1.00  0.94           C  
ATOM    370  C   PRO A  47      -6.157  -1.338  13.206  1.00  0.94           C  
ATOM    371  CB  PRO A  47      -8.105  -0.331  11.967  1.00  0.93           C  
ATOM    372  O   PRO A  47      -5.177  -1.459  12.466  1.00  0.93           O  
ATOM    373  CG  PRO A  47      -8.348   1.033  11.408  1.00  0.93           C  
ATOM    374  CD  PRO A  47      -7.052   1.792  11.423  1.00  0.92           C  
ATOM    375  N   GLY A  48      -6.444  -2.207  14.124  1.00  0.94           N  
ATOM    376  CA  GLY A  48      -5.696  -3.437  14.325  1.00  0.94           C  
ATOM    377  C   GLY A  48      -6.064  -4.528  13.337  1.00  0.94           C  
ATOM    378  O   GLY A  48      -6.984  -4.360  12.534  1.00  0.94           O  
ATOM    379  N   ILE A  49      -5.319  -5.658  13.386  1.00  0.95           N  
ATOM    380  CA  ILE A  49      -5.556  -6.836  12.558  1.00  0.95           C  
ATOM    381  C   ILE A  49      -5.822  -8.048  13.448  1.00  0.95           C  
ATOM    382  CB  ILE A  49      -4.363  -7.114  11.616  1.00  0.95           C  
ATOM    383  O   ILE A  49      -4.944  -8.479  14.199  1.00  0.94           O  
ATOM    384  CG1 ILE A  49      -4.008  -5.854  10.818  1.00  0.92           C  
ATOM    385  CG2 ILE A  49      -4.676  -8.285  10.680  1.00  0.92           C  
ATOM    386  CD1 ILE A  49      -5.118  -5.373   9.894  1.00  0.89           C  
ATOM    387  N   ALA A  50      -6.997  -8.652  13.312  1.00  0.95           N  
ATOM    388  CA  ALA A  50      -7.294  -9.956  13.898  1.00  0.95           C  
ATOM    389  C   ALA A  50      -7.002 -11.081  12.909  1.00  0.95           C  
ATOM    390  CB  ALA A  50      -8.750 -10.016  14.352  1.00  0.94           C  
ATOM    391  O   ALA A  50      -7.282 -10.955  11.714  1.00  0.95           O  
ATOM    392  N   LYS A  51      -6.481 -12.177  13.444  1.00  0.95           N  
ATOM    393  CA  LYS A  51      -6.356 -13.384  12.633  1.00  0.96           C  
ATOM    394  C   LYS A  51      -7.720 -13.864  12.146  1.00  0.96           C  
ATOM    395  CB  LYS A  51      -5.662 -14.494  13.425  1.00  0.95           C  
ATOM    396  O   LYS A  51      -8.660 -13.981  12.934  1.00  0.95           O  
ATOM    397  CG  LYS A  51      -5.422 -15.767  12.627  1.00  0.94           C  
ATOM    398  CD  LYS A  51      -4.609 -16.780  13.423  1.00  0.92           C  
ATOM    399  CE  LYS A  51      -4.398 -18.068  12.639  1.00  0.91           C  
ATOM    400  NZ  LYS A  51      -3.493 -19.013  13.359  1.00  0.89           N  
ATOM    401  N   ARG A  52      -7.813 -14.186  10.865  1.00  0.96           N  
ATOM    402  CA  ARG A  52      -9.038 -14.673  10.240  1.00  0.96           C  
ATOM    403  C   ARG A  52      -8.951 -16.169   9.957  1.00  0.96           C  
ATOM    404  CB  ARG A  52      -9.321 -13.910   8.945  1.00  0.96           C  
ATOM    405  O   ARG A  52      -9.799 -16.942  10.408  1.00  0.94           O  
ATOM    406  CG  ARG A  52     -10.575 -14.370   8.220  1.00  0.95           C  
ATOM    407  CD  ARG A  52     -10.815 -13.573   6.945  1.00  0.91           C  
ATOM    408  NE  ARG A  52     -11.962 -14.082   6.199  1.00  0.92           N  
ATOM    409  NH1 ARG A  52     -11.692 -12.652   4.404  1.00  0.86           N  
ATOM    410  NH2 ARG A  52     -13.411 -14.168   4.419  1.00  0.84           N  
ATOM    411  CZ  ARG A  52     -12.352 -13.633   5.009  1.00  0.90           C  
ATOM    412  N   SER A  53      -7.933 -16.621   9.229  1.00  0.96           N  
ATOM    413  CA  SER A  53      -7.759 -18.028   8.885  1.00  0.96           C  
ATOM    414  C   SER A  53      -6.283 -18.391   8.767  1.00  0.96           C  
ATOM    415  CB  SER A  53      -8.478 -18.353   7.575  1.00  0.95           C  
ATOM    416  O   SER A  53      -5.426 -17.508   8.689  1.00  0.96           O  
ATOM    417  OG  SER A  53      -7.942 -17.593   6.505  1.00  0.88           O  
ATOM    418  N   ASP A  54      -5.943 -19.745   8.808  1.00  0.95           N  
ATOM    419  CA  ASP A  54      -4.653 -20.284   8.390  1.00  0.96           C  
ATOM    420  C   ASP A  54      -4.632 -20.556   6.888  1.00  0.95           C  
ATOM    421  CB  ASP A  54      -4.331 -21.565   9.162  1.00  0.95           C  
ATOM    422  O   ASP A  54      -5.646 -20.949   6.309  1.00  0.94           O  
ATOM    423  CG  ASP A  54      -4.206 -21.341  10.658  1.00  0.93           C  
ATOM    424  OD1 ASP A  54      -3.313 -20.581  11.089  1.00  0.92           O  
ATOM    425  OD2 ASP A  54      -5.007 -21.933  11.414  1.00  0.93           O  
ATOM    426  N   VAL A  55      -3.519 -20.364   6.214  1.00  0.96           N  
ATOM    427  CA  VAL A  55      -3.256 -20.639   4.805  1.00  0.96           C  
ATOM    428  C   VAL A  55      -1.885 -21.295   4.655  1.00  0.95           C  
ATOM    429  CB  VAL A  55      -3.328 -19.353   3.952  1.00  0.96           C  
ATOM    430  O   VAL A  55      -1.129 -21.397   5.623  1.00  0.93           O  
ATOM    431  CG1 VAL A  55      -4.759 -18.820   3.899  1.00  0.93           C  
ATOM    432  CG2 VAL A  55      -2.379 -18.292   4.506  1.00  0.93           C  
ATOM    433  N   ASN A  56      -1.601 -21.755   3.518  1.00  0.96           N  
ATOM    434  CA  ASN A  56      -0.324 -22.421   3.284  1.00  0.96           C  
ATOM    435  C   ASN A  56       0.697 -21.473   2.660  1.00  0.94           C  
ATOM    436  CB  ASN A  56      -0.515 -23.654   2.398  1.00  0.94           C  
ATOM    437  O   ASN A  56       0.988 -21.567   1.467  1.00  0.92           O  
ATOM    438  CG  ASN A  56       0.730 -24.515   2.319  1.00  0.85           C  
ATOM    439  ND2 ASN A  56       0.690 -25.540   1.475  1.00  0.81           N  
ATOM    440  OD1 ASN A  56       1.720 -24.262   3.010  1.00  0.78           O  
ATOM    441  N   GLY A  57       1.468 -20.638   3.486  1.00  0.96           N  
ATOM    442  CA  GLY A  57       2.525 -19.727   3.077  1.00  0.96           C  
ATOM    443  C   GLY A  57       2.114 -18.268   3.145  1.00  0.96           C  
ATOM    444  O   GLY A  57       0.939 -17.958   3.355  1.00  0.96           O  
ATOM    445  N   VAL A  58       3.026 -17.385   2.965  1.00  0.95           N  
ATOM    446  CA  VAL A  58       2.858 -15.939   3.066  1.00  0.96           C  
ATOM    447  C   VAL A  58       2.043 -15.428   1.880  1.00  0.96           C  
ATOM    448  CB  VAL A  58       4.220 -15.212   3.129  1.00  0.95           C  
ATOM    449  O   VAL A  58       2.007 -16.065   0.824  1.00  0.96           O  
ATOM    450  CG1 VAL A  58       5.024 -15.676   4.342  1.00  0.89           C  
ATOM    451  CG2 VAL A  58       5.008 -15.444   1.841  1.00  0.89           C  
ATOM    452  N   SER A  59       1.409 -14.296   2.018  1.00  0.96           N  
ATOM    453  CA  SER A  59       0.632 -13.673   0.952  1.00  0.97           C  
ATOM    454  C   SER A  59       1.533 -13.191  -0.180  1.00  0.96           C  
ATOM    455  CB  SER A  59      -0.185 -12.502   1.498  1.00  0.96           C  
ATOM    456  O   SER A  59       2.561 -12.556   0.066  1.00  0.96           O  
ATOM    457  OG  SER A  59      -1.165 -12.091   0.560  1.00  0.92           O  
ATOM    458  N   ARG A  60       1.141 -13.465  -1.437  1.00  0.96           N  
ATOM    459  CA  ARG A  60       1.910 -13.112  -2.626  1.00  0.96           C  
ATOM    460  C   ARG A  60       1.105 -12.206  -3.551  1.00  0.96           C  
ATOM    461  CB  ARG A  60       2.349 -14.371  -3.377  1.00  0.96           C  
ATOM    462  O   ARG A  60       1.658 -11.596  -4.468  1.00  0.95           O  
ATOM    463  CG  ARG A  60       3.348 -15.226  -2.614  1.00  0.95           C  
ATOM    464  CD  ARG A  60       3.611 -16.550  -3.319  1.00  0.94           C  
ATOM    465  NE  ARG A  60       4.130 -16.348  -4.669  1.00  0.93           N  
ATOM    466  NH1 ARG A  60       3.411 -18.391  -5.473  1.00  0.88           N  
ATOM    467  NH2 ARG A  60       4.532 -16.941  -6.850  1.00  0.88           N  
ATOM    468  CZ  ARG A  60       4.023 -17.227  -5.661  1.00  0.92           C  
ATOM    469  N   GLY A  61      -0.208 -12.075  -3.398  1.00  0.96           N  
ATOM    470  CA  GLY A  61      -1.120 -11.245  -4.168  1.00  0.96           C  
ATOM    471  C   GLY A  61      -2.580 -11.578  -3.925  1.00  0.96           C  
ATOM    472  O   GLY A  61      -2.907 -12.693  -3.514  1.00  0.96           O  
ATOM    473  N   VAL A  62      -3.427 -10.571  -4.171  1.00  0.96           N  
ATOM    474  CA  VAL A  62      -4.863 -10.672  -3.934  1.00  0.96           C  
ATOM    475  C   VAL A  62      -5.619  -9.881  -4.999  1.00  0.96           C  
ATOM    476  CB  VAL A  62      -5.243 -10.166  -2.524  1.00  0.96           C  
ATOM    477  O   VAL A  62      -5.147  -8.838  -5.459  1.00  0.95           O  
ATOM    478  CG1 VAL A  62      -4.975  -8.668  -2.397  1.00  0.92           C  
ATOM    479  CG2 VAL A  62      -6.708 -10.477  -2.224  1.00  0.91           C  
ATOM    480  N   GLU A  63      -6.789 -10.346  -5.380  1.00  0.95           N  
ATOM    481  CA  GLU A  63      -7.704  -9.671  -6.295  1.00  0.95           C  
ATOM    482  C   GLU A  63      -9.157  -9.999  -5.963  1.00  0.95           C  
ATOM    483  CB  GLU A  63      -7.397 -10.055  -7.745  1.00  0.94           C  
ATOM    484  O   GLU A  63      -9.482 -11.142  -5.634  1.00  0.94           O  
ATOM    485  CG  GLU A  63      -8.255  -9.326  -8.769  1.00  0.87           C  
ATOM    486  CD  GLU A  63      -7.672  -7.988  -9.196  1.00  0.80           C  
ATOM    487  OE1 GLU A  63      -6.505  -7.696  -8.851  1.00  0.81           O  
ATOM    488  OE2 GLU A  63      -8.390  -7.224  -9.880  1.00  0.79           O  
ATOM    489  N   TYR A  64     -10.036  -9.031  -5.999  1.00  0.94           N  
ATOM    490  CA  TYR A  64     -11.476  -9.241  -5.895  1.00  0.94           C  
ATOM    491  C   TYR A  64     -12.098  -9.450  -7.270  1.00  0.93           C  
ATOM    492  CB  TYR A  64     -12.143  -8.054  -5.194  1.00  0.93           C  
ATOM    493  O   TYR A  64     -12.108  -8.536  -8.099  1.00  0.91           O  
ATOM    494  CG  TYR A  64     -13.622  -8.242  -4.959  1.00  0.93           C  
ATOM    495  CD1 TYR A  64     -14.086  -9.083  -3.950  1.00  0.91           C  
ATOM    496  CD2 TYR A  64     -14.559  -7.580  -5.745  1.00  0.91           C  
ATOM    497  CE1 TYR A  64     -15.448  -9.261  -3.730  1.00  0.90           C  
ATOM    498  CE2 TYR A  64     -15.924  -7.750  -5.535  1.00  0.91           C  
ATOM    499  OH  TYR A  64     -17.707  -8.763  -4.314  1.00  0.88           O  
ATOM    500  CZ  TYR A  64     -16.358  -8.591  -4.527  1.00  0.90           C  
ATOM    501  N   ASN A  65     -12.559 -10.575  -7.467  1.00  0.92           N  
ATOM    502  CA  ASN A  65     -13.292 -10.922  -8.680  1.00  0.92           C  
ATOM    503  C   ASN A  65     -14.775 -10.589  -8.554  1.00  0.92           C  
ATOM    504  CB  ASN A  65     -13.106 -12.404  -9.013  1.00  0.92           C  
ATOM    505  O   ASN A  65     -15.542 -11.361  -7.976  1.00  0.91           O  
ATOM    506  CG  ASN A  65     -13.722 -12.784 -10.345  1.00  0.90           C  
ATOM    507  ND2 ASN A  65     -13.109 -13.742 -11.030  1.00  0.89           N  
ATOM    508  OD1 ASN A  65     -14.740 -12.221 -10.756  1.00  0.89           O  
ATOM    509  N   MET A  66     -15.248  -9.566  -9.198  1.00  0.89           N  
ATOM    510  CA  MET A  66     -16.611  -9.049  -9.116  1.00  0.89           C  
ATOM    511  C   MET A  66     -17.600 -10.014  -9.761  1.00  0.88           C  
ATOM    512  CB  MET A  66     -16.707  -7.677  -9.785  1.00  0.86           C  
ATOM    513  O   MET A  66     -18.724 -10.170  -9.281  1.00  0.87           O  
ATOM    514  CG  MET A  66     -15.989  -6.572  -9.026  1.00  0.78           C  
ATOM    515  SD  MET A  66     -16.357  -4.904  -9.696  1.00  0.76           S  
ATOM    516  CE  MET A  66     -15.504  -5.006 -11.294  1.00  0.67           C  
ATOM    517  N   ALA A  67     -17.178 -10.714 -10.825  1.00  0.87           N  
ATOM    518  CA  ALA A  67     -18.056 -11.631 -11.548  1.00  0.87           C  
ATOM    519  C   ALA A  67     -18.405 -12.845 -10.692  1.00  0.87           C  
ATOM    520  CB  ALA A  67     -17.401 -12.075 -12.854  1.00  0.85           C  
ATOM    521  O   ALA A  67     -19.491 -13.414 -10.825  1.00  0.86           O  
ATOM    522  N   GLN A  68     -17.535 -13.150  -9.719  1.00  0.91           N  
ATOM    523  CA  GLN A  68     -17.733 -14.304  -8.848  1.00  0.90           C  
ATOM    524  C   GLN A  68     -18.123 -13.869  -7.439  1.00  0.90           C  
ATOM    525  CB  GLN A  68     -16.469 -15.164  -8.801  1.00  0.89           C  
ATOM    526  O   GLN A  68     -18.401 -14.707  -6.579  1.00  0.89           O  
ATOM    527  CG  GLN A  68     -16.131 -15.833 -10.127  1.00  0.85           C  
ATOM    528  CD  GLN A  68     -17.148 -16.884 -10.530  1.00  0.81           C  
ATOM    529  NE2 GLN A  68     -17.783 -16.685 -11.680  1.00  0.80           N  
ATOM    530  OE1 GLN A  68     -17.360 -17.868  -9.815  1.00  0.81           O  
ATOM    531  N   ASN A  69     -18.070 -12.607  -7.227  1.00  0.91           N  
ATOM    532  CA  ASN A  69     -18.229 -12.021  -5.900  1.00  0.92           C  
ATOM    533  C   ASN A  69     -17.362 -12.732  -4.865  1.00  0.91           C  
ATOM    534  CB  ASN A  69     -19.698 -12.050  -5.472  1.00  0.90           C  
ATOM    535  O   ASN A  69     -17.854 -13.144  -3.814  1.00  0.90           O  
ATOM    536  CG  ASN A  69     -19.946 -11.292  -4.183  1.00  0.88           C  
ATOM    537  ND2 ASN A  69     -20.823 -11.825  -3.341  1.00  0.89           N  
ATOM    538  OD1 ASN A  69     -19.354 -10.235  -3.947  1.00  0.88           O  
ATOM    539  N   ALA A  70     -16.110 -12.867  -5.215  1.00  0.92           N  
ATOM    540  CA  ALA A  70     -15.180 -13.640  -4.395  1.00  0.93           C  
ATOM    541  C   ALA A  70     -13.788 -13.014  -4.407  1.00  0.93           C  
ATOM    542  CB  ALA A  70     -15.115 -15.085  -4.884  1.00  0.92           C  
ATOM    543  O   ALA A  70     -13.347 -12.487  -5.431  1.00  0.93           O  
ATOM    544  N   VAL A  71     -13.087 -13.149  -3.336  1.00  0.95           N  
ATOM    545  CA  VAL A  71     -11.671 -12.808  -3.239  1.00  0.95           C  
ATOM    546  C   VAL A  71     -10.821 -14.001  -3.671  1.00  0.95           C  
ATOM    547  CB  VAL A  71     -11.289 -12.372  -1.807  1.00  0.95           C  
ATOM    548  O   VAL A  71     -10.974 -15.104  -3.141  1.00  0.95           O  
ATOM    549  CG1 VAL A  71      -9.791 -12.088  -1.711  1.00  0.93           C  
ATOM    550  CG2 VAL A  71     -12.097 -11.144  -1.391  1.00  0.93           C  
ATOM    551  N   TYR A  72      -9.935 -13.779  -4.590  1.00  0.95           N  
ATOM    552  CA  TYR A  72      -8.856 -14.691  -4.953  1.00  0.95           C  
ATOM    553  C   TYR A  72      -7.530 -14.233  -4.357  1.00  0.95           C  
ATOM    554  CB  TYR A  72      -8.733 -14.800  -6.476  1.00  0.95           C  
ATOM    555  O   TYR A  72      -7.206 -13.043  -4.389  1.00  0.94           O  
ATOM    556  CG  TYR A  72      -9.820 -15.631  -7.114  1.00  0.94           C  
ATOM    557  CD1 TYR A  72      -9.586 -16.954  -7.484  1.00  0.92           C  
ATOM    558  CD2 TYR A  72     -11.082 -15.096  -7.350  1.00  0.91           C  
ATOM    559  CE1 TYR A  72     -10.584 -17.723  -8.074  1.00  0.91           C  
ATOM    560  CE2 TYR A  72     -12.087 -15.855  -7.940  1.00  0.91           C  
ATOM    561  OH  TYR A  72     -12.820 -17.922  -8.881  1.00  0.88           O  
ATOM    562  CZ  TYR A  72     -11.829 -17.166  -8.297  1.00  0.91           C  
ATOM    563  N   ARG A  73      -6.750 -15.148  -3.804  1.00  0.96           N  
ATOM    564  CA  ARG A  73      -5.444 -14.836  -3.232  1.00  0.96           C  
ATOM    565  C   ARG A  73      -4.439 -15.945  -3.524  1.00  0.96           C  
ATOM    566  CB  ARG A  73      -5.558 -14.616  -1.722  1.00  0.94           C  
ATOM    567  O   ARG A  73      -4.800 -17.124  -3.556  1.00  0.95           O  
ATOM    568  CG  ARG A  73      -4.336 -15.071  -0.939  1.00  0.83           C  
ATOM    569  CD  ARG A  73      -4.492 -14.809   0.552  1.00  0.79           C  
ATOM    570  NE  ARG A  73      -5.387 -13.685   0.812  1.00  0.77           N  
ATOM    571  NH1 ARG A  73      -3.701 -12.203   1.359  1.00  0.68           N  
ATOM    572  NH2 ARG A  73      -5.890 -11.522   1.398  1.00  0.63           N  
ATOM    573  CZ  ARG A  73      -4.991 -12.473   1.189  1.00  0.73           C  
ATOM    574  N   VAL A  74      -3.226 -15.601  -3.623  1.00  0.95           N  
ATOM    575  CA  VAL A  74      -2.115 -16.546  -3.657  1.00  0.95           C  
ATOM    576  C   VAL A  74      -1.331 -16.470  -2.349  1.00  0.95           C  
ATOM    577  CB  VAL A  74      -1.178 -16.279  -4.856  1.00  0.95           C  
ATOM    578  O   VAL A  74      -0.810 -15.410  -1.991  1.00  0.95           O  
ATOM    579  CG1 VAL A  74      -0.036 -17.293  -4.886  1.00  0.93           C  
ATOM    580  CG2 VAL A  74      -1.965 -16.315  -6.165  1.00  0.93           C  
ATOM    581  N   CYS A  75      -1.265 -17.535  -1.658  1.00  0.96           N  
ATOM    582  CA  CYS A  75      -0.445 -17.710  -0.464  1.00  0.96           C  
ATOM    583  C   CYS A  75       0.526 -18.872  -0.636  1.00  0.95           C  
ATOM    584  CB  CYS A  75      -1.326 -17.947   0.762  1.00  0.95           C  
ATOM    585  O   CYS A  75       0.118 -19.982  -0.982  1.00  0.94           O  
ATOM    586  SG  CYS A  75      -2.440 -16.575   1.134  1.00  0.94           S  
ATOM    587  N   GLY A  76       1.811 -18.543  -0.378  1.00  0.96           N  
ATOM    588  CA  GLY A  76       2.833 -19.512  -0.741  1.00  0.95           C  
ATOM    589  C   GLY A  76       2.702 -20.012  -2.167  1.00  0.95           C  
ATOM    590  O   GLY A  76       2.746 -19.222  -3.113  1.00  0.93           O  
ATOM    591  N   GLY A  77       2.492 -21.243  -2.381  1.00  0.93           N  
ATOM    592  CA  GLY A  77       2.343 -21.903  -3.668  1.00  0.93           C  
ATOM    593  C   GLY A  77       0.903 -22.252  -3.996  1.00  0.93           C  
ATOM    594  O   GLY A  77       0.643 -23.068  -4.883  1.00  0.92           O  
ATOM    595  N   LYS A  78      -0.049 -21.692  -3.266  1.00  0.93           N  
ATOM    596  CA  LYS A  78      -1.448 -22.098  -3.375  1.00  0.93           C  
ATOM    597  C   LYS A  78      -2.332 -20.920  -3.776  1.00  0.94           C  
ATOM    598  CB  LYS A  78      -1.938 -22.696  -2.056  1.00  0.93           C  
ATOM    599  O   LYS A  78      -2.133 -19.799  -3.304  1.00  0.93           O  
ATOM    600  CG  LYS A  78      -1.176 -23.938  -1.618  1.00  0.92           C  
ATOM    601  CD  LYS A  78      -1.342 -25.076  -2.616  1.00  0.91           C  
ATOM    602  CE  LYS A  78      -0.719 -26.367  -2.102  1.00  0.90           C  
ATOM    603  NZ  LYS A  78      -1.159 -27.551  -2.899  1.00  0.89           N  
ATOM    604  N   LEU A  79      -3.298 -21.161  -4.665  1.00  0.93           N  
ATOM    605  CA  LEU A  79      -4.389 -20.248  -4.987  1.00  0.93           C  
ATOM    606  C   LEU A  79      -5.621 -20.553  -4.141  1.00  0.93           C  
ATOM    607  CB  LEU A  79      -4.741 -20.337  -6.474  1.00  0.93           C  
ATOM    608  O   LEU A  79      -6.077 -21.698  -4.092  1.00  0.93           O  
ATOM    609  CG  LEU A  79      -5.858 -19.413  -6.962  1.00  0.92           C  
ATOM    610  CD1 LEU A  79      -5.441 -17.953  -6.816  1.00  0.90           C  
ATOM    611  CD2 LEU A  79      -6.220 -19.728  -8.410  1.00  0.90           C  
ATOM    612  N   TYR A  80      -6.199 -19.552  -3.588  1.00  0.94           N  
ATOM    613  CA  TYR A  80      -7.409 -19.617  -2.775  1.00  0.95           C  
ATOM    614  C   TYR A  80      -8.536 -18.811  -3.409  1.00  0.94           C  
ATOM    615  CB  TYR A  80      -7.132 -19.103  -1.359  1.00  0.95           C  
ATOM    616  O   TYR A  80      -8.305 -17.725  -3.947  1.00  0.93           O  
ATOM    617  CG  TYR A  80      -6.162 -19.959  -0.581  1.00  0.96           C  
ATOM    618  CD1 TYR A  80      -6.616 -20.884   0.356  1.00  0.95           C  
ATOM    619  CD2 TYR A  80      -4.791 -19.843  -0.781  1.00  0.95           C  
ATOM    620  CE1 TYR A  80      -5.726 -21.673   1.077  1.00  0.95           C  
ATOM    621  CE2 TYR A  80      -3.891 -20.627  -0.066  1.00  0.95           C  
ATOM    622  OH  TYR A  80      -3.482 -22.317   1.569  1.00  0.92           O  
ATOM    623  CZ  TYR A  80      -4.367 -21.538   0.859  1.00  0.95           C  
ATOM    624  N   LYS A  81      -9.717 -19.278  -3.377  1.00  0.93           N  
ATOM    625  CA  LYS A  81     -10.994 -18.588  -3.538  1.00  0.93           C  
ATOM    626  C   LYS A  81     -11.718 -18.453  -2.201  1.00  0.93           C  
ATOM    627  CB  LYS A  81     -11.881 -19.327  -4.541  1.00  0.93           C  
ATOM    628  O   LYS A  81     -12.261 -19.430  -1.682  1.00  0.91           O  
ATOM    629  CG  LYS A  81     -13.225 -18.658  -4.789  1.00  0.92           C  
ATOM    630  CD  LYS A  81     -14.058 -19.435  -5.800  1.00  0.91           C  
ATOM    631  CE  LYS A  81     -15.398 -18.759  -6.060  1.00  0.90           C  
ATOM    632  NZ  LYS A  81     -16.189 -19.479  -7.102  1.00  0.89           N  
ATOM    633  N   GLY A  82     -11.786 -17.157  -1.671  1.00  0.94           N  
ATOM    634  CA  GLY A  82     -12.033 -17.019  -0.245  1.00  0.94           C  
ATOM    635  C   GLY A  82     -11.059 -17.808   0.609  1.00  0.94           C  
ATOM    636  O   GLY A  82      -9.844 -17.636   0.493  1.00  0.93           O  
ATOM    637  N   GLU A  83     -11.584 -18.845   1.376  1.00  0.94           N  
ATOM    638  CA  GLU A  83     -10.756 -19.673   2.247  1.00  0.94           C  
ATOM    639  C   GLU A  83     -10.504 -21.045   1.628  1.00  0.94           C  
ATOM    640  CB  GLU A  83     -11.410 -19.829   3.622  1.00  0.92           C  
ATOM    641  O   GLU A  83      -9.776 -21.864   2.195  1.00  0.93           O  
ATOM    642  CG  GLU A  83     -11.633 -18.511   4.350  1.00  0.86           C  
ATOM    643  CD  GLU A  83     -10.357 -17.707   4.540  1.00  0.83           C  
ATOM    644  OE1 GLU A  83      -9.288 -18.312   4.781  1.00  0.83           O  
ATOM    645  OE2 GLU A  83     -10.427 -16.461   4.448  1.00  0.82           O  
ATOM    646  N   SER A  84     -11.057 -21.334   0.502  1.00  0.93           N  
ATOM    647  CA  SER A  84     -10.935 -22.629  -0.159  1.00  0.94           C  
ATOM    648  C   SER A  84      -9.744 -22.654  -1.111  1.00  0.94           C  
ATOM    649  CB  SER A  84     -12.216 -22.964  -0.924  1.00  0.93           C  
ATOM    650  O   SER A  84      -9.652 -21.828  -2.021  1.00  0.94           O  
ATOM    651  OG  SER A  84     -13.327 -23.015  -0.045  1.00  0.90           O  
ATOM    652  N   GLU A  85      -8.872 -23.587  -0.898  1.00  0.93           N  
ATOM    653  CA  GLU A  85      -7.816 -23.875  -1.865  1.00  0.93           C  
ATOM    654  C   GLU A  85      -8.396 -24.393  -3.177  1.00  0.93           C  
ATOM    655  CB  GLU A  85      -6.824 -24.889  -1.291  1.00  0.92           C  
ATOM    656  O   GLU A  85      -9.172 -25.351  -3.184  1.00  0.91           O  
ATOM    657  CG  GLU A  85      -5.597 -25.111  -2.163  1.00  0.88           C  
ATOM    658  CD  GLU A  85      -4.571 -26.039  -1.532  1.00  0.85           C  
ATOM    659  OE1 GLU A  85      -4.336 -25.941  -0.307  1.00  0.86           O  
ATOM    660  OE2 GLU A  85      -3.998 -26.871  -2.270  1.00  0.86           O  
ATOM    661  N   VAL A  86      -7.897 -23.722  -4.336  1.00  0.92           N  
ATOM    662  CA  VAL A  86      -8.528 -24.044  -5.612  1.00  0.91           C  
ATOM    663  C   VAL A  86      -7.460 -24.431  -6.633  1.00  0.89           C  
ATOM    664  CB  VAL A  86      -9.369 -22.862  -6.143  1.00  0.90           C  
ATOM    665  O   VAL A  86      -7.781 -24.885  -7.734  1.00  0.85           O  
ATOM    666  CG1 VAL A  86     -10.605 -22.645  -5.273  1.00  0.88           C  
ATOM    667  CG2 VAL A  86      -8.524 -21.590  -6.203  1.00  0.88           C  
ATOM    668  N   GLY A  87      -6.219 -24.347  -6.326  1.00  0.90           N  
ATOM    669  CA  GLY A  87      -5.185 -24.775  -7.255  1.00  0.90           C  
ATOM    670  C   GLY A  87      -3.784 -24.426  -6.791  1.00  0.90           C  
ATOM    671  O   GLY A  87      -3.609 -23.804  -5.741  1.00  0.89           O  
ATOM    672  N   ASP A  88      -2.776 -24.795  -7.533  1.00  0.89           N  
ATOM    673  CA  ASP A  88      -1.363 -24.527  -7.288  1.00  0.89           C  
ATOM    674  C   ASP A  88      -0.869 -23.360  -8.140  1.00  0.89           C  
ATOM    675  CB  ASP A  88      -0.523 -25.776  -7.569  1.00  0.88           C  
ATOM    676  O   ASP A  88      -1.246 -23.234  -9.307  1.00  0.88           O  
ATOM    677  CG  ASP A  88      -0.762 -26.889  -6.564  1.00  0.87           C  
ATOM    678  OD1 ASP A  88      -0.687 -26.635  -5.342  1.00  0.87           O  
ATOM    679  OD2 ASP A  88      -1.024 -28.032  -6.998  1.00  0.87           O  
ATOM    680  N   VAL A  89      -0.036 -22.542  -7.573  1.00  0.90           N  
ATOM    681  CA  VAL A  89       0.683 -21.467  -8.250  1.00  0.90           C  
ATOM    682  C   VAL A  89       2.184 -21.627  -8.023  1.00  0.89           C  
ATOM    683  CB  VAL A  89       0.215 -20.077  -7.764  1.00  0.89           C  
ATOM    684  O   VAL A  89       2.710 -21.207  -6.990  1.00  0.87           O  
ATOM    685  CG1 VAL A  89       0.912 -18.968  -8.550  1.00  0.86           C  
ATOM    686  CG2 VAL A  89      -1.302 -19.952  -7.888  1.00  0.86           C  
ATOM    687  N   ALA A  90       2.777 -22.222  -9.004  1.00  0.88           N  
ATOM    688  CA  ALA A  90       4.205 -22.515  -8.918  1.00  0.88           C  
ATOM    689  C   ALA A  90       5.025 -21.231  -8.839  1.00  0.87           C  
ATOM    690  CB  ALA A  90       4.649 -23.354 -10.114  1.00  0.86           C  
ATOM    691  O   ALA A  90       4.617 -20.193  -9.368  1.00  0.86           O  
ATOM    692  N   GLY A  91       6.244 -21.324  -8.204  1.00  0.87           N  
ATOM    693  CA  GLY A  91       7.218 -20.247  -8.118  1.00  0.87           C  
ATOM    694  C   GLY A  91       7.244 -19.573  -6.760  1.00  0.88           C  
ATOM    695  O   GLY A  91       6.632 -20.061  -5.807  1.00  0.87           O  
ATOM    696  N   SER A  92       8.059 -18.476  -6.726  1.00  0.87           N  
ATOM    697  CA  SER A  92       8.238 -17.643  -5.542  1.00  0.87           C  
ATOM    698  C   SER A  92       8.052 -16.165  -5.872  1.00  0.86           C  
ATOM    699  CB  SER A  92       9.623 -17.867  -4.933  1.00  0.85           C  
ATOM    700  O   SER A  92       7.871 -15.802  -7.036  1.00  0.83           O  
ATOM    701  OG  SER A  92      10.641 -17.562  -5.871  1.00  0.87           O  
ATOM    702  N   GLY A  93       7.905 -15.271  -4.872  1.00  0.91           N  
ATOM    703  CA  GLY A  93       7.751 -13.832  -5.010  1.00  0.92           C  
ATOM    704  C   GLY A  93       6.305 -13.399  -5.165  1.00  0.93           C  
ATOM    705  O   GLY A  93       5.390 -14.214  -5.030  1.00  0.93           O  
ATOM    706  N   ARG A  94       6.113 -12.210  -5.479  1.00  0.95           N  
ATOM    707  CA  ARG A  94       4.796 -11.609  -5.664  1.00  0.95           C  
ATOM    708  C   ARG A  94       4.200 -12.000  -7.012  1.00  0.95           C  
ATOM    709  CB  ARG A  94       4.879 -10.085  -5.551  1.00  0.93           C  
ATOM    710  O   ARG A  94       4.932 -12.338  -7.946  1.00  0.94           O  
ATOM    711  CG  ARG A  94       5.201  -9.588  -4.150  1.00  0.84           C  
ATOM    712  CD  ARG A  94       4.869  -8.112  -3.985  1.00  0.80           C  
ATOM    713  NE  ARG A  94       3.427  -7.886  -3.938  1.00  0.78           N  
ATOM    714  NH1 ARG A  94       3.214  -8.380  -1.692  1.00  0.70           N  
ATOM    715  NH2 ARG A  94       1.371  -7.788  -2.919  1.00  0.65           N  
ATOM    716  CZ  ARG A  94       2.674  -8.018  -2.850  1.00  0.75           C  
ATOM    717  N   VAL A  95       2.879 -11.927  -7.055  1.00  0.94           N  
ATOM    718  CA  VAL A  95       2.119 -12.247  -8.259  1.00  0.94           C  
ATOM    719  C   VAL A  95       1.199 -11.082  -8.615  1.00  0.94           C  
ATOM    720  CB  VAL A  95       1.295 -13.542  -8.083  1.00  0.93           C  
ATOM    721  O   VAL A  95       0.647 -10.425  -7.729  1.00  0.94           O  
ATOM    722  CG1 VAL A  95       2.202 -14.714  -7.711  1.00  0.88           C  
ATOM    723  CG2 VAL A  95       0.212 -13.345  -7.023  1.00  0.88           C  
ATOM    724  N   SER A  96       1.021 -10.853  -9.874  1.00  0.94           N  
ATOM    725  CA  SER A  96      -0.045  -9.993 -10.377  1.00  0.94           C  
ATOM    726  C   SER A  96      -1.274 -10.808 -10.768  1.00  0.94           C  
ATOM    727  CB  SER A  96       0.442  -9.181 -11.578  1.00  0.92           C  
ATOM    728  O   SER A  96      -1.150 -11.928 -11.267  1.00  0.93           O  
ATOM    729  OG  SER A  96       0.973 -10.033 -12.579  1.00  0.77           O  
ATOM    730  N   MET A  97      -2.394 -10.275 -10.512  1.00  0.94           N  
ATOM    731  CA  MET A  97      -3.653 -10.966 -10.776  1.00  0.94           C  
ATOM    732  C   MET A  97      -4.622 -10.062 -11.532  1.00  0.93           C  
ATOM    733  CB  MET A  97      -4.291 -11.440  -9.469  1.00  0.94           C  
ATOM    734  O   MET A  97      -4.629  -8.847 -11.329  1.00  0.92           O  
ATOM    735  CG  MET A  97      -3.419 -12.397  -8.673  1.00  0.92           C  
ATOM    736  SD  MET A  97      -4.229 -12.966  -7.128  1.00  0.93           S  
ATOM    737  CE  MET A  97      -5.626 -13.893  -7.822  1.00  0.89           C  
ATOM    738  N   ALA A  98      -5.443 -10.657 -12.354  1.00  0.93           N  
ATOM    739  CA  ALA A  98      -6.553 -10.002 -13.043  1.00  0.93           C  
ATOM    740  C   ALA A  98      -7.729 -10.958 -13.219  1.00  0.92           C  
ATOM    741  CB  ALA A  98      -6.097  -9.469 -14.399  1.00  0.92           C  
ATOM    742  O   ALA A  98      -7.538 -12.139 -13.521  1.00  0.91           O  
ATOM    743  N   HIS A  99      -8.950 -10.437 -13.038  1.00  0.91           N  
ATOM    744  CA  HIS A  99     -10.140 -11.270 -13.172  1.00  0.91           C  
ATOM    745  C   HIS A  99     -10.810 -11.061 -14.526  1.00  0.89           C  
ATOM    746  CB  HIS A  99     -11.131 -10.975 -12.045  1.00  0.89           C  
ATOM    747  O   HIS A  99     -11.065  -9.923 -14.928  1.00  0.87           O  
ATOM    748  CG  HIS A  99     -11.735  -9.609 -12.120  1.00  0.87           C  
ATOM    749  CD2 HIS A  99     -12.860  -9.167 -12.730  1.00  0.83           C  
ATOM    750  ND1 HIS A  99     -11.164  -8.508 -11.519  1.00  0.82           N  
ATOM    751  CE1 HIS A  99     -11.915  -7.445 -11.755  1.00  0.81           C  
ATOM    752  NE2 HIS A  99     -12.950  -7.818 -12.488  1.00  0.83           N  
ATOM    753  N   GLY A 100     -11.118 -12.145 -15.158  1.00  0.86           N  
ATOM    754  CA  GLY A 100     -11.928 -12.172 -16.365  1.00  0.86           C  
ATOM    755  C   GLY A 100     -13.372 -12.556 -16.106  1.00  0.86           C  
ATOM    756  O   GLY A 100     -13.795 -12.663 -14.953  1.00  0.84           O  
ATOM    757  N   ARG A 101     -14.176 -12.752 -17.081  1.00  0.83           N  
ATOM    758  CA  ARG A 101     -15.548 -13.238 -16.974  1.00  0.82           C  
ATOM    759  C   ARG A 101     -15.578 -14.730 -16.662  1.00  0.82           C  
ATOM    760  CB  ARG A 101     -16.320 -12.957 -18.265  1.00  0.81           C  
ATOM    761  O   ARG A 101     -16.461 -15.201 -15.943  1.00  0.81           O  
ATOM    762  CG  ARG A 101     -17.789 -13.343 -18.200  1.00  0.77           C  
ATOM    763  CD  ARG A 101     -18.522 -12.990 -19.487  1.00  0.76           C  
ATOM    764  NE  ARG A 101     -19.873 -13.544 -19.507  1.00  0.71           N  
ATOM    765  NH1 ARG A 101     -20.415 -12.690 -21.584  1.00  0.69           N  
ATOM    766  NH2 ARG A 101     -21.945 -13.936 -20.417  1.00  0.65           N  
ATOM    767  CZ  ARG A 101     -20.741 -13.388 -20.502  1.00  0.70           C  
ATOM    768  N   THR A 102     -14.595 -15.449 -17.261  1.00  0.82           N  
ATOM    769  CA  THR A 102     -14.673 -16.905 -17.218  1.00  0.83           C  
ATOM    770  C   THR A 102     -13.491 -17.487 -16.448  1.00  0.84           C  
ATOM    771  CB  THR A 102     -14.712 -17.505 -18.636  1.00  0.81           C  
ATOM    772  O   THR A 102     -13.488 -18.672 -16.109  1.00  0.83           O  
ATOM    773  CG2 THR A 102     -16.003 -17.129 -19.356  1.00  0.78           C  
ATOM    774  OG1 THR A 102     -13.597 -17.011 -19.388  1.00  0.81           O  
ATOM    775  N   SER A 103     -12.474 -16.598 -16.083  1.00  0.82           N  
ATOM    776  CA  SER A 103     -11.249 -17.093 -15.462  1.00  0.85           C  
ATOM    777  C   SER A 103     -10.619 -16.035 -14.562  1.00  0.86           C  
ATOM    778  CB  SER A 103     -10.245 -17.530 -16.530  1.00  0.82           C  
ATOM    779  O   SER A 103     -10.931 -14.848 -14.678  1.00  0.86           O  
ATOM    780  OG  SER A 103      -9.912 -16.447 -17.380  1.00  0.77           O  
ATOM    781  N   GLN A 104      -9.831 -16.444 -13.663  1.00  0.88           N  
ATOM    782  CA  GLN A 104      -8.839 -15.682 -12.912  1.00  0.89           C  
ATOM    783  C   GLN A 104      -7.440 -15.883 -13.487  1.00  0.89           C  
ATOM    784  CB  GLN A 104      -8.862 -16.078 -11.435  1.00  0.87           C  
ATOM    785  O   GLN A 104      -6.911 -16.997 -13.471  1.00  0.88           O  
ATOM    786  CG  GLN A 104      -7.917 -15.262 -10.564  1.00  0.86           C  
ATOM    787  CD  GLN A 104      -8.322 -13.803 -10.466  1.00  0.82           C  
ATOM    788  NE2 GLN A 104      -7.393 -12.907 -10.780  1.00  0.85           N  
ATOM    789  OE1 GLN A 104      -9.461 -13.484 -10.110  1.00  0.85           O  
ATOM    790  N   ALA A 105      -6.807 -14.822 -13.985  1.00  0.86           N  
ATOM    791  CA  ALA A 105      -5.429 -14.867 -14.467  1.00  0.89           C  
ATOM    792  C   ALA A 105      -4.445 -14.537 -13.349  1.00  0.90           C  
ATOM    793  CB  ALA A 105      -5.243 -13.904 -15.637  1.00  0.86           C  
ATOM    794  O   ALA A 105      -4.684 -13.627 -12.552  1.00  0.89           O  
ATOM    795  N   VAL A 106      -3.373 -15.234 -13.308  1.00  0.86           N  
ATOM    796  CA  VAL A 106      -2.269 -15.027 -12.377  1.00  0.88           C  
ATOM    797  C   VAL A 106      -0.947 -15.000 -13.141  1.00  0.86           C  
ATOM    798  CB  VAL A 106      -2.233 -16.123 -11.287  1.00  0.86           C  
ATOM    799  O   VAL A 106      -0.553 -15.999 -13.747  1.00  0.83           O  
ATOM    800  CG1 VAL A 106      -1.162 -15.811 -10.244  1.00  0.86           C  
ATOM    801  CG2 VAL A 106      -3.603 -16.263 -10.626  1.00  0.85           C  
ATOM    802  N   GLY A 107      -0.318 -13.897 -13.145  1.00  0.86           N  
ATOM    803  CA  GLY A 107       1.056 -13.751 -13.599  1.00  0.86           C  
ATOM    804  C   GLY A 107       2.076 -14.114 -12.537  1.00  0.86           C  
ATOM    805  O   GLY A 107       2.116 -13.496 -11.471  1.00  0.82           O  
ATOM    806  N   VAL A 108       2.932 -15.101 -12.779  1.00  0.83           N  
ATOM    807  CA  VAL A 108       3.899 -15.580 -11.797  1.00  0.84           C  
ATOM    808  C   VAL A 108       5.138 -16.117 -12.510  1.00  0.81           C  
ATOM    809  CB  VAL A 108       3.292 -16.672 -10.888  1.00  0.79           C  
ATOM    810  O   VAL A 108       5.031 -16.963 -13.400  1.00  0.76           O  
ATOM    811  CG1 VAL A 108       2.797 -17.853 -11.720  1.00  0.65           C  
ATOM    812  CG2 VAL A 108       4.316 -17.134  -9.853  1.00  0.62           C  
ATOM    813  N   ASN A 109       6.387 -15.636 -12.093  1.00  0.75           N  
ATOM    814  CA  ASN A 109       7.683 -16.092 -12.585  1.00  0.75           C  
ATOM    815  C   ASN A 109       7.715 -16.151 -14.109  1.00  0.73           C  
ATOM    816  CB  ASN A 109       8.031 -17.459 -11.993  1.00  0.68           C  
ATOM    817  O   ASN A 109       8.141 -17.153 -14.687  1.00  0.68           O  
ATOM    818  CG  ASN A 109       8.271 -17.404 -10.497  1.00  0.63           C  
ATOM    819  ND2 ASN A 109       8.232 -18.561  -9.847  1.00  0.56           N  
ATOM    820  OD1 ASN A 109       8.490 -16.330  -9.930  1.00  0.59           O  
ATOM    821  N   GLY A 110       7.099 -15.190 -14.727  1.00  0.80           N  
ATOM    822  CA  GLY A 110       7.118 -15.074 -16.177  1.00  0.80           C  
ATOM    823  C   GLY A 110       6.057 -15.918 -16.857  1.00  0.79           C  
ATOM    824  O   GLY A 110       5.954 -15.924 -18.085  1.00  0.76           O  
ATOM    825  N   GLN A 111       5.251 -16.690 -16.094  1.00  0.80           N  
ATOM    826  CA  GLN A 111       4.167 -17.505 -16.633  1.00  0.80           C  
ATOM    827  C   GLN A 111       2.809 -16.866 -16.358  1.00  0.81           C  
ATOM    828  CB  GLN A 111       4.213 -18.916 -16.044  1.00  0.78           C  
ATOM    829  O   GLN A 111       2.602 -16.266 -15.302  1.00  0.80           O  
ATOM    830  CG  GLN A 111       5.492 -19.676 -16.366  1.00  0.74           C  
ATOM    831  CD  GLN A 111       5.480 -21.097 -15.835  1.00  0.72           C  
ATOM    832  NE2 GLN A 111       6.181 -21.993 -16.522  1.00  0.68           N  
ATOM    833  OE1 GLN A 111       4.848 -21.387 -14.814  1.00  0.72           O  
ATOM    834  N   LEU A 112       1.917 -17.014 -17.312  1.00  0.82           N  
ATOM    835  CA  LEU A 112       0.499 -16.730 -17.118  1.00  0.83           C  
ATOM    836  C   LEU A 112      -0.276 -18.009 -16.821  1.00  0.82           C  
ATOM    837  CB  LEU A 112      -0.083 -16.042 -18.356  1.00  0.81           C  
ATOM    838  O   LEU A 112      -0.298 -18.931 -17.640  1.00  0.80           O  
ATOM    839  CG  LEU A 112      -1.542 -15.592 -18.258  1.00  0.78           C  
ATOM    840  CD1 LEU A 112      -1.692 -14.510 -17.194  1.00  0.75           C  
ATOM    841  CD2 LEU A 112      -2.039 -15.092 -19.610  1.00  0.75           C  
ATOM    842  N   VAL A 113      -0.896 -18.058 -15.690  1.00  0.83           N  
ATOM    843  CA  VAL A 113      -1.752 -19.163 -15.270  1.00  0.83           C  
ATOM    844  C   VAL A 113      -3.202 -18.691 -15.187  1.00  0.84           C  
ATOM    845  CB  VAL A 113      -1.303 -19.744 -13.911  1.00  0.82           C  
ATOM    846  O   VAL A 113      -3.512 -17.742 -14.462  1.00  0.83           O  
ATOM    847  CG1 VAL A 113      -2.153 -20.956 -13.534  1.00  0.80           C  
ATOM    848  CG2 VAL A 113       0.178 -20.119 -13.955  1.00  0.80           C  
ATOM    849  N   GLU A 114      -4.022 -19.367 -15.901  1.00  0.85           N  
ATOM    850  CA  GLU A 114      -5.463 -19.134 -15.893  1.00  0.85           C  
ATOM    851  C   GLU A 114      -6.190 -20.200 -15.078  1.00  0.85           C  
ATOM    852  CB  GLU A 114      -6.010 -19.099 -17.322  1.00  0.83           C  
ATOM    853  O   GLU A 114      -6.133 -21.386 -15.408  1.00  0.84           O  
ATOM    854  CG  GLU A 114      -7.458 -18.642 -17.415  1.00  0.76           C  
ATOM    855  CD  GLU A 114      -8.033 -18.752 -18.819  1.00  0.73           C  
ATOM    856  OE1 GLU A 114      -7.411 -19.416 -19.679  1.00  0.71           O  
ATOM    857  OE2 GLU A 114      -9.114 -18.169 -19.060  1.00  0.68           O  
ATOM    858  N   TYR A 115      -6.877 -19.732 -14.147  1.00  0.86           N  
ATOM    859  CA  TYR A 115      -7.839 -20.550 -13.417  1.00  0.87           C  
ATOM    860  C   TYR A 115      -9.259 -20.286 -13.903  1.00  0.86           C  
ATOM    861  CB  TYR A 115      -7.743 -20.280 -11.912  1.00  0.83           C  
ATOM    862  O   TYR A 115      -9.842 -19.243 -13.598  1.00  0.84           O  
ATOM    863  CG  TYR A 115      -8.733 -21.068 -11.090  1.00  0.74           C  
ATOM    864  CD1 TYR A 115      -9.958 -20.516 -10.721  1.00  0.67           C  
ATOM    865  CD2 TYR A 115      -8.447 -22.365 -10.679  1.00  0.68           C  
ATOM    866  CE1 TYR A 115     -10.873 -21.237  -9.962  1.00  0.65           C  
ATOM    867  CE2 TYR A 115      -9.354 -23.096  -9.919  1.00  0.65           C  
ATOM    868  OH  TYR A 115     -11.465 -23.243  -8.814  1.00  0.42           O  
ATOM    869  CZ  TYR A 115     -10.563 -22.524  -9.566  1.00  0.66           C  
ATOM    870  N   ARG A 116      -9.828 -21.254 -14.484  1.00  0.86           N  
ATOM    871  CA  ARG A 116     -11.196 -21.151 -14.981  1.00  0.86           C  
ATOM    872  C   ARG A 116     -12.204 -21.491 -13.888  1.00  0.87           C  
ATOM    873  CB  ARG A 116     -11.401 -22.070 -16.187  1.00  0.84           C  
ATOM    874  O   ARG A 116     -11.926 -22.316 -13.016  1.00  0.86           O  
ATOM    875  CG  ARG A 116     -10.550 -21.704 -17.392  1.00  0.80           C  
ATOM    876  CD  ARG A 116     -10.943 -22.506 -18.625  1.00  0.79           C  
ATOM    877  NE  ARG A 116     -10.220 -22.059 -19.812  1.00  0.74           N  
ATOM    878  NH1 ARG A 116     -11.196 -23.592 -21.238  1.00  0.66           N  
ATOM    879  NH2 ARG A 116      -9.649 -22.101 -22.037  1.00  0.62           N  
ATOM    880  CZ  ARG A 116     -10.357 -22.585 -21.026  1.00  0.72           C  
ATOM    881  N   TYR A 117     -13.401 -20.958 -14.010  1.00  0.87           N  
ATOM    882  CA  TYR A 117     -14.388 -21.040 -12.940  1.00  0.87           C  
ATOM    883  C   TYR A 117     -15.094 -22.390 -12.951  1.00  0.85           C  
ATOM    884  CB  TYR A 117     -15.417 -19.912 -13.071  1.00  0.86           C  
ATOM    885  O   TYR A 117     -15.849 -22.711 -12.030  1.00  0.81           O  
ATOM    886  CG  TYR A 117     -14.824 -18.531 -12.936  1.00  0.87           C  
ATOM    887  CD1 TYR A 117     -13.736 -18.297 -12.098  1.00  0.84           C  
ATOM    888  CD2 TYR A 117     -15.350 -17.457 -13.645  1.00  0.85           C  
ATOM    889  CE1 TYR A 117     -13.187 -17.026 -11.969  1.00  0.85           C  
ATOM    890  CE2 TYR A 117     -14.810 -16.181 -13.524  1.00  0.85           C  
ATOM    891  OH  TYR A 117     -13.191 -14.714 -12.561  1.00  0.77           O  
ATOM    892  CZ  TYR A 117     -13.730 -15.976 -12.685  1.00  0.84           C  
ATOM    893  N   ASP A 118     -14.744 -23.267 -13.864  1.00  0.84           N  
ATOM    894  CA  ASP A 118     -15.169 -24.663 -13.907  1.00  0.84           C  
ATOM    895  C   ASP A 118     -14.189 -25.559 -13.155  1.00  0.84           C  
ATOM    896  CB  ASP A 118     -15.309 -25.136 -15.356  1.00  0.82           C  
ATOM    897  O   ASP A 118     -14.396 -26.771 -13.057  1.00  0.82           O  
ATOM    898  CG  ASP A 118     -13.994 -25.120 -16.115  1.00  0.81           C  
ATOM    899  OD1 ASP A 118     -12.949 -24.786 -15.516  1.00  0.81           O  
ATOM    900  OD2 ASP A 118     -14.004 -25.441 -17.323  1.00  0.82           O  
ATOM    901  N   GLY A 119     -13.121 -24.944 -12.654  1.00  0.82           N  
ATOM    902  CA  GLY A 119     -12.117 -25.654 -11.877  1.00  0.83           C  
ATOM    903  C   GLY A 119     -10.920 -26.086 -12.703  1.00  0.82           C  
ATOM    904  O   GLY A 119      -9.962 -26.651 -12.170  1.00  0.80           O  
ATOM    905  N   THR A 120     -10.841 -25.837 -13.949  1.00  0.84           N  
ATOM    906  CA  THR A 120      -9.691 -26.185 -14.775  1.00  0.84           C  
ATOM    907  C   THR A 120      -8.597 -25.128 -14.653  1.00  0.84           C  
ATOM    908  CB  THR A 120     -10.092 -26.343 -16.253  1.00  0.81           C  
ATOM    909  O   THR A 120      -8.882 -23.929 -14.659  1.00  0.82           O  
ATOM    910  CG2 THR A 120     -11.122 -27.455 -16.428  1.00  0.71           C  
ATOM    911  OG1 THR A 120     -10.652 -25.111 -16.725  1.00  0.74           O  
ATOM    912  N   VAL A 121      -7.393 -25.562 -14.485  1.00  0.81           N  
ATOM    913  CA  VAL A 121      -6.198 -24.725 -14.479  1.00  0.81           C  
ATOM    914  C   VAL A 121      -5.451 -24.882 -15.802  1.00  0.79           C  
ATOM    915  CB  VAL A 121      -5.266 -25.074 -13.297  1.00  0.78           C  
ATOM    916  O   VAL A 121      -5.177 -26.003 -16.238  1.00  0.75           O  
ATOM    917  CG1 VAL A 121      -4.071 -24.123 -13.253  1.00  0.74           C  
ATOM    918  CG2 VAL A 121      -6.038 -25.029 -11.979  1.00  0.72           C  
ATOM    919  N   LYS A 122      -5.180 -23.837 -16.374  1.00  0.79           N  
ATOM    920  CA  LYS A 122      -4.448 -23.790 -17.637  1.00  0.79           C  
ATOM    921  C   LYS A 122      -3.265 -22.830 -17.551  1.00  0.79           C  
ATOM    922  CB  LYS A 122      -5.376 -23.378 -18.781  1.00  0.77           C  
ATOM    923  O   LYS A 122      -3.445 -21.635 -17.304  1.00  0.78           O  
ATOM    924  CG  LYS A 122      -4.721 -23.418 -20.154  1.00  0.73           C  
ATOM    925  CD  LYS A 122      -5.663 -22.911 -21.237  1.00  0.71           C  
ATOM    926  CE  LYS A 122      -4.966 -22.819 -22.588  1.00  0.65           C  
ATOM    927  NZ  LYS A 122      -5.791 -22.078 -23.588  1.00  0.61           N  
ATOM    928  N   THR A 123      -2.061 -23.353 -17.705  1.00  0.77           N  
ATOM    929  CA  THR A 123      -0.922 -22.499 -18.026  1.00  0.77           C  
ATOM    930  C   THR A 123      -0.969 -22.061 -19.487  1.00  0.76           C  
ATOM    931  CB  THR A 123       0.411 -23.216 -17.744  1.00  0.74           C  
ATOM    932  O   THR A 123      -1.040 -22.898 -20.389  1.00  0.73           O  
ATOM    933  CG2 THR A 123       1.595 -22.280 -17.961  1.00  0.69           C  
ATOM    934  OG1 THR A 123       0.422 -23.676 -16.387  1.00  0.72           O  
ATOM    935  N   VAL A 124      -0.943 -20.755 -19.651  1.00  0.75           N  
ATOM    936  CA  VAL A 124      -0.877 -20.144 -20.974  1.00  0.74           C  
ATOM    937  C   VAL A 124       0.582 -19.942 -21.378  1.00  0.74           C  
ATOM    938  CB  VAL A 124      -1.632 -18.796 -21.015  1.00  0.72           C  
ATOM    939  O   VAL A 124       1.223 -18.979 -20.952  1.00  0.70           O  
ATOM    940  CG1 VAL A 124      -1.695 -18.256 -22.443  1.00  0.73           C  
ATOM    941  CG2 VAL A 124      -3.038 -18.956 -20.439  1.00  0.73           C  
ATOM    942  N   SER A 125       1.297 -21.032 -21.860  1.00  0.68           N  
ATOM    943  CA  SER A 125       2.700 -20.990 -22.261  1.00  0.66           C  
ATOM    944  C   SER A 125       2.853 -20.474 -23.687  1.00  0.67           C  
ATOM    945  CB  SER A 125       3.333 -22.377 -22.141  1.00  0.64           C  
ATOM    946  O   SER A 125       3.861 -19.848 -24.022  1.00  0.64           O  
ATOM    947  OG  SER A 125       2.555 -23.346 -22.823  1.00  0.62           O  
ATOM    948  N   ASN A 126       1.960 -20.849 -24.515  1.00  0.64           N  
ATOM    949  CA  ASN A 126       1.873 -20.479 -25.924  1.00  0.63           C  
ATOM    950  C   ASN A 126       0.439 -20.153 -26.331  1.00  0.64           C  
ATOM    951  CB  ASN A 126       2.436 -21.594 -26.808  1.00  0.59           C  
ATOM    952  O   ASN A 126      -0.501 -20.823 -25.900  1.00  0.60           O  
ATOM    953  CG  ASN A 126       3.908 -21.854 -26.554  1.00  0.54           C  
ATOM    954  ND2 ASN A 126       4.293 -23.125 -26.548  1.00  0.51           N  
ATOM    955  OD1 ASN A 126       4.692 -20.921 -26.366  1.00  0.56           O  
ATOM    956  N   TRP A 127       0.344 -19.130 -27.057  1.00  0.55           N  
ATOM    957  CA  TRP A 127      -0.928 -18.926 -27.743  1.00  0.62           C  
ATOM    958  C   TRP A 127      -1.088 -19.911 -28.896  1.00  0.55           C  
ATOM    959  CB  TRP A 127      -1.034 -17.490 -28.264  1.00  0.52           C  
ATOM    960  O   TRP A 127      -0.107 -20.283 -29.545  1.00  0.53           O  
ATOM    961  CG  TRP A 127      -1.348 -16.479 -27.202  1.00  0.50           C  
ATOM    962  CD1 TRP A 127      -1.830 -16.725 -25.947  1.00  0.45           C  
ATOM    963  CD2 TRP A 127      -1.206 -15.059 -27.306  1.00  0.47           C  
ATOM    964  CE2 TRP A 127      -1.620 -14.506 -26.074  1.00  0.43           C  
ATOM    965  CE3 TRP A 127      -0.767 -14.199 -28.323  1.00  0.47           C  
ATOM    966  NE1 TRP A 127      -1.996 -15.542 -25.263  1.00  0.45           N  
ATOM    967  CH2 TRP A 127      -1.174 -12.312 -26.843  1.00  0.39           C  
ATOM    968  CZ2 TRP A 127      -1.608 -13.130 -25.832  1.00  0.45           C  
ATOM    969  CZ3 TRP A 127      -0.755 -12.831 -28.079  1.00  0.37           C  
ATOM    970  N   PRO A 128      -2.267 -20.538 -28.918  1.00  0.57           N  
ATOM    971  CA  PRO A 128      -2.494 -21.440 -30.049  1.00  0.56           C  
ATOM    972  C   PRO A 128      -2.053 -20.839 -31.381  1.00  0.58           C  
ATOM    973  CB  PRO A 128      -4.009 -21.662 -30.024  1.00  0.53           C  
ATOM    974  O   PRO A 128      -2.225 -19.638 -31.608  1.00  0.56           O  
ATOM    975  CG  PRO A 128      -4.537 -20.587 -29.130  1.00  0.50           C  
ATOM    976  CD  PRO A 128      -3.388 -19.991 -28.369  1.00  0.52           C  
ATOM    977  N   THR A 129      -1.337 -21.678 -32.143  1.00  0.55           N  
ATOM    978  CA  THR A 129      -1.046 -21.433 -33.551  1.00  0.54           C  
ATOM    979  C   THR A 129      -2.311 -21.561 -34.395  1.00  0.55           C  
ATOM    980  CB  THR A 129       0.027 -22.405 -34.077  1.00  0.50           C  
ATOM    981  O   THR A 129      -2.355 -22.351 -35.340  1.00  0.53           O  
ATOM    982  CG2 THR A 129       1.416 -22.006 -33.590  1.00  0.45           C  
ATOM    983  OG1 THR A 129      -0.268 -23.728 -33.614  1.00  0.43           O  
ATOM    984  N   ASP A 130      -3.415 -21.388 -33.778  1.00  0.54           N  
ATOM    985  CA  ASP A 130      -4.537 -21.540 -34.699  1.00  0.56           C  
ATOM    986  C   ASP A 130      -4.372 -20.637 -35.919  1.00  0.54           C  
ATOM    987  CB  ASP A 130      -5.858 -21.230 -33.991  1.00  0.51           C  
ATOM    988  O   ASP A 130      -3.711 -19.599 -35.846  1.00  0.53           O  
ATOM    989  CG  ASP A 130      -6.204 -22.241 -32.912  1.00  0.50           C  
ATOM    990  OD1 ASP A 130      -5.711 -23.388 -32.970  1.00  0.49           O  
ATOM    991  OD2 ASP A 130      -6.979 -21.889 -31.997  1.00  0.50           O  
ATOM    992  N   SER A 131      -4.604 -21.128 -37.139  1.00  0.48           N  
ATOM    993  CA  SER A 131      -4.521 -20.528 -38.467  1.00  0.49           C  
ATOM    994  C   SER A 131      -5.010 -19.084 -38.453  1.00  0.48           C  
ATOM    995  CB  SER A 131      -5.337 -21.341 -39.474  1.00  0.41           C  
ATOM    996  O   SER A 131      -6.207 -18.829 -38.303  1.00  0.45           O  
ATOM    997  OG  SER A 131      -6.692 -21.429 -39.069  1.00  0.37           O  
ATOM    998  N   GLY A 132      -4.018 -18.147 -38.401  1.00  0.57           N  
ATOM    999  CA  GLY A 132      -4.164 -16.717 -38.621  1.00  0.56           C  
ATOM   1000  C   GLY A 132      -3.428 -15.876 -37.595  1.00  0.57           C  
ATOM   1001  O   GLY A 132      -3.329 -14.656 -37.740  1.00  0.55           O  
ATOM   1002  N   PHE A 133      -2.808 -16.591 -36.599  1.00  0.58           N  
ATOM   1003  CA  PHE A 133      -2.077 -15.762 -35.648  1.00  0.58           C  
ATOM   1004  C   PHE A 133      -0.575 -15.988 -35.776  1.00  0.58           C  
ATOM   1005  CB  PHE A 133      -2.532 -16.057 -34.215  1.00  0.54           C  
ATOM   1006  O   PHE A 133      -0.125 -17.122 -35.956  1.00  0.56           O  
ATOM   1007  CG  PHE A 133      -3.963 -15.680 -33.943  1.00  0.52           C  
ATOM   1008  CD1 PHE A 133      -4.303 -14.371 -33.623  1.00  0.50           C  
ATOM   1009  CD2 PHE A 133      -4.969 -16.635 -34.008  1.00  0.51           C  
ATOM   1010  CE1 PHE A 133      -5.627 -14.019 -33.370  1.00  0.47           C  
ATOM   1011  CE2 PHE A 133      -6.294 -16.291 -33.758  1.00  0.48           C  
ATOM   1012  CZ  PHE A 133      -6.621 -14.983 -33.438  1.00  0.50           C  
ATOM   1013  N   THR A 134       0.238 -14.982 -35.968  1.00  0.60           N  
ATOM   1014  CA  THR A 134       1.677 -15.065 -35.745  1.00  0.59           C  
ATOM   1015  C   THR A 134       1.978 -15.600 -34.348  1.00  0.60           C  
ATOM   1016  CB  THR A 134       2.351 -13.692 -35.928  1.00  0.57           C  
ATOM   1017  O   THR A 134       1.413 -15.125 -33.360  1.00  0.58           O  
ATOM   1018  CG2 THR A 134       3.870 -13.824 -35.948  1.00  0.53           C  
ATOM   1019  OG1 THR A 134       1.916 -13.114 -37.165  1.00  0.54           O  
ATOM   1020  N   GLN A 135       2.685 -16.704 -34.288  1.00  0.61           N  
ATOM   1021  CA  GLN A 135       3.198 -17.162 -33.002  1.00  0.61           C  
ATOM   1022  C   GLN A 135       3.937 -16.043 -32.274  1.00  0.62           C  
ATOM   1023  CB  GLN A 135       4.123 -18.366 -33.190  1.00  0.56           C  
ATOM   1024  O   GLN A 135       4.963 -15.555 -32.754  1.00  0.59           O  
ATOM   1025  CG  GLN A 135       4.427 -19.116 -31.901  1.00  0.52           C  
ATOM   1026  CD  GLN A 135       5.210 -20.394 -32.135  1.00  0.53           C  
ATOM   1027  NE2 GLN A 135       5.481 -21.129 -31.062  1.00  0.42           N  
ATOM   1028  OE1 GLN A 135       5.568 -20.719 -33.272  1.00  0.55           O  
ATOM   1029  N   TYR A 136       3.323 -15.664 -31.209  1.00  0.66           N  
ATOM   1030  CA  TYR A 136       4.076 -14.830 -30.279  1.00  0.65           C  
ATOM   1031  C   TYR A 136       4.574 -15.648 -29.094  1.00  0.67           C  
ATOM   1032  CB  TYR A 136       3.214 -13.664 -29.784  1.00  0.62           C  
ATOM   1033  O   TYR A 136       3.790 -16.324 -28.424  1.00  0.64           O  
ATOM   1034  CG  TYR A 136       2.828 -12.690 -30.870  1.00  0.60           C  
ATOM   1035  CD1 TYR A 136       3.723 -11.717 -31.310  1.00  0.58           C  
ATOM   1036  CD2 TYR A 136       1.569 -12.741 -31.458  1.00  0.59           C  
ATOM   1037  CE1 TYR A 136       3.371 -10.816 -32.309  1.00  0.56           C  
ATOM   1038  CE2 TYR A 136       1.206 -11.845 -32.459  1.00  0.55           C  
ATOM   1039  OH  TYR A 136       1.759  -9.998 -33.867  1.00  0.53           O  
ATOM   1040  CZ  TYR A 136       2.113 -10.888 -32.877  1.00  0.57           C  
ATOM   1041  N   GLU A 137       5.815 -15.689 -28.905  1.00  0.68           N  
ATOM   1042  CA  GLU A 137       6.315 -16.138 -27.610  1.00  0.68           C  
ATOM   1043  C   GLU A 137       5.864 -15.204 -26.490  1.00  0.69           C  
ATOM   1044  CB  GLU A 137       7.843 -16.237 -27.628  1.00  0.66           C  
ATOM   1045  O   GLU A 137       6.272 -14.042 -26.442  1.00  0.67           O  
ATOM   1046  CG  GLU A 137       8.376 -17.350 -28.519  1.00  0.62           C  
ATOM   1047  CD  GLU A 137       9.886 -17.509 -28.442  1.00  0.61           C  
ATOM   1048  OE1 GLU A 137      10.555 -16.653 -27.821  1.00  0.61           O  
ATOM   1049  OE2 GLU A 137      10.404 -18.497 -29.009  1.00  0.58           O  
ATOM   1050  N   LEU A 138       4.799 -15.674 -25.738  1.00  0.70           N  
ATOM   1051  CA  LEU A 138       4.308 -14.868 -24.625  1.00  0.70           C  
ATOM   1052  C   LEU A 138       5.461 -14.395 -23.747  1.00  0.70           C  
ATOM   1053  CB  LEU A 138       3.306 -15.665 -23.787  1.00  0.68           C  
ATOM   1054  O   LEU A 138       5.404 -13.305 -23.174  1.00  0.68           O  
ATOM   1055  CG  LEU A 138       1.939 -15.920 -24.424  1.00  0.65           C  
ATOM   1056  CD1 LEU A 138       1.096 -16.821 -23.528  1.00  0.62           C  
ATOM   1057  CD2 LEU A 138       1.221 -14.602 -24.694  1.00  0.63           C  
ATOM   1058  N   GLY A 139       6.690 -14.982 -23.907  1.00  0.71           N  
ATOM   1059  CA  GLY A 139       7.789 -14.712 -22.994  1.00  0.71           C  
ATOM   1060  C   GLY A 139       7.360 -14.678 -21.539  1.00  0.71           C  
ATOM   1061  O   GLY A 139       6.256 -15.109 -21.201  1.00  0.68           O  
ATOM   1062  N   SER A 140       8.182 -14.128 -20.687  1.00  0.81           N  
ATOM   1063  CA  SER A 140       7.983 -14.064 -19.243  1.00  0.82           C  
ATOM   1064  C   SER A 140       7.047 -12.921 -18.864  1.00  0.83           C  
ATOM   1065  CB  SER A 140       9.322 -13.897 -18.524  1.00  0.79           C  
ATOM   1066  O   SER A 140       7.357 -11.753 -19.104  1.00  0.82           O  
ATOM   1067  OG  SER A 140      10.227 -14.920 -18.903  1.00  0.72           O  
ATOM   1068  N   VAL A 141       5.798 -13.254 -18.372  1.00  0.86           N  
ATOM   1069  CA  VAL A 141       4.831 -12.290 -17.856  1.00  0.87           C  
ATOM   1070  C   VAL A 141       5.407 -11.587 -16.629  1.00  0.87           C  
ATOM   1071  CB  VAL A 141       3.489 -12.967 -17.501  1.00  0.85           C  
ATOM   1072  O   VAL A 141       5.739 -12.235 -15.633  1.00  0.87           O  
ATOM   1073  CG1 VAL A 141       2.489 -11.940 -16.973  1.00  0.83           C  
ATOM   1074  CG2 VAL A 141       2.920 -13.693 -18.719  1.00  0.82           C  
ATOM   1075  N   ARG A 142       5.460 -10.312 -16.737  1.00  0.89           N  
ATOM   1076  CA  ARG A 142       5.958  -9.495 -15.635  1.00  0.90           C  
ATOM   1077  C   ARG A 142       4.811  -8.981 -14.772  1.00  0.91           C  
ATOM   1078  CB  ARG A 142       6.782  -8.320 -16.166  1.00  0.89           C  
ATOM   1079  O   ARG A 142       4.859  -9.076 -13.544  1.00  0.90           O  
ATOM   1080  CG  ARG A 142       7.428  -7.478 -15.077  1.00  0.86           C  
ATOM   1081  CD  ARG A 142       8.420  -6.477 -15.652  1.00  0.82           C  
ATOM   1082  NE  ARG A 142       9.151  -5.778 -14.599  1.00  0.80           N  
ATOM   1083  NH1 ARG A 142      11.049  -5.421 -15.868  1.00  0.72           N  
ATOM   1084  NH2 ARG A 142      10.954  -4.672 -13.703  1.00  0.67           N  
ATOM   1085  CZ  ARG A 142      10.383  -5.292 -14.726  1.00  0.81           C  
ATOM   1086  N   ASP A 143       3.824  -8.378 -15.401  1.00  0.93           N  
ATOM   1087  CA  ASP A 143       2.645  -7.781 -14.780  1.00  0.94           C  
ATOM   1088  C   ASP A 143       1.405  -7.982 -15.649  1.00  0.93           C  
ATOM   1089  CB  ASP A 143       2.871  -6.290 -14.522  1.00  0.93           C  
ATOM   1090  O   ASP A 143       1.510  -8.099 -16.872  1.00  0.93           O  
ATOM   1091  CG  ASP A 143       1.891  -5.707 -13.519  1.00  0.93           C  
ATOM   1092  OD1 ASP A 143       1.203  -6.480 -12.818  1.00  0.91           O  
ATOM   1093  OD2 ASP A 143       1.804  -4.463 -13.431  1.00  0.92           O  
ATOM   1094  N   ILE A 144       0.217  -8.073 -14.975  1.00  0.93           N  
ATOM   1095  CA  ILE A 144      -1.044  -8.299 -15.673  1.00  0.93           C  
ATOM   1096  C   ILE A 144      -2.101  -7.324 -15.158  1.00  0.93           C  
ATOM   1097  CB  ILE A 144      -1.531  -9.755 -15.504  1.00  0.91           C  
ATOM   1098  O   ILE A 144      -2.172  -7.054 -13.957  1.00  0.92           O  
ATOM   1099  CG1 ILE A 144      -2.765 -10.011 -16.377  1.00  0.78           C  
ATOM   1100  CG2 ILE A 144      -1.829 -10.058 -14.033  1.00  0.77           C  
ATOM   1101  CD1 ILE A 144      -3.114 -11.484 -16.540  1.00  0.74           C  
ATOM   1102  N   THR A 145      -2.965  -6.846 -16.107  1.00  0.93           N  
ATOM   1103  CA  THR A 145      -4.132  -6.027 -15.797  1.00  0.93           C  
ATOM   1104  C   THR A 145      -5.302  -6.386 -16.708  1.00  0.93           C  
ATOM   1105  CB  THR A 145      -3.814  -4.526 -15.933  1.00  0.93           C  
ATOM   1106  O   THR A 145      -5.188  -7.278 -17.551  1.00  0.92           O  
ATOM   1107  CG2 THR A 145      -3.665  -4.126 -17.397  1.00  0.89           C  
ATOM   1108  OG1 THR A 145      -4.876  -3.764 -15.346  1.00  0.91           O  
ATOM   1109  N   ARG A 146      -6.423  -5.716 -16.548  1.00  0.92           N  
ATOM   1110  CA  ARG A 146      -7.628  -5.959 -17.334  1.00  0.92           C  
ATOM   1111  C   ARG A 146      -8.257  -4.648 -17.793  1.00  0.91           C  
ATOM   1112  CB  ARG A 146      -8.643  -6.772 -16.526  1.00  0.90           C  
ATOM   1113  O   ARG A 146      -8.466  -3.738 -16.988  1.00  0.89           O  
ATOM   1114  CG  ARG A 146      -9.879  -7.173 -17.316  1.00  0.86           C  
ATOM   1115  CD  ARG A 146     -10.833  -8.016 -16.480  1.00  0.83           C  
ATOM   1116  NE  ARG A 146     -11.998  -8.436 -17.253  1.00  0.80           N  
ATOM   1117  NH1 ARG A 146     -13.513  -7.187 -16.035  1.00  0.69           N  
ATOM   1118  NH2 ARG A 146     -14.231  -8.478 -17.788  1.00  0.66           N  
ATOM   1119  CZ  ARG A 146     -13.245  -8.032 -17.024  1.00  0.79           C  
ATOM   1120  N   LEU A 147      -8.661  -4.675 -19.014  1.00  0.90           N  
ATOM   1121  CA  LEU A 147      -9.436  -3.570 -19.567  1.00  0.90           C  
ATOM   1122  C   LEU A 147     -10.546  -4.085 -20.477  1.00  0.89           C  
ATOM   1123  CB  LEU A 147      -8.527  -2.614 -20.344  1.00  0.89           C  
ATOM   1124  O   LEU A 147     -10.281  -4.819 -21.433  1.00  0.87           O  
ATOM   1125  CG  LEU A 147      -9.196  -1.372 -20.935  1.00  0.88           C  
ATOM   1126  CD1 LEU A 147      -9.732  -0.477 -19.822  1.00  0.86           C  
ATOM   1127  CD2 LEU A 147      -8.218  -0.607 -21.819  1.00  0.86           C  
ATOM   1128  N   ARG A 148     -11.808  -3.802 -20.200  1.00  0.87           N  
ATOM   1129  CA  ARG A 148     -13.012  -4.037 -20.990  1.00  0.86           C  
ATOM   1130  C   ARG A 148     -13.097  -5.493 -21.438  1.00  0.85           C  
ATOM   1131  CB  ARG A 148     -13.046  -3.112 -22.209  1.00  0.85           C  
ATOM   1132  O   ARG A 148     -13.312  -5.773 -22.619  1.00  0.82           O  
ATOM   1133  CG  ARG A 148     -13.198  -1.640 -21.860  1.00  0.83           C  
ATOM   1134  CD  ARG A 148     -13.367  -0.780 -23.105  1.00  0.81           C  
ATOM   1135  NE  ARG A 148     -13.661   0.609 -22.765  1.00  0.76           N  
ATOM   1136  NH1 ARG A 148     -14.285   1.217 -24.904  1.00  0.72           N  
ATOM   1137  NH2 ARG A 148     -14.327   2.761 -23.211  1.00  0.70           N  
ATOM   1138  CZ  ARG A 148     -14.091   1.526 -23.627  1.00  0.76           C  
ATOM   1139  N   GLY A 149     -12.859  -6.357 -20.604  1.00  0.85           N  
ATOM   1140  CA  GLY A 149     -13.068  -7.773 -20.861  1.00  0.85           C  
ATOM   1141  C   GLY A 149     -11.880  -8.440 -21.529  1.00  0.85           C  
ATOM   1142  O   GLY A 149     -11.996  -9.554 -22.044  1.00  0.83           O  
ATOM   1143  N   ARG A 150     -10.707  -7.797 -21.490  1.00  0.86           N  
ATOM   1144  CA  ARG A 150      -9.442  -8.304 -22.012  1.00  0.87           C  
ATOM   1145  C   ARG A 150      -8.358  -8.280 -20.940  1.00  0.87           C  
ATOM   1146  CB  ARG A 150      -8.996  -7.488 -23.227  1.00  0.86           C  
ATOM   1147  O   ARG A 150      -8.254  -7.318 -20.177  1.00  0.87           O  
ATOM   1148  CG  ARG A 150      -9.958  -7.556 -24.402  1.00  0.84           C  
ATOM   1149  CD  ARG A 150      -9.557  -6.599 -25.516  1.00  0.83           C  
ATOM   1150  NE  ARG A 150     -10.513  -6.624 -26.619  1.00  0.80           N  
ATOM   1151  NH1 ARG A 150      -9.470  -8.343 -27.757  1.00  0.77           N  
ATOM   1152  NH2 ARG A 150     -11.373  -7.389 -28.607  1.00  0.76           N  
ATOM   1153  CZ  ARG A 150     -10.450  -7.452 -27.659  1.00  0.80           C  
ATOM   1154  N   TYR A 151      -7.555  -9.259 -20.958  1.00  0.88           N  
ATOM   1155  CA  TYR A 151      -6.292  -9.161 -20.235  1.00  0.88           C  
ATOM   1156  C   TYR A 151      -5.255  -8.399 -21.051  1.00  0.88           C  
ATOM   1157  CB  TYR A 151      -5.762 -10.555 -19.887  1.00  0.87           C  
ATOM   1158  O   TYR A 151      -5.174  -8.561 -22.271  1.00  0.88           O  
ATOM   1159  CG  TYR A 151      -6.684 -11.350 -18.995  1.00  0.86           C  
ATOM   1160  CD1 TYR A 151      -7.337 -10.748 -17.922  1.00  0.84           C  
ATOM   1161  CD2 TYR A 151      -6.904 -12.704 -19.223  1.00  0.84           C  
ATOM   1162  CE1 TYR A 151      -8.186 -11.477 -17.096  1.00  0.84           C  
ATOM   1163  CE2 TYR A 151      -7.751 -13.443 -18.404  1.00  0.84           C  
ATOM   1164  OH  TYR A 151      -9.226 -13.548 -16.530  1.00  0.79           O  
ATOM   1165  CZ  TYR A 151      -8.387 -12.822 -17.344  1.00  0.82           C  
ATOM   1166  N   ALA A 152      -4.495  -7.616 -20.372  1.00  0.90           N  
ATOM   1167  CA  ALA A 152      -3.244  -7.038 -20.857  1.00  0.91           C  
ATOM   1168  C   ALA A 152      -2.086  -7.374 -19.922  1.00  0.91           C  
ATOM   1169  CB  ALA A 152      -3.381  -5.525 -21.007  1.00  0.90           C  
ATOM   1170  O   ALA A 152      -2.238  -7.345 -18.699  1.00  0.91           O  
ATOM   1171  N   TRP A 153      -0.884  -7.682 -20.459  1.00  0.89           N  
ATOM   1172  CA  TRP A 153       0.276  -7.957 -19.617  1.00  0.90           C  
ATOM   1173  C   TRP A 153       1.555  -7.437 -20.264  1.00  0.90           C  
ATOM   1174  CB  TRP A 153       0.399  -9.459 -19.346  1.00  0.88           C  
ATOM   1175  O   TRP A 153       1.660  -7.384 -21.492  1.00  0.88           O  
ATOM   1176  CG  TRP A 153       0.693 -10.276 -20.568  1.00  0.80           C  
ATOM   1177  CD1 TRP A 153       1.920 -10.692 -21.006  1.00  0.72           C  
ATOM   1178  CD2 TRP A 153      -0.260 -10.772 -21.513  1.00  0.74           C  
ATOM   1179  CE2 TRP A 153       0.460 -11.482 -22.499  1.00  0.75           C  
ATOM   1180  CE3 TRP A 153      -1.655 -10.686 -21.621  1.00  0.79           C  
ATOM   1181  NE1 TRP A 153       1.786 -11.418 -22.167  1.00  0.83           N  
ATOM   1182  CH2 TRP A 153      -1.534 -12.003 -23.663  1.00  0.78           C  
ATOM   1183  CZ2 TRP A 153      -0.169 -12.103 -23.581  1.00  0.81           C  
ATOM   1184  CZ3 TRP A 153      -2.279 -11.304 -22.698  1.00  0.78           C  
ATOM   1185  N   SER A 154       2.550  -7.081 -19.510  1.00  0.91           N  
ATOM   1186  CA  SER A 154       3.886  -6.697 -19.954  1.00  0.91           C  
ATOM   1187  C   SER A 154       4.819  -7.902 -20.007  1.00  0.90           C  
ATOM   1188  CB  SER A 154       4.472  -5.628 -19.030  1.00  0.91           C  
ATOM   1189  O   SER A 154       4.743  -8.790 -19.155  1.00  0.89           O  
ATOM   1190  OG  SER A 154       4.529  -6.096 -17.693  1.00  0.91           O  
ATOM   1191  N   LYS A 155       5.688  -7.913 -20.963  1.00  0.87           N  
ATOM   1192  CA  LYS A 155       6.751  -8.903 -21.109  1.00  0.87           C  
ATOM   1193  C   LYS A 155       8.023  -8.454 -20.396  1.00  0.87           C  
ATOM   1194  CB  LYS A 155       7.043  -9.164 -22.587  1.00  0.86           C  
ATOM   1195  O   LYS A 155       8.510  -7.345 -20.624  1.00  0.86           O  
ATOM   1196  CG  LYS A 155       8.086 -10.244 -22.831  1.00  0.83           C  
ATOM   1197  CD  LYS A 155       8.201 -10.585 -24.311  1.00  0.82           C  
ATOM   1198  CE  LYS A 155       9.261 -11.651 -24.559  1.00  0.77           C  
ATOM   1199  NZ  LYS A 155       9.290 -12.081 -25.989  1.00  0.75           N  
ATOM   1200  N   ASP A 156       8.548  -9.296 -19.620  1.00  0.85           N  
ATOM   1201  CA  ASP A 156       9.749  -8.996 -18.846  1.00  0.86           C  
ATOM   1202  C   ASP A 156      10.923  -8.662 -19.763  1.00  0.86           C  
ATOM   1203  CB  ASP A 156      10.109 -10.172 -17.937  1.00  0.83           C  
ATOM   1204  O   ASP A 156      11.108  -9.301 -20.802  1.00  0.84           O  
ATOM   1205  CG  ASP A 156      11.116  -9.803 -16.861  1.00  0.78           C  
ATOM   1206  OD1 ASP A 156      11.232  -8.606 -16.519  1.00  0.76           O  
ATOM   1207  OD2 ASP A 156      11.802 -10.717 -16.354  1.00  0.79           O  
ATOM   1208  N   GLY A 157      11.650  -7.596 -19.426  1.00  0.86           N  
ATOM   1209  CA  GLY A 157      12.889  -7.179 -20.064  1.00  0.86           C  
ATOM   1210  C   GLY A 157      12.680  -6.603 -21.452  1.00  0.86           C  
ATOM   1211  O   GLY A 157      13.624  -6.510 -22.239  1.00  0.84           O  
ATOM   1212  N   THR A 158      11.403  -6.257 -21.737  1.00  0.88           N  
ATOM   1213  CA  THR A 158      11.137  -5.712 -23.064  1.00  0.89           C  
ATOM   1214  C   THR A 158      10.288  -4.447 -22.969  1.00  0.89           C  
ATOM   1215  CB  THR A 158      10.427  -6.744 -23.959  1.00  0.87           C  
ATOM   1216  O   THR A 158       9.686  -4.174 -21.929  1.00  0.88           O  
ATOM   1217  CG2 THR A 158      11.133  -8.095 -23.909  1.00  0.83           C  
ATOM   1218  OG1 THR A 158       9.075  -6.907 -23.511  1.00  0.84           O  
ATOM   1219  N   ASP A 159      10.069  -3.759 -24.102  1.00  0.91           N  
ATOM   1220  CA  ASP A 159       9.191  -2.609 -24.299  1.00  0.91           C  
ATOM   1221  C   ASP A 159       7.813  -3.048 -24.788  1.00  0.91           C  
ATOM   1222  CB  ASP A 159       9.812  -1.624 -25.293  1.00  0.90           C  
ATOM   1223  O   ASP A 159       6.993  -2.215 -25.179  1.00  0.90           O  
ATOM   1224  CG  ASP A 159      10.039  -2.231 -26.666  1.00  0.87           C  
ATOM   1225  OD1 ASP A 159      10.015  -3.474 -26.795  1.00  0.85           O  
ATOM   1226  OD2 ASP A 159      10.247  -1.460 -27.627  1.00  0.86           O  
ATOM   1227  N   SER A 160       7.594  -4.309 -24.817  1.00  0.88           N  
ATOM   1228  CA  SER A 160       6.397  -4.893 -25.414  1.00  0.89           C  
ATOM   1229  C   SER A 160       5.386  -5.295 -24.346  1.00  0.89           C  
ATOM   1230  CB  SER A 160       6.763  -6.110 -26.266  1.00  0.88           C  
ATOM   1231  O   SER A 160       5.758  -5.847 -23.308  1.00  0.89           O  
ATOM   1232  OG  SER A 160       7.654  -5.747 -27.306  1.00  0.84           O  
ATOM   1233  N   TRP A 161       4.124  -5.065 -24.635  1.00  0.90           N  
ATOM   1234  CA  TRP A 161       2.986  -5.590 -23.886  1.00  0.91           C  
ATOM   1235  C   TRP A 161       1.971  -6.237 -24.822  1.00  0.89           C  
ATOM   1236  CB  TRP A 161       2.316  -4.478 -23.076  1.00  0.90           C  
ATOM   1237  O   TRP A 161       1.986  -5.991 -26.031  1.00  0.87           O  
ATOM   1238  CG  TRP A 161       1.714  -3.391 -23.914  1.00  0.90           C  
ATOM   1239  CD1 TRP A 161       2.345  -2.280 -24.401  1.00  0.88           C  
ATOM   1240  CD2 TRP A 161       0.357  -3.310 -24.361  1.00  0.89           C  
ATOM   1241  CE2 TRP A 161       0.236  -2.122 -25.116  1.00  0.90           C  
ATOM   1242  CE3 TRP A 161      -0.769  -4.127 -24.197  1.00  0.90           C  
ATOM   1243  NE1 TRP A 161       1.462  -1.513 -25.125  1.00  0.89           N  
ATOM   1244  CH2 TRP A 161      -2.055  -2.550 -25.530  1.00  0.88           C  
ATOM   1245  CZ2 TRP A 161      -0.969  -1.732 -25.706  1.00  0.88           C  
ATOM   1246  CZ3 TRP A 161      -1.967  -3.737 -24.785  1.00  0.89           C  
ATOM   1247  N   PHE A 162       1.126  -7.126 -24.320  1.00  0.86           N  
ATOM   1248  CA  PHE A 162       0.207  -7.973 -25.071  1.00  0.87           C  
ATOM   1249  C   PHE A 162      -1.219  -7.815 -24.555  1.00  0.87           C  
ATOM   1250  CB  PHE A 162       0.635  -9.442 -24.987  1.00  0.86           C  
ATOM   1251  O   PHE A 162      -1.428  -7.457 -23.394  1.00  0.86           O  
ATOM   1252  CG  PHE A 162       1.989  -9.714 -25.584  1.00  0.83           C  
ATOM   1253  CD1 PHE A 162       2.109 -10.164 -26.893  1.00  0.80           C  
ATOM   1254  CD2 PHE A 162       3.143  -9.519 -24.837  1.00  0.80           C  
ATOM   1255  CE1 PHE A 162       3.361 -10.417 -27.449  1.00  0.80           C  
ATOM   1256  CE2 PHE A 162       4.398  -9.769 -25.385  1.00  0.81           C  
ATOM   1257  CZ  PHE A 162       4.505 -10.219 -26.691  1.00  0.76           C  
ATOM   1258  N   ILE A 163      -2.183  -8.249 -25.407  1.00  0.87           N  
ATOM   1259  CA  ILE A 163      -3.588  -8.177 -25.019  1.00  0.86           C  
ATOM   1260  C   ILE A 163      -4.347  -9.365 -25.606  1.00  0.86           C  
ATOM   1261  CB  ILE A 163      -4.233  -6.850 -25.477  1.00  0.85           C  
ATOM   1262  O   ILE A 163      -4.047  -9.815 -26.714  1.00  0.84           O  
ATOM   1263  CG1 ILE A 163      -5.590  -6.651 -24.790  1.00  0.82           C  
ATOM   1264  CG2 ILE A 163      -4.381  -6.818 -27.001  1.00  0.81           C  
ATOM   1265  CD1 ILE A 163      -6.124  -5.228 -24.875  1.00  0.80           C  
ATOM   1266  N   THR A 164      -5.344  -9.901 -24.914  1.00  0.84           N  
ATOM   1267  CA  THR A 164      -6.179 -11.012 -25.357  1.00  0.84           C  
ATOM   1268  C   THR A 164      -7.340 -10.510 -26.211  1.00  0.83           C  
ATOM   1269  CB  THR A 164      -6.726 -11.812 -24.160  1.00  0.83           C  
ATOM   1270  O   THR A 164      -7.606  -9.307 -26.259  1.00  0.82           O  
ATOM   1271  CG2 THR A 164      -5.592 -12.363 -23.302  1.00  0.82           C  
ATOM   1272  OG1 THR A 164      -7.546 -10.955 -23.356  1.00  0.83           O  
ATOM   1273  N   ASP A 165      -8.054 -11.480 -26.754  1.00  0.80           N  
ATOM   1274  CA  ASP A 165      -9.324 -11.189 -27.413  1.00  0.80           C  
ATOM   1275  C   ASP A 165     -10.399 -10.820 -26.394  1.00  0.81           C  
ATOM   1276  CB  ASP A 165      -9.780 -12.386 -28.250  1.00  0.79           C  
ATOM   1277  O   ASP A 165     -10.208 -10.997 -25.189  1.00  0.79           O  
ATOM   1278  CG  ASP A 165     -10.657 -11.989 -29.424  1.00  0.75           C  
ATOM   1279  OD1 ASP A 165     -11.220 -10.872 -29.415  1.00  0.72           O  
ATOM   1280  OD2 ASP A 165     -10.790 -12.800 -30.366  1.00  0.72           O  
ATOM   1281  N   LEU A 166     -11.495 -10.220 -26.934  1.00  0.80           N  
ATOM   1282  CA  LEU A 166     -12.624  -9.822 -26.100  1.00  0.80           C  
ATOM   1283  C   LEU A 166     -13.328 -11.044 -25.519  1.00  0.80           C  
ATOM   1284  CB  LEU A 166     -13.617  -8.981 -26.906  1.00  0.78           C  
ATOM   1285  O   LEU A 166     -13.861 -11.870 -26.263  1.00  0.77           O  
ATOM   1286  CG  LEU A 166     -14.840  -8.463 -26.147  1.00  0.76           C  
ATOM   1287  CD1 LEU A 166     -14.412  -7.491 -25.053  1.00  0.74           C  
ATOM   1288  CD2 LEU A 166     -15.822  -7.799 -27.106  1.00  0.74           C  
ATOM   1289  N   GLU A 167     -13.284 -11.210 -24.265  1.00  0.78           N  
ATOM   1290  CA  GLU A 167     -13.970 -12.223 -23.469  1.00  0.77           C  
ATOM   1291  C   GLU A 167     -13.441 -13.620 -23.778  1.00  0.77           C  
ATOM   1292  CB  GLU A 167     -15.480 -12.167 -23.714  1.00  0.75           C  
ATOM   1293  O   GLU A 167     -14.047 -14.620 -23.388  1.00  0.73           O  
ATOM   1294  CG  GLU A 167     -16.111 -10.826 -23.364  1.00  0.70           C  
ATOM   1295  CD  GLU A 167     -17.628 -10.880 -23.282  1.00  0.68           C  
ATOM   1296  OE1 GLU A 167     -18.235 -11.804 -23.869  1.00  0.67           O  
ATOM   1297  OE2 GLU A 167     -18.214  -9.991 -22.625  1.00  0.64           O  
ATOM   1298  N   ASP A 168     -12.446 -13.705 -24.580  1.00  0.76           N  
ATOM   1299  CA  ASP A 168     -11.684 -14.932 -24.795  1.00  0.75           C  
ATOM   1300  C   ASP A 168     -10.242 -14.774 -24.316  1.00  0.75           C  
ATOM   1301  CB  ASP A 168     -11.707 -15.326 -26.273  1.00  0.73           C  
ATOM   1302  O   ASP A 168      -9.333 -14.575 -25.124  1.00  0.72           O  
ATOM   1303  CG  ASP A 168     -11.199 -16.736 -26.518  1.00  0.72           C  
ATOM   1304  OD1 ASP A 168     -10.654 -17.360 -25.582  1.00  0.71           O  
ATOM   1305  OD2 ASP A 168     -11.341 -17.227 -27.659  1.00  0.71           O  
ATOM   1306  N   GLU A 169     -10.021 -14.996 -23.049  1.00  0.76           N  
ATOM   1307  CA  GLU A 169      -8.777 -14.756 -22.324  1.00  0.75           C  
ATOM   1308  C   GLU A 169      -7.735 -15.824 -22.646  1.00  0.75           C  
ATOM   1309  CB  GLU A 169      -9.034 -14.710 -20.815  1.00  0.73           C  
ATOM   1310  O   GLU A 169      -6.564 -15.685 -22.286  1.00  0.71           O  
ATOM   1311  CG  GLU A 169      -9.968 -13.589 -20.385  1.00  0.69           C  
ATOM   1312  CD  GLU A 169     -11.418 -14.029 -20.266  1.00  0.67           C  
ATOM   1313  OE1 GLU A 169     -11.750 -15.154 -20.704  1.00  0.65           O  
ATOM   1314  OE2 GLU A 169     -12.231 -13.241 -19.731  1.00  0.62           O  
ATOM   1315  N   SER A 170      -8.201 -16.791 -23.390  1.00  0.71           N  
ATOM   1316  CA  SER A 170      -7.355 -17.917 -23.774  1.00  0.70           C  
ATOM   1317  C   SER A 170      -6.704 -17.680 -25.132  1.00  0.71           C  
ATOM   1318  CB  SER A 170      -8.168 -19.212 -23.807  1.00  0.68           C  
ATOM   1319  O   SER A 170      -5.817 -18.433 -25.541  1.00  0.69           O  
ATOM   1320  OG  SER A 170      -9.138 -19.170 -24.839  1.00  0.65           O  
ATOM   1321  N   HIS A 171      -7.122 -16.649 -25.821  1.00  0.69           N  
ATOM   1322  CA  HIS A 171      -6.580 -16.358 -27.144  1.00  0.70           C  
ATOM   1323  C   HIS A 171      -6.026 -14.939 -27.212  1.00  0.71           C  
ATOM   1324  CB  HIS A 171      -7.652 -16.556 -28.217  1.00  0.66           C  
ATOM   1325  O   HIS A 171      -6.534 -14.037 -26.542  1.00  0.69           O  
ATOM   1326  CG  HIS A 171      -8.068 -17.981 -28.395  1.00  0.62           C  
ATOM   1327  CD2 HIS A 171      -7.570 -18.960 -29.187  1.00  0.61           C  
ATOM   1328  ND1 HIS A 171      -9.122 -18.540 -27.706  1.00  0.62           N  
ATOM   1329  CE1 HIS A 171      -9.255 -19.806 -28.067  1.00  0.57           C  
ATOM   1330  NE2 HIS A 171      -8.325 -20.085 -28.965  1.00  0.52           N  
ATOM   1331  N   PRO A 172      -4.884 -14.787 -28.008  1.00  0.68           N  
ATOM   1332  CA  PRO A 172      -4.499 -13.406 -28.310  1.00  0.67           C  
ATOM   1333  C   PRO A 172      -5.582 -12.644 -29.070  1.00  0.70           C  
ATOM   1334  CB  PRO A 172      -3.241 -13.570 -29.168  1.00  0.65           C  
ATOM   1335  O   PRO A 172      -6.398 -13.255 -29.766  1.00  0.68           O  
ATOM   1336  CG  PRO A 172      -3.423 -14.880 -29.865  1.00  0.62           C  
ATOM   1337  CD  PRO A 172      -4.190 -15.800 -28.959  1.00  0.64           C  
ATOM   1338  N   ASP A 173      -5.491 -11.370 -28.867  1.00  0.65           N  
ATOM   1339  CA  ASP A 173      -6.340 -10.523 -29.700  1.00  0.64           C  
ATOM   1340  C   ASP A 173      -6.106 -10.800 -31.183  1.00  0.65           C  
ATOM   1341  CB  ASP A 173      -6.087  -9.045 -29.395  1.00  0.59           C  
ATOM   1342  O   ASP A 173      -4.961 -10.840 -31.640  1.00  0.61           O  
ATOM   1343  CG  ASP A 173      -6.994  -8.114 -30.180  1.00  0.55           C  
ATOM   1344  OD1 ASP A 173      -7.533  -8.529 -31.229  1.00  0.60           O  
ATOM   1345  OD2 ASP A 173      -7.169  -6.954 -29.749  1.00  0.61           O  
ATOM   1346  N   ARG A 174      -7.094 -10.911 -32.012  1.00  0.62           N  
ATOM   1347  CA  ARG A 174      -7.098 -11.317 -33.414  1.00  0.61           C  
ATOM   1348  C   ARG A 174      -6.546 -10.211 -34.306  1.00  0.62           C  
ATOM   1349  CB  ARG A 174      -8.513 -11.694 -33.860  1.00  0.57           C  
ATOM   1350  O   ARG A 174      -6.184 -10.458 -35.458  1.00  0.60           O  
ATOM   1351  CG  ARG A 174      -9.101 -12.877 -33.108  1.00  0.53           C  
ATOM   1352  CD  ARG A 174     -10.491 -13.233 -33.616  1.00  0.55           C  
ATOM   1353  NE  ARG A 174     -11.092 -14.310 -32.833  1.00  0.42           N  
ATOM   1354  NH1 ARG A 174     -12.946 -14.543 -34.192  1.00  0.33           N  
ATOM   1355  NH2 ARG A 174     -12.698 -15.876 -32.344  1.00  0.30           N  
ATOM   1356  CZ  ARG A 174     -12.244 -14.907 -33.125  1.00  0.45           C  
ATOM   1357  N   TYR A 175      -6.473  -8.948 -33.848  1.00  0.62           N  
ATOM   1358  CA  TYR A 175      -6.061  -7.810 -34.662  1.00  0.62           C  
ATOM   1359  C   TYR A 175      -4.591  -7.479 -34.431  1.00  0.61           C  
ATOM   1360  CB  TYR A 175      -6.926  -6.585 -34.351  1.00  0.55           C  
ATOM   1361  O   TYR A 175      -3.794  -7.473 -35.372  1.00  0.56           O  
ATOM   1362  CG  TYR A 175      -8.391  -6.783 -34.659  1.00  0.50           C  
ATOM   1363  CD1 TYR A 175      -8.854  -6.777 -35.973  1.00  0.45           C  
ATOM   1364  CD2 TYR A 175      -9.314  -6.976 -33.637  1.00  0.50           C  
ATOM   1365  CE1 TYR A 175     -10.202  -6.957 -36.261  1.00  0.47           C  
ATOM   1366  CE2 TYR A 175     -10.665  -7.157 -33.914  1.00  0.49           C  
ATOM   1367  OH  TYR A 175     -12.436  -7.325 -35.506  1.00  0.37           O  
ATOM   1368  CZ  TYR A 175     -11.099  -7.146 -35.227  1.00  0.46           C  
ATOM   1369  N   SER A 176      -4.139  -7.208 -33.311  1.00  0.68           N  
ATOM   1370  CA  SER A 176      -2.801  -6.957 -32.784  1.00  0.68           C  
ATOM   1371  C   SER A 176      -2.688  -7.401 -31.329  1.00  0.69           C  
ATOM   1372  CB  SER A 176      -2.447  -5.474 -32.902  1.00  0.60           C  
ATOM   1373  O   SER A 176      -3.291  -6.794 -30.441  1.00  0.64           O  
ATOM   1374  OG  SER A 176      -1.114  -5.241 -32.483  1.00  0.53           O  
ATOM   1375  N   ALA A 177      -1.888  -8.486 -31.185  1.00  0.74           N  
ATOM   1376  CA  ALA A 177      -1.740  -9.000 -29.825  1.00  0.75           C  
ATOM   1377  C   ALA A 177      -0.571  -8.329 -29.110  1.00  0.77           C  
ATOM   1378  CB  ALA A 177      -1.549 -10.514 -29.847  1.00  0.71           C  
ATOM   1379  O   ALA A 177      -0.505  -8.331 -27.879  1.00  0.75           O  
ATOM   1380  N   GLN A 178       0.305  -7.658 -29.926  1.00  0.82           N  
ATOM   1381  CA  GLN A 178       1.521  -7.073 -29.370  1.00  0.82           C  
ATOM   1382  C   GLN A 178       1.605  -5.581 -29.681  1.00  0.83           C  
ATOM   1383  CB  GLN A 178       2.758  -7.792 -29.909  1.00  0.81           C  
ATOM   1384  O   GLN A 178       1.517  -5.178 -30.842  1.00  0.82           O  
ATOM   1385  CG  GLN A 178       4.067  -7.299 -29.307  1.00  0.80           C  
ATOM   1386  CD  GLN A 178       5.278  -8.029 -29.857  1.00  0.78           C  
ATOM   1387  NE2 GLN A 178       6.467  -7.523 -29.547  1.00  0.77           N  
ATOM   1388  OE1 GLN A 178       5.146  -9.040 -30.555  1.00  0.78           O  
ATOM   1389  N   TYR A 179       1.887  -4.870 -28.695  1.00  0.86           N  
ATOM   1390  CA  TYR A 179       2.149  -3.436 -28.711  1.00  0.87           C  
ATOM   1391  C   TYR A 179       3.507  -3.122 -28.093  1.00  0.87           C  
ATOM   1392  CB  TYR A 179       1.048  -2.680 -27.962  1.00  0.86           C  
ATOM   1393  O   TYR A 179       4.063  -3.939 -27.355  1.00  0.86           O  
ATOM   1394  CG  TYR A 179      -0.328  -2.870 -28.553  1.00  0.87           C  
ATOM   1395  CD1 TYR A 179      -0.849  -1.955 -29.465  1.00  0.86           C  
ATOM   1396  CD2 TYR A 179      -1.111  -3.964 -28.199  1.00  0.86           C  
ATOM   1397  CE1 TYR A 179      -2.117  -2.126 -30.010  1.00  0.86           C  
ATOM   1398  CE2 TYR A 179      -2.381  -4.144 -28.738  1.00  0.86           C  
ATOM   1399  OH  TYR A 179      -4.130  -3.395 -30.178  1.00  0.83           O  
ATOM   1400  CZ  TYR A 179      -2.874  -3.222 -29.641  1.00  0.84           C  
ATOM   1401  N   ARG A 180       4.025  -1.975 -28.409  1.00  0.89           N  
ATOM   1402  CA  ARG A 180       5.310  -1.512 -27.894  1.00  0.89           C  
ATOM   1403  C   ARG A 180       5.200  -0.095 -27.342  1.00  0.89           C  
ATOM   1404  CB  ARG A 180       6.379  -1.568 -28.987  1.00  0.87           C  
ATOM   1405  O   ARG A 180       4.460   0.731 -27.880  1.00  0.89           O  
ATOM   1406  CG  ARG A 180       6.691  -2.975 -29.473  1.00  0.82           C  
ATOM   1407  CD  ARG A 180       7.805  -2.979 -30.510  1.00  0.81           C  
ATOM   1408  NE  ARG A 180       8.166  -4.337 -30.907  1.00  0.77           N  
ATOM   1409  NH1 ARG A 180      10.119  -3.726 -31.979  1.00  0.69           N  
ATOM   1410  NH2 ARG A 180       9.487  -5.929 -31.905  1.00  0.65           N  
ATOM   1411  CZ  ARG A 180       9.257  -4.661 -31.596  1.00  0.75           C  
ATOM   1412  N   ALA A 181       5.899   0.153 -26.223  1.00  0.89           N  
ATOM   1413  CA  ALA A 181       6.150   1.535 -25.821  1.00  0.89           C  
ATOM   1414  C   ALA A 181       6.869   2.305 -26.925  1.00  0.86           C  
ATOM   1415  CB  ALA A 181       6.967   1.573 -24.531  1.00  0.86           C  
ATOM   1416  O   ALA A 181       7.896   1.854 -27.438  1.00  0.82           O  
ATOM   1417  N   GLU A 182       6.390   3.373 -27.469  1.00  0.82           N  
ATOM   1418  CA  GLU A 182       6.792   4.007 -28.721  1.00  0.81           C  
ATOM   1419  C   GLU A 182       7.673   5.227 -28.464  1.00  0.80           C  
ATOM   1420  CB  GLU A 182       5.561   4.410 -29.538  1.00  0.77           C  
ATOM   1421  O   GLU A 182       8.472   5.612 -29.320  1.00  0.74           O  
ATOM   1422  CG  GLU A 182       4.768   3.228 -30.077  1.00  0.74           C  
ATOM   1423  CD  GLU A 182       3.690   3.633 -31.071  1.00  0.71           C  
ATOM   1424  OE1 GLU A 182       3.411   4.846 -31.203  1.00  0.72           O  
ATOM   1425  OE2 GLU A 182       3.121   2.728 -31.722  1.00  0.71           O  
ATOM   1426  N   SER A 183       7.408   5.886 -27.415  1.00  0.79           N  
ATOM   1427  CA  SER A 183       8.033   7.186 -27.193  1.00  0.79           C  
ATOM   1428  C   SER A 183       9.506   7.036 -26.829  1.00  0.76           C  
ATOM   1429  CB  SER A 183       7.301   7.951 -26.090  1.00  0.75           C  
ATOM   1430  O   SER A 183      10.353   7.782 -27.326  1.00  0.71           O  
ATOM   1431  OG  SER A 183       5.938   8.142 -26.428  1.00  0.65           O  
ATOM   1432  N   GLN A 184       9.844   6.111 -26.035  1.00  0.80           N  
ATOM   1433  CA  GLN A 184      11.204   5.713 -25.689  1.00  0.81           C  
ATOM   1434  C   GLN A 184      11.306   4.201 -25.509  1.00  0.79           C  
ATOM   1435  CB  GLN A 184      11.665   6.425 -24.416  1.00  0.74           C  
ATOM   1436  O   GLN A 184      10.421   3.580 -24.916  1.00  0.73           O  
ATOM   1437  CG  GLN A 184      11.892   7.920 -24.595  1.00  0.67           C  
ATOM   1438  CD  GLN A 184      12.778   8.512 -23.515  1.00  0.65           C  
ATOM   1439  NE2 GLN A 184      13.218   9.749 -23.722  1.00  0.57           N  
ATOM   1440  OE1 GLN A 184      13.063   7.865 -22.503  1.00  0.66           O  
ATOM   1441  N   PRO A 185      12.283   3.567 -26.133  1.00  0.77           N  
ATOM   1442  CA  PRO A 185      12.484   2.138 -25.878  1.00  0.77           C  
ATOM   1443  C   PRO A 185      12.847   1.845 -24.424  1.00  0.77           C  
ATOM   1444  CB  PRO A 185      13.639   1.772 -26.813  1.00  0.70           C  
ATOM   1445  O   PRO A 185      13.991   1.490 -24.129  1.00  0.71           O  
ATOM   1446  CG  PRO A 185      14.444   3.025 -26.935  1.00  0.68           C  
ATOM   1447  CD  PRO A 185      13.511   4.200 -26.865  1.00  0.67           C  
ATOM   1448  N   ASP A 186      11.955   2.060 -23.636  1.00  0.87           N  
ATOM   1449  CA  ASP A 186      12.055   1.827 -22.198  1.00  0.87           C  
ATOM   1450  C   ASP A 186      11.412   0.497 -21.812  1.00  0.86           C  
ATOM   1451  CB  ASP A 186      11.402   2.972 -21.422  1.00  0.85           C  
ATOM   1452  O   ASP A 186      10.372   0.122 -22.358  1.00  0.83           O  
ATOM   1453  CG  ASP A 186      11.700   2.925 -19.934  1.00  0.81           C  
ATOM   1454  OD1 ASP A 186      12.588   2.152 -19.513  1.00  0.78           O  
ATOM   1455  OD2 ASP A 186      11.039   3.666 -19.174  1.00  0.79           O  
ATOM   1456  N   GLY A 187      12.190  -0.380 -21.124  1.00  0.91           N  
ATOM   1457  CA  GLY A 187      11.616  -1.634 -20.662  1.00  0.92           C  
ATOM   1458  C   GLY A 187      10.422  -1.442 -19.746  1.00  0.92           C  
ATOM   1459  O   GLY A 187      10.536  -0.815 -18.691  1.00  0.92           O  
ATOM   1460  N   ILE A 188       9.231  -1.997 -20.171  1.00  0.93           N  
ATOM   1461  CA  ILE A 188       8.017  -1.925 -19.365  1.00  0.94           C  
ATOM   1462  C   ILE A 188       8.194  -2.749 -18.092  1.00  0.94           C  
ATOM   1463  CB  ILE A 188       6.784  -2.416 -20.155  1.00  0.93           C  
ATOM   1464  O   ILE A 188       8.385  -3.966 -18.154  1.00  0.94           O  
ATOM   1465  CG1 ILE A 188       6.568  -1.549 -21.401  1.00  0.93           C  
ATOM   1466  CG2 ILE A 188       5.538  -2.417 -19.265  1.00  0.93           C  
ATOM   1467  CD1 ILE A 188       5.526  -2.099 -22.365  1.00  0.91           C  
ATOM   1468  N   ILE A 189       8.107  -2.093 -16.958  1.00  0.95           N  
ATOM   1469  CA  ILE A 189       8.226  -2.656 -15.618  1.00  0.95           C  
ATOM   1470  C   ILE A 189       6.845  -3.050 -15.099  1.00  0.95           C  
ATOM   1471  CB  ILE A 189       8.900  -1.663 -14.645  1.00  0.94           C  
ATOM   1472  O   ILE A 189       6.700  -4.058 -14.403  1.00  0.94           O  
ATOM   1473  CG1 ILE A 189      10.351  -1.403 -15.069  1.00  0.91           C  
ATOM   1474  CG2 ILE A 189       8.835  -2.187 -13.208  1.00  0.91           C  
ATOM   1475  CD1 ILE A 189      11.052  -0.330 -14.247  1.00  0.89           C  
ATOM   1476  N   GLY A 190       5.873  -2.355 -15.356  1.00  0.95           N  
ATOM   1477  CA  GLY A 190       4.515  -2.626 -14.911  1.00  0.95           C  
ATOM   1478  C   GLY A 190       3.460  -2.178 -15.905  1.00  0.95           C  
ATOM   1479  O   GLY A 190       3.727  -1.333 -16.762  1.00  0.95           O  
ATOM   1480  N   ILE A 191       2.255  -2.699 -15.777  1.00  0.96           N  
ATOM   1481  CA  ILE A 191       1.109  -2.328 -16.600  1.00  0.96           C  
ATOM   1482  C   ILE A 191      -0.120  -2.135 -15.715  1.00  0.96           C  
ATOM   1483  CB  ILE A 191       0.827  -3.389 -17.686  1.00  0.95           C  
ATOM   1484  O   ILE A 191      -0.256  -2.789 -14.679  1.00  0.95           O  
ATOM   1485  CG1 ILE A 191      -0.106  -2.819 -18.760  1.00  0.88           C  
ATOM   1486  CG2 ILE A 191       0.234  -4.656 -17.063  1.00  0.88           C  
ATOM   1487  CD1 ILE A 191      -0.181  -3.661 -20.027  1.00  0.83           C  
ATOM   1488  N   GLY A 192      -1.011  -1.212 -16.075  1.00  0.95           N  
ATOM   1489  CA  GLY A 192      -2.242  -0.905 -15.364  1.00  0.95           C  
ATOM   1490  C   GLY A 192      -3.342  -0.388 -16.272  1.00  0.95           C  
ATOM   1491  O   GLY A 192      -3.146  -0.259 -17.482  1.00  0.94           O  
ATOM   1492  N   THR A 193      -4.464  -0.112 -15.653  1.00  0.94           N  
ATOM   1493  CA  THR A 193      -5.567   0.514 -16.373  1.00  0.94           C  
ATOM   1494  C   THR A 193      -6.032   1.778 -15.656  1.00  0.93           C  
ATOM   1495  CB  THR A 193      -6.753  -0.456 -16.530  1.00  0.92           C  
ATOM   1496  O   THR A 193      -6.138   1.799 -14.428  1.00  0.92           O  
ATOM   1497  CG2 THR A 193      -6.376  -1.649 -17.401  1.00  0.81           C  
ATOM   1498  OG1 THR A 193      -7.150  -0.929 -15.237  1.00  0.84           O  
ATOM   1499  N   TRP A 194      -6.290   2.779 -16.365  1.00  0.91           N  
ATOM   1500  CA  TRP A 194      -6.910   4.004 -15.873  1.00  0.92           C  
ATOM   1501  C   TRP A 194      -8.001   4.482 -16.825  1.00  0.90           C  
ATOM   1502  CB  TRP A 194      -5.859   5.103 -15.688  1.00  0.90           C  
ATOM   1503  O   TRP A 194      -7.716   4.878 -17.957  1.00  0.87           O  
ATOM   1504  CG  TRP A 194      -6.410   6.388 -15.147  1.00  0.83           C  
ATOM   1505  CD1 TRP A 194      -7.091   6.563 -13.975  1.00  0.76           C  
ATOM   1506  CD2 TRP A 194      -6.329   7.677 -15.762  1.00  0.79           C  
ATOM   1507  CE2 TRP A 194      -6.983   8.590 -14.905  1.00  0.83           C  
ATOM   1508  CE3 TRP A 194      -5.766   8.151 -16.954  1.00  0.83           C  
ATOM   1509  NE1 TRP A 194      -7.439   7.886 -13.823  1.00  0.85           N  
ATOM   1510  CH2 TRP A 194      -6.530  10.387 -16.377  1.00  0.81           C  
ATOM   1511  CZ2 TRP A 194      -7.090   9.951 -15.204  1.00  0.83           C  
ATOM   1512  CZ3 TRP A 194      -5.873   9.505 -17.250  1.00  0.82           C  
ATOM   1513  N   ARG A 195      -9.225   4.505 -16.372  1.00  0.91           N  
ATOM   1514  CA  ARG A 195     -10.391   4.734 -17.219  1.00  0.90           C  
ATOM   1515  C   ARG A 195     -10.345   3.856 -18.465  1.00  0.90           C  
ATOM   1516  CB  ARG A 195     -10.484   6.208 -17.619  1.00  0.90           C  
ATOM   1517  O   ARG A 195     -10.364   2.628 -18.366  1.00  0.89           O  
ATOM   1518  CG  ARG A 195     -10.560   7.163 -16.439  1.00  0.90           C  
ATOM   1519  CD  ARG A 195     -10.632   8.615 -16.892  1.00  0.87           C  
ATOM   1520  NE  ARG A 195     -10.778   9.526 -15.760  1.00  0.85           N  
ATOM   1521  NH1 ARG A 195     -10.879  11.441 -17.049  1.00  0.82           N  
ATOM   1522  NH2 ARG A 195     -11.021  11.582 -14.766  1.00  0.81           N  
ATOM   1523  CZ  ARG A 195     -10.893  10.847 -15.861  1.00  0.85           C  
ATOM   1524  N   ASP A 196     -10.181   4.482 -19.676  1.00  0.91           N  
ATOM   1525  CA  ASP A 196     -10.199   3.761 -20.945  1.00  0.91           C  
ATOM   1526  C   ASP A 196      -8.785   3.573 -21.490  1.00  0.92           C  
ATOM   1527  CB  ASP A 196     -11.064   4.500 -21.969  1.00  0.89           C  
ATOM   1528  O   ASP A 196      -8.606   3.169 -22.641  1.00  0.91           O  
ATOM   1529  CG  ASP A 196     -12.546   4.442 -21.645  1.00  0.84           C  
ATOM   1530  OD1 ASP A 196     -13.040   3.368 -21.237  1.00  0.80           O  
ATOM   1531  OD2 ASP A 196     -13.227   5.478 -21.801  1.00  0.82           O  
ATOM   1532  N   PHE A 197      -7.782   3.759 -20.697  1.00  0.92           N  
ATOM   1533  CA  PHE A 197      -6.389   3.645 -21.112  1.00  0.93           C  
ATOM   1534  C   PHE A 197      -5.740   2.411 -20.496  1.00  0.94           C  
ATOM   1535  CB  PHE A 197      -5.605   4.901 -20.719  1.00  0.93           C  
ATOM   1536  O   PHE A 197      -5.973   2.099 -19.326  1.00  0.93           O  
ATOM   1537  CG  PHE A 197      -6.111   6.160 -21.370  1.00  0.93           C  
ATOM   1538  CD1 PHE A 197      -5.636   6.556 -22.615  1.00  0.91           C  
ATOM   1539  CD2 PHE A 197      -7.063   6.949 -20.737  1.00  0.92           C  
ATOM   1540  CE1 PHE A 197      -6.103   7.720 -23.219  1.00  0.91           C  
ATOM   1541  CE2 PHE A 197      -7.534   8.114 -21.335  1.00  0.91           C  
ATOM   1542  CZ  PHE A 197      -7.052   8.499 -22.576  1.00  0.91           C  
ATOM   1543  N   ILE A 198      -4.888   1.776 -21.261  1.00  0.94           N  
ATOM   1544  CA  ILE A 198      -3.769   1.012 -20.722  1.00  0.94           C  
ATOM   1545  C   ILE A 198      -2.613   1.953 -20.391  1.00  0.95           C  
ATOM   1546  CB  ILE A 198      -3.303  -0.081 -21.710  1.00  0.94           C  
ATOM   1547  O   ILE A 198      -2.254   2.813 -21.198  1.00  0.94           O  
ATOM   1548  CG1 ILE A 198      -4.451  -1.051 -22.013  1.00  0.90           C  
ATOM   1549  CG2 ILE A 198      -2.087  -0.828 -21.155  1.00  0.90           C  
ATOM   1550  CD1 ILE A 198      -4.917  -1.854 -20.807  1.00  0.87           C  
ATOM   1551  N   VAL A 199      -2.065   1.845 -19.231  1.00  0.95           N  
ATOM   1552  CA  VAL A 199      -0.914   2.607 -18.757  1.00  0.95           C  
ATOM   1553  C   VAL A 199       0.299   1.687 -18.634  1.00  0.95           C  
ATOM   1554  CB  VAL A 199      -1.204   3.290 -17.402  1.00  0.95           C  
ATOM   1555  O   VAL A 199       0.300   0.756 -17.826  1.00  0.95           O  
ATOM   1556  CG1 VAL A 199      -0.086   4.265 -17.038  1.00  0.94           C  
ATOM   1557  CG2 VAL A 199      -2.551   4.010 -17.446  1.00  0.94           C  
ATOM   1558  N   CYS A 200       1.228   1.893 -19.458  1.00  0.95           N  
ATOM   1559  CA  CYS A 200       2.516   1.209 -19.429  1.00  0.95           C  
ATOM   1560  C   CYS A 200       3.535   1.999 -18.616  1.00  0.95           C  
ATOM   1561  CB  CYS A 200       3.040   0.992 -20.848  1.00  0.95           C  
ATOM   1562  O   CYS A 200       3.883   3.125 -18.976  1.00  0.95           O  
ATOM   1563  SG  CYS A 200       2.006  -0.103 -21.845  1.00  0.94           S  
ATOM   1564  N   PHE A 201       4.011   1.422 -17.563  1.00  0.95           N  
ATOM   1565  CA  PHE A 201       5.036   1.981 -16.690  1.00  0.96           C  
ATOM   1566  C   PHE A 201       6.410   1.420 -17.040  1.00  0.95           C  
ATOM   1567  CB  PHE A 201       4.710   1.693 -15.221  1.00  0.95           C  
ATOM   1568  O   PHE A 201       6.693   0.250 -16.778  1.00  0.94           O  
ATOM   1569  CG  PHE A 201       3.389   2.255 -14.771  1.00  0.95           C  
ATOM   1570  CD1 PHE A 201       3.328   3.465 -14.091  1.00  0.94           C  
ATOM   1571  CD2 PHE A 201       2.207   1.573 -15.029  1.00  0.94           C  
ATOM   1572  CE1 PHE A 201       2.107   3.988 -13.673  1.00  0.93           C  
ATOM   1573  CE2 PHE A 201       0.982   2.089 -14.614  1.00  0.94           C  
ATOM   1574  CZ  PHE A 201       0.935   3.296 -13.936  1.00  0.93           C  
ATOM   1575  N   GLY A 202       7.252   2.188 -17.603  1.00  0.95           N  
ATOM   1576  CA  GLY A 202       8.645   1.880 -17.888  1.00  0.95           C  
ATOM   1577  C   GLY A 202       9.586   2.282 -16.768  1.00  0.95           C  
ATOM   1578  O   GLY A 202       9.145   2.757 -15.720  1.00  0.94           O  
ATOM   1579  N   SER A 203      10.920   2.119 -17.029  1.00  0.93           N  
ATOM   1580  CA  SER A 203      11.978   2.502 -16.100  1.00  0.93           C  
ATOM   1581  C   SER A 203      12.218   4.008 -16.126  1.00  0.93           C  
ATOM   1582  CB  SER A 203      13.276   1.765 -16.431  1.00  0.92           C  
ATOM   1583  O   SER A 203      12.662   4.589 -15.133  1.00  0.92           O  
ATOM   1584  OG  SER A 203      13.752   2.136 -17.714  1.00  0.83           O  
ATOM   1585  N   SER A 204      11.811   4.677 -17.211  1.00  0.93           N  
ATOM   1586  CA  SER A 204      12.105   6.095 -17.388  1.00  0.93           C  
ATOM   1587  C   SER A 204      10.860   6.870 -17.806  1.00  0.93           C  
ATOM   1588  CB  SER A 204      13.209   6.288 -18.428  1.00  0.92           C  
ATOM   1589  O   SER A 204      10.764   8.076 -17.569  1.00  0.93           O  
ATOM   1590  OG  SER A 204      14.361   5.536 -18.085  1.00  0.84           O  
ATOM   1591  N   THR A 205       9.840   6.159 -18.409  1.00  0.93           N  
ATOM   1592  CA  THR A 205       8.655   6.815 -18.951  1.00  0.94           C  
ATOM   1593  C   THR A 205       7.386   6.094 -18.504  1.00  0.94           C  
ATOM   1594  CB  THR A 205       8.702   6.872 -20.489  1.00  0.92           C  
ATOM   1595  O   THR A 205       7.430   4.916 -18.143  1.00  0.94           O  
ATOM   1596  CG2 THR A 205       9.881   7.710 -20.972  1.00  0.85           C  
ATOM   1597  OG1 THR A 205       8.831   5.542 -21.007  1.00  0.87           O  
ATOM   1598  N   ILE A 206       6.270   6.778 -18.476  1.00  0.95           N  
ATOM   1599  CA  ILE A 206       4.915   6.240 -18.415  1.00  0.95           C  
ATOM   1600  C   ILE A 206       4.145   6.638 -19.672  1.00  0.95           C  
ATOM   1601  CB  ILE A 206       4.170   6.729 -17.153  1.00  0.95           C  
ATOM   1602  O   ILE A 206       4.018   7.825 -19.981  1.00  0.94           O  
ATOM   1603  CG1 ILE A 206       4.926   6.307 -15.888  1.00  0.94           C  
ATOM   1604  CG2 ILE A 206       2.733   6.199 -17.135  1.00  0.94           C  
ATOM   1605  CD1 ILE A 206       4.389   6.931 -14.608  1.00  0.93           C  
ATOM   1606  N   GLU A 207       3.628   5.638 -20.367  1.00  0.94           N  
ATOM   1607  CA  GLU A 207       2.923   5.805 -21.635  1.00  0.94           C  
ATOM   1608  C   GLU A 207       1.479   5.322 -21.531  1.00  0.94           C  
ATOM   1609  CB  GLU A 207       3.649   5.057 -22.756  1.00  0.94           C  
ATOM   1610  O   GLU A 207       1.195   4.342 -20.838  1.00  0.94           O  
ATOM   1611  CG  GLU A 207       5.034   5.606 -23.066  1.00  0.91           C  
ATOM   1612  CD  GLU A 207       5.667   4.977 -24.296  1.00  0.89           C  
ATOM   1613  OE1 GLU A 207       4.941   4.693 -25.276  1.00  0.88           O  
ATOM   1614  OE2 GLU A 207       6.900   4.763 -24.280  1.00  0.87           O  
ATOM   1615  N   TYR A 208       0.617   6.017 -22.237  1.00  0.94           N  
ATOM   1616  CA  TYR A 208      -0.810   5.720 -22.290  1.00  0.94           C  
ATOM   1617  C   TYR A 208      -1.206   5.192 -23.664  1.00  0.94           C  
ATOM   1618  CB  TYR A 208      -1.631   6.969 -21.954  1.00  0.94           C  
ATOM   1619  O   TYR A 208      -0.803   5.747 -24.689  1.00  0.93           O  
ATOM   1620  CG  TYR A 208      -1.466   7.438 -20.529  1.00  0.93           C  
ATOM   1621  CD1 TYR A 208      -2.436   7.161 -19.567  1.00  0.91           C  
ATOM   1622  CD2 TYR A 208      -0.343   8.159 -20.141  1.00  0.91           C  
ATOM   1623  CE1 TYR A 208      -2.289   7.593 -18.253  1.00  0.90           C  
ATOM   1624  CE2 TYR A 208      -0.186   8.596 -18.830  1.00  0.91           C  
ATOM   1625  OH  TYR A 208      -1.012   8.738 -16.595  1.00  0.88           O  
ATOM   1626  CZ  TYR A 208      -1.162   8.308 -17.894  1.00  0.90           C  
ATOM   1627  N   PHE A 209      -2.059   4.214 -23.638  1.00  0.93           N  
ATOM   1628  CA  PHE A 209      -2.637   3.648 -24.851  1.00  0.94           C  
ATOM   1629  C   PHE A 209      -4.159   3.677 -24.790  1.00  0.93           C  
ATOM   1630  CB  PHE A 209      -2.147   2.212 -25.061  1.00  0.93           C  
ATOM   1631  O   PHE A 209      -4.756   3.189 -23.828  1.00  0.92           O  
ATOM   1632  CG  PHE A 209      -0.671   2.108 -25.336  1.00  0.93           C  
ATOM   1633  CD1 PHE A 209      -0.203   1.899 -26.628  1.00  0.92           C  
ATOM   1634  CD2 PHE A 209       0.249   2.219 -24.302  1.00  0.91           C  
ATOM   1635  CE1 PHE A 209       1.163   1.803 -26.885  1.00  0.91           C  
ATOM   1636  CE2 PHE A 209       1.615   2.124 -24.551  1.00  0.91           C  
ATOM   1637  CZ  PHE A 209       2.070   1.915 -25.843  1.00  0.91           C  
ATOM   1638  N   SER A 210      -4.809   4.204 -25.834  1.00  0.92           N  
ATOM   1639  CA  SER A 210      -6.264   4.279 -25.913  1.00  0.92           C  
ATOM   1640  C   SER A 210      -6.806   3.359 -27.002  1.00  0.91           C  
ATOM   1641  CB  SER A 210      -6.713   5.717 -26.178  1.00  0.91           C  
ATOM   1642  O   SER A 210      -6.123   3.090 -27.992  1.00  0.89           O  
ATOM   1643  OG  SER A 210      -6.211   6.179 -27.420  1.00  0.88           O  
ATOM   1644  N   LEU A 211      -8.006   2.881 -26.793  1.00  0.89           N  
ATOM   1645  CA  LEU A 211      -8.750   2.121 -27.792  1.00  0.88           C  
ATOM   1646  C   LEU A 211      -9.177   3.018 -28.949  1.00  0.87           C  
ATOM   1647  CB  LEU A 211      -9.979   1.464 -27.159  1.00  0.86           C  
ATOM   1648  O   LEU A 211      -9.848   4.031 -28.740  1.00  0.85           O  
ATOM   1649  CG  LEU A 211     -10.751   0.480 -28.041  1.00  0.79           C  
ATOM   1650  CD1 LEU A 211      -9.951  -0.805 -28.227  1.00  0.73           C  
ATOM   1651  CD2 LEU A 211     -12.120   0.182 -27.438  1.00  0.73           C  
ATOM   1652  N   THR A 212      -8.888   2.801 -30.139  1.00  0.86           N  
ATOM   1653  CA  THR A 212      -9.192   3.573 -31.339  1.00  0.84           C  
ATOM   1654  C   THR A 212     -10.575   3.215 -31.877  1.00  0.82           C  
ATOM   1655  CB  THR A 212      -8.136   3.341 -32.435  1.00  0.82           C  
ATOM   1656  O   THR A 212     -11.136   3.944 -32.696  1.00  0.76           O  
ATOM   1657  CG2 THR A 212      -6.769   3.859 -32.001  1.00  0.77           C  
ATOM   1658  OG1 THR A 212      -8.038   1.937 -32.707  1.00  0.77           O  
ATOM   1659  N   GLY A 213     -11.227   2.153 -31.502  1.00  0.75           N  
ATOM   1660  CA  GLY A 213     -12.438   1.652 -32.133  1.00  0.75           C  
ATOM   1661  C   GLY A 213     -12.186   1.016 -33.487  1.00  0.75           C  
ATOM   1662  O   GLY A 213     -13.098   0.914 -34.310  1.00  0.72           O  
ATOM   1663  N   ALA A 214     -10.916   0.788 -33.819  1.00  0.74           N  
ATOM   1664  CA  ALA A 214     -10.597   0.139 -35.089  1.00  0.74           C  
ATOM   1665  C   ALA A 214     -11.334  -1.190 -35.225  1.00  0.74           C  
ATOM   1666  CB  ALA A 214      -9.091  -0.075 -35.214  1.00  0.70           C  
ATOM   1667  O   ALA A 214     -11.313  -2.015 -34.309  1.00  0.70           O  
ATOM   1668  N   THR A 215     -11.950  -1.376 -36.447  1.00  0.70           N  
ATOM   1669  CA  THR A 215     -12.756  -2.554 -36.747  1.00  0.69           C  
ATOM   1670  C   THR A 215     -12.127  -3.368 -37.874  1.00  0.69           C  
ATOM   1671  CB  THR A 215     -14.194  -2.163 -37.133  1.00  0.65           C  
ATOM   1672  O   THR A 215     -12.692  -4.371 -38.313  1.00  0.65           O  
ATOM   1673  CG2 THR A 215     -14.929  -1.535 -35.953  1.00  0.60           C  
ATOM   1674  OG1 THR A 215     -14.154  -1.222 -38.212  1.00  0.66           O  
ATOM   1675  N   THR A 216     -11.069  -2.907 -38.429  1.00  0.70           N  
ATOM   1676  CA  THR A 216     -10.422  -3.559 -39.561  1.00  0.70           C  
ATOM   1677  C   THR A 216      -9.356  -4.541 -39.082  1.00  0.70           C  
ATOM   1678  CB  THR A 216      -9.784  -2.528 -40.510  1.00  0.67           C  
ATOM   1679  O   THR A 216      -8.545  -4.211 -38.215  1.00  0.67           O  
ATOM   1680  CG2 THR A 216     -10.824  -1.930 -41.451  1.00  0.61           C  
ATOM   1681  OG1 THR A 216      -9.194  -1.476 -39.736  1.00  0.67           O  
ATOM   1682  N   ALA A 217      -9.323  -5.671 -39.697  1.00  0.65           N  
ATOM   1683  CA  ALA A 217      -8.270  -6.647 -39.429  1.00  0.66           C  
ATOM   1684  C   ALA A 217      -6.890  -6.054 -39.699  1.00  0.65           C  
ATOM   1685  CB  ALA A 217      -8.481  -7.902 -40.273  1.00  0.61           C  
ATOM   1686  O   ALA A 217      -6.655  -5.470 -40.759  1.00  0.64           O  
ATOM   1687  N   GLY A 218      -5.996  -6.103 -38.734  1.00  0.63           N  
ATOM   1688  CA  GLY A 218      -4.631  -5.604 -38.784  1.00  0.63           C  
ATOM   1689  C   GLY A 218      -4.490  -4.194 -38.240  1.00  0.64           C  
ATOM   1690  O   GLY A 218      -3.375  -3.703 -38.055  1.00  0.63           O  
ATOM   1691  N   ALA A 219      -5.577  -3.495 -38.056  1.00  0.72           N  
ATOM   1692  CA  ALA A 219      -5.467  -2.213 -37.365  1.00  0.72           C  
ATOM   1693  C   ALA A 219      -5.207  -2.413 -35.874  1.00  0.72           C  
ATOM   1694  CB  ALA A 219      -6.732  -1.385 -37.575  1.00  0.68           C  
ATOM   1695  O   ALA A 219      -5.850  -3.248 -35.233  1.00  0.70           O  
ATOM   1696  N   ALA A 220      -4.207  -1.638 -35.371  1.00  0.73           N  
ATOM   1697  CA  ALA A 220      -3.977  -1.656 -33.928  1.00  0.75           C  
ATOM   1698  C   ALA A 220      -5.227  -1.219 -33.169  1.00  0.77           C  
ATOM   1699  CB  ALA A 220      -2.797  -0.758 -33.566  1.00  0.71           C  
ATOM   1700  O   ALA A 220      -5.764  -0.136 -33.415  1.00  0.76           O  
ATOM   1701  N   LEU A 221      -5.678  -2.011 -32.355  1.00  0.81           N  
ATOM   1702  CA  LEU A 221      -6.825  -1.745 -31.495  1.00  0.82           C  
ATOM   1703  C   LEU A 221      -6.494  -0.671 -30.464  1.00  0.84           C  
ATOM   1704  CB  LEU A 221      -7.273  -3.027 -30.787  1.00  0.79           C  
ATOM   1705  O   LEU A 221      -7.367   0.106 -30.069  1.00  0.84           O  
ATOM   1706  CG  LEU A 221      -8.509  -2.911 -29.893  1.00  0.73           C  
ATOM   1707  CD1 LEU A 221      -9.738  -2.567 -30.728  1.00  0.67           C  
ATOM   1708  CD2 LEU A 221      -8.729  -4.204 -29.115  1.00  0.68           C  
ATOM   1709  N   TYR A 222      -5.217  -0.567 -30.138  1.00  0.87           N  
ATOM   1710  CA  TYR A 222      -4.737   0.458 -29.217  1.00  0.88           C  
ATOM   1711  C   TYR A 222      -3.673   1.328 -29.875  1.00  0.87           C  
ATOM   1712  CB  TYR A 222      -4.174  -0.184 -27.945  1.00  0.87           C  
ATOM   1713  O   TYR A 222      -2.818   0.826 -30.608  1.00  0.86           O  
ATOM   1714  CG  TYR A 222      -5.229  -0.791 -27.053  1.00  0.87           C  
ATOM   1715  CD1 TYR A 222      -5.768  -0.072 -25.989  1.00  0.85           C  
ATOM   1716  CD2 TYR A 222      -5.688  -2.086 -27.271  1.00  0.85           C  
ATOM   1717  CE1 TYR A 222      -6.739  -0.628 -25.163  1.00  0.86           C  
ATOM   1718  CE2 TYR A 222      -6.659  -2.653 -26.452  1.00  0.86           C  
ATOM   1719  OH  TYR A 222      -8.139  -2.473 -24.588  1.00  0.83           O  
ATOM   1720  CZ  TYR A 222      -7.178  -1.917 -25.402  1.00  0.84           C  
ATOM   1721  N   VAL A 223      -3.701   2.646 -29.601  1.00  0.89           N  
ATOM   1722  CA  VAL A 223      -2.721   3.612 -30.085  1.00  0.90           C  
ATOM   1723  C   VAL A 223      -2.116   4.370 -28.906  1.00  0.91           C  
ATOM   1724  CB  VAL A 223      -3.350   4.603 -31.090  1.00  0.88           C  
ATOM   1725  O   VAL A 223      -2.827   4.743 -27.970  1.00  0.91           O  
ATOM   1726  CG1 VAL A 223      -2.319   5.633 -31.550  1.00  0.78           C  
ATOM   1727  CG2 VAL A 223      -3.930   3.852 -32.287  1.00  0.78           C  
ATOM   1728  N   ALA A 224      -0.841   4.559 -29.005  1.00  0.91           N  
ATOM   1729  CA  ALA A 224      -0.135   5.390 -28.033  1.00  0.91           C  
ATOM   1730  C   ALA A 224      -0.673   6.818 -28.039  1.00  0.92           C  
ATOM   1731  CB  ALA A 224       1.364   5.388 -28.322  1.00  0.90           C  
ATOM   1732  O   ALA A 224      -1.079   7.331 -29.084  1.00  0.91           O  
ATOM   1733  N   GLN A 225      -0.659   7.479 -26.881  1.00  0.91           N  
ATOM   1734  CA  GLN A 225      -1.064   8.866 -26.676  1.00  0.91           C  
ATOM   1735  C   GLN A 225       0.124   9.731 -26.265  1.00  0.91           C  
ATOM   1736  CB  GLN A 225      -2.168   8.953 -25.621  1.00  0.91           C  
ATOM   1737  O   GLN A 225       0.280  10.060 -25.087  1.00  0.89           O  
ATOM   1738  CG  GLN A 225      -3.438   8.202 -25.996  1.00  0.91           C  
ATOM   1739  CD  GLN A 225      -4.062   8.709 -27.282  1.00  0.89           C  
ATOM   1740  NE2 GLN A 225      -4.340   7.797 -28.207  1.00  0.89           N  
ATOM   1741  OE1 GLN A 225      -4.294   9.912 -27.443  1.00  0.88           O  
ATOM   1742  N   PRO A 226       0.963  10.187 -27.231  1.00  0.90           N  
ATOM   1743  CA  PRO A 226       2.218  10.872 -26.915  1.00  0.91           C  
ATOM   1744  C   PRO A 226       2.006  12.151 -26.107  1.00  0.91           C  
ATOM   1745  CB  PRO A 226       2.803  11.189 -28.294  1.00  0.89           C  
ATOM   1746  O   PRO A 226       2.885  12.556 -25.343  1.00  0.90           O  
ATOM   1747  CG  PRO A 226       2.268  10.120 -29.191  1.00  0.88           C  
ATOM   1748  CD  PRO A 226       0.868   9.791 -28.757  1.00  0.87           C  
ATOM   1749  N   SER A 227       0.821  12.755 -26.161  1.00  0.89           N  
ATOM   1750  CA  SER A 227       0.489  13.984 -25.448  1.00  0.90           C  
ATOM   1751  C   SER A 227       0.309  13.726 -23.955  1.00  0.90           C  
ATOM   1752  CB  SER A 227      -0.782  14.611 -26.022  1.00  0.89           C  
ATOM   1753  O   SER A 227       0.298  14.663 -23.155  1.00  0.88           O  
ATOM   1754  OG  SER A 227      -1.854  13.684 -26.000  1.00  0.88           O  
ATOM   1755  N   LEU A 228       0.164  12.451 -23.539  1.00  0.90           N  
ATOM   1756  CA  LEU A 228      -0.036  12.068 -22.146  1.00  0.91           C  
ATOM   1757  C   LEU A 228       1.219  11.412 -21.577  1.00  0.91           C  
ATOM   1758  CB  LEU A 228      -1.227  11.115 -22.017  1.00  0.90           C  
ATOM   1759  O   LEU A 228       1.225  10.968 -20.427  1.00  0.90           O  
ATOM   1760  CG  LEU A 228      -2.583  11.660 -22.468  1.00  0.90           C  
ATOM   1761  CD1 LEU A 228      -3.676  10.624 -22.229  1.00  0.87           C  
ATOM   1762  CD2 LEU A 228      -2.905  12.961 -21.741  1.00  0.87           C  
ATOM   1763  N   MET A 229       2.244  11.323 -22.334  1.00  0.91           N  
ATOM   1764  CA  MET A 229       3.489  10.704 -21.887  1.00  0.91           C  
ATOM   1765  C   MET A 229       4.089  11.473 -20.715  1.00  0.91           C  
ATOM   1766  CB  MET A 229       4.497  10.631 -23.035  1.00  0.90           C  
ATOM   1767  O   MET A 229       4.173  12.702 -20.751  1.00  0.90           O  
ATOM   1768  CG  MET A 229       5.774   9.886 -22.684  1.00  0.84           C  
ATOM   1769  SD  MET A 229       7.090  10.114 -23.942  1.00  0.86           S  
ATOM   1770  CE  MET A 229       7.646  11.790 -23.524  1.00  0.76           C  
ATOM   1771  N   VAL A 230       4.641  10.722 -19.784  1.00  0.92           N  
ATOM   1772  CA  VAL A 230       5.293  11.257 -18.593  1.00  0.92           C  
ATOM   1773  C   VAL A 230       6.748  10.796 -18.549  1.00  0.92           C  
ATOM   1774  CB  VAL A 230       4.559  10.829 -17.303  1.00  0.92           C  
ATOM   1775  O   VAL A 230       7.025   9.594 -18.559  1.00  0.91           O  
ATOM   1776  CG1 VAL A 230       5.268  11.383 -16.069  1.00  0.90           C  
ATOM   1777  CG2 VAL A 230       3.103  11.293 -17.340  1.00  0.89           C  
ATOM   1778  N   GLN A 231       7.664  11.744 -18.352  1.00  0.92           N  
ATOM   1779  CA  GLN A 231       9.090  11.450 -18.272  1.00  0.92           C  
ATOM   1780  C   GLN A 231       9.496  11.073 -16.850  1.00  0.92           C  
ATOM   1781  CB  GLN A 231       9.914  12.645 -18.753  1.00  0.89           C  
ATOM   1782  O   GLN A 231      10.381  11.700 -16.264  1.00  0.90           O  
ATOM   1783  CG  GLN A 231       9.755  12.944 -20.238  1.00  0.81           C  
ATOM   1784  CD  GLN A 231      10.677  14.050 -20.717  1.00  0.77           C  
ATOM   1785  NE2 GLN A 231      10.839  14.160 -22.031  1.00  0.72           N  
ATOM   1786  OE1 GLN A 231      11.238  14.799 -19.912  1.00  0.77           O  
ATOM   1787  N   LYS A 232       8.848  10.150 -16.294  1.00  0.94           N  
ATOM   1788  CA  LYS A 232       9.094   9.474 -15.023  1.00  0.94           C  
ATOM   1789  C   LYS A 232       8.772   7.986 -15.121  1.00  0.94           C  
ATOM   1790  CB  LYS A 232       8.271  10.116 -13.905  1.00  0.93           C  
ATOM   1791  O   LYS A 232       7.691   7.608 -15.577  1.00  0.94           O  
ATOM   1792  CG  LYS A 232       8.543  11.600 -13.711  1.00  0.89           C  
ATOM   1793  CD  LYS A 232       9.936  11.844 -13.144  1.00  0.85           C  
ATOM   1794  CE  LYS A 232      10.182  13.324 -12.882  1.00  0.83           C  
ATOM   1795  NZ  LYS A 232      11.574  13.577 -12.403  1.00  0.80           N  
ATOM   1796  N   GLY A 233       9.699   7.082 -14.673  1.00  0.94           N  
ATOM   1797  CA  GLY A 233       9.471   5.648 -14.593  1.00  0.95           C  
ATOM   1798  C   GLY A 233       9.096   5.180 -13.200  1.00  0.95           C  
ATOM   1799  O   GLY A 233       8.985   5.989 -12.276  1.00  0.95           O  
ATOM   1800  N   ILE A 234       8.909   3.887 -13.016  1.00  0.97           N  
ATOM   1801  CA  ILE A 234       8.565   3.291 -11.729  1.00  0.97           C  
ATOM   1802  C   ILE A 234       9.762   2.516 -11.183  1.00  0.97           C  
ATOM   1803  CB  ILE A 234       7.335   2.364 -11.846  1.00  0.96           C  
ATOM   1804  O   ILE A 234      10.608   2.047 -11.949  1.00  0.96           O  
ATOM   1805  CG1 ILE A 234       7.634   1.195 -12.791  1.00  0.80           C  
ATOM   1806  CG2 ILE A 234       6.109   3.151 -12.320  1.00  0.81           C  
ATOM   1807  CD1 ILE A 234       6.595   0.083 -12.749  1.00  0.75           C  
ATOM   1808  N   ALA A 235       9.816   2.309  -9.935  1.00  0.98           N  
ATOM   1809  CA  ALA A 235      10.920   1.636  -9.255  1.00  0.97           C  
ATOM   1810  C   ALA A 235      10.812   0.121  -9.402  1.00  0.97           C  
ATOM   1811  CB  ALA A 235      10.952   2.024  -7.779  1.00  0.97           C  
ATOM   1812  O   ALA A 235      11.824  -0.570  -9.541  1.00  0.97           O  
ATOM   1813  N   GLY A 236       9.641  -0.461  -9.388  1.00  0.97           N  
ATOM   1814  CA  GLY A 236       9.380  -1.891  -9.426  1.00  0.97           C  
ATOM   1815  C   GLY A 236       7.972  -2.229  -9.878  1.00  0.97           C  
ATOM   1816  O   GLY A 236       7.108  -1.353  -9.942  1.00  0.96           O  
ATOM   1817  N   THR A 237       7.728  -3.472 -10.204  1.00  0.95           N  
ATOM   1818  CA  THR A 237       6.498  -3.958 -10.820  1.00  0.96           C  
ATOM   1819  C   THR A 237       5.287  -3.605  -9.962  1.00  0.96           C  
ATOM   1820  CB  THR A 237       6.548  -5.481 -11.040  1.00  0.95           C  
ATOM   1821  O   THR A 237       4.270  -3.136 -10.477  1.00  0.96           O  
ATOM   1822  CG2 THR A 237       5.275  -5.981 -11.716  1.00  0.93           C  
ATOM   1823  OG1 THR A 237       7.673  -5.802 -11.868  1.00  0.93           O  
ATOM   1824  N   TYR A 238       5.375  -3.675  -8.677  1.00  0.96           N  
ATOM   1825  CA  TYR A 238       4.275  -3.505  -7.734  1.00  0.96           C  
ATOM   1826  C   TYR A 238       4.359  -2.153  -7.036  1.00  0.97           C  
ATOM   1827  CB  TYR A 238       4.278  -4.630  -6.695  1.00  0.96           C  
ATOM   1828  O   TYR A 238       3.593  -1.878  -6.109  1.00  0.96           O  
ATOM   1829  CG  TYR A 238       4.230  -6.014  -7.297  1.00  0.95           C  
ATOM   1830  CD1 TYR A 238       3.059  -6.505  -7.869  1.00  0.93           C  
ATOM   1831  CD2 TYR A 238       5.355  -6.832  -7.295  1.00  0.93           C  
ATOM   1832  CE1 TYR A 238       3.009  -7.780  -8.424  1.00  0.92           C  
ATOM   1833  CE2 TYR A 238       5.317  -8.108  -7.847  1.00  0.92           C  
ATOM   1834  OH  TYR A 238       4.098  -9.835  -8.956  1.00  0.90           O  
ATOM   1835  CZ  TYR A 238       4.142  -8.572  -8.408  1.00  0.92           C  
ATOM   1836  N   CYS A 239       5.224  -1.241  -7.471  1.00  0.98           N  
ATOM   1837  CA  CYS A 239       5.427   0.099  -6.932  1.00  0.98           C  
ATOM   1838  C   CYS A 239       4.439   1.087  -7.540  1.00  0.98           C  
ATOM   1839  CB  CYS A 239       6.858   0.570  -7.191  1.00  0.97           C  
ATOM   1840  O   CYS A 239       4.779   2.249  -7.770  1.00  0.97           O  
ATOM   1841  SG  CYS A 239       8.095  -0.265  -6.174  1.00  0.95           S  
ATOM   1842  N   LYS A 240       3.264   0.592  -7.823  1.00  0.98           N  
ATOM   1843  CA  LYS A 240       2.160   1.381  -8.361  1.00  0.98           C  
ATOM   1844  C   LYS A 240       0.816   0.854  -7.868  1.00  0.97           C  
ATOM   1845  CB  LYS A 240       2.195   1.380  -9.890  1.00  0.97           C  
ATOM   1846  O   LYS A 240       0.667  -0.344  -7.618  1.00  0.97           O  
ATOM   1847  CG  LYS A 240       1.916   0.021 -10.514  1.00  0.96           C  
ATOM   1848  CD  LYS A 240       1.941   0.089 -12.036  1.00  0.94           C  
ATOM   1849  CE  LYS A 240       1.631  -1.263 -12.662  1.00  0.91           C  
ATOM   1850  NZ  LYS A 240       1.783  -2.377 -11.679  1.00  0.88           N  
ATOM   1851  N   THR A 241      -0.187   1.722  -7.738  1.00  0.97           N  
ATOM   1852  CA  THR A 241      -1.553   1.316  -7.428  1.00  0.97           C  
ATOM   1853  C   THR A 241      -2.549   2.383  -7.872  1.00  0.96           C  
ATOM   1854  CB  THR A 241      -1.727   1.043  -5.922  1.00  0.96           C  
ATOM   1855  O   THR A 241      -2.234   3.575  -7.863  1.00  0.96           O  
ATOM   1856  CG2 THR A 241      -1.645   2.335  -5.116  1.00  0.94           C  
ATOM   1857  OG1 THR A 241      -3.004   0.432  -5.698  1.00  0.94           O  
ATOM   1858  N   PRO A 242      -3.742   1.990  -8.344  1.00  0.95           N  
ATOM   1859  CA  PRO A 242      -4.812   2.988  -8.412  1.00  0.95           C  
ATOM   1860  C   PRO A 242      -5.061   3.679  -7.074  1.00  0.95           C  
ATOM   1861  CB  PRO A 242      -6.032   2.167  -8.838  1.00  0.95           C  
ATOM   1862  O   PRO A 242      -5.125   3.016  -6.035  1.00  0.95           O  
ATOM   1863  CG  PRO A 242      -5.464   0.938  -9.472  1.00  0.93           C  
ATOM   1864  CD  PRO A 242      -4.202   0.567  -8.746  1.00  0.92           C  
ATOM   1865  N   PHE A 243      -5.148   4.920  -7.044  1.00  0.95           N  
ATOM   1866  CA  PHE A 243      -5.349   5.726  -5.846  1.00  0.95           C  
ATOM   1867  C   PHE A 243      -6.187   6.960  -6.159  1.00  0.93           C  
ATOM   1868  CB  PHE A 243      -4.003   6.144  -5.245  1.00  0.95           C  
ATOM   1869  O   PHE A 243      -5.804   7.782  -6.993  1.00  0.91           O  
ATOM   1870  CG  PHE A 243      -4.127   6.948  -3.979  1.00  0.94           C  
ATOM   1871  CD1 PHE A 243      -4.585   6.358  -2.807  1.00  0.93           C  
ATOM   1872  CD2 PHE A 243      -3.785   8.293  -3.960  1.00  0.93           C  
ATOM   1873  CE1 PHE A 243      -4.701   7.099  -1.633  1.00  0.92           C  
ATOM   1874  CE2 PHE A 243      -3.898   9.041  -2.791  1.00  0.92           C  
ATOM   1875  CZ  PHE A 243      -4.357   8.442  -1.629  1.00  0.92           C  
ATOM   1876  N   ALA A 244      -7.351   6.962  -5.524  1.00  0.88           N  
ATOM   1877  CA  ALA A 244      -8.385   7.949  -5.822  1.00  0.87           C  
ATOM   1878  C   ALA A 244      -8.741   7.939  -7.306  1.00  0.85           C  
ATOM   1879  CB  ALA A 244      -7.930   9.343  -5.397  1.00  0.85           C  
ATOM   1880  O   ALA A 244      -8.923   6.874  -7.900  1.00  0.80           O  
ATOM   1881  N   ASP A 245      -8.831   9.073  -7.989  1.00  0.89           N  
ATOM   1882  CA  ASP A 245      -9.114   9.176  -9.417  1.00  0.90           C  
ATOM   1883  C   ASP A 245      -7.824   9.290 -10.226  1.00  0.90           C  
ATOM   1884  CB  ASP A 245     -10.020  10.377  -9.699  1.00  0.87           C  
ATOM   1885  O   ASP A 245      -7.805   9.914 -11.289  1.00  0.88           O  
ATOM   1886  CG  ASP A 245     -11.459  10.147  -9.274  1.00  0.80           C  
ATOM   1887  OD1 ASP A 245     -11.931   8.990  -9.318  1.00  0.76           O  
ATOM   1888  OD2 ASP A 245     -12.129  11.132  -8.894  1.00  0.80           O  
ATOM   1889  N   SER A 246      -6.761   8.557  -9.779  1.00  0.91           N  
ATOM   1890  CA  SER A 246      -5.419   8.661 -10.341  1.00  0.92           C  
ATOM   1891  C   SER A 246      -4.660   7.346 -10.207  1.00  0.93           C  
ATOM   1892  CB  SER A 246      -4.636   9.783  -9.657  1.00  0.91           C  
ATOM   1893  O   SER A 246      -5.232   6.331  -9.805  1.00  0.92           O  
ATOM   1894  OG  SER A 246      -5.244  11.040  -9.898  1.00  0.82           O  
ATOM   1895  N   TYR A 247      -3.329   7.340 -10.586  1.00  0.94           N  
ATOM   1896  CA  TYR A 247      -2.335   6.352 -10.182  1.00  0.94           C  
ATOM   1897  C   TYR A 247      -1.290   6.974  -9.264  1.00  0.95           C  
ATOM   1898  CB  TYR A 247      -1.653   5.742 -11.411  1.00  0.92           C  
ATOM   1899  O   TYR A 247      -0.724   8.024  -9.578  1.00  0.94           O  
ATOM   1900  CG  TYR A 247      -2.307   4.473 -11.900  1.00  0.84           C  
ATOM   1901  CD1 TYR A 247      -2.058   3.253 -11.277  1.00  0.77           C  
ATOM   1902  CD2 TYR A 247      -3.174   4.491 -12.988  1.00  0.77           C  
ATOM   1903  CE1 TYR A 247      -2.657   2.080 -11.725  1.00  0.77           C  
ATOM   1904  CE2 TYR A 247      -3.778   3.325 -13.445  1.00  0.74           C  
ATOM   1905  OH  TYR A 247      -4.110   0.969 -13.257  1.00  0.65           O  
ATOM   1906  CZ  TYR A 247      -3.515   2.126 -12.808  1.00  0.75           C  
ATOM   1907  N   ALA A 248      -1.002   6.240  -8.181  1.00  0.97           N  
ATOM   1908  CA  ALA A 248       0.182   6.516  -7.373  1.00  0.97           C  
ATOM   1909  C   ALA A 248       1.312   5.546  -7.706  1.00  0.97           C  
ATOM   1910  CB  ALA A 248      -0.159   6.441  -5.886  1.00  0.97           C  
ATOM   1911  O   ALA A 248       1.065   4.377  -8.011  1.00  0.97           O  
ATOM   1912  N   PHE A 249       2.568   6.033  -7.679  1.00  0.98           N  
ATOM   1913  CA  PHE A 249       3.706   5.165  -7.961  1.00  0.98           C  
ATOM   1914  C   PHE A 249       4.972   5.703  -7.304  1.00  0.98           C  
ATOM   1915  CB  PHE A 249       3.917   5.026  -9.472  1.00  0.98           C  
ATOM   1916  O   PHE A 249       5.085   6.904  -7.052  1.00  0.98           O  
ATOM   1917  CG  PHE A 249       4.278   6.317 -10.155  1.00  0.97           C  
ATOM   1918  CD1 PHE A 249       3.294   7.231 -10.511  1.00  0.95           C  
ATOM   1919  CD2 PHE A 249       5.604   6.617 -10.443  1.00  0.95           C  
ATOM   1920  CE1 PHE A 249       3.625   8.427 -11.144  1.00  0.95           C  
ATOM   1921  CE2 PHE A 249       5.943   7.810 -11.076  1.00  0.94           C  
ATOM   1922  CZ  PHE A 249       4.952   8.713 -11.426  1.00  0.94           C  
ATOM   1923  N   ILE A 250       5.928   4.841  -7.001  1.00  0.98           N  
ATOM   1924  CA  ILE A 250       7.291   5.207  -6.629  1.00  0.98           C  
ATOM   1925  C   ILE A 250       8.151   5.335  -7.885  1.00  0.98           C  
ATOM   1926  CB  ILE A 250       7.909   4.176  -5.659  1.00  0.98           C  
ATOM   1927  O   ILE A 250       8.250   4.394  -8.676  1.00  0.97           O  
ATOM   1928  CG1 ILE A 250       7.015   3.999  -4.427  1.00  0.97           C  
ATOM   1929  CG2 ILE A 250       9.324   4.597  -5.253  1.00  0.97           C  
ATOM   1930  CD1 ILE A 250       7.445   2.864  -3.507  1.00  0.94           C  
ATOM   1931  N   SER A 251       8.751   6.469  -8.042  1.00  0.98           N  
ATOM   1932  CA  SER A 251       9.781   6.672  -9.056  1.00  0.97           C  
ATOM   1933  C   SER A 251      11.178   6.594  -8.449  1.00  0.97           C  
ATOM   1934  CB  SER A 251       9.592   8.023  -9.749  1.00  0.97           C  
ATOM   1935  O   SER A 251      11.423   7.141  -7.372  1.00  0.96           O  
ATOM   1936  OG  SER A 251      10.547   8.196 -10.782  1.00  0.87           O  
ATOM   1937  N   ASN A 252      12.122   5.951  -9.141  1.00  0.95           N  
ATOM   1938  CA  ASN A 252      13.559   5.963  -8.889  1.00  0.95           C  
ATOM   1939  C   ASN A 252      14.341   6.396 -10.126  1.00  0.92           C  
ATOM   1940  CB  ASN A 252      14.033   4.588  -8.415  1.00  0.94           C  
ATOM   1941  O   ASN A 252      14.907   5.559 -10.832  1.00  0.86           O  
ATOM   1942  CG  ASN A 252      15.478   4.595  -7.955  1.00  0.93           C  
ATOM   1943  ND2 ASN A 252      16.148   3.456  -8.087  1.00  0.92           N  
ATOM   1944  OD1 ASN A 252      15.988   5.615  -7.485  1.00  0.91           O  
ATOM   1945  N   PRO A 253      14.296   7.728 -10.403  1.00  0.91           N  
ATOM   1946  CA  PRO A 253      14.957   8.202 -11.621  1.00  0.91           C  
ATOM   1947  C   PRO A 253      16.476   8.055 -11.564  1.00  0.91           C  
ATOM   1948  CB  PRO A 253      14.552   9.676 -11.691  1.00  0.89           C  
ATOM   1949  O   PRO A 253      17.075   8.212 -10.497  1.00  0.89           O  
ATOM   1950  CG  PRO A 253      14.396  10.098 -10.265  1.00  0.88           C  
ATOM   1951  CD  PRO A 253      13.867   8.933  -9.479  1.00  0.87           C  
ATOM   1952  N   ALA A 254      17.084   7.889 -12.778  1.00  0.85           N  
ATOM   1953  CA  ALA A 254      18.535   7.780 -12.903  1.00  0.86           C  
ATOM   1954  C   ALA A 254      19.227   9.032 -12.372  1.00  0.84           C  
ATOM   1955  CB  ALA A 254      18.927   7.536 -14.359  1.00  0.83           C  
ATOM   1956  O   ALA A 254      20.342   8.958 -11.849  1.00  0.82           O  
ATOM   1957  N   THR A 255      18.525  10.083 -12.573  1.00  0.88           N  
ATOM   1958  CA  THR A 255      19.005  11.363 -12.065  1.00  0.88           C  
ATOM   1959  C   THR A 255      18.006  11.961 -11.077  1.00  0.86           C  
ATOM   1960  CB  THR A 255      19.257  12.360 -13.211  1.00  0.86           C  
ATOM   1961  O   THR A 255      16.895  12.333 -11.459  1.00  0.83           O  
ATOM   1962  CG2 THR A 255      20.322  11.838 -14.169  1.00  0.83           C  
ATOM   1963  OG1 THR A 255      18.038  12.566 -13.934  1.00  0.87           O  
ATOM   1964  N   GLY A 256      18.305  12.063  -9.853  1.00  0.91           N  
ATOM   1965  CA  GLY A 256      17.467  12.648  -8.819  1.00  0.91           C  
ATOM   1966  C   GLY A 256      17.256  11.729  -7.631  1.00  0.92           C  
ATOM   1967  O   GLY A 256      17.888  10.674  -7.536  1.00  0.91           O  
ATOM   1968  N   ALA A 257      16.408  12.176  -6.754  1.00  0.92           N  
ATOM   1969  CA  ALA A 257      16.015  11.379  -5.595  1.00  0.93           C  
ATOM   1970  C   ALA A 257      14.773  10.546  -5.898  1.00  0.95           C  
ATOM   1971  CB  ALA A 257      15.766  12.281  -4.389  1.00  0.91           C  
ATOM   1972  O   ALA A 257      13.885  10.987  -6.631  1.00  0.95           O  
ATOM   1973  N   PRO A 258      14.727   9.270  -5.330  1.00  0.97           N  
ATOM   1974  CA  PRO A 258      13.444   8.563  -5.342  1.00  0.97           C  
ATOM   1975  C   PRO A 258      12.336   9.340  -4.634  1.00  0.97           C  
ATOM   1976  CB  PRO A 258      13.753   7.258  -4.604  1.00  0.97           C  
ATOM   1977  O   PRO A 258      12.590  10.005  -3.626  1.00  0.97           O  
ATOM   1978  CG  PRO A 258      14.859   7.605  -3.661  1.00  0.96           C  
ATOM   1979  CD  PRO A 258      15.712   8.666  -4.295  1.00  0.96           C  
ATOM   1980  N   SER A 259      11.107   9.249  -5.156  1.00  0.97           N  
ATOM   1981  CA  SER A 259       9.950   9.956  -4.616  1.00  0.97           C  
ATOM   1982  C   SER A 259       8.654   9.214  -4.927  1.00  0.97           C  
ATOM   1983  CB  SER A 259       9.880  11.377  -5.176  1.00  0.96           C  
ATOM   1984  O   SER A 259       8.646   8.276  -5.727  1.00  0.97           O  
ATOM   1985  OG  SER A 259       8.931  12.152  -4.463  1.00  0.90           O  
ATOM   1986  N   VAL A 260       7.562   9.561  -4.260  1.00  0.97           N  
ATOM   1987  CA  VAL A 260       6.211   9.086  -4.540  1.00  0.97           C  
ATOM   1988  C   VAL A 260       5.454  10.132  -5.355  1.00  0.97           C  
ATOM   1989  CB  VAL A 260       5.442   8.765  -3.239  1.00  0.97           C  
ATOM   1990  O   VAL A 260       5.426  11.311  -4.991  1.00  0.97           O  
ATOM   1991  CG1 VAL A 260       4.100   8.106  -3.553  1.00  0.96           C  
ATOM   1992  CG2 VAL A 260       6.281   7.869  -2.331  1.00  0.96           C  
ATOM   1993  N   TYR A 261       4.822   9.703  -6.422  1.00  0.97           N  
ATOM   1994  CA  TYR A 261       4.086  10.565  -7.340  1.00  0.97           C  
ATOM   1995  C   TYR A 261       2.643  10.098  -7.489  1.00  0.97           C  
ATOM   1996  CB  TYR A 261       4.767  10.598  -8.711  1.00  0.97           C  
ATOM   1997  O   TYR A 261       2.353   8.906  -7.359  1.00  0.96           O  
ATOM   1998  CG  TYR A 261       6.124  11.260  -8.699  1.00  0.96           C  
ATOM   1999  CD1 TYR A 261       6.261  12.618  -8.976  1.00  0.95           C  
ATOM   2000  CD2 TYR A 261       7.271  10.529  -8.410  1.00  0.95           C  
ATOM   2001  CE1 TYR A 261       7.509  13.232  -8.968  1.00  0.94           C  
ATOM   2002  CE2 TYR A 261       8.525  11.132  -8.399  1.00  0.94           C  
ATOM   2003  OH  TYR A 261       9.872  13.084  -8.668  1.00  0.92           O  
ATOM   2004  CZ  TYR A 261       8.633  12.482  -8.678  1.00  0.94           C  
ATOM   2005  N   ILE A 262       1.770  10.975  -7.834  1.00  0.96           N  
ATOM   2006  CA  ILE A 262       0.434  10.719  -8.361  1.00  0.96           C  
ATOM   2007  C   ILE A 262       0.328  11.262  -9.784  1.00  0.96           C  
ATOM   2008  CB  ILE A 262      -0.657  11.347  -7.464  1.00  0.95           C  
ATOM   2009  O   ILE A 262       0.751  12.388 -10.058  1.00  0.94           O  
ATOM   2010  CG1 ILE A 262      -0.691  10.653  -6.098  1.00  0.85           C  
ATOM   2011  CG2 ILE A 262      -2.025  11.276  -8.149  1.00  0.86           C  
ATOM   2012  CD1 ILE A 262      -1.664  11.279  -5.109  1.00  0.80           C  
ATOM   2013  N   ILE A 263      -0.233  10.478 -10.621  1.00  0.95           N  
ATOM   2014  CA  ILE A 263      -0.536  10.865 -11.994  1.00  0.94           C  
ATOM   2015  C   ILE A 263      -2.049  10.898 -12.199  1.00  0.91           C  
ATOM   2016  CB  ILE A 263       0.122   9.905 -13.010  1.00  0.91           C  
ATOM   2017  O   ILE A 263      -2.726   9.880 -12.037  1.00  0.87           O  
ATOM   2018  CG1 ILE A 263      -0.084  10.418 -14.440  1.00  0.77           C  
ATOM   2019  CG2 ILE A 263      -0.435   8.487 -12.852  1.00  0.76           C  
ATOM   2020  CD1 ILE A 263       0.788   9.724 -15.478  1.00  0.74           C  
ATOM   2021  N   GLY A 264      -2.575  12.111 -12.474  1.00  0.90           N  
ATOM   2022  CA  GLY A 264      -3.964  12.377 -12.808  1.00  0.89           C  
ATOM   2023  C   GLY A 264      -4.126  13.388 -13.928  1.00  0.87           C  
ATOM   2024  O   GLY A 264      -3.398  14.382 -13.984  1.00  0.83           O  
ATOM   2025  N   SER A 265      -4.960  13.118 -14.873  1.00  0.83           N  
ATOM   2026  CA  SER A 265      -5.313  14.010 -15.973  1.00  0.82           C  
ATOM   2027  C   SER A 265      -4.080  14.419 -16.771  1.00  0.82           C  
ATOM   2028  CB  SER A 265      -6.027  15.255 -15.446  1.00  0.80           C  
ATOM   2029  O   SER A 265      -3.955  15.575 -17.181  1.00  0.79           O  
ATOM   2030  OG  SER A 265      -7.193  14.899 -14.723  1.00  0.75           O  
ATOM   2031  N   GLY A 266      -3.094  13.578 -16.852  1.00  0.81           N  
ATOM   2032  CA  GLY A 266      -1.851  13.773 -17.581  1.00  0.81           C  
ATOM   2033  C   GLY A 266      -0.828  14.586 -16.810  1.00  0.82           C  
ATOM   2034  O   GLY A 266       0.268  14.848 -17.309  1.00  0.82           O  
ATOM   2035  N   GLN A 267      -1.116  15.012 -15.672  1.00  0.89           N  
ATOM   2036  CA  GLN A 267      -0.180  15.717 -14.803  1.00  0.90           C  
ATOM   2037  C   GLN A 267       0.367  14.793 -13.719  1.00  0.91           C  
ATOM   2038  CB  GLN A 267      -0.851  16.935 -14.166  1.00  0.88           C  
ATOM   2039  O   GLN A 267      -0.379  14.004 -13.134  1.00  0.91           O  
ATOM   2040  CG  GLN A 267      -1.280  17.996 -15.170  1.00  0.81           C  
ATOM   2041  CD  GLN A 267      -1.787  19.262 -14.505  1.00  0.80           C  
ATOM   2042  NE2 GLN A 267      -1.838  20.351 -15.264  1.00  0.79           N  
ATOM   2043  OE1 GLN A 267      -2.131  19.261 -13.318  1.00  0.81           O  
ATOM   2044  N   VAL A 268       1.634  14.910 -13.492  1.00  0.93           N  
ATOM   2045  CA  VAL A 268       2.351  14.187 -12.446  1.00  0.94           C  
ATOM   2046  C   VAL A 268       2.737  15.149 -11.325  1.00  0.94           C  
ATOM   2047  CB  VAL A 268       3.610  13.485 -13.003  1.00  0.92           C  
ATOM   2048  O   VAL A 268       3.412  16.153 -11.564  1.00  0.92           O  
ATOM   2049  CG1 VAL A 268       4.335  12.720 -11.897  1.00  0.82           C  
ATOM   2050  CG2 VAL A 268       3.234  12.547 -14.148  1.00  0.81           C  
ATOM   2051  N   SER A 269       2.368  14.874 -10.123  1.00  0.94           N  
ATOM   2052  CA  SER A 269       2.672  15.660  -8.932  1.00  0.95           C  
ATOM   2053  C   SER A 269       3.376  14.814  -7.876  1.00  0.95           C  
ATOM   2054  CB  SER A 269       1.394  16.261  -8.346  1.00  0.93           C  
ATOM   2055  O   SER A 269       2.950  13.695  -7.584  1.00  0.95           O  
ATOM   2056  OG  SER A 269       0.806  17.177  -9.255  1.00  0.83           O  
ATOM   2057  N   PRO A 270       4.535  15.318  -7.344  1.00  0.94           N  
ATOM   2058  CA  PRO A 270       5.095  14.651  -6.166  1.00  0.95           C  
ATOM   2059  C   PRO A 270       4.224  14.818  -4.923  1.00  0.94           C  
ATOM   2060  CB  PRO A 270       6.449  15.341  -5.981  1.00  0.94           C  
ATOM   2061  O   PRO A 270       3.750  15.922  -4.641  1.00  0.94           O  
ATOM   2062  CG  PRO A 270       6.232  16.742  -6.454  1.00  0.92           C  
ATOM   2063  CD  PRO A 270       5.213  16.720  -7.557  1.00  0.92           C  
ATOM   2064  N   ILE A 271       4.099  13.711  -4.095  1.00  0.93           N  
ATOM   2065  CA  ILE A 271       3.315  13.782  -2.866  1.00  0.93           C  
ATOM   2066  C   ILE A 271       4.202  13.452  -1.668  1.00  0.93           C  
ATOM   2067  CB  ILE A 271       2.101  12.827  -2.914  1.00  0.93           C  
ATOM   2068  O   ILE A 271       3.793  13.626  -0.518  1.00  0.92           O  
ATOM   2069  CG1 ILE A 271       2.565  11.385  -3.154  1.00  0.92           C  
ATOM   2070  CG2 ILE A 271       1.108  13.269  -3.993  1.00  0.92           C  
ATOM   2071  CD1 ILE A 271       1.503  10.336  -2.858  1.00  0.91           C  
ATOM   2072  N   ALA A 272       5.386  12.982  -1.873  1.00  0.92           N  
ATOM   2073  CA  ALA A 272       6.340  12.727  -0.797  1.00  0.92           C  
ATOM   2074  C   ALA A 272       6.752  14.025  -0.109  1.00  0.91           C  
ATOM   2075  CB  ALA A 272       7.570  12.002  -1.339  1.00  0.91           C  
ATOM   2076  O   ALA A 272       7.123  14.996  -0.773  1.00  0.89           O  
ATOM   2077  N   SER A 273       6.809  13.988   1.182  1.00  0.86           N  
ATOM   2078  CA  SER A 273       7.479  15.020   1.967  1.00  0.86           C  
ATOM   2079  C   SER A 273       8.991  14.822   1.965  1.00  0.86           C  
ATOM   2080  CB  SER A 273       6.959  15.021   3.405  1.00  0.85           C  
ATOM   2081  O   SER A 273       9.480  13.741   1.631  1.00  0.85           O  
ATOM   2082  OG  SER A 273       7.334  13.831   4.077  1.00  0.86           O  
ATOM   2083  N   ALA A 274       9.780  15.794   2.383  1.00  0.83           N  
ATOM   2084  CA  ALA A 274      11.237  15.705   2.443  1.00  0.83           C  
ATOM   2085  C   ALA A 274      11.679  14.562   3.352  1.00  0.83           C  
ATOM   2086  CB  ALA A 274      11.831  17.026   2.925  1.00  0.82           C  
ATOM   2087  O   ALA A 274      12.703  13.922   3.101  1.00  0.83           O  
ATOM   2088  N   SER A 275      10.920  14.146   4.342  1.00  0.84           N  
ATOM   2089  CA  SER A 275      11.175  13.023   5.239  1.00  0.84           C  
ATOM   2090  C   SER A 275      10.951  11.690   4.533  1.00  0.85           C  
ATOM   2091  CB  SER A 275      10.280  13.110   6.476  1.00  0.83           C  
ATOM   2092  O   SER A 275      11.760  10.769   4.663  1.00  0.85           O  
ATOM   2093  OG  SER A 275      10.457  14.351   7.138  1.00  0.76           O  
ATOM   2094  N   ILE A 276       9.897  11.699   3.773  1.00  0.90           N  
ATOM   2095  CA  ILE A 276       9.616  10.502   2.989  1.00  0.91           C  
ATOM   2096  C   ILE A 276      10.687  10.326   1.914  1.00  0.91           C  
ATOM   2097  CB  ILE A 276       8.214  10.565   2.344  1.00  0.90           C  
ATOM   2098  O   ILE A 276      11.254   9.242   1.765  1.00  0.91           O  
ATOM   2099  CG1 ILE A 276       7.129  10.610   3.426  1.00  0.90           C  
ATOM   2100  CG2 ILE A 276       7.999   9.377   1.402  1.00  0.90           C  
ATOM   2101  CD1 ILE A 276       7.136   9.406   4.359  1.00  0.89           C  
ATOM   2102  N   GLU A 277      11.124  11.393   1.272  1.00  0.91           N  
ATOM   2103  CA  GLU A 277      12.209  11.321   0.298  1.00  0.91           C  
ATOM   2104  C   GLU A 277      13.516  10.891   0.958  1.00  0.91           C  
ATOM   2105  CB  GLU A 277      12.393  12.669  -0.404  1.00  0.90           C  
ATOM   2106  O   GLU A 277      14.269  10.094   0.395  1.00  0.90           O  
ATOM   2107  CG  GLU A 277      11.247  13.039  -1.334  1.00  0.89           C  
ATOM   2108  CD  GLU A 277      11.477  14.343  -2.081  1.00  0.87           C  
ATOM   2109  OE1 GLU A 277      12.454  15.060  -1.763  1.00  0.87           O  
ATOM   2110  OE2 GLU A 277      10.675  14.652  -2.990  1.00  0.86           O  
ATOM   2111  N   LYS A 278      13.813  11.350   2.152  1.00  0.88           N  
ATOM   2112  CA  LYS A 278      14.984  10.918   2.911  1.00  0.88           C  
ATOM   2113  C   LYS A 278      14.904   9.432   3.245  1.00  0.88           C  
ATOM   2114  CB  LYS A 278      15.123  11.738   4.195  1.00  0.87           C  
ATOM   2115  O   LYS A 278      15.892   8.706   3.113  1.00  0.88           O  
ATOM   2116  CG  LYS A 278      16.350  11.386   5.023  1.00  0.84           C  
ATOM   2117  CD  LYS A 278      16.435  12.236   6.285  1.00  0.83           C  
ATOM   2118  CE  LYS A 278      17.632  11.847   7.142  1.00  0.78           C  
ATOM   2119  NZ  LYS A 278      17.670  12.616   8.422  1.00  0.77           N  
ATOM   2120  N   ILE A 279      13.744   8.945   3.709  1.00  0.90           N  
ATOM   2121  CA  ILE A 279      13.533   7.520   3.940  1.00  0.91           C  
ATOM   2122  C   ILE A 279      13.751   6.749   2.641  1.00  0.92           C  
ATOM   2123  CB  ILE A 279      12.119   7.241   4.498  1.00  0.91           C  
ATOM   2124  O   ILE A 279      14.568   5.827   2.589  1.00  0.92           O  
ATOM   2125  CG1 ILE A 279      12.003   7.756   5.938  1.00  0.90           C  
ATOM   2126  CG2 ILE A 279      11.794   5.747   4.423  1.00  0.90           C  
ATOM   2127  CD1 ILE A 279      10.579   7.769   6.477  1.00  0.89           C  
ATOM   2128  N   LEU A 280      13.195   7.153   1.516  1.00  0.95           N  
ATOM   2129  CA  LEU A 280      13.308   6.465   0.235  1.00  0.96           C  
ATOM   2130  C   LEU A 280      14.754   6.454  -0.250  1.00  0.95           C  
ATOM   2131  CB  LEU A 280      12.412   7.130  -0.813  1.00  0.96           C  
ATOM   2132  O   LEU A 280      15.235   5.439  -0.759  1.00  0.95           O  
ATOM   2133  CG  LEU A 280      10.904   7.023  -0.581  1.00  0.96           C  
ATOM   2134  CD1 LEU A 280      10.147   7.802  -1.651  1.00  0.96           C  
ATOM   2135  CD2 LEU A 280      10.467   5.563  -0.566  1.00  0.95           C  
ATOM   2136  N   ARG A 281      15.561   7.486   0.031  1.00  0.95           N  
ATOM   2137  CA  ARG A 281      16.971   7.591  -0.329  1.00  0.95           C  
ATOM   2138  C   ARG A 281      17.821   6.634   0.500  1.00  0.94           C  
ATOM   2139  CB  ARG A 281      17.468   9.027  -0.145  1.00  0.94           C  
ATOM   2140  O   ARG A 281      18.998   6.424   0.201  1.00  0.93           O  
ATOM   2141  CG  ARG A 281      17.041   9.974  -1.255  1.00  0.90           C  
ATOM   2142  CD  ARG A 281      17.479  11.404  -0.975  1.00  0.87           C  
ATOM   2143  NE  ARG A 281      16.840  12.351  -1.885  1.00  0.86           N  
ATOM   2144  NH1 ARG A 281      18.321  14.074  -1.462  1.00  0.80           N  
ATOM   2145  NH2 ARG A 281      16.598  14.374  -2.945  1.00  0.79           N  
ATOM   2146  CZ  ARG A 281      17.254  13.598  -2.095  1.00  0.82           C  
ATOM   2147  N   SER A 282      17.301   6.123   1.596  1.00  0.94           N  
ATOM   2148  CA  SER A 282      18.052   5.201   2.443  1.00  0.94           C  
ATOM   2149  C   SER A 282      17.956   3.771   1.924  1.00  0.94           C  
ATOM   2150  CB  SER A 282      17.546   5.265   3.885  1.00  0.93           C  
ATOM   2151  O   SER A 282      18.587   2.863   2.470  1.00  0.94           O  
ATOM   2152  OG  SER A 282      16.318   4.571   4.018  1.00  0.90           O  
ATOM   2153  N   TYR A 283      17.151   3.508   0.898  1.00  0.97           N  
ATOM   2154  CA  TYR A 283      17.009   2.212   0.243  1.00  0.97           C  
ATOM   2155  C   TYR A 283      17.881   2.133  -1.004  1.00  0.97           C  
ATOM   2156  CB  TYR A 283      15.545   1.953  -0.126  1.00  0.97           C  
ATOM   2157  O   TYR A 283      18.087   3.137  -1.690  1.00  0.96           O  
ATOM   2158  CG  TYR A 283      14.659   1.677   1.064  1.00  0.97           C  
ATOM   2159  CD1 TYR A 283      14.436   0.374   1.504  1.00  0.96           C  
ATOM   2160  CD2 TYR A 283      14.042   2.717   1.750  1.00  0.96           C  
ATOM   2161  CE1 TYR A 283      13.618   0.114   2.598  1.00  0.96           C  
ATOM   2162  CE2 TYR A 283      13.222   2.470   2.846  1.00  0.95           C  
ATOM   2163  OH  TYR A 283      12.206   0.916   4.347  1.00  0.94           O  
ATOM   2164  CZ  TYR A 283      13.017   1.167   3.263  1.00  0.95           C  
ATOM   2165  N   THR A 284      18.372   0.890  -1.338  1.00  0.98           N  
ATOM   2166  CA  THR A 284      18.975   0.599  -2.635  1.00  0.98           C  
ATOM   2167  C   THR A 284      17.911   0.555  -3.728  1.00  0.98           C  
ATOM   2168  CB  THR A 284      19.741  -0.736  -2.607  1.00  0.98           C  
ATOM   2169  O   THR A 284      16.717   0.467  -3.436  1.00  0.98           O  
ATOM   2170  CG2 THR A 284      20.804  -0.738  -1.513  1.00  0.97           C  
ATOM   2171  OG1 THR A 284      18.819  -1.805  -2.363  1.00  0.97           O  
ATOM   2172  N   ALA A 285      18.303   0.599  -4.992  1.00  0.97           N  
ATOM   2173  CA  ALA A 285      17.387   0.509  -6.126  1.00  0.98           C  
ATOM   2174  C   ALA A 285      16.616  -0.808  -6.105  1.00  0.98           C  
ATOM   2175  CB  ALA A 285      18.151   0.653  -7.440  1.00  0.97           C  
ATOM   2176  O   ALA A 285      15.405  -0.829  -6.339  1.00  0.98           O  
ATOM   2177  N   ASP A 286      17.298  -1.968  -5.702  1.00  0.97           N  
ATOM   2178  CA  ASP A 286      16.683  -3.289  -5.601  1.00  0.97           C  
ATOM   2179  C   ASP A 286      15.669  -3.336  -4.460  1.00  0.97           C  
ATOM   2180  CB  ASP A 286      17.752  -4.364  -5.399  1.00  0.97           C  
ATOM   2181  O   ASP A 286      14.533  -3.777  -4.651  1.00  0.97           O  
ATOM   2182  CG  ASP A 286      18.732  -4.451  -6.556  1.00  0.94           C  
ATOM   2183  OD1 ASP A 286      18.408  -3.978  -7.667  1.00  0.92           O  
ATOM   2184  OD2 ASP A 286      19.838  -4.999  -6.356  1.00  0.94           O  
ATOM   2185  N   GLU A 287      15.971  -2.712  -3.314  1.00  0.97           N  
ATOM   2186  CA  GLU A 287      15.055  -2.635  -2.180  1.00  0.97           C  
ATOM   2187  C   GLU A 287      13.817  -1.813  -2.526  1.00  0.97           C  
ATOM   2188  CB  GLU A 287      15.759  -2.037  -0.959  1.00  0.97           C  
ATOM   2189  O   GLU A 287      12.718  -2.105  -2.049  1.00  0.97           O  
ATOM   2190  CG  GLU A 287      16.758  -2.978  -0.303  1.00  0.97           C  
ATOM   2191  CD  GLU A 287      17.538  -2.330   0.830  1.00  0.96           C  
ATOM   2192  OE1 GLU A 287      18.038  -1.197   0.652  1.00  0.95           O  
ATOM   2193  OE2 GLU A 287      17.652  -2.962   1.904  1.00  0.95           O  
ATOM   2194  N   LEU A 288      13.929  -0.772  -3.314  1.00  0.98           N  
ATOM   2195  CA  LEU A 288      12.799   0.022  -3.784  1.00  0.98           C  
ATOM   2196  C   LEU A 288      11.986  -0.749  -4.819  1.00  0.98           C  
ATOM   2197  CB  LEU A 288      13.284   1.345  -4.382  1.00  0.98           C  
ATOM   2198  O   LEU A 288      10.754  -0.706  -4.804  1.00  0.98           O  
ATOM   2199  CG  LEU A 288      13.757   2.406  -3.387  1.00  0.95           C  
ATOM   2200  CD1 LEU A 288      14.341   3.604  -4.128  1.00  0.91           C  
ATOM   2201  CD2 LEU A 288      12.610   2.838  -2.480  1.00  0.90           C  
ATOM   2202  N   ALA A 289      12.644  -1.540  -5.651  1.00  0.97           N  
ATOM   2203  CA  ALA A 289      11.986  -2.326  -6.692  1.00  0.97           C  
ATOM   2204  C   ALA A 289      11.150  -3.449  -6.085  1.00  0.97           C  
ATOM   2205  CB  ALA A 289      13.019  -2.898  -7.659  1.00  0.96           C  
ATOM   2206  O   ALA A 289      10.114  -3.827  -6.637  1.00  0.96           O  
ATOM   2207  N   ASP A 290      11.502  -3.954  -4.896  1.00  0.96           N  
ATOM   2208  CA  ASP A 290      10.776  -4.975  -4.147  1.00  0.96           C  
ATOM   2209  C   ASP A 290       9.602  -4.366  -3.384  1.00  0.96           C  
ATOM   2210  CB  ASP A 290      11.714  -5.699  -3.178  1.00  0.96           C  
ATOM   2211  O   ASP A 290       8.828  -5.085  -2.748  1.00  0.96           O  
ATOM   2212  CG  ASP A 290      12.607  -6.717  -3.866  1.00  0.93           C  
ATOM   2213  OD1 ASP A 290      12.270  -7.168  -4.982  1.00  0.89           O  
ATOM   2214  OD2 ASP A 290      13.655  -7.073  -3.286  1.00  0.90           O  
ATOM   2215  N   GLY A 291       9.441  -3.015  -3.415  1.00  0.97           N  
ATOM   2216  CA  GLY A 291       8.327  -2.317  -2.792  1.00  0.97           C  
ATOM   2217  C   GLY A 291       6.979  -2.716  -3.364  1.00  0.97           C  
ATOM   2218  O   GLY A 291       6.874  -3.043  -4.548  1.00  0.97           O  
ATOM   2219  N   VAL A 292       5.931  -2.626  -2.552  1.00  0.97           N  
ATOM   2220  CA  VAL A 292       4.543  -2.884  -2.922  1.00  0.97           C  
ATOM   2221  C   VAL A 292       3.672  -1.696  -2.523  1.00  0.98           C  
ATOM   2222  CB  VAL A 292       4.013  -4.179  -2.267  1.00  0.97           C  
ATOM   2223  O   VAL A 292       3.732  -1.229  -1.383  1.00  0.97           O  
ATOM   2224  CG1 VAL A 292       2.579  -4.462  -2.714  1.00  0.96           C  
ATOM   2225  CG2 VAL A 292       4.923  -5.358  -2.603  1.00  0.96           C  
ATOM   2226  N   MET A 293       2.866  -1.264  -3.462  1.00  0.98           N  
ATOM   2227  CA  MET A 293       1.923  -0.181  -3.202  1.00  0.98           C  
ATOM   2228  C   MET A 293       0.485  -0.687  -3.258  1.00  0.98           C  
ATOM   2229  CB  MET A 293       2.117   0.955  -4.209  1.00  0.98           C  
ATOM   2230  O   MET A 293       0.117  -1.424  -4.173  1.00  0.97           O  
ATOM   2231  CG  MET A 293       3.444   1.682  -4.064  1.00  0.97           C  
ATOM   2232  SD  MET A 293       3.594   3.105  -5.213  1.00  0.96           S  
ATOM   2233  CE  MET A 293       2.442   4.269  -4.433  1.00  0.94           C  
ATOM   2234  N   GLU A 294      -0.336  -0.226  -2.316  1.00  0.97           N  
ATOM   2235  CA  GLU A 294      -1.766  -0.518  -2.256  1.00  0.97           C  
ATOM   2236  C   GLU A 294      -2.566   0.721  -1.864  1.00  0.97           C  
ATOM   2237  CB  GLU A 294      -2.041  -1.656  -1.269  1.00  0.96           C  
ATOM   2238  O   GLU A 294      -2.027   1.646  -1.252  1.00  0.97           O  
ATOM   2239  CG  GLU A 294      -0.926  -2.688  -1.194  1.00  0.91           C  
ATOM   2240  CD  GLU A 294      -1.223  -3.823  -0.227  1.00  0.85           C  
ATOM   2241  OE1 GLU A 294      -1.905  -3.586   0.796  1.00  0.84           O  
ATOM   2242  OE2 GLU A 294      -0.769  -4.959  -0.494  1.00  0.83           O  
ATOM   2243  N   SER A 295      -3.810   0.744  -2.235  1.00  0.97           N  
ATOM   2244  CA  SER A 295      -4.759   1.750  -1.768  1.00  0.97           C  
ATOM   2245  C   SER A 295      -5.817   1.132  -0.859  1.00  0.96           C  
ATOM   2246  CB  SER A 295      -5.434   2.442  -2.952  1.00  0.96           C  
ATOM   2247  O   SER A 295      -6.314   0.037  -1.132  1.00  0.96           O  
ATOM   2248  OG  SER A 295      -6.196   1.517  -3.708  1.00  0.83           O  
ATOM   2249  N   LEU A 296      -6.143   1.779   0.159  1.00  0.96           N  
ATOM   2250  CA  LEU A 296      -7.132   1.342   1.138  1.00  0.96           C  
ATOM   2251  C   LEU A 296      -8.056   2.491   1.528  1.00  0.96           C  
ATOM   2252  CB  LEU A 296      -6.442   0.781   2.384  1.00  0.96           C  
ATOM   2253  O   LEU A 296      -7.589   3.571   1.895  1.00  0.95           O  
ATOM   2254  CG  LEU A 296      -7.360   0.270   3.495  1.00  0.95           C  
ATOM   2255  CD1 LEU A 296      -8.188  -0.910   2.997  1.00  0.94           C  
ATOM   2256  CD2 LEU A 296      -6.545  -0.123   4.723  1.00  0.94           C  
ATOM   2257  N   ARG A 297      -9.334   2.183   1.538  1.00  0.95           N  
ATOM   2258  CA  ARG A 297     -10.334   3.150   1.979  1.00  0.94           C  
ATOM   2259  C   ARG A 297     -11.165   2.592   3.129  1.00  0.94           C  
ATOM   2260  CB  ARG A 297     -11.247   3.547   0.817  1.00  0.93           C  
ATOM   2261  O   ARG A 297     -11.716   1.493   3.029  1.00  0.92           O  
ATOM   2262  CG  ARG A 297     -12.204   4.682   1.147  1.00  0.84           C  
ATOM   2263  CD  ARG A 297     -12.971   5.148  -0.083  1.00  0.80           C  
ATOM   2264  NE  ARG A 297     -13.898   6.229   0.237  1.00  0.78           N  
ATOM   2265  NH1 ARG A 297     -14.566   6.582  -1.946  1.00  0.66           N  
ATOM   2266  NH2 ARG A 297     -15.447   7.853  -0.254  1.00  0.62           N  
ATOM   2267  CZ  ARG A 297     -14.635   6.885  -0.655  1.00  0.74           C  
ATOM   2268  N   PHE A 298     -11.303   3.219   4.135  1.00  0.92           N  
ATOM   2269  CA  PHE A 298     -12.240   2.930   5.214  1.00  0.91           C  
ATOM   2270  C   PHE A 298     -12.604   4.203   5.969  1.00  0.89           C  
ATOM   2271  CB  PHE A 298     -11.650   1.898   6.179  1.00  0.91           C  
ATOM   2272  O   PHE A 298     -11.806   5.141   6.037  1.00  0.85           O  
ATOM   2273  CG  PHE A 298     -10.431   2.383   6.916  1.00  0.91           C  
ATOM   2274  CD1 PHE A 298      -9.156   2.051   6.474  1.00  0.90           C  
ATOM   2275  CD2 PHE A 298     -10.561   3.171   8.052  1.00  0.90           C  
ATOM   2276  CE1 PHE A 298      -8.027   2.499   7.155  1.00  0.89           C  
ATOM   2277  CE2 PHE A 298      -9.436   3.623   8.738  1.00  0.89           C  
ATOM   2278  CZ  PHE A 298      -8.170   3.284   8.288  1.00  0.88           C  
ATOM   2279  N   ASP A 299     -13.856   4.185   6.334  1.00  0.85           N  
ATOM   2280  CA  ASP A 299     -14.459   5.387   6.900  1.00  0.84           C  
ATOM   2281  C   ASP A 299     -14.304   6.576   5.955  1.00  0.83           C  
ATOM   2282  CB  ASP A 299     -13.837   5.711   8.260  1.00  0.83           C  
ATOM   2283  O   ASP A 299     -14.720   6.514   4.796  1.00  0.78           O  
ATOM   2284  CG  ASP A 299     -14.078   4.628   9.296  1.00  0.81           C  
ATOM   2285  OD1 ASP A 299     -15.094   3.906   9.198  1.00  0.78           O  
ATOM   2286  OD2 ASP A 299     -13.246   4.496  10.219  1.00  0.77           O  
ATOM   2287  N   ALA A 300     -13.767   7.706   6.328  1.00  0.85           N  
ATOM   2288  CA  ALA A 300     -13.517   8.872   5.483  1.00  0.85           C  
ATOM   2289  C   ALA A 300     -12.044   8.965   5.099  1.00  0.86           C  
ATOM   2290  CB  ALA A 300     -13.961  10.148   6.194  1.00  0.84           C  
ATOM   2291  O   ALA A 300     -11.610   9.961   4.514  1.00  0.85           O  
ATOM   2292  N   HIS A 301     -11.260   7.890   5.437  1.00  0.89           N  
ATOM   2293  CA  HIS A 301      -9.855   7.839   5.049  1.00  0.90           C  
ATOM   2294  C   HIS A 301      -9.693   7.300   3.632  1.00  0.91           C  
ATOM   2295  CB  HIS A 301      -9.058   6.979   6.032  1.00  0.90           C  
ATOM   2296  O   HIS A 301     -10.332   6.312   3.263  1.00  0.90           O  
ATOM   2297  CG  HIS A 301      -8.935   7.583   7.395  1.00  0.90           C  
ATOM   2298  CD2 HIS A 301      -9.579   7.305   8.552  1.00  0.89           C  
ATOM   2299  ND1 HIS A 301      -8.061   8.611   7.677  1.00  0.90           N  
ATOM   2300  CE1 HIS A 301      -8.173   8.938   8.953  1.00  0.89           C  
ATOM   2301  NE2 HIS A 301      -9.087   8.161   9.507  1.00  0.90           N  
ATOM   2302  N   GLU A 302      -8.867   7.911   2.919  1.00  0.92           N  
ATOM   2303  CA  GLU A 302      -8.318   7.447   1.649  1.00  0.93           C  
ATOM   2304  C   GLU A 302      -6.801   7.300   1.723  1.00  0.93           C  
ATOM   2305  CB  GLU A 302      -8.699   8.404   0.516  1.00  0.91           C  
ATOM   2306  O   GLU A 302      -6.071   8.290   1.639  1.00  0.93           O  
ATOM   2307  CG  GLU A 302      -8.329   7.896  -0.869  1.00  0.84           C  
ATOM   2308  CD  GLU A 302      -9.066   8.614  -1.989  1.00  0.80           C  
ATOM   2309  OE1 GLU A 302      -9.484   9.778  -1.791  1.00  0.80           O  
ATOM   2310  OE2 GLU A 302      -9.227   8.008  -3.071  1.00  0.76           O  
ATOM   2311  N   LEU A 303      -6.326   6.073   1.876  1.00  0.95           N  
ATOM   2312  CA  LEU A 303      -4.948   5.751   2.232  1.00  0.95           C  
ATOM   2313  C   LEU A 303      -4.199   5.169   1.038  1.00  0.96           C  
ATOM   2314  CB  LEU A 303      -4.915   4.763   3.401  1.00  0.95           C  
ATOM   2315  O   LEU A 303      -4.710   4.280   0.353  1.00  0.96           O  
ATOM   2316  CG  LEU A 303      -5.707   5.159   4.648  1.00  0.94           C  
ATOM   2317  CD1 LEU A 303      -5.547   4.103   5.736  1.00  0.93           C  
ATOM   2318  CD2 LEU A 303      -5.260   6.527   5.153  1.00  0.93           C  
ATOM   2319  N   LEU A 304      -3.012   5.657   0.794  1.00  0.97           N  
ATOM   2320  CA  LEU A 304      -1.968   5.008   0.009  1.00  0.97           C  
ATOM   2321  C   LEU A 304      -0.927   4.362   0.917  1.00  0.97           C  
ATOM   2322  CB  LEU A 304      -1.293   6.018  -0.923  1.00  0.97           C  
ATOM   2323  O   LEU A 304      -0.235   5.055   1.666  1.00  0.97           O  
ATOM   2324  CG  LEU A 304      -0.163   5.479  -1.802  1.00  0.96           C  
ATOM   2325  CD1 LEU A 304      -0.715   4.500  -2.833  1.00  0.94           C  
ATOM   2326  CD2 LEU A 304       0.574   6.624  -2.487  1.00  0.94           C  
ATOM   2327  N   ILE A 305      -0.804   3.033   0.916  1.00  0.97           N  
ATOM   2328  CA  ILE A 305       0.109   2.254   1.746  1.00  0.97           C  
ATOM   2329  C   ILE A 305       1.271   1.745   0.897  1.00  0.97           C  
ATOM   2330  CB  ILE A 305      -0.616   1.072   2.427  1.00  0.97           C  
ATOM   2331  O   ILE A 305       1.061   1.172  -0.175  1.00  0.97           O  
ATOM   2332  CG1 ILE A 305      -1.877   1.563   3.149  1.00  0.97           C  
ATOM   2333  CG2 ILE A 305       0.323   0.348   3.396  1.00  0.97           C  
ATOM   2334  CD1 ILE A 305      -2.675   0.455   3.823  1.00  0.96           C  
ATOM   2335  N   ILE A 306       2.471   1.998   1.292  1.00  0.98           N  
ATOM   2336  CA  ILE A 306       3.717   1.625   0.632  1.00  0.98           C  
ATOM   2337  C   ILE A 306       4.511   0.676   1.527  1.00  0.98           C  
ATOM   2338  CB  ILE A 306       4.566   2.868   0.282  1.00  0.98           C  
ATOM   2339  O   ILE A 306       5.098   1.101   2.526  1.00  0.97           O  
ATOM   2340  CG1 ILE A 306       3.730   3.878  -0.512  1.00  0.97           C  
ATOM   2341  CG2 ILE A 306       5.821   2.463  -0.497  1.00  0.97           C  
ATOM   2342  CD1 ILE A 306       4.455   5.184  -0.808  1.00  0.97           C  
ATOM   2343  N   HIS A 307       4.537  -0.561   1.171  1.00  0.97           N  
ATOM   2344  CA  HIS A 307       5.323  -1.601   1.824  1.00  0.97           C  
ATOM   2345  C   HIS A 307       6.737  -1.662   1.257  1.00  0.97           C  
ATOM   2346  CB  HIS A 307       4.639  -2.961   1.677  1.00  0.97           C  
ATOM   2347  O   HIS A 307       6.937  -2.099   0.121  1.00  0.97           O  
ATOM   2348  CG  HIS A 307       3.252  -2.999   2.235  1.00  0.96           C  
ATOM   2349  CD2 HIS A 307       2.074  -2.578   1.718  1.00  0.95           C  
ATOM   2350  ND1 HIS A 307       2.964  -3.519   3.478  1.00  0.94           N  
ATOM   2351  CE1 HIS A 307       1.665  -3.417   3.702  1.00  0.94           C  
ATOM   2352  NE2 HIS A 307       1.102  -2.849   2.649  1.00  0.94           N  
ATOM   2353  N   LEU A 308       7.709  -1.307   2.051  1.00  0.97           N  
ATOM   2354  CA  LEU A 308       9.138  -1.437   1.789  1.00  0.97           C  
ATOM   2355  C   LEU A 308       9.775  -2.445   2.739  1.00  0.96           C  
ATOM   2356  CB  LEU A 308       9.834  -0.080   1.924  1.00  0.97           C  
ATOM   2357  O   LEU A 308       9.180  -2.807   3.757  1.00  0.96           O  
ATOM   2358  CG  LEU A 308       9.353   1.025   0.982  1.00  0.97           C  
ATOM   2359  CD1 LEU A 308      10.025   2.349   1.332  1.00  0.96           C  
ATOM   2360  CD2 LEU A 308       9.626   0.648  -0.469  1.00  0.96           C  
ATOM   2361  N   PRO A 309      10.988  -2.943   2.553  1.00  0.95           N  
ATOM   2362  CA  PRO A 309      11.604  -3.999   3.360  1.00  0.95           C  
ATOM   2363  C   PRO A 309      11.734  -3.616   4.833  1.00  0.94           C  
ATOM   2364  CB  PRO A 309      12.983  -4.174   2.719  1.00  0.95           C  
ATOM   2365  O   PRO A 309      11.651  -4.481   5.709  1.00  0.93           O  
ATOM   2366  CG  PRO A 309      12.770  -3.879   1.269  1.00  0.94           C  
ATOM   2367  CD  PRO A 309      11.788  -2.749   1.152  1.00  0.93           C  
ATOM   2368  N   ARG A 310      11.860  -2.302   5.176  1.00  0.94           N  
ATOM   2369  CA  ARG A 310      12.160  -1.857   6.533  1.00  0.94           C  
ATOM   2370  C   ARG A 310      11.074  -0.922   7.056  1.00  0.93           C  
ATOM   2371  CB  ARG A 310      13.520  -1.158   6.582  1.00  0.93           C  
ATOM   2372  O   ARG A 310      10.999  -0.660   8.258  1.00  0.92           O  
ATOM   2373  CG  ARG A 310      14.695  -2.075   6.280  1.00  0.92           C  
ATOM   2374  CD  ARG A 310      16.024  -1.337   6.368  1.00  0.91           C  
ATOM   2375  NE  ARG A 310      16.163  -0.350   5.301  1.00  0.90           N  
ATOM   2376  NH1 ARG A 310      18.473  -0.385   5.289  1.00  0.87           N  
ATOM   2377  NH2 ARG A 310      17.336   0.981   3.842  1.00  0.86           N  
ATOM   2378  CZ  ARG A 310      17.324   0.080   4.813  1.00  0.89           C  
ATOM   2379  N   HIS A 311      10.298  -0.344   6.176  1.00  0.93           N  
ATOM   2380  CA  HIS A 311       9.258   0.601   6.566  1.00  0.94           C  
ATOM   2381  C   HIS A 311       7.951   0.314   5.835  1.00  0.94           C  
ATOM   2382  CB  HIS A 311       9.710   2.037   6.291  1.00  0.93           C  
ATOM   2383  O   HIS A 311       7.961  -0.063   4.661  1.00  0.94           O  
ATOM   2384  CG  HIS A 311      10.970   2.416   7.001  1.00  0.92           C  
ATOM   2385  CD2 HIS A 311      11.172   2.963   8.223  1.00  0.90           C  
ATOM   2386  ND1 HIS A 311      12.219   2.241   6.445  1.00  0.90           N  
ATOM   2387  CE1 HIS A 311      13.137   2.665   7.297  1.00  0.90           C  
ATOM   2388  NE2 HIS A 311      12.528   3.109   8.383  1.00  0.90           N  
ATOM   2389  N   VAL A 312       6.834   0.506   6.476  1.00  0.95           N  
ATOM   2390  CA  VAL A 312       5.539   0.686   5.828  1.00  0.96           C  
ATOM   2391  C   VAL A 312       5.066   2.126   6.011  1.00  0.96           C  
ATOM   2392  CB  VAL A 312       4.484  -0.296   6.383  1.00  0.95           C  
ATOM   2393  O   VAL A 312       4.856   2.579   7.139  1.00  0.95           O  
ATOM   2394  CG1 VAL A 312       3.135  -0.086   5.697  1.00  0.94           C  
ATOM   2395  CG2 VAL A 312       4.955  -1.739   6.211  1.00  0.94           C  
ATOM   2396  N   LEU A 313       5.017   2.853   4.881  1.00  0.95           N  
ATOM   2397  CA  LEU A 313       4.633   4.258   4.810  1.00  0.95           C  
ATOM   2398  C   LEU A 313       3.171   4.403   4.401  1.00  0.95           C  
ATOM   2399  CB  LEU A 313       5.528   5.010   3.822  1.00  0.95           C  
ATOM   2400  O   LEU A 313       2.694   3.682   3.520  1.00  0.95           O  
ATOM   2401  CG  LEU A 313       7.036   4.823   3.995  1.00  0.95           C  
ATOM   2402  CD1 LEU A 313       7.792   5.559   2.894  1.00  0.94           C  
ATOM   2403  CD2 LEU A 313       7.480   5.308   5.371  1.00  0.94           C  
ATOM   2404  N   VAL A 314       2.463   5.321   4.998  1.00  0.95           N  
ATOM   2405  CA  VAL A 314       1.063   5.585   4.682  1.00  0.95           C  
ATOM   2406  C   VAL A 314       0.872   7.071   4.386  1.00  0.95           C  
ATOM   2407  CB  VAL A 314       0.129   5.146   5.831  1.00  0.95           C  
ATOM   2408  O   VAL A 314       1.219   7.923   5.207  1.00  0.94           O  
ATOM   2409  CG1 VAL A 314      -1.335   5.339   5.440  1.00  0.93           C  
ATOM   2410  CG2 VAL A 314       0.396   3.690   6.209  1.00  0.93           C  
ATOM   2411  N   TYR A 315       0.363   7.308   3.234  1.00  0.94           N  
ATOM   2412  CA  TYR A 315      -0.160   8.615   2.853  1.00  0.94           C  
ATOM   2413  C   TYR A 315      -1.679   8.649   2.971  1.00  0.94           C  
ATOM   2414  CB  TYR A 315       0.261   8.966   1.423  1.00  0.94           C  
ATOM   2415  O   TYR A 315      -2.378   7.894   2.291  1.00  0.93           O  
ATOM   2416  CG  TYR A 315      -0.246  10.308   0.953  1.00  0.94           C  
ATOM   2417  CD1 TYR A 315       0.293  11.492   1.453  1.00  0.93           C  
ATOM   2418  CD2 TYR A 315      -1.265  10.395   0.011  1.00  0.93           C  
ATOM   2419  CE1 TYR A 315      -0.173  12.731   1.025  1.00  0.92           C  
ATOM   2420  CE2 TYR A 315      -1.739  11.629  -0.424  1.00  0.93           C  
ATOM   2421  OH  TYR A 315      -1.651  14.013  -0.340  1.00  0.90           O  
ATOM   2422  CZ  TYR A 315      -1.187  12.789   0.087  1.00  0.93           C  
ATOM   2423  N   ASP A 316      -2.187   9.521   3.816  1.00  0.92           N  
ATOM   2424  CA  ASP A 316      -3.614   9.775   3.987  1.00  0.92           C  
ATOM   2425  C   ASP A 316      -4.039  11.040   3.244  1.00  0.91           C  
ATOM   2426  CB  ASP A 316      -3.965   9.894   5.471  1.00  0.91           C  
ATOM   2427  O   ASP A 316      -3.703  12.152   3.657  1.00  0.90           O  
ATOM   2428  CG  ASP A 316      -5.459   9.995   5.721  1.00  0.90           C  
ATOM   2429  OD1 ASP A 316      -6.233  10.121   4.748  1.00  0.88           O  
ATOM   2430  OD2 ASP A 316      -5.866   9.952   6.902  1.00  0.88           O  
ATOM   2431  N   ALA A 317      -4.754  10.846   2.115  1.00  0.91           N  
ATOM   2432  CA  ALA A 317      -5.201  11.920   1.231  1.00  0.90           C  
ATOM   2433  C   ALA A 317      -6.472  12.575   1.764  1.00  0.88           C  
ATOM   2434  CB  ALA A 317      -5.432  11.386  -0.180  1.00  0.90           C  
ATOM   2435  O   ALA A 317      -6.917  13.598   1.238  1.00  0.85           O  
ATOM   2436  N   SER A 318      -7.045  11.927   2.741  1.00  0.86           N  
ATOM   2437  CA  SER A 318      -8.285  12.429   3.323  1.00  0.84           C  
ATOM   2438  C   SER A 318      -8.118  13.857   3.833  1.00  0.82           C  
ATOM   2439  CB  SER A 318      -8.747  11.522   4.465  1.00  0.82           C  
ATOM   2440  O   SER A 318      -7.026  14.249   4.249  1.00  0.77           O  
ATOM   2441  OG  SER A 318      -7.804  11.526   5.523  1.00  0.74           O  
ATOM   2442  N   SER A 319      -9.085  14.766   3.539  1.00  0.64           N  
ATOM   2443  CA  SER A 319      -9.106  16.167   3.946  1.00  0.64           C  
ATOM   2444  C   SER A 319      -8.986  16.304   5.460  1.00  0.63           C  
ATOM   2445  CB  SER A 319     -10.388  16.847   3.464  1.00  0.53           C  
ATOM   2446  O   SER A 319      -9.989  16.492   6.153  1.00  0.57           O  
ATOM   2447  OG  SER A 319     -11.526  16.268   4.080  1.00  0.42           O  
ATOM   2448  N   SER A 320      -7.790  16.162   5.933  1.00  0.72           N  
ATOM   2449  CA  SER A 320      -7.534  16.581   7.307  1.00  0.71           C  
ATOM   2450  C   SER A 320      -7.398  18.097   7.406  1.00  0.73           C  
ATOM   2451  CB  SER A 320      -6.270  15.911   7.846  1.00  0.67           C  
ATOM   2452  O   SER A 320      -7.163  18.771   6.401  1.00  0.68           O  
ATOM   2453  OG  SER A 320      -5.112  16.468   7.248  1.00  0.66           O  
ATOM   2454  N   ALA A 321      -7.715  18.653   8.492  1.00  0.69           N  
ATOM   2455  CA  ALA A 321      -7.611  20.087   8.751  1.00  0.68           C  
ATOM   2456  C   ALA A 321      -6.251  20.626   8.314  1.00  0.69           C  
ATOM   2457  CB  ALA A 321      -7.846  20.379  10.231  1.00  0.65           C  
ATOM   2458  O   ALA A 321      -6.122  21.807   7.982  1.00  0.67           O  
ATOM   2459  N   ASN A 322      -5.273  19.797   8.127  1.00  0.71           N  
ATOM   2460  CA  ASN A 322      -3.894  20.165   7.827  1.00  0.71           C  
ATOM   2461  C   ASN A 322      -3.475  19.690   6.439  1.00  0.72           C  
ATOM   2462  CB  ASN A 322      -2.945  19.604   8.889  1.00  0.68           C  
ATOM   2463  O   ASN A 322      -2.317  19.843   6.048  1.00  0.70           O  
ATOM   2464  CG  ASN A 322      -3.173  20.216  10.257  1.00  0.66           C  
ATOM   2465  ND2 ASN A 322      -3.171  19.380  11.288  1.00  0.63           N  
ATOM   2466  OD1 ASN A 322      -3.351  21.430  10.386  1.00  0.65           O  
ATOM   2467  N   GLY A 323      -4.376  19.190   5.699  1.00  0.78           N  
ATOM   2468  CA  GLY A 323      -4.116  18.582   4.403  1.00  0.78           C  
ATOM   2469  C   GLY A 323      -3.673  17.135   4.502  1.00  0.80           C  
ATOM   2470  O   GLY A 323      -3.814  16.507   5.553  1.00  0.79           O  
ATOM   2471  N   PRO A 324      -3.230  16.592   3.393  1.00  0.84           N  
ATOM   2472  CA  PRO A 324      -2.730  15.215   3.373  1.00  0.85           C  
ATOM   2473  C   PRO A 324      -1.525  15.011   4.289  1.00  0.85           C  
ATOM   2474  CB  PRO A 324      -2.343  15.002   1.907  1.00  0.83           C  
ATOM   2475  O   PRO A 324      -0.687  15.906   4.421  1.00  0.83           O  
ATOM   2476  CG  PRO A 324      -3.183  15.976   1.145  1.00  0.83           C  
ATOM   2477  CD  PRO A 324      -3.355  17.212   1.979  1.00  0.83           C  
ATOM   2478  N   GLN A 325      -1.469  13.817   4.877  1.00  0.87           N  
ATOM   2479  CA  GLN A 325      -0.460  13.534   5.892  1.00  0.87           C  
ATOM   2480  C   GLN A 325       0.215  12.190   5.637  1.00  0.88           C  
ATOM   2481  CB  GLN A 325      -1.083  13.552   7.289  1.00  0.85           C  
ATOM   2482  O   GLN A 325      -0.403  11.272   5.094  1.00  0.88           O  
ATOM   2483  CG  GLN A 325      -1.666  14.901   7.685  1.00  0.78           C  
ATOM   2484  CD  GLN A 325      -0.603  15.964   7.888  1.00  0.74           C  
ATOM   2485  NE2 GLN A 325      -0.787  17.116   7.252  1.00  0.66           N  
ATOM   2486  OE1 GLN A 325       0.377  15.751   8.610  1.00  0.71           O  
ATOM   2487  N   TRP A 326       1.452  12.073   6.090  1.00  0.89           N  
ATOM   2488  CA  TRP A 326       2.214  10.828   6.096  1.00  0.90           C  
ATOM   2489  C   TRP A 326       2.321  10.262   7.508  1.00  0.90           C  
ATOM   2490  CB  TRP A 326       3.612  11.051   5.513  1.00  0.90           C  
ATOM   2491  O   TRP A 326       2.488  11.012   8.473  1.00  0.88           O  
ATOM   2492  CG  TRP A 326       3.627  11.266   4.030  1.00  0.91           C  
ATOM   2493  CD1 TRP A 326       3.546  12.460   3.369  1.00  0.89           C  
ATOM   2494  CD2 TRP A 326       3.723  10.256   3.021  1.00  0.90           C  
ATOM   2495  CE2 TRP A 326       3.696  10.910   1.770  1.00  0.91           C  
ATOM   2496  CE3 TRP A 326       3.831   8.859   3.054  1.00  0.90           C  
ATOM   2497  NE1 TRP A 326       3.587  12.253   2.010  1.00  0.89           N  
ATOM   2498  CH2 TRP A 326       3.878   8.848   0.622  1.00  0.88           C  
ATOM   2499  CZ2 TRP A 326       3.773  10.214   0.561  1.00  0.88           C  
ATOM   2500  CZ3 TRP A 326       3.908   8.168   1.850  1.00  0.89           C  
ATOM   2501  N   CYS A 327       2.325   8.941   7.628  1.00  0.91           N  
ATOM   2502  CA  CYS A 327       2.669   8.218   8.847  1.00  0.92           C  
ATOM   2503  C   CYS A 327       3.421   6.932   8.525  1.00  0.92           C  
ATOM   2504  CB  CYS A 327       1.410   7.895   9.652  1.00  0.91           C  
ATOM   2505  O   CYS A 327       3.597   6.587   7.355  1.00  0.92           O  
ATOM   2506  SG  CYS A 327       0.316   6.704   8.846  1.00  0.89           S  
ATOM   2507  N   VAL A 328       3.987   6.265   9.557  1.00  0.92           N  
ATOM   2508  CA  VAL A 328       4.641   4.963   9.478  1.00  0.92           C  
ATOM   2509  C   VAL A 328       3.818   3.925  10.237  1.00  0.92           C  
ATOM   2510  CB  VAL A 328       6.080   5.016  10.038  1.00  0.91           C  
ATOM   2511  O   VAL A 328       3.363   4.179  11.354  1.00  0.92           O  
ATOM   2512  CG1 VAL A 328       6.739   3.640   9.964  1.00  0.88           C  
ATOM   2513  CG2 VAL A 328       6.909   6.050   9.279  1.00  0.87           C  
ATOM   2514  N   LEU A 329       3.624   2.772   9.641  1.00  0.94           N  
ATOM   2515  CA  LEU A 329       3.035   1.636  10.341  1.00  0.94           C  
ATOM   2516  C   LEU A 329       4.116   0.671  10.816  1.00  0.93           C  
ATOM   2517  CB  LEU A 329       2.042   0.904   9.435  1.00  0.94           C  
ATOM   2518  O   LEU A 329       5.060   0.378  10.079  1.00  0.93           O  
ATOM   2519  CG  LEU A 329       0.843   1.718   8.946  1.00  0.94           C  
ATOM   2520  CD1 LEU A 329      -0.106   0.834   8.143  1.00  0.92           C  
ATOM   2521  CD2 LEU A 329       0.116   2.360  10.123  1.00  0.92           C  
ATOM   2522  N   LYS A 330       3.994   0.097  11.995  1.00  0.93           N  
ATOM   2523  CA  LYS A 330       4.830  -0.921  12.624  1.00  0.92           C  
ATOM   2524  C   LYS A 330       3.979  -2.002  13.284  1.00  0.92           C  
ATOM   2525  CB  LYS A 330       5.764  -0.286  13.656  1.00  0.91           C  
ATOM   2526  O   LYS A 330       2.854  -1.737  13.714  1.00  0.90           O  
ATOM   2527  CG  LYS A 330       6.819   0.630  13.055  1.00  0.86           C  
ATOM   2528  CD  LYS A 330       7.826   1.086  14.103  1.00  0.84           C  
ATOM   2529  CE  LYS A 330       8.945   1.912  13.483  1.00  0.79           C  
ATOM   2530  NZ  LYS A 330      10.043   2.179  14.459  1.00  0.74           N  
ATOM   2531  N   THR A 331       4.623  -3.192  13.300  1.00  0.88           N  
ATOM   2532  CA  THR A 331       4.071  -4.305  14.064  1.00  0.87           C  
ATOM   2533  C   THR A 331       4.734  -4.402  15.435  1.00  0.82           C  
ATOM   2534  CB  THR A 331       4.242  -5.638  13.313  1.00  0.84           C  
ATOM   2535  O   THR A 331       5.955  -4.283  15.549  1.00  0.74           O  
ATOM   2536  CG2 THR A 331       3.668  -6.800  14.117  1.00  0.76           C  
ATOM   2537  OG1 THR A 331       3.563  -5.561  12.053  1.00  0.80           O  
ATOM   2538  N   GLY A 332       4.130  -4.372  16.560  1.00  0.81           N  
ATOM   2539  CA  GLY A 332       4.579  -4.644  17.916  1.00  0.81           C  
ATOM   2540  C   GLY A 332       5.335  -3.486  18.538  1.00  0.81           C  
ATOM   2541  O   GLY A 332       5.211  -2.344  18.090  1.00  0.77           O  
ATOM   2542  N   LEU A 333       6.106  -3.856  19.672  1.00  0.79           N  
ATOM   2543  CA  LEU A 333       6.816  -2.887  20.499  1.00  0.77           C  
ATOM   2544  C   LEU A 333       8.240  -2.681  19.994  1.00  0.74           C  
ATOM   2545  CB  LEU A 333       6.841  -3.345  21.960  1.00  0.74           C  
ATOM   2546  O   LEU A 333       8.912  -1.725  20.390  1.00  0.67           O  
ATOM   2547  CG  LEU A 333       5.490  -3.408  22.674  1.00  0.75           C  
ATOM   2548  CD1 LEU A 333       5.672  -3.892  24.109  1.00  0.73           C  
ATOM   2549  CD2 LEU A 333       4.806  -2.046  22.646  1.00  0.75           C  
ATOM   2550  N   TYR A 334       8.609  -3.472  19.058  1.00  0.72           N  
ATOM   2551  CA  TYR A 334       9.960  -3.499  18.508  1.00  0.71           C  
ATOM   2552  C   TYR A 334       9.932  -3.397  16.988  1.00  0.68           C  
ATOM   2553  CB  TYR A 334      10.688  -4.778  18.932  1.00  0.65           C  
ATOM   2554  O   TYR A 334       8.859  -3.391  16.379  1.00  0.61           O  
ATOM   2555  CG  TYR A 334      10.673  -5.019  20.422  1.00  0.62           C  
ATOM   2556  CD1 TYR A 334      11.398  -4.202  21.287  1.00  0.62           C  
ATOM   2557  CD2 TYR A 334       9.936  -6.065  20.967  1.00  0.64           C  
ATOM   2558  CE1 TYR A 334      11.389  -4.422  22.660  1.00  0.58           C  
ATOM   2559  CE2 TYR A 334       9.920  -6.294  22.339  1.00  0.54           C  
ATOM   2560  OH  TYR A 334      10.635  -5.691  24.535  1.00  0.48           O  
ATOM   2561  CZ  TYR A 334      10.648  -5.469  23.176  1.00  0.58           C  
ATOM   2562  N   ASP A 335      11.006  -2.615  16.376  1.00  0.66           N  
ATOM   2563  CA  ASP A 335      11.279  -2.263  14.986  1.00  0.67           C  
ATOM   2564  C   ASP A 335      10.727  -3.321  14.033  1.00  0.68           C  
ATOM   2565  CB  ASP A 335      12.783  -2.088  14.763  1.00  0.57           C  
ATOM   2566  O   ASP A 335      11.291  -3.554  12.962  1.00  0.63           O  
ATOM   2567  CG  ASP A 335      13.325  -0.803  15.362  1.00  0.51           C  
ATOM   2568  OD1 ASP A 335      12.575   0.193  15.452  1.00  0.52           O  
ATOM   2569  OD2 ASP A 335      14.515  -0.785  15.747  1.00  0.61           O  
ATOM   2570  N   ASP A 336       9.588  -3.930  14.410  1.00  0.78           N  
ATOM   2571  CA  ASP A 336       8.981  -4.927  13.534  1.00  0.80           C  
ATOM   2572  C   ASP A 336       8.224  -4.262  12.387  1.00  0.82           C  
ATOM   2573  CB  ASP A 336       8.041  -5.837  14.327  1.00  0.73           C  
ATOM   2574  O   ASP A 336       7.451  -3.326  12.607  1.00  0.78           O  
ATOM   2575  CG  ASP A 336       8.776  -6.769  15.275  1.00  0.66           C  
ATOM   2576  OD1 ASP A 336       9.956  -7.093  15.018  1.00  0.63           O  
ATOM   2577  OD2 ASP A 336       8.170  -7.184  16.286  1.00  0.69           O  
ATOM   2578  N   VAL A 337       8.586  -4.501  11.254  1.00  0.86           N  
ATOM   2579  CA  VAL A 337       7.896  -4.093  10.034  1.00  0.87           C  
ATOM   2580  C   VAL A 337       6.423  -4.486  10.118  1.00  0.89           C  
ATOM   2581  CB  VAL A 337       8.545  -4.720   8.779  1.00  0.83           C  
ATOM   2582  O   VAL A 337       6.091  -5.575  10.593  1.00  0.88           O  
ATOM   2583  CG1 VAL A 337       7.804  -4.287   7.515  1.00  0.72           C  
ATOM   2584  CG2 VAL A 337      10.021  -4.337   8.694  1.00  0.72           C  
ATOM   2585  N   TYR A 338       5.577  -3.561   9.715  1.00  0.92           N  
ATOM   2586  CA  TYR A 338       4.143  -3.811   9.622  1.00  0.93           C  
ATOM   2587  C   TYR A 338       3.856  -5.013   8.731  1.00  0.93           C  
ATOM   2588  CB  TYR A 338       3.415  -2.576   9.083  1.00  0.93           C  
ATOM   2589  O   TYR A 338       4.302  -5.063   7.582  1.00  0.92           O  
ATOM   2590  CG  TYR A 338       1.911  -2.668   9.176  1.00  0.92           C  
ATOM   2591  CD1 TYR A 338       1.251  -2.413  10.376  1.00  0.90           C  
ATOM   2592  CD2 TYR A 338       1.148  -3.012   8.065  1.00  0.90           C  
ATOM   2593  CE1 TYR A 338      -0.134  -2.499  10.467  1.00  0.91           C  
ATOM   2594  CE2 TYR A 338      -0.238  -3.101   8.145  1.00  0.91           C  
ATOM   2595  OH  TYR A 338      -2.240  -2.929   9.432  1.00  0.87           O  
ATOM   2596  CZ  TYR A 338      -0.869  -2.842   9.348  1.00  0.90           C  
ATOM   2597  N   ARG A 339       3.149  -5.993   9.212  1.00  0.93           N  
ATOM   2598  CA  ARG A 339       3.109  -7.338   8.648  1.00  0.94           C  
ATOM   2599  C   ARG A 339       1.967  -7.478   7.646  1.00  0.94           C  
ATOM   2600  CB  ARG A 339       2.963  -8.383   9.756  1.00  0.92           C  
ATOM   2601  O   ARG A 339       2.100  -8.176   6.639  1.00  0.94           O  
ATOM   2602  CG  ARG A 339       4.202  -8.537  10.624  1.00  0.86           C  
ATOM   2603  CD  ARG A 339       3.937  -9.424  11.833  1.00  0.82           C  
ATOM   2604  NE  ARG A 339       3.416 -10.730  11.439  1.00  0.80           N  
ATOM   2605  NH1 ARG A 339       3.447 -11.616  13.572  1.00  0.70           N  
ATOM   2606  NH2 ARG A 339       2.719 -12.887  11.809  1.00  0.64           N  
ATOM   2607  CZ  ARG A 339       3.195 -11.742  12.274  1.00  0.78           C  
ATOM   2608  N   ALA A 340       0.811  -6.887   7.927  1.00  0.95           N  
ATOM   2609  CA  ALA A 340      -0.354  -7.015   7.055  1.00  0.96           C  
ATOM   2610  C   ALA A 340      -0.088  -6.390   5.689  1.00  0.96           C  
ATOM   2611  CB  ALA A 340      -1.577  -6.369   7.703  1.00  0.95           C  
ATOM   2612  O   ALA A 340       0.443  -5.281   5.599  1.00  0.96           O  
ATOM   2613  N   ILE A 341      -0.451  -7.086   4.588  1.00  0.96           N  
ATOM   2614  CA  ILE A 341      -0.335  -6.700   3.186  1.00  0.97           C  
ATOM   2615  C   ILE A 341      -1.525  -7.247   2.400  1.00  0.96           C  
ATOM   2616  CB  ILE A 341       0.990  -7.202   2.570  1.00  0.96           C  
ATOM   2617  O   ILE A 341      -2.226  -8.147   2.869  1.00  0.96           O  
ATOM   2618  CG1 ILE A 341       1.233  -6.536   1.211  1.00  0.94           C  
ATOM   2619  CG2 ILE A 341       0.981  -8.728   2.438  1.00  0.94           C  
ATOM   2620  CD1 ILE A 341       2.654  -6.696   0.689  1.00  0.90           C  
ATOM   2621  N   ASP A 342      -1.745  -6.706   1.155  1.00  0.97           N  
ATOM   2622  CA  ASP A 342      -2.762  -7.205   0.234  1.00  0.97           C  
ATOM   2623  C   ASP A 342      -4.165  -6.994   0.800  1.00  0.97           C  
ATOM   2624  CB  ASP A 342      -2.533  -8.687  -0.067  1.00  0.96           C  
ATOM   2625  O   ASP A 342      -4.947  -7.942   0.901  1.00  0.96           O  
ATOM   2626  CG  ASP A 342      -1.238  -8.947  -0.816  1.00  0.95           C  
ATOM   2627  OD1 ASP A 342      -0.752  -8.041  -1.526  1.00  0.90           O  
ATOM   2628  OD2 ASP A 342      -0.700 -10.069  -0.698  1.00  0.92           O  
ATOM   2629  N   PHE A 343      -4.476  -5.787   1.177  1.00  0.97           N  
ATOM   2630  CA  PHE A 343      -5.773  -5.374   1.700  1.00  0.97           C  
ATOM   2631  C   PHE A 343      -6.837  -5.420   0.609  1.00  0.97           C  
ATOM   2632  CB  PHE A 343      -5.691  -3.965   2.294  1.00  0.97           C  
ATOM   2633  O   PHE A 343      -6.662  -4.833  -0.461  1.00  0.96           O  
ATOM   2634  CG  PHE A 343      -4.912  -3.892   3.579  1.00  0.97           C  
ATOM   2635  CD1 PHE A 343      -5.512  -4.209   4.791  1.00  0.96           C  
ATOM   2636  CD2 PHE A 343      -3.577  -3.506   3.574  1.00  0.96           C  
ATOM   2637  CE1 PHE A 343      -4.792  -4.143   5.982  1.00  0.95           C  
ATOM   2638  CE2 PHE A 343      -2.852  -3.437   4.760  1.00  0.95           C  
ATOM   2639  CZ  PHE A 343      -3.462  -3.755   5.963  1.00  0.95           C  
ATOM   2640  N   ILE A 344      -7.988  -6.018   0.902  1.00  0.96           N  
ATOM   2641  CA  ILE A 344      -9.072  -6.106  -0.070  1.00  0.96           C  
ATOM   2642  C   ILE A 344     -10.415  -6.128   0.656  1.00  0.96           C  
ATOM   2643  CB  ILE A 344      -8.926  -7.355  -0.968  1.00  0.96           C  
ATOM   2644  O   ILE A 344     -10.528  -6.688   1.749  1.00  0.95           O  
ATOM   2645  CG1 ILE A 344      -9.869  -7.259  -2.173  1.00  0.87           C  
ATOM   2646  CG2 ILE A 344      -9.193  -8.631  -0.164  1.00  0.87           C  
ATOM   2647  CD1 ILE A 344      -9.422  -8.080  -3.375  1.00  0.82           C  
ATOM   2648  N   TYR A 345     -11.423  -5.598   0.055  1.00  0.95           N  
ATOM   2649  CA  TYR A 345     -12.798  -5.671   0.538  1.00  0.95           C  
ATOM   2650  C   TYR A 345     -13.423  -7.020   0.201  1.00  0.94           C  
ATOM   2651  CB  TYR A 345     -13.640  -4.541  -0.061  1.00  0.94           C  
ATOM   2652  O   TYR A 345     -13.430  -7.435  -0.960  1.00  0.92           O  
ATOM   2653  CG  TYR A 345     -13.361  -3.188   0.547  1.00  0.91           C  
ATOM   2654  CD1 TYR A 345     -14.049  -2.756   1.678  1.00  0.87           C  
ATOM   2655  CD2 TYR A 345     -12.409  -2.339  -0.008  1.00  0.87           C  
ATOM   2656  CE1 TYR A 345     -13.797  -1.509   2.241  1.00  0.87           C  
ATOM   2657  CE2 TYR A 345     -12.149  -1.090   0.546  1.00  0.86           C  
ATOM   2658  OH  TYR A 345     -12.593   0.550   2.222  1.00  0.79           O  
ATOM   2659  CZ  TYR A 345     -12.846  -0.685   1.669  1.00  0.86           C  
ATOM   2660  N   GLU A 346     -13.949  -7.589   1.131  1.00  0.94           N  
ATOM   2661  CA  GLU A 346     -14.737  -8.814   1.034  1.00  0.94           C  
ATOM   2662  C   GLU A 346     -16.085  -8.660   1.732  1.00  0.93           C  
ATOM   2663  CB  GLU A 346     -13.968  -9.997   1.629  1.00  0.94           C  
ATOM   2664  O   GLU A 346     -16.177  -8.803   2.953  1.00  0.92           O  
ATOM   2665  CG  GLU A 346     -14.632 -11.345   1.390  1.00  0.92           C  
ATOM   2666  CD  GLU A 346     -13.791 -12.520   1.863  1.00  0.88           C  
ATOM   2667  OE1 GLU A 346     -12.843 -12.309   2.653  1.00  0.88           O  
ATOM   2668  OE2 GLU A 346     -14.083 -13.661   1.439  1.00  0.89           O  
ATOM   2669  N   GLY A 347     -17.081  -8.402   1.015  1.00  0.94           N  
ATOM   2670  CA  GLY A 347     -18.360  -7.951   1.541  1.00  0.94           C  
ATOM   2671  C   GLY A 347     -18.262  -6.647   2.311  1.00  0.94           C  
ATOM   2672  O   GLY A 347     -17.934  -5.606   1.739  1.00  0.92           O  
ATOM   2673  N   ASN A 348     -18.579  -6.666   3.578  1.00  0.93           N  
ATOM   2674  CA  ASN A 348     -18.531  -5.502   4.457  1.00  0.94           C  
ATOM   2675  C   ASN A 348     -17.276  -5.505   5.324  1.00  0.94           C  
ATOM   2676  CB  ASN A 348     -19.783  -5.441   5.335  1.00  0.92           C  
ATOM   2677  O   ASN A 348     -17.220  -4.817   6.345  1.00  0.92           O  
ATOM   2678  CG  ASN A 348     -21.048  -5.205   4.533  1.00  0.85           C  
ATOM   2679  ND2 ASN A 348     -22.181  -5.640   5.071  1.00  0.83           N  
ATOM   2680  OD1 ASN A 348     -21.007  -4.638   3.438  1.00  0.80           O  
ATOM   2681  N   GLN A 349     -16.388  -6.287   4.994  1.00  0.95           N  
ATOM   2682  CA  GLN A 349     -15.147  -6.409   5.752  1.00  0.96           C  
ATOM   2683  C   GLN A 349     -13.935  -6.098   4.878  1.00  0.96           C  
ATOM   2684  CB  GLN A 349     -15.018  -7.812   6.348  1.00  0.95           C  
ATOM   2685  O   GLN A 349     -13.971  -6.303   3.662  1.00  0.96           O  
ATOM   2686  CG  GLN A 349     -16.154  -8.186   7.291  1.00  0.89           C  
ATOM   2687  CD  GLN A 349     -15.957  -9.545   7.937  1.00  0.83           C  
ATOM   2688  NE2 GLN A 349     -16.709  -9.810   9.000  1.00  0.84           N  
ATOM   2689  OE1 GLN A 349     -15.136 -10.349   7.484  1.00  0.87           O  
ATOM   2690  N   ILE A 350     -12.855  -5.662   5.506  1.00  0.96           N  
ATOM   2691  CA  ILE A 350     -11.538  -5.557   4.886  1.00  0.97           C  
ATOM   2692  C   ILE A 350     -10.648  -6.699   5.370  1.00  0.97           C  
ATOM   2693  CB  ILE A 350     -10.877  -4.194   5.192  1.00  0.96           C  
ATOM   2694  O   ILE A 350     -10.393  -6.830   6.570  1.00  0.96           O  
ATOM   2695  CG1 ILE A 350     -11.769  -3.046   4.707  1.00  0.95           C  
ATOM   2696  CG2 ILE A 350      -9.486  -4.114   4.555  1.00  0.95           C  
ATOM   2697  CD1 ILE A 350     -11.380  -1.683   5.262  1.00  0.93           C  
ATOM   2698  N   THR A 351     -10.212  -7.537   4.459  1.00  0.97           N  
ATOM   2699  CA  THR A 351      -9.300  -8.639   4.744  1.00  0.97           C  
ATOM   2700  C   THR A 351      -7.911  -8.350   4.184  1.00  0.97           C  
ATOM   2701  CB  THR A 351      -9.826  -9.964   4.161  1.00  0.97           C  
ATOM   2702  O   THR A 351      -7.755  -7.502   3.303  1.00  0.97           O  
ATOM   2703  CG2 THR A 351     -11.233 -10.267   4.668  1.00  0.94           C  
ATOM   2704  OG1 THR A 351      -9.855  -9.872   2.732  1.00  0.92           O  
ATOM   2705  N   CYS A 352      -6.919  -9.003   4.674  1.00  0.97           N  
ATOM   2706  CA  CYS A 352      -5.533  -8.854   4.242  1.00  0.97           C  
ATOM   2707  C   CYS A 352      -4.785 -10.178   4.345  1.00  0.97           C  
ATOM   2708  CB  CYS A 352      -4.822  -7.790   5.077  1.00  0.97           C  
ATOM   2709  O   CYS A 352      -5.271 -11.123   4.969  1.00  0.96           O  
ATOM   2710  SG  CYS A 352      -4.761  -8.170   6.841  1.00  0.96           S  
ATOM   2711  N   GLY A 353      -3.654 -10.318   3.715  1.00  0.96           N  
ATOM   2712  CA  GLY A 353      -2.653 -11.348   3.945  1.00  0.97           C  
ATOM   2713  C   GLY A 353      -1.618 -10.953   4.981  1.00  0.96           C  
ATOM   2714  O   GLY A 353      -1.715  -9.884   5.586  1.00  0.96           O  
ATOM   2715  N   ASP A 354      -0.644 -11.858   5.190  1.00  0.95           N  
ATOM   2716  CA  ASP A 354       0.526 -11.618   6.029  1.00  0.95           C  
ATOM   2717  C   ASP A 354       1.818 -11.848   5.250  1.00  0.95           C  
ATOM   2718  CB  ASP A 354       0.491 -12.517   7.267  1.00  0.95           C  
ATOM   2719  O   ASP A 354       1.921 -12.801   4.475  1.00  0.94           O  
ATOM   2720  CG  ASP A 354       1.485 -12.095   8.334  1.00  0.93           C  
ATOM   2721  OD1 ASP A 354       2.708 -12.131   8.078  1.00  0.90           O  
ATOM   2722  OD2 ASP A 354       1.042 -11.726   9.444  1.00  0.91           O  
ATOM   2723  N   LYS A 355       2.830 -11.078   5.423  1.00  0.94           N  
ATOM   2724  CA  LYS A 355       4.096 -11.136   4.698  1.00  0.94           C  
ATOM   2725  C   LYS A 355       5.070 -12.101   5.369  1.00  0.93           C  
ATOM   2726  CB  LYS A 355       4.723  -9.744   4.600  1.00  0.92           C  
ATOM   2727  O   LYS A 355       6.095 -12.461   4.787  1.00  0.90           O  
ATOM   2728  CG  LYS A 355       5.104  -9.141   5.944  1.00  0.82           C  
ATOM   2729  CD  LYS A 355       5.667  -7.734   5.785  1.00  0.76           C  
ATOM   2730  CE  LYS A 355       6.068  -7.137   7.127  1.00  0.69           C  
ATOM   2731  NZ  LYS A 355       6.693  -5.790   6.970  1.00  0.63           N  
ATOM   2732  N   LEU A 356       4.804 -12.539   6.687  1.00  0.93           N  
ATOM   2733  CA  LEU A 356       5.781 -13.296   7.462  1.00  0.93           C  
ATOM   2734  C   LEU A 356       5.213 -14.648   7.881  1.00  0.92           C  
ATOM   2735  CB  LEU A 356       6.213 -12.505   8.699  1.00  0.92           C  
ATOM   2736  O   LEU A 356       5.952 -15.629   7.994  1.00  0.91           O  
ATOM   2737  CG  LEU A 356       6.935 -11.182   8.440  1.00  0.88           C  
ATOM   2738  CD1 LEU A 356       7.383 -10.556   9.757  1.00  0.83           C  
ATOM   2739  CD2 LEU A 356       8.125 -11.394   7.511  1.00  0.83           C  
ATOM   2740  N   GLU A 357       3.927 -14.707   8.022  1.00  0.93           N  
ATOM   2741  CA  GLU A 357       3.281 -15.908   8.541  1.00  0.93           C  
ATOM   2742  C   GLU A 357       2.236 -16.440   7.564  1.00  0.94           C  
ATOM   2743  CB  GLU A 357       2.634 -15.626   9.900  1.00  0.92           C  
ATOM   2744  O   GLU A 357       1.769 -15.709   6.688  1.00  0.93           O  
ATOM   2745  CG  GLU A 357       3.634 -15.313  11.004  1.00  0.87           C  
ATOM   2746  CD  GLU A 357       2.986 -15.136  12.368  1.00  0.83           C  
ATOM   2747  OE1 GLU A 357       1.760 -15.356  12.490  1.00  0.84           O  
ATOM   2748  OE2 GLU A 357       3.711 -14.774  13.322  1.00  0.83           O  
ATOM   2749  N   SER A 358       1.827 -17.699   7.756  1.00  0.95           N  
ATOM   2750  CA  SER A 358       0.838 -18.416   6.958  1.00  0.96           C  
ATOM   2751  C   SER A 358      -0.573 -18.180   7.484  1.00  0.95           C  
ATOM   2752  CB  SER A 358       1.143 -19.915   6.946  1.00  0.95           C  
ATOM   2753  O   SER A 358      -1.303 -19.132   7.766  1.00  0.94           O  
ATOM   2754  OG  SER A 358       2.428 -20.163   6.402  1.00  0.90           O  
ATOM   2755  N   VAL A 359      -0.980 -16.930   7.495  1.00  0.95           N  
ATOM   2756  CA  VAL A 359      -2.296 -16.560   8.007  1.00  0.96           C  
ATOM   2757  C   VAL A 359      -2.895 -15.454   7.141  1.00  0.96           C  
ATOM   2758  CB  VAL A 359      -2.223 -16.102   9.481  1.00  0.95           C  
ATOM   2759  O   VAL A 359      -2.165 -14.673   6.528  1.00  0.95           O  
ATOM   2760  CG1 VAL A 359      -1.740 -17.242  10.377  1.00  0.90           C  
ATOM   2761  CG2 VAL A 359      -1.308 -14.887   9.617  1.00  0.89           C  
ATOM   2762  N   THR A 360      -4.204 -15.342   7.147  1.00  0.96           N  
ATOM   2763  CA  THR A 360      -4.916 -14.149   6.702  1.00  0.96           C  
ATOM   2764  C   THR A 360      -5.449 -13.361   7.894  1.00  0.96           C  
ATOM   2765  CB  THR A 360      -6.080 -14.512   5.761  1.00  0.96           C  
ATOM   2766  O   THR A 360      -5.674 -13.924   8.967  1.00  0.96           O  
ATOM   2767  CG2 THR A 360      -5.585 -15.300   4.553  1.00  0.94           C  
ATOM   2768  OG1 THR A 360      -7.035 -15.305   6.476  1.00  0.94           O  
ATOM   2769  N   GLY A 361      -5.622 -12.087   7.704  1.00  0.97           N  
ATOM   2770  CA  GLY A 361      -6.130 -11.153   8.696  1.00  0.97           C  
ATOM   2771  C   GLY A 361      -7.422 -10.479   8.275  1.00  0.97           C  
ATOM   2772  O   GLY A 361      -7.801 -10.530   7.103  1.00  0.96           O  
ATOM   2773  N   LYS A 362      -8.024  -9.891   9.178  1.00  0.97           N  
ATOM   2774  CA  LYS A 362      -9.129  -8.950   9.017  1.00  0.97           C  
ATOM   2775  C   LYS A 362      -8.877  -7.666   9.800  1.00  0.97           C  
ATOM   2776  CB  LYS A 362     -10.446  -9.587   9.464  1.00  0.96           C  
ATOM   2777  O   LYS A 362      -8.514  -7.711  10.977  1.00  0.96           O  
ATOM   2778  CG  LYS A 362     -11.639  -8.644   9.412  1.00  0.85           C  
ATOM   2779  CD  LYS A 362     -12.898  -9.304   9.959  1.00  0.79           C  
ATOM   2780  CE  LYS A 362     -14.059  -8.321  10.033  1.00  0.73           C  
ATOM   2781  NZ  LYS A 362     -15.275  -8.945  10.635  1.00  0.69           N  
ATOM   2782  N   LEU A 363      -9.094  -6.520   9.126  1.00  0.96           N  
ATOM   2783  CA  LEU A 363      -9.036  -5.219   9.782  1.00  0.96           C  
ATOM   2784  C   LEU A 363     -10.127  -5.096  10.841  1.00  0.95           C  
ATOM   2785  CB  LEU A 363      -9.178  -4.093   8.754  1.00  0.95           C  
ATOM   2786  O   LEU A 363     -11.295  -5.383  10.572  1.00  0.94           O  
ATOM   2787  CG  LEU A 363      -8.733  -2.702   9.207  1.00  0.91           C  
ATOM   2788  CD1 LEU A 363      -7.212  -2.633   9.294  1.00  0.85           C  
ATOM   2789  CD2 LEU A 363      -9.268  -1.634   8.259  1.00  0.84           C  
ATOM   2790  N   GLN A 364      -9.825  -4.706  12.040  1.00  0.94           N  
ATOM   2791  CA  GLN A 364     -10.712  -4.500  13.180  1.00  0.94           C  
ATOM   2792  C   GLN A 364     -10.507  -3.118  13.794  1.00  0.93           C  
ATOM   2793  CB  GLN A 364     -10.488  -5.583  14.237  1.00  0.92           C  
ATOM   2794  O   GLN A 364      -9.413  -2.797  14.261  1.00  0.92           O  
ATOM   2795  CG  GLN A 364     -10.923  -6.974  13.794  1.00  0.82           C  
ATOM   2796  CD  GLN A 364     -11.044  -7.947  14.952  1.00  0.78           C  
ATOM   2797  NE2 GLN A 364     -12.155  -8.674  15.001  1.00  0.71           N  
ATOM   2798  OE1 GLN A 364     -10.147  -8.044  15.795  1.00  0.75           O  
ATOM   2799  N   PHE A 365     -11.556  -2.444  13.972  1.00  0.91           N  
ATOM   2800  CA  PHE A 365     -11.525  -1.037  14.354  1.00  0.91           C  
ATOM   2801  C   PHE A 365     -11.617  -0.885  15.868  1.00  0.90           C  
ATOM   2802  CB  PHE A 365     -12.667  -0.270  13.680  1.00  0.91           C  
ATOM   2803  O   PHE A 365     -11.384   0.201  16.404  1.00  0.88           O  
ATOM   2804  CG  PHE A 365     -12.516  -0.146  12.188  1.00  0.90           C  
ATOM   2805  CD1 PHE A 365     -11.777   0.892  11.634  1.00  0.89           C  
ATOM   2806  CD2 PHE A 365     -13.114  -1.068  11.338  1.00  0.89           C  
ATOM   2807  CE1 PHE A 365     -11.636   1.010  10.253  1.00  0.88           C  
ATOM   2808  CE2 PHE A 365     -12.978  -0.957   9.958  1.00  0.89           C  
ATOM   2809  CZ  PHE A 365     -12.239   0.083   9.417  1.00  0.88           C  
ATOM   2810  N   ASP A 366     -11.936  -1.970  16.515  1.00  0.88           N  
ATOM   2811  CA  ASP A 366     -12.154  -1.989  17.958  1.00  0.88           C  
ATOM   2812  C   ASP A 366     -10.916  -2.496  18.694  1.00  0.88           C  
ATOM   2813  CB  ASP A 366     -13.366  -2.856  18.307  1.00  0.86           C  
ATOM   2814  O   ASP A 366     -10.906  -2.570  19.925  1.00  0.87           O  
ATOM   2815  CG  ASP A 366     -13.201  -4.304  17.880  1.00  0.82           C  
ATOM   2816  OD1 ASP A 366     -12.489  -4.570  16.888  1.00  0.79           O  
ATOM   2817  OD2 ASP A 366     -13.790  -5.187  18.540  1.00  0.81           O  
ATOM   2818  N   ILE A 367      -9.880  -2.856  17.990  1.00  0.89           N  
ATOM   2819  CA  ILE A 367      -8.626  -3.283  18.601  1.00  0.89           C  
ATOM   2820  C   ILE A 367      -7.463  -2.504  17.990  1.00  0.89           C  
ATOM   2821  CB  ILE A 367      -8.402  -4.802  18.431  1.00  0.88           C  
ATOM   2822  O   ILE A 367      -7.541  -2.058  16.843  1.00  0.88           O  
ATOM   2823  CG1 ILE A 367      -8.194  -5.149  16.953  1.00  0.85           C  
ATOM   2824  CG2 ILE A 367      -9.576  -5.590  19.019  1.00  0.85           C  
ATOM   2825  CD1 ILE A 367      -7.794  -6.598  16.707  1.00  0.83           C  
ATOM   2826  N   SER A 368      -6.381  -2.365  18.669  1.00  0.89           N  
ATOM   2827  CA  SER A 368      -5.105  -1.812  18.226  1.00  0.88           C  
ATOM   2828  C   SER A 368      -3.967  -2.804  18.445  1.00  0.88           C  
ATOM   2829  CB  SER A 368      -4.802  -0.506  18.960  1.00  0.87           C  
ATOM   2830  O   SER A 368      -3.012  -2.511  19.168  1.00  0.85           O  
ATOM   2831  OG  SER A 368      -3.763   0.207  18.312  1.00  0.78           O  
ATOM   2832  N   SER A 369      -4.140  -3.985  18.034  1.00  0.89           N  
ATOM   2833  CA  SER A 369      -3.139  -5.045  17.982  1.00  0.90           C  
ATOM   2834  C   SER A 369      -3.071  -5.674  16.594  1.00  0.90           C  
ATOM   2835  CB  SER A 369      -3.443  -6.122  19.024  1.00  0.89           C  
ATOM   2836  O   SER A 369      -4.060  -5.678  15.859  1.00  0.89           O  
ATOM   2837  OG  SER A 369      -4.669  -6.771  18.734  1.00  0.86           O  
ATOM   2838  N   GLN A 370      -1.992  -6.206  16.272  1.00  0.91           N  
ATOM   2839  CA  GLN A 370      -1.801  -6.976  15.047  1.00  0.91           C  
ATOM   2840  C   GLN A 370      -1.532  -8.446  15.358  1.00  0.91           C  
ATOM   2841  CB  GLN A 370      -0.651  -6.396  14.222  1.00  0.88           C  
ATOM   2842  O   GLN A 370      -0.530  -8.778  15.994  1.00  0.89           O  
ATOM   2843  CG  GLN A 370      -0.975  -5.058  13.571  1.00  0.79           C  
ATOM   2844  CD  GLN A 370      -0.017  -4.703  12.450  1.00  0.74           C  
ATOM   2845  NE2 GLN A 370      -0.291  -3.599  11.762  1.00  0.67           N  
ATOM   2846  OE1 GLN A 370       0.963  -5.413  12.205  1.00  0.73           O  
ATOM   2847  N   TYR A 371      -2.470  -9.236  14.973  1.00  0.90           N  
ATOM   2848  CA  TYR A 371      -2.439 -10.672  15.225  1.00  0.90           C  
ATOM   2849  C   TYR A 371      -2.196 -10.961  16.702  1.00  0.89           C  
ATOM   2850  CB  TYR A 371      -1.354 -11.343  14.376  1.00  0.90           C  
ATOM   2851  O   TYR A 371      -1.482 -11.906  17.046  1.00  0.87           O  
ATOM   2852  CG  TYR A 371      -1.538 -11.147  12.891  1.00  0.91           C  
ATOM   2853  CD1 TYR A 371      -2.490 -11.879  12.184  1.00  0.90           C  
ATOM   2854  CD2 TYR A 371      -0.761 -10.230  12.192  1.00  0.90           C  
ATOM   2855  CE1 TYR A 371      -2.661 -11.703  10.815  1.00  0.90           C  
ATOM   2856  CE2 TYR A 371      -0.924 -10.046  10.822  1.00  0.90           C  
ATOM   2857  OH  TYR A 371      -2.041 -10.607   8.789  1.00  0.86           O  
ATOM   2858  CZ  TYR A 371      -1.875 -10.785  10.144  1.00  0.89           C  
ATOM   2859  N   GLY A 372      -2.610 -10.129  17.574  1.00  0.88           N  
ATOM   2860  CA  GLY A 372      -2.532 -10.263  19.020  1.00  0.88           C  
ATOM   2861  C   GLY A 372      -1.326  -9.565  19.620  1.00  0.87           C  
ATOM   2862  O   GLY A 372      -1.238  -9.404  20.839  1.00  0.86           O  
ATOM   2863  N   LEU A 373      -0.398  -9.024  18.733  1.00  0.88           N  
ATOM   2864  CA  LEU A 373       0.744  -8.234  19.182  1.00  0.88           C  
ATOM   2865  C   LEU A 373       0.325  -6.800  19.490  1.00  0.88           C  
ATOM   2866  CB  LEU A 373       1.849  -8.239  18.123  1.00  0.87           C  
ATOM   2867  O   LEU A 373      -0.382  -6.172  18.699  1.00  0.87           O  
ATOM   2868  CG  LEU A 373       2.421  -9.607  17.747  1.00  0.84           C  
ATOM   2869  CD1 LEU A 373       3.458  -9.461  16.638  1.00  0.82           C  
ATOM   2870  CD2 LEU A 373       3.030 -10.287  18.968  1.00  0.82           C  
ATOM   2871  N   GLN A 374       0.754  -6.423  20.644  1.00  0.86           N  
ATOM   2872  CA  GLN A 374       0.503  -5.045  21.050  1.00  0.86           C  
ATOM   2873  C   GLN A 374       1.245  -4.061  20.150  1.00  0.87           C  
ATOM   2874  CB  GLN A 374       0.911  -4.832  22.509  1.00  0.85           C  
ATOM   2875  O   GLN A 374       2.419  -4.265  19.835  1.00  0.86           O  
ATOM   2876  CG  GLN A 374       0.421  -3.517  23.100  1.00  0.78           C  
ATOM   2877  CD  GLN A 374       0.709  -3.396  24.584  1.00  0.75           C  
ATOM   2878  NE2 GLN A 374      -0.032  -2.528  25.264  1.00  0.68           N  
ATOM   2879  OE1 GLN A 374       1.590  -4.079  25.116  1.00  0.72           O  
ATOM   2880  N   GLN A 375       0.542  -2.911  19.799  1.00  0.88           N  
ATOM   2881  CA  GLN A 375       1.139  -1.876  18.962  1.00  0.88           C  
ATOM   2882  C   GLN A 375       1.634  -0.704  19.805  1.00  0.88           C  
ATOM   2883  CB  GLN A 375       0.136  -1.384  17.917  1.00  0.87           C  
ATOM   2884  O   GLN A 375       1.060  -0.401  20.853  1.00  0.87           O  
ATOM   2885  CG  GLN A 375      -0.183  -2.412  16.840  1.00  0.84           C  
ATOM   2886  CD  GLN A 375      -1.101  -1.867  15.762  1.00  0.82           C  
ATOM   2887  NE2 GLN A 375      -0.696  -2.016  14.506  1.00  0.80           N  
ATOM   2888  OE1 GLN A 375      -2.167  -1.317  16.056  1.00  0.81           O  
ATOM   2889  N   GLU A 376       2.659  -0.102  19.312  1.00  0.89           N  
ATOM   2890  CA  GLU A 376       3.158   1.192  19.769  1.00  0.89           C  
ATOM   2891  C   GLU A 376       2.647   2.325  18.883  1.00  0.89           C  
ATOM   2892  CB  GLU A 376       4.689   1.197  19.798  1.00  0.87           C  
ATOM   2893  O   GLU A 376       2.764   2.263  17.658  1.00  0.89           O  
ATOM   2894  CG  GLU A 376       5.289   2.494  20.322  1.00  0.83           C  
ATOM   2895  CD  GLU A 376       6.801   2.436  20.475  1.00  0.82           C  
ATOM   2896  OE1 GLU A 376       7.505   2.220  19.463  1.00  0.79           O  
ATOM   2897  OE2 GLU A 376       7.285   2.608  21.616  1.00  0.76           O  
ATOM   2898  N   HIS A 377       2.139   3.325  19.546  1.00  0.90           N  
ATOM   2899  CA  HIS A 377       1.736   4.571  18.904  1.00  0.90           C  
ATOM   2900  C   HIS A 377       2.645   5.724  19.318  1.00  0.90           C  
ATOM   2901  CB  HIS A 377       0.282   4.902  19.243  1.00  0.90           C  
ATOM   2902  O   HIS A 377       2.823   5.982  20.510  1.00  0.89           O  
ATOM   2903  CG  HIS A 377      -0.656   3.753  19.048  1.00  0.89           C  
ATOM   2904  CD2 HIS A 377      -1.195   2.886  19.937  1.00  0.87           C  
ATOM   2905  ND1 HIS A 377      -1.141   3.390  17.810  1.00  0.88           N  
ATOM   2906  CE1 HIS A 377      -1.941   2.346  17.947  1.00  0.86           C  
ATOM   2907  NE2 HIS A 377      -1.991   2.020  19.227  1.00  0.87           N  
ATOM   2908  N   LEU A 378       3.261   6.362  18.323  1.00  0.89           N  
ATOM   2909  CA  LEU A 378       4.162   7.484  18.561  1.00  0.89           C  
ATOM   2910  C   LEU A 378       3.641   8.751  17.891  1.00  0.89           C  
ATOM   2911  CB  LEU A 378       5.568   7.162  18.048  1.00  0.88           C  
ATOM   2912  O   LEU A 378       3.219   8.717  16.732  1.00  0.88           O  
ATOM   2913  CG  LEU A 378       6.217   5.893  18.601  1.00  0.86           C  
ATOM   2914  CD1 LEU A 378       7.567   5.653  17.932  1.00  0.82           C  
ATOM   2915  CD2 LEU A 378       6.375   5.989  20.115  1.00  0.82           C  
ATOM   2916  N   LEU A 379       3.831   9.773  18.641  1.00  0.88           N  
ATOM   2917  CA  LEU A 379       3.586  11.127  18.156  1.00  0.88           C  
ATOM   2918  C   LEU A 379       4.716  12.065  18.567  1.00  0.88           C  
ATOM   2919  CB  LEU A 379       2.250  11.653  18.689  1.00  0.86           C  
ATOM   2920  O   LEU A 379       5.208  11.994  19.696  1.00  0.86           O  
ATOM   2921  CG  LEU A 379       1.936  13.121  18.398  1.00  0.79           C  
ATOM   2922  CD1 LEU A 379       1.516  13.295  16.942  1.00  0.71           C  
ATOM   2923  CD2 LEU A 379       0.849  13.632  19.338  1.00  0.71           C  
ATOM   2924  N   PHE A 380       4.924  12.944  17.706  1.00  0.84           N  
ATOM   2925  CA  PHE A 380       5.930  13.979  17.912  1.00  0.84           C  
ATOM   2926  C   PHE A 380       5.336  15.364  17.685  1.00  0.84           C  
ATOM   2927  CB  PHE A 380       7.126  13.762  16.979  1.00  0.84           C  
ATOM   2928  O   PHE A 380       4.655  15.597  16.684  1.00  0.82           O  
ATOM   2929  CG  PHE A 380       7.729  12.387  17.076  1.00  0.84           C  
ATOM   2930  CD1 PHE A 380       8.803  12.142  17.923  1.00  0.82           C  
ATOM   2931  CD2 PHE A 380       7.222  11.338  16.319  1.00  0.83           C  
ATOM   2932  CE1 PHE A 380       9.363  10.870  18.015  1.00  0.82           C  
ATOM   2933  CE2 PHE A 380       7.777  10.065  16.406  1.00  0.83           C  
ATOM   2934  CZ  PHE A 380       8.848   9.833  17.253  1.00  0.78           C  
ATOM   2935  N   THR A 381       5.621  16.277  18.623  1.00  0.82           N  
ATOM   2936  CA  THR A 381       5.269  17.674  18.391  1.00  0.82           C  
ATOM   2937  C   THR A 381       6.356  18.378  17.584  1.00  0.82           C  
ATOM   2938  CB  THR A 381       5.047  18.421  19.719  1.00  0.81           C  
ATOM   2939  O   THR A 381       7.529  18.005  17.653  1.00  0.81           O  
ATOM   2940  CG2 THR A 381       4.081  17.662  20.623  1.00  0.82           C  
ATOM   2941  OG1 THR A 381       6.302  18.567  20.395  1.00  0.82           O  
ATOM   2942  N   PRO A 382       6.029  19.471  16.861  1.00  0.78           N  
ATOM   2943  CA  PRO A 382       7.082  20.376  16.393  1.00  0.78           C  
ATOM   2944  C   PRO A 382       7.931  20.933  17.533  1.00  0.79           C  
ATOM   2945  CB  PRO A 382       6.302  21.494  15.696  1.00  0.77           C  
ATOM   2946  O   PRO A 382       7.472  20.993  18.677  1.00  0.78           O  
ATOM   2947  CG  PRO A 382       4.953  20.909  15.428  1.00  0.74           C  
ATOM   2948  CD  PRO A 382       4.626  19.940  16.528  1.00  0.73           C  
ATOM   2949  N   LEU A 383       9.136  21.287  17.087  1.00  0.78           N  
ATOM   2950  CA  LEU A 383       9.916  22.110  18.006  1.00  0.78           C  
ATOM   2951  C   LEU A 383       9.331  23.514  18.108  1.00  0.78           C  
ATOM   2952  CB  LEU A 383      11.376  22.185  17.551  1.00  0.77           C  
ATOM   2953  O   LEU A 383       9.169  24.199  17.096  1.00  0.77           O  
ATOM   2954  CG  LEU A 383      12.167  20.876  17.591  1.00  0.75           C  
ATOM   2955  CD1 LEU A 383      13.576  21.091  17.049  1.00  0.73           C  
ATOM   2956  CD2 LEU A 383      12.214  20.323  19.011  1.00  0.73           C  
ATOM   2957  N   PHE A 384       9.001  23.968  19.138  1.00  0.78           N  
ATOM   2958  CA  PHE A 384       8.607  25.360  19.317  1.00  0.77           C  
ATOM   2959  C   PHE A 384       9.647  26.116  20.135  1.00  0.78           C  
ATOM   2960  CB  PHE A 384       7.237  25.450  19.998  1.00  0.75           C  
ATOM   2961  O   PHE A 384      10.297  25.538  21.008  1.00  0.75           O  
ATOM   2962  CG  PHE A 384       7.194  24.814  21.361  1.00  0.69           C  
ATOM   2963  CD1 PHE A 384       6.992  23.447  21.500  1.00  0.63           C  
ATOM   2964  CD2 PHE A 384       7.357  25.586  22.505  1.00  0.63           C  
ATOM   2965  CE1 PHE A 384       6.952  22.856  22.761  1.00  0.56           C  
ATOM   2966  CE2 PHE A 384       7.318  25.002  23.768  1.00  0.57           C  
ATOM   2967  CZ  PHE A 384       7.114  23.638  23.894  1.00  0.58           C  
ATOM   2968  N   LYS A 385       9.852  27.283  19.811  1.00  0.79           N  
ATOM   2969  CA  LYS A 385      10.757  28.207  20.489  1.00  0.78           C  
ATOM   2970  C   LYS A 385      10.149  28.714  21.794  1.00  0.79           C  
ATOM   2971  CB  LYS A 385      11.100  29.387  19.578  1.00  0.76           C  
ATOM   2972  O   LYS A 385       9.047  29.265  21.798  1.00  0.77           O  
ATOM   2973  CG  LYS A 385      12.222  30.270  20.105  1.00  0.72           C  
ATOM   2974  CD  LYS A 385      12.556  31.391  19.129  1.00  0.70           C  
ATOM   2975  CE  LYS A 385      13.636  32.311  19.682  1.00  0.61           C  
ATOM   2976  NZ  LYS A 385      13.872  33.487  18.792  1.00  0.57           N  
ATOM   2977  N   ALA A 386      10.886  28.545  22.878  1.00  0.79           N  
ATOM   2978  CA  ALA A 386      10.568  29.077  24.201  1.00  0.79           C  
ATOM   2979  C   ALA A 386      11.827  29.559  24.915  1.00  0.79           C  
ATOM   2980  CB  ALA A 386       9.854  28.022  25.042  1.00  0.77           C  
ATOM   2981  O   ALA A 386      12.495  28.782  25.602  1.00  0.76           O  
ATOM   2982  N   ASP A 387      12.185  30.823  24.654  1.00  0.79           N  
ATOM   2983  CA  ASP A 387      13.421  31.416  25.155  1.00  0.79           C  
ATOM   2984  C   ASP A 387      13.373  31.586  26.672  1.00  0.80           C  
ATOM   2985  CB  ASP A 387      13.680  32.766  24.483  1.00  0.77           C  
ATOM   2986  O   ASP A 387      12.676  32.466  27.182  1.00  0.77           O  
ATOM   2987  CG  ASP A 387      14.044  32.637  23.014  1.00  0.74           C  
ATOM   2988  OD1 ASP A 387      14.811  31.718  22.654  1.00  0.71           O  
ATOM   2989  OD2 ASP A 387      13.561  33.464  22.210  1.00  0.71           O  
ATOM   2990  N   ASN A 388      14.103  30.681  27.464  1.00  0.84           N  
ATOM   2991  CA  ASN A 388      14.286  30.589  28.908  1.00  0.84           C  
ATOM   2992  C   ASN A 388      12.951  30.440  29.633  1.00  0.84           C  
ATOM   2993  CB  ASN A 388      15.041  31.812  29.433  1.00  0.81           C  
ATOM   2994  O   ASN A 388      12.780  30.956  30.739  1.00  0.81           O  
ATOM   2995  CG  ASN A 388      16.489  31.840  28.986  1.00  0.79           C  
ATOM   2996  ND2 ASN A 388      16.905  32.952  28.391  1.00  0.77           N  
ATOM   2997  OD1 ASN A 388      17.228  30.870  29.173  1.00  0.77           O  
ATOM   2998  N   ALA A 389      12.077  29.747  28.942  1.00  0.85           N  
ATOM   2999  CA  ALA A 389      10.735  29.566  29.489  1.00  0.85           C  
ATOM   3000  C   ALA A 389      10.704  28.425  30.501  1.00  0.86           C  
ATOM   3001  CB  ALA A 389       9.733  29.306  28.366  1.00  0.83           C  
ATOM   3002  O   ALA A 389      11.535  27.516  30.447  1.00  0.85           O  
ATOM   3003  N   ARG A 390       9.822  28.481  31.432  1.00  0.87           N  
ATOM   3004  CA  ARG A 390       9.473  27.377  32.321  1.00  0.87           C  
ATOM   3005  C   ARG A 390       8.164  26.723  31.894  1.00  0.87           C  
ATOM   3006  CB  ARG A 390       9.367  27.865  33.768  1.00  0.85           C  
ATOM   3007  O   ARG A 390       7.113  27.367  31.892  1.00  0.85           O  
ATOM   3008  CG  ARG A 390       9.182  26.748  34.782  1.00  0.80           C  
ATOM   3009  CD  ARG A 390       9.191  27.276  36.210  1.00  0.78           C  
ATOM   3010  NE  ARG A 390       9.086  26.194  37.185  1.00  0.72           N  
ATOM   3011  NH1 ARG A 390       9.187  27.575  39.035  1.00  0.64           N  
ATOM   3012  NH2 ARG A 390       8.987  25.307  39.301  1.00  0.61           N  
ATOM   3013  CZ  ARG A 390       9.087  26.361  38.505  1.00  0.71           C  
ATOM   3014  N   CYS A 391       8.234  25.431  31.593  1.00  0.84           N  
ATOM   3015  CA  CYS A 391       7.054  24.611  31.340  1.00  0.85           C  
ATOM   3016  C   CYS A 391       6.529  23.998  32.633  1.00  0.86           C  
ATOM   3017  CB  CYS A 391       7.375  23.506  30.334  1.00  0.81           C  
ATOM   3018  O   CYS A 391       7.194  23.158  33.241  1.00  0.84           O  
ATOM   3019  SG  CYS A 391       5.929  22.561  29.806  1.00  0.70           S  
ATOM   3020  N   PHE A 392       5.262  24.389  33.123  1.00  0.85           N  
ATOM   3021  CA  PHE A 392       4.648  23.910  34.356  1.00  0.86           C  
ATOM   3022  C   PHE A 392       4.014  22.540  34.148  1.00  0.86           C  
ATOM   3023  CB  PHE A 392       3.597  24.906  34.856  1.00  0.83           C  
ATOM   3024  O   PHE A 392       4.313  21.594  34.880  1.00  0.83           O  
ATOM   3025  CG  PHE A 392       4.181  26.121  35.525  1.00  0.78           C  
ATOM   3026  CD1 PHE A 392       4.518  26.095  36.873  1.00  0.73           C  
ATOM   3027  CD2 PHE A 392       4.393  27.289  34.805  1.00  0.76           C  
ATOM   3028  CE1 PHE A 392       5.058  27.218  37.495  1.00  0.72           C  
ATOM   3029  CE2 PHE A 392       4.933  28.416  35.419  1.00  0.75           C  
ATOM   3030  CZ  PHE A 392       5.264  28.378  36.764  1.00  0.70           C  
ATOM   3031  N   ASP A 393       3.193  22.576  33.070  1.00  0.88           N  
ATOM   3032  CA  ASP A 393       2.527  21.307  32.792  1.00  0.88           C  
ATOM   3033  C   ASP A 393       2.263  21.142  31.297  1.00  0.89           C  
ATOM   3034  CB  ASP A 393       1.214  21.207  33.572  1.00  0.85           C  
ATOM   3035  O   ASP A 393       2.174  22.129  30.564  1.00  0.88           O  
ATOM   3036  CG  ASP A 393       0.270  22.363  33.294  1.00  0.76           C  
ATOM   3037  OD1 ASP A 393       0.277  23.354  34.056  1.00  0.70           O  
ATOM   3038  OD2 ASP A 393      -0.491  22.281  32.305  1.00  0.74           O  
ATOM   3039  N   LEU A 394       2.216  19.969  30.832  1.00  0.89           N  
ATOM   3040  CA  LEU A 394       1.677  19.501  29.560  1.00  0.89           C  
ATOM   3041  C   LEU A 394       0.437  18.640  29.778  1.00  0.89           C  
ATOM   3042  CB  LEU A 394       2.735  18.707  28.789  1.00  0.88           C  
ATOM   3043  O   LEU A 394       0.487  17.646  30.506  1.00  0.88           O  
ATOM   3044  CG  LEU A 394       2.301  18.132  27.440  1.00  0.85           C  
ATOM   3045  CD1 LEU A 394       2.163  19.247  26.408  1.00  0.82           C  
ATOM   3046  CD2 LEU A 394       3.294  17.077  26.964  1.00  0.82           C  
ATOM   3047  N   GLU A 395      -0.571  19.082  29.129  1.00  0.87           N  
ATOM   3048  CA  GLU A 395      -1.845  18.369  29.131  1.00  0.88           C  
ATOM   3049  C   GLU A 395      -2.139  17.762  27.762  1.00  0.88           C  
ATOM   3050  CB  GLU A 395      -2.984  19.303  29.548  1.00  0.86           C  
ATOM   3051  O   GLU A 395      -2.025  18.440  26.739  1.00  0.87           O  
ATOM   3052  CG  GLU A 395      -4.330  18.607  29.687  1.00  0.82           C  
ATOM   3053  CD  GLU A 395      -5.420  19.514  30.235  1.00  0.79           C  
ATOM   3054  OE1 GLU A 395      -5.215  20.134  31.303  1.00  0.78           O  
ATOM   3055  OE2 GLU A 395      -6.489  19.605  29.591  1.00  0.75           O  
ATOM   3056  N   VAL A 396      -2.559  16.476  27.743  1.00  0.87           N  
ATOM   3057  CA  VAL A 396      -3.004  15.766  26.548  1.00  0.87           C  
ATOM   3058  C   VAL A 396      -4.388  15.166  26.789  1.00  0.87           C  
ATOM   3059  CB  VAL A 396      -2.007  14.658  26.142  1.00  0.86           C  
ATOM   3060  O   VAL A 396      -4.610  14.484  27.792  1.00  0.85           O  
ATOM   3061  CG1 VAL A 396      -2.505  13.910  24.907  1.00  0.84           C  
ATOM   3062  CG2 VAL A 396      -0.623  15.254  25.887  1.00  0.83           C  
ATOM   3063  N   GLU A 397      -5.265  15.438  25.944  1.00  0.84           N  
ATOM   3064  CA  GLU A 397      -6.572  14.787  25.926  1.00  0.84           C  
ATOM   3065  C   GLU A 397      -6.528  13.484  25.134  1.00  0.85           C  
ATOM   3066  CB  GLU A 397      -7.632  15.723  25.341  1.00  0.83           C  
ATOM   3067  O   GLU A 397      -6.272  13.493  23.928  1.00  0.83           O  
ATOM   3068  CG  GLU A 397      -7.851  16.990  26.156  1.00  0.78           C  
ATOM   3069  CD  GLU A 397      -8.852  17.944  25.525  1.00  0.75           C  
ATOM   3070  OE1 GLU A 397      -9.384  17.632  24.435  1.00  0.73           O  
ATOM   3071  OE2 GLU A 397      -9.106  19.012  26.125  1.00  0.69           O  
ATOM   3072  N   SER A 398      -6.734  12.383  25.832  1.00  0.83           N  
ATOM   3073  CA  SER A 398      -6.674  11.037  25.272  1.00  0.83           C  
ATOM   3074  C   SER A 398      -7.936  10.245  25.598  1.00  0.82           C  
ATOM   3075  CB  SER A 398      -5.445  10.292  25.796  1.00  0.81           C  
ATOM   3076  O   SER A 398      -8.449  10.318  26.716  1.00  0.80           O  
ATOM   3077  OG  SER A 398      -5.363   8.995  25.229  1.00  0.79           O  
ATOM   3078  N   SER A 399      -8.459   9.544  24.653  1.00  0.81           N  
ATOM   3079  CA  SER A 399      -9.475   8.513  24.843  1.00  0.81           C  
ATOM   3080  C   SER A 399      -8.969   7.148  24.390  1.00  0.81           C  
ATOM   3081  CB  SER A 399     -10.752   8.872  24.080  1.00  0.79           C  
ATOM   3082  O   SER A 399      -8.419   7.016  23.295  1.00  0.79           O  
ATOM   3083  OG  SER A 399     -11.719   7.844  24.209  1.00  0.71           O  
ATOM   3084  N   THR A 400      -9.083   6.199  25.268  1.00  0.77           N  
ATOM   3085  CA  THR A 400      -8.785   4.807  24.951  1.00  0.75           C  
ATOM   3086  C   THR A 400     -10.051   3.957  25.004  1.00  0.75           C  
ATOM   3087  CB  THR A 400      -7.734   4.227  25.916  1.00  0.73           C  
ATOM   3088  O   THR A 400     -10.939   4.207  25.822  1.00  0.70           O  
ATOM   3089  CG2 THR A 400      -6.396   4.945  25.769  1.00  0.67           C  
ATOM   3090  OG1 THR A 400      -8.197   4.377  27.264  1.00  0.69           O  
ATOM   3091  N   GLY A 401     -10.402   3.238  23.933  1.00  0.66           N  
ATOM   3092  CA  GLY A 401     -11.644   2.533  23.661  1.00  0.65           C  
ATOM   3093  C   GLY A 401     -12.167   1.761  24.858  1.00  0.66           C  
ATOM   3094  O   GLY A 401     -13.254   2.049  25.362  1.00  0.61           O  
ATOM   3095  N   VAL A 402     -11.433   0.609  25.239  1.00  0.62           N  
ATOM   3096  CA  VAL A 402     -11.910  -0.384  26.196  1.00  0.62           C  
ATOM   3097  C   VAL A 402     -10.863  -0.594  27.289  1.00  0.62           C  
ATOM   3098  CB  VAL A 402     -12.235  -1.728  25.506  1.00  0.57           C  
ATOM   3099  O   VAL A 402      -9.736  -1.007  27.006  1.00  0.58           O  
ATOM   3100  CG1 VAL A 402     -13.337  -2.470  26.260  1.00  0.51           C  
ATOM   3101  CG2 VAL A 402     -12.642  -1.495  24.052  1.00  0.52           C  
ATOM   3102  N   ALA A 403     -11.154  -0.159  28.554  1.00  0.57           N  
ATOM   3103  CA  ALA A 403     -10.408  -0.104  29.809  1.00  0.56           C  
ATOM   3104  C   ALA A 403      -9.865  -1.479  30.185  1.00  0.58           C  
ATOM   3105  CB  ALA A 403     -11.290   0.442  30.929  1.00  0.50           C  
ATOM   3106  O   ALA A 403      -9.573  -1.739  31.355  1.00  0.54           O  
ATOM   3107  N   GLN A 404      -9.926  -2.420  29.289  1.00  0.64           N  
ATOM   3108  CA  GLN A 404      -9.519  -3.759  29.700  1.00  0.63           C  
ATOM   3109  C   GLN A 404      -8.000  -3.870  29.788  1.00  0.64           C  
ATOM   3110  CB  GLN A 404     -10.067  -4.809  28.732  1.00  0.59           C  
ATOM   3111  O   GLN A 404      -7.474  -4.820  30.371  1.00  0.61           O  
ATOM   3112  CG  GLN A 404     -11.582  -4.962  28.783  1.00  0.55           C  
ATOM   3113  CD  GLN A 404     -12.084  -6.111  27.931  1.00  0.56           C  
ATOM   3114  NE2 GLN A 404     -13.390  -6.354  27.972  1.00  0.45           N  
ATOM   3115  OE1 GLN A 404     -11.306  -6.776  27.240  1.00  0.58           O  
ATOM   3116  N   TYR A 405      -7.317  -2.910  29.285  1.00  0.66           N  
ATOM   3117  CA  TYR A 405      -5.864  -3.002  29.193  1.00  0.65           C  
ATOM   3118  C   TYR A 405      -5.197  -1.844  29.926  1.00  0.66           C  
ATOM   3119  CB  TYR A 405      -5.417  -3.019  27.728  1.00  0.61           C  
ATOM   3120  O   TYR A 405      -5.752  -0.744  29.997  1.00  0.62           O  
ATOM   3121  CG  TYR A 405      -6.010  -4.152  26.926  1.00  0.58           C  
ATOM   3122  CD1 TYR A 405      -5.578  -5.464  27.113  1.00  0.55           C  
ATOM   3123  CD2 TYR A 405      -7.001  -3.914  25.981  1.00  0.58           C  
ATOM   3124  CE1 TYR A 405      -6.120  -6.511  26.375  1.00  0.56           C  
ATOM   3125  CE2 TYR A 405      -7.550  -4.954  25.237  1.00  0.55           C  
ATOM   3126  OH  TYR A 405      -7.644  -7.279  24.708  1.00  0.51           O  
ATOM   3127  CZ  TYR A 405      -7.104  -6.246  25.441  1.00  0.55           C  
ATOM   3128  N   ALA A 406      -4.102  -2.162  30.607  1.00  0.66           N  
ATOM   3129  CA  ALA A 406      -3.262  -1.159  31.255  1.00  0.66           C  
ATOM   3130  C   ALA A 406      -2.584  -0.261  30.224  1.00  0.68           C  
ATOM   3131  CB  ALA A 406      -2.217  -1.832  32.141  1.00  0.59           C  
ATOM   3132  O   ALA A 406      -1.411  -0.458  29.897  1.00  0.63           O  
ATOM   3133  N   ASP A 407      -3.377   0.680  29.707  1.00  0.79           N  
ATOM   3134  CA  ASP A 407      -2.862   1.645  28.739  1.00  0.80           C  
ATOM   3135  C   ASP A 407      -1.840   2.578  29.385  1.00  0.81           C  
ATOM   3136  CB  ASP A 407      -4.006   2.458  28.131  1.00  0.78           C  
ATOM   3137  O   ASP A 407      -2.095   3.145  30.450  1.00  0.79           O  
ATOM   3138  CG  ASP A 407      -4.985   1.606  27.343  1.00  0.73           C  
ATOM   3139  OD1 ASP A 407      -4.605   0.509  26.881  1.00  0.72           O  
ATOM   3140  OD2 ASP A 407      -6.147   2.037  27.179  1.00  0.73           O  
ATOM   3141  N   ARG A 408      -0.688   2.641  28.821  1.00  0.82           N  
ATOM   3142  CA  ARG A 408       0.398   3.482  29.313  1.00  0.83           C  
ATOM   3143  C   ARG A 408       0.719   4.597  28.323  1.00  0.84           C  
ATOM   3144  CB  ARG A 408       1.650   2.643  29.581  1.00  0.81           C  
ATOM   3145  O   ARG A 408       1.018   4.331  27.156  1.00  0.83           O  
ATOM   3146  CG  ARG A 408       1.470   1.601  30.673  1.00  0.79           C  
ATOM   3147  CD  ARG A 408       2.726   0.761  30.864  1.00  0.78           C  
ATOM   3148  NE  ARG A 408       2.530  -0.281  31.868  1.00  0.71           N  
ATOM   3149  NH1 ARG A 408       4.501  -1.391  31.399  1.00  0.68           N  
ATOM   3150  NH2 ARG A 408       3.101  -2.173  33.037  1.00  0.65           N  
ATOM   3151  CZ  ARG A 408       3.378  -1.279  32.099  1.00  0.72           C  
ATOM   3152  N   LEU A 409       0.699   5.763  28.818  1.00  0.87           N  
ATOM   3153  CA  LEU A 409       1.134   6.949  28.090  1.00  0.88           C  
ATOM   3154  C   LEU A 409       2.481   7.442  28.608  1.00  0.88           C  
ATOM   3155  CB  LEU A 409       0.090   8.063  28.208  1.00  0.86           C  
ATOM   3156  O   LEU A 409       2.644   7.668  29.809  1.00  0.88           O  
ATOM   3157  CG  LEU A 409       0.357   9.331  27.395  1.00  0.80           C  
ATOM   3158  CD1 LEU A 409       0.363   9.012  25.903  1.00  0.74           C  
ATOM   3159  CD2 LEU A 409      -0.682  10.400  27.714  1.00  0.74           C  
ATOM   3160  N   PHE A 410       3.411   7.605  27.725  1.00  0.89           N  
ATOM   3161  CA  PHE A 410       4.762   8.073  28.010  1.00  0.90           C  
ATOM   3162  C   PHE A 410       5.011   9.432  27.368  1.00  0.90           C  
ATOM   3163  CB  PHE A 410       5.799   7.060  27.515  1.00  0.89           C  
ATOM   3164  O   PHE A 410       4.600   9.673  26.231  1.00  0.90           O  
ATOM   3165  CG  PHE A 410       5.617   5.678  28.083  1.00  0.89           C  
ATOM   3166  CD1 PHE A 410       6.356   5.262  29.183  1.00  0.88           C  
ATOM   3167  CD2 PHE A 410       4.708   4.796  27.515  1.00  0.88           C  
ATOM   3168  CE1 PHE A 410       6.190   3.983  29.711  1.00  0.88           C  
ATOM   3169  CE2 PHE A 410       4.537   3.517  28.036  1.00  0.88           C  
ATOM   3170  CZ  PHE A 410       5.279   3.112  29.134  1.00  0.87           C  
ATOM   3171  N   LEU A 411       5.742  10.242  28.071  1.00  0.91           N  
ATOM   3172  CA  LEU A 411       6.193  11.547  27.600  1.00  0.91           C  
ATOM   3173  C   LEU A 411       7.708  11.674  27.718  1.00  0.91           C  
ATOM   3174  CB  LEU A 411       5.511  12.667  28.390  1.00  0.91           C  
ATOM   3175  O   LEU A 411       8.269  11.476  28.799  1.00  0.91           O  
ATOM   3176  CG  LEU A 411       5.862  14.098  27.978  1.00  0.90           C  
ATOM   3177  CD1 LEU A 411       5.211  14.439  26.641  1.00  0.88           C  
ATOM   3178  CD2 LEU A 411       5.430  15.086  29.056  1.00  0.88           C  
ATOM   3179  N   SER A 412       8.355  12.120  26.659  1.00  0.90           N  
ATOM   3180  CA  SER A 412       9.743  12.569  26.691  1.00  0.90           C  
ATOM   3181  C   SER A 412       9.914  13.888  25.945  1.00  0.90           C  
ATOM   3182  CB  SER A 412      10.665  11.509  26.087  1.00  0.89           C  
ATOM   3183  O   SER A 412       9.150  14.192  25.027  1.00  0.89           O  
ATOM   3184  OG  SER A 412      10.264  11.188  24.766  1.00  0.84           O  
ATOM   3185  N   ALA A 413      10.855  14.658  26.360  1.00  0.88           N  
ATOM   3186  CA  ALA A 413      11.145  15.963  25.771  1.00  0.88           C  
ATOM   3187  C   ALA A 413      12.480  15.946  25.031  1.00  0.88           C  
ATOM   3188  CB  ALA A 413      11.152  17.043  26.850  1.00  0.87           C  
ATOM   3189  O   ALA A 413      13.402  15.225  25.418  1.00  0.87           O  
ATOM   3190  N   THR A 414      12.594  16.741  24.025  1.00  0.86           N  
ATOM   3191  CA  THR A 414      13.810  16.963  23.251  1.00  0.86           C  
ATOM   3192  C   THR A 414      14.045  18.454  23.028  1.00  0.85           C  
ATOM   3193  CB  THR A 414      13.747  16.242  21.892  1.00  0.85           C  
ATOM   3194  O   THR A 414      13.097  19.242  23.012  1.00  0.84           O  
ATOM   3195  CG2 THR A 414      12.617  16.793  21.029  1.00  0.84           C  
ATOM   3196  OG1 THR A 414      14.991  16.422  21.204  1.00  0.85           O  
ATOM   3197  N   THR A 415      15.346  18.810  22.808  1.00  0.83           N  
ATOM   3198  CA  THR A 415      15.713  20.195  22.534  1.00  0.82           C  
ATOM   3199  C   THR A 415      16.252  20.341  21.114  1.00  0.82           C  
ATOM   3200  CB  THR A 415      16.764  20.703  23.539  1.00  0.81           C  
ATOM   3201  O   THR A 415      16.427  21.457  20.622  1.00  0.81           O  
ATOM   3202  CG2 THR A 415      16.168  20.838  24.936  1.00  0.80           C  
ATOM   3203  OG1 THR A 415      17.858  19.779  23.585  1.00  0.82           O  
ATOM   3204  N   ASP A 416      16.520  19.169  20.500  1.00  0.80           N  
ATOM   3205  CA  ASP A 416      17.189  19.169  19.203  1.00  0.80           C  
ATOM   3206  C   ASP A 416      16.406  18.346  18.182  1.00  0.80           C  
ATOM   3207  CB  ASP A 416      18.614  18.627  19.334  1.00  0.79           C  
ATOM   3208  O   ASP A 416      16.738  18.342  16.995  1.00  0.79           O  
ATOM   3209  CG  ASP A 416      18.663  17.218  19.897  1.00  0.80           C  
ATOM   3210  OD1 ASP A 416      17.595  16.591  20.066  1.00  0.82           O  
ATOM   3211  OD2 ASP A 416      19.780  16.731  20.178  1.00  0.79           O  
ATOM   3212  N   GLY A 417      15.364  17.617  18.712  1.00  0.79           N  
ATOM   3213  CA  GLY A 417      14.566  16.716  17.895  1.00  0.79           C  
ATOM   3214  C   GLY A 417      15.215  15.359  17.696  1.00  0.79           C  
ATOM   3215  O   GLY A 417      14.610  14.456  17.114  1.00  0.77           O  
ATOM   3216  N   ILE A 418      16.451  15.109  18.067  1.00  0.79           N  
ATOM   3217  CA  ILE A 418      17.227  13.891  17.860  1.00  0.79           C  
ATOM   3218  C   ILE A 418      17.351  13.129  19.177  1.00  0.80           C  
ATOM   3219  CB  ILE A 418      18.628  14.204  17.288  1.00  0.78           C  
ATOM   3220  O   ILE A 418      17.024  11.942  19.247  1.00  0.80           O  
ATOM   3221  CG1 ILE A 418      18.506  14.948  15.953  1.00  0.79           C  
ATOM   3222  CG2 ILE A 418      19.445  12.918  17.126  1.00  0.78           C  
ATOM   3223  CD1 ILE A 418      19.835  15.436  15.392  1.00  0.76           C  
ATOM   3224  N   ASN A 419      17.782  13.813  20.237  1.00  0.83           N  
ATOM   3225  CA  ASN A 419      17.972  13.246  21.568  1.00  0.84           C  
ATOM   3226  C   ASN A 419      16.780  13.535  22.476  1.00  0.84           C  
ATOM   3227  CB  ASN A 419      19.261  13.775  22.199  1.00  0.83           C  
ATOM   3228  O   ASN A 419      16.498  14.694  22.788  1.00  0.84           O  
ATOM   3229  CG  ASN A 419      20.495  13.419  21.394  1.00  0.83           C  
ATOM   3230  ND2 ASN A 419      21.107  14.420  20.773  1.00  0.85           N  
ATOM   3231  OD1 ASN A 419      20.894  12.253  21.330  1.00  0.84           O  
ATOM   3232  N   TYR A 420      16.135  12.510  22.914  1.00  0.86           N  
ATOM   3233  CA  TYR A 420      15.010  12.591  23.839  1.00  0.87           C  
ATOM   3234  C   TYR A 420      15.443  12.237  25.257  1.00  0.87           C  
ATOM   3235  CB  TYR A 420      13.878  11.661  23.391  1.00  0.86           C  
ATOM   3236  O   TYR A 420      16.218  11.300  25.460  1.00  0.86           O  
ATOM   3237  CG  TYR A 420      13.099  12.180  22.207  1.00  0.85           C  
ATOM   3238  CD1 TYR A 420      11.915  12.893  22.387  1.00  0.83           C  
ATOM   3239  CD2 TYR A 420      13.543  11.959  20.908  1.00  0.83           C  
ATOM   3240  CE1 TYR A 420      11.192  13.372  21.299  1.00  0.83           C  
ATOM   3241  CE2 TYR A 420      12.828  12.433  19.813  1.00  0.84           C  
ATOM   3242  OH  TYR A 420      10.944  13.609  18.938  1.00  0.72           O  
ATOM   3243  CZ  TYR A 420      11.656  13.138  20.018  1.00  0.80           C  
ATOM   3244  N   GLY A 421      14.978  13.003  26.202  1.00  0.88           N  
ATOM   3245  CA  GLY A 421      15.224  12.772  27.616  1.00  0.88           C  
ATOM   3246  C   GLY A 421      14.575  11.502  28.134  1.00  0.89           C  
ATOM   3247  O   GLY A 421      13.969  10.751  27.368  1.00  0.88           O  
ATOM   3248  N   ARG A 422      14.736  11.292  29.400  1.00  0.91           N  
ATOM   3249  CA  ARG A 422      14.086  10.170  30.070  1.00  0.92           C  
ATOM   3250  C   ARG A 422      12.569  10.259  29.939  1.00  0.92           C  
ATOM   3251  CB  ARG A 422      14.483  10.122  31.547  1.00  0.91           C  
ATOM   3252  O   ARG A 422      11.981  11.315  30.181  1.00  0.91           O  
ATOM   3253  CG  ARG A 422      13.926   8.921  32.295  1.00  0.88           C  
ATOM   3254  CD  ARG A 422      14.405   8.886  33.740  1.00  0.86           C  
ATOM   3255  NE  ARG A 422      13.800   7.783  34.482  1.00  0.86           N  
ATOM   3256  NH1 ARG A 422      14.841   8.284  36.482  1.00  0.81           N  
ATOM   3257  NH2 ARG A 422      13.417   6.493  36.343  1.00  0.78           N  
ATOM   3258  CZ  ARG A 422      14.020   7.523  35.767  1.00  0.83           C  
ATOM   3259  N   GLU A 423      11.853   9.145  29.599  1.00  0.91           N  
ATOM   3260  CA  GLU A 423      10.400   9.050  29.502  1.00  0.92           C  
ATOM   3261  C   GLU A 423       9.748   9.121  30.880  1.00  0.91           C  
ATOM   3262  CB  GLU A 423       9.992   7.756  28.794  1.00  0.90           C  
ATOM   3263  O   GLU A 423      10.218   8.489  31.828  1.00  0.90           O  
ATOM   3264  CG  GLU A 423      10.376   7.713  27.322  1.00  0.86           C  
ATOM   3265  CD  GLU A 423       9.790   6.520  26.583  1.00  0.83           C  
ATOM   3266  OE1 GLU A 423       9.678   5.428  27.186  1.00  0.84           O  
ATOM   3267  OE2 GLU A 423       9.440   6.678  25.392  1.00  0.84           O  
ATOM   3268  N   GLN A 424       8.763   9.914  30.985  1.00  0.90           N  
ATOM   3269  CA  GLN A 424       7.827   9.943  32.104  1.00  0.90           C  
ATOM   3270  C   GLN A 424       6.543   9.191  31.767  1.00  0.90           C  
ATOM   3271  CB  GLN A 424       7.504  11.385  32.498  1.00  0.89           C  
ATOM   3272  O   GLN A 424       5.842   9.544  30.817  1.00  0.88           O  
ATOM   3273  CG  GLN A 424       8.718  12.188  32.944  1.00  0.85           C  
ATOM   3274  CD  GLN A 424       8.355  13.576  33.437  1.00  0.82           C  
ATOM   3275  NE2 GLN A 424       9.349  14.309  33.929  1.00  0.81           N  
ATOM   3276  OE1 GLN A 424       7.192  13.986  33.376  1.00  0.82           O  
ATOM   3277  N   MET A 425       6.228   8.190  32.544  1.00  0.88           N  
ATOM   3278  CA  MET A 425       5.060   7.341  32.329  1.00  0.88           C  
ATOM   3279  C   MET A 425       3.902   7.773  33.223  1.00  0.87           C  
ATOM   3280  CB  MET A 425       5.405   5.875  32.591  1.00  0.85           C  
ATOM   3281  O   MET A 425       4.101   8.078  34.400  1.00  0.84           O  
ATOM   3282  CG  MET A 425       4.282   4.910  32.247  1.00  0.79           C  
ATOM   3283  SD  MET A 425       3.352   4.355  33.728  1.00  0.79           S  
ATOM   3284  CE  MET A 425       4.630   3.370  34.558  1.00  0.68           C  
ATOM   3285  N   ILE A 426       2.728   7.804  32.667  1.00  0.84           N  
ATOM   3286  CA  ILE A 426       1.458   7.901  33.379  1.00  0.84           C  
ATOM   3287  C   ILE A 426       0.534   6.766  32.943  1.00  0.83           C  
ATOM   3288  CB  ILE A 426       0.779   9.267  33.139  1.00  0.82           C  
ATOM   3289  O   ILE A 426       0.389   6.500  31.747  1.00  0.80           O  
ATOM   3290  CG1 ILE A 426       1.636  10.399  33.718  1.00  0.80           C  
ATOM   3291  CG2 ILE A 426      -0.629   9.284  33.742  1.00  0.79           C  
ATOM   3292  CD1 ILE A 426       1.029  11.785  33.548  1.00  0.76           C  
ATOM   3293  N   GLU A 427      -0.084   6.154  33.894  1.00  0.80           N  
ATOM   3294  CA  GLU A 427      -1.108   5.146  33.639  1.00  0.79           C  
ATOM   3295  C   GLU A 427      -2.468   5.792  33.387  1.00  0.78           C  
ATOM   3296  CB  GLU A 427      -1.201   4.165  34.810  1.00  0.77           C  
ATOM   3297  O   GLU A 427      -2.857   6.727  34.091  1.00  0.75           O  
ATOM   3298  CG  GLU A 427       0.049   3.319  35.004  1.00  0.72           C  
ATOM   3299  CD  GLU A 427      -0.088   2.291  36.116  1.00  0.69           C  
ATOM   3300  OE1 GLU A 427      -1.083   2.346  36.874  1.00  0.67           O  
ATOM   3301  OE2 GLU A 427       0.806   1.424  36.230  1.00  0.64           O  
ATOM   3302  N   GLN A 428      -3.203   5.348  32.369  1.00  0.74           N  
ATOM   3303  CA  GLN A 428      -4.509   5.891  32.009  1.00  0.73           C  
ATOM   3304  C   GLN A 428      -5.636   5.079  32.642  1.00  0.72           C  
ATOM   3305  CB  GLN A 428      -4.677   5.924  30.489  1.00  0.70           C  
ATOM   3306  O   GLN A 428      -6.798   5.488  32.608  1.00  0.67           O  
ATOM   3307  CG  GLN A 428      -3.760   6.920  29.791  1.00  0.67           C  
ATOM   3308  CD  GLN A 428      -4.212   7.244  28.379  1.00  0.66           C  
ATOM   3309  NE2 GLN A 428      -3.936   8.465  27.934  1.00  0.59           N  
ATOM   3310  OE1 GLN A 428      -4.804   6.404  27.694  1.00  0.65           O  
ATOM   3311  N   ASN A 429      -5.434   3.996  33.362  1.00  0.63           N  
ATOM   3312  CA  ASN A 429      -6.340   2.899  33.684  1.00  0.62           C  
ATOM   3313  C   ASN A 429      -7.062   3.138  35.007  1.00  0.63           C  
ATOM   3314  CB  ASN A 429      -5.582   1.570  33.725  1.00  0.55           C  
ATOM   3315  O   ASN A 429      -6.702   2.553  36.030  1.00  0.58           O  
ATOM   3316  CG  ASN A 429      -5.136   1.109  32.352  1.00  0.51           C  
ATOM   3317  ND2 ASN A 429      -4.087   0.296  32.311  1.00  0.45           N  
ATOM   3318  OD1 ASN A 429      -5.728   1.482  31.336  1.00  0.52           O  
ATOM   3319  N   GLU A 430      -8.204   3.863  34.941  1.00  0.65           N  
ATOM   3320  CA  GLU A 430      -9.339   3.530  35.797  1.00  0.64           C  
ATOM   3321  C   GLU A 430     -10.416   2.780  35.017  1.00  0.65           C  
ATOM   3322  CB  GLU A 430      -9.929   4.795  36.425  1.00  0.61           C  
ATOM   3323  O   GLU A 430     -10.787   3.186  33.914  1.00  0.62           O  
ATOM   3324  CG  GLU A 430      -9.006   5.472  37.427  1.00  0.58           C  
ATOM   3325  CD  GLU A 430      -9.625   6.696  38.082  1.00  0.58           C  
ATOM   3326  OE1 GLU A 430     -10.794   7.023  37.774  1.00  0.58           O  
ATOM   3327  OE2 GLU A 430      -8.936   7.335  38.908  1.00  0.53           O  
ATOM   3328  N   PRO A 431     -10.621   1.502  35.324  1.00  0.62           N  
ATOM   3329  CA  PRO A 431     -11.813   0.889  34.732  1.00  0.61           C  
ATOM   3330  C   PRO A 431     -12.964   1.878  34.567  1.00  0.62           C  
ATOM   3331  CB  PRO A 431     -12.178  -0.211  35.733  1.00  0.58           C  
ATOM   3332  O   PRO A 431     -13.301   2.603  35.507  1.00  0.60           O  
ATOM   3333  CG  PRO A 431     -10.967  -0.358  36.597  1.00  0.56           C  
ATOM   3334  CD  PRO A 431     -10.183   0.922  36.542  1.00  0.56           C  
ATOM   3335  N   PHE A 432     -13.419   2.028  33.338  1.00  0.65           N  
ATOM   3336  CA  PHE A 432     -14.620   2.735  32.909  1.00  0.64           C  
ATOM   3337  C   PHE A 432     -14.331   4.216  32.699  1.00  0.65           C  
ATOM   3338  CB  PHE A 432     -15.744   2.559  33.935  1.00  0.60           C  
ATOM   3339  O   PHE A 432     -15.253   5.017  32.531  1.00  0.62           O  
ATOM   3340  CG  PHE A 432     -15.987   1.128  34.330  1.00  0.55           C  
ATOM   3341  CD1 PHE A 432     -16.546   0.229  33.431  1.00  0.50           C  
ATOM   3342  CD2 PHE A 432     -15.655   0.681  35.603  1.00  0.52           C  
ATOM   3343  CE1 PHE A 432     -16.772  -1.097  33.794  1.00  0.50           C  
ATOM   3344  CE2 PHE A 432     -15.877  -0.642  35.973  1.00  0.52           C  
ATOM   3345  CZ  PHE A 432     -16.437  -1.529  35.068  1.00  0.44           C  
ATOM   3346  N   VAL A 433     -13.186   4.665  32.790  1.00  0.68           N  
ATOM   3347  CA  VAL A 433     -12.854   6.032  32.400  1.00  0.67           C  
ATOM   3348  C   VAL A 433     -12.216   6.033  31.013  1.00  0.68           C  
ATOM   3349  CB  VAL A 433     -11.908   6.700  33.422  1.00  0.63           C  
ATOM   3350  O   VAL A 433     -11.092   5.556  30.839  1.00  0.63           O  
ATOM   3351  CG1 VAL A 433     -11.638   8.154  33.038  1.00  0.60           C  
ATOM   3352  CG2 VAL A 433     -12.499   6.617  34.829  1.00  0.60           C  
ATOM   3353  N   TYR A 434     -12.962   6.620  29.939  1.00  0.66           N  
ATOM   3354  CA  TYR A 434     -12.582   6.575  28.532  1.00  0.65           C  
ATOM   3355  C   TYR A 434     -11.835   7.840  28.128  1.00  0.66           C  
ATOM   3356  CB  TYR A 434     -13.819   6.395  27.647  1.00  0.61           C  
ATOM   3357  O   TYR A 434     -10.857   7.779  27.379  1.00  0.63           O  
ATOM   3358  CG  TYR A 434     -14.582   5.121  27.922  1.00  0.57           C  
ATOM   3359  CD1 TYR A 434     -14.187   3.913  27.352  1.00  0.52           C  
ATOM   3360  CD2 TYR A 434     -15.699   5.124  28.750  1.00  0.54           C  
ATOM   3361  CE1 TYR A 434     -14.888   2.738  27.601  1.00  0.50           C  
ATOM   3362  CE2 TYR A 434     -16.407   3.955  29.006  1.00  0.51           C  
ATOM   3363  OH  TYR A 434     -16.692   1.608  28.678  1.00  0.45           O  
ATOM   3364  CZ  TYR A 434     -15.995   2.768  28.428  1.00  0.51           C  
ATOM   3365  N   ASP A 435     -12.293   8.923  28.547  1.00  0.65           N  
ATOM   3366  CA  ASP A 435     -11.721  10.244  28.307  1.00  0.64           C  
ATOM   3367  C   ASP A 435     -10.941  10.735  29.525  1.00  0.66           C  
ATOM   3368  CB  ASP A 435     -12.819  11.247  27.947  1.00  0.57           C  
ATOM   3369  O   ASP A 435     -11.478  10.783  30.634  1.00  0.62           O  
ATOM   3370  CG  ASP A 435     -13.496  10.936  26.624  1.00  0.51           C  
ATOM   3371  OD1 ASP A 435     -12.840  10.373  25.721  1.00  0.55           O  
ATOM   3372  OD2 ASP A 435     -14.695  11.259  26.482  1.00  0.56           O  
ATOM   3373  N   LYS A 436      -9.667  10.950  29.148  1.00  0.74           N  
ATOM   3374  CA  LYS A 436      -8.789  11.422  30.214  1.00  0.73           C  
ATOM   3375  C   LYS A 436      -7.935  12.596  29.745  1.00  0.75           C  
ATOM   3376  CB  LYS A 436      -7.891  10.288  30.712  1.00  0.68           C  
ATOM   3377  O   LYS A 436      -7.335  12.543  28.669  1.00  0.72           O  
ATOM   3378  CG  LYS A 436      -8.558   9.370  31.726  1.00  0.62           C  
ATOM   3379  CD  LYS A 436      -7.542   8.476  32.424  1.00  0.61           C  
ATOM   3380  CE  LYS A 436      -8.210   7.549  33.431  1.00  0.48           C  
ATOM   3381  NZ  LYS A 436      -7.210   6.715  34.164  1.00  0.42           N  
ATOM   3382  N   ARG A 437      -7.982  13.525  30.451  1.00  0.82           N  
ATOM   3383  CA  ARG A 437      -6.949  14.556  30.458  1.00  0.82           C  
ATOM   3384  C   ARG A 437      -5.739  14.113  31.275  1.00  0.83           C  
ATOM   3385  CB  ARG A 437      -7.503  15.870  31.014  1.00  0.80           C  
ATOM   3386  O   ARG A 437      -5.829  13.961  32.495  1.00  0.81           O  
ATOM   3387  CG  ARG A 437      -8.553  16.519  30.126  1.00  0.76           C  
ATOM   3388  CD  ARG A 437      -9.037  17.843  30.701  1.00  0.74           C  
ATOM   3389  NE  ARG A 437     -10.112  18.419  29.899  1.00  0.65           N  
ATOM   3390  NH1 ARG A 437     -10.196  20.411  31.064  1.00  0.57           N  
ATOM   3391  NH2 ARG A 437     -11.613  20.050  29.300  1.00  0.52           N  
ATOM   3392  CZ  ARG A 437     -10.638  19.625  30.089  1.00  0.67           C  
ATOM   3393  N   VAL A 438      -4.701  13.775  30.534  1.00  0.84           N  
ATOM   3394  CA  VAL A 438      -3.434  13.367  31.132  1.00  0.85           C  
ATOM   3395  C   VAL A 438      -2.541  14.589  31.334  1.00  0.85           C  
ATOM   3396  CB  VAL A 438      -2.709  12.315  30.264  1.00  0.84           C  
ATOM   3397  O   VAL A 438      -2.236  15.309  30.380  1.00  0.85           O  
ATOM   3398  CG1 VAL A 438      -1.424  11.845  30.945  1.00  0.80           C  
ATOM   3399  CG2 VAL A 438      -3.631  11.130  29.981  1.00  0.80           C  
ATOM   3400  N   LEU A 439      -2.158  14.787  32.546  1.00  0.86           N  
ATOM   3401  CA  LEU A 439      -1.405  15.975  32.932  1.00  0.87           C  
ATOM   3402  C   LEU A 439      -0.016  15.600  33.437  1.00  0.87           C  
ATOM   3403  CB  LEU A 439      -2.158  16.760  34.010  1.00  0.85           C  
ATOM   3404  O   LEU A 439       0.122  15.046  34.530  1.00  0.86           O  
ATOM   3405  CG  LEU A 439      -1.524  18.078  34.456  1.00  0.81           C  
ATOM   3406  CD1 LEU A 439      -1.557  19.094  33.319  1.00  0.76           C  
ATOM   3407  CD2 LEU A 439      -2.238  18.625  35.688  1.00  0.76           C  
ATOM   3408  N   TRP A 440       1.043  16.021  32.747  1.00  0.89           N  
ATOM   3409  CA  TRP A 440       2.405  15.987  33.269  1.00  0.90           C  
ATOM   3410  C   TRP A 440       2.766  17.311  33.935  1.00  0.89           C  
ATOM   3411  CB  TRP A 440       3.403  15.675  32.150  1.00  0.88           C  
ATOM   3412  O   TRP A 440       2.825  18.350  33.273  1.00  0.87           O  
ATOM   3413  CG  TRP A 440       3.338  14.262  31.653  1.00  0.86           C  
ATOM   3414  CD1 TRP A 440       4.092  13.204  32.078  1.00  0.82           C  
ATOM   3415  CD2 TRP A 440       2.473  13.755  30.633  1.00  0.83           C  
ATOM   3416  CE2 TRP A 440       2.757  12.379  30.490  1.00  0.85           C  
ATOM   3417  CE3 TRP A 440       1.483  14.331  29.825  1.00  0.84           C  
ATOM   3418  NE1 TRP A 440       3.748  12.068  31.382  1.00  0.84           N  
ATOM   3419  CH2 TRP A 440       1.123  12.157  28.793  1.00  0.82           C  
ATOM   3420  CZ2 TRP A 440       2.086  11.569  29.571  1.00  0.83           C  
ATOM   3421  CZ3 TRP A 440       0.817  13.523  28.910  1.00  0.83           C  
ATOM   3422  N   LYS A 441       3.075  17.193  35.140  1.00  0.88           N  
ATOM   3423  CA  LYS A 441       3.499  18.346  35.929  1.00  0.89           C  
ATOM   3424  C   LYS A 441       5.018  18.491  35.918  1.00  0.88           C  
ATOM   3425  CB  LYS A 441       2.995  18.227  37.368  1.00  0.87           C  
ATOM   3426  O   LYS A 441       5.742  17.494  35.875  1.00  0.86           O  
ATOM   3427  CG  LYS A 441       1.479  18.250  37.496  1.00  0.86           C  
ATOM   3428  CD  LYS A 441       1.039  18.166  38.952  1.00  0.86           C  
ATOM   3429  CE  LYS A 441      -0.478  18.160  39.080  1.00  0.82           C  
ATOM   3430  NZ  LYS A 441      -0.914  17.937  40.491  1.00  0.81           N  
ATOM   3431  N   ARG A 442       5.495  19.722  35.942  1.00  0.86           N  
ATOM   3432  CA  ARG A 442       6.899  20.084  36.104  1.00  0.86           C  
ATOM   3433  C   ARG A 442       7.738  19.556  34.945  1.00  0.86           C  
ATOM   3434  CB  ARG A 442       7.443  19.550  37.430  1.00  0.84           C  
ATOM   3435  O   ARG A 442       8.789  18.948  35.159  1.00  0.83           O  
ATOM   3436  CG  ARG A 442       6.703  20.069  38.653  1.00  0.85           C  
ATOM   3437  CD  ARG A 442       7.298  19.526  39.945  1.00  0.83           C  
ATOM   3438  NE  ARG A 442       6.578  20.016  41.117  1.00  0.78           N  
ATOM   3439  NH1 ARG A 442       7.807  18.788  42.641  1.00  0.74           N  
ATOM   3440  NH2 ARG A 442       6.119  20.161  43.363  1.00  0.71           N  
ATOM   3441  CZ  ARG A 442       6.837  19.654  42.371  1.00  0.79           C  
ATOM   3442  N   VAL A 443       7.370  19.788  33.705  1.00  0.89           N  
ATOM   3443  CA  VAL A 443       8.023  19.336  32.481  1.00  0.88           C  
ATOM   3444  C   VAL A 443       9.446  19.888  32.421  1.00  0.87           C  
ATOM   3445  CB  VAL A 443       7.232  19.763  31.225  1.00  0.87           C  
ATOM   3446  O   VAL A 443      10.356  19.222  31.922  1.00  0.84           O  
ATOM   3447  CG1 VAL A 443       7.957  19.322  29.954  1.00  0.86           C  
ATOM   3448  CG2 VAL A 443       5.818  19.186  31.264  1.00  0.85           C  
ATOM   3449  N   GLY A 444       9.670  21.062  33.108  1.00  0.85           N  
ATOM   3450  CA  GLY A 444      11.032  21.536  33.297  1.00  0.86           C  
ATOM   3451  C   GLY A 444      11.278  22.903  32.687  1.00  0.86           C  
ATOM   3452  O   GLY A 444      10.331  23.632  32.382  1.00  0.84           O  
ATOM   3453  N   ARG A 445      12.562  23.314  32.716  1.00  0.87           N  
ATOM   3454  CA  ARG A 445      12.986  24.558  32.084  1.00  0.87           C  
ATOM   3455  C   ARG A 445      13.411  24.321  30.638  1.00  0.87           C  
ATOM   3456  CB  ARG A 445      14.134  25.197  32.869  1.00  0.85           C  
ATOM   3457  O   ARG A 445      14.259  23.469  30.367  1.00  0.85           O  
ATOM   3458  CG  ARG A 445      13.719  25.760  34.219  1.00  0.80           C  
ATOM   3459  CD  ARG A 445      14.871  26.476  34.910  1.00  0.79           C  
ATOM   3460  NE  ARG A 445      14.466  27.026  36.201  1.00  0.73           N  
ATOM   3461  NH1 ARG A 445      16.518  27.978  36.671  1.00  0.65           N  
ATOM   3462  NH2 ARG A 445      14.787  28.182  38.159  1.00  0.61           N  
ATOM   3463  CZ  ARG A 445      15.258  27.728  37.007  1.00  0.72           C  
ATOM   3464  N   ILE A 446      12.955  25.195  29.707  1.00  0.85           N  
ATOM   3465  CA  ILE A 446      13.259  25.212  28.280  1.00  0.85           C  
ATOM   3466  C   ILE A 446      14.217  26.361  27.970  1.00  0.85           C  
ATOM   3467  CB  ILE A 446      11.975  25.341  27.430  1.00  0.84           C  
ATOM   3468  O   ILE A 446      13.909  27.524  28.240  1.00  0.83           O  
ATOM   3469  CG1 ILE A 446      11.007  24.196  27.749  1.00  0.82           C  
ATOM   3470  CG2 ILE A 446      12.316  25.370  25.938  1.00  0.81           C  
ATOM   3471  CD1 ILE A 446       9.600  24.407  27.208  1.00  0.78           C  
ATOM   3472  N   ARG A 447      15.380  26.073  27.415  1.00  0.84           N  
ATOM   3473  CA  ARG A 447      16.389  27.095  27.157  1.00  0.83           C  
ATOM   3474  C   ARG A 447      16.122  27.807  25.835  1.00  0.83           C  
ATOM   3475  CB  ARG A 447      17.790  26.478  27.146  1.00  0.81           C  
ATOM   3476  O   ARG A 447      16.169  29.037  25.765  1.00  0.81           O  
ATOM   3477  CG  ARG A 447      18.288  26.058  28.519  1.00  0.78           C  
ATOM   3478  CD  ARG A 447      19.734  25.584  28.474  1.00  0.77           C  
ATOM   3479  NE  ARG A 447      20.241  25.270  29.806  1.00  0.68           N  
ATOM   3480  NH1 ARG A 447      22.329  24.599  29.081  1.00  0.65           N  
ATOM   3481  NH2 ARG A 447      21.819  24.556  31.315  1.00  0.61           N  
ATOM   3482  CZ  ARG A 447      21.462  24.809  30.064  1.00  0.71           C  
ATOM   3483  N   LYS A 448      15.863  27.067  24.777  1.00  0.82           N  
ATOM   3484  CA  LYS A 448      15.666  27.687  23.469  1.00  0.81           C  
ATOM   3485  C   LYS A 448      14.495  27.047  22.728  1.00  0.81           C  
ATOM   3486  CB  LYS A 448      16.939  27.581  22.628  1.00  0.79           C  
ATOM   3487  O   LYS A 448      13.523  27.725  22.389  1.00  0.78           O  
ATOM   3488  CG  LYS A 448      16.891  28.374  21.330  1.00  0.75           C  
ATOM   3489  CD  LYS A 448      18.225  28.326  20.596  1.00  0.72           C  
ATOM   3490  CE  LYS A 448      18.157  29.059  19.263  1.00  0.63           C  
ATOM   3491  NZ  LYS A 448      19.454  28.990  18.526  1.00  0.59           N  
ATOM   3492  N   ASN A 449      14.524  25.778  22.485  1.00  0.82           N  
ATOM   3493  CA  ASN A 449      13.506  24.973  21.817  1.00  0.82           C  
ATOM   3494  C   ASN A 449      13.123  23.752  22.647  1.00  0.83           C  
ATOM   3495  CB  ASN A 449      13.988  24.542  20.430  1.00  0.81           C  
ATOM   3496  O   ASN A 449      13.945  23.224  23.398  1.00  0.82           O  
ATOM   3497  CG  ASN A 449      14.434  25.713  19.576  1.00  0.77           C  
ATOM   3498  ND2 ASN A 449      15.570  25.561  18.906  1.00  0.75           N  
ATOM   3499  OD1 ASN A 449      13.763  26.747  19.520  1.00  0.76           O  
ATOM   3500  N   VAL A 450      11.871  23.398  22.458  1.00  0.84           N  
ATOM   3501  CA  VAL A 450      11.443  22.119  23.017  1.00  0.84           C  
ATOM   3502  C   VAL A 450      10.453  21.447  22.068  1.00  0.85           C  
ATOM   3503  CB  VAL A 450      10.807  22.295  24.414  1.00  0.83           C  
ATOM   3504  O   VAL A 450       9.588  22.110  21.491  1.00  0.84           O  
ATOM   3505  CG1 VAL A 450       9.531  23.130  24.326  1.00  0.82           C  
ATOM   3506  CG2 VAL A 450      10.516  20.933  25.042  1.00  0.81           C  
ATOM   3507  N   GLY A 451      10.572  20.155  21.883  1.00  0.85           N  
ATOM   3508  CA  GLY A 451       9.608  19.219  21.326  1.00  0.85           C  
ATOM   3509  C   GLY A 451       9.309  18.051  22.247  1.00  0.86           C  
ATOM   3510  O   GLY A 451      10.079  17.765  23.165  1.00  0.85           O  
ATOM   3511  N   PHE A 452       8.215  17.438  21.984  1.00  0.87           N  
ATOM   3512  CA  PHE A 452       7.777  16.308  22.793  1.00  0.87           C  
ATOM   3513  C   PHE A 452       7.521  15.084  21.922  1.00  0.87           C  
ATOM   3514  CB  PHE A 452       6.512  16.666  23.579  1.00  0.87           C  
ATOM   3515  O   PHE A 452       7.016  15.207  20.804  1.00  0.87           O  
ATOM   3516  CG  PHE A 452       6.686  17.837  24.508  1.00  0.87           C  
ATOM   3517  CD1 PHE A 452       7.287  17.674  25.750  1.00  0.87           C  
ATOM   3518  CD2 PHE A 452       6.248  19.103  24.139  1.00  0.87           C  
ATOM   3519  CE1 PHE A 452       7.449  18.756  26.612  1.00  0.86           C  
ATOM   3520  CE2 PHE A 452       6.407  20.189  24.995  1.00  0.86           C  
ATOM   3521  CZ  PHE A 452       7.007  20.013  26.231  1.00  0.85           C  
ATOM   3522  N   LYS A 453       7.912  13.950  22.460  1.00  0.88           N  
ATOM   3523  CA  LYS A 453       7.480  12.628  22.016  1.00  0.88           C  
ATOM   3524  C   LYS A 453       6.441  12.041  22.966  1.00  0.89           C  
ATOM   3525  CB  LYS A 453       8.677  11.683  21.899  1.00  0.88           C  
ATOM   3526  O   LYS A 453       6.713  11.857  24.155  1.00  0.88           O  
ATOM   3527  CG  LYS A 453       8.320  10.291  21.400  1.00  0.87           C  
ATOM   3528  CD  LYS A 453       9.558   9.415  21.254  1.00  0.86           C  
ATOM   3529  CE  LYS A 453      10.089   8.965  22.609  1.00  0.83           C  
ATOM   3530  NZ  LYS A 453      11.227   8.009  22.468  1.00  0.82           N  
ATOM   3531  N   LEU A 454       5.293  11.788  22.446  1.00  0.89           N  
ATOM   3532  CA  LEU A 454       4.254  11.003  23.103  1.00  0.90           C  
ATOM   3533  C   LEU A 454       4.241   9.571  22.579  1.00  0.90           C  
ATOM   3534  CB  LEU A 454       2.882  11.649  22.894  1.00  0.88           C  
ATOM   3535  O   LEU A 454       4.199   9.350  21.367  1.00  0.89           O  
ATOM   3536  CG  LEU A 454       2.690  13.043  23.492  1.00  0.82           C  
ATOM   3537  CD1 LEU A 454       1.497  13.738  22.845  1.00  0.76           C  
ATOM   3538  CD2 LEU A 454       2.508  12.956  25.004  1.00  0.76           C  
ATOM   3539  N   ARG A 455       4.314   8.686  23.447  1.00  0.90           N  
ATOM   3540  CA  ARG A 455       4.278   7.253  23.175  1.00  0.90           C  
ATOM   3541  C   ARG A 455       3.151   6.577  23.950  1.00  0.89           C  
ATOM   3542  CB  ARG A 455       5.618   6.604  23.527  1.00  0.89           C  
ATOM   3543  O   ARG A 455       3.062   6.715  25.172  1.00  0.89           O  
ATOM   3544  CG  ARG A 455       5.683   5.117  23.220  1.00  0.88           C  
ATOM   3545  CD  ARG A 455       7.095   4.570  23.374  1.00  0.87           C  
ATOM   3546  NE  ARG A 455       7.483   4.465  24.778  1.00  0.85           N  
ATOM   3547  NH1 ARG A 455       9.048   2.801  24.436  1.00  0.82           N  
ATOM   3548  NH2 ARG A 455       8.677   3.615  26.546  1.00  0.81           N  
ATOM   3549  CZ  ARG A 455       8.402   3.627  25.250  1.00  0.85           C  
ATOM   3550  N   VAL A 456       2.230   5.870  23.256  1.00  0.89           N  
ATOM   3551  CA  VAL A 456       1.154   5.074  23.836  1.00  0.88           C  
ATOM   3552  C   VAL A 456       1.356   3.600  23.488  1.00  0.88           C  
ATOM   3553  CB  VAL A 456      -0.232   5.551  23.348  1.00  0.88           C  
ATOM   3554  O   VAL A 456       1.588   3.256  22.327  1.00  0.88           O  
ATOM   3555  CG1 VAL A 456      -1.348   4.855  24.125  1.00  0.85           C  
ATOM   3556  CG2 VAL A 456      -0.350   7.069  23.482  1.00  0.84           C  
ATOM   3557  N   ILE A 457       1.258   2.723  24.475  1.00  0.87           N  
ATOM   3558  CA  ILE A 457       1.279   1.274  24.303  1.00  0.87           C  
ATOM   3559  C   ILE A 457      -0.033   0.676  24.805  1.00  0.86           C  
ATOM   3560  CB  ILE A 457       2.476   0.635  25.042  1.00  0.86           C  
ATOM   3561  O   ILE A 457      -0.314   0.699  26.006  1.00  0.85           O  
ATOM   3562  CG1 ILE A 457       3.794   1.241  24.546  1.00  0.85           C  
ATOM   3563  CG2 ILE A 457       2.471  -0.886  24.864  1.00  0.84           C  
ATOM   3564  CD1 ILE A 457       5.027   0.722  25.275  1.00  0.82           C  
ATOM   3565  N   THR A 458      -0.797   0.114  23.825  1.00  0.85           N  
ATOM   3566  CA  THR A 458      -2.115  -0.416  24.156  1.00  0.85           C  
ATOM   3567  C   THR A 458      -2.582  -1.407  23.093  1.00  0.85           C  
ATOM   3568  CB  THR A 458      -3.152   0.713  24.299  1.00  0.84           C  
ATOM   3569  O   THR A 458      -2.037  -1.442  21.987  1.00  0.84           O  
ATOM   3570  CG2 THR A 458      -3.275   1.514  23.007  1.00  0.80           C  
ATOM   3571  OG1 THR A 458      -4.428   0.144  24.619  1.00  0.80           O  
ATOM   3572  N   LYS A 459      -3.632  -2.185  23.438  1.00  0.85           N  
ATOM   3573  CA  LYS A 459      -4.360  -3.046  22.511  1.00  0.85           C  
ATOM   3574  C   LYS A 459      -5.699  -2.426  22.121  1.00  0.85           C  
ATOM   3575  CB  LYS A 459      -4.582  -4.430  23.124  1.00  0.84           C  
ATOM   3576  O   LYS A 459      -6.410  -2.959  21.267  1.00  0.83           O  
ATOM   3577  CG  LYS A 459      -3.305  -5.236  23.310  1.00  0.82           C  
ATOM   3578  CD  LYS A 459      -3.600  -6.641  23.820  1.00  0.81           C  
ATOM   3579  CE  LYS A 459      -2.325  -7.457  23.983  1.00  0.77           C  
ATOM   3580  NZ  LYS A 459      -2.613  -8.847  24.449  1.00  0.75           N  
ATOM   3581  N   SER A 460      -5.980  -1.384  22.808  1.00  0.84           N  
ATOM   3582  CA  SER A 460      -7.220  -0.658  22.552  1.00  0.84           C  
ATOM   3583  C   SER A 460      -7.004   0.468  21.547  1.00  0.85           C  
ATOM   3584  CB  SER A 460      -7.786  -0.089  23.854  1.00  0.83           C  
ATOM   3585  O   SER A 460      -5.921   1.054  21.486  1.00  0.85           O  
ATOM   3586  OG  SER A 460      -8.076  -1.128  24.773  1.00  0.78           O  
ATOM   3587  N   PRO A 461      -8.033   0.800  20.767  1.00  0.87           N  
ATOM   3588  CA  PRO A 461      -7.924   2.012  19.952  1.00  0.87           C  
ATOM   3589  C   PRO A 461      -7.658   3.262  20.788  1.00  0.87           C  
ATOM   3590  CB  PRO A 461      -9.287   2.097  19.261  1.00  0.86           C  
ATOM   3591  O   PRO A 461      -8.247   3.430  21.859  1.00  0.86           O  
ATOM   3592  CG  PRO A 461      -9.803   0.694  19.261  1.00  0.85           C  
ATOM   3593  CD  PRO A 461      -9.367   0.025  20.532  1.00  0.84           C  
ATOM   3594  N   VAL A 462      -6.815   4.100  20.294  1.00  0.87           N  
ATOM   3595  CA  VAL A 462      -6.424   5.345  20.948  1.00  0.87           C  
ATOM   3596  C   VAL A 462      -6.844   6.535  20.088  1.00  0.87           C  
ATOM   3597  CB  VAL A 462      -4.903   5.391  21.216  1.00  0.86           C  
ATOM   3598  O   VAL A 462      -6.611   6.546  18.877  1.00  0.86           O  
ATOM   3599  CG1 VAL A 462      -4.512   6.707  21.886  1.00  0.79           C  
ATOM   3600  CG2 VAL A 462      -4.476   4.203  22.075  1.00  0.79           C  
ATOM   3601  N   THR A 463      -7.414   7.502  20.759  1.00  0.86           N  
ATOM   3602  CA  THR A 463      -7.637   8.820  20.177  1.00  0.86           C  
ATOM   3603  C   THR A 463      -6.947   9.901  21.004  1.00  0.86           C  
ATOM   3604  CB  THR A 463      -9.141   9.136  20.067  1.00  0.85           C  
ATOM   3605  O   THR A 463      -7.098   9.945  22.227  1.00  0.85           O  
ATOM   3606  CG2 THR A 463      -9.372  10.483  19.390  1.00  0.79           C  
ATOM   3607  OG1 THR A 463      -9.783   8.111  19.299  1.00  0.81           O  
ATOM   3608  N   LEU A 464      -6.239  10.756  20.343  1.00  0.85           N  
ATOM   3609  CA  LEU A 464      -5.666  11.974  20.904  1.00  0.85           C  
ATOM   3610  C   LEU A 464      -6.309  13.212  20.288  1.00  0.85           C  
ATOM   3611  CB  LEU A 464      -4.151  12.007  20.680  1.00  0.84           C  
ATOM   3612  O   LEU A 464      -6.178  13.451  19.085  1.00  0.83           O  
ATOM   3613  CG  LEU A 464      -3.360  10.813  21.217  1.00  0.83           C  
ATOM   3614  CD1 LEU A 464      -1.875  10.981  20.913  1.00  0.81           C  
ATOM   3615  CD2 LEU A 464      -3.590  10.651  22.716  1.00  0.81           C  
ATOM   3616  N   SER A 465      -7.032  13.960  21.082  1.00  0.82           N  
ATOM   3617  CA  SER A 465      -7.924  15.002  20.585  1.00  0.81           C  
ATOM   3618  C   SER A 465      -7.315  16.387  20.775  1.00  0.80           C  
ATOM   3619  CB  SER A 465      -9.278  14.930  21.292  1.00  0.79           C  
ATOM   3620  O   SER A 465      -7.674  17.331  20.068  1.00  0.77           O  
ATOM   3621  OG  SER A 465      -9.113  14.946  22.699  1.00  0.72           O  
ATOM   3622  N   GLY A 466      -6.310  16.587  21.638  1.00  0.80           N  
ATOM   3623  CA  GLY A 466      -5.662  17.864  21.890  1.00  0.79           C  
ATOM   3624  C   GLY A 466      -4.477  17.757  22.831  1.00  0.81           C  
ATOM   3625  O   GLY A 466      -4.399  16.827  23.637  1.00  0.79           O  
ATOM   3626  N   ALA A 467      -3.564  18.740  22.670  1.00  0.84           N  
ATOM   3627  CA  ALA A 467      -2.480  18.949  23.626  1.00  0.84           C  
ATOM   3628  C   ALA A 467      -2.266  20.435  23.897  1.00  0.84           C  
ATOM   3629  CB  ALA A 467      -1.189  18.313  23.114  1.00  0.83           C  
ATOM   3630  O   ALA A 467      -2.331  21.255  22.978  1.00  0.83           O  
ATOM   3631  N   GLN A 468      -2.071  20.760  25.133  1.00  0.86           N  
ATOM   3632  CA  GLN A 468      -1.759  22.136  25.504  1.00  0.86           C  
ATOM   3633  C   GLN A 468      -0.630  22.186  26.530  1.00  0.87           C  
ATOM   3634  CB  GLN A 468      -3.000  22.839  26.055  1.00  0.85           C  
ATOM   3635  O   GLN A 468      -0.484  21.272  27.345  1.00  0.86           O  
ATOM   3636  CG  GLN A 468      -3.588  22.172  27.291  1.00  0.81           C  
ATOM   3637  CD  GLN A 468      -4.881  22.820  27.749  1.00  0.79           C  
ATOM   3638  NE2 GLN A 468      -5.424  22.337  28.862  1.00  0.75           N  
ATOM   3639  OE1 GLN A 468      -5.386  23.748  27.110  1.00  0.78           O  
ATOM   3640  N   ILE A 469       0.129  23.223  26.472  1.00  0.87           N  
ATOM   3641  CA  ILE A 469       1.248  23.447  27.381  1.00  0.87           C  
ATOM   3642  C   ILE A 469       1.082  24.794  28.082  1.00  0.87           C  
ATOM   3643  CB  ILE A 469       2.601  23.393  26.637  1.00  0.85           C  
ATOM   3644  O   ILE A 469       0.720  25.789  27.450  1.00  0.85           O  
ATOM   3645  CG1 ILE A 469       3.761  23.359  27.638  1.00  0.76           C  
ATOM   3646  CG2 ILE A 469       2.738  24.582  25.680  1.00  0.75           C  
ATOM   3647  CD1 ILE A 469       5.096  22.960  27.025  1.00  0.73           C  
ATOM   3648  N   ARG A 470       1.296  24.884  29.296  1.00  0.88           N  
ATOM   3649  CA  ARG A 470       1.361  26.113  30.080  1.00  0.88           C  
ATOM   3650  C   ARG A 470       2.807  26.534  30.320  1.00  0.87           C  
ATOM   3651  CB  ARG A 470       0.637  25.938  31.417  1.00  0.85           C  
ATOM   3652  O   ARG A 470       3.575  25.803  30.949  1.00  0.85           O  
ATOM   3653  CG  ARG A 470      -0.866  25.752  31.284  1.00  0.79           C  
ATOM   3654  CD  ARG A 470      -1.556  25.752  32.640  1.00  0.77           C  
ATOM   3655  NE  ARG A 470      -1.284  24.525  33.384  1.00  0.72           N  
ATOM   3656  NH1 ARG A 470      -2.568  25.104  35.215  1.00  0.61           N  
ATOM   3657  NH2 ARG A 470      -1.458  23.099  35.175  1.00  0.57           N  
ATOM   3658  CZ  ARG A 470      -1.771  24.245  34.589  1.00  0.71           C  
ATOM   3659  N   ILE A 471       3.151  27.754  29.855  1.00  0.85           N  
ATOM   3660  CA  ILE A 471       4.508  28.291  29.872  1.00  0.84           C  
ATOM   3661  C   ILE A 471       4.521  29.637  30.593  1.00  0.83           C  
ATOM   3662  CB  ILE A 471       5.073  28.445  28.442  1.00  0.83           C  
ATOM   3663  O   ILE A 471       3.603  30.444  30.432  1.00  0.80           O  
ATOM   3664  CG1 ILE A 471       5.004  27.108  27.694  1.00  0.77           C  
ATOM   3665  CG2 ILE A 471       6.508  28.976  28.482  1.00  0.77           C  
ATOM   3666  CD1 ILE A 471       5.426  27.193  26.234  1.00  0.75           C  
ATOM   3667  N   GLU A 472       5.592  29.917  31.225  1.00  0.84           N  
ATOM   3668  CA  GLU A 472       5.982  31.216  31.766  1.00  0.83           C  
ATOM   3669  C   GLU A 472       7.322  31.671  31.196  1.00  0.81           C  
ATOM   3670  CB  GLU A 472       6.051  31.163  33.294  1.00  0.80           C  
ATOM   3671  O   GLU A 472       8.251  30.871  31.063  1.00  0.77           O  
ATOM   3672  CG  GLU A 472       6.218  32.526  33.950  1.00  0.74           C  
ATOM   3673  CD  GLU A 472       6.210  32.466  35.469  1.00  0.72           C  
ATOM   3674  OE1 GLU A 472       6.224  31.348  36.033  1.00  0.71           O  
ATOM   3675  OE2 GLU A 472       6.187  33.546  36.101  1.00  0.67           O  
TER    3676      GLU A 472
END
