# Supplementary material for: DepoScope: Accurate phage depolymerase annotation and domain delineation using large language models
Source: PLoS Comput Biol. 2024 Aug 5;20(8):e1011831. doi: 10.1371/journal.pcbi.1011831 (PMC11326577; doi:10.1371/journal.pcbi.1011831)
Supplement: S1 Data — (ZIP) [file pcbi.1011831.s003.zip › FN_FP_deposcope_032024/False_positives/NC_006883.2__YP_214265.pdb]

PARENT N/A
ATOM      1  N   MET A   1     -17.736  20.173  15.988  1.00  0.17           N  
ATOM      2  CA  MET A   1     -17.694  20.025  17.440  1.00  0.22           C  
ATOM      3  C   MET A   1     -17.722  21.387  18.126  1.00  0.15           C  
ATOM      4  CB  MET A   1     -16.447  19.250  17.866  1.00  0.16           C  
ATOM      5  O   MET A   1     -16.871  22.238  17.860  1.00  0.15           O  
ATOM      6  CG  MET A   1     -16.692  18.273  19.005  1.00  0.14           C  
ATOM      7  SD  MET A   1     -15.171  17.371  19.496  1.00  0.16           S  
ATOM      8  CE  MET A   1     -15.734  15.658  19.286  1.00  0.12           C  
ATOM      9  N   PRO A   2     -18.748  21.930  18.853  1.00  0.26           N  
ATOM     10  CA  PRO A   2     -18.678  23.124  19.699  1.00  0.26           C  
ATOM     11  C   PRO A   2     -17.558  23.049  20.734  1.00  0.27           C  
ATOM     12  CB  PRO A   2     -20.049  23.155  20.380  1.00  0.24           C  
ATOM     13  O   PRO A   2     -17.279  21.974  21.271  1.00  0.25           O  
ATOM     14  CG  PRO A   2     -20.676  21.843  20.035  1.00  0.25           C  
ATOM     15  CD  PRO A   2     -19.800  21.143  19.036  1.00  0.29           C  
ATOM     16  N   LEU A   3     -16.363  23.850  20.520  1.00  0.26           N  
ATOM     17  CA  LEU A   3     -15.230  24.061  21.415  1.00  0.28           C  
ATOM     18  C   LEU A   3     -15.450  23.350  22.746  1.00  0.26           C  
ATOM     19  CB  LEU A   3     -15.006  25.556  21.652  1.00  0.26           C  
ATOM     20  O   LEU A   3     -14.512  22.792  23.320  1.00  0.26           O  
ATOM     21  CG  LEU A   3     -13.885  26.210  20.843  1.00  0.26           C  
ATOM     22  CD1 LEU A   3     -14.333  27.571  20.320  1.00  0.23           C  
ATOM     23  CD2 LEU A   3     -12.623  26.346  21.688  1.00  0.27           C  
ATOM     24  N   ASN A   4     -16.576  23.257  23.272  1.00  0.24           N  
ATOM     25  CA  ASN A   4     -16.906  22.565  24.513  1.00  0.25           C  
ATOM     26  C   ASN A   4     -16.818  21.050  24.351  1.00  0.24           C  
ATOM     27  CB  ASN A   4     -18.300  22.967  24.998  1.00  0.22           C  
ATOM     28  O   ASN A   4     -16.688  20.322  25.337  1.00  0.23           O  
ATOM     29  CG  ASN A   4     -19.325  22.984  23.880  1.00  0.23           C  
ATOM     30  ND2 ASN A   4     -20.601  22.965  24.246  1.00  0.19           N  
ATOM     31  OD1 ASN A   4     -18.972  23.012  22.698  1.00  0.27           O  
ATOM     32  N   LYS A   5     -16.839  20.644  23.090  1.00  0.25           N  
ATOM     33  CA  LYS A   5     -16.617  19.222  22.839  1.00  0.24           C  
ATOM     34  C   LYS A   5     -15.128  18.911  22.717  1.00  0.25           C  
ATOM     35  CB  LYS A   5     -17.351  18.779  21.572  1.00  0.23           C  
ATOM     36  O   LYS A   5     -14.691  17.807  23.046  1.00  0.24           O  
ATOM     37  CG  LYS A   5     -18.851  18.602  21.756  1.00  0.22           C  
ATOM     38  CD  LYS A   5     -19.476  17.871  20.575  1.00  0.25           C  
ATOM     39  CE  LYS A   5     -20.972  17.666  20.771  1.00  0.21           C  
ATOM     40  NZ  LYS A   5     -21.568  16.848  19.673  1.00  0.21           N  
ATOM     41  N   LEU A   6     -14.293  19.871  22.403  1.00  0.31           N  
ATOM     42  CA  LEU A   6     -12.846  20.026  22.502  1.00  0.34           C  
ATOM     43  C   LEU A   6     -12.425  20.288  23.944  1.00  0.32           C  
ATOM     44  CB  LEU A   6     -12.367  21.168  21.602  1.00  0.30           C  
ATOM     45  O   LEU A   6     -11.418  19.749  24.409  1.00  0.31           O  
ATOM     46  CG  LEU A   6     -11.136  20.882  20.740  1.00  0.29           C  
ATOM     47  CD1 LEU A   6     -11.551  20.609  19.298  1.00  0.27           C  
ATOM     48  CD2 LEU A   6     -10.152  22.044  20.808  1.00  0.30           C  
ATOM     49  N   GLU A   7     -13.264  21.093  24.726  1.00  0.28           N  
ATOM     50  CA  GLU A   7     -12.990  21.331  26.140  1.00  0.30           C  
ATOM     51  C   GLU A   7     -12.986  20.025  26.929  1.00  0.28           C  
ATOM     52  CB  GLU A   7     -14.017  22.300  26.731  1.00  0.27           C  
ATOM     53  O   GLU A   7     -12.128  19.816  27.788  1.00  0.27           O  
ATOM     54  CG  GLU A   7     -13.558  23.752  26.742  1.00  0.27           C  
ATOM     55  CD  GLU A   7     -14.557  24.692  27.397  1.00  0.32           C  
ATOM     56  OE1 GLU A   7     -15.701  24.265  27.674  1.00  0.43           O  
ATOM     57  OE2 GLU A   7     -14.194  25.865  27.634  1.00  0.37           O  
ATOM     58  N   ASN A   8     -13.832  19.110  26.501  1.00  0.29           N  
ATOM     59  CA  ASN A   8     -13.840  17.840  27.218  1.00  0.30           C  
ATOM     60  C   ASN A   8     -12.830  16.858  26.631  1.00  0.29           C  
ATOM     61  CB  ASN A   8     -15.242  17.228  27.210  1.00  0.27           C  
ATOM     62  O   ASN A   8     -12.284  16.019  27.349  1.00  0.28           O  
ATOM     63  CG  ASN A   8     -16.166  17.872  28.225  1.00  0.27           C  
ATOM     64  ND2 ASN A   8     -17.468  17.793  27.975  1.00  0.30           N  
ATOM     65  OD1 ASN A   8     -15.714  18.437  29.224  1.00  0.31           O  
ATOM     66  N   PHE A   9     -12.388  16.922  25.229  1.00  0.33           N  
ATOM     67  CA  PHE A   9     -11.158  16.367  24.676  1.00  0.35           C  
ATOM     68  C   PHE A   9      -9.939  17.093  25.233  1.00  0.32           C  
ATOM     69  CB  PHE A   9     -11.168  16.455  23.147  1.00  0.31           C  
ATOM     70  O   PHE A   9      -8.970  16.457  25.653  1.00  0.32           O  
ATOM     71  CG  PHE A   9     -10.125  15.597  22.483  1.00  0.30           C  
ATOM     72  CD1 PHE A   9     -10.390  14.268  22.177  1.00  0.29           C  
ATOM     73  CD2 PHE A   9      -8.878  16.120  22.165  1.00  0.32           C  
ATOM     74  CE1 PHE A   9      -9.426  13.471  21.563  1.00  0.31           C  
ATOM     75  CE2 PHE A   9      -7.910  15.331  21.551  1.00  0.34           C  
ATOM     76  CZ  PHE A   9      -8.186  14.006  21.252  1.00  0.29           C  
ATOM     77  N   ILE A  10      -9.981  18.454  25.166  1.00  0.33           N  
ATOM     78  CA  ILE A  10      -8.965  19.357  25.696  1.00  0.35           C  
ATOM     79  C   ILE A  10      -8.830  19.154  27.203  1.00  0.33           C  
ATOM     80  CB  ILE A  10      -9.301  20.832  25.381  1.00  0.32           C  
ATOM     81  O   ILE A  10      -7.717  19.058  27.726  1.00  0.32           O  
ATOM     82  CG1 ILE A  10      -9.248  21.081  23.870  1.00  0.31           C  
ATOM     83  CG2 ILE A  10      -8.348  21.773  26.125  1.00  0.30           C  
ATOM     84  CD1 ILE A  10      -9.781  22.444  23.448  1.00  0.29           C  
ATOM     85  N   LYS A  11      -9.935  18.896  27.890  1.00  0.31           N  
ATOM     86  CA  LYS A  11      -9.881  18.629  29.324  1.00  0.32           C  
ATOM     87  C   LYS A  11      -9.389  17.211  29.602  1.00  0.31           C  
ATOM     88  CB  LYS A  11     -11.255  18.840  29.962  1.00  0.29           C  
ATOM     89  O   LYS A  11      -8.783  16.951  30.643  1.00  0.30           O  
ATOM     90  CG  LYS A  11     -11.426  20.198  30.628  1.00  0.28           C  
ATOM     91  CD  LYS A  11     -12.805  20.342  31.258  1.00  0.32           C  
ATOM     92  CE  LYS A  11     -12.983  21.706  31.910  1.00  0.29           C  
ATOM     93  NZ  LYS A  11     -14.370  21.894  32.433  1.00  0.31           N  
ATOM     94  N   ASN A  12      -9.532  16.353  28.497  1.00  0.30           N  
ATOM     95  CA  ASN A  12      -9.123  14.970  28.715  1.00  0.32           C  
ATOM     96  C   ASN A  12      -7.802  14.659  28.017  1.00  0.30           C  
ATOM     97  CB  ASN A  12     -10.213  14.007  28.242  1.00  0.28           C  
ATOM     98  O   ASN A  12      -7.296  13.539  28.106  1.00  0.29           O  
ATOM     99  CG  ASN A  12     -11.411  13.979  29.170  1.00  0.27           C  
ATOM    100  ND2 ASN A  12     -12.567  13.605  28.635  1.00  0.27           N  
ATOM    101  OD1 ASN A  12     -11.299  14.293  30.358  1.00  0.30           O  
ATOM    102  N   SER A  13      -7.078  15.621  27.186  1.00  0.32           N  
ATOM    103  CA  SER A  13      -5.686  15.727  26.758  1.00  0.34           C  
ATOM    104  C   SER A  13      -4.839  16.443  27.805  1.00  0.32           C  
ATOM    105  CB  SER A  13      -5.590  16.463  25.422  1.00  0.31           C  
ATOM    106  O   SER A  13      -4.990  17.649  28.013  1.00  0.32           O  
ATOM    107  OG  SER A  13      -6.286  17.697  25.476  1.00  0.29           O  
ATOM    108  N   GLU A  14      -4.817  16.004  29.009  1.00  0.32           N  
ATOM    109  CA  GLU A  14      -3.873  16.437  30.035  1.00  0.33           C  
ATOM    110  C   GLU A  14      -2.521  16.795  29.425  1.00  0.32           C  
ATOM    111  CB  GLU A  14      -3.699  15.350  31.098  1.00  0.29           C  
ATOM    112  O   GLU A  14      -1.751  15.910  29.045  1.00  0.30           O  
ATOM    113  CG  GLU A  14      -4.928  15.141  31.972  1.00  0.27           C  
ATOM    114  CD  GLU A  14      -4.696  14.159  33.108  1.00  0.31           C  
ATOM    115  OE1 GLU A  14      -3.630  13.502  33.136  1.00  0.33           O  
ATOM    116  OE2 GLU A  14      -5.588  14.043  33.978  1.00  0.29           O  
ATOM    117  N   GLY A  15      -2.556  17.690  28.557  1.00  0.44           N  
ATOM    118  CA  GLY A  15      -1.382  18.345  28.002  1.00  0.46           C  
ATOM    119  C   GLY A  15      -1.651  19.767  27.547  1.00  0.44           C  
ATOM    120  O   GLY A  15      -2.758  20.280  27.718  1.00  0.43           O  
ATOM    121  N   ARG A  16      -0.758  20.673  27.670  1.00  0.61           N  
ATOM    122  CA  ARG A  16      -0.786  22.036  27.150  1.00  0.63           C  
ATOM    123  C   ARG A  16      -1.508  22.096  25.808  1.00  0.61           C  
ATOM    124  CB  ARG A  16       0.635  22.587  27.005  1.00  0.61           C  
ATOM    125  O   ARG A  16      -1.292  21.244  24.943  1.00  0.60           O  
ATOM    126  CG  ARG A  16       0.698  24.098  26.854  1.00  0.59           C  
ATOM    127  CD  ARG A  16       2.129  24.613  26.922  1.00  0.60           C  
ATOM    128  NE  ARG A  16       2.173  26.067  27.043  1.00  0.52           N  
ATOM    129  NH1 ARG A  16       4.477  26.193  27.166  1.00  0.43           N  
ATOM    130  NH2 ARG A  16       3.213  28.103  27.259  1.00  0.39           N  
ATOM    131  CZ  ARG A  16       3.288  26.784  27.155  1.00  0.53           C  
ATOM    132  N   ILE A  17      -2.506  22.955  25.892  1.00  0.68           N  
ATOM    133  CA  ILE A  17      -3.243  23.291  24.678  1.00  0.69           C  
ATOM    134  C   ILE A  17      -2.607  24.508  24.009  1.00  0.69           C  
ATOM    135  CB  ILE A  17      -4.734  23.563  24.979  1.00  0.66           C  
ATOM    136  O   ILE A  17      -2.428  25.550  24.644  1.00  0.67           O  
ATOM    137  CG1 ILE A  17      -5.368  22.352  25.674  1.00  0.60           C  
ATOM    138  CG2 ILE A  17      -5.489  23.914  23.694  1.00  0.60           C  
ATOM    139  CD1 ILE A  17      -6.808  22.576  26.115  1.00  0.59           C  
ATOM    140  N   LEU A  18      -1.981  24.339  22.813  1.00  0.76           N  
ATOM    141  CA  LEU A  18      -1.519  25.414  21.941  1.00  0.77           C  
ATOM    142  C   LEU A  18      -2.571  25.751  20.890  1.00  0.77           C  
ATOM    143  CB  LEU A  18      -0.205  25.023  21.259  1.00  0.76           C  
ATOM    144  O   LEU A  18      -3.094  24.857  20.220  1.00  0.77           O  
ATOM    145  CG  LEU A  18       0.958  24.661  22.184  1.00  0.74           C  
ATOM    146  CD1 LEU A  18       2.177  24.248  21.365  1.00  0.72           C  
ATOM    147  CD2 LEU A  18       1.295  25.830  23.103  1.00  0.73           C  
ATOM    148  N   TYR A  19      -3.096  27.068  20.796  1.00  0.76           N  
ATOM    149  CA  TYR A  19      -4.095  27.518  19.832  1.00  0.78           C  
ATOM    150  C   TYR A  19      -3.431  28.044  18.565  1.00  0.77           C  
ATOM    151  CB  TYR A  19      -4.984  28.603  20.446  1.00  0.75           C  
ATOM    152  O   TYR A  19      -2.511  28.862  18.633  1.00  0.76           O  
ATOM    153  CG  TYR A  19      -5.744  28.147  21.667  1.00  0.73           C  
ATOM    154  CD1 TYR A  19      -6.955  27.470  21.545  1.00  0.70           C  
ATOM    155  CD2 TYR A  19      -5.253  28.392  22.945  1.00  0.71           C  
ATOM    156  CE1 TYR A  19      -7.661  27.050  22.668  1.00  0.72           C  
ATOM    157  CE2 TYR A  19      -5.950  27.976  24.075  1.00  0.72           C  
ATOM    158  OH  TYR A  19      -7.844  26.892  25.042  1.00  0.66           O  
ATOM    159  CZ  TYR A  19      -7.150  27.306  23.927  1.00  0.70           C  
ATOM    160  N   VAL A  20      -3.777  27.432  17.405  1.00  0.79           N  
ATOM    161  CA  VAL A  20      -3.324  27.902  16.100  1.00  0.80           C  
ATOM    162  C   VAL A  20      -4.517  28.405  15.290  1.00  0.79           C  
ATOM    163  CB  VAL A  20      -2.582  26.792  15.323  1.00  0.78           C  
ATOM    164  O   VAL A  20      -5.461  27.655  15.031  1.00  0.77           O  
ATOM    165  CG1 VAL A  20      -1.993  27.343  14.026  1.00  0.76           C  
ATOM    166  CG2 VAL A  20      -1.487  26.174  16.191  1.00  0.76           C  
ATOM    167  N   ASN A  21      -4.711  29.763  14.998  1.00  0.77           N  
ATOM    168  CA  ASN A  21      -5.748  30.401  14.194  1.00  0.78           C  
ATOM    169  C   ASN A  21      -5.152  31.162  13.013  1.00  0.76           C  
ATOM    170  CB  ASN A  21      -6.595  31.338  15.057  1.00  0.75           C  
ATOM    171  O   ASN A  21      -4.635  32.268  13.179  1.00  0.75           O  
ATOM    172  CG  ASN A  21      -7.781  31.911  14.305  1.00  0.73           C  
ATOM    173  ND2 ASN A  21      -8.644  32.627  15.016  1.00  0.78           N  
ATOM    174  OD1 ASN A  21      -7.920  31.711  13.096  1.00  0.76           O  
ATOM    175  N   PRO A  22      -5.163  30.411  11.799  1.00  0.75           N  
ATOM    176  CA  PRO A  22      -4.547  31.100  10.662  1.00  0.76           C  
ATOM    177  C   PRO A  22      -5.329  32.338  10.228  1.00  0.74           C  
ATOM    178  CB  PRO A  22      -4.553  30.037   9.561  1.00  0.73           C  
ATOM    179  O   PRO A  22      -4.808  33.171   9.482  1.00  0.72           O  
ATOM    180  CG  PRO A  22      -5.740  29.180   9.862  1.00  0.72           C  
ATOM    181  CD  PRO A  22      -5.887  29.077  11.353  1.00  0.72           C  
ATOM    182  N   ASN A  23      -6.619  32.476  10.804  1.00  0.72           N  
ATOM    183  CA  ASN A  23      -7.502  33.561  10.389  1.00  0.74           C  
ATOM    184  C   ASN A  23      -7.549  34.675  11.431  1.00  0.70           C  
ATOM    185  CB  ASN A  23      -8.911  33.031  10.114  1.00  0.70           C  
ATOM    186  O   ASN A  23      -8.163  35.718  11.203  1.00  0.67           O  
ATOM    187  CG  ASN A  23      -8.950  32.045   8.963  1.00  0.66           C  
ATOM    188  ND2 ASN A  23      -9.643  30.930   9.161  1.00  0.72           N  
ATOM    189  OD1 ASN A  23      -8.361  32.283   7.906  1.00  0.69           O  
ATOM    190  N   ASP A  24      -6.834  34.552  12.575  1.00  0.68           N  
ATOM    191  CA  ASP A  24      -6.732  35.638  13.545  1.00  0.69           C  
ATOM    192  C   ASP A  24      -5.605  36.599  13.176  1.00  0.66           C  
ATOM    193  CB  ASP A  24      -6.508  35.081  14.953  1.00  0.65           C  
ATOM    194  O   ASP A  24      -4.448  36.190  13.052  1.00  0.64           O  
ATOM    195  CG  ASP A  24      -6.709  36.121  16.041  1.00  0.62           C  
ATOM    196  OD1 ASP A  24      -6.556  37.330  15.764  1.00  0.65           O  
ATOM    197  OD2 ASP A  24      -7.019  35.727  17.186  1.00  0.76           O  
ATOM    198  N   LEU A  25      -5.934  37.901  12.712  1.00  0.41           N  
ATOM    199  CA  LEU A  25      -5.012  38.946  12.279  1.00  0.40           C  
ATOM    200  C   LEU A  25      -4.051  39.322  13.402  1.00  0.40           C  
ATOM    201  CB  LEU A  25      -5.784  40.185  11.817  1.00  0.38           C  
ATOM    202  O   LEU A  25      -2.934  39.776  13.143  1.00  0.39           O  
ATOM    203  CG  LEU A  25      -6.639  40.020  10.559  1.00  0.36           C  
ATOM    204  CD1 LEU A  25      -7.408  41.305  10.270  1.00  0.30           C  
ATOM    205  CD2 LEU A  25      -5.770  39.632   9.369  1.00  0.36           C  
ATOM    206  N   ASP A  26      -4.475  39.034  14.708  1.00  0.50           N  
ATOM    207  CA  ASP A  26      -3.612  39.320  15.850  1.00  0.50           C  
ATOM    208  C   ASP A  26      -2.798  38.089  16.245  1.00  0.49           C  
ATOM    209  CB  ASP A  26      -4.440  39.807  17.041  1.00  0.47           C  
ATOM    210  O   ASP A  26      -1.983  38.147  17.168  1.00  0.49           O  
ATOM    211  CG  ASP A  26      -5.082  41.162  16.802  1.00  0.44           C  
ATOM    212  OD1 ASP A  26      -4.487  42.002  16.092  1.00  0.52           O  
ATOM    213  OD2 ASP A  26      -6.190  41.394  17.331  1.00  0.65           O  
ATOM    214  N   ALA A  27      -3.025  36.977  15.450  1.00  0.63           N  
ATOM    215  CA  ALA A  27      -2.161  35.810  15.611  1.00  0.63           C  
ATOM    216  C   ALA A  27      -0.775  36.071  15.029  1.00  0.62           C  
ATOM    217  CB  ALA A  27      -2.791  34.586  14.951  1.00  0.58           C  
ATOM    218  O   ALA A  27      -0.645  36.439  13.859  1.00  0.59           O  
ATOM    219  N   THR A  28       0.264  36.252  15.815  1.00  0.49           N  
ATOM    220  CA  THR A  28       1.673  36.388  15.465  1.00  0.50           C  
ATOM    221  C   THR A  28       2.465  35.168  15.927  1.00  0.49           C  
ATOM    222  CB  THR A  28       2.281  37.661  16.081  1.00  0.47           C  
ATOM    223  O   THR A  28       2.172  34.592  16.977  1.00  0.49           O  
ATOM    224  CG2 THR A  28       1.550  38.909  15.597  1.00  0.42           C  
ATOM    225  OG1 THR A  28       2.185  37.588  17.508  1.00  0.46           O  
ATOM    226  N   ASP A  29       3.378  34.537  15.128  1.00  0.59           N  
ATOM    227  CA  ASP A  29       4.339  33.493  15.472  1.00  0.57           C  
ATOM    228  C   ASP A  29       5.522  34.069  16.246  1.00  0.56           C  
ATOM    229  CB  ASP A  29       4.832  32.780  14.211  1.00  0.51           C  
ATOM    230  O   ASP A  29       6.498  33.365  16.512  1.00  0.51           O  
ATOM    231  CG  ASP A  29       3.777  31.883  13.586  1.00  0.47           C  
ATOM    232  OD1 ASP A  29       2.813  31.500  14.282  1.00  0.56           O  
ATOM    233  OD2 ASP A  29       3.914  31.555  12.388  1.00  0.70           O  
ATOM    234  N   GLY A  30       5.419  35.535  16.616  1.00  0.45           N  
ATOM    235  CA  GLY A  30       6.603  36.294  16.987  1.00  0.45           C  
ATOM    236  C   GLY A  30       6.664  36.617  18.467  1.00  0.44           C  
ATOM    237  O   GLY A  30       7.669  37.143  18.952  1.00  0.41           O  
ATOM    238  N   ILE A  31       5.688  36.243  19.309  1.00  0.33           N  
ATOM    239  CA  ILE A  31       5.725  36.622  20.717  1.00  0.34           C  
ATOM    240  C   ILE A  31       5.640  35.372  21.590  1.00  0.33           C  
ATOM    241  CB  ILE A  31       4.582  37.600  21.069  1.00  0.29           C  
ATOM    242  O   ILE A  31       4.795  34.504  21.362  1.00  0.31           O  
ATOM    243  CG1 ILE A  31       4.575  38.786  20.097  1.00  0.26           C  
ATOM    244  CG2 ILE A  31       4.708  38.080  22.518  1.00  0.27           C  
ATOM    245  CD1 ILE A  31       3.399  39.735  20.287  1.00  0.23           C  
ATOM    246  N   GLU A  32       6.685  35.130  22.436  1.00  0.35           N  
ATOM    247  CA  GLU A  32       6.543  34.354  23.664  1.00  0.36           C  
ATOM    248  C   GLU A  32       5.171  34.566  24.296  1.00  0.35           C  
ATOM    249  CB  GLU A  32       7.645  34.720  24.662  1.00  0.32           C  
ATOM    250  O   GLU A  32       4.690  35.698  24.384  1.00  0.33           O  
ATOM    251  CG  GLU A  32       8.846  33.786  24.623  1.00  0.30           C  
ATOM    252  CD  GLU A  32       9.923  34.152  25.631  1.00  0.35           C  
ATOM    253  OE1 GLU A  32       9.776  35.180  26.330  1.00  0.44           O  
ATOM    254  OE2 GLU A  32      10.922  33.404  25.723  1.00  0.36           O  
ATOM    255  N   ASN A  33       4.403  33.580  24.486  1.00  0.41           N  
ATOM    256  CA  ASN A  33       3.096  33.370  25.100  1.00  0.42           C  
ATOM    257  C   ASN A  33       1.968  33.531  24.085  1.00  0.41           C  
ATOM    258  CB  ASN A  33       2.895  34.330  26.275  1.00  0.37           C  
ATOM    259  O   ASN A  33       0.793  33.549  24.455  1.00  0.39           O  
ATOM    260  CG  ASN A  33       3.835  34.046  27.429  1.00  0.34           C  
ATOM    261  ND2 ASN A  33       4.284  35.099  28.102  1.00  0.35           N  
ATOM    262  OD1 ASN A  33       4.157  32.889  27.713  1.00  0.37           O  
ATOM    263  N   GLN A  34       2.199  33.723  22.789  1.00  0.47           N  
ATOM    264  CA  GLN A  34       1.281  33.429  21.693  1.00  0.49           C  
ATOM    265  C   GLN A  34       1.076  31.925  21.536  1.00  0.46           C  
ATOM    266  CB  GLN A  34       1.798  34.028  20.384  1.00  0.44           C  
ATOM    267  O   GLN A  34       1.992  31.139  21.785  1.00  0.45           O  
ATOM    268  CG  GLN A  34       0.872  35.074  19.778  1.00  0.42           C  
ATOM    269  CD  GLN A  34       1.423  35.677  18.500  1.00  0.49           C  
ATOM    270  NE2 GLN A  34       0.628  36.521  17.851  1.00  0.40           N  
ATOM    271  OE1 GLN A  34       2.555  35.387  18.099  1.00  0.54           O  
ATOM    272  N   GLY A  35      -0.045  31.575  21.542  1.00  0.71           N  
ATOM    273  CA  GLY A  35      -0.614  30.253  21.336  1.00  0.72           C  
ATOM    274  C   GLY A  35      -1.155  29.631  22.609  1.00  0.71           C  
ATOM    275  O   GLY A  35      -1.855  28.617  22.562  1.00  0.68           O  
ATOM    276  N   ASN A  36      -0.780  30.304  23.830  1.00  0.64           N  
ATOM    277  CA  ASN A  36      -1.255  29.756  25.096  1.00  0.67           C  
ATOM    278  C   ASN A  36      -2.618  30.326  25.478  1.00  0.64           C  
ATOM    279  CB  ASN A  36      -0.238  30.020  26.209  1.00  0.61           C  
ATOM    280  O   ASN A  36      -3.132  30.044  26.562  1.00  0.62           O  
ATOM    281  CG  ASN A  36       1.011  29.173  26.072  1.00  0.58           C  
ATOM    282  ND2 ASN A  36       2.123  29.665  26.607  1.00  0.58           N  
ATOM    283  OD1 ASN A  36       0.978  28.085  25.491  1.00  0.56           O  
ATOM    284  N   SER A  37      -3.181  31.223  24.619  1.00  0.67           N  
ATOM    285  CA  SER A  37      -4.473  31.851  24.873  1.00  0.69           C  
ATOM    286  C   SER A  37      -5.306  31.938  23.599  1.00  0.68           C  
ATOM    287  CB  SER A  37      -4.283  33.249  25.465  1.00  0.65           C  
ATOM    288  O   SER A  37      -4.765  32.138  22.510  1.00  0.68           O  
ATOM    289  OG  SER A  37      -5.500  33.975  25.440  1.00  0.64           O  
ATOM    290  N   LEU A  38      -6.610  31.722  23.678  1.00  0.62           N  
ATOM    291  CA  LEU A  38      -7.593  31.795  22.602  1.00  0.65           C  
ATOM    292  C   LEU A  38      -7.535  33.150  21.904  1.00  0.62           C  
ATOM    293  CB  LEU A  38      -9.003  31.549  23.146  1.00  0.60           C  
ATOM    294  O   LEU A  38      -7.787  33.244  20.701  1.00  0.60           O  
ATOM    295  CG  LEU A  38      -9.402  30.087  23.358  1.00  0.56           C  
ATOM    296  CD1 LEU A  38     -10.500  29.985  24.411  1.00  0.51           C  
ATOM    297  CD2 LEU A  38      -9.854  29.460  22.044  1.00  0.54           C  
ATOM    298  N   THR A  39      -7.091  34.136  22.752  1.00  0.57           N  
ATOM    299  CA  THR A  39      -7.061  35.518  22.288  1.00  0.59           C  
ATOM    300  C   THR A  39      -5.713  35.845  21.650  1.00  0.55           C  
ATOM    301  CB  THR A  39      -7.338  36.501  23.440  1.00  0.55           C  
ATOM    302  O   THR A  39      -5.547  36.908  21.048  1.00  0.55           O  
ATOM    303  CG2 THR A  39      -8.751  36.325  23.985  1.00  0.50           C  
ATOM    304  OG1 THR A  39      -6.398  36.268  24.496  1.00  0.59           O  
ATOM    305  N   LYS A  40      -4.755  35.090  21.801  1.00  0.65           N  
ATOM    306  CA  LYS A  40      -3.428  35.180  21.199  1.00  0.65           C  
ATOM    307  C   LYS A  40      -2.986  33.830  20.640  1.00  0.65           C  
ATOM    308  CB  LYS A  40      -2.408  35.683  22.221  1.00  0.62           C  
ATOM    309  O   LYS A  40      -2.094  33.185  21.194  1.00  0.64           O  
ATOM    310  CG  LYS A  40      -2.675  37.096  22.718  1.00  0.59           C  
ATOM    311  CD  LYS A  40      -1.555  37.592  23.623  1.00  0.60           C  
ATOM    312  CE  LYS A  40      -1.834  38.996  24.143  1.00  0.58           C  
ATOM    313  NZ  LYS A  40      -0.681  39.538  24.922  1.00  0.52           N  
ATOM    314  N   PRO A  41      -3.772  33.295  19.643  1.00  0.74           N  
ATOM    315  CA  PRO A  41      -3.315  32.054  19.013  1.00  0.75           C  
ATOM    316  C   PRO A  41      -2.030  32.239  18.209  1.00  0.74           C  
ATOM    317  CB  PRO A  41      -4.481  31.673  18.097  1.00  0.73           C  
ATOM    318  O   PRO A  41      -1.692  33.363  17.829  1.00  0.73           O  
ATOM    319  CG  PRO A  41      -5.105  32.975  17.711  1.00  0.74           C  
ATOM    320  CD  PRO A  41      -4.995  33.920  18.874  1.00  0.74           C  
ATOM    321  N   PHE A  42      -1.234  31.106  18.045  1.00  0.77           N  
ATOM    322  CA  PHE A  42      -0.236  31.088  16.983  1.00  0.78           C  
ATOM    323  C   PHE A  42      -0.896  31.233  15.617  1.00  0.78           C  
ATOM    324  CB  PHE A  42       0.584  29.795  17.035  1.00  0.76           C  
ATOM    325  O   PHE A  42      -2.034  30.799  15.423  1.00  0.77           O  
ATOM    326  CG  PHE A  42       1.464  29.684  18.251  1.00  0.76           C  
ATOM    327  CD1 PHE A  42       2.413  30.659  18.531  1.00  0.73           C  
ATOM    328  CD2 PHE A  42       1.343  28.603  19.114  1.00  0.74           C  
ATOM    329  CE1 PHE A  42       3.230  30.559  19.655  1.00  0.75           C  
ATOM    330  CE2 PHE A  42       2.155  28.495  20.239  1.00  0.74           C  
ATOM    331  CZ  PHE A  42       3.098  29.474  20.508  1.00  0.72           C  
ATOM    332  N   LYS A  43      -0.237  31.894  14.675  1.00  0.73           N  
ATOM    333  CA  LYS A  43      -0.672  32.044  13.289  1.00  0.73           C  
ATOM    334  C   LYS A  43      -0.456  30.755  12.502  1.00  0.72           C  
ATOM    335  CB  LYS A  43       0.070  33.200  12.616  1.00  0.70           C  
ATOM    336  O   LYS A  43      -1.294  30.374  11.682  1.00  0.72           O  
ATOM    337  CG  LYS A  43      -0.433  33.527  11.218  1.00  0.66           C  
ATOM    338  CD  LYS A  43       0.074  34.883  10.744  1.00  0.65           C  
ATOM    339  CE  LYS A  43      -0.518  35.262   9.394  1.00  0.62           C  
ATOM    340  NZ  LYS A  43      -0.181  36.668   9.016  1.00  0.57           N  
ATOM    341  N   THR A  44       0.698  30.076  12.754  1.00  0.70           N  
ATOM    342  CA  THR A  44       1.048  28.925  11.931  1.00  0.71           C  
ATOM    343  C   THR A  44       1.127  27.658  12.778  1.00  0.71           C  
ATOM    344  CB  THR A  44       2.388  29.144  11.204  1.00  0.69           C  
ATOM    345  O   THR A  44       1.644  27.684  13.896  1.00  0.72           O  
ATOM    346  CG2 THR A  44       2.351  30.409  10.352  1.00  0.63           C  
ATOM    347  OG1 THR A  44       3.437  29.264  12.173  1.00  0.66           O  
ATOM    348  N   LEU A  45       0.541  26.430  12.299  1.00  0.72           N  
ATOM    349  CA  LEU A  45       0.657  25.118  12.927  1.00  0.72           C  
ATOM    350  C   LEU A  45       2.119  24.753  13.157  1.00  0.71           C  
ATOM    351  CB  LEU A  45      -0.020  24.049  12.065  1.00  0.70           C  
ATOM    352  O   LEU A  45       2.464  24.175  14.190  1.00  0.70           O  
ATOM    353  CG  LEU A  45       0.113  22.604  12.550  1.00  0.68           C  
ATOM    354  CD1 LEU A  45      -0.428  22.469  13.969  1.00  0.65           C  
ATOM    355  CD2 LEU A  45      -0.612  21.654  11.603  1.00  0.66           C  
ATOM    356  N   GLN A  46       2.961  25.367  12.283  1.00  0.66           N  
ATOM    357  CA  GLN A  46       4.398  25.147  12.417  1.00  0.67           C  
ATOM    358  C   GLN A  46       4.923  25.727  13.727  1.00  0.66           C  
ATOM    359  CB  GLN A  46       5.148  25.759  11.233  1.00  0.65           C  
ATOM    360  O   GLN A  46       5.687  25.073  14.440  1.00  0.65           O  
ATOM    361  CG  GLN A  46       6.636  25.435  11.215  1.00  0.62           C  
ATOM    362  CD  GLN A  46       7.051  24.653   9.983  1.00  0.61           C  
ATOM    363  NE2 GLN A  46       8.210  24.006  10.055  1.00  0.51           N  
ATOM    364  OE1 GLN A  46       6.337  24.630   8.976  1.00  0.58           O  
ATOM    365  N   ARG A  47       4.534  26.949  14.078  1.00  0.64           N  
ATOM    366  CA  ARG A  47       4.920  27.569  15.342  1.00  0.63           C  
ATOM    367  C   ARG A  47       4.378  26.778  16.528  1.00  0.64           C  
ATOM    368  CB  ARG A  47       4.422  29.015  15.405  1.00  0.61           C  
ATOM    369  O   ARG A  47       5.094  26.544  17.503  1.00  0.64           O  
ATOM    370  CG  ARG A  47       4.784  29.735  16.694  1.00  0.59           C  
ATOM    371  CD  ARG A  47       6.292  29.835  16.880  1.00  0.58           C  
ATOM    372  NE  ARG A  47       6.637  30.434  18.166  1.00  0.50           N  
ATOM    373  NH1 ARG A  47       8.361  28.965  18.621  1.00  0.47           N  
ATOM    374  NH2 ARG A  47       7.841  30.626  20.113  1.00  0.45           N  
ATOM    375  CZ  ARG A  47       7.612  30.007  18.964  1.00  0.58           C  
ATOM    376  N   ALA A  48       3.218  26.202  16.421  1.00  0.73           N  
ATOM    377  CA  ALA A  48       2.646  25.376  17.480  1.00  0.73           C  
ATOM    378  C   ALA A  48       3.387  24.047  17.600  1.00  0.72           C  
ATOM    379  CB  ALA A  48       1.161  25.131  17.221  1.00  0.71           C  
ATOM    380  O   ALA A  48       3.674  23.587  18.708  1.00  0.71           O  
ATOM    381  N   LEU A  49       3.910  23.435  16.470  1.00  0.68           N  
ATOM    382  CA  LEU A  49       4.654  22.181  16.487  1.00  0.67           C  
ATOM    383  C   LEU A  49       6.065  22.393  17.027  1.00  0.67           C  
ATOM    384  CB  LEU A  49       4.718  21.576  15.082  1.00  0.66           C  
ATOM    385  O   LEU A  49       6.572  21.568  17.790  1.00  0.65           O  
ATOM    386  CG  LEU A  49       3.421  20.969  14.545  1.00  0.64           C  
ATOM    387  CD1 LEU A  49       3.575  20.608  13.072  1.00  0.61           C  
ATOM    388  CD2 LEU A  49       3.026  19.744  15.362  1.00  0.62           C  
ATOM    389  N   ILE A  50       6.545  23.682  16.770  1.00  0.57           N  
ATOM    390  CA  ILE A  50       7.813  24.086  17.365  1.00  0.57           C  
ATOM    391  C   ILE A  50       7.633  24.304  18.866  1.00  0.57           C  
ATOM    392  CB  ILE A  50       8.367  25.367  16.701  1.00  0.56           C  
ATOM    393  O   ILE A  50       8.456  23.857  19.668  1.00  0.56           O  
ATOM    394  CG1 ILE A  50       8.828  25.069  15.270  1.00  0.53           C  
ATOM    395  CG2 ILE A  50       9.509  25.956  17.533  1.00  0.55           C  
ATOM    396  CD1 ILE A  50       9.088  26.314  14.432  1.00  0.53           C  
ATOM    397  N   GLU A  51       6.591  24.836  19.338  1.00  0.58           N  
ATOM    398  CA  GLU A  51       6.276  25.003  20.754  1.00  0.59           C  
ATOM    399  C   GLU A  51       5.946  23.665  21.408  1.00  0.58           C  
ATOM    400  CB  GLU A  51       5.109  25.978  20.933  1.00  0.58           C  
ATOM    401  O   GLU A  51       6.403  23.380  22.516  1.00  0.57           O  
ATOM    402  CG  GLU A  51       5.094  26.676  22.285  1.00  0.56           C  
ATOM    403  CD  GLU A  51       6.401  27.381  22.612  1.00  0.57           C  
ATOM    404  OE1 GLU A  51       7.343  27.324  21.790  1.00  0.56           O  
ATOM    405  OE2 GLU A  51       6.483  27.995  23.699  1.00  0.53           O  
ATOM    406  N   SER A  52       5.365  22.686  20.631  1.00  0.67           N  
ATOM    407  CA  SER A  52       5.115  21.344  21.148  1.00  0.67           C  
ATOM    408  C   SER A  52       6.409  20.544  21.255  1.00  0.65           C  
ATOM    409  CB  SER A  52       4.119  20.602  20.256  1.00  0.64           C  
ATOM    410  O   SER A  52       6.637  19.852  22.250  1.00  0.63           O  
ATOM    411  OG  SER A  52       3.855  19.307  20.766  1.00  0.63           O  
ATOM    412  N   ALA A  53       7.257  20.713  20.272  1.00  0.53           N  
ATOM    413  CA  ALA A  53       8.549  20.033  20.315  1.00  0.53           C  
ATOM    414  C   ALA A  53       9.420  20.582  21.442  1.00  0.52           C  
ATOM    415  CB  ALA A  53       9.268  20.172  18.976  1.00  0.52           C  
ATOM    416  O   ALA A  53      10.098  19.822  22.137  1.00  0.51           O  
ATOM    417  N   ARG A  54       9.374  22.010  21.565  1.00  0.44           N  
ATOM    418  CA  ARG A  54      10.049  22.616  22.707  1.00  0.45           C  
ATOM    419  C   ARG A  54       9.644  21.933  24.009  1.00  0.44           C  
ATOM    420  CB  ARG A  54       9.740  24.113  22.783  1.00  0.45           C  
ATOM    421  O   ARG A  54      10.481  21.711  24.886  1.00  0.43           O  
ATOM    422  CG  ARG A  54      10.816  24.930  23.480  1.00  0.45           C  
ATOM    423  CD  ARG A  54      10.483  26.416  23.482  1.00  0.48           C  
ATOM    424  NE  ARG A  54      11.083  27.101  24.624  1.00  0.46           N  
ATOM    425  NH1 ARG A  54      10.925  29.213  23.702  1.00  0.36           N  
ATOM    426  NH2 ARG A  54      11.833  28.933  25.788  1.00  0.31           N  
ATOM    427  CZ  ARG A  54      11.279  28.414  24.702  1.00  0.41           C  
ATOM    428  N   PHE A  55       8.515  21.428  24.086  1.00  0.43           N  
ATOM    429  CA  PHE A  55       7.985  20.941  25.354  1.00  0.44           C  
ATOM    430  C   PHE A  55       8.004  19.418  25.400  1.00  0.42           C  
ATOM    431  CB  PHE A  55       6.560  21.456  25.575  1.00  0.42           C  
ATOM    432  O   PHE A  55       8.167  18.826  26.469  1.00  0.40           O  
ATOM    433  CG  PHE A  55       6.489  22.917  25.927  1.00  0.41           C  
ATOM    434  CD1 PHE A  55       6.923  23.370  27.167  1.00  0.38           C  
ATOM    435  CD2 PHE A  55       5.990  23.839  25.016  1.00  0.39           C  
ATOM    436  CE1 PHE A  55       6.859  24.722  27.495  1.00  0.39           C  
ATOM    437  CE2 PHE A  55       5.923  25.192  25.337  1.00  0.42           C  
ATOM    438  CZ  PHE A  55       6.357  25.632  26.577  1.00  0.36           C  
ATOM    439  N   SER A  56       7.714  18.607  24.224  1.00  0.37           N  
ATOM    440  CA  SER A  56       7.956  17.168  24.211  1.00  0.39           C  
ATOM    441  C   SER A  56       9.419  16.851  24.501  1.00  0.37           C  
ATOM    442  CB  SER A  56       7.554  16.569  22.862  1.00  0.35           C  
ATOM    443  O   SER A  56       9.725  15.860  25.167  1.00  0.35           O  
ATOM    444  OG  SER A  56       6.181  16.801  22.598  1.00  0.34           O  
ATOM    445  N   TYR A  57      10.240  17.632  23.977  1.00  0.24           N  
ATOM    446  CA  TYR A  57      11.670  17.388  24.124  1.00  0.29           C  
ATOM    447  C   TYR A  57      12.156  17.807  25.506  1.00  0.25           C  
ATOM    448  CB  TYR A  57      12.457  18.137  23.044  1.00  0.24           C  
ATOM    449  O   TYR A  57      13.047  17.174  26.076  1.00  0.23           O  
ATOM    450  CG  TYR A  57      12.803  17.287  21.845  1.00  0.24           C  
ATOM    451  CD1 TYR A  57      13.892  16.419  21.873  1.00  0.23           C  
ATOM    452  CD2 TYR A  57      12.042  17.351  20.683  1.00  0.25           C  
ATOM    453  CE1 TYR A  57      14.216  15.635  20.770  1.00  0.24           C  
ATOM    454  CE2 TYR A  57      12.356  16.572  19.574  1.00  0.27           C  
ATOM    455  OH  TYR A  57      13.758  14.945  18.532  1.00  0.11           O  
ATOM    456  CZ  TYR A  57      13.443  15.718  19.627  1.00  0.27           C  
ATOM    457  N   LEU A  58      11.549  18.951  25.915  1.00  0.28           N  
ATOM    458  CA  LEU A  58      12.065  19.516  27.158  1.00  0.28           C  
ATOM    459  C   LEU A  58      11.769  18.595  28.337  1.00  0.28           C  
ATOM    460  CB  LEU A  58      11.459  20.899  27.410  1.00  0.26           C  
ATOM    461  O   LEU A  58      12.448  18.658  29.364  1.00  0.26           O  
ATOM    462  CG  LEU A  58      11.932  22.025  26.489  1.00  0.25           C  
ATOM    463  CD1 LEU A  58      11.141  23.300  26.761  1.00  0.23           C  
ATOM    464  CD2 LEU A  58      13.427  22.269  26.667  1.00  0.25           C  
ATOM    465  N   ARG A  59      11.003  17.461  28.116  1.00  0.26           N  
ATOM    466  CA  ARG A  59      10.790  16.650  29.311  1.00  0.26           C  
ATOM    467  C   ARG A  59      11.208  15.203  29.071  1.00  0.26           C  
ATOM    468  CB  ARG A  59       9.324  16.707  29.745  1.00  0.23           C  
ATOM    469  O   ARG A  59      10.445  14.416  28.508  1.00  0.24           O  
ATOM    470  CG  ARG A  59       8.940  17.998  30.450  1.00  0.23           C  
ATOM    471  CD  ARG A  59       7.551  17.913  31.067  1.00  0.26           C  
ATOM    472  NE  ARG A  59       7.141  19.187  31.650  1.00  0.21           N  
ATOM    473  NH1 ARG A  59       5.255  18.343  32.684  1.00  0.19           N  
ATOM    474  NH2 ARG A  59       5.780  20.565  32.884  1.00  0.17           N  
ATOM    475  CZ  ARG A  59       6.060  19.362  32.404  1.00  0.22           C  
ATOM    476  N   GLY A  60      12.274  14.932  27.861  1.00  0.24           N  
ATOM    477  CA  GLY A  60      13.302  13.982  27.465  1.00  0.23           C  
ATOM    478  C   GLY A  60      13.723  13.055  28.590  1.00  0.24           C  
ATOM    479  O   GLY A  60      14.420  12.065  28.358  1.00  0.23           O  
ATOM    480  N   ASN A  61      13.008  12.980  29.619  1.00  0.21           N  
ATOM    481  CA  ASN A  61      13.594  11.973  30.497  1.00  0.23           C  
ATOM    482  C   ASN A  61      12.531  11.285  31.349  1.00  0.21           C  
ATOM    483  CB  ASN A  61      14.667  12.598  31.390  1.00  0.19           C  
ATOM    484  O   ASN A  61      12.791  10.242  31.951  1.00  0.20           O  
ATOM    485  CG  ASN A  61      15.976  12.822  30.659  1.00  0.19           C  
ATOM    486  ND2 ASN A  61      16.830  13.672  31.219  1.00  0.11           N  
ATOM    487  OD1 ASN A  61      16.219  12.238  29.600  1.00  0.10           O  
ATOM    488  N   ASP A  62      11.306  11.720  31.055  1.00  0.22           N  
ATOM    489  CA  ASP A  62      10.342  11.003  31.885  1.00  0.23           C  
ATOM    490  C   ASP A  62       9.472  10.075  31.040  1.00  0.21           C  
ATOM    491  CB  ASP A  62       9.462  11.989  32.657  1.00  0.20           C  
ATOM    492  O   ASP A  62       8.748  10.531  30.153  1.00  0.21           O  
ATOM    493  CG  ASP A  62      10.004  12.309  34.040  1.00  0.17           C  
ATOM    494  OD1 ASP A  62      10.816  11.523  34.574  1.00  0.10           O  
ATOM    495  OD2 ASP A  62       9.612  13.355  34.601  1.00  0.11           O  
ATOM    496  N   ASN A  63      10.334   9.108  30.374  1.00  0.22           N  
ATOM    497  CA  ASN A  63       9.843   7.907  29.708  1.00  0.24           C  
ATOM    498  C   ASN A  63       8.329   7.768  29.848  1.00  0.22           C  
ATOM    499  CB  ASN A  63      10.543   6.663  30.259  1.00  0.20           C  
ATOM    500  O   ASN A  63       7.687   7.086  29.047  1.00  0.21           O  
ATOM    501  CG  ASN A  63      11.975   6.537  29.777  1.00  0.19           C  
ATOM    502  ND2 ASN A  63      12.810   5.870  30.565  1.00  0.11           N  
ATOM    503  OD1 ASN A  63      12.328   7.037  28.706  1.00  0.10           O  
ATOM    504  N   ASP A  64       7.554   8.545  30.424  1.00  0.23           N  
ATOM    505  CA  ASP A  64       6.160   8.299  30.781  1.00  0.24           C  
ATOM    506  C   ASP A  64       5.397   9.611  30.949  1.00  0.23           C  
ATOM    507  CB  ASP A  64       6.072   7.471  32.064  1.00  0.21           C  
ATOM    508  O   ASP A  64       4.173   9.609  31.093  1.00  0.22           O  
ATOM    509  CG  ASP A  64       6.315   5.990  31.833  1.00  0.21           C  
ATOM    510  OD1 ASP A  64       6.109   5.509  30.698  1.00  0.16           O  
ATOM    511  OD2 ASP A  64       6.713   5.298  32.795  1.00  0.14           O  
ATOM    512  N   LEU A  65       5.740  10.641  30.281  1.00  0.25           N  
ATOM    513  CA  LEU A  65       4.906  11.838  30.308  1.00  0.26           C  
ATOM    514  C   LEU A  65       5.484  12.923  29.405  1.00  0.25           C  
ATOM    515  CB  LEU A  65       4.773  12.367  31.738  1.00  0.23           C  
ATOM    516  O   LEU A  65       6.284  13.748  29.852  1.00  0.24           O  
ATOM    517  CG  LEU A  65       3.962  11.504  32.707  1.00  0.22           C  
ATOM    518  CD1 LEU A  65       4.122  12.016  34.134  1.00  0.20           C  
ATOM    519  CD2 LEU A  65       2.491  11.485  32.302  1.00  0.21           C  
ATOM    520  N   VAL A  66       5.886  12.705  28.026  1.00  0.29           N  
ATOM    521  CA  VAL A  66       5.801  13.815  27.082  1.00  0.33           C  
ATOM    522  C   VAL A  66       4.531  14.621  27.345  1.00  0.29           C  
ATOM    523  CB  VAL A  66       5.825  13.320  25.619  1.00  0.28           C  
ATOM    524  O   VAL A  66       3.427  14.070  27.343  1.00  0.29           O  
ATOM    525  CG1 VAL A  66       5.916  14.498  24.651  1.00  0.28           C  
ATOM    526  CG2 VAL A  66       6.988  12.354  25.402  1.00  0.27           C  
ATOM    527  N   GLU A  67       4.647  15.783  28.428  1.00  0.36           N  
ATOM    528  CA  GLU A  67       3.493  16.669  28.308  1.00  0.37           C  
ATOM    529  C   GLU A  67       2.865  16.573  26.920  1.00  0.36           C  
ATOM    530  CB  GLU A  67       3.892  18.116  28.607  1.00  0.35           C  
ATOM    531  O   GLU A  67       3.518  16.868  25.917  1.00  0.35           O  
ATOM    532  CG  GLU A  67       2.834  18.901  29.369  1.00  0.34           C  
ATOM    533  CD  GLU A  67       3.273  20.313  29.723  1.00  0.38           C  
ATOM    534  OE1 GLU A  67       4.415  20.697  29.382  1.00  0.42           O  
ATOM    535  OE2 GLU A  67       2.470  21.041  30.347  1.00  0.39           O  
ATOM    536  N   LYS A  68       1.822  15.812  27.040  1.00  0.48           N  
ATOM    537  CA  LYS A  68       0.910  15.898  25.903  1.00  0.48           C  
ATOM    538  C   LYS A  68       0.620  17.352  25.539  1.00  0.48           C  
ATOM    539  CB  LYS A  68      -0.397  15.164  26.206  1.00  0.46           C  
ATOM    540  O   LYS A  68       0.380  18.181  26.419  1.00  0.48           O  
ATOM    541  CG  LYS A  68      -0.241  13.658  26.354  1.00  0.44           C  
ATOM    542  CD  LYS A  68      -1.582  12.978  26.599  1.00  0.48           C  
ATOM    543  CE  LYS A  68      -1.415  11.486  26.853  1.00  0.40           C  
ATOM    544  NZ  LYS A  68      -2.717  10.831  27.182  1.00  0.38           N  
ATOM    545  N   THR A  69       1.153  17.923  24.660  1.00  0.66           N  
ATOM    546  CA  THR A  69       0.735  19.171  24.031  1.00  0.67           C  
ATOM    547  C   THR A  69      -0.344  18.914  22.984  1.00  0.67           C  
ATOM    548  CB  THR A  69       1.928  19.893  23.376  1.00  0.65           C  
ATOM    549  O   THR A  69      -0.160  18.092  22.083  1.00  0.66           O  
ATOM    550  CG2 THR A  69       1.503  21.232  22.784  1.00  0.61           C  
ATOM    551  OG1 THR A  69       2.943  20.119  24.362  1.00  0.65           O  
ATOM    552  N   THR A  70      -1.628  19.391  23.280  1.00  0.69           N  
ATOM    553  CA  THR A  70      -2.687  19.452  22.279  1.00  0.70           C  
ATOM    554  C   THR A  70      -2.610  20.755  21.489  1.00  0.71           C  
ATOM    555  CB  THR A  70      -4.078  19.324  22.929  1.00  0.68           C  
ATOM    556  O   THR A  70      -2.658  21.842  22.068  1.00  0.70           O  
ATOM    557  CG2 THR A  70      -5.181  19.347  21.876  1.00  0.63           C  
ATOM    558  OG1 THR A  70      -4.149  18.089  23.652  1.00  0.67           O  
ATOM    559  N   ILE A  71      -2.195  20.679  20.250  1.00  0.76           N  
ATOM    560  CA  ILE A  71      -2.303  21.801  19.325  1.00  0.77           C  
ATOM    561  C   ILE A  71      -3.707  21.843  18.725  1.00  0.76           C  
ATOM    562  CB  ILE A  71      -1.244  21.713  18.203  1.00  0.75           C  
ATOM    563  O   ILE A  71      -4.134  20.895  18.061  1.00  0.75           O  
ATOM    564  CG1 ILE A  71       0.165  21.634  18.804  1.00  0.75           C  
ATOM    565  CG2 ILE A  71      -1.366  22.905  17.250  1.00  0.76           C  
ATOM    566  CD1 ILE A  71       1.270  21.466  17.771  1.00  0.73           C  
ATOM    567  N   LEU A  72      -4.569  22.846  19.142  1.00  0.73           N  
ATOM    568  CA  LEU A  72      -5.914  23.060  18.618  1.00  0.74           C  
ATOM    569  C   LEU A  72      -5.878  23.933  17.368  1.00  0.73           C  
ATOM    570  CB  LEU A  72      -6.807  23.706  19.681  1.00  0.71           C  
ATOM    571  O   LEU A  72      -5.483  25.099  17.432  1.00  0.73           O  
ATOM    572  CG  LEU A  72      -7.254  22.802  20.831  1.00  0.66           C  
ATOM    573  CD1 LEU A  72      -7.863  23.636  21.954  1.00  0.61           C  
ATOM    574  CD2 LEU A  72      -8.246  21.756  20.335  1.00  0.61           C  
ATOM    575  N   LEU A  73      -6.197  23.309  16.186  1.00  0.76           N  
ATOM    576  CA  LEU A  73      -6.265  24.039  14.924  1.00  0.77           C  
ATOM    577  C   LEU A  73      -7.659  24.617  14.706  1.00  0.77           C  
ATOM    578  CB  LEU A  73      -5.890  23.125  13.755  1.00  0.75           C  
ATOM    579  O   LEU A  73      -8.644  23.877  14.668  1.00  0.75           O  
ATOM    580  CG  LEU A  73      -4.529  22.431  13.846  1.00  0.74           C  
ATOM    581  CD1 LEU A  73      -4.286  21.577  12.606  1.00  0.71           C  
ATOM    582  CD2 LEU A  73      -3.416  23.458  14.020  1.00  0.72           C  
ATOM    583  N   PHE A  74      -7.824  25.961  14.719  1.00  0.73           N  
ATOM    584  CA  PHE A  74      -9.067  26.637  14.367  1.00  0.74           C  
ATOM    585  C   PHE A  74      -9.411  26.408  12.901  1.00  0.72           C  
ATOM    586  CB  PHE A  74      -8.964  28.138  14.655  1.00  0.71           C  
ATOM    587  O   PHE A  74      -8.534  26.093  12.093  1.00  0.72           O  
ATOM    588  CG  PHE A  74      -9.023  28.482  16.119  1.00  0.68           C  
ATOM    589  CD1 PHE A  74     -10.182  29.008  16.677  1.00  0.65           C  
ATOM    590  CD2 PHE A  74      -7.920  28.279  16.937  1.00  0.66           C  
ATOM    591  CE1 PHE A  74     -10.240  29.326  18.031  1.00  0.66           C  
ATOM    592  CE2 PHE A  74      -7.971  28.595  18.292  1.00  0.65           C  
ATOM    593  CZ  PHE A  74      -9.131  29.120  18.837  1.00  0.64           C  
ATOM    594  N   PRO A  75     -10.743  26.534  12.417  1.00  0.71           N  
ATOM    595  CA  PRO A  75     -11.072  26.531  10.989  1.00  0.73           C  
ATOM    596  C   PRO A  75     -10.218  27.510  10.185  1.00  0.71           C  
ATOM    597  CB  PRO A  75     -12.545  26.945  10.966  1.00  0.70           C  
ATOM    598  O   PRO A  75     -10.135  28.691  10.532  1.00  0.70           O  
ATOM    599  CG  PRO A  75     -13.081  26.525  12.297  1.00  0.69           C  
ATOM    600  CD  PRO A  75     -12.002  26.709  13.325  1.00  0.69           C  
ATOM    601  N   GLY A  76      -9.570  26.959   9.388  1.00  0.67           N  
ATOM    602  CA  GLY A  76      -8.688  27.672   8.478  1.00  0.68           C  
ATOM    603  C   GLY A  76      -7.690  26.765   7.782  1.00  0.66           C  
ATOM    604  O   GLY A  76      -7.692  25.551   7.996  1.00  0.65           O  
ATOM    605  N   GLU A  77      -7.054  27.373   6.824  1.00  0.60           N  
ATOM    606  CA  GLU A  77      -5.971  26.678   6.135  1.00  0.63           C  
ATOM    607  C   GLU A  77      -4.651  26.833   6.884  1.00  0.60           C  
ATOM    608  CB  GLU A  77      -5.827  27.195   4.701  1.00  0.59           C  
ATOM    609  O   GLU A  77      -4.126  27.942   7.004  1.00  0.59           O  
ATOM    610  CG  GLU A  77      -6.982  26.810   3.789  1.00  0.57           C  
ATOM    611  CD  GLU A  77      -6.702  27.081   2.319  1.00  0.58           C  
ATOM    612  OE1 GLU A  77      -5.736  27.814   2.011  1.00  0.59           O  
ATOM    613  OE2 GLU A  77      -7.456  26.555   1.470  1.00  0.56           O  
ATOM    614  N   HIS A  78      -4.238  25.836   7.576  1.00  0.73           N  
ATOM    615  CA  HIS A  78      -2.942  25.753   8.240  1.00  0.72           C  
ATOM    616  C   HIS A  78      -1.856  25.293   7.272  1.00  0.70           C  
ATOM    617  CB  HIS A  78      -3.013  24.805   9.438  1.00  0.70           C  
ATOM    618  O   HIS A  78      -1.843  24.134   6.853  1.00  0.67           O  
ATOM    619  CG  HIS A  78      -3.999  25.229  10.480  1.00  0.70           C  
ATOM    620  CD2 HIS A  78      -5.314  24.946  10.627  1.00  0.70           C  
ATOM    621  ND1 HIS A  78      -3.661  26.050  11.534  1.00  0.73           N  
ATOM    622  CE1 HIS A  78      -4.729  26.253  12.286  1.00  0.73           C  
ATOM    623  NE2 HIS A  78      -5.746  25.594  11.758  1.00  0.74           N  
ATOM    624  N   LEU A  79      -1.116  26.331   6.684  1.00  0.57           N  
ATOM    625  CA  LEU A  79      -0.026  26.098   5.744  1.00  0.57           C  
ATOM    626  C   LEU A  79       1.228  25.624   6.472  1.00  0.56           C  
ATOM    627  CB  LEU A  79       0.281  27.371   4.951  1.00  0.55           C  
ATOM    628  O   LEU A  79       1.754  26.331   7.335  1.00  0.55           O  
ATOM    629  CG  LEU A  79      -0.857  27.926   4.094  1.00  0.53           C  
ATOM    630  CD1 LEU A  79      -0.430  29.227   3.423  1.00  0.50           C  
ATOM    631  CD2 LEU A  79      -1.293  26.900   3.053  1.00  0.51           C  
ATOM    632  N   ILE A  80       1.590  24.313   6.455  1.00  0.59           N  
ATOM    633  CA  ILE A  80       2.846  23.769   6.960  1.00  0.59           C  
ATOM    634  C   ILE A  80       3.955  23.993   5.935  1.00  0.58           C  
ATOM    635  CB  ILE A  80       2.718  22.265   7.291  1.00  0.57           C  
ATOM    636  O   ILE A  80       3.809  23.634   4.764  1.00  0.56           O  
ATOM    637  CG1 ILE A  80       1.653  22.045   8.372  1.00  0.53           C  
ATOM    638  CG2 ILE A  80       4.069  21.691   7.728  1.00  0.54           C  
ATOM    639  CD1 ILE A  80       1.512  20.595   8.814  1.00  0.52           C  
ATOM    640  N   ASP A  81       5.052  24.896   6.252  1.00  0.43           N  
ATOM    641  CA  ASP A  81       6.276  25.003   5.463  1.00  0.43           C  
ATOM    642  C   ASP A  81       7.007  23.664   5.400  1.00  0.43           C  
ATOM    643  CB  ASP A  81       7.196  26.078   6.043  1.00  0.42           C  
ATOM    644  O   ASP A  81       7.577  23.214   6.396  1.00  0.41           O  
ATOM    645  CG  ASP A  81       8.217  26.589   5.041  1.00  0.40           C  
ATOM    646  OD1 ASP A  81       8.488  25.894   4.039  1.00  0.41           O  
ATOM    647  OD2 ASP A  81       8.757  27.695   5.258  1.00  0.41           O  
ATOM    648  N   ASN A  82       6.796  22.662   4.510  1.00  0.37           N  
ATOM    649  CA  ASN A  82       7.346  21.349   4.190  1.00  0.38           C  
ATOM    650  C   ASN A  82       8.565  21.459   3.279  1.00  0.37           C  
ATOM    651  CB  ASN A  82       6.279  20.462   3.545  1.00  0.35           C  
ATOM    652  O   ASN A  82       8.940  20.490   2.616  1.00  0.35           O  
ATOM    653  CG  ASN A  82       5.790  21.009   2.219  1.00  0.33           C  
ATOM    654  ND2 ASN A  82       5.254  20.132   1.377  1.00  0.30           N  
ATOM    655  OD1 ASN A  82       5.892  22.209   1.952  1.00  0.34           O  
ATOM    656  N   ARG A  83       9.330  22.613   3.081  1.00  0.28           N  
ATOM    657  CA  ARG A  83      10.654  22.639   2.469  1.00  0.28           C  
ATOM    658  C   ARG A  83      11.567  21.590   3.094  1.00  0.28           C  
ATOM    659  CB  ARG A  83      11.283  24.028   2.606  1.00  0.26           C  
ATOM    660  O   ARG A  83      11.618  21.454   4.319  1.00  0.27           O  
ATOM    661  CG  ARG A  83      10.624  25.090   1.740  1.00  0.26           C  
ATOM    662  CD  ARG A  83      11.285  26.450   1.915  1.00  0.27           C  
ATOM    663  NE  ARG A  83      10.914  27.070   3.184  1.00  0.27           N  
ATOM    664  NH1 ARG A  83      12.192  28.968   2.868  1.00  0.22           N  
ATOM    665  NH2 ARG A  83      10.952  28.721   4.780  1.00  0.18           N  
ATOM    666  CZ  ARG A  83      11.353  28.252   3.608  1.00  0.26           C  
ATOM    667  N   PRO A  84      12.052  20.474   2.334  1.00  0.26           N  
ATOM    668  CA  PRO A  84      13.316  19.948   2.855  1.00  0.26           C  
ATOM    669  C   PRO A  84      14.251  21.046   3.356  1.00  0.26           C  
ATOM    670  CB  PRO A  84      13.920  19.225   1.648  1.00  0.25           C  
ATOM    671  O   PRO A  84      14.484  22.032   2.652  1.00  0.25           O  
ATOM    672  CG  PRO A  84      12.886  19.340   0.576  1.00  0.24           C  
ATOM    673  CD  PRO A  84      11.828  20.303   1.036  1.00  0.26           C  
ATOM    674  N   GLY A  85      14.478  21.141   4.358  1.00  0.22           N  
ATOM    675  CA  GLY A  85      15.297  22.051   5.142  1.00  0.23           C  
ATOM    676  C   GLY A  85      14.526  22.748   6.247  1.00  0.22           C  
ATOM    677  O   GLY A  85      15.115  23.425   7.092  1.00  0.21           O  
ATOM    678  N   PHE A  86      13.113  22.424   6.182  1.00  0.24           N  
ATOM    679  CA  PHE A  86      12.575  22.908   7.447  1.00  0.24           C  
ATOM    680  C   PHE A  86      12.136  21.746   8.329  1.00  0.24           C  
ATOM    681  CB  PHE A  86      11.397  23.857   7.204  1.00  0.22           C  
ATOM    682  O   PHE A  86      10.996  21.284   8.235  1.00  0.22           O  
ATOM    683  CG  PHE A  86      11.794  25.304   7.100  1.00  0.21           C  
ATOM    684  CD1 PHE A  86      11.870  26.102   8.235  1.00  0.07           C  
ATOM    685  CD2 PHE A  86      12.092  25.868   5.866  1.00  0.08           C  
ATOM    686  CE1 PHE A  86      12.237  27.442   8.142  1.00  0.07           C  
ATOM    687  CE2 PHE A  86      12.460  27.207   5.765  1.00  0.08           C  
ATOM    688  CZ  PHE A  86      12.531  27.992   6.904  1.00  0.07           C  
ATOM    689  N   GLY A  87      12.843  20.149   8.455  1.00  0.24           N  
ATOM    690  CA  GLY A  87      13.022  19.535   9.761  1.00  0.23           C  
ATOM    691  C   GLY A  87      13.611  20.482  10.790  1.00  0.24           C  
ATOM    692  O   GLY A  87      14.586  21.183  10.510  1.00  0.23           O  
ATOM    693  N   ILE A  88      12.940  21.436  11.045  1.00  0.23           N  
ATOM    694  CA  ILE A  88      13.376  22.410  12.040  1.00  0.23           C  
ATOM    695  C   ILE A  88      14.374  23.379  11.410  1.00  0.23           C  
ATOM    696  CB  ILE A  88      14.004  21.718  13.270  1.00  0.21           C  
ATOM    697  O   ILE A  88      15.505  22.998  11.096  1.00  0.21           O  
ATOM    698  CG1 ILE A  88      13.017  20.715  13.880  1.00  0.10           C  
ATOM    699  CG2 ILE A  88      14.442  22.755  14.308  1.00  0.09           C  
ATOM    700  CD1 ILE A  88      13.593  19.903  15.032  1.00  0.08           C  
ATOM    701  N   LYS A  89      13.896  24.162  10.213  1.00  0.23           N  
ATOM    702  CA  LYS A  89      14.544  25.419  10.575  1.00  0.21           C  
ATOM    703  C   LYS A  89      14.671  25.557  12.089  1.00  0.23           C  
ATOM    704  CB  LYS A  89      13.768  26.607  10.004  1.00  0.21           C  
ATOM    705  O   LYS A  89      13.669  25.531  12.806  1.00  0.22           O  
ATOM    706  CG  LYS A  89      14.444  27.275   8.816  1.00  0.19           C  
ATOM    707  CD  LYS A  89      13.656  28.486   8.333  1.00  0.08           C  
ATOM    708  CE  LYS A  89      14.329  29.153   7.140  1.00  0.07           C  
ATOM    709  NZ  LYS A  89      13.557  30.338   6.660  1.00  0.08           N  
ATOM    710  N   SER A  90      15.759  24.927  12.688  1.00  0.21           N  
ATOM    711  CA  SER A  90      16.161  25.828  13.764  1.00  0.21           C  
ATOM    712  C   SER A  90      14.950  26.505  14.398  1.00  0.21           C  
ATOM    713  CB  SER A  90      17.132  26.887  13.241  1.00  0.19           C  
ATOM    714  O   SER A  90      14.195  27.202  13.718  1.00  0.20           O  
ATOM    715  OG  SER A  90      16.429  28.008  12.734  1.00  0.10           O  
ATOM    716  N   VAL A  91      13.994  25.585  15.040  1.00  0.20           N  
ATOM    717  CA  VAL A  91      13.318  26.225  16.164  1.00  0.20           C  
ATOM    718  C   VAL A  91      14.329  27.012  16.995  1.00  0.19           C  
ATOM    719  CB  VAL A  91      12.588  25.191  17.051  1.00  0.17           C  
ATOM    720  O   VAL A  91      15.286  26.442  17.523  1.00  0.18           O  
ATOM    721  CG1 VAL A  91      11.624  25.888  18.009  1.00  0.10           C  
ATOM    722  CG2 VAL A  91      11.846  24.175  16.185  1.00  0.08           C  
ATOM    723  N   SER A  92      14.592  28.140  16.505  1.00  0.20           N  
ATOM    724  CA  SER A  92      14.839  29.189  17.488  1.00  0.19           C  
ATOM    725  C   SER A  92      14.067  28.931  18.778  1.00  0.20           C  
ATOM    726  CB  SER A  92      14.458  30.557  16.921  1.00  0.18           C  
ATOM    727  O   SER A  92      12.853  29.135  18.831  1.00  0.19           O  
ATOM    728  OG  SER A  92      13.064  30.783  17.048  1.00  0.10           O  
ATOM    729  N   GLY A  93      14.155  27.648  19.768  1.00  0.22           N  
ATOM    730  CA  GLY A  93      14.297  28.020  21.166  1.00  0.19           C  
ATOM    731  C   GLY A  93      15.742  28.205  21.590  1.00  0.21           C  
ATOM    732  O   GLY A  93      16.603  27.391  21.249  1.00  0.21           O  
ATOM    733  N   THR A  94      16.295  29.207  21.045  1.00  0.23           N  
ATOM    734  CA  THR A  94      17.700  29.241  20.655  1.00  0.21           C  
ATOM    735  C   THR A  94      17.952  28.327  19.459  1.00  0.23           C  
ATOM    736  CB  THR A  94      18.615  28.828  21.823  1.00  0.22           C  
ATOM    737  O   THR A  94      18.080  27.111  19.617  1.00  0.23           O  
ATOM    738  CG2 THR A  94      19.496  29.989  22.269  1.00  0.08           C  
ATOM    739  OG1 THR A  94      17.806  28.404  22.927  1.00  0.10           O  
ATOM    740  N   ALA A  95      16.913  28.031  18.511  1.00  0.21           N  
ATOM    741  CA  ALA A  95      17.786  27.508  17.463  1.00  0.19           C  
ATOM    742  C   ALA A  95      19.051  28.352  17.332  1.00  0.21           C  
ATOM    743  CB  ALA A  95      17.045  27.456  16.129  1.00  0.20           C  
ATOM    744  O   ALA A  95      18.999  29.492  16.864  1.00  0.20           O  
ATOM    745  N   THR A  96      19.578  28.699  18.218  1.00  0.20           N  
ATOM    746  CA  THR A  96      20.777  29.299  17.643  1.00  0.19           C  
ATOM    747  C   THR A  96      20.982  28.829  16.206  1.00  0.19           C  
ATOM    748  CB  THR A  96      22.026  28.961  18.479  1.00  0.18           C  
ATOM    749  O   THR A  96      21.050  27.627  15.944  1.00  0.19           O  
ATOM    750  CG2 THR A  96      22.982  30.148  18.543  1.00  0.08           C  
ATOM    751  OG1 THR A  96      21.624  28.613  19.809  1.00  0.11           O  
ATOM    752  N   ALA A  97      20.125  29.395  15.192  1.00  0.21           N  
ATOM    753  CA  ALA A  97      20.793  29.440  13.894  1.00  0.19           C  
ATOM    754  C   ALA A  97      22.093  28.642  13.919  1.00  0.20           C  
ATOM    755  CB  ALA A  97      21.066  30.885  13.485  1.00  0.19           C  
ATOM    756  O   ALA A  97      23.021  28.978  14.658  1.00  0.20           O  
ATOM    757  N   ILE A  98      22.126  27.191  14.246  1.00  0.20           N  
ATOM    758  CA  ILE A  98      23.335  26.727  13.575  1.00  0.20           C  
ATOM    759  C   ILE A  98      23.268  27.080  12.090  1.00  0.20           C  
ATOM    760  CB  ILE A  98      23.534  25.206  13.755  1.00  0.19           C  
ATOM    761  O   ILE A  98      22.387  26.604  11.372  1.00  0.19           O  
ATOM    762  CG1 ILE A  98      23.529  24.840  15.244  1.00  0.10           C  
ATOM    763  CG2 ILE A  98      24.831  24.747  13.082  1.00  0.08           C  
ATOM    764  CD1 ILE A  98      23.587  23.342  15.513  1.00  0.08           C  
ATOM    765  N   SER A  99      23.314  28.291  11.646  1.00  0.21           N  
ATOM    766  CA  SER A  99      24.170  28.599  10.506  1.00  0.20           C  
ATOM    767  C   SER A  99      24.595  27.330   9.775  1.00  0.21           C  
ATOM    768  CB  SER A  99      25.407  29.376  10.958  1.00  0.19           C  
ATOM    769  O   SER A  99      25.065  26.376  10.399  1.00  0.20           O  
ATOM    770  OG  SER A  99      25.867  30.234   9.928  1.00  0.11           O  
ATOM    771  N   PRO A 100      24.165  26.688   8.512  1.00  0.23           N  
ATOM    772  CA  PRO A 100      25.467  26.276   7.982  1.00  0.23           C  
ATOM    773  C   PRO A 100      26.575  27.279   8.293  1.00  0.23           C  
ATOM    774  CB  PRO A 100      25.221  26.184   6.474  1.00  0.21           C  
ATOM    775  O   PRO A 100      26.588  28.381   7.740  1.00  0.22           O  
ATOM    776  CG  PRO A 100      23.925  26.894   6.254  1.00  0.21           C  
ATOM    777  CD  PRO A 100      23.248  27.075   7.583  1.00  0.22           C  
ATOM    778  N   SER A 101      26.360  27.690   9.541  1.00  0.21           N  
ATOM    779  CA  SER A 101      27.581  28.477   9.676  1.00  0.20           C  
ATOM    780  C   SER A 101      28.792  27.712   9.151  1.00  0.21           C  
ATOM    781  CB  SER A 101      27.808  28.868  11.137  1.00  0.20           C  
ATOM    782  O   SER A 101      29.105  26.625   9.640  1.00  0.21           O  
ATOM    783  OG  SER A 101      28.121  27.729  11.920  1.00  0.10           O  
ATOM    784  N   SER A 102      29.002  27.873   7.984  1.00  0.21           N  
ATOM    785  CA  SER A 102      30.296  28.129   7.362  1.00  0.21           C  
ATOM    786  C   SER A 102      30.692  26.996   6.421  1.00  0.21           C  
ATOM    787  CB  SER A 102      31.376  28.318   8.428  1.00  0.20           C  
ATOM    788  O   SER A 102      30.732  25.832   6.826  1.00  0.21           O  
ATOM    789  OG  SER A 102      31.478  27.168   9.250  1.00  0.11           O  
ATOM    790  N   ALA A 103      30.231  27.304   5.134  1.00  0.21           N  
ATOM    791  CA  ALA A 103      31.167  27.548   4.040  1.00  0.21           C  
ATOM    792  C   ALA A 103      32.076  26.343   3.817  1.00  0.21           C  
ATOM    793  CB  ALA A 103      32.002  28.795   4.322  1.00  0.20           C  
ATOM    794  O   ALA A 103      32.910  26.020   4.666  1.00  0.21           O  
ATOM    795  N   GLU A 104      31.507  25.262   3.107  1.00  0.22           N  
ATOM    796  CA  GLU A 104      32.560  24.722   2.251  1.00  0.23           C  
ATOM    797  C   GLU A 104      31.973  23.909   1.100  1.00  0.22           C  
ATOM    798  CB  GLU A 104      33.526  23.859   3.065  1.00  0.21           C  
ATOM    799  O   GLU A 104      31.207  22.970   1.325  1.00  0.22           O  
ATOM    800  CG  GLU A 104      34.503  24.661   3.913  1.00  0.21           C  
ATOM    801  CD  GLU A 104      35.510  23.794   4.651  1.00  0.24           C  
ATOM    802  OE1 GLU A 104      35.348  22.552   4.664  1.00  0.33           O  
ATOM    803  OE2 GLU A 104      36.468  24.360   5.222  1.00  0.21           O  
ATOM    804  N   SER A 105      31.798  24.450  -0.097  1.00  0.20           N  
ATOM    805  CA  SER A 105      32.212  24.462  -1.496  1.00  0.20           C  
ATOM    806  C   SER A 105      32.552  23.058  -1.985  1.00  0.20           C  
ATOM    807  CB  SER A 105      33.416  25.384  -1.690  1.00  0.19           C  
ATOM    808  O   SER A 105      33.501  22.439  -1.498  1.00  0.20           O  
ATOM    809  OG  SER A 105      34.620  24.719  -1.349  1.00  0.14           O  
ATOM    810  N   GLY A 106      31.522  22.282  -2.516  1.00  0.21           N  
ATOM    811  CA  GLY A 106      31.892  21.677  -3.786  1.00  0.19           C  
ATOM    812  C   GLY A 106      31.473  20.224  -3.900  1.00  0.21           C  
ATOM    813  O   GLY A 106      31.710  19.431  -2.986  1.00  0.21           O  
ATOM    814  N   ALA A 107      30.221  19.838  -4.547  1.00  0.19           N  
ATOM    815  CA  ALA A 107      29.945  18.674  -5.386  1.00  0.19           C  
ATOM    816  C   ALA A 107      29.705  17.430  -4.536  1.00  0.19           C  
ATOM    817  CB  ALA A 107      31.097  18.435  -6.359  1.00  0.17           C  
ATOM    818  O   ALA A 107      30.588  16.998  -3.791  1.00  0.19           O  
ATOM    819  N   GLN A 108      28.672  17.244  -3.888  1.00  0.21           N  
ATOM    820  CA  GLN A 108      27.811  16.183  -3.376  1.00  0.20           C  
ATOM    821  C   GLN A 108      26.786  16.734  -2.389  1.00  0.20           C  
ATOM    822  CB  GLN A 108      28.646  15.088  -2.710  1.00  0.19           C  
ATOM    823  O   GLN A 108      27.147  17.195  -1.304  1.00  0.20           O  
ATOM    824  CG  GLN A 108      29.315  14.140  -3.695  1.00  0.18           C  
ATOM    825  CD  GLN A 108      29.897  12.910  -3.023  1.00  0.19           C  
ATOM    826  NE2 GLN A 108      30.266  11.916  -3.823  1.00  0.16           N  
ATOM    827  OE1 GLN A 108      30.016  12.855  -1.795  1.00  0.33           O  
ATOM    828  N   ASN A 109      25.817  17.707  -2.861  1.00  0.20           N  
ATOM    829  CA  ASN A 109      24.613  17.763  -2.039  1.00  0.20           C  
ATOM    830  C   ASN A 109      24.298  16.408  -1.412  1.00  0.20           C  
ATOM    831  CB  ASN A 109      23.422  18.255  -2.865  1.00  0.19           C  
ATOM    832  O   ASN A 109      23.662  15.561  -2.041  1.00  0.20           O  
ATOM    833  CG  ASN A 109      23.487  19.742  -3.154  1.00  0.18           C  
ATOM    834  ND2 ASN A 109      22.914  20.153  -4.279  1.00  0.11           N  
ATOM    835  OD1 ASN A 109      24.048  20.515  -2.373  1.00  0.10           O  
ATOM    836  N   THR A 110      25.397  15.683  -0.801  1.00  0.21           N  
ATOM    837  CA  THR A 110      25.155  15.034   0.483  1.00  0.21           C  
ATOM    838  C   THR A 110      24.669  16.046   1.517  1.00  0.20           C  
ATOM    839  CB  THR A 110      26.424  14.334   1.003  1.00  0.18           C  
ATOM    840  O   THR A 110      25.369  17.014   1.823  1.00  0.19           O  
ATOM    841  CG2 THR A 110      26.076  13.057   1.762  1.00  0.08           C  
ATOM    842  OG1 THR A 110      27.268  14.002  -0.106  1.00  0.12           O  
ATOM    843  N   LEU A 111      23.502  16.645   1.476  1.00  0.18           N  
ATOM    844  CA  LEU A 111      23.202  17.006   2.857  1.00  0.19           C  
ATOM    845  C   LEU A 111      23.839  16.016   3.827  1.00  0.19           C  
ATOM    846  CB  LEU A 111      21.689  17.057   3.082  1.00  0.18           C  
ATOM    847  O   LEU A 111      23.375  14.881   3.957  1.00  0.18           O  
ATOM    848  CG  LEU A 111      21.156  18.275   3.838  1.00  0.11           C  
ATOM    849  CD1 LEU A 111      20.392  19.194   2.891  1.00  0.07           C  
ATOM    850  CD2 LEU A 111      20.270  17.839   4.999  1.00  0.08           C  
ATOM    851  N   THR A 112      25.168  15.815   3.847  1.00  0.20           N  
ATOM    852  CA  THR A 112      25.738  15.600   5.173  1.00  0.20           C  
ATOM    853  C   THR A 112      24.997  16.426   6.221  1.00  0.20           C  
ATOM    854  CB  THR A 112      27.236  15.956   5.201  1.00  0.18           C  
ATOM    855  O   THR A 112      25.021  17.657   6.179  1.00  0.19           O  
ATOM    856  CG2 THR A 112      27.907  15.414   6.459  1.00  0.08           C  
ATOM    857  OG1 THR A 112      27.877  15.392   4.050  1.00  0.11           O  
ATOM    858  N   LEU A 113      23.756  16.128   6.592  1.00  0.18           N  
ATOM    859  CA  LEU A 113      23.585  16.480   7.998  1.00  0.19           C  
ATOM    860  C   LEU A 113      24.878  16.255   8.775  1.00  0.17           C  
ATOM    861  CB  LEU A 113      22.452  15.662   8.622  1.00  0.15           C  
ATOM    862  O   LEU A 113      25.283  15.112   8.997  1.00  0.17           O  
ATOM    863  CG  LEU A 113      21.075  16.327   8.658  1.00  0.10           C  
ATOM    864  CD1 LEU A 113      19.985  15.306   8.351  1.00  0.07           C  
ATOM    865  CD2 LEU A 113      20.834  16.984  10.013  1.00  0.08           C  
ATOM    866  N   THR A 114      25.909  16.982   8.416  1.00  0.21           N  
ATOM    867  CA  THR A 114      26.820  17.148   9.543  1.00  0.20           C  
ATOM    868  C   THR A 114      26.052  17.514  10.810  1.00  0.21           C  
ATOM    869  CB  THR A 114      27.879  18.227   9.252  1.00  0.19           C  
ATOM    870  O   THR A 114      25.447  18.586  10.888  1.00  0.20           O  
ATOM    871  CG2 THR A 114      29.066  18.104  10.202  1.00  0.08           C  
ATOM    872  OG1 THR A 114      28.344  18.080   7.904  1.00  0.11           O  
ATOM    873  N   LEU A 115      25.374  16.519  11.410  1.00  0.20           N  
ATOM    874  CA  LEU A 115      25.337  16.535  12.869  1.00  0.20           C  
ATOM    875  C   LEU A 115      26.586  17.200  13.437  1.00  0.19           C  
ATOM    876  CB  LEU A 115      25.209  15.111  13.417  1.00  0.17           C  
ATOM    877  O   LEU A 115      27.708  16.808  13.106  1.00  0.18           O  
ATOM    878  CG  LEU A 115      23.861  14.420  13.201  1.00  0.16           C  
ATOM    879  CD1 LEU A 115      23.993  12.918  13.431  1.00  0.09           C  
ATOM    880  CD2 LEU A 115      22.801  15.016  14.121  1.00  0.10           C  
ATOM    881  N   ASN A 116      26.464  18.538  13.456  1.00  0.21           N  
ATOM    882  CA  ASN A 116      27.467  19.177  14.302  1.00  0.22           C  
ATOM    883  C   ASN A 116      28.008  18.214  15.355  1.00  0.20           C  
ATOM    884  CB  ASN A 116      26.888  20.425  14.972  1.00  0.19           C  
ATOM    885  O   ASN A 116      27.237  17.569  16.067  1.00  0.20           O  
ATOM    886  CG  ASN A 116      27.273  21.704  14.254  1.00  0.16           C  
ATOM    887  ND2 ASN A 116      26.521  22.771  14.499  1.00  0.11           N  
ATOM    888  OD1 ASN A 116      28.239  21.733  13.486  1.00  0.10           O  
ATOM    889  N   SER A 117      29.228  17.644  15.154  1.00  0.19           N  
ATOM    890  CA  SER A 117      30.226  17.213  16.127  1.00  0.20           C  
ATOM    891  C   SER A 117      29.936  17.789  17.509  1.00  0.19           C  
ATOM    892  CB  SER A 117      31.628  17.626  15.677  1.00  0.17           C  
ATOM    893  O   SER A 117      30.643  17.488  18.473  1.00  0.18           O  
ATOM    894  OG  SER A 117      31.676  19.014  15.392  1.00  0.10           O  
ATOM    895  N   ASN A 118      28.628  18.277  17.657  1.00  0.20           N  
ATOM    896  CA  ASN A 118      28.316  18.369  19.079  1.00  0.22           C  
ATOM    897  C   ASN A 118      26.896  17.894  19.373  1.00  0.21           C  
ATOM    898  CB  ASN A 118      28.511  19.802  19.580  1.00  0.18           C  
ATOM    899  O   ASN A 118      26.072  18.660  19.876  1.00  0.20           O  
ATOM    900  CG  ASN A 118      29.972  20.196  19.669  1.00  0.15           C  
ATOM    901  ND2 ASN A 118      30.246  21.489  19.543  1.00  0.11           N  
ATOM    902  OD1 ASN A 118      30.847  19.345  19.848  1.00  0.09           O  
ATOM    903  N   PHE A 119      26.356  16.937  18.701  1.00  0.19           N  
ATOM    904  CA  PHE A 119      25.363  16.003  19.218  1.00  0.20           C  
ATOM    905  C   PHE A 119      26.031  14.741  19.750  1.00  0.19           C  
ATOM    906  CB  PHE A 119      24.347  15.639  18.130  1.00  0.18           C  
ATOM    907  O   PHE A 119      26.714  14.033  19.007  1.00  0.18           O  
ATOM    908  CG  PHE A 119      23.181  16.588  18.047  1.00  0.16           C  
ATOM    909  CD1 PHE A 119      22.059  16.403  18.845  1.00  0.08           C  
ATOM    910  CD2 PHE A 119      23.209  17.665  17.171  1.00  0.08           C  
ATOM    911  CE1 PHE A 119      20.978  17.279  18.770  1.00  0.07           C  
ATOM    912  CE2 PHE A 119      22.133  18.545  17.091  1.00  0.08           C  
ATOM    913  CZ  PHE A 119      21.018  18.349  17.890  1.00  0.07           C  
ATOM    914  N   ASP A 120      26.609  14.816  20.944  1.00  0.21           N  
ATOM    915  CA  ASP A 120      27.035  13.665  21.734  1.00  0.22           C  
ATOM    916  C   ASP A 120      26.048  12.508  21.596  1.00  0.21           C  
ATOM    917  CB  ASP A 120      27.189  14.052  23.206  1.00  0.19           C  
ATOM    918  O   ASP A 120      24.907  12.601  22.054  1.00  0.20           O  
ATOM    919  CG  ASP A 120      28.346  13.342  23.888  1.00  0.17           C  
ATOM    920  OD1 ASP A 120      28.860  12.345  23.337  1.00  0.10           O  
ATOM    921  OD2 ASP A 120      28.746  13.783  24.987  1.00  0.11           O  
ATOM    922  N   LEU A 121      25.966  11.866  20.348  1.00  0.19           N  
ATOM    923  CA  LEU A 121      25.304  10.596  20.070  1.00  0.18           C  
ATOM    924  C   LEU A 121      25.489   9.621  21.228  1.00  0.19           C  
ATOM    925  CB  LEU A 121      25.847   9.980  18.777  1.00  0.18           C  
ATOM    926  O   LEU A 121      24.822   8.586  21.286  1.00  0.18           O  
ATOM    927  CG  LEU A 121      25.490  10.705  17.479  1.00  0.17           C  
ATOM    928  CD1 LEU A 121      26.260  10.105  16.308  1.00  0.12           C  
ATOM    929  CD2 LEU A 121      23.987  10.642  17.227  1.00  0.13           C  
ATOM    930  N   THR A 122      26.054  10.107  22.243  1.00  0.18           N  
ATOM    931  CA  THR A 122      26.519   9.351  23.400  1.00  0.18           C  
ATOM    932  C   THR A 122      25.806   9.810  24.668  1.00  0.17           C  
ATOM    933  CB  THR A 122      28.042   9.493  23.584  1.00  0.16           C  
ATOM    934  O   THR A 122      26.008   9.239  25.742  1.00  0.17           O  
ATOM    935  CG2 THR A 122      28.800   8.688  22.534  1.00  0.08           C  
ATOM    936  OG1 THR A 122      28.405  10.874  23.466  1.00  0.11           O  
ATOM    937  N   GLN A 123      24.551  10.602  24.334  1.00  0.20           N  
ATOM    938  CA  GLN A 123      23.777  10.930  25.527  1.00  0.19           C  
ATOM    939  C   GLN A 123      22.354  10.388  25.424  1.00  0.19           C  
ATOM    940  CB  GLN A 123      23.748  12.443  25.749  1.00  0.18           C  
ATOM    941  O   GLN A 123      21.667  10.617  24.426  1.00  0.19           O  
ATOM    942  CG  GLN A 123      25.042  13.005  26.322  1.00  0.15           C  
ATOM    943  CD  GLN A 123      24.846  14.337  27.019  1.00  0.12           C  
ATOM    944  NE2 GLN A 123      25.916  14.863  27.606  1.00  0.12           N  
ATOM    945  OE1 GLN A 123      23.742  14.891  27.030  1.00  0.13           O  
ATOM    946  N   GLU A 124      22.120   9.114  25.767  1.00  0.17           N  
ATOM    947  CA  GLU A 124      20.876   8.352  25.805  1.00  0.18           C  
ATOM    948  C   GLU A 124      19.663   9.277  25.854  1.00  0.18           C  
ATOM    949  CB  GLU A 124      20.862   7.404  27.007  1.00  0.15           C  
ATOM    950  O   GLU A 124      18.555   8.876  25.491  1.00  0.17           O  
ATOM    951  CG  GLU A 124      21.589   6.089  26.762  1.00  0.08           C  
ATOM    952  CD  GLU A 124      21.549   5.149  27.956  1.00  0.07           C  
ATOM    953  OE1 GLU A 124      21.064   5.559  29.035  1.00  0.09           O  
ATOM    954  OE2 GLU A 124      22.008   3.994  27.812  1.00  0.09           O  
ATOM    955  N   ASP A 125      19.923  10.613  25.891  1.00  0.20           N  
ATOM    956  CA  ASP A 125      19.240  11.902  25.926  1.00  0.20           C  
ATOM    957  C   ASP A 125      19.547  12.720  24.673  1.00  0.21           C  
ATOM    958  CB  ASP A 125      19.638  12.687  27.177  1.00  0.19           C  
ATOM    959  O   ASP A 125      19.126  13.874  24.560  1.00  0.20           O  
ATOM    960  CG  ASP A 125      19.115  12.063  28.459  1.00  0.14           C  
ATOM    961  OD1 ASP A 125      18.065  11.386  28.424  1.00  0.08           O  
ATOM    962  OD2 ASP A 125      19.758  12.253  29.515  1.00  0.09           O  
ATOM    963  N   ASN A 126      20.202  12.142  23.670  1.00  0.21           N  
ATOM    964  CA  ASN A 126      20.659  12.603  22.363  1.00  0.20           C  
ATOM    965  C   ASN A 126      20.173  11.686  21.244  1.00  0.21           C  
ATOM    966  CB  ASN A 126      22.185  12.712  22.336  1.00  0.20           C  
ATOM    967  O   ASN A 126      20.980  11.054  20.560  1.00  0.20           O  
ATOM    968  CG  ASN A 126      22.685  14.038  22.873  1.00  0.15           C  
ATOM    969  ND2 ASN A 126      23.867  14.025  23.478  1.00  0.09           N  
ATOM    970  OD1 ASN A 126      22.015  15.066  22.747  1.00  0.08           O  
ATOM    971  N   ILE A 127      19.009  11.119  21.531  1.00  0.20           N  
ATOM    972  CA  ILE A 127      18.160  10.691  20.425  1.00  0.20           C  
ATOM    973  C   ILE A 127      17.618  11.913  19.686  1.00  0.21           C  
ATOM    974  CB  ILE A 127      16.995   9.803  20.917  1.00  0.19           C  
ATOM    975  O   ILE A 127      16.642  12.527  20.122  1.00  0.20           O  
ATOM    976  CG1 ILE A 127      17.536   8.584  21.674  1.00  0.09           C  
ATOM    977  CG2 ILE A 127      16.112   9.370  19.743  1.00  0.08           C  
ATOM    978  CD1 ILE A 127      16.454   7.713  22.298  1.00  0.08           C  
ATOM    979  N   LEU A 128      18.306  13.096  19.560  1.00  0.21           N  
ATOM    980  CA  LEU A 128      18.181  14.100  18.509  1.00  0.21           C  
ATOM    981  C   LEU A 128      18.388  13.475  17.133  1.00  0.21           C  
ATOM    982  CB  LEU A 128      19.189  15.231  18.725  1.00  0.20           C  
ATOM    983  O   LEU A 128      19.458  12.932  16.848  1.00  0.21           O  
ATOM    984  CG  LEU A 128      18.740  16.374  19.638  1.00  0.19           C  
ATOM    985  CD1 LEU A 128      19.945  17.004  20.329  1.00  0.08           C  
ATOM    986  CD2 LEU A 128      17.965  17.420  18.844  1.00  0.09           C  
ATOM    987  N   TYR A 129      17.357  12.651  16.727  1.00  0.21           N  
ATOM    988  CA  TYR A 129      16.959  12.338  15.359  1.00  0.23           C  
ATOM    989  C   TYR A 129      17.759  13.160  14.356  1.00  0.21           C  
ATOM    990  CB  TYR A 129      15.461  12.590  15.164  1.00  0.20           C  
ATOM    991  O   TYR A 129      17.713  14.392  14.377  1.00  0.21           O  
ATOM    992  CG  TYR A 129      14.579  11.619  15.912  1.00  0.20           C  
ATOM    993  CD1 TYR A 129      14.299  10.358  15.390  1.00  0.11           C  
ATOM    994  CD2 TYR A 129      14.025  11.960  17.141  1.00  0.10           C  
ATOM    995  CE1 TYR A 129      13.486   9.461  16.074  1.00  0.09           C  
ATOM    996  CE2 TYR A 129      13.210  11.071  17.834  1.00  0.10           C  
ATOM    997  OH  TYR A 129      12.142   8.941  17.976  1.00  0.08           O  
ATOM    998  CZ  TYR A 129      12.947   9.826  17.294  1.00  0.10           C  
ATOM    999  N   LYS A 130      19.171  12.905  14.152  1.00  0.21           N  
ATOM   1000  CA  LYS A 130      19.996  13.224  12.990  1.00  0.21           C  
ATOM   1001  C   LYS A 130      19.153  13.294  11.720  1.00  0.21           C  
ATOM   1002  CB  LYS A 130      21.110  12.190  12.823  1.00  0.20           C  
ATOM   1003  O   LYS A 130      18.673  12.270  11.229  1.00  0.21           O  
ATOM   1004  CG  LYS A 130      22.494  12.707  13.187  1.00  0.18           C  
ATOM   1005  CD  LYS A 130      23.559  11.633  12.999  1.00  0.09           C  
ATOM   1006  CE  LYS A 130      24.941  12.143  13.383  1.00  0.10           C  
ATOM   1007  NZ  LYS A 130      25.982  11.081  13.242  1.00  0.09           N  
ATOM   1008  N   PHE A 131      18.083  14.409  11.598  1.00  0.21           N  
ATOM   1009  CA  PHE A 131      17.244  15.050  10.592  1.00  0.24           C  
ATOM   1010  C   PHE A 131      18.068  15.441   9.371  1.00  0.21           C  
ATOM   1011  CB  PHE A 131      16.553  16.286  11.176  1.00  0.21           C  
ATOM   1012  O   PHE A 131      18.979  16.265   9.467  1.00  0.21           O  
ATOM   1013  CG  PHE A 131      15.515  15.966  12.218  1.00  0.21           C  
ATOM   1014  CD1 PHE A 131      14.234  15.576  11.846  1.00  0.20           C  
ATOM   1015  CD2 PHE A 131      15.820  16.055  13.569  1.00  0.20           C  
ATOM   1016  CE1 PHE A 131      13.271  15.279  12.808  1.00  0.16           C  
ATOM   1017  CE2 PHE A 131      14.864  15.760  14.537  1.00  0.19           C  
ATOM   1018  CZ  PHE A 131      13.590  15.373  14.154  1.00  0.22           C  
ATOM   1019  N   ASN A 132      18.438  14.399   8.552  1.00  0.22           N  
ATOM   1020  CA  ASN A 132      18.884  14.799   7.222  1.00  0.24           C  
ATOM   1021  C   ASN A 132      17.852  15.682   6.526  1.00  0.22           C  
ATOM   1022  CB  ASN A 132      19.194  13.568   6.367  1.00  0.21           C  
ATOM   1023  O   ASN A 132      16.684  15.307   6.412  1.00  0.22           O  
ATOM   1024  CG  ASN A 132      20.644  13.512   5.928  1.00  0.19           C  
ATOM   1025  ND2 ASN A 132      21.069  12.355   5.433  1.00  0.11           N  
ATOM   1026  OD1 ASN A 132      21.376  14.499   6.033  1.00  0.10           O  
ATOM   1027  N   SER A 133      17.787  17.114   6.670  1.00  0.24           N  
ATOM   1028  CA  SER A 133      17.327  18.307   5.966  1.00  0.25           C  
ATOM   1029  C   SER A 133      16.883  17.973   4.545  1.00  0.24           C  
ATOM   1030  CB  SER A 133      18.429  19.366   5.929  1.00  0.22           C  
ATOM   1031  O   SER A 133      16.278  18.805   3.867  1.00  0.22           O  
ATOM   1032  OG  SER A 133      19.504  18.946   5.106  1.00  0.13           O  
ATOM   1033  N   THR A 134      17.016  16.691   4.133  1.00  0.21           N  
ATOM   1034  CA  THR A 134      16.675  16.431   2.739  1.00  0.23           C  
ATOM   1035  C   THR A 134      15.299  15.779   2.631  1.00  0.22           C  
ATOM   1036  CB  THR A 134      17.727  15.531   2.065  1.00  0.20           C  
ATOM   1037  O   THR A 134      14.773  15.607   1.530  1.00  0.21           O  
ATOM   1038  CG2 THR A 134      18.816  16.363   1.396  1.00  0.09           C  
ATOM   1039  OG1 THR A 134      18.327  14.685   3.054  1.00  0.12           O  
ATOM   1040  N   GLU A 135      14.621  15.465   3.847  1.00  0.25           N  
ATOM   1041  CA  GLU A 135      13.331  14.786   3.922  1.00  0.26           C  
ATOM   1042  C   GLU A 135      12.238  15.730   4.412  1.00  0.25           C  
ATOM   1043  CB  GLU A 135      13.420  13.563   4.839  1.00  0.23           C  
ATOM   1044  O   GLU A 135      12.439  16.476   5.373  1.00  0.24           O  
ATOM   1045  CG  GLU A 135      14.295  12.445   4.290  1.00  0.23           C  
ATOM   1046  CD  GLU A 135      14.311  11.208   5.173  1.00  0.24           C  
ATOM   1047  OE1 GLU A 135      13.706  11.236   6.268  1.00  0.28           O  
ATOM   1048  OE2 GLU A 135      14.935  10.202   4.766  1.00  0.21           O  
ATOM   1049  N   GLY A 136      11.523  16.601   3.664  1.00  0.28           N  
ATOM   1050  CA  GLY A 136      10.302  17.375   3.820  1.00  0.29           C  
ATOM   1051  C   GLY A 136       9.294  16.718   4.744  1.00  0.28           C  
ATOM   1052  O   GLY A 136       9.275  15.493   4.881  1.00  0.27           O  
ATOM   1053  N   GLY A 137       8.741  17.409   5.761  1.00  0.37           N  
ATOM   1054  CA  GLY A 137       7.620  17.296   6.681  1.00  0.37           C  
ATOM   1055  C   GLY A 137       7.929  17.830   8.066  1.00  0.37           C  
ATOM   1056  O   GLY A 137       9.079  17.793   8.510  1.00  0.35           O  
ATOM   1057  N   VAL A 138       7.068  18.709   8.803  1.00  0.45           N  
ATOM   1058  CA  VAL A 138       7.153  19.184  10.181  1.00  0.46           C  
ATOM   1059  C   VAL A 138       7.033  18.004  11.143  1.00  0.46           C  
ATOM   1060  CB  VAL A 138       6.063  20.235  10.487  1.00  0.46           C  
ATOM   1061  O   VAL A 138       6.135  17.170  11.003  1.00  0.45           O  
ATOM   1062  CG1 VAL A 138       6.292  20.866  11.859  1.00  0.43           C  
ATOM   1063  CG2 VAL A 138       6.036  21.308   9.399  1.00  0.45           C  
ATOM   1064  N   ILE A 139       8.141  17.779  11.944  1.00  0.43           N  
ATOM   1065  CA  ILE A 139       8.187  16.845  13.063  1.00  0.44           C  
ATOM   1066  C   ILE A 139       7.035  17.133  14.024  1.00  0.43           C  
ATOM   1067  CB  ILE A 139       9.538  16.922  13.808  1.00  0.43           C  
ATOM   1068  O   ILE A 139       6.900  18.253  14.522  1.00  0.42           O  
ATOM   1069  CG1 ILE A 139      10.692  16.581  12.858  1.00  0.39           C  
ATOM   1070  CG2 ILE A 139       9.538  15.992  15.025  1.00  0.40           C  
ATOM   1071  CD1 ILE A 139      12.072  16.709  13.489  1.00  0.41           C  
ATOM   1072  N   VAL A 140       6.122  16.258  14.145  1.00  0.52           N  
ATOM   1073  CA  VAL A 140       5.203  16.232  15.278  1.00  0.51           C  
ATOM   1074  C   VAL A 140       5.866  15.537  16.465  1.00  0.52           C  
ATOM   1075  CB  VAL A 140       3.878  15.524  14.918  1.00  0.51           C  
ATOM   1076  O   VAL A 140       6.169  14.343  16.404  1.00  0.50           O  
ATOM   1077  CG1 VAL A 140       2.872  15.647  16.062  1.00  0.47           C  
ATOM   1078  CG2 VAL A 140       3.298  16.101  13.628  1.00  0.48           C  
ATOM   1079  N   PRO A 141       6.433  16.365  17.538  1.00  0.51           N  
ATOM   1080  CA  PRO A 141       7.091  15.767  18.701  1.00  0.51           C  
ATOM   1081  C   PRO A 141       6.203  14.760  19.429  1.00  0.51           C  
ATOM   1082  CB  PRO A 141       7.395  16.973  19.594  1.00  0.50           C  
ATOM   1083  O   PRO A 141       4.975  14.872  19.387  1.00  0.50           O  
ATOM   1084  CG  PRO A 141       6.880  18.151  18.831  1.00  0.49           C  
ATOM   1085  CD  PRO A 141       6.177  17.654  17.601  1.00  0.51           C  
ATOM   1086  N   ARG A 142       6.810  13.644  20.125  1.00  0.42           N  
ATOM   1087  CA  ARG A 142       6.168  12.747  21.081  1.00  0.43           C  
ATOM   1088  C   ARG A 142       5.272  13.522  22.041  1.00  0.42           C  
ATOM   1089  CB  ARG A 142       7.217  11.957  21.865  1.00  0.42           C  
ATOM   1090  O   ARG A 142       5.672  14.562  22.569  1.00  0.41           O  
ATOM   1091  CG  ARG A 142       6.630  10.900  22.788  1.00  0.43           C  
ATOM   1092  CD  ARG A 142       7.716  10.125  23.520  1.00  0.47           C  
ATOM   1093  NE  ARG A 142       7.156   9.046  24.329  1.00  0.45           N  
ATOM   1094  NH1 ARG A 142       9.169   8.436  25.283  1.00  0.34           N  
ATOM   1095  NH2 ARG A 142       7.248   7.317  25.837  1.00  0.29           N  
ATOM   1096  CZ  ARG A 142       7.859   8.269  25.148  1.00  0.41           C  
ATOM   1097  N   GLY A 143       3.966  13.009  22.174  1.00  0.49           N  
ATOM   1098  CA  GLY A 143       2.998  13.605  23.081  1.00  0.49           C  
ATOM   1099  C   GLY A 143       2.278  14.799  22.484  1.00  0.49           C  
ATOM   1100  O   GLY A 143       1.421  15.403  23.134  1.00  0.48           O  
ATOM   1101  N   THR A 144       2.545  15.283  21.300  1.00  0.62           N  
ATOM   1102  CA  THR A 144       1.789  16.340  20.637  1.00  0.61           C  
ATOM   1103  C   THR A 144       0.548  15.771  19.955  1.00  0.62           C  
ATOM   1104  CB  THR A 144       2.655  17.079  19.600  1.00  0.60           C  
ATOM   1105  O   THR A 144       0.647  14.844  19.148  1.00  0.60           O  
ATOM   1106  CG2 THR A 144       1.872  18.205  18.932  1.00  0.58           C  
ATOM   1107  OG1 THR A 144       3.803  17.634  20.253  1.00  0.62           O  
ATOM   1108  N   SER A 145      -0.713  16.134  20.487  1.00  0.61           N  
ATOM   1109  CA  SER A 145      -1.997  15.953  19.819  1.00  0.63           C  
ATOM   1110  C   SER A 145      -2.352  17.166  18.965  1.00  0.62           C  
ATOM   1111  CB  SER A 145      -3.104  15.700  20.843  1.00  0.61           C  
ATOM   1112  O   SER A 145      -2.271  18.305  19.431  1.00  0.62           O  
ATOM   1113  OG  SER A 145      -2.825  14.540  21.609  1.00  0.59           O  
ATOM   1114  N   ILE A 146      -2.410  17.041  17.665  1.00  0.68           N  
ATOM   1115  CA  ILE A 146      -2.936  18.082  16.789  1.00  0.68           C  
ATOM   1116  C   ILE A 146      -4.424  17.848  16.544  1.00  0.67           C  
ATOM   1117  CB  ILE A 146      -2.172  18.129  15.447  1.00  0.66           C  
ATOM   1118  O   ILE A 146      -4.818  16.800  16.027  1.00  0.65           O  
ATOM   1119  CG1 ILE A 146      -0.667  18.281  15.693  1.00  0.65           C  
ATOM   1120  CG2 ILE A 146      -2.700  19.265  14.565  1.00  0.66           C  
ATOM   1121  CD1 ILE A 146       0.172  18.275  14.423  1.00  0.64           C  
ATOM   1122  N   VAL A 147      -5.336  18.763  17.050  1.00  0.68           N  
ATOM   1123  CA  VAL A 147      -6.791  18.657  17.017  1.00  0.69           C  
ATOM   1124  C   VAL A 147      -7.377  19.821  16.221  1.00  0.67           C  
ATOM   1125  CB  VAL A 147      -7.391  18.630  18.441  1.00  0.67           C  
ATOM   1126  O   VAL A 147      -7.169  20.986  16.569  1.00  0.66           O  
ATOM   1127  CG1 VAL A 147      -8.901  18.409  18.387  1.00  0.63           C  
ATOM   1128  CG2 VAL A 147      -6.719  17.547  19.282  1.00  0.63           C  
ATOM   1129  N   GLY A 148      -7.947  19.526  14.965  1.00  0.68           N  
ATOM   1130  CA  GLY A 148      -8.745  20.533  14.282  1.00  0.69           C  
ATOM   1131  C   GLY A 148     -10.106  20.746  14.917  1.00  0.67           C  
ATOM   1132  O   GLY A 148     -10.693  19.813  15.469  1.00  0.66           O  
ATOM   1133  N   LEU A 149     -10.567  21.992  14.948  1.00  0.59           N  
ATOM   1134  CA  LEU A 149     -11.867  22.301  15.534  1.00  0.59           C  
ATOM   1135  C   LEU A 149     -12.995  21.942  14.574  1.00  0.57           C  
ATOM   1136  CB  LEU A 149     -11.949  23.784  15.905  1.00  0.58           C  
ATOM   1137  O   LEU A 149     -14.121  21.680  15.003  1.00  0.57           O  
ATOM   1138  CG  LEU A 149     -11.055  24.245  17.058  1.00  0.56           C  
ATOM   1139  CD1 LEU A 149     -11.293  25.722  17.355  1.00  0.53           C  
ATOM   1140  CD2 LEU A 149     -11.305  23.397  18.301  1.00  0.54           C  
ATOM   1141  N   ASP A 150     -12.812  21.978  13.271  1.00  0.52           N  
ATOM   1142  CA  ASP A 150     -13.745  21.682  12.189  1.00  0.53           C  
ATOM   1143  C   ASP A 150     -13.055  20.916  11.063  1.00  0.51           C  
ATOM   1144  CB  ASP A 150     -14.363  22.973  11.646  1.00  0.50           C  
ATOM   1145  O   ASP A 150     -12.238  21.479  10.331  1.00  0.50           O  
ATOM   1146  CG  ASP A 150     -15.497  22.721  10.667  1.00  0.48           C  
ATOM   1147  OD1 ASP A 150     -15.416  21.758   9.874  1.00  0.51           O  
ATOM   1148  OD2 ASP A 150     -16.479  23.494  10.688  1.00  0.59           O  
ATOM   1149  N   LEU A 151     -13.186  19.510  11.107  1.00  0.40           N  
ATOM   1150  CA  LEU A 151     -12.598  18.654  10.082  1.00  0.42           C  
ATOM   1151  C   LEU A 151     -12.755  19.276   8.699  1.00  0.40           C  
ATOM   1152  CB  LEU A 151     -13.244  17.266  10.106  1.00  0.39           C  
ATOM   1153  O   LEU A 151     -11.901  19.089   7.829  1.00  0.39           O  
ATOM   1154  CG  LEU A 151     -12.675  16.236   9.130  1.00  0.36           C  
ATOM   1155  CD1 LEU A 151     -11.342  15.700   9.643  1.00  0.34           C  
ATOM   1156  CD2 LEU A 151     -13.666  15.098   8.915  1.00  0.37           C  
ATOM   1157  N   ARG A 152     -13.938  20.007   8.428  1.00  0.40           N  
ATOM   1158  CA  ARG A 152     -14.235  20.499   7.087  1.00  0.41           C  
ATOM   1159  C   ARG A 152     -13.471  21.786   6.795  1.00  0.39           C  
ATOM   1160  CB  ARG A 152     -15.738  20.733   6.921  1.00  0.38           C  
ATOM   1161  O   ARG A 152     -13.105  22.050   5.648  1.00  0.37           O  
ATOM   1162  CG  ARG A 152     -16.568  19.460   6.960  1.00  0.35           C  
ATOM   1163  CD  ARG A 152     -18.052  19.748   6.785  1.00  0.39           C  
ATOM   1164  NE  ARG A 152     -18.874  18.609   7.186  1.00  0.37           N  
ATOM   1165  NH1 ARG A 152     -20.892  19.661   6.789  1.00  0.30           N  
ATOM   1166  NH2 ARG A 152     -20.851  17.505   7.565  1.00  0.27           N  
ATOM   1167  CZ  ARG A 152     -20.204  18.594   7.179  1.00  0.37           C  
ATOM   1168  N   LYS A 153     -13.167  22.436   7.773  1.00  0.48           N  
ATOM   1169  CA  LYS A 153     -12.718  23.823   7.708  1.00  0.48           C  
ATOM   1170  C   LYS A 153     -11.325  23.980   8.312  1.00  0.47           C  
ATOM   1171  CB  LYS A 153     -13.707  24.742   8.426  1.00  0.47           C  
ATOM   1172  O   LYS A 153     -10.655  24.989   8.087  1.00  0.46           O  
ATOM   1173  CG  LYS A 153     -15.079  24.808   7.771  1.00  0.45           C  
ATOM   1174  CD  LYS A 153     -15.998  25.784   8.494  1.00  0.47           C  
ATOM   1175  CE  LYS A 153     -17.408  25.756   7.919  1.00  0.45           C  
ATOM   1176  NZ  LYS A 153     -18.380  26.468   8.802  1.00  0.43           N  
ATOM   1177  N   THR A 154     -10.874  23.080   8.999  1.00  0.61           N  
ATOM   1178  CA  THR A 154      -9.478  23.048   9.420  1.00  0.61           C  
ATOM   1179  C   THR A 154      -8.652  22.168   8.487  1.00  0.60           C  
ATOM   1180  CB  THR A 154      -9.343  22.537  10.866  1.00  0.58           C  
ATOM   1181  O   THR A 154      -8.772  20.941   8.513  1.00  0.57           O  
ATOM   1182  CG2 THR A 154      -7.896  22.612  11.343  1.00  0.54           C  
ATOM   1183  OG1 THR A 154     -10.160  23.339  11.729  1.00  0.63           O  
ATOM   1184  N   LYS A 155      -8.083  22.940   7.536  1.00  0.57           N  
ATOM   1185  CA  LYS A 155      -7.230  22.388   6.487  1.00  0.58           C  
ATOM   1186  C   LYS A 155      -5.754  22.576   6.823  1.00  0.56           C  
ATOM   1187  CB  LYS A 155      -7.548  23.037   5.139  1.00  0.56           C  
ATOM   1188  O   LYS A 155      -5.308  23.696   7.081  1.00  0.56           O  
ATOM   1189  CG  LYS A 155      -8.987  22.844   4.683  1.00  0.54           C  
ATOM   1190  CD  LYS A 155      -9.237  23.499   3.331  1.00  0.55           C  
ATOM   1191  CE  LYS A 155     -10.693  23.364   2.904  1.00  0.53           C  
ATOM   1192  NZ  LYS A 155     -10.951  24.038   1.597  1.00  0.48           N  
ATOM   1193  N   VAL A 156      -4.911  21.527   7.065  1.00  0.61           N  
ATOM   1194  CA  VAL A 156      -3.455  21.567   7.142  1.00  0.60           C  
ATOM   1195  C   VAL A 156      -2.856  21.217   5.782  1.00  0.60           C  
ATOM   1196  CB  VAL A 156      -2.918  20.603   8.224  1.00  0.59           C  
ATOM   1197  O   VAL A 156      -3.174  20.175   5.205  1.00  0.58           O  
ATOM   1198  CG1 VAL A 156      -1.396  20.700   8.326  1.00  0.56           C  
ATOM   1199  CG2 VAL A 156      -3.567  20.903   9.574  1.00  0.57           C  
ATOM   1200  N   ARG A 157      -2.155  22.165   5.148  1.00  0.54           N  
ATOM   1201  CA  ARG A 157      -1.555  22.053   3.823  1.00  0.55           C  
ATOM   1202  C   ARG A 157      -0.049  22.286   3.881  1.00  0.53           C  
ATOM   1203  CB  ARG A 157      -2.201  23.046   2.854  1.00  0.53           C  
ATOM   1204  O   ARG A 157       0.430  23.083   4.691  1.00  0.52           O  
ATOM   1205  CG  ARG A 157      -3.656  22.738   2.535  1.00  0.53           C  
ATOM   1206  CD  ARG A 157      -4.181  23.608   1.402  1.00  0.54           C  
ATOM   1207  NE  ARG A 157      -5.518  23.197   0.982  1.00  0.52           N  
ATOM   1208  NH1 ARG A 157      -5.884  25.035  -0.368  1.00  0.42           N  
ATOM   1209  NH2 ARG A 157      -7.496  23.418  -0.164  1.00  0.37           N  
ATOM   1210  CZ  ARG A 157      -6.296  23.884   0.151  1.00  0.52           C  
ATOM   1211  N   PRO A 158       0.805  21.555   3.283  1.00  0.47           N  
ATOM   1212  CA  PRO A 158       2.155  22.095   3.100  1.00  0.48           C  
ATOM   1213  C   PRO A 158       2.152  23.504   2.513  1.00  0.47           C  
ATOM   1214  CB  PRO A 158       2.803  21.101   2.133  1.00  0.47           C  
ATOM   1215  O   PRO A 158       1.342  23.809   1.633  1.00  0.47           O  
ATOM   1216  CG  PRO A 158       1.657  20.455   1.424  1.00  0.46           C  
ATOM   1217  CD  PRO A 158       0.428  20.598   2.275  1.00  0.48           C  
ATOM   1218  N   LYS A 159       2.773  24.495   3.278  1.00  0.48           N  
ATOM   1219  CA  LYS A 159       3.012  25.831   2.737  1.00  0.46           C  
ATOM   1220  C   LYS A 159       3.677  25.758   1.366  1.00  0.48           C  
ATOM   1221  CB  LYS A 159       3.876  26.652   3.696  1.00  0.46           C  
ATOM   1222  O   LYS A 159       3.401  26.581   0.492  1.00  0.45           O  
ATOM   1223  CG  LYS A 159       3.989  28.122   3.322  1.00  0.43           C  
ATOM   1224  CD  LYS A 159       4.787  28.903   4.358  1.00  0.44           C  
ATOM   1225  CE  LYS A 159       4.913  30.372   3.978  1.00  0.41           C  
ATOM   1226  NZ  LYS A 159       5.666  31.148   5.009  1.00  0.40           N  
ATOM   1227  N   TYR A 160       4.699  24.770   1.150  1.00  0.29           N  
ATOM   1228  CA  TYR A 160       5.399  24.526  -0.106  1.00  0.32           C  
ATOM   1229  C   TYR A 160       5.083  23.136  -0.646  1.00  0.29           C  
ATOM   1230  CB  TYR A 160       6.911  24.681   0.082  1.00  0.28           C  
ATOM   1231  O   TYR A 160       5.273  22.136   0.049  1.00  0.27           O  
ATOM   1232  CG  TYR A 160       7.447  26.012  -0.386  1.00  0.27           C  
ATOM   1233  CD1 TYR A 160       7.882  26.188  -1.698  1.00  0.26           C  
ATOM   1234  CD2 TYR A 160       7.522  27.096   0.482  1.00  0.26           C  
ATOM   1235  CE1 TYR A 160       8.379  27.412  -2.133  1.00  0.19           C  
ATOM   1236  CE2 TYR A 160       8.017  28.325   0.058  1.00  0.21           C  
ATOM   1237  OH  TYR A 160       8.933  29.687  -1.675  1.00  0.10           O  
ATOM   1238  CZ  TYR A 160       8.442  28.473  -1.249  1.00  0.25           C  
ATOM   1239  N   VAL A 161       4.330  22.946  -1.656  1.00  0.28           N  
ATOM   1240  CA  VAL A 161       4.378  21.956  -2.727  1.00  0.27           C  
ATOM   1241  C   VAL A 161       5.652  22.145  -3.549  1.00  0.28           C  
ATOM   1242  CB  VAL A 161       3.136  22.049  -3.641  1.00  0.26           C  
ATOM   1243  O   VAL A 161       5.868  23.209  -4.134  1.00  0.27           O  
ATOM   1244  CG1 VAL A 161       3.116  20.895  -4.643  1.00  0.25           C  
ATOM   1245  CG2 VAL A 161       1.858  22.056  -2.804  1.00  0.25           C  
ATOM   1246  N   PRO A 162       6.813  21.407  -2.951  1.00  0.27           N  
ATOM   1247  CA  PRO A 162       7.984  21.604  -3.808  1.00  0.28           C  
ATOM   1248  C   PRO A 162       7.613  21.836  -5.271  1.00  0.27           C  
ATOM   1249  CB  PRO A 162       8.765  20.298  -3.643  1.00  0.25           C  
ATOM   1250  O   PRO A 162       6.717  21.170  -5.797  1.00  0.26           O  
ATOM   1251  CG  PRO A 162       7.920  19.459  -2.740  1.00  0.25           C  
ATOM   1252  CD  PRO A 162       6.658  20.212  -2.433  1.00  0.28           C  
ATOM   1253  N   ASN A 163       7.872  23.039  -5.779  1.00  0.25           N  
ATOM   1254  CA  ASN A 163       8.103  23.194  -7.211  1.00  0.25           C  
ATOM   1255  C   ASN A 163       8.649  21.912  -7.833  1.00  0.25           C  
ATOM   1256  CB  ASN A 163       9.055  24.361  -7.479  1.00  0.24           C  
ATOM   1257  O   ASN A 163       9.674  21.390  -7.390  1.00  0.24           O  
ATOM   1258  CG  ASN A 163       8.941  24.895  -8.893  1.00  0.23           C  
ATOM   1259  ND2 ASN A 163       9.523  26.064  -9.134  1.00  0.16           N  
ATOM   1260  OD1 ASN A 163       8.334  24.263  -9.762  1.00  0.21           O  
ATOM   1261  N   PRO A 164       7.778  20.956  -8.330  1.00  0.25           N  
ATOM   1262  CA  PRO A 164       8.336  19.808  -9.048  1.00  0.25           C  
ATOM   1263  C   PRO A 164       9.654  20.133  -9.747  1.00  0.25           C  
ATOM   1264  CB  PRO A 164       7.247  19.466 -10.068  1.00  0.23           C  
ATOM   1265  O   PRO A 164      10.343  19.229 -10.226  1.00  0.24           O  
ATOM   1266  CG  PRO A 164       6.360  20.669 -10.097  1.00  0.23           C  
ATOM   1267  CD  PRO A 164       6.630  21.490  -8.869  1.00  0.25           C  
ATOM   1268  N   THR A 165      10.097  21.478  -9.824  1.00  0.20           N  
ATOM   1269  CA  THR A 165      11.379  21.912 -10.369  1.00  0.21           C  
ATOM   1270  C   THR A 165      12.344  22.287  -9.248  1.00  0.20           C  
ATOM   1271  CB  THR A 165      11.204  23.109 -11.321  1.00  0.18           C  
ATOM   1272  O   THR A 165      13.490  22.660  -9.507  1.00  0.19           O  
ATOM   1273  CG2 THR A 165      10.577  22.674 -12.642  1.00  0.09           C  
ATOM   1274  OG1 THR A 165      10.358  24.085 -10.702  1.00  0.12           O  
ATOM   1275  N   ASP A 166      11.965  22.010  -7.870  1.00  0.22           N  
ATOM   1276  CA  ASP A 166      12.941  22.191  -6.799  1.00  0.23           C  
ATOM   1277  C   ASP A 166      13.466  20.846  -6.302  1.00  0.21           C  
ATOM   1278  CB  ASP A 166      12.326  22.977  -5.639  1.00  0.20           C  
ATOM   1279  O   ASP A 166      12.706  20.035  -5.770  1.00  0.21           O  
ATOM   1280  CG  ASP A 166      13.225  24.092  -5.136  1.00  0.18           C  
ATOM   1281  OD1 ASP A 166      14.441  24.072  -5.425  1.00  0.11           O  
ATOM   1282  OD2 ASP A 166      12.713  24.997  -4.442  1.00  0.11           O  
ATOM   1283  N   ASP A 167      14.269  20.173  -7.162  1.00  0.23           N  
ATOM   1284  CA  ASP A 167      15.029  18.931  -7.063  1.00  0.24           C  
ATOM   1285  C   ASP A 167      15.396  18.626  -5.612  1.00  0.22           C  
ATOM   1286  CB  ASP A 167      16.295  19.007  -7.920  1.00  0.21           C  
ATOM   1287  O   ASP A 167      15.730  17.488  -5.277  1.00  0.22           O  
ATOM   1288  CG  ASP A 167      16.018  18.826  -9.402  1.00  0.20           C  
ATOM   1289  OD1 ASP A 167      14.981  18.228  -9.761  1.00  0.12           O  
ATOM   1290  OD2 ASP A 167      16.847  19.284 -10.219  1.00  0.13           O  
ATOM   1291  N   ASN A 168      15.237  19.614  -4.656  1.00  0.21           N  
ATOM   1292  CA  ASN A 168      15.802  19.622  -3.311  1.00  0.22           C  
ATOM   1293  C   ASN A 168      14.712  19.542  -2.245  1.00  0.21           C  
ATOM   1294  CB  ASN A 168      16.664  20.868  -3.097  1.00  0.19           C  
ATOM   1295  O   ASN A 168      15.000  19.621  -1.050  1.00  0.20           O  
ATOM   1296  CG  ASN A 168      17.967  20.816  -3.870  1.00  0.16           C  
ATOM   1297  ND2 ASN A 168      18.365  21.948  -4.438  1.00  0.11           N  
ATOM   1298  OD1 ASN A 168      18.610  19.767  -3.956  1.00  0.10           O  
ATOM   1299  N   VAL A 169      13.404  19.154  -2.660  1.00  0.23           N  
ATOM   1300  CA  VAL A 169      12.351  18.863  -1.693  1.00  0.23           C  
ATOM   1301  C   VAL A 169      11.844  17.436  -1.893  1.00  0.23           C  
ATOM   1302  CB  VAL A 169      11.180  19.865  -1.810  1.00  0.22           C  
ATOM   1303  O   VAL A 169      11.126  17.155  -2.855  1.00  0.22           O  
ATOM   1304  CG1 VAL A 169      10.191  19.677  -0.662  1.00  0.13           C  
ATOM   1305  CG2 VAL A 169      11.707  21.299  -1.836  1.00  0.17           C  
ATOM   1306  N   LYS A 170      12.864  16.473  -1.613  1.00  0.25           N  
ATOM   1307  CA  LYS A 170      12.963  15.017  -1.606  1.00  0.24           C  
ATOM   1308  C   LYS A 170      12.031  14.407  -0.564  1.00  0.25           C  
ATOM   1309  CB  LYS A 170      14.404  14.577  -1.342  1.00  0.24           C  
ATOM   1310  O   LYS A 170      12.351  14.387   0.627  1.00  0.24           O  
ATOM   1311  CG  LYS A 170      15.379  14.956  -2.447  1.00  0.23           C  
ATOM   1312  CD  LYS A 170      16.779  14.428  -2.162  1.00  0.24           C  
ATOM   1313  CE  LYS A 170      17.781  14.905  -3.205  1.00  0.18           C  
ATOM   1314  NZ  LYS A 170      19.164  14.430  -2.902  1.00  0.17           N  
ATOM   1315  N   SER A 171      10.676  14.889  -0.222  1.00  0.28           N  
ATOM   1316  CA  SER A 171       9.591  14.291   0.549  1.00  0.30           C  
ATOM   1317  C   SER A 171       8.666  15.360   1.122  1.00  0.28           C  
ATOM   1318  CB  SER A 171      10.149  13.428   1.680  1.00  0.27           C  
ATOM   1319  O   SER A 171       9.127  16.322   1.738  1.00  0.27           O  
ATOM   1320  OG  SER A 171       9.157  13.184   2.663  1.00  0.23           O  
ATOM   1321  N   THR A 172       7.475  15.640   0.524  1.00  0.29           N  
ATOM   1322  CA  THR A 172       6.361  16.426   1.044  1.00  0.31           C  
ATOM   1323  C   THR A 172       5.709  15.720   2.230  1.00  0.29           C  
ATOM   1324  CB  THR A 172       5.305  16.687  -0.045  1.00  0.27           C  
ATOM   1325  O   THR A 172       4.566  15.266   2.137  1.00  0.28           O  
ATOM   1326  CG2 THR A 172       5.813  17.693  -1.073  1.00  0.25           C  
ATOM   1327  OG1 THR A 172       4.997  15.456  -0.710  1.00  0.26           O  
ATOM   1328  N   ALA A 173       6.368  14.860   3.153  1.00  0.34           N  
ATOM   1329  CA  ALA A 173       5.578  14.539   4.339  1.00  0.35           C  
ATOM   1330  C   ALA A 173       5.188  15.805   5.097  1.00  0.35           C  
ATOM   1331  CB  ALA A 173       6.351  13.592   5.253  1.00  0.34           C  
ATOM   1332  O   ALA A 173       6.024  16.683   5.323  1.00  0.34           O  
ATOM   1333  N   ILE A 174       3.879  16.202   5.165  1.00  0.43           N  
ATOM   1334  CA  ILE A 174       3.421  17.341   5.952  1.00  0.44           C  
ATOM   1335  C   ILE A 174       3.873  17.182   7.402  1.00  0.44           C  
ATOM   1336  CB  ILE A 174       1.885  17.495   5.883  1.00  0.42           C  
ATOM   1337  O   ILE A 174       4.509  18.078   7.962  1.00  0.42           O  
ATOM   1338  CG1 ILE A 174       1.439  17.756   4.440  1.00  0.38           C  
ATOM   1339  CG2 ILE A 174       1.411  18.615   6.814  1.00  0.39           C  
ATOM   1340  CD1 ILE A 174      -0.072  17.821   4.261  1.00  0.38           C  
ATOM   1341  N   PHE A 175       3.705  16.180   8.160  1.00  0.45           N  
ATOM   1342  CA  PHE A 175       4.164  15.757   9.478  1.00  0.44           C  
ATOM   1343  C   PHE A 175       5.159  14.609   9.361  1.00  0.45           C  
ATOM   1344  CB  PHE A 175       2.978  15.337  10.352  1.00  0.44           C  
ATOM   1345  O   PHE A 175       4.934  13.659   8.609  1.00  0.43           O  
ATOM   1346  CG  PHE A 175       1.983  16.439  10.596  1.00  0.41           C  
ATOM   1347  CD1 PHE A 175       2.333  17.558  11.342  1.00  0.39           C  
ATOM   1348  CD2 PHE A 175       0.697  16.356  10.079  1.00  0.40           C  
ATOM   1349  CE1 PHE A 175       1.414  18.580  11.569  1.00  0.44           C  
ATOM   1350  CE2 PHE A 175      -0.227  17.373  10.302  1.00  0.44           C  
ATOM   1351  CZ  PHE A 175       0.133  18.484  11.048  1.00  0.40           C  
ATOM   1352  N   ARG A 176       6.240  14.678   9.955  1.00  0.37           N  
ATOM   1353  CA  ARG A 176       7.138  13.651  10.473  1.00  0.39           C  
ATOM   1354  C   ARG A 176       6.884  13.400  11.956  1.00  0.37           C  
ATOM   1355  CB  ARG A 176       8.598  14.051  10.252  1.00  0.38           C  
ATOM   1356  O   ARG A 176       7.256  14.216  12.802  1.00  0.36           O  
ATOM   1357  CG  ARG A 176       9.585  12.910  10.442  1.00  0.37           C  
ATOM   1358  CD  ARG A 176      11.007  13.331  10.096  1.00  0.41           C  
ATOM   1359  NE  ARG A 176      11.956  12.240  10.301  1.00  0.42           N  
ATOM   1360  NH1 ARG A 176      13.805  13.446   9.618  1.00  0.34           N  
ATOM   1361  NH2 ARG A 176      14.036  11.266  10.289  1.00  0.30           N  
ATOM   1362  CZ  ARG A 176      13.263  12.320  10.069  1.00  0.39           C  
ATOM   1363  N   VAL A 177       5.955  12.431  12.496  1.00  0.36           N  
ATOM   1364  CA  VAL A 177       5.617  12.051  13.864  1.00  0.36           C  
ATOM   1365  C   VAL A 177       6.773  11.269  14.484  1.00  0.36           C  
ATOM   1366  CB  VAL A 177       4.319  11.216  13.918  1.00  0.35           C  
ATOM   1367  O   VAL A 177       7.207  10.253  13.935  1.00  0.35           O  
ATOM   1368  CG1 VAL A 177       3.931  10.912  15.364  1.00  0.34           C  
ATOM   1369  CG2 VAL A 177       3.185  11.946  13.199  1.00  0.33           C  
ATOM   1370  N   THR A 178       7.586  11.813  15.407  1.00  0.32           N  
ATOM   1371  CA  THR A 178       8.775  11.272  16.056  1.00  0.34           C  
ATOM   1372  C   THR A 178       8.399  10.510  17.324  1.00  0.32           C  
ATOM   1373  CB  THR A 178       9.779  12.386  16.402  1.00  0.31           C  
ATOM   1374  O   THR A 178       9.268   9.962  18.005  1.00  0.31           O  
ATOM   1375  CG2 THR A 178      10.301  13.067  15.141  1.00  0.29           C  
ATOM   1376  OG1 THR A 178       9.133  13.364  17.227  1.00  0.29           O  
ATOM   1377  N   GLY A 179       7.069  10.273  17.718  1.00  0.29           N  
ATOM   1378  CA  GLY A 179       6.535   9.631  18.908  1.00  0.30           C  
ATOM   1379  C   GLY A 179       5.018   9.607  18.944  1.00  0.29           C  
ATOM   1380  O   GLY A 179       4.363   9.956  17.959  1.00  0.28           O  
ATOM   1381  N   ALA A 180       4.380   8.829  19.941  1.00  0.31           N  
ATOM   1382  CA  ALA A 180       2.929   8.859  20.112  1.00  0.33           C  
ATOM   1383  C   ALA A 180       2.389  10.278  19.966  1.00  0.31           C  
ATOM   1384  CB  ALA A 180       2.542   8.282  21.471  1.00  0.31           C  
ATOM   1385  O   ALA A 180       2.733  11.164  20.752  1.00  0.31           O  
ATOM   1386  N   CYS A 181       1.854  10.638  18.848  1.00  0.28           N  
ATOM   1387  CA  CYS A 181       1.085  11.835  18.525  1.00  0.34           C  
ATOM   1388  C   CYS A 181      -0.336  11.474  18.109  1.00  0.29           C  
ATOM   1389  CB  CYS A 181       1.767  12.625  17.409  1.00  0.29           C  
ATOM   1390  O   CYS A 181      -0.584  10.370  17.621  1.00  0.28           O  
ATOM   1391  SG  CYS A 181       3.514  12.964  17.719  1.00  0.25           S  
ATOM   1392  N   TYR A 182      -1.328  12.314  18.598  1.00  0.38           N  
ATOM   1393  CA  TYR A 182      -2.740  12.256  18.238  1.00  0.41           C  
ATOM   1394  C   TYR A 182      -3.077  13.305  17.185  1.00  0.39           C  
ATOM   1395  CB  TYR A 182      -3.620  12.458  19.476  1.00  0.39           C  
ATOM   1396  O   TYR A 182      -2.814  14.494  17.378  1.00  0.38           O  
ATOM   1397  CG  TYR A 182      -3.402  11.421  20.550  1.00  0.39           C  
ATOM   1398  CD1 TYR A 182      -4.130  10.233  20.556  1.00  0.38           C  
ATOM   1399  CD2 TYR A 182      -2.470  11.626  21.562  1.00  0.39           C  
ATOM   1400  CE1 TYR A 182      -3.935   9.275  21.546  1.00  0.37           C  
ATOM   1401  CE2 TYR A 182      -2.267  10.675  22.556  1.00  0.38           C  
ATOM   1402  OH  TYR A 182      -2.805   8.560  23.522  1.00  0.28           O  
ATOM   1403  CZ  TYR A 182      -3.002   9.504  22.540  1.00  0.38           C  
ATOM   1404  N   PHE A 183      -3.360  12.995  15.854  1.00  0.41           N  
ATOM   1405  CA  PHE A 183      -4.020  13.848  14.872  1.00  0.41           C  
ATOM   1406  C   PHE A 183      -5.533  13.679  14.938  1.00  0.41           C  
ATOM   1407  CB  PHE A 183      -3.516  13.534  13.460  1.00  0.40           C  
ATOM   1408  O   PHE A 183      -6.046  12.570  14.775  1.00  0.40           O  
ATOM   1409  CG  PHE A 183      -2.037  13.744  13.282  1.00  0.38           C  
ATOM   1410  CD1 PHE A 183      -1.532  15.002  12.976  1.00  0.36           C  
ATOM   1411  CD2 PHE A 183      -1.151  12.683  13.421  1.00  0.39           C  
ATOM   1412  CE1 PHE A 183      -0.163  15.199  12.810  1.00  0.40           C  
ATOM   1413  CE2 PHE A 183       0.218  12.873  13.257  1.00  0.40           C  
ATOM   1414  CZ  PHE A 183       0.710  14.132  12.951  1.00  0.42           C  
ATOM   1415  N   TRP A 184      -6.296  14.590  15.222  1.00  0.13           N  
ATOM   1416  CA  TRP A 184      -7.738  14.619  15.442  1.00  0.35           C  
ATOM   1417  C   TRP A 184      -8.382  15.772  14.679  1.00  0.18           C  
ATOM   1418  CB  TRP A 184      -8.052  14.740  16.935  1.00  0.22           C  
ATOM   1419  O   TRP A 184      -7.946  16.920  14.792  1.00  0.18           O  
ATOM   1420  CG  TRP A 184      -9.471  14.409  17.288  1.00  0.29           C  
ATOM   1421  CD1 TRP A 184     -10.448  13.963  16.442  1.00  0.33           C  
ATOM   1422  CD2 TRP A 184     -10.074  14.503  18.582  1.00  0.25           C  
ATOM   1423  CE2 TRP A 184     -11.420  14.097  18.447  1.00  0.11           C  
ATOM   1424  CE3 TRP A 184      -9.605  14.891  19.845  1.00  0.20           C  
ATOM   1425  NE1 TRP A 184     -11.623  13.773  17.133  1.00  0.20           N  
ATOM   1426  CH2 TRP A 184     -11.820  14.453  20.753  1.00  0.19           C  
ATOM   1427  CZ2 TRP A 184     -12.303  14.069  19.529  1.00  0.18           C  
ATOM   1428  CZ3 TRP A 184     -10.486  14.861  20.920  1.00  0.18           C  
ATOM   1429  N   GLN A 185      -9.510  15.634  13.873  1.00  0.33           N  
ATOM   1430  CA  GLN A 185     -10.519  16.559  13.366  1.00  0.36           C  
ATOM   1431  C   GLN A 185      -9.878  17.678  12.549  1.00  0.33           C  
ATOM   1432  CB  GLN A 185     -11.334  17.149  14.518  1.00  0.33           C  
ATOM   1433  O   GLN A 185     -10.247  18.846  12.691  1.00  0.32           O  
ATOM   1434  CG  GLN A 185     -12.385  16.201  15.077  1.00  0.33           C  
ATOM   1435  CD  GLN A 185     -13.322  16.877  16.060  1.00  0.39           C  
ATOM   1436  NE2 GLN A 185     -14.343  16.150  16.502  1.00  0.37           N  
ATOM   1437  OE1 GLN A 185     -13.130  18.043  16.419  1.00  0.46           O  
ATOM   1438  N   PHE A 186      -9.061  17.440  11.555  1.00  0.44           N  
ATOM   1439  CA  PHE A 186      -8.565  18.323  10.506  1.00  0.43           C  
ATOM   1440  C   PHE A 186      -8.233  17.534   9.246  1.00  0.44           C  
ATOM   1441  CB  PHE A 186      -7.328  19.089  10.987  1.00  0.41           C  
ATOM   1442  O   PHE A 186      -8.011  16.323   9.306  1.00  0.42           O  
ATOM   1443  CG  PHE A 186      -6.158  18.204  11.320  1.00  0.38           C  
ATOM   1444  CD1 PHE A 186      -5.995  17.696  12.603  1.00  0.34           C  
ATOM   1445  CD2 PHE A 186      -5.220  17.879  10.348  1.00  0.37           C  
ATOM   1446  CE1 PHE A 186      -4.912  16.877  12.914  1.00  0.39           C  
ATOM   1447  CE2 PHE A 186      -4.135  17.061  10.651  1.00  0.42           C  
ATOM   1448  CZ  PHE A 186      -3.983  16.562  11.935  1.00  0.35           C  
ATOM   1449  N   SER A 187      -8.464  18.160   8.041  1.00  0.38           N  
ATOM   1450  CA  SER A 187      -8.108  17.637   6.726  1.00  0.40           C  
ATOM   1451  C   SER A 187      -6.670  17.990   6.361  1.00  0.38           C  
ATOM   1452  CB  SER A 187      -9.061  18.176   5.658  1.00  0.39           C  
ATOM   1453  O   SER A 187      -6.238  19.129   6.552  1.00  0.38           O  
ATOM   1454  OG  SER A 187     -10.259  18.651   6.247  1.00  0.35           O  
ATOM   1455  N   ILE A 188      -5.574  17.051   6.301  1.00  0.38           N  
ATOM   1456  CA  ILE A 188      -4.267  17.221   5.677  1.00  0.37           C  
ATOM   1457  C   ILE A 188      -4.406  17.138   4.158  1.00  0.37           C  
ATOM   1458  CB  ILE A 188      -3.258  16.165   6.181  1.00  0.36           C  
ATOM   1459  O   ILE A 188      -4.893  16.137   3.627  1.00  0.36           O  
ATOM   1460  CG1 ILE A 188      -3.149  16.218   7.709  1.00  0.34           C  
ATOM   1461  CG2 ILE A 188      -1.889  16.369   5.526  1.00  0.34           C  
ATOM   1462  CD1 ILE A 188      -2.251  15.142   8.303  1.00  0.32           C  
ATOM   1463  N   PHE A 189      -4.334  18.160   3.451  1.00  0.30           N  
ATOM   1464  CA  PHE A 189      -4.331  18.338   2.004  1.00  0.31           C  
ATOM   1465  C   PHE A 189      -2.906  18.355   1.464  1.00  0.30           C  
ATOM   1466  CB  PHE A 189      -5.054  19.633   1.619  1.00  0.29           C  
ATOM   1467  O   PHE A 189      -2.062  19.114   1.947  1.00  0.29           O  
ATOM   1468  CG  PHE A 189      -6.521  19.631   1.954  1.00  0.28           C  
ATOM   1469  CD1 PHE A 189      -7.458  19.189   1.029  1.00  0.26           C  
ATOM   1470  CD2 PHE A 189      -6.963  20.072   3.195  1.00  0.29           C  
ATOM   1471  CE1 PHE A 189      -8.817  19.186   1.336  1.00  0.28           C  
ATOM   1472  CE2 PHE A 189      -8.319  20.072   3.509  1.00  0.31           C  
ATOM   1473  CZ  PHE A 189      -9.244  19.630   2.578  1.00  0.27           C  
ATOM   1474  N   ASP A 190      -2.284  17.075   0.849  1.00  0.24           N  
ATOM   1475  CA  ASP A 190      -1.050  17.033   0.070  1.00  0.26           C  
ATOM   1476  C   ASP A 190      -1.199  17.809  -1.236  1.00  0.24           C  
ATOM   1477  CB  ASP A 190      -0.648  15.586  -0.221  1.00  0.23           C  
ATOM   1478  O   ASP A 190      -2.032  17.466  -2.078  1.00  0.24           O  
ATOM   1479  CG  ASP A 190       0.836  15.427  -0.499  1.00  0.23           C  
ATOM   1480  OD1 ASP A 190       1.544  16.448  -0.633  1.00  0.19           O  
ATOM   1481  OD2 ASP A 190       1.301  14.270  -0.588  1.00  0.14           O  
ATOM   1482  N   GLY A 191      -0.959  19.073  -1.164  1.00  0.26           N  
ATOM   1483  CA  GLY A 191      -0.717  19.961  -2.290  1.00  0.26           C  
ATOM   1484  C   GLY A 191      -1.991  20.415  -2.977  1.00  0.26           C  
ATOM   1485  O   GLY A 191      -3.035  19.771  -2.849  1.00  0.25           O  
ATOM   1486  N   ASP A 192      -2.034  21.575  -3.242  1.00  0.23           N  
ATOM   1487  CA  ASP A 192      -2.998  22.500  -3.832  1.00  0.24           C  
ATOM   1488  C   ASP A 192      -4.282  21.776  -4.228  1.00  0.23           C  
ATOM   1489  CB  ASP A 192      -2.392  23.201  -5.050  1.00  0.22           C  
ATOM   1490  O   ASP A 192      -4.247  20.816  -5.002  1.00  0.22           O  
ATOM   1491  CG  ASP A 192      -2.694  24.689  -5.088  1.00  0.22           C  
ATOM   1492  OD1 ASP A 192      -3.562  25.155  -4.319  1.00  0.13           O  
ATOM   1493  OD2 ASP A 192      -2.061  25.400  -5.898  1.00  0.13           O  
ATOM   1494  N   GLU A 193      -5.218  21.611  -3.327  1.00  0.22           N  
ATOM   1495  CA  GLU A 193      -6.647  21.388  -3.522  1.00  0.21           C  
ATOM   1496  C   GLU A 193      -7.114  21.940  -4.866  1.00  0.22           C  
ATOM   1497  CB  GLU A 193      -7.451  22.024  -2.385  1.00  0.21           C  
ATOM   1498  O   GLU A 193      -8.285  21.805  -5.225  1.00  0.21           O  
ATOM   1499  CG  GLU A 193      -7.348  21.275  -1.064  1.00  0.21           C  
ATOM   1500  CD  GLU A 193      -8.260  21.834   0.016  1.00  0.23           C  
ATOM   1501  OE1 GLU A 193      -8.918  22.872  -0.223  1.00  0.29           O  
ATOM   1502  OE2 GLU A 193      -8.317  21.228   1.109  1.00  0.20           O  
ATOM   1503  N   SER A 194      -6.142  22.213  -5.794  1.00  0.18           N  
ATOM   1504  CA  SER A 194      -6.482  22.962  -7.000  1.00  0.19           C  
ATOM   1505  C   SER A 194      -5.487  22.685  -8.122  1.00  0.19           C  
ATOM   1506  CB  SER A 194      -6.525  24.462  -6.704  1.00  0.17           C  
ATOM   1507  O   SER A 194      -4.435  23.323  -8.197  1.00  0.18           O  
ATOM   1508  OG  SER A 194      -5.216  24.982  -6.546  1.00  0.10           O  
ATOM   1509  N   THR A 195      -5.109  21.452  -8.441  1.00  0.21           N  
ATOM   1510  CA  THR A 195      -4.837  21.089  -9.827  1.00  0.21           C  
ATOM   1511  C   THR A 195      -5.622  19.842 -10.224  1.00  0.21           C  
ATOM   1512  CB  THR A 195      -3.333  20.847 -10.056  1.00  0.19           C  
ATOM   1513  O   THR A 195      -5.325  18.740  -9.756  1.00  0.20           O  
ATOM   1514  CG2 THR A 195      -2.579  22.165 -10.196  1.00  0.14           C  
ATOM   1515  OG1 THR A 195      -2.798  20.119  -8.944  1.00  0.15           O  
ATOM   1516  N   THR A 196      -6.824  19.669 -10.310  1.00  0.19           N  
ATOM   1517  CA  THR A 196      -7.756  19.060 -11.253  1.00  0.18           C  
ATOM   1518  C   THR A 196      -7.140  18.982 -12.647  1.00  0.19           C  
ATOM   1519  CB  THR A 196      -9.079  19.844 -11.316  1.00  0.18           C  
ATOM   1520  O   THR A 196      -6.763  20.005 -13.222  1.00  0.19           O  
ATOM   1521  CG2 THR A 196     -10.271  18.934 -11.037  1.00  0.12           C  
ATOM   1522  OG1 THR A 196      -9.054  20.892 -10.339  1.00  0.14           O  
ATOM   1523  N   VAL A 197      -6.640  17.756 -13.208  1.00  0.20           N  
ATOM   1524  CA  VAL A 197      -6.789  17.230 -14.561  1.00  0.19           C  
ATOM   1525  C   VAL A 197      -5.461  17.337 -15.306  1.00  0.20           C  
ATOM   1526  CB  VAL A 197      -7.899  17.972 -15.339  1.00  0.19           C  
ATOM   1527  O   VAL A 197      -5.036  18.434 -15.676  1.00  0.19           O  
ATOM   1528  CG1 VAL A 197      -8.140  17.313 -16.696  1.00  0.19           C  
ATOM   1529  CG2 VAL A 197      -9.189  18.008 -14.522  1.00  0.20           C  
ATOM   1530  N   TYR A 198      -4.433  16.365 -15.167  1.00  0.21           N  
ATOM   1531  CA  TYR A 198      -3.532  15.954 -16.238  1.00  0.21           C  
ATOM   1532  C   TYR A 198      -4.082  14.739 -16.976  1.00  0.21           C  
ATOM   1533  CB  TYR A 198      -2.141  15.640 -15.679  1.00  0.20           C  
ATOM   1534  O   TYR A 198      -4.213  13.659 -16.395  1.00  0.21           O  
ATOM   1535  CG  TYR A 198      -1.382  16.861 -15.220  1.00  0.20           C  
ATOM   1536  CD1 TYR A 198      -0.665  17.641 -16.124  1.00  0.19           C  
ATOM   1537  CD2 TYR A 198      -1.380  17.237 -13.881  1.00  0.20           C  
ATOM   1538  CE1 TYR A 198       0.038  18.766 -15.705  1.00  0.18           C  
ATOM   1539  CE2 TYR A 198      -0.681  18.360 -13.450  1.00  0.22           C  
ATOM   1540  OH  TYR A 198       0.717  20.230 -13.947  1.00  0.13           O  
ATOM   1541  CZ  TYR A 198       0.024  19.117 -14.368  1.00  0.19           C  
ATOM   1542  N   THR A 199      -4.852  14.657 -17.904  1.00  0.19           N  
ATOM   1543  CA  THR A 199      -5.228  14.074 -19.187  1.00  0.18           C  
ATOM   1544  C   THR A 199      -4.420  14.697 -20.321  1.00  0.19           C  
ATOM   1545  CB  THR A 199      -6.732  14.257 -19.464  1.00  0.18           C  
ATOM   1546  O   THR A 199      -4.774  15.762 -20.831  1.00  0.19           O  
ATOM   1547  CG2 THR A 199      -7.561  13.239 -18.688  1.00  0.18           C  
ATOM   1548  OG1 THR A 199      -7.127  15.577 -19.072  1.00  0.18           O  
ATOM   1549  N   ASP A 200      -3.017  14.478 -20.390  1.00  0.21           N  
ATOM   1550  CA  ASP A 200      -2.543  14.361 -21.765  1.00  0.21           C  
ATOM   1551  C   ASP A 200      -2.365  12.897 -22.162  1.00  0.21           C  
ATOM   1552  CB  ASP A 200      -1.226  15.119 -21.945  1.00  0.20           C  
ATOM   1553  O   ASP A 200      -1.534  12.190 -21.588  1.00  0.21           O  
ATOM   1554  CG  ASP A 200      -0.878  15.364 -23.403  1.00  0.20           C  
ATOM   1555  OD1 ASP A 200      -1.485  14.728 -24.291  1.00  0.23           O  
ATOM   1556  OD2 ASP A 200       0.014  16.200 -23.666  1.00  0.16           O  
ATOM   1557  N   PRO A 201      -3.433  12.007 -22.429  1.00  0.21           N  
ATOM   1558  CA  PRO A 201      -3.025  10.800 -23.151  1.00  0.18           C  
ATOM   1559  C   PRO A 201      -1.963  11.077 -24.213  1.00  0.21           C  
ATOM   1560  CB  PRO A 201      -4.327  10.316 -23.794  1.00  0.19           C  
ATOM   1561  O   PRO A 201      -1.386  10.141 -24.772  1.00  0.20           O  
ATOM   1562  CG  PRO A 201      -5.231  11.506 -23.766  1.00  0.19           C  
ATOM   1563  CD  PRO A 201      -4.718  12.472 -22.737  1.00  0.21           C  
ATOM   1564  N   THR A 202      -1.611  12.379 -24.385  1.00  0.13           N  
ATOM   1565  CA  THR A 202      -0.696  12.913 -25.387  1.00  0.17           C  
ATOM   1566  C   THR A 202       0.591  13.408 -24.735  1.00  0.14           C  
ATOM   1567  CB  THR A 202      -1.346  14.060 -26.183  1.00  0.10           C  
ATOM   1568  O   THR A 202       1.533  13.801 -25.426  1.00  0.14           O  
ATOM   1569  CG2 THR A 202      -2.356  13.526 -27.193  1.00  0.07           C  
ATOM   1570  OG1 THR A 202      -2.016  14.944 -25.275  1.00  0.11           O  
ATOM   1571  N   ASN A 203       0.936  13.000 -23.532  1.00  0.19           N  
ATOM   1572  CA  ASN A 203       2.316  12.883 -23.073  1.00  0.19           C  
ATOM   1573  C   ASN A 203       2.667  11.442 -22.716  1.00  0.19           C  
ATOM   1574  CB  ASN A 203       2.563  13.803 -21.875  1.00  0.17           C  
ATOM   1575  O   ASN A 203       3.596  11.199 -21.943  1.00  0.18           O  
ATOM   1576  CG  ASN A 203       3.022  15.188 -22.286  1.00  0.14           C  
ATOM   1577  ND2 ASN A 203       2.802  16.168 -21.418  1.00  0.11           N  
ATOM   1578  OD1 ASN A 203       3.568  15.376 -23.377  1.00  0.10           O  
ATOM   1579  N   PHE A 204       1.992  10.456 -23.261  1.00  0.19           N  
ATOM   1580  CA  PHE A 204       2.325   9.103 -23.690  1.00  0.18           C  
ATOM   1581  C   PHE A 204       2.784   9.094 -25.143  1.00  0.19           C  
ATOM   1582  CB  PHE A 204       1.123   8.170 -23.513  1.00  0.18           C  
ATOM   1583  O   PHE A 204       1.988   8.835 -26.049  1.00  0.18           O  
ATOM   1584  CG  PHE A 204       0.850   7.798 -22.080  1.00  0.18           C  
ATOM   1585  CD1 PHE A 204       1.533   6.748 -21.478  1.00  0.16           C  
ATOM   1586  CD2 PHE A 204      -0.090   8.498 -21.336  1.00  0.16           C  
ATOM   1587  CE1 PHE A 204       1.283   6.401 -20.153  1.00  0.14           C  
ATOM   1588  CE2 PHE A 204      -0.346   8.157 -20.011  1.00  0.17           C  
ATOM   1589  CZ  PHE A 204       0.341   7.107 -19.421  1.00  0.18           C  
ATOM   1590  N   SER A 205       3.635  10.168 -25.470  1.00  0.20           N  
ATOM   1591  CA  SER A 205       4.245  10.161 -26.795  1.00  0.18           C  
ATOM   1592  C   SER A 205       5.718   9.771 -26.724  1.00  0.19           C  
ATOM   1593  CB  SER A 205       4.104  11.532 -27.458  1.00  0.18           C  
ATOM   1594  O   SER A 205       6.492  10.379 -25.982  1.00  0.19           O  
ATOM   1595  OG  SER A 205       5.213  12.358 -27.146  1.00  0.12           O  
ATOM   1596  N   SER A 206       6.066   8.528 -26.761  1.00  0.18           N  
ATOM   1597  CA  SER A 206       7.073   7.923 -27.626  1.00  0.17           C  
ATOM   1598  C   SER A 206       7.483   8.875 -28.745  1.00  0.18           C  
ATOM   1599  CB  SER A 206       6.552   6.615 -28.223  1.00  0.17           C  
ATOM   1600  O   SER A 206       6.647   9.295 -29.548  1.00  0.17           O  
ATOM   1601  OG  SER A 206       5.431   6.854 -29.057  1.00  0.12           O  
ATOM   1602  N   SER A 207       8.246   9.839 -28.299  1.00  0.17           N  
ATOM   1603  CA  SER A 207       9.209  10.399 -29.241  1.00  0.17           C  
ATOM   1604  C   SER A 207       9.154  11.923 -29.248  1.00  0.17           C  
ATOM   1605  CB  SER A 207       8.951   9.866 -30.651  1.00  0.15           C  
ATOM   1606  O   SER A 207       8.191  12.513 -29.742  1.00  0.17           O  
ATOM   1607  OG  SER A 207       7.632  10.168 -31.070  1.00  0.10           O  
ATOM   1608  N   ASN A 208       9.279  12.516 -27.939  1.00  0.19           N  
ATOM   1609  CA  ASN A 208       9.998  13.704 -27.490  1.00  0.19           C  
ATOM   1610  C   ASN A 208      10.302  13.644 -25.996  1.00  0.19           C  
ATOM   1611  CB  ASN A 208       9.203  14.969 -27.820  1.00  0.18           C  
ATOM   1612  O   ASN A 208       9.386  13.573 -25.174  1.00  0.18           O  
ATOM   1613  CG  ASN A 208       9.662  15.629 -29.106  1.00  0.08           C  
ATOM   1614  ND2 ASN A 208       8.827  16.504 -29.654  1.00  0.09           N  
ATOM   1615  OD1 ASN A 208      10.757  15.353 -29.603  1.00  0.08           O  
ATOM   1616  N   ARG A 209      11.194  12.507 -25.703  1.00  0.20           N  
ATOM   1617  CA  ARG A 209      11.964  12.399 -24.468  1.00  0.19           C  
ATOM   1618  C   ARG A 209      11.771  13.634 -23.593  1.00  0.20           C  
ATOM   1619  CB  ARG A 209      13.450  12.202 -24.776  1.00  0.19           C  
ATOM   1620  O   ARG A 209      12.727  14.364 -23.322  1.00  0.20           O  
ATOM   1621  CG  ARG A 209      13.765  10.890 -25.477  1.00  0.18           C  
ATOM   1622  CD  ARG A 209      15.264  10.682 -25.636  1.00  0.11           C  
ATOM   1623  NE  ARG A 209      15.562   9.489 -26.424  1.00  0.09           N  
ATOM   1624  NH1 ARG A 209      17.819   9.475 -25.933  1.00  0.09           N  
ATOM   1625  NH2 ARG A 209      16.927   7.857 -27.289  1.00  0.07           N  
ATOM   1626  CZ  ARG A 209      16.769   8.943 -26.547  1.00  0.11           C  
ATOM   1627  N   SER A 210      10.867  14.491 -23.656  1.00  0.19           N  
ATOM   1628  CA  SER A 210      10.577  15.564 -22.710  1.00  0.18           C  
ATOM   1629  C   SER A 210       9.527  15.134 -21.692  1.00  0.20           C  
ATOM   1630  CB  SER A 210      10.101  16.816 -23.448  1.00  0.18           C  
ATOM   1631  O   SER A 210       8.407  14.776 -22.061  1.00  0.19           O  
ATOM   1632  OG  SER A 210       9.478  16.471 -24.673  1.00  0.09           O  
ATOM   1633  N   LYS A 211       9.982  13.983 -20.729  1.00  0.20           N  
ATOM   1634  CA  LYS A 211      10.004  13.282 -19.448  1.00  0.18           C  
ATOM   1635  C   LYS A 211       9.306  14.098 -18.363  1.00  0.20           C  
ATOM   1636  CB  LYS A 211      11.442  12.974 -19.029  1.00  0.19           C  
ATOM   1637  O   LYS A 211       9.681  15.243 -18.103  1.00  0.20           O  
ATOM   1638  CG  LYS A 211      12.163  12.006 -19.955  1.00  0.19           C  
ATOM   1639  CD  LYS A 211      13.573  11.708 -19.464  1.00  0.16           C  
ATOM   1640  CE  LYS A 211      14.335  10.830 -20.448  1.00  0.15           C  
ATOM   1641  NZ  LYS A 211      15.741  10.590 -20.003  1.00  0.11           N  
ATOM   1642  N   PRO A 212       7.930  14.009 -18.055  1.00  0.20           N  
ATOM   1643  CA  PRO A 212       7.528  14.588 -16.771  1.00  0.19           C  
ATOM   1644  C   PRO A 212       8.507  14.263 -15.645  1.00  0.20           C  
ATOM   1645  CB  PRO A 212       6.163  13.949 -16.509  1.00  0.18           C  
ATOM   1646  O   PRO A 212       8.998  13.135 -15.555  1.00  0.19           O  
ATOM   1647  CG  PRO A 212       6.064  12.836 -17.502  1.00  0.14           C  
ATOM   1648  CD  PRO A 212       7.159  13.004 -18.516  1.00  0.08           C  
ATOM   1649  N   VAL A 213       9.440  15.151 -15.350  1.00  0.20           N  
ATOM   1650  CA  VAL A 213      10.100  15.535 -14.107  1.00  0.19           C  
ATOM   1651  C   VAL A 213       9.577  14.678 -12.956  1.00  0.19           C  
ATOM   1652  CB  VAL A 213       9.892  17.033 -13.793  1.00  0.17           C  
ATOM   1653  O   VAL A 213       8.435  14.844 -12.520  1.00  0.18           O  
ATOM   1654  CG1 VAL A 213      10.700  17.445 -12.563  1.00  0.10           C  
ATOM   1655  CG2 VAL A 213      10.275  17.889 -14.999  1.00  0.08           C  
ATOM   1656  N   PHE A 214       9.551  13.372 -13.081  1.00  0.20           N  
ATOM   1657  CA  PHE A 214       9.744  12.694 -11.804  1.00  0.19           C  
ATOM   1658  C   PHE A 214      11.226  12.481 -11.523  1.00  0.20           C  
ATOM   1659  CB  PHE A 214       9.009  11.350 -11.792  1.00  0.18           C  
ATOM   1660  O   PHE A 214      11.828  11.528 -12.022  1.00  0.19           O  
ATOM   1661  CG  PHE A 214       7.510  11.477 -11.761  1.00  0.16           C  
ATOM   1662  CD1 PHE A 214       6.839  11.668 -10.559  1.00  0.09           C  
ATOM   1663  CD2 PHE A 214       6.772  11.407 -12.935  1.00  0.10           C  
ATOM   1664  CE1 PHE A 214       5.451  11.786 -10.528  1.00  0.09           C  
ATOM   1665  CE2 PHE A 214       5.385  11.525 -12.912  1.00  0.10           C  
ATOM   1666  CZ  PHE A 214       4.727  11.713 -11.707  1.00  0.09           C  
ATOM   1667  N   SER A 215      12.034  13.342 -11.939  1.00  0.19           N  
ATOM   1668  CA  SER A 215      13.431  13.382 -11.518  1.00  0.19           C  
ATOM   1669  C   SER A 215      13.557  13.818 -10.062  1.00  0.20           C  
ATOM   1670  CB  SER A 215      14.233  14.326 -12.414  1.00  0.17           C  
ATOM   1671  O   SER A 215      13.024  14.858  -9.672  1.00  0.19           O  
ATOM   1672  OG  SER A 215      13.851  15.673 -12.195  1.00  0.09           O  
ATOM   1673  N   HIS A 216      12.920  13.111  -9.137  1.00  0.19           N  
ATOM   1674  CA  HIS A 216      12.966  13.297  -7.691  1.00  0.19           C  
ATOM   1675  C   HIS A 216      11.595  13.671  -7.139  1.00  0.20           C  
ATOM   1676  CB  HIS A 216      13.991  14.371  -7.322  1.00  0.17           C  
ATOM   1677  O   HIS A 216      11.476  14.596  -6.332  1.00  0.19           O  
ATOM   1678  CG  HIS A 216      15.410  13.910  -7.432  1.00  0.09           C  
ATOM   1679  CD2 HIS A 216      16.358  13.720  -6.485  1.00  0.08           C  
ATOM   1680  ND1 HIS A 216      15.996  13.588  -8.636  1.00  0.12           N  
ATOM   1681  CE1 HIS A 216      17.248  13.218  -8.424  1.00  0.08           C  
ATOM   1682  NE2 HIS A 216      17.493  13.289  -7.127  1.00  0.08           N  
ATOM   1683  N   HIS A 217      10.463  13.129  -7.707  1.00  0.19           N  
ATOM   1684  CA  HIS A 217       9.156  12.892  -7.103  1.00  0.19           C  
ATOM   1685  C   HIS A 217       9.022  11.450  -6.628  1.00  0.20           C  
ATOM   1686  CB  HIS A 217       8.039  13.225  -8.094  1.00  0.18           C  
ATOM   1687  O   HIS A 217       8.908  10.531  -7.443  1.00  0.19           O  
ATOM   1688  CG  HIS A 217       7.896  14.688  -8.367  1.00  0.13           C  
ATOM   1689  CD2 HIS A 217       8.333  15.447  -9.400  1.00  0.10           C  
ATOM   1690  ND1 HIS A 217       7.234  15.544  -7.513  1.00  0.13           N  
ATOM   1691  CE1 HIS A 217       7.270  16.768  -8.011  1.00  0.09           C  
ATOM   1692  NE2 HIS A 217       7.931  16.737  -9.155  1.00  0.11           N  
ATOM   1693  N   LYS A 218      10.000  10.928  -5.783  1.00  0.20           N  
ATOM   1694  CA  LYS A 218       9.772   9.935  -4.737  1.00  0.18           C  
ATOM   1695  C   LYS A 218       8.556  10.298  -3.890  1.00  0.20           C  
ATOM   1696  CB  LYS A 218      11.009   9.800  -3.847  1.00  0.18           C  
ATOM   1697  O   LYS A 218       8.633  11.175  -3.028  1.00  0.19           O  
ATOM   1698  CG  LYS A 218      12.152   9.027  -4.489  1.00  0.16           C  
ATOM   1699  CD  LYS A 218      13.291   8.795  -3.505  1.00  0.12           C  
ATOM   1700  CE  LYS A 218      14.459   8.070  -4.161  1.00  0.15           C  
ATOM   1701  NZ  LYS A 218      15.580   7.842  -3.200  1.00  0.11           N  
ATOM   1702  N   VAL A 219       7.315  10.726  -4.572  1.00  0.20           N  
ATOM   1703  CA  VAL A 219       6.008  10.765  -3.925  1.00  0.19           C  
ATOM   1704  C   VAL A 219       5.712   9.415  -3.276  1.00  0.20           C  
ATOM   1705  CB  VAL A 219       4.889  11.132  -4.926  1.00  0.18           C  
ATOM   1706  O   VAL A 219       5.590   8.401  -3.967  1.00  0.19           O  
ATOM   1707  CG1 VAL A 219       3.554  11.302  -4.204  1.00  0.11           C  
ATOM   1708  CG2 VAL A 219       5.254  12.404  -5.689  1.00  0.09           C  
ATOM   1709  N   THR A 220       6.429   8.873  -2.186  1.00  0.21           N  
ATOM   1710  CA  THR A 220       6.169   8.050  -1.010  1.00  0.18           C  
ATOM   1711  C   THR A 220       4.874   8.480  -0.326  1.00  0.21           C  
ATOM   1712  CB  THR A 220       7.333   8.127  -0.006  1.00  0.19           C  
ATOM   1713  O   THR A 220       4.856   9.462   0.420  1.00  0.20           O  
ATOM   1714  CG2 THR A 220       7.883   6.739   0.306  1.00  0.16           C  
ATOM   1715  OG1 THR A 220       8.383   8.930  -0.560  1.00  0.17           O  
ATOM   1716  N   CYS A 221       3.662   8.562  -0.943  1.00  0.10           N  
ATOM   1717  CA  CYS A 221       2.267   8.750  -0.562  1.00  0.18           C  
ATOM   1718  C   CYS A 221       1.660   7.448  -0.054  1.00  0.15           C  
ATOM   1719  CB  CYS A 221       1.454   9.276  -1.744  1.00  0.08           C  
ATOM   1720  O   CYS A 221       1.760   6.412  -0.715  1.00  0.14           O  
ATOM   1721  SG  CYS A 221       1.737  11.023  -2.103  1.00  0.17           S  
ATOM   1722  N   PHE A 222       1.689   7.123   1.384  1.00  0.20           N  
ATOM   1723  CA  PHE A 222       1.270   6.189   2.422  1.00  0.19           C  
ATOM   1724  C   PHE A 222       1.632   4.759   2.042  1.00  0.20           C  
ATOM   1725  CB  PHE A 222      -0.238   6.301   2.671  1.00  0.19           C  
ATOM   1726  O   PHE A 222       1.020   4.175   1.145  1.00  0.20           O  
ATOM   1727  CG  PHE A 222      -0.656   7.608   3.289  1.00  0.19           C  
ATOM   1728  CD1 PHE A 222      -0.593   7.794   4.665  1.00  0.16           C  
ATOM   1729  CD2 PHE A 222      -1.111   8.651   2.494  1.00  0.16           C  
ATOM   1730  CE1 PHE A 222      -0.980   9.002   5.240  1.00  0.15           C  
ATOM   1731  CE2 PHE A 222      -1.499   9.862   3.061  1.00  0.17           C  
ATOM   1732  CZ  PHE A 222      -1.433  10.035   4.434  1.00  0.16           C  
ATOM   1733  N   ALA A 223       2.959   4.469   1.859  1.00  0.21           N  
ATOM   1734  CA  ALA A 223       3.913   3.363   1.829  1.00  0.19           C  
ATOM   1735  C   ALA A 223       5.350   3.877   1.849  1.00  0.21           C  
ATOM   1736  CB  ALA A 223       3.680   2.493   0.597  1.00  0.19           C  
ATOM   1737  O   ALA A 223       5.734   4.698   1.013  1.00  0.20           O  
ATOM   1738  N   TYR A 224       5.726   4.596   2.926  1.00  0.19           N  
ATOM   1739  CA  TYR A 224       7.163   4.553   3.172  1.00  0.19           C  
ATOM   1740  C   TYR A 224       7.915   4.079   1.935  1.00  0.19           C  
ATOM   1741  CB  TYR A 224       7.478   3.635   4.358  1.00  0.18           C  
ATOM   1742  O   TYR A 224       7.847   2.903   1.572  1.00  0.19           O  
ATOM   1743  CG  TYR A 224       7.278   4.291   5.703  1.00  0.17           C  
ATOM   1744  CD1 TYR A 224       8.300   5.026   6.300  1.00  0.13           C  
ATOM   1745  CD2 TYR A 224       6.069   4.175   6.379  1.00  0.12           C  
ATOM   1746  CE1 TYR A 224       8.121   5.630   7.540  1.00  0.12           C  
ATOM   1747  CE2 TYR A 224       5.879   4.775   7.620  1.00  0.12           C  
ATOM   1748  OH  TYR A 224       6.727   6.095   9.419  1.00  0.09           O  
ATOM   1749  CZ  TYR A 224       6.909   5.499   8.191  1.00  0.14           C  
ATOM   1750  N   ALA A 225       8.097   4.896   0.954  1.00  0.20           N  
ATOM   1751  CA  ALA A 225       9.222   5.011   0.029  1.00  0.18           C  
ATOM   1752  C   ALA A 225      10.235   6.040   0.522  1.00  0.20           C  
ATOM   1753  CB  ALA A 225       8.727   5.384  -1.367  1.00  0.19           C  
ATOM   1754  O   ALA A 225      10.127   7.227   0.208  1.00  0.19           O  
ATOM   1755  N   ASP A 226      10.486   6.051   1.892  1.00  0.16           N  
ATOM   1756  CA  ASP A 226      11.835   6.509   2.210  1.00  0.19           C  
ATOM   1757  C   ASP A 226      12.549   5.521   3.130  1.00  0.17           C  
ATOM   1758  CB  ASP A 226      11.792   7.895   2.858  1.00  0.15           C  
ATOM   1759  O   ASP A 226      12.413   5.595   4.353  1.00  0.17           O  
ATOM   1760  CG  ASP A 226      11.975   9.023   1.859  1.00  0.08           C  
ATOM   1761  OD1 ASP A 226      12.368   8.756   0.702  1.00  0.09           O  
ATOM   1762  OD2 ASP A 226      11.727  10.190   2.231  1.00  0.10           O  
ATOM   1763  N   GLY A 227      12.533   4.246   2.826  1.00  0.21           N  
ATOM   1764  CA  GLY A 227      13.748   3.527   3.174  1.00  0.18           C  
ATOM   1765  C   GLY A 227      14.805   3.580   2.086  1.00  0.20           C  
ATOM   1766  O   GLY A 227      14.947   2.638   1.304  1.00  0.19           O  
ATOM   1767  N   VAL A 228      14.675   4.716   1.388  1.00  0.14           N  
ATOM   1768  CA  VAL A 228      15.967   5.023   0.783  1.00  0.18           C  
ATOM   1769  C   VAL A 228      16.846   5.764   1.787  1.00  0.15           C  
ATOM   1770  CB  VAL A 228      15.806   5.861  -0.505  1.00  0.11           C  
ATOM   1771  O   VAL A 228      16.541   6.896   2.171  1.00  0.15           O  
ATOM   1772  CG1 VAL A 228      17.099   5.855  -1.319  1.00  0.09           C  
ATOM   1773  CG2 VAL A 228      14.642   5.333  -1.342  1.00  0.08           C  
ATOM   1774  N   ASN A 229      17.242   5.128   2.848  1.00  0.17           N  
ATOM   1775  CA  ASN A 229      18.437   5.381   3.646  1.00  0.20           C  
ATOM   1776  C   ASN A 229      18.087   5.691   5.098  1.00  0.18           C  
ATOM   1777  CB  ASN A 229      19.254   6.525   3.041  1.00  0.15           C  
ATOM   1778  O   ASN A 229      17.611   6.785   5.406  1.00  0.17           O  
ATOM   1779  CG  ASN A 229      20.026   6.102   1.806  1.00  0.08           C  
ATOM   1780  ND2 ASN A 229      20.273   7.048   0.909  1.00  0.11           N  
ATOM   1781  OD1 ASN A 229      20.396   4.934   1.660  1.00  0.09           O  
ATOM   1782  N   LYS A 230      17.376   4.858   5.826  1.00  0.21           N  
ATOM   1783  CA  LYS A 230      17.688   5.011   7.244  1.00  0.21           C  
ATOM   1784  C   LYS A 230      16.859   4.054   8.095  1.00  0.21           C  
ATOM   1785  CB  LYS A 230      17.450   6.453   7.694  1.00  0.20           C  
ATOM   1786  O   LYS A 230      15.661   4.269   8.291  1.00  0.21           O  
ATOM   1787  CG  LYS A 230      18.440   7.453   7.115  1.00  0.20           C  
ATOM   1788  CD  LYS A 230      18.239   8.844   7.703  1.00  0.21           C  
ATOM   1789  CE  LYS A 230      19.167   9.865   7.059  1.00  0.16           C  
ATOM   1790  NZ  LYS A 230      18.956  11.234   7.615  1.00  0.13           N  
ATOM   1791  N   LEU A 231      17.135   2.857   8.260  1.00  0.19           N  
ATOM   1792  CA  LEU A 231      16.990   1.855   9.310  1.00  0.18           C  
ATOM   1793  C   LEU A 231      17.873   2.190  10.507  1.00  0.19           C  
ATOM   1794  CB  LEU A 231      17.340   0.464   8.776  1.00  0.18           C  
ATOM   1795  O   LEU A 231      19.062   1.864  10.517  1.00  0.19           O  
ATOM   1796  CG  LEU A 231      16.233  -0.271   8.020  1.00  0.18           C  
ATOM   1797  CD1 LEU A 231      16.832  -1.178   6.950  1.00  0.14           C  
ATOM   1798  CD2 LEU A 231      15.367  -1.074   8.985  1.00  0.14           C  
ATOM   1799  N   ASP A 232      17.722   3.436  10.904  1.00  0.17           N  
ATOM   1800  CA  ASP A 232      18.342   3.686  12.202  1.00  0.19           C  
ATOM   1801  C   ASP A 232      17.794   4.963  12.835  1.00  0.17           C  
ATOM   1802  CB  ASP A 232      19.863   3.779  12.061  1.00  0.15           C  
ATOM   1803  O   ASP A 232      18.425   6.019  12.761  1.00  0.17           O  
ATOM   1804  CG  ASP A 232      20.516   2.437  11.781  1.00  0.10           C  
ATOM   1805  OD1 ASP A 232      19.956   1.392  12.176  1.00  0.09           O  
ATOM   1806  OD2 ASP A 232      21.602   2.425  11.162  1.00  0.10           O  
ATOM   1807  N   GLN A 233      16.367   5.319  12.671  1.00  0.19           N  
ATOM   1808  CA  GLN A 233      15.954   6.369  13.595  1.00  0.19           C  
ATOM   1809  C   GLN A 233      14.534   6.130  14.100  1.00  0.19           C  
ATOM   1810  CB  GLN A 233      16.049   7.742  12.927  1.00  0.18           C  
ATOM   1811  O   GLN A 233      13.564   6.525  13.449  1.00  0.19           O  
ATOM   1812  CG  GLN A 233      17.478   8.201  12.667  1.00  0.16           C  
ATOM   1813  CD  GLN A 233      17.550   9.619  12.132  1.00  0.09           C  
ATOM   1814  NE2 GLN A 233      18.765  10.102  11.894  1.00  0.12           N  
ATOM   1815  OE1 GLN A 233      16.523  10.275  11.934  1.00  0.13           O  
ATOM   1816  N   PHE A 234      14.161   5.001  14.538  1.00  0.18           N  
ATOM   1817  CA  PHE A 234      12.866   4.895  15.200  1.00  0.18           C  
ATOM   1818  C   PHE A 234      13.024   4.343  16.612  1.00  0.18           C  
ATOM   1819  CB  PHE A 234      11.918   4.004  14.391  1.00  0.17           C  
ATOM   1820  O   PHE A 234      13.245   3.144  16.794  1.00  0.17           O  
ATOM   1821  CG  PHE A 234      11.414   4.646  13.127  1.00  0.17           C  
ATOM   1822  CD1 PHE A 234      10.311   5.491  13.152  1.00  0.13           C  
ATOM   1823  CD2 PHE A 234      12.042   4.403  11.912  1.00  0.13           C  
ATOM   1824  CE1 PHE A 234       9.842   6.087  11.983  1.00  0.12           C  
ATOM   1825  CE2 PHE A 234      11.579   4.994  10.740  1.00  0.12           C  
ATOM   1826  CZ  PHE A 234      10.478   5.835  10.778  1.00  0.15           C  
ATOM   1827  N   ASP A 235      13.696   5.088  17.461  1.00  0.14           N  
ATOM   1828  CA  ASP A 235      13.499   5.022  18.906  1.00  0.18           C  
ATOM   1829  C   ASP A 235      12.315   5.885  19.338  1.00  0.15           C  
ATOM   1830  CB  ASP A 235      14.766   5.461  19.642  1.00  0.12           C  
ATOM   1831  O   ASP A 235      12.344   7.108  19.185  1.00  0.15           O  
ATOM   1832  CG  ASP A 235      15.789   4.347  19.777  1.00  0.07           C  
ATOM   1833  OD1 ASP A 235      15.431   3.164  19.592  1.00  0.09           O  
ATOM   1834  OD2 ASP A 235      16.964   4.654  20.074  1.00  0.10           O  
ATOM   1835  N   GLY A 236      11.144   5.609  19.240  1.00  0.20           N  
ATOM   1836  CA  GLY A 236      10.098   6.106  20.119  1.00  0.18           C  
ATOM   1837  C   GLY A 236       8.787   6.362  19.400  1.00  0.20           C  
ATOM   1838  O   GLY A 236       8.601   7.419  18.794  1.00  0.19           O  
ATOM   1839  N   LEU A 237       8.068   5.501  18.685  1.00  0.19           N  
ATOM   1840  CA  LEU A 237       6.674   5.629  18.275  1.00  0.18           C  
ATOM   1841  C   LEU A 237       5.740   5.072  19.343  1.00  0.19           C  
ATOM   1842  CB  LEU A 237       6.439   4.905  16.946  1.00  0.18           C  
ATOM   1843  O   LEU A 237       5.618   3.854  19.494  1.00  0.18           O  
ATOM   1844  CG  LEU A 237       6.951   5.610  15.690  1.00  0.18           C  
ATOM   1845  CD1 LEU A 237       7.145   4.605  14.559  1.00  0.15           C  
ATOM   1846  CD2 LEU A 237       5.991   6.718  15.269  1.00  0.15           C  
ATOM   1847  N   THR A 238       5.661   5.693  20.440  1.00  0.18           N  
ATOM   1848  CA  THR A 238       4.599   5.702  21.439  1.00  0.18           C  
ATOM   1849  C   THR A 238       3.519   6.716  21.072  1.00  0.18           C  
ATOM   1850  CB  THR A 238       5.153   6.023  22.840  1.00  0.16           C  
ATOM   1851  O   THR A 238       3.774   7.922  21.049  1.00  0.17           O  
ATOM   1852  CG2 THR A 238       5.477   4.747  23.609  1.00  0.09           C  
ATOM   1853  OG1 THR A 238       6.346   6.805  22.708  1.00  0.12           O  
ATOM   1854  N   ASP A 239       2.458   6.522  20.161  1.00  0.18           N  
ATOM   1855  CA  ASP A 239       1.127   7.104  20.309  1.00  0.18           C  
ATOM   1856  C   ASP A 239       0.660   7.746  19.004  1.00  0.18           C  
ATOM   1857  CB  ASP A 239       1.116   8.137  21.437  1.00  0.16           C  
ATOM   1858  O   ASP A 239       1.201   8.770  18.582  1.00  0.17           O  
ATOM   1859  CG  ASP A 239       1.096   7.507  22.819  1.00  0.14           C  
ATOM   1860  OD1 ASP A 239       0.630   6.355  22.957  1.00  0.11           O  
ATOM   1861  OD2 ASP A 239       1.547   8.169  23.778  1.00  0.12           O  
ATOM   1862  N   LEU A 240       0.120   7.060  18.060  1.00  0.20           N  
ATOM   1863  CA  LEU A 240      -0.617   7.672  16.959  1.00  0.20           C  
ATOM   1864  C   LEU A 240      -2.042   7.134  16.893  1.00  0.20           C  
ATOM   1865  CB  LEU A 240       0.099   7.420  15.629  1.00  0.19           C  
ATOM   1866  O   LEU A 240      -2.253   5.961  16.577  1.00  0.20           O  
ATOM   1867  CG  LEU A 240       0.529   8.660  14.845  1.00  0.19           C  
ATOM   1868  CD1 LEU A 240       2.040   8.658  14.636  1.00  0.16           C  
ATOM   1869  CD2 LEU A 240      -0.200   8.727  13.507  1.00  0.17           C  
ATOM   1870  N   ASP A 241      -3.097   7.816  17.283  1.00  0.19           N  
ATOM   1871  CA  ASP A 241      -4.545   7.953  17.164  1.00  0.17           C  
ATOM   1872  C   ASP A 241      -4.917   8.842  15.979  1.00  0.19           C  
ATOM   1873  CB  ASP A 241      -5.138   8.522  18.455  1.00  0.17           C  
ATOM   1874  O   ASP A 241      -4.603  10.034  15.968  1.00  0.18           O  
ATOM   1875  CG  ASP A 241      -5.442   7.452  19.489  1.00  0.14           C  
ATOM   1876  OD1 ASP A 241      -5.670   6.284  19.109  1.00  0.12           O  
ATOM   1877  OD2 ASP A 241      -5.455   7.782  20.695  1.00  0.13           O  
ATOM   1878  N   VAL A 242      -5.173   8.350  14.801  1.00  0.20           N  
ATOM   1879  CA  VAL A 242      -5.657   8.983  13.579  1.00  0.18           C  
ATOM   1880  C   VAL A 242      -7.166   8.784  13.457  1.00  0.20           C  
ATOM   1881  CB  VAL A 242      -4.943   8.424  12.329  1.00  0.19           C  
ATOM   1882  O   VAL A 242      -7.635   7.664  13.238  1.00  0.20           O  
ATOM   1883  CG1 VAL A 242      -5.372   9.186  11.076  1.00  0.19           C  
ATOM   1884  CG2 VAL A 242      -3.427   8.491  12.506  1.00  0.19           C  
ATOM   1885  N   TYR A 243      -7.982   9.420  13.854  1.00  0.18           N  
ATOM   1886  CA  TYR A 243      -9.377   9.787  13.635  1.00  0.18           C  
ATOM   1887  C   TYR A 243      -9.497  10.853  12.553  1.00  0.18           C  
ATOM   1888  CB  TYR A 243     -10.011  10.290  14.936  1.00  0.16           C  
ATOM   1889  O   TYR A 243      -8.806  11.873  12.598  1.00  0.17           O  
ATOM   1890  CG  TYR A 243     -10.231   9.206  15.963  1.00  0.14           C  
ATOM   1891  CD1 TYR A 243     -11.419   8.479  15.994  1.00  0.10           C  
ATOM   1892  CD2 TYR A 243      -9.252   8.907  16.904  1.00  0.11           C  
ATOM   1893  CE1 TYR A 243     -11.626   7.481  16.940  1.00  0.09           C  
ATOM   1894  CE2 TYR A 243      -9.449   7.910  17.855  1.00  0.10           C  
ATOM   1895  OH  TYR A 243     -10.837   6.216  18.803  1.00  0.08           O  
ATOM   1896  CZ  TYR A 243     -10.637   7.204  17.864  1.00  0.11           C  
ATOM   1897  N   TYR A 244     -10.307  10.796  11.524  1.00  0.17           N  
ATOM   1898  CA  TYR A 244     -11.127  11.557  10.589  1.00  0.17           C  
ATOM   1899  C   TYR A 244     -10.261  12.256   9.547  1.00  0.16           C  
ATOM   1900  CB  TYR A 244     -11.979  12.588  11.336  1.00  0.15           C  
ATOM   1901  O   TYR A 244      -9.769  13.362   9.781  1.00  0.16           O  
ATOM   1902  CG  TYR A 244     -13.092  11.979  12.152  1.00  0.12           C  
ATOM   1903  CD1 TYR A 244     -14.312  11.650  11.566  1.00  0.09           C  
ATOM   1904  CD2 TYR A 244     -12.927  11.731  13.511  1.00  0.10           C  
ATOM   1905  CE1 TYR A 244     -15.342  11.090  12.315  1.00  0.08           C  
ATOM   1906  CE2 TYR A 244     -13.950  11.172  14.269  1.00  0.10           C  
ATOM   1907  OH  TYR A 244     -16.168  10.300  14.410  1.00  0.08           O  
ATOM   1908  CZ  TYR A 244     -15.152  10.854  13.663  1.00  0.09           C  
ATOM   1909  N   SER A 245      -9.537  11.529   8.681  1.00  0.19           N  
ATOM   1910  CA  SER A 245      -8.914  12.261   7.583  1.00  0.19           C  
ATOM   1911  C   SER A 245      -9.577  11.929   6.251  1.00  0.19           C  
ATOM   1912  CB  SER A 245      -7.419  11.946   7.510  1.00  0.17           C  
ATOM   1913  O   SER A 245      -9.716  10.757   5.895  1.00  0.19           O  
ATOM   1914  OG  SER A 245      -6.839  11.954   8.803  1.00  0.13           O  
ATOM   1915  N   LYS A 246     -10.736  12.548   5.782  1.00  0.19           N  
ATOM   1916  CA  LYS A 246     -11.253  12.916   4.467  1.00  0.17           C  
ATOM   1917  C   LYS A 246     -10.118  13.249   3.503  1.00  0.19           C  
ATOM   1918  CB  LYS A 246     -12.210  14.104   4.580  1.00  0.17           C  
ATOM   1919  O   LYS A 246      -9.392  14.224   3.704  1.00  0.18           O  
ATOM   1920  CG  LYS A 246     -13.574  13.861   3.951  1.00  0.15           C  
ATOM   1921  CD  LYS A 246     -14.493  15.064   4.127  1.00  0.12           C  
ATOM   1922  CE  LYS A 246     -15.861  14.819   3.505  1.00  0.15           C  
ATOM   1923  NZ  LYS A 246     -16.767  15.993   3.681  1.00  0.11           N  
ATOM   1924  N   LEU A 247      -9.656  12.315   2.751  1.00  0.20           N  
ATOM   1925  CA  LEU A 247      -8.831  12.539   1.569  1.00  0.19           C  
ATOM   1926  C   LEU A 247      -9.697  12.745   0.332  1.00  0.20           C  
ATOM   1927  CB  LEU A 247      -7.878  11.361   1.349  1.00  0.19           C  
ATOM   1928  O   LEU A 247     -10.453  11.852  -0.058  1.00  0.20           O  
ATOM   1929  CG  LEU A 247      -6.709  11.242   2.329  1.00  0.19           C  
ATOM   1930  CD1 LEU A 247      -6.192   9.808   2.365  1.00  0.16           C  
ATOM   1931  CD2 LEU A 247      -5.593  12.209   1.950  1.00  0.17           C  
ATOM   1932  N   SER A 248     -10.158  13.804  -0.052  1.00  0.18           N  
ATOM   1933  CA  SER A 248     -10.575  14.446  -1.295  1.00  0.18           C  
ATOM   1934  C   SER A 248      -9.451  14.436  -2.326  1.00  0.18           C  
ATOM   1935  CB  SER A 248     -11.023  15.884  -1.031  1.00  0.16           C  
ATOM   1936  O   SER A 248      -8.374  14.985  -2.083  1.00  0.18           O  
ATOM   1937  OG  SER A 248      -9.923  16.692  -0.651  1.00  0.11           O  
ATOM   1938  N   ASN A 249      -9.192  13.506  -3.257  1.00  0.19           N  
ATOM   1939  CA  ASN A 249      -8.709  13.552  -4.633  1.00  0.18           C  
ATOM   1940  C   ASN A 249      -7.860  12.329  -4.970  1.00  0.19           C  
ATOM   1941  CB  ASN A 249      -7.913  14.835  -4.879  1.00  0.18           C  
ATOM   1942  O   ASN A 249      -6.754  12.173  -4.449  1.00  0.19           O  
ATOM   1943  CG  ASN A 249      -8.802  16.053  -5.038  1.00  0.16           C  
ATOM   1944  ND2 ASN A 249      -8.254  17.229  -4.757  1.00  0.13           N  
ATOM   1945  OD1 ASN A 249      -9.973  15.937  -5.409  1.00  0.12           O  
ATOM   1946  N   ALA A 250      -8.157  11.039  -5.469  1.00  0.20           N  
ATOM   1947  CA  ALA A 250      -7.782   9.807  -6.158  1.00  0.19           C  
ATOM   1948  C   ALA A 250      -7.831   9.989  -7.673  1.00  0.21           C  
ATOM   1949  CB  ALA A 250      -8.696   8.660  -5.734  1.00  0.19           C  
ATOM   1950  O   ALA A 250      -8.913  10.056  -8.262  1.00  0.20           O  
ATOM   1951  N   TYR A 251      -6.920  10.818  -8.302  1.00  0.19           N  
ATOM   1952  CA  TYR A 251      -6.778  11.130  -9.720  1.00  0.19           C  
ATOM   1953  C   TYR A 251      -5.529  10.477 -10.300  1.00  0.19           C  
ATOM   1954  CB  TYR A 251      -6.722  12.645  -9.934  1.00  0.18           C  
ATOM   1955  O   TYR A 251      -4.446  10.564  -9.715  1.00  0.19           O  
ATOM   1956  CG  TYR A 251      -8.044  13.339  -9.714  1.00  0.18           C  
ATOM   1957  CD1 TYR A 251      -8.977  13.445 -10.743  1.00  0.15           C  
ATOM   1958  CD2 TYR A 251      -8.363  13.889  -8.477  1.00  0.15           C  
ATOM   1959  CE1 TYR A 251     -10.197  14.085 -10.545  1.00  0.13           C  
ATOM   1960  CE2 TYR A 251      -9.580  14.531  -8.268  1.00  0.15           C  
ATOM   1961  OH  TYR A 251     -11.694  15.258  -9.104  1.00  0.10           O  
ATOM   1962  CZ  TYR A 251     -10.488  14.623  -9.306  1.00  0.17           C  
ATOM   1963  N   ASN A 252      -5.724   9.441 -11.410  1.00  0.17           N  
ATOM   1964  CA  ASN A 252      -5.261   8.931 -12.696  1.00  0.18           C  
ATOM   1965  C   ASN A 252      -3.764   9.159 -12.884  1.00  0.17           C  
ATOM   1966  CB  ASN A 252      -6.045   9.574 -13.843  1.00  0.16           C  
ATOM   1967  O   ASN A 252      -3.314  10.301 -12.984  1.00  0.17           O  
ATOM   1968  CG  ASN A 252      -7.128   8.667 -14.391  1.00  0.15           C  
ATOM   1969  ND2 ASN A 252      -8.101   9.253 -15.079  1.00  0.12           N  
ATOM   1970  OD1 ASN A 252      -7.092   7.449 -14.198  1.00  0.11           O  
ATOM   1971  N   ARG A 253      -2.825   8.272 -12.645  1.00  0.21           N  
ATOM   1972  CA  ARG A 253      -1.594   7.981 -13.373  1.00  0.18           C  
ATOM   1973  C   ARG A 253      -1.215   6.509 -13.240  1.00  0.21           C  
ATOM   1974  CB  ARG A 253      -0.450   8.864 -12.871  1.00  0.20           C  
ATOM   1975  O   ARG A 253      -0.837   6.056 -12.157  1.00  0.20           O  
ATOM   1976  CG  ARG A 253      -0.520  10.301 -13.362  1.00  0.20           C  
ATOM   1977  CD  ARG A 253       0.710  11.099 -12.951  1.00  0.21           C  
ATOM   1978  NE  ARG A 253       0.592  12.504 -13.329  1.00  0.19           N  
ATOM   1979  NH1 ARG A 253       2.757  13.057 -12.744  1.00  0.16           N  
ATOM   1980  NH2 ARG A 253       1.352  14.655 -13.596  1.00  0.12           N  
ATOM   1981  CZ  ARG A 253       1.567  13.402 -13.222  1.00  0.16           C  
ATOM   1982  N   ALA A 254      -1.491   5.590 -14.052  1.00  0.19           N  
ATOM   1983  CA  ALA A 254      -1.007   4.381 -14.713  1.00  0.18           C  
ATOM   1984  C   ALA A 254      -0.363   4.710 -16.056  1.00  0.19           C  
ATOM   1985  CB  ALA A 254      -2.149   3.385 -14.903  1.00  0.18           C  
ATOM   1986  O   ALA A 254      -1.043   5.147 -16.988  1.00  0.19           O  
ATOM   1987  N   SER A 255       1.020   5.436 -16.057  1.00  0.18           N  
ATOM   1988  CA  SER A 255       1.950   5.285 -17.172  1.00  0.17           C  
ATOM   1989  C   SER A 255       3.115   4.375 -16.800  1.00  0.18           C  
ATOM   1990  CB  SER A 255       2.479   6.649 -17.617  1.00  0.16           C  
ATOM   1991  O   SER A 255       3.757   4.571 -15.766  1.00  0.17           O  
ATOM   1992  OG  SER A 255       3.607   7.027 -16.847  1.00  0.11           O  
ATOM   1993  N   ILE A 256       3.241   3.102 -17.235  1.00  0.18           N  
ATOM   1994  CA  ILE A 256       4.368   2.312 -17.716  1.00  0.17           C  
ATOM   1995  C   ILE A 256       5.399   3.229 -18.371  1.00  0.18           C  
ATOM   1996  CB  ILE A 256       3.911   1.222 -18.712  1.00  0.17           C  
ATOM   1997  O   ILE A 256       5.124   3.843 -19.405  1.00  0.18           O  
ATOM   1998  CG1 ILE A 256       2.886   0.293 -18.053  1.00  0.12           C  
ATOM   1999  CG2 ILE A 256       5.113   0.430 -19.235  1.00  0.11           C  
ATOM   2000  CD1 ILE A 256       2.288  -0.740 -18.998  1.00  0.11           C  
ATOM   2001  N   ARG A 257       6.310   3.879 -17.416  1.00  0.19           N  
ATOM   2002  CA  ARG A 257       7.506   4.475 -18.003  1.00  0.17           C  
ATOM   2003  C   ARG A 257       8.748   4.125 -17.191  1.00  0.19           C  
ATOM   2004  CB  ARG A 257       7.356   5.995 -18.102  1.00  0.17           C  
ATOM   2005  O   ARG A 257       8.799   4.375 -15.985  1.00  0.18           O  
ATOM   2006  CG  ARG A 257       6.883   6.480 -19.463  1.00  0.14           C  
ATOM   2007  CD  ARG A 257       6.893   8.000 -19.555  1.00  0.09           C  
ATOM   2008  NE  ARG A 257       6.339   8.467 -20.822  1.00  0.09           N  
ATOM   2009  NH1 ARG A 257       6.846  10.691 -20.462  1.00  0.11           N  
ATOM   2010  NH2 ARG A 257       5.798  10.049 -22.397  1.00  0.08           N  
ATOM   2011  CZ  ARG A 257       6.329   9.735 -21.224  1.00  0.12           C  
ATOM   2012  N   ASP A 258       9.834   3.333 -17.808  1.00  0.16           N  
ATOM   2013  CA  ASP A 258      11.254   3.202 -18.121  1.00  0.18           C  
ATOM   2014  C   ASP A 258      12.119   3.763 -16.995  1.00  0.16           C  
ATOM   2015  CB  ASP A 258      11.581   3.910 -19.438  1.00  0.14           C  
ATOM   2016  O   ASP A 258      12.022   4.946 -16.662  1.00  0.15           O  
ATOM   2017  CG  ASP A 258      11.579   2.971 -20.632  1.00  0.10           C  
ATOM   2018  OD1 ASP A 258      11.777   1.751 -20.449  1.00  0.10           O  
ATOM   2019  OD2 ASP A 258      11.381   3.457 -21.766  1.00  0.11           O  
ATOM   2020  N   ILE A 259      12.501   3.020 -15.787  1.00  0.20           N  
ATOM   2021  CA  ILE A 259      13.739   2.742 -15.067  1.00  0.19           C  
ATOM   2022  C   ILE A 259      14.936   3.167 -15.915  1.00  0.20           C  
ATOM   2023  CB  ILE A 259      13.852   1.247 -14.692  1.00  0.19           C  
ATOM   2024  O   ILE A 259      15.242   2.535 -16.929  1.00  0.20           O  
ATOM   2025  CG1 ILE A 259      12.659   0.822 -13.828  1.00  0.17           C  
ATOM   2026  CG2 ILE A 259      15.175   0.969 -13.974  1.00  0.19           C  
ATOM   2027  CD1 ILE A 259      12.608  -0.671 -13.535  1.00  0.17           C  
ATOM   2028  N   ASP A 260      15.224   4.372 -16.120  1.00  0.17           N  
ATOM   2029  CA  ASP A 260      16.540   4.745 -16.630  1.00  0.19           C  
ATOM   2030  C   ASP A 260      16.774   6.248 -16.498  1.00  0.18           C  
ATOM   2031  CB  ASP A 260      16.690   4.316 -18.091  1.00  0.16           C  
ATOM   2032  O   ASP A 260      16.115   7.046 -17.168  1.00  0.17           O  
ATOM   2033  CG  ASP A 260      17.638   3.143 -18.270  1.00  0.14           C  
ATOM   2034  OD1 ASP A 260      18.477   2.894 -17.377  1.00  0.10           O  
ATOM   2035  OD2 ASP A 260      17.547   2.462 -19.315  1.00  0.11           O  
ATOM   2036  N   GLU A 261      17.275   6.823 -15.239  1.00  0.19           N  
ATOM   2037  CA  GLU A 261      18.110   8.019 -15.181  1.00  0.19           C  
ATOM   2038  C   GLU A 261      17.783   8.861 -13.950  1.00  0.20           C  
ATOM   2039  CB  GLU A 261      17.940   8.856 -16.451  1.00  0.18           C  
ATOM   2040  O   GLU A 261      16.690   9.422 -13.849  1.00  0.19           O  
ATOM   2041  CG  GLU A 261      18.701   8.314 -17.652  1.00  0.18           C  
ATOM   2042  CD  GLU A 261      18.561   9.181 -18.893  1.00  0.11           C  
ATOM   2043  OE1 GLU A 261      17.849  10.209 -18.838  1.00  0.23           O  
ATOM   2044  OE2 GLU A 261      19.168   8.829 -19.929  1.00  0.14           O  
ATOM   2045  N   LYS A 262      18.610   8.671 -12.822  1.00  0.19           N  
ATOM   2046  CA  LYS A 262      19.190   9.802 -12.104  1.00  0.19           C  
ATOM   2047  C   LYS A 262      19.550   9.419 -10.672  1.00  0.19           C  
ATOM   2048  CB  LYS A 262      18.224  10.988 -12.102  1.00  0.18           C  
ATOM   2049  O   LYS A 262      18.718   9.523  -9.768  1.00  0.19           O  
ATOM   2050  CG  LYS A 262      18.393  11.926 -13.289  1.00  0.18           C  
ATOM   2051  CD  LYS A 262      17.467  13.131 -13.185  1.00  0.16           C  
ATOM   2052  CE  LYS A 262      17.587  14.036 -14.404  1.00  0.15           C  
ATOM   2053  NZ  LYS A 262      16.676  15.216 -14.310  1.00  0.11           N  
ATOM   2054  N   TYR A 263      20.697   8.634 -10.430  1.00  0.21           N  
ATOM   2055  CA  TYR A 263      22.025   8.659  -9.826  1.00  0.19           C  
ATOM   2056  C   TYR A 263      23.055   9.225 -10.797  1.00  0.21           C  
ATOM   2057  CB  TYR A 263      22.441   7.253  -9.384  1.00  0.20           C  
ATOM   2058  O   TYR A 263      23.051   8.886 -11.983  1.00  0.20           O  
ATOM   2059  CG  TYR A 263      21.615   6.705  -8.245  1.00  0.20           C  
ATOM   2060  CD1 TYR A 263      21.888   7.061  -6.927  1.00  0.17           C  
ATOM   2061  CD2 TYR A 263      20.561   5.831  -8.486  1.00  0.19           C  
ATOM   2062  CE1 TYR A 263      21.131   6.557  -5.874  1.00  0.18           C  
ATOM   2063  CE2 TYR A 263      19.797   5.321  -7.441  1.00  0.22           C  
ATOM   2064  OH  TYR A 263      19.336   5.188  -5.103  1.00  0.12           O  
ATOM   2065  CZ  TYR A 263      20.089   5.690  -6.141  1.00  0.19           C  
ATOM   2066  N   PRO A 264      23.549  10.588 -10.655  1.00  0.21           N  
ATOM   2067  CA  PRO A 264      24.384  11.179 -11.704  1.00  0.21           C  
ATOM   2068  C   PRO A 264      24.401  10.346 -12.984  1.00  0.21           C  
ATOM   2069  CB  PRO A 264      25.774  11.226 -11.064  1.00  0.19           C  
ATOM   2070  O   PRO A 264      24.697   9.149 -12.941  1.00  0.20           O  
ATOM   2071  CG  PRO A 264      25.707  10.251  -9.933  1.00  0.17           C  
ATOM   2072  CD  PRO A 264      24.264  10.029  -9.580  1.00  0.12           C  
ATOM   2073  N   ALA A 265      23.334  10.557 -13.773  1.00  0.20           N  
ATOM   2074  CA  ALA A 265      23.823  10.896 -15.107  1.00  0.18           C  
ATOM   2075  C   ALA A 265      25.313  10.593 -15.239  1.00  0.20           C  
ATOM   2076  CB  ALA A 265      23.553  12.367 -15.415  1.00  0.18           C  
ATOM   2077  O   ALA A 265      26.153  11.355 -14.756  1.00  0.19           O  
ATOM   2078  N   THR A 266      25.641   9.275 -14.817  1.00  0.18           N  
ATOM   2079  CA  THR A 266      26.647   8.877 -15.796  1.00  0.17           C  
ATOM   2080  C   THR A 266      26.036   7.970 -16.860  1.00  0.16           C  
ATOM   2081  CB  THR A 266      27.829   8.157 -15.121  1.00  0.14           C  
ATOM   2082  O   THR A 266      25.467   6.924 -16.540  1.00  0.15           O  
ATOM   2083  CG2 THR A 266      29.160   8.623 -15.702  1.00  0.08           C  
ATOM   2084  OG1 THR A 266      27.810   8.434 -13.715  1.00  0.11           O  
ATOM   2085  N   PRO A 267      25.475   8.577 -18.088  1.00  0.21           N  
ATOM   2086  CA  PRO A 267      25.546   7.828 -19.344  1.00  0.18           C  
ATOM   2087  C   PRO A 267      26.456   6.605 -19.251  1.00  0.20           C  
ATOM   2088  CB  PRO A 267      26.108   8.852 -20.334  1.00  0.19           C  
ATOM   2089  O   PRO A 267      27.653   6.741 -18.987  1.00  0.20           O  
ATOM   2090  CG  PRO A 267      26.100  10.148 -19.589  1.00  0.17           C  
ATOM   2091  CD  PRO A 267      25.967   9.854 -18.122  1.00  0.13           C  
ATOM   2092  N   GLY A 268      26.077   5.363 -18.764  1.00  0.20           N  
ATOM   2093  CA  GLY A 268      27.189   4.508 -19.148  1.00  0.18           C  
ATOM   2094  C   GLY A 268      28.215   4.332 -18.044  1.00  0.20           C  
ATOM   2095  O   GLY A 268      29.387   4.673 -18.219  1.00  0.20           O  
ATOM   2096  N   GLY A 269      27.906   3.776 -16.819  1.00  0.21           N  
ATOM   2097  CA  GLY A 269      28.991   3.203 -16.038  1.00  0.19           C  
ATOM   2098  C   GLY A 269      28.538   2.085 -15.117  1.00  0.20           C  
ATOM   2099  O   GLY A 269      27.648   2.280 -14.287  1.00  0.20           O  
ATOM   2100  N   PHE A 270      28.610   0.709 -15.408  1.00  0.20           N  
ATOM   2101  CA  PHE A 270      29.041  -0.591 -14.908  1.00  0.18           C  
ATOM   2102  C   PHE A 270      30.186  -0.436 -13.915  1.00  0.20           C  
ATOM   2103  CB  PHE A 270      29.468  -1.499 -16.065  1.00  0.19           C  
ATOM   2104  O   PHE A 270      31.313  -0.119 -14.303  1.00  0.19           O  
ATOM   2105  CG  PHE A 270      28.328  -1.943 -16.942  1.00  0.19           C  
ATOM   2106  CD1 PHE A 270      27.540  -3.030 -16.584  1.00  0.16           C  
ATOM   2107  CD2 PHE A 270      28.045  -1.272 -18.124  1.00  0.17           C  
ATOM   2108  CE1 PHE A 270      26.484  -3.442 -17.393  1.00  0.16           C  
ATOM   2109  CE2 PHE A 270      26.991  -1.679 -18.938  1.00  0.20           C  
ATOM   2110  CZ  PHE A 270      26.213  -2.765 -18.571  1.00  0.17           C  
ATOM   2111  N   SER A 271      29.897  -0.028 -12.579  1.00  0.19           N  
ATOM   2112  CA  SER A 271      30.999  -0.325 -11.670  1.00  0.19           C  
ATOM   2113  C   SER A 271      30.708  -1.569 -10.837  1.00  0.18           C  
ATOM   2114  CB  SER A 271      31.270   0.864 -10.748  1.00  0.17           C  
ATOM   2115  O   SER A 271      29.637  -1.685 -10.237  1.00  0.18           O  
ATOM   2116  OG  SER A 271      30.656   0.671  -9.485  1.00  0.11           O  
ATOM   2117  N   LYS A 272      31.247  -2.783 -11.273  1.00  0.20           N  
ATOM   2118  CA  LYS A 272      31.921  -3.892 -10.604  1.00  0.19           C  
ATOM   2119  C   LYS A 272      32.145  -3.588  -9.126  1.00  0.20           C  
ATOM   2120  CB  LYS A 272      33.256  -4.198 -11.284  1.00  0.18           C  
ATOM   2121  O   LYS A 272      33.254  -3.234  -8.720  1.00  0.20           O  
ATOM   2122  CG  LYS A 272      33.127  -5.003 -12.569  1.00  0.15           C  
ATOM   2123  CD  LYS A 272      34.491  -5.376 -13.134  1.00  0.08           C  
ATOM   2124  CE  LYS A 272      34.364  -6.164 -14.431  1.00  0.12           C  
ATOM   2125  NZ  LYS A 272      35.699  -6.507 -15.005  1.00  0.10           N  
ATOM   2126  N   GLN A 273      31.169  -3.228  -8.351  1.00  0.20           N  
ATOM   2127  CA  GLN A 273      31.284  -3.336  -6.901  1.00  0.18           C  
ATOM   2128  C   GLN A 273      30.142  -4.164  -6.318  1.00  0.20           C  
ATOM   2129  CB  GLN A 273      31.307  -1.948  -6.258  1.00  0.18           C  
ATOM   2130  O   GLN A 273      28.973  -3.917  -6.620  1.00  0.19           O  
ATOM   2131  CG  GLN A 273      32.665  -1.264  -6.321  1.00  0.10           C  
ATOM   2132  CD  GLN A 273      32.733  -0.015  -5.462  1.00  0.07           C  
ATOM   2133  NE2 GLN A 273      33.925   0.560  -5.344  1.00  0.08           N  
ATOM   2134  OE1 GLN A 273      31.722   0.431  -4.910  1.00  0.10           O  
ATOM   2135  N   ARG A 274      30.506  -5.581  -6.150  1.00  0.20           N  
ATOM   2136  CA  ARG A 274      30.052  -6.580  -5.187  1.00  0.17           C  
ATOM   2137  C   ARG A 274      28.581  -6.377  -4.840  1.00  0.19           C  
ATOM   2138  CB  ARG A 274      30.902  -6.526  -3.916  1.00  0.17           C  
ATOM   2139  O   ARG A 274      28.111  -5.241  -4.745  1.00  0.19           O  
ATOM   2140  CG  ARG A 274      32.250  -7.218  -4.047  1.00  0.10           C  
ATOM   2141  CD  ARG A 274      33.011  -7.225  -2.729  1.00  0.08           C  
ATOM   2142  NE  ARG A 274      34.342  -7.807  -2.878  1.00  0.08           N  
ATOM   2143  NH1 ARG A 274      34.901  -7.618  -0.644  1.00  0.09           N  
ATOM   2144  NH2 ARG A 274      36.394  -8.520  -2.132  1.00  0.06           N  
ATOM   2145  CZ  ARG A 274      35.209  -7.980  -1.884  1.00  0.09           C  
ATOM   2146  N   PRO A 275      27.492  -7.220  -5.192  1.00  0.21           N  
ATOM   2147  CA  PRO A 275      26.275  -6.833  -4.474  1.00  0.20           C  
ATOM   2148  C   PRO A 275      26.568  -6.038  -3.203  1.00  0.21           C  
ATOM   2149  CB  PRO A 275      25.621  -8.176  -4.139  1.00  0.19           C  
ATOM   2150  O   PRO A 275      27.260  -6.531  -2.308  1.00  0.20           O  
ATOM   2151  CG  PRO A 275      26.684  -9.194  -4.400  1.00  0.17           C  
ATOM   2152  CD  PRO A 275      27.794  -8.538  -5.169  1.00  0.10           C  
ATOM   2153  N   GLU A 276      27.279  -5.061  -3.139  1.00  0.21           N  
ATOM   2154  CA  GLU A 276      27.148  -4.176  -1.985  1.00  0.18           C  
ATOM   2155  C   GLU A 276      25.686  -4.012  -1.579  1.00  0.21           C  
ATOM   2156  CB  GLU A 276      27.768  -2.809  -2.281  1.00  0.20           C  
ATOM   2157  O   GLU A 276      24.869  -3.528  -2.366  1.00  0.20           O  
ATOM   2158  CG  GLU A 276      29.278  -2.764  -2.092  1.00  0.14           C  
ATOM   2159  CD  GLU A 276      29.891  -1.427  -2.476  1.00  0.08           C  
ATOM   2160  OE1 GLU A 276      29.144  -0.515  -2.896  1.00  0.09           O  
ATOM   2161  OE2 GLU A 276      31.130  -1.292  -2.357  1.00  0.09           O  
ATOM   2162  N   TYR A 277      25.113  -5.330  -1.110  1.00  0.20           N  
ATOM   2163  CA  TYR A 277      24.353  -5.275   0.134  1.00  0.18           C  
ATOM   2164  C   TYR A 277      24.810  -4.107   1.001  1.00  0.20           C  
ATOM   2165  CB  TYR A 277      24.497  -6.588   0.910  1.00  0.19           C  
ATOM   2166  O   TYR A 277      25.889  -4.152   1.595  1.00  0.20           O  
ATOM   2167  CG  TYR A 277      23.982  -7.794   0.163  1.00  0.16           C  
ATOM   2168  CD1 TYR A 277      22.631  -8.134   0.196  1.00  0.08           C  
ATOM   2169  CD2 TYR A 277      24.844  -8.597  -0.576  1.00  0.09           C  
ATOM   2170  CE1 TYR A 277      22.152  -9.246  -0.489  1.00  0.08           C  
ATOM   2171  CE2 TYR A 277      24.376  -9.711  -1.265  1.00  0.09           C  
ATOM   2172  OH  TYR A 277      22.562 -11.128  -1.897  1.00  0.08           O  
ATOM   2173  CZ  TYR A 277      23.031 -10.026  -1.217  1.00  0.08           C  
ATOM   2174  N   GLU A 278      24.715  -3.031   0.618  1.00  0.19           N  
ATOM   2175  CA  GLU A 278      24.585  -1.940   1.578  1.00  0.17           C  
ATOM   2176  C   GLU A 278      23.159  -1.840   2.110  1.00  0.19           C  
ATOM   2177  CB  GLU A 278      25.004  -0.611   0.943  1.00  0.18           C  
ATOM   2178  O   GLU A 278      22.227  -1.554   1.355  1.00  0.18           O  
ATOM   2179  CG  GLU A 278      26.155   0.078   1.661  1.00  0.10           C  
ATOM   2180  CD  GLU A 278      26.528   1.418   1.047  1.00  0.07           C  
ATOM   2181  OE1 GLU A 278      25.927   1.803   0.019  1.00  0.09           O  
ATOM   2182  OE2 GLU A 278      27.430   2.088   1.599  1.00  0.09           O  
ATOM   2183  N   ILE A 279      22.408  -3.062   2.730  1.00  0.17           N  
ATOM   2184  CA  ILE A 279      21.872  -2.742   4.049  1.00  0.17           C  
ATOM   2185  C   ILE A 279      22.292  -1.329   4.447  1.00  0.17           C  
ATOM   2186  CB  ILE A 279      22.341  -3.761   5.112  1.00  0.13           C  
ATOM   2187  O   ILE A 279      23.436  -1.105   4.850  1.00  0.16           O  
ATOM   2188  CG1 ILE A 279      21.964  -5.185   4.689  1.00  0.09           C  
ATOM   2189  CG2 ILE A 279      21.749  -3.421   6.483  1.00  0.08           C  
ATOM   2190  CD1 ILE A 279      22.494  -6.268   5.620  1.00  0.07           C  
ATOM   2191  N   VAL A 280      22.236  -0.324   3.584  1.00  0.16           N  
ATOM   2192  CA  VAL A 280      22.505   1.023   4.076  1.00  0.16           C  
ATOM   2193  C   VAL A 280      21.277   1.561   4.807  1.00  0.17           C  
ATOM   2194  CB  VAL A 280      22.903   1.978   2.928  1.00  0.11           C  
ATOM   2195  O   VAL A 280      20.357   2.092   4.180  1.00  0.16           O  
ATOM   2196  CG1 VAL A 280      23.486   3.276   3.484  1.00  0.09           C  
ATOM   2197  CG2 VAL A 280      23.900   1.299   1.991  1.00  0.07           C  
ATOM   2198  N   GLY A 281      20.556   0.733   5.574  1.00  0.18           N  
ATOM   2199  CA  GLY A 281      19.959   1.236   6.801  1.00  0.18           C  
ATOM   2200  C   GLY A 281      20.053   0.256   7.955  1.00  0.18           C  
ATOM   2201  O   GLY A 281      19.087  -0.447   8.259  1.00  0.17           O  
ATOM   2202  N   ALA A 282      21.127  -0.526   8.062  1.00  0.19           N  
ATOM   2203  CA  ALA A 282      21.988  -0.888   9.185  1.00  0.18           C  
ATOM   2204  C   ALA A 282      23.140   0.101   9.334  1.00  0.19           C  
ATOM   2205  CB  ALA A 282      22.527  -2.305   9.006  1.00  0.16           C  
ATOM   2206  O   ALA A 282      23.853   0.383   8.368  1.00  0.18           O  
ATOM   2207  N   PHE A 283      22.752   1.318   9.758  1.00  0.19           N  
ATOM   2208  CA  PHE A 283      23.982   1.972  10.186  1.00  0.21           C  
ATOM   2209  C   PHE A 283      25.170   1.480   9.368  1.00  0.19           C  
ATOM   2210  CB  PHE A 283      24.233   1.725  11.677  1.00  0.17           C  
ATOM   2211  O   PHE A 283      25.421   0.275   9.292  1.00  0.19           O  
ATOM   2212  CG  PHE A 283      23.339   2.526  12.584  1.00  0.12           C  
ATOM   2213  CD1 PHE A 283      23.671   3.828  12.938  1.00  0.08           C  
ATOM   2214  CD2 PHE A 283      22.164   1.978  13.083  1.00  0.08           C  
ATOM   2215  CE1 PHE A 283      22.845   4.572  13.777  1.00  0.08           C  
ATOM   2216  CE2 PHE A 283      21.334   2.715  13.922  1.00  0.09           C  
ATOM   2217  CZ  PHE A 283      21.677   4.012  14.269  1.00  0.07           C  
ATOM   2218  N   ASN A 284      25.560   2.060   8.074  1.00  0.21           N  
ATOM   2219  CA  ASN A 284      27.010   2.171   8.196  1.00  0.21           C  
ATOM   2220  C   ASN A 284      27.476   1.879   9.620  1.00  0.21           C  
ATOM   2221  CB  ASN A 284      27.481   3.558   7.756  1.00  0.18           C  
ATOM   2222  O   ASN A 284      27.395   2.745  10.493  1.00  0.20           O  
ATOM   2223  CG  ASN A 284      28.334   3.515   6.504  1.00  0.11           C  
ATOM   2224  ND2 ASN A 284      28.573   4.678   5.909  1.00  0.11           N  
ATOM   2225  OD1 ASN A 284      28.774   2.446   6.074  1.00  0.09           O  
ATOM   2226  N   SER A 285      27.016   0.816  10.389  1.00  0.23           N  
ATOM   2227  CA  SER A 285      28.160   0.371  11.177  1.00  0.24           C  
ATOM   2228  C   SER A 285      29.361   0.069  10.287  1.00  0.23           C  
ATOM   2229  CB  SER A 285      27.798  -0.869  11.996  1.00  0.21           C  
ATOM   2230  O   SER A 285      29.302  -0.820   9.435  1.00  0.22           O  
ATOM   2231  OG  SER A 285      27.417  -1.938  11.147  1.00  0.13           O  
ATOM   2232  N   ASP A 286      29.887   1.062   9.415  1.00  0.26           N  
ATOM   2233  CA  ASP A 286      31.273   0.697   9.139  1.00  0.28           C  
ATOM   2234  C   ASP A 286      31.577  -0.717   9.629  1.00  0.26           C  
ATOM   2235  CB  ASP A 286      32.231   1.697   9.790  1.00  0.24           C  
ATOM   2236  O   ASP A 286      31.480  -0.999  10.825  1.00  0.24           O  
ATOM   2237  CG  ASP A 286      32.148   3.083   9.177  1.00  0.24           C  
ATOM   2238  OD1 ASP A 286      31.773   3.204   7.991  1.00  0.24           O  
ATOM   2239  OD2 ASP A 286      32.464   4.064   9.885  1.00  0.16           O  
ATOM   2240  N   ARG A 287      30.974  -1.839   8.976  1.00  0.35           N  
ATOM   2241  CA  ARG A 287      31.674  -3.107   9.158  1.00  0.37           C  
ATOM   2242  C   ARG A 287      33.112  -2.878   9.613  1.00  0.35           C  
ATOM   2243  CB  ARG A 287      31.658  -3.921   7.862  1.00  0.35           C  
ATOM   2244  O   ARG A 287      33.883  -2.199   8.932  1.00  0.35           O  
ATOM   2245  CG  ARG A 287      30.272  -4.387   7.445  1.00  0.34           C  
ATOM   2246  CD  ARG A 287      30.326  -5.295   6.224  1.00  0.38           C  
ATOM   2247  NE  ARG A 287      28.991  -5.690   5.787  1.00  0.36           N  
ATOM   2248  NH1 ARG A 287      29.729  -7.282   4.284  1.00  0.28           N  
ATOM   2249  NH2 ARG A 287      27.483  -6.905   4.552  1.00  0.23           N  
ATOM   2250  CZ  ARG A 287      28.737  -6.625   4.875  1.00  0.35           C  
ATOM   2251  N   LEU A 288      33.343  -2.747  10.947  1.00  0.49           N  
ATOM   2252  CA  LEU A 288      34.635  -2.710  11.623  1.00  0.51           C  
ATOM   2253  C   LEU A 288      35.540  -3.834  11.130  1.00  0.50           C  
ATOM   2254  CB  LEU A 288      34.451  -2.816  13.139  1.00  0.48           C  
ATOM   2255  O   LEU A 288      35.209  -5.013  11.279  1.00  0.49           O  
ATOM   2256  CG  LEU A 288      33.594  -1.731  13.795  1.00  0.46           C  
ATOM   2257  CD1 LEU A 288      33.315  -2.086  15.252  1.00  0.41           C  
ATOM   2258  CD2 LEU A 288      34.280  -0.373  13.692  1.00  0.45           C  
ATOM   2259  N   GLN A 289      36.320  -3.528  10.163  1.00  0.54           N  
ATOM   2260  CA  GLN A 289      37.394  -4.451   9.811  1.00  0.60           C  
ATOM   2261  C   GLN A 289      38.063  -5.019  11.060  1.00  0.55           C  
ATOM   2262  CB  GLN A 289      38.432  -3.757   8.929  1.00  0.54           C  
ATOM   2263  O   GLN A 289      38.526  -4.265  11.919  1.00  0.56           O  
ATOM   2264  CG  GLN A 289      38.483  -4.289   7.503  1.00  0.53           C  
ATOM   2265  CD  GLN A 289      39.870  -4.207   6.895  1.00  0.56           C  
ATOM   2266  NE2 GLN A 289      40.068  -4.893   5.774  1.00  0.46           N  
ATOM   2267  OE1 GLN A 289      40.756  -3.531   7.427  1.00  0.56           O  
ATOM   2268  N   VAL A 290      37.981  -6.237  11.233  1.00  0.66           N  
ATOM   2269  CA  VAL A 290      38.652  -6.968  12.302  1.00  0.68           C  
ATOM   2270  C   VAL A 290      40.095  -7.264  11.900  1.00  0.67           C  
ATOM   2271  CB  VAL A 290      37.913  -8.282  12.641  1.00  0.64           C  
ATOM   2272  O   VAL A 290      40.344  -7.848  10.843  1.00  0.64           O  
ATOM   2273  CG1 VAL A 290      38.637  -9.037  13.754  1.00  0.58           C  
ATOM   2274  CG2 VAL A 290      36.467  -7.993  13.040  1.00  0.57           C  
ATOM   2275  N   THR A 291      41.128  -6.654  12.619  1.00  0.65           N  
ATOM   2276  CA  THR A 291      42.558  -6.842  12.404  1.00  0.68           C  
ATOM   2277  C   THR A 291      43.058  -8.078  13.146  1.00  0.64           C  
ATOM   2278  CB  THR A 291      43.359  -5.608  12.859  1.00  0.64           C  
ATOM   2279  O   THR A 291      44.077  -8.663  12.772  1.00  0.64           O  
ATOM   2280  CG2 THR A 291      43.084  -4.410  11.955  1.00  0.58           C  
ATOM   2281  OG1 THR A 291      42.988  -5.274  14.202  1.00  0.68           O  
ATOM   2282  N   SER A 292      42.528  -8.580  14.252  1.00  0.64           N  
ATOM   2283  CA  SER A 292      42.924  -9.767  15.003  1.00  0.65           C  
ATOM   2284  C   SER A 292      41.771 -10.297  15.848  1.00  0.64           C  
ATOM   2285  CB  SER A 292      44.124  -9.459  15.899  1.00  0.62           C  
ATOM   2286  O   SER A 292      40.988  -9.519  16.398  1.00  0.65           O  
ATOM   2287  OG  SER A 292      43.746  -8.617  16.974  1.00  0.64           O  
ATOM   2288  N   ILE A 293      41.532 -11.438  15.898  1.00  0.64           N  
ATOM   2289  CA  ILE A 293      40.727 -12.219  16.831  1.00  0.65           C  
ATOM   2290  C   ILE A 293      41.628 -13.156  17.631  1.00  0.63           C  
ATOM   2291  CB  ILE A 293      39.633 -13.025  16.096  1.00  0.62           C  
ATOM   2292  O   ILE A 293      42.314 -14.006  17.059  1.00  0.60           O  
ATOM   2293  CG1 ILE A 293      38.739 -12.088  15.275  1.00  0.56           C  
ATOM   2294  CG2 ILE A 293      38.802 -13.840  17.091  1.00  0.55           C  
ATOM   2295  CD1 ILE A 293      37.653 -12.803  14.484  1.00  0.55           C  
ATOM   2296  N   ILE A 294      41.926 -12.841  18.969  1.00  0.57           N  
ATOM   2297  CA  ILE A 294      42.672 -13.625  19.948  1.00  0.56           C  
ATOM   2298  C   ILE A 294      41.701 -14.401  20.836  1.00  0.56           C  
ATOM   2299  CB  ILE A 294      43.587 -12.727  20.811  1.00  0.55           C  
ATOM   2300  O   ILE A 294      40.887 -13.805  21.545  1.00  0.56           O  
ATOM   2301  CG1 ILE A 294      44.512 -11.893  19.918  1.00  0.51           C  
ATOM   2302  CG2 ILE A 294      44.396 -13.573  21.799  1.00  0.52           C  
ATOM   2303  CD1 ILE A 294      45.373 -10.894  20.680  1.00  0.50           C  
ATOM   2304  N   SER A 295      41.378 -15.636  20.700  1.00  0.57           N  
ATOM   2305  CA  SER A 295      40.772 -16.564  21.648  1.00  0.58           C  
ATOM   2306  C   SER A 295      41.692 -16.819  22.837  1.00  0.56           C  
ATOM   2307  CB  SER A 295      40.433 -17.888  20.962  1.00  0.53           C  
ATOM   2308  O   SER A 295      42.899 -17.003  22.666  1.00  0.53           O  
ATOM   2309  OG  SER A 295      41.562 -18.744  20.936  1.00  0.53           O  
ATOM   2310  N   GLY A 296      41.232 -16.633  24.187  1.00  0.47           N  
ATOM   2311  CA  GLY A 296      41.769 -17.146  25.438  1.00  0.46           C  
ATOM   2312  C   GLY A 296      41.977 -18.648  25.427  1.00  0.47           C  
ATOM   2313  O   GLY A 296      41.364 -19.359  24.628  1.00  0.45           O  
ATOM   2314  N   ASP A 297      43.073 -19.183  25.951  1.00  0.36           N  
ATOM   2315  CA  ASP A 297      43.514 -20.511  26.367  1.00  0.39           C  
ATOM   2316  C   ASP A 297      42.381 -21.279  27.043  1.00  0.36           C  
ATOM   2317  CB  ASP A 297      44.715 -20.407  27.309  1.00  0.35           C  
ATOM   2318  O   ASP A 297      41.913 -20.889  28.115  1.00  0.35           O  
ATOM   2319  CG  ASP A 297      45.961 -19.871  26.625  1.00  0.35           C  
ATOM   2320  OD1 ASP A 297      46.035 -19.907  25.378  1.00  0.38           O  
ATOM   2321  OD2 ASP A 297      46.877 -19.412  27.340  1.00  0.43           O  
ATOM   2322  N   GLY A 298      41.453 -22.126  26.367  1.00  0.36           N  
ATOM   2323  CA  GLY A 298      40.681 -23.228  26.919  1.00  0.36           C  
ATOM   2324  C   GLY A 298      39.398 -23.498  26.157  1.00  0.36           C  
ATOM   2325  O   GLY A 298      38.783 -22.575  25.618  1.00  0.34           O  
ATOM   2326  N   ALA A 299      39.129 -24.457  25.322  1.00  0.39           N  
ATOM   2327  CA  ALA A 299      38.095 -25.267  24.683  1.00  0.41           C  
ATOM   2328  C   ALA A 299      36.875 -25.414  25.587  1.00  0.39           C  
ATOM   2329  CB  ALA A 299      38.649 -26.641  24.314  1.00  0.36           C  
ATOM   2330  O   ALA A 299      36.621 -26.493  26.127  1.00  0.37           O  
ATOM   2331  N   THR A 300      36.333 -24.339  26.345  1.00  0.37           N  
ATOM   2332  CA  THR A 300      35.062 -24.419  27.057  1.00  0.37           C  
ATOM   2333  C   THR A 300      34.089 -23.360  26.546  1.00  0.37           C  
ATOM   2334  CB  THR A 300      35.260 -24.249  28.574  1.00  0.35           C  
ATOM   2335  O   THR A 300      34.472 -22.207  26.336  1.00  0.36           O  
ATOM   2336  CG2 THR A 300      34.686 -25.436  29.340  1.00  0.32           C  
ATOM   2337  OG1 THR A 300      36.661 -24.143  28.859  1.00  0.36           O  
ATOM   2338  N   PRO A 301      32.910 -23.732  25.999  1.00  0.44           N  
ATOM   2339  CA  PRO A 301      31.879 -22.693  26.027  1.00  0.47           C  
ATOM   2340  C   PRO A 301      32.084 -21.687  27.158  1.00  0.44           C  
ATOM   2341  CB  PRO A 301      30.585 -23.485  26.231  1.00  0.42           C  
ATOM   2342  O   PRO A 301      32.385 -22.078  28.289  1.00  0.44           O  
ATOM   2343  CG  PRO A 301      30.956 -24.903  25.936  1.00  0.42           C  
ATOM   2344  CD  PRO A 301      32.441 -25.053  26.105  1.00  0.48           C  
ATOM   2345  N   GLY A 302      32.102 -20.409  26.767  1.00  0.50           N  
ATOM   2346  CA  GLY A 302      32.365 -19.271  27.634  1.00  0.52           C  
ATOM   2347  C   GLY A 302      33.763 -18.705  27.469  1.00  0.50           C  
ATOM   2348  O   GLY A 302      34.160 -17.796  28.200  1.00  0.50           O  
ATOM   2349  N   GLN A 303      34.566 -19.150  26.447  1.00  0.55           N  
ATOM   2350  CA  GLN A 303      35.805 -18.446  26.131  1.00  0.57           C  
ATOM   2351  C   GLN A 303      35.521 -17.045  25.597  1.00  0.56           C  
ATOM   2352  CB  GLN A 303      36.628 -19.238  25.114  1.00  0.54           C  
ATOM   2353  O   GLN A 303      34.718 -16.876  24.677  1.00  0.56           O  
ATOM   2354  CG  GLN A 303      38.121 -18.943  25.168  1.00  0.53           C  
ATOM   2355  CD  GLN A 303      38.922 -19.794  24.201  1.00  0.56           C  
ATOM   2356  NE2 GLN A 303      40.240 -19.625  24.214  1.00  0.46           N  
ATOM   2357  OE1 GLN A 303      38.362 -20.598  23.449  1.00  0.57           O  
ATOM   2358  N   VAL A 304      36.116 -16.135  26.385  1.00  0.66           N  
ATOM   2359  CA  VAL A 304      36.225 -14.751  25.935  1.00  0.67           C  
ATOM   2360  C   VAL A 304      37.156 -14.672  24.727  1.00  0.67           C  
ATOM   2361  CB  VAL A 304      36.735 -13.826  27.063  1.00  0.64           C  
ATOM   2362  O   VAL A 304      38.317 -15.082  24.803  1.00  0.66           O  
ATOM   2363  CG1 VAL A 304      36.829 -12.381  26.575  1.00  0.59           C  
ATOM   2364  CG2 VAL A 304      35.823 -13.923  28.285  1.00  0.59           C  
ATOM   2365  N   VAL A 305      36.657 -14.374  23.548  1.00  0.74           N  
ATOM   2366  CA  VAL A 305      37.340 -14.006  22.312  1.00  0.75           C  
ATOM   2367  C   VAL A 305      37.496 -12.489  22.239  1.00  0.76           C  
ATOM   2368  CB  VAL A 305      36.582 -14.524  21.069  1.00  0.74           C  
ATOM   2369  O   VAL A 305      36.529 -11.749  22.435  1.00  0.75           O  
ATOM   2370  CG1 VAL A 305      37.340 -14.174  19.790  1.00  0.71           C  
ATOM   2371  CG2 VAL A 305      36.364 -16.033  21.168  1.00  0.70           C  
ATOM   2372  N   THR A 306      38.756 -11.896  22.222  1.00  0.75           N  
ATOM   2373  CA  THR A 306      39.082 -10.495  21.978  1.00  0.77           C  
ATOM   2374  C   THR A 306      39.202 -10.221  20.482  1.00  0.76           C  
ATOM   2375  CB  THR A 306      40.391 -10.096  22.684  1.00  0.74           C  
ATOM   2376  O   THR A 306      39.993 -10.865  19.789  1.00  0.76           O  
ATOM   2377  CG2 THR A 306      40.683  -8.610  22.500  1.00  0.70           C  
ATOM   2378  OG1 THR A 306      40.279 -10.379  24.084  1.00  0.76           O  
ATOM   2379  N   VAL A 307      38.435  -9.376  19.918  1.00  0.76           N  
ATOM   2380  CA  VAL A 307      38.430  -8.876  18.547  1.00  0.78           C  
ATOM   2381  C   VAL A 307      39.025  -7.470  18.508  1.00  0.77           C  
ATOM   2382  CB  VAL A 307      37.005  -8.870  17.950  1.00  0.76           C  
ATOM   2383  O   VAL A 307      38.667  -6.615  19.322  1.00  0.77           O  
ATOM   2384  CG1 VAL A 307      37.034  -8.422  16.490  1.00  0.74           C  
ATOM   2385  CG2 VAL A 307      36.368 -10.252  18.076  1.00  0.73           C  
ATOM   2386  N   THR A 308      39.984  -7.072  17.662  1.00  0.75           N  
ATOM   2387  CA  THR A 308      40.523  -5.755  17.339  1.00  0.77           C  
ATOM   2388  C   THR A 308      40.049  -5.299  15.962  1.00  0.75           C  
ATOM   2389  CB  THR A 308      42.063  -5.757  17.380  1.00  0.74           C  
ATOM   2390  O   THR A 308      40.208  -6.020  14.974  1.00  0.75           O  
ATOM   2391  CG2 THR A 308      42.620  -4.351  17.181  1.00  0.70           C  
ATOM   2392  OG1 THR A 308      42.501  -6.257  18.649  1.00  0.76           O  
ATOM   2393  N   THR A 309      39.369  -4.182  15.865  1.00  0.76           N  
ATOM   2394  CA  THR A 309      38.903  -3.530  14.646  1.00  0.78           C  
ATOM   2395  C   THR A 309      39.913  -2.490  14.169  1.00  0.76           C  
ATOM   2396  CB  THR A 309      37.533  -2.859  14.860  1.00  0.74           C  
ATOM   2397  O   THR A 309      40.726  -2.000  14.955  1.00  0.74           O  
ATOM   2398  CG2 THR A 309      36.458  -3.893  15.179  1.00  0.67           C  
ATOM   2399  OG1 THR A 309      37.627  -1.932  15.949  1.00  0.76           O  
ATOM   2400  N   SER A 310      39.933  -2.241  12.808  1.00  0.72           N  
ATOM   2401  CA  SER A 310      40.870  -1.309  12.189  1.00  0.75           C  
ATOM   2402  C   SER A 310      40.556   0.131  12.580  1.00  0.71           C  
ATOM   2403  CB  SER A 310      40.842  -1.451  10.667  1.00  0.71           C  
ATOM   2404  O   SER A 310      41.423   1.005  12.499  1.00  0.69           O  
ATOM   2405  OG  SER A 310      39.546  -1.180  10.161  1.00  0.66           O  
ATOM   2406  N   VAL A 311      39.315   0.365  12.929  1.00  0.54           N  
ATOM   2407  CA  VAL A 311      38.838   1.694  13.300  1.00  0.61           C  
ATOM   2408  C   VAL A 311      38.106   1.625  14.639  1.00  0.55           C  
ATOM   2409  CB  VAL A 311      37.911   2.288  12.216  1.00  0.54           C  
ATOM   2410  O   VAL A 311      37.600   0.568  15.023  1.00  0.57           O  
ATOM   2411  CG1 VAL A 311      38.704   2.627  10.955  1.00  0.46           C  
ATOM   2412  CG2 VAL A 311      36.778   1.316  11.893  1.00  0.46           C  
ATOM   2413  N   PRO A 312      38.195   2.656  15.484  1.00  0.55           N  
ATOM   2414  CA  PRO A 312      37.318   2.655  16.657  1.00  0.56           C  
ATOM   2415  C   PRO A 312      35.920   2.125  16.348  1.00  0.54           C  
ATOM   2416  CB  PRO A 312      37.266   4.131  17.060  1.00  0.54           C  
ATOM   2417  O   PRO A 312      35.314   2.518  15.347  1.00  0.54           O  
ATOM   2418  CG  PRO A 312      38.500   4.732  16.468  1.00  0.53           C  
ATOM   2419  CD  PRO A 312      38.828   3.998  15.199  1.00  0.54           C  
ATOM   2420  N   HIS A 313      35.446   1.158  17.051  1.00  0.50           N  
ATOM   2421  CA  HIS A 313      34.101   0.600  17.133  1.00  0.51           C  
ATOM   2422  C   HIS A 313      33.278   1.300  18.209  1.00  0.48           C  
ATOM   2423  CB  HIS A 313      34.162  -0.903  17.414  1.00  0.47           C  
ATOM   2424  O   HIS A 313      33.810   1.679  19.255  1.00  0.46           O  
ATOM   2425  CG  HIS A 313      34.844  -1.246  18.700  1.00  0.44           C  
ATOM   2426  CD2 HIS A 313      36.074  -1.755  18.945  1.00  0.45           C  
ATOM   2427  ND1 HIS A 313      34.245  -1.075  19.929  1.00  0.60           N  
ATOM   2428  CE1 HIS A 313      35.081  -1.464  20.877  1.00  0.48           C  
ATOM   2429  NE2 HIS A 313      36.198  -1.880  20.307  1.00  0.46           N  
ATOM   2430  N   GLU A 314      32.274   1.867  17.772  1.00  0.49           N  
ATOM   2431  CA  GLU A 314      31.286   2.439  18.682  1.00  0.53           C  
ATOM   2432  C   GLU A 314      30.449   1.348  19.344  1.00  0.48           C  
ATOM   2433  CB  GLU A 314      30.377   3.422  17.939  1.00  0.47           C  
ATOM   2434  O   GLU A 314      29.244   1.518  19.543  1.00  0.47           O  
ATOM   2435  CG  GLU A 314      31.119   4.595  17.315  1.00  0.45           C  
ATOM   2436  CD  GLU A 314      30.194   5.616  16.671  1.00  0.49           C  
ATOM   2437  OE1 GLU A 314      28.987   5.326  16.512  1.00  0.56           O  
ATOM   2438  OE2 GLU A 314      30.681   6.714  16.322  1.00  0.53           O  
ATOM   2439  N   LEU A 315      31.060  -0.001  19.563  1.00  0.58           N  
ATOM   2440  CA  LEU A 315      30.410  -1.121  20.235  1.00  0.59           C  
ATOM   2441  C   LEU A 315      30.423  -0.929  21.748  1.00  0.58           C  
ATOM   2442  CB  LEU A 315      31.098  -2.438  19.870  1.00  0.57           C  
ATOM   2443  O   LEU A 315      31.398  -0.417  22.305  1.00  0.57           O  
ATOM   2444  CG  LEU A 315      31.163  -2.779  18.380  1.00  0.57           C  
ATOM   2445  CD1 LEU A 315      31.936  -4.077  18.167  1.00  0.56           C  
ATOM   2446  CD2 LEU A 315      29.759  -2.884  17.794  1.00  0.58           C  
ATOM   2447  N   THR A 316      29.274  -1.027  22.499  1.00  0.52           N  
ATOM   2448  CA  THR A 316      29.105  -1.103  23.946  1.00  0.57           C  
ATOM   2449  C   THR A 316      28.847  -2.541  24.386  1.00  0.52           C  
ATOM   2450  CB  THR A 316      27.949  -0.203  24.421  1.00  0.52           C  
ATOM   2451  O   THR A 316      28.409  -3.371  23.587  1.00  0.52           O  
ATOM   2452  CG2 THR A 316      28.254   1.268  24.159  1.00  0.46           C  
ATOM   2453  OG1 THR A 316      26.752  -0.563  23.721  1.00  0.49           O  
ATOM   2454  N   GLY A 317      29.305  -3.039  25.487  1.00  0.44           N  
ATOM   2455  CA  GLY A 317      28.867  -4.311  26.040  1.00  0.44           C  
ATOM   2456  C   GLY A 317      27.390  -4.579  25.821  1.00  0.44           C  
ATOM   2457  O   GLY A 317      26.552  -3.707  26.063  1.00  0.44           O  
ATOM   2458  N   GLY A 318      27.275  -5.670  25.403  1.00  0.46           N  
ATOM   2459  CA  GLY A 318      25.922  -6.079  25.058  1.00  0.47           C  
ATOM   2460  C   GLY A 318      25.544  -5.746  23.628  1.00  0.45           C  
ATOM   2461  O   GLY A 318      24.475  -6.136  23.155  1.00  0.45           O  
ATOM   2462  N   THR A 319      26.416  -5.084  22.887  1.00  0.52           N  
ATOM   2463  CA  THR A 319      26.126  -4.861  21.476  1.00  0.56           C  
ATOM   2464  C   THR A 319      26.127  -6.180  20.708  1.00  0.52           C  
ATOM   2465  CB  THR A 319      27.143  -3.894  20.842  1.00  0.51           C  
ATOM   2466  O   THR A 319      27.118  -6.913  20.725  1.00  0.51           O  
ATOM   2467  CG2 THR A 319      26.798  -3.611  19.383  1.00  0.46           C  
ATOM   2468  OG1 THR A 319      27.138  -2.660  21.570  1.00  0.46           O  
ATOM   2469  N   PRO A 320      24.934  -6.741  20.384  1.00  0.44           N  
ATOM   2470  CA  PRO A 320      25.041  -7.848  19.430  1.00  0.47           C  
ATOM   2471  C   PRO A 320      25.920  -7.508  18.228  1.00  0.44           C  
ATOM   2472  CB  PRO A 320      23.591  -8.082  18.998  1.00  0.44           C  
ATOM   2473  O   PRO A 320      25.756  -6.447  17.619  1.00  0.45           O  
ATOM   2474  CG  PRO A 320      22.899  -6.784  19.264  1.00  0.44           C  
ATOM   2475  CD  PRO A 320      23.699  -6.015  20.276  1.00  0.48           C  
ATOM   2476  N   ILE A 321      26.869  -8.236  17.975  1.00  0.59           N  
ATOM   2477  CA  ILE A 321      27.791  -8.159  16.847  1.00  0.61           C  
ATOM   2478  C   ILE A 321      27.746  -9.464  16.054  1.00  0.59           C  
ATOM   2479  CB  ILE A 321      29.234  -7.866  17.315  1.00  0.57           C  
ATOM   2480  O   ILE A 321      27.528 -10.536  16.624  1.00  0.58           O  
ATOM   2481  CG1 ILE A 321      29.725  -8.970  18.258  1.00  0.52           C  
ATOM   2482  CG2 ILE A 321      29.314  -6.493  17.990  1.00  0.53           C  
ATOM   2483  CD1 ILE A 321      31.219  -8.918  18.547  1.00  0.53           C  
ATOM   2484  N   LYS A 322      27.766  -9.352  14.747  1.00  0.66           N  
ATOM   2485  CA  LYS A 322      28.067 -10.418  13.796  1.00  0.68           C  
ATOM   2486  C   LYS A 322      29.464 -10.250  13.206  1.00  0.66           C  
ATOM   2487  CB  LYS A 322      27.026 -10.449  12.677  1.00  0.65           C  
ATOM   2488  O   LYS A 322      29.803  -9.181  12.693  1.00  0.65           O  
ATOM   2489  CG  LYS A 322      27.066 -11.710  11.827  1.00  0.63           C  
ATOM   2490  CD  LYS A 322      25.982 -11.700  10.758  1.00  0.63           C  
ATOM   2491  CE  LYS A 322      25.999 -12.978   9.930  1.00  0.61           C  
ATOM   2492  NZ  LYS A 322      25.149 -12.858   8.708  1.00  0.55           N  
ATOM   2493  N   ILE A 323      30.445 -11.182  13.486  1.00  0.68           N  
ATOM   2494  CA  ILE A 323      31.772 -11.354  12.905  1.00  0.69           C  
ATOM   2495  C   ILE A 323      31.690 -12.283  11.695  1.00  0.68           C  
ATOM   2496  CB  ILE A 323      32.776 -11.910  13.940  1.00  0.67           C  
ATOM   2497  O   ILE A 323      31.138 -13.382  11.786  1.00  0.66           O  
ATOM   2498  CG1 ILE A 323      32.818 -11.009  15.179  1.00  0.64           C  
ATOM   2499  CG2 ILE A 323      34.168 -12.053  13.319  1.00  0.63           C  
ATOM   2500  CD1 ILE A 323      33.647 -11.572  16.326  1.00  0.62           C  
ATOM   2501  N   GLU A 324      32.041 -11.745  10.470  1.00  0.63           N  
ATOM   2502  CA  GLU A 324      32.115 -12.442   9.189  1.00  0.66           C  
ATOM   2503  C   GLU A 324      33.499 -12.300   8.563  1.00  0.62           C  
ATOM   2504  CB  GLU A 324      31.046 -11.915   8.228  1.00  0.62           C  
ATOM   2505  O   GLU A 324      34.191 -11.305   8.791  1.00  0.61           O  
ATOM   2506  CG  GLU A 324      29.621 -12.125   8.718  1.00  0.60           C  
ATOM   2507  CD  GLU A 324      28.570 -11.676   7.716  1.00  0.61           C  
ATOM   2508  OE1 GLU A 324      28.888 -10.847   6.833  1.00  0.62           O  
ATOM   2509  OE2 GLU A 324      27.418 -12.155   7.816  1.00  0.57           O  
ATOM   2510  N   GLY A 325      33.988 -13.255   7.958  1.00  0.62           N  
ATOM   2511  CA  GLY A 325      35.223 -13.172   7.195  1.00  0.63           C  
ATOM   2512  C   GLY A 325      36.443 -13.609   7.984  1.00  0.60           C  
ATOM   2513  O   GLY A 325      37.577 -13.342   7.581  1.00  0.58           O  
ATOM   2514  N   VAL A 326      36.204 -14.364   9.121  1.00  0.64           N  
ATOM   2515  CA  VAL A 326      37.284 -15.073   9.800  1.00  0.65           C  
ATOM   2516  C   VAL A 326      37.543 -16.408   9.105  1.00  0.64           C  
ATOM   2517  CB  VAL A 326      36.961 -15.303  11.293  1.00  0.63           C  
ATOM   2518  O   VAL A 326      36.603 -17.122   8.750  1.00  0.62           O  
ATOM   2519  CG1 VAL A 326      38.173 -15.877  12.025  1.00  0.56           C  
ATOM   2520  CG2 VAL A 326      36.507 -13.999  11.947  1.00  0.57           C  
ATOM   2521  N   ASN A 327      38.739 -16.609   8.667  1.00  0.52           N  
ATOM   2522  CA  ASN A 327      39.140 -17.838   7.989  1.00  0.56           C  
ATOM   2523  C   ASN A 327      38.645 -19.075   8.733  1.00  0.51           C  
ATOM   2524  CB  ASN A 327      40.660 -17.889   7.825  1.00  0.52           C  
ATOM   2525  O   ASN A 327      38.323 -20.090   8.113  1.00  0.51           O  
ATOM   2526  CG  ASN A 327      41.166 -16.931   6.765  1.00  0.52           C  
ATOM   2527  ND2 ASN A 327      42.425 -16.525   6.885  1.00  0.52           N  
ATOM   2528  OD1 ASN A 327      40.432 -16.557   5.847  1.00  0.51           O  
ATOM   2529  N   GLU A 328      38.383 -19.077  10.086  1.00  0.49           N  
ATOM   2530  CA  GLU A 328      37.792 -20.108  10.934  1.00  0.55           C  
ATOM   2531  C   GLU A 328      36.321 -19.814  11.216  1.00  0.49           C  
ATOM   2532  CB  GLU A 328      38.565 -20.233  12.249  1.00  0.52           C  
ATOM   2533  O   GLU A 328      36.001 -18.909  11.990  1.00  0.50           O  
ATOM   2534  CG  GLU A 328      39.884 -20.981  12.118  1.00  0.53           C  
ATOM   2535  CD  GLU A 328      41.091 -20.059  12.042  1.00  0.57           C  
ATOM   2536  OE1 GLU A 328      40.908 -18.823  11.970  1.00  0.55           O  
ATOM   2537  OE2 GLU A 328      42.230 -20.578  12.054  1.00  0.52           O  
ATOM   2538  N   LEU A 329      35.508 -20.594  10.468  1.00  0.47           N  
ATOM   2539  CA  LEU A 329      34.062 -20.404  10.472  1.00  0.49           C  
ATOM   2540  C   LEU A 329      33.521 -20.378  11.898  1.00  0.47           C  
ATOM   2541  CB  LEU A 329      33.372 -21.512   9.673  1.00  0.46           C  
ATOM   2542  O   LEU A 329      32.460 -19.803  12.154  1.00  0.46           O  
ATOM   2543  CG  LEU A 329      33.536 -21.454   8.153  1.00  0.44           C  
ATOM   2544  CD1 LEU A 329      33.016 -22.737   7.514  1.00  0.39           C  
ATOM   2545  CD2 LEU A 329      32.816 -20.237   7.583  1.00  0.41           C  
ATOM   2546  N   THR A 330      34.234 -20.890  12.984  1.00  0.55           N  
ATOM   2547  CA  THR A 330      33.835 -20.909  14.387  1.00  0.57           C  
ATOM   2548  C   THR A 330      33.837 -19.498  14.968  1.00  0.55           C  
ATOM   2549  CB  THR A 330      34.763 -21.812  15.220  1.00  0.55           C  
ATOM   2550  O   THR A 330      33.158 -19.228  15.961  1.00  0.55           O  
ATOM   2551  CG2 THR A 330      34.019 -23.040  15.734  1.00  0.50           C  
ATOM   2552  OG1 THR A 330      35.862 -22.238  14.406  1.00  0.49           O  
ATOM   2553  N   TYR A 331      34.440 -18.598  14.342  1.00  0.63           N  
ATOM   2554  CA  TYR A 331      34.472 -17.202  14.762  1.00  0.64           C  
ATOM   2555  C   TYR A 331      33.639 -16.332  13.828  1.00  0.64           C  
ATOM   2556  CB  TYR A 331      35.913 -16.686  14.809  1.00  0.62           C  
ATOM   2557  O   TYR A 331      33.456 -15.138  14.080  1.00  0.63           O  
ATOM   2558  CG  TYR A 331      36.765 -17.359  15.859  1.00  0.59           C  
ATOM   2559  CD1 TYR A 331      36.680 -16.984  17.198  1.00  0.56           C  
ATOM   2560  CD2 TYR A 331      37.655 -18.371  15.514  1.00  0.57           C  
ATOM   2561  CE1 TYR A 331      37.464 -17.600  18.168  1.00  0.56           C  
ATOM   2562  CE2 TYR A 331      38.444 -18.993  16.475  1.00  0.58           C  
ATOM   2563  OH  TYR A 331      39.119 -19.215  18.754  1.00  0.54           O  
ATOM   2564  CZ  TYR A 331      38.341 -18.602  17.798  1.00  0.51           C  
ATOM   2565  N   ASN A 332      33.067 -16.898  12.726  1.00  0.64           N  
ATOM   2566  CA  ASN A 332      31.969 -16.234  12.032  1.00  0.66           C  
ATOM   2567  C   ASN A 332      30.650 -16.399  12.781  1.00  0.63           C  
ATOM   2568  CB  ASN A 332      31.838 -16.766  10.603  1.00  0.61           C  
ATOM   2569  O   ASN A 332      29.904 -17.347  12.532  1.00  0.61           O  
ATOM   2570  CG  ASN A 332      33.018 -16.390   9.729  1.00  0.58           C  
ATOM   2571  ND2 ASN A 332      33.505 -17.345   8.946  1.00  0.61           N  
ATOM   2572  OD1 ASN A 332      33.489 -15.250   9.758  1.00  0.59           O  
ATOM   2573  N   ILE A 333      30.499 -15.645  13.910  1.00  0.60           N  
ATOM   2574  CA  ILE A 333      29.420 -15.810  14.877  1.00  0.62           C  
ATOM   2575  C   ILE A 333      28.708 -14.476  15.090  1.00  0.60           C  
ATOM   2576  CB  ILE A 333      29.945 -16.358  16.223  1.00  0.59           C  
ATOM   2577  O   ILE A 333      29.347 -13.421  15.112  1.00  0.61           O  
ATOM   2578  CG1 ILE A 333      28.776 -16.723  17.145  1.00  0.53           C  
ATOM   2579  CG2 ILE A 333      30.875 -15.342  16.894  1.00  0.54           C  
ATOM   2580  CD1 ILE A 333      29.171 -17.585  18.336  1.00  0.52           C  
ATOM   2581  N   SER A 334      27.313 -14.565  15.177  1.00  0.54           N  
ATOM   2582  CA  SER A 334      26.509 -13.538  15.831  1.00  0.59           C  
ATOM   2583  C   SER A 334      26.533 -13.700  17.347  1.00  0.53           C  
ATOM   2584  CB  SER A 334      25.066 -13.585  15.327  1.00  0.53           C  
ATOM   2585  O   SER A 334      26.188 -14.762  17.869  1.00  0.53           O  
ATOM   2586  OG  SER A 334      25.003 -13.257  13.950  1.00  0.49           O  
ATOM   2587  N   THR A 335      27.332 -12.753  18.011  1.00  0.64           N  
ATOM   2588  CA  THR A 335      27.496 -12.730  19.460  1.00  0.65           C  
ATOM   2589  C   THR A 335      27.352 -11.309  19.998  1.00  0.64           C  
ATOM   2590  CB  THR A 335      28.863 -13.303  19.877  1.00  0.61           C  
ATOM   2591  O   THR A 335      27.101 -10.373  19.235  1.00  0.63           O  
ATOM   2592  CG2 THR A 335      29.996 -12.352  19.502  1.00  0.55           C  
ATOM   2593  OG1 THR A 335      28.876 -13.509  21.295  1.00  0.63           O  
ATOM   2594  N   LYS A 336      27.190 -11.177  21.163  1.00  0.60           N  
ATOM   2595  CA  LYS A 336      27.139  -9.882  21.836  1.00  0.65           C  
ATOM   2596  C   LYS A 336      28.506  -9.501  22.399  1.00  0.62           C  
ATOM   2597  CB  LYS A 336      26.098  -9.899  22.956  1.00  0.59           C  
ATOM   2598  O   LYS A 336      29.220 -10.350  22.936  1.00  0.62           O  
ATOM   2599  CG  LYS A 336      24.667 -10.068  22.467  1.00  0.56           C  
ATOM   2600  CD  LYS A 336      23.669  -9.976  23.615  1.00  0.57           C  
ATOM   2601  CE  LYS A 336      22.234 -10.103  23.122  1.00  0.57           C  
ATOM   2602  NZ  LYS A 336      21.249  -9.848  24.215  1.00  0.51           N  
ATOM   2603  N   VAL A 337      28.760  -8.356  22.016  1.00  0.64           N  
ATOM   2604  CA  VAL A 337      29.973  -7.857  22.657  1.00  0.68           C  
ATOM   2605  C   VAL A 337      29.903  -8.107  24.161  1.00  0.67           C  
ATOM   2606  CB  VAL A 337      30.185  -6.352  22.376  1.00  0.64           C  
ATOM   2607  O   VAL A 337      28.931  -7.722  24.817  1.00  0.67           O  
ATOM   2608  CG1 VAL A 337      31.417  -5.833  23.116  1.00  0.60           C  
ATOM   2609  CG2 VAL A 337      30.315  -6.103  20.875  1.00  0.60           C  
ATOM   2610  N   SER A 338      30.762  -8.813  24.832  1.00  0.67           N  
ATOM   2611  CA  SER A 338      30.859  -8.993  26.277  1.00  0.70           C  
ATOM   2612  C   SER A 338      31.452  -7.759  26.949  1.00  0.67           C  
ATOM   2613  CB  SER A 338      31.707 -10.221  26.608  1.00  0.66           C  
ATOM   2614  O   SER A 338      30.951  -7.307  27.981  1.00  0.66           O  
ATOM   2615  OG  SER A 338      33.073  -9.983  26.315  1.00  0.63           O  
ATOM   2616  N   SER A 339      32.520  -7.222  26.588  1.00  0.69           N  
ATOM   2617  CA  SER A 339      33.165  -6.010  27.083  1.00  0.73           C  
ATOM   2618  C   SER A 339      33.861  -5.255  25.956  1.00  0.72           C  
ATOM   2619  CB  SER A 339      34.175  -6.350  28.180  1.00  0.69           C  
ATOM   2620  O   SER A 339      34.363  -5.865  25.010  1.00  0.74           O  
ATOM   2621  OG  SER A 339      35.302  -7.015  27.637  1.00  0.66           O  
ATOM   2622  N   VAL A 340      33.662  -3.984  26.001  1.00  0.66           N  
ATOM   2623  CA  VAL A 340      34.532  -3.125  25.205  1.00  0.72           C  
ATOM   2624  C   VAL A 340      35.827  -2.853  25.966  1.00  0.68           C  
ATOM   2625  CB  VAL A 340      33.837  -1.793  24.842  1.00  0.65           C  
ATOM   2626  O   VAL A 340      35.798  -2.369  27.100  1.00  0.67           O  
ATOM   2627  CG1 VAL A 340      34.752  -0.924  23.980  1.00  0.62           C  
ATOM   2628  CG2 VAL A 340      32.516  -2.060  24.123  1.00  0.58           C  
ATOM   2629  N   LEU A 341      37.009  -3.255  25.321  1.00  0.66           N  
ATOM   2630  CA  LEU A 341      38.339  -3.105  25.900  1.00  0.69           C  
ATOM   2631  C   LEU A 341      38.974  -1.787  25.469  1.00  0.65           C  
ATOM   2632  CB  LEU A 341      39.237  -4.276  25.492  1.00  0.67           C  
ATOM   2633  O   LEU A 341      39.775  -1.208  26.206  1.00  0.65           O  
ATOM   2634  CG  LEU A 341      38.802  -5.662  25.969  1.00  0.66           C  
ATOM   2635  CD1 LEU A 341      39.786  -6.722  25.484  1.00  0.65           C  
ATOM   2636  CD2 LEU A 341      38.683  -5.692  27.489  1.00  0.66           C  
ATOM   2637  N   SER A 342      38.816  -1.321  24.291  1.00  0.74           N  
ATOM   2638  CA  SER A 342      39.287  -0.050  23.750  1.00  0.77           C  
ATOM   2639  C   SER A 342      38.444   0.388  22.556  1.00  0.72           C  
ATOM   2640  CB  SER A 342      40.756  -0.154  23.337  1.00  0.73           C  
ATOM   2641  O   SER A 342      37.612  -0.376  22.063  1.00  0.70           O  
ATOM   2642  OG  SER A 342      40.898  -0.969  22.186  1.00  0.71           O  
ATOM   2643  N   ASP A 343      38.480   1.569  22.165  1.00  0.57           N  
ATOM   2644  CA  ASP A 343      37.728   2.069  21.018  1.00  0.66           C  
ATOM   2645  C   ASP A 343      37.923   1.170  19.799  1.00  0.56           C  
ATOM   2646  CB  ASP A 343      38.147   3.503  20.687  1.00  0.55           C  
ATOM   2647  O   ASP A 343      37.136   1.222  18.851  1.00  0.55           O  
ATOM   2648  CG  ASP A 343      37.952   4.461  21.848  1.00  0.50           C  
ATOM   2649  OD1 ASP A 343      37.146   4.164  22.756  1.00  0.51           O  
ATOM   2650  OD2 ASP A 343      38.608   5.525  21.854  1.00  0.69           O  
ATOM   2651  N   THR A 344      38.755   0.218  19.796  1.00  0.73           N  
ATOM   2652  CA  THR A 344      39.055  -0.691  18.695  1.00  0.77           C  
ATOM   2653  C   THR A 344      39.021  -2.142  19.167  1.00  0.71           C  
ATOM   2654  CB  THR A 344      40.430  -0.381  18.075  1.00  0.71           C  
ATOM   2655  O   THR A 344      39.226  -3.063  18.373  1.00  0.69           O  
ATOM   2656  CG2 THR A 344      40.442   0.998  17.424  1.00  0.63           C  
ATOM   2657  OG1 THR A 344      41.430  -0.422  19.101  1.00  0.74           O  
ATOM   2658  N   GLN A 345      38.814  -2.495  20.415  1.00  0.73           N  
ATOM   2659  CA  GLN A 345      38.810  -3.850  20.956  1.00  0.76           C  
ATOM   2660  C   GLN A 345      37.539  -4.118  21.757  1.00  0.73           C  
ATOM   2661  CB  GLN A 345      40.042  -4.082  21.832  1.00  0.72           C  
ATOM   2662  O   GLN A 345      37.159  -3.319  22.615  1.00  0.73           O  
ATOM   2663  CG  GLN A 345      41.356  -4.059  21.064  1.00  0.70           C  
ATOM   2664  CD  GLN A 345      42.554  -4.380  21.939  1.00  0.70           C  
ATOM   2665  NE2 GLN A 345      43.636  -4.836  21.318  1.00  0.77           N  
ATOM   2666  OE1 GLN A 345      42.506  -4.220  23.162  1.00  0.78           O  
ATOM   2667  N   PHE A 346      36.864  -5.186  21.458  1.00  0.77           N  
ATOM   2668  CA  PHE A 346      35.743  -5.712  22.228  1.00  0.79           C  
ATOM   2669  C   PHE A 346      35.857  -7.224  22.385  1.00  0.77           C  
ATOM   2670  CB  PHE A 346      34.413  -5.352  21.559  1.00  0.76           C  
ATOM   2671  O   PHE A 346      36.577  -7.880  21.629  1.00  0.75           O  
ATOM   2672  CG  PHE A 346      34.219  -5.992  20.211  1.00  0.76           C  
ATOM   2673  CD1 PHE A 346      34.679  -5.369  19.058  1.00  0.74           C  
ATOM   2674  CD2 PHE A 346      33.575  -7.218  20.098  1.00  0.76           C  
ATOM   2675  CE1 PHE A 346      34.500  -5.959  17.809  1.00  0.80           C  
ATOM   2676  CE2 PHE A 346      33.393  -7.813  18.853  1.00  0.80           C  
ATOM   2677  CZ  PHE A 346      33.855  -7.182  17.710  1.00  0.77           C  
ATOM   2678  N   THR A 347      35.430  -7.834  23.493  1.00  0.74           N  
ATOM   2679  CA  THR A 347      35.350  -9.267  23.755  1.00  0.75           C  
ATOM   2680  C   THR A 347      33.921  -9.770  23.574  1.00  0.73           C  
ATOM   2681  CB  THR A 347      35.839  -9.603  25.176  1.00  0.72           C  
ATOM   2682  O   THR A 347      32.963  -9.016  23.756  1.00  0.73           O  
ATOM   2683  CG2 THR A 347      37.296  -9.197  25.367  1.00  0.69           C  
ATOM   2684  OG1 THR A 347      35.031  -8.904  26.131  1.00  0.74           O  
ATOM   2685  N   TYR A 348      33.711 -10.928  23.104  1.00  0.77           N  
ATOM   2686  CA  TYR A 348      32.476 -11.703  23.130  1.00  0.78           C  
ATOM   2687  C   TYR A 348      32.735 -13.126  23.612  1.00  0.76           C  
ATOM   2688  CB  TYR A 348      31.829 -11.732  21.742  1.00  0.75           C  
ATOM   2689  O   TYR A 348      33.881 -13.580  23.637  1.00  0.73           O  
ATOM   2690  CG  TYR A 348      32.619 -12.513  20.721  1.00  0.75           C  
ATOM   2691  CD1 TYR A 348      33.602 -11.896  19.951  1.00  0.72           C  
ATOM   2692  CD2 TYR A 348      32.384 -13.870  20.522  1.00  0.73           C  
ATOM   2693  CE1 TYR A 348      34.331 -12.611  19.007  1.00  0.75           C  
ATOM   2694  CE2 TYR A 348      33.107 -14.595  19.581  1.00  0.74           C  
ATOM   2695  OH  TYR A 348      34.796 -14.672  17.896  1.00  0.65           O  
ATOM   2696  CZ  TYR A 348      34.077 -13.958  18.830  1.00  0.71           C  
ATOM   2697  N   LEU A 349      31.773 -13.853  24.288  1.00  0.67           N  
ATOM   2698  CA  LEU A 349      31.803 -15.234  24.758  1.00  0.68           C  
ATOM   2699  C   LEU A 349      31.494 -16.201  23.620  1.00  0.65           C  
ATOM   2700  CB  LEU A 349      30.803 -15.434  25.900  1.00  0.65           C  
ATOM   2701  O   LEU A 349      30.505 -16.028  22.903  1.00  0.63           O  
ATOM   2702  CG  LEU A 349      31.051 -14.617  27.169  1.00  0.62           C  
ATOM   2703  CD1 LEU A 349      29.916 -14.828  28.165  1.00  0.59           C  
ATOM   2704  CD2 LEU A 349      32.392 -14.991  27.792  1.00  0.61           C  
ATOM   2705  N   LEU A 350      32.159 -17.200  23.142  1.00  0.64           N  
ATOM   2706  CA  LEU A 350      31.854 -18.321  22.261  1.00  0.64           C  
ATOM   2707  C   LEU A 350      30.727 -19.173  22.835  1.00  0.63           C  
ATOM   2708  CB  LEU A 350      33.099 -19.184  22.040  1.00  0.61           C  
ATOM   2709  O   LEU A 350      30.840 -19.692  23.947  1.00  0.62           O  
ATOM   2710  CG  LEU A 350      33.785 -19.049  20.679  1.00  0.59           C  
ATOM   2711  CD1 LEU A 350      35.301 -19.038  20.848  1.00  0.54           C  
ATOM   2712  CD2 LEU A 350      33.354 -20.178  19.749  1.00  0.56           C  
ATOM   2713  N   PRO A 351      29.626 -19.034  22.200  1.00  0.58           N  
ATOM   2714  CA  PRO A 351      28.497 -19.834  22.681  1.00  0.60           C  
ATOM   2715  C   PRO A 351      28.715 -21.334  22.497  1.00  0.56           C  
ATOM   2716  CB  PRO A 351      27.328 -19.343  21.823  1.00  0.55           C  
ATOM   2717  O   PRO A 351      27.973 -22.143  23.058  1.00  0.55           O  
ATOM   2718  CG  PRO A 351      27.956 -18.888  20.545  1.00  0.53           C  
ATOM   2719  CD  PRO A 351      29.339 -18.386  20.845  1.00  0.55           C  
ATOM   2720  N   TYR A 352      29.816 -21.943  21.739  1.00  0.37           N  
ATOM   2721  CA  TYR A 352      30.091 -23.362  21.545  1.00  0.43           C  
ATOM   2722  C   TYR A 352      31.591 -23.630  21.527  1.00  0.37           C  
ATOM   2723  CB  TYR A 352      29.456 -23.860  20.243  1.00  0.36           C  
ATOM   2724  O   TYR A 352      32.387 -22.722  21.275  1.00  0.36           O  
ATOM   2725  CG  TYR A 352      29.113 -22.755  19.274  1.00  0.36           C  
ATOM   2726  CD1 TYR A 352      27.894 -22.085  19.354  1.00  0.33           C  
ATOM   2727  CD2 TYR A 352      30.006 -22.379  18.276  1.00  0.36           C  
ATOM   2728  CE1 TYR A 352      27.573 -21.068  18.462  1.00  0.36           C  
ATOM   2729  CE2 TYR A 352      29.695 -21.363  17.379  1.00  0.39           C  
ATOM   2730  OH  TYR A 352      28.166 -19.707  16.593  1.00  0.27           O  
ATOM   2731  CZ  TYR A 352      28.479 -20.714  17.479  1.00  0.34           C  
ATOM   2732  N   VAL A 353      32.124 -24.647  22.093  1.00  0.38           N  
ATOM   2733  CA  VAL A 353      33.420 -25.256  21.812  1.00  0.39           C  
ATOM   2734  C   VAL A 353      33.557 -25.512  20.313  1.00  0.38           C  
ATOM   2735  CB  VAL A 353      33.611 -26.573  22.597  1.00  0.36           C  
ATOM   2736  O   VAL A 353      32.789 -26.286  19.736  1.00  0.37           O  
ATOM   2737  CG1 VAL A 353      35.011 -27.139  22.370  1.00  0.33           C  
ATOM   2738  CG2 VAL A 353      33.357 -26.347  24.086  1.00  0.33           C  
ATOM   2739  N   PRO A 354      34.135 -24.688  19.469  1.00  0.41           N  
ATOM   2740  CA  PRO A 354      34.526 -25.082  18.113  1.00  0.41           C  
ATOM   2741  C   PRO A 354      35.117 -26.489  18.055  1.00  0.42           C  
ATOM   2742  CB  PRO A 354      35.574 -24.033  17.731  1.00  0.38           C  
ATOM   2743  O   PRO A 354      35.964 -26.842  18.880  1.00  0.41           O  
ATOM   2744  CG  PRO A 354      35.713 -23.172  18.944  1.00  0.37           C  
ATOM   2745  CD  PRO A 354      34.810 -23.709  20.017  1.00  0.42           C  
ATOM   2746  N   PRO A 355      34.447 -27.477  17.446  1.00  0.35           N  
ATOM   2747  CA  PRO A 355      34.875 -28.875  17.362  1.00  0.35           C  
ATOM   2748  C   PRO A 355      36.237 -29.036  16.691  1.00  0.35           C  
ATOM   2749  CB  PRO A 355      33.773 -29.531  16.526  1.00  0.32           C  
ATOM   2750  O   PRO A 355      36.813 -30.127  16.710  1.00  0.33           O  
ATOM   2751  CG  PRO A 355      33.051 -28.391  15.884  1.00  0.31           C  
ATOM   2752  CD  PRO A 355      33.367 -27.136  16.646  1.00  0.35           C  
ATOM   2753  N   ASN A 356      37.172 -27.930  16.722  1.00  0.32           N  
ATOM   2754  CA  ASN A 356      38.579 -28.064  16.360  1.00  0.35           C  
ATOM   2755  C   ASN A 356      39.327 -26.744  16.520  1.00  0.32           C  
ATOM   2756  CB  ASN A 356      38.718 -28.583  14.927  1.00  0.29           C  
ATOM   2757  O   ASN A 356      39.376 -25.937  15.590  1.00  0.30           O  
ATOM   2758  CG  ASN A 356      38.512 -30.082  14.826  1.00  0.28           C  
ATOM   2759  ND2 ASN A 356      38.115 -30.548  13.648  1.00  0.28           N  
ATOM   2760  OD1 ASN A 356      38.708 -30.815  15.799  1.00  0.33           O  
ATOM   2761  N   LEU A 357      39.303 -26.064  17.705  1.00  0.32           N  
ATOM   2762  CA  LEU A 357      40.434 -25.167  17.913  1.00  0.35           C  
ATOM   2763  C   LEU A 357      41.709 -25.955  18.196  1.00  0.33           C  
ATOM   2764  CB  LEU A 357      40.149 -24.204  19.069  1.00  0.31           C  
ATOM   2765  O   LEU A 357      41.847 -26.559  19.262  1.00  0.32           O  
ATOM   2766  CG  LEU A 357      39.235 -23.019  18.754  1.00  0.31           C  
ATOM   2767  CD1 LEU A 357      38.723 -22.387  20.044  1.00  0.29           C  
ATOM   2768  CD2 LEU A 357      39.968 -21.989  17.902  1.00  0.32           C  
ATOM   2769  N   LYS A 358      42.227 -26.638  17.367  1.00  0.30           N  
ATOM   2770  CA  LYS A 358      43.681 -26.751  17.445  1.00  0.31           C  
ATOM   2771  C   LYS A 358      44.330 -25.382  17.627  1.00  0.30           C  
ATOM   2772  CB  LYS A 358      44.234 -27.432  16.192  1.00  0.27           C  
ATOM   2773  O   LYS A 358      44.027 -24.443  16.887  1.00  0.28           O  
ATOM   2774  CG  LYS A 358      44.270 -28.950  16.278  1.00  0.27           C  
ATOM   2775  CD  LYS A 358      44.926 -29.564  15.047  1.00  0.31           C  
ATOM   2776  CE  LYS A 358      44.971 -31.083  15.135  1.00  0.27           C  
ATOM   2777  NZ  LYS A 358      45.596 -31.691  13.923  1.00  0.28           N  
ATOM   2778  N   ALA A 359      44.592 -24.972  18.998  1.00  0.30           N  
ATOM   2779  CA  ALA A 359      45.771 -24.150  19.261  1.00  0.31           C  
ATOM   2780  C   ALA A 359      46.386 -23.641  17.961  1.00  0.30           C  
ATOM   2781  CB  ALA A 359      46.803 -24.941  20.061  1.00  0.27           C  
ATOM   2782  O   ALA A 359      47.036 -24.398  17.236  1.00  0.29           O  
ATOM   2783  N   GLY A 360      45.585 -22.879  16.988  1.00  0.31           N  
ATOM   2784  CA  GLY A 360      46.470 -22.051  16.184  1.00  0.32           C  
ATOM   2785  C   GLY A 360      47.537 -21.350  17.003  1.00  0.32           C  
ATOM   2786  O   GLY A 360      47.353 -21.109  18.198  1.00  0.30           O  
ATOM   2787  N   PRO A 361      48.710 -21.630  16.679  1.00  0.28           N  
ATOM   2788  CA  PRO A 361      49.927 -20.997  17.193  1.00  0.28           C  
ATOM   2789  C   PRO A 361      49.652 -19.665  17.886  1.00  0.28           C  
ATOM   2790  CB  PRO A 361      50.775 -20.792  15.935  1.00  0.25           C  
ATOM   2791  O   PRO A 361      48.837 -18.872  17.407  1.00  0.26           O  
ATOM   2792  CG  PRO A 361      49.813 -20.928  14.799  1.00  0.25           C  
ATOM   2793  CD  PRO A 361      48.597 -21.661  15.289  1.00  0.30           C  
ATOM   2794  N   ALA A 362      49.623 -19.583  19.280  1.00  0.26           N  
ATOM   2795  CA  ALA A 362      50.169 -18.324  19.779  1.00  0.25           C  
ATOM   2796  C   ALA A 362      50.502 -17.376  18.631  1.00  0.26           C  
ATOM   2797  CB  ALA A 362      51.410 -18.582  20.630  1.00  0.24           C  
ATOM   2798  O   ALA A 362      51.542 -17.517  17.983  1.00  0.25           O  
ATOM   2799  N   GLY A 363      49.645 -17.106  17.745  1.00  0.26           N  
ATOM   2800  CA  GLY A 363      49.735 -16.143  16.659  1.00  0.25           C  
ATOM   2801  C   GLY A 363      48.401 -15.869  15.992  1.00  0.26           C  
ATOM   2802  O   GLY A 363      47.768 -16.784  15.459  1.00  0.25           O  
ATOM   2803  N   GLY A 364      47.372 -15.055  16.792  1.00  0.35           N  
ATOM   2804  CA  GLY A 364      46.312 -14.222  16.245  1.00  0.34           C  
ATOM   2805  C   GLY A 364      45.814 -14.701  14.895  1.00  0.35           C  
ATOM   2806  O   GLY A 364      46.610 -14.983  13.998  1.00  0.34           O  
ATOM   2807  N   LEU A 365      44.818 -15.640  14.738  1.00  0.32           N  
ATOM   2808  CA  LEU A 365      44.077 -15.845  13.498  1.00  0.33           C  
ATOM   2809  C   LEU A 365      44.064 -14.574  12.656  1.00  0.32           C  
ATOM   2810  CB  LEU A 365      42.642 -16.288  13.798  1.00  0.30           C  
ATOM   2811  O   LEU A 365      43.734 -13.496  13.157  1.00  0.32           O  
ATOM   2812  CG  LEU A 365      42.469 -17.710  14.333  1.00  0.30           C  
ATOM   2813  CD1 LEU A 365      41.086 -17.878  14.953  1.00  0.26           C  
ATOM   2814  CD2 LEU A 365      42.691 -18.730  13.221  1.00  0.29           C  
ATOM   2815  N   SER A 366      45.083 -14.363  11.706  1.00  0.30           N  
ATOM   2816  CA  SER A 366      44.992 -13.434  10.585  1.00  0.31           C  
ATOM   2817  C   SER A 366      43.541 -13.180  10.193  1.00  0.30           C  
ATOM   2818  CB  SER A 366      45.768 -13.969   9.380  1.00  0.29           C  
ATOM   2819  O   SER A 366      42.818 -14.111   9.832  1.00  0.29           O  
ATOM   2820  OG  SER A 366      45.207 -15.187   8.922  1.00  0.31           O  
ATOM   2821  N   ALA A 367      42.847 -12.375  10.920  1.00  0.41           N  
ATOM   2822  CA  ALA A 367      41.699 -11.593  10.468  1.00  0.40           C  
ATOM   2823  C   ALA A 367      41.642 -11.534   8.944  1.00  0.41           C  
ATOM   2824  CB  ALA A 367      41.754 -10.182  11.050  1.00  0.36           C  
ATOM   2825  O   ALA A 367      42.382 -10.772   8.318  1.00  0.40           O  
ATOM   2826  N   GLY A 368      41.912 -12.733   8.232  1.00  0.42           N  
ATOM   2827  CA  GLY A 368      41.569 -12.413   6.856  1.00  0.43           C  
ATOM   2828  C   GLY A 368      40.985 -11.022   6.695  1.00  0.42           C  
ATOM   2829  O   GLY A 368      41.507 -10.055   7.255  1.00  0.40           O  
ATOM   2830  N   SER A 369      40.022 -11.000   5.881  1.00  0.36           N  
ATOM   2831  CA  SER A 369      38.950 -10.038   5.650  1.00  0.36           C  
ATOM   2832  C   SER A 369      37.841 -10.186   6.687  1.00  0.36           C  
ATOM   2833  CB  SER A 369      38.370 -10.209   4.245  1.00  0.33           C  
ATOM   2834  O   SER A 369      36.706 -10.524   6.346  1.00  0.34           O  
ATOM   2835  OG  SER A 369      38.248 -11.582   3.914  1.00  0.35           O  
ATOM   2836  N   ALA A 370      38.007 -10.588   8.075  1.00  0.51           N  
ATOM   2837  CA  ALA A 370      37.011 -10.553   9.143  1.00  0.52           C  
ATOM   2838  C   ALA A 370      36.502  -9.132   9.371  1.00  0.52           C  
ATOM   2839  CB  ALA A 370      37.596 -11.118  10.435  1.00  0.49           C  
ATOM   2840  O   ALA A 370      37.293  -8.195   9.497  1.00  0.52           O  
ATOM   2841  N   GLU A 371      35.369  -9.022   9.181  1.00  0.49           N  
ATOM   2842  CA  GLU A 371      34.576  -7.819   9.415  1.00  0.54           C  
ATOM   2843  C   GLU A 371      33.548  -8.042  10.520  1.00  0.50           C  
ATOM   2844  CB  GLU A 371      33.877  -7.376   8.127  1.00  0.49           C  
ATOM   2845  O   GLU A 371      32.923  -9.103  10.589  1.00  0.50           O  
ATOM   2846  CG  GLU A 371      34.834  -6.949   7.024  1.00  0.47           C  
ATOM   2847  CD  GLU A 371      34.127  -6.541   5.741  1.00  0.51           C  
ATOM   2848  OE1 GLU A 371      32.894  -6.735   5.640  1.00  0.61           O  
ATOM   2849  OE2 GLU A 371      34.811  -6.023   4.830  1.00  0.55           O  
ATOM   2850  N   VAL A 372      33.420  -7.331  11.613  1.00  0.48           N  
ATOM   2851  CA  VAL A 372      32.416  -7.181  12.661  1.00  0.49           C  
ATOM   2852  C   VAL A 372      31.346  -6.188  12.215  1.00  0.48           C  
ATOM   2853  CB  VAL A 372      33.050  -6.719  13.992  1.00  0.47           C  
ATOM   2854  O   VAL A 372      31.653  -5.038  11.893  1.00  0.48           O  
ATOM   2855  CG1 VAL A 372      31.977  -6.514  15.060  1.00  0.44           C  
ATOM   2856  CG2 VAL A 372      34.093  -7.730  14.466  1.00  0.44           C  
ATOM   2857  N   SER A 373      30.147  -6.598  12.012  1.00  0.42           N  
ATOM   2858  CA  SER A 373      28.917  -5.817  11.922  1.00  0.45           C  
ATOM   2859  C   SER A 373      28.138  -5.860  13.233  1.00  0.42           C  
ATOM   2860  CB  SER A 373      28.039  -6.329  10.780  1.00  0.42           C  
ATOM   2861  O   SER A 373      28.127  -6.883  13.921  1.00  0.42           O  
ATOM   2862  OG  SER A 373      27.669  -7.680  10.997  1.00  0.39           O  
ATOM   2863  N   VAL A 374      27.994  -4.772  13.928  1.00  0.32           N  
ATOM   2864  CA  VAL A 374      26.984  -4.665  14.976  1.00  0.33           C  
ATOM   2865  C   VAL A 374      25.672  -5.278  14.493  1.00  0.32           C  
ATOM   2866  CB  VAL A 374      26.762  -3.197  15.402  1.00  0.31           C  
ATOM   2867  O   VAL A 374      25.120  -4.856  13.474  1.00  0.31           O  
ATOM   2868  CG1 VAL A 374      25.770  -3.115  16.560  1.00  0.31           C  
ATOM   2869  CG2 VAL A 374      28.090  -2.545  15.784  1.00  0.31           C  
ATOM   2870  N   GLU A 375      25.236  -6.426  14.819  1.00  0.27           N  
ATOM   2871  CA  GLU A 375      23.844  -6.863  14.877  1.00  0.27           C  
ATOM   2872  C   GLU A 375      22.997  -5.900  15.703  1.00  0.27           C  
ATOM   2873  CB  GLU A 375      23.748  -8.277  15.455  1.00  0.25           C  
ATOM   2874  O   GLU A 375      23.237  -5.723  16.900  1.00  0.26           O  
ATOM   2875  CG  GLU A 375      23.057  -9.272  14.535  1.00  0.25           C  
ATOM   2876  CD  GLU A 375      22.926 -10.660  15.142  1.00  0.30           C  
ATOM   2877  OE1 GLU A 375      23.421 -10.878  16.271  1.00  0.38           O  
ATOM   2878  OE2 GLU A 375      22.324 -11.537  14.483  1.00  0.33           O  
ATOM   2879  N   VAL A 376      22.585  -4.690  15.233  1.00  0.23           N  
ATOM   2880  CA  VAL A 376      21.494  -3.936  15.843  1.00  0.23           C  
ATOM   2881  C   VAL A 376      20.470  -4.898  16.440  1.00  0.22           C  
ATOM   2882  CB  VAL A 376      20.812  -2.999  14.821  1.00  0.21           C  
ATOM   2883  O   VAL A 376      19.914  -5.740  15.732  1.00  0.21           O  
ATOM   2884  CG1 VAL A 376      19.923  -1.980  15.532  1.00  0.12           C  
ATOM   2885  CG2 VAL A 376      21.861  -2.291  13.964  1.00  0.13           C  
ATOM   2886  N   ASP A 377      20.586  -5.265  17.705  1.00  0.21           N  
ATOM   2887  CA  ASP A 377      19.508  -5.750  18.561  1.00  0.21           C  
ATOM   2888  C   ASP A 377      18.142  -5.418  17.966  1.00  0.21           C  
ATOM   2889  CB  ASP A 377      19.629  -5.155  19.966  1.00  0.19           C  
ATOM   2890  O   ASP A 377      17.842  -4.252  17.700  1.00  0.20           O  
ATOM   2891  CG  ASP A 377      19.864  -6.206  21.037  1.00  0.14           C  
ATOM   2892  OD1 ASP A 377      19.630  -7.405  20.776  1.00  0.09           O  
ATOM   2893  OD2 ASP A 377      20.285  -5.830  22.152  1.00  0.10           O  
ATOM   2894  N   THR A 378      17.570  -6.311  17.014  1.00  0.20           N  
ATOM   2895  CA  THR A 378      16.126  -6.498  16.926  1.00  0.20           C  
ATOM   2896  C   THR A 378      15.399  -5.543  17.869  1.00  0.20           C  
ATOM   2897  CB  THR A 378      15.729  -7.949  17.254  1.00  0.18           C  
ATOM   2898  O   THR A 378      15.420  -5.730  19.087  1.00  0.19           O  
ATOM   2899  CG2 THR A 378      15.828  -8.838  16.019  1.00  0.09           C  
ATOM   2900  OG1 THR A 378      16.603  -8.460  18.268  1.00  0.12           O  
ATOM   2901  N   VAL A 379      15.627  -4.050  17.887  1.00  0.16           N  
ATOM   2902  CA  VAL A 379      14.585  -3.242  18.511  1.00  0.18           C  
ATOM   2903  C   VAL A 379      13.210  -3.790  18.135  1.00  0.16           C  
ATOM   2904  CB  VAL A 379      14.697  -1.756  18.102  1.00  0.13           C  
ATOM   2905  O   VAL A 379      12.862  -3.852  16.953  1.00  0.15           O  
ATOM   2906  CG1 VAL A 379      13.755  -0.893  18.940  1.00  0.09           C  
ATOM   2907  CG2 VAL A 379      16.139  -1.272  18.243  1.00  0.08           C  
ATOM   2908  N   THR A 380      12.542  -4.790  18.846  1.00  0.17           N  
ATOM   2909  CA  THR A 380      11.162  -5.087  19.214  1.00  0.18           C  
ATOM   2910  C   THR A 380      10.297  -3.834  19.124  1.00  0.17           C  
ATOM   2911  CB  THR A 380      11.077  -5.673  20.636  1.00  0.14           C  
ATOM   2912  O   THR A 380      10.478  -2.891  19.898  1.00  0.16           O  
ATOM   2913  CG2 THR A 380      11.354  -7.172  20.631  1.00  0.08           C  
ATOM   2914  OG1 THR A 380      12.041  -5.023  21.473  1.00  0.12           O  
ATOM   2915  N   GLY A 381       9.903  -3.274  17.870  1.00  0.20           N  
ATOM   2916  CA  GLY A 381       9.091  -2.180  17.361  1.00  0.18           C  
ATOM   2917  C   GLY A 381       7.616  -2.331  17.685  1.00  0.19           C  
ATOM   2918  O   GLY A 381       7.034  -3.396  17.470  1.00  0.18           O  
ATOM   2919  N   ALA A 382       6.955  -1.643  18.666  1.00  0.20           N  
ATOM   2920  CA  ALA A 382       5.690  -1.048  19.088  1.00  0.19           C  
ATOM   2921  C   ALA A 382       4.883  -0.565  17.886  1.00  0.19           C  
ATOM   2922  CB  ALA A 382       5.942   0.107  20.055  1.00  0.18           C  
ATOM   2923  O   ALA A 382       5.403   0.154  17.029  1.00  0.19           O  
ATOM   2924  N   SER A 383       3.768  -1.258  17.527  1.00  0.20           N  
ATOM   2925  CA  SER A 383       2.523  -1.200  16.768  1.00  0.20           C  
ATOM   2926  C   SER A 383       1.764   0.093  17.048  1.00  0.20           C  
ATOM   2927  CB  SER A 383       1.637  -2.402  17.099  1.00  0.18           C  
ATOM   2928  O   SER A 383       1.495   0.423  18.205  1.00  0.19           O  
ATOM   2929  OG  SER A 383       1.753  -3.402  16.101  1.00  0.12           O  
ATOM   2930  N   PRO A 384       1.710   1.283  15.978  1.00  0.21           N  
ATOM   2931  CA  PRO A 384       0.634   2.277  15.979  1.00  0.21           C  
ATOM   2932  C   PRO A 384      -0.744   1.655  15.763  1.00  0.21           C  
ATOM   2933  CB  PRO A 384       1.006   3.199  14.815  1.00  0.20           C  
ATOM   2934  O   PRO A 384      -0.891   0.738  14.951  1.00  0.21           O  
ATOM   2935  CG  PRO A 384       1.854   2.358  13.916  1.00  0.20           C  
ATOM   2936  CD  PRO A 384       2.455   1.247  14.730  1.00  0.20           C  
ATOM   2937  N   TYR A 385      -1.748   2.085  16.560  1.00  0.19           N  
ATOM   2938  CA  TYR A 385      -3.203   1.978  16.538  1.00  0.19           C  
ATOM   2939  C   TYR A 385      -3.811   3.006  15.592  1.00  0.18           C  
ATOM   2940  CB  TYR A 385      -3.777   2.159  17.946  1.00  0.16           C  
ATOM   2941  O   TYR A 385      -3.577   4.208  15.739  1.00  0.18           O  
ATOM   2942  CG  TYR A 385      -3.371   1.072  18.912  1.00  0.14           C  
ATOM   2943  CD1 TYR A 385      -4.133  -0.087  19.047  1.00  0.09           C  
ATOM   2944  CD2 TYR A 385      -2.227   1.202  19.691  1.00  0.11           C  
ATOM   2945  CE1 TYR A 385      -3.764  -1.090  19.937  1.00  0.10           C  
ATOM   2946  CE2 TYR A 385      -1.848   0.205  20.584  1.00  0.11           C  
ATOM   2947  OH  TYR A 385      -2.251  -1.925  21.582  1.00  0.09           O  
ATOM   2948  CZ  TYR A 385      -2.621  -0.935  20.700  1.00  0.11           C  
ATOM   2949  N   ILE A 386      -4.176   2.779  14.434  1.00  0.22           N  
ATOM   2950  CA  ILE A 386      -5.094   3.549  13.601  1.00  0.20           C  
ATOM   2951  C   ILE A 386      -6.524   3.059  13.820  1.00  0.21           C  
ATOM   2952  CB  ILE A 386      -4.718   3.452  12.106  1.00  0.20           C  
ATOM   2953  O   ILE A 386      -6.860   1.927  13.464  1.00  0.21           O  
ATOM   2954  CG1 ILE A 386      -3.268   3.900  11.890  1.00  0.20           C  
ATOM   2955  CG2 ILE A 386      -5.681   4.282  11.252  1.00  0.20           C  
ATOM   2956  CD1 ILE A 386      -2.785   3.765  10.453  1.00  0.18           C  
ATOM   2957  N   PHE A 387      -7.076   3.508  14.527  1.00  0.17           N  
ATOM   2958  CA  PHE A 387      -8.504   3.435  14.813  1.00  0.18           C  
ATOM   2959  C   PHE A 387      -9.259   4.543  14.088  1.00  0.17           C  
ATOM   2960  CB  PHE A 387      -8.757   3.527  16.321  1.00  0.15           C  
ATOM   2961  O   PHE A 387      -8.895   5.717  14.187  1.00  0.17           O  
ATOM   2962  CG  PHE A 387      -8.473   2.250  17.063  1.00  0.13           C  
ATOM   2963  CD1 PHE A 387      -9.467   1.295  17.239  1.00  0.09           C  
ATOM   2964  CD2 PHE A 387      -7.210   2.003  17.586  1.00  0.10           C  
ATOM   2965  CE1 PHE A 387      -9.207   0.112  17.926  1.00  0.09           C  
ATOM   2966  CE2 PHE A 387      -6.942   0.823  18.273  1.00  0.10           C  
ATOM   2967  CZ  PHE A 387      -7.942  -0.121  18.443  1.00  0.10           C  
ATOM   2968  N   ASN A 388     -10.251   4.256  13.341  1.00  0.16           N  
ATOM   2969  CA  ASN A 388     -11.291   5.107  12.772  1.00  0.18           C  
ATOM   2970  C   ASN A 388     -10.708   6.138  11.809  1.00  0.16           C  
ATOM   2971  CB  ASN A 388     -12.080   5.805  13.882  1.00  0.13           C  
ATOM   2972  O   ASN A 388     -10.985   7.332  11.929  1.00  0.15           O  
ATOM   2973  CG  ASN A 388     -13.317   5.031  14.293  1.00  0.09           C  
ATOM   2974  ND2 ASN A 388     -13.905   5.409  15.422  1.00  0.11           N  
ATOM   2975  OD1 ASN A 388     -13.740   4.100  13.603  1.00  0.10           O  
ATOM   2976  N   CYS A 389      -9.757   5.716  10.839  1.00  0.04           N  
ATOM   2977  CA  CYS A 389      -9.304   6.498   9.694  1.00  0.19           C  
ATOM   2978  C   CYS A 389      -9.887   5.953   8.395  1.00  0.06           C  
ATOM   2979  CB  CYS A 389      -7.777   6.499   9.617  1.00  0.04           C  
ATOM   2980  O   CYS A 389      -9.901   4.740   8.178  1.00  0.05           O  
ATOM   2981  SG  CYS A 389      -6.983   7.459  10.924  1.00  0.17           S  
ATOM   2982  N   SER A 390     -10.700   6.602   7.688  1.00  0.20           N  
ATOM   2983  CA  SER A 390     -11.099   6.546   6.285  1.00  0.21           C  
ATOM   2984  C   SER A 390      -9.979   7.034   5.372  1.00  0.20           C  
ATOM   2985  CB  SER A 390     -12.359   7.380   6.052  1.00  0.17           C  
ATOM   2986  O   SER A 390      -9.526   8.174   5.492  1.00  0.19           O  
ATOM   2987  OG  SER A 390     -12.542   7.638   4.670  1.00  0.11           O  
ATOM   2988  N   LEU A 391      -9.224   6.173   4.781  1.00  0.22           N  
ATOM   2989  CA  LEU A 391      -8.291   6.356   3.675  1.00  0.21           C  
ATOM   2990  C   LEU A 391      -8.999   6.194   2.334  1.00  0.22           C  
ATOM   2991  CB  LEU A 391      -7.135   5.357   3.779  1.00  0.21           C  
ATOM   2992  O   LEU A 391      -9.526   5.121   2.031  1.00  0.21           O  
ATOM   2993  CG  LEU A 391      -6.140   5.588   4.917  1.00  0.20           C  
ATOM   2994  CD1 LEU A 391      -5.385   4.301   5.230  1.00  0.17           C  
ATOM   2995  CD2 LEU A 391      -5.170   6.710   4.560  1.00  0.17           C  
ATOM   2996  N   ARG A 392      -9.440   7.124   1.790  1.00  0.20           N  
ATOM   2997  CA  ARG A 392     -10.065   7.342   0.490  1.00  0.19           C  
ATOM   2998  C   ARG A 392      -9.025   7.706  -0.564  1.00  0.21           C  
ATOM   2999  CB  ARG A 392     -11.126   8.442   0.581  1.00  0.19           C  
ATOM   3000  O   ARG A 392      -8.192   8.587  -0.343  1.00  0.20           O  
ATOM   3001  CG  ARG A 392     -12.460   7.967   1.132  1.00  0.19           C  
ATOM   3002  CD  ARG A 392     -13.508   9.071   1.102  1.00  0.17           C  
ATOM   3003  NE  ARG A 392     -14.737   8.667   1.779  1.00  0.13           N  
ATOM   3004  NH1 ARG A 392     -15.972  10.485   1.068  1.00  0.12           N  
ATOM   3005  NH2 ARG A 392     -16.937   8.888   2.400  1.00  0.13           N  
ATOM   3006  CZ  ARG A 392     -15.879   9.347   1.748  1.00  0.15           C  
ATOM   3007  N   SER A 393      -8.764   6.677  -1.687  1.00  0.19           N  
ATOM   3008  CA  SER A 393      -8.146   6.720  -3.008  1.00  0.19           C  
ATOM   3009  C   SER A 393      -6.705   7.214  -2.929  1.00  0.19           C  
ATOM   3010  CB  SER A 393      -8.951   7.618  -3.948  1.00  0.17           C  
ATOM   3011  O   SER A 393      -6.461   8.385  -2.632  1.00  0.18           O  
ATOM   3012  OG  SER A 393      -9.306   6.920  -5.130  1.00  0.11           O  
ATOM   3013  N   VAL A 394      -5.768   6.461  -2.260  1.00  0.21           N  
ATOM   3014  CA  VAL A 394      -4.362   6.794  -2.463  1.00  0.20           C  
ATOM   3015  C   VAL A 394      -3.902   6.283  -3.827  1.00  0.21           C  
ATOM   3016  CB  VAL A 394      -3.472   6.204  -1.346  1.00  0.19           C  
ATOM   3017  O   VAL A 394      -3.847   5.073  -4.058  1.00  0.20           O  
ATOM   3018  CG1 VAL A 394      -2.069   6.806  -1.399  1.00  0.12           C  
ATOM   3019  CG2 VAL A 394      -4.108   6.443   0.023  1.00  0.12           C  
ATOM   3020  N   TYR A 395      -4.426   6.748  -5.025  1.00  0.17           N  
ATOM   3021  CA  TYR A 395      -3.640   6.908  -6.243  1.00  0.18           C  
ATOM   3022  C   TYR A 395      -2.361   7.689  -5.968  1.00  0.18           C  
ATOM   3023  CB  TYR A 395      -4.462   7.618  -7.323  1.00  0.15           C  
ATOM   3024  O   TYR A 395      -2.370   8.922  -5.950  1.00  0.18           O  
ATOM   3025  CG  TYR A 395      -5.439   6.713  -8.035  1.00  0.07           C  
ATOM   3026  CD1 TYR A 395      -5.033   5.928  -9.113  1.00  0.08           C  
ATOM   3027  CD2 TYR A 395      -6.768   6.641  -7.633  1.00  0.09           C  
ATOM   3028  CE1 TYR A 395      -5.929   5.094  -9.773  1.00  0.08           C  
ATOM   3029  CE2 TYR A 395      -7.673   5.811  -8.286  1.00  0.09           C  
ATOM   3030  OH  TYR A 395      -8.137   4.219 -10.002  1.00  0.07           O  
ATOM   3031  CZ  TYR A 395      -7.245   5.042  -9.352  1.00  0.07           C  
ATOM   3032  N   GLY A 396      -1.777   7.378  -4.980  1.00  0.21           N  
ATOM   3033  CA  GLY A 396      -0.378   7.773  -5.031  1.00  0.18           C  
ATOM   3034  C   GLY A 396       0.576   6.625  -4.761  1.00  0.20           C  
ATOM   3035  O   GLY A 396       1.736   6.846  -4.407  1.00  0.20           O  
ATOM   3036  N   MET A 397       0.084   5.283  -4.804  1.00  0.19           N  
ATOM   3037  CA  MET A 397       1.078   4.225  -4.648  1.00  0.18           C  
ATOM   3038  C   MET A 397       1.356   3.538  -5.981  1.00  0.19           C  
ATOM   3039  CB  MET A 397       0.611   3.196  -3.617  1.00  0.17           C  
ATOM   3040  O   MET A 397       0.798   2.478  -6.266  1.00  0.18           O  
ATOM   3041  CG  MET A 397       0.708   3.681  -2.179  1.00  0.12           C  
ATOM   3042  SD  MET A 397       0.420   2.337  -0.963  1.00  0.17           S  
ATOM   3043  CE  MET A 397       1.378   1.000  -1.730  1.00  0.12           C  
ATOM   3044  N   GLN A 398       1.378   4.336  -7.126  1.00  0.20           N  
ATOM   3045  CA  GLN A 398       2.108   4.200  -8.381  1.00  0.18           C  
ATOM   3046  C   GLN A 398       3.376   5.049  -8.376  1.00  0.20           C  
ATOM   3047  CB  GLN A 398       1.220   4.589  -9.564  1.00  0.18           C  
ATOM   3048  O   GLN A 398       4.099   5.101  -9.372  1.00  0.19           O  
ATOM   3049  CG  GLN A 398       0.335   3.457 -10.067  1.00  0.15           C  
ATOM   3050  CD  GLN A 398      -0.414   3.817 -11.337  1.00  0.09           C  
ATOM   3051  NE2 GLN A 398      -1.118   2.845 -11.907  1.00  0.14           N  
ATOM   3052  OE1 GLN A 398      -0.360   4.960 -11.802  1.00  0.18           O  
ATOM   3053  N   GLY A 399       4.028   5.090  -7.312  1.00  0.21           N  
ATOM   3054  CA  GLY A 399       5.413   5.494  -7.130  1.00  0.18           C  
ATOM   3055  C   GLY A 399       6.110   4.748  -6.008  1.00  0.21           C  
ATOM   3056  O   GLY A 399       6.846   5.347  -5.221  1.00  0.20           O  
ATOM   3057  N   MET A 400       5.608   3.487  -5.469  1.00  0.20           N  
ATOM   3058  CA  MET A 400       6.352   2.538  -4.647  1.00  0.18           C  
ATOM   3059  C   MET A 400       7.145   1.568  -5.518  1.00  0.20           C  
ATOM   3060  CB  MET A 400       5.405   1.762  -3.730  1.00  0.17           C  
ATOM   3061  O   MET A 400       6.609   1.006  -6.474  1.00  0.19           O  
ATOM   3062  CG  MET A 400       4.803   2.605  -2.617  1.00  0.13           C  
ATOM   3063  SD  MET A 400       3.853   1.601  -1.410  1.00  0.18           S  
ATOM   3064  CE  MET A 400       3.205   2.915  -0.340  1.00  0.13           C  
ATOM   3065  N   ASN A 401       8.344   2.131  -5.866  1.00  0.20           N  
ATOM   3066  CA  ASN A 401       9.338   1.354  -6.598  1.00  0.19           C  
ATOM   3067  C   ASN A 401       8.725   0.101  -7.217  1.00  0.20           C  
ATOM   3068  CB  ASN A 401      10.505   0.978  -5.683  1.00  0.19           C  
ATOM   3069  O   ASN A 401       8.396  -0.850  -6.506  1.00  0.20           O  
ATOM   3070  CG  ASN A 401      11.638   1.984  -5.739  1.00  0.18           C  
ATOM   3071  ND2 ASN A 401      12.495   1.968  -4.725  1.00  0.14           N  
ATOM   3072  OD1 ASN A 401      11.742   2.769  -6.685  1.00  0.13           O  
ATOM   3073  N   ALA A 402       7.849   0.096  -8.130  1.00  0.21           N  
ATOM   3074  CA  ALA A 402       7.838  -0.800  -9.285  1.00  0.19           C  
ATOM   3075  C   ALA A 402       9.228  -0.914  -9.903  1.00  0.21           C  
ATOM   3076  CB  ALA A 402       6.833  -0.313 -10.326  1.00  0.20           C  
ATOM   3077  O   ALA A 402       9.484  -0.361 -10.976  1.00  0.21           O  
ATOM   3078  N   ASP A 403      10.289  -0.851  -8.862  1.00  0.20           N  
ATOM   3079  CA  ASP A 403      11.623  -1.276  -9.275  1.00  0.20           C  
ATOM   3080  C   ASP A 403      12.086  -2.490  -8.472  1.00  0.21           C  
ATOM   3081  CB  ASP A 403      12.624  -0.129  -9.119  1.00  0.19           C  
ATOM   3082  O   ASP A 403      12.232  -2.413  -7.250  1.00  0.20           O  
ATOM   3083  CG  ASP A 403      12.578   0.859 -10.272  1.00  0.12           C  
ATOM   3084  OD1 ASP A 403      12.055   0.511 -11.353  1.00  0.09           O  
ATOM   3085  OD2 ASP A 403      13.072   1.994 -10.098  1.00  0.10           O  
ATOM   3086  N   GLY A 404      11.663  -3.731  -8.728  1.00  0.21           N  
ATOM   3087  CA  GLY A 404      12.585  -4.839  -8.534  1.00  0.18           C  
ATOM   3088  C   GLY A 404      13.750  -4.493  -7.626  1.00  0.21           C  
ATOM   3089  O   GLY A 404      14.910  -4.692  -7.992  1.00  0.20           O  
ATOM   3090  N   ALA A 405      13.556  -3.731  -6.406  1.00  0.21           N  
ATOM   3091  CA  ALA A 405      14.148  -3.954  -5.090  1.00  0.19           C  
ATOM   3092  C   ALA A 405      13.318  -4.941  -4.275  1.00  0.21           C  
ATOM   3093  CB  ALA A 405      14.286  -2.632  -4.338  1.00  0.19           C  
ATOM   3094  O   ALA A 405      12.146  -4.687  -3.986  1.00  0.20           O  
ATOM   3095  N   LYS A 406      13.194  -6.203  -4.688  1.00  0.21           N  
ATOM   3096  CA  LYS A 406      12.975  -7.134  -3.586  1.00  0.19           C  
ATOM   3097  C   LYS A 406      12.881  -6.397  -2.253  1.00  0.21           C  
ATOM   3098  CB  LYS A 406      14.095  -8.175  -3.531  1.00  0.19           C  
ATOM   3099  O   LYS A 406      13.832  -5.730  -1.838  1.00  0.20           O  
ATOM   3100  CG  LYS A 406      13.999  -9.244  -4.610  1.00  0.16           C  
ATOM   3101  CD  LYS A 406      15.052 -10.327  -4.417  1.00  0.09           C  
ATOM   3102  CE  LYS A 406      14.992 -11.370  -5.526  1.00  0.13           C  
ATOM   3103  NZ  LYS A 406      16.034 -12.426  -5.350  1.00  0.11           N  
ATOM   3104  N   ALA A 407      11.773  -5.573  -1.953  1.00  0.21           N  
ATOM   3105  CA  ALA A 407      11.454  -5.236  -0.568  1.00  0.19           C  
ATOM   3106  C   ALA A 407      12.189  -6.156   0.403  1.00  0.21           C  
ATOM   3107  CB  ALA A 407       9.947  -5.316  -0.335  1.00  0.20           C  
ATOM   3108  O   ALA A 407      11.755  -7.283   0.649  1.00  0.20           O  
ATOM   3109  N   THR A 408      13.424  -6.517   0.186  1.00  0.18           N  
ATOM   3110  CA  THR A 408      14.453  -7.003   1.098  1.00  0.18           C  
ATOM   3111  C   THR A 408      15.323  -5.851   1.594  1.00  0.18           C  
ATOM   3112  CB  THR A 408      15.340  -8.066   0.423  1.00  0.15           C  
ATOM   3113  O   THR A 408      15.967  -5.164   0.798  1.00  0.18           O  
ATOM   3114  CG2 THR A 408      14.735  -9.458   0.565  1.00  0.08           C  
ATOM   3115  OG1 THR A 408      15.474  -7.755  -0.969  1.00  0.11           O  
ATOM   3116  N   GLY A 409      14.934  -5.140   2.633  1.00  0.20           N  
ATOM   3117  CA  GLY A 409      15.563  -4.343   3.674  1.00  0.18           C  
ATOM   3118  C   GLY A 409      14.698  -3.189   4.145  1.00  0.20           C  
ATOM   3119  O   GLY A 409      14.968  -2.031   3.820  1.00  0.19           O  
ATOM   3120  N   PHE A 410      13.257  -3.425   4.207  1.00  0.20           N  
ATOM   3121  CA  PHE A 410      12.382  -2.467   4.873  1.00  0.20           C  
ATOM   3122  C   PHE A 410      11.696  -3.106   6.075  1.00  0.19           C  
ATOM   3123  CB  PHE A 410      11.334  -1.926   3.896  1.00  0.18           C  
ATOM   3124  O   PHE A 410      10.989  -4.105   5.934  1.00  0.19           O  
ATOM   3125  CG  PHE A 410      11.906  -1.049   2.816  1.00  0.16           C  
ATOM   3126  CD1 PHE A 410      12.083   0.313   3.027  1.00  0.11           C  
ATOM   3127  CD2 PHE A 410      12.267  -1.587   1.587  1.00  0.11           C  
ATOM   3128  CE1 PHE A 410      12.613   1.127   2.029  1.00  0.11           C  
ATOM   3129  CE2 PHE A 410      12.797  -0.780   0.584  1.00  0.12           C  
ATOM   3130  CZ  PHE A 410      12.968   0.577   0.807  1.00  0.11           C  
ATOM   3131  N   ARG A 411      12.097  -2.955   7.206  1.00  0.20           N  
ATOM   3132  CA  ARG A 411      11.393  -2.808   8.476  1.00  0.19           C  
ATOM   3133  C   ARG A 411      10.547  -1.539   8.490  1.00  0.21           C  
ATOM   3134  CB  ARG A 411      12.384  -2.791   9.642  1.00  0.19           C  
ATOM   3135  O   ARG A 411      11.036  -0.466   8.848  1.00  0.20           O  
ATOM   3136  CG  ARG A 411      12.983  -4.151   9.961  1.00  0.18           C  
ATOM   3137  CD  ARG A 411      13.867  -4.101  11.200  1.00  0.18           C  
ATOM   3138  NE  ARG A 411      14.513  -5.386  11.453  1.00  0.13           N  
ATOM   3139  NH1 ARG A 411      15.260  -4.827  13.567  1.00  0.12           N  
ATOM   3140  NH2 ARG A 411      15.711  -6.900  12.697  1.00  0.12           N  
ATOM   3141  CZ  ARG A 411      15.160  -5.701  12.572  1.00  0.14           C  
ATOM   3142  N   SER A 412       9.570  -1.213   7.544  1.00  0.20           N  
ATOM   3143  CA  SER A 412       8.491  -0.231   7.592  1.00  0.20           C  
ATOM   3144  C   SER A 412       7.200  -0.853   8.114  1.00  0.19           C  
ATOM   3145  CB  SER A 412       8.252   0.372   6.207  1.00  0.17           C  
ATOM   3146  O   SER A 412       6.728  -1.857   7.577  1.00  0.19           O  
ATOM   3147  OG  SER A 412       9.463   0.860   5.656  1.00  0.12           O  
ATOM   3148  N   MET A 413       6.749  -0.822   9.339  1.00  0.17           N  
ATOM   3149  CA  MET A 413       5.479  -0.724  10.054  1.00  0.18           C  
ATOM   3150  C   MET A 413       4.493   0.154   9.293  1.00  0.17           C  
ATOM   3151  CB  MET A 413       5.696  -0.168  11.463  1.00  0.15           C  
ATOM   3152  O   MET A 413       4.666   1.372   9.222  1.00  0.16           O  
ATOM   3153  CG  MET A 413       5.184  -1.080  12.567  1.00  0.09           C  
ATOM   3154  SD  MET A 413       5.426  -0.363  14.238  1.00  0.17           S  
ATOM   3155  CE  MET A 413       4.443   1.154  14.081  1.00  0.12           C  
ATOM   3156  N   VAL A 414       3.847  -0.253   8.184  1.00  0.21           N  
ATOM   3157  CA  VAL A 414       2.610   0.278   7.623  1.00  0.20           C  
ATOM   3158  C   VAL A 414       1.411  -0.429   8.252  1.00  0.21           C  
ATOM   3159  CB  VAL A 414       2.572   0.123   6.086  1.00  0.19           C  
ATOM   3160  O   VAL A 414       1.225  -1.634   8.068  1.00  0.20           O  
ATOM   3161  CG1 VAL A 414       1.296   0.736   5.512  1.00  0.16           C  
ATOM   3162  CG2 VAL A 414       3.807   0.765   5.455  1.00  0.18           C  
ATOM   3163  N   VAL A 415       0.863   0.006   9.350  1.00  0.20           N  
ATOM   3164  CA  VAL A 415      -0.491  -0.131   9.877  1.00  0.19           C  
ATOM   3165  C   VAL A 415      -1.416   0.873   9.194  1.00  0.20           C  
ATOM   3166  CB  VAL A 415      -0.526   0.069  11.409  1.00  0.19           C  
ATOM   3167  O   VAL A 415      -1.315   2.080   9.429  1.00  0.19           O  
ATOM   3168  CG1 VAL A 415      -1.924  -0.212  11.958  1.00  0.13           C  
ATOM   3169  CG2 VAL A 415       0.507  -0.829  12.087  1.00  0.15           C  
ATOM   3170  N   ALA A 416      -1.724   0.851   7.736  1.00  0.21           N  
ATOM   3171  CA  ALA A 416      -2.722   1.594   6.972  1.00  0.19           C  
ATOM   3172  C   ALA A 416      -4.022   0.804   6.853  1.00  0.21           C  
ATOM   3173  CB  ALA A 416      -2.183   1.938   5.585  1.00  0.19           C  
ATOM   3174  O   ALA A 416      -4.024  -0.329   6.366  1.00  0.20           O  
ATOM   3175  N   GLN A 417      -4.906   0.798   7.711  1.00  0.19           N  
ATOM   3176  CA  GLN A 417      -6.354   0.632   7.629  1.00  0.18           C  
ATOM   3177  C   GLN A 417      -6.930   1.405   6.446  1.00  0.19           C  
ATOM   3178  CB  GLN A 417      -7.021   1.084   8.928  1.00  0.18           C  
ATOM   3179  O   GLN A 417      -6.917   2.638   6.439  1.00  0.19           O  
ATOM   3180  CG  GLN A 417      -7.364  -0.059   9.874  1.00  0.17           C  
ATOM   3181  CD  GLN A 417      -8.043   0.415  11.146  1.00  0.17           C  
ATOM   3182  NE2 GLN A 417      -8.546  -0.527  11.936  1.00  0.16           N  
ATOM   3183  OE1 GLN A 417      -8.114   1.618  11.416  1.00  0.27           O  
ATOM   3184  N   PHE A 418      -6.898   0.800   5.110  1.00  0.19           N  
ATOM   3185  CA  PHE A 418      -7.234   0.950   3.699  1.00  0.19           C  
ATOM   3186  C   PHE A 418      -8.743   0.889   3.493  1.00  0.19           C  
ATOM   3187  CB  PHE A 418      -6.546  -0.133   2.862  1.00  0.18           C  
ATOM   3188  O   PHE A 418      -9.364  -0.151   3.720  1.00  0.19           O  
ATOM   3189  CG  PHE A 418      -5.044  -0.036   2.862  1.00  0.17           C  
ATOM   3190  CD1 PHE A 418      -4.388   0.807   1.973  1.00  0.15           C  
ATOM   3191  CD2 PHE A 418      -4.288  -0.789   3.750  1.00  0.14           C  
ATOM   3192  CE1 PHE A 418      -2.998   0.899   1.971  1.00  0.14           C  
ATOM   3193  CE2 PHE A 418      -2.898  -0.703   3.754  1.00  0.17           C  
ATOM   3194  CZ  PHE A 418      -2.255   0.141   2.862  1.00  0.15           C  
ATOM   3195  N   THR A 419      -9.490   2.000   3.633  1.00  0.18           N  
ATOM   3196  CA  THR A 419     -10.846   2.311   3.193  1.00  0.18           C  
ATOM   3197  C   THR A 419     -10.825   3.048   1.857  1.00  0.18           C  
ATOM   3198  CB  THR A 419     -11.591   3.162   4.239  1.00  0.17           C  
ATOM   3199  O   THR A 419     -10.258   4.137   1.751  1.00  0.18           O  
ATOM   3200  CG2 THR A 419     -12.402   2.283   5.186  1.00  0.10           C  
ATOM   3201  OG1 THR A 419     -10.638   3.914   5.001  1.00  0.13           O  
ATOM   3202  N   GLY A 420     -10.879   2.427   0.532  1.00  0.19           N  
ATOM   3203  CA  GLY A 420     -11.481   2.784  -0.743  1.00  0.18           C  
ATOM   3204  C   GLY A 420     -10.462   2.977  -1.850  1.00  0.19           C  
ATOM   3205  O   GLY A 420      -9.748   3.982  -1.876  1.00  0.19           O  
ATOM   3206  N   ILE A 421      -9.729   2.038  -2.411  1.00  0.20           N  
ATOM   3207  CA  ILE A 421      -9.170   2.006  -3.758  1.00  0.19           C  
ATOM   3208  C   ILE A 421     -10.014   1.095  -4.646  1.00  0.20           C  
ATOM   3209  CB  ILE A 421      -7.699   1.533  -3.748  1.00  0.18           C  
ATOM   3210  O   ILE A 421     -10.143  -0.101  -4.374  1.00  0.19           O  
ATOM   3211  CG1 ILE A 421      -6.850   2.446  -2.856  1.00  0.13           C  
ATOM   3212  CG2 ILE A 421      -7.138   1.483  -5.172  1.00  0.13           C  
ATOM   3213  CD1 ILE A 421      -5.401   2.001  -2.716  1.00  0.13           C  
ATOM   3214  N   SER A 422     -11.013   1.583  -5.515  1.00  0.19           N  
ATOM   3215  CA  SER A 422     -11.549   1.129  -6.794  1.00  0.18           C  
ATOM   3216  C   SER A 422     -10.451   1.026  -7.848  1.00  0.18           C  
ATOM   3217  CB  SER A 422     -12.647   2.075  -7.281  1.00  0.16           C  
ATOM   3218  O   SER A 422      -9.774   2.013  -8.145  1.00  0.18           O  
ATOM   3219  OG  SER A 422     -13.053   1.740  -8.597  1.00  0.12           O  
ATOM   3220  N   LEU A 423      -9.627  -0.286  -7.973  1.00  0.20           N  
ATOM   3221  CA  LEU A 423      -8.985  -0.778  -9.188  1.00  0.18           C  
ATOM   3222  C   LEU A 423      -9.848  -0.491 -10.412  1.00  0.20           C  
ATOM   3223  CB  LEU A 423      -8.714  -2.281  -9.081  1.00  0.19           C  
ATOM   3224  O   LEU A 423     -10.967  -0.997 -10.521  1.00  0.20           O  
ATOM   3225  CG  LEU A 423      -7.651  -2.707  -8.068  1.00  0.18           C  
ATOM   3226  CD1 LEU A 423      -7.696  -4.217  -7.856  1.00  0.15           C  
ATOM   3227  CD2 LEU A 423      -6.266  -2.268  -8.529  1.00  0.15           C  
ATOM   3228  N   GLN A 424      -9.656   0.677 -11.057  1.00  0.19           N  
ATOM   3229  CA  GLN A 424     -10.154   1.096 -12.362  1.00  0.18           C  
ATOM   3230  C   GLN A 424      -9.643   0.177 -13.468  1.00  0.19           C  
ATOM   3231  CB  GLN A 424      -9.750   2.542 -12.653  1.00  0.18           C  
ATOM   3232  O   GLN A 424      -8.445  -0.107 -13.542  1.00  0.19           O  
ATOM   3233  CG  GLN A 424     -10.688   3.577 -12.048  1.00  0.18           C  
ATOM   3234  CD  GLN A 424     -10.506   4.958 -12.648  1.00  0.19           C  
ATOM   3235  NE2 GLN A 424     -11.386   5.884 -12.285  1.00  0.17           N  
ATOM   3236  OE1 GLN A 424      -9.580   5.191 -13.432  1.00  0.33           O  
ATOM   3237  N   LYS A 425     -10.459  -0.796 -13.979  1.00  0.19           N  
ATOM   3238  CA  LYS A 425     -10.951  -1.486 -15.168  1.00  0.17           C  
ATOM   3239  C   LYS A 425     -10.461  -0.803 -16.442  1.00  0.19           C  
ATOM   3240  CB  LYS A 425     -12.479  -1.546 -15.160  1.00  0.18           C  
ATOM   3241  O   LYS A 425     -10.994   0.234 -16.841  1.00  0.19           O  
ATOM   3242  CG  LYS A 425     -13.044  -2.941 -15.384  1.00  0.16           C  
ATOM   3243  CD  LYS A 425     -14.568  -2.934 -15.380  1.00  0.10           C  
ATOM   3244  CE  LYS A 425     -15.135  -4.321 -15.649  1.00  0.14           C  
ATOM   3245  NZ  LYS A 425     -16.628  -4.316 -15.662  1.00  0.11           N  
ATOM   3246  N   ASP A 426      -8.965  -0.802 -16.708  1.00  0.19           N  
ATOM   3247  CA  ASP A 426      -8.229  -0.772 -17.969  1.00  0.19           C  
ATOM   3248  C   ASP A 426      -6.833  -0.184 -17.776  1.00  0.19           C  
ATOM   3249  CB  ASP A 426      -8.998   0.031 -19.020  1.00  0.17           C  
ATOM   3250  O   ASP A 426      -6.178   0.202 -18.746  1.00  0.18           O  
ATOM   3251  CG  ASP A 426     -10.115  -0.763 -19.673  1.00  0.14           C  
ATOM   3252  OD1 ASP A 426     -10.039  -2.011 -19.705  1.00  0.10           O  
ATOM   3253  OD2 ASP A 426     -11.079  -0.137 -20.163  1.00  0.11           O  
ATOM   3254  N   ASP A 427      -6.287  -0.495 -16.628  1.00  0.18           N  
ATOM   3255  CA  ASP A 427      -4.852  -0.380 -16.390  1.00  0.19           C  
ATOM   3256  C   ASP A 427      -4.290  -1.665 -15.787  1.00  0.18           C  
ATOM   3257  CB  ASP A 427      -4.553   0.807 -15.472  1.00  0.16           C  
ATOM   3258  O   ASP A 427      -4.749  -2.116 -14.736  1.00  0.17           O  
ATOM   3259  CG  ASP A 427      -4.546   2.137 -16.205  1.00  0.09           C  
ATOM   3260  OD1 ASP A 427      -4.323   2.154 -17.435  1.00  0.10           O  
ATOM   3261  OD2 ASP A 427      -4.761   3.177 -15.546  1.00  0.10           O  
ATOM   3262  N   ARG A 428      -4.228  -2.744 -16.734  1.00  0.20           N  
ATOM   3263  CA  ARG A 428      -3.267  -3.828 -16.559  1.00  0.18           C  
ATOM   3264  C   ARG A 428      -2.580  -3.737 -15.200  1.00  0.20           C  
ATOM   3265  CB  ARG A 428      -2.223  -3.807 -17.677  1.00  0.19           C  
ATOM   3266  O   ARG A 428      -1.783  -2.828 -14.962  1.00  0.20           O  
ATOM   3267  CG  ARG A 428      -2.797  -4.064 -19.061  1.00  0.17           C  
ATOM   3268  CD  ARG A 428      -1.709  -4.098 -20.125  1.00  0.15           C  
ATOM   3269  NE  ARG A 428      -2.231  -3.744 -21.442  1.00  0.12           N  
ATOM   3270  NH1 ARG A 428      -0.269  -4.200 -22.572  1.00  0.11           N  
ATOM   3271  NH2 ARG A 428      -2.109  -3.454 -23.717  1.00  0.11           N  
ATOM   3272  CZ  ARG A 428      -1.535  -3.800 -22.574  1.00  0.12           C  
ATOM   3273  N   ALA A 429      -3.204  -3.897 -13.998  1.00  0.19           N  
ATOM   3274  CA  ALA A 429      -2.364  -4.616 -13.043  1.00  0.19           C  
ATOM   3275  C   ALA A 429      -1.666  -5.798 -13.708  1.00  0.19           C  
ATOM   3276  CB  ALA A 429      -3.197  -5.093 -11.856  1.00  0.17           C  
ATOM   3277  O   ALA A 429      -2.321  -6.738 -14.165  1.00  0.18           O  
ATOM   3278  N   PHE A 430      -0.895  -5.644 -14.868  1.00  0.18           N  
ATOM   3279  CA  PHE A 430       0.076  -6.692 -15.160  1.00  0.18           C  
ATOM   3280  C   PHE A 430       0.809  -7.119 -13.894  1.00  0.18           C  
ATOM   3281  CB  PHE A 430       1.082  -6.216 -16.214  1.00  0.15           C  
ATOM   3282  O   PHE A 430       1.621  -6.364 -13.356  1.00  0.16           O  
ATOM   3283  CG  PHE A 430       0.525  -6.179 -17.611  1.00  0.08           C  
ATOM   3284  CD1 PHE A 430       0.613  -7.292 -18.439  1.00  0.08           C  
ATOM   3285  CD2 PHE A 430      -0.086  -5.031 -18.097  1.00  0.09           C  
ATOM   3286  CE1 PHE A 430       0.098  -7.260 -19.733  1.00  0.09           C  
ATOM   3287  CE2 PHE A 430      -0.603  -4.992 -19.389  1.00  0.09           C  
ATOM   3288  CZ  PHE A 430      -0.508  -6.107 -20.206  1.00  0.08           C  
ATOM   3289  N   VAL A 431       0.180  -7.766 -12.879  1.00  0.20           N  
ATOM   3290  CA  VAL A 431       0.928  -8.749 -12.102  1.00  0.18           C  
ATOM   3291  C   VAL A 431       1.460  -9.842 -13.026  1.00  0.20           C  
ATOM   3292  CB  VAL A 431       0.059  -9.371 -10.986  1.00  0.18           C  
ATOM   3293  O   VAL A 431       0.687 -10.630 -13.575  1.00  0.19           O  
ATOM   3294  CG1 VAL A 431       0.892 -10.307 -10.112  1.00  0.12           C  
ATOM   3295  CG2 VAL A 431      -0.585  -8.275 -10.138  1.00  0.10           C  
ATOM   3296  N   LYS A 432       2.375  -9.402 -13.987  1.00  0.19           N  
ATOM   3297  CA  LYS A 432       3.245 -10.409 -14.589  1.00  0.18           C  
ATOM   3298  C   LYS A 432       4.168 -11.032 -13.546  1.00  0.19           C  
ATOM   3299  CB  LYS A 432       4.070  -9.797 -15.722  1.00  0.17           C  
ATOM   3300  O   LYS A 432       5.036 -10.354 -12.993  1.00  0.19           O  
ATOM   3301  CG  LYS A 432       4.129 -10.654 -16.978  1.00  0.13           C  
ATOM   3302  CD  LYS A 432       4.946  -9.984 -18.074  1.00  0.09           C  
ATOM   3303  CE  LYS A 432       4.999 -10.838 -19.334  1.00  0.13           C  
ATOM   3304  NZ  LYS A 432       5.768 -10.168 -20.425  1.00  0.11           N  
ATOM   3305  N   TYR A 433       3.680 -11.979 -12.645  1.00  0.19           N  
ATOM   3306  CA  TYR A 433       4.387 -13.090 -12.018  1.00  0.20           C  
ATOM   3307  C   TYR A 433       5.076 -13.958 -13.065  1.00  0.19           C  
ATOM   3308  CB  TYR A 433       3.423 -13.942 -11.187  1.00  0.18           C  
ATOM   3309  O   TYR A 433       4.419 -14.515 -13.948  1.00  0.19           O  
ATOM   3310  CG  TYR A 433       3.482 -13.655  -9.706  1.00  0.17           C  
ATOM   3311  CD1 TYR A 433       4.377 -14.331  -8.881  1.00  0.12           C  
ATOM   3312  CD2 TYR A 433       2.642 -12.708  -9.130  1.00  0.12           C  
ATOM   3313  CE1 TYR A 433       4.434 -14.072  -7.516  1.00  0.11           C  
ATOM   3314  CE2 TYR A 433       2.690 -12.440  -7.766  1.00  0.11           C  
ATOM   3315  OH  TYR A 433       3.639 -12.864  -5.617  1.00  0.09           O  
ATOM   3316  CZ  TYR A 433       3.588 -13.126  -6.968  1.00  0.14           C  
ATOM   3317  N   ASN A 434       6.407 -13.487 -13.441  1.00  0.19           N  
ATOM   3318  CA  ASN A 434       7.415 -14.441 -13.891  1.00  0.19           C  
ATOM   3319  C   ASN A 434       7.805 -15.411 -12.780  1.00  0.19           C  
ATOM   3320  CB  ASN A 434       8.652 -13.708 -14.415  1.00  0.18           C  
ATOM   3321  O   ASN A 434       8.469 -15.023 -11.817  1.00  0.19           O  
ATOM   3322  CG  ASN A 434       9.375 -14.484 -15.499  1.00  0.16           C  
ATOM   3323  ND2 ASN A 434      10.217 -13.795 -16.260  1.00  0.13           N  
ATOM   3324  OD1 ASN A 434       9.177 -15.692 -15.651  1.00  0.11           O  
ATOM   3325  N   LYS A 435       6.954 -16.324 -12.304  1.00  0.21           N  
ATOM   3326  CA  LYS A 435       7.157 -17.577 -11.584  1.00  0.21           C  
ATOM   3327  C   LYS A 435       8.055 -18.526 -12.373  1.00  0.21           C  
ATOM   3328  CB  LYS A 435       5.815 -18.250 -11.289  1.00  0.20           C  
ATOM   3329  O   LYS A 435       7.866 -19.743 -12.336  1.00  0.21           O  
ATOM   3330  CG  LYS A 435       5.391 -18.174  -9.830  1.00  0.20           C  
ATOM   3331  CD  LYS A 435       4.078 -18.908  -9.590  1.00  0.22           C  
ATOM   3332  CE  LYS A 435       3.654 -18.834  -8.129  1.00  0.19           C  
ATOM   3333  NZ  LYS A 435       2.347 -19.518  -7.897  1.00  0.17           N  
ATOM   3334  N   ASN A 436       9.121 -17.885 -12.998  1.00  0.18           N  
ATOM   3335  CA  ASN A 436      10.145 -18.785 -13.518  1.00  0.20           C  
ATOM   3336  C   ASN A 436      11.420 -18.031 -13.885  1.00  0.19           C  
ATOM   3337  CB  ASN A 436       9.617 -19.556 -14.730  1.00  0.17           C  
ATOM   3338  O   ASN A 436      11.468 -17.344 -14.907  1.00  0.18           O  
ATOM   3339  CG  ASN A 436       8.619 -20.631 -14.348  1.00  0.13           C  
ATOM   3340  ND2 ASN A 436       7.763 -21.008 -15.291  1.00  0.11           N  
ATOM   3341  OD1 ASN A 436       8.616 -21.119 -13.215  1.00  0.10           O  
ATOM   3342  N   SER A 437      12.257 -17.508 -12.968  1.00  0.21           N  
ATOM   3343  CA  SER A 437      13.715 -17.453 -12.929  1.00  0.20           C  
ATOM   3344  C   SER A 437      14.233 -17.557 -11.498  1.00  0.21           C  
ATOM   3345  CB  SER A 437      14.220 -16.161 -13.571  1.00  0.19           C  
ATOM   3346  O   SER A 437      13.887 -16.736 -10.646  1.00  0.20           O  
ATOM   3347  OG  SER A 437      13.639 -15.029 -12.948  1.00  0.13           O  
ATOM   3348  N   ARG A 438      14.499 -18.782 -10.966  1.00  0.21           N  
ATOM   3349  CA  ARG A 438      15.593 -19.261 -10.128  1.00  0.18           C  
ATOM   3350  C   ARG A 438      16.935 -18.736 -10.627  1.00  0.21           C  
ATOM   3351  CB  ARG A 438      15.611 -20.791 -10.088  1.00  0.20           C  
ATOM   3352  O   ARG A 438      17.471 -19.232 -11.621  1.00  0.20           O  
ATOM   3353  CG  ARG A 438      14.484 -21.398  -9.268  1.00  0.20           C  
ATOM   3354  CD  ARG A 438      14.632 -22.908  -9.138  1.00  0.21           C  
ATOM   3355  NE  ARG A 438      13.503 -23.501  -8.427  1.00  0.17           N  
ATOM   3356  NH1 ARG A 438      14.400 -25.629  -8.354  1.00  0.14           N  
ATOM   3357  NH2 ARG A 438      12.345 -25.214  -7.428  1.00  0.13           N  
ATOM   3358  CZ  ARG A 438      13.419 -24.780  -8.071  1.00  0.16           C  
ATOM   3359  N   SER A 439      17.219 -17.429 -10.265  1.00  0.20           N  
ATOM   3360  CA  SER A 439      18.535 -16.972  -9.831  1.00  0.19           C  
ATOM   3361  C   SER A 439      18.448 -16.213  -8.510  1.00  0.20           C  
ATOM   3362  CB  SER A 439      19.173 -16.082 -10.898  1.00  0.17           C  
ATOM   3363  O   SER A 439      17.704 -15.237  -8.397  1.00  0.19           O  
ATOM   3364  OG  SER A 439      18.226 -15.167 -11.423  1.00  0.10           O  
ATOM   3365  N   TYR A 440      18.328 -16.883  -7.285  1.00  0.19           N  
ATOM   3366  CA  TYR A 440      19.103 -16.377  -6.158  1.00  0.18           C  
ATOM   3367  C   TYR A 440      20.374 -15.686  -6.636  1.00  0.19           C  
ATOM   3368  CB  TYR A 440      19.458 -17.515  -5.195  1.00  0.18           C  
ATOM   3369  O   TYR A 440      21.364 -16.346  -6.960  1.00  0.19           O  
ATOM   3370  CG  TYR A 440      18.319 -17.927  -4.296  1.00  0.17           C  
ATOM   3371  CD1 TYR A 440      18.098 -17.284  -3.080  1.00  0.11           C  
ATOM   3372  CD2 TYR A 440      17.461 -18.960  -4.659  1.00  0.12           C  
ATOM   3373  CE1 TYR A 440      17.050 -17.662  -2.246  1.00  0.11           C  
ATOM   3374  CE2 TYR A 440      16.411 -19.346  -3.833  1.00  0.12           C  
ATOM   3375  OH  TYR A 440      15.174 -19.070  -1.810  1.00  0.09           O  
ATOM   3376  CZ  TYR A 440      16.213 -18.692  -2.631  1.00  0.13           C  
ATOM   3377  N   ASP A 441      20.224 -14.736  -7.620  1.00  0.20           N  
ATOM   3378  CA  ASP A 441      21.360 -13.918  -8.032  1.00  0.19           C  
ATOM   3379  C   ASP A 441      20.986 -12.438  -8.072  1.00  0.20           C  
ATOM   3380  CB  ASP A 441      21.877 -14.367  -9.401  1.00  0.19           C  
ATOM   3381  O   ASP A 441      20.396 -11.968  -9.046  1.00  0.20           O  
ATOM   3382  CG  ASP A 441      22.806 -15.565  -9.321  1.00  0.15           C  
ATOM   3383  OD1 ASP A 441      23.338 -15.852  -8.227  1.00  0.09           O  
ATOM   3384  OD2 ASP A 441      23.010 -16.227 -10.362  1.00  0.09           O  
ATOM   3385  N   GLY A 442      20.552 -11.782  -6.842  1.00  0.21           N  
ATOM   3386  CA  GLY A 442      20.856 -10.428  -6.407  1.00  0.18           C  
ATOM   3387  C   GLY A 442      20.096 -10.017  -5.160  1.00  0.21           C  
ATOM   3388  O   GLY A 442      18.866 -10.092  -5.124  1.00  0.20           O  
ATOM   3389  N   ILE A 443      20.641 -10.464  -3.972  1.00  0.22           N  
ATOM   3390  CA  ILE A 443      20.681 -10.643  -2.525  1.00  0.20           C  
ATOM   3391  C   ILE A 443      19.978 -11.944  -2.145  1.00  0.22           C  
ATOM   3392  CB  ILE A 443      20.032  -9.448  -1.790  1.00  0.20           C  
ATOM   3393  O   ILE A 443      18.756 -12.054  -2.267  1.00  0.21           O  
ATOM   3394  CG1 ILE A 443      20.685  -8.133  -2.229  1.00  0.09           C  
ATOM   3395  CG2 ILE A 443      20.131  -9.630  -0.272  1.00  0.08           C  
ATOM   3396  CD1 ILE A 443      20.038  -6.891  -1.631  1.00  0.08           C  
ATOM   3397  N   SER A 444      20.586 -13.188  -2.430  1.00  0.20           N  
ATOM   3398  CA  SER A 444      20.792 -14.168  -1.369  1.00  0.18           C  
ATOM   3399  C   SER A 444      20.868 -13.495  -0.002  1.00  0.20           C  
ATOM   3400  CB  SER A 444      22.068 -14.972  -1.622  1.00  0.19           C  
ATOM   3401  O   SER A 444      21.742 -12.659   0.236  1.00  0.20           O  
ATOM   3402  OG  SER A 444      23.218 -14.182  -1.374  1.00  0.09           O  
ATOM   3403  N   TYR A 445      19.695 -13.077   0.564  1.00  0.20           N  
ATOM   3404  CA  TYR A 445      19.844 -13.612   1.913  1.00  0.19           C  
ATOM   3405  C   TYR A 445      20.718 -14.860   1.911  1.00  0.20           C  
ATOM   3406  CB  TYR A 445      18.474 -13.936   2.517  1.00  0.19           C  
ATOM   3407  O   TYR A 445      20.301 -15.917   1.432  1.00  0.20           O  
ATOM   3408  CG  TYR A 445      17.841 -12.773   3.244  1.00  0.15           C  
ATOM   3409  CD1 TYR A 445      18.091 -12.553   4.596  1.00  0.08           C  
ATOM   3410  CD2 TYR A 445      16.993 -11.894   2.579  1.00  0.09           C  
ATOM   3411  CE1 TYR A 445      17.508 -11.485   5.270  1.00  0.08           C  
ATOM   3412  CE2 TYR A 445      16.405 -10.823   3.243  1.00  0.09           C  
ATOM   3413  OH  TYR A 445      16.089  -9.567   5.248  1.00  0.07           O  
ATOM   3414  CZ  TYR A 445      16.669 -10.626   4.586  1.00  0.07           C  
ATOM   3415  N   GLN A 446      22.040 -14.817   1.489  1.00  0.19           N  
ATOM   3416  CA  GLN A 446      23.016 -15.669   2.160  1.00  0.18           C  
ATOM   3417  C   GLN A 446      22.888 -15.564   3.677  1.00  0.19           C  
ATOM   3418  CB  GLN A 446      24.437 -15.305   1.726  1.00  0.17           C  
ATOM   3419  O   GLN A 446      23.114 -14.496   4.251  1.00  0.19           O  
ATOM   3420  CG  GLN A 446      25.022 -16.248   0.684  1.00  0.08           C  
ATOM   3421  CD  GLN A 446      26.497 -15.999   0.429  1.00  0.07           C  
ATOM   3422  NE2 GLN A 446      27.121 -16.875  -0.350  1.00  0.08           N  
ATOM   3423  OE1 GLN A 446      27.071 -15.025   0.928  1.00  0.09           O  
ATOM   3424  N   ARG A 447      21.944 -16.060   4.205  1.00  0.19           N  
ATOM   3425  CA  ARG A 447      22.251 -16.650   5.504  1.00  0.18           C  
ATOM   3426  C   ARG A 447      20.993 -16.783   6.356  1.00  0.19           C  
ATOM   3427  CB  ARG A 447      23.298 -15.813   6.241  1.00  0.18           C  
ATOM   3428  O   ARG A 447      20.463 -15.786   6.849  1.00  0.19           O  
ATOM   3429  CG  ARG A 447      24.618 -16.533   6.465  1.00  0.13           C  
ATOM   3430  CD  ARG A 447      25.609 -15.669   7.232  1.00  0.07           C  
ATOM   3431  NE  ARG A 447      26.908 -16.324   7.359  1.00  0.08           N  
ATOM   3432  NH1 ARG A 447      27.871 -14.630   8.601  1.00  0.07           N  
ATOM   3433  NH2 ARG A 447      29.088 -16.496   8.062  1.00  0.05           N  
ATOM   3434  CZ  ARG A 447      27.953 -15.815   8.007  1.00  0.07           C  
ATOM   3435  N   GLN A 448      20.044 -17.604   5.880  1.00  0.18           N  
ATOM   3436  CA  GLN A 448      19.506 -18.411   6.970  1.00  0.17           C  
ATOM   3437  C   GLN A 448      18.241 -19.147   6.538  1.00  0.18           C  
ATOM   3438  CB  GLN A 448      19.213 -17.537   8.191  1.00  0.17           C  
ATOM   3439  O   GLN A 448      17.225 -18.520   6.232  1.00  0.18           O  
ATOM   3440  CG  GLN A 448      20.439 -17.243   9.045  1.00  0.10           C  
ATOM   3441  CD  GLN A 448      20.094 -16.533  10.341  1.00  0.07           C  
ATOM   3442  NE2 GLN A 448      21.081 -16.390  11.219  1.00  0.08           N  
ATOM   3443  OE1 GLN A 448      18.951 -16.115  10.551  1.00  0.10           O  
ATOM   3444  N   THR A 449      18.457 -20.345   5.882  1.00  0.19           N  
ATOM   3445  CA  THR A 449      18.276 -21.783   5.717  1.00  0.19           C  
ATOM   3446  C   THR A 449      18.962 -22.271   4.444  1.00  0.20           C  
ATOM   3447  CB  THR A 449      16.783 -22.157   5.675  1.00  0.19           C  
ATOM   3448  O   THR A 449      18.738 -21.723   3.363  1.00  0.19           O  
ATOM   3449  CG2 THR A 449      16.175 -22.149   7.073  1.00  0.08           C  
ATOM   3450  OG1 THR A 449      16.083 -21.212   4.856  1.00  0.10           O  
ATOM   3451  N   GLY A 450      20.213 -22.465   4.638  1.00  0.15           N  
ATOM   3452  CA  GLY A 450      20.675 -23.721   4.068  1.00  0.17           C  
ATOM   3453  C   GLY A 450      20.168 -23.957   2.657  1.00  0.16           C  
ATOM   3454  O   GLY A 450      18.961 -23.919   2.411  1.00  0.15           O  
ATOM   3455  N   GLU A 451      20.824 -23.258   1.537  1.00  0.18           N  
ATOM   3456  CA  GLU A 451      21.072 -24.023   0.319  1.00  0.17           C  
ATOM   3457  C   GLU A 451      20.255 -23.480  -0.851  1.00  0.19           C  
ATOM   3458  CB  GLU A 451      20.753 -25.504   0.540  1.00  0.17           C  
ATOM   3459  O   GLU A 451      19.024 -23.530  -0.831  1.00  0.18           O  
ATOM   3460  CG  GLU A 451      21.966 -26.347   0.906  1.00  0.11           C  
ATOM   3461  CD  GLU A 451      21.639 -27.820   1.093  1.00  0.07           C  
ATOM   3462  OE1 GLU A 451      20.441 -28.182   1.077  1.00  0.10           O  
ATOM   3463  OE2 GLU A 451      22.589 -28.617   1.257  1.00  0.10           O  
ATOM   3464  N   LEU A 452      20.636 -22.191  -1.615  1.00  0.18           N  
ATOM   3465  CA  LEU A 452      20.905 -21.995  -3.036  1.00  0.18           C  
ATOM   3466  C   LEU A 452      21.869 -20.833  -3.251  1.00  0.18           C  
ATOM   3467  CB  LEU A 452      19.602 -21.740  -3.798  1.00  0.17           C  
ATOM   3468  O   LEU A 452      21.535 -19.682  -2.962  1.00  0.17           O  
ATOM   3469  CG  LEU A 452      19.133 -22.857  -4.731  1.00  0.15           C  
ATOM   3470  CD1 LEU A 452      17.659 -23.166  -4.489  1.00  0.10           C  
ATOM   3471  CD2 LEU A 452      19.372 -22.474  -6.188  1.00  0.11           C  
ATOM   3472  N   LEU A 453      23.209 -20.842  -3.362  1.00  0.18           N  
ATOM   3473  CA  LEU A 453      24.427 -20.928  -4.160  1.00  0.17           C  
ATOM   3474  C   LEU A 453      24.108 -21.321  -5.598  1.00  0.18           C  
ATOM   3475  CB  LEU A 453      25.400 -21.939  -3.546  1.00  0.16           C  
ATOM   3476  O   LEU A 453      23.725 -22.463  -5.864  1.00  0.17           O  
ATOM   3477  CG  LEU A 453      26.120 -21.498  -2.271  1.00  0.13           C  
ATOM   3478  CD1 LEU A 453      26.784 -22.694  -1.597  1.00  0.10           C  
ATOM   3479  CD2 LEU A 453      27.146 -20.415  -2.583  1.00  0.11           C  
ATOM   3480  N   SER A 454      23.517 -20.312  -6.690  1.00  0.18           N  
ATOM   3481  CA  SER A 454      24.084 -20.281  -8.034  1.00  0.19           C  
ATOM   3482  C   SER A 454      25.062 -19.123  -8.196  1.00  0.17           C  
ATOM   3483  CB  SER A 454      22.975 -20.173  -9.082  1.00  0.16           C  
ATOM   3484  O   SER A 454      24.683 -17.959  -8.049  1.00  0.17           O  
ATOM   3485  OG  SER A 454      22.509 -18.838  -9.185  1.00  0.11           O  
ATOM   3486  N   SER A 455      26.338 -19.138  -7.771  1.00  0.17           N  
ATOM   3487  CA  SER A 455      27.631 -19.111  -8.447  1.00  0.17           C  
ATOM   3488  C   SER A 455      27.503 -19.549  -9.902  1.00  0.17           C  
ATOM   3489  CB  SER A 455      28.634 -20.009  -7.722  1.00  0.16           C  
ATOM   3490  O   SER A 455      27.092 -20.677 -10.183  1.00  0.18           O  
ATOM   3491  OG  SER A 455      28.245 -21.370  -7.809  1.00  0.10           O  
ATOM   3492  N   GLU A 456      27.158 -18.529 -10.782  1.00  0.17           N  
ATOM   3493  CA  GLU A 456      27.837 -18.486 -12.073  1.00  0.19           C  
ATOM   3494  C   GLU A 456      27.214 -17.438 -12.990  1.00  0.17           C  
ATOM   3495  CB  GLU A 456      27.801 -19.861 -12.746  1.00  0.16           C  
ATOM   3496  O   GLU A 456      26.009 -17.467 -13.247  1.00  0.17           O  
ATOM   3497  CG  GLU A 456      28.796 -20.856 -12.165  1.00  0.09           C  
ATOM   3498  CD  GLU A 456      28.881 -22.151 -12.958  1.00  0.07           C  
ATOM   3499  OE1 GLU A 456      28.064 -22.350 -13.885  1.00  0.10           O  
ATOM   3500  OE2 GLU A 456      29.772 -22.973 -12.648  1.00  0.10           O  
ATOM   3501  N   SER A 457      27.879 -16.208 -13.228  1.00  0.15           N  
ATOM   3502  CA  SER A 457      28.687 -15.791 -14.369  1.00  0.17           C  
ATOM   3503  C   SER A 457      27.831 -15.617 -15.619  1.00  0.14           C  
ATOM   3504  CB  SER A 457      29.797 -16.808 -14.640  1.00  0.13           C  
ATOM   3505  O   SER A 457      27.276 -16.588 -16.138  1.00  0.15           O  
ATOM   3506  OG  SER A 457      29.284 -17.949 -15.305  1.00  0.10           O  
ATOM   3507  N   SER A 458      27.182 -14.313 -15.967  1.00  0.15           N  
ATOM   3508  CA  SER A 458      27.366 -13.724 -17.290  1.00  0.19           C  
ATOM   3509  C   SER A 458      26.639 -12.389 -17.406  1.00  0.16           C  
ATOM   3510  CB  SER A 458      26.871 -14.680 -18.376  1.00  0.14           C  
ATOM   3511  O   SER A 458      25.447 -12.297 -17.106  1.00  0.16           O  
ATOM   3512  OG  SER A 458      25.498 -14.982 -18.193  1.00  0.09           O  
ATOM   3513  N   SER A 459      27.373 -11.149 -17.380  1.00  0.14           N  
ATOM   3514  CA  SER A 459      27.765 -10.043 -18.248  1.00  0.17           C  
ATOM   3515  C   SER A 459      26.580  -9.133 -18.553  1.00  0.13           C  
ATOM   3516  CB  SER A 459      28.362 -10.571 -19.553  1.00  0.12           C  
ATOM   3517  O   SER A 459      25.616  -9.555 -19.196  1.00  0.13           O  
ATOM   3518  OG  SER A 459      27.400 -11.314 -20.282  1.00  0.10           O  
ATOM   3519  N   LEU A 460      26.303  -8.028 -17.655  1.00  0.17           N  
ATOM   3520  CA  LEU A 460      26.091  -6.646 -18.071  1.00  0.18           C  
ATOM   3521  C   LEU A 460      26.544  -5.676 -16.985  1.00  0.16           C  
ATOM   3522  CB  LEU A 460      24.616  -6.406 -18.404  1.00  0.16           C  
ATOM   3523  O   LEU A 460      26.051  -5.728 -15.856  1.00  0.16           O  
ATOM   3524  CG  LEU A 460      24.171  -6.776 -19.820  1.00  0.13           C  
ATOM   3525  CD1 LEU A 460      22.698  -7.169 -19.827  1.00  0.10           C  
ATOM   3526  CD2 LEU A 460      24.426  -5.619 -20.780  1.00  0.11           C  
ATOM   3527  N   ASN A 461      27.544  -5.010 -16.975  1.00  0.15           N  
ATOM   3528  CA  ASN A 461      28.407  -3.856 -17.201  1.00  0.17           C  
ATOM   3529  C   ASN A 461      27.641  -2.545 -17.046  1.00  0.14           C  
ATOM   3530  CB  ASN A 461      29.055  -3.932 -18.585  1.00  0.13           C  
ATOM   3531  O   ASN A 461      26.647  -2.317 -17.737  1.00  0.15           O  
ATOM   3532  CG  ASN A 461      30.292  -4.809 -18.603  1.00  0.08           C  
ATOM   3533  ND2 ASN A 461      30.617  -5.353 -19.770  1.00  0.11           N  
ATOM   3534  OD1 ASN A 461      30.949  -4.998 -17.576  1.00  0.09           O  
ATOM   3535  N   ALA A 462      27.548  -1.739 -15.758  1.00  0.16           N  
ATOM   3536  CA  ALA A 462      28.143  -0.416 -15.583  1.00  0.17           C  
ATOM   3537  C   ALA A 462      27.067   0.665 -15.523  1.00  0.16           C  
ATOM   3538  CB  ALA A 462      29.127  -0.121 -16.712  1.00  0.14           C  
ATOM   3539  O   ALA A 462      26.239   0.776 -16.429  1.00  0.16           O  
ATOM   3540  N   ALA A 463      26.714   1.368 -14.266  1.00  0.18           N  
ATOM   3541  CA  ALA A 463      26.772   2.770 -13.861  1.00  0.17           C  
ATOM   3542  C   ALA A 463      25.892   3.026 -12.641  1.00  0.18           C  
ATOM   3543  CB  ALA A 463      26.350   3.675 -15.016  1.00  0.16           C  
ATOM   3544  O   ALA A 463      24.721   2.640 -12.620  1.00  0.18           O  
ATOM   3545  N   THR A 464      26.320   3.317 -11.360  1.00  0.18           N  
ATOM   3546  CA  THR A 464      26.460   4.241 -10.239  1.00  0.17           C  
ATOM   3547  C   THR A 464      25.279   5.205 -10.183  1.00  0.18           C  
ATOM   3548  CB  THR A 464      27.773   5.039 -10.335  1.00  0.17           C  
ATOM   3549  O   THR A 464      25.044   5.964 -11.126  1.00  0.18           O  
ATOM   3550  CG2 THR A 464      28.402   5.230  -8.958  1.00  0.09           C  
ATOM   3551  OG1 THR A 464      28.695   4.334 -11.175  1.00  0.12           O  
ATOM   3552  N   VAL A 465      24.186   4.919  -9.367  1.00  0.19           N  
ATOM   3553  CA  VAL A 465      23.155   5.656  -8.644  1.00  0.18           C  
ATOM   3554  C   VAL A 465      21.964   4.742  -8.368  1.00  0.20           C  
ATOM   3555  CB  VAL A 465      22.697   6.907  -9.427  1.00  0.18           C  
ATOM   3556  O   VAL A 465      21.435   4.107  -9.283  1.00  0.19           O  
ATOM   3557  CG1 VAL A 465      21.750   7.757  -8.582  1.00  0.09           C  
ATOM   3558  CG2 VAL A 465      23.904   7.729  -9.873  1.00  0.08           C  
ATOM   3559  N   TYR A 466      21.963   4.307  -7.015  1.00  0.22           N  
ATOM   3560  CA  TYR A 466      21.281   3.360  -6.140  1.00  0.20           C  
ATOM   3561  C   TYR A 466      20.965   2.065  -6.880  1.00  0.22           C  
ATOM   3562  CB  TYR A 466      19.992   3.972  -5.585  1.00  0.21           C  
ATOM   3563  O   TYR A 466      20.233   2.073  -7.872  1.00  0.22           O  
ATOM   3564  CG  TYR A 466      20.227   5.063  -4.568  1.00  0.20           C  
ATOM   3565  CD1 TYR A 466      20.414   4.758  -3.221  1.00  0.11           C  
ATOM   3566  CD2 TYR A 466      20.261   6.399  -4.951  1.00  0.11           C  
ATOM   3567  CE1 TYR A 466      20.628   5.760  -2.280  1.00  0.09           C  
ATOM   3568  CE2 TYR A 466      20.475   7.409  -4.018  1.00  0.10           C  
ATOM   3569  OH  TYR A 466      20.870   8.076  -1.761  1.00  0.08           O  
ATOM   3570  CZ  TYR A 466      20.658   7.080  -2.688  1.00  0.09           C  
ATOM   3571  N   HIS A 467      22.129   1.263  -7.359  1.00  0.22           N  
ATOM   3572  CA  HIS A 467      22.185  -0.148  -7.724  1.00  0.21           C  
ATOM   3573  C   HIS A 467      20.792  -0.770  -7.738  1.00  0.22           C  
ATOM   3574  CB  HIS A 467      23.092  -0.916  -6.761  1.00  0.21           C  
ATOM   3575  O   HIS A 467      20.145  -0.876  -6.694  1.00  0.22           O  
ATOM   3576  CG  HIS A 467      24.455  -1.192  -7.311  1.00  0.20           C  
ATOM   3577  CD2 HIS A 467      25.655  -0.629  -7.037  1.00  0.09           C  
ATOM   3578  ND1 HIS A 467      24.689  -2.152  -8.271  1.00  0.12           N  
ATOM   3579  CE1 HIS A 467      25.979  -2.169  -8.563  1.00  0.08           C  
ATOM   3580  NE2 HIS A 467      26.587  -1.254  -7.828  1.00  0.08           N  
ATOM   3581  N   LEU A 468      19.824  -0.440  -8.908  1.00  0.21           N  
ATOM   3582  CA  LEU A 468      19.132  -1.304  -9.858  1.00  0.19           C  
ATOM   3583  C   LEU A 468      19.800  -2.672  -9.935  1.00  0.21           C  
ATOM   3584  CB  LEU A 468      19.103  -0.658 -11.247  1.00  0.20           C  
ATOM   3585  O   LEU A 468      20.935  -2.789 -10.405  1.00  0.21           O  
ATOM   3586  CG  LEU A 468      18.231   0.589 -11.396  1.00  0.20           C  
ATOM   3587  CD1 LEU A 468      18.591   1.337 -12.676  1.00  0.15           C  
ATOM   3588  CD2 LEU A 468      16.753   0.212 -11.389  1.00  0.16           C  
ATOM   3589  N   ASP A 469      19.813  -3.557  -8.647  1.00  0.21           N  
ATOM   3590  CA  ASP A 469      20.172  -4.968  -8.751  1.00  0.20           C  
ATOM   3591  C   ASP A 469      20.083  -5.451 -10.197  1.00  0.20           C  
ATOM   3592  CB  ASP A 469      19.269  -5.819  -7.856  1.00  0.19           C  
ATOM   3593  O   ASP A 469      19.019  -5.383 -10.816  1.00  0.20           O  
ATOM   3594  CG  ASP A 469      20.038  -6.846  -7.044  1.00  0.17           C  
ATOM   3595  OD1 ASP A 469      21.196  -7.158  -7.395  1.00  0.11           O  
ATOM   3596  OD2 ASP A 469      19.479  -7.350  -6.045  1.00  0.12           O  
ATOM   3597  N   LYS A 470      20.946  -5.240 -11.130  1.00  0.21           N  
ATOM   3598  CA  LYS A 470      21.252  -5.973 -12.355  1.00  0.20           C  
ATOM   3599  C   LYS A 470      20.764  -7.416 -12.269  1.00  0.21           C  
ATOM   3600  CB  LYS A 470      22.755  -5.943 -12.636  1.00  0.19           C  
ATOM   3601  O   LYS A 470      20.563  -8.071 -13.294  1.00  0.20           O  
ATOM   3602  CG  LYS A 470      23.217  -4.715 -13.406  1.00  0.17           C  
ATOM   3603  CD  LYS A 470      24.692  -4.809 -13.777  1.00  0.08           C  
ATOM   3604  CE  LYS A 470      25.149  -3.591 -14.568  1.00  0.10           C  
ATOM   3605  NZ  LYS A 470      26.598  -3.673 -14.922  1.00  0.08           N  
ATOM   3606  N   ASP A 471      20.224  -7.868 -11.095  1.00  0.22           N  
ATOM   3607  CA  ASP A 471      19.612  -9.159 -10.797  1.00  0.20           C  
ATOM   3608  C   ASP A 471      18.452  -9.002  -9.816  1.00  0.22           C  
ATOM   3609  CB  ASP A 471      20.652 -10.128 -10.231  1.00  0.21           C  
ATOM   3610  O   ASP A 471      18.464  -9.591  -8.733  1.00  0.21           O  
ATOM   3611  CG  ASP A 471      21.650 -10.600 -11.273  1.00  0.19           C  
ATOM   3612  OD1 ASP A 471      21.280 -10.726 -12.460  1.00  0.09           O  
ATOM   3613  OD2 ASP A 471      22.818 -10.852 -10.903  1.00  0.09           O  
ATOM   3614  N   ALA A 472      17.599  -7.723  -9.844  1.00  0.22           N  
ATOM   3615  CA  ALA A 472      16.146  -7.686  -9.700  1.00  0.20           C  
ATOM   3616  C   ALA A 472      15.456  -8.228 -10.949  1.00  0.22           C  
ATOM   3617  CB  ALA A 472      15.675  -6.263  -9.412  1.00  0.20           C  
ATOM   3618  O   ALA A 472      15.602  -7.668 -12.038  1.00  0.21           O  
ATOM   3619  N   VAL A 473      15.724  -9.472 -11.300  1.00  0.20           N  
ATOM   3620  CA  VAL A 473      14.800 -10.070 -12.259  1.00  0.19           C  
ATOM   3621  C   VAL A 473      13.579  -9.169 -12.430  1.00  0.20           C  
ATOM   3622  CB  VAL A 473      14.361 -11.484 -11.819  1.00  0.17           C  
ATOM   3623  O   VAL A 473      12.861  -8.896 -11.465  1.00  0.19           O  
ATOM   3624  CG1 VAL A 473      13.521 -12.152 -12.906  1.00  0.10           C  
ATOM   3625  CG2 VAL A 473      15.581 -12.340 -11.481  1.00  0.09           C  
ATOM   3626  N   TYR A 474      13.796  -7.945 -13.182  1.00  0.21           N  
ATOM   3627  CA  TYR A 474      12.666  -7.467 -13.970  1.00  0.19           C  
ATOM   3628  C   TYR A 474      11.486  -8.426 -13.870  1.00  0.21           C  
ATOM   3629  CB  TYR A 474      13.071  -7.288 -15.437  1.00  0.19           C  
ATOM   3630  O   TYR A 474      11.518  -9.520 -14.437  1.00  0.20           O  
ATOM   3631  CG  TYR A 474      13.834  -6.014 -15.705  1.00  0.18           C  
ATOM   3632  CD1 TYR A 474      13.165  -4.814 -15.938  1.00  0.13           C  
ATOM   3633  CD2 TYR A 474      15.224  -6.007 -15.728  1.00  0.13           C  
ATOM   3634  CE1 TYR A 474      13.863  -3.638 -16.188  1.00  0.12           C  
ATOM   3635  CE2 TYR A 474      15.933  -4.836 -15.977  1.00  0.13           C  
ATOM   3636  OH  TYR A 474      15.942  -2.497 -16.452  1.00  0.09           O  
ATOM   3637  CZ  TYR A 474      15.245  -3.659 -16.205  1.00  0.13           C  
ATOM   3638  N   ARG A 475      11.246  -8.986 -12.487  1.00  0.21           N  
ATOM   3639  CA  ARG A 475      10.314  -9.959 -11.925  1.00  0.19           C  
ATOM   3640  C   ARG A 475       8.970  -9.311 -11.609  1.00  0.21           C  
ATOM   3641  CB  ARG A 475      10.898 -10.596 -10.662  1.00  0.20           C  
ATOM   3642  O   ARG A 475       8.903  -8.352 -10.838  1.00  0.21           O  
ATOM   3643  CG  ARG A 475      11.986 -11.622 -10.936  1.00  0.19           C  
ATOM   3644  CD  ARG A 475      12.463 -12.294  -9.656  1.00  0.19           C  
ATOM   3645  NE  ARG A 475      13.614 -13.159  -9.898  1.00  0.13           N  
ATOM   3646  NH1 ARG A 475      13.587 -14.130  -7.802  1.00  0.12           N  
ATOM   3647  NH2 ARG A 475      15.172 -14.751  -9.337  1.00  0.12           N  
ATOM   3648  CZ  ARG A 475      14.122 -14.011  -9.012  1.00  0.14           C  
ATOM   3649  N   ASP A 476       8.039  -8.930 -12.675  1.00  0.20           N  
ATOM   3650  CA  ASP A 476       6.585  -9.000 -12.784  1.00  0.20           C  
ATOM   3651  C   ASP A 476       5.927  -8.954 -11.407  1.00  0.20           C  
ATOM   3652  CB  ASP A 476       6.164 -10.271 -13.526  1.00  0.19           C  
ATOM   3653  O   ASP A 476       5.867  -9.968 -10.708  1.00  0.20           O  
ATOM   3654  CG  ASP A 476       6.179 -10.109 -15.036  1.00  0.17           C  
ATOM   3655  OD1 ASP A 476       6.230  -8.960 -15.526  1.00  0.11           O  
ATOM   3656  OD2 ASP A 476       6.138 -11.139 -15.742  1.00  0.12           O  
ATOM   3657  N   GLY A 477       6.408  -7.997 -10.568  1.00  0.22           N  
ATOM   3658  CA  GLY A 477       5.713  -7.615  -9.349  1.00  0.20           C  
ATOM   3659  C   GLY A 477       5.409  -6.130  -9.275  1.00  0.22           C  
ATOM   3660  O   GLY A 477       6.053  -5.396  -8.522  1.00  0.21           O  
ATOM   3661  N   TRP A 478       5.218  -5.401 -10.412  1.00  0.05           N  
ATOM   3662  CA  TRP A 478       5.068  -3.954 -10.529  1.00  0.19           C  
ATOM   3663  C   TRP A 478       3.646  -3.586 -10.941  1.00  0.11           C  
ATOM   3664  CB  TRP A 478       6.068  -3.390 -11.542  1.00  0.04           C  
ATOM   3665  O   TRP A 478       3.399  -2.475 -11.416  1.00  0.11           O  
ATOM   3666  CG  TRP A 478       7.503  -3.630 -11.180  1.00  0.05           C  
ATOM   3667  CD1 TRP A 478       8.162  -4.828 -11.172  1.00  0.07           C  
ATOM   3668  CD2 TRP A 478       8.456  -2.645 -10.767  1.00  0.07           C  
ATOM   3669  CE2 TRP A 478       9.674  -3.318 -10.525  1.00  0.07           C  
ATOM   3670  CE3 TRP A 478       8.398  -1.258 -10.579  1.00  0.17           C  
ATOM   3671  NE1 TRP A 478       9.468  -4.647 -10.779  1.00  0.17           N  
ATOM   3672  CH2 TRP A 478      10.742  -1.292  -9.928  1.00  0.13           C  
ATOM   3673  CZ2 TRP A 478      10.826  -2.649 -10.105  1.00  0.15           C  
ATOM   3674  CZ3 TRP A 478       9.545  -0.594 -10.160  1.00  0.14           C  
ATOM   3675  N   LYS A 479       2.700  -4.285 -10.296  1.00  0.22           N  
ATOM   3676  CA  LYS A 479       1.313  -3.863 -10.469  1.00  0.20           C  
ATOM   3677  C   LYS A 479       0.403  -4.530  -9.442  1.00  0.22           C  
ATOM   3678  CB  LYS A 479       0.828  -4.180 -11.884  1.00  0.21           C  
ATOM   3679  O   LYS A 479      -0.076  -5.645  -9.660  1.00  0.21           O  
ATOM   3680  CG  LYS A 479       1.556  -3.410 -12.975  1.00  0.20           C  
ATOM   3681  CD  LYS A 479       0.912  -3.628 -14.338  1.00  0.20           C  
ATOM   3682  CE  LYS A 479       1.677  -2.908 -15.441  1.00  0.16           C  
ATOM   3683  NZ  LYS A 479       1.047  -3.117 -16.779  1.00  0.13           N  
ATOM   3684  N   THR A 480       0.742  -4.545  -8.068  1.00  0.21           N  
ATOM   3685  CA  THR A 480      -0.055  -4.844  -6.883  1.00  0.21           C  
ATOM   3686  C   THR A 480       0.500  -4.119  -5.661  1.00  0.21           C  
ATOM   3687  CB  THR A 480      -0.099  -6.359  -6.608  1.00  0.19           C  
ATOM   3688  O   THR A 480       1.710  -4.125  -5.425  1.00  0.20           O  
ATOM   3689  CG2 THR A 480      -1.180  -7.038  -7.443  1.00  0.10           C  
ATOM   3690  OG1 THR A 480       1.172  -6.935  -6.933  1.00  0.14           O  
ATOM   3691  N   ALA A 481       0.068  -2.710  -5.174  1.00  0.21           N  
ATOM   3692  CA  ALA A 481       0.239  -2.184  -3.822  1.00  0.21           C  
ATOM   3693  C   ALA A 481       0.500  -3.309  -2.825  1.00  0.21           C  
ATOM   3694  CB  ALA A 481      -0.991  -1.382  -3.404  1.00  0.19           C  
ATOM   3695  O   ALA A 481      -0.343  -4.189  -2.637  1.00  0.20           O  
ATOM   3696  N   HIS A 482       1.831  -3.896  -2.632  1.00  0.21           N  
ATOM   3697  CA  HIS A 482       2.429  -4.746  -1.608  1.00  0.22           C  
ATOM   3698  C   HIS A 482       2.458  -4.042  -0.255  1.00  0.21           C  
ATOM   3699  CB  HIS A 482       3.844  -5.160  -2.014  1.00  0.19           C  
ATOM   3700  O   HIS A 482       2.940  -2.912  -0.149  1.00  0.20           O  
ATOM   3701  CG  HIS A 482       3.887  -6.060  -3.208  1.00  0.17           C  
ATOM   3702  CD2 HIS A 482       3.694  -5.803  -4.523  1.00  0.11           C  
ATOM   3703  ND1 HIS A 482       4.151  -7.409  -3.113  1.00  0.15           N  
ATOM   3704  CE1 HIS A 482       4.121  -7.944  -4.322  1.00  0.11           C  
ATOM   3705  NE2 HIS A 482       3.845  -6.991  -5.195  1.00  0.13           N  
ATOM   3706  N   ILE A 483       1.657  -4.147   0.748  1.00  0.22           N  
ATOM   3707  CA  ILE A 483       2.021  -4.037   2.156  1.00  0.22           C  
ATOM   3708  C   ILE A 483       2.928  -5.201   2.548  1.00  0.22           C  
ATOM   3709  CB  ILE A 483       0.770  -4.003   3.062  1.00  0.21           C  
ATOM   3710  O   ILE A 483       2.497  -6.357   2.554  1.00  0.22           O  
ATOM   3711  CG1 ILE A 483      -0.149  -2.844   2.661  1.00  0.18           C  
ATOM   3712  CG2 ILE A 483       1.173  -3.898   4.536  1.00  0.20           C  
ATOM   3713  CD1 ILE A 483      -1.464  -2.803   3.427  1.00  0.19           C  
ATOM   3714  N   THR A 484       4.297  -5.172   2.467  1.00  0.22           N  
ATOM   3715  CA  THR A 484       5.331  -6.051   3.003  1.00  0.23           C  
ATOM   3716  C   THR A 484       5.465  -5.870   4.512  1.00  0.22           C  
ATOM   3717  CB  THR A 484       6.690  -5.789   2.329  1.00  0.21           C  
ATOM   3718  O   THR A 484       5.778  -4.776   4.987  1.00  0.21           O  
ATOM   3719  CG2 THR A 484       7.720  -6.836   2.742  1.00  0.18           C  
ATOM   3720  OG1 THR A 484       6.528  -5.830   0.906  1.00  0.16           O  
ATOM   3721  N   ILE A 485       4.951  -6.745   5.489  1.00  0.23           N  
ATOM   3722  CA  ILE A 485       5.204  -6.975   6.907  1.00  0.23           C  
ATOM   3723  C   ILE A 485       6.446  -7.848   7.074  1.00  0.23           C  
ATOM   3724  CB  ILE A 485       3.989  -7.632   7.598  1.00  0.22           C  
ATOM   3725  O   ILE A 485       6.447  -9.018   6.682  1.00  0.22           O  
ATOM   3726  CG1 ILE A 485       2.718  -6.819   7.330  1.00  0.23           C  
ATOM   3727  CG2 ILE A 485       4.238  -7.779   9.102  1.00  0.22           C  
ATOM   3728  CD1 ILE A 485       1.452  -7.443   7.901  1.00  0.21           C  
ATOM   3729  N   GLN A 486       7.572  -7.244   7.306  1.00  0.22           N  
ATOM   3730  CA  GLN A 486       8.888  -7.807   7.586  1.00  0.21           C  
ATOM   3731  C   GLN A 486       9.149  -7.875   9.088  1.00  0.22           C  
ATOM   3732  CB  GLN A 486       9.981  -6.986   6.900  1.00  0.21           C  
ATOM   3733  O   GLN A 486       8.760  -6.973   9.833  1.00  0.21           O  
ATOM   3734  CG  GLN A 486      10.304  -7.452   5.487  1.00  0.20           C  
ATOM   3735  CD  GLN A 486      11.495  -6.728   4.888  1.00  0.20           C  
ATOM   3736  NE2 GLN A 486      11.921  -7.162   3.707  1.00  0.18           N  
ATOM   3737  OE1 GLN A 486      12.029  -5.786   5.483  1.00  0.31           O  
ATOM   3738  N   ASN A 487       9.816  -9.037   9.612  1.00  0.21           N  
ATOM   3739  CA  ASN A 487      10.399  -9.557  10.844  1.00  0.21           C  
ATOM   3740  C   ASN A 487       9.692  -9.001  12.077  1.00  0.21           C  
ATOM   3741  CB  ASN A 487      11.895  -9.245  10.904  1.00  0.20           C  
ATOM   3742  O   ASN A 487       9.556  -7.785  12.224  1.00  0.21           O  
ATOM   3743  CG  ASN A 487      12.707 -10.089   9.942  1.00  0.19           C  
ATOM   3744  ND2 ASN A 487      13.893  -9.609   9.587  1.00  0.15           N  
ATOM   3745  OD1 ASN A 487      12.271 -11.163   9.520  1.00  0.18           O  
ATOM   3746  N   ASP A 488       8.895  -9.807  12.881  1.00  0.21           N  
ATOM   3747  CA  ASP A 488       8.271  -9.675  14.194  1.00  0.21           C  
ATOM   3748  C   ASP A 488       7.318  -8.482  14.232  1.00  0.21           C  
ATOM   3749  CB  ASP A 488       9.337  -9.531  15.283  1.00  0.20           C  
ATOM   3750  O   ASP A 488       7.209  -7.801  15.253  1.00  0.20           O  
ATOM   3751  CG  ASP A 488      10.291 -10.711  15.338  1.00  0.19           C  
ATOM   3752  OD1 ASP A 488       9.868 -11.852  15.050  1.00  0.17           O  
ATOM   3753  OD2 ASP A 488      11.476 -10.500  15.676  1.00  0.14           O  
ATOM   3754  N   ALA A 489       6.807  -7.904  12.961  1.00  0.22           N  
ATOM   3755  CA  ALA A 489       5.683  -6.971  12.981  1.00  0.22           C  
ATOM   3756  C   ALA A 489       4.382  -7.686  13.331  1.00  0.22           C  
ATOM   3757  CB  ALA A 489       5.553  -6.265  11.634  1.00  0.21           C  
ATOM   3758  O   ALA A 489       4.061  -8.725  12.749  1.00  0.21           O  
ATOM   3759  N   ILE A 490       3.870  -7.643  14.440  1.00  0.22           N  
ATOM   3760  CA  ILE A 490       2.471  -7.897  14.767  1.00  0.22           C  
ATOM   3761  C   ILE A 490       1.581  -6.883  14.052  1.00  0.22           C  
ATOM   3762  CB  ILE A 490       2.229  -7.842  16.292  1.00  0.21           C  
ATOM   3763  O   ILE A 490       1.621  -5.689  14.358  1.00  0.21           O  
ATOM   3764  CG1 ILE A 490       3.136  -8.845  17.014  1.00  0.15           C  
ATOM   3765  CG2 ILE A 490       0.755  -8.106  16.615  1.00  0.19           C  
ATOM   3766  CD1 ILE A 490       3.038  -8.787  18.532  1.00  0.18           C  
ATOM   3767  N   LEU A 491       0.970  -6.955  12.869  1.00  0.25           N  
ATOM   3768  CA  LEU A 491      -0.188  -6.377  12.196  1.00  0.25           C  
ATOM   3769  C   LEU A 491      -1.486  -6.898  12.804  1.00  0.25           C  
ATOM   3770  CB  LEU A 491      -0.150  -6.691  10.698  1.00  0.24           C  
ATOM   3771  O   LEU A 491      -1.778  -8.093  12.725  1.00  0.24           O  
ATOM   3772  CG  LEU A 491      -1.216  -6.013   9.836  1.00  0.23           C  
ATOM   3773  CD1 LEU A 491      -0.876  -4.540   9.634  1.00  0.23           C  
ATOM   3774  CD2 LEU A 491      -1.352  -6.725   8.495  1.00  0.25           C  
ATOM   3775  N   GLN A 492      -2.015  -6.130  13.649  1.00  0.21           N  
ATOM   3776  CA  GLN A 492      -3.443  -6.225  13.930  1.00  0.21           C  
ATOM   3777  C   GLN A 492      -4.254  -5.377  12.955  1.00  0.20           C  
ATOM   3778  CB  GLN A 492      -3.737  -5.796  15.369  1.00  0.19           C  
ATOM   3779  O   GLN A 492      -4.197  -4.146  12.998  1.00  0.20           O  
ATOM   3780  CG  GLN A 492      -4.158  -6.943  16.278  1.00  0.18           C  
ATOM   3781  CD  GLN A 492      -4.453  -6.490  17.696  1.00  0.17           C  
ATOM   3782  NE2 GLN A 492      -4.815  -7.434  18.557  1.00  0.14           N  
ATOM   3783  OE1 GLN A 492      -4.355  -5.300  18.014  1.00  0.25           O  
ATOM   3784  N   ILE A 493      -4.695  -5.891  11.762  1.00  0.22           N  
ATOM   3785  CA  ILE A 493      -5.740  -5.376  10.884  1.00  0.22           C  
ATOM   3786  C   ILE A 493      -7.111  -5.763  11.432  1.00  0.22           C  
ATOM   3787  CB  ILE A 493      -5.572  -5.899   9.439  1.00  0.21           C  
ATOM   3788  O   ILE A 493      -7.491  -6.936  11.400  1.00  0.22           O  
ATOM   3789  CG1 ILE A 493      -4.177  -5.554   8.905  1.00  0.22           C  
ATOM   3790  CG2 ILE A 493      -6.664  -5.328   8.529  1.00  0.21           C  
ATOM   3791  CD1 ILE A 493      -3.899  -6.093   7.508  1.00  0.20           C  
ATOM   3792  N   VAL A 494      -7.529  -4.945  12.205  1.00  0.21           N  
ATOM   3793  CA  VAL A 494      -8.881  -5.049  12.745  1.00  0.20           C  
ATOM   3794  C   VAL A 494      -9.817  -4.121  11.975  1.00  0.21           C  
ATOM   3795  CB  VAL A 494      -8.917  -4.711  14.252  1.00  0.20           C  
ATOM   3796  O   VAL A 494      -9.608  -2.906  11.941  1.00  0.20           O  
ATOM   3797  CG1 VAL A 494     -10.308  -4.969  14.830  1.00  0.15           C  
ATOM   3798  CG2 VAL A 494      -7.864  -5.521  15.006  1.00  0.18           C  
ATOM   3799  N   SER A 495     -10.805  -4.533  11.282  1.00  0.20           N  
ATOM   3800  CA  SER A 495     -11.862  -3.915  10.487  1.00  0.20           C  
ATOM   3801  C   SER A 495     -11.299  -3.268   9.227  1.00  0.20           C  
ATOM   3802  CB  SER A 495     -12.615  -2.872  11.314  1.00  0.19           C  
ATOM   3803  O   SER A 495     -11.469  -2.066   9.011  1.00  0.19           O  
ATOM   3804  OG  SER A 495     -13.300  -3.484  12.393  1.00  0.15           O  
ATOM   3805  N   VAL A 496     -10.308  -3.992   8.383  1.00  0.23           N  
ATOM   3806  CA  VAL A 496      -9.736  -3.597   7.100  1.00  0.23           C  
ATOM   3807  C   VAL A 496     -10.405  -4.379   5.973  1.00  0.23           C  
ATOM   3808  CB  VAL A 496      -8.207  -3.818   7.068  1.00  0.21           C  
ATOM   3809  O   VAL A 496     -10.428  -5.612   5.993  1.00  0.22           O  
ATOM   3810  CG1 VAL A 496      -7.627  -3.385   5.722  1.00  0.21           C  
ATOM   3811  CG2 VAL A 496      -7.535  -3.060   8.211  1.00  0.22           C  
ATOM   3812  N   PHE A 497     -11.194  -3.707   5.061  1.00  0.21           N  
ATOM   3813  CA  PHE A 497     -11.612  -4.062   3.710  1.00  0.22           C  
ATOM   3814  C   PHE A 497     -10.533  -3.699   2.696  1.00  0.21           C  
ATOM   3815  CB  PHE A 497     -12.926  -3.362   3.351  1.00  0.19           C  
ATOM   3816  O   PHE A 497     -10.322  -2.521   2.401  1.00  0.20           O  
ATOM   3817  CG  PHE A 497     -14.121  -4.277   3.348  1.00  0.17           C  
ATOM   3818  CD1 PHE A 497     -14.534  -4.901   2.177  1.00  0.11           C  
ATOM   3819  CD2 PHE A 497     -14.831  -4.514   4.518  1.00  0.11           C  
ATOM   3820  CE1 PHE A 497     -15.640  -5.748   2.173  1.00  0.10           C  
ATOM   3821  CE2 PHE A 497     -15.936  -5.360   4.521  1.00  0.11           C  
ATOM   3822  CZ  PHE A 497     -16.340  -5.975   3.347  1.00  0.11           C  
ATOM   3823  N   ALA A 498      -9.484  -4.542   2.454  1.00  0.23           N  
ATOM   3824  CA  ALA A 498      -8.479  -4.509   1.394  1.00  0.22           C  
ATOM   3825  C   ALA A 498      -9.075  -4.945   0.059  1.00  0.23           C  
ATOM   3826  CB  ALA A 498      -7.292  -5.396   1.759  1.00  0.21           C  
ATOM   3827  O   ALA A 498      -9.518  -6.086  -0.087  1.00  0.22           O  
ATOM   3828  N   ILE A 499      -9.659  -4.082  -0.748  1.00  0.21           N  
ATOM   3829  CA  ILE A 499     -10.067  -4.252  -2.138  1.00  0.20           C  
ATOM   3830  C   ILE A 499      -8.946  -3.789  -3.066  1.00  0.21           C  
ATOM   3831  CB  ILE A 499     -11.370  -3.479  -2.443  1.00  0.19           C  
ATOM   3832  O   ILE A 499      -8.581  -2.611  -3.069  1.00  0.20           O  
ATOM   3833  CG1 ILE A 499     -12.493  -3.932  -1.504  1.00  0.12           C  
ATOM   3834  CG2 ILE A 499     -11.775  -3.661  -3.909  1.00  0.10           C  
ATOM   3835  CD1 ILE A 499     -13.791  -3.155  -1.671  1.00  0.10           C  
ATOM   3836  N   GLY A 500      -8.341  -4.695  -3.930  1.00  0.23           N  
ATOM   3837  CA  GLY A 500      -7.350  -4.510  -4.979  1.00  0.22           C  
ATOM   3838  C   GLY A 500      -5.932  -4.412  -4.449  1.00  0.23           C  
ATOM   3839  O   GLY A 500      -5.011  -4.056  -5.188  1.00  0.22           O  
ATOM   3840  N   TYR A 501      -5.643  -4.871  -3.157  1.00  0.22           N  
ATOM   3841  CA  TYR A 501      -4.303  -4.796  -2.588  1.00  0.23           C  
ATOM   3842  C   TYR A 501      -3.816  -6.174  -2.155  1.00  0.22           C  
ATOM   3843  CB  TYR A 501      -4.278  -3.835  -1.395  1.00  0.21           C  
ATOM   3844  O   TYR A 501      -4.562  -6.937  -1.537  1.00  0.21           O  
ATOM   3845  CG  TYR A 501      -4.560  -2.400  -1.766  1.00  0.21           C  
ATOM   3846  CD1 TYR A 501      -3.529  -1.544  -2.149  1.00  0.19           C  
ATOM   3847  CD2 TYR A 501      -5.855  -1.896  -1.734  1.00  0.18           C  
ATOM   3848  CE1 TYR A 501      -3.783  -0.220  -2.490  1.00  0.14           C  
ATOM   3849  CE2 TYR A 501      -6.121  -0.573  -2.072  1.00  0.18           C  
ATOM   3850  OH  TYR A 501      -5.338   1.566  -2.786  1.00  0.10           O  
ATOM   3851  CZ  TYR A 501      -5.081   0.256  -2.449  1.00  0.20           C  
ATOM   3852  N   HIS A 502      -2.689  -6.764  -2.723  1.00  0.23           N  
ATOM   3853  CA  HIS A 502      -1.757  -7.772  -2.230  1.00  0.24           C  
ATOM   3854  C   HIS A 502      -1.116  -7.336  -0.918  1.00  0.23           C  
ATOM   3855  CB  HIS A 502      -0.676  -8.058  -3.274  1.00  0.22           C  
ATOM   3856  O   HIS A 502      -0.521  -6.259  -0.841  1.00  0.22           O  
ATOM   3857  CG  HIS A 502      -1.177  -8.805  -4.468  1.00  0.21           C  
ATOM   3858  CD2 HIS A 502      -1.845  -8.381  -5.567  1.00  0.19           C  
ATOM   3859  ND1 HIS A 502      -1.009 -10.165  -4.620  1.00  0.18           N  
ATOM   3860  CE1 HIS A 502      -1.553 -10.544  -5.764  1.00  0.15           C  
ATOM   3861  NE2 HIS A 502      -2.067  -9.481  -6.358  1.00  0.18           N  
ATOM   3862  N   ILE A 503      -1.496  -7.657   0.393  1.00  0.23           N  
ATOM   3863  CA  ILE A 503      -0.770  -7.673   1.659  1.00  0.24           C  
ATOM   3864  C   ILE A 503       0.240  -8.819   1.659  1.00  0.23           C  
ATOM   3865  CB  ILE A 503      -1.732  -7.807   2.860  1.00  0.22           C  
ATOM   3866  O   ILE A 503      -0.142  -9.991   1.661  1.00  0.23           O  
ATOM   3867  CG1 ILE A 503      -2.769  -6.678   2.842  1.00  0.20           C  
ATOM   3868  CG2 ILE A 503      -0.952  -7.813   4.178  1.00  0.21           C  
ATOM   3869  CD1 ILE A 503      -3.814  -6.779   3.946  1.00  0.21           C  
ATOM   3870  N   HIS A 504       1.594  -8.673   1.150  1.00  0.23           N  
ATOM   3871  CA  HIS A 504       2.787  -9.500   1.292  1.00  0.24           C  
ATOM   3872  C   HIS A 504       3.266  -9.532   2.740  1.00  0.23           C  
ATOM   3873  CB  HIS A 504       3.905  -8.990   0.381  1.00  0.22           C  
ATOM   3874  O   HIS A 504       3.565  -8.487   3.322  1.00  0.22           O  
ATOM   3875  CG  HIS A 504       4.359  -9.994  -0.630  1.00  0.21           C  
ATOM   3876  CD2 HIS A 504       3.658 -10.853  -1.408  1.00  0.19           C  
ATOM   3877  ND1 HIS A 504       5.688 -10.199  -0.931  1.00  0.17           N  
ATOM   3878  CE1 HIS A 504       5.785 -11.142  -1.853  1.00  0.15           C  
ATOM   3879  NE2 HIS A 504       4.567 -11.556  -2.159  1.00  0.17           N  
ATOM   3880  N   PHE A 505       3.017 -10.625   3.649  1.00  0.23           N  
ATOM   3881  CA  PHE A 505       3.674 -11.054   4.879  1.00  0.25           C  
ATOM   3882  C   PHE A 505       5.054 -11.628   4.583  1.00  0.23           C  
ATOM   3883  CB  PHE A 505       2.820 -12.093   5.611  1.00  0.22           C  
ATOM   3884  O   PHE A 505       5.173 -12.680   3.952  1.00  0.23           O  
ATOM   3885  CG  PHE A 505       1.496 -11.562   6.091  1.00  0.22           C  
ATOM   3886  CD1 PHE A 505       1.373 -11.001   7.356  1.00  0.21           C  
ATOM   3887  CD2 PHE A 505       0.373 -11.623   5.275  1.00  0.22           C  
ATOM   3888  CE1 PHE A 505       0.149 -10.508   7.803  1.00  0.18           C  
ATOM   3889  CE2 PHE A 505      -0.853 -11.133   5.714  1.00  0.23           C  
ATOM   3890  CZ  PHE A 505      -0.963 -10.577   6.979  1.00  0.21           C  
ATOM   3891  N   LEU A 506       6.157 -10.918   4.522  1.00  0.22           N  
ATOM   3892  CA  LEU A 506       7.537 -11.379   4.620  1.00  0.21           C  
ATOM   3893  C   LEU A 506       7.971 -11.490   6.078  1.00  0.22           C  
ATOM   3894  CB  LEU A 506       8.475 -10.432   3.867  1.00  0.21           C  
ATOM   3895  O   LEU A 506       8.350 -10.492   6.695  1.00  0.21           O  
ATOM   3896  CG  LEU A 506       8.421 -10.496   2.340  1.00  0.20           C  
ATOM   3897  CD1 LEU A 506       8.989  -9.216   1.736  1.00  0.18           C  
ATOM   3898  CD2 LEU A 506       9.177 -11.717   1.829  1.00  0.19           C  
ATOM   3899  N   GLY A 507       7.254 -12.097   7.142  1.00  0.23           N  
ATOM   3900  CA  GLY A 507       7.774 -12.449   8.453  1.00  0.21           C  
ATOM   3901  C   GLY A 507       8.661 -13.680   8.433  1.00  0.23           C  
ATOM   3902  O   GLY A 507       8.236 -14.750   7.994  1.00  0.22           O  
ATOM   3903  N   LYS A 508       9.980 -13.536   8.036  1.00  0.22           N  
ATOM   3904  CA  LYS A 508      10.986 -14.444   8.580  1.00  0.20           C  
ATOM   3905  C   LYS A 508      10.666 -14.818  10.025  1.00  0.22           C  
ATOM   3906  CB  LYS A 508      12.378 -13.816   8.497  1.00  0.20           C  
ATOM   3907  O   LYS A 508      10.560 -13.944  10.888  1.00  0.21           O  
ATOM   3908  CG  LYS A 508      13.063 -14.003   7.152  1.00  0.19           C  
ATOM   3909  CD  LYS A 508      14.480 -13.444   7.163  1.00  0.18           C  
ATOM   3910  CE  LYS A 508      15.156 -13.607   5.808  1.00  0.16           C  
ATOM   3911  NZ  LYS A 508      16.540 -13.044   5.809  1.00  0.13           N  
ATOM   3912  N   SER A 509      10.006 -15.880  10.323  1.00  0.19           N  
ATOM   3913  CA  SER A 509       9.880 -16.662  11.549  1.00  0.19           C  
ATOM   3914  C   SER A 509       9.300 -15.822  12.682  1.00  0.19           C  
ATOM   3915  CB  SER A 509      11.237 -17.229  11.966  1.00  0.17           C  
ATOM   3916  O   SER A 509       9.873 -14.798  13.059  1.00  0.18           O  
ATOM   3917  OG  SER A 509      12.160 -16.185  12.227  1.00  0.10           O  
ATOM   3918  N   GLY A 510       7.939 -15.809  12.838  1.00  0.21           N  
ATOM   3919  CA  GLY A 510       7.220 -15.598  14.085  1.00  0.20           C  
ATOM   3920  C   GLY A 510       6.687 -14.185  14.234  1.00  0.21           C  
ATOM   3921  O   GLY A 510       6.935 -13.527  15.247  1.00  0.20           O  
ATOM   3922  N   GLY A 511       6.159 -13.431  13.218  1.00  0.22           N  
ATOM   3923  CA  GLY A 511       5.169 -12.385  13.420  1.00  0.21           C  
ATOM   3924  C   GLY A 511       3.743 -12.868  13.229  1.00  0.22           C  
ATOM   3925  O   GLY A 511       3.448 -13.584  12.269  1.00  0.21           O  
ATOM   3926  N   ASP A 512       2.952 -13.204  14.114  1.00  0.22           N  
ATOM   3927  CA  ASP A 512       1.501 -13.277  14.254  1.00  0.23           C  
ATOM   3928  C   ASP A 512       0.834 -12.007  13.731  1.00  0.22           C  
ATOM   3929  CB  ASP A 512       1.114 -13.511  15.716  1.00  0.21           C  
ATOM   3930  O   ASP A 512       1.049 -10.919  14.270  1.00  0.21           O  
ATOM   3931  CG  ASP A 512       1.319 -14.948  16.161  1.00  0.20           C  
ATOM   3932  OD1 ASP A 512       1.298 -15.860  15.307  1.00  0.13           O  
ATOM   3933  OD2 ASP A 512       1.501 -15.170  17.378  1.00  0.14           O  
ATOM   3934  N   ALA A 513       0.499 -11.753  12.408  1.00  0.24           N  
ATOM   3935  CA  ALA A 513      -0.531 -10.896  11.827  1.00  0.24           C  
ATOM   3936  C   ALA A 513      -1.924 -11.472  12.068  1.00  0.24           C  
ATOM   3937  CB  ALA A 513      -0.287 -10.710  10.332  1.00  0.23           C  
ATOM   3938  O   ALA A 513      -2.182 -12.638  11.761  1.00  0.24           O  
ATOM   3939  N   SER A 514      -2.743 -11.079  12.978  1.00  0.23           N  
ATOM   3940  CA  SER A 514      -4.193 -11.218  13.057  1.00  0.24           C  
ATOM   3941  C   SER A 514      -4.899 -10.069  12.345  1.00  0.23           C  
ATOM   3942  CB  SER A 514      -4.647 -11.279  14.517  1.00  0.22           C  
ATOM   3943  O   SER A 514      -4.628  -8.899  12.623  1.00  0.22           O  
ATOM   3944  OG  SER A 514      -4.975  -9.986  14.996  1.00  0.22           O  
ATOM   3945  N   ILE A 515      -5.380 -10.246  11.030  1.00  0.24           N  
ATOM   3946  CA  ILE A 515      -6.490  -9.539  10.400  1.00  0.23           C  
ATOM   3947  C   ILE A 515      -7.809  -9.990  11.024  1.00  0.24           C  
ATOM   3948  CB  ILE A 515      -6.513  -9.771   8.872  1.00  0.22           C  
ATOM   3949  O   ILE A 515      -8.236 -11.131  10.832  1.00  0.23           O  
ATOM   3950  CG1 ILE A 515      -5.177  -9.351   8.248  1.00  0.24           C  
ATOM   3951  CG2 ILE A 515      -7.680  -9.014   8.229  1.00  0.23           C  
ATOM   3952  CD1 ILE A 515      -5.080  -9.621   6.753  1.00  0.22           C  
ATOM   3953  N   THR A 516      -8.090  -9.437  12.019  1.00  0.22           N  
ATOM   3954  CA  THR A 516      -9.409  -9.655  12.602  1.00  0.22           C  
ATOM   3955  C   THR A 516     -10.379  -8.557  12.174  1.00  0.22           C  
ATOM   3956  CB  THR A 516      -9.338  -9.710  14.140  1.00  0.21           C  
ATOM   3957  O   THR A 516     -10.099  -7.370  12.353  1.00  0.21           O  
ATOM   3958  CG2 THR A 516     -10.077 -10.929  14.682  1.00  0.17           C  
ATOM   3959  OG1 THR A 516      -7.965  -9.777  14.546  1.00  0.16           O  
ATOM   3960  N   ASN A 517     -11.520  -8.853  11.505  1.00  0.19           N  
ATOM   3961  CA  ASN A 517     -12.660  -8.103  10.986  1.00  0.21           C  
ATOM   3962  C   ASN A 517     -12.256  -7.205   9.821  1.00  0.19           C  
ATOM   3963  CB  ASN A 517     -13.306  -7.273  12.097  1.00  0.17           C  
ATOM   3964  O   ASN A 517     -12.723  -6.069   9.716  1.00  0.18           O  
ATOM   3965  CG  ASN A 517     -14.293  -8.073  12.925  1.00  0.17           C  
ATOM   3966  ND2 ASN A 517     -14.715  -7.511  14.051  1.00  0.13           N  
ATOM   3967  OD1 ASN A 517     -14.672  -9.187  12.555  1.00  0.11           O  
ATOM   3968  N   SER A 518     -11.206  -7.599   8.979  1.00  0.22           N  
ATOM   3969  CA  SER A 518     -10.729  -7.034   7.721  1.00  0.22           C  
ATOM   3970  C   SER A 518     -11.093  -7.928   6.541  1.00  0.22           C  
ATOM   3971  CB  SER A 518      -9.214  -6.827   7.766  1.00  0.20           C  
ATOM   3972  O   SER A 518     -10.907  -9.145   6.597  1.00  0.21           O  
ATOM   3973  OG  SER A 518      -8.852  -5.998   8.857  1.00  0.14           O  
ATOM   3974  N   ASN A 519     -12.032  -7.656   5.659  1.00  0.21           N  
ATOM   3975  CA  ASN A 519     -12.438  -8.106   4.332  1.00  0.23           C  
ATOM   3976  C   ASN A 519     -11.667  -7.380   3.233  1.00  0.21           C  
ATOM   3977  CB  ASN A 519     -13.944  -7.916   4.138  1.00  0.20           C  
ATOM   3978  O   ASN A 519     -11.668  -6.149   3.177  1.00  0.20           O  
ATOM   3979  CG  ASN A 519     -14.636  -9.178   3.664  1.00  0.19           C  
ATOM   3980  ND2 ASN A 519     -15.946  -9.249   3.868  1.00  0.13           N  
ATOM   3981  OD1 ASN A 519     -13.998 -10.083   3.119  1.00  0.11           O  
ATOM   3982  N   SER A 520     -10.511  -8.022   2.669  1.00  0.23           N  
ATOM   3983  CA  SER A 520      -9.929  -7.759   1.357  1.00  0.22           C  
ATOM   3984  C   SER A 520     -10.770  -8.375   0.244  1.00  0.23           C  
ATOM   3985  CB  SER A 520      -8.500  -8.299   1.286  1.00  0.21           C  
ATOM   3986  O   SER A 520     -10.970  -9.591   0.211  1.00  0.22           O  
ATOM   3987  OG  SER A 520      -8.503  -9.705   1.107  1.00  0.23           O  
ATOM   3988  N   ASN A 521     -11.772  -7.857  -0.146  1.00  0.18           N  
ATOM   3989  CA  ASN A 521     -12.372  -8.078  -1.457  1.00  0.20           C  
ATOM   3990  C   ASN A 521     -11.532  -7.458  -2.570  1.00  0.19           C  
ATOM   3991  CB  ASN A 521     -13.797  -7.522  -1.496  1.00  0.17           C  
ATOM   3992  O   ASN A 521     -11.295  -6.249  -2.575  1.00  0.18           O  
ATOM   3993  CG  ASN A 521     -14.851  -8.606  -1.383  1.00  0.11           C  
ATOM   3994  ND2 ASN A 521     -16.063  -8.218  -1.006  1.00  0.11           N  
ATOM   3995  OD1 ASN A 521     -14.577  -9.783  -1.632  1.00  0.10           O  
ATOM   3996  N   PHE A 522     -10.728  -8.144  -3.511  1.00  0.20           N  
ATOM   3997  CA  PHE A 522      -9.837  -7.916  -4.642  1.00  0.20           C  
ATOM   3998  C   PHE A 522      -8.424  -7.606  -4.163  1.00  0.20           C  
ATOM   3999  CB  PHE A 522     -10.358  -6.771  -5.516  1.00  0.19           C  
ATOM   4000  O   PHE A 522      -7.658  -6.939  -4.862  1.00  0.19           O  
ATOM   4001  CG  PHE A 522     -11.724  -7.021  -6.094  1.00  0.16           C  
ATOM   4002  CD1 PHE A 522     -11.889  -7.869  -7.182  1.00  0.10           C  
ATOM   4003  CD2 PHE A 522     -12.845  -6.409  -5.548  1.00  0.10           C  
ATOM   4004  CE1 PHE A 522     -13.153  -8.104  -7.719  1.00  0.09           C  
ATOM   4005  CE2 PHE A 522     -14.111  -6.638  -6.080  1.00  0.10           C  
ATOM   4006  CZ  PHE A 522     -14.263  -7.485  -7.166  1.00  0.10           C  
ATOM   4007  N   GLY A 523      -7.964  -7.876  -2.829  1.00  0.23           N  
ATOM   4008  CA  GLY A 523      -6.580  -8.018  -2.405  1.00  0.21           C  
ATOM   4009  C   GLY A 523      -6.146  -9.465  -2.264  1.00  0.23           C  
ATOM   4010  O   GLY A 523      -6.838 -10.268  -1.636  1.00  0.21           O  
ATOM   4011  N   GLN A 524      -5.887 -10.233  -3.399  1.00  0.22           N  
ATOM   4012  CA  GLN A 524      -5.061 -11.428  -3.261  1.00  0.21           C  
ATOM   4013  C   GLN A 524      -4.053 -11.272  -2.126  1.00  0.22           C  
ATOM   4014  CB  GLN A 524      -4.334 -11.732  -4.572  1.00  0.20           C  
ATOM   4015  O   GLN A 524      -3.236 -10.350  -2.137  1.00  0.21           O  
ATOM   4016  CG  GLN A 524      -5.219 -12.371  -5.633  1.00  0.18           C  
ATOM   4017  CD  GLN A 524      -4.474 -12.660  -6.923  1.00  0.11           C  
ATOM   4018  NE2 GLN A 524      -5.191 -13.162  -7.922  1.00  0.13           N  
ATOM   4019  OE1 GLN A 524      -3.264 -12.434  -7.020  1.00  0.15           O  
ATOM   4020  N   PHE A 525      -4.444 -11.465  -0.692  1.00  0.23           N  
ATOM   4021  CA  PHE A 525      -3.369 -11.875   0.204  1.00  0.24           C  
ATOM   4022  C   PHE A 525      -2.327 -12.700  -0.542  1.00  0.23           C  
ATOM   4023  CB  PHE A 525      -3.928 -12.677   1.384  1.00  0.22           C  
ATOM   4024  O   PHE A 525      -2.637 -13.769  -1.072  1.00  0.22           O  
ATOM   4025  CG  PHE A 525      -4.791 -11.868   2.313  1.00  0.21           C  
ATOM   4026  CD1 PHE A 525      -4.222 -11.116   3.334  1.00  0.19           C  
ATOM   4027  CD2 PHE A 525      -6.172 -11.860   2.167  1.00  0.19           C  
ATOM   4028  CE1 PHE A 525      -5.019 -10.367   4.197  1.00  0.15           C  
ATOM   4029  CE2 PHE A 525      -6.975 -11.113   3.024  1.00  0.19           C  
ATOM   4030  CZ  PHE A 525      -6.396 -10.368   4.039  1.00  0.18           C  
ATOM   4031  N   ALA A 526      -1.466 -12.211  -1.436  1.00  0.22           N  
ATOM   4032  CA  ALA A 526      -0.240 -12.985  -1.611  1.00  0.21           C  
ATOM   4033  C   ALA A 526       0.549 -13.065  -0.307  1.00  0.22           C  
ATOM   4034  CB  ALA A 526       0.622 -12.374  -2.714  1.00  0.21           C  
ATOM   4035  O   ALA A 526       0.937 -12.038   0.255  1.00  0.21           O  
ATOM   4036  N   LEU A 527       0.149 -13.844   0.796  1.00  0.21           N  
ATOM   4037  CA  LEU A 527       1.178 -14.469   1.619  1.00  0.20           C  
ATOM   4038  C   LEU A 527       2.316 -15.003   0.756  1.00  0.21           C  
ATOM   4039  CB  LEU A 527       0.580 -15.603   2.455  1.00  0.19           C  
ATOM   4040  O   LEU A 527       2.139 -15.978   0.022  1.00  0.20           O  
ATOM   4041  CG  LEU A 527       0.065 -15.223   3.844  1.00  0.16           C  
ATOM   4042  CD1 LEU A 527      -1.160 -16.059   4.202  1.00  0.10           C  
ATOM   4043  CD2 LEU A 527       1.162 -15.399   4.889  1.00  0.11           C  
ATOM   4044  N   ALA A 528       3.123 -14.159   0.013  1.00  0.22           N  
ATOM   4045  CA  ALA A 528       4.425 -14.769  -0.244  1.00  0.20           C  
ATOM   4046  C   ALA A 528       5.126 -15.136   1.061  1.00  0.21           C  
ATOM   4047  CB  ALA A 528       5.300 -13.827  -1.067  1.00  0.19           C  
ATOM   4048  O   ALA A 528       5.394 -14.268   1.895  1.00  0.20           O  
ATOM   4049  N   ALA A 529       4.561 -16.116   1.918  1.00  0.21           N  
ATOM   4050  CA  ALA A 529       5.503 -16.917   2.695  1.00  0.19           C  
ATOM   4051  C   ALA A 529       6.869 -16.969   2.016  1.00  0.21           C  
ATOM   4052  CB  ALA A 529       4.960 -18.329   2.898  1.00  0.20           C  
ATOM   4053  O   ALA A 529       7.119 -17.836   1.176  1.00  0.20           O  
ATOM   4054  N   ASP A 530       7.419 -15.826   1.320  1.00  0.20           N  
ATOM   4055  CA  ASP A 530       8.866 -15.949   1.177  1.00  0.20           C  
ATOM   4056  C   ASP A 530       9.591 -15.290   2.348  1.00  0.20           C  
ATOM   4057  CB  ASP A 530       9.330 -15.332  -0.144  1.00  0.18           C  
ATOM   4058  O   ASP A 530      10.816 -15.147   2.325  1.00  0.20           O  
ATOM   4059  CG  ASP A 530       9.496 -16.357  -1.252  1.00  0.11           C  
ATOM   4060  OD1 ASP A 530       9.438 -17.574  -0.971  1.00  0.09           O  
ATOM   4061  OD2 ASP A 530       9.689 -15.945  -2.416  1.00  0.10           O  
ATOM   4062  N   GLY A 531       9.049 -15.262   3.621  1.00  0.21           N  
ATOM   4063  CA  GLY A 531       9.966 -14.893   4.688  1.00  0.19           C  
ATOM   4064  C   GLY A 531       9.672 -15.598   5.998  1.00  0.21           C  
ATOM   4065  O   GLY A 531      10.171 -15.196   7.051  1.00  0.20           O  
ATOM   4066  N   PHE A 532       8.758 -16.653   6.015  1.00  0.20           N  
ATOM   4067  CA  PHE A 532       8.767 -17.643   7.086  1.00  0.20           C  
ATOM   4068  C   PHE A 532       9.939 -18.604   6.924  1.00  0.20           C  
ATOM   4069  CB  PHE A 532       7.448 -18.422   7.110  1.00  0.18           C  
ATOM   4070  O   PHE A 532      10.181 -19.118   5.830  1.00  0.19           O  
ATOM   4071  CG  PHE A 532       6.294 -17.644   7.682  1.00  0.17           C  
ATOM   4072  CD1 PHE A 532       6.065 -17.620   9.053  1.00  0.11           C  
ATOM   4073  CD2 PHE A 532       5.438 -16.937   6.849  1.00  0.12           C  
ATOM   4074  CE1 PHE A 532       4.998 -16.901   9.585  1.00  0.11           C  
ATOM   4075  CE2 PHE A 532       4.369 -16.216   7.374  1.00  0.12           C  
ATOM   4076  CZ  PHE A 532       4.150 -16.200   8.742  1.00  0.13           C  
ATOM   4077  N   LYS A 533      11.107 -18.203   7.514  1.00  0.21           N  
ATOM   4078  CA  LYS A 533      12.159 -19.195   7.715  1.00  0.19           C  
ATOM   4079  C   LYS A 533      11.697 -20.583   7.280  1.00  0.21           C  
ATOM   4080  CB  LYS A 533      12.598 -19.224   9.180  1.00  0.19           C  
ATOM   4081  O   LYS A 533      10.647 -21.058   7.718  1.00  0.20           O  
ATOM   4082  CG  LYS A 533      13.710 -18.240   9.513  1.00  0.16           C  
ATOM   4083  CD  LYS A 533      14.160 -18.376  10.962  1.00  0.09           C  
ATOM   4084  CE  LYS A 533      15.252 -17.371  11.305  1.00  0.11           C  
ATOM   4085  NZ  LYS A 533      15.694 -17.498  12.726  1.00  0.10           N  
ATOM   4086  N   LYS A 534      11.968 -21.078   6.198  1.00  0.20           N  
ATOM   4087  CA  LYS A 534      12.276 -22.500   6.074  1.00  0.19           C  
ATOM   4088  C   LYS A 534      13.099 -22.989   7.262  1.00  0.20           C  
ATOM   4089  CB  LYS A 534      13.025 -22.776   4.769  1.00  0.18           C  
ATOM   4090  O   LYS A 534      13.173 -24.193   7.519  1.00  0.19           O  
ATOM   4091  CG  LYS A 534      12.467 -23.945   3.971  1.00  0.15           C  
ATOM   4092  CD  LYS A 534      13.221 -24.138   2.661  1.00  0.08           C  
ATOM   4093  CE  LYS A 534      12.681 -25.324   1.874  1.00  0.12           C  
ATOM   4094  NZ  LYS A 534      13.384 -25.488   0.567  1.00  0.09           N  
ATOM   4095  N   GLU A 535      13.364 -22.144   8.333  1.00  0.18           N  
ATOM   4096  CA  GLU A 535      13.990 -22.771   9.494  1.00  0.19           C  
ATOM   4097  C   GLU A 535      13.156 -22.556  10.754  1.00  0.19           C  
ATOM   4098  CB  GLU A 535      15.406 -22.227   9.701  1.00  0.16           C  
ATOM   4099  O   GLU A 535      13.603 -22.866  11.860  1.00  0.18           O  
ATOM   4100  CG  GLU A 535      16.421 -22.759   8.700  1.00  0.08           C  
ATOM   4101  CD  GLU A 535      17.810 -22.167   8.882  1.00  0.07           C  
ATOM   4102  OE1 GLU A 535      17.985 -21.289   9.757  1.00  0.09           O  
ATOM   4103  OE2 GLU A 535      18.730 -22.584   8.143  1.00  0.09           O  
ATOM   4104  N   SER A 536      11.849 -22.270  10.680  1.00  0.20           N  
ATOM   4105  CA  SER A 536      10.970 -22.902  11.658  1.00  0.19           C  
ATOM   4106  C   SER A 536       9.856 -23.687  10.973  1.00  0.20           C  
ATOM   4107  CB  SER A 536      10.366 -21.854  12.593  1.00  0.18           C  
ATOM   4108  O   SER A 536       8.686 -23.566  11.343  1.00  0.19           O  
ATOM   4109  OG  SER A 536       9.756 -20.811  11.853  1.00  0.09           O  
ATOM   4110  N   PHE A 537       9.992 -24.096   9.615  1.00  0.20           N  
ATOM   4111  CA  PHE A 537       9.553 -25.434   9.239  1.00  0.19           C  
ATOM   4112  C   PHE A 537      10.632 -26.465   9.548  1.00  0.20           C  
ATOM   4113  CB  PHE A 537       9.189 -25.484   7.752  1.00  0.19           C  
ATOM   4114  O   PHE A 537      11.558 -26.658   8.757  1.00  0.19           O  
ATOM   4115  CG  PHE A 537       7.870 -24.837   7.427  1.00  0.18           C  
ATOM   4116  CD1 PHE A 537       6.685 -25.557   7.523  1.00  0.13           C  
ATOM   4117  CD2 PHE A 537       7.815 -23.509   7.026  1.00  0.13           C  
ATOM   4118  CE1 PHE A 537       5.462 -24.961   7.224  1.00  0.12           C  
ATOM   4119  CE2 PHE A 537       6.596 -22.906   6.725  1.00  0.14           C  
ATOM   4120  CZ  PHE A 537       5.422 -23.634   6.823  1.00  0.13           C  
ATOM   4121  N   ASP A 538      11.365 -26.199  10.730  1.00  0.19           N  
ATOM   4122  CA  ASP A 538      11.936 -27.449  11.221  1.00  0.19           C  
ATOM   4123  C   ASP A 538      10.915 -28.582  11.158  1.00  0.19           C  
ATOM   4124  CB  ASP A 538      12.447 -27.280  12.653  1.00  0.17           C  
ATOM   4125  O   ASP A 538       9.763 -28.410  11.562  1.00  0.18           O  
ATOM   4126  CG  ASP A 538      13.707 -28.081  12.932  1.00  0.10           C  
ATOM   4127  OD1 ASP A 538      14.046 -28.982  12.135  1.00  0.09           O  
ATOM   4128  OD2 ASP A 538      14.366 -27.809  13.959  1.00  0.10           O  
ATOM   4129  N   LYS A 539      10.958 -29.369   9.993  1.00  0.22           N  
ATOM   4130  CA  LYS A 539      10.494 -30.749   9.890  1.00  0.20           C  
ATOM   4131  C   LYS A 539       9.847 -31.211  11.192  1.00  0.21           C  
ATOM   4132  CB  LYS A 539      11.652 -31.678   9.521  1.00  0.19           C  
ATOM   4133  O   LYS A 539       9.017 -32.123  11.190  1.00  0.20           O  
ATOM   4134  CG  LYS A 539      11.991 -31.687   8.038  1.00  0.17           C  
ATOM   4135  CD  LYS A 539      13.072 -32.711   7.718  1.00  0.09           C  
ATOM   4136  CE  LYS A 539      13.401 -32.732   6.231  1.00  0.11           C  
ATOM   4137  NZ  LYS A 539      14.482 -33.713   5.916  1.00  0.10           N  
ATOM   4138  N   ASP A 540       9.639 -30.426  12.274  1.00  0.18           N  
ATOM   4139  CA  ASP A 540       9.195 -30.602  13.653  1.00  0.19           C  
ATOM   4140  C   ASP A 540       9.099 -29.259  14.374  1.00  0.18           C  
ATOM   4141  CB  ASP A 540      10.142 -31.537  14.407  1.00  0.16           C  
ATOM   4142  O   ASP A 540       9.134 -29.206  15.606  1.00  0.18           O  
ATOM   4143  CG  ASP A 540      10.065 -32.974  13.924  1.00  0.10           C  
ATOM   4144  OD1 ASP A 540       8.995 -33.398  13.435  1.00  0.09           O  
ATOM   4145  OD2 ASP A 540      11.084 -33.691  14.034  1.00  0.10           O  
ATOM   4146  N   ASN A 541       8.941 -28.130  13.608  1.00  0.16           N  
ATOM   4147  CA  ASN A 541       8.428 -26.899  14.199  1.00  0.19           C  
ATOM   4148  C   ASN A 541       7.175 -26.411  13.477  1.00  0.17           C  
ATOM   4149  CB  ASN A 541       9.503 -25.810  14.191  1.00  0.14           C  
ATOM   4150  O   ASN A 541       7.247 -25.968  12.329  1.00  0.16           O  
ATOM   4151  CG  ASN A 541      10.324 -25.792  15.465  1.00  0.07           C  
ATOM   4152  ND2 ASN A 541      11.549 -25.287  15.374  1.00  0.10           N  
ATOM   4153  OD1 ASN A 541       9.862 -26.229  16.523  1.00  0.09           O  
ATOM   4154  N   LYS A 542       5.993 -27.163  13.499  1.00  0.21           N  
ATOM   4155  CA  LYS A 542       4.543 -26.989  13.534  1.00  0.19           C  
ATOM   4156  C   LYS A 542       4.171 -25.545  13.857  1.00  0.21           C  
ATOM   4157  CB  LYS A 542       3.914 -27.934  14.559  1.00  0.19           C  
ATOM   4158  O   LYS A 542       4.160 -25.147  15.024  1.00  0.20           O  
ATOM   4159  CG  LYS A 542       4.075 -29.409  14.221  1.00  0.19           C  
ATOM   4160  CD  LYS A 542       3.283 -30.291  15.178  1.00  0.20           C  
ATOM   4161  CE  LYS A 542       3.505 -31.770  14.890  1.00  0.17           C  
ATOM   4162  NZ  LYS A 542       2.742 -32.639  15.835  1.00  0.14           N  
ATOM   4163  N   GLY A 543       4.856 -24.453  13.066  1.00  0.20           N  
ATOM   4164  CA  GLY A 543       4.471 -23.051  13.102  1.00  0.19           C  
ATOM   4165  C   GLY A 543       3.088 -22.798  12.534  1.00  0.19           C  
ATOM   4166  O   GLY A 543       2.738 -23.327  11.477  1.00  0.19           O  
ATOM   4167  N   PHE A 544       1.951 -22.637  13.305  1.00  0.19           N  
ATOM   4168  CA  PHE A 544       0.704 -21.892  13.173  1.00  0.19           C  
ATOM   4169  C   PHE A 544       0.908 -20.639  12.331  1.00  0.18           C  
ATOM   4170  CB  PHE A 544       0.153 -21.515  14.552  1.00  0.17           C  
ATOM   4171  O   PHE A 544       1.638 -19.729  12.730  1.00  0.18           O  
ATOM   4172  CG  PHE A 544      -0.767 -22.549  15.142  1.00  0.14           C  
ATOM   4173  CD1 PHE A 544      -2.134 -22.502  14.901  1.00  0.09           C  
ATOM   4174  CD2 PHE A 544      -0.263 -23.569  15.939  1.00  0.10           C  
ATOM   4175  CE1 PHE A 544      -2.988 -23.458  15.446  1.00  0.09           C  
ATOM   4176  CE2 PHE A 544      -1.110 -24.528  16.487  1.00  0.10           C  
ATOM   4177  CZ  PHE A 544      -2.473 -24.470  16.240  1.00  0.09           C  
ATOM   4178  N   ILE A 545       0.950 -20.674  11.041  1.00  0.20           N  
ATOM   4179  CA  ILE A 545       0.245 -19.657  10.269  1.00  0.18           C  
ATOM   4180  C   ILE A 545      -1.262 -19.867  10.393  1.00  0.19           C  
ATOM   4181  CB  ILE A 545       0.669 -19.681   8.783  1.00  0.18           C  
ATOM   4182  O   ILE A 545      -1.814 -20.807   9.815  1.00  0.19           O  
ATOM   4183  CG1 ILE A 545       2.181 -19.465   8.656  1.00  0.12           C  
ATOM   4184  CG2 ILE A 545      -0.104 -18.627   7.984  1.00  0.10           C  
ATOM   4185  CD1 ILE A 545       2.702 -19.563   7.228  1.00  0.10           C  
ATOM   4186  N   SER A 546      -1.931 -19.838  11.528  1.00  0.18           N  
ATOM   4187  CA  SER A 546      -3.322 -19.403  11.609  1.00  0.18           C  
ATOM   4188  C   SER A 546      -3.525 -18.067  10.902  1.00  0.18           C  
ATOM   4189  CB  SER A 546      -3.764 -19.289  13.068  1.00  0.15           C  
ATOM   4190  O   SER A 546      -2.950 -17.052  11.304  1.00  0.17           O  
ATOM   4191  OG  SER A 546      -3.336 -18.060  13.630  1.00  0.10           O  
ATOM   4192  N   ALA A 547      -3.290 -17.731   9.490  1.00  0.20           N  
ATOM   4193  CA  ALA A 547      -4.209 -16.781   8.866  1.00  0.18           C  
ATOM   4194  C   ALA A 547      -5.494 -16.648   9.678  1.00  0.20           C  
ATOM   4195  CB  ALA A 547      -4.528 -17.210   7.436  1.00  0.18           C  
ATOM   4196  O   ALA A 547      -6.211 -17.631   9.883  1.00  0.19           O  
ATOM   4197  N   ILE A 548      -5.487 -16.100  10.954  1.00  0.18           N  
ATOM   4198  CA  ILE A 548      -6.722 -15.571  11.524  1.00  0.18           C  
ATOM   4199  C   ILE A 548      -7.650 -15.108  10.403  1.00  0.18           C  
ATOM   4200  CB  ILE A 548      -6.440 -14.409  12.502  1.00  0.15           C  
ATOM   4201  O   ILE A 548      -7.355 -14.134   9.707  1.00  0.17           O  
ATOM   4202  CG1 ILE A 548      -5.496 -14.867  13.619  1.00  0.09           C  
ATOM   4203  CG2 ILE A 548      -7.748 -13.861  13.080  1.00  0.08           C  
ATOM   4204  CD1 ILE A 548      -5.077 -13.755  14.571  1.00  0.08           C  
ATOM   4205  N   ILE A 549      -7.992 -16.043   9.334  1.00  0.21           N  
ATOM   4206  CA  ILE A 549      -9.371 -15.921   8.875  1.00  0.18           C  
ATOM   4207  C   ILE A 549     -10.144 -14.991   9.806  1.00  0.21           C  
ATOM   4208  CB  ILE A 549     -10.065 -17.300   8.798  1.00  0.19           C  
ATOM   4209  O   ILE A 549     -10.376 -15.321  10.972  1.00  0.20           O  
ATOM   4210  CG1 ILE A 549      -9.247 -18.261   7.927  1.00  0.13           C  
ATOM   4211  CG2 ILE A 549     -11.493 -17.157   8.264  1.00  0.13           C  
ATOM   4212  CD1 ILE A 549      -9.826 -19.667   7.847  1.00  0.13           C  
ATOM   4213  N   ALA A 550      -9.652 -13.570   9.857  1.00  0.21           N  
ATOM   4214  CA  ALA A 550     -10.766 -12.725  10.280  1.00  0.18           C  
ATOM   4215  C   ALA A 550     -12.095 -13.464  10.150  1.00  0.20           C  
ATOM   4216  CB  ALA A 550     -10.796 -11.435   9.463  1.00  0.19           C  
ATOM   4217  O   ALA A 550     -12.498 -13.841   9.047  1.00  0.19           O  
ATOM   4218  N   PRO A 551     -12.356 -14.463  11.040  1.00  0.20           N  
ATOM   4219  CA  PRO A 551     -13.748 -14.918  11.085  1.00  0.18           C  
ATOM   4220  C   PRO A 551     -14.731 -13.860  10.590  1.00  0.20           C  
ATOM   4221  CB  PRO A 551     -13.972 -15.219  12.570  1.00  0.19           C  
ATOM   4222  O   PRO A 551     -14.902 -12.821  11.233  1.00  0.20           O  
ATOM   4223  CG  PRO A 551     -12.750 -14.696  13.254  1.00  0.15           C  
ATOM   4224  CD  PRO A 551     -11.752 -14.295  12.206  1.00  0.10           C  
ATOM   4225  N   LYS A 552     -14.586 -13.423   9.268  1.00  0.20           N  
ATOM   4226  CA  LYS A 552     -15.470 -12.707   8.353  1.00  0.18           C  
ATOM   4227  C   LYS A 552     -14.733 -11.569   7.654  1.00  0.20           C  
ATOM   4228  CB  LYS A 552     -16.688 -12.162   9.099  1.00  0.18           C  
ATOM   4229  O   LYS A 552     -15.066 -10.397   7.843  1.00  0.19           O  
ATOM   4230  CG  LYS A 552     -17.724 -13.221   9.450  1.00  0.17           C  
ATOM   4231  CD  LYS A 552     -18.962 -12.602  10.086  1.00  0.14           C  
ATOM   4232  CE  LYS A 552     -19.981 -13.664  10.476  1.00  0.15           C  
ATOM   4233  NZ  LYS A 552     -21.194 -13.062  11.107  1.00  0.11           N  
ATOM   4234  N   ALA A 553     -13.424 -11.826   7.203  1.00  0.20           N  
ATOM   4235  CA  ALA A 553     -12.875 -11.171   6.019  1.00  0.18           C  
ATOM   4236  C   ALA A 553     -13.483 -11.745   4.742  1.00  0.20           C  
ATOM   4237  CB  ALA A 553     -11.355 -11.313   5.990  1.00  0.18           C  
ATOM   4238  O   ALA A 553     -13.465 -12.960   4.530  1.00  0.19           O  
ATOM   4239  N   VAL A 554     -14.792 -11.348   4.394  1.00  0.20           N  
ATOM   4240  CA  VAL A 554     -15.049 -11.569   2.975  1.00  0.18           C  
ATOM   4241  C   VAL A 554     -13.731 -11.558   2.203  1.00  0.19           C  
ATOM   4242  CB  VAL A 554     -16.012 -10.506   2.400  1.00  0.17           C  
ATOM   4243  O   VAL A 554     -13.082 -10.516   2.086  1.00  0.18           O  
ATOM   4244  CG1 VAL A 554     -16.363 -10.825   0.948  1.00  0.11           C  
ATOM   4245  CG2 VAL A 554     -17.276 -10.417   3.252  1.00  0.09           C  
ATOM   4246  N   VAL A 555     -12.765 -12.567   2.423  1.00  0.20           N  
ATOM   4247  CA  VAL A 555     -11.993 -12.926   1.238  1.00  0.18           C  
ATOM   4248  C   VAL A 555     -12.916 -13.005   0.024  1.00  0.20           C  
ATOM   4249  CB  VAL A 555     -11.249 -14.266   1.430  1.00  0.18           C  
ATOM   4250  O   VAL A 555     -13.684 -13.959  -0.119  1.00  0.19           O  
ATOM   4251  CG1 VAL A 555     -10.284 -14.518   0.273  1.00  0.13           C  
ATOM   4252  CG2 VAL A 555     -10.504 -14.276   2.763  1.00  0.12           C  
ATOM   4253  N   SER A 556     -13.810 -12.069  -0.185  1.00  0.17           N  
ATOM   4254  CA  SER A 556     -14.532 -11.882  -1.440  1.00  0.18           C  
ATOM   4255  C   SER A 556     -13.601 -11.400  -2.547  1.00  0.18           C  
ATOM   4256  CB  SER A 556     -15.677 -10.885  -1.256  1.00  0.15           C  
ATOM   4257  O   SER A 556     -12.858 -10.433  -2.364  1.00  0.17           O  
ATOM   4258  OG  SER A 556     -15.371  -9.647  -1.875  1.00  0.10           O  
ATOM   4259  N   THR A 557     -12.720 -12.305  -3.215  1.00  0.19           N  
ATOM   4260  CA  THR A 557     -12.258 -12.482  -4.587  1.00  0.18           C  
ATOM   4261  C   THR A 557     -10.733 -12.486  -4.647  1.00  0.19           C  
ATOM   4262  CB  THR A 557     -12.808 -11.378  -5.509  1.00  0.17           C  
ATOM   4263  O   THR A 557     -10.087 -11.533  -4.206  1.00  0.19           O  
ATOM   4264  CG2 THR A 557     -14.236 -11.688  -5.946  1.00  0.09           C  
ATOM   4265  OG1 THR A 557     -12.795 -10.128  -4.809  1.00  0.12           O  
ATOM   4266  N   GLU A 558     -10.086 -13.820  -4.504  1.00  0.21           N  
ATOM   4267  CA  GLU A 558      -8.835 -14.396  -4.989  1.00  0.19           C  
ATOM   4268  C   GLU A 558      -7.673 -14.054  -4.060  1.00  0.21           C  
ATOM   4269  CB  GLU A 558      -8.534 -13.910  -6.409  1.00  0.20           C  
ATOM   4270  O   GLU A 558      -6.955 -13.079  -4.289  1.00  0.20           O  
ATOM   4271  CG  GLU A 558      -9.475 -14.474  -7.464  1.00  0.19           C  
ATOM   4272  CD  GLU A 558      -9.139 -14.016  -8.874  1.00  0.20           C  
ATOM   4273  OE1 GLU A 558      -8.239 -13.160  -9.036  1.00  0.28           O  
ATOM   4274  OE2 GLU A 558      -9.780 -14.516  -9.825  1.00  0.18           O  
ATOM   4275  N   ALA A 559      -7.783 -14.193  -2.590  1.00  0.20           N  
ATOM   4276  CA  ALA A 559      -6.579 -14.283  -1.768  1.00  0.19           C  
ATOM   4277  C   ALA A 559      -5.850 -15.603  -2.006  1.00  0.20           C  
ATOM   4278  CB  ALA A 559      -6.931 -14.133  -0.290  1.00  0.19           C  
ATOM   4279  O   ALA A 559      -6.395 -16.677  -1.741  1.00  0.19           O  
ATOM   4280  N   ASN A 560      -5.109 -15.822  -3.209  1.00  0.21           N  
ATOM   4281  CA  ASN A 560      -3.988 -16.754  -3.270  1.00  0.21           C  
ATOM   4282  C   ASN A 560      -3.230 -16.806  -1.946  1.00  0.21           C  
ATOM   4283  CB  ASN A 560      -3.039 -16.380  -4.410  1.00  0.20           C  
ATOM   4284  O   ASN A 560      -2.573 -15.836  -1.564  1.00  0.21           O  
ATOM   4285  CG  ASN A 560      -3.485 -16.937  -5.748  1.00  0.19           C  
ATOM   4286  ND2 ASN A 560      -3.210 -16.202  -6.818  1.00  0.15           N  
ATOM   4287  OD1 ASN A 560      -4.074 -18.019  -5.818  1.00  0.16           O  
ATOM   4288  N   ILE A 561      -3.776 -17.467  -0.929  1.00  0.21           N  
ATOM   4289  CA  ILE A 561      -3.113 -18.064   0.225  1.00  0.20           C  
ATOM   4290  C   ILE A 561      -2.376 -19.331  -0.201  1.00  0.21           C  
ATOM   4291  CB  ILE A 561      -4.121 -18.384   1.352  1.00  0.20           C  
ATOM   4292  O   ILE A 561      -3.003 -20.340  -0.534  1.00  0.20           O  
ATOM   4293  CG1 ILE A 561      -4.870 -17.115   1.775  1.00  0.17           C  
ATOM   4294  CG2 ILE A 561      -3.409 -19.024   2.547  1.00  0.19           C  
ATOM   4295  CD1 ILE A 561      -5.941 -17.351   2.831  1.00  0.16           C  
ATOM   4296  N   GLU A 562      -0.955 -19.347  -0.726  1.00  0.20           N  
ATOM   4297  CA  GLU A 562       0.121 -20.326  -0.598  1.00  0.19           C  
ATOM   4298  C   GLU A 562       0.935 -20.089   0.671  1.00  0.20           C  
ATOM   4299  CB  GLU A 562       1.035 -20.284  -1.825  1.00  0.19           C  
ATOM   4300  O   GLU A 562       1.758 -19.173   0.725  1.00  0.20           O  
ATOM   4301  CG  GLU A 562       0.637 -21.260  -2.923  1.00  0.19           C  
ATOM   4302  CD  GLU A 562       1.570 -21.227  -4.123  1.00  0.19           C  
ATOM   4303  OE1 GLU A 562       2.489 -20.378  -4.154  1.00  0.30           O  
ATOM   4304  OE2 GLU A 562       1.380 -22.057  -5.039  1.00  0.19           O  
ATOM   4305  N   LEU A 563       0.370 -20.271   1.864  1.00  0.20           N  
ATOM   4306  CA  LEU A 563       0.925 -20.572   3.179  1.00  0.19           C  
ATOM   4307  C   LEU A 563       1.066 -22.077   3.379  1.00  0.20           C  
ATOM   4308  CB  LEU A 563       0.043 -19.979   4.281  1.00  0.19           C  
ATOM   4309  O   LEU A 563       0.075 -22.810   3.327  1.00  0.20           O  
ATOM   4310  CG  LEU A 563       0.232 -18.490   4.574  1.00  0.19           C  
ATOM   4311  CD1 LEU A 563      -1.047 -17.897   5.155  1.00  0.16           C  
ATOM   4312  CD2 LEU A 563       1.406 -18.276   5.524  1.00  0.16           C  
ATOM   4313  N   ASN A 564       2.094 -22.695   2.864  1.00  0.18           N  
ATOM   4314  CA  ASN A 564       2.813 -23.861   3.366  1.00  0.19           C  
ATOM   4315  C   ASN A 564       2.206 -25.161   2.846  1.00  0.18           C  
ATOM   4316  CB  ASN A 564       2.835 -23.860   4.896  1.00  0.17           C  
ATOM   4317  O   ASN A 564       1.103 -25.539   3.244  1.00  0.18           O  
ATOM   4318  CG  ASN A 564       3.855 -22.894   5.465  1.00  0.16           C  
ATOM   4319  ND2 ASN A 564       3.584 -22.381   6.660  1.00  0.12           N  
ATOM   4320  OD1 ASN A 564       4.878 -22.611   4.837  1.00  0.11           O  
ATOM   4321  N   GLN A 565       2.518 -25.606   1.524  1.00  0.21           N  
ATOM   4322  CA  GLN A 565       2.684 -27.025   1.229  1.00  0.19           C  
ATOM   4323  C   GLN A 565       4.156 -27.377   1.028  1.00  0.21           C  
ATOM   4324  CB  GLN A 565       1.877 -27.414  -0.010  1.00  0.20           C  
ATOM   4325  O   GLN A 565       4.770 -26.959   0.045  1.00  0.20           O  
ATOM   4326  CG  GLN A 565       0.406 -27.684   0.274  1.00  0.20           C  
ATOM   4327  CD  GLN A 565      -0.341 -28.201  -0.942  1.00  0.20           C  
ATOM   4328  NE2 GLN A 565      -1.569 -28.662  -0.731  1.00  0.19           N  
ATOM   4329  OE1 GLN A 565       0.181 -28.185  -2.061  1.00  0.31           O  
ATOM   4330  N   LEU A 566       4.977 -27.302   2.033  1.00  0.18           N  
ATOM   4331  CA  LEU A 566       6.127 -28.167   2.274  1.00  0.18           C  
ATOM   4332  C   LEU A 566       5.681 -29.592   2.584  1.00  0.18           C  
ATOM   4333  CB  LEU A 566       6.975 -27.623   3.427  1.00  0.17           C  
ATOM   4334  O   LEU A 566       4.959 -29.823   3.556  1.00  0.18           O  
ATOM   4335  CG  LEU A 566       8.186 -26.775   3.036  1.00  0.14           C  
ATOM   4336  CD1 LEU A 566       8.359 -25.616   4.012  1.00  0.10           C  
ATOM   4337  CD2 LEU A 566       9.446 -27.632   2.988  1.00  0.11           C  
ATOM   4338  N   ASP A 567       5.196 -30.350   1.436  1.00  0.18           N  
ATOM   4339  CA  ASP A 567       5.243 -31.806   1.344  1.00  0.19           C  
ATOM   4340  C   ASP A 567       3.837 -32.399   1.283  1.00  0.19           C  
ATOM   4341  CB  ASP A 567       6.011 -32.394   2.530  1.00  0.17           C  
ATOM   4342  O   ASP A 567       3.044 -32.227   2.211  1.00  0.19           O  
ATOM   4343  CG  ASP A 567       6.799 -33.640   2.168  1.00  0.10           C  
ATOM   4344  OD1 ASP A 567       6.588 -34.197   1.069  1.00  0.09           O  
ATOM   4345  OD2 ASP A 567       7.637 -34.071   2.990  1.00  0.10           O  
ATOM   4346  N   THR A 568       3.265 -32.774  -0.091  1.00  0.18           N  
ATOM   4347  CA  THR A 568       2.803 -33.905  -0.888  1.00  0.19           C  
ATOM   4348  C   THR A 568       1.764 -33.457  -1.912  1.00  0.20           C  
ATOM   4349  CB  THR A 568       2.205 -35.010   0.003  1.00  0.16           C  
ATOM   4350  O   THR A 568       0.586 -33.300  -1.582  1.00  0.19           O  
ATOM   4351  CG2 THR A 568       3.301 -35.794   0.716  1.00  0.07           C  
ATOM   4352  OG1 THR A 568       1.346 -34.413   0.982  1.00  0.11           O  
ATOM   4353  N   SER A 569       2.123 -32.299  -2.634  1.00  0.20           N  
ATOM   4354  CA  SER A 569       2.026 -32.082  -4.074  1.00  0.18           C  
ATOM   4355  C   SER A 569       3.095 -31.109  -4.560  1.00  0.19           C  
ATOM   4356  CB  SER A 569       0.639 -31.556  -4.446  1.00  0.18           C  
ATOM   4357  O   SER A 569       2.960 -29.896  -4.391  1.00  0.18           O  
ATOM   4358  OG  SER A 569       0.315 -30.408  -3.681  1.00  0.09           O  
ATOM   4359  N   VAL A 570       4.539 -31.361  -3.913  1.00  0.20           N  
ATOM   4360  CA  VAL A 570       5.629 -31.803  -4.777  1.00  0.18           C  
ATOM   4361  C   VAL A 570       5.062 -32.532  -5.992  1.00  0.20           C  
ATOM   4362  CB  VAL A 570       6.618 -32.718  -4.019  1.00  0.18           C  
ATOM   4363  O   VAL A 570       5.804 -32.893  -6.909  1.00  0.19           O  
ATOM   4364  CG1 VAL A 570       7.889 -32.933  -4.838  1.00  0.09           C  
ATOM   4365  CG2 VAL A 570       6.953 -32.124  -2.652  1.00  0.08           C  
ATOM   4366  N   HIS A 571       3.770 -32.199  -6.507  1.00  0.14           N  
ATOM   4367  CA  HIS A 571       3.405 -32.855  -7.757  1.00  0.19           C  
ATOM   4368  C   HIS A 571       2.354 -32.050  -8.515  1.00  0.18           C  
ATOM   4369  CB  HIS A 571       2.891 -34.270  -7.490  1.00  0.11           C  
ATOM   4370  O   HIS A 571       1.181 -32.042  -8.136  1.00  0.16           O  
ATOM   4371  CG  HIS A 571       3.961 -35.315  -7.531  1.00  0.05           C  
ATOM   4372  CD2 HIS A 571       4.504 -36.070  -6.548  1.00  0.07           C  
ATOM   4373  ND1 HIS A 571       4.599 -35.680  -8.697  1.00  0.11           N  
ATOM   4374  CE1 HIS A 571       5.492 -36.618  -8.427  1.00  0.07           C  
ATOM   4375  NE2 HIS A 571       5.454 -36.873  -7.130  1.00  0.07           N  
ATOM   4376  N   THR A 572       2.505 -30.730  -8.879  1.00  0.19           N  
ATOM   4377  CA  THR A 572       2.113 -30.219 -10.188  1.00  0.19           C  
ATOM   4378  C   THR A 572       2.681 -28.821 -10.416  1.00  0.19           C  
ATOM   4379  CB  THR A 572       0.581 -30.184 -10.339  1.00  0.17           C  
ATOM   4380  O   THR A 572       2.537 -28.256 -11.502  1.00  0.18           O  
ATOM   4381  CG2 THR A 572       0.124 -31.046 -11.512  1.00  0.09           C  
ATOM   4382  OG1 THR A 572      -0.023 -30.676  -9.136  1.00  0.12           O  
ATOM   4383  N   ALA A 573       3.722 -28.478  -9.836  1.00  0.19           N  
ATOM   4384  CA  ALA A 573       4.798 -27.609 -10.307  1.00  0.17           C  
ATOM   4385  C   ALA A 573       6.164 -28.176  -9.931  1.00  0.19           C  
ATOM   4386  CB  ALA A 573       4.633 -26.202  -9.738  1.00  0.17           C  
ATOM   4387  O   ALA A 573       7.198 -27.586 -10.254  1.00  0.18           O  
ATOM   4388  N   TYR A 574       6.281 -29.436  -9.837  1.00  0.19           N  
ATOM   4389  CA  TYR A 574       7.421 -30.339  -9.945  1.00  0.19           C  
ATOM   4390  C   TYR A 574       7.050 -31.598 -10.719  1.00  0.20           C  
ATOM   4391  CB  TYR A 574       7.942 -30.716  -8.555  1.00  0.18           C  
ATOM   4392  O   TYR A 574       6.529 -32.557 -10.145  1.00  0.19           O  
ATOM   4393  CG  TYR A 574       8.846 -29.674  -7.942  1.00  0.13           C  
ATOM   4394  CD1 TYR A 574      10.215 -29.674  -8.198  1.00  0.08           C  
ATOM   4395  CD2 TYR A 574       8.333 -28.689  -7.105  1.00  0.08           C  
ATOM   4396  CE1 TYR A 574      11.052 -28.717  -7.633  1.00  0.07           C  
ATOM   4397  CE2 TYR A 574       9.161 -27.727  -6.535  1.00  0.08           C  
ATOM   4398  OH  TYR A 574      11.340 -26.799  -6.244  1.00  0.07           O  
ATOM   4399  CZ  TYR A 574      10.516 -27.749  -6.805  1.00  0.07           C  
ATOM   4400  N   LYS A 575       6.283 -31.424 -11.768  1.00  0.21           N  
ATOM   4401  CA  LYS A 575       6.781 -32.274 -12.846  1.00  0.19           C  
ATOM   4402  C   LYS A 575       7.937 -31.606 -13.584  1.00  0.20           C  
ATOM   4403  CB  LYS A 575       5.657 -32.610 -13.828  1.00  0.18           C  
ATOM   4404  O   LYS A 575       7.732 -30.645 -14.329  1.00  0.20           O  
ATOM   4405  CG  LYS A 575       5.111 -34.023 -13.685  1.00  0.16           C  
ATOM   4406  CD  LYS A 575       4.033 -34.314 -14.721  1.00  0.12           C  
ATOM   4407  CE  LYS A 575       3.498 -35.733 -14.589  1.00  0.13           C  
ATOM   4408  NZ  LYS A 575       2.432 -36.019 -15.595  1.00  0.11           N  
ATOM   4409  N   THR A 576       9.052 -31.257 -12.830  1.00  0.19           N  
ATOM   4410  CA  THR A 576      10.223 -31.727 -13.561  1.00  0.19           C  
ATOM   4411  C   THR A 576       9.810 -32.623 -14.725  1.00  0.19           C  
ATOM   4412  CB  THR A 576      11.188 -32.494 -12.637  1.00  0.17           C  
ATOM   4413  O   THR A 576       9.088 -33.604 -14.535  1.00  0.18           O  
ATOM   4414  CG2 THR A 576      12.135 -31.539 -11.917  1.00  0.08           C  
ATOM   4415  OG1 THR A 576      10.430 -33.221 -11.663  1.00  0.11           O  
ATOM   4416  N   ALA A 577       9.611 -31.987 -15.851  1.00  0.20           N  
ATOM   4417  CA  ALA A 577      10.132 -32.916 -16.850  1.00  0.18           C  
ATOM   4418  C   ALA A 577       9.795 -34.359 -16.485  1.00  0.20           C  
ATOM   4419  CB  ALA A 577      11.642 -32.747 -16.999  1.00  0.18           C  
ATOM   4420  O   ALA A 577      10.458 -34.962 -15.637  1.00  0.19           O  
ATOM   4421  N   ASP A 578       8.420 -34.767 -16.338  1.00  0.17           N  
ATOM   4422  CA  ASP A 578       8.184 -36.127 -16.813  1.00  0.20           C  
ATOM   4423  C   ASP A 578       7.061 -36.160 -17.847  1.00  0.17           C  
ATOM   4424  CB  ASP A 578       7.849 -37.054 -15.642  1.00  0.15           C  
ATOM   4425  O   ASP A 578       5.932 -35.758 -17.558  1.00  0.16           O  
ATOM   4426  CG  ASP A 578       8.320 -38.480 -15.862  1.00  0.07           C  
ATOM   4427  OD1 ASP A 578       8.725 -38.822 -16.994  1.00  0.09           O  
ATOM   4428  OD2 ASP A 578       8.283 -39.272 -14.895  1.00  0.10           O  
ATOM   4429  N   THR A 579       7.553 -36.068 -19.037  1.00  0.20           N  
ATOM   4430  CA  THR A 579       7.453 -36.973 -20.176  1.00  0.18           C  
ATOM   4431  C   THR A 579       6.867 -38.316 -19.750  1.00  0.19           C  
ATOM   4432  CB  THR A 579       8.826 -37.194 -20.836  1.00  0.18           C  
ATOM   4433  O   THR A 579       7.546 -39.119 -19.107  1.00  0.19           O  
ATOM   4434  CG2 THR A 579       9.295 -35.940 -21.565  1.00  0.09           C  
ATOM   4435  OG1 THR A 579       9.785 -37.533 -19.827  1.00  0.12           O  
ATOM   4436  N   SER A 580       5.443 -38.389 -19.135  1.00  0.16           N  
ATOM   4437  CA  SER A 580       4.737 -39.660 -19.257  1.00  0.18           C  
ATOM   4438  C   SER A 580       3.797 -39.886 -18.077  1.00  0.16           C  
ATOM   4439  CB  SER A 580       5.730 -40.819 -19.357  1.00  0.14           C  
ATOM   4440  O   SER A 580       4.227 -39.862 -16.921  1.00  0.16           O  
ATOM   4441  OG  SER A 580       6.406 -41.009 -18.126  1.00  0.10           O  
ATOM   4442  N   THR A 581       2.536 -39.575 -18.147  1.00  0.12           N  
ATOM   4443  CA  THR A 581       1.314 -40.255 -17.733  1.00  0.19           C  
ATOM   4444  C   THR A 581       0.279 -39.250 -17.234  1.00  0.12           C  
ATOM   4445  CB  THR A 581       1.597 -41.293 -16.632  1.00  0.10           C  
ATOM   4446  O   THR A 581       0.554 -38.469 -16.322  1.00  0.11           O  
ATOM   4447  CG2 THR A 581       1.824 -42.679 -17.229  1.00  0.08           C  
ATOM   4448  OG1 THR A 581       2.767 -40.901 -15.904  1.00  0.11           O  
ATOM   4449  N   ASN A 582      -0.622 -38.713 -18.159  1.00  0.17           N  
ATOM   4450  CA  ASN A 582      -2.077 -38.761 -18.064  1.00  0.18           C  
ATOM   4451  C   ASN A 582      -2.544 -38.740 -16.611  1.00  0.17           C  
ATOM   4452  CB  ASN A 582      -2.621 -40.000 -18.779  1.00  0.15           C  
ATOM   4453  O   ASN A 582      -2.530 -39.770 -15.935  1.00  0.16           O  
ATOM   4454  CG  ASN A 582      -2.679 -39.828 -20.284  1.00  0.11           C  
ATOM   4455  ND2 ASN A 582      -2.606 -40.936 -21.011  1.00  0.11           N  
ATOM   4456  OD1 ASN A 582      -2.787 -38.707 -20.789  1.00  0.10           O  
ATOM   4457  N   LYS A 583      -1.991 -37.728 -15.732  1.00  0.20           N  
ATOM   4458  CA  LYS A 583      -2.666 -37.565 -14.448  1.00  0.20           C  
ATOM   4459  C   LYS A 583      -3.391 -36.224 -14.374  1.00  0.19           C  
ATOM   4460  CB  LYS A 583      -1.666 -37.683 -13.297  1.00  0.18           C  
ATOM   4461  O   LYS A 583      -2.772 -35.168 -14.520  1.00  0.19           O  
ATOM   4462  CG  LYS A 583      -1.432 -39.110 -12.824  1.00  0.15           C  
ATOM   4463  CD  LYS A 583      -0.561 -39.149 -11.575  1.00  0.11           C  
ATOM   4464  CE  LYS A 583      -0.302 -40.579 -11.118  1.00  0.13           C  
ATOM   4465  NZ  LYS A 583       0.533 -40.622  -9.880  1.00  0.11           N  
ATOM   4466  N   ILE A 584      -4.740 -36.218 -14.927  1.00  0.17           N  
ATOM   4467  CA  ILE A 584      -6.045 -35.705 -14.525  1.00  0.18           C  
ATOM   4468  C   ILE A 584      -5.877 -34.703 -13.385  1.00  0.17           C  
ATOM   4469  CB  ILE A 584      -6.995 -36.847 -14.099  1.00  0.15           C  
ATOM   4470  O   ILE A 584      -5.343 -35.042 -12.326  1.00  0.16           O  
ATOM   4471  CG1 ILE A 584      -7.151 -37.863 -15.235  1.00  0.10           C  
ATOM   4472  CG2 ILE A 584      -8.356 -36.287 -13.674  1.00  0.08           C  
ATOM   4473  CD1 ILE A 584      -7.987 -39.081 -14.866  1.00  0.08           C  
ATOM   4474  N   LEU A 585      -5.708 -33.277 -13.915  1.00  0.20           N  
ATOM   4475  CA  LEU A 585      -6.139 -31.922 -13.589  1.00  0.18           C  
ATOM   4476  C   LEU A 585      -7.206 -31.940 -12.499  1.00  0.20           C  
ATOM   4477  CB  LEU A 585      -6.678 -31.217 -14.836  1.00  0.19           C  
ATOM   4478  O   LEU A 585      -8.330 -32.391 -12.731  1.00  0.19           O  
ATOM   4479  CG  LEU A 585      -5.649 -30.852 -15.907  1.00  0.19           C  
ATOM   4480  CD1 LEU A 585      -6.349 -30.464 -17.205  1.00  0.15           C  
ATOM   4481  CD2 LEU A 585      -4.748 -29.722 -15.420  1.00  0.16           C  
ATOM   4482  N   SER A 586      -7.003 -32.302 -11.156  1.00  0.20           N  
ATOM   4483  CA  SER A 586      -7.811 -32.006  -9.978  1.00  0.20           C  
ATOM   4484  C   SER A 586      -7.894 -30.504  -9.728  1.00  0.20           C  
ATOM   4485  CB  SER A 586      -7.237 -32.704  -8.744  1.00  0.18           C  
ATOM   4486  O   SER A 586      -6.869 -29.823  -9.658  1.00  0.19           O  
ATOM   4487  OG  SER A 586      -6.212 -31.922  -8.154  1.00  0.11           O  
ATOM   4488  N   ARG A 587      -8.676 -29.749 -10.508  1.00  0.20           N  
ATOM   4489  CA  ARG A 587      -9.655 -28.669 -10.447  1.00  0.19           C  
ATOM   4490  C   ARG A 587      -9.656 -28.007  -9.073  1.00  0.20           C  
ATOM   4491  CB  ARG A 587     -11.054 -29.191 -10.778  1.00  0.19           C  
ATOM   4492  O   ARG A 587     -10.184 -28.566  -8.110  1.00  0.20           O  
ATOM   4493  CG  ARG A 587     -11.266 -29.494 -12.253  1.00  0.19           C  
ATOM   4494  CD  ARG A 587     -12.698 -29.922 -12.541  1.00  0.19           C  
ATOM   4495  NE  ARG A 587     -12.894 -30.232 -13.954  1.00  0.13           N  
ATOM   4496  NH1 ARG A 587     -15.154 -30.668 -13.758  1.00  0.13           N  
ATOM   4497  NH2 ARG A 587     -14.122 -30.839 -15.798  1.00  0.13           N  
ATOM   4498  CZ  ARG A 587     -14.057 -30.579 -14.500  1.00  0.16           C  
ATOM   4499  N   SER A 588      -8.650 -27.208  -8.751  1.00  0.20           N  
ATOM   4500  CA  SER A 588      -8.445 -26.065  -7.868  1.00  0.19           C  
ATOM   4501  C   SER A 588      -7.662 -24.959  -8.568  1.00  0.20           C  
ATOM   4502  CB  SER A 588      -7.710 -26.493  -6.597  1.00  0.18           C  
ATOM   4503  O   SER A 588      -6.490 -25.137  -8.903  1.00  0.19           O  
ATOM   4504  OG  SER A 588      -7.296 -27.846  -6.687  1.00  0.12           O  
ATOM   4505  N   LYS A 589      -8.196 -24.434  -9.739  1.00  0.19           N  
ATOM   4506  CA  LYS A 589      -7.762 -23.302 -10.553  1.00  0.18           C  
ATOM   4507  C   LYS A 589      -7.817 -22.000  -9.758  1.00  0.19           C  
ATOM   4508  CB  LYS A 589      -8.623 -23.184 -11.811  1.00  0.17           C  
ATOM   4509  O   LYS A 589      -8.901 -21.502  -9.447  1.00  0.18           O  
ATOM   4510  CG  LYS A 589      -8.239 -24.156 -12.917  1.00  0.11           C  
ATOM   4511  CD  LYS A 589      -9.081 -23.940 -14.168  1.00  0.08           C  
ATOM   4512  CE  LYS A 589      -8.731 -24.944 -15.259  1.00  0.12           C  
ATOM   4513  NZ  LYS A 589      -9.543 -24.726 -16.493  1.00  0.10           N  
ATOM   4514  N   LEU A 590      -6.859 -21.910  -8.718  1.00  0.18           N  
ATOM   4515  CA  LEU A 590      -6.147 -20.800  -8.095  1.00  0.18           C  
ATOM   4516  C   LEU A 590      -5.307 -20.047  -9.121  1.00  0.18           C  
ATOM   4517  CB  LEU A 590      -5.253 -21.306  -6.960  1.00  0.16           C  
ATOM   4518  O   LEU A 590      -4.502 -20.651  -9.834  1.00  0.17           O  
ATOM   4519  CG  LEU A 590      -5.435 -20.629  -5.600  1.00  0.10           C  
ATOM   4520  CD1 LEU A 590      -5.997 -21.620  -4.586  1.00  0.09           C  
ATOM   4521  CD2 LEU A 590      -4.112 -20.048  -5.111  1.00  0.10           C  
ATOM   4522  N   PHE A 591      -5.872 -19.014  -9.757  1.00  0.19           N  
ATOM   4523  CA  PHE A 591      -4.891 -18.024 -10.185  1.00  0.19           C  
ATOM   4524  C   PHE A 591      -3.651 -18.072  -9.300  1.00  0.19           C  
ATOM   4525  CB  PHE A 591      -5.500 -16.618 -10.161  1.00  0.17           C  
ATOM   4526  O   PHE A 591      -3.732 -17.823  -8.095  1.00  0.18           O  
ATOM   4527  CG  PHE A 591      -6.471 -16.357 -11.280  1.00  0.14           C  
ATOM   4528  CD1 PHE A 591      -6.030 -15.854 -12.498  1.00  0.10           C  
ATOM   4529  CD2 PHE A 591      -7.825 -16.615 -11.114  1.00  0.10           C  
ATOM   4530  CE1 PHE A 591      -6.926 -15.612 -13.536  1.00  0.10           C  
ATOM   4531  CE2 PHE A 591      -8.727 -16.376 -12.147  1.00  0.10           C  
ATOM   4532  CZ  PHE A 591      -8.276 -15.873 -13.357  1.00  0.10           C  
ATOM   4533  N   LEU A 592      -2.807 -19.308  -9.515  1.00  0.19           N  
ATOM   4534  CA  LEU A 592      -1.389 -19.289  -9.175  1.00  0.18           C  
ATOM   4535  C   LEU A 592      -0.826 -17.875  -9.269  1.00  0.19           C  
ATOM   4536  CB  LEU A 592      -0.604 -20.226 -10.096  1.00  0.17           C  
ATOM   4537  O   LEU A 592      -0.574 -17.375 -10.367  1.00  0.18           O  
ATOM   4538  CG  LEU A 592      -0.537 -21.695  -9.673  1.00  0.10           C  
ATOM   4539  CD1 LEU A 592      -0.477 -22.598 -10.900  1.00  0.09           C  
ATOM   4540  CD2 LEU A 592       0.665 -21.936  -8.766  1.00  0.10           C  
ATOM   4541  N   LEU A 593      -1.577 -16.937  -8.707  1.00  0.17           N  
ATOM   4542  CA  LEU A 593      -0.889 -15.712  -8.315  1.00  0.17           C  
ATOM   4543  C   LEU A 593      -0.291 -15.847  -6.919  1.00  0.17           C  
ATOM   4544  CB  LEU A 593      -1.849 -14.520  -8.359  1.00  0.15           C  
ATOM   4545  O   LEU A 593      -1.023 -15.976  -5.935  1.00  0.17           O  
ATOM   4546  CG  LEU A 593      -2.131 -13.927  -9.740  1.00  0.07           C  
ATOM   4547  CD1 LEU A 593      -3.460 -13.179  -9.734  1.00  0.08           C  
ATOM   4548  CD2 LEU A 593      -0.995 -13.006 -10.170  1.00  0.09           C  
ATOM   4549  N   GLY A 594       0.624 -16.719  -6.722  1.00  0.20           N  
ATOM   4550  CA  GLY A 594       1.545 -16.983  -5.628  1.00  0.18           C  
ATOM   4551  C   GLY A 594       1.705 -18.461  -5.325  1.00  0.20           C  
ATOM   4552  O   GLY A 594       0.830 -19.071  -4.706  1.00  0.19           O  
ATOM   4553  N   GLN A 595       2.096 -19.418  -6.408  1.00  0.20           N  
ATOM   4554  CA  GLN A 595       2.830 -20.612  -6.003  1.00  0.19           C  
ATOM   4555  C   GLN A 595       4.306 -20.301  -5.778  1.00  0.20           C  
ATOM   4556  CB  GLN A 595       2.679 -21.716  -7.052  1.00  0.19           C  
ATOM   4557  O   GLN A 595       5.005 -19.876  -6.700  1.00  0.19           O  
ATOM   4558  CG  GLN A 595       1.413 -22.546  -6.894  1.00  0.17           C  
ATOM   4559  CD  GLN A 595       1.360 -23.723  -7.850  1.00  0.13           C  
ATOM   4560  NE2 GLN A 595       0.371 -24.591  -7.667  1.00  0.14           N  
ATOM   4561  OE1 GLN A 595       2.200 -23.850  -8.746  1.00  0.21           O  
ATOM   4562  N   THR A 596       4.851 -19.924  -4.444  1.00  0.20           N  
ATOM   4563  CA  THR A 596       6.134 -20.479  -4.027  1.00  0.20           C  
ATOM   4564  C   THR A 596       6.143 -21.997  -4.185  1.00  0.20           C  
ATOM   4565  CB  THR A 596       6.455 -20.110  -2.567  1.00  0.19           C  
ATOM   4566  O   THR A 596       5.466 -22.708  -3.439  1.00  0.20           O  
ATOM   4567  CG2 THR A 596       6.969 -18.678  -2.462  1.00  0.17           C  
ATOM   4568  OG1 THR A 596       5.267 -20.239  -1.776  1.00  0.16           O  
ATOM   4569  N   ASN A 597       5.901 -22.562  -5.500  1.00  0.20           N  
ATOM   4570  CA  ASN A 597       6.551 -23.847  -5.730  1.00  0.19           C  
ATOM   4571  C   ASN A 597       8.048 -23.778  -5.441  1.00  0.19           C  
ATOM   4572  CB  ASN A 597       6.309 -24.322  -7.165  1.00  0.17           C  
ATOM   4573  O   ASN A 597       8.769 -22.996  -6.064  1.00  0.18           O  
ATOM   4574  CG  ASN A 597       5.170 -25.317  -7.266  1.00  0.14           C  
ATOM   4575  ND2 ASN A 597       4.644 -25.496  -8.472  1.00  0.12           N  
ATOM   4576  OD1 ASN A 597       4.764 -25.919  -6.268  1.00  0.11           O  
ATOM   4577  N   GLU A 598       8.457 -24.000  -4.108  1.00  0.19           N  
ATOM   4578  CA  GLU A 598       9.657 -24.635  -3.572  1.00  0.19           C  
ATOM   4579  C   GLU A 598      10.082 -25.825  -4.429  1.00  0.19           C  
ATOM   4580  CB  GLU A 598       9.429 -25.084  -2.126  1.00  0.18           C  
ATOM   4581  O   GLU A 598       9.474 -26.895  -4.360  1.00  0.19           O  
ATOM   4582  CG  GLU A 598       9.361 -23.935  -1.130  1.00  0.17           C  
ATOM   4583  CD  GLU A 598       9.227 -24.399   0.312  1.00  0.11           C  
ATOM   4584  OE1 GLU A 598       9.114 -25.624   0.547  1.00  0.21           O  
ATOM   4585  OE2 GLU A 598       9.234 -23.531   1.213  1.00  0.14           O  
ATOM   4586  N   ASN A 599      10.291 -25.618  -5.653  1.00  0.17           N  
ATOM   4587  CA  ASN A 599      11.196 -26.474  -6.413  1.00  0.19           C  
ATOM   4588  C   ASN A 599      11.090 -26.211  -7.912  1.00  0.17           C  
ATOM   4589  CB  ASN A 599      10.919 -27.948  -6.112  1.00  0.15           C  
ATOM   4590  O   ASN A 599      10.213 -26.758  -8.583  1.00  0.17           O  
ATOM   4591  CG  ASN A 599      11.373 -28.356  -4.724  1.00  0.09           C  
ATOM   4592  ND2 ASN A 599      10.610 -29.236  -4.085  1.00  0.11           N  
ATOM   4593  OD1 ASN A 599      12.400 -27.883  -4.229  1.00  0.09           O  
ATOM   4594  N   LEU A 600      11.387 -24.956  -8.479  1.00  0.20           N  
ATOM   4595  CA  LEU A 600      11.760 -24.914  -9.889  1.00  0.18           C  
ATOM   4596  C   LEU A 600      13.222 -24.512 -10.052  1.00  0.19           C  
ATOM   4597  CB  LEU A 600      10.862 -23.937 -10.652  1.00  0.18           C  
ATOM   4598  O   LEU A 600      13.639 -23.459  -9.564  1.00  0.19           O  
ATOM   4599  CG  LEU A 600       9.413 -24.378 -10.871  1.00  0.17           C  
ATOM   4600  CD1 LEU A 600       8.561 -23.195 -11.319  1.00  0.14           C  
ATOM   4601  CD2 LEU A 600       9.347 -25.508 -11.892  1.00  0.14           C  
ATOM   4602  N   VAL A 601      14.132 -25.541 -10.019  1.00  0.17           N  
ATOM   4603  CA  VAL A 601      15.494 -25.709 -10.517  1.00  0.17           C  
ATOM   4604  C   VAL A 601      15.785 -24.661 -11.589  1.00  0.16           C  
ATOM   4605  CB  VAL A 601      15.720 -27.128 -11.084  1.00  0.13           C  
ATOM   4606  O   VAL A 601      14.968 -24.438 -12.486  1.00  0.15           O  
ATOM   4607  CG1 VAL A 601      17.213 -27.438 -11.184  1.00  0.10           C  
ATOM   4608  CG2 VAL A 601      15.013 -28.168 -10.216  1.00  0.08           C  
ATOM   4609  N   PRO A 602      16.696 -23.547 -11.431  1.00  0.20           N  
ATOM   4610  CA  PRO A 602      17.295 -22.688 -12.456  1.00  0.18           C  
ATOM   4611  C   PRO A 602      17.481 -23.406 -13.791  1.00  0.20           C  
ATOM   4612  CB  PRO A 602      18.647 -22.306 -11.849  1.00  0.18           C  
ATOM   4613  O   PRO A 602      17.685 -22.757 -14.821  1.00  0.19           O  
ATOM   4614  CG  PRO A 602      18.552 -22.716 -10.415  1.00  0.17           C  
ATOM   4615  CD  PRO A 602      17.434 -23.709 -10.276  1.00  0.17           C  
ATOM   4616  N   SER A 603      17.105 -24.671 -13.987  1.00  0.18           N  
ATOM   4617  CA  SER A 603      17.193 -25.529 -15.165  1.00  0.18           C  
ATOM   4618  C   SER A 603      15.808 -25.866 -15.708  1.00  0.19           C  
ATOM   4619  CB  SER A 603      17.947 -26.818 -14.834  1.00  0.15           C  
ATOM   4620  O   SER A 603      15.662 -26.200 -16.885  1.00  0.18           O  
ATOM   4621  OG  SER A 603      17.253 -27.569 -13.853  1.00  0.09           O  
ATOM   4622  N   GLU A 604      14.713 -25.223 -15.033  1.00  0.21           N  
ATOM   4623  CA  GLU A 604      13.373 -25.393 -15.585  1.00  0.19           C  
ATOM   4624  C   GLU A 604      12.609 -24.072 -15.599  1.00  0.21           C  
ATOM   4625  CB  GLU A 604      12.593 -26.443 -14.789  1.00  0.19           C  
ATOM   4626  O   GLU A 604      11.552 -23.953 -14.976  1.00  0.20           O  
ATOM   4627  CG  GLU A 604      12.985 -27.877 -15.114  1.00  0.13           C  
ATOM   4628  CD  GLU A 604      12.213 -28.908 -14.306  1.00  0.08           C  
ATOM   4629  OE1 GLU A 604      11.570 -28.532 -13.299  1.00  0.10           O  
ATOM   4630  OE2 GLU A 604      12.252 -30.101 -14.682  1.00  0.10           O  
ATOM   4631  N   ILE A 605      13.380 -22.916 -15.612  1.00  0.19           N  
ATOM   4632  CA  ILE A 605      12.858 -21.566 -15.799  1.00  0.17           C  
ATOM   4633  C   ILE A 605      13.175 -21.082 -17.212  1.00  0.19           C  
ATOM   4634  CB  ILE A 605      13.438 -20.586 -14.754  1.00  0.17           C  
ATOM   4635  O   ILE A 605      14.124 -20.321 -17.417  1.00  0.19           O  
ATOM   4636  CG1 ILE A 605      13.170 -21.100 -13.335  1.00  0.11           C  
ATOM   4637  CG2 ILE A 605      12.855 -19.183 -14.949  1.00  0.09           C  
ATOM   4638  CD1 ILE A 605      13.780 -20.236 -12.239  1.00  0.09           C  
ATOM   4639  N   ALA A 606      13.483 -22.026 -18.081  1.00  0.19           N  
ATOM   4640  CA  ALA A 606      13.668 -21.951 -19.528  1.00  0.18           C  
ATOM   4641  C   ALA A 606      12.403 -22.384 -20.265  1.00  0.19           C  
ATOM   4642  CB  ALA A 606      14.852 -22.813 -19.959  1.00  0.17           C  
ATOM   4643  O   ALA A 606      12.347 -22.335 -21.496  1.00  0.19           O  
ATOM   4644  N   GLN A 607      11.259 -22.526 -19.392  1.00  0.21           N  
ATOM   4645  CA  GLN A 607       9.970 -22.677 -20.059  1.00  0.20           C  
ATOM   4646  C   GLN A 607       9.003 -21.572 -19.644  1.00  0.21           C  
ATOM   4647  CB  GLN A 607       9.364 -24.048 -19.753  1.00  0.20           C  
ATOM   4648  O   GLN A 607       8.673 -21.440 -18.464  1.00  0.20           O  
ATOM   4649  CG  GLN A 607       9.934 -25.176 -20.603  1.00  0.11           C  
ATOM   4650  CD  GLN A 607       9.205 -26.490 -20.398  1.00  0.08           C  
ATOM   4651  NE2 GLN A 607       9.654 -27.531 -21.091  1.00  0.08           N  
ATOM   4652  OE1 GLN A 607       8.247 -26.570 -19.623  1.00  0.10           O  
ATOM   4653  N   GLY A 608       9.487 -20.149 -19.978  1.00  0.20           N  
ATOM   4654  CA  GLY A 608       8.480 -19.259 -20.534  1.00  0.18           C  
ATOM   4655  C   GLY A 608       7.104 -19.463 -19.931  1.00  0.20           C  
ATOM   4656  O   GLY A 608       6.510 -20.534 -20.075  1.00  0.19           O  
ATOM   4657  N   TYR A 609       6.822 -19.301 -18.523  1.00  0.21           N  
ATOM   4658  CA  TYR A 609       5.467 -18.852 -18.223  1.00  0.20           C  
ATOM   4659  C   TYR A 609       5.014 -17.784 -19.212  1.00  0.21           C  
ATOM   4660  CB  TYR A 609       5.384 -18.309 -16.794  1.00  0.20           C  
ATOM   4661  O   TYR A 609       5.517 -16.658 -19.192  1.00  0.21           O  
ATOM   4662  CG  TYR A 609       5.511 -19.373 -15.731  1.00  0.18           C  
ATOM   4663  CD1 TYR A 609       4.396 -20.085 -15.294  1.00  0.09           C  
ATOM   4664  CD2 TYR A 609       6.745 -19.670 -15.162  1.00  0.10           C  
ATOM   4665  CE1 TYR A 609       4.507 -21.065 -14.314  1.00  0.08           C  
ATOM   4666  CE2 TYR A 609       6.868 -20.648 -14.181  1.00  0.09           C  
ATOM   4667  OH  TYR A 609       5.861 -22.310 -12.794  1.00  0.08           O  
ATOM   4668  CZ  TYR A 609       5.745 -21.340 -13.765  1.00  0.08           C  
ATOM   4669  N   ARG A 610       5.201 -18.118 -20.531  1.00  0.21           N  
ATOM   4670  CA  ARG A 610       4.379 -17.597 -21.619  1.00  0.18           C  
ATOM   4671  C   ARG A 610       2.993 -17.205 -21.119  1.00  0.21           C  
ATOM   4672  CB  ARG A 610       4.259 -18.627 -22.743  1.00  0.19           C  
ATOM   4673  O   ARG A 610       2.298 -18.015 -20.502  1.00  0.20           O  
ATOM   4674  CG  ARG A 610       5.508 -18.752 -23.601  1.00  0.16           C  
ATOM   4675  CD  ARG A 610       5.304 -19.724 -24.755  1.00  0.13           C  
ATOM   4676  NE  ARG A 610       6.510 -19.855 -25.569  1.00  0.12           N  
ATOM   4677  NH1 ARG A 610       5.475 -20.998 -27.289  1.00  0.11           N  
ATOM   4678  NH2 ARG A 610       7.713 -20.519 -27.408  1.00  0.12           N  
ATOM   4679  CZ  ARG A 610       6.563 -20.457 -26.753  1.00  0.12           C  
ATOM   4680  N   ILE A 611       2.692 -15.952 -20.482  1.00  0.21           N  
ATOM   4681  CA  ILE A 611       1.342 -15.677 -20.960  1.00  0.19           C  
ATOM   4682  C   ILE A 611       0.913 -16.762 -21.946  1.00  0.20           C  
ATOM   4683  CB  ILE A 611       1.249 -14.284 -21.623  1.00  0.19           C  
ATOM   4684  O   ILE A 611       1.507 -16.906 -23.017  1.00  0.20           O  
ATOM   4685  CG1 ILE A 611       1.744 -13.200 -20.659  1.00  0.11           C  
ATOM   4686  CG2 ILE A 611      -0.185 -13.998 -22.080  1.00  0.09           C  
ATOM   4687  CD1 ILE A 611       1.803 -11.807 -21.271  1.00  0.10           C  
ATOM   4688  N   GLY A 612       0.818 -18.160 -21.356  1.00  0.20           N  
ATOM   4689  CA  GLY A 612       0.189 -19.200 -22.155  1.00  0.18           C  
ATOM   4690  C   GLY A 612      -0.156 -18.744 -23.561  1.00  0.20           C  
ATOM   4691  O   GLY A 612      -1.074 -19.281 -24.184  1.00  0.19           O  
ATOM   4692  N   ALA A 613       0.521 -17.736 -24.209  1.00  0.20           N  
ATOM   4693  CA  ALA A 613       0.681 -17.706 -25.661  1.00  0.18           C  
ATOM   4694  C   ALA A 613       2.129 -17.978 -26.058  1.00  0.19           C  
ATOM   4695  CB  ALA A 613       0.223 -16.361 -26.218  1.00  0.17           C  
ATOM   4696  O   ALA A 613       3.056 -17.413 -25.473  1.00  0.18           O  
ATOM   4697  N   ARG A 614       2.341 -19.297 -26.479  1.00  0.22           N  
ATOM   4698  CA  ARG A 614       3.444 -19.582 -27.391  1.00  0.19           C  
ATOM   4699  C   ARG A 614       3.874 -18.324 -28.140  1.00  0.21           C  
ATOM   4700  CB  ARG A 614       3.050 -20.675 -28.387  1.00  0.20           C  
ATOM   4701  O   ARG A 614       3.033 -17.579 -28.646  1.00  0.20           O  
ATOM   4702  CG  ARG A 614       2.941 -22.060 -27.770  1.00  0.18           C  
ATOM   4703  CD  ARG A 614       2.692 -23.130 -28.824  1.00  0.17           C  
ATOM   4704  NE  ARG A 614       2.521 -24.449 -28.224  1.00  0.14           N  
ATOM   4705  NH1 ARG A 614       2.521 -25.591 -30.232  1.00  0.13           N  
ATOM   4706  NH2 ARG A 614       2.287 -26.734 -28.258  1.00  0.12           N  
ATOM   4707  CZ  ARG A 614       2.444 -25.588 -28.906  1.00  0.13           C  
ATOM   4708  N   VAL A 615       5.011 -17.641 -27.878  1.00  0.19           N  
ATOM   4709  CA  VAL A 615       5.628 -17.188 -29.121  1.00  0.18           C  
ATOM   4710  C   VAL A 615       5.017 -17.936 -30.303  1.00  0.19           C  
ATOM   4711  CB  VAL A 615       7.160 -17.386 -29.098  1.00  0.18           C  
ATOM   4712  O   VAL A 615       5.040 -19.168 -30.345  1.00  0.18           O  
ATOM   4713  CG1 VAL A 615       7.791 -16.862 -30.387  1.00  0.09           C  
ATOM   4714  CG2 VAL A 615       7.769 -16.693 -27.881  1.00  0.08           C  
ATOM   4715  N   GLY A 616       4.384 -17.234 -31.075  1.00  0.21           N  
ATOM   4716  CA  GLY A 616       3.574 -17.648 -32.209  1.00  0.20           C  
ATOM   4717  C   GLY A 616       2.160 -18.037 -31.821  1.00  0.21           C  
ATOM   4718  O   GLY A 616       1.333 -18.334 -32.686  1.00  0.20           O  
ATOM   4719  N   GLU A 617       1.837 -17.974 -30.496  1.00  0.21           N  
ATOM   4720  CA  GLU A 617       0.411 -18.119 -30.219  1.00  0.21           C  
ATOM   4721  C   GLU A 617      -0.288 -16.763 -30.198  1.00  0.21           C  
ATOM   4722  CB  GLU A 617       0.192 -18.845 -28.889  1.00  0.19           C  
ATOM   4723  O   GLU A 617       0.212 -15.810 -29.596  1.00  0.20           O  
ATOM   4724  CG  GLU A 617      -0.499 -20.193 -29.030  1.00  0.13           C  
ATOM   4725  CD  GLU A 617      -0.746 -20.883 -27.698  1.00  0.08           C  
ATOM   4726  OE1 GLU A 617      -0.226 -20.409 -26.663  1.00  0.11           O  
ATOM   4727  OE2 GLU A 617      -1.465 -21.907 -27.690  1.00  0.10           O  
ATOM   4728  N   LYS A 618      -1.078 -16.386 -31.193  1.00  0.23           N  
ATOM   4729  CA  LYS A 618      -2.138 -15.398 -31.372  1.00  0.22           C  
ATOM   4730  C   LYS A 618      -2.994 -15.274 -30.115  1.00  0.23           C  
ATOM   4731  CB  LYS A 618      -3.016 -15.764 -32.570  1.00  0.21           C  
ATOM   4732  O   LYS A 618      -3.628 -16.242 -29.692  1.00  0.22           O  
ATOM   4733  CG  LYS A 618      -2.309 -15.654 -33.913  1.00  0.20           C  
ATOM   4734  CD  LYS A 618      -3.273 -15.873 -35.072  1.00  0.18           C  
ATOM   4735  CE  LYS A 618      -2.559 -15.800 -36.415  1.00  0.15           C  
ATOM   4736  NZ  LYS A 618      -3.509 -15.961 -37.556  1.00  0.12           N  
ATOM   4737  N   PHE A 619      -2.672 -14.454 -29.168  1.00  0.20           N  
ATOM   4738  CA  PHE A 619      -3.576 -13.915 -28.159  1.00  0.22           C  
ATOM   4739  C   PHE A 619      -4.219 -12.621 -28.643  1.00  0.20           C  
ATOM   4740  CB  PHE A 619      -2.831 -13.671 -26.843  1.00  0.18           C  
ATOM   4741  O   PHE A 619      -3.598 -11.850 -29.377  1.00  0.19           O  
ATOM   4742  CG  PHE A 619      -1.596 -14.515 -26.679  1.00  0.17           C  
ATOM   4743  CD1 PHE A 619      -1.666 -15.764 -26.073  1.00  0.10           C  
ATOM   4744  CD2 PHE A 619      -0.364 -14.059 -27.131  1.00  0.11           C  
ATOM   4745  CE1 PHE A 619      -0.524 -16.547 -25.920  1.00  0.09           C  
ATOM   4746  CE2 PHE A 619       0.781 -14.836 -26.981  1.00  0.11           C  
ATOM   4747  CZ  PHE A 619       0.699 -16.079 -26.375  1.00  0.11           C  
ATOM   4748  N   TYR A 620      -5.470 -12.474 -28.660  1.00  0.23           N  
ATOM   4749  CA  TYR A 620      -6.324 -11.292 -28.699  1.00  0.24           C  
ATOM   4750  C   TYR A 620      -6.295 -10.555 -27.366  1.00  0.23           C  
ATOM   4751  CB  TYR A 620      -7.763 -11.679 -29.051  1.00  0.22           C  
ATOM   4752  O   TYR A 620      -6.530 -11.153 -26.313  1.00  0.22           O  
ATOM   4753  CG  TYR A 620      -7.920 -12.227 -30.449  1.00  0.21           C  
ATOM   4754  CD1 TYR A 620      -8.173 -11.380 -31.525  1.00  0.20           C  
ATOM   4755  CD2 TYR A 620      -7.816 -13.592 -30.696  1.00  0.20           C  
ATOM   4756  CE1 TYR A 620      -8.321 -11.880 -32.815  1.00  0.16           C  
ATOM   4757  CE2 TYR A 620      -7.962 -14.103 -31.981  1.00  0.20           C  
ATOM   4758  OH  TYR A 620      -8.358 -13.741 -34.307  1.00  0.11           O  
ATOM   4759  CZ  TYR A 620      -8.213 -13.240 -33.033  1.00  0.18           C  
ATOM   4760  N   ILE A 621      -5.509  -9.387 -27.126  1.00  0.22           N  
ATOM   4761  CA  ILE A 621      -5.733  -8.233 -26.262  1.00  0.21           C  
ATOM   4762  C   ILE A 621      -7.014  -7.515 -26.682  1.00  0.21           C  
ATOM   4763  CB  ILE A 621      -4.535  -7.259 -26.299  1.00  0.20           C  
ATOM   4764  O   ILE A 621      -7.114  -7.017 -27.806  1.00  0.21           O  
ATOM   4765  CG1 ILE A 621      -3.237  -7.995 -25.949  1.00  0.15           C  
ATOM   4766  CG2 ILE A 621      -4.769  -6.080 -25.349  1.00  0.19           C  
ATOM   4767  CD1 ILE A 621      -1.985  -7.137 -26.077  1.00  0.18           C  
ATOM   4768  N   ASP A 622      -8.309  -7.955 -26.071  1.00  0.23           N  
ATOM   4769  CA  ASP A 622      -9.474  -7.078 -26.117  1.00  0.23           C  
ATOM   4770  C   ASP A 622      -9.196  -5.757 -25.402  1.00  0.23           C  
ATOM   4771  CB  ASP A 622     -10.690  -7.767 -25.495  1.00  0.21           C  
ATOM   4772  O   ASP A 622      -9.032  -5.729 -24.181  1.00  0.22           O  
ATOM   4773  CG  ASP A 622     -11.472  -8.604 -26.491  1.00  0.21           C  
ATOM   4774  OD1 ASP A 622     -11.463  -8.282 -27.699  1.00  0.25           O  
ATOM   4775  OD2 ASP A 622     -12.105  -9.594 -26.065  1.00  0.21           O  
ATOM   4776  N   LEU A 623      -8.573  -4.789 -26.072  1.00  0.23           N  
ATOM   4777  CA  LEU A 623      -8.550  -3.362 -25.770  1.00  0.21           C  
ATOM   4778  C   LEU A 623      -9.916  -2.887 -25.287  1.00  0.22           C  
ATOM   4779  CB  LEU A 623      -8.124  -2.560 -27.002  1.00  0.21           C  
ATOM   4780  O   LEU A 623     -10.948  -3.346 -25.782  1.00  0.21           O  
ATOM   4781  CG  LEU A 623      -6.728  -2.854 -27.553  1.00  0.21           C  
ATOM   4782  CD1 LEU A 623      -6.455  -2.001 -28.788  1.00  0.20           C  
ATOM   4783  CD2 LEU A 623      -5.668  -2.609 -26.484  1.00  0.23           C  
ATOM   4784  N   ALA A 624      -9.910  -2.365 -24.014  1.00  0.21           N  
ATOM   4785  CA  ALA A 624     -10.979  -1.669 -23.302  1.00  0.21           C  
ATOM   4786  C   ALA A 624     -12.055  -1.182 -24.268  1.00  0.21           C  
ATOM   4787  CB  ALA A 624     -10.412  -0.496 -22.507  1.00  0.20           C  
ATOM   4788  O   ALA A 624     -13.153  -0.809 -23.848  1.00  0.21           O  
ATOM   4789  N   ASN A 625     -11.748  -1.319 -25.719  1.00  0.20           N  
ATOM   4790  CA  ASN A 625     -12.741  -0.955 -26.725  1.00  0.22           C  
ATOM   4791  C   ASN A 625     -13.401  -2.189 -27.333  1.00  0.20           C  
ATOM   4792  CB  ASN A 625     -12.105  -0.098 -27.821  1.00  0.18           C  
ATOM   4793  O   ASN A 625     -14.003  -2.111 -28.406  1.00  0.19           O  
ATOM   4794  CG  ASN A 625     -10.590  -0.113 -27.770  1.00  0.18           C  
ATOM   4795  ND2 ASN A 625      -9.957   0.464 -28.785  1.00  0.13           N  
ATOM   4796  OD1 ASN A 625      -9.994  -0.641 -26.828  1.00  0.13           O  
ATOM   4797  N   GLY A 626     -13.635  -3.325 -26.493  1.00  0.23           N  
ATOM   4798  CA  GLY A 626     -14.244  -4.419 -27.234  1.00  0.22           C  
ATOM   4799  C   GLY A 626     -13.532  -4.726 -28.538  1.00  0.23           C  
ATOM   4800  O   GLY A 626     -13.966  -5.592 -29.299  1.00  0.23           O  
ATOM   4801  N   THR A 627     -12.259  -4.065 -28.765  1.00  0.20           N  
ATOM   4802  CA  THR A 627     -11.361  -4.576 -29.794  1.00  0.20           C  
ATOM   4803  C   THR A 627     -10.413  -5.622 -29.214  1.00  0.20           C  
ATOM   4804  CB  THR A 627     -10.543  -3.440 -30.436  1.00  0.18           C  
ATOM   4805  O   THR A 627      -9.721  -5.362 -28.228  1.00  0.19           O  
ATOM   4806  CG2 THR A 627     -10.019  -3.848 -31.809  1.00  0.11           C  
ATOM   4807  OG1 THR A 627     -11.376  -2.282 -30.579  1.00  0.14           O  
ATOM   4808  N   LYS A 628     -10.849  -6.816 -29.540  1.00  0.24           N  
ATOM   4809  CA  LYS A 628      -9.951  -7.967 -29.514  1.00  0.24           C  
ATOM   4810  C   LYS A 628      -8.715  -7.719 -30.375  1.00  0.24           C  
ATOM   4811  CB  LYS A 628     -10.677  -9.226 -29.990  1.00  0.23           C  
ATOM   4812  O   LYS A 628      -8.824  -7.539 -31.589  1.00  0.23           O  
ATOM   4813  CG  LYS A 628     -11.794  -9.683 -29.064  1.00  0.22           C  
ATOM   4814  CD  LYS A 628     -12.282 -11.081 -29.424  1.00  0.23           C  
ATOM   4815  CE  LYS A 628     -13.408 -11.535 -28.506  1.00  0.23           C  
ATOM   4816  NZ  LYS A 628     -13.742 -12.976 -28.709  1.00  0.24           N  
ATOM   4817  N   VAL A 629      -7.681  -7.031 -29.830  1.00  0.21           N  
ATOM   4818  CA  VAL A 629      -6.386  -7.084 -30.500  1.00  0.21           C  
ATOM   4819  C   VAL A 629      -5.778  -8.476 -30.339  1.00  0.21           C  
ATOM   4820  CB  VAL A 629      -5.418  -6.013 -29.949  1.00  0.19           C  
ATOM   4821  O   VAL A 629      -5.654  -8.981 -29.221  1.00  0.20           O  
ATOM   4822  CG1 VAL A 629      -4.157  -5.933 -30.807  1.00  0.12           C  
ATOM   4823  CG2 VAL A 629      -6.111  -4.653 -29.884  1.00  0.10           C  
ATOM   4824  N   GLN A 630      -5.938  -9.359 -31.399  1.00  0.23           N  
ATOM   4825  CA  GLN A 630      -4.961 -10.396 -31.713  1.00  0.23           C  
ATOM   4826  C   GLN A 630      -3.542  -9.927 -31.404  1.00  0.22           C  
ATOM   4827  CB  GLN A 630      -5.069 -10.809 -33.182  1.00  0.21           C  
ATOM   4828  O   GLN A 630      -3.049  -8.978 -32.017  1.00  0.22           O  
ATOM   4829  CG  GLN A 630      -4.615 -12.237 -33.454  1.00  0.20           C  
ATOM   4830  CD  GLN A 630      -4.717 -12.616 -34.920  1.00  0.21           C  
ATOM   4831  NE2 GLN A 630      -4.010 -13.671 -35.310  1.00  0.17           N  
ATOM   4832  OE1 GLN A 630      -5.427 -11.967 -35.694  1.00  0.33           O  
ATOM   4833  N   ALA A 631      -3.149 -10.024 -30.192  1.00  0.22           N  
ATOM   4834  CA  ALA A 631      -1.697 -10.038 -30.030  1.00  0.21           C  
ATOM   4835  C   ALA A 631      -1.129 -11.431 -30.289  1.00  0.21           C  
ATOM   4836  CB  ALA A 631      -1.313  -9.563 -28.631  1.00  0.19           C  
ATOM   4837  O   ALA A 631      -1.675 -12.429 -29.813  1.00  0.20           O  
ATOM   4838  N   THR A 632      -0.563 -11.745 -31.479  1.00  0.21           N  
ATOM   4839  CA  THR A 632       0.552 -12.660 -31.699  1.00  0.20           C  
ATOM   4840  C   THR A 632       1.699 -12.355 -30.741  1.00  0.20           C  
ATOM   4841  CB  THR A 632       1.059 -12.584 -33.151  1.00  0.18           C  
ATOM   4842  O   THR A 632       2.193 -11.227 -30.695  1.00  0.19           O  
ATOM   4843  CG2 THR A 632       2.006 -13.738 -33.464  1.00  0.08           C  
ATOM   4844  OG1 THR A 632      -0.060 -12.643 -34.045  1.00  0.11           O  
ATOM   4845  N   ILE A 633       1.785 -13.288 -29.617  1.00  0.20           N  
ATOM   4846  CA  ILE A 633       3.126 -13.400 -29.055  1.00  0.19           C  
ATOM   4847  C   ILE A 633       4.156 -13.445 -30.182  1.00  0.20           C  
ATOM   4848  CB  ILE A 633       3.259 -14.650 -28.157  1.00  0.17           C  
ATOM   4849  O   ILE A 633       4.214 -14.417 -30.939  1.00  0.19           O  
ATOM   4850  CG1 ILE A 633       2.229 -14.605 -27.023  1.00  0.10           C  
ATOM   4851  CG2 ILE A 633       4.682 -14.767 -27.601  1.00  0.09           C  
ATOM   4852  CD1 ILE A 633       2.287 -15.804 -26.086  1.00  0.08           C  
ATOM   4853  N   CYS A 634       4.417 -12.441 -30.743  1.00  0.16           N  
ATOM   4854  CA  CYS A 634       5.672 -12.165 -31.433  1.00  0.19           C  
ATOM   4855  C   CYS A 634       6.798 -11.914 -30.437  1.00  0.18           C  
ATOM   4856  CB  CYS A 634       5.521 -10.960 -32.359  1.00  0.13           C  
ATOM   4857  O   CYS A 634       6.680 -11.054 -29.563  1.00  0.17           O  
ATOM   4858  SG  CYS A 634       4.579 -11.309 -33.860  1.00  0.16           S  
ATOM   4859  N   MET A 635       7.500 -13.090 -30.018  1.00  0.19           N  
ATOM   4860  CA  MET A 635       8.960 -13.129 -29.995  1.00  0.18           C  
ATOM   4861  C   MET A 635       9.546 -12.194 -31.048  1.00  0.18           C  
ATOM   4862  CB  MET A 635       9.464 -14.555 -30.224  1.00  0.17           C  
ATOM   4863  O   MET A 635       9.274 -12.346 -32.240  1.00  0.18           O  
ATOM   4864  CG  MET A 635       9.207 -15.491 -29.054  1.00  0.12           C  
ATOM   4865  SD  MET A 635      10.248 -17.000 -29.119  1.00  0.15           S  
ATOM   4866  CE  MET A 635       9.744 -17.668 -30.729  1.00  0.10           C  
ATOM   4867  N   SER A 636       9.869 -10.912 -30.512  1.00  0.20           N  
ATOM   4868  CA  SER A 636      11.072 -10.351 -31.119  1.00  0.19           C  
ATOM   4869  C   SER A 636      12.282 -10.522 -30.207  1.00  0.20           C  
ATOM   4870  CB  SER A 636      10.869  -8.869 -31.439  1.00  0.18           C  
ATOM   4871  O   SER A 636      12.273 -10.066 -29.062  1.00  0.19           O  
ATOM   4872  OG  SER A 636      11.186  -8.064 -30.316  1.00  0.11           O  
ATOM   4873  N   ASN A 637      13.057 -11.712 -30.329  1.00  0.17           N  
ATOM   4874  CA  ASN A 637      14.506 -11.726 -30.498  1.00  0.19           C  
ATOM   4875  C   ASN A 637      15.050 -10.329 -30.785  1.00  0.18           C  
ATOM   4876  CB  ASN A 637      14.908 -12.691 -31.615  1.00  0.15           C  
ATOM   4877  O   ASN A 637      14.833  -9.785 -31.869  1.00  0.17           O  
ATOM   4878  CG  ASN A 637      14.755 -14.145 -31.212  1.00  0.09           C  
ATOM   4879  ND2 ASN A 637      14.771 -15.037 -32.195  1.00  0.11           N  
ATOM   4880  OD1 ASN A 637      14.623 -14.464 -30.028  1.00  0.09           O  
ATOM   4881  N   LYS A 638      15.158  -9.645 -29.859  1.00  0.21           N  
ATOM   4882  CA  LYS A 638      16.352  -8.806 -29.898  1.00  0.20           C  
ATOM   4883  C   LYS A 638      16.448  -7.928 -28.653  1.00  0.21           C  
ATOM   4884  CB  LYS A 638      16.354  -7.934 -31.155  1.00  0.20           C  
ATOM   4885  O   LYS A 638      15.589  -7.076 -28.421  1.00  0.21           O  
ATOM   4886  CG  LYS A 638      17.154  -8.517 -32.311  1.00  0.18           C  
ATOM   4887  CD  LYS A 638      17.219  -7.552 -33.488  1.00  0.09           C  
ATOM   4888  CE  LYS A 638      18.027  -8.131 -34.642  1.00  0.10           C  
ATOM   4889  NZ  LYS A 638      18.119  -7.176 -35.787  1.00  0.09           N  
ATOM   4890  N   GLU A 639      17.403  -8.739 -27.650  1.00  0.21           N  
ATOM   4891  CA  GLU A 639      18.574  -8.183 -26.979  1.00  0.19           C  
ATOM   4892  C   GLU A 639      18.168  -7.287 -25.813  1.00  0.22           C  
ATOM   4893  CB  GLU A 639      19.439  -7.399 -27.969  1.00  0.20           C  
ATOM   4894  O   GLU A 639      17.795  -6.129 -26.013  1.00  0.21           O  
ATOM   4895  CG  GLU A 639      20.726  -8.111 -28.360  1.00  0.20           C  
ATOM   4896  CD  GLU A 639      21.586  -7.309 -29.324  1.00  0.16           C  
ATOM   4897  OE1 GLU A 639      21.128  -6.249 -29.809  1.00  0.25           O  
ATOM   4898  OE2 GLU A 639      22.727  -7.744 -29.597  1.00  0.15           O  
ATOM   4899  N   ILE A 640      17.396  -7.886 -24.659  1.00  0.19           N  
ATOM   4900  CA  ILE A 640      17.200  -7.070 -23.466  1.00  0.18           C  
ATOM   4901  C   ILE A 640      17.959  -7.683 -22.291  1.00  0.19           C  
ATOM   4902  CB  ILE A 640      15.701  -6.926 -23.119  1.00  0.18           C  
ATOM   4903  O   ILE A 640      17.680  -8.814 -21.886  1.00  0.19           O  
ATOM   4904  CG1 ILE A 640      14.937  -6.315 -24.299  1.00  0.12           C  
ATOM   4905  CG2 ILE A 640      15.518  -6.085 -21.853  1.00  0.12           C  
ATOM   4906  CD1 ILE A 640      13.430  -6.243 -24.089  1.00  0.12           C  
ATOM   4907  N   VAL A 641      19.195  -7.303 -22.171  1.00  0.19           N  
ATOM   4908  CA  VAL A 641      20.324  -6.907 -21.335  1.00  0.18           C  
ATOM   4909  C   VAL A 641      20.679  -8.039 -20.375  1.00  0.18           C  
ATOM   4910  CB  VAL A 641      20.018  -5.614 -20.545  1.00  0.17           C  
ATOM   4911  O   VAL A 641      19.853  -8.449 -19.555  1.00  0.18           O  
ATOM   4912  CG1 VAL A 641      21.286  -5.071 -19.888  1.00  0.11           C  
ATOM   4913  CG2 VAL A 641      19.395  -4.564 -21.462  1.00  0.09           C  
ATOM   4914  N   GLY A 642      21.583  -9.006 -20.559  1.00  0.19           N  
ATOM   4915  CA  GLY A 642      22.957  -9.292 -20.178  1.00  0.17           C  
ATOM   4916  C   GLY A 642      23.084  -9.840 -18.770  1.00  0.19           C  
ATOM   4917  O   GLY A 642      22.790  -9.142 -17.797  1.00  0.19           O  
ATOM   4918  N   GLY A 643      23.096 -11.309 -18.599  1.00  0.20           N  
ATOM   4919  CA  GLY A 643      23.958 -12.246 -17.897  1.00  0.18           C  
ATOM   4920  C   GLY A 643      23.297 -13.587 -17.639  1.00  0.19           C  
ATOM   4921  O   GLY A 643      22.165 -13.645 -17.154  1.00  0.19           O  
ATOM   4922  N   ASN A 644      23.459 -14.793 -18.640  1.00  0.21           N  
ATOM   4923  CA  ASN A 644      23.644 -16.213 -18.919  1.00  0.20           C  
ATOM   4924  C   ASN A 644      22.501 -17.049 -18.353  1.00  0.21           C  
ATOM   4925  CB  ASN A 644      24.984 -16.699 -18.364  1.00  0.20           C  
ATOM   4926  O   ASN A 644      22.442 -17.292 -17.146  1.00  0.21           O  
ATOM   4927  CG  ASN A 644      26.157 -16.310 -19.243  1.00  0.20           C  
ATOM   4928  ND2 ASN A 644      27.339 -16.216 -18.646  1.00  0.12           N  
ATOM   4929  OD1 ASN A 644      26.001 -16.096 -20.447  1.00  0.12           O  
ATOM   4930  N   ALA A 645      21.208 -17.226 -18.897  1.00  0.21           N  
ATOM   4931  CA  ALA A 645      20.587 -18.509 -19.217  1.00  0.18           C  
ATOM   4932  C   ALA A 645      20.498 -18.714 -20.727  1.00  0.21           C  
ATOM   4933  CB  ALA A 645      19.199 -18.600 -18.588  1.00  0.19           C  
ATOM   4934  O   ALA A 645      19.842 -17.939 -21.427  1.00  0.20           O  
ATOM   4935  N   SER A 646      21.503 -19.109 -21.485  1.00  0.19           N  
ATOM   4936  CA  SER A 646      21.628 -20.147 -22.503  1.00  0.17           C  
ATOM   4937  C   SER A 646      20.551 -21.215 -22.339  1.00  0.19           C  
ATOM   4938  CB  SER A 646      23.013 -20.795 -22.441  1.00  0.18           C
[truncated: 769,856 more chars]
