# Supplementary material for: DepoScope: Accurate phage depolymerase annotation and domain delineation using large language models
Source: PLoS Comput Biol. 2024 Aug 5;20(8):e1011831. doi: 10.1371/journal.pcbi.1011831 (PMC11326577; doi:10.1371/journal.pcbi.1011831)
Supplement: S1 Data — (ZIP) [file pcbi.1011831.s003.zip › FN_FP_deposcope_032024/False_positives/NC_011421.1__YP_002300372.pdb]

PARENT N/A
ATOM      1  N   MET A   1     -13.449 -37.091 -23.825  1.00  0.32           N  
ATOM      2  CA  MET A   1     -13.648 -35.645 -23.812  1.00  0.37           C  
ATOM      3  C   MET A   1     -14.324 -35.200 -22.519  1.00  0.33           C  
ATOM      4  CB  MET A   1     -14.482 -35.205 -25.016  1.00  0.30           C  
ATOM      5  O   MET A   1     -15.325 -35.787 -22.104  1.00  0.33           O  
ATOM      6  CG  MET A   1     -13.668 -34.999 -26.283  1.00  0.31           C  
ATOM      7  SD  MET A   1     -14.700 -34.464 -27.703  1.00  0.20           S  
ATOM      8  CE  MET A   1     -13.672 -35.042 -29.082  1.00  0.26           C  
ATOM      9  N   SER A   2     -13.518 -34.637 -21.491  1.00  0.49           N  
ATOM     10  CA  SER A   2     -14.128 -34.319 -20.204  1.00  0.51           C  
ATOM     11  C   SER A   2     -15.260 -33.310 -20.363  1.00  0.51           C  
ATOM     12  CB  SER A   2     -13.080 -33.772 -19.234  1.00  0.45           C  
ATOM     13  O   SER A   2     -15.069 -32.241 -20.946  1.00  0.48           O  
ATOM     14  OG  SER A   2     -12.574 -32.529 -19.689  1.00  0.40           O  
ATOM     15  N   THR A   3     -16.542 -33.680 -20.523  1.00  0.58           N  
ATOM     16  CA  THR A   3     -17.723 -32.884 -20.838  1.00  0.57           C  
ATOM     17  C   THR A   3     -18.145 -32.043 -19.637  1.00  0.58           C  
ATOM     18  CB  THR A   3     -18.897 -33.777 -21.281  1.00  0.51           C  
ATOM     19  O   THR A   3     -18.341 -32.571 -18.541  1.00  0.54           O  
ATOM     20  CG2 THR A   3     -18.925 -33.937 -22.798  1.00  0.43           C  
ATOM     21  OG1 THR A   3     -18.761 -35.069 -20.678  1.00  0.46           O  
ATOM     22  N   TYR A   4     -17.819 -30.746 -19.639  1.00  0.70           N  
ATOM     23  CA  TYR A   4     -18.559 -29.786 -18.828  1.00  0.71           C  
ATOM     24  C   TYR A   4     -20.061 -30.010 -18.953  1.00  0.71           C  
ATOM     25  CB  TYR A   4     -18.209 -28.352 -19.238  1.00  0.68           C  
ATOM     26  O   TYR A   4     -20.563 -30.300 -20.041  1.00  0.70           O  
ATOM     27  CG  TYR A   4     -16.744 -28.020 -19.094  1.00  0.65           C  
ATOM     28  CD1 TYR A   4     -16.167 -27.851 -17.837  1.00  0.62           C  
ATOM     29  CD2 TYR A   4     -15.933 -27.874 -20.215  1.00  0.64           C  
ATOM     30  CE1 TYR A   4     -14.818 -27.543 -17.700  1.00  0.63           C  
ATOM     31  CE2 TYR A   4     -14.582 -27.567 -20.090  1.00  0.63           C  
ATOM     32  OH  TYR A   4     -12.698 -27.099 -18.701  1.00  0.57           O  
ATOM     33  CZ  TYR A   4     -14.034 -27.404 -18.830  1.00  0.60           C  
ATOM     34  N   GLY A   5     -20.758 -30.109 -17.809  1.00  0.70           N  
ATOM     35  CA  GLY A   5     -22.212 -30.103 -17.846  1.00  0.70           C  
ATOM     36  C   GLY A   5     -22.785 -28.893 -18.558  1.00  0.70           C  
ATOM     37  O   GLY A   5     -23.662 -29.028 -19.415  1.00  0.67           O  
ATOM     38  N   ILE A   6     -22.274 -27.770 -18.286  1.00  0.73           N  
ATOM     39  CA  ILE A   6     -22.524 -26.513 -18.984  1.00  0.73           C  
ATOM     40  C   ILE A   6     -21.223 -25.993 -19.591  1.00  0.73           C  
ATOM     41  CB  ILE A   6     -23.135 -25.454 -18.040  1.00  0.71           C  
ATOM     42  O   ILE A   6     -20.287 -25.647 -18.866  1.00  0.70           O  
ATOM     43  CG1 ILE A   6     -24.428 -25.984 -17.408  1.00  0.73           C  
ATOM     44  CG2 ILE A   6     -23.390 -24.144 -18.791  1.00  0.72           C  
ATOM     45  CD1 ILE A   6     -24.997 -25.088 -16.317  1.00  0.70           C  
ATOM     46  N   GLY A   7     -21.072 -26.189 -20.905  1.00  0.72           N  
ATOM     47  CA  GLY A   7     -19.958 -25.696 -21.700  1.00  0.72           C  
ATOM     48  C   GLY A   7     -20.393 -24.814 -22.855  1.00  0.72           C  
ATOM     49  O   GLY A   7     -21.457 -25.028 -23.440  1.00  0.68           O  
ATOM     50  N   GLY A   8     -19.694 -23.780 -23.094  1.00  0.73           N  
ATOM     51  CA  GLY A   8     -19.946 -22.916 -24.236  1.00  0.72           C  
ATOM     52  C   GLY A   8     -18.794 -21.975 -24.537  1.00  0.73           C  
ATOM     53  O   GLY A   8     -17.790 -21.966 -23.822  1.00  0.70           O  
ATOM     54  N   SER A   9     -18.728 -21.367 -25.743  1.00  0.73           N  
ATOM     55  CA  SER A   9     -17.809 -20.315 -26.167  1.00  0.74           C  
ATOM     56  C   SER A   9     -18.566 -19.078 -26.638  1.00  0.74           C  
ATOM     57  CB  SER A   9     -16.896 -20.820 -27.285  1.00  0.69           C  
ATOM     58  O   SER A   9     -19.653 -19.188 -27.207  1.00  0.71           O  
ATOM     59  OG  SER A   9     -16.283 -22.044 -26.919  1.00  0.64           O  
ATOM     60  N   MET A  10     -18.062 -17.906 -26.186  1.00  0.74           N  
ATOM     61  CA  MET A  10     -18.461 -16.611 -26.730  1.00  0.75           C  
ATOM     62  C   MET A  10     -19.858 -16.227 -26.252  1.00  0.75           C  
ATOM     63  CB  MET A  10     -18.419 -16.632 -28.259  1.00  0.70           C  
ATOM     64  O   MET A  10     -20.659 -15.697 -27.025  1.00  0.72           O  
ATOM     65  CG  MET A  10     -17.027 -16.849 -28.830  1.00  0.67           C  
ATOM     66  SD  MET A  10     -17.000 -16.774 -30.663  1.00  0.71           S  
ATOM     67  CE  MET A  10     -15.917 -18.184 -31.026  1.00  0.58           C  
ATOM     68  N   ALA A  11     -20.220 -16.539 -25.124  1.00  0.79           N  
ATOM     69  CA  ALA A  11     -21.509 -16.126 -24.574  1.00  0.80           C  
ATOM     70  C   ALA A  11     -21.396 -14.782 -23.861  1.00  0.81           C  
ATOM     71  CB  ALA A  11     -22.044 -17.189 -23.617  1.00  0.78           C  
ATOM     72  O   ALA A  11     -20.406 -14.517 -23.176  1.00  0.79           O  
ATOM     73  N   LEU A  12     -22.382 -13.888 -24.103  1.00  0.81           N  
ATOM     74  CA  LEU A  12     -22.496 -12.544 -23.547  1.00  0.83           C  
ATOM     75  C   LEU A  12     -23.722 -12.430 -22.647  1.00  0.83           C  
ATOM     76  CB  LEU A  12     -22.575 -11.505 -24.669  1.00  0.79           C  
ATOM     77  O   LEU A  12     -24.825 -12.818 -23.041  1.00  0.81           O  
ATOM     78  CG  LEU A  12     -22.536 -10.038 -24.239  1.00  0.71           C  
ATOM     79  CD1 LEU A  12     -21.142  -9.668 -23.742  1.00  0.64           C  
ATOM     80  CD2 LEU A  12     -22.957  -9.131 -25.390  1.00  0.65           C  
ATOM     81  N   LYS A  13     -23.494 -11.844 -21.401  1.00  0.86           N  
ATOM     82  CA  LYS A  13     -24.574 -11.505 -20.479  1.00  0.86           C  
ATOM     83  C   LYS A  13     -25.385 -12.742 -20.103  1.00  0.85           C  
ATOM     84  CB  LYS A  13     -25.490 -10.444 -21.091  1.00  0.84           C  
ATOM     85  O   LYS A  13     -26.615 -12.732 -20.182  1.00  0.83           O  
ATOM     86  CG  LYS A  13     -24.813  -9.102 -21.326  1.00  0.83           C  
ATOM     87  CD  LYS A  13     -25.802  -8.057 -21.826  1.00  0.81           C  
ATOM     88  CE  LYS A  13     -25.138  -6.697 -22.001  1.00  0.81           C  
ATOM     89  NZ  LYS A  13     -26.111  -5.661 -22.460  1.00  0.78           N  
ATOM     90  N   CYS A  14     -24.729 -13.732 -19.798  1.00  0.86           N  
ATOM     91  CA  CYS A  14     -25.363 -14.981 -19.389  1.00  0.87           C  
ATOM     92  C   CYS A  14     -25.656 -14.979 -17.894  1.00  0.88           C  
ATOM     93  CB  CYS A  14     -24.475 -16.173 -19.742  1.00  0.84           C  
ATOM     94  O   CYS A  14     -24.803 -14.599 -17.090  1.00  0.87           O  
ATOM     95  SG  CYS A  14     -24.235 -16.402 -21.518  1.00  0.77           S  
ATOM     96  N   VAL A  15     -26.821 -15.465 -17.535  1.00  0.89           N  
ATOM     97  CA  VAL A  15     -27.232 -15.643 -16.146  1.00  0.89           C  
ATOM     98  C   VAL A  15     -27.601 -17.103 -15.899  1.00  0.89           C  
ATOM     99  CB  VAL A  15     -28.420 -14.724 -15.784  1.00  0.88           C  
ATOM    100  O   VAL A  15     -28.514 -17.636 -16.536  1.00  0.88           O  
ATOM    101  CG1 VAL A  15     -28.772 -14.855 -14.303  1.00  0.86           C  
ATOM    102  CG2 VAL A  15     -28.097 -13.272 -16.133  1.00  0.85           C  
ATOM    103  N   PHE A  16     -26.909 -17.708 -15.038  1.00  0.88           N  
ATOM    104  CA  PHE A  16     -27.200 -19.046 -14.537  1.00  0.88           C  
ATOM    105  C   PHE A  16     -27.785 -18.983 -13.132  1.00  0.89           C  
ATOM    106  CB  PHE A  16     -25.934 -19.909 -14.540  1.00  0.87           C  
ATOM    107  O   PHE A  16     -27.129 -18.511 -12.201  1.00  0.88           O  
ATOM    108  CG  PHE A  16     -25.308 -20.063 -15.900  1.00  0.84           C  
ATOM    109  CD1 PHE A  16     -25.719 -21.075 -16.760  1.00  0.80           C  
ATOM    110  CD2 PHE A  16     -24.307 -19.196 -16.319  1.00  0.80           C  
ATOM    111  CE1 PHE A  16     -25.142 -21.220 -18.019  1.00  0.81           C  
ATOM    112  CE2 PHE A  16     -23.725 -19.335 -17.576  1.00  0.81           C  
ATOM    113  CZ  PHE A  16     -24.143 -20.348 -18.424  1.00  0.78           C  
ATOM    114  N   ARG A  17     -29.038 -19.539 -12.931  1.00  0.91           N  
ATOM    115  CA  ARG A  17     -29.743 -19.463 -11.656  1.00  0.92           C  
ATOM    116  C   ARG A  17     -30.294 -20.827 -11.253  1.00  0.91           C  
ATOM    117  CB  ARG A  17     -30.879 -18.440 -11.729  1.00  0.90           C  
ATOM    118  O   ARG A  17     -30.828 -21.559 -12.089  1.00  0.89           O  
ATOM    119  CG  ARG A  17     -30.405 -17.001 -11.851  1.00  0.85           C  
ATOM    120  CD  ARG A  17     -31.571 -16.023 -11.870  1.00  0.82           C  
ATOM    121  NE  ARG A  17     -31.113 -14.640 -11.966  1.00  0.81           N  
ATOM    122  NH1 ARG A  17     -32.836 -13.947 -13.341  1.00  0.70           N  
ATOM    123  NH2 ARG A  17     -31.221 -12.460 -12.681  1.00  0.67           N  
ATOM    124  CZ  ARG A  17     -31.724 -13.685 -12.663  1.00  0.79           C  
ATOM    125  N   ASN A  18     -30.259 -21.178 -10.054  1.00  0.91           N  
ATOM    126  CA  ASN A  18     -30.895 -22.336  -9.437  1.00  0.91           C  
ATOM    127  C   ASN A  18     -30.479 -23.635 -10.121  1.00  0.88           C  
ATOM    128  CB  ASN A  18     -32.418 -22.188  -9.461  1.00  0.89           C  
ATOM    129  O   ASN A  18     -31.306 -24.525 -10.331  1.00  0.84           O  
ATOM    130  CG  ASN A  18     -32.890 -20.904  -8.808  1.00  0.89           C  
ATOM    131  ND2 ASN A  18     -33.876 -20.257  -9.418  1.00  0.90           N  
ATOM    132  OD1 ASN A  18     -32.373 -20.497  -7.765  1.00  0.87           O  
ATOM    133  N   ILE A  19     -29.251 -23.667 -10.549  1.00  0.87           N  
ATOM    134  CA  ILE A  19     -28.685 -24.861 -11.165  1.00  0.87           C  
ATOM    135  C   ILE A  19     -27.997 -25.714 -10.102  1.00  0.86           C  
ATOM    136  CB  ILE A  19     -27.687 -24.499 -12.288  1.00  0.85           C  
ATOM    137  O   ILE A  19     -27.154 -25.220  -9.350  1.00  0.84           O  
ATOM    138  CG1 ILE A  19     -28.387 -23.681 -13.380  1.00  0.83           C  
ATOM    139  CG2 ILE A  19     -27.050 -25.762 -12.873  1.00  0.82           C  
ATOM    140  CD1 ILE A  19     -27.452 -23.177 -14.471  1.00  0.80           C  
ATOM    141  N   THR A  20     -28.273 -27.063 -10.065  1.00  0.85           N  
ATOM    142  CA  THR A  20     -27.612 -28.069  -9.241  1.00  0.85           C  
ATOM    143  C   THR A  20     -26.888 -29.091 -10.112  1.00  0.83           C  
ATOM    144  CB  THR A  20     -28.619 -28.791  -8.326  1.00  0.83           C  
ATOM    145  O   THR A  20     -27.489 -29.689 -11.006  1.00  0.79           O  
ATOM    146  CG2 THR A  20     -27.923 -29.834  -7.458  1.00  0.75           C  
ATOM    147  OG1 THR A  20     -29.260 -27.830  -7.479  1.00  0.80           O  
ATOM    148  N   SER A  21     -25.652 -29.071  -9.847  1.00  0.81           N  
ATOM    149  CA  SER A  21     -24.895 -30.165 -10.447  1.00  0.80           C  
ATOM    150  C   SER A  21     -24.558 -31.235  -9.414  1.00  0.79           C  
ATOM    151  CB  SER A  21     -23.609 -29.639 -11.086  1.00  0.78           C  
ATOM    152  O   SER A  21     -23.940 -30.943  -8.388  1.00  0.76           O  
ATOM    153  OG  SER A  21     -22.593 -29.474 -10.112  1.00  0.70           O  
ATOM    154  N   GLU A  22     -25.128 -32.439  -9.554  1.00  0.66           N  
ATOM    155  CA  GLU A  22     -24.928 -33.680  -8.812  1.00  0.65           C  
ATOM    156  C   GLU A  22     -23.874 -34.558  -9.480  1.00  0.65           C  
ATOM    157  CB  GLU A  22     -26.246 -34.448  -8.683  1.00  0.60           C  
ATOM    158  O   GLU A  22     -23.728 -34.541 -10.704  1.00  0.60           O  
ATOM    159  CG  GLU A  22     -27.293 -33.735  -7.839  1.00  0.55           C  
ATOM    160  CD  GLU A  22     -28.557 -34.554  -7.632  1.00  0.55           C  
ATOM    161  OE1 GLU A  22     -28.678 -35.645  -8.235  1.00  0.59           O  
ATOM    162  OE2 GLU A  22     -29.433 -34.101  -6.862  1.00  0.51           O  
ATOM    163  N   GLY A  23     -22.870 -35.203  -8.623  1.00  0.60           N  
ATOM    164  CA  GLY A  23     -21.894 -36.207  -9.016  1.00  0.60           C  
ATOM    165  C   GLY A  23     -20.478 -35.667  -9.089  1.00  0.59           C  
ATOM    166  O   GLY A  23     -20.248 -34.480  -8.847  1.00  0.54           O  
ATOM    167  N   VAL A  24     -19.430 -36.521  -8.977  1.00  0.58           N  
ATOM    168  CA  VAL A  24     -17.993 -36.315  -9.124  1.00  0.58           C  
ATOM    169  C   VAL A  24     -17.679 -35.854 -10.546  1.00  0.58           C  
ATOM    170  CB  VAL A  24     -17.199 -37.598  -8.792  1.00  0.54           C  
ATOM    171  O   VAL A  24     -17.798 -36.630 -11.497  1.00  0.55           O  
ATOM    172  CG1 VAL A  24     -15.770 -37.255  -8.372  1.00  0.46           C  
ATOM    173  CG2 VAL A  24     -17.905 -38.394  -7.696  1.00  0.47           C  
ATOM    174  N   SER A  25     -18.237 -34.614 -11.020  1.00  0.53           N  
ATOM    175  CA  SER A  25     -17.877 -34.169 -12.362  1.00  0.53           C  
ATOM    176  C   SER A  25     -16.374 -34.281 -12.596  1.00  0.53           C  
ATOM    177  CB  SER A  25     -18.330 -32.726 -12.588  1.00  0.46           C  
ATOM    178  O   SER A  25     -15.590 -34.278 -11.645  1.00  0.50           O  
ATOM    179  OG  SER A  25     -17.305 -31.815 -12.231  1.00  0.41           O  
ATOM    180  N   SER A  26     -16.039 -34.655 -13.782  1.00  0.50           N  
ATOM    181  CA  SER A  26     -14.787 -34.557 -14.525  1.00  0.49           C  
ATOM    182  C   SER A  26     -13.866 -33.503 -13.920  1.00  0.50           C  
ATOM    183  CB  SER A  26     -15.059 -34.226 -15.993  1.00  0.46           C  
ATOM    184  O   SER A  26     -14.279 -32.738 -13.046  1.00  0.48           O  
ATOM    185  OG  SER A  26     -15.522 -32.894 -16.130  1.00  0.42           O  
ATOM    186  N   ARG A  27     -12.582 -33.574 -14.059  1.00  0.57           N  
ATOM    187  CA  ARG A  27     -11.359 -32.849 -13.732  1.00  0.56           C  
ATOM    188  C   ARG A  27     -11.623 -31.351 -13.621  1.00  0.58           C  
ATOM    189  CB  ARG A  27     -10.279 -33.115 -14.784  1.00  0.53           C  
ATOM    190  O   ARG A  27     -10.906 -30.640 -12.914  1.00  0.56           O  
ATOM    191  CG  ARG A  27      -8.880 -33.261 -14.207  1.00  0.51           C  
ATOM    192  CD  ARG A  27      -7.859 -33.603 -15.283  1.00  0.51           C  
ATOM    193  NE  ARG A  27      -6.519 -33.758 -14.725  1.00  0.43           N  
ATOM    194  NH1 ARG A  27      -5.516 -34.284 -16.739  1.00  0.34           N  
ATOM    195  NH2 ARG A  27      -4.266 -34.193 -14.820  1.00  0.30           N  
ATOM    196  CZ  ARG A  27      -5.437 -34.078 -15.429  1.00  0.46           C  
ATOM    197  N   TRP A  28     -12.755 -30.745 -14.129  1.00  0.54           N  
ATOM    198  CA  TRP A  28     -12.702 -29.304 -14.349  1.00  0.59           C  
ATOM    199  C   TRP A  28     -13.957 -28.624 -13.811  1.00  0.55           C  
ATOM    200  CB  TRP A  28     -12.537 -28.993 -15.839  1.00  0.52           C  
ATOM    201  O   TRP A  28     -14.048 -27.395 -13.799  1.00  0.53           O  
ATOM    202  CG  TRP A  28     -11.362 -29.672 -16.477  1.00  0.48           C  
ATOM    203  CD1 TRP A  28     -11.394 -30.670 -17.410  1.00  0.42           C  
ATOM    204  CD2 TRP A  28      -9.980 -29.405 -16.222  1.00  0.44           C  
ATOM    205  CE2 TRP A  28      -9.228 -30.279 -17.038  1.00  0.44           C  
ATOM    206  CE3 TRP A  28      -9.303 -28.510 -15.382  1.00  0.53           C  
ATOM    207  NE1 TRP A  28     -10.114 -31.039 -17.752  1.00  0.50           N  
ATOM    208  CH2 TRP A  28      -7.194 -29.398 -16.208  1.00  0.45           C  
ATOM    209  CZ2 TRP A  28      -7.831 -30.283 -17.038  1.00  0.52           C  
ATOM    210  CZ3 TRP A  28      -7.913 -28.516 -15.384  1.00  0.41           C  
ATOM    211  N   GLY A  29     -15.004 -29.302 -13.212  1.00  0.64           N  
ATOM    212  CA  GLY A  29     -16.288 -28.820 -12.728  1.00  0.63           C  
ATOM    213  C   GLY A  29     -17.367 -28.824 -13.795  1.00  0.65           C  
ATOM    214  O   GLY A  29     -17.119 -29.222 -14.935  1.00  0.62           O  
ATOM    215  N   VAL A  30     -18.631 -28.487 -13.567  1.00  0.64           N  
ATOM    216  CA  VAL A  30     -19.803 -28.596 -14.429  1.00  0.65           C  
ATOM    217  C   VAL A  30     -19.850 -27.410 -15.390  1.00  0.65           C  
ATOM    218  CB  VAL A  30     -21.109 -28.666 -13.606  1.00  0.59           C  
ATOM    219  O   VAL A  30     -20.389 -27.519 -16.494  1.00  0.61           O  
ATOM    220  CG1 VAL A  30     -22.328 -28.666 -14.526  1.00  0.46           C  
ATOM    221  CG2 VAL A  30     -21.110 -29.906 -12.714  1.00  0.47           C  
ATOM    222  N   PHE A  31     -19.157 -26.377 -15.116  1.00  0.67           N  
ATOM    223  CA  PHE A  31     -19.214 -25.142 -15.890  1.00  0.66           C  
ATOM    224  C   PHE A  31     -17.853 -24.816 -16.492  1.00  0.67           C  
ATOM    225  CB  PHE A  31     -19.693 -23.980 -15.015  1.00  0.61           C  
ATOM    226  O   PHE A  31     -16.869 -24.660 -15.766  1.00  0.63           O  
ATOM    227  CG  PHE A  31     -20.109 -22.763 -15.796  1.00  0.58           C  
ATOM    228  CD1 PHE A  31     -19.179 -21.790 -16.141  1.00  0.55           C  
ATOM    229  CD2 PHE A  31     -21.431 -22.591 -16.186  1.00  0.58           C  
ATOM    230  CE1 PHE A  31     -19.560 -20.662 -16.864  1.00  0.58           C  
ATOM    231  CE2 PHE A  31     -21.820 -21.467 -16.909  1.00  0.60           C  
ATOM    232  CZ  PHE A  31     -20.883 -20.503 -17.246  1.00  0.55           C  
ATOM    233  N   GLY A  32     -17.696 -24.936 -17.815  1.00  0.70           N  
ATOM    234  CA  GLY A  32     -16.562 -24.525 -18.628  1.00  0.69           C  
ATOM    235  C   GLY A  32     -16.892 -23.392 -19.582  1.00  0.69           C  
ATOM    236  O   GLY A  32     -17.583 -23.598 -20.582  1.00  0.66           O  
ATOM    237  N   ALA A  33     -16.493 -22.194 -19.273  1.00  0.65           N  
ATOM    238  CA  ALA A  33     -16.738 -20.970 -20.032  1.00  0.64           C  
ATOM    239  C   ALA A  33     -15.482 -20.526 -20.776  1.00  0.66           C  
ATOM    240  CB  ALA A  33     -17.225 -19.858 -19.106  1.00  0.59           C  
ATOM    241  O   ALA A  33     -14.463 -20.213 -20.156  1.00  0.62           O  
ATOM    242  N   SER A  34     -15.564 -20.606 -22.182  1.00  0.72           N  
ATOM    243  CA  SER A  34     -14.564 -20.007 -23.060  1.00  0.72           C  
ATOM    244  C   SER A  34     -15.099 -18.745 -23.728  1.00  0.72           C  
ATOM    245  CB  SER A  34     -14.118 -21.008 -24.126  1.00  0.69           C  
ATOM    246  O   SER A  34     -16.190 -18.755 -24.302  1.00  0.69           O  
ATOM    247  OG  SER A  34     -13.561 -22.166 -23.528  1.00  0.64           O  
ATOM    248  N   LEU A  35     -14.437 -17.637 -23.469  1.00  0.73           N  
ATOM    249  CA  LEU A  35     -14.781 -16.344 -24.048  1.00  0.73           C  
ATOM    250  C   LEU A  35     -16.136 -15.863 -23.539  1.00  0.74           C  
ATOM    251  CB  LEU A  35     -14.798 -16.428 -25.577  1.00  0.71           C  
ATOM    252  O   LEU A  35     -16.889 -15.222 -24.276  1.00  0.73           O  
ATOM    253  CG  LEU A  35     -13.477 -16.805 -26.250  1.00  0.69           C  
ATOM    254  CD1 LEU A  35     -13.694 -17.063 -27.737  1.00  0.67           C  
ATOM    255  CD2 LEU A  35     -12.437 -15.710 -26.038  1.00  0.68           C  
ATOM    256  N   PHE A  36     -16.551 -16.158 -22.412  1.00  0.80           N  
ATOM    257  CA  PHE A  36     -17.755 -15.599 -21.809  1.00  0.81           C  
ATOM    258  C   PHE A  36     -17.492 -14.195 -21.277  1.00  0.81           C  
ATOM    259  CB  PHE A  36     -18.261 -16.502 -20.679  1.00  0.79           C  
ATOM    260  O   PHE A  36     -16.432 -13.930 -20.706  1.00  0.79           O  
ATOM    261  CG  PHE A  36     -19.068 -17.678 -21.158  1.00  0.76           C  
ATOM    262  CD1 PHE A  36     -18.664 -18.411 -22.267  1.00  0.73           C  
ATOM    263  CD2 PHE A  36     -20.232 -18.051 -20.498  1.00  0.74           C  
ATOM    264  CE1 PHE A  36     -19.409 -19.500 -22.713  1.00  0.73           C  
ATOM    265  CE2 PHE A  36     -20.982 -19.139 -20.938  1.00  0.73           C  
ATOM    266  CZ  PHE A  36     -20.569 -19.861 -22.045  1.00  0.69           C  
ATOM    267  N   LYS A  37     -18.557 -13.325 -21.444  1.00  0.82           N  
ATOM    268  CA  LYS A  37     -18.521 -11.972 -20.896  1.00  0.83           C  
ATOM    269  C   LYS A  37     -19.806 -11.651 -20.139  1.00  0.83           C  
ATOM    270  CB  LYS A  37     -18.300 -10.947 -22.010  1.00  0.80           C  
ATOM    271  O   LYS A  37     -20.898 -12.026 -20.572  1.00  0.83           O  
ATOM    272  CG  LYS A  37     -16.984 -11.117 -22.755  1.00  0.73           C  
ATOM    273  CD  LYS A  37     -16.740  -9.971 -23.728  1.00  0.70           C  
ATOM    274  CE  LYS A  37     -15.427 -10.144 -24.480  1.00  0.63           C  
ATOM    275  NZ  LYS A  37     -15.144  -8.982 -25.374  1.00  0.57           N  
ATOM    276  N   ASP A  38     -19.558 -10.930 -18.948  1.00  0.85           N  
ATOM    277  CA  ASP A  38     -20.665 -10.509 -18.094  1.00  0.86           C  
ATOM    278  C   ASP A  38     -21.531 -11.700 -17.691  1.00  0.86           C  
ATOM    279  CB  ASP A  38     -21.517  -9.453 -18.801  1.00  0.83           C  
ATOM    280  O   ASP A  38     -22.679 -11.814 -18.126  1.00  0.84           O  
ATOM    281  CG  ASP A  38     -22.512  -8.776 -17.874  1.00  0.79           C  
ATOM    282  OD1 ASP A  38     -22.496  -9.054 -16.655  1.00  0.77           O  
ATOM    283  OD2 ASP A  38     -23.319  -7.960 -18.367  1.00  0.80           O  
ATOM    284  N   VAL A  39     -21.045 -12.542 -16.945  1.00  0.87           N  
ATOM    285  CA  VAL A  39     -21.689 -13.786 -16.538  1.00  0.87           C  
ATOM    286  C   VAL A  39     -22.071 -13.711 -15.061  1.00  0.88           C  
ATOM    287  CB  VAL A  39     -20.777 -15.007 -16.791  1.00  0.86           C  
ATOM    288  O   VAL A  39     -21.232 -13.405 -14.211  1.00  0.88           O  
ATOM    289  CG1 VAL A  39     -21.462 -16.296 -16.340  1.00  0.79           C  
ATOM    290  CG2 VAL A  39     -20.394 -15.090 -18.267  1.00  0.79           C  
ATOM    291  N   SER A  40     -23.281 -14.112 -14.777  1.00  0.90           N  
ATOM    292  CA  SER A  40     -23.787 -14.205 -13.411  1.00  0.91           C  
ATOM    293  C   SER A  40     -24.195 -15.634 -13.069  1.00  0.91           C  
ATOM    294  CB  SER A  40     -24.977 -13.265 -13.216  1.00  0.89           C  
ATOM    295  O   SER A  40     -24.904 -16.284 -13.840  1.00  0.90           O  
ATOM    296  OG  SER A  40     -24.593 -11.917 -13.420  1.00  0.84           O  
ATOM    297  N   ILE A  41     -23.745 -16.137 -11.973  1.00  0.90           N  
ATOM    298  CA  ILE A  41     -24.073 -17.417 -11.354  1.00  0.90           C  
ATOM    299  C   ILE A  41     -24.709 -17.182  -9.986  1.00  0.91           C  
ATOM    300  CB  ILE A  41     -22.823 -18.315 -11.217  1.00  0.89           C  
ATOM    301  O   ILE A  41     -24.031 -16.768  -9.042  1.00  0.90           O  
ATOM    302  CG1 ILE A  41     -22.177 -18.544 -12.588  1.00  0.86           C  
ATOM    303  CG2 ILE A  41     -23.185 -19.647 -10.553  1.00  0.86           C  
ATOM    304  CD1 ILE A  41     -20.815 -19.221 -12.525  1.00  0.83           C  
ATOM    305  N   GLU A  42     -25.978 -17.463  -9.910  1.00  0.92           N  
ATOM    306  CA  GLU A  42     -26.792 -17.063  -8.766  1.00  0.93           C  
ATOM    307  C   GLU A  42     -27.551 -18.253  -8.186  1.00  0.93           C  
ATOM    308  CB  GLU A  42     -27.773 -15.957  -9.164  1.00  0.92           C  
ATOM    309  O   GLU A  42     -28.228 -18.980  -8.916  1.00  0.92           O  
ATOM    310  CG  GLU A  42     -27.101 -14.707  -9.712  1.00  0.88           C  
ATOM    311  CD  GLU A  42     -28.089 -13.659 -10.201  1.00  0.85           C  
ATOM    312  OE1 GLU A  42     -29.304 -13.802  -9.938  1.00  0.87           O  
ATOM    313  OE2 GLU A  42     -27.643 -12.688 -10.852  1.00  0.87           O  
ATOM    314  N   ASN A  43     -27.458 -18.507  -6.964  1.00  0.94           N  
ATOM    315  CA  ASN A  43     -28.196 -19.536  -6.241  1.00  0.94           C  
ATOM    316  C   ASN A  43     -27.929 -20.925  -6.815  1.00  0.93           C  
ATOM    317  CB  ASN A  43     -29.696 -19.234  -6.258  1.00  0.93           C  
ATOM    318  O   ASN A  43     -28.851 -21.732  -6.953  1.00  0.90           O  
ATOM    319  CG  ASN A  43     -30.023 -17.870  -5.684  1.00  0.91           C  
ATOM    320  ND2 ASN A  43     -30.930 -17.153  -6.338  1.00  0.90           N  
ATOM    321  OD1 ASN A  43     -29.466 -17.463  -4.661  1.00  0.88           O  
ATOM    322  N   CYS A  44     -26.731 -21.224  -7.198  1.00  0.90           N  
ATOM    323  CA  CYS A  44     -26.375 -22.485  -7.840  1.00  0.90           C  
ATOM    324  C   CYS A  44     -25.641 -23.403  -6.870  1.00  0.90           C  
ATOM    325  CB  CYS A  44     -25.507 -22.231  -9.073  1.00  0.89           C  
ATOM    326  O   CYS A  44     -24.982 -22.932  -5.942  1.00  0.88           O  
ATOM    327  SG  CYS A  44     -26.392 -21.445 -10.437  1.00  0.92           S  
ATOM    328  N   VAL A  45     -25.712 -24.740  -7.082  1.00  0.89           N  
ATOM    329  CA  VAL A  45     -24.899 -25.779  -6.458  1.00  0.89           C  
ATOM    330  C   VAL A  45     -24.051 -26.479  -7.518  1.00  0.87           C  
ATOM    331  CB  VAL A  45     -25.772 -26.809  -5.707  1.00  0.87           C  
ATOM    332  O   VAL A  45     -24.566 -27.275  -8.306  1.00  0.84           O  
ATOM    333  CG1 VAL A  45     -24.898 -27.822  -4.969  1.00  0.85           C  
ATOM    334  CG2 VAL A  45     -26.714 -26.102  -4.735  1.00  0.84           C  
ATOM    335  N   LEU A  46     -22.783 -26.098  -7.511  1.00  0.86           N  
ATOM    336  CA  LEU A  46     -21.880 -26.538  -8.570  1.00  0.86           C  
ATOM    337  C   LEU A  46     -20.682 -27.282  -7.988  1.00  0.86           C  
ATOM    338  CB  LEU A  46     -21.401 -25.343  -9.397  1.00  0.86           C  
ATOM    339  O   LEU A  46     -20.142 -26.884  -6.954  1.00  0.84           O  
ATOM    340  CG  LEU A  46     -22.491 -24.445  -9.986  1.00  0.85           C  
ATOM    341  CD1 LEU A  46     -21.865 -23.267 -10.725  1.00  0.83           C  
ATOM    342  CD2 LEU A  46     -23.398 -25.245 -10.915  1.00  0.83           C  
ATOM    343  N   ASN A  47     -20.155 -28.296  -8.616  1.00  0.84           N  
ATOM    344  CA  ASN A  47     -19.001 -29.052  -8.142  1.00  0.84           C  
ATOM    345  C   ASN A  47     -17.701 -28.283  -8.353  1.00  0.84           C  
ATOM    346  CB  ASN A  47     -18.930 -30.415  -8.835  1.00  0.82           C  
ATOM    347  O   ASN A  47     -16.702 -28.547  -7.681  1.00  0.82           O  
ATOM    348  CG  ASN A  47     -18.341 -30.330 -10.229  1.00  0.75           C  
ATOM    349  ND2 ASN A  47     -17.962 -31.476 -10.783  1.00  0.69           N  
ATOM    350  OD1 ASN A  47     -18.227 -29.244 -10.804  1.00  0.70           O  
ATOM    351  N   GLY A  48     -17.618 -27.336  -9.275  1.00  0.83           N  
ATOM    352  CA  GLY A  48     -16.542 -26.403  -9.569  1.00  0.84           C  
ATOM    353  C   GLY A  48     -16.856 -25.476 -10.728  1.00  0.84           C  
ATOM    354  O   GLY A  48     -17.792 -25.723 -11.491  1.00  0.82           O  
ATOM    355  N   LEU A  49     -16.101 -24.372 -10.760  1.00  0.84           N  
ATOM    356  CA  LEU A  49     -16.154 -23.409 -11.855  1.00  0.84           C  
ATOM    357  C   LEU A  49     -14.814 -23.334 -12.578  1.00  0.84           C  
ATOM    358  CB  LEU A  49     -16.543 -22.024 -11.331  1.00  0.83           C  
ATOM    359  O   LEU A  49     -13.800 -22.969 -11.979  1.00  0.82           O  
ATOM    360  CG  LEU A  49     -17.930 -21.904 -10.698  1.00  0.80           C  
ATOM    361  CD1 LEU A  49     -18.096 -20.538 -10.040  1.00  0.75           C  
ATOM    362  CD2 LEU A  49     -19.017 -22.135 -11.742  1.00  0.76           C  
ATOM    363  N   ASP A  50     -14.856 -23.784 -13.813  1.00  0.81           N  
ATOM    364  CA  ASP A  50     -13.674 -23.657 -14.659  1.00  0.80           C  
ATOM    365  C   ASP A  50     -13.869 -22.574 -15.718  1.00  0.80           C  
ATOM    366  CB  ASP A  50     -13.348 -24.994 -15.329  1.00  0.79           C  
ATOM    367  O   ASP A  50     -14.498 -22.814 -16.751  1.00  0.78           O  
ATOM    368  CG  ASP A  50     -11.985 -25.006 -15.997  1.00  0.76           C  
ATOM    369  OD1 ASP A  50     -11.209 -24.043 -15.817  1.00  0.74           O  
ATOM    370  OD2 ASP A  50     -11.684 -25.986 -16.712  1.00  0.74           O  
ATOM    371  N   ILE A  51     -13.387 -21.378 -15.417  1.00  0.79           N  
ATOM    372  CA  ILE A  51     -13.476 -20.178 -16.241  1.00  0.79           C  
ATOM    373  C   ILE A  51     -12.236 -20.065 -17.125  1.00  0.78           C  
ATOM    374  CB  ILE A  51     -13.633 -18.908 -15.374  1.00  0.77           C  
ATOM    375  O   ILE A  51     -11.138 -19.794 -16.634  1.00  0.75           O  
ATOM    376  CG1 ILE A  51     -14.853 -19.037 -14.454  1.00  0.75           C  
ATOM    377  CG2 ILE A  51     -13.743 -17.662 -16.258  1.00  0.75           C  
ATOM    378  CD1 ILE A  51     -14.946 -17.948 -13.394  1.00  0.73           C  
ATOM    379  N   ARG A  52     -12.409 -20.320 -18.543  1.00  0.73           N  
ATOM    380  CA  ARG A  52     -11.300 -20.500 -19.473  1.00  0.73           C  
ATOM    381  C   ARG A  52     -11.322 -19.435 -20.565  1.00  0.73           C  
ATOM    382  CB  ARG A  52     -11.345 -21.895 -20.101  1.00  0.71           C  
ATOM    383  O   ARG A  52     -12.355 -18.807 -20.806  1.00  0.69           O  
ATOM    384  CG  ARG A  52     -11.248 -23.028 -19.092  1.00  0.67           C  
ATOM    385  CD  ARG A  52     -11.207 -24.388 -19.774  1.00  0.65           C  
ATOM    386  NE  ARG A  52     -11.200 -25.478 -18.802  1.00  0.56           N  
ATOM    387  NH1 ARG A  52     -10.972 -27.155 -20.375  1.00  0.48           N  
ATOM    388  NH2 ARG A  52     -11.093 -27.677 -18.146  1.00  0.43           N  
ATOM    389  CZ  ARG A  52     -11.088 -26.768 -19.110  1.00  0.60           C  
ATOM    390  N   PHE A  53     -10.219 -19.260 -21.282  1.00  0.70           N  
ATOM    391  CA  PHE A  53     -10.000 -18.609 -22.568  1.00  0.69           C  
ATOM    392  C   PHE A  53     -10.678 -17.244 -22.606  1.00  0.69           C  
ATOM    393  CB  PHE A  53     -10.520 -19.486 -23.712  1.00  0.66           C  
ATOM    394  O   PHE A  53     -11.637 -17.043 -23.354  1.00  0.65           O  
ATOM    395  CG  PHE A  53      -9.879 -20.845 -23.774  1.00  0.61           C  
ATOM    396  CD1 PHE A  53      -8.538 -20.982 -24.111  1.00  0.57           C  
ATOM    397  CD2 PHE A  53     -10.618 -21.988 -23.495  1.00  0.58           C  
ATOM    398  CE1 PHE A  53      -7.941 -22.240 -24.169  1.00  0.56           C  
ATOM    399  CE2 PHE A  53     -10.029 -23.248 -23.551  1.00  0.57           C  
ATOM    400  CZ  PHE A  53      -8.691 -23.372 -23.889  1.00  0.55           C  
ATOM    401  N   HIS A  54     -10.218 -16.201 -21.824  1.00  0.67           N  
ATOM    402  CA  HIS A  54     -10.580 -14.790 -21.900  1.00  0.66           C  
ATOM    403  C   HIS A  54     -12.001 -14.558 -21.398  1.00  0.68           C  
ATOM    404  CB  HIS A  54     -10.440 -14.278 -23.335  1.00  0.64           C  
ATOM    405  O   HIS A  54     -12.758 -13.791 -21.998  1.00  0.66           O  
ATOM    406  CG  HIS A  54      -9.059 -14.421 -23.891  1.00  0.61           C  
ATOM    407  CD2 HIS A  54      -8.561 -15.257 -24.832  1.00  0.58           C  
ATOM    408  ND1 HIS A  54      -8.004 -13.640 -23.471  1.00  0.60           N  
ATOM    409  CE1 HIS A  54      -6.914 -13.991 -24.133  1.00  0.56           C  
ATOM    410  NE2 HIS A  54      -7.225 -14.970 -24.965  1.00  0.53           N  
ATOM    411  N   ALA A  55     -12.530 -15.268 -20.467  1.00  0.75           N  
ATOM    412  CA  ALA A  55     -13.769 -14.869 -19.804  1.00  0.75           C  
ATOM    413  C   ALA A  55     -13.582 -13.569 -19.028  1.00  0.76           C  
ATOM    414  CB  ALA A  55     -14.254 -15.977 -18.871  1.00  0.73           C  
ATOM    415  O   ALA A  55     -12.511 -13.320 -18.470  1.00  0.73           O  
ATOM    416  N   TRP A  56     -14.652 -12.700 -19.101  1.00  0.74           N  
ATOM    417  CA  TRP A  56     -14.603 -11.353 -18.541  1.00  0.78           C  
ATOM    418  C   TRP A  56     -15.851 -11.061 -17.715  1.00  0.76           C  
ATOM    419  CB  TRP A  56     -14.459 -10.312 -19.656  1.00  0.72           C  
ATOM    420  O   TRP A  56     -16.965 -11.406 -18.117  1.00  0.72           O  
ATOM    421  CG  TRP A  56     -13.065  -9.789 -19.823  1.00  0.63           C  
ATOM    422  CD1 TRP A  56     -11.992 -10.025 -19.009  1.00  0.54           C  
ATOM    423  CD2 TRP A  56     -12.593  -8.936 -20.871  1.00  0.56           C  
ATOM    424  CE2 TRP A  56     -11.222  -8.695 -20.628  1.00  0.50           C  
ATOM    425  CE3 TRP A  56     -13.196  -8.353 -21.993  1.00  0.53           C  
ATOM    426  NE1 TRP A  56     -10.881  -9.370 -19.487  1.00  0.50           N  
ATOM    427  CH2 TRP A  56     -11.060  -7.335 -22.559  1.00  0.47           C  
ATOM    428  CZ2 TRP A  56     -10.445  -7.894 -21.468  1.00  0.54           C  
ATOM    429  CZ3 TRP A  56     -12.421  -7.556 -22.828  1.00  0.41           C  
ATOM    430  N   ASP A  57     -15.617 -10.451 -16.482  1.00  0.84           N  
ATOM    431  CA  ASP A  57     -16.653  -9.963 -15.577  1.00  0.85           C  
ATOM    432  C   ASP A  57     -17.584 -11.095 -15.146  1.00  0.85           C  
ATOM    433  CB  ASP A  57     -17.459  -8.842 -16.237  1.00  0.83           C  
ATOM    434  O   ASP A  57     -18.643 -11.295 -15.743  1.00  0.84           O  
ATOM    435  CG  ASP A  57     -16.625  -7.607 -16.532  1.00  0.81           C  
ATOM    436  OD1 ASP A  57     -15.729  -7.270 -15.728  1.00  0.81           O  
ATOM    437  OD2 ASP A  57     -16.869  -6.964 -17.576  1.00  0.81           O  
ATOM    438  N   ILE A  58     -17.207 -11.803 -14.155  1.00  0.87           N  
ATOM    439  CA  ILE A  58     -17.895 -12.965 -13.603  1.00  0.87           C  
ATOM    440  C   ILE A  58     -18.382 -12.652 -12.190  1.00  0.88           C  
ATOM    441  CB  ILE A  58     -16.981 -14.210 -13.591  1.00  0.86           C  
ATOM    442  O   ILE A  58     -17.595 -12.249 -11.330  1.00  0.88           O  
ATOM    443  CG1 ILE A  58     -16.362 -14.432 -14.976  1.00  0.81           C  
ATOM    444  CG2 ILE A  58     -17.759 -15.448 -13.135  1.00  0.80           C  
ATOM    445  CD1 ILE A  58     -17.380 -14.743 -16.066  1.00  0.77           C  
ATOM    446  N   ASN A  59     -19.639 -12.878 -11.999  1.00  0.90           N  
ATOM    447  CA  ASN A  59     -20.293 -12.727 -10.704  1.00  0.91           C  
ATOM    448  C   ASN A  59     -20.837 -14.058 -10.192  1.00  0.92           C  
ATOM    449  CB  ASN A  59     -21.416 -11.691 -10.786  1.00  0.90           C  
ATOM    450  O   ASN A  59     -21.627 -14.713 -10.872  1.00  0.91           O  
ATOM    451  CG  ASN A  59     -20.946 -10.363 -11.348  1.00  0.85           C  
ATOM    452  ND2 ASN A  59     -21.406 -10.031 -12.548  1.00  0.84           N  
ATOM    453  OD1 ASN A  59     -20.175  -9.643 -10.708  1.00  0.83           O  
ATOM    454  N   VAL A  60     -20.434 -14.452  -9.029  1.00  0.92           N  
ATOM    455  CA  VAL A  60     -20.937 -15.629  -8.328  1.00  0.92           C  
ATOM    456  C   VAL A  60     -21.582 -15.209  -7.010  1.00  0.93           C  
ATOM    457  CB  VAL A  60     -19.814 -16.658  -8.069  1.00  0.92           C  
ATOM    458  O   VAL A  60     -20.897 -14.734  -6.100  1.00  0.92           O  
ATOM    459  CG1 VAL A  60     -20.389 -17.950  -7.490  1.00  0.90           C  
ATOM    460  CG2 VAL A  60     -19.044 -16.942  -9.357  1.00  0.90           C  
ATOM    461  N   THR A  61     -22.861 -15.387  -6.922  1.00  0.94           N  
ATOM    462  CA  THR A  61     -23.588 -14.884  -5.762  1.00  0.95           C  
ATOM    463  C   THR A  61     -24.456 -15.980  -5.150  1.00  0.95           C  
ATOM    464  CB  THR A  61     -24.468 -13.677  -6.135  1.00  0.93           C  
ATOM    465  O   THR A  61     -25.083 -16.758  -5.872  1.00  0.94           O  
ATOM    466  CG2 THR A  61     -24.178 -12.484  -5.230  1.00  0.80           C  
ATOM    467  OG1 THR A  61     -24.209 -13.306  -7.495  1.00  0.81           O  
ATOM    468  N   ASN A  62     -24.481 -16.114  -3.885  1.00  0.96           N  
ATOM    469  CA  ASN A  62     -25.375 -16.954  -3.096  1.00  0.96           C  
ATOM    470  C   ASN A  62     -25.297 -18.415  -3.527  1.00  0.95           C  
ATOM    471  CB  ASN A  62     -26.815 -16.447  -3.196  1.00  0.95           C  
ATOM    472  O   ASN A  62     -26.320 -19.097  -3.612  1.00  0.94           O  
ATOM    473  CG  ASN A  62     -26.977 -15.037  -2.662  1.00  0.93           C  
ATOM    474  ND2 ASN A  62     -27.855 -14.263  -3.288  1.00  0.92           N  
ATOM    475  OD1 ASN A  62     -26.317 -14.647  -1.695  1.00  0.90           O  
ATOM    476  N   SER A  63     -24.187 -18.921  -3.834  1.00  0.93           N  
ATOM    477  CA  SER A  63     -24.016 -20.220  -4.476  1.00  0.93           C  
ATOM    478  C   SER A  63     -23.167 -21.153  -3.619  1.00  0.93           C  
ATOM    479  CB  SER A  63     -23.373 -20.055  -5.854  1.00  0.93           C  
ATOM    480  O   SER A  63     -22.546 -20.718  -2.647  1.00  0.91           O  
ATOM    481  OG  SER A  63     -24.261 -19.407  -6.749  1.00  0.87           O  
ATOM    482  N   ARG A  64     -23.167 -22.435  -3.960  1.00  0.92           N  
ATOM    483  CA  ARG A  64     -22.315 -23.468  -3.380  1.00  0.92           C  
ATOM    484  C   ARG A  64     -21.384 -24.064  -4.430  1.00  0.91           C  
ATOM    485  CB  ARG A  64     -23.164 -24.572  -2.745  1.00  0.90           C  
ATOM    486  O   ARG A  64     -21.842 -24.576  -5.454  1.00  0.89           O  
ATOM    487  CG  ARG A  64     -24.031 -24.096  -1.591  1.00  0.82           C  
ATOM    488  CD  ARG A  64     -24.821 -25.239  -0.970  1.00  0.79           C  
ATOM    489  NE  ARG A  64     -25.693 -24.771   0.104  1.00  0.77           N  
ATOM    490  NH1 ARG A  64     -26.689 -26.823   0.470  1.00  0.64           N  
ATOM    491  NH2 ARG A  64     -27.304 -25.006   1.724  1.00  0.60           N  
ATOM    492  CZ  ARG A  64     -26.560 -25.534   0.764  1.00  0.75           C  
ATOM    493  N   ILE A  65     -20.068 -24.020  -4.185  1.00  0.90           N  
ATOM    494  CA  ILE A  65     -19.026 -24.529  -5.070  1.00  0.90           C  
ATOM    495  C   ILE A  65     -18.338 -25.727  -4.421  1.00  0.90           C  
ATOM    496  CB  ILE A  65     -17.990 -23.435  -5.410  1.00  0.90           C  
ATOM    497  O   ILE A  65     -17.894 -25.649  -3.273  1.00  0.88           O  
ATOM    498  CG1 ILE A  65     -18.690 -22.187  -5.960  1.00  0.87           C  
ATOM    499  CG2 ILE A  65     -16.953 -23.964  -6.405  1.00  0.86           C  
ATOM    500  CD1 ILE A  65     -19.491 -22.436  -7.231  1.00  0.85           C  
ATOM    501  N   GLY A  66     -18.207 -26.778  -5.105  1.00  0.87           N  
ATOM    502  CA  GLY A  66     -17.681 -28.022  -4.565  1.00  0.87           C  
ATOM    503  C   GLY A  66     -16.167 -28.108  -4.630  1.00  0.87           C  
ATOM    504  O   GLY A  66     -15.478 -27.091  -4.526  1.00  0.84           O  
ATOM    505  N   GLU A  67     -15.537 -29.336  -4.776  1.00  0.83           N  
ATOM    506  CA  GLU A  67     -14.165 -29.710  -4.450  1.00  0.83           C  
ATOM    507  C   GLU A  67     -13.174 -29.077  -5.422  1.00  0.83           C  
ATOM    508  CB  GLU A  67     -14.007 -31.233  -4.455  1.00  0.81           C  
ATOM    509  O   GLU A  67     -11.989 -28.944  -5.110  1.00  0.80           O  
ATOM    510  CG  GLU A  67     -14.248 -31.872  -5.815  1.00  0.74           C  
ATOM    511  CD  GLU A  67     -14.043 -33.378  -5.816  1.00  0.70           C  
ATOM    512  OE1 GLU A  67     -13.635 -33.935  -4.772  1.00  0.69           O  
ATOM    513  OE2 GLU A  67     -14.290 -34.006  -6.870  1.00  0.64           O  
ATOM    514  N   LYS A  68     -13.627 -28.510  -6.507  1.00  0.81           N  
ATOM    515  CA  LYS A  68     -12.706 -28.045  -7.541  1.00  0.80           C  
ATOM    516  C   LYS A  68     -12.477 -26.540  -7.437  1.00  0.81           C  
ATOM    517  CB  LYS A  68     -13.237 -28.400  -8.931  1.00  0.79           C  
ATOM    518  O   LYS A  68     -11.579 -25.997  -8.083  1.00  0.79           O  
ATOM    519  CG  LYS A  68     -13.335 -29.895  -9.192  1.00  0.75           C  
ATOM    520  CD  LYS A  68     -11.987 -30.583  -9.023  1.00  0.72           C  
ATOM    521  CE  LYS A  68     -12.078 -32.075  -9.311  1.00  0.65           C  
ATOM    522  NZ  LYS A  68     -10.868 -32.807  -8.832  1.00  0.58           N  
ATOM    523  N   GLY A  69     -13.334 -25.893  -6.603  1.00  0.85           N  
ATOM    524  CA  GLY A  69     -13.214 -24.454  -6.430  1.00  0.86           C  
ATOM    525  C   GLY A  69     -13.485 -23.675  -7.703  1.00  0.86           C  
ATOM    526  O   GLY A  69     -14.315 -24.081  -8.520  1.00  0.85           O  
ATOM    527  N   ILE A  70     -12.843 -22.581  -7.851  1.00  0.87           N  
ATOM    528  CA  ILE A  70     -12.936 -21.715  -9.022  1.00  0.86           C  
ATOM    529  C   ILE A  70     -11.581 -21.646  -9.722  1.00  0.86           C  
ATOM    530  CB  ILE A  70     -13.415 -20.297  -8.639  1.00  0.86           C  
ATOM    531  O   ILE A  70     -10.628 -21.073  -9.188  1.00  0.84           O  
ATOM    532  CG1 ILE A  70     -14.758 -20.367  -7.903  1.00  0.87           C  
ATOM    533  CG2 ILE A  70     -13.518 -19.408  -9.882  1.00  0.86           C  
ATOM    534  CD1 ILE A  70     -15.240 -19.027  -7.365  1.00  0.85           C  
ATOM    535  N   SER A  71     -11.529 -22.280 -10.844  1.00  0.82           N  
ATOM    536  CA  SER A  71     -10.345 -22.187 -11.691  1.00  0.82           C  
ATOM    537  C   SER A  71     -10.476 -21.054 -12.703  1.00  0.82           C  
ATOM    538  CB  SER A  71     -10.104 -23.509 -12.421  1.00  0.81           C  
ATOM    539  O   SER A  71     -11.460 -20.986 -13.442  1.00  0.80           O  
ATOM    540  OG  SER A  71      -9.786 -24.541 -11.503  1.00  0.75           O  
ATOM    541  N   LEU A  72      -9.500 -20.221 -12.689  1.00  0.79           N  
ATOM    542  CA  LEU A  72      -9.591 -18.977 -13.445  1.00  0.78           C  
ATOM    543  C   LEU A  72      -8.491 -18.899 -14.498  1.00  0.78           C  
ATOM    544  CB  LEU A  72      -9.502 -17.771 -12.505  1.00  0.77           C  
ATOM    545  O   LEU A  72      -7.311 -19.071 -14.183  1.00  0.74           O  
ATOM    546  CG  LEU A  72     -10.776 -17.413 -11.739  1.00  0.73           C  
ATOM    547  CD1 LEU A  72     -10.428 -16.739 -10.416  1.00  0.69           C  
ATOM    548  CD2 LEU A  72     -11.673 -16.513 -12.584  1.00  0.69           C  
ATOM    549  N   THR A  73      -8.955 -18.682 -15.767  1.00  0.74           N  
ATOM    550  CA  THR A  73      -8.141 -18.200 -16.878  1.00  0.73           C  
ATOM    551  C   THR A  73      -8.874 -17.107 -17.651  1.00  0.73           C  
ATOM    552  CB  THR A  73      -7.767 -19.346 -17.835  1.00  0.71           C  
ATOM    553  O   THR A  73     -10.076 -17.218 -17.905  1.00  0.68           O  
ATOM    554  CG2 THR A  73      -6.923 -20.401 -17.127  1.00  0.64           C  
ATOM    555  OG1 THR A  73      -8.964 -19.960 -18.328  1.00  0.66           O  
ATOM    556  N   GLY A  74      -8.308 -15.880 -17.820  1.00  0.68           N  
ATOM    557  CA  GLY A  74      -8.955 -14.775 -18.509  1.00  0.68           C  
ATOM    558  C   GLY A  74      -8.595 -13.419 -17.933  1.00  0.69           C  
ATOM    559  O   GLY A  74      -7.479 -13.222 -17.446  1.00  0.64           O  
ATOM    560  N   GLY A  75      -9.737 -12.479 -17.941  1.00  0.68           N  
ATOM    561  CA  GLY A  75      -9.586 -11.117 -17.454  1.00  0.68           C  
ATOM    562  C   GLY A  75     -10.879 -10.526 -16.924  1.00  0.69           C  
ATOM    563  O   GLY A  75     -11.780 -11.260 -16.511  1.00  0.65           O  
ATOM    564  N   GLY A  76     -10.816  -9.190 -16.474  1.00  0.78           N  
ATOM    565  CA  GLY A  76     -11.936  -8.379 -16.022  1.00  0.79           C  
ATOM    566  C   GLY A  76     -12.123  -8.406 -14.517  1.00  0.79           C  
ATOM    567  O   GLY A  76     -11.152  -8.307 -13.764  1.00  0.77           O  
ATOM    568  N   LYS A  77     -13.506  -8.465 -14.074  1.00  0.85           N  
ATOM    569  CA  LYS A  77     -13.850  -8.508 -12.656  1.00  0.85           C  
ATOM    570  C   LYS A  77     -14.348  -9.892 -12.252  1.00  0.86           C  
ATOM    571  CB  LYS A  77     -14.909  -7.454 -12.328  1.00  0.84           C  
ATOM    572  O   LYS A  77     -15.192 -10.477 -12.934  1.00  0.86           O  
ATOM    573  CG  LYS A  77     -14.477  -6.027 -12.633  1.00  0.79           C  
ATOM    574  CD  LYS A  77     -15.579  -5.027 -12.304  1.00  0.77           C  
ATOM    575  CE  LYS A  77     -15.171  -3.605 -12.664  1.00  0.71           C  
ATOM    576  NZ  LYS A  77     -16.288  -2.638 -12.453  1.00  0.67           N  
ATOM    577  N   LEU A  78     -13.796 -10.393 -11.231  1.00  0.88           N  
ATOM    578  CA  LEU A  78     -14.365 -11.532 -10.520  1.00  0.89           C  
ATOM    579  C   LEU A  78     -14.959 -11.097  -9.184  1.00  0.89           C  
ATOM    580  CB  LEU A  78     -13.300 -12.608 -10.292  1.00  0.88           C  
ATOM    581  O   LEU A  78     -14.239 -10.611  -8.309  1.00  0.89           O  
ATOM    582  CG  LEU A  78     -13.733 -13.827  -9.476  1.00  0.87           C  
ATOM    583  CD1 LEU A  78     -14.838 -14.587 -10.202  1.00  0.85           C  
ATOM    584  CD2 LEU A  78     -12.541 -14.738  -9.202  1.00  0.85           C  
ATOM    585  N   ASN A  79     -16.279 -11.247  -9.113  1.00  0.92           N  
ATOM    586  CA  ASN A  79     -16.994 -11.014  -7.862  1.00  0.93           C  
ATOM    587  C   ASN A  79     -17.592 -12.305  -7.310  1.00  0.93           C  
ATOM    588  CB  ASN A  79     -18.088  -9.963  -8.057  1.00  0.91           C  
ATOM    589  O   ASN A  79     -18.394 -12.959  -7.978  1.00  0.93           O  
ATOM    590  CG  ASN A  79     -17.547  -8.646  -8.577  1.00  0.82           C  
ATOM    591  ND2 ASN A  79     -18.185  -8.109  -9.610  1.00  0.77           N  
ATOM    592  OD1 ASN A  79     -16.562  -8.116  -8.055  1.00  0.77           O  
ATOM    593  N   ILE A  80     -17.224 -12.662  -6.114  1.00  0.94           N  
ATOM    594  CA  ILE A  80     -17.769 -13.796  -5.375  1.00  0.94           C  
ATOM    595  C   ILE A  80     -18.410 -13.307  -4.079  1.00  0.94           C  
ATOM    596  CB  ILE A  80     -16.680 -14.849  -5.071  1.00  0.94           C  
ATOM    597  O   ILE A  80     -17.718 -12.818  -3.183  1.00  0.94           O  
ATOM    598  CG1 ILE A  80     -15.894 -15.188  -6.344  1.00  0.92           C  
ATOM    599  CG2 ILE A  80     -17.301 -16.108  -4.460  1.00  0.92           C  
ATOM    600  CD1 ILE A  80     -14.646 -16.024  -6.096  1.00  0.90           C  
ATOM    601  N   GLU A  81     -19.678 -13.446  -3.960  1.00  0.96           N  
ATOM    602  CA  GLU A  81     -20.397 -12.900  -2.813  1.00  0.96           C  
ATOM    603  C   GLU A  81     -21.309 -13.949  -2.183  1.00  0.96           C  
ATOM    604  CB  GLU A  81     -21.214 -11.672  -3.224  1.00  0.94           C  
ATOM    605  O   GLU A  81     -21.977 -14.705  -2.892  1.00  0.96           O  
ATOM    606  CG  GLU A  81     -20.365 -10.486  -3.657  1.00  0.84           C  
ATOM    607  CD  GLU A  81     -21.172  -9.214  -3.865  1.00  0.79           C  
ATOM    608  OE1 GLU A  81     -22.417  -9.259  -3.743  1.00  0.80           O  
ATOM    609  OE2 GLU A  81     -20.554  -8.165  -4.153  1.00  0.78           O  
ATOM    610  N   ASN A  82     -21.328 -14.042  -0.895  1.00  0.96           N  
ATOM    611  CA  ASN A  82     -22.208 -14.859  -0.066  1.00  0.97           C  
ATOM    612  C   ASN A  82     -22.208 -16.317  -0.517  1.00  0.96           C  
ATOM    613  CB  ASN A  82     -23.632 -14.300  -0.081  1.00  0.96           C  
ATOM    614  O   ASN A  82     -23.257 -16.962  -0.550  1.00  0.95           O  
ATOM    615  CG  ASN A  82     -23.707 -12.879   0.442  1.00  0.94           C  
ATOM    616  ND2 ASN A  82     -24.602 -12.082  -0.129  1.00  0.93           N  
ATOM    617  OD1 ASN A  82     -22.965 -12.500   1.352  1.00  0.91           O  
ATOM    618  N   THR A  83     -21.098 -16.848  -0.900  1.00  0.95           N  
ATOM    619  CA  THR A  83     -20.920 -18.163  -1.506  1.00  0.95           C  
ATOM    620  C   THR A  83     -20.135 -19.084  -0.577  1.00  0.95           C  
ATOM    621  CB  THR A  83     -20.198 -18.060  -2.862  1.00  0.94           C  
ATOM    622  O   THR A  83     -19.148 -18.666   0.032  1.00  0.94           O  
ATOM    623  CG2 THR A  83     -19.804 -19.439  -3.381  1.00  0.88           C  
ATOM    624  OG1 THR A  83     -21.067 -17.434  -3.814  1.00  0.89           O  
ATOM    625  N   THR A  84     -20.538 -20.374  -0.502  1.00  0.95           N  
ATOM    626  CA  THR A  84     -19.829 -21.409   0.242  1.00  0.95           C  
ATOM    627  C   THR A  84     -19.081 -22.341  -0.706  1.00  0.94           C  
ATOM    628  CB  THR A  84     -20.796 -22.230   1.116  1.00  0.94           C  
ATOM    629  O   THR A  84     -19.687 -22.964  -1.579  1.00  0.92           O  
ATOM    630  CG2 THR A  84     -20.045 -23.275   1.934  1.00  0.89           C  
ATOM    631  OG1 THR A  84     -21.490 -21.349   2.008  1.00  0.92           O  
ATOM    632  N   ALA A  85     -17.815 -22.450  -0.489  1.00  0.93           N  
ATOM    633  CA  ALA A  85     -16.987 -23.352  -1.283  1.00  0.93           C  
ATOM    634  C   ALA A  85     -16.496 -24.528  -0.444  1.00  0.92           C  
ATOM    635  CB  ALA A  85     -15.801 -22.599  -1.882  1.00  0.92           C  
ATOM    636  O   ALA A  85     -16.129 -24.357   0.721  1.00  0.91           O  
ATOM    637  N   TYR A  86     -16.405 -25.718  -1.007  1.00  0.91           N  
ATOM    638  CA  TYR A  86     -15.933 -26.953  -0.392  1.00  0.91           C  
ATOM    639  C   TYR A  86     -14.673 -27.460  -1.085  1.00  0.89           C  
ATOM    640  CB  TYR A  86     -17.023 -28.028  -0.440  1.00  0.90           C  
ATOM    641  O   TYR A  86     -14.696 -28.503  -1.742  1.00  0.86           O  
ATOM    642  CG  TYR A  86     -18.275 -27.657   0.318  1.00  0.89           C  
ATOM    643  CD1 TYR A  86     -18.463 -28.068   1.636  1.00  0.86           C  
ATOM    644  CD2 TYR A  86     -19.272 -26.896  -0.283  1.00  0.86           C  
ATOM    645  CE1 TYR A  86     -19.615 -27.730   2.337  1.00  0.87           C  
ATOM    646  CE2 TYR A  86     -20.429 -26.552   0.409  1.00  0.88           C  
ATOM    647  OH  TYR A  86     -21.734 -26.635   2.406  1.00  0.81           O  
ATOM    648  CZ  TYR A  86     -20.591 -26.973   1.716  1.00  0.87           C  
ATOM    649  N   THR A  87     -13.572 -26.772  -0.852  1.00  0.90           N  
ATOM    650  CA  THR A  87     -12.354 -26.998  -1.621  1.00  0.90           C  
ATOM    651  C   THR A  87     -11.123 -26.584  -0.820  1.00  0.90           C  
ATOM    652  CB  THR A  87     -12.384 -26.228  -2.954  1.00  0.89           C  
ATOM    653  O   THR A  87     -11.229 -25.810   0.134  1.00  0.89           O  
ATOM    654  CG2 THR A  87     -12.494 -24.725  -2.719  1.00  0.84           C  
ATOM    655  OG1 THR A  87     -11.181 -26.499  -3.684  1.00  0.86           O  
ATOM    656  N   ASN A  88      -9.976 -27.004  -1.281  1.00  0.88           N  
ATOM    657  CA  ASN A  88      -8.718 -26.580  -0.674  1.00  0.88           C  
ATOM    658  C   ASN A  88      -8.199 -25.291  -1.304  1.00  0.88           C  
ATOM    659  CB  ASN A  88      -7.668 -27.687  -0.787  1.00  0.87           C  
ATOM    660  O   ASN A  88      -7.321 -24.631  -0.743  1.00  0.87           O  
ATOM    661  CG  ASN A  88      -7.290 -27.989  -2.223  1.00  0.83           C  
ATOM    662  ND2 ASN A  88      -5.996 -28.148  -2.475  1.00  0.81           N  
ATOM    663  OD1 ASN A  88      -8.153 -28.079  -3.100  1.00  0.81           O  
ATOM    664  N   VAL A  89      -8.696 -24.870  -2.463  1.00  0.87           N  
ATOM    665  CA  VAL A  89      -8.336 -23.615  -3.115  1.00  0.88           C  
ATOM    666  C   VAL A  89      -9.597 -22.897  -3.588  1.00  0.89           C  
ATOM    667  CB  VAL A  89      -7.378 -23.848  -4.305  1.00  0.87           C  
ATOM    668  O   VAL A  89     -10.290 -23.375  -4.489  1.00  0.88           O  
ATOM    669  CG1 VAL A  89      -6.961 -22.519  -4.931  1.00  0.85           C  
ATOM    670  CG2 VAL A  89      -6.150 -24.638  -3.854  1.00  0.85           C  
ATOM    671  N   LEU A  90      -9.885 -21.688  -3.077  1.00  0.91           N  
ATOM    672  CA  LEU A  90     -11.070 -20.935  -3.472  1.00  0.92           C  
ATOM    673  C   LEU A  90     -10.949 -20.446  -4.911  1.00  0.91           C  
ATOM    674  CB  LEU A  90     -11.287 -19.746  -2.533  1.00  0.91           C  
ATOM    675  O   LEU A  90     -11.769 -20.797  -5.762  1.00  0.90           O  
ATOM    676  CG  LEU A  90     -12.476 -18.838  -2.852  1.00  0.91           C  
ATOM    677  CD1 LEU A  90     -13.769 -19.646  -2.874  1.00  0.90           C  
ATOM    678  CD2 LEU A  90     -12.568 -17.701  -1.839  1.00  0.90           C  
ATOM    679  N   VAL A  91      -9.875 -19.737  -5.223  1.00  0.88           N  
ATOM    680  CA  VAL A  91      -9.586 -19.278  -6.578  1.00  0.88           C  
ATOM    681  C   VAL A  91      -8.206 -19.772  -7.007  1.00  0.87           C  
ATOM    682  CB  VAL A  91      -9.658 -17.739  -6.683  1.00  0.88           C  
ATOM    683  O   VAL A  91      -7.193 -19.401  -6.409  1.00  0.86           O  
ATOM    684  CG1 VAL A  91      -9.440 -17.285  -8.126  1.00  0.87           C  
ATOM    685  CG2 VAL A  91     -10.999 -17.230  -6.157  1.00  0.87           C  
ATOM    686  N   ASN A  92      -8.196 -20.545  -7.987  1.00  0.84           N  
ATOM    687  CA  ASN A  92      -6.999 -21.123  -8.590  1.00  0.83           C  
ATOM    688  C   ASN A  92      -6.679 -20.474  -9.934  1.00  0.83           C  
ATOM    689  CB  ASN A  92      -7.158 -22.636  -8.755  1.00  0.82           C  
ATOM    690  O   ASN A  92      -7.397 -20.679 -10.914  1.00  0.81           O  
ATOM    691  CG  ASN A  92      -5.912 -23.296  -9.311  1.00  0.80           C  
ATOM    692  ND2 ASN A  92      -6.090 -24.429  -9.980  1.00  0.77           N  
ATOM    693  OD1 ASN A  92      -4.799 -22.793  -9.140  1.00  0.77           O  
ATOM    694  N   PHE A  93      -5.527 -19.710  -9.946  1.00  0.80           N  
ATOM    695  CA  PHE A  93      -5.043 -19.103 -11.180  1.00  0.79           C  
ATOM    696  C   PHE A  93      -4.202 -20.094 -11.977  1.00  0.79           C  
ATOM    697  CB  PHE A  93      -4.225 -17.844 -10.877  1.00  0.78           C  
ATOM    698  O   PHE A  93      -3.172 -20.570 -11.495  1.00  0.76           O  
ATOM    699  CG  PHE A  93      -5.008 -16.764 -10.181  1.00  0.78           C  
ATOM    700  CD1 PHE A  93      -5.717 -15.819 -10.912  1.00  0.77           C  
ATOM    701  CD2 PHE A  93      -5.036 -16.695  -8.794  1.00  0.77           C  
ATOM    702  CE1 PHE A  93      -6.443 -14.818 -10.271  1.00  0.75           C  
ATOM    703  CE2 PHE A  93      -5.759 -15.697  -8.146  1.00  0.76           C  
ATOM    704  CZ  PHE A  93      -6.461 -14.760  -8.886  1.00  0.71           C  
ATOM    705  N   ARG A  94      -4.561 -20.347 -13.219  1.00  0.73           N  
ATOM    706  CA  ARG A  94      -3.949 -21.378 -14.051  1.00  0.72           C  
ATOM    707  C   ARG A  94      -3.052 -20.760 -15.118  1.00  0.72           C  
ATOM    708  CB  ARG A  94      -5.023 -22.248 -14.708  1.00  0.70           C  
ATOM    709  O   ARG A  94      -3.491 -19.896 -15.881  1.00  0.69           O  
ATOM    710  CG  ARG A  94      -5.766 -23.150 -13.736  1.00  0.68           C  
ATOM    711  CD  ARG A  94      -6.756 -24.058 -14.452  1.00  0.68           C  
ATOM    712  NE  ARG A  94      -6.090 -24.917 -15.428  1.00  0.57           N  
ATOM    713  NH1 ARG A  94      -7.941 -26.238 -15.835  1.00  0.60           N  
ATOM    714  NH2 ARG A  94      -5.970 -26.650 -16.930  1.00  0.57           N  
ATOM    715  CZ  ARG A  94      -6.669 -25.933 -16.062  1.00  0.64           C  
ATOM    716  N   GLN A  95      -1.792 -21.216 -15.329  1.00  0.64           N  
ATOM    717  CA  GLN A  95      -0.858 -20.709 -16.329  1.00  0.64           C  
ATOM    718  C   GLN A  95      -1.125 -21.332 -17.696  1.00  0.64           C  
ATOM    719  CB  GLN A  95       0.586 -20.980 -15.902  1.00  0.61           C  
ATOM    720  O   GLN A  95      -0.930 -20.685 -18.727  1.00  0.61           O  
ATOM    721  CG  GLN A  95       1.623 -20.234 -16.730  1.00  0.58           C  
ATOM    722  CD  GLN A  95       3.044 -20.503 -16.272  1.00  0.57           C  
ATOM    723  NE2 GLN A  95       4.004 -19.819 -16.886  1.00  0.44           N  
ATOM    724  OE1 GLN A  95       3.277 -21.318 -15.374  1.00  0.55           O  
ATOM    725  N   ASP A  96      -1.352 -22.632 -17.687  1.00  0.62           N  
ATOM    726  CA  ASP A  96      -1.330 -23.441 -18.902  1.00  0.61           C  
ATOM    727  C   ASP A  96      -2.249 -22.853 -19.970  1.00  0.62           C  
ATOM    728  CB  ASP A  96      -1.737 -24.884 -18.594  1.00  0.59           C  
ATOM    729  O   ASP A  96      -2.136 -23.194 -21.149  1.00  0.59           O  
ATOM    730  CG  ASP A  96      -3.078 -24.983 -17.889  1.00  0.55           C  
ATOM    731  OD1 ASP A  96      -3.504 -24.000 -17.245  1.00  0.57           O  
ATOM    732  OD2 ASP A  96      -3.715 -26.056 -17.976  1.00  0.60           O  
ATOM    733  N   TYR A  97      -2.926 -21.750 -19.612  1.00  0.59           N  
ATOM    734  CA  TYR A  97      -3.795 -21.136 -20.610  1.00  0.59           C  
ATOM    735  C   TYR A  97      -3.581 -19.628 -20.666  1.00  0.59           C  
ATOM    736  CB  TYR A  97      -5.264 -21.444 -20.307  1.00  0.56           C  
ATOM    737  O   TYR A  97      -4.447 -18.889 -21.140  1.00  0.57           O  
ATOM    738  CG  TYR A  97      -5.623 -22.902 -20.461  1.00  0.54           C  
ATOM    739  CD1 TYR A  97      -5.803 -23.466 -21.722  1.00  0.52           C  
ATOM    740  CD2 TYR A  97      -5.784 -23.718 -19.347  1.00  0.52           C  
ATOM    741  CE1 TYR A  97      -6.136 -24.808 -21.869  1.00  0.50           C  
ATOM    742  CE2 TYR A  97      -6.116 -25.062 -19.482  1.00  0.51           C  
ATOM    743  OH  TYR A  97      -6.619 -26.927 -20.884  1.00  0.48           O  
ATOM    744  CZ  TYR A  97      -6.290 -25.597 -20.745  1.00  0.51           C  
ATOM    745  N   GLY A  98      -2.396 -19.063 -20.278  1.00  0.55           N  
ATOM    746  CA  GLY A  98      -2.022 -17.661 -20.377  1.00  0.53           C  
ATOM    747  C   GLY A  98      -2.870 -16.754 -19.505  1.00  0.55           C  
ATOM    748  O   GLY A  98      -3.524 -15.837 -20.005  1.00  0.52           O  
ATOM    749  N   SER A  99      -3.144 -17.076 -18.308  1.00  0.58           N  
ATOM    750  CA  SER A  99      -3.942 -16.242 -17.416  1.00  0.56           C  
ATOM    751  C   SER A  99      -3.402 -14.816 -17.361  1.00  0.57           C  
ATOM    752  CB  SER A  99      -3.973 -16.838 -16.008  1.00  0.53           C  
ATOM    753  O   SER A  99      -2.224 -14.604 -17.067  1.00  0.55           O  
ATOM    754  OG  SER A  99      -5.268 -16.731 -15.444  1.00  0.51           O  
ATOM    755  N   THR A 100      -4.033 -13.845 -18.101  1.00  0.59           N  
ATOM    756  CA  THR A 100      -3.956 -12.419 -17.801  1.00  0.58           C  
ATOM    757  C   THR A 100      -5.191 -11.961 -17.031  1.00  0.59           C  
ATOM    758  CB  THR A 100      -3.810 -11.585 -19.087  1.00  0.56           C  
ATOM    759  O   THR A 100      -6.242 -11.710 -17.626  1.00  0.57           O  
ATOM    760  CG2 THR A 100      -2.439 -11.789 -19.723  1.00  0.51           C  
ATOM    761  OG1 THR A 100      -4.822 -11.979 -20.022  1.00  0.53           O  
ATOM    762  N   TRP A 101      -5.307 -12.418 -15.788  1.00  0.59           N  
ATOM    763  CA  TRP A 101      -6.371 -11.674 -15.122  1.00  0.60           C  
ATOM    764  C   TRP A 101      -5.920 -10.254 -14.795  1.00  0.59           C  
ATOM    765  CB  TRP A 101      -6.808 -12.391 -13.842  1.00  0.51           C  
ATOM    766  O   TRP A 101      -5.215 -10.031 -13.808  1.00  0.55           O  
ATOM    767  CG  TRP A 101      -8.130 -11.928 -13.306  1.00  0.45           C  
ATOM    768  CD1 TRP A 101      -8.351 -10.900 -12.433  1.00  0.37           C  
ATOM    769  CD2 TRP A 101      -9.414 -12.483 -13.606  1.00  0.42           C  
ATOM    770  CE2 TRP A 101     -10.371 -11.740 -12.879  1.00  0.44           C  
ATOM    771  CE3 TRP A 101      -9.850 -13.537 -14.421  1.00  0.68           C  
ATOM    772  NE1 TRP A 101      -9.697 -10.781 -12.172  1.00  0.68           N  
ATOM    773  CH2 TRP A 101     -12.137 -13.054 -13.747  1.00  0.61           C  
ATOM    774  CZ2 TRP A 101     -11.738 -12.018 -12.943  1.00  0.66           C  
ATOM    775  CZ3 TRP A 101     -11.211 -13.812 -14.483  1.00  0.57           C  
ATOM    776  N   GLU A 102      -6.156  -9.385 -15.641  1.00  0.69           N  
ATOM    777  CA  GLU A 102      -5.761  -7.985 -15.523  1.00  0.68           C  
ATOM    778  C   GLU A 102      -6.823  -7.171 -14.792  1.00  0.69           C  
ATOM    779  CB  GLU A 102      -5.496  -7.383 -16.906  1.00  0.65           C  
ATOM    780  O   GLU A 102      -6.656  -5.968 -14.582  1.00  0.65           O  
ATOM    781  CG  GLU A 102      -4.290  -7.980 -17.616  1.00  0.61           C  
ATOM    782  CD  GLU A 102      -3.992  -7.319 -18.953  1.00  0.60           C  
ATOM    783  OE1 GLU A 102      -4.782  -6.452 -19.390  1.00  0.61           O  
ATOM    784  OE2 GLU A 102      -2.962  -7.672 -19.568  1.00  0.55           O  
ATOM    785  N   GLY A 103      -7.852  -7.797 -14.279  1.00  0.77           N  
ATOM    786  CA  GLY A 103      -8.925  -7.029 -13.668  1.00  0.77           C  
ATOM    787  C   GLY A 103      -8.953  -7.140 -12.155  1.00  0.79           C  
ATOM    788  O   GLY A 103      -7.919  -7.376 -11.526  1.00  0.76           O  
ATOM    789  N   ASP A 104     -10.155  -6.830 -11.442  1.00  0.85           N  
ATOM    790  CA  ASP A 104     -10.348  -6.812  -9.995  1.00  0.86           C  
ATOM    791  C   ASP A 104     -10.932  -8.135  -9.503  1.00  0.86           C  
ATOM    792  CB  ASP A 104     -11.258  -5.652  -9.589  1.00  0.84           C  
ATOM    793  O   ASP A 104     -11.806  -8.713 -10.152  1.00  0.86           O  
ATOM    794  CG  ASP A 104     -10.689  -4.294  -9.960  1.00  0.80           C  
ATOM    795  OD1 ASP A 104      -9.449  -4.135  -9.975  1.00  0.80           O  
ATOM    796  OD2 ASP A 104     -11.488  -3.373 -10.237  1.00  0.81           O  
ATOM    797  N   ILE A 105     -10.446  -8.597  -8.441  1.00  0.88           N  
ATOM    798  CA  ILE A 105     -11.009  -9.737  -7.725  1.00  0.89           C  
ATOM    799  C   ILE A 105     -11.614  -9.268  -6.403  1.00  0.90           C  
ATOM    800  CB  ILE A 105      -9.943 -10.826  -7.469  1.00  0.88           C  
ATOM    801  O   ILE A 105     -10.925  -8.663  -5.578  1.00  0.89           O  
ATOM    802  CG1 ILE A 105      -9.348 -11.312  -8.796  1.00  0.86           C  
ATOM    803  CG2 ILE A 105     -10.542 -11.993  -6.678  1.00  0.86           C  
ATOM    804  CD1 ILE A 105      -8.191 -12.288  -8.635  1.00  0.83           C  
ATOM    805  N   ARG A 106     -12.856  -9.588  -6.274  1.00  0.93           N  
ATOM    806  CA  ARG A 106     -13.560  -9.300  -5.029  1.00  0.93           C  
ATOM    807  C   ARG A 106     -14.210 -10.559  -4.464  1.00  0.94           C  
ATOM    808  CB  ARG A 106     -14.619  -8.217  -5.248  1.00  0.92           C  
ATOM    809  O   ARG A 106     -14.983 -11.228  -5.154  1.00  0.94           O  
ATOM    810  CG  ARG A 106     -15.296  -7.750  -3.969  1.00  0.87           C  
ATOM    811  CD  ARG A 106     -16.248  -6.591  -4.226  1.00  0.85           C  
ATOM    812  NE  ARG A 106     -16.850  -6.103  -2.988  1.00  0.83           N  
ATOM    813  NH1 ARG A 106     -18.646  -5.081  -4.021  1.00  0.72           N  
ATOM    814  NH2 ARG A 106     -18.434  -5.005  -1.740  1.00  0.68           N  
ATOM    815  CZ  ARG A 106     -17.976  -5.397  -2.919  1.00  0.80           C  
ATOM    816  N   VAL A 107     -13.976 -10.871  -3.229  1.00  0.94           N  
ATOM    817  CA  VAL A 107     -14.602 -11.916  -2.426  1.00  0.95           C  
ATOM    818  C   VAL A 107     -15.241 -11.300  -1.183  1.00  0.95           C  
ATOM    819  CB  VAL A 107     -13.584 -13.005  -2.018  1.00  0.94           C  
ATOM    820  O   VAL A 107     -14.566 -10.630  -0.398  1.00  0.94           O  
ATOM    821  CG1 VAL A 107     -14.276 -14.130  -1.251  1.00  0.93           C  
ATOM    822  CG2 VAL A 107     -12.869 -13.554  -3.250  1.00  0.93           C  
ATOM    823  N   LYS A 108     -16.534 -11.526  -0.943  1.00  0.96           N  
ATOM    824  CA  LYS A 108     -17.206 -10.884   0.182  1.00  0.96           C  
ATOM    825  C   LYS A 108     -18.217 -11.827   0.829  1.00  0.96           C  
ATOM    826  CB  LYS A 108     -17.902  -9.599  -0.269  1.00  0.95           C  
ATOM    827  O   LYS A 108     -19.043 -12.428   0.139  1.00  0.96           O  
ATOM    828  CG  LYS A 108     -18.563  -8.823   0.860  1.00  0.94           C  
ATOM    829  CD  LYS A 108     -19.184  -7.526   0.358  1.00  0.92           C  
ATOM    830  CE  LYS A 108     -19.849  -6.750   1.487  1.00  0.91           C  
ATOM    831  NZ  LYS A 108     -20.475  -5.486   0.997  1.00  0.89           N  
ATOM    832  N   GLY A 109     -18.154 -11.906   2.148  1.00  0.96           N  
ATOM    833  CA  GLY A 109     -19.146 -12.654   2.904  1.00  0.96           C  
ATOM    834  C   GLY A 109     -19.129 -14.141   2.605  1.00  0.95           C  
ATOM    835  O   GLY A 109     -20.163 -14.807   2.680  1.00  0.94           O  
ATOM    836  N   CYS A 110     -18.085 -14.770   2.200  1.00  0.96           N  
ATOM    837  CA  CYS A 110     -17.974 -16.144   1.723  1.00  0.96           C  
ATOM    838  C   CYS A 110     -17.519 -17.075   2.840  1.00  0.95           C  
ATOM    839  CB  CYS A 110     -16.997 -16.226   0.549  1.00  0.95           C  
ATOM    840  O   CYS A 110     -16.943 -16.626   3.832  1.00  0.94           O  
ATOM    841  SG  CYS A 110     -17.612 -15.456  -0.964  1.00  0.95           S  
ATOM    842  N   ARG A 111     -17.722 -18.349   2.638  1.00  0.95           N  
ATOM    843  CA  ARG A 111     -17.264 -19.425   3.511  1.00  0.95           C  
ATOM    844  C   ARG A 111     -16.506 -20.486   2.720  1.00  0.95           C  
ATOM    845  CB  ARG A 111     -18.445 -20.062   4.245  1.00  0.94           C  
ATOM    846  O   ARG A 111     -17.037 -21.049   1.760  1.00  0.94           O  
ATOM    847  CG  ARG A 111     -18.048 -21.174   5.202  1.00  0.91           C  
ATOM    848  CD  ARG A 111     -19.255 -21.750   5.930  1.00  0.88           C  
ATOM    849  NE  ARG A 111     -18.866 -22.788   6.881  1.00  0.89           N  
ATOM    850  NH1 ARG A 111     -20.986 -23.683   7.086  1.00  0.83           N  
ATOM    851  NH2 ARG A 111     -19.238 -24.583   8.265  1.00  0.82           N  
ATOM    852  CZ  ARG A 111     -19.698 -23.682   7.408  1.00  0.86           C  
ATOM    853  N   LEU A 112     -15.276 -20.771   3.104  1.00  0.94           N  
ATOM    854  CA  LEU A 112     -14.461 -21.851   2.560  1.00  0.94           C  
ATOM    855  C   LEU A 112     -14.398 -23.027   3.529  1.00  0.93           C  
ATOM    856  CB  LEU A 112     -13.047 -21.352   2.252  1.00  0.93           C  
ATOM    857  O   LEU A 112     -13.732 -22.949   4.564  1.00  0.91           O  
ATOM    858  CG  LEU A 112     -12.080 -22.379   1.660  1.00  0.90           C  
ATOM    859  CD1 LEU A 112     -12.646 -22.958   0.368  1.00  0.86           C  
ATOM    860  CD2 LEU A 112     -10.713 -21.747   1.415  1.00  0.86           C  
ATOM    861  N   VAL A 113     -15.109 -24.071   3.280  1.00  0.92           N  
ATOM    862  CA  VAL A 113     -15.088 -25.312   4.047  1.00  0.92           C  
ATOM    863  C   VAL A 113     -13.931 -26.191   3.577  1.00  0.90           C  
ATOM    864  CB  VAL A 113     -16.424 -26.078   3.925  1.00  0.91           C  
ATOM    865  O   VAL A 113     -13.938 -26.683   2.446  1.00  0.88           O  
ATOM    866  CG1 VAL A 113     -16.413 -27.326   4.805  1.00  0.91           C  
ATOM    867  CG2 VAL A 113     -17.595 -25.170   4.295  1.00  0.90           C  
ATOM    868  N   VAL A 114     -13.011 -26.384   4.426  1.00  0.89           N  
ATOM    869  CA  VAL A 114     -11.717 -26.971   4.094  1.00  0.89           C  
ATOM    870  C   VAL A 114     -11.795 -28.492   4.208  1.00  0.87           C  
ATOM    871  CB  VAL A 114     -10.595 -26.425   5.006  1.00  0.87           C  
ATOM    872  O   VAL A 114     -12.217 -29.022   5.238  1.00  0.85           O  
ATOM    873  CG1 VAL A 114      -9.260 -27.093   4.679  1.00  0.81           C  
ATOM    874  CG2 VAL A 114     -10.486 -24.908   4.866  1.00  0.80           C  
ATOM    875  N   PRO A 115     -11.380 -29.194   3.190  1.00  0.86           N  
ATOM    876  CA  PRO A 115     -11.329 -30.654   3.305  1.00  0.86           C  
ATOM    877  C   PRO A 115     -10.194 -31.136   4.204  1.00  0.85           C  
ATOM    878  CB  PRO A 115     -11.115 -31.114   1.861  1.00  0.85           C  
ATOM    879  O   PRO A 115      -9.199 -30.428   4.383  1.00  0.83           O  
ATOM    880  CG  PRO A 115     -10.415 -29.972   1.196  1.00  0.84           C  
ATOM    881  CD  PRO A 115     -10.832 -28.698   1.872  1.00  0.84           C  
ATOM    882  N   ALA A 116     -10.253 -32.356   4.650  1.00  0.82           N  
ATOM    883  CA  ALA A 116      -9.251 -32.936   5.540  1.00  0.83           C  
ATOM    884  C   ALA A 116      -7.928 -33.150   4.811  1.00  0.82           C  
ATOM    885  CB  ALA A 116      -9.755 -34.255   6.121  1.00  0.80           C  
ATOM    886  O   ALA A 116      -7.913 -33.524   3.636  1.00  0.79           O  
ATOM    887  N   ASN A 117      -6.806 -32.916   5.573  1.00  0.80           N  
ATOM    888  CA  ASN A 117      -5.440 -33.255   5.189  1.00  0.80           C  
ATOM    889  C   ASN A 117      -5.034 -32.562   3.891  1.00  0.79           C  
ATOM    890  CB  ASN A 117      -5.280 -34.771   5.054  1.00  0.78           C  
ATOM    891  O   ASN A 117      -4.322 -33.142   3.069  1.00  0.77           O  
ATOM    892  CG  ASN A 117      -5.650 -35.513   6.323  1.00  0.76           C  
ATOM    893  ND2 ASN A 117      -6.324 -36.647   6.173  1.00  0.78           N  
ATOM    894  OD1 ASN A 117      -5.333 -35.069   7.430  1.00  0.77           O  
ATOM    895  N   THR A 118      -5.508 -31.326   3.687  1.00  0.82           N  
ATOM    896  CA  THR A 118      -5.132 -30.572   2.496  1.00  0.82           C  
ATOM    897  C   THR A 118      -4.540 -29.218   2.876  1.00  0.82           C  
ATOM    898  CB  THR A 118      -6.340 -30.364   1.563  1.00  0.81           C  
ATOM    899  O   THR A 118      -5.010 -28.571   3.815  1.00  0.81           O  
ATOM    900  CG2 THR A 118      -6.894 -31.698   1.074  1.00  0.79           C  
ATOM    901  OG1 THR A 118      -7.369 -29.663   2.272  1.00  0.81           O  
ATOM    902  N   ILE A 119      -3.537 -28.704   2.100  1.00  0.79           N  
ATOM    903  CA  ILE A 119      -3.093 -27.315   2.135  1.00  0.80           C  
ATOM    904  C   ILE A 119      -4.152 -26.419   1.498  1.00  0.81           C  
ATOM    905  CB  ILE A 119      -1.737 -27.137   1.417  1.00  0.78           C  
ATOM    906  O   ILE A 119      -4.540 -26.628   0.346  1.00  0.80           O  
ATOM    907  CG1 ILE A 119      -0.657 -27.988   2.096  1.00  0.76           C  
ATOM    908  CG2 ILE A 119      -1.332 -25.660   1.387  1.00  0.76           C  
ATOM    909  CD1 ILE A 119       0.678 -27.993   1.364  1.00  0.73           C  
ATOM    910  N   THR A 120      -4.595 -25.475   2.224  1.00  0.84           N  
ATOM    911  CA  THR A 120      -5.678 -24.594   1.801  1.00  0.85           C  
ATOM    912  C   THR A 120      -5.135 -23.227   1.394  1.00  0.85           C  
ATOM    913  CB  THR A 120      -6.725 -24.421   2.917  1.00  0.84           C  
ATOM    914  O   THR A 120      -4.268 -22.671   2.071  1.00  0.84           O  
ATOM    915  CG2 THR A 120      -7.833 -23.466   2.488  1.00  0.79           C  
ATOM    916  OG1 THR A 120      -7.302 -25.697   3.225  1.00  0.82           O  
ATOM    917  N   SER A 121      -5.708 -22.701   0.320  1.00  0.85           N  
ATOM    918  CA  SER A 121      -5.374 -21.359  -0.146  1.00  0.86           C  
ATOM    919  C   SER A 121      -6.618 -20.611  -0.615  1.00  0.87           C  
ATOM    920  CB  SER A 121      -4.350 -21.424  -1.280  1.00  0.84           C  
ATOM    921  O   SER A 121      -7.457 -21.173  -1.320  1.00  0.86           O  
ATOM    922  OG  SER A 121      -3.209 -22.166  -0.885  1.00  0.79           O  
ATOM    923  N   VAL A 122      -6.748 -19.325  -0.292  1.00  0.90           N  
ATOM    924  CA  VAL A 122      -7.837 -18.493  -0.793  1.00  0.90           C  
ATOM    925  C   VAL A 122      -7.583 -18.134  -2.255  1.00  0.90           C  
ATOM    926  CB  VAL A 122      -8.005 -17.209   0.050  1.00  0.90           C  
ATOM    927  O   VAL A 122      -8.432 -18.374  -3.116  1.00  0.88           O  
ATOM    928  CG1 VAL A 122      -9.100 -16.319  -0.534  1.00  0.89           C  
ATOM    929  CG2 VAL A 122      -8.317 -17.562   1.503  1.00  0.89           C  
ATOM    930  N   LEU A 123      -6.434 -17.648  -2.449  1.00  0.87           N  
ATOM    931  CA  LEU A 123      -5.921 -17.389  -3.790  1.00  0.87           C  
ATOM    932  C   LEU A 123      -4.633 -18.166  -4.038  1.00  0.86           C  
ATOM    933  CB  LEU A 123      -5.674 -15.892  -3.990  1.00  0.86           C  
ATOM    934  O   LEU A 123      -3.674 -18.048  -3.272  1.00  0.84           O  
ATOM    935  CG  LEU A 123      -6.857 -14.965  -3.702  1.00  0.84           C  
ATOM    936  CD1 LEU A 123      -6.429 -13.506  -3.826  1.00  0.82           C  
ATOM    937  CD2 LEU A 123      -8.017 -15.270  -4.642  1.00  0.82           C  
ATOM    938  N   LYS A 124      -4.636 -18.971  -5.056  1.00  0.82           N  
ATOM    939  CA  LYS A 124      -3.459 -19.777  -5.365  1.00  0.81           C  
ATOM    940  C   LYS A 124      -3.065 -19.635  -6.833  1.00  0.81           C  
ATOM    941  CB  LYS A 124      -3.713 -21.248  -5.031  1.00  0.80           C  
ATOM    942  O   LYS A 124      -3.920 -19.694  -7.719  1.00  0.79           O  
ATOM    943  CG  LYS A 124      -2.505 -22.149  -5.245  1.00  0.80           C  
ATOM    944  CD  LYS A 124      -2.725 -23.531  -4.645  1.00  0.79           C  
ATOM    945  CE  LYS A 124      -1.474 -24.393  -4.749  1.00  0.73           C  
ATOM    946  NZ  LYS A 124      -1.548 -25.587  -3.854  1.00  0.72           N  
ATOM    947  N   PHE A 125      -1.722 -19.574  -7.007  1.00  0.74           N  
ATOM    948  CA  PHE A 125      -1.129 -19.750  -8.327  1.00  0.73           C  
ATOM    949  C   PHE A 125      -0.570 -21.159  -8.486  1.00  0.73           C  
ATOM    950  CB  PHE A 125      -0.023 -18.717  -8.564  1.00  0.71           C  
ATOM    951  O   PHE A 125       0.273 -21.591  -7.697  1.00  0.69           O  
ATOM    952  CG  PHE A 125       0.636 -18.831  -9.912  1.00  0.66           C  
ATOM    953  CD1 PHE A 125      -0.012 -18.387 -11.058  1.00  0.62           C  
ATOM    954  CD2 PHE A 125       1.905 -19.383 -10.033  1.00  0.63           C  
ATOM    955  CE1 PHE A 125       0.596 -18.491 -12.307  1.00  0.59           C  
ATOM    956  CE2 PHE A 125       2.518 -19.491 -11.278  1.00  0.61           C  
ATOM    957  CZ  PHE A 125       1.862 -19.045 -12.413  1.00  0.59           C  
ATOM    958  N   ASN A 126      -1.072 -21.865  -9.372  1.00  0.66           N  
ATOM    959  CA  ASN A 126      -0.554 -23.180  -9.734  1.00  0.65           C  
ATOM    960  C   ASN A 126       0.096 -23.167 -11.114  1.00  0.66           C  
ATOM    961  CB  ASN A 126      -1.666 -24.229  -9.681  1.00  0.63           C  
ATOM    962  O   ASN A 126      -0.591 -23.296 -12.129  1.00  0.62           O  
ATOM    963  CG  ASN A 126      -1.131 -25.645  -9.603  1.00  0.60           C  
ATOM    964  ND2 ASN A 126      -2.020 -26.604  -9.371  1.00  0.56           N  
ATOM    965  OD1 ASN A 126       0.072 -25.876  -9.751  1.00  0.58           O  
ATOM    966  N   PRO A 127       1.416 -22.964 -11.178  1.00  0.57           N  
ATOM    967  CA  PRO A 127       2.058 -23.214 -12.471  1.00  0.56           C  
ATOM    968  C   PRO A 127       1.978 -24.679 -12.895  1.00  0.57           C  
ATOM    969  CB  PRO A 127       3.510 -22.794 -12.231  1.00  0.54           C  
ATOM    970  O   PRO A 127       2.175 -25.576 -12.072  1.00  0.55           O  
ATOM    971  CG  PRO A 127       3.735 -23.015 -10.770  1.00  0.52           C  
ATOM    972  CD  PRO A 127       2.421 -22.870 -10.057  1.00  0.53           C  
ATOM    973  N   LYS A 128       1.330 -24.985 -13.868  1.00  0.54           N  
ATOM    974  CA  LYS A 128       1.460 -26.326 -14.430  1.00  0.53           C  
ATOM    975  C   LYS A 128       2.642 -26.407 -15.391  1.00  0.53           C  
ATOM    976  CB  LYS A 128       0.172 -26.735 -15.148  1.00  0.50           C  
ATOM    977  O   LYS A 128       3.149 -25.380 -15.848  1.00  0.51           O  
ATOM    978  CG  LYS A 128      -0.927 -27.225 -14.217  1.00  0.48           C  
ATOM    979  CD  LYS A 128      -1.829 -28.242 -14.904  1.00  0.50           C  
ATOM    980  CE  LYS A 128      -2.914 -28.752 -13.965  1.00  0.41           C  
ATOM    981  NZ  LYS A 128      -3.769 -29.789 -14.618  1.00  0.38           N  
ATOM    982  N   SER A 129       3.175 -27.628 -15.576  1.00  0.47           N  
ATOM    983  CA  SER A 129       4.351 -28.116 -16.288  1.00  0.47           C  
ATOM    984  C   SER A 129       4.434 -27.524 -17.691  1.00  0.47           C  
ATOM    985  CB  SER A 129       4.334 -29.643 -16.371  1.00  0.43           C  
ATOM    986  O   SER A 129       5.475 -27.608 -18.346  1.00  0.45           O  
ATOM    987  OG  SER A 129       3.042 -30.113 -16.714  1.00  0.37           O  
ATOM    988  N   VAL A 130       3.398 -26.967 -18.154  1.00  0.48           N  
ATOM    989  CA  VAL A 130       3.495 -26.439 -19.511  1.00  0.47           C  
ATOM    990  C   VAL A 130       3.553 -24.914 -19.469  1.00  0.48           C  
ATOM    991  CB  VAL A 130       2.309 -26.904 -20.387  1.00  0.44           C  
ATOM    992  O   VAL A 130       2.630 -24.265 -18.972  1.00  0.45           O  
ATOM    993  CG1 VAL A 130       2.552 -26.553 -21.854  1.00  0.36           C  
ATOM    994  CG2 VAL A 130       2.083 -28.405 -20.224  1.00  0.38           C  
ATOM    995  N   ASP A 131       4.746 -24.375 -19.411  1.00  0.50           N  
ATOM    996  CA  ASP A 131       5.080 -22.987 -19.718  1.00  0.50           C  
ATOM    997  C   ASP A 131       4.796 -22.665 -21.184  1.00  0.50           C  
ATOM    998  CB  ASP A 131       6.548 -22.704 -19.392  1.00  0.45           C  
ATOM    999  O   ASP A 131       5.495 -23.147 -22.077  1.00  0.48           O  
ATOM   1000  CG  ASP A 131       6.856 -21.221 -19.287  1.00  0.42           C  
ATOM   1001  OD1 ASP A 131       5.962 -20.391 -19.557  1.00  0.42           O  
ATOM   1002  OD2 ASP A 131       8.005 -20.879 -18.933  1.00  0.41           O  
ATOM   1003  N   TYR A 132       3.533 -22.167 -21.389  1.00  0.53           N  
ATOM   1004  CA  TYR A 132       3.246 -21.644 -22.719  1.00  0.52           C  
ATOM   1005  C   TYR A 132       3.890 -20.277 -22.919  1.00  0.53           C  
ATOM   1006  CB  TYR A 132       1.734 -21.546 -22.944  1.00  0.49           C  
ATOM   1007  O   TYR A 132       3.669 -19.623 -23.941  1.00  0.51           O  
ATOM   1008  CG  TYR A 132       1.050 -22.886 -23.064  1.00  0.46           C  
ATOM   1009  CD1 TYR A 132       1.179 -23.655 -24.218  1.00  0.41           C  
ATOM   1010  CD2 TYR A 132       0.273 -23.385 -22.024  1.00  0.42           C  
ATOM   1011  CE1 TYR A 132       0.549 -24.890 -24.334  1.00  0.42           C  
ATOM   1012  CE2 TYR A 132      -0.362 -24.618 -22.129  1.00  0.46           C  
ATOM   1013  OH  TYR A 132      -0.844 -26.584 -23.395  1.00  0.37           O  
ATOM   1014  CZ  TYR A 132      -0.218 -25.362 -23.286  1.00  0.38           C  
ATOM   1015  N   GLY A 133       4.822 -19.771 -22.059  1.00  0.57           N  
ATOM   1016  CA  GLY A 133       5.434 -18.461 -22.217  1.00  0.56           C  
ATOM   1017  C   GLY A 133       4.495 -17.319 -21.878  1.00  0.58           C  
ATOM   1018  O   GLY A 133       4.804 -16.155 -22.140  1.00  0.56           O  
ATOM   1019  N   TYR A 134       3.354 -17.586 -21.315  1.00  0.61           N  
ATOM   1020  CA  TYR A 134       2.398 -16.516 -21.052  1.00  0.60           C  
ATOM   1021  C   TYR A 134       2.664 -15.867 -19.699  1.00  0.61           C  
ATOM   1022  CB  TYR A 134       0.964 -17.051 -21.102  1.00  0.58           C  
ATOM   1023  O   TYR A 134       3.021 -16.550 -18.736  1.00  0.59           O  
ATOM   1024  CG  TYR A 134       0.551 -17.554 -22.464  1.00  0.56           C  
ATOM   1025  CD1 TYR A 134       0.454 -16.685 -23.548  1.00  0.54           C  
ATOM   1026  CD2 TYR A 134       0.256 -18.897 -22.668  1.00  0.54           C  
ATOM   1027  CE1 TYR A 134       0.071 -17.143 -24.805  1.00  0.52           C  
ATOM   1028  CE2 TYR A 134      -0.128 -19.367 -23.920  1.00  0.53           C  
ATOM   1029  OH  TYR A 134      -0.596 -18.943 -26.222  1.00  0.53           O  
ATOM   1030  CZ  TYR A 134      -0.216 -18.484 -24.981  1.00  0.53           C  
ATOM   1031  N   LYS A 135       2.543 -14.500 -19.646  1.00  0.63           N  
ATOM   1032  CA  LYS A 135       2.538 -13.713 -18.416  1.00  0.63           C  
ATOM   1033  C   LYS A 135       1.300 -14.012 -17.577  1.00  0.64           C  
ATOM   1034  CB  LYS A 135       2.608 -12.219 -18.734  1.00  0.61           C  
ATOM   1035  O   LYS A 135       0.191 -14.107 -18.109  1.00  0.62           O  
ATOM   1036  CG  LYS A 135       3.893 -11.792 -19.428  1.00  0.60           C  
ATOM   1037  CD  LYS A 135       3.913 -10.293 -19.695  1.00  0.59           C  
ATOM   1038  CE  LYS A 135       5.183  -9.870 -20.421  1.00  0.55           C  
ATOM   1039  NZ  LYS A 135       5.224  -8.395 -20.654  1.00  0.52           N  
ATOM   1040  N   VAL A 136       1.443 -14.237 -16.254  1.00  0.67           N  
ATOM   1041  CA  VAL A 136       0.312 -14.428 -15.352  1.00  0.66           C  
ATOM   1042  C   VAL A 136       0.163 -13.208 -14.445  1.00  0.67           C  
ATOM   1043  CB  VAL A 136       0.473 -15.707 -14.501  1.00  0.64           C  
ATOM   1044  O   VAL A 136       1.118 -12.802 -13.779  1.00  0.64           O  
ATOM   1045  CG1 VAL A 136      -0.740 -15.911 -13.597  1.00  0.61           C  
ATOM   1046  CG2 VAL A 136       0.682 -16.923 -15.402  1.00  0.61           C  
ATOM   1047  N   TYR A 137      -1.109 -12.681 -14.449  1.00  0.70           N  
ATOM   1048  CA  TYR A 137      -1.485 -11.580 -13.569  1.00  0.70           C  
ATOM   1049  C   TYR A 137      -2.471 -12.046 -12.504  1.00  0.71           C  
ATOM   1050  CB  TYR A 137      -2.093 -10.429 -14.376  1.00  0.68           C  
ATOM   1051  O   TYR A 137      -3.406 -12.794 -12.800  1.00  0.69           O  
ATOM   1052  CG  TYR A 137      -1.136  -9.809 -15.364  1.00  0.65           C  
ATOM   1053  CD1 TYR A 137      -0.338  -8.725 -15.004  1.00  0.63           C  
ATOM   1054  CD2 TYR A 137      -1.029 -10.303 -16.659  1.00  0.63           C  
ATOM   1055  CE1 TYR A 137       0.544  -8.148 -15.912  1.00  0.61           C  
ATOM   1056  CE2 TYR A 137      -0.150  -9.734 -17.576  1.00  0.60           C  
ATOM   1057  OH  TYR A 137       1.503  -8.093 -18.096  1.00  0.60           O  
ATOM   1058  CZ  TYR A 137       0.631  -8.660 -17.193  1.00  0.61           C  
ATOM   1059  N   PHE A 138      -2.287 -11.667 -11.179  1.00  0.74           N  
ATOM   1060  CA  PHE A 138      -3.207 -11.949 -10.083  1.00  0.74           C  
ATOM   1061  C   PHE A 138      -4.267 -10.860  -9.972  1.00  0.74           C  
ATOM   1062  CB  PHE A 138      -2.445 -12.076  -8.760  1.00  0.72           C  
ATOM   1063  O   PHE A 138      -4.588 -10.407  -8.871  1.00  0.71           O  
ATOM   1064  CG  PHE A 138      -1.640 -13.342  -8.642  1.00  0.69           C  
ATOM   1065  CD1 PHE A 138      -2.233 -14.521  -8.208  1.00  0.67           C  
ATOM   1066  CD2 PHE A 138      -0.290 -13.353  -8.966  1.00  0.67           C  
ATOM   1067  CE1 PHE A 138      -1.490 -15.695  -8.098  1.00  0.65           C  
ATOM   1068  CE2 PHE A 138       0.459 -14.521  -8.859  1.00  0.66           C  
ATOM   1069  CZ  PHE A 138      -0.143 -15.691  -8.424  1.00  0.63           C  
ATOM   1070  N   GLY A 139      -4.628 -10.260 -11.144  1.00  0.76           N  
ATOM   1071  CA  GLY A 139      -5.508  -9.103 -11.121  1.00  0.76           C  
ATOM   1072  C   GLY A 139      -4.774  -7.800 -10.863  1.00  0.76           C  
ATOM   1073  O   GLY A 139      -3.591  -7.806 -10.516  1.00  0.74           O  
ATOM   1074  N   LYS A 140      -5.495  -6.731 -11.045  1.00  0.79           N  
ATOM   1075  CA  LYS A 140      -5.004  -5.396 -10.714  1.00  0.79           C  
ATOM   1076  C   LYS A 140      -5.186  -5.095  -9.230  1.00  0.80           C  
ATOM   1077  CB  LYS A 140      -5.718  -4.337 -11.555  1.00  0.77           C  
ATOM   1078  O   LYS A 140      -4.268  -4.596  -8.575  1.00  0.80           O  
ATOM   1079  CG  LYS A 140      -5.179  -2.928 -11.365  1.00  0.73           C  
ATOM   1080  CD  LYS A 140      -5.891  -1.929 -12.268  1.00  0.70           C  
ATOM   1081  CE  LYS A 140      -5.453  -0.500 -11.978  1.00  0.62           C  
ATOM   1082  NZ  LYS A 140      -6.151   0.483 -12.860  1.00  0.56           N  
ATOM   1083  N   THR A 141      -6.435  -5.410  -8.725  1.00  0.85           N  
ATOM   1084  CA  THR A 141      -6.805  -5.294  -7.318  1.00  0.86           C  
ATOM   1085  C   THR A 141      -7.442  -6.588  -6.819  1.00  0.87           C  
ATOM   1086  CB  THR A 141      -7.776  -4.120  -7.091  1.00  0.84           C  
ATOM   1087  O   THR A 141      -8.250  -7.200  -7.520  1.00  0.86           O  
ATOM   1088  CG2 THR A 141      -8.018  -3.887  -5.603  1.00  0.76           C  
ATOM   1089  OG1 THR A 141      -7.220  -2.931  -7.666  1.00  0.79           O  
ATOM   1090  N   VAL A 142      -7.048  -6.968  -5.606  1.00  0.88           N  
ATOM   1091  CA  VAL A 142      -7.663  -8.061  -4.860  1.00  0.88           C  
ATOM   1092  C   VAL A 142      -8.249  -7.530  -3.554  1.00  0.89           C  
ATOM   1093  CB  VAL A 142      -6.649  -9.190  -4.569  1.00  0.88           C  
ATOM   1094  O   VAL A 142      -7.540  -6.918  -2.751  1.00  0.89           O  
ATOM   1095  CG1 VAL A 142      -7.304 -10.308  -3.759  1.00  0.86           C  
ATOM   1096  CG2 VAL A 142      -6.072  -9.738  -5.873  1.00  0.86           C  
ATOM   1097  N   LEU A 143      -9.528  -7.710  -3.403  1.00  0.93           N  
ATOM   1098  CA  LEU A 143     -10.244  -7.357  -2.182  1.00  0.93           C  
ATOM   1099  C   LEU A 143     -11.008  -8.557  -1.634  1.00  0.94           C  
ATOM   1100  CB  LEU A 143     -11.210  -6.198  -2.444  1.00  0.92           C  
ATOM   1101  O   LEU A 143     -11.949  -9.042  -2.267  1.00  0.93           O  
ATOM   1102  CG  LEU A 143     -12.053  -5.736  -1.254  1.00  0.89           C  
ATOM   1103  CD1 LEU A 143     -11.151  -5.270  -0.115  1.00  0.85           C  
ATOM   1104  CD2 LEU A 143     -13.009  -4.625  -1.674  1.00  0.85           C  
ATOM   1105  N   VAL A 144     -10.655  -9.039  -0.436  1.00  0.94           N  
ATOM   1106  CA  VAL A 144     -11.327 -10.115   0.286  1.00  0.94           C  
ATOM   1107  C   VAL A 144     -11.872  -9.587   1.611  1.00  0.94           C  
ATOM   1108  CB  VAL A 144     -10.379 -11.309   0.537  1.00  0.94           C  
ATOM   1109  O   VAL A 144     -11.111  -9.110   2.456  1.00  0.94           O  
ATOM   1110  CG1 VAL A 144     -11.118 -12.447   1.239  1.00  0.92           C  
ATOM   1111  CG2 VAL A 144      -9.771 -11.793  -0.778  1.00  0.92           C  
ATOM   1112  N   GLU A 145     -13.146  -9.656   1.778  1.00  0.95           N  
ATOM   1113  CA  GLU A 145     -13.841  -9.120   2.945  1.00  0.95           C  
ATOM   1114  C   GLU A 145     -14.734 -10.177   3.589  1.00  0.95           C  
ATOM   1115  CB  GLU A 145     -14.672  -7.894   2.559  1.00  0.94           C  
ATOM   1116  O   GLU A 145     -15.485 -10.868   2.898  1.00  0.95           O  
ATOM   1117  CG  GLU A 145     -13.847  -6.741   2.005  1.00  0.91           C  
ATOM   1118  CD  GLU A 145     -14.693  -5.564   1.546  1.00  0.89           C  
ATOM   1119  OE1 GLU A 145     -15.350  -5.667   0.485  1.00  0.88           O  
ATOM   1120  OE2 GLU A 145     -14.697  -4.531   2.251  1.00  0.89           O  
ATOM   1121  N   ASP A 146     -14.609 -10.319   4.928  1.00  0.95           N  
ATOM   1122  CA  ASP A 146     -15.489 -11.121   5.774  1.00  0.95           C  
ATOM   1123  C   ASP A 146     -15.524 -12.574   5.308  1.00  0.94           C  
ATOM   1124  CB  ASP A 146     -16.903 -10.537   5.783  1.00  0.94           C  
ATOM   1125  O   ASP A 146     -16.600 -13.149   5.132  1.00  0.93           O  
ATOM   1126  CG  ASP A 146     -16.945  -9.091   6.247  1.00  0.92           C  
ATOM   1127  OD1 ASP A 146     -16.224  -8.737   7.204  1.00  0.90           O  
ATOM   1128  OD2 ASP A 146     -17.708  -8.300   5.650  1.00  0.91           O  
ATOM   1129  N   LEU A 147     -14.389 -13.205   5.115  1.00  0.95           N  
ATOM   1130  CA  LEU A 147     -14.204 -14.595   4.712  1.00  0.95           C  
ATOM   1131  C   LEU A 147     -14.045 -15.498   5.930  1.00  0.94           C  
ATOM   1132  CB  LEU A 147     -12.982 -14.730   3.799  1.00  0.95           C  
ATOM   1133  O   LEU A 147     -13.185 -15.255   6.780  1.00  0.93           O  
ATOM   1134  CG  LEU A 147     -12.606 -16.151   3.375  1.00  0.94           C  
ATOM   1135  CD1 LEU A 147     -13.693 -16.744   2.485  1.00  0.92           C  
ATOM   1136  CD2 LEU A 147     -11.260 -16.158   2.660  1.00  0.92           C  
ATOM   1137  N   LEU A 148     -14.778 -16.578   5.985  1.00  0.93           N  
ATOM   1138  CA  LEU A 148     -14.628 -17.630   6.984  1.00  0.93           C  
ATOM   1139  C   LEU A 148     -13.936 -18.851   6.388  1.00  0.92           C  
ATOM   1140  CB  LEU A 148     -15.992 -18.029   7.552  1.00  0.93           C  
ATOM   1141  O   LEU A 148     -14.469 -19.490   5.478  1.00  0.91           O  
ATOM   1142  CG  LEU A 148     -15.994 -19.162   8.580  1.00  0.92           C  
ATOM   1143  CD1 LEU A 148     -15.221 -18.747   9.827  1.00  0.90           C  
ATOM   1144  CD2 LEU A 148     -17.423 -19.558   8.937  1.00  0.90           C  
ATOM   1145  N   LEU A 149     -12.780 -19.182   6.874  1.00  0.91           N  
ATOM   1146  CA  LEU A 149     -12.153 -20.481   6.652  1.00  0.91           C  
ATOM   1147  C   LEU A 149     -12.612 -21.491   7.698  1.00  0.90           C  
ATOM   1148  CB  LEU A 149     -10.628 -20.353   6.684  1.00  0.89           C  
ATOM   1149  O   LEU A 149     -12.250 -21.384   8.872  1.00  0.88           O  
ATOM   1150  CG  LEU A 149     -10.014 -19.325   5.733  1.00  0.86           C  
ATOM   1151  CD1 LEU A 149      -8.500 -19.275   5.912  1.00  0.81           C  
ATOM   1152  CD2 LEU A 149     -10.376 -19.651   4.288  1.00  0.81           C  
ATOM   1153  N   ASP A 150     -13.334 -22.462   7.300  1.00  0.90           N  
ATOM   1154  CA  ASP A 150     -14.027 -23.398   8.179  1.00  0.91           C  
ATOM   1155  C   ASP A 150     -13.358 -24.771   8.156  1.00  0.89           C  
ATOM   1156  CB  ASP A 150     -15.498 -23.524   7.775  1.00  0.90           C  
ATOM   1157  O   ASP A 150     -13.547 -25.544   7.215  1.00  0.87           O  
ATOM   1158  CG  ASP A 150     -16.317 -24.336   8.763  1.00  0.90           C  
ATOM   1159  OD1 ASP A 150     -15.734 -24.929   9.696  1.00  0.90           O  
ATOM   1160  OD2 ASP A 150     -17.556 -24.386   8.605  1.00  0.90           O  
ATOM   1161  N   TYR A 151     -12.740 -25.055   9.298  1.00  0.87           N  
ATOM   1162  CA  TYR A 151     -12.034 -26.308   9.542  1.00  0.86           C  
ATOM   1163  C   TYR A 151     -12.819 -27.198  10.499  1.00  0.85           C  
ATOM   1164  CB  TYR A 151     -10.637 -26.037  10.109  1.00  0.85           C  
ATOM   1165  O   TYR A 151     -12.266 -28.137  11.077  1.00  0.82           O  
ATOM   1166  CG  TYR A 151      -9.658 -25.515   9.086  1.00  0.83           C  
ATOM   1167  CD1 TYR A 151      -8.798 -26.380   8.412  1.00  0.79           C  
ATOM   1168  CD2 TYR A 151      -9.590 -24.158   8.790  1.00  0.80           C  
ATOM   1169  CE1 TYR A 151      -7.892 -25.904   7.470  1.00  0.80           C  
ATOM   1170  CE2 TYR A 151      -8.688 -23.671   7.850  1.00  0.81           C  
ATOM   1171  OH  TYR A 151      -6.950 -24.074   6.263  1.00  0.71           O  
ATOM   1172  CZ  TYR A 151      -7.845 -24.551   7.195  1.00  0.77           C  
ATOM   1173  N   THR A 152     -14.048 -26.918  10.798  1.00  0.87           N  
ATOM   1174  CA  THR A 152     -14.865 -27.684  11.733  1.00  0.87           C  
ATOM   1175  C   THR A 152     -14.968 -29.141  11.292  1.00  0.85           C  
ATOM   1176  CB  THR A 152     -16.277 -27.084  11.863  1.00  0.86           C  
ATOM   1177  O   THR A 152     -15.412 -29.429  10.178  1.00  0.83           O  
ATOM   1178  CG2 THR A 152     -17.087 -27.809  12.933  1.00  0.83           C  
ATOM   1179  OG1 THR A 152     -16.170 -25.699  12.217  1.00  0.86           O  
ATOM   1180  N   GLY A 153     -14.451 -29.975  12.145  1.00  0.83           N  
ATOM   1181  CA  GLY A 153     -14.527 -31.415  11.961  1.00  0.83           C  
ATOM   1182  C   GLY A 153     -13.340 -31.985  11.208  1.00  0.80           C  
ATOM   1183  O   GLY A 153     -13.290 -33.185  10.933  1.00  0.76           O  
ATOM   1184  N   VAL A 154     -12.434 -31.191  10.958  1.00  0.82           N  
ATOM   1185  CA  VAL A 154     -11.260 -31.653  10.224  1.00  0.81           C  
ATOM   1186  C   VAL A 154     -10.036 -31.623  11.136  1.00  0.79           C  
ATOM   1187  CB  VAL A 154     -11.007 -30.799   8.962  1.00  0.78           C  
ATOM   1188  O   VAL A 154      -9.774 -30.618  11.802  1.00  0.74           O  
ATOM   1189  CG1 VAL A 154      -9.953 -31.452   8.070  1.00  0.69           C  
ATOM   1190  CG2 VAL A 154     -12.309 -30.588   8.191  1.00  0.68           C  
ATOM   1191  N   THR A 155      -9.300 -32.746  11.257  1.00  0.74           N  
ATOM   1192  CA  THR A 155      -8.004 -32.796  11.925  1.00  0.73           C  
ATOM   1193  C   THR A 155      -6.892 -32.352  10.980  1.00  0.71           C  
ATOM   1194  CB  THR A 155      -7.700 -34.212  12.450  1.00  0.69           C  
ATOM   1195  O   THR A 155      -6.351 -33.162  10.224  1.00  0.65           O  
ATOM   1196  CG2 THR A 155      -8.523 -34.525  13.695  1.00  0.63           C  
ATOM   1197  OG1 THR A 155      -8.013 -35.170  11.431  1.00  0.65           O  
ATOM   1198  N   ASN A 156      -6.982 -31.179  10.557  1.00  0.64           N  
ATOM   1199  CA  ASN A 156      -6.029 -30.679   9.572  1.00  0.63           C  
ATOM   1200  C   ASN A 156      -4.790 -30.089  10.240  1.00  0.63           C  
ATOM   1201  CB  ASN A 156      -6.689 -29.639   8.665  1.00  0.57           C  
ATOM   1202  O   ASN A 156      -4.895 -29.148  11.029  1.00  0.58           O  
ATOM   1203  CG  ASN A 156      -5.891 -29.374   7.403  1.00  0.53           C  
ATOM   1204  ND2 ASN A 156      -6.516 -28.715   6.434  1.00  0.51           N  
ATOM   1205  OD1 ASN A 156      -4.724 -29.759   7.300  1.00  0.55           O  
ATOM   1206  N   SER A 157      -3.677 -30.648   9.931  1.00  0.64           N  
ATOM   1207  CA  SER A 157      -2.378 -30.133  10.353  1.00  0.62           C  
ATOM   1208  C   SER A 157      -1.775 -29.217   9.294  1.00  0.64           C  
ATOM   1209  CB  SER A 157      -1.416 -31.284  10.651  1.00  0.58           C  
ATOM   1210  O   SER A 157      -0.769 -28.549   9.542  1.00  0.61           O  
ATOM   1211  OG  SER A 157      -1.270 -32.124   9.519  1.00  0.55           O  
ATOM   1212  N   GLU A 158      -2.486 -29.167   8.229  1.00  0.71           N  
ATOM   1213  CA  GLU A 158      -1.815 -28.538   7.096  1.00  0.71           C  
ATOM   1214  C   GLU A 158      -1.951 -27.019   7.147  1.00  0.72           C  
ATOM   1215  CB  GLU A 158      -2.375 -29.072   5.775  1.00  0.68           C  
ATOM   1216  O   GLU A 158      -2.852 -26.493   7.805  1.00  0.68           O  
ATOM   1217  CG  GLU A 158      -2.090 -30.548   5.538  1.00  0.64           C  
ATOM   1218  CD  GLU A 158      -0.611 -30.854   5.367  1.00  0.63           C  
ATOM   1219  OE1 GLU A 158       0.155 -29.945   4.974  1.00  0.63           O  
ATOM   1220  OE2 GLU A 158      -0.215 -32.012   5.628  1.00  0.58           O  
ATOM   1221  N   LEU A 159      -1.235 -26.318   6.373  1.00  0.72           N  
ATOM   1222  CA  LEU A 159      -1.112 -24.865   6.337  1.00  0.72           C  
ATOM   1223  C   LEU A 159      -2.253 -24.242   5.539  1.00  0.74           C  
ATOM   1224  CB  LEU A 159       0.233 -24.456   5.732  1.00  0.70           C  
ATOM   1225  O   LEU A 159      -2.735 -24.835   4.571  1.00  0.73           O  
ATOM   1226  CG  LEU A 159       1.483 -24.923   6.479  1.00  0.66           C  
ATOM   1227  CD1 LEU A 159       2.739 -24.543   5.701  1.00  0.64           C  
ATOM   1228  CD2 LEU A 159       1.519 -24.332   7.884  1.00  0.64           C  
ATOM   1229  N   ALA A 160      -2.645 -23.084   5.979  1.00  0.79           N  
ATOM   1230  CA  ALA A 160      -3.580 -22.246   5.232  1.00  0.80           C  
ATOM   1231  C   ALA A 160      -2.925 -20.932   4.814  1.00  0.80           C  
ATOM   1232  CB  ALA A 160      -4.830 -21.973   6.064  1.00  0.78           C  
ATOM   1233  O   ALA A 160      -2.241 -20.290   5.615  1.00  0.79           O  
ATOM   1234  N   TYR A 161      -3.193 -20.592   3.580  1.00  0.80           N  
ATOM   1235  CA  TYR A 161      -2.651 -19.366   3.004  1.00  0.81           C  
ATOM   1236  C   TYR A 161      -3.766 -18.474   2.473  1.00  0.82           C  
ATOM   1237  CB  TYR A 161      -1.662 -19.692   1.880  1.00  0.80           C  
ATOM   1238  O   TYR A 161      -4.697 -18.954   1.822  1.00  0.82           O  
ATOM   1239  CG  TYR A 161      -0.507 -20.558   2.319  1.00  0.77           C  
ATOM   1240  CD1 TYR A 161       0.671 -19.991   2.799  1.00  0.74           C  
ATOM   1241  CD2 TYR A 161      -0.591 -21.945   2.255  1.00  0.75           C  
ATOM   1242  CE1 TYR A 161       1.739 -20.785   3.204  1.00  0.74           C  
ATOM   1243  CE2 TYR A 161       0.471 -22.749   2.656  1.00  0.75           C  
ATOM   1244  OH  TYR A 161       2.684 -22.952   3.528  1.00  0.65           O  
ATOM   1245  CZ  TYR A 161       1.630 -22.161   3.129  1.00  0.70           C  
ATOM   1246  N   LEU A 162      -3.671 -17.177   2.735  1.00  0.85           N  
ATOM   1247  CA  LEU A 162      -4.543 -16.242   2.033  1.00  0.85           C  
ATOM   1248  C   LEU A 162      -4.120 -16.094   0.575  1.00  0.84           C  
ATOM   1249  CB  LEU A 162      -4.529 -14.875   2.722  1.00  0.84           C  
ATOM   1250  O   LEU A 162      -4.954 -16.176  -0.329  1.00  0.82           O  
ATOM   1251  CG  LEU A 162      -5.086 -14.827   4.146  1.00  0.84           C  
ATOM   1252  CD1 LEU A 162      -5.130 -13.388   4.650  1.00  0.82           C  
ATOM   1253  CD2 LEU A 162      -6.473 -15.460   4.199  1.00  0.83           C  
ATOM   1254  N   PHE A 163      -2.876 -15.987   0.404  1.00  0.81           N  
ATOM   1255  CA  PHE A 163      -2.277 -15.925  -0.924  1.00  0.80           C  
ATOM   1256  C   PHE A 163      -1.073 -16.854  -1.019  1.00  0.79           C  
ATOM   1257  CB  PHE A 163      -1.860 -14.489  -1.261  1.00  0.79           C  
ATOM   1258  O   PHE A 163      -0.098 -16.693  -0.282  1.00  0.77           O  
ATOM   1259  CG  PHE A 163      -1.482 -14.290  -2.704  1.00  0.77           C  
ATOM   1260  CD1 PHE A 163      -2.444 -13.958  -3.649  1.00  0.74           C  
ATOM   1261  CD2 PHE A 163      -0.163 -14.434  -3.114  1.00  0.75           C  
ATOM   1262  CE1 PHE A 163      -2.097 -13.772  -4.986  1.00  0.74           C  
ATOM   1263  CE2 PHE A 163       0.192 -14.250  -4.448  1.00  0.75           C  
ATOM   1264  CZ  PHE A 163      -0.777 -13.920  -5.382  1.00  0.70           C  
ATOM   1265  N   ASP A 164      -1.156 -17.850  -1.828  1.00  0.77           N  
ATOM   1266  CA  ASP A 164      -0.139 -18.875  -2.039  1.00  0.76           C  
ATOM   1267  C   ASP A 164       0.434 -18.797  -3.452  1.00  0.75           C  
ATOM   1268  CB  ASP A 164      -0.719 -20.268  -1.783  1.00  0.75           C  
ATOM   1269  O   ASP A 164      -0.238 -19.154  -4.421  1.00  0.72           O  
ATOM   1270  CG  ASP A 164       0.306 -21.376  -1.944  1.00  0.73           C  
ATOM   1271  OD1 ASP A 164       1.516 -21.078  -2.041  1.00  0.73           O  
ATOM   1272  OD2 ASP A 164      -0.100 -22.558  -1.978  1.00  0.72           O  
ATOM   1273  N   HIS A 165       1.702 -18.293  -3.486  1.00  0.67           N  
ATOM   1274  CA  HIS A 165       2.548 -18.328  -4.674  1.00  0.66           C  
ATOM   1275  C   HIS A 165       3.687 -19.329  -4.510  1.00  0.66           C  
ATOM   1276  CB  HIS A 165       3.111 -16.937  -4.973  1.00  0.64           C  
ATOM   1277  O   HIS A 165       4.782 -18.964  -4.078  1.00  0.62           O  
ATOM   1278  CG  HIS A 165       4.024 -16.901  -6.157  1.00  0.60           C  
ATOM   1279  CD2 HIS A 165       3.991 -17.583  -7.326  1.00  0.57           C  
ATOM   1280  ND1 HIS A 165       5.134 -16.086  -6.216  1.00  0.49           N  
ATOM   1281  CE1 HIS A 165       5.745 -16.269  -7.374  1.00  0.53           C  
ATOM   1282  NE2 HIS A 165       5.072 -17.172  -8.066  1.00  0.48           N  
ATOM   1283  N   ASN A 166       3.515 -20.535  -4.399  1.00  0.55           N  
ATOM   1284  CA  ASN A 166       4.524 -21.584  -4.303  1.00  0.54           C  
ATOM   1285  C   ASN A 166       4.996 -22.036  -5.682  1.00  0.55           C  
ATOM   1286  CB  ASN A 166       3.986 -22.776  -3.509  1.00  0.51           C  
ATOM   1287  O   ASN A 166       4.317 -22.818  -6.350  1.00  0.52           O  
ATOM   1288  CG  ASN A 166       5.087 -23.587  -2.855  1.00  0.49           C  
ATOM   1289  ND2 ASN A 166       4.703 -24.522  -1.993  1.00  0.42           N  
ATOM   1290  OD1 ASN A 166       6.273 -23.375  -3.121  1.00  0.50           O  
ATOM   1291  N   ASN A 167       5.990 -21.211  -6.341  1.00  0.44           N  
ATOM   1292  CA  ASN A 167       6.601 -21.616  -7.602  1.00  0.44           C  
ATOM   1293  C   ASN A 167       7.906 -22.374  -7.375  1.00  0.45           C  
ATOM   1294  CB  ASN A 167       6.842 -20.399  -8.498  1.00  0.40           C  
ATOM   1295  O   ASN A 167       8.949 -21.763  -7.134  1.00  0.43           O  
ATOM   1296  CG  ASN A 167       6.567 -20.687  -9.961  1.00  0.38           C  
ATOM   1297  ND2 ASN A 167       6.586 -19.645 -10.783  1.00  0.32           N  
ATOM   1298  OD1 ASN A 167       6.339 -21.836 -10.348  1.00  0.39           O  
ATOM   1299  N   GLN A 168       7.862 -23.535  -6.784  1.00  0.38           N  
ATOM   1300  CA  GLN A 168       8.981 -24.472  -6.769  1.00  0.38           C  
ATOM   1301  C   GLN A 168       9.565 -24.655  -8.167  1.00  0.38           C  
ATOM   1302  CB  GLN A 168       8.543 -25.823  -6.201  1.00  0.34           C  
ATOM   1303  O   GLN A 168      10.738 -25.002  -8.315  1.00  0.36           O  
ATOM   1304  CG  GLN A 168       8.350 -25.822  -4.691  1.00  0.32           C  
ATOM   1305  CD  GLN A 168       8.258 -27.221  -4.110  1.00  0.36           C  
ATOM   1306  NE2 GLN A 168       8.331 -27.319  -2.787  1.00  0.28           N  
ATOM   1307  OE1 GLN A 168       8.122 -28.204  -4.845  1.00  0.34           O  
ATOM   1308  N   ARG A 169       8.925 -24.278  -9.190  1.00  0.37           N  
ATOM   1309  CA  ARG A 169       9.379 -24.904 -10.428  1.00  0.36           C  
ATOM   1310  C   ARG A 169       9.289 -23.931 -11.599  1.00  0.37           C  
ATOM   1311  CB  ARG A 169       8.559 -26.161 -10.727  1.00  0.33           C  
ATOM   1312  O   ARG A 169       8.919 -24.319 -12.709  1.00  0.35           O  
ATOM   1313  CG  ARG A 169       8.846 -27.321  -9.788  1.00  0.30           C  
ATOM   1314  CD  ARG A 169       8.146 -28.596 -10.236  1.00  0.33           C  
ATOM   1315  NE  ARG A 169       8.434 -29.713  -9.341  1.00  0.28           N  
ATOM   1316  NH1 ARG A 169       7.547 -31.328 -10.735  1.00  0.24           N  
ATOM   1317  NH2 ARG A 169       8.451 -31.922  -8.714  1.00  0.21           N  
ATOM   1318  CZ  ARG A 169       8.144 -30.986  -9.599  1.00  0.26           C  
ATOM   1319  N   SER A 170       9.378 -22.630 -11.334  1.00  0.37           N  
ATOM   1320  CA  SER A 170       9.595 -21.889 -12.572  1.00  0.37           C  
ATOM   1321  C   SER A 170      11.054 -21.959 -13.009  1.00  0.37           C  
ATOM   1322  CB  SER A 170       9.175 -20.428 -12.403  1.00  0.35           C  
ATOM   1323  O   SER A 170      11.937 -21.427 -12.333  1.00  0.37           O  
ATOM   1324  OG  SER A 170      10.144 -19.709 -11.660  1.00  0.29           O  
ATOM   1325  N   THR A 171      11.539 -23.053 -13.225  1.00  0.37           N  
ATOM   1326  CA  THR A 171      12.781 -23.269 -13.958  1.00  0.37           C  
ATOM   1327  C   THR A 171      12.800 -22.449 -15.245  1.00  0.37           C  
ATOM   1328  CB  THR A 171      12.980 -24.759 -14.294  1.00  0.34           C  
ATOM   1329  O   THR A 171      13.842 -22.322 -15.891  1.00  0.35           O  
ATOM   1330  CG2 THR A 171      13.237 -25.577 -13.033  1.00  0.31           C  
ATOM   1331  OG1 THR A 171      11.803 -25.258 -14.942  1.00  0.28           O  
ATOM   1332  N   GLY A 172      11.964 -21.328 -15.450  1.00  0.37           N  
ATOM   1333  CA  GLY A 172      11.853 -20.599 -16.703  1.00  0.37           C  
ATOM   1334  C   GLY A 172      11.137 -19.269 -16.558  1.00  0.37           C  
ATOM   1335  O   GLY A 172      10.514 -19.003 -15.528  1.00  0.36           O  
ATOM   1336  N   THR A 173      11.587 -18.147 -17.259  1.00  0.42           N  
ATOM   1337  CA  THR A 173      11.103 -16.881 -17.798  1.00  0.43           C  
ATOM   1338  C   THR A 173       9.695 -16.580 -17.291  1.00  0.42           C  
ATOM   1339  CB  THR A 173      11.105 -16.892 -19.338  1.00  0.40           C  
ATOM   1340  O   THR A 173       8.996 -15.733 -17.850  1.00  0.40           O  
ATOM   1341  CG2 THR A 173      12.525 -16.805 -19.887  1.00  0.35           C  
ATOM   1342  OG1 THR A 173      10.499 -18.105 -19.802  1.00  0.31           O  
ATOM   1343  N   ASN A 174       9.105 -17.330 -16.320  1.00  0.47           N  
ATOM   1344  CA  ASN A 174       7.703 -17.124 -15.973  1.00  0.47           C  
ATOM   1345  C   ASN A 174       7.507 -15.844 -15.166  1.00  0.47           C  
ATOM   1346  CB  ASN A 174       7.158 -18.328 -15.201  1.00  0.44           C  
ATOM   1347  O   ASN A 174       7.939 -15.759 -14.015  1.00  0.46           O  
ATOM   1348  CG  ASN A 174       7.052 -19.573 -16.060  1.00  0.41           C  
ATOM   1349  ND2 ASN A 174       7.086 -20.737 -15.423  1.00  0.34           N  
ATOM   1350  OD1 ASN A 174       6.940 -19.488 -17.286  1.00  0.42           O  
ATOM   1351  N   ASN A 175       7.108 -14.755 -15.910  1.00  0.55           N  
ATOM   1352  CA  ASN A 175       6.764 -13.447 -15.364  1.00  0.55           C  
ATOM   1353  C   ASN A 175       5.413 -13.473 -14.656  1.00  0.56           C  
ATOM   1354  CB  ASN A 175       6.766 -12.386 -16.467  1.00  0.53           C  
ATOM   1355  O   ASN A 175       4.369 -13.564 -15.305  1.00  0.53           O  
ATOM   1356  CG  ASN A 175       8.136 -12.187 -17.083  1.00  0.51           C  
ATOM   1357  ND2 ASN A 175       8.170 -11.941 -18.388  1.00  0.42           N  
ATOM   1358  OD1 ASN A 175       9.157 -12.254 -16.393  1.00  0.51           O  
ATOM   1359  N   VAL A 176       5.358 -13.914 -13.414  1.00  0.63           N  
ATOM   1360  CA  VAL A 176       4.198 -13.731 -12.548  1.00  0.63           C  
ATOM   1361  C   VAL A 176       4.173 -12.301 -12.013  1.00  0.63           C  
ATOM   1362  CB  VAL A 176       4.200 -14.738 -11.376  1.00  0.61           C  
ATOM   1363  O   VAL A 176       5.183 -11.801 -11.512  1.00  0.61           O  
ATOM   1364  CG1 VAL A 176       2.960 -14.552 -10.503  1.00  0.59           C  
ATOM   1365  CG2 VAL A 176       4.276 -16.170 -11.904  1.00  0.59           C  
ATOM   1366  N   TYR A 177       3.048 -11.692 -12.201  1.00  0.67           N  
ATOM   1367  CA  TYR A 177       2.831 -10.319 -11.761  1.00  0.66           C  
ATOM   1368  C   TYR A 177       1.829 -10.265 -10.615  1.00  0.67           C  
ATOM   1369  CB  TYR A 177       2.341  -9.452 -12.925  1.00  0.65           C  
ATOM   1370  O   TYR A 177       0.674 -10.668 -10.773  1.00  0.65           O  
ATOM   1371  CG  TYR A 177       3.314  -9.374 -14.076  1.00  0.62           C  
ATOM   1372  CD1 TYR A 177       4.290  -8.381 -14.123  1.00  0.60           C  
ATOM   1373  CD2 TYR A 177       3.259 -10.292 -15.119  1.00  0.60           C  
ATOM   1374  CE1 TYR A 177       5.187  -8.304 -15.183  1.00  0.58           C  
ATOM   1375  CE2 TYR A 177       4.151 -10.225 -16.184  1.00  0.57           C  
ATOM   1376  OH  TYR A 177       5.996  -9.158 -17.259  1.00  0.57           O  
ATOM   1377  CZ  TYR A 177       5.110  -9.229 -16.207  1.00  0.60           C  
ATOM   1378  N   MET A 178       2.256  -9.760  -9.507  1.00  0.72           N  
ATOM   1379  CA  MET A 178       1.447  -9.592  -8.302  1.00  0.72           C  
ATOM   1380  C   MET A 178       0.457  -8.444  -8.467  1.00  0.72           C  
ATOM   1381  CB  MET A 178       2.340  -9.343  -7.085  1.00  0.70           C  
ATOM   1382  O   MET A 178       0.701  -7.515  -9.240  1.00  0.71           O  
ATOM   1383  CG  MET A 178       3.254 -10.508  -6.747  1.00  0.67           C  
ATOM   1384  SD  MET A 178       2.324 -12.015  -6.266  1.00  0.60           S  
ATOM   1385  CE  MET A 178       1.768 -11.533  -4.608  1.00  0.59           C  
ATOM   1386  N   PRO A 179      -0.657  -8.505  -7.856  1.00  0.77           N  
ATOM   1387  CA  PRO A 179      -1.574  -7.363  -7.893  1.00  0.77           C  
ATOM   1388  C   PRO A 179      -0.928  -6.071  -7.395  1.00  0.78           C  
ATOM   1389  CB  PRO A 179      -2.714  -7.795  -6.968  1.00  0.76           C  
ATOM   1390  O   PRO A 179      -0.139  -6.097  -6.447  1.00  0.77           O  
ATOM   1391  CG  PRO A 179      -2.641  -9.288  -6.944  1.00  0.76           C  
ATOM   1392  CD  PRO A 179      -1.203  -9.698  -7.078  1.00  0.76           C  
ATOM   1393  N   ALA A 180      -1.272  -5.016  -7.994  1.00  0.77           N  
ATOM   1394  CA  ALA A 180      -0.809  -3.709  -7.536  1.00  0.77           C  
ATOM   1395  C   ALA A 180      -1.359  -3.388  -6.149  1.00  0.78           C  
ATOM   1396  CB  ALA A 180      -1.214  -2.623  -8.530  1.00  0.76           C  
ATOM   1397  O   ALA A 180      -0.704  -2.705  -5.358  1.00  0.78           O  
ATOM   1398  N   ARG A 181      -2.543  -3.881  -5.858  1.00  0.83           N  
ATOM   1399  CA  ARG A 181      -3.209  -3.689  -4.574  1.00  0.84           C  
ATOM   1400  C   ARG A 181      -3.892  -4.972  -4.113  1.00  0.85           C  
ATOM   1401  CB  ARG A 181      -4.232  -2.554  -4.663  1.00  0.82           C  
ATOM   1402  O   ARG A 181      -4.706  -5.544  -4.841  1.00  0.85           O  
ATOM   1403  CG  ARG A 181      -4.835  -2.161  -3.324  1.00  0.78           C  
ATOM   1404  CD  ARG A 181      -5.730  -0.936  -3.446  1.00  0.77           C  
ATOM   1405  NE  ARG A 181      -6.170  -0.458  -2.138  1.00  0.71           N  
ATOM   1406  NH1 ARG A 181      -7.194   1.448  -2.950  1.00  0.64           N  
ATOM   1407  NH2 ARG A 181      -7.206   1.004  -0.701  1.00  0.61           N  
ATOM   1408  CZ  ARG A 181      -6.856   0.664  -1.933  1.00  0.70           C  
ATOM   1409  N   MET A 182      -3.601  -5.420  -2.834  1.00  0.86           N  
ATOM   1410  CA  MET A 182      -4.250  -6.562  -2.195  1.00  0.87           C  
ATOM   1411  C   MET A 182      -4.708  -6.208  -0.785  1.00  0.87           C  
ATOM   1412  CB  MET A 182      -3.304  -7.763  -2.151  1.00  0.85           C  
ATOM   1413  O   MET A 182      -3.917  -5.726   0.028  1.00  0.87           O  
ATOM   1414  CG  MET A 182      -3.971  -9.053  -1.705  1.00  0.79           C  
ATOM   1415  SD  MET A 182      -2.880 -10.515  -1.903  1.00  0.76           S  
ATOM   1416  CE  MET A 182      -2.024 -10.069  -3.440  1.00  0.69           C  
ATOM   1417  N   ILE A 183      -5.996  -6.374  -0.520  1.00  0.91           N  
ATOM   1418  CA  ILE A 183      -6.590  -6.083   0.780  1.00  0.92           C  
ATOM   1419  C   ILE A 183      -7.391  -7.290   1.263  1.00  0.92           C  
ATOM   1420  CB  ILE A 183      -7.492  -4.830   0.723  1.00  0.91           C  
ATOM   1421  O   ILE A 183      -8.321  -7.736   0.588  1.00  0.92           O  
ATOM   1422  CG1 ILE A 183      -6.695  -3.621   0.219  1.00  0.89           C  
ATOM   1423  CG2 ILE A 183      -8.109  -4.545   2.095  1.00  0.89           C  
ATOM   1424  CD1 ILE A 183      -7.522  -2.352   0.071  1.00  0.86           C  
ATOM   1425  N   PHE A 184      -7.060  -7.828   2.423  1.00  0.91           N  
ATOM   1426  CA  PHE A 184      -7.798  -8.832   3.181  1.00  0.92           C  
ATOM   1427  C   PHE A 184      -8.312  -8.249   4.492  1.00  0.92           C  
ATOM   1428  CB  PHE A 184      -6.916 -10.053   3.460  1.00  0.91           C  
ATOM   1429  O   PHE A 184      -7.526  -7.811   5.334  1.00  0.91           O  
ATOM   1430  CG  PHE A 184      -6.497 -10.795   2.219  1.00  0.89           C  
ATOM   1431  CD1 PHE A 184      -7.205 -11.910   1.788  1.00  0.86           C  
ATOM   1432  CD2 PHE A 184      -5.396 -10.377   1.484  1.00  0.87           C  
ATOM   1433  CE1 PHE A 184      -6.820 -12.599   0.640  1.00  0.87           C  
ATOM   1434  CE2 PHE A 184      -5.005 -11.061   0.336  1.00  0.86           C  
ATOM   1435  CZ  PHE A 184      -5.718 -12.172  -0.083  1.00  0.86           C  
ATOM   1436  N   LYS A 185      -9.624  -8.259   4.625  1.00  0.94           N  
ATOM   1437  CA  LYS A 185     -10.289  -7.658   5.777  1.00  0.94           C  
ATOM   1438  C   LYS A 185     -11.287  -8.627   6.404  1.00  0.94           C  
ATOM   1439  CB  LYS A 185     -10.997  -6.364   5.373  1.00  0.93           C  
ATOM   1440  O   LYS A 185     -12.163  -9.156   5.716  1.00  0.93           O  
ATOM   1441  CG  LYS A 185     -11.675  -5.643   6.529  1.00  0.86           C  
ATOM   1442  CD  LYS A 185     -12.269  -4.312   6.086  1.00  0.82           C  
ATOM   1443  CE  LYS A 185     -12.948  -3.590   7.241  1.00  0.79           C  
ATOM   1444  NZ  LYS A 185     -13.542  -2.289   6.810  1.00  0.76           N  
ATOM   1445  N   GLY A 186     -11.134  -8.870   7.735  1.00  0.93           N  
ATOM   1446  CA  GLY A 186     -12.078  -9.705   8.461  1.00  0.93           C  
ATOM   1447  C   GLY A 186     -12.014 -11.166   8.059  1.00  0.91           C  
ATOM   1448  O   GLY A 186     -13.049 -11.811   7.877  1.00  0.89           O  
ATOM   1449  N   VAL A 187     -10.832 -11.745   7.845  1.00  0.91           N  
ATOM   1450  CA  VAL A 187     -10.674 -13.169   7.567  1.00  0.91           C  
ATOM   1451  C   VAL A 187     -10.591 -13.946   8.880  1.00  0.90           C  
ATOM   1452  CB  VAL A 187      -9.422 -13.444   6.705  1.00  0.90           C  
ATOM   1453  O   VAL A 187      -9.671 -13.737   9.674  1.00  0.88           O  
ATOM   1454  CG1 VAL A 187      -9.289 -14.936   6.407  1.00  0.89           C  
ATOM   1455  CG2 VAL A 187      -9.481 -12.640   5.408  1.00  0.89           C  
ATOM   1456  N   ARG A 188     -11.517 -14.890   9.083  1.00  0.89           N  
ATOM   1457  CA  ARG A 188     -11.653 -15.662  10.314  1.00  0.88           C  
ATOM   1458  C   ARG A 188     -11.415 -17.147  10.059  1.00  0.87           C  
ATOM   1459  CB  ARG A 188     -13.039 -15.453  10.930  1.00  0.88           C  
ATOM   1460  O   ARG A 188     -11.742 -17.658   8.986  1.00  0.86           O  
ATOM   1461  CG  ARG A 188     -13.303 -14.025  11.379  1.00  0.86           C  
ATOM   1462  CD  ARG A 188     -14.734 -13.842  11.867  1.00  0.86           C  
ATOM   1463  NE  ARG A 188     -15.693 -13.944  10.771  1.00  0.84           N  
ATOM   1464  NH1 ARG A 188     -17.488 -14.489  12.120  1.00  0.82           N  
ATOM   1465  NH2 ARG A 188     -17.765 -14.315   9.851  1.00  0.81           N  
ATOM   1466  CZ  ARG A 188     -16.980 -14.249  10.917  1.00  0.81           C  
ATOM   1467  N   VAL A 189     -10.903 -17.889  11.064  1.00  0.86           N  
ATOM   1468  CA  VAL A 189     -10.668 -19.328  11.014  1.00  0.86           C  
ATOM   1469  C   VAL A 189     -11.498 -20.026  12.090  1.00  0.85           C  
ATOM   1470  CB  VAL A 189      -9.170 -19.665  11.194  1.00  0.85           C  
ATOM   1471  O   VAL A 189     -11.438 -19.657  13.265  1.00  0.83           O  
ATOM   1472  CG1 VAL A 189      -8.926 -21.160  10.997  1.00  0.82           C  
ATOM   1473  CG2 VAL A 189      -8.320 -18.848  10.223  1.00  0.81           C  
ATOM   1474  N   ALA A 190     -12.311 -21.031  11.705  1.00  0.85           N  
ATOM   1475  CA  ALA A 190     -13.118 -21.823  12.629  1.00  0.85           C  
ATOM   1476  C   ALA A 190     -12.695 -23.289  12.610  1.00  0.84           C  
ATOM   1477  CB  ALA A 190     -14.600 -21.695  12.285  1.00  0.84           C  
ATOM   1478  O   ALA A 190     -12.254 -23.801  11.578  1.00  0.83           O  
ATOM   1479  N   GLY A 191     -12.822 -24.000  13.719  1.00  0.81           N  
ATOM   1480  CA  GLY A 191     -12.664 -25.442  13.810  1.00  0.80           C  
ATOM   1481  C   GLY A 191     -11.218 -25.876  13.964  1.00  0.78           C  
ATOM   1482  O   GLY A 191     -10.918 -27.071  13.948  1.00  0.73           O  
ATOM   1483  N   ARG A 192     -10.395 -24.908  14.109  1.00  0.73           N  
ATOM   1484  CA  ARG A 192      -9.018 -25.220  14.480  1.00  0.71           C  
ATOM   1485  C   ARG A 192      -8.402 -24.090  15.298  1.00  0.72           C  
ATOM   1486  CB  ARG A 192      -8.173 -25.485  13.232  1.00  0.69           C  
ATOM   1487  O   ARG A 192      -8.877 -22.953  15.252  1.00  0.68           O  
ATOM   1488  CG  ARG A 192      -7.971 -24.261  12.353  1.00  0.66           C  
ATOM   1489  CD  ARG A 192      -7.095 -24.571  11.147  1.00  0.66           C  
ATOM   1490  NE  ARG A 192      -5.831 -23.842  11.197  1.00  0.53           N  
ATOM   1491  NH1 ARG A 192      -4.804 -25.097   9.551  1.00  0.49           N  
ATOM   1492  NH2 ARG A 192      -3.671 -23.382  10.566  1.00  0.46           N  
ATOM   1493  CZ  ARG A 192      -4.772 -24.109  10.438  1.00  0.61           C  
ATOM   1494  N   SER A 193      -7.197 -24.454  15.905  1.00  0.66           N  
ATOM   1495  CA  SER A 193      -6.505 -23.536  16.803  1.00  0.65           C  
ATOM   1496  C   SER A 193      -5.483 -22.691  16.050  1.00  0.66           C  
ATOM   1497  CB  SER A 193      -5.813 -24.306  17.928  1.00  0.62           C  
ATOM   1498  O   SER A 193      -4.920 -21.746  16.607  1.00  0.63           O  
ATOM   1499  OG  SER A 193      -4.951 -25.300  17.401  1.00  0.59           O  
ATOM   1500  N   ARG A 194      -5.411 -22.965  14.793  1.00  0.69           N  
ATOM   1501  CA  ARG A 194      -4.411 -22.303  13.962  1.00  0.69           C  
ATOM   1502  C   ARG A 194      -5.062 -21.299  13.017  1.00  0.70           C  
ATOM   1503  CB  ARG A 194      -3.610 -23.333  13.161  1.00  0.67           C  
ATOM   1504  O   ARG A 194      -6.135 -21.559  12.469  1.00  0.69           O  
ATOM   1505  CG  ARG A 194      -2.826 -24.309  14.024  1.00  0.63           C  
ATOM   1506  CD  ARG A 194      -1.976 -25.249  13.181  1.00  0.62           C  
ATOM   1507  NE  ARG A 194      -1.245 -26.204  14.009  1.00  0.53           N  
ATOM   1508  NH1 ARG A 194       0.067 -27.009  12.286  1.00  0.45           N  
ATOM   1509  NH2 ARG A 194       0.309 -27.848  14.406  1.00  0.41           N  
ATOM   1510  CZ  ARG A 194      -0.291 -27.018  13.565  1.00  0.57           C  
ATOM   1511  N   GLY A 195      -4.436 -20.105  12.832  1.00  0.71           N  
ATOM   1512  CA  GLY A 195      -4.880 -19.113  11.866  1.00  0.72           C  
ATOM   1513  C   GLY A 195      -4.373 -19.379  10.461  1.00  0.72           C  
ATOM   1514  O   GLY A 195      -4.155 -20.532  10.083  1.00  0.69           O  
ATOM   1515  N   VAL A 196      -4.197 -18.372   9.707  1.00  0.78           N  
ATOM   1516  CA  VAL A 196      -3.785 -18.468   8.311  1.00  0.78           C  
ATOM   1517  C   VAL A 196      -2.439 -17.771   8.121  1.00  0.77           C  
ATOM   1518  CB  VAL A 196      -4.841 -17.855   7.364  1.00  0.76           C  
ATOM   1519  O   VAL A 196      -2.121 -16.816   8.834  1.00  0.75           O  
ATOM   1520  CG1 VAL A 196      -6.154 -18.631   7.445  1.00  0.69           C  
ATOM   1521  CG2 VAL A 196      -5.066 -16.382   7.698  1.00  0.68           C  
ATOM   1522  N   ARG A 197      -1.657 -18.188   7.217  1.00  0.77           N  
ATOM   1523  CA  ARG A 197      -0.511 -17.443   6.706  1.00  0.77           C  
ATOM   1524  C   ARG A 197      -0.950 -16.383   5.702  1.00  0.78           C  
ATOM   1525  CB  ARG A 197       0.501 -18.391   6.058  1.00  0.76           C  
ATOM   1526  O   ARG A 197      -1.788 -16.649   4.837  1.00  0.78           O  
ATOM   1527  CG  ARG A 197       1.142 -19.367   7.032  1.00  0.71           C  
ATOM   1528  CD  ARG A 197       2.227 -20.200   6.364  1.00  0.69           C  
ATOM   1529  NE  ARG A 197       2.874 -21.102   7.312  1.00  0.61           N  
ATOM   1530  NH1 ARG A 197       4.543 -21.766   5.859  1.00  0.50           N  
ATOM   1531  NH2 ARG A 197       4.466 -22.615   7.987  1.00  0.45           N  
ATOM   1532  CZ  ARG A 197       3.960 -21.826   7.051  1.00  0.62           C  
ATOM   1533  N   LEU A 198      -0.363 -15.130   5.856  1.00  0.78           N  
ATOM   1534  CA  LEU A 198      -0.833 -13.985   5.084  1.00  0.78           C  
ATOM   1535  C   LEU A 198      -0.382 -14.088   3.631  1.00  0.78           C  
ATOM   1536  CB  LEU A 198      -0.323 -12.679   5.697  1.00  0.77           C  
ATOM   1537  O   LEU A 198      -1.206 -14.032   2.715  1.00  0.75           O  
ATOM   1538  CG  LEU A 198      -0.757 -12.390   7.135  1.00  0.77           C  
ATOM   1539  CD1 LEU A 198      -0.217 -11.039   7.591  1.00  0.76           C  
ATOM   1540  CD2 LEU A 198      -2.277 -12.431   7.253  1.00  0.78           C  
ATOM   1541  N   LEU A 199       0.810 -14.259   3.403  1.00  0.74           N  
ATOM   1542  CA  LEU A 199       1.419 -14.255   2.077  1.00  0.73           C  
ATOM   1543  C   LEU A 199       2.591 -15.229   2.014  1.00  0.72           C  
ATOM   1544  CB  LEU A 199       1.892 -12.846   1.709  1.00  0.71           C  
ATOM   1545  O   LEU A 199       3.457 -15.223   2.892  1.00  0.68           O  
ATOM   1546  CG  LEU A 199       2.602 -12.699   0.362  1.00  0.66           C  
ATOM   1547  CD1 LEU A 199       1.612 -12.891  -0.782  1.00  0.62           C  
ATOM   1548  CD2 LEU A 199       3.285 -11.339   0.263  1.00  0.63           C  
ATOM   1549  N   THR A 200       2.610 -16.058   1.047  1.00  0.65           N  
ATOM   1550  CA  THR A 200       3.819 -16.750   0.615  1.00  0.64           C  
ATOM   1551  C   THR A 200       4.157 -16.397  -0.830  1.00  0.64           C  
ATOM   1552  CB  THR A 200       3.666 -18.277   0.751  1.00  0.62           C  
ATOM   1553  O   THR A 200       3.325 -16.557  -1.726  1.00  0.61           O  
ATOM   1554  CG2 THR A 200       4.936 -18.997   0.309  1.00  0.57           C  
ATOM   1555  OG1 THR A 200       3.396 -18.604   2.120  1.00  0.60           O  
ATOM   1556  N   THR A 201       5.462 -15.754  -0.962  1.00  0.55           N  
ATOM   1557  CA  THR A 201       6.031 -15.528  -2.286  1.00  0.54           C  
ATOM   1558  C   THR A 201       7.435 -16.119  -2.380  1.00  0.55           C  
ATOM   1559  CB  THR A 201       6.079 -14.027  -2.625  1.00  0.52           C  
ATOM   1560  O   THR A 201       8.188 -16.100  -1.405  1.00  0.52           O  
ATOM   1561  CG2 THR A 201       4.805 -13.320  -2.175  1.00  0.47           C  
ATOM   1562  OG1 THR A 201       7.202 -13.430  -1.963  1.00  0.48           O  
ATOM   1563  N   LEU A 202       7.764 -16.988  -3.333  1.00  0.42           N  
ATOM   1564  CA  LEU A 202       9.065 -17.624  -3.505  1.00  0.43           C  
ATOM   1565  C   LEU A 202      10.098 -16.621  -4.009  1.00  0.42           C  
ATOM   1566  CB  LEU A 202       8.962 -18.801  -4.480  1.00  0.40           C  
ATOM   1567  O   LEU A 202      11.287 -16.744  -3.706  1.00  0.40           O  
ATOM   1568  CG  LEU A 202       8.379 -20.098  -3.917  1.00  0.37           C  
ATOM   1569  CD1 LEU A 202       8.025 -21.055  -5.050  1.00  0.33           C  
ATOM   1570  CD2 LEU A 202       9.359 -20.748  -2.947  1.00  0.35           C  
ATOM   1571  N   THR A 203       9.748 -15.659  -4.904  1.00  0.40           N  
ATOM   1572  CA  THR A 203      10.710 -14.847  -5.641  1.00  0.40           C  
ATOM   1573  C   THR A 203      10.377 -13.364  -5.512  1.00  0.40           C  
ATOM   1574  CB  THR A 203      10.749 -15.240  -7.129  1.00  0.37           C  
ATOM   1575  O   THR A 203       9.204 -12.985  -5.488  1.00  0.38           O  
ATOM   1576  CG2 THR A 203      11.763 -16.351  -7.378  1.00  0.33           C  
ATOM   1577  OG1 THR A 203       9.451 -15.694  -7.532  1.00  0.29           O  
ATOM   1578  N   PRO A 204      11.460 -12.491  -5.054  1.00  0.38           N  
ATOM   1579  CA  PRO A 204      11.174 -11.102  -5.419  1.00  0.38           C  
ATOM   1580  C   PRO A 204      10.456 -10.981  -6.762  1.00  0.38           C  
ATOM   1581  CB  PRO A 204      12.562 -10.460  -5.483  1.00  0.36           C  
ATOM   1582  O   PRO A 204       9.791  -9.975  -7.022  1.00  0.36           O  
ATOM   1583  CG  PRO A 204      13.516 -11.590  -5.264  1.00  0.33           C  
ATOM   1584  CD  PRO A 204      12.723 -12.837  -4.991  1.00  0.35           C  
ATOM   1585  N   LEU A 205      10.756 -12.018  -7.535  1.00  0.35           N  
ATOM   1586  CA  LEU A 205      10.221 -12.001  -8.892  1.00  0.36           C  
ATOM   1587  C   LEU A 205       8.724 -11.710  -8.882  1.00  0.35           C  
ATOM   1588  CB  LEU A 205      10.488 -13.337  -9.591  1.00  0.33           C  
ATOM   1589  O   LEU A 205       8.195 -11.124  -9.829  1.00  0.34           O  
ATOM   1590  CG  LEU A 205      11.955 -13.697  -9.826  1.00  0.30           C  
ATOM   1591  CD1 LEU A 205      12.076 -15.138 -10.311  1.00  0.27           C  
ATOM   1592  CD2 LEU A 205      12.588 -12.736 -10.827  1.00  0.29           C  
ATOM   1593  N   GLY A 206       8.011 -12.102  -7.765  1.00  0.38           N  
ATOM   1594  CA  GLY A 206       6.586 -11.815  -7.772  1.00  0.36           C  
ATOM   1595  C   GLY A 206       6.275 -10.336  -7.645  1.00  0.38           C  
ATOM   1596  O   GLY A 206       5.251  -9.866  -8.145  1.00  0.36           O  
ATOM   1597  N   PHE A 207       7.148  -9.433  -7.262  1.00  0.44           N  
ATOM   1598  CA  PHE A 207       6.761  -8.033  -7.136  1.00  0.43           C  
ATOM   1599  C   PHE A 207       7.220  -7.233  -8.349  1.00  0.44           C  
ATOM   1600  CB  PHE A 207       7.344  -7.426  -5.856  1.00  0.41           C  
ATOM   1601  O   PHE A 207       7.892  -6.209  -8.206  1.00  0.43           O  
ATOM   1602  CG  PHE A 207       6.754  -7.992  -4.592  1.00  0.38           C  
ATOM   1603  CD1 PHE A 207       5.515  -7.562  -4.133  1.00  0.34           C  
ATOM   1604  CD2 PHE A 207       7.439  -8.955  -3.863  1.00  0.36           C  
ATOM   1605  CE1 PHE A 207       4.967  -8.084  -2.964  1.00  0.36           C  
ATOM   1606  CE2 PHE A 207       6.898  -9.482  -2.694  1.00  0.39           C  
ATOM   1607  CZ  PHE A 207       5.662  -9.044  -2.246  1.00  0.34           C  
ATOM   1608  N   ARG A 208       7.245  -7.796  -9.434  1.00  0.38           N  
ATOM   1609  CA  ARG A 208       7.548  -7.099 -10.680  1.00  0.38           C  
ATOM   1610  C   ARG A 208       6.393  -6.192 -11.094  1.00  0.38           C  
ATOM   1611  CB  ARG A 208       7.854  -8.100 -11.796  1.00  0.36           C  
ATOM   1612  O   ARG A 208       5.226  -6.534 -10.893  1.00  0.36           O  
ATOM   1613  CG  ARG A 208       9.158  -8.858 -11.603  1.00  0.34           C  
ATOM   1614  CD  ARG A 208       9.486  -9.731 -12.806  1.00  0.37           C  
ATOM   1615  NE  ARG A 208      10.702 -10.511 -12.590  1.00  0.35           N  
ATOM   1616  NH1 ARG A 208      11.045 -10.980 -14.826  1.00  0.30           N  
ATOM   1617  NH2 ARG A 208      12.504 -11.774 -13.246  1.00  0.26           N  
ATOM   1618  CZ  ARG A 208      11.414 -11.086 -13.555  1.00  0.33           C  
ATOM   1619  N   SER A 209       6.760  -4.882 -11.353  1.00  0.35           N  
ATOM   1620  CA  SER A 209       5.974  -4.009 -12.219  1.00  0.36           C  
ATOM   1621  C   SER A 209       5.689  -4.672 -13.562  1.00  0.35           C  
ATOM   1622  CB  SER A 209       6.699  -2.680 -12.440  1.00  0.32           C  
ATOM   1623  O   SER A 209       6.579  -5.280 -14.161  1.00  0.33           O  
ATOM   1624  OG  SER A 209       5.898  -1.791 -13.199  1.00  0.27           O  
ATOM   1625  N   PRO A 210       4.364  -4.810 -13.902  1.00  0.29           N  
ATOM   1626  CA  PRO A 210       4.046  -5.055 -15.310  1.00  0.29           C  
ATOM   1627  C   PRO A 210       4.754  -4.084 -16.253  1.00  0.29           C  
ATOM   1628  CB  PRO A 210       2.528  -4.864 -15.368  1.00  0.27           C  
ATOM   1629  O   PRO A 210       4.770  -4.298 -17.468  1.00  0.28           O  
ATOM   1630  CG  PRO A 210       2.180  -4.181 -14.085  1.00  0.27           C  
ATOM   1631  CD  PRO A 210       3.346  -4.307 -13.146  1.00  0.31           C  
ATOM   1632  N   LEU A 211       5.272  -3.065 -15.809  1.00  0.26           N  
ATOM   1633  CA  LEU A 211       5.647  -1.966 -16.692  1.00  0.29           C  
ATOM   1634  C   LEU A 211       7.129  -2.034 -17.044  1.00  0.26           C  
ATOM   1635  CB  LEU A 211       5.326  -0.620 -16.039  1.00  0.24           C  
ATOM   1636  O   LEU A 211       7.729  -1.023 -17.417  1.00  0.25           O  
ATOM   1637  CG  LEU A 211       3.847  -0.324 -15.784  1.00  0.24           C  
ATOM   1638  CD1 LEU A 211       3.692   0.987 -15.022  1.00  0.21           C  
ATOM   1639  CD2 LEU A 211       3.077  -0.278 -17.099  1.00  0.22           C  
ATOM   1640  N   GLY A 212       7.734  -3.332 -17.276  1.00  0.29           N  
ATOM   1641  CA  GLY A 212       8.981  -3.401 -18.021  1.00  0.31           C  
ATOM   1642  C   GLY A 212       9.361  -4.814 -18.421  1.00  0.30           C  
ATOM   1643  O   GLY A 212       8.972  -5.778 -17.758  1.00  0.28           O  
ATOM   1644  N   ASN A 213       9.781  -5.186 -19.715  1.00  0.27           N  
ATOM   1645  CA  ASN A 213      10.578  -6.228 -20.354  1.00  0.29           C  
ATOM   1646  C   ASN A 213      11.830  -6.552 -19.544  1.00  0.27           C  
ATOM   1647  CB  ASN A 213      10.959  -5.816 -21.777  1.00  0.25           C  
ATOM   1648  O   ASN A 213      12.800  -5.792 -19.561  1.00  0.26           O  
ATOM   1649  CG  ASN A 213       9.850  -6.079 -22.777  1.00  0.25           C  
ATOM   1650  ND2 ASN A 213       9.950  -5.463 -23.949  1.00  0.14           N  
ATOM   1651  OD1 ASN A 213       8.912  -6.830 -22.499  1.00  0.17           O  
ATOM   1652  N   HIS A 214      11.824  -7.423 -18.515  1.00  0.28           N  
ATOM   1653  CA  HIS A 214      12.899  -7.555 -17.539  1.00  0.32           C  
ATOM   1654  C   HIS A 214      13.384  -8.998 -17.445  1.00  0.28           C  
ATOM   1655  CB  HIS A 214      12.437  -7.067 -16.165  1.00  0.27           C  
ATOM   1656  O   HIS A 214      12.580  -9.918 -17.275  1.00  0.27           O  
ATOM   1657  CG  HIS A 214      11.983  -5.642 -16.156  1.00  0.26           C  
ATOM   1658  CD2 HIS A 214      10.751  -5.102 -16.003  1.00  0.27           C  
ATOM   1659  ND1 HIS A 214      12.850  -4.584 -16.323  1.00  0.18           N  
ATOM   1660  CE1 HIS A 214      12.169  -3.451 -16.272  1.00  0.24           C  
ATOM   1661  NE2 HIS A 214      10.893  -3.738 -16.079  1.00  0.25           N  
ATOM   1662  N   SER A 215      14.485  -9.336 -18.002  1.00  0.30           N  
ATOM   1663  CA  SER A 215      15.409 -10.466 -17.964  1.00  0.31           C  
ATOM   1664  C   SER A 215      16.004 -10.646 -16.572  1.00  0.30           C  
ATOM   1665  CB  SER A 215      16.530 -10.277 -18.987  1.00  0.27           C  
ATOM   1666  O   SER A 215      16.370  -9.669 -15.916  1.00  0.29           O  
ATOM   1667  OG  SER A 215      16.131  -9.383 -20.012  1.00  0.25           O  
ATOM   1668  N   TYR A 216      15.802 -11.727 -15.805  1.00  0.31           N  
ATOM   1669  CA  TYR A 216      16.574 -12.255 -14.686  1.00  0.34           C  
ATOM   1670  C   TYR A 216      18.052 -11.916 -14.834  1.00  0.31           C  
ATOM   1671  CB  TYR A 216      16.395 -13.773 -14.578  1.00  0.29           C  
ATOM   1672  O   TYR A 216      18.657 -12.190 -15.874  1.00  0.29           O  
ATOM   1673  CG  TYR A 216      15.035 -14.189 -14.072  1.00  0.28           C  
ATOM   1674  CD1 TYR A 216      14.763 -14.239 -12.706  1.00  0.27           C  
ATOM   1675  CD2 TYR A 216      14.019 -14.532 -14.958  1.00  0.28           C  
ATOM   1676  CE1 TYR A 216      13.512 -14.624 -12.236  1.00  0.22           C  
ATOM   1677  CE2 TYR A 216      12.764 -14.918 -14.498  1.00  0.25           C  
ATOM   1678  OH  TYR A 216      11.280 -15.342 -12.677  1.00  0.09           O  
ATOM   1679  CZ  TYR A 216      12.520 -14.961 -13.138  1.00  0.27           C  
ATOM   1680  N   GLY A 217      18.556 -10.993 -13.824  1.00  0.31           N  
ATOM   1681  CA  GLY A 217      19.976 -10.707 -13.700  1.00  0.32           C  
ATOM   1682  C   GLY A 217      20.359  -9.339 -14.233  1.00  0.31           C  
ATOM   1683  O   GLY A 217      21.499  -8.900 -14.070  1.00  0.29           O  
ATOM   1684  N   SER A 218      19.341  -8.566 -14.830  1.00  0.31           N  
ATOM   1685  CA  SER A 218      19.769  -7.215 -15.179  1.00  0.31           C  
ATOM   1686  C   SER A 218      19.373  -6.213 -14.099  1.00  0.31           C  
ATOM   1687  CB  SER A 218      19.171  -6.792 -16.522  1.00  0.28           C  
ATOM   1688  O   SER A 218      18.275  -6.294 -13.543  1.00  0.29           O  
ATOM   1689  OG  SER A 218      17.765  -6.645 -16.422  1.00  0.22           O  
ATOM   1690  N   SER A 219      20.265  -5.691 -13.171  1.00  0.31           N  
ATOM   1691  CA  SER A 219      20.357  -4.558 -12.257  1.00  0.32           C  
ATOM   1692  C   SER A 219      19.289  -3.513 -12.563  1.00  0.31           C  
ATOM   1693  CB  SER A 219      21.744  -3.918 -12.333  1.00  0.27           C  
ATOM   1694  O   SER A 219      19.072  -2.590 -11.775  1.00  0.28           O  
ATOM   1695  OG  SER A 219      22.038  -3.512 -13.659  1.00  0.17           O  
ATOM   1696  N   SER A 220      18.411  -3.590 -13.554  1.00  0.31           N  
ATOM   1697  CA  SER A 220      17.473  -2.543 -13.945  1.00  0.33           C  
ATOM   1698  C   SER A 220      16.032  -2.968 -13.689  1.00  0.31           C  
ATOM   1699  CB  SER A 220      17.654  -2.184 -15.421  1.00  0.28           C  
ATOM   1700  O   SER A 220      15.097  -2.367 -14.224  1.00  0.29           O  
ATOM   1701  OG  SER A 220      17.476  -3.326 -16.241  1.00  0.24           O  
ATOM   1702  N   GLU A 221      15.736  -3.939 -12.753  1.00  0.35           N  
ATOM   1703  CA  GLU A 221      14.383  -4.444 -12.539  1.00  0.38           C  
ATOM   1704  C   GLU A 221      13.643  -3.613 -11.495  1.00  0.35           C  
ATOM   1705  CB  GLU A 221      14.419  -5.914 -12.112  1.00  0.34           C  
ATOM   1706  O   GLU A 221      14.174  -3.347 -10.415  1.00  0.34           O  
ATOM   1707  CG  GLU A 221      14.874  -6.863 -13.211  1.00  0.32           C  
ATOM   1708  CD  GLU A 221      14.930  -8.315 -12.765  1.00  0.36           C  
ATOM   1709  OE1 GLU A 221      14.710  -8.590 -11.563  1.00  0.38           O  
ATOM   1710  OE2 GLU A 221      15.196  -9.185 -13.624  1.00  0.37           O  
ATOM   1711  N   SER A 222      12.689  -2.706 -11.957  1.00  0.36           N  
ATOM   1712  CA  SER A 222      11.746  -1.937 -11.151  1.00  0.37           C  
ATOM   1713  C   SER A 222      10.668  -2.835 -10.553  1.00  0.36           C  
ATOM   1714  CB  SER A 222      11.095  -0.837 -11.991  1.00  0.34           C  
ATOM   1715  O   SER A 222       9.965  -3.539 -11.281  1.00  0.34           O  
ATOM   1716  OG  SER A 222      12.073  -0.118 -12.723  1.00  0.27           O  
ATOM   1717  N   LEU A 223      10.900  -3.415  -9.355  1.00  0.42           N  
ATOM   1718  CA  LEU A 223       9.803  -3.868  -8.506  1.00  0.42           C  
ATOM   1719  C   LEU A 223       8.597  -2.943  -8.637  1.00  0.42           C  
ATOM   1720  CB  LEU A 223      10.251  -3.937  -7.043  1.00  0.40           C  
ATOM   1721  O   LEU A 223       8.744  -1.770  -8.985  1.00  0.41           O  
ATOM   1722  CG  LEU A 223      11.338  -4.961  -6.715  1.00  0.38           C  
ATOM   1723  CD1 LEU A 223      11.834  -4.768  -5.286  1.00  0.35           C  
ATOM   1724  CD2 LEU A 223      10.816  -6.379  -6.918  1.00  0.37           C  
ATOM   1725  N   VAL A 224       7.331  -3.403  -9.006  1.00  0.43           N  
ATOM   1726  CA  VAL A 224       6.167  -2.540  -8.833  1.00  0.43           C  
ATOM   1727  C   VAL A 224       6.392  -1.601  -7.650  1.00  0.44           C  
ATOM   1728  CB  VAL A 224       4.876  -3.363  -8.623  1.00  0.41           C  
ATOM   1729  O   VAL A 224       6.200  -1.989  -6.495  1.00  0.43           O  
ATOM   1730  CG1 VAL A 224       3.642  -2.468  -8.731  1.00  0.35           C  
ATOM   1731  CG2 VAL A 224       4.802  -4.506  -9.633  1.00  0.37           C  
ATOM   1732  N   THR A 225       7.193  -0.742  -7.723  1.00  0.47           N  
ATOM   1733  CA  THR A 225       7.553   0.159  -6.634  1.00  0.47           C  
ATOM   1734  C   THR A 225       6.313   0.591  -5.857  1.00  0.47           C  
ATOM   1735  CB  THR A 225       8.293   1.403  -7.159  1.00  0.42           C  
ATOM   1736  O   THR A 225       6.405   0.955  -4.683  1.00  0.45           O  
ATOM   1737  CG2 THR A 225       9.641   1.026  -7.765  1.00  0.36           C  
ATOM   1738  OG1 THR A 225       7.492   2.040  -8.162  1.00  0.33           O  
ATOM   1739  N   ASN A 226       5.096   0.263  -6.358  1.00  0.59           N  
ATOM   1740  CA  ASN A 226       3.935   0.827  -5.678  1.00  0.59           C  
ATOM   1741  C   ASN A 226       2.955  -0.260  -5.245  1.00  0.60           C  
ATOM   1742  CB  ASN A 226       3.232   1.849  -6.573  1.00  0.56           C  
ATOM   1743  O   ASN A 226       1.754  -0.011  -5.135  1.00  0.58           O  
ATOM   1744  CG  ASN A 226       4.096   3.059  -6.868  1.00  0.53           C  
ATOM   1745  ND2 ASN A 226       3.867   3.686  -8.016  1.00  0.48           N  
ATOM   1746  OD1 ASN A 226       4.963   3.427  -6.071  1.00  0.52           O  
ATOM   1747  N   ALA A 227       3.363  -1.541  -5.177  1.00  0.74           N  
ATOM   1748  CA  ALA A 227       2.414  -2.540  -4.692  1.00  0.75           C  
ATOM   1749  C   ALA A 227       2.076  -2.308  -3.222  1.00  0.75           C  
ATOM   1750  CB  ALA A 227       2.973  -3.946  -4.891  1.00  0.73           C  
ATOM   1751  O   ALA A 227       2.964  -2.033  -2.411  1.00  0.75           O  
ATOM   1752  N   TYR A 228       0.841  -2.309  -2.935  1.00  0.81           N  
ATOM   1753  CA  TYR A 228       0.299  -2.084  -1.599  1.00  0.82           C  
ATOM   1754  C   TYR A 228      -0.561  -3.261  -1.154  1.00  0.83           C  
ATOM   1755  CB  TYR A 228      -0.524  -0.793  -1.563  1.00  0.81           C  
ATOM   1756  O   TYR A 228      -1.576  -3.569  -1.783  1.00  0.83           O  
ATOM   1757  CG  TYR A 228      -1.111  -0.486  -0.207  1.00  0.81           C  
ATOM   1758  CD1 TYR A 228      -0.329   0.067   0.804  1.00  0.80           C  
ATOM   1759  CD2 TYR A 228      -2.449  -0.748   0.067  1.00  0.80           C  
ATOM   1760  CE1 TYR A 228      -0.865   0.350   2.056  1.00  0.79           C  
ATOM   1761  CE2 TYR A 228      -2.997  -0.470   1.315  1.00  0.80           C  
ATOM   1762  OH  TYR A 228      -2.735   0.357   3.539  1.00  0.77           O  
ATOM   1763  CZ  TYR A 228      -2.198   0.079   2.301  1.00  0.76           C  
ATOM   1764  N   TYR A 229      -0.177  -3.882   0.002  1.00  0.83           N  
ATOM   1765  CA  TYR A 229      -0.882  -5.017   0.586  1.00  0.84           C  
ATOM   1766  C   TYR A 229      -1.318  -4.712   2.014  1.00  0.84           C  
ATOM   1767  CB  TYR A 229       0.003  -6.267   0.566  1.00  0.82           C  
ATOM   1768  O   TYR A 229      -0.504  -4.299   2.843  1.00  0.84           O  
ATOM   1769  CG  TYR A 229       0.511  -6.629  -0.808  1.00  0.80           C  
ATOM   1770  CD1 TYR A 229      -0.118  -6.148  -1.954  1.00  0.77           C  
ATOM   1771  CD2 TYR A 229       1.621  -7.453  -0.964  1.00  0.78           C  
ATOM   1772  CE1 TYR A 229       0.346  -6.480  -3.223  1.00  0.77           C  
ATOM   1773  CE2 TYR A 229       2.094  -7.791  -2.227  1.00  0.77           C  
ATOM   1774  OH  TYR A 229       1.915  -7.633  -4.602  1.00  0.69           O  
ATOM   1775  CZ  TYR A 229       1.451  -7.301  -3.349  1.00  0.73           C  
ATOM   1776  N   ARG A 230      -2.585  -4.894   2.223  1.00  0.88           N  
ATOM   1777  CA  ARG A 230      -3.140  -4.649   3.550  1.00  0.89           C  
ATOM   1778  C   ARG A 230      -3.851  -5.888   4.084  1.00  0.90           C  
ATOM   1779  CB  ARG A 230      -4.105  -3.462   3.519  1.00  0.89           C  
ATOM   1780  O   ARG A 230      -4.695  -6.469   3.398  1.00  0.90           O  
ATOM   1781  CG  ARG A 230      -4.699  -3.116   4.875  1.00  0.88           C  
ATOM   1782  CD  ARG A 230      -5.532  -1.843   4.817  1.00  0.88           C  
ATOM   1783  NE  ARG A 230      -6.155  -1.547   6.104  1.00  0.86           N  
ATOM   1784  NH1 ARG A 230      -6.206   0.741   5.787  1.00  0.84           N  
ATOM   1785  NH2 ARG A 230      -7.026  -0.172   7.724  1.00  0.83           N  
ATOM   1786  CZ  ARG A 230      -6.461  -0.327   6.535  1.00  0.86           C  
ATOM   1787  N   PHE A 231      -3.586  -6.318   5.310  1.00  0.88           N  
ATOM   1788  CA  PHE A 231      -4.247  -7.349   6.100  1.00  0.89           C  
ATOM   1789  C   PHE A 231      -4.836  -6.759   7.376  1.00  0.89           C  
ATOM   1790  CB  PHE A 231      -3.267  -8.475   6.445  1.00  0.88           C  
ATOM   1791  O   PHE A 231      -4.103  -6.248   8.225  1.00  0.88           O  
ATOM   1792  CG  PHE A 231      -2.590  -9.080   5.245  1.00  0.87           C  
ATOM   1793  CD1 PHE A 231      -3.167 -10.148   4.569  1.00  0.85           C  
ATOM   1794  CD2 PHE A 231      -1.377  -8.579   4.792  1.00  0.85           C  
ATOM   1795  CE1 PHE A 231      -2.543 -10.710   3.458  1.00  0.85           C  
ATOM   1796  CE2 PHE A 231      -0.747  -9.135   3.682  1.00  0.85           C  
ATOM   1797  CZ  PHE A 231      -1.331 -10.201   3.017  1.00  0.84           C  
ATOM   1798  N   GLU A 232      -6.130  -6.763   7.462  1.00  0.92           N  
ATOM   1799  CA  GLU A 232      -6.879  -6.117   8.536  1.00  0.93           C  
ATOM   1800  C   GLU A 232      -7.806  -7.108   9.235  1.00  0.92           C  
ATOM   1801  CB  GLU A 232      -7.686  -4.935   7.995  1.00  0.92           C  
ATOM   1802  O   GLU A 232      -8.637  -7.750   8.590  1.00  0.92           O  
ATOM   1803  CG  GLU A 232      -8.468  -4.184   9.062  1.00  0.88           C  
ATOM   1804  CD  GLU A 232      -9.133  -2.919   8.541  1.00  0.86           C  
ATOM   1805  OE1 GLU A 232      -8.951  -2.586   7.348  1.00  0.87           O  
ATOM   1806  OE2 GLU A 232      -9.840  -2.256   9.332  1.00  0.87           O  
ATOM   1807  N   SER A 233      -7.646  -7.271  10.582  1.00  0.90           N  
ATOM   1808  CA  SER A 233      -8.463  -8.138  11.426  1.00  0.90           C  
ATOM   1809  C   SER A 233      -8.499  -9.563  10.883  1.00  0.88           C  
ATOM   1810  CB  SER A 233      -9.886  -7.590  11.538  1.00  0.90           C  
ATOM   1811  O   SER A 233      -9.575 -10.136  10.701  1.00  0.85           O  
ATOM   1812  OG  SER A 233      -9.879  -6.276  12.069  1.00  0.90           O  
ATOM   1813  N   VAL A 234      -7.352 -10.090  10.573  1.00  0.88           N  
ATOM   1814  CA  VAL A 234      -7.170 -11.461  10.110  1.00  0.88           C  
ATOM   1815  C   VAL A 234      -6.751 -12.350  11.279  1.00  0.86           C  
ATOM   1816  CB  VAL A 234      -6.122 -11.543   8.977  1.00  0.87           C  
ATOM   1817  O   VAL A 234      -5.830 -12.012  12.026  1.00  0.82           O  
ATOM   1818  CG1 VAL A 234      -5.935 -12.988   8.518  1.00  0.85           C  
ATOM   1819  CG2 VAL A 234      -6.536 -10.656   7.804  1.00  0.84           C  
ATOM   1820  N   ASP A 235      -7.481 -13.462  11.397  1.00  0.82           N  
ATOM   1821  CA  ASP A 235      -7.058 -14.473  12.361  1.00  0.81           C  
ATOM   1822  C   ASP A 235      -5.817 -15.214  11.870  1.00  0.79           C  
ATOM   1823  CB  ASP A 235      -8.191 -15.465  12.631  1.00  0.79           C  
ATOM   1824  O   ASP A 235      -5.907 -16.073  10.991  1.00  0.74           O  
ATOM   1825  CG  ASP A 235      -9.312 -14.872  13.466  1.00  0.77           C  
ATOM   1826  OD1 ASP A 235      -9.082 -13.863  14.167  1.00  0.75           O  
ATOM   1827  OD2 ASP A 235     -10.434 -15.421  13.427  1.00  0.76           O  
ATOM   1828  N   THR A 236      -4.672 -14.761  12.245  1.00  0.75           N  
ATOM   1829  CA  THR A 236      -3.393 -15.343  11.855  1.00  0.73           C  
ATOM   1830  C   THR A 236      -2.986 -16.453  12.821  1.00  0.70           C  
ATOM   1831  CB  THR A 236      -2.286 -14.274  11.802  1.00  0.69           C  
ATOM   1832  O   THR A 236      -3.619 -16.639  13.862  1.00  0.64           O  
ATOM   1833  CG2 THR A 236      -2.604 -13.205  10.762  1.00  0.63           C  
ATOM   1834  OG1 THR A 236      -2.167 -13.654  13.088  1.00  0.71           O  
ATOM   1835  N   GLU A 237      -2.143 -17.361  12.387  1.00  0.60           N  
ATOM   1836  CA  GLU A 237      -1.758 -18.594  13.068  1.00  0.59           C  
ATOM   1837  C   GLU A 237      -0.815 -18.309  14.233  1.00  0.60           C  
ATOM   1838  CB  GLU A 237      -1.101 -19.567  12.085  1.00  0.54           C  
ATOM   1839  O   GLU A 237       0.100 -17.492  14.113  1.00  0.57           O  
ATOM   1840  CG  GLU A 237      -0.876 -20.959  12.657  1.00  0.51           C  
ATOM   1841  CD  GLU A 237      -0.399 -21.964  11.621  1.00  0.53           C  
ATOM   1842  OE1 GLU A 237      -0.032 -21.550  10.498  1.00  0.52           O  
ATOM   1843  OE2 GLU A 237      -0.395 -23.176  11.933  1.00  0.47           O  
ATOM   1844  N   ASP A 238      -0.960 -18.886  15.404  1.00  0.44           N  
ATOM   1845  CA  ASP A 238      -0.168 -19.183  16.594  1.00  0.42           C  
ATOM   1846  C   ASP A 238       0.700 -20.421  16.381  1.00  0.43           C  
ATOM   1847  CB  ASP A 238      -1.078 -19.381  17.808  1.00  0.39           C  
ATOM   1848  O   ASP A 238       0.194 -21.545  16.361  1.00  0.41           O  
ATOM   1849  CG  ASP A 238      -0.387 -19.068  19.124  1.00  0.36           C  
ATOM   1850  OD1 ASP A 238       0.819 -18.739  19.117  1.00  0.38           O  
ATOM   1851  OD2 ASP A 238      -1.054 -19.154  20.178  1.00  0.37           O  
ATOM   1852  N   ILE A 239       1.917 -20.350  15.720  1.00  0.38           N  
ATOM   1853  CA  ILE A 239       2.793 -21.506  15.878  1.00  0.38           C  
ATOM   1854  C   ILE A 239       3.850 -21.212  16.941  1.00  0.38           C  
ATOM   1855  CB  ILE A 239       3.469 -21.891  14.543  1.00  0.35           C  
ATOM   1856  O   ILE A 239       4.604 -20.243  16.823  1.00  0.37           O  
ATOM   1857  CG1 ILE A 239       2.411 -22.245  13.492  1.00  0.31           C  
ATOM   1858  CG2 ILE A 239       4.448 -23.050  14.747  1.00  0.32           C  
ATOM   1859  CD1 ILE A 239       2.984 -22.558  12.117  1.00  0.29           C  
ATOM   1860  N   VAL A 240       3.719 -21.721  18.262  1.00  0.35           N  
ATOM   1861  CA  VAL A 240       4.637 -21.877  19.385  1.00  0.36           C  
ATOM   1862  C   VAL A 240       5.547 -23.080  19.146  1.00  0.35           C  
ATOM   1863  CB  VAL A 240       3.877 -22.041  20.721  1.00  0.32           C  
ATOM   1864  O   VAL A 240       6.695 -23.096  19.596  1.00  0.33           O  
ATOM   1865  CG1 VAL A 240       4.847 -22.016  21.900  1.00  0.29           C  
ATOM   1866  CG2 VAL A 240       2.821 -20.947  20.870  1.00  0.29           C  
ATOM   1867  N   SER A 241       5.415 -23.943  18.175  1.00  0.30           N  
ATOM   1868  CA  SER A 241       6.185 -25.152  18.452  1.00  0.32           C  
ATOM   1869  C   SER A 241       6.326 -26.015  17.203  1.00  0.30           C  
ATOM   1870  CB  SER A 241       5.528 -25.962  19.570  1.00  0.27           C  
ATOM   1871  O   SER A 241       5.346 -26.591  16.725  1.00  0.29           O  
ATOM   1872  OG  SER A 241       4.263 -26.451  19.160  1.00  0.21           O  
ATOM   1873  N   GLU A 242       6.786 -25.522  16.060  1.00  0.30           N  
ATOM   1874  CA  GLU A 242       7.590 -26.442  15.262  1.00  0.31           C  
ATOM   1875  C   GLU A 242       8.689 -25.701  14.506  1.00  0.30           C  
ATOM   1876  CB  GLU A 242       6.707 -27.217  14.280  1.00  0.27           C  
ATOM   1877  O   GLU A 242       8.414 -24.742  13.782  1.00  0.29           O  
ATOM   1878  CG  GLU A 242       5.930 -28.358  14.920  1.00  0.26           C  
ATOM   1879  CD  GLU A 242       5.389 -29.357  13.910  1.00  0.30           C  
ATOM   1880  OE1 GLU A 242       5.548 -29.131  12.689  1.00  0.33           O  
ATOM   1881  OE2 GLU A 242       4.801 -30.373  14.343  1.00  0.24           O  
ATOM   1882  N   PRO A 243       9.910 -25.325  14.982  1.00  0.28           N  
ATOM   1883  CA  PRO A 243      10.942 -25.302  13.943  1.00  0.27           C  
ATOM   1884  C   PRO A 243      10.580 -26.163  12.734  1.00  0.28           C  
ATOM   1885  CB  PRO A 243      12.176 -25.858  14.659  1.00  0.26           C  
ATOM   1886  O   PRO A 243      10.493 -27.388  12.848  1.00  0.27           O  
ATOM   1887  CG  PRO A 243      11.667 -26.340  15.979  1.00  0.25           C  
ATOM   1888  CD  PRO A 243      10.225 -25.940  16.109  1.00  0.29           C  
ATOM   1889  N   GLN A 244       9.463 -26.025  12.019  1.00  0.28           N  
ATOM   1890  CA  GLN A 244       9.647 -26.800  10.796  1.00  0.29           C  
ATOM   1891  C   GLN A 244      11.104 -26.777  10.345  1.00  0.28           C  
ATOM   1892  CB  GLN A 244       8.744 -26.268   9.682  1.00  0.26           C  
ATOM   1893  O   GLN A 244      11.752 -25.729  10.372  1.00  0.27           O  
ATOM   1894  CG  GLN A 244       7.283 -26.673   9.828  1.00  0.26           C  
ATOM   1895  CD  GLN A 244       6.552 -26.720   8.500  1.00  0.29           C  
ATOM   1896  NE2 GLN A 244       5.406 -27.392   8.477  1.00  0.20           N  
ATOM   1897  OE1 GLN A 244       7.012 -26.155   7.502  1.00  0.34           O  
ATOM   1898  N   SER A 245      11.944 -27.670  10.986  1.00  0.24           N  
ATOM   1899  CA  SER A 245      13.219 -28.052  10.388  1.00  0.25           C  
ATOM   1900  C   SER A 245      13.612 -27.097   9.265  1.00  0.24           C  
ATOM   1901  CB  SER A 245      13.154 -29.483   9.853  1.00  0.22           C  
ATOM   1902  O   SER A 245      12.829 -26.860   8.343  1.00  0.23           O  
ATOM   1903  OG  SER A 245      12.554 -29.512   8.569  1.00  0.12           O  
ATOM   1904  N   VAL A 246      13.805 -25.788   9.583  1.00  0.21           N  
ATOM   1905  CA  VAL A 246      14.622 -24.827   8.848  1.00  0.22           C  
ATOM   1906  C   VAL A 246      15.023 -25.416   7.498  1.00  0.21           C  
ATOM   1907  CB  VAL A 246      15.881 -24.423   9.648  1.00  0.20           C  
ATOM   1908  O   VAL A 246      15.507 -24.698   6.620  1.00  0.20           O  
ATOM   1909  CG1 VAL A 246      16.584 -23.239   8.987  1.00  0.11           C  
ATOM   1910  CG2 VAL A 246      15.510 -24.090  11.092  1.00  0.09           C  
ATOM   1911  N   THR A 247      14.524 -26.578   7.236  1.00  0.21           N  
ATOM   1912  CA  THR A 247      14.917 -27.091   5.928  1.00  0.24           C  
ATOM   1913  C   THR A 247      13.838 -26.805   4.888  1.00  0.22           C  
ATOM   1914  CB  THR A 247      15.192 -28.606   5.982  1.00  0.19           C  
ATOM   1915  O   THR A 247      13.950 -27.230   3.736  1.00  0.21           O  
ATOM   1916  CG2 THR A 247      16.556 -28.895   6.601  1.00  0.08           C  
ATOM   1917  OG1 THR A 247      14.178 -29.242   6.770  1.00  0.11           O  
ATOM   1918  N   ASP A 248      12.796 -26.148   5.328  1.00  0.25           N  
ATOM   1919  CA  ASP A 248      11.992 -25.802   4.160  1.00  0.27           C  
ATOM   1920  C   ASP A 248      12.488 -24.511   3.514  1.00  0.25           C  
ATOM   1921  CB  ASP A 248      10.517 -25.664   4.546  1.00  0.23           C  
ATOM   1922  O   ASP A 248      12.405 -23.438   4.114  1.00  0.24           O  
ATOM   1923  CG  ASP A 248       9.698 -26.897   4.208  1.00  0.22           C  
ATOM   1924  OD1 ASP A 248      10.164 -27.740   3.412  1.00  0.10           O  
ATOM   1925  OD2 ASP A 248       8.574 -27.025   4.740  1.00  0.11           O  
ATOM   1926  N   THR A 249      13.971 -24.589   3.313  1.00  0.20           N  
ATOM   1927  CA  THR A 249      14.827 -24.035   2.270  1.00  0.23           C  
ATOM   1928  C   THR A 249      14.002 -23.252   1.253  1.00  0.21           C  
ATOM   1929  CB  THR A 249      15.617 -25.144   1.550  1.00  0.18           C  
ATOM   1930  O   THR A 249      14.484 -22.942   0.161  1.00  0.20           O  
ATOM   1931  CG2 THR A 249      16.871 -25.522   2.331  1.00  0.08           C  
ATOM   1932  OG1 THR A 249      14.786 -26.303   1.412  1.00  0.11           O  
ATOM   1933  N   HIS A 250      12.810 -22.937   1.546  1.00  0.24           N  
ATOM   1934  CA  HIS A 250      12.166 -22.382   0.360  1.00  0.27           C  
ATOM   1935  C   HIS A 250      11.775 -20.924   0.577  1.00  0.25           C  
ATOM   1936  CB  HIS A 250      10.934 -23.207  -0.015  1.00  0.23           C  
ATOM   1937  O   HIS A 250      10.819 -20.635   1.300  1.00  0.25           O  
ATOM   1938  CG  HIS A 250      11.260 -24.568  -0.541  1.00  0.22           C  
ATOM   1939  CD2 HIS A 250      10.786 -25.790  -0.200  1.00  0.10           C  
ATOM   1940  ND1 HIS A 250      12.184 -24.778  -1.542  1.00  0.13           N  
ATOM   1941  CE1 HIS A 250      12.263 -26.074  -1.795  1.00  0.09           C  
ATOM   1942  NE2 HIS A 250      11.425 -26.710  -0.994  1.00  0.10           N  
ATOM   1943  N   MET A 251      12.782 -20.037   0.929  1.00  0.28           N  
ATOM   1944  CA  MET A 251      12.661 -18.643   0.512  1.00  0.30           C  
ATOM   1945  C   MET A 251      14.031 -18.044   0.210  1.00  0.28           C  
ATOM   1946  CB  MET A 251      11.955 -17.818   1.589  1.00  0.26           C  
ATOM   1947  O   MET A 251      14.717 -17.568   1.116  1.00  0.27           O  
ATOM   1948  CG  MET A 251      10.446 -17.996   1.607  1.00  0.25           C  
ATOM   1949  SD  MET A 251       9.605 -16.767   2.679  1.00  0.21           S  
ATOM   1950  CE  MET A 251      11.035 -16.083   3.563  1.00  0.23           C  
ATOM   1951  N   TYR A 252      14.919 -18.718  -0.656  1.00  0.27           N  
ATOM   1952  CA  TYR A 252      16.141 -18.149  -1.214  1.00  0.30           C  
ATOM   1953  C   TYR A 252      15.825 -16.980  -2.140  1.00  0.28           C  
ATOM   1954  CB  TYR A 252      16.934 -19.217  -1.973  1.00  0.25           C  
ATOM   1955  O   TYR A 252      15.126 -17.146  -3.142  1.00  0.26           O  
ATOM   1956  CG  TYR A 252      17.653 -20.193  -1.074  1.00  0.25           C  
ATOM   1957  CD1 TYR A 252      18.911 -19.895  -0.555  1.00  0.15           C  
ATOM   1958  CD2 TYR A 252      17.076 -21.414  -0.742  1.00  0.12           C  
ATOM   1959  CE1 TYR A 252      19.578 -20.793   0.273  1.00  0.09           C  
ATOM   1960  CE2 TYR A 252      17.734 -22.319   0.085  1.00  0.10           C  
ATOM   1961  OH  TYR A 252      19.638 -22.892   1.406  1.00  0.08           O  
ATOM   1962  CZ  TYR A 252      18.982 -22.000   0.587  1.00  0.10           C  
ATOM   1963  N   MET A 253      15.994 -15.777  -1.714  1.00  0.29           N  
ATOM   1964  CA  MET A 253      16.474 -14.670  -2.537  1.00  0.31           C  
ATOM   1965  C   MET A 253      17.981 -14.766  -2.752  1.00  0.29           C  
ATOM   1966  CB  MET A 253      16.122 -13.328  -1.892  1.00  0.28           C  
ATOM   1967  O   MET A 253      18.746 -14.851  -1.789  1.00  0.28           O  
ATOM   1968  CG  MET A 253      14.653 -12.958  -2.010  1.00  0.27           C  
ATOM   1969  SD  MET A 253      14.344 -11.185  -1.654  1.00  0.22           S  
ATOM   1970  CE  MET A 253      15.109 -10.427  -3.115  1.00  0.26           C  
ATOM   1971  N   PRO A 254      18.434 -15.259  -3.835  1.00  0.29           N  
ATOM   1972  CA  PRO A 254      19.842 -14.939  -4.081  1.00  0.29           C  
ATOM   1973  C   PRO A 254      20.147 -13.453  -3.911  1.00  0.29           C  
ATOM   1974  CB  PRO A 254      20.055 -15.378  -5.532  1.00  0.27           C  
ATOM   1975  O   PRO A 254      19.475 -12.608  -4.509  1.00  0.28           O  
ATOM   1976  CG  PRO A 254      18.687 -15.384  -6.134  1.00  0.25           C  
ATOM   1977  CD  PRO A 254      17.680 -15.531  -5.030  1.00  0.28           C  
ATOM   1978  N   VAL A 255      20.453 -12.942  -2.723  1.00  0.26           N  
ATOM   1979  CA  VAL A 255      21.288 -11.819  -2.309  1.00  0.27           C  
ATOM   1980  C   VAL A 255      22.435 -11.636  -3.300  1.00  0.26           C  
ATOM   1981  CB  VAL A 255      21.844 -12.021  -0.881  1.00  0.24           C  
ATOM   1982  O   VAL A 255      23.451 -12.331  -3.219  1.00  0.25           O  
ATOM   1983  CG1 VAL A 255      22.466 -10.728  -0.356  1.00  0.17           C  
ATOM   1984  CG2 VAL A 255      20.740 -12.506   0.057  1.00  0.22           C  
ATOM   1985  N   SER A 256      22.151 -11.756  -4.549  1.00  0.29           N  
ATOM   1986  CA  SER A 256      23.288 -11.178  -5.259  1.00  0.30           C  
ATOM   1987  C   SER A 256      22.949  -9.799  -5.814  1.00  0.29           C  
ATOM   1988  CB  SER A 256      23.735 -12.098  -6.395  1.00  0.25           C  
ATOM   1989  O   SER A 256      23.728  -9.222  -6.576  1.00  0.27           O  
ATOM   1990  OG  SER A 256      22.910 -11.928  -7.535  1.00  0.16           O  
ATOM   1991  N   ALA A 257      21.903  -9.055  -5.310  1.00  0.28           N  
ATOM   1992  CA  ALA A 257      21.820  -7.719  -5.894  1.00  0.28           C  
ATOM   1993  C   ALA A 257      22.416  -6.673  -4.956  1.00  0.28           C  
ATOM   1994  CB  ALA A 257      20.369  -7.371  -6.221  1.00  0.26           C  
ATOM   1995  O   ALA A 257      21.786  -6.283  -3.970  1.00  0.27           O  
ATOM   1996  N   THR A 258      23.503  -6.858  -4.274  1.00  0.26           N  
ATOM   1997  CA  THR A 258      24.419  -5.973  -3.563  1.00  0.28           C  
ATOM   1998  C   THR A 258      24.540  -4.631  -4.279  1.00  0.26           C  
ATOM   1999  CB  THR A 258      25.814  -6.610  -3.423  1.00  0.24           C  
ATOM   2000  O   THR A 258      24.909  -3.626  -3.667  1.00  0.25           O  
ATOM   2001  CG2 THR A 258      25.886  -7.514  -2.196  1.00  0.21           C  
ATOM   2002  OG1 THR A 258      26.098  -7.388  -4.592  1.00  0.16           O  
ATOM   2003  N   ALA A 259      23.899  -4.443  -5.423  1.00  0.27           N  
ATOM   2004  CA  ALA A 259      24.272  -3.220  -6.131  1.00  0.29           C  
ATOM   2005  C   ALA A 259      23.035  -2.432  -6.552  1.00  0.27           C  
ATOM   2006  CB  ALA A 259      25.130  -3.551  -7.349  1.00  0.24           C  
ATOM   2007  O   ALA A 259      22.094  -2.996  -7.115  1.00  0.26           O  
ATOM   2008  N   LEU A 260      22.452  -1.478  -5.683  1.00  0.25           N  
ATOM   2009  CA  LEU A 260      22.152  -0.094  -6.034  1.00  0.29           C  
ATOM   2010  C   LEU A 260      20.650   0.115  -6.189  1.00  0.25           C  
ATOM   2011  CB  LEU A 260      22.870   0.299  -7.328  1.00  0.23           C  
ATOM   2012  O   LEU A 260      20.079  -0.201  -7.235  1.00  0.25           O  
ATOM   2013  CG  LEU A 260      24.388   0.460  -7.239  1.00  0.22           C  
ATOM   2014  CD1 LEU A 260      24.994   0.551  -8.636  1.00  0.18           C  
ATOM   2015  CD2 LEU A 260      24.748   1.691  -6.414  1.00  0.17           C  
ATOM   2016  N   TYR A 261      19.824  -0.099  -5.160  1.00  0.35           N  
ATOM   2017  CA  TYR A 261      18.533   0.581  -5.165  1.00  0.38           C  
ATOM   2018  C   TYR A 261      18.325   1.368  -3.877  1.00  0.35           C  
ATOM   2019  CB  TYR A 261      17.395  -0.428  -5.349  1.00  0.33           C  
ATOM   2020  O   TYR A 261      18.754   0.939  -2.804  1.00  0.34           O  
ATOM   2021  CG  TYR A 261      17.413  -1.125  -6.688  1.00  0.32           C  
ATOM   2022  CD1 TYR A 261      16.912  -0.500  -7.828  1.00  0.29           C  
ATOM   2023  CD2 TYR A 261      17.929  -2.410  -6.816  1.00  0.31           C  
ATOM   2024  CE1 TYR A 261      16.925  -1.140  -9.063  1.00  0.30           C  
ATOM   2025  CE2 TYR A 261      17.947  -3.059  -8.046  1.00  0.33           C  
ATOM   2026  OH  TYR A 261      17.458  -3.055 -10.382  1.00  0.21           O  
ATOM   2027  CZ  TYR A 261      17.444  -2.417  -9.162  1.00  0.30           C  
ATOM   2028  N   GLY A 262      18.138   2.742  -3.884  1.00  0.36           N  
ATOM   2029  CA  GLY A 262      17.718   3.731  -2.905  1.00  0.35           C  
ATOM   2030  C   GLY A 262      16.502   3.301  -2.106  1.00  0.36           C  
ATOM   2031  O   GLY A 262      15.850   2.310  -2.443  1.00  0.34           O  
ATOM   2032  N   PRO A 263      16.380   3.716  -0.734  1.00  0.35           N  
ATOM   2033  CA  PRO A 263      15.168   3.521   0.064  1.00  0.35           C  
ATOM   2034  C   PRO A 263      13.889   3.683  -0.754  1.00  0.35           C  
ATOM   2035  CB  PRO A 263      15.272   4.609   1.136  1.00  0.33           C  
ATOM   2036  O   PRO A 263      12.853   3.110  -0.408  1.00  0.34           O  
ATOM   2037  CG  PRO A 263      16.237   5.604   0.577  1.00  0.31           C  
ATOM   2038  CD  PRO A 263      17.114   4.908  -0.424  1.00  0.34           C  
ATOM   2039  N   GLU A 264      13.762   4.436  -1.793  1.00  0.36           N  
ATOM   2040  CA  GLU A 264      12.604   4.748  -2.625  1.00  0.37           C  
ATOM   2041  C   GLU A 264      12.131   3.519  -3.396  1.00  0.36           C  
ATOM   2042  CB  GLU A 264      12.931   5.884  -3.598  1.00  0.32           C  
ATOM   2043  O   GLU A 264      10.951   3.409  -3.735  1.00  0.33           O  
ATOM   2044  CG  GLU A 264      13.536   7.111  -2.929  1.00  0.30           C  
ATOM   2045  CD  GLU A 264      12.835   8.406  -3.307  1.00  0.33           C  
ATOM   2046  OE1 GLU A 264      11.867   8.364  -4.099  1.00  0.36           O  
ATOM   2047  OE2 GLU A 264      13.259   9.472  -2.806  1.00  0.32           O  
ATOM   2048  N   ASP A 265      12.920   2.510  -3.406  1.00  0.43           N  
ATOM   2049  CA  ASP A 265      12.604   1.315  -4.182  1.00  0.44           C  
ATOM   2050  C   ASP A 265      12.099   0.191  -3.280  1.00  0.44           C  
ATOM   2051  CB  ASP A 265      13.829   0.847  -4.970  1.00  0.40           C  
ATOM   2052  O   ASP A 265      12.191  -0.986  -3.635  1.00  0.42           O  
ATOM   2053  CG  ASP A 265      14.157   1.749  -6.147  1.00  0.38           C  
ATOM   2054  OD1 ASP A 265      13.238   2.392  -6.698  1.00  0.38           O  
ATOM   2055  OD2 ASP A 265      15.346   1.814  -6.530  1.00  0.35           O  
ATOM   2056  N   LEU A 266      11.642   0.616  -2.014  1.00  0.52           N  
ATOM   2057  CA  LEU A 266      11.073  -0.378  -1.110  1.00  0.49           C  
ATOM   2058  C   LEU A 266       9.672  -0.780  -1.558  1.00  0.52           C  
ATOM   2059  CB  LEU A 266      11.029   0.162   0.321  1.00  0.46           C  
ATOM   2060  O   LEU A 266       8.732   0.013  -1.458  1.00  0.49           O  
ATOM   2061  CG  LEU A 266      12.380   0.447   0.980  1.00  0.42           C  
ATOM   2062  CD1 LEU A 266      12.180   1.165   2.311  1.00  0.36           C  
ATOM   2063  CD2 LEU A 266      13.163  -0.846   1.177  1.00  0.38           C  
ATOM   2064  N   ALA A 267       9.481  -1.804  -2.277  1.00  0.60           N  
ATOM   2065  CA  ALA A 267       8.257  -2.431  -2.767  1.00  0.58           C  
ATOM   2066  C   ALA A 267       8.269  -3.935  -2.509  1.00  0.60           C  
ATOM   2067  CB  ALA A 267       8.076  -2.152  -4.257  1.00  0.54           C  
ATOM   2068  O   ALA A 267       9.322  -4.574  -2.571  1.00  0.57           O  
ATOM   2069  N   PRO A 268       7.090  -4.319  -2.008  1.00  0.70           N  
ATOM   2070  CA  PRO A 268       5.804  -3.707  -1.668  1.00  0.70           C  
ATOM   2071  C   PRO A 268       5.828  -2.992  -0.318  1.00  0.71           C  
ATOM   2072  CB  PRO A 268       4.843  -4.898  -1.637  1.00  0.68           C  
ATOM   2073  O   PRO A 268       6.723  -3.234   0.496  1.00  0.70           O  
ATOM   2074  CG  PRO A 268       5.679  -6.051  -1.184  1.00  0.66           C  
ATOM   2075  CD  PRO A 268       7.067  -5.878  -1.731  1.00  0.64           C  
ATOM   2076  N   THR A 269       4.761  -2.073  -0.137  1.00  0.79           N  
ATOM   2077  CA  THR A 269       4.303  -1.722   1.203  1.00  0.79           C  
ATOM   2078  C   THR A 269       3.295  -2.746   1.715  1.00  0.80           C  
ATOM   2079  CB  THR A 269       3.669  -0.318   1.227  1.00  0.78           C  
ATOM   2080  O   THR A 269       2.267  -2.987   1.078  1.00  0.80           O  
ATOM   2081  CG2 THR A 269       3.199   0.049   2.630  1.00  0.78           C  
ATOM   2082  OG1 THR A 269       4.638   0.644   0.793  1.00  0.80           O  
ATOM   2083  N   ILE A 270       3.613  -3.392   2.835  1.00  0.81           N  
ATOM   2084  CA  ILE A 270       2.732  -4.324   3.531  1.00  0.81           C  
ATOM   2085  C   ILE A 270       2.262  -3.705   4.846  1.00  0.82           C  
ATOM   2086  CB  ILE A 270       3.432  -5.675   3.795  1.00  0.80           C  
ATOM   2087  O   ILE A 270       3.074  -3.412   5.726  1.00  0.82           O  
ATOM   2088  CG1 ILE A 270       3.928  -6.285   2.479  1.00  0.79           C  
ATOM   2089  CG2 ILE A 270       2.491  -6.638   4.524  1.00  0.80           C  
ATOM   2090  CD1 ILE A 270       4.655  -7.613   2.647  1.00  0.77           C  
ATOM   2091  N   GLU A 271       0.994  -3.466   4.915  1.00  0.87           N  
ATOM   2092  CA  GLU A 271       0.334  -2.967   6.118  1.00  0.88           C  
ATOM   2093  C   GLU A 271      -0.470  -4.068   6.803  1.00  0.89           C  
ATOM   2094  CB  GLU A 271      -0.575  -1.783   5.781  1.00  0.87           C  
ATOM   2095  O   GLU A 271      -1.315  -4.710   6.175  1.00  0.89           O  
ATOM   2096  CG  GLU A 271      -1.157  -1.088   7.003  1.00  0.84           C  
ATOM   2097  CD  GLU A 271      -1.968   0.151   6.658  1.00  0.84           C  
ATOM   2098  OE1 GLU A 271      -2.388   0.296   5.488  1.00  0.84           O  
ATOM   2099  OE2 GLU A 271      -2.185   0.985   7.566  1.00  0.83           O  
ATOM   2100  N   ILE A 272      -0.264  -4.306   8.105  1.00  0.87           N  
ATOM   2101  CA  ILE A 272      -0.965  -5.283   8.931  1.00  0.88           C  
ATOM   2102  C   ILE A 272      -1.613  -4.581  10.122  1.00  0.88           C  
ATOM   2103  CB  ILE A 272      -0.012  -6.397   9.419  1.00  0.87           C  
ATOM   2104  O   ILE A 272      -0.936  -3.894  10.890  1.00  0.87           O  
ATOM   2105  CG1 ILE A 272       0.743  -7.012   8.234  1.00  0.85           C  
ATOM   2106  CG2 ILE A 272      -0.786  -7.470  10.191  1.00  0.85           C  
ATOM   2107  CD1 ILE A 272       1.764  -8.068   8.632  1.00  0.83           C  
ATOM   2108  N   VAL A 273      -2.975  -4.720  10.245  1.00  0.91           N  
ATOM   2109  CA  VAL A 273      -3.762  -3.969  11.218  1.00  0.92           C  
ATOM   2110  C   VAL A 273      -4.671  -4.921  11.992  1.00  0.91           C  
ATOM   2111  CB  VAL A 273      -4.602  -2.865  10.538  1.00  0.90           C  
ATOM   2112  O   VAL A 273      -5.403  -5.714  11.394  1.00  0.90           O  
ATOM   2113  CG1 VAL A 273      -5.302  -1.998  11.582  1.00  0.87           C  
ATOM   2114  CG2 VAL A 273      -3.721  -2.008   9.631  1.00  0.87           C  
ATOM   2115  N   ASN A 274      -4.569  -4.849  13.304  1.00  0.89           N  
ATOM   2116  CA  ASN A 274      -5.470  -5.567  14.200  1.00  0.89           C  
ATOM   2117  C   ASN A 274      -5.449  -7.069  13.930  1.00  0.87           C  
ATOM   2118  CB  ASN A 274      -6.895  -5.025  14.076  1.00  0.88           C  
ATOM   2119  O   ASN A 274      -6.501  -7.688  13.762  1.00  0.84           O  
ATOM   2120  CG  ASN A 274      -7.841  -5.631  15.093  1.00  0.85           C  
ATOM   2121  ND2 ASN A 274      -9.114  -5.739  14.730  1.00  0.84           N  
ATOM   2122  OD1 ASN A 274      -7.432  -5.999  16.197  1.00  0.82           O  
ATOM   2123  N   CYS A 275      -4.281  -7.638  13.729  1.00  0.86           N  
ATOM   2124  CA  CYS A 275      -4.081  -9.069  13.534  1.00  0.86           C  
ATOM   2125  C   CYS A 275      -3.452  -9.705  14.768  1.00  0.83           C  
ATOM   2126  CB  CYS A 275      -3.200  -9.326  12.312  1.00  0.84           C  
ATOM   2127  O   CYS A 275      -2.662  -9.067  15.467  1.00  0.79           O  
ATOM   2128  SG  CYS A 275      -3.960  -8.830  10.750  1.00  0.90           S  
ATOM   2129  N   LYS A 276      -3.758 -10.920  15.007  1.00  0.80           N  
ATOM   2130  CA  LYS A 276      -3.248 -11.609  16.189  1.00  0.79           C  
ATOM   2131  C   LYS A 276      -2.229 -12.677  15.806  1.00  0.78           C  
ATOM   2132  CB  LYS A 276      -4.396 -12.238  16.980  1.00  0.77           C  
ATOM   2133  O   LYS A 276      -2.317 -13.269  14.728  1.00  0.74           O  
ATOM   2134  CG  LYS A 276      -5.399 -11.231  17.523  1.00  0.73           C  
ATOM   2135  CD  LYS A 276      -6.483 -11.912  18.349  1.00  0.71           C  
ATOM   2136  CE  LYS A 276      -7.493 -10.907  18.885  1.00  0.64           C  
ATOM   2137  NZ  LYS A 276      -8.563 -11.571  19.688  1.00  0.60           N  
ATOM   2138  N   TYR A 277      -1.229 -12.912  16.640  1.00  0.75           N  
ATOM   2139  CA  TYR A 277      -0.279 -14.018  16.616  1.00  0.74           C  
ATOM   2140  C   TYR A 277       0.574 -13.977  15.354  1.00  0.75           C  
ATOM   2141  CB  TYR A 277      -1.013 -15.359  16.707  1.00  0.72           C  
ATOM   2142  O   TYR A 277       0.779 -15.004  14.702  1.00  0.71           O  
ATOM   2143  CG  TYR A 277      -1.903 -15.483  17.919  1.00  0.70           C  
ATOM   2144  CD1 TYR A 277      -1.365 -15.501  19.204  1.00  0.68           C  
ATOM   2145  CD2 TYR A 277      -3.284 -15.583  17.782  1.00  0.68           C  
ATOM   2146  CE1 TYR A 277      -2.182 -15.617  20.324  1.00  0.66           C  
ATOM   2147  CE2 TYR A 277      -4.110 -15.700  18.895  1.00  0.66           C  
ATOM   2148  OH  TYR A 277      -4.364 -15.830  21.265  1.00  0.59           O  
ATOM   2149  CZ  TYR A 277      -3.551 -15.715  20.160  1.00  0.63           C  
ATOM   2150  N   LEU A 278       1.010 -12.806  14.953  1.00  0.77           N  
ATOM   2151  CA  LEU A 278       1.814 -12.576  13.758  1.00  0.77           C  
ATOM   2152  C   LEU A 278       3.208 -13.174  13.917  1.00  0.76           C  
ATOM   2153  CB  LEU A 278       1.919 -11.078  13.462  1.00  0.76           C  
ATOM   2154  O   LEU A 278       3.977 -12.746  14.780  1.00  0.74           O  
ATOM   2155  CG  LEU A 278       0.625 -10.376  13.049  1.00  0.75           C  
ATOM   2156  CD1 LEU A 278       0.820  -8.863  13.045  1.00  0.74           C  
ATOM   2157  CD2 LEU A 278       0.165 -10.864  11.679  1.00  0.74           C  
ATOM   2158  N   HIS A 279       3.480 -14.145  13.152  1.00  0.71           N  
ATOM   2159  CA  HIS A 279       4.830 -14.648  12.921  1.00  0.70           C  
ATOM   2160  C   HIS A 279       5.282 -14.375  11.491  1.00  0.71           C  
ATOM   2161  CB  HIS A 279       4.901 -16.147  13.218  1.00  0.69           C  
ATOM   2162  O   HIS A 279       4.802 -15.014  10.551  1.00  0.68           O  
ATOM   2163  CG  HIS A 279       6.289 -16.703  13.169  1.00  0.65           C  
ATOM   2164  CD2 HIS A 279       7.485 -16.093  12.991  1.00  0.62           C  
ATOM   2165  ND1 HIS A 279       6.557 -18.047  13.310  1.00  0.57           N  
ATOM   2166  CE1 HIS A 279       7.863 -18.240  13.222  1.00  0.59           C  
ATOM   2167  NE2 HIS A 279       8.448 -17.071  13.028  1.00  0.55           N  
ATOM   2168  N   LEU A 280       6.145 -13.357  11.377  1.00  0.72           N  
ATOM   2169  CA  LEU A 280       6.524 -12.827  10.072  1.00  0.71           C  
ATOM   2170  C   LEU A 280       7.964 -13.197   9.733  1.00  0.71           C  
ATOM   2171  CB  LEU A 280       6.355 -11.306  10.041  1.00  0.70           C  
ATOM   2172  O   LEU A 280       8.867 -13.012  10.552  1.00  0.69           O  
ATOM   2173  CG  LEU A 280       4.963 -10.772  10.381  1.00  0.67           C  
ATOM   2174  CD1 LEU A 280       4.978  -9.248  10.435  1.00  0.67           C  
ATOM   2175  CD2 LEU A 280       3.938 -11.265   9.365  1.00  0.68           C  
ATOM   2176  N   GLN A 281       8.243 -13.732   8.577  1.00  0.63           N  
ATOM   2177  CA  GLN A 281       9.558 -14.036   8.022  1.00  0.62           C  
ATOM   2178  C   GLN A 281       9.779 -13.306   6.700  1.00  0.62           C  
ATOM   2179  CB  GLN A 281       9.721 -15.544   7.823  1.00  0.60           C  
ATOM   2180  O   GLN A 281       9.737 -13.920   5.631  1.00  0.61           O  
ATOM   2181  CG  GLN A 281       9.757 -16.335   9.123  1.00  0.58           C  
ATOM   2182  CD  GLN A 281       9.990 -17.818   8.902  1.00  0.58           C  
ATOM   2183  NE2 GLN A 281      10.575 -18.481   9.893  1.00  0.47           N  
ATOM   2184  OE1 GLN A 281       9.646 -18.363   7.848  1.00  0.56           O  
ATOM   2185  N   PRO A 282       9.834 -12.024   6.773  1.00  0.61           N  
ATOM   2186  CA  PRO A 282      10.135 -11.318   5.525  1.00  0.60           C  
ATOM   2187  C   PRO A 282      11.519 -11.655   4.975  1.00  0.61           C  
ATOM   2188  CB  PRO A 282      10.052  -9.843   5.927  1.00  0.58           C  
ATOM   2189  O   PRO A 282      12.531 -11.352   5.612  1.00  0.58           O  
ATOM   2190  CG  PRO A 282      10.434  -9.818   7.372  1.00  0.54           C  
ATOM   2191  CD  PRO A 282      10.033 -11.125   7.993  1.00  0.54           C  
ATOM   2192  N   LYS A 283      11.598 -12.457   4.029  1.00  0.49           N  
ATOM   2193  CA  LYS A 283      12.832 -12.823   3.339  1.00  0.49           C  
ATOM   2194  C   LYS A 283      13.038 -11.969   2.092  1.00  0.49           C  
ATOM   2195  CB  LYS A 283      12.819 -14.305   2.964  1.00  0.48           C  
ATOM   2196  O   LYS A 283      13.572 -12.445   1.088  1.00  0.47           O  
ATOM   2197  CG  LYS A 283      12.885 -15.247   4.157  1.00  0.46           C  
ATOM   2198  CD  LYS A 283      13.358 -16.636   3.747  1.00  0.47           C  
ATOM   2199  CE  LYS A 283      13.492 -17.559   4.950  1.00  0.42           C  
ATOM   2200  NZ  LYS A 283      14.048 -18.892   4.567  1.00  0.40           N  
ATOM   2201  N   CYS A 284      12.355 -10.850   1.994  1.00  0.44           N  
ATOM   2202  CA  CYS A 284      12.534  -9.791   1.007  1.00  0.46           C  
ATOM   2203  C   CYS A 284      13.372  -8.652   1.574  1.00  0.45           C  
ATOM   2204  CB  CYS A 284      11.180  -9.258   0.541  1.00  0.42           C  
ATOM   2205  O   CYS A 284      12.999  -8.042   2.578  1.00  0.42           O  
ATOM   2206  SG  CYS A 284      10.042  -8.881   1.892  1.00  0.29           S  
ATOM   2207  N   ALA A 285      14.579  -8.543   0.969  1.00  0.48           N  
ATOM   2208  CA  ALA A 285      15.560  -7.556   1.414  1.00  0.47           C  
ATOM   2209  C   ALA A 285      14.946  -6.160   1.472  1.00  0.48           C  
ATOM   2210  CB  ALA A 285      16.776  -7.561   0.491  1.00  0.44           C  
ATOM   2211  O   ALA A 285      15.396  -5.309   2.243  1.00  0.46           O  
ATOM   2212  N   ARG A 286      13.757  -5.973   0.819  1.00  0.58           N  
ATOM   2213  CA  ARG A 286      13.374  -4.573   0.666  1.00  0.57           C  
ATOM   2214  C   ARG A 286      11.859  -4.412   0.709  1.00  0.58           C  
ATOM   2215  CB  ARG A 286      13.926  -4.004  -0.643  1.00  0.55           C  
ATOM   2216  O   ARG A 286      11.222  -4.200  -0.326  1.00  0.55           O  
ATOM   2217  CG  ARG A 286      15.444  -3.950  -0.700  1.00  0.53           C  
ATOM   2218  CD  ARG A 286      15.937  -3.284  -1.977  1.00  0.53           C  
ATOM   2219  NE  ARG A 286      17.395  -3.253  -2.041  1.00  0.48           N  
ATOM   2220  NH1 ARG A 286      17.493  -1.802  -3.836  1.00  0.40           N  
ATOM   2221  NH2 ARG A 286      19.425  -2.594  -2.890  1.00  0.36           N  
ATOM   2222  CZ  ARG A 286      18.101  -2.550  -2.922  1.00  0.53           C  
ATOM   2223  N   VAL A 287      11.182  -4.645   1.788  1.00  0.69           N  
ATOM   2224  CA  VAL A 287       9.772  -4.433   2.102  1.00  0.69           C  
ATOM   2225  C   VAL A 287       9.629  -3.264   3.073  1.00  0.70           C  
ATOM   2226  CB  VAL A 287       9.126  -5.704   2.698  1.00  0.68           C  
ATOM   2227  O   VAL A 287      10.454  -3.091   3.973  1.00  0.69           O  
ATOM   2228  CG1 VAL A 287       9.736  -6.033   4.059  1.00  0.62           C  
ATOM   2229  CG2 VAL A 287       7.613  -5.528   2.815  1.00  0.62           C  
ATOM   2230  N   ARG A 288       8.669  -2.384   2.780  1.00  0.76           N  
ATOM   2231  CA  ARG A 288       8.141  -1.514   3.826  1.00  0.77           C  
ATOM   2232  C   ARG A 288       6.986  -2.183   4.563  1.00  0.78           C  
ATOM   2233  CB  ARG A 288       7.683  -0.179   3.235  1.00  0.75           C  
ATOM   2234  O   ARG A 288       5.910  -2.381   3.994  1.00  0.78           O  
ATOM   2235  CG  ARG A 288       7.172   0.810   4.271  1.00  0.73           C  
ATOM   2236  CD  ARG A 288       6.664   2.091   3.624  1.00  0.71           C  
ATOM   2237  NE  ARG A 288       7.749   2.852   3.010  1.00  0.63           N  
ATOM   2238  NH1 ARG A 288       6.431   4.660   2.433  1.00  0.63           N  
ATOM   2239  NH2 ARG A 288       8.667   4.657   1.928  1.00  0.59           N  
ATOM   2240  CZ  ARG A 288       7.613   4.055   2.458  1.00  0.64           C  
ATOM   2241  N   MET A 289       7.247  -2.497   5.777  1.00  0.80           N  
ATOM   2242  CA  MET A 289       6.217  -3.121   6.602  1.00  0.80           C  
ATOM   2243  C   MET A 289       5.748  -2.170   7.698  1.00  0.81           C  
ATOM   2244  CB  MET A 289       6.737  -4.419   7.223  1.00  0.79           C  
ATOM   2245  O   MET A 289       6.567  -1.586   8.411  1.00  0.80           O  
ATOM   2246  CG  MET A 289       5.666  -5.231   7.933  1.00  0.74           C  
ATOM   2247  SD  MET A 289       6.257  -6.898   8.422  1.00  0.72           S  
ATOM   2248  CE  MET A 289       6.404  -7.677   6.790  1.00  0.64           C  
ATOM   2249  N   ILE A 290       4.473  -1.982   7.742  1.00  0.84           N  
ATOM   2250  CA  ILE A 290       3.766  -1.204   8.753  1.00  0.85           C  
ATOM   2251  C   ILE A 290       2.813  -2.112   9.529  1.00  0.86           C  
ATOM   2252  CB  ILE A 290       2.990  -0.027   8.122  1.00  0.84           C  
ATOM   2253  O   ILE A 290       1.874  -2.670   8.956  1.00  0.86           O  
ATOM   2254  CG1 ILE A 290       3.924   0.824   7.254  1.00  0.84           C  
ATOM   2255  CG2 ILE A 290       2.323   0.824   9.206  1.00  0.84           C  
ATOM   2256  CD1 ILE A 290       3.209   1.891   6.437  1.00  0.82           C  
ATOM   2257  N   ILE A 291       3.051  -2.338  10.798  1.00  0.85           N  
ATOM   2258  CA  ILE A 291       2.220  -3.159  11.671  1.00  0.85           C  
ATOM   2259  C   ILE A 291       1.594  -2.286  12.757  1.00  0.85           C  
ATOM   2260  CB  ILE A 291       3.033  -4.307  12.309  1.00  0.84           C  
ATOM   2261  O   ILE A 291       2.294  -1.531  13.435  1.00  0.84           O  
ATOM   2262  CG1 ILE A 291       3.812  -5.072  11.233  1.00  0.83           C  
ATOM   2263  CG2 ILE A 291       2.114  -5.249  13.093  1.00  0.83           C  
ATOM   2264  CD1 ILE A 291       4.737  -6.148  11.786  1.00  0.81           C  
ATOM   2265  N   ARG A 292       0.207  -2.367  12.887  1.00  0.88           N  
ATOM   2266  CA  ARG A 292      -0.530  -1.556  13.851  1.00  0.88           C  
ATOM   2267  C   ARG A 292      -1.486  -2.415  14.671  1.00  0.88           C  
ATOM   2268  CB  ARG A 292      -1.305  -0.445  13.138  1.00  0.86           C  
ATOM   2269  O   ARG A 292      -2.069  -3.372  14.155  1.00  0.87           O  
ATOM   2270  CG  ARG A 292      -0.436   0.451  12.269  1.00  0.82           C  
ATOM   2271  CD  ARG A 292      -1.225   1.624  11.705  1.00  0.81           C  
ATOM   2272  NE  ARG A 292      -0.395   2.470  10.851  1.00  0.78           N  
ATOM   2273  NH1 ARG A 292      -1.833   2.412   9.044  1.00  0.74           N  
ATOM   2274  NH2 ARG A 292       0.124   3.599   8.920  1.00  0.71           N  
ATOM   2275  CZ  ARG A 292      -0.703   2.825   9.607  1.00  0.76           C  
ATOM   2276  N   ASP A 293      -1.661  -2.113  15.913  1.00  0.86           N  
ATOM   2277  CA  ASP A 293      -2.703  -2.629  16.796  1.00  0.86           C  
ATOM   2278  C   ASP A 293      -2.738  -4.155  16.771  1.00  0.85           C  
ATOM   2279  CB  ASP A 293      -4.069  -2.064  16.401  1.00  0.85           C  
ATOM   2280  O   ASP A 293      -3.813  -4.755  16.708  1.00  0.83           O  
ATOM   2281  CG  ASP A 293      -4.092  -0.547  16.348  1.00  0.85           C  
ATOM   2282  OD1 ASP A 293      -3.868   0.103  17.392  1.00  0.85           O  
ATOM   2283  OD2 ASP A 293      -4.337   0.004  15.253  1.00  0.85           O  
ATOM   2284  N   SER A 294      -1.561  -4.780  16.760  1.00  0.84           N  
ATOM   2285  CA  SER A 294      -1.467  -6.208  16.473  1.00  0.84           C  
ATOM   2286  C   SER A 294      -0.592  -6.922  17.498  1.00  0.82           C  
ATOM   2287  CB  SER A 294      -0.909  -6.436  15.067  1.00  0.83           C  
ATOM   2288  O   SER A 294       0.248  -6.296  18.147  1.00  0.79           O  
ATOM   2289  OG  SER A 294      -1.800  -5.937  14.085  1.00  0.85           O  
ATOM   2290  N   GLU A 295      -0.814  -8.224  17.597  1.00  0.79           N  
ATOM   2291  CA  GLU A 295       0.049  -9.071  18.416  1.00  0.79           C  
ATOM   2292  C   GLU A 295       1.144  -9.721  17.574  1.00  0.79           C  
ATOM   2293  CB  GLU A 295      -0.774 -10.147  19.129  1.00  0.77           C  
ATOM   2294  O   GLU A 295       0.861 -10.573  16.729  1.00  0.77           O  
ATOM   2295  CG  GLU A 295       0.014 -10.942  20.160  1.00  0.73           C  
ATOM   2296  CD  GLU A 295      -0.786 -12.075  20.784  1.00  0.70           C  
ATOM   2297  OE1 GLU A 295      -2.035 -11.991  20.814  1.00  0.68           O  
ATOM   2298  OE2 GLU A 295      -0.158 -13.053  21.247  1.00  0.65           O  
ATOM   2299  N   VAL A 296       2.333  -9.326  17.786  1.00  0.78           N  
ATOM   2300  CA  VAL A 296       3.489  -9.792  17.027  1.00  0.77           C  
ATOM   2301  C   VAL A 296       4.292 -10.784  17.865  1.00  0.77           C  
ATOM   2302  CB  VAL A 296       4.389  -8.616  16.585  1.00  0.76           C  
ATOM   2303  O   VAL A 296       4.807 -10.433  18.929  1.00  0.75           O  
ATOM   2304  CG1 VAL A 296       5.546  -9.116  15.722  1.00  0.78           C  
ATOM   2305  CG2 VAL A 296       3.569  -7.572  15.830  1.00  0.78           C  
ATOM   2306  N   ARG A 297       4.447 -11.995  17.369  1.00  0.71           N  
ATOM   2307  CA  ARG A 297       5.157 -13.068  18.058  1.00  0.71           C  
ATOM   2308  C   ARG A 297       6.621 -13.117  17.633  1.00  0.71           C  
ATOM   2309  CB  ARG A 297       4.487 -14.417  17.787  1.00  0.69           C  
ATOM   2310  O   ARG A 297       7.514 -13.227  18.476  1.00  0.67           O  
ATOM   2311  CG  ARG A 297       3.070 -14.520  18.328  1.00  0.65           C  
ATOM   2312  CD  ARG A 297       3.042 -14.477  19.849  1.00  0.63           C  
ATOM   2313  NE  ARG A 297       1.697 -14.705  20.370  1.00  0.56           N  
ATOM   2314  NH1 ARG A 297       2.275 -14.376  22.583  1.00  0.48           N  
ATOM   2315  NH2 ARG A 297       0.110 -14.877  22.021  1.00  0.42           N  
ATOM   2316  CZ  ARG A 297       1.364 -14.652  21.657  1.00  0.60           C  
ATOM   2317  N   ALA A 298       6.865 -13.082  16.335  1.00  0.67           N  
ATOM   2318  CA  ALA A 298       8.216 -13.034  15.783  1.00  0.67           C  
ATOM   2319  C   ALA A 298       8.246 -12.259  14.469  1.00  0.68           C  
ATOM   2320  CB  ALA A 298       8.757 -14.447  15.576  1.00  0.65           C  
ATOM   2321  O   ALA A 298       7.303 -12.330  13.678  1.00  0.67           O  
ATOM   2322  N   ILE A 299       9.261 -11.492  14.304  1.00  0.70           N  
ATOM   2323  CA  ILE A 299       9.710 -11.047  12.989  1.00  0.69           C  
ATOM   2324  C   ILE A 299      11.139 -11.525  12.743  1.00  0.70           C  
ATOM   2325  CB  ILE A 299       9.628  -9.510  12.854  1.00  0.68           C  
ATOM   2326  O   ILE A 299      12.084 -11.018  13.352  1.00  0.67           O  
ATOM   2327  CG1 ILE A 299       8.211  -9.021  13.174  1.00  0.66           C  
ATOM   2328  CG2 ILE A 299      10.057  -9.068  11.452  1.00  0.67           C  
ATOM   2329  CD1 ILE A 299       8.050  -7.508  13.112  1.00  0.65           C  
ATOM   2330  N   ASP A 300      11.182 -12.576  11.916  1.00  0.62           N  
ATOM   2331  CA  ASP A 300      12.447 -13.222  11.582  1.00  0.62           C  
ATOM   2332  C   ASP A 300      12.937 -12.790  10.201  1.00  0.62           C  
ATOM   2333  CB  ASP A 300      12.304 -14.744  11.636  1.00  0.60           C  
ATOM   2334  O   ASP A 300      12.523 -13.353   9.186  1.00  0.60           O  
ATOM   2335  CG  ASP A 300      13.639 -15.464  11.709  1.00  0.58           C  
ATOM   2336  OD1 ASP A 300      14.694 -14.808  11.564  1.00  0.56           O  
ATOM   2337  OD2 ASP A 300      13.637 -16.697  11.912  1.00  0.59           O  
ATOM   2338  N   ALA A 301      13.655 -11.758  10.028  1.00  0.56           N  
ATOM   2339  CA  ALA A 301      14.268 -11.308   8.781  1.00  0.54           C  
ATOM   2340  C   ALA A 301      15.651 -11.927   8.596  1.00  0.55           C  
ATOM   2341  CB  ALA A 301      14.363  -9.785   8.754  1.00  0.53           C  
ATOM   2342  O   ALA A 301      16.668 -11.278   8.853  1.00  0.53           O  
ATOM   2343  N   TYR A 302      15.796 -13.277   8.634  1.00  0.44           N  
ATOM   2344  CA  TYR A 302      16.936 -14.156   8.401  1.00  0.44           C  
ATOM   2345  C   TYR A 302      17.143 -14.398   6.910  1.00  0.44           C  
ATOM   2346  CB  TYR A 302      16.742 -15.492   9.124  1.00  0.41           C  
ATOM   2347  O   TYR A 302      16.243 -14.886   6.223  1.00  0.42           O  
ATOM   2348  CG  TYR A 302      18.035 -16.146   9.548  1.00  0.38           C  
ATOM   2349  CD1 TYR A 302      18.622 -17.142   8.770  1.00  0.34           C  
ATOM   2350  CD2 TYR A 302      18.671 -15.771  10.726  1.00  0.35           C  
ATOM   2351  CE1 TYR A 302      19.812 -17.750   9.158  1.00  0.34           C  
ATOM   2352  CE2 TYR A 302      19.862 -16.371  11.123  1.00  0.37           C  
ATOM   2353  OH  TYR A 302      21.602 -17.955  10.721  1.00  0.25           O  
ATOM   2354  CZ  TYR A 302      20.424 -17.358  10.333  1.00  0.34           C  
ATOM   2355  N   ASP A 303      18.165 -13.696   6.257  1.00  0.39           N  
ATOM   2356  CA  ASP A 303      18.891 -14.256   5.121  1.00  0.39           C  
ATOM   2357  C   ASP A 303      20.118 -13.412   4.784  1.00  0.39           C  
ATOM   2358  CB  ASP A 303      17.977 -14.366   3.900  1.00  0.36           C  
ATOM   2359  O   ASP A 303      20.074 -12.183   4.866  1.00  0.38           O  
ATOM   2360  CG  ASP A 303      18.263 -15.594   3.053  1.00  0.34           C  
ATOM   2361  OD1 ASP A 303      19.247 -16.311   3.332  1.00  0.32           O  
ATOM   2362  OD2 ASP A 303      17.499 -15.844   2.095  1.00  0.29           O  
ATOM   2363  N   ASN A 304      21.311 -14.017   4.995  1.00  0.35           N  
ATOM   2364  CA  ASN A 304      22.673 -13.728   4.560  1.00  0.36           C  
ATOM   2365  C   ASN A 304      22.705 -12.604   3.528  1.00  0.35           C  
ATOM   2366  CB  ASN A 304      23.335 -14.986   3.995  1.00  0.32           C  
ATOM   2367  O   ASN A 304      23.665 -12.484   2.764  1.00  0.33           O  
ATOM   2368  CG  ASN A 304      23.580 -16.043   5.054  1.00  0.31           C  
ATOM   2369  ND2 ASN A 304      23.491 -17.308   4.661  1.00  0.17           N  
ATOM   2370  OD1 ASN A 304      23.846 -15.725   6.216  1.00  0.25           O  
ATOM   2371  N   GLY A 305      21.663 -11.642   3.575  1.00  0.39           N  
ATOM   2372  CA  GLY A 305      21.736 -10.420   2.790  1.00  0.38           C  
ATOM   2373  C   GLY A 305      21.157  -9.215   3.507  1.00  0.39           C  
ATOM   2374  O   GLY A 305      20.368  -9.362   4.442  1.00  0.37           O  
ATOM   2375  N   PRO A 306      21.961  -7.950   3.511  1.00  0.40           N  
ATOM   2376  CA  PRO A 306      21.399  -6.738   4.112  1.00  0.40           C  
ATOM   2377  C   PRO A 306      19.893  -6.612   3.889  1.00  0.41           C  
ATOM   2378  CB  PRO A 306      22.152  -5.611   3.403  1.00  0.38           C  
ATOM   2379  O   PRO A 306      19.446  -6.454   2.750  1.00  0.39           O  
ATOM   2380  CG  PRO A 306      22.572  -6.197   2.093  1.00  0.35           C  
ATOM   2381  CD  PRO A 306      22.677  -7.687   2.249  1.00  0.37           C  
ATOM   2382  N   SER A 307      19.071  -7.179   4.817  1.00  0.46           N  
ATOM   2383  CA  SER A 307      17.657  -6.817   4.794  1.00  0.45           C  
ATOM   2384  C   SER A 307      17.469  -5.311   4.938  1.00  0.47           C  
ATOM   2385  CB  SER A 307      16.900  -7.543   5.907  1.00  0.43           C  
ATOM   2386  O   SER A 307      17.722  -4.748   6.005  1.00  0.45           O  
ATOM   2387  OG  SER A 307      17.349  -7.117   7.182  1.00  0.39           O  
ATOM   2388  N   MET A 308      17.481  -4.632   3.815  1.00  0.52           N  
ATOM   2389  CA  MET A 308      17.212  -3.198   3.745  1.00  0.52           C  
ATOM   2390  C   MET A 308      15.734  -2.909   3.980  1.00  0.53           C  
ATOM   2391  CB  MET A 308      17.646  -2.635   2.390  1.00  0.48           C  
ATOM   2392  O   MET A 308      15.192  -1.942   3.442  1.00  0.50           O  
ATOM   2393  CG  MET A 308      19.144  -2.712   2.146  1.00  0.45           C  
ATOM   2394  SD  MET A 308      19.683  -1.658   0.743  1.00  0.45           S  
ATOM   2395  CE  MET A 308      18.941  -2.565  -0.642  1.00  0.37           C  
ATOM   2396  N   GLY A 309      14.945  -3.704   4.712  1.00  0.66           N  
ATOM   2397  CA  GLY A 309      13.539  -3.416   4.952  1.00  0.66           C  
ATOM   2398  C   GLY A 309      13.322  -2.310   5.968  1.00  0.67           C  
ATOM   2399  O   GLY A 309      14.203  -2.026   6.782  1.00  0.65           O  
ATOM   2400  N   ILE A 310      12.284  -1.577   5.838  1.00  0.73           N  
ATOM   2401  CA  ILE A 310      11.777  -0.613   6.808  1.00  0.73           C  
ATOM   2402  C   ILE A 310      10.588  -1.211   7.556  1.00  0.74           C  
ATOM   2403  CB  ILE A 310      11.369   0.713   6.126  1.00  0.72           C  
ATOM   2404  O   ILE A 310       9.570  -1.551   6.948  1.00  0.74           O  
ATOM   2405  CG1 ILE A 310      12.566   1.327   5.392  1.00  0.71           C  
ATOM   2406  CG2 ILE A 310      10.794   1.693   7.153  1.00  0.71           C  
ATOM   2407  CD1 ILE A 310      12.244   2.618   4.653  1.00  0.69           C  
ATOM   2408  N   TYR A 311      10.701  -1.315   8.823  1.00  0.77           N  
ATOM   2409  CA  TYR A 311       9.673  -1.870   9.697  1.00  0.77           C  
ATOM   2410  C   TYR A 311       9.189  -0.830  10.699  1.00  0.77           C  
ATOM   2411  CB  TYR A 311      10.205  -3.101  10.438  1.00  0.75           C  
ATOM   2412  O   TYR A 311       9.989  -0.248  11.436  1.00  0.76           O  
ATOM   2413  CG  TYR A 311      10.700  -4.194   9.522  1.00  0.73           C  
ATOM   2414  CD1 TYR A 311       9.864  -5.239   9.138  1.00  0.72           C  
ATOM   2415  CD2 TYR A 311      12.005  -4.184   9.040  1.00  0.72           C  
ATOM   2416  CE1 TYR A 311      10.316  -6.250   8.295  1.00  0.70           C  
ATOM   2417  CE2 TYR A 311      12.468  -5.189   8.197  1.00  0.69           C  
ATOM   2418  OH  TYR A 311      12.070  -7.214   6.997  1.00  0.66           O  
ATOM   2419  CZ  TYR A 311      11.617  -6.216   7.831  1.00  0.68           C  
ATOM   2420  N   SER A 312       7.940  -0.597  10.636  1.00  0.80           N  
ATOM   2421  CA  SER A 312       7.280   0.329  11.550  1.00  0.81           C  
ATOM   2422  C   SER A 312       6.159  -0.360  12.321  1.00  0.81           C  
ATOM   2423  CB  SER A 312       6.721   1.530  10.785  1.00  0.79           C  
ATOM   2424  O   SER A 312       5.153  -0.765  11.734  1.00  0.81           O  
ATOM   2425  OG  SER A 312       7.757   2.223  10.111  1.00  0.76           O  
ATOM   2426  N   LEU A 313       6.305  -0.560  13.652  1.00  0.80           N  
ATOM   2427  CA  LEU A 313       5.295  -1.136  14.533  1.00  0.80           C  
ATOM   2428  C   LEU A 313       4.702  -0.071  15.449  1.00  0.80           C  
ATOM   2429  CB  LEU A 313       5.897  -2.268  15.370  1.00  0.79           C  
ATOM   2430  O   LEU A 313       5.438   0.669  16.107  1.00  0.79           O  
ATOM   2431  CG  LEU A 313       6.229  -3.560  14.623  1.00  0.78           C  
ATOM   2432  CD1 LEU A 313       7.462  -3.365  13.748  1.00  0.76           C  
ATOM   2433  CD2 LEU A 313       6.441  -4.707  15.606  1.00  0.76           C  
ATOM   2434  N   HIS A 314       3.430   0.025  15.413  1.00  0.81           N  
ATOM   2435  CA  HIS A 314       2.659   0.989  16.191  1.00  0.82           C  
ATOM   2436  C   HIS A 314       1.606   0.291  17.044  1.00  0.82           C  
ATOM   2437  CB  HIS A 314       1.994   2.012  15.268  1.00  0.80           C  
ATOM   2438  O   HIS A 314       0.796  -0.484  16.529  1.00  0.81           O  
ATOM   2439  CG  HIS A 314       2.956   2.726  14.372  1.00  0.76           C  
ATOM   2440  CD2 HIS A 314       3.307   2.499  13.084  1.00  0.73           C  
ATOM   2441  ND1 HIS A 314       3.687   3.818  14.785  1.00  0.74           N  
ATOM   2442  CE1 HIS A 314       4.448   4.234  13.787  1.00  0.72           C  
ATOM   2443  NE2 HIS A 314       4.236   3.451  12.743  1.00  0.72           N  
ATOM   2444  N   ASP A 315       1.696   0.570  18.387  1.00  0.77           N  
ATOM   2445  CA  ASP A 315       0.718   0.125  19.376  1.00  0.77           C  
ATOM   2446  C   ASP A 315       0.521  -1.388  19.311  1.00  0.77           C  
ATOM   2447  CB  ASP A 315      -0.619   0.839  19.168  1.00  0.76           C  
ATOM   2448  O   ASP A 315      -0.612  -1.873  19.326  1.00  0.75           O  
ATOM   2449  CG  ASP A 315      -0.498   2.352  19.219  1.00  0.77           C  
ATOM   2450  OD1 ASP A 315       0.107   2.883  20.175  1.00  0.79           O  
ATOM   2451  OD2 ASP A 315      -1.014   3.019  18.296  1.00  0.78           O  
ATOM   2452  N   CYS A 316       1.611  -2.152  19.207  1.00  0.80           N  
ATOM   2453  CA  CYS A 316       1.615  -3.603  19.062  1.00  0.79           C  
ATOM   2454  C   CYS A 316       2.018  -4.281  20.366  1.00  0.78           C  
ATOM   2455  CB  CYS A 316       2.565  -4.027  17.942  1.00  0.78           C  
ATOM   2456  O   CYS A 316       2.851  -3.760  21.110  1.00  0.76           O  
ATOM   2457  SG  CYS A 316       2.002  -3.555  16.292  1.00  0.86           S  
ATOM   2458  N   ASP A 317       1.382  -5.429  20.561  1.00  0.75           N  
ATOM   2459  CA  ASP A 317       1.865  -6.337  21.597  1.00  0.75           C  
ATOM   2460  C   ASP A 317       2.912  -7.299  21.039  1.00  0.75           C  
ATOM   2461  CB  ASP A 317       0.702  -7.122  22.207  1.00  0.73           C  
ATOM   2462  O   ASP A 317       2.621  -8.084  20.134  1.00  0.72           O  
ATOM   2463  CG  ASP A 317      -0.222  -6.256  23.045  1.00  0.71           C  
ATOM   2464  OD1 ASP A 317       0.252  -5.282  23.668  1.00  0.71           O  
ATOM   2465  OD2 ASP A 317      -1.436  -6.552  23.085  1.00  0.70           O  
ATOM   2466  N   ILE A 318       4.138  -7.117  21.500  1.00  0.72           N  
ATOM   2467  CA  ILE A 318       5.246  -7.944  21.035  1.00  0.71           C  
ATOM   2468  C   ILE A 318       5.589  -8.990  22.093  1.00  0.71           C  
ATOM   2469  CB  ILE A 318       6.490  -7.088  20.704  1.00  0.69           C  
ATOM   2470  O   ILE A 318       6.088  -8.653  23.170  1.00  0.68           O  
ATOM   2471  CG1 ILE A 318       6.128  -5.985  19.703  1.00  0.67           C  
ATOM   2472  CG2 ILE A 318       7.622  -7.967  20.166  1.00  0.67           C  
ATOM   2473  CD1 ILE A 318       7.285  -5.057  19.361  1.00  0.66           C  
ATOM   2474  N   ALA A 319       5.182 -10.204  21.808  1.00  0.63           N  
ATOM   2475  CA  ALA A 319       5.333 -11.342  22.711  1.00  0.62           C  
ATOM   2476  C   ALA A 319       6.133 -12.463  22.053  1.00  0.63           C  
ATOM   2477  CB  ALA A 319       3.964 -11.857  23.151  1.00  0.60           C  
ATOM   2478  O   ALA A 319       5.561 -13.358  21.427  1.00  0.60           O  
ATOM   2479  N   PRO A 320       7.532 -12.418  21.991  1.00  0.56           N  
ATOM   2480  CA  PRO A 320       8.238 -13.508  21.313  1.00  0.55           C  
ATOM   2481  C   PRO A 320       7.709 -14.886  21.703  1.00  0.56           C  
ATOM   2482  CB  PRO A 320       9.687 -13.329  21.774  1.00  0.54           C  
ATOM   2483  O   PRO A 320       7.381 -15.119  22.869  1.00  0.55           O  
ATOM   2484  CG  PRO A 320       9.591 -12.539  23.039  1.00  0.52           C  
ATOM   2485  CD  PRO A 320       8.290 -11.790  23.036  1.00  0.52           C  
ATOM   2486  N   ASN A 321       7.539 -15.658  20.581  1.00  0.50           N  
ATOM   2487  CA  ASN A 321       7.254 -17.084  20.702  1.00  0.50           C  
ATOM   2488  C   ASN A 321       8.489 -17.867  21.140  1.00  0.50           C  
ATOM   2489  CB  ASN A 321       6.715 -17.638  19.382  1.00  0.47           C  
ATOM   2490  O   ASN A 321       9.546 -17.768  20.514  1.00  0.48           O  
ATOM   2491  CG  ASN A 321       5.811 -18.839  19.578  1.00  0.45           C  
ATOM   2492  ND2 ASN A 321       5.168 -19.280  18.503  1.00  0.37           N  
ATOM   2493  OD1 ASN A 321       5.691 -19.367  20.687  1.00  0.46           O  
ATOM   2494  N   LEU A 322       8.572 -18.464  22.308  1.00  0.43           N  
ATOM   2495  CA  LEU A 322       9.548 -19.442  22.776  1.00  0.43           C  
ATOM   2496  C   LEU A 322       9.114 -20.859  22.416  1.00  0.43           C  
ATOM   2497  CB  LEU A 322       9.742 -19.324  24.290  1.00  0.41           C  
ATOM   2498  O   LEU A 322       8.022 -21.292  22.792  1.00  0.42           O  
ATOM   2499  CG  LEU A 322      10.287 -17.990  24.802  1.00  0.38           C  
ATOM   2500  CD1 LEU A 322      10.316 -17.980  26.327  1.00  0.35           C  
ATOM   2501  CD2 LEU A 322      11.676 -17.726  24.233  1.00  0.36           C  
ATOM   2502  N   SER A 323       9.596 -21.331  21.203  1.00  0.43           N  
ATOM   2503  CA  SER A 323       9.590 -22.781  21.038  1.00  0.43           C  
ATOM   2504  C   SER A 323      10.413 -23.465  22.124  1.00  0.43           C  
ATOM   2505  CB  SER A 323      10.129 -23.166  19.659  1.00  0.41           C  
ATOM   2506  O   SER A 323      11.448 -22.945  22.546  1.00  0.42           O  
ATOM   2507  OG  SER A 323      11.500 -22.825  19.542  1.00  0.35           O  
ATOM   2508  N   SER A 324       9.849 -24.494  22.779  1.00  0.36           N  
ATOM   2509  CA  SER A 324      10.538 -25.419  23.673  1.00  0.37           C  
ATOM   2510  C   SER A 324      11.809 -25.966  23.031  1.00  0.36           C  
ATOM   2511  CB  SER A 324       9.616 -26.575  24.062  1.00  0.33           C  
ATOM   2512  O   SER A 324      11.761 -26.548  21.945  1.00  0.34           O  
ATOM   2513  OG  SER A 324       9.245 -27.330  22.921  1.00  0.26           O  
ATOM   2514  N   GLY A 325      13.021 -25.474  23.414  1.00  0.35           N  
ATOM   2515  CA  GLY A 325      14.331 -26.063  23.185  1.00  0.35           C  
ATOM   2516  C   GLY A 325      15.279 -25.141  22.443  1.00  0.35           C  
ATOM   2517  O   GLY A 325      16.464 -25.446  22.298  1.00  0.33           O  
ATOM   2518  N   SER A 326      14.884 -24.005  21.871  1.00  0.37           N  
ATOM   2519  CA  SER A 326      15.890 -23.084  21.351  1.00  0.39           C  
ATOM   2520  C   SER A 326      16.413 -22.161  22.446  1.00  0.37           C  
ATOM   2521  CB  SER A 326      15.314 -22.253  20.204  1.00  0.35           C  
ATOM   2522  O   SER A 326      15.633 -21.605  23.222  1.00  0.36           O  
ATOM   2523  OG  SER A 326      15.490 -20.868  20.449  1.00  0.30           O  
ATOM   2524  N   THR A 327      17.728 -22.265  22.828  1.00  0.35           N  
ATOM   2525  CA  THR A 327      18.500 -21.438  23.750  1.00  0.36           C  
ATOM   2526  C   THR A 327      18.490 -19.979  23.305  1.00  0.35           C  
ATOM   2527  CB  THR A 327      19.953 -21.934  23.861  1.00  0.32           C  
ATOM   2528  O   THR A 327      18.657 -19.073  24.125  1.00  0.33           O  
ATOM   2529  CG2 THR A 327      20.068 -23.083  24.858  1.00  0.29           C  
ATOM   2530  OG1 THR A 327      20.398 -22.385  22.576  1.00  0.27           O  
ATOM   2531  N   GLU A 328      18.103 -19.598  22.119  1.00  0.37           N  
ATOM   2532  CA  GLU A 328      18.188 -18.227  21.622  1.00  0.38           C  
ATOM   2533  C   GLU A 328      17.059 -17.925  20.642  1.00  0.37           C  
ATOM   2534  CB  GLU A 328      19.544 -17.980  20.955  1.00  0.34           C  
ATOM   2535  O   GLU A 328      16.886 -18.632  19.648  1.00  0.35           O  
ATOM   2536  CG  GLU A 328      20.727 -18.100  21.904  1.00  0.31           C  
ATOM   2537  CD  GLU A 328      22.058 -17.767  21.249  1.00  0.34           C  
ATOM   2538  OE1 GLU A 328      22.093 -17.567  20.013  1.00  0.36           O  
ATOM   2539  OE2 GLU A 328      23.074 -17.706  21.977  1.00  0.33           O  
ATOM   2540  N   MET A 329      15.990 -17.359  21.089  1.00  0.34           N  
ATOM   2541  CA  MET A 329      14.949 -16.920  20.164  1.00  0.38           C  
ATOM   2542  C   MET A 329      14.616 -15.447  20.378  1.00  0.34           C  
ATOM   2543  CB  MET A 329      13.688 -17.770  20.331  1.00  0.32           C  
ATOM   2544  O   MET A 329      14.483 -14.996  21.517  1.00  0.33           O  
ATOM   2545  CG  MET A 329      13.793 -19.151  19.704  1.00  0.30           C  
ATOM   2546  SD  MET A 329      12.174 -20.012  19.625  1.00  0.21           S  
ATOM   2547  CE  MET A 329      12.118 -20.427  17.859  1.00  0.27           C  
ATOM   2548  N   TYR A 330      14.704 -14.750  19.277  1.00  0.44           N  
ATOM   2549  CA  TYR A 330      14.648 -13.319  18.998  1.00  0.44           C  
ATOM   2550  C   TYR A 330      13.295 -12.930  18.415  1.00  0.45           C  
ATOM   2551  CB  TYR A 330      15.768 -12.915  18.035  1.00  0.41           C  
ATOM   2552  O   TYR A 330      12.765 -13.622  17.544  1.00  0.43           O  
ATOM   2553  CG  TYR A 330      17.134 -13.400  18.454  1.00  0.39           C  
ATOM   2554  CD1 TYR A 330      17.873 -12.716  19.417  1.00  0.35           C  
ATOM   2555  CD2 TYR A 330      17.689 -14.543  17.888  1.00  0.37           C  
ATOM   2556  CE1 TYR A 330      19.133 -13.159  19.805  1.00  0.36           C  
ATOM   2557  CE2 TYR A 330      18.949 -14.994  18.268  1.00  0.38           C  
ATOM   2558  OH  TYR A 330      20.909 -14.740  19.606  1.00  0.29           O  
ATOM   2559  CZ  TYR A 330      19.662 -14.297  19.226  1.00  0.35           C  
ATOM   2560  N   ALA A 331      12.573 -12.124  19.177  1.00  0.45           N  
ATOM   2561  CA  ALA A 331      11.394 -11.602  18.492  1.00  0.43           C  
ATOM   2562  C   ALA A 331      11.774 -10.947  17.168  1.00  0.45           C  
ATOM   2563  CB  ALA A 331      10.658 -10.604  19.384  1.00  0.41           C  
ATOM   2564  O   ALA A 331      11.031 -11.036  16.188  1.00  0.44           O  
ATOM   2565  N   TYR A 332      13.016 -10.458  17.069  1.00  0.50           N  
ATOM   2566  CA  TYR A 332      13.559  -9.745  15.918  1.00  0.49           C  
ATOM   2567  C   TYR A 332      14.965 -10.233  15.587  1.00  0.50           C  
ATOM   2568  CB  TYR A 332      13.578  -8.236  16.180  1.00  0.45           C  
ATOM   2569  O   TYR A 332      15.889 -10.072  16.388  1.00  0.48           O  
ATOM   2570  CG  TYR A 332      12.220  -7.586  16.081  1.00  0.42           C  
ATOM   2571  CD1 TYR A 332      11.749  -7.093  14.866  1.00  0.36           C  
ATOM   2572  CD2 TYR A 332      11.406  -7.461  17.202  1.00  0.38           C  
ATOM   2573  CE1 TYR A 332      10.499  -6.491  14.771  1.00  0.35           C  
ATOM   2574  CE2 TYR A 332      10.154  -6.861  17.118  1.00  0.40           C  
ATOM   2575  OH  TYR A 332       8.471  -5.785  15.811  1.00  0.27           O  
ATOM   2576  CZ  TYR A 332       9.709  -6.380  15.900  1.00  0.34           C  
ATOM   2577  N   ASN A 333      15.102 -10.788  14.505  1.00  0.45           N  
ATOM   2578  CA  ASN A 333      16.361 -11.091  13.832  1.00  0.46           C  
ATOM   2579  C   ASN A 333      16.468 -10.369  12.492  1.00  0.45           C  
ATOM   2580  CB  ASN A 333      16.514 -12.601  13.635  1.00  0.42           C  
ATOM   2581  O   ASN A 333      15.763 -10.710  11.540  1.00  0.44           O  
ATOM   2582  CG  ASN A 333      17.928 -13.000  13.262  1.00  0.40           C  
ATOM   2583  ND2 ASN A 333      18.134 -14.288  13.012  1.00  0.31           N  
ATOM   2584  OD1 ASN A 333      18.828 -12.159  13.199  1.00  0.39           O  
ATOM   2585  N   MET A 334      17.200  -9.151  12.344  1.00  0.48           N  
ATOM   2586  CA  MET A 334      17.351  -8.358  11.128  1.00  0.48           C  
ATOM   2587  C   MET A 334      18.806  -7.947  10.924  1.00  0.48           C  
ATOM   2588  CB  MET A 334      16.459  -7.116  11.180  1.00  0.45           C  
ATOM   2589  O   MET A 334      19.451  -7.452  11.849  1.00  0.46           O  
ATOM   2590  CG  MET A 334      14.972  -7.431  11.205  1.00  0.43           C  
ATOM   2591  SD  MET A 334      13.938  -5.971  10.796  1.00  0.48           S  
ATOM   2592  CE  MET A 334      13.962  -5.106  12.391  1.00  0.38           C  
ATOM   2593  N   GLU A 335      19.305  -8.137   9.745  1.00  0.48           N  
ATOM   2594  CA  GLU A 335      20.515  -7.542   9.185  1.00  0.47           C  
ATOM   2595  C   GLU A 335      20.181  -6.355   8.286  1.00  0.48           C  
ATOM   2596  CB  GLU A 335      21.315  -8.586   8.402  1.00  0.46           C  
ATOM   2597  O   GLU A 335      19.380  -6.479   7.357  1.00  0.46           O  
ATOM   2598  CG  GLU A 335      22.312  -9.361   9.252  1.00  0.45           C  
ATOM   2599  CD  GLU A 335      23.161 -10.331   8.445  1.00  0.48           C  
ATOM   2600  OE1 GLU A 335      23.051 -10.342   7.198  1.00  0.47           O  
ATOM   2601  OE2 GLU A 335      23.943 -11.086   9.066  1.00  0.43           O  
ATOM   2602  N   GLY A 336      20.628  -5.055   8.654  1.00  0.50           N  
ATOM   2603  CA  GLY A 336      20.572  -3.857   7.832  1.00  0.49           C  
ATOM   2604  C   GLY A 336      19.181  -3.259   7.742  1.00  0.50           C  
ATOM   2605  O   GLY A 336      18.930  -2.378   6.917  1.00  0.48           O  
ATOM   2606  N   ALA A 337      18.173  -3.558   8.588  1.00  0.61           N  
ATOM   2607  CA  ALA A 337      16.805  -3.046   8.565  1.00  0.60           C  
ATOM   2608  C   ALA A 337      16.692  -1.750   9.363  1.00  0.61           C  
ATOM   2609  CB  ALA A 337      15.836  -4.091   9.113  1.00  0.58           C  
ATOM   2610  O   ALA A 337      17.454  -1.526  10.306  1.00  0.60           O  
ATOM   2611  N   ARG A 338      15.785  -0.835   8.900  1.00  0.66           N  
ATOM   2612  CA  ARG A 338      15.287   0.278   9.702  1.00  0.66           C  
ATOM   2613  C   ARG A 338      14.020  -0.113  10.455  1.00  0.67           C  
ATOM   2614  CB  ARG A 338      15.016   1.498   8.819  1.00  0.64           C  
ATOM   2615  O   ARG A 338      13.004  -0.446   9.841  1.00  0.66           O  
ATOM   2616  CG  ARG A 338      16.250   2.031   8.109  1.00  0.62           C  
ATOM   2617  CD  ARG A 338      15.945   3.298   7.322  1.00  0.61           C  
ATOM   2618  NE  ARG A 338      17.063   3.683   6.465  1.00  0.53           N  
ATOM   2619  NH1 ARG A 338      15.932   5.398   5.408  1.00  0.46           N  
ATOM   2620  NH2 ARG A 338      18.107   4.936   4.848  1.00  0.41           N  
ATOM   2621  CZ  ARG A 338      17.032   4.671   5.576  1.00  0.57           C  
ATOM   2622  N   VAL A 339      14.063  -0.018  11.821  1.00  0.69           N  
ATOM   2623  CA  VAL A 339      12.934  -0.419  12.653  1.00  0.69           C  
ATOM   2624  C   VAL A 339      12.447   0.772  13.475  1.00  0.70           C  
ATOM   2625  CB  VAL A 339      13.305  -1.595  13.585  1.00  0.67           C  
ATOM   2626  O   VAL A 339      13.240   1.434  14.149  1.00  0.68           O  
ATOM   2627  CG1 VAL A 339      12.087  -2.054  14.386  1.00  0.65           C  
ATOM   2628  CG2 VAL A 339      13.885  -2.754  12.777  1.00  0.66           C  
ATOM   2629  N   THR A 340      11.216   1.038  13.367  1.00  0.72           N  
ATOM   2630  CA  THR A 340      10.533   2.007  14.217  1.00  0.73           C  
ATOM   2631  C   THR A 340       9.484   1.318  15.086  1.00  0.74           C  
ATOM   2632  CB  THR A 340       9.865   3.113  13.380  1.00  0.71           C  
ATOM   2633  O   THR A 340       8.585   0.651  14.570  1.00  0.73           O  
ATOM   2634  CG2 THR A 340       9.217   4.164  14.275  1.00  0.70           C  
ATOM   2635  OG1 THR A 340      10.855   3.745  12.559  1.00  0.72           O  
ATOM   2636  N   LEU A 341       9.517   1.463  16.418  1.00  0.71           N  
ATOM   2637  CA  LEU A 341       8.535   1.016  17.400  1.00  0.71           C  
ATOM   2638  C   LEU A 341       7.882   2.207  18.095  1.00  0.71           C  
ATOM   2639  CB  LEU A 341       9.193   0.103  18.438  1.00  0.69           C  
ATOM   2640  O   LEU A 341       8.575   3.088  18.608  1.00  0.69           O  
ATOM   2641  CG  LEU A 341      10.000  -1.075  17.890  1.00  0.67           C  
ATOM   2642  CD1 LEU A 341      10.605  -1.881  19.034  1.00  0.66           C  
ATOM   2643  CD2 LEU A 341       9.124  -1.961  17.010  1.00  0.66           C  
ATOM   2644  N   SER A 342       6.570   2.209  18.039  1.00  0.71           N  
ATOM   2645  CA  SER A 342       5.801   3.271  18.681  1.00  0.71           C  
ATOM   2646  C   SER A 342       4.611   2.705  19.448  1.00  0.72           C  
ATOM   2647  CB  SER A 342       5.315   4.283  17.643  1.00  0.69           C  
ATOM   2648  O   SER A 342       3.810   1.951  18.893  1.00  0.71           O  
ATOM   2649  OG  SER A 342       4.713   5.400  18.274  1.00  0.68           O  
ATOM   2650  N   GLY A 343       4.549   3.044  20.753  1.00  0.65           N  
ATOM   2651  CA  GLY A 343       3.444   2.601  21.589  1.00  0.65           C  
ATOM   2652  C   GLY A 343       3.409   1.097  21.783  1.00  0.65           C  
ATOM   2653  O   GLY A 343       2.398   0.545  22.222  1.00  0.64           O  
ATOM   2654  N   CYS A 344       4.432   0.316  21.505  1.00  0.71           N  
ATOM   2655  CA  CYS A 344       4.427  -1.142  21.560  1.00  0.71           C  
ATOM   2656  C   CYS A 344       4.671  -1.635  22.981  1.00  0.70           C  
ATOM   2657  CB  CYS A 344       5.487  -1.718  20.622  1.00  0.68           C  
ATOM   2658  O   CYS A 344       5.443  -1.031  23.728  1.00  0.67           O  
ATOM   2659  SG  CYS A 344       5.163  -1.398  18.874  1.00  0.73           S  
ATOM   2660  N   HIS A 345       3.877  -2.684  23.293  1.00  0.65           N  
ATOM   2661  CA  HIS A 345       4.065  -3.385  24.558  1.00  0.65           C  
ATOM   2662  C   HIS A 345       4.867  -4.668  24.364  1.00  0.64           C  
ATOM   2663  CB  HIS A 345       2.713  -3.704  25.199  1.00  0.63           C  
ATOM   2664  O   HIS A 345       4.625  -5.418  23.416  1.00  0.62           O  
ATOM   2665  CG  HIS A 345       1.862  -2.497  25.436  1.00  0.60           C  
ATOM   2666  CD2 HIS A 345       2.172  -1.270  25.917  1.00  0.58           C  
ATOM   2667  ND1 HIS A 345       0.510  -2.476  25.169  1.00  0.59           N  
ATOM   2668  CE1 HIS A 345       0.025  -1.284  25.476  1.00  0.55           C  
ATOM   2669  NE2 HIS A 345       1.013  -0.534  25.933  1.00  0.52           N  
ATOM   2670  N   PHE A 346       5.818  -4.779  25.147  1.00  0.61           N  
ATOM   2671  CA  PHE A 346       6.606  -6.006  25.151  1.00  0.60           C  
ATOM   2672  C   PHE A 346       6.271  -6.861  26.368  1.00  0.60           C  
ATOM   2673  CB  PHE A 346       8.104  -5.685  25.132  1.00  0.58           C  
ATOM   2674  O   PHE A 346       6.377  -6.399  27.506  1.00  0.58           O  
ATOM   2675  CG  PHE A 346       8.550  -4.943  23.901  1.00  0.56           C  
ATOM   2676  CD1 PHE A 346       8.987  -5.632  22.777  1.00  0.54           C  
ATOM   2677  CD2 PHE A 346       8.531  -3.554  23.869  1.00  0.54           C  
ATOM   2678  CE1 PHE A 346       9.401  -4.947  21.636  1.00  0.52           C  
ATOM   2679  CE2 PHE A 346       8.943  -2.863  22.733  1.00  0.50           C  
ATOM   2680  CZ  PHE A 346       9.378  -3.561  21.618  1.00  0.55           C  
ATOM   2681  N   TYR A 347       5.721  -7.909  26.199  1.00  0.56           N  
ATOM   2682  CA  TYR A 347       5.408  -8.827  27.288  1.00  0.55           C  
ATOM   2683  C   TYR A 347       6.584  -9.753  27.575  1.00  0.55           C  
ATOM   2684  CB  TYR A 347       4.162  -9.653  26.953  1.00  0.52           C  
ATOM   2685  O   TYR A 347       7.130 -10.375  26.661  1.00  0.53           O  
ATOM   2686  CG  TYR A 347       2.914  -8.824  26.773  1.00  0.49           C  
ATOM   2687  CD1 TYR A 347       2.163  -8.413  27.871  1.00  0.47           C  
ATOM   2688  CD2 TYR A 347       2.483  -8.450  25.504  1.00  0.47           C  
ATOM   2689  CE1 TYR A 347       1.011  -7.650  27.710  1.00  0.47           C  
ATOM   2690  CE2 TYR A 347       1.333  -7.688  25.331  1.00  0.47           C  
ATOM   2691  OH  TYR A 347      -0.535  -6.538  26.272  1.00  0.44           O  
ATOM   2692  CZ  TYR A 347       0.605  -7.293  26.438  1.00  0.47           C  
ATOM   2693  N   PRO A 348       7.198  -9.591  28.749  1.00  0.45           N  
ATOM   2694  CA  PRO A 348       7.991 -10.753  29.159  1.00  0.44           C  
ATOM   2695  C   PRO A 348       7.225 -12.067  29.023  1.00  0.45           C  
ATOM   2696  CB  PRO A 348       8.315 -10.459  30.626  1.00  0.42           C  
ATOM   2697  O   PRO A 348       6.087 -12.174  29.488  1.00  0.43           O  
ATOM   2698  CG  PRO A 348       7.205  -9.573  31.092  1.00  0.40           C  
ATOM   2699  CD  PRO A 348       6.651  -8.837  29.906  1.00  0.40           C  
ATOM   2700  N   VAL A 349       7.638 -12.885  28.160  1.00  0.44           N  
ATOM   2701  CA  VAL A 349       7.099 -14.238  28.251  1.00  0.44           C  
ATOM   2702  C   VAL A 349       7.436 -14.838  29.614  1.00  0.44           C  
ATOM   2703  CB  VAL A 349       7.640 -15.143  27.121  1.00  0.42           C  
ATOM   2704  O   VAL A 349       8.607 -14.907  29.996  1.00  0.43           O  
ATOM   2705  CG1 VAL A 349       6.943 -16.502  27.136  1.00  0.37           C  
ATOM   2706  CG2 VAL A 349       7.465 -14.464  25.764  1.00  0.38           C  
ATOM   2707  N   LYS A 350       6.549 -14.859  30.553  1.00  0.36           N  
ATOM   2708  CA  LYS A 350       6.592 -15.789  31.678  1.00  0.36           C  
ATOM   2709  C   LYS A 350       6.362 -17.224  31.215  1.00  0.36           C  
ATOM   2710  CB  LYS A 350       5.552 -15.405  32.732  1.00  0.34           C  
ATOM   2711  O   LYS A 350       5.262 -17.574  30.783  1.00  0.34           O  
ATOM   2712  CG  LYS A 350       6.112 -14.587  33.886  1.00  0.32           C  
ATOM   2713  CD  LYS A 350       5.045 -14.295  34.934  1.00  0.34           C  
ATOM   2714  CE  LYS A 350       5.599 -13.457  36.078  1.00  0.29           C  
ATOM   2715  NZ  LYS A 350       4.550 -13.146  37.095  1.00  0.30           N  
ATOM   2716  N   TYR A 351       7.512 -17.956  30.908  1.00  0.32           N  
ATOM   2717  CA  TYR A 351       7.347 -19.399  31.037  1.00  0.37           C  
ATOM   2718  C   TYR A 351       7.511 -19.839  32.487  1.00  0.33           C  
ATOM   2719  CB  TYR A 351       8.354 -20.137  30.150  1.00  0.31           C  
ATOM   2720  O   TYR A 351       8.440 -19.406  33.172  1.00  0.31           O  
ATOM   2721  CG  TYR A 351       7.719 -20.885  29.003  1.00  0.31           C  
ATOM   2722  CD1 TYR A 351       7.306 -22.207  29.150  1.00  0.30           C  
ATOM   2723  CD2 TYR A 351       7.531 -20.271  27.769  1.00  0.32           C  
ATOM   2724  CE1 TYR A 351       6.722 -22.901  28.095  1.00  0.32           C  
ATOM   2725  CE2 TYR A 351       6.948 -20.955  26.707  1.00  0.34           C  
ATOM   2726  OH  TYR A 351       5.970 -22.949  25.832  1.00  0.20           O  
ATOM   2727  CZ  TYR A 351       6.547 -22.267  26.880  1.00  0.31           C  
ATOM   2728  N   SER A 352       6.494 -20.603  32.901  1.00  0.32           N  
ATOM   2729  CA  SER A 352       6.587 -21.624  33.939  1.00  0.33           C  
ATOM   2730  C   SER A 352       7.616 -22.689  33.576  1.00  0.32           C  
ATOM   2731  CB  SER A 352       5.225 -22.278  34.172  1.00  0.29           C  
ATOM   2732  O   SER A 352       7.531 -23.305  32.512  1.00  0.31           O  
ATOM   2733  OG  SER A 352       4.816 -23.011  33.030  1.00  0.27           O  
ATOM   2734  N   GLY A 353       8.940 -22.509  34.149  1.00  0.32           N  
ATOM   2735  CA  GLY A 353      10.035 -23.465  34.203  1.00  0.32           C  
ATOM   2736  C   GLY A 353      11.239 -23.040  33.384  1.00  0.32           C  
ATOM   2737  O   GLY A 353      12.271 -23.714  33.392  1.00  0.30           O  
ATOM   2738  N   VAL A 354      11.311 -21.949  32.672  1.00  0.32           N  
ATOM   2739  CA  VAL A 354      12.551 -21.392  32.140  1.00  0.33           C  
ATOM   2740  C   VAL A 354      12.835 -20.043  32.795  1.00  0.32           C  
ATOM   2741  CB  VAL A 354      12.488 -21.236  30.604  1.00  0.30           C  
ATOM   2742  O   VAL A 354      12.204 -19.037  32.460  1.00  0.31           O  
ATOM   2743  CG1 VAL A 354      13.882 -20.987  30.029  1.00  0.29           C  
ATOM   2744  CG2 VAL A 354      11.858 -22.473  29.967  1.00  0.29           C  
ATOM   2745  N   GLU A 355      13.255 -20.012  34.074  1.00  0.31           N  
ATOM   2746  CA  GLU A 355      13.721 -18.916  34.917  1.00  0.33           C  
ATOM   2747  C   GLU A 355      14.812 -18.109  34.220  1.00  0.31           C  
ATOM   2748  CB  GLU A 355      14.237 -19.449  36.256  1.00  0.28           C  
ATOM   2749  O   GLU A 355      15.034 -16.941  34.548  1.00  0.29           O  
ATOM   2750  CG  GLU A 355      13.134 -19.824  37.235  1.00  0.27           C  
ATOM   2751  CD  GLU A 355      13.657 -20.222  38.606  1.00  0.30           C  
ATOM   2752  OE1 GLU A 355      14.890 -20.373  38.765  1.00  0.34           O  
ATOM   2753  OE2 GLU A 355      12.828 -20.383  39.529  1.00  0.26           O  
ATOM   2754  N   ASN A 356      15.421 -18.696  33.105  1.00  0.30           N  
ATOM   2755  CA  ASN A 356      16.558 -17.971  32.549  1.00  0.32           C  
ATOM   2756  C   ASN A 356      16.136 -17.067  31.394  1.00  0.30           C  
ATOM   2757  CB  ASN A 356      17.644 -18.946  32.091  1.00  0.28           C  
ATOM   2758  O   ASN A 356      16.362 -17.396  30.228  1.00  0.29           O  
ATOM   2759  CG  ASN A 356      18.727 -19.147  33.133  1.00  0.27           C  
ATOM   2760  ND2 ASN A 356      19.357 -20.315  33.116  1.00  0.16           N  
ATOM   2761  OD1 ASN A 356      18.994 -18.259  33.946  1.00  0.24           O  
ATOM   2762  N   VAL A 357      15.190 -16.191  31.609  1.00  0.32           N  
ATOM   2763  CA  VAL A 357      14.726 -15.062  30.809  1.00  0.34           C  
ATOM   2764  C   VAL A 357      15.924 -14.289  30.263  1.00  0.32           C  
ATOM   2765  CB  VAL A 357      13.814 -14.122  31.629  1.00  0.30           C  
ATOM   2766  O   VAL A 357      15.820 -13.613  29.237  1.00  0.31           O  
ATOM   2767  CG1 VAL A 357      13.003 -13.216  30.705  1.00  0.28           C  
ATOM   2768  CG2 VAL A 357      12.888 -14.934  32.534  1.00  0.28           C  
ATOM   2769  N   ALA A 358      17.151 -14.476  30.878  1.00  0.32           N  
ATOM   2770  CA  ALA A 358      18.302 -13.592  30.714  1.00  0.32           C  
ATOM   2771  C   ALA A 358      18.796 -13.596  29.270  1.00  0.32           C  
ATOM   2772  CB  ALA A 358      19.428 -14.004  31.659  1.00  0.29           C  
ATOM   2773  O   ALA A 358      19.373 -12.612  28.802  1.00  0.30           O  
ATOM   2774  N   LYS A 359      18.474 -14.610  28.425  1.00  0.31           N  
ATOM   2775  CA  LYS A 359      19.198 -14.722  27.162  1.00  0.32           C  
ATOM   2776  C   LYS A 359      18.289 -14.405  25.978  1.00  0.31           C  
ATOM   2777  CB  LYS A 359      19.794 -16.122  27.007  1.00  0.28           C  
ATOM   2778  O   LYS A 359      18.662 -14.631  24.825  1.00  0.29           O  
ATOM   2779  CG  LYS A 359      21.202 -16.261  27.566  1.00  0.27           C  
ATOM   2780  CD  LYS A 359      21.786 -17.636  27.273  1.00  0.30           C  
ATOM   2781  CE  LYS A 359      23.192 -17.780  27.841  1.00  0.22           C  
ATOM   2782  NZ  LYS A 359      23.760 -19.136  27.577  1.00  0.21           N  
ATOM   2783  N   TYR A 360      17.127 -13.763  26.215  1.00  0.36           N  
ATOM   2784  CA  TYR A 360      16.247 -13.546  25.072  1.00  0.38           C  
ATOM   2785  C   TYR A 360      16.193 -12.070  24.697  1.00  0.36           C  
ATOM   2786  CB  TYR A 360      14.836 -14.061  25.373  1.00  0.34           C  
ATOM   2787  O   TYR A 360      15.936 -11.216  25.549  1.00  0.35           O  
ATOM   2788  CG  TYR A 360      14.784 -15.534  25.698  1.00  0.32           C  
ATOM   2789  CD1 TYR A 360      14.894 -16.493  24.693  1.00  0.29           C  
ATOM   2790  CD2 TYR A 360      14.622 -15.970  27.008  1.00  0.30           C  
ATOM   2791  CE1 TYR A 360      14.844 -17.851  24.987  1.00  0.28           C  
ATOM   2792  CE2 TYR A 360      14.571 -17.326  27.314  1.00  0.31           C  
ATOM   2793  OH  TYR A 360      14.633 -19.601  26.595  1.00  0.19           O  
ATOM   2794  CZ  TYR A 360      14.683 -18.258  26.298  1.00  0.28           C  
ATOM   2795  N   SER A 361      17.058 -11.812  23.704  1.00  0.36           N  
ATOM   2796  CA  SER A 361      16.999 -10.527  23.015  1.00  0.37           C  
ATOM   2797  C   SER A 361      15.709 -10.387  22.213  1.00  0.37           C  
ATOM   2798  CB  SER A 361      18.204 -10.359  22.089  1.00  0.34           C  
ATOM   2799  O   SER A 361      15.329 -11.299  21.475  1.00  0.35           O  
ATOM   2800  OG  SER A 361      19.414 -10.386  22.828  1.00  0.28           O  
ATOM   2801  N   LEU A 362      14.761  -9.622  22.778  1.00  0.42           N  
ATOM   2802  CA  LEU A 362      13.586  -9.237  22.004  1.00  0.42           C  
ATOM   2803  C   LEU A 362      13.975  -8.846  20.582  1.00  0.42           C  
ATOM   2804  CB  LEU A 362      12.854  -8.076  22.683  1.00  0.39           C  
ATOM   2805  O   LEU A 362      13.299  -9.224  19.623  1.00  0.41           O  
ATOM   2806  CG  LEU A 362      11.354  -8.262  22.915  1.00  0.37           C  
ATOM   2807  CD1 LEU A 362      11.039  -8.216  24.406  1.00  0.33           C  
ATOM   2808  CD2 LEU A 362      10.560  -7.200  22.162  1.00  0.35           C  
ATOM   2809  N   LEU A 363      15.011  -8.166  20.454  1.00  0.46           N  
ATOM   2810  CA  LEU A 363      15.656  -7.688  19.235  1.00  0.45           C  
ATOM   2811  C   LEU A 363      17.069  -8.249  19.112  1.00  0.46           C  
ATOM   2812  CB  LEU A 363      15.698  -6.158  19.216  1.00  0.44           C  
ATOM   2813  O   LEU A 363      17.919  -7.994  19.968  1.00  0.45           O  
ATOM   2814  CG  LEU A 363      14.347  -5.443  19.149  1.00  0.41           C  
ATOM   2815  CD1 LEU A 363      14.500  -3.982  19.557  1.00  0.37           C  
ATOM   2816  CD2 LEU A 363      13.752  -5.553  17.750  1.00  0.38           C  
ATOM   2817  N   TYR A 364      17.183  -9.217  18.358  1.00  0.40           N  
ATOM   2818  CA  TYR A 364      18.475  -9.683  17.867  1.00  0.41           C  
ATOM   2819  C   TYR A 364      18.770  -9.115  16.484  1.00  0.40           C  
ATOM   2820  CB  TYR A 364      18.513 -11.213  17.822  1.00  0.38           C  
ATOM   2821  O   TYR A 364      18.025  -9.363  15.533  1.00  0.38           O  
ATOM   2822  CG  TYR A 364      19.910 -11.786  17.828  1.00  0.36           C  
ATOM   2823  CD1 TYR A 364      20.504 -12.237  16.652  1.00  0.31           C  
ATOM   2824  CD2 TYR A 364      20.637 -11.879  19.010  1.00  0.33           C  
ATOM   2825  CE1 TYR A 364      21.790 -12.767  16.653  1.00  0.32           C  
ATOM   2826  CE2 TYR A 364      21.924 -12.407  19.023  1.00  0.36           C  
ATOM   2827  OH  TYR A 364      23.764 -13.372  17.848  1.00  0.23           O  
ATOM   2828  CZ  TYR A 364      22.491 -12.848  17.841  1.00  0.30           C  
ATOM   2829  N   PHE A 365      19.771  -8.294  16.399  1.00  0.42           N  
ATOM   2830  CA  PHE A 365      20.360  -7.784  15.167  1.00  0.42           C  
ATOM   2831  C   PHE A 365      21.688  -8.472  14.876  1.00  0.42           C  
ATOM   2832  CB  PHE A 365      20.561  -6.268  15.253  1.00  0.40           C  
ATOM   2833  O   PHE A 365      22.616  -8.409  15.686  1.00  0.40           O  
ATOM   2834  CG  PHE A 365      19.290  -5.499  15.494  1.00  0.38           C  
ATOM   2835  CD1 PHE A 365      18.440  -5.188  14.439  1.00  0.34           C  
ATOM   2836  CD2 PHE A 365      18.945  -5.088  16.774  1.00  0.36           C  
ATOM   2837  CE1 PHE A 365      17.263  -4.476  14.659  1.00  0.35           C  
ATOM   2838  CE2 PHE A 365      17.770  -4.377  17.001  1.00  0.38           C  
ATOM   2839  CZ  PHE A 365      16.931  -4.071  15.942  1.00  0.33           C  
ATOM   2840  N   PHE A 366      21.651  -9.417  13.846  1.00  0.31           N  
ATOM   2841  CA  PHE A 366      22.872  -9.930  13.236  1.00  0.34           C  
ATOM   2842  C   PHE A 366      23.561  -8.848  12.413  1.00  0.31           C  
ATOM   2843  CB  PHE A 366      22.565 -11.144  12.354  1.00  0.29           C  
ATOM   2844  O   PHE A 366      22.897  -8.006  11.804  1.00  0.30           O  
ATOM   2845  CG  PHE A 366      23.357 -12.372  12.714  1.00  0.29           C  
ATOM   2846  CD1 PHE A 366      24.574 -12.637  12.098  1.00  0.27           C  
ATOM   2847  CD2 PHE A 366      22.884 -13.262  13.670  1.00  0.28           C  
ATOM   2848  CE1 PHE A 366      25.309 -13.773  12.430  1.00  0.26           C  
ATOM   2849  CE2 PHE A 366      23.613 -14.399  14.007  1.00  0.29           C  
ATOM   2850  CZ  PHE A 366      24.824 -14.653  13.385  1.00  0.27           C  
ATOM   2851  N   ASP A 367      24.921  -8.778  12.507  1.00  0.28           N  
ATOM   2852  CA  ASP A 367      26.015  -8.187  11.743  1.00  0.30           C  
ATOM   2853  C   ASP A 367      25.677  -6.761  11.313  1.00  0.29           C  
ATOM   2854  CB  ASP A 367      26.338  -9.044  10.516  1.00  0.26           C  
ATOM   2855  O   ASP A 367      25.088  -6.551  10.250  1.00  0.27           O  
ATOM   2856  CG  ASP A 367      27.786  -8.925  10.074  1.00  0.25           C  
ATOM   2857  OD1 ASP A 367      28.524  -8.078  10.623  1.00  0.25           O  
ATOM   2858  OD2 ASP A 367      28.192  -9.683   9.167  1.00  0.19           O  
ATOM   2859  N   ILE A 368      25.472  -5.814  12.240  1.00  0.31           N  
ATOM   2860  CA  ILE A 368      25.381  -4.374  12.029  1.00  0.33           C  
ATOM   2861  C   ILE A 368      26.696  -3.852  11.454  1.00  0.31           C  
ATOM   2862  CB  ILE A 368      25.038  -3.631  13.340  1.00  0.30           C  
ATOM   2863  O   ILE A 368      26.988  -2.657  11.540  1.00  0.30           O  
ATOM   2864  CG1 ILE A 368      23.789  -4.240  13.988  1.00  0.28           C  
ATOM   2865  CG2 ILE A 368      24.844  -2.135  13.078  1.00  0.28           C  
ATOM   2866  CD1 ILE A 368      23.424  -3.622  15.330  1.00  0.26           C  
ATOM   2867  N   THR A 369      27.683  -4.652  11.245  1.00  0.26           N  
ATOM   2868  CA  THR A 369      28.982  -4.141  10.822  1.00  0.28           C  
ATOM   2869  C   THR A 369      28.896  -3.537   9.424  1.00  0.26           C  
ATOM   2870  CB  THR A 369      30.051  -5.249  10.841  1.00  0.24           C  
ATOM   2871  O   THR A 369      29.645  -2.615   9.093  1.00  0.24           O  
ATOM   2872  CG2 THR A 369      30.393  -5.659  12.270  1.00  0.21           C  
ATOM   2873  OG1 THR A 369      29.558  -6.393  10.133  1.00  0.16           O  
ATOM   2874  N   SER A 370      27.905  -3.943   8.609  1.00  0.28           N  
ATOM   2875  CA  SER A 370      27.987  -3.591   7.195  1.00  0.30           C  
ATOM   2876  C   SER A 370      26.867  -2.635   6.797  1.00  0.28           C  
ATOM   2877  CB  SER A 370      27.928  -4.848   6.326  1.00  0.25           C  
ATOM   2878  O   SER A 370      27.039  -1.811   5.897  1.00  0.26           O  
ATOM   2879  OG  SER A 370      26.706  -5.539   6.523  1.00  0.20           O  
ATOM   2880  N   ASN A 371      25.763  -2.346   7.623  1.00  0.31           N  
ATOM   2881  CA  ASN A 371      24.661  -1.694   6.924  1.00  0.33           C  
ATOM   2882  C   ASN A 371      23.704  -1.012   7.898  1.00  0.31           C  
ATOM   2883  CB  ASN A 371      23.905  -2.701   6.055  1.00  0.29           C  
ATOM   2884  O   ASN A 371      22.523  -0.834   7.593  1.00  0.30           O  
ATOM   2885  CG  ASN A 371      24.729  -3.195   4.883  1.00  0.28           C  
ATOM   2886  ND2 ASN A 371      24.545  -4.459   4.519  1.00  0.20           N  
ATOM   2887  OD1 ASN A 371      25.526  -2.447   4.309  1.00  0.27           O  
ATOM   2888  N   GLY A 372      24.125  -0.158   8.931  1.00  0.35           N  
ATOM   2889  CA  GLY A 372      23.482   0.806   9.810  1.00  0.34           C  
ATOM   2890  C   GLY A 372      22.066   0.414  10.190  1.00  0.35           C  
ATOM   2891  O   GLY A 372      21.189   0.321   9.329  1.00  0.33           O  
ATOM   2892  N   LEU A 373      21.846  -0.327  11.280  1.00  0.40           N  
ATOM   2893  CA  LEU A 373      20.563  -0.457  11.962  1.00  0.41           C  
ATOM   2894  C   LEU A 373      20.141   0.870  12.583  1.00  0.40           C  
ATOM   2895  CB  LEU A 373      20.638  -1.539  13.043  1.00  0.38           C  
ATOM   2896  O   LEU A 373      20.921   1.499  13.302  1.00  0.40           O  
ATOM   2897  CG  LEU A 373      19.346  -1.821  13.811  1.00  0.37           C  
ATOM   2898  CD1 LEU A 373      18.401  -2.668  12.965  1.00  0.33           C  
ATOM   2899  CD2 LEU A 373      19.650  -2.512  15.135  1.00  0.36           C  
ATOM   2900  N   GLN A 374      19.021   1.340  12.180  1.00  0.43           N  
ATOM   2901  CA  GLN A 374      18.310   2.443  12.819  1.00  0.43           C  
ATOM   2902  C   GLN A 374      17.100   1.938  13.600  1.00  0.43           C  
ATOM   2903  CB  GLN A 374      17.870   3.473  11.777  1.00  0.41           C  
ATOM   2904  O   GLN A 374      16.154   1.408  13.015  1.00  0.42           O  
ATOM   2905  CG  GLN A 374      19.028   4.174  11.079  1.00  0.39           C  
ATOM   2906  CD  GLN A 374      18.566   5.251  10.115  1.00  0.43           C  
ATOM   2907  NE2 GLN A 374      19.509   6.040   9.612  1.00  0.35           N  
ATOM   2908  OE1 GLN A 374      17.372   5.372   9.825  1.00  0.48           O  
ATOM   2909  N   LEU A 375      17.162   1.834  15.042  1.00  0.51           N  
ATOM   2910  CA  LEU A 375      16.043   1.593  15.947  1.00  0.51           C  
ATOM   2911  C   LEU A 375      15.515   2.905  16.519  1.00  0.52           C  
ATOM   2912  CB  LEU A 375      16.464   0.660  17.085  1.00  0.49           C  
ATOM   2913  O   LEU A 375      16.245   3.628  17.201  1.00  0.51           O  
ATOM   2914  CG  LEU A 375      15.385   0.311  18.110  1.00  0.47           C  
ATOM   2915  CD1 LEU A 375      14.287  -0.526  17.461  1.00  0.44           C  
ATOM   2916  CD2 LEU A 375      15.994  -0.426  19.298  1.00  0.45           C  
ATOM   2917  N   GLU A 376      14.412   3.266  16.124  1.00  0.47           N  
ATOM   2918  CA  GLU A 376      13.648   4.388  16.662  1.00  0.47           C  
ATOM   2919  C   GLU A 376      12.548   3.905  17.603  1.00  0.47           C  
ATOM   2920  CB  GLU A 376      13.043   5.219  15.529  1.00  0.45           C  
ATOM   2921  O   GLU A 376      11.610   3.228  17.175  1.00  0.46           O  
ATOM   2922  CG  GLU A 376      12.471   6.555  15.983  1.00  0.43           C  
ATOM   2923  CD  GLU A 376      11.912   7.388  14.841  1.00  0.47           C  
ATOM   2924  OE1 GLU A 376      11.963   6.932  13.675  1.00  0.52           O  
ATOM   2925  OE2 GLU A 376      11.419   8.505  15.113  1.00  0.46           O  
ATOM   2926  N   LEU A 377      12.628   4.028  18.959  1.00  0.49           N  
ATOM   2927  CA  LEU A 377      11.624   3.803  19.994  1.00  0.49           C  
ATOM   2928  C   LEU A 377      10.898   5.100  20.337  1.00  0.49           C  
ATOM   2929  CB  LEU A 377      12.272   3.219  21.251  1.00  0.47           C  
ATOM   2930  O   LEU A 377      11.512   6.049  20.828  1.00  0.49           O  
ATOM   2931  CG  LEU A 377      13.001   1.885  21.081  1.00  0.46           C  
ATOM   2932  CD1 LEU A 377      13.707   1.498  22.376  1.00  0.42           C  
ATOM   2933  CD2 LEU A 377      12.028   0.794  20.650  1.00  0.44           C  
ATOM   2934  N   LYS A 378       9.694   5.244  19.745  1.00  0.42           N  
ATOM   2935  CA  LYS A 378       8.777   6.355  19.984  1.00  0.41           C  
ATOM   2936  C   LYS A 378       7.743   5.994  21.047  1.00  0.41           C  
ATOM   2937  CB  LYS A 378       8.076   6.761  18.687  1.00  0.39           C  
ATOM   2938  O   LYS A 378       7.357   4.831  21.176  1.00  0.40           O  
ATOM   2939  CG  LYS A 378       9.009   7.341  17.635  1.00  0.37           C  
ATOM   2940  CD  LYS A 378       8.243   7.802  16.401  1.00  0.40           C  
ATOM   2941  CE  LYS A 378       9.182   8.321  15.320  1.00  0.34           C  
ATOM   2942  NZ  LYS A 378       8.458   8.598  14.044  1.00  0.34           N  
ATOM   2943  N   SER A 379       7.670   7.036  22.039  1.00  0.34           N  
ATOM   2944  CA  SER A 379       6.859   7.173  23.244  1.00  0.35           C  
ATOM   2945  C   SER A 379       5.832   6.050  23.351  1.00  0.34           C  
ATOM   2946  CB  SER A 379       6.149   8.527  23.262  1.00  0.30           C  
ATOM   2947  O   SER A 379       5.278   5.611  22.341  1.00  0.32           O  
ATOM   2948  OG  SER A 379       5.099   8.558  22.311  1.00  0.30           O  
ATOM   2949  N   ASN A 380       5.638   5.406  24.669  1.00  0.33           N  
ATOM   2950  CA  ASN A 380       4.710   4.704  25.550  1.00  0.37           C  
ATOM   2951  C   ASN A 380       4.816   3.191  25.384  1.00  0.34           C  
ATOM   2952  CB  ASN A 380       3.274   5.167  25.294  1.00  0.31           C  
ATOM   2953  O   ASN A 380       3.805   2.486  25.419  1.00  0.32           O  
ATOM   2954  CG  ASN A 380       3.005   6.559  25.830  1.00  0.29           C  
ATOM   2955  ND2 ASN A 380       1.940   7.186  25.344  1.00  0.28           N  
ATOM   2956  OD1 ASN A 380       3.749   7.068  26.672  1.00  0.32           O  
ATOM   2957  N   ASN A 381       5.995   2.599  24.930  1.00  0.40           N  
ATOM   2958  CA  ASN A 381       6.104   1.148  25.035  1.00  0.41           C  
ATOM   2959  C   ASN A 381       6.133   0.692  26.491  1.00  0.40           C  
ATOM   2960  CB  ASN A 381       7.347   0.648  24.296  1.00  0.37           C  
ATOM   2961  O   ASN A 381       7.026   1.078  27.248  1.00  0.39           O  
ATOM   2962  CG  ASN A 381       7.260   0.859  22.797  1.00  0.35           C  
ATOM   2963  ND2 ASN A 381       8.410   1.026  22.154  1.00  0.35           N  
ATOM   2964  OD1 ASN A 381       6.168   0.873  22.222  1.00  0.38           O  
ATOM   2965  N   ASN A 382       5.024   0.699  27.217  1.00  0.36           N  
ATOM   2966  CA  ASN A 382       4.738   0.162  28.543  1.00  0.37           C  
ATOM   2967  C   ASN A 382       5.239  -1.272  28.687  1.00  0.36           C  
ATOM   2968  CB  ASN A 382       3.238   0.232  28.838  1.00  0.33           C  
ATOM   2969  O   ASN A 382       4.831  -2.156  27.932  1.00  0.35           O  
ATOM   2970  CG  ASN A 382       2.782   1.626  29.222  1.00  0.31           C  
ATOM   2971  ND2 ASN A 382       1.488   1.886  29.082  1.00  0.29           N  
ATOM   2972  OD1 ASN A 382       3.587   2.461  29.641  1.00  0.33           O  
ATOM   2973  N   GLY A 383       6.495  -1.588  29.099  1.00  0.34           N  
ATOM   2974  CA  GLY A 383       7.133  -2.674  29.825  1.00  0.34           C  
ATOM   2975  C   GLY A 383       8.388  -2.244  30.561  1.00  0.35           C  
ATOM   2976  O   GLY A 383       9.394  -1.901  29.936  1.00  0.33           O  
ATOM   2977  N   ASN A 384       8.341  -1.471  31.716  1.00  0.32           N  
ATOM   2978  CA  ASN A 384       9.332  -0.936  32.644  1.00  0.34           C  
ATOM   2979  C   ASN A 384      10.540  -1.861  32.769  1.00  0.32           C  
ATOM   2980  CB  ASN A 384       8.705  -0.693  34.018  1.00  0.29           C  
ATOM   2981  O   ASN A 384      11.676  -1.395  32.870  1.00  0.30           O  
ATOM   2982  CG  ASN A 384       8.098   0.690  34.147  1.00  0.28           C  
ATOM   2983  ND2 ASN A 384       7.190   0.853  35.102  1.00  0.23           N  
ATOM   2984  OD1 ASN A 384       8.442   1.605  33.394  1.00  0.29           O  
ATOM   2985  N   THR A 385      10.372  -3.248  32.715  1.00  0.33           N  
ATOM   2986  CA  THR A 385      11.427  -4.216  32.990  1.00  0.34           C  
ATOM   2987  C   THR A 385      12.187  -4.566  31.713  1.00  0.33           C  
ATOM   2988  CB  THR A 385      10.857  -5.501  33.619  1.00  0.30           C  
ATOM   2989  O   THR A 385      13.375  -4.891  31.761  1.00  0.31           O  
ATOM   2990  CG2 THR A 385      11.607  -5.868  34.895  1.00  0.28           C  
ATOM   2991  OG1 THR A 385       9.473  -5.299  33.933  1.00  0.27           O  
ATOM   2992  N   LEU A 386      11.612  -4.252  30.647  1.00  0.33           N  
ATOM   2993  CA  LEU A 386      12.180  -4.657  29.366  1.00  0.35           C  
ATOM   2994  C   LEU A 386      13.182  -3.622  28.864  1.00  0.33           C  
ATOM   2995  CB  LEU A 386      11.073  -4.858  28.328  1.00  0.32           C  
ATOM   2996  O   LEU A 386      14.238  -3.979  28.337  1.00  0.32           O  
ATOM   2997  CG  LEU A 386      11.123  -6.160  27.528  1.00  0.30           C  
ATOM   2998  CD1 LEU A 386       9.932  -7.045  27.880  1.00  0.27           C  
ATOM   2999  CD2 LEU A 386      11.154  -5.867  26.031  1.00  0.30           C  
ATOM   3000  N   HIS A 387      12.945  -2.421  29.180  1.00  0.34           N  
ATOM   3001  CA  HIS A 387      13.882  -1.359  28.830  1.00  0.38           C  
ATOM   3002  C   HIS A 387      15.283  -1.667  29.346  1.00  0.34           C  
ATOM   3003  CB  HIS A 387      13.401  -0.017  29.385  1.00  0.33           C  
ATOM   3004  O   HIS A 387      16.259  -1.578  28.597  1.00  0.33           O  
ATOM   3005  CG  HIS A 387      12.924   0.932  28.332  1.00  0.32           C  
ATOM   3006  CD2 HIS A 387      11.789   0.944  27.595  1.00  0.32           C  
ATOM   3007  ND1 HIS A 387      13.656   2.029  27.932  1.00  0.22           N  
ATOM   3008  CE1 HIS A 387      12.989   2.677  26.992  1.00  0.31           C  
ATOM   3009  NE2 HIS A 387      11.852   2.040  26.769  1.00  0.34           N  
ATOM   3010  N   LYS A 388      15.368  -2.058  30.568  1.00  0.36           N  
ATOM   3011  CA  LYS A 388      16.673  -2.374  31.142  1.00  0.36           C  
ATOM   3012  C   LYS A 388      17.294  -3.590  30.461  1.00  0.36           C  
ATOM   3013  CB  LYS A 388      16.553  -2.620  32.647  1.00  0.33           C  
ATOM   3014  O   LYS A 388      18.470  -3.569  30.093  1.00  0.34           O  
ATOM   3015  CG  LYS A 388      17.874  -2.530  33.396  1.00  0.31           C  
ATOM   3016  CD  LYS A 388      17.678  -2.699  34.897  1.00  0.35           C  
ATOM   3017  CE  LYS A 388      19.007  -2.681  35.641  1.00  0.28           C  
ATOM   3018  NZ  LYS A 388      18.818  -2.822  37.115  1.00  0.30           N  
ATOM   3019  N   LYS A 389      16.472  -4.625  30.086  1.00  0.35           N  
ATOM   3020  CA  LYS A 389      17.007  -5.852  29.502  1.00  0.36           C  
ATOM   3021  C   LYS A 389      17.263  -5.683  28.007  1.00  0.35           C  
ATOM   3022  CB  LYS A 389      16.051  -7.022  29.741  1.00  0.33           C  
ATOM   3023  O   LYS A 389      18.253  -6.194  27.480  1.00  0.34           O  
ATOM   3024  CG  LYS A 389      16.387  -7.854  30.970  1.00  0.32           C  
ATOM   3025  CD  LYS A 389      15.453  -9.050  31.108  1.00  0.36           C  
ATOM   3026  CE  LYS A 389      15.796  -9.890  32.330  1.00  0.29           C  
ATOM   3027  NZ  LYS A 389      14.906 -11.084  32.449  1.00  0.31           N  
ATOM   3028  N   LEU A 390      16.383  -4.897  27.317  1.00  0.41           N  
ATOM   3029  CA  LEU A 390      16.746  -4.500  25.961  1.00  0.42           C  
ATOM   3030  C   LEU A 390      18.016  -3.656  25.963  1.00  0.42           C  
ATOM   3031  CB  LEU A 390      15.602  -3.721  25.306  1.00  0.41           C  
ATOM   3032  O   LEU A 390      18.933  -3.905  25.177  1.00  0.41           O  
ATOM   3033  CG  LEU A 390      15.407  -3.938  23.805  1.00  0.40           C  
ATOM   3034  CD1 LEU A 390      14.173  -4.796  23.549  1.00  0.36           C  
ATOM   3035  CD2 LEU A 390      15.293  -2.600  23.082  1.00  0.38           C  
ATOM   3036  N   MET A 391      18.108  -2.739  26.851  1.00  0.37           N  
ATOM   3037  CA  MET A 391      19.293  -1.896  26.986  1.00  0.40           C  
ATOM   3038  C   MET A 391      20.486  -2.709  27.476  1.00  0.38           C  
ATOM   3039  CB  MET A 391      19.021  -0.735  27.945  1.00  0.36           C  
ATOM   3040  O   MET A 391      21.593  -2.572  26.953  1.00  0.37           O  
ATOM   3041  CG  MET A 391      18.046   0.295  27.399  1.00  0.35           C  
ATOM   3042  SD  MET A 391      18.730   1.223  25.971  1.00  0.25           S  
ATOM   3043  CE  MET A 391      20.121   2.068  26.774  1.00  0.32           C  
ATOM   3044  N   ASP A 392      20.388  -3.520  28.469  1.00  0.39           N  
ATOM   3045  CA  ASP A 392      21.476  -4.362  28.956  1.00  0.39           C  
ATOM   3046  C   ASP A 392      21.972  -5.305  27.862  1.00  0.38           C  
ATOM   3047  CB  ASP A 392      21.027  -5.166  30.178  1.00  0.36           C  
ATOM   3048  O   ASP A 392      23.176  -5.534  27.731  1.00  0.37           O  
ATOM   3049  CG  ASP A 392      20.818  -4.303  31.411  1.00  0.35           C  
ATOM   3050  OD1 ASP A 392      21.345  -3.171  31.460  1.00  0.36           O  
ATOM   3051  OD2 ASP A 392      20.121  -4.761  32.342  1.00  0.41           O  
ATOM   3052  N   GLN A 393      21.071  -5.684  26.936  1.00  0.34           N  
ATOM   3053  CA  GLN A 393      21.397  -6.575  25.827  1.00  0.36           C  
ATOM   3054  C   GLN A 393      21.972  -5.798  24.647  1.00  0.35           C  
ATOM   3055  CB  GLN A 393      20.160  -7.359  25.387  1.00  0.33           C  
ATOM   3056  O   GLN A 393      22.918  -6.251  23.999  1.00  0.33           O  
ATOM   3057  CG  GLN A 393      19.816  -8.529  26.300  1.00  0.32           C  
ATOM   3058  CD  GLN A 393      18.707  -9.402  25.744  1.00  0.38           C  
ATOM   3059  NE2 GLN A 393      18.598 -10.622  26.257  1.00  0.33           N  
ATOM   3060  OE1 GLN A 393      17.953  -8.982  24.860  1.00  0.41           O  
ATOM   3061  N   ILE A 394      21.489  -4.582  24.351  1.00  0.37           N  
ATOM   3062  CA  ILE A 394      22.064  -3.730  23.315  1.00  0.38           C  
ATOM   3063  C   ILE A 394      23.412  -3.187  23.783  1.00  0.37           C  
ATOM   3064  CB  ILE A 394      21.115  -2.566  22.951  1.00  0.36           C  
ATOM   3065  O   ILE A 394      24.366  -3.121  23.004  1.00  0.36           O  
ATOM   3066  CG1 ILE A 394      19.845  -3.103  22.280  1.00  0.33           C  
ATOM   3067  CG2 ILE A 394      21.825  -1.554  22.047  1.00  0.34           C  
ATOM   3068  CD1 ILE A 394      18.755  -2.056  22.091  1.00  0.32           C  
ATOM   3069  N   THR A 395      23.612  -2.869  25.023  1.00  0.30           N  
ATOM   3070  CA  THR A 395      24.850  -2.309  25.555  1.00  0.32           C  
ATOM   3071  C   THR A 395      25.901  -3.400  25.740  1.00  0.30           C  
ATOM   3072  CB  THR A 395      24.608  -1.593  26.896  1.00  0.28           C  
ATOM   3073  O   THR A 395      27.102  -3.132  25.664  1.00  0.29           O  
ATOM   3074  CG2 THR A 395      24.250  -0.126  26.680  1.00  0.26           C  
ATOM   3075  OG1 THR A 395      23.533  -2.239  27.589  1.00  0.26           O  
ATOM   3076  N   SER A 396      25.499  -4.628  25.982  1.00  0.30           N  
ATOM   3077  CA  SER A 396      26.514  -5.607  26.358  1.00  0.31           C  
ATOM   3078  C   SER A 396      27.171  -6.223  25.128  1.00  0.30           C  
ATOM   3079  CB  SER A 396      25.902  -6.708  27.225  1.00  0.27           C  
ATOM   3080  O   SER A 396      28.346  -6.595  25.166  1.00  0.28           O  
ATOM   3081  OG  SER A 396      25.120  -7.591  26.438  1.00  0.27           O  
ATOM   3082  N   THR A 397      26.431  -6.225  23.938  1.00  0.30           N  
ATOM   3083  CA  THR A 397      26.989  -6.999  22.835  1.00  0.32           C  
ATOM   3084  C   THR A 397      27.565  -6.077  21.764  1.00  0.31           C  
ATOM   3085  CB  THR A 397      25.928  -7.921  22.206  1.00  0.28           C  
ATOM   3086  O   THR A 397      28.482  -6.460  21.035  1.00  0.29           O  
ATOM   3087  CG2 THR A 397      26.514  -9.291  21.878  1.00  0.28           C  
ATOM   3088  OG1 THR A 397      24.842  -8.086  23.126  1.00  0.28           O  
ATOM   3089  N   TYR A 398      27.576  -4.756  21.930  1.00  0.30           N  
ATOM   3090  CA  TYR A 398      27.913  -4.024  20.714  1.00  0.32           C  
ATOM   3091  C   TYR A 398      28.717  -2.770  21.037  1.00  0.30           C  
ATOM   3092  CB  TYR A 398      26.643  -3.646  19.945  1.00  0.29           C  
ATOM   3093  O   TYR A 398      28.175  -1.798  21.568  1.00  0.29           O  
ATOM   3094  CG  TYR A 398      25.879  -4.834  19.414  1.00  0.28           C  
ATOM   3095  CD1 TYR A 398      26.278  -5.478  18.245  1.00  0.26           C  
ATOM   3096  CD2 TYR A 398      24.756  -5.315  20.079  1.00  0.30           C  
ATOM   3097  CE1 TYR A 398      25.575  -6.572  17.750  1.00  0.29           C  
ATOM   3098  CE2 TYR A 398      24.046  -6.408  19.594  1.00  0.31           C  
ATOM   3099  OH  TYR A 398      23.764  -8.113  17.947  1.00  0.23           O  
ATOM   3100  CZ  TYR A 398      24.463  -7.030  18.431  1.00  0.28           C  
ATOM   3101  N   SER A 399      29.921  -2.826  21.418  1.00  0.28           N  
ATOM   3102  CA  SER A 399      31.005  -1.878  21.655  1.00  0.30           C  
ATOM   3103  C   SER A 399      31.502  -1.269  20.349  1.00  0.28           C  
ATOM   3104  CB  SER A 399      32.164  -2.561  22.383  1.00  0.26           C  
ATOM   3105  O   SER A 399      32.062  -1.971  19.504  1.00  0.27           O  
ATOM   3106  OG  SER A 399      32.829  -3.473  21.526  1.00  0.19           O  
ATOM   3107  N   LYS A 400      30.575  -0.628  19.398  1.00  0.26           N  
ATOM   3108  CA  LYS A 400      31.127   0.367  18.484  1.00  0.29           C  
ATOM   3109  C   LYS A 400      30.253   0.517  17.242  1.00  0.26           C  
ATOM   3110  CB  LYS A 400      32.553  -0.008  18.078  1.00  0.24           C  
ATOM   3111  O   LYS A 400      30.713   1.007  16.208  1.00  0.25           O  
ATOM   3112  CG  LYS A 400      33.605   0.338  19.122  1.00  0.24           C  
ATOM   3113  CD  LYS A 400      35.014   0.094  18.598  1.00  0.27           C  
ATOM   3114  CE  LYS A 400      36.068   0.450  19.638  1.00  0.18           C  
ATOM   3115  NZ  LYS A 400      37.451   0.193  19.137  1.00  0.12           N  
ATOM   3116  N   ASN A 401      28.818   0.458  17.264  1.00  0.27           N  
ATOM   3117  CA  ASN A 401      28.048   0.688  16.046  1.00  0.31           C  
ATOM   3118  C   ASN A 401      26.764   1.461  16.332  1.00  0.28           C  
ATOM   3119  CB  ASN A 401      27.726  -0.638  15.355  1.00  0.26           C  
ATOM   3120  O   ASN A 401      26.146   1.279  17.382  1.00  0.27           O  
ATOM   3121  CG  ASN A 401      28.966  -1.348  14.847  1.00  0.26           C  
ATOM   3122  ND2 ASN A 401      28.899  -2.671  14.761  1.00  0.17           N  
ATOM   3123  OD1 ASN A 401      29.976  -0.712  14.535  1.00  0.25           O  
ATOM   3124  N   THR A 402      26.669   2.807  15.876  1.00  0.31           N  
ATOM   3125  CA  THR A 402      25.641   3.830  16.037  1.00  0.33           C  
ATOM   3126  C   THR A 402      24.247   3.213  15.961  1.00  0.31           C  
ATOM   3127  CB  THR A 402      25.777   4.931  14.970  1.00  0.29           C  
ATOM   3128  O   THR A 402      23.845   2.704  14.912  1.00  0.30           O  
ATOM   3129  CG2 THR A 402      25.429   6.300  15.545  1.00  0.26           C  
ATOM   3130  OG1 THR A 402      27.126   4.957  14.487  1.00  0.21           O  
ATOM   3131  N   LEU A 403      23.792   2.498  16.921  1.00  0.34           N  
ATOM   3132  CA  LEU A 403      22.358   2.456  17.183  1.00  0.35           C  
ATOM   3133  C   LEU A 403      21.799   3.861  17.376  1.00  0.35           C  
ATOM   3134  CB  LEU A 403      22.064   1.603  18.420  1.00  0.33           C  
ATOM   3135  O   LEU A 403      22.132   4.538  18.351  1.00  0.34           O  
ATOM   3136  CG  LEU A 403      20.640   1.060  18.547  1.00  0.32           C  
ATOM   3137  CD1 LEU A 403      20.553  -0.343  17.956  1.00  0.30           C  
ATOM   3138  CD2 LEU A 403      20.194   1.060  20.005  1.00  0.32           C  
ATOM   3139  N   GLU A 404      21.464   4.541  16.337  1.00  0.33           N  
ATOM   3140  CA  GLU A 404      20.607   5.703  16.556  1.00  0.35           C  
ATOM   3141  C   GLU A 404      19.252   5.290  17.123  1.00  0.33           C  
ATOM   3142  CB  GLU A 404      20.417   6.485  15.254  1.00  0.31           C  
ATOM   3143  O   GLU A 404      18.450   4.660  16.430  1.00  0.32           O  
ATOM   3144  CG  GLU A 404      20.319   7.991  15.450  1.00  0.30           C  
ATOM   3145  CD  GLU A 404      20.130   8.754  14.149  1.00  0.33           C  
ATOM   3146  OE1 GLU A 404      20.175   8.128  13.065  1.00  0.40           O  
ATOM   3147  OE2 GLU A 404      19.936   9.989  14.213  1.00  0.35           O  
ATOM   3148  N   MET A 405      19.073   5.073  18.426  1.00  0.35           N  
ATOM   3149  CA  MET A 405      17.818   4.903  19.151  1.00  0.38           C  
ATOM   3150  C   MET A 405      17.164   6.252  19.431  1.00  0.35           C  
ATOM   3151  CB  MET A 405      18.052   4.153  20.464  1.00  0.34           C  
ATOM   3152  O   MET A 405      17.707   7.066  20.180  1.00  0.35           O  
ATOM   3153  CG  MET A 405      16.930   3.196  20.831  1.00  0.34           C  
ATOM   3154  SD  MET A 405      17.259   2.294  22.395  1.00  0.36           S  
ATOM   3155  CE  MET A 405      19.067   2.426  22.466  1.00  0.33           C  
ATOM   3156  N   VAL A 406      16.326   6.814  18.566  1.00  0.37           N  
ATOM   3157  CA  VAL A 406      15.456   7.945  18.868  1.00  0.37           C  
ATOM   3158  C   VAL A 406      14.304   7.488  19.760  1.00  0.37           C  
ATOM   3159  CB  VAL A 406      14.906   8.599  17.581  1.00  0.35           C  
ATOM   3160  O   VAL A 406      13.421   6.751  19.315  1.00  0.36           O  
ATOM   3161  CG1 VAL A 406      14.040   9.811  17.918  1.00  0.32           C  
ATOM   3162  CG2 VAL A 406      16.053   8.999  16.654  1.00  0.32           C  
ATOM   3163  N   MET A 407      14.397   7.598  21.066  1.00  0.33           N  
ATOM   3164  CA  MET A 407      13.393   7.378  22.102  1.00  0.36           C  
ATOM   3165  C   MET A 407      12.609   8.656  22.382  1.00  0.33           C  
ATOM   3166  CB  MET A 407      14.048   6.874  23.389  1.00  0.32           C  
ATOM   3167  O   MET A 407      13.190   9.675  22.759  1.00  0.32           O  
ATOM   3168  CG  MET A 407      14.700   5.508  23.251  1.00  0.31           C  
ATOM   3169  SD  MET A 407      14.846   4.633  24.858  1.00  0.34           S  
ATOM   3170  CE  MET A 407      16.061   5.692  25.691  1.00  0.31           C  
ATOM   3171  N   LYS A 408      11.330   8.845  21.787  1.00  0.32           N  
ATOM   3172  CA  LYS A 408      10.365   9.927  21.958  1.00  0.34           C  
ATOM   3173  C   LYS A 408       9.287   9.547  22.969  1.00  0.33           C  
ATOM   3174  CB  LYS A 408       9.723  10.290  20.619  1.00  0.30           C  
ATOM   3175  O   LYS A 408       8.682   8.478  22.867  1.00  0.32           O  
ATOM   3176  CG  LYS A 408      10.599  11.156  19.726  1.00  0.30           C  
ATOM   3177  CD  LYS A 408       9.853  11.607  18.477  1.00  0.35           C  
ATOM   3178  CE  LYS A 408      10.746  12.427  17.557  1.00  0.29           C  
ATOM   3179  NZ  LYS A 408      10.035  12.824  16.304  1.00  0.30           N  
ATOM   3180  N   GLY A 409       9.248  10.418  24.212  1.00  0.35           N  
ATOM   3181  CA  GLY A 409       8.165  10.634  25.158  1.00  0.36           C  
ATOM   3182  C   GLY A 409       8.086   9.563  26.230  1.00  0.35           C  
ATOM   3183  O   GLY A 409       7.020   8.992  26.467  1.00  0.33           O  
ATOM   3184  N   LEU A 410       9.245   9.133  26.844  1.00  0.35           N  
ATOM   3185  CA  LEU A 410       9.407   8.328  28.050  1.00  0.36           C  
ATOM   3186  C   LEU A 410       9.321   9.198  29.299  1.00  0.35           C  
ATOM   3187  CB  LEU A 410      10.746   7.585  28.022  1.00  0.33           C  
ATOM   3188  O   LEU A 410       9.929  10.269  29.358  1.00  0.35           O  
ATOM   3189  CG  LEU A 410      10.852   6.416  27.041  1.00  0.32           C  
ATOM   3190  CD1 LEU A 410      12.314   6.051  26.809  1.00  0.30           C  
ATOM   3191  CD2 LEU A 410      10.071   5.213  27.557  1.00  0.34           C  
ATOM   3192  N   ASP A 411       8.269   9.076  30.050  1.00  0.36           N  
ATOM   3193  CA  ASP A 411       8.155   9.573  31.418  1.00  0.38           C  
ATOM   3194  C   ASP A 411       9.410   9.253  32.226  1.00  0.36           C  
ATOM   3195  CB  ASP A 411       6.923   8.978  32.104  1.00  0.34           C  
ATOM   3196  O   ASP A 411       9.912   8.127  32.183  1.00  0.35           O  
ATOM   3197  CG  ASP A 411       6.221   9.963  33.022  1.00  0.33           C  
ATOM   3198  OD1 ASP A 411       6.790  11.038  33.312  1.00  0.34           O  
ATOM   3199  OD2 ASP A 411       5.090   9.661  33.461  1.00  0.36           O  
ATOM   3200  N   SER A 412      10.366  10.261  32.540  1.00  0.38           N  
ATOM   3201  CA  SER A 412      11.579  10.506  33.313  1.00  0.38           C  
ATOM   3202  C   SER A 412      11.565   9.729  34.625  1.00  0.38           C  
ATOM   3203  CB  SER A 412      11.740  12.000  33.598  1.00  0.35           C  
ATOM   3204  O   SER A 412      12.606   9.565  35.266  1.00  0.36           O  
ATOM   3205  OG  SER A 412      10.609  12.505  34.288  1.00  0.32           O  
ATOM   3206  N   ASN A 413      10.400   9.081  35.000  1.00  0.37           N  
ATOM   3207  CA  ASN A 413      10.357   8.718  36.413  1.00  0.38           C  
ATOM   3208  C   ASN A 413      10.772   7.266  36.631  1.00  0.37           C  
ATOM   3209  CB  ASN A 413       8.961   8.964  36.988  1.00  0.34           C  
ATOM   3210  O   ASN A 413      10.937   6.828  37.771  1.00  0.35           O  
ATOM   3211  CG  ASN A 413       8.618  10.438  37.079  1.00  0.33           C  
ATOM   3212  ND2 ASN A 413       7.345  10.764  36.884  1.00  0.33           N  
ATOM   3213  OD1 ASN A 413       9.489  11.277  37.322  1.00  0.36           O  
ATOM   3214  N   SER A 414      11.434   6.507  35.620  1.00  0.38           N  
ATOM   3215  CA  SER A 414      11.890   5.156  35.931  1.00  0.39           C  
ATOM   3216  C   SER A 414      13.236   4.863  35.277  1.00  0.38           C  
ATOM   3217  CB  SER A 414      10.858   4.123  35.476  1.00  0.35           C  
ATOM   3218  O   SER A 414      13.662   3.707  35.210  1.00  0.36           O  
ATOM   3219  OG  SER A 414      10.842   4.017  34.062  1.00  0.33           O  
ATOM   3220  N   MET A 415      14.220   5.833  35.249  1.00  0.34           N  
ATOM   3221  CA  MET A 415      15.522   5.632  34.621  1.00  0.37           C  
ATOM   3222  C   MET A 415      16.649   6.062  35.554  1.00  0.35           C  
ATOM   3223  CB  MET A 415      15.610   6.405  33.304  1.00  0.32           C  
ATOM   3224  O   MET A 415      16.819   7.253  35.822  1.00  0.34           O  
ATOM   3225  CG  MET A 415      14.798   5.790  32.176  1.00  0.32           C  
ATOM   3226  SD  MET A 415      15.341   6.368  30.521  1.00  0.45           S  
ATOM   3227  CE  MET A 415      13.767   6.991  29.868  1.00  0.31           C  
ATOM   3228  N   ASP A 416      17.032   5.289  36.477  1.00  0.37           N  
ATOM   3229  CA  ASP A 416      18.213   5.186  37.329  1.00  0.40           C  
ATOM   3230  C   ASP A 416      19.473   4.963  36.497  1.00  0.37           C  
ATOM   3231  CB  ASP A 416      18.045   4.052  38.343  1.00  0.34           C  
ATOM   3232  O   ASP A 416      19.557   3.998  35.734  1.00  0.36           O  
ATOM   3233  CG  ASP A 416      17.802   4.552  39.756  1.00  0.34           C  
ATOM   3234  OD1 ASP A 416      17.999   5.758  40.019  1.00  0.35           O  
ATOM   3235  OD2 ASP A 416      17.413   3.732  40.616  1.00  0.36           O  
ATOM   3236  N   ASN A 417      20.362   6.082  35.900  1.00  0.32           N  
ATOM   3237  CA  ASN A 417      21.749   6.503  35.735  1.00  0.34           C  
ATOM   3238  C   ASN A 417      22.367   5.913  34.470  1.00  0.32           C  
ATOM   3239  CB  ASN A 417      22.578   6.115  36.961  1.00  0.29           C  
ATOM   3240  O   ASN A 417      23.587   5.758  34.384  1.00  0.30           O  
ATOM   3241  CG  ASN A 417      22.409   7.087  38.111  1.00  0.29           C  
ATOM   3242  ND2 ASN A 417      22.517   6.583  39.335  1.00  0.27           N  
ATOM   3243  OD1 ASN A 417      22.182   8.282  37.902  1.00  0.32           O  
ATOM   3244  N   THR A 418      21.717   5.956  33.243  1.00  0.34           N  
ATOM   3245  CA  THR A 418      22.290   5.933  31.902  1.00  0.37           C  
ATOM   3246  C   THR A 418      21.848   7.156  31.103  1.00  0.34           C  
ATOM   3247  CB  THR A 418      21.892   4.651  31.146  1.00  0.32           C  
ATOM   3248  O   THR A 418      20.651   7.419  30.974  1.00  0.33           O  
ATOM   3249  CG2 THR A 418      23.124   3.876  30.691  1.00  0.30           C  
ATOM   3250  OG1 THR A 418      21.108   3.819  32.010  1.00  0.29           O  
ATOM   3251  N   LYS A 419      22.589   8.344  31.150  1.00  0.32           N  
ATOM   3252  CA  LYS A 419      22.539   9.553  30.332  1.00  0.34           C  
ATOM   3253  C   LYS A 419      22.020   9.247  28.930  1.00  0.33           C  
ATOM   3254  CB  LYS A 419      23.921  10.203  30.250  1.00  0.30           C  
ATOM   3255  O   LYS A 419      22.775   8.789  28.070  1.00  0.32           O  
ATOM   3256  CG  LYS A 419      23.990  11.592  30.865  1.00  0.30           C  
ATOM   3257  CD  LYS A 419      25.389  12.185  30.753  1.00  0.36           C  
ATOM   3258  CE  LYS A 419      25.466  13.563  31.397  1.00  0.28           C  
ATOM   3259  NZ  LYS A 419      26.844  14.134  31.318  1.00  0.30           N  
ATOM   3260  N   LEU A 420      20.849   8.779  28.755  1.00  0.35           N  
ATOM   3261  CA  LEU A 420      20.084   8.826  27.514  1.00  0.39           C  
ATOM   3262  C   LEU A 420      19.625  10.249  27.213  1.00  0.35           C  
ATOM   3263  CB  LEU A 420      18.872   7.893  27.596  1.00  0.33           C  
ATOM   3264  O   LEU A 420      18.905  10.856  28.010  1.00  0.34           O  
ATOM   3265  CG  LEU A 420      18.288   7.423  26.263  1.00  0.33           C  
ATOM   3266  CD1 LEU A 420      18.960   6.129  25.817  1.00  0.33           C  
ATOM   3267  CD2 LEU A 420      16.779   7.237  26.376  1.00  0.35           C  
ATOM   3268  N   VAL A 421      20.394  10.960  26.526  1.00  0.39           N  
ATOM   3269  CA  VAL A 421      20.052  12.266  25.971  1.00  0.39           C  
ATOM   3270  C   VAL A 421      18.700  12.189  25.266  1.00  0.39           C  
ATOM   3271  CB  VAL A 421      21.136  12.768  24.992  1.00  0.37           C  
ATOM   3272  O   VAL A 421      18.599  11.651  24.161  1.00  0.38           O  
ATOM   3273  CG1 VAL A 421      20.808  14.176  24.498  1.00  0.33           C  
ATOM   3274  CG2 VAL A 421      22.511  12.738  25.657  1.00  0.34           C  
ATOM   3275  N   VAL A 422      17.508  11.877  25.930  1.00  0.40           N  
ATOM   3276  CA  VAL A 422      16.244  12.346  25.372  1.00  0.41           C  
ATOM   3277  C   VAL A 422      16.438  13.722  24.738  1.00  0.40           C  
ATOM   3278  CB  VAL A 422      15.136  12.406  26.448  1.00  0.38           C  
ATOM   3279  O   VAL A 422      16.818  14.678  25.418  1.00  0.39           O  
ATOM   3280  CG1 VAL A 422      13.791  12.760  25.817  1.00  0.33           C  
ATOM   3281  CG2 VAL A 422      15.047  11.077  27.196  1.00  0.33           C  
ATOM   3282  N   ARG A 423      16.702  13.773  23.466  1.00  0.53           N  
ATOM   3283  CA  ARG A 423      16.693  15.018  22.705  1.00  0.53           C  
ATOM   3284  C   ARG A 423      15.307  15.654  22.711  1.00  0.53           C  
ATOM   3285  CB  ARG A 423      17.150  14.773  21.266  1.00  0.49           C  
ATOM   3286  O   ARG A 423      14.301  14.963  22.538  1.00  0.51           O  
ATOM   3287  CG  ARG A 423      18.597  14.320  21.148  1.00  0.47           C  
ATOM   3288  CD  ARG A 423      19.120  14.467  19.726  1.00  0.50           C  
ATOM   3289  NE  ARG A 423      20.446  13.874  19.575  1.00  0.43           N  
ATOM   3290  NH1 ARG A 423      20.707  14.511  17.370  1.00  0.32           N  
ATOM   3291  NH2 ARG A 423      22.364  13.336  18.432  1.00  0.28           N  
ATOM   3292  CZ  ARG A 423      21.169  13.909  18.459  1.00  0.44           C  
ATOM   3293  N   ASN A 424      15.010  16.751  23.516  1.00  0.53           N  
ATOM   3294  CA  ASN A 424      13.866  17.649  23.400  1.00  0.53           C  
ATOM   3295  C   ASN A 424      13.480  17.880  21.942  1.00  0.54           C  
ATOM   3296  CB  ASN A 424      14.158  18.983  24.090  1.00  0.49           C  
ATOM   3297  O   ASN A 424      14.299  18.340  21.144  1.00  0.52           O  
ATOM   3298  CG  ASN A 424      14.169  18.869  25.601  1.00  0.46           C  
ATOM   3299  ND2 ASN A 424      14.961  19.711  26.254  1.00  0.44           N  
ATOM   3300  OD1 ASN A 424      13.471  18.030  26.178  1.00  0.48           O  
ATOM   3301  N   ILE A 425      12.531  17.107  21.412  1.00  0.59           N  
ATOM   3302  CA  ILE A 425      11.814  17.587  20.235  1.00  0.59           C  
ATOM   3303  C   ILE A 425      10.737  18.583  20.658  1.00  0.61           C  
ATOM   3304  CB  ILE A 425      11.183  16.419  19.443  1.00  0.54           C  
ATOM   3305  O   ILE A 425       9.700  18.193  21.199  1.00  0.58           O  
ATOM   3306  CG1 ILE A 425      12.258  15.399  19.049  1.00  0.50           C  
ATOM   3307  CG2 ILE A 425      10.445  16.942  18.208  1.00  0.50           C  
ATOM   3308  CD1 ILE A 425      11.718  14.192  18.295  1.00  0.51           C  
ATOM   3309  N   GLU A 426      11.019  19.825  20.696  1.00  0.63           N  
ATOM   3310  CA  GLU A 426      10.084  20.922  20.923  1.00  0.66           C  
ATOM   3311  C   GLU A 426       9.542  21.468  19.605  1.00  0.67           C  
ATOM   3312  CB  GLU A 426      10.754  22.044  21.721  1.00  0.62           C  
ATOM   3313  O   GLU A 426      10.090  21.185  18.538  1.00  0.67           O  
ATOM   3314  CG  GLU A 426      11.086  21.664  23.157  1.00  0.59           C  
ATOM   3315  CD  GLU A 426      11.489  22.853  24.014  1.00  0.61           C  
ATOM   3316  OE1 GLU A 426      11.435  24.003  23.522  1.00  0.69           O  
ATOM   3317  OE2 GLU A 426      11.863  22.632  25.188  1.00  0.65           O  
ATOM   3318  N   LYS A 427       8.379  22.137  19.693  1.00  0.70           N  
ATOM   3319  CA  LYS A 427       7.767  22.886  18.599  1.00  0.73           C  
ATOM   3320  C   LYS A 427       7.979  24.387  18.775  1.00  0.73           C  
ATOM   3321  CB  LYS A 427       6.273  22.575  18.505  1.00  0.67           C  
ATOM   3322  O   LYS A 427       7.511  24.975  19.752  1.00  0.73           O  
ATOM   3323  CG  LYS A 427       5.962  21.137  18.116  1.00  0.65           C  
ATOM   3324  CD  LYS A 427       4.464  20.911  17.961  1.00  0.67           C  
ATOM   3325  CE  LYS A 427       4.152  19.469  17.584  1.00  0.70           C  
ATOM   3326  NZ  LYS A 427       2.684  19.245  17.421  1.00  0.64           N  
ATOM   3327  N   HIS A 428       8.654  24.994  17.848  1.00  0.72           N  
ATOM   3328  CA  HIS A 428       8.884  26.432  17.778  1.00  0.77           C  
ATOM   3329  C   HIS A 428       8.644  26.960  16.367  1.00  0.76           C  
ATOM   3330  CB  HIS A 428      10.306  26.771  18.229  1.00  0.72           C  
ATOM   3331  O   HIS A 428       8.621  26.188  15.406  1.00  0.76           O  
ATOM   3332  CG  HIS A 428      10.523  26.610  19.700  1.00  0.69           C  
ATOM   3333  CD2 HIS A 428      10.757  25.507  20.449  1.00  0.70           C  
ATOM   3334  ND1 HIS A 428      10.507  27.675  20.575  1.00  0.72           N  
ATOM   3335  CE1 HIS A 428      10.725  27.232  21.802  1.00  0.71           C  
ATOM   3336  NE2 HIS A 428      10.879  25.920  21.753  1.00  0.73           N  
ATOM   3337  N   THR A 429       8.443  28.218  16.173  1.00  0.78           N  
ATOM   3338  CA  THR A 429       8.286  28.881  14.883  1.00  0.81           C  
ATOM   3339  C   THR A 429       9.646  29.225  14.282  1.00  0.78           C  
ATOM   3340  CB  THR A 429       7.440  30.161  15.012  1.00  0.76           C  
ATOM   3341  O   THR A 429       9.737  29.595  13.110  1.00  0.78           O  
ATOM   3342  CG2 THR A 429       5.989  29.831  15.346  1.00  0.71           C  
ATOM   3343  OG1 THR A 429       7.983  30.983  16.053  1.00  0.78           O  
ATOM   3344  N   GLY A 430      10.718  29.066  15.012  1.00  0.84           N  
ATOM   3345  CA  GLY A 430      12.098  29.381  14.678  1.00  0.88           C  
ATOM   3346  C   GLY A 430      13.105  28.633  15.531  1.00  0.86           C  
ATOM   3347  O   GLY A 430      12.727  27.903  16.450  1.00  0.86           O  
ATOM   3348  N   ALA A 431      14.343  28.786  15.276  1.00  0.88           N  
ATOM   3349  CA  ALA A 431      15.410  28.272  16.130  1.00  0.90           C  
ATOM   3350  C   ALA A 431      15.345  28.892  17.523  1.00  0.91           C  
ATOM   3351  CB  ALA A 431      16.774  28.539  15.497  1.00  0.88           C  
ATOM   3352  O   ALA A 431      15.062  30.084  17.666  1.00  0.90           O  
ATOM   3353  N   PRO A 432      15.448  28.154  18.528  1.00  0.87           N  
ATOM   3354  CA  PRO A 432      15.408  28.743  19.869  1.00  0.89           C  
ATOM   3355  C   PRO A 432      16.400  29.892  20.038  1.00  0.89           C  
ATOM   3356  CB  PRO A 432      15.773  27.568  20.781  1.00  0.86           C  
ATOM   3357  O   PRO A 432      17.549  29.789  19.603  1.00  0.89           O  
ATOM   3358  CG  PRO A 432      15.403  26.349  20.000  1.00  0.83           C  
ATOM   3359  CD  PRO A 432      15.641  26.625  18.543  1.00  0.84           C  
ATOM   3360  N   THR A 433      15.916  31.015  20.798  1.00  0.89           N  
ATOM   3361  CA  THR A 433      16.723  32.186  21.124  1.00  0.91           C  
ATOM   3362  C   THR A 433      17.076  32.202  22.609  1.00  0.89           C  
ATOM   3363  CB  THR A 433      15.992  33.489  20.754  1.00  0.88           C  
ATOM   3364  O   THR A 433      17.854  33.046  23.058  1.00  0.87           O  
ATOM   3365  CG2 THR A 433      15.799  33.602  19.245  1.00  0.87           C  
ATOM   3366  OG1 THR A 433      14.708  33.508  21.391  1.00  0.90           O  
ATOM   3367  N   THR A 434      16.469  31.269  23.293  1.00  0.87           N  
ATOM   3368  CA  THR A 434      16.707  31.153  24.728  1.00  0.88           C  
ATOM   3369  C   THR A 434      16.763  29.687  25.150  1.00  0.85           C  
ATOM   3370  CB  THR A 434      15.617  31.881  25.535  1.00  0.87           C  
ATOM   3371  O   THR A 434      16.393  28.799  24.379  1.00  0.82           O  
ATOM   3372  CG2 THR A 434      15.583  33.368  25.197  1.00  0.89           C  
ATOM   3373  OG1 THR A 434      14.341  31.304  25.233  1.00  0.92           O  
ATOM   3374  N   GLY A 435      17.304  29.384  26.300  1.00  0.84           N  
ATOM   3375  CA  GLY A 435      17.388  28.026  26.813  1.00  0.85           C  
ATOM   3376  C   GLY A 435      18.724  27.364  26.536  1.00  0.83           C  
ATOM   3377  O   GLY A 435      19.506  27.852  25.717  1.00  0.80           O  
ATOM   3378  N   THR A 436      18.983  26.264  27.341  1.00  0.81           N  
ATOM   3379  CA  THR A 436      20.189  25.472  27.130  1.00  0.83           C  
ATOM   3380  C   THR A 436      19.876  24.213  26.327  1.00  0.80           C  
ATOM   3381  CB  THR A 436      20.842  25.082  28.469  1.00  0.78           C  
ATOM   3382  O   THR A 436      18.967  23.457  26.677  1.00  0.77           O  
ATOM   3383  CG2 THR A 436      22.160  24.347  28.244  1.00  0.73           C  
ATOM   3384  OG1 THR A 436      21.092  26.266  29.235  1.00  0.80           O  
ATOM   3385  N   TRP A 437      20.664  23.993  25.186  1.00  0.77           N  
ATOM   3386  CA  TRP A 437      20.467  22.925  24.211  1.00  0.82           C  
ATOM   3387  C   TRP A 437      21.757  22.141  23.994  1.00  0.76           C  
ATOM   3388  CB  TRP A 437      19.972  23.497  22.879  1.00  0.76           C  
ATOM   3389  O   TRP A 437      22.853  22.702  24.077  1.00  0.70           O  
ATOM   3390  CG  TRP A 437      18.661  24.217  22.976  1.00  0.69           C  
ATOM   3391  CD1 TRP A 437      18.466  25.538  23.269  1.00  0.65           C  
ATOM   3392  CD2 TRP A 437      17.360  23.653  22.783  1.00  0.70           C  
ATOM   3393  CE2 TRP A 437      16.421  24.691  22.974  1.00  0.76           C  
ATOM   3394  CE3 TRP A 437      16.896  22.369  22.466  1.00  0.77           C  
ATOM   3395  NE1 TRP A 437      17.121  25.830  23.269  1.00  0.77           N  
ATOM   3396  CH2 TRP A 437      14.618  23.218  22.548  1.00  0.75           C  
ATOM   3397  CZ2 TRP A 437      15.045  24.484  22.858  1.00  0.76           C  
ATOM   3398  CZ3 TRP A 437      15.526  22.165  22.352  1.00  0.76           C  
ATOM   3399  N   ASN A 438      21.703  20.829  23.801  1.00  0.78           N  
ATOM   3400  CA  ASN A 438      22.802  19.934  23.452  1.00  0.80           C  
ATOM   3401  C   ASN A 438      22.902  19.731  21.943  1.00  0.80           C  
ATOM   3402  CB  ASN A 438      22.642  18.587  24.160  1.00  0.77           C  
ATOM   3403  O   ASN A 438      21.917  19.902  21.223  1.00  0.80           O  
ATOM   3404  CG  ASN A 438      22.578  18.723  25.668  1.00  0.74           C  
ATOM   3405  ND2 ASN A 438      21.429  18.394  26.245  1.00  0.77           N  
ATOM   3406  OD1 ASN A 438      23.554  19.122  26.309  1.00  0.76           O  
ATOM   3407  N   VAL A 439      24.026  19.305  21.370  1.00  0.78           N  
ATOM   3408  CA  VAL A 439      24.194  18.872  19.987  1.00  0.79           C  
ATOM   3409  C   VAL A 439      23.219  17.738  19.678  1.00  0.76           C  
ATOM   3410  CB  VAL A 439      25.644  18.418  19.706  1.00  0.75           C  
ATOM   3411  O   VAL A 439      23.174  16.736  20.396  1.00  0.72           O  
ATOM   3412  CG1 VAL A 439      25.780  17.900  18.275  1.00  0.72           C  
ATOM   3413  CG2 VAL A 439      26.620  19.566  19.957  1.00  0.71           C  
ATOM   3414  N   GLY A 440      22.450  18.093  18.651  1.00  0.78           N  
ATOM   3415  CA  GLY A 440      21.497  17.110  18.163  1.00  0.78           C  
ATOM   3416  C   GLY A 440      20.098  17.308  18.717  1.00  0.77           C  
ATOM   3417  O   GLY A 440      19.167  16.597  18.334  1.00  0.75           O  
ATOM   3418  N   ASP A 441      19.905  18.047  19.634  1.00  0.79           N  
ATOM   3419  CA  ASP A 441      18.535  18.449  19.938  1.00  0.80           C  
ATOM   3420  C   ASP A 441      17.827  18.971  18.690  1.00  0.80           C  
ATOM   3421  CB  ASP A 441      18.518  19.513  21.037  1.00  0.78           C  
ATOM   3422  O   ASP A 441      18.428  19.679  17.879  1.00  0.80           O  
ATOM   3423  CG  ASP A 441      18.936  18.972  22.393  1.00  0.78           C  
ATOM   3424  OD1 ASP A 441      18.947  17.736  22.579  1.00  0.80           O  
ATOM   3425  OD2 ASP A 441      19.254  19.788  23.284  1.00  0.80           O  
ATOM   3426  N   ILE A 442      16.533  18.661  18.501  1.00  0.80           N  
ATOM   3427  CA  ILE A 442      15.732  18.994  17.328  1.00  0.81           C  
ATOM   3428  C   ILE A 442      14.527  19.833  17.748  1.00  0.80           C  
ATOM   3429  CB  ILE A 442      15.267  17.724  16.582  1.00  0.78           C  
ATOM   3430  O   ILE A 442      13.783  19.453  18.654  1.00  0.79           O  
ATOM   3431  CG1 ILE A 442      16.475  16.936  16.063  1.00  0.78           C  
ATOM   3432  CG2 ILE A 442      14.317  18.087  15.437  1.00  0.78           C  
ATOM   3433  CD1 ILE A 442      16.120  15.585  15.458  1.00  0.76           C  
ATOM   3434  N   ILE A 443      14.339  20.985  17.107  1.00  0.83           N  
ATOM   3435  CA  ILE A 443      13.123  21.791  17.131  1.00  0.83           C  
ATOM   3436  C   ILE A 443      12.378  21.643  15.807  1.00  0.83           C  
ATOM   3437  CB  ILE A 443      13.438  23.279  17.405  1.00  0.81           C  
ATOM   3438  O   ILE A 443      12.921  21.953  14.744  1.00  0.81           O  
ATOM   3439  CG1 ILE A 443      14.122  23.438  18.768  1.00  0.77           C  
ATOM   3440  CG2 ILE A 443      12.162  24.123  17.330  1.00  0.77           C  
ATOM   3441  CD1 ILE A 443      13.211  23.153  19.954  1.00  0.74           C  
ATOM   3442  N   VAL A 444      11.110  21.175  15.908  1.00  0.81           N  
ATOM   3443  CA  VAL A 444      10.196  21.119  14.773  1.00  0.82           C  
ATOM   3444  C   VAL A 444       9.487  22.462  14.613  1.00  0.81           C  
ATOM   3445  CB  VAL A 444       9.159  19.985  14.934  1.00  0.78           C  
ATOM   3446  O   VAL A 444       9.031  23.051  15.596  1.00  0.80           O  
ATOM   3447  CG1 VAL A 444       8.234  19.922  13.720  1.00  0.72           C  
ATOM   3448  CG2 VAL A 444       9.862  18.645  15.143  1.00  0.72           C  
ATOM   3449  N   ASN A 445       9.427  22.946  13.352  1.00  0.81           N  
ATOM   3450  CA  ASN A 445       8.682  24.163  13.051  1.00  0.84           C  
ATOM   3451  C   ASN A 445       7.192  23.993  13.336  1.00  0.81           C  
ATOM   3452  CB  ASN A 445       8.900  24.580  11.596  1.00  0.80           C  
ATOM   3453  O   ASN A 445       6.528  23.161  12.715  1.00  0.77           O  
ATOM   3454  CG  ASN A 445       8.330  25.951  11.289  1.00  0.76           C  
ATOM   3455  ND2 ASN A 445       8.658  26.482  10.117  1.00  0.81           N  
ATOM   3456  OD1 ASN A 445       7.601  26.529  12.099  1.00  0.78           O  
ATOM   3457  N   SER A 446       6.554  24.661  14.238  1.00  0.79           N  
ATOM   3458  CA  SER A 446       5.151  24.579  14.632  1.00  0.81           C  
ATOM   3459  C   SER A 446       4.246  25.225  13.589  1.00  0.79           C  
ATOM   3460  CB  SER A 446       4.936  25.248  15.990  1.00  0.77           C  
ATOM   3461  O   SER A 446       3.026  25.051  13.626  1.00  0.77           O  
ATOM   3462  OG  SER A 446       5.319  26.612  15.946  1.00  0.75           O  
ATOM   3463  N   LYS A 447       4.765  26.021  12.790  1.00  0.83           N  
ATOM   3464  CA  LYS A 447       4.045  26.670  11.698  1.00  0.83           C  
ATOM   3465  C   LYS A 447       4.785  26.500  10.375  1.00  0.81           C  
ATOM   3466  CB  LYS A 447       3.841  28.156  11.998  1.00  0.81           C  
ATOM   3467  O   LYS A 447       5.257  27.479   9.791  1.00  0.76           O  
ATOM   3468  CG  LYS A 447       2.895  28.429  13.158  1.00  0.79           C  
ATOM   3469  CD  LYS A 447       2.614  29.918  13.312  1.00  0.76           C  
ATOM   3470  CE  LYS A 447       1.681  30.194  14.483  1.00  0.81           C  
ATOM   3471  NZ  LYS A 447       1.393  31.652  14.631  1.00  0.80           N  
ATOM   3472  N   PRO A 448       4.936  25.245  10.006  1.00  0.81           N  
ATOM   3473  CA  PRO A 448       5.535  25.062   8.682  1.00  0.80           C  
ATOM   3474  C   PRO A 448       4.661  25.612   7.557  1.00  0.77           C  
ATOM   3475  CB  PRO A 448       5.681  23.542   8.567  1.00  0.76           C  
ATOM   3476  O   PRO A 448       3.468  25.303   7.491  1.00  0.73           O  
ATOM   3477  CG  PRO A 448       4.540  22.989   9.359  1.00  0.76           C  
ATOM   3478  CD  PRO A 448       4.251  23.925  10.497  1.00  0.76           C  
ATOM   3479  N   ASP A 449       5.188  26.610   6.774  1.00  0.86           N  
ATOM   3480  CA  ASP A 449       4.699  27.016   5.460  1.00  0.87           C  
ATOM   3481  C   ASP A 449       5.526  26.378   4.345  1.00  0.85           C  
ATOM   3482  CB  ASP A 449       4.722  28.540   5.326  1.00  0.84           C  
ATOM   3483  O   ASP A 449       6.636  25.898   4.585  1.00  0.83           O  
ATOM   3484  CG  ASP A 449       3.808  29.052   4.226  1.00  0.77           C  
ATOM   3485  OD1 ASP A 449       3.300  28.237   3.426  1.00  0.74           O  
ATOM   3486  OD2 ASP A 449       3.597  30.282   4.157  1.00  0.80           O  
ATOM   3487  N   ILE A 450       4.960  26.183   3.101  1.00  0.83           N  
ATOM   3488  CA  ILE A 450       5.687  25.630   1.964  1.00  0.85           C  
ATOM   3489  C   ILE A 450       7.028  26.344   1.810  1.00  0.84           C  
ATOM   3490  CB  ILE A 450       4.867  25.743   0.659  1.00  0.81           C  
ATOM   3491  O   ILE A 450       7.082  27.575   1.774  1.00  0.82           O  
ATOM   3492  CG1 ILE A 450       3.585  24.909   0.760  1.00  0.77           C  
ATOM   3493  CG2 ILE A 450       5.707  25.313  -0.547  1.00  0.75           C  
ATOM   3494  CD1 ILE A 450       2.610  25.131  -0.388  1.00  0.75           C  
ATOM   3495  N   LEU A 451       8.122  25.556   1.795  1.00  0.79           N  
ATOM   3496  CA  LEU A 451       9.517  25.961   1.658  1.00  0.80           C  
ATOM   3497  C   LEU A 451       9.982  26.735   2.887  1.00  0.79           C  
ATOM   3498  CB  LEU A 451       9.706  26.815   0.401  1.00  0.77           C  
ATOM   3499  O   LEU A 451      11.073  27.309   2.888  1.00  0.76           O  
ATOM   3500  CG  LEU A 451       9.318  26.162  -0.927  1.00  0.76           C  
ATOM   3501  CD1 LEU A 451       9.529  27.138  -2.079  1.00  0.74           C  
ATOM   3502  CD2 LEU A 451      10.119  24.883  -1.148  1.00  0.75           C  
ATOM   3503  N   SER A 452       9.120  26.797   3.913  1.00  0.84           N  
ATOM   3504  CA  SER A 452       9.668  27.221   5.197  1.00  0.85           C  
ATOM   3505  C   SER A 452      10.583  26.153   5.788  1.00  0.84           C  
ATOM   3506  CB  SER A 452       8.542  27.540   6.182  1.00  0.83           C  
ATOM   3507  O   SER A 452      10.580  25.006   5.336  1.00  0.83           O  
ATOM   3508  OG  SER A 452       8.003  26.351   6.732  1.00  0.84           O  
ATOM   3509  N   LYS A 453      11.426  26.432   6.697  1.00  0.85           N  
ATOM   3510  CA  LYS A 453      12.268  25.490   7.428  1.00  0.86           C  
ATOM   3511  C   LYS A 453      11.422  24.477   8.194  1.00  0.86           C  
ATOM   3512  CB  LYS A 453      13.196  26.233   8.390  1.00  0.84           C  
ATOM   3513  O   LYS A 453      10.505  24.854   8.926  1.00  0.84           O  
ATOM   3514  CG  LYS A 453      14.143  27.208   7.708  1.00  0.80           C  
ATOM   3515  CD  LYS A 453      14.988  27.969   8.722  1.00  0.79           C  
ATOM   3516  CE  LYS A 453      15.889  28.992   8.044  1.00  0.80           C  
ATOM   3517  NZ  LYS A 453      16.684  29.775   9.038  1.00  0.76           N  
ATOM   3518  N   ARG A 454      11.562  23.113   7.994  1.00  0.82           N  
ATOM   3519  CA  ARG A 454      10.874  22.016   8.667  1.00  0.83           C  
ATOM   3520  C   ARG A 454      11.156  22.029  10.166  1.00  0.82           C  
ATOM   3521  CB  ARG A 454      11.290  20.671   8.067  1.00  0.79           C  
ATOM   3522  O   ARG A 454      10.290  21.678  10.969  1.00  0.80           O  
ATOM   3523  CG  ARG A 454      10.451  19.497   8.546  1.00  0.72           C  
ATOM   3524  CD  ARG A 454      10.858  18.198   7.864  1.00  0.71           C  
ATOM   3525  NE  ARG A 454      10.409  18.155   6.475  1.00  0.66           N  
ATOM   3526  NH1 ARG A 454      10.891  15.916   6.172  1.00  0.59           N  
ATOM   3527  NH2 ARG A 454      10.003  17.145   4.453  1.00  0.54           N  
ATOM   3528  CZ  ARG A 454      10.435  17.072   5.703  1.00  0.67           C  
ATOM   3529  N   GLY A 455      12.342  22.470  10.416  1.00  0.87           N  
ATOM   3530  CA  GLY A 455      12.863  22.507  11.773  1.00  0.88           C  
ATOM   3531  C   GLY A 455      14.332  22.880  11.838  1.00  0.88           C  
ATOM   3532  O   GLY A 455      14.906  23.338  10.848  1.00  0.87           O  
ATOM   3533  N   TRP A 456      14.932  22.688  13.012  1.00  0.88           N  
ATOM   3534  CA  TRP A 456      16.326  23.012  13.297  1.00  0.90           C  
ATOM   3535  C   TRP A 456      16.965  21.944  14.178  1.00  0.87           C  
ATOM   3536  CB  TRP A 456      16.433  24.381  13.974  1.00  0.87           C  
ATOM   3537  O   TRP A 456      16.308  21.382  15.058  1.00  0.83           O  
ATOM   3538  CG  TRP A 456      15.788  25.494  13.203  1.00  0.85           C  
ATOM   3539  CD1 TRP A 456      16.394  26.343  12.320  1.00  0.83           C  
ATOM   3540  CD2 TRP A 456      14.411  25.880  13.252  1.00  0.85           C  
ATOM   3541  CE2 TRP A 456      14.253  26.973  12.370  1.00  0.88           C  
ATOM   3542  CE3 TRP A 456      13.295  25.408  13.954  1.00  0.77           C  
ATOM   3543  NE1 TRP A 456      15.476  27.235  11.816  1.00  0.76           N  
ATOM   3544  CH2 TRP A 456      11.945  27.119  12.873  1.00  0.78           C  
ATOM   3545  CZ2 TRP A 456      13.020  27.600  12.174  1.00  0.77           C  
ATOM   3546  CZ3 TRP A 456      12.069  26.034  13.757  1.00  0.78           C  
ATOM   3547  N   VAL A 457      18.230  21.637  13.954  1.00  0.85           N  
ATOM   3548  CA  VAL A 457      19.062  20.785  14.797  1.00  0.87           C  
ATOM   3549  C   VAL A 457      20.162  21.619  15.449  1.00  0.87           C  
ATOM   3550  CB  VAL A 457      19.683  19.622  13.991  1.00  0.84           C  
ATOM   3551  O   VAL A 457      20.805  22.437  14.787  1.00  0.87           O  
ATOM   3552  CG1 VAL A 457      20.544  20.156  12.848  1.00  0.78           C  
ATOM   3553  CG2 VAL A 457      20.506  18.718  14.907  1.00  0.76           C  
ATOM   3554  N   CYS A 458      20.342  21.412  16.699  1.00  0.82           N  
ATOM   3555  CA  CYS A 458      21.439  22.050  17.418  1.00  0.86           C  
ATOM   3556  C   CYS A 458      22.778  21.435  17.029  1.00  0.85           C  
ATOM   3557  CB  CYS A 458      21.232  21.930  18.928  1.00  0.81           C  
ATOM   3558  O   CYS A 458      23.012  20.248  17.263  1.00  0.83           O  
ATOM   3559  SG  CYS A 458      22.375  22.934  19.901  1.00  0.87           S  
ATOM   3560  N   THR A 459      23.719  22.137  16.419  1.00  0.88           N  
ATOM   3561  CA  THR A 459      25.028  21.664  15.982  1.00  0.89           C  
ATOM   3562  C   THR A 459      26.098  21.999  17.017  1.00  0.88           C  
ATOM   3563  CB  THR A 459      25.416  22.273  14.622  1.00  0.88           C  
ATOM   3564  O   THR A 459      27.155  21.366  17.052  1.00  0.85           O  
ATOM   3565  CG2 THR A 459      24.504  21.765  13.511  1.00  0.86           C  
ATOM   3566  OG1 THR A 459      25.310  23.700  14.697  1.00  0.89           O  
ATOM   3567  N   THR A 460      25.926  23.011  17.844  1.00  0.89           N  
ATOM   3568  CA  THR A 460      26.812  23.381  18.942  1.00  0.92           C  
ATOM   3569  C   THR A 460      26.013  23.640  20.217  1.00  0.90           C  
ATOM   3570  CB  THR A 460      27.645  24.628  18.593  1.00  0.90           C  
ATOM   3571  O   THR A 460      25.113  24.482  20.231  1.00  0.88           O  
ATOM   3572  CG2 THR A 460      28.699  24.902  19.661  1.00  0.86           C  
ATOM   3573  OG1 THR A 460      28.298  24.422  17.334  1.00  0.91           O  
ATOM   3574  N   ALA A 461      26.277  22.960  21.242  1.00  0.82           N  
ATOM   3575  CA  ALA A 461      25.619  23.101  22.539  1.00  0.86           C  
ATOM   3576  C   ALA A 461      25.829  24.500  23.111  1.00  0.84           C  
ATOM   3577  CB  ALA A 461      26.137  22.047  23.515  1.00  0.80           C  
ATOM   3578  O   ALA A 461      26.888  25.103  22.922  1.00  0.82           O  
ATOM   3579  N   GLY A 462      24.868  24.939  23.836  1.00  0.86           N  
ATOM   3580  CA  GLY A 462      25.012  26.233  24.483  1.00  0.88           C  
ATOM   3581  C   GLY A 462      23.688  26.835  24.914  1.00  0.87           C  
ATOM   3582  O   GLY A 462      22.658  26.158  24.898  1.00  0.86           O  
ATOM   3583  N   THR A 463      23.690  28.196  25.308  1.00  0.80           N  
ATOM   3584  CA  THR A 463      22.597  29.131  25.554  1.00  0.86           C  
ATOM   3585  C   THR A 463      22.609  30.259  24.526  1.00  0.77           C  
ATOM   3586  CB  THR A 463      22.678  29.724  26.973  1.00  0.73           C  
ATOM   3587  O   THR A 463      23.375  31.216  24.656  1.00  0.72           O  
ATOM   3588  CG2 THR A 463      21.462  30.593  27.276  1.00  0.60           C  
ATOM   3589  OG1 THR A 463      22.739  28.657  27.928  1.00  0.67           O  
ATOM   3590  N   PRO A 464      21.636  30.037  23.445  1.00  0.83           N  
ATOM   3591  CA  PRO A 464      20.608  29.080  23.029  1.00  0.86           C  
ATOM   3592  C   PRO A 464      21.191  27.862  22.317  1.00  0.82           C  
ATOM   3593  CB  PRO A 464      19.728  29.898  22.081  1.00  0.80           C  
ATOM   3594  O   PRO A 464      20.445  26.975  21.893  1.00  0.75           O  
ATOM   3595  CG  PRO A 464      20.671  30.830  21.392  1.00  0.76           C  
ATOM   3596  CD  PRO A 464      21.733  31.244  22.371  1.00  0.72           C  
ATOM   3597  N   GLY A 465      22.566  27.639  21.956  1.00  0.88           N  
ATOM   3598  CA  GLY A 465      23.219  26.750  21.008  1.00  0.90           C  
ATOM   3599  C   GLY A 465      23.339  27.346  19.618  1.00  0.89           C  
ATOM   3600  O   GLY A 465      22.995  28.510  19.404  1.00  0.88           O  
ATOM   3601  N   THR A 466      23.962  26.594  18.655  1.00  0.93           N  
ATOM   3602  CA  THR A 466      23.971  26.897  17.228  1.00  0.94           C  
ATOM   3603  C   THR A 466      23.051  25.946  16.467  1.00  0.92           C  
ATOM   3604  CB  THR A 466      25.395  26.810  16.648  1.00  0.91           C  
ATOM   3605  O   THR A 466      23.118  24.729  16.650  1.00  0.90           O  
ATOM   3606  CG2 THR A 466      25.421  27.244  15.186  1.00  0.86           C  
ATOM   3607  OG1 THR A 466      26.266  27.661  17.403  1.00  0.90           O  
ATOM   3608  N   TRP A 467      22.199  26.338  15.701  1.00  0.86           N  
ATOM   3609  CA  TRP A 467      21.097  25.638  15.049  1.00  0.91           C  
ATOM   3610  C   TRP A 467      21.277  25.627  13.535  1.00  0.82           C  
ATOM   3611  CB  TRP A 467      19.758  26.286  15.412  1.00  0.86           C  
ATOM   3612  O   TRP A 467      21.500  26.674  12.923  1.00  0.72           O  
ATOM   3613  CG  TRP A 467      19.412  26.197  16.868  1.00  0.85           C  
ATOM   3614  CD1 TRP A 467      19.807  27.049  17.862  1.00  0.80           C  
ATOM   3615  CD2 TRP A 467      18.605  25.196  17.495  1.00  0.84           C  
ATOM   3616  CE2 TRP A 467      18.552  25.503  18.872  1.00  0.91           C  
ATOM   3617  CE3 TRP A 467      17.920  24.067  17.024  1.00  0.84           C  
ATOM   3618  NE1 TRP A 467      19.292  26.637  19.070  1.00  0.83           N  
ATOM   3619  CH2 TRP A 467      17.178  23.624  19.298  1.00  0.84           C  
ATOM   3620  CZ2 TRP A 467      17.839  24.722  19.785  1.00  0.83           C  
ATOM   3621  CZ3 TRP A 467      17.211  23.291  17.934  1.00  0.84           C  
ATOM   3622  N   GLN A 468      21.248  24.403  12.940  1.00  0.91           N  
ATOM   3623  CA  GLN A 468      21.191  24.179  11.499  1.00  0.91           C  
ATOM   3624  C   GLN A 468      19.785  23.782  11.059  1.00  0.90           C  
ATOM   3625  CB  GLN A 468      22.195  23.103  11.083  1.00  0.89           C  
ATOM   3626  O   GLN A 468      19.107  23.016  11.748  1.00  0.88           O  
ATOM   3627  CG  GLN A 468      22.331  22.938   9.575  1.00  0.83           C  
ATOM   3628  CD  GLN A 468      23.454  21.996   9.186  1.00  0.81           C  
ATOM   3629  NE2 GLN A 468      23.683  21.851   7.885  1.00  0.83           N  
ATOM   3630  OE1 GLN A 468      24.112  21.403  10.047  1.00  0.83           O  
ATOM   3631  N   ASN A 469      19.292  24.338   9.987  1.00  0.89           N  
ATOM   3632  CA  ASN A 469      18.007  24.000   9.385  1.00  0.89           C  
ATOM   3633  C   ASN A 469      17.933  22.522   9.012  1.00  0.88           C  
ATOM   3634  CB  ASN A 469      17.744  24.872   8.155  1.00  0.85           C  
ATOM   3635  O   ASN A 469      18.852  21.989   8.388  1.00  0.85           O  
ATOM   3636  CG  ASN A 469      16.368  24.643   7.560  1.00  0.75           C  
ATOM   3637  ND2 ASN A 469      16.013  25.444   6.562  1.00  0.69           N  
ATOM   3638  OD1 ASN A 469      15.631  23.755   7.994  1.00  0.68           O  
ATOM   3639  N   LEU A 470      16.884  21.725   9.304  1.00  0.85           N  
ATOM   3640  CA  LEU A 470      16.661  20.320   8.981  1.00  0.85           C  
ATOM   3641  C   LEU A 470      16.200  20.161   7.536  1.00  0.81           C  
ATOM   3642  CB  LEU A 470      15.627  19.709   9.930  1.00  0.82           C  
ATOM   3643  O   LEU A 470      15.957  19.042   7.077  1.00  0.77           O  
ATOM   3644  CG  LEU A 470      16.103  19.413  11.353  1.00  0.77           C  
ATOM   3645  CD1 LEU A 470      14.942  18.917  12.208  1.00  0.73           C  
ATOM   3646  CD2 LEU A 470      17.236  18.393  11.337  1.00  0.74           C  
ATOM   3647  N   GLY A 471      15.967  21.174   6.900  1.00  0.83           N  
ATOM   3648  CA  GLY A 471      15.427  21.222   5.551  1.00  0.85           C  
ATOM   3649  C   GLY A 471      14.238  22.154   5.417  1.00  0.84           C  
ATOM   3650  O   GLY A 471      13.874  22.846   6.370  1.00  0.83           O  
ATOM   3651  N   GLU A 472      13.677  22.192   4.236  1.00  0.85           N  
ATOM   3652  CA  GLU A 472      12.496  22.984   3.905  1.00  0.86           C  
ATOM   3653  C   GLU A 472      11.241  22.116   3.873  1.00  0.86           C  
ATOM   3654  CB  GLU A 472      12.682  23.689   2.559  1.00  0.84           C  
ATOM   3655  O   GLU A 472      11.319  20.912   3.620  1.00  0.83           O  
ATOM   3656  CG  GLU A 472      13.765  24.759   2.569  1.00  0.80           C  
ATOM   3657  CD  GLU A 472      13.952  25.437   1.222  1.00  0.78           C  
ATOM   3658  OE1 GLU A 472      13.529  24.866   0.191  1.00  0.82           O  
ATOM   3659  OE2 GLU A 472      14.526  26.549   1.196  1.00  0.82           O  
ATOM   3660  N   VAL A 473      10.069  22.532   4.317  1.00  0.81           N  
ATOM   3661  CA  VAL A 473       8.779  21.910   4.038  1.00  0.81           C  
ATOM   3662  C   VAL A 473       8.565  21.819   2.529  1.00  0.79           C  
ATOM   3663  CB  VAL A 473       7.618  22.689   4.695  1.00  0.79           C  
ATOM   3664  O   VAL A 473       8.413  22.841   1.855  1.00  0.77           O  
ATOM   3665  CG1 VAL A 473       6.283  22.000   4.423  1.00  0.81           C  
ATOM   3666  CG2 VAL A 473       7.854  22.830   6.198  1.00  0.80           C  
ATOM   3667  N   GLU A 474       8.547  20.662   2.052  1.00  0.79           N  
ATOM   3668  CA  GLU A 474       8.304  20.386   0.639  1.00  0.81           C  
ATOM   3669  C   GLU A 474       6.871  20.736   0.247  1.00  0.81           C  
ATOM   3670  CB  GLU A 474       8.592  18.917   0.320  1.00  0.75           C  
ATOM   3671  O   GLU A 474       5.939  20.520   1.024  1.00  0.79           O  
ATOM   3672  CG  GLU A 474      10.063  18.542   0.424  1.00  0.68           C  
ATOM   3673  CD  GLU A 474      10.346  17.104   0.020  1.00  0.67           C  
ATOM   3674  OE1 GLU A 474       9.385  16.353  -0.266  1.00  0.68           O  
ATOM   3675  OE2 GLU A 474      11.538  16.724  -0.010  1.00  0.64           O  
ATOM   3676  N   PRO A 475       6.718  21.401  -0.818  1.00  0.80           N  
ATOM   3677  CA  PRO A 475       5.368  21.549  -1.367  1.00  0.81           C  
ATOM   3678  C   PRO A 475       4.725  20.209  -1.720  1.00  0.80           C  
ATOM   3679  CB  PRO A 475       5.589  22.396  -2.623  1.00  0.79           C  
ATOM   3680  O   PRO A 475       5.428  19.246  -2.035  1.00  0.77           O  
ATOM   3681  CG  PRO A 475       6.977  22.065  -3.068  1.00  0.79           C  
ATOM   3682  CD  PRO A 475       7.793  21.709  -1.859  1.00  0.79           C  
ATOM   3683  N   GLU A 476       3.282  20.061  -1.620  1.00  0.71           N  
ATOM   3684  CA  GLU A 476       2.516  18.873  -1.986  1.00  0.74           C  
ATOM   3685  C   GLU A 476       2.865  18.403  -3.395  1.00  0.71           C  
ATOM   3686  CB  GLU A 476       1.014  19.147  -1.879  1.00  0.69           C  
ATOM   3687  O   GLU A 476       2.925  17.200  -3.658  1.00  0.71           O  
ATOM   3688  CG  GLU A 476       0.148  17.914  -2.092  1.00  0.66           C  
ATOM   3689  CD  GLU A 476      -1.338  18.187  -1.917  1.00  0.66           C  
ATOM   3690  OE1 GLU A 476      -1.713  19.349  -1.639  1.00  0.77           O  
ATOM   3691  OE2 GLU A 476      -2.133  17.231  -2.059  1.00  0.77           O  
ATOM   3692  N   HIS A 477       3.126  19.316  -4.201  1.00  0.80           N  
ATOM   3693  CA  HIS A 477       3.527  19.036  -5.575  1.00  0.83           C  
ATOM   3694  C   HIS A 477       4.914  19.596  -5.870  1.00  0.81           C  
ATOM   3695  CB  HIS A 477       2.507  19.613  -6.558  1.00  0.79           C  
ATOM   3696  O   HIS A 477       5.261  20.684  -5.403  1.00  0.78           O  
ATOM   3697  CG  HIS A 477       1.126  19.068  -6.380  1.00  0.76           C  
ATOM   3698  CD2 HIS A 477      -0.052  19.692  -6.144  1.00  0.76           C  
ATOM   3699  ND1 HIS A 477       0.845  17.720  -6.434  1.00  0.77           N  
ATOM   3700  CE1 HIS A 477      -0.451  17.538  -6.240  1.00  0.78           C  
ATOM   3701  NE2 HIS A 477      -1.018  18.719  -6.061  1.00  0.81           N  
ATOM   3702  N   PRO A 478       5.812  18.925  -6.572  1.00  0.84           N  
ATOM   3703  CA  PRO A 478       7.116  19.474  -6.953  1.00  0.87           C  
ATOM   3704  C   PRO A 478       7.003  20.816  -7.673  1.00  0.88           C  
ATOM   3705  CB  PRO A 478       7.692  18.403  -7.882  1.00  0.83           C  
ATOM   3706  O   PRO A 478       6.111  21.002  -8.504  1.00  0.88           O  
ATOM   3707  CG  PRO A 478       6.498  17.709  -8.452  1.00  0.80           C  
ATOM   3708  CD  PRO A 478       5.396  17.741  -7.432  1.00  0.81           C  
ATOM   3709  N   VAL A 479       7.759  21.808  -7.352  1.00  0.84           N  
ATOM   3710  CA  VAL A 479       7.932  23.014  -8.156  1.00  0.88           C  
ATOM   3711  C   VAL A 479       8.608  22.661  -9.479  1.00  0.88           C  
ATOM   3712  CB  VAL A 479       8.756  24.084  -7.405  1.00  0.85           C  
ATOM   3713  O   VAL A 479       9.831  22.758  -9.603  1.00  0.85           O  
ATOM   3714  CG1 VAL A 479       8.760  25.402  -8.176  1.00  0.83           C  
ATOM   3715  CG2 VAL A 479       8.206  24.288  -5.995  1.00  0.80           C  
ATOM   3716  N   SER A 480       7.744  22.208 -10.351  1.00  0.89           N  
ATOM   3717  CA  SER A 480       8.195  21.731 -11.655  1.00  0.91           C  
ATOM   3718  C   SER A 480       7.286  22.234 -12.772  1.00  0.91           C  
ATOM   3719  CB  SER A 480       8.248  20.203 -11.678  1.00  0.88           C  
ATOM   3720  O   SER A 480       6.093  22.456 -12.556  1.00  0.90           O  
ATOM   3721  OG  SER A 480       6.957  19.652 -11.482  1.00  0.80           O  
ATOM   3722  N   LEU A 481       7.874  22.417 -13.922  1.00  0.92           N  
ATOM   3723  CA  LEU A 481       7.226  22.698 -15.199  1.00  0.93           C  
ATOM   3724  C   LEU A 481       7.707  21.732 -16.276  1.00  0.91           C  
ATOM   3725  CB  LEU A 481       7.498  24.141 -15.632  1.00  0.92           C  
ATOM   3726  O   LEU A 481       8.913  21.574 -16.481  1.00  0.89           O  
ATOM   3727  CG  LEU A 481       7.079  24.512 -17.055  1.00  0.90           C  
ATOM   3728  CD1 LEU A 481       5.559  24.486 -17.184  1.00  0.88           C  
ATOM   3729  CD2 LEU A 481       7.630  25.882 -17.436  1.00  0.88           C  
ATOM   3730  N   ALA A 482       6.761  21.149 -16.871  1.00  0.89           N  
ATOM   3731  CA  ALA A 482       7.009  20.393 -18.096  1.00  0.90           C  
ATOM   3732  C   ALA A 482       6.138  20.901 -19.241  1.00  0.89           C  
ATOM   3733  CB  ALA A 482       6.760  18.904 -17.862  1.00  0.88           C  
ATOM   3734  O   ALA A 482       4.909  20.908 -19.139  1.00  0.87           O  
ATOM   3735  N   ALA A 483       6.823  21.318 -20.288  1.00  0.88           N  
ATOM   3736  CA  ALA A 483       6.137  21.825 -21.474  1.00  0.88           C  
ATOM   3737  C   ALA A 483       6.757  21.261 -22.749  1.00  0.87           C  
ATOM   3738  CB  ALA A 483       6.173  23.351 -21.498  1.00  0.87           C  
ATOM   3739  O   ALA A 483       7.909  20.820 -22.744  1.00  0.84           O  
ATOM   3740  N   SER A 484       5.948  21.279 -23.830  1.00  0.84           N  
ATOM   3741  CA  SER A 484       6.408  20.860 -25.150  1.00  0.83           C  
ATOM   3742  C   SER A 484       5.751  21.685 -26.251  1.00  0.83           C  
ATOM   3743  CB  SER A 484       6.118  19.375 -25.373  1.00  0.82           C  
ATOM   3744  O   SER A 484       4.744  22.356 -26.015  1.00  0.80           O  
ATOM   3745  OG  SER A 484       4.727  19.116 -25.287  1.00  0.78           O  
ATOM   3746  N   THR A 485       6.285  21.759 -27.389  1.00  0.79           N  
ATOM   3747  CA  THR A 485       5.631  22.311 -28.571  1.00  0.78           C  
ATOM   3748  C   THR A 485       4.562  21.356 -29.093  1.00  0.77           C  
ATOM   3749  CB  THR A 485       6.651  22.605 -29.687  1.00  0.76           C  
ATOM   3750  O   THR A 485       4.582  20.163 -28.782  1.00  0.71           O  
ATOM   3751  CG2 THR A 485       7.653  23.668 -29.251  1.00  0.73           C  
ATOM   3752  OG1 THR A 485       7.358  21.401 -30.009  1.00  0.74           O  
ATOM   3753  N   HIS A 486       3.435  21.875 -29.632  1.00  0.67           N  
ATOM   3754  CA  HIS A 486       2.476  21.049 -30.358  1.00  0.66           C  
ATOM   3755  C   HIS A 486       3.139  20.341 -31.535  1.00  0.66           C  
ATOM   3756  CB  HIS A 486       1.302  21.897 -30.849  1.00  0.60           C  
ATOM   3757  O   HIS A 486       4.052  20.886 -32.158  1.00  0.61           O  
ATOM   3758  CG  HIS A 486       0.063  21.106 -31.123  1.00  0.54           C  
ATOM   3759  CD2 HIS A 486      -1.234  21.351 -30.821  1.00  0.48           C  
ATOM   3760  ND1 HIS A 486       0.084  19.897 -31.785  1.00  0.44           N  
ATOM   3761  CE1 HIS A 486      -1.151  19.433 -31.880  1.00  0.41           C  
ATOM   3762  NE2 HIS A 486      -1.969  20.296 -31.302  1.00  0.40           N  
ATOM   3763  N   ALA A 487       2.619  19.103 -31.842  1.00  0.61           N  
ATOM   3764  CA  ALA A 487       2.857  18.378 -33.087  1.00  0.60           C  
ATOM   3765  C   ALA A 487       2.446  19.213 -34.296  1.00  0.61           C  
ATOM   3766  CB  ALA A 487       2.104  17.050 -33.081  1.00  0.55           C  
ATOM   3767  O   ALA A 487       1.381  19.835 -34.295  1.00  0.58           O  
ATOM   3768  N   GLY A 488       3.349  19.299 -35.266  1.00  0.61           N  
ATOM   3769  CA  GLY A 488       3.131  19.877 -36.583  1.00  0.60           C  
ATOM   3770  C   GLY A 488       3.433  21.363 -36.639  1.00  0.61           C  
ATOM   3771  O   GLY A 488       3.365  21.975 -37.707  1.00  0.59           O  
ATOM   3772  N   ALA A 489       3.669  22.126 -35.621  1.00  0.65           N  
ATOM   3773  CA  ALA A 489       3.944  23.558 -35.718  1.00  0.63           C  
ATOM   3774  C   ALA A 489       5.440  23.820 -35.867  1.00  0.65           C  
ATOM   3775  CB  ALA A 489       3.398  24.288 -34.494  1.00  0.60           C  
ATOM   3776  O   ALA A 489       6.203  23.660 -34.911  1.00  0.62           O  
ATOM   3777  N   ASN A 490       5.948  23.961 -37.168  1.00  0.74           N  
ATOM   3778  CA  ASN A 490       7.252  24.597 -37.323  1.00  0.74           C  
ATOM   3779  C   ASN A 490       7.289  25.970 -36.660  1.00  0.75           C  
ATOM   3780  CB  ASN A 490       7.620  24.713 -38.804  1.00  0.71           C  
ATOM   3781  O   ASN A 490       6.397  26.793 -36.875  1.00  0.73           O  
ATOM   3782  CG  ASN A 490       7.769  23.362 -39.476  1.00  0.68           C  
ATOM   3783  ND2 ASN A 490       7.479  23.309 -40.771  1.00  0.66           N  
ATOM   3784  OD1 ASN A 490       8.142  22.375 -38.837  1.00  0.67           O  
ATOM   3785  N   ILE A 491       8.115  26.168 -35.857  1.00  0.77           N  
ATOM   3786  CA  ILE A 491       8.393  27.505 -35.342  1.00  0.78           C  
ATOM   3787  C   ILE A 491       9.486  28.163 -36.181  1.00  0.79           C  
ATOM   3788  CB  ILE A 491       8.810  27.462 -33.855  1.00  0.76           C  
ATOM   3789  O   ILE A 491      10.648  27.754 -36.129  1.00  0.77           O  
ATOM   3790  CG1 ILE A 491       7.748  26.734 -33.023  1.00  0.79           C  
ATOM   3791  CG2 ILE A 491       9.051  28.877 -33.321  1.00  0.78           C  
ATOM   3792  CD1 ILE A 491       8.147  26.508 -31.571  1.00  0.75           C  
ATOM   3793  N   PRO A 492       9.079  29.054 -37.150  1.00  0.77           N  
ATOM   3794  CA  PRO A 492      10.124  29.754 -37.901  1.00  0.78           C  
ATOM   3795  C   PRO A 492      11.088  30.520 -36.997  1.00  0.79           C  
ATOM   3796  CB  PRO A 492       9.334  30.715 -38.794  1.00  0.76           C  
ATOM   3797  O   PRO A 492      10.667  31.107 -35.996  1.00  0.78           O  
ATOM   3798  CG  PRO A 492       8.107  31.045 -38.007  1.00  0.74           C  
ATOM   3799  CD  PRO A 492       7.731  29.848 -37.183  1.00  0.73           C  
ATOM   3800  N   LEU A 493      12.437  30.438 -37.368  1.00  0.76           N  
ATOM   3801  CA  LEU A 493      13.466  31.257 -36.736  1.00  0.76           C  
ATOM   3802  C   LEU A 493      13.919  32.376 -37.667  1.00  0.76           C  
ATOM   3803  CB  LEU A 493      14.666  30.394 -36.334  1.00  0.74           C  
ATOM   3804  O   LEU A 493      14.257  32.126 -38.826  1.00  0.75           O  
ATOM   3805  CG  LEU A 493      14.375  29.225 -35.391  1.00  0.72           C  
ATOM   3806  CD1 LEU A 493      15.652  28.440 -35.111  1.00  0.70           C  
ATOM   3807  CD2 LEU A 493      13.753  29.727 -34.092  1.00  0.71           C  
ATOM   3808  N   ASP A 494      13.888  33.579 -37.058  1.00  0.77           N  
ATOM   3809  CA  ASP A 494      14.384  34.727 -37.812  1.00  0.77           C  
ATOM   3810  C   ASP A 494      15.906  34.694 -37.925  1.00  0.77           C  
ATOM   3811  CB  ASP A 494      13.933  36.035 -37.157  1.00  0.76           C  
ATOM   3812  O   ASP A 494      16.599  34.380 -36.955  1.00  0.76           O  
ATOM   3813  CG  ASP A 494      12.424  36.209 -37.159  1.00  0.75           C  
ATOM   3814  OD1 ASP A 494      11.778  35.922 -38.190  1.00  0.77           O  
ATOM   3815  OD2 ASP A 494      11.877  36.641 -36.121  1.00  0.76           O  
ATOM   3816  N   TYR A 495      16.509  34.986 -39.132  1.00  0.73           N  
ATOM   3817  CA  TYR A 495      17.931  35.006 -39.456  1.00  0.73           C  
ATOM   3818  C   TYR A 495      18.655  36.091 -38.668  1.00  0.73           C  
ATOM   3819  CB  TYR A 495      18.137  35.226 -40.958  1.00  0.70           C  
ATOM   3820  O   TYR A 495      18.192  37.232 -38.602  1.00  0.71           O  
ATOM   3821  CG  TYR A 495      19.586  35.367 -41.357  1.00  0.66           C  
ATOM   3822  CD1 TYR A 495      20.468  34.295 -41.241  1.00  0.62           C  
ATOM   3823  CD2 TYR A 495      20.076  36.572 -41.850  1.00  0.65           C  
ATOM   3824  CE1 TYR A 495      21.805  34.421 -41.606  1.00  0.62           C  
ATOM   3825  CE2 TYR A 495      21.410  36.709 -42.218  1.00  0.63           C  
ATOM   3826  OH  TYR A 495      23.587  35.760 -42.456  1.00  0.59           O  
ATOM   3827  CZ  TYR A 495      22.265  35.630 -42.093  1.00  0.56           C  
ATOM   3828  N   GLN A 496      19.779  35.678 -38.059  1.00  0.72           N  
ATOM   3829  CA  GLN A 496      20.641  36.512 -37.228  1.00  0.72           C  
ATOM   3830  C   GLN A 496      19.843  37.198 -36.123  1.00  0.73           C  
ATOM   3831  CB  GLN A 496      21.364  37.556 -38.080  1.00  0.69           C  
ATOM   3832  O   GLN A 496      20.221  38.274 -35.654  1.00  0.72           O  
ATOM   3833  CG  GLN A 496      22.401  36.967 -39.027  1.00  0.67           C  
ATOM   3834  CD  GLN A 496      23.218  38.030 -39.738  1.00  0.66           C  
ATOM   3835  NE2 GLN A 496      24.376  37.638 -40.257  1.00  0.59           N  
ATOM   3836  OE1 GLN A 496      22.810  39.193 -39.820  1.00  0.67           O  
ATOM   3837  N   GLN A 497      18.769  36.591 -35.736  1.00  0.75           N  
ATOM   3838  CA  GLN A 497      17.978  37.108 -34.624  1.00  0.75           C  
ATOM   3839  C   GLN A 497      17.832  36.065 -33.520  1.00  0.75           C  
ATOM   3840  CB  GLN A 497      16.598  37.556 -35.109  1.00  0.73           C  
ATOM   3841  O   GLN A 497      17.929  34.864 -33.778  1.00  0.74           O  
ATOM   3842  CG  GLN A 497      16.643  38.624 -36.193  1.00  0.72           C  
ATOM   3843  CD  GLN A 497      17.284  39.915 -35.719  1.00  0.71           C  
ATOM   3844  NE2 GLN A 497      17.971  40.604 -36.624  1.00  0.69           N  
ATOM   3845  OE1 GLN A 497      17.163  40.290 -34.548  1.00  0.72           O  
ATOM   3846  N   THR A 498      17.572  36.479 -32.278  1.00  0.75           N  
ATOM   3847  CA  THR A 498      17.223  35.649 -31.131  1.00  0.76           C  
ATOM   3848  C   THR A 498      15.709  35.496 -31.014  1.00  0.76           C  
ATOM   3849  CB  THR A 498      17.783  36.240 -29.823  1.00  0.74           C  
ATOM   3850  O   THR A 498      15.004  36.458 -30.704  1.00  0.75           O  
ATOM   3851  CG2 THR A 498      17.531  35.305 -28.645  1.00  0.69           C  
ATOM   3852  OG1 THR A 498      19.195  36.443 -29.964  1.00  0.72           O  
ATOM   3853  N   ASN A 499      15.187  34.330 -31.286  1.00  0.78           N  
ATOM   3854  CA  ASN A 499      13.770  33.985 -31.292  1.00  0.79           C  
ATOM   3855  C   ASN A 499      13.330  33.400 -29.952  1.00  0.80           C  
ATOM   3856  CB  ASN A 499      13.460  33.006 -32.426  1.00  0.78           C  
ATOM   3857  O   ASN A 499      13.950  32.464 -29.445  1.00  0.79           O  
ATOM   3858  CG  ASN A 499      13.785  33.574 -33.793  1.00  0.76           C  
ATOM   3859  ND2 ASN A 499      15.031  33.410 -34.223  1.00  0.78           N  
ATOM   3860  OD1 ASN A 499      12.925  34.157 -34.457  1.00  0.78           O  
ATOM   3861  N   THR A 500      12.180  33.915 -29.355  1.00  0.82           N  
ATOM   3862  CA  THR A 500      11.551  33.297 -28.193  1.00  0.82           C  
ATOM   3863  C   THR A 500      10.747  32.067 -28.603  1.00  0.82           C  
ATOM   3864  CB  THR A 500      10.633  34.293 -27.459  1.00  0.81           C  
ATOM   3865  O   THR A 500       9.867  32.152 -29.462  1.00  0.82           O  
ATOM   3866  CG2 THR A 500       9.999  33.652 -26.229  1.00  0.82           C  
ATOM   3867  OG1 THR A 500      11.403  35.430 -27.048  1.00  0.84           O  
ATOM   3868  N   ILE A 501      11.069  30.989 -27.945  1.00  0.82           N  
ATOM   3869  CA  ILE A 501      10.325  29.759 -28.195  1.00  0.83           C  
ATOM   3870  C   ILE A 501       9.105  29.699 -27.277  1.00  0.83           C  
ATOM   3871  CB  ILE A 501      11.211  28.510 -27.991  1.00  0.82           C  
ATOM   3872  O   ILE A 501       9.240  29.732 -26.052  1.00  0.82           O  
ATOM   3873  CG1 ILE A 501      12.497  28.628 -28.816  1.00  0.82           C  
ATOM   3874  CG2 ILE A 501      10.441  27.237 -28.354  1.00  0.82           C  
ATOM   3875  CD1 ILE A 501      12.261  28.921 -30.291  1.00  0.79           C  
ATOM   3876  N   VAL A 502       7.906  29.598 -27.840  1.00  0.85           N  
ATOM   3877  CA  VAL A 502       6.651  29.420 -27.116  1.00  0.85           C  
ATOM   3878  C   VAL A 502       6.205  27.963 -27.205  1.00  0.84           C  
ATOM   3879  CB  VAL A 502       5.545  30.351 -27.661  1.00  0.84           C  
ATOM   3880  O   VAL A 502       5.874  27.473 -28.288  1.00  0.83           O  
ATOM   3881  CG1 VAL A 502       4.251  30.174 -26.868  1.00  0.83           C  
ATOM   3882  CG2 VAL A 502       6.005  31.807 -27.621  1.00  0.82           C  
ATOM   3883  N   PHE A 503       6.240  27.345 -26.097  1.00  0.85           N  
ATOM   3884  CA  PHE A 503       5.741  25.984 -25.932  1.00  0.86           C  
ATOM   3885  C   PHE A 503       4.223  25.977 -25.802  1.00  0.85           C  
ATOM   3886  CB  PHE A 503       6.377  25.322 -24.706  1.00  0.85           C  
ATOM   3887  O   PHE A 503       3.672  26.564 -24.869  1.00  0.82           O  
ATOM   3888  CG  PHE A 503       7.876  25.211 -24.784  1.00  0.84           C  
ATOM   3889  CD1 PHE A 503       8.475  24.096 -25.359  1.00  0.82           C  
ATOM   3890  CD2 PHE A 503       8.686  26.222 -24.283  1.00  0.83           C  
ATOM   3891  CE1 PHE A 503       9.862  23.991 -25.433  1.00  0.84           C  
ATOM   3892  CE2 PHE A 503      10.072  26.123 -24.354  1.00  0.84           C  
ATOM   3893  CZ  PHE A 503      10.658  25.007 -24.928  1.00  0.83           C  
ATOM   3894  N   SER A 504       3.450  25.273 -26.605  1.00  0.83           N  
ATOM   3895  CA  SER A 504       1.995  25.331 -26.709  1.00  0.83           C  
ATOM   3896  C   SER A 504       1.336  24.258 -25.849  1.00  0.83           C  
ATOM   3897  CB  SER A 504       1.555  25.171 -28.165  1.00  0.81           C  
ATOM   3898  O   SER A 504       0.120  24.277 -25.647  1.00  0.81           O  
ATOM   3899  OG  SER A 504       2.070  23.972 -28.717  1.00  0.80           O  
ATOM   3900  N   ARG A 505       2.010  23.405 -25.342  1.00  0.83           N  
ATOM   3901  CA  ARG A 505       1.484  22.299 -24.548  1.00  0.83           C  
ATOM   3902  C   ARG A 505       2.196  22.205 -23.202  1.00  0.84           C  
ATOM   3903  CB  ARG A 505       1.623  20.978 -25.307  1.00  0.82           C  
ATOM   3904  O   ARG A 505       3.393  21.919 -23.146  1.00  0.83           O  
ATOM   3905  CG  ARG A 505       0.908  19.810 -24.646  1.00  0.78           C  
ATOM   3906  CD  ARG A 505       0.973  18.552 -25.501  1.00  0.76           C  
ATOM   3907  NE  ARG A 505       0.262  17.439 -24.878  1.00  0.69           N  
ATOM   3908  NH1 ARG A 505       0.720  15.930 -26.566  1.00  0.64           N  
ATOM   3909  NH2 ARG A 505      -0.512  15.281 -24.746  1.00  0.61           N  
ATOM   3910  CZ  ARG A 505       0.159  16.219 -25.398  1.00  0.69           C  
ATOM   3911  N   ILE A 506       1.415  22.221 -22.074  1.00  0.86           N  
ATOM   3912  CA  ILE A 506       1.854  22.025 -20.697  1.00  0.87           C  
ATOM   3913  C   ILE A 506       1.525  20.603 -20.248  1.00  0.85           C  
ATOM   3914  CB  ILE A 506       1.203  23.052 -19.744  1.00  0.85           C  
ATOM   3915  O   ILE A 506       0.394  20.139 -20.415  1.00  0.82           O  
ATOM   3916  CG1 ILE A 506       1.540  24.481 -20.188  1.00  0.83           C  
ATOM   3917  CG2 ILE A 506       1.649  22.808 -18.300  1.00  0.81           C  
ATOM   3918  CD1 ILE A 506       0.853  25.563 -19.367  1.00  0.80           C  
ATOM   3919  N   ARG A 507       2.335  19.899 -19.546  1.00  0.86           N  
ATOM   3920  CA  ARG A 507       2.158  18.572 -18.964  1.00  0.86           C  
ATOM   3921  C   ARG A 507       2.001  18.656 -17.449  1.00  0.86           C  
ATOM   3922  CB  ARG A 507       3.339  17.667 -19.319  1.00  0.83           C  
ATOM   3923  O   ARG A 507       1.172  17.955 -16.866  1.00  0.84           O  
ATOM   3924  CG  ARG A 507       3.375  17.247 -20.780  1.00  0.76           C  
ATOM   3925  CD  ARG A 507       4.394  16.142 -21.024  1.00  0.73           C  
ATOM   3926  NE  ARG A 507       4.316  15.629 -22.389  1.00  0.66           N  
ATOM   3927  NH1 ARG A 507       5.552  13.724 -21.964  1.00  0.56           N  
ATOM   3928  NH2 ARG A 507       4.736  14.121 -24.069  1.00  0.51           N  
ATOM   3929  CZ  ARG A 507       4.868  14.492 -22.804  1.00  0.66           C  
ATOM   3930  N   SER A 508       2.957  19.423 -17.064  1.00  0.88           N  
ATOM   3931  CA  SER A 508       2.901  19.705 -15.633  1.00  0.89           C  
ATOM   3932  C   SER A 508       3.326  21.138 -15.335  1.00  0.90           C  
ATOM   3933  CB  SER A 508       3.789  18.729 -14.859  1.00  0.87           C  
ATOM   3934  O   SER A 508       4.355  21.602 -15.830  1.00  0.90           O  
ATOM   3935  OG  SER A 508       3.753  19.010 -13.471  1.00  0.81           O  
ATOM   3936  N   ASP A 509       2.499  21.831 -14.651  1.00  0.89           N  
ATOM   3937  CA  ASP A 509       2.740  23.177 -14.138  1.00  0.91           C  
ATOM   3938  C   ASP A 509       1.825  23.486 -12.956  1.00  0.87           C  
ATOM   3939  CB  ASP A 509       2.542  24.216 -15.244  1.00  0.88           C  
ATOM   3940  O   ASP A 509       0.933  24.331 -13.060  1.00  0.81           O  
ATOM   3941  CG  ASP A 509       2.939  25.618 -14.818  1.00  0.88           C  
ATOM   3942  OD1 ASP A 509       3.604  25.772 -13.770  1.00  0.87           O  
ATOM   3943  OD2 ASP A 509       2.583  26.578 -15.534  1.00  0.91           O  
ATOM   3944  N   TYR A 510       2.028  22.816 -11.823  1.00  0.88           N  
ATOM   3945  CA  TYR A 510       1.176  22.956 -10.647  1.00  0.90           C  
ATOM   3946  C   TYR A 510       1.204  24.386 -10.121  1.00  0.87           C  
ATOM   3947  CB  TYR A 510       1.616  21.986  -9.546  1.00  0.86           C  
ATOM   3948  O   TYR A 510       0.207  24.876  -9.585  1.00  0.84           O  
ATOM   3949  CG  TYR A 510       1.337  20.538  -9.866  1.00  0.79           C  
ATOM   3950  CD1 TYR A 510       0.058  20.005  -9.719  1.00  0.76           C  
ATOM   3951  CD2 TYR A 510       2.351  19.699 -10.316  1.00  0.77           C  
ATOM   3952  CE1 TYR A 510      -0.203  18.670 -10.011  1.00  0.79           C  
ATOM   3953  CE2 TYR A 510       2.102  18.363 -10.611  1.00  0.76           C  
ATOM   3954  OH  TYR A 510       0.570  16.537 -10.746  1.00  0.65           O  
ATOM   3955  CZ  TYR A 510       0.823  17.859 -10.456  1.00  0.78           C  
ATOM   3956  N   TRP A 511       2.188  25.193 -10.471  1.00  0.90           N  
ATOM   3957  CA  TRP A 511       2.443  26.494  -9.862  1.00  0.93           C  
ATOM   3958  C   TRP A 511       2.241  27.618 -10.874  1.00  0.90           C  
ATOM   3959  CB  TRP A 511       3.863  26.553  -9.292  1.00  0.89           C  
ATOM   3960  O   TRP A 511       2.530  28.781 -10.584  1.00  0.86           O  
ATOM   3961  CG  TRP A 511       4.094  25.626  -8.137  1.00  0.79           C  
ATOM   3962  CD1 TRP A 511       4.758  24.431  -8.159  1.00  0.72           C  
ATOM   3963  CD2 TRP A 511       3.656  25.816  -6.788  1.00  0.76           C  
ATOM   3964  CE2 TRP A 511       4.091  24.697  -6.045  1.00  0.79           C  
ATOM   3965  CE3 TRP A 511       2.938  26.827  -6.135  1.00  0.70           C  
ATOM   3966  NE1 TRP A 511       4.760  23.867  -6.904  1.00  0.77           N  
ATOM   3967  CH2 TRP A 511       3.127  25.563  -4.065  1.00  0.76           C  
ATOM   3968  CZ2 TRP A 511       3.831  24.560  -4.679  1.00  0.77           C  
ATOM   3969  CZ3 TRP A 511       2.681  26.689  -4.776  1.00  0.76           C  
ATOM   3970  N   LYS A 512       1.716  27.265 -12.073  1.00  0.92           N  
ATOM   3971  CA  LYS A 512       1.427  28.200 -13.156  1.00  0.93           C  
ATOM   3972  C   LYS A 512       2.631  29.088 -13.451  1.00  0.93           C  
ATOM   3973  CB  LYS A 512       0.211  29.062 -12.811  1.00  0.90           C  
ATOM   3974  O   LYS A 512       2.500  30.310 -13.546  1.00  0.91           O  
ATOM   3975  CG  LYS A 512      -1.057  28.266 -12.545  1.00  0.85           C  
ATOM   3976  CD  LYS A 512      -2.232  29.178 -12.218  1.00  0.81           C  
ATOM   3977  CE  LYS A 512      -3.502  28.382 -11.947  1.00  0.85           C  
ATOM   3978  NZ  LYS A 512      -4.656  29.273 -11.623  1.00  0.87           N  
ATOM   3979  N   MET A 513       3.804  28.551 -13.599  1.00  0.93           N  
ATOM   3980  CA  MET A 513       5.079  29.212 -13.862  1.00  0.94           C  
ATOM   3981  C   MET A 513       5.127  29.754 -15.287  1.00  0.93           C  
ATOM   3982  CB  MET A 513       6.243  28.248 -13.630  1.00  0.93           C  
ATOM   3983  O   MET A 513       5.783  30.763 -15.550  1.00  0.92           O  
ATOM   3984  CG  MET A 513       6.383  27.792 -12.186  1.00  0.91           C  
ATOM   3985  SD  MET A 513       7.579  26.413 -11.997  1.00  0.93           S  
ATOM   3986  CE  MET A 513       9.097  27.225 -12.570  1.00  0.88           C  
ATOM   3987  N   TYR A 514       4.439  29.203 -16.187  1.00  0.92           N  
ATOM   3988  CA  TYR A 514       4.630  29.416 -17.617  1.00  0.93           C  
ATOM   3989  C   TYR A 514       3.445  30.158 -18.221  1.00  0.92           C  
ATOM   3990  CB  TYR A 514       4.831  28.079 -18.337  1.00  0.92           C  
ATOM   3991  O   TYR A 514       2.294  29.754 -18.040  1.00  0.91           O  
ATOM   3992  CG  TYR A 514       5.245  28.223 -19.781  1.00  0.92           C  
ATOM   3993  CD1 TYR A 514       6.518  28.679 -20.119  1.00  0.89           C  
ATOM   3994  CD2 TYR A 514       4.366  27.906 -20.811  1.00  0.90           C  
ATOM   3995  CE1 TYR A 514       6.903  28.815 -21.448  1.00  0.90           C  
ATOM   3996  CE2 TYR A 514       4.740  28.039 -22.144  1.00  0.91           C  
ATOM   3997  OH  TYR A 514       6.386  28.626 -23.770  1.00  0.85           O  
ATOM   3998  CZ  TYR A 514       6.010  28.493 -22.452  1.00  0.90           C  
ATOM   3999  N   ASN A 515       3.651  31.224 -19.075  1.00  0.91           N  
ATOM   4000  CA  ASN A 515       2.685  31.953 -19.891  1.00  0.92           C  
ATOM   4001  C   ASN A 515       2.716  31.491 -21.345  1.00  0.91           C  
ATOM   4002  CB  ASN A 515       2.940  33.460 -19.806  1.00  0.91           C  
ATOM   4003  O   ASN A 515       3.657  31.800 -22.078  1.00  0.90           O  
ATOM   4004  CG  ASN A 515       1.898  34.271 -20.551  1.00  0.91           C  
ATOM   4005  ND2 ASN A 515       1.506  35.403 -19.978  1.00  0.93           N  
ATOM   4006  OD1 ASN A 515       1.448  33.883 -21.633  1.00  0.92           O  
ATOM   4007  N   THR A 516       1.637  30.817 -21.829  1.00  0.91           N  
ATOM   4008  CA  THR A 516       1.563  30.152 -23.125  1.00  0.91           C  
ATOM   4009  C   THR A 516       1.460  31.174 -24.253  1.00  0.89           C  
ATOM   4010  CB  THR A 516       0.364  29.188 -23.190  1.00  0.89           C  
ATOM   4011  O   THR A 516       1.631  30.832 -25.425  1.00  0.87           O  
ATOM   4012  CG2 THR A 516       0.567  27.993 -22.265  1.00  0.86           C  
ATOM   4013  OG1 THR A 516      -0.824  29.886 -22.796  1.00  0.89           O  
ATOM   4014  N   SER A 517       1.192  32.473 -23.918  1.00  0.89           N  
ATOM   4015  CA  SER A 517       1.060  33.492 -24.954  1.00  0.90           C  
ATOM   4016  C   SER A 517       2.395  34.172 -25.235  1.00  0.88           C  
ATOM   4017  CB  SER A 517       0.021  34.538 -24.547  1.00  0.88           C  
ATOM   4018  O   SER A 517       2.685  34.535 -26.377  1.00  0.87           O  
ATOM   4019  OG  SER A 517       0.430  35.223 -23.376  1.00  0.83           O  
ATOM   4020  N   THR A 518       3.286  34.214 -24.225  1.00  0.87           N  
ATOM   4021  CA  THR A 518       4.481  35.043 -24.338  1.00  0.88           C  
ATOM   4022  C   THR A 518       5.742  34.188 -24.256  1.00  0.86           C  
ATOM   4023  CB  THR A 518       4.518  36.123 -23.241  1.00  0.86           C  
ATOM   4024  O   THR A 518       6.837  34.655 -24.575  1.00  0.85           O  
ATOM   4025  CG2 THR A 518       3.294  37.029 -23.320  1.00  0.83           C  
ATOM   4026  OG1 THR A 518       4.547  35.490 -21.956  1.00  0.87           O  
ATOM   4027  N   GLY A 519       5.574  32.913 -23.736  1.00  0.87           N  
ATOM   4028  CA  GLY A 519       6.716  32.063 -23.437  1.00  0.88           C  
ATOM   4029  C   GLY A 519       7.441  32.463 -22.166  1.00  0.88           C  
ATOM   4030  O   GLY A 519       8.527  31.955 -21.879  1.00  0.86           O  
ATOM   4031  N   LYS A 520       6.836  33.366 -21.399  1.00  0.86           N  
ATOM   4032  CA  LYS A 520       7.448  33.853 -20.166  1.00  0.87           C  
ATOM   4033  C   LYS A 520       7.325  32.823 -19.047  1.00  0.88           C  
ATOM   4034  CB  LYS A 520       6.810  35.174 -19.735  1.00  0.86           C  
ATOM   4035  O   LYS A 520       6.225  32.355 -18.745  1.00  0.87           O  
ATOM   4036  CG  LYS A 520       7.504  35.842 -18.557  1.00  0.86           C  
ATOM   4037  CD  LYS A 520       6.835  37.160 -18.188  1.00  0.87           C  
ATOM   4038  CE  LYS A 520       7.507  37.812 -16.987  1.00  0.86           C  
ATOM   4039  NZ  LYS A 520       6.851  39.102 -16.618  1.00  0.86           N  
ATOM   4040  N   ILE A 521       8.387  32.527 -18.371  1.00  0.89           N  
ATOM   4041  CA  ILE A 521       8.468  31.695 -17.175  1.00  0.90           C  
ATOM   4042  C   ILE A 521       8.678  32.577 -15.946  1.00  0.89           C  
ATOM   4043  CB  ILE A 521       9.603  30.653 -17.287  1.00  0.89           C  
ATOM   4044  O   ILE A 521       9.570  33.428 -15.931  1.00  0.88           O  
ATOM   4045  CG1 ILE A 521       9.370  29.738 -18.495  1.00  0.88           C  
ATOM   4046  CG2 ILE A 521       9.717  29.837 -15.996  1.00  0.87           C  
ATOM   4047  CD1 ILE A 521      10.646  29.338 -19.224  1.00  0.86           C  
ATOM   4048  N   THR A 522       7.825  32.390 -14.935  1.00  0.89           N  
ATOM   4049  CA  THR A 522       7.961  33.110 -13.673  1.00  0.90           C  
ATOM   4050  C   THR A 522       8.073  32.136 -12.504  1.00  0.90           C  
ATOM   4051  CB  THR A 522       6.770  34.059 -13.441  1.00  0.89           C  
ATOM   4052  O   THR A 522       7.203  31.284 -12.313  1.00  0.89           O  
ATOM   4053  CG2 THR A 522       6.976  34.902 -12.187  1.00  0.87           C  
ATOM   4054  OG1 THR A 522       6.633  34.929 -14.572  1.00  0.89           O  
ATOM   4055  N   VAL A 523       9.058  32.209 -11.683  1.00  0.90           N  
ATOM   4056  CA  VAL A 523       9.313  31.240 -10.623  1.00  0.90           C  
ATOM   4057  C   VAL A 523       8.521  31.621  -9.374  1.00  0.90           C  
ATOM   4058  CB  VAL A 523      10.819  31.144 -10.291  1.00  0.88           C  
ATOM   4059  O   VAL A 523       8.565  32.771  -8.930  1.00  0.89           O  
ATOM   4060  CG1 VAL A 523      11.601  30.600 -11.484  1.00  0.80           C  
ATOM   4061  CG2 VAL A 523      11.360  32.509  -9.870  1.00  0.79           C  
ATOM   4062  N   PRO A 524       7.734  30.679  -8.687  1.00  0.92           N  
ATOM   4063  CA  PRO A 524       6.840  30.966  -7.562  1.00  0.91           C  
ATOM   4064  C   PRO A 524       7.586  31.110  -6.238  1.00  0.90           C  
ATOM   4065  CB  PRO A 524       5.907  29.753  -7.535  1.00  0.91           C  
ATOM   4066  O   PRO A 524       7.059  31.696  -5.289  1.00  0.88           O  
ATOM   4067  CG  PRO A 524       6.729  28.627  -8.073  1.00  0.91           C  
ATOM   4068  CD  PRO A 524       7.640  29.167  -9.137  1.00  0.91           C  
ATOM   4069  N   TYR A 525       8.886  30.642  -6.179  1.00  0.90           N  
ATOM   4070  CA  TYR A 525       9.632  30.616  -4.926  1.00  0.91           C  
ATOM   4071  C   TYR A 525      11.108  30.906  -5.164  1.00  0.90           C  
ATOM   4072  CB  TYR A 525       9.472  29.259  -4.234  1.00  0.89           C  
ATOM   4073  O   TYR A 525      11.633  30.640  -6.248  1.00  0.88           O  
ATOM   4074  CG  TYR A 525       8.038  28.897  -3.931  1.00  0.87           C  
ATOM   4075  CD1 TYR A 525       7.333  29.549  -2.921  1.00  0.83           C  
ATOM   4076  CD2 TYR A 525       7.385  27.903  -4.652  1.00  0.84           C  
ATOM   4077  CE1 TYR A 525       6.012  29.217  -2.637  1.00  0.86           C  
ATOM   4078  CE2 TYR A 525       6.065  27.564  -4.377  1.00  0.86           C  
ATOM   4079  OH  TYR A 525       4.080  27.894  -3.092  1.00  0.79           O  
ATOM   4080  CZ  TYR A 525       5.388  28.226  -3.369  1.00  0.85           C  
ATOM   4081  N   ASP A 526      11.823  31.288  -4.123  1.00  0.86           N  
ATOM   4082  CA  ASP A 526      13.281  31.339  -4.118  1.00  0.88           C  
ATOM   4083  C   ASP A 526      13.881  29.945  -4.287  1.00  0.87           C  
ATOM   4084  CB  ASP A 526      13.791  31.977  -2.824  1.00  0.85           C  
ATOM   4085  O   ASP A 526      13.412  28.983  -3.674  1.00  0.85           O  
ATOM   4086  CG  ASP A 526      13.405  33.440  -2.692  1.00  0.79           C  
ATOM   4087  OD1 ASP A 526      12.572  33.925  -3.487  1.00  0.81           O  
ATOM   4088  OD2 ASP A 526      13.942  34.114  -1.786  1.00  0.83           O  
ATOM   4089  N   GLY A 527      14.951  29.856  -5.137  1.00  0.88           N  
ATOM   4090  CA  GLY A 527      15.560  28.539  -5.235  1.00  0.89           C  
ATOM   4091  C   GLY A 527      16.564  28.428  -6.368  1.00  0.89           C  
ATOM   4092  O   GLY A 527      16.739  29.370  -7.143  1.00  0.88           O  
ATOM   4093  N   ARG A 528      17.207  27.283  -6.435  1.00  0.88           N  
ATOM   4094  CA  ARG A 528      17.964  26.809  -7.590  1.00  0.88           C  
ATOM   4095  C   ARG A 528      17.091  25.954  -8.503  1.00  0.88           C  
ATOM   4096  CB  ARG A 528      19.189  26.011  -7.139  1.00  0.87           C  
ATOM   4097  O   ARG A 528      16.453  25.003  -8.047  1.00  0.88           O  
ATOM   4098  CG  ARG A 528      20.210  26.833  -6.368  1.00  0.86           C  
ATOM   4099  CD  ARG A 528      21.424  26.003  -5.977  1.00  0.87           C  
ATOM   4100  NE  ARG A 528      21.064  24.919  -5.067  1.00  0.85           N  
ATOM   4101  NH1 ARG A 528      22.935  23.641  -5.519  1.00  0.82           N  
ATOM   4102  NH2 ARG A 528      21.369  22.898  -4.018  1.00  0.81           N  
ATOM   4103  CZ  ARG A 528      21.790  23.822  -4.870  1.00  0.84           C  
ATOM   4104  N   TYR A 529      17.049  26.329  -9.671  1.00  0.89           N  
ATOM   4105  CA  TYR A 529      16.253  25.673 -10.703  1.00  0.90           C  
ATOM   4106  C   TYR A 529      17.147  25.077 -11.784  1.00  0.89           C  
ATOM   4107  CB  TYR A 529      15.265  26.661 -11.329  1.00  0.89           C  
ATOM   4108  O   TYR A 529      18.019  25.761 -12.324  1.00  0.87           O  
ATOM   4109  CG  TYR A 529      14.192  27.132 -10.377  1.00  0.90           C  
ATOM   4110  CD1 TYR A 529      12.916  26.572 -10.403  1.00  0.89           C  
ATOM   4111  CD2 TYR A 529      14.450  28.137  -9.452  1.00  0.89           C  
ATOM   4112  CE1 TYR A 529      11.924  27.004  -9.529  1.00  0.90           C  
ATOM   4113  CE2 TYR A 529      13.466  28.577  -8.573  1.00  0.90           C  
ATOM   4114  OH  TYR A 529      11.229  28.436  -7.752  1.00  0.86           O  
ATOM   4115  CZ  TYR A 529      12.208  28.005  -8.619  1.00  0.90           C  
ATOM   4116  N   VAL A 530      16.955  23.763 -12.098  1.00  0.88           N  
ATOM   4117  CA  VAL A 530      17.455  23.183 -13.341  1.00  0.88           C  
ATOM   4118  C   VAL A 530      16.478  23.477 -14.477  1.00  0.88           C  
ATOM   4119  CB  VAL A 530      17.676  21.660 -13.208  1.00  0.87           C  
ATOM   4120  O   VAL A 530      15.277  23.225 -14.353  1.00  0.87           O  
ATOM   4121  CG1 VAL A 530      18.157  21.066 -14.531  1.00  0.83           C  
ATOM   4122  CG2 VAL A 530      18.673  21.361 -12.090  1.00  0.82           C  
ATOM   4123  N   VAL A 531      16.950  24.060 -15.366  1.00  0.86           N  
ATOM   4124  CA  VAL A 531      16.273  24.249 -16.645  1.00  0.86           C  
ATOM   4125  C   VAL A 531      16.919  23.362 -17.707  1.00  0.85           C  
ATOM   4126  CB  VAL A 531      16.308  25.728 -17.092  1.00  0.85           C  
ATOM   4127  O   VAL A 531      18.099  23.523 -18.026  1.00  0.84           O  
ATOM   4128  CG1 VAL A 531      15.497  25.924 -18.371  1.00  0.85           C  
ATOM   4129  CG2 VAL A 531      15.785  26.634 -15.979  1.00  0.85           C  
ATOM   4130  N   ASP A 532      16.175  22.404 -18.127  1.00  0.85           N  
ATOM   4131  CA  ASP A 532      16.549  21.487 -19.200  1.00  0.85           C  
ATOM   4132  C   ASP A 532      15.627  21.648 -20.406  1.00  0.84           C  
ATOM   4133  CB  ASP A 532      16.518  20.040 -18.704  1.00  0.83           C  
ATOM   4134  O   ASP A 532      14.403  21.663 -20.261  1.00  0.83           O  
ATOM   4135  CG  ASP A 532      17.015  19.048 -19.740  1.00  0.81           C  
ATOM   4136  OD1 ASP A 532      17.831  19.428 -20.607  1.00  0.81           O  
ATOM   4137  OD2 ASP A 532      16.585  17.875 -19.690  1.00  0.80           O  
ATOM   4138  N   CYS A 533      16.187  21.841 -21.555  1.00  0.83           N  
ATOM   4139  CA  CYS A 533      15.367  21.949 -22.757  1.00  0.82           C  
ATOM   4140  C   CYS A 533      16.084  21.354 -23.962  1.00  0.82           C  
ATOM   4141  CB  CYS A 533      15.011  23.410 -23.033  1.00  0.81           C  
ATOM   4142  O   CYS A 533      17.315  21.324 -24.005  1.00  0.79           O  
ATOM   4143  SG  CYS A 533      16.443  24.453 -23.386  1.00  0.80           S  
ATOM   4144  N   GLY A 534      15.324  20.836 -24.868  1.00  0.80           N  
ATOM   4145  CA  GLY A 534      15.809  20.281 -26.122  1.00  0.80           C  
ATOM   4146  C   GLY A 534      14.955  20.667 -27.315  1.00  0.79           C  
ATOM   4147  O   GLY A 534      13.741  20.837 -27.187  1.00  0.78           O  
ATOM   4148  N   PHE A 535      15.698  20.879 -28.393  1.00  0.79           N  
ATOM   4149  CA  PHE A 535      15.047  21.215 -29.654  1.00  0.79           C  
ATOM   4150  C   PHE A 535      15.574  20.341 -30.785  1.00  0.78           C  
ATOM   4151  CB  PHE A 535      15.256  22.694 -29.991  1.00  0.78           C  
ATOM   4152  O   PHE A 535      16.764  20.020 -30.826  1.00  0.76           O  
ATOM   4153  CG  PHE A 535      14.745  23.636 -28.934  1.00  0.78           C  
ATOM   4154  CD1 PHE A 535      13.382  23.858 -28.782  1.00  0.77           C  
ATOM   4155  CD2 PHE A 535      15.628  24.299 -28.093  1.00  0.77           C  
ATOM   4156  CE1 PHE A 535      12.906  24.729 -27.805  1.00  0.75           C  
ATOM   4157  CE2 PHE A 535      15.160  25.172 -27.114  1.00  0.75           C  
ATOM   4158  CZ  PHE A 535      13.798  25.386 -26.973  1.00  0.72           C  
ATOM   4159  N   ARG A 536      14.827  20.050 -31.602  1.00  0.75           N  
ATOM   4160  CA  ARG A 536      15.201  19.512 -32.906  1.00  0.75           C  
ATOM   4161  C   ARG A 536      15.036  20.562 -34.000  1.00  0.75           C  
ATOM   4162  CB  ARG A 536      14.364  18.275 -33.238  1.00  0.73           C  
ATOM   4163  O   ARG A 536      13.957  21.136 -34.159  1.00  0.73           O  
ATOM   4164  CG  ARG A 536      14.871  17.491 -34.437  1.00  0.70           C  
ATOM   4165  CD  ARG A 536      14.151  16.158 -34.586  1.00  0.69           C  
ATOM   4166  NE  ARG A 536      14.724  15.353 -35.660  1.00  0.63           N  
ATOM   4167  NH1 ARG A 536      13.285  13.569 -35.371  1.00  0.63           N  
ATOM   4168  NH2 ARG A 536      14.894  13.496 -37.002  1.00  0.59           N  
ATOM   4169  CZ  ARG A 536      14.300  14.141 -36.009  1.00  0.64           C  
ATOM   4170  N   PHE A 537      16.077  20.731 -34.752  1.00  0.73           N  
ATOM   4171  CA  PHE A 537      16.146  21.698 -35.841  1.00  0.73           C  
ATOM   4172  C   PHE A 537      16.225  20.991 -37.189  1.00  0.72           C  
ATOM   4173  CB  PHE A 537      17.354  22.624 -35.663  1.00  0.71           C  
ATOM   4174  O   PHE A 537      16.848  19.934 -37.306  1.00  0.69           O  
ATOM   4175  CG  PHE A 537      17.322  23.425 -34.390  1.00  0.67           C  
ATOM   4176  CD1 PHE A 537      16.705  24.669 -34.350  1.00  0.65           C  
ATOM   4177  CD2 PHE A 537      17.909  22.933 -33.231  1.00  0.66           C  
ATOM   4178  CE1 PHE A 537      16.674  25.413 -33.172  1.00  0.63           C  
ATOM   4179  CE2 PHE A 537      17.883  23.670 -32.051  1.00  0.63           C  
ATOM   4180  CZ  PHE A 537      17.265  24.910 -32.024  1.00  0.62           C  
ATOM   4181  N   ARG A 538      15.579  21.481 -38.123  1.00  0.70           N  
ATOM   4182  CA  ARG A 538      15.770  21.152 -39.532  1.00  0.69           C  
ATOM   4183  C   ARG A 538      16.002  22.411 -40.361  1.00  0.70           C  
ATOM   4184  CB  ARG A 538      14.563  20.383 -40.073  1.00  0.68           C  
ATOM   4185  O   ARG A 538      15.326  23.423 -40.165  1.00  0.68           O  
ATOM   4186  CG  ARG A 538      14.734  19.894 -41.503  1.00  0.65           C  
ATOM   4187  CD  ARG A 538      13.620  18.941 -41.911  1.00  0.65           C  
ATOM   4188  NE  ARG A 538      13.792  18.464 -43.280  1.00  0.56           N  
ATOM   4189  NH1 ARG A 538      12.183  16.814 -43.128  1.00  0.58           N  
ATOM   4190  NH2 ARG A 538      13.344  17.113 -45.082  1.00  0.54           N  
ATOM   4191  CZ  ARG A 538      13.106  17.465 -43.826  1.00  0.62           C  
ATOM   4192  N   MET A 539      16.849  22.405 -41.331  1.00  0.65           N  
ATOM   4193  CA  MET A 539      16.999  23.374 -42.413  1.00  0.64           C  
ATOM   4194  C   MET A 539      16.163  22.972 -43.623  1.00  0.64           C  
ATOM   4195  CB  MET A 539      18.469  23.510 -42.814  1.00  0.62           C  
ATOM   4196  O   MET A 539      16.204  21.819 -44.056  1.00  0.62           O  
ATOM   4197  CG  MET A 539      19.328  24.202 -41.768  1.00  0.59           C  
ATOM   4198  SD  MET A 539      21.021  24.563 -42.377  1.00  0.51           S  
ATOM   4199  CE  MET A 539      21.644  22.875 -42.609  1.00  0.49           C  
ATOM   4200  N   ASP A 540      15.164  23.897 -44.085  1.00  0.63           N  
ATOM   4201  CA  ASP A 540      14.229  23.669 -45.182  1.00  0.62           C  
ATOM   4202  C   ASP A 540      14.921  23.824 -46.534  1.00  0.62           C  
ATOM   4203  CB  ASP A 540      13.043  24.630 -45.085  1.00  0.60           C  
ATOM   4204  O   ASP A 540      14.355  23.472 -47.571  1.00  0.60           O  
ATOM   4205  CG  ASP A 540      11.993  24.177 -44.086  1.00  0.57           C  
ATOM   4206  OD1 ASP A 540      12.022  23.002 -43.662  1.00  0.57           O  
ATOM   4207  OD2 ASP A 540      11.126  25.002 -43.723  1.00  0.59           O  
ATOM   4208  N   SER A 541      16.097  24.332 -46.728  1.00  0.60           N  
ATOM   4209  CA  SER A 541      16.555  24.647 -48.077  1.00  0.58           C  
ATOM   4210  C   SER A 541      18.022  24.275 -48.265  1.00  0.60           C  
ATOM   4211  CB  SER A 541      16.354  26.133 -48.378  1.00  0.56           C  
ATOM   4212  O   SER A 541      18.826  24.417 -47.341  1.00  0.57           O  
ATOM   4213  OG  SER A 541      17.207  26.929 -47.572  1.00  0.55           O  
ATOM   4214  N   GLN A 542      18.394  23.469 -49.461  1.00  0.52           N  
ATOM   4215  CA  GLN A 542      19.713  23.162 -50.005  1.00  0.51           C  
ATOM   4216  C   GLN A 542      20.589  24.410 -50.062  1.00  0.52           C  
ATOM   4217  CB  GLN A 542      19.589  22.544 -51.399  1.00  0.48           C  
ATOM   4218  O   GLN A 542      21.082  24.781 -51.129  1.00  0.50           O  
ATOM   4219  CG  GLN A 542      19.137  21.090 -51.389  1.00  0.44           C  
ATOM   4220  CD  GLN A 542      19.237  20.434 -52.753  1.00  0.46           C  
ATOM   4221  NE2 GLN A 542      18.939  19.141 -52.813  1.00  0.35           N  
ATOM   4222  OE1 GLN A 542      19.579  21.086 -53.746  1.00  0.47           O  
ATOM   4223  N   ASN A 543      20.465  25.253 -49.191  1.00  0.53           N  
ATOM   4224  CA  ASN A 543      21.484  26.291 -49.301  1.00  0.53           C  
ATOM   4225  C   ASN A 543      22.835  25.810 -48.778  1.00  0.53           C  
ATOM   4226  CB  ASN A 543      21.046  27.554 -48.557  1.00  0.49           C  
ATOM   4227  O   ASN A 543      22.926  25.298 -47.661  1.00  0.51           O  
ATOM   4228  CG  ASN A 543      20.425  28.588 -49.476  1.00  0.47           C  
ATOM   4229  ND2 ASN A 543      19.712  29.545 -48.896  1.00  0.43           N  
ATOM   4230  OD1 ASN A 543      20.585  28.526 -50.698  1.00  0.49           O  
ATOM   4231  N   THR A 544      23.854  25.509 -49.684  1.00  0.50           N  
ATOM   4232  CA  THR A 544      25.234  25.039 -49.747  1.00  0.49           C  
ATOM   4233  C   THR A 544      26.113  25.809 -48.766  1.00  0.50           C  
ATOM   4234  CB  THR A 544      25.806  25.175 -51.169  1.00  0.45           C  
ATOM   4235  O   THR A 544      27.328  25.608 -48.723  1.00  0.48           O  
ATOM   4236  CG2 THR A 544      25.176  24.158 -52.116  1.00  0.40           C  
ATOM   4237  OG1 THR A 544      25.542  26.495 -51.660  1.00  0.41           O  
ATOM   4238  N   SER A 545      25.613  26.752 -48.002  1.00  0.54           N  
ATOM   4239  CA  SER A 545      26.476  27.466 -47.067  1.00  0.53           C  
ATOM   4240  C   SER A 545      26.219  27.025 -45.630  1.00  0.54           C  
ATOM   4241  CB  SER A 545      26.269  28.976 -47.191  1.00  0.51           C  
ATOM   4242  O   SER A 545      25.068  26.927 -45.202  1.00  0.52           O  
ATOM   4243  OG  SER A 545      24.888  29.297 -47.173  1.00  0.50           O  
ATOM   4244  N   ASP A 546      27.316  26.364 -44.989  1.00  0.52           N  
ATOM   4245  CA  ASP A 546      27.551  26.010 -43.592  1.00  0.51           C  
ATOM   4246  C   ASP A 546      26.836  26.979 -42.653  1.00  0.52           C  
ATOM   4247  CB  ASP A 546      29.051  25.993 -43.288  1.00  0.48           C  
ATOM   4248  O   ASP A 546      27.050  28.191 -42.722  1.00  0.50           O  
ATOM   4249  CG  ASP A 546      29.815  24.986 -44.130  1.00  0.46           C  
ATOM   4250  OD1 ASP A 546      29.208  24.001 -44.604  1.00  0.47           O  
ATOM   4251  OD2 ASP A 546      31.036  25.177 -44.318  1.00  0.48           O  
ATOM   4252  N   GLY A 547      25.646  26.683 -42.153  1.00  0.54           N  
ATOM   4253  CA  GLY A 547      24.966  27.488 -41.151  1.00  0.52           C  
ATOM   4254  C   GLY A 547      24.960  26.848 -39.776  1.00  0.54           C  
ATOM   4255  O   GLY A 547      25.174  25.641 -39.646  1.00  0.52           O  
ATOM   4256  N   TYR A 548      25.135  27.638 -38.624  1.00  0.55           N  
ATOM   4257  CA  TYR A 548      25.111  27.255 -37.217  1.00  0.55           C  
ATOM   4258  C   TYR A 548      23.803  27.678 -36.559  1.00  0.56           C  
ATOM   4259  CB  TYR A 548      26.296  27.876 -36.471  1.00  0.52           C  
ATOM   4260  O   TYR A 548      23.240  28.722 -36.896  1.00  0.54           O  
ATOM   4261  CG  TYR A 548      26.620  29.283 -36.910  1.00  0.50           C  
ATOM   4262  CD1 TYR A 548      27.453  29.519 -38.001  1.00  0.44           C  
ATOM   4263  CD2 TYR A 548      26.094  30.380 -36.236  1.00  0.46           C  
ATOM   4264  CE1 TYR A 548      27.756  30.814 -38.409  1.00  0.43           C  
ATOM   4265  CE2 TYR A 548      26.390  31.679 -36.634  1.00  0.45           C  
ATOM   4266  OH  TYR A 548      27.517  33.170 -38.119  1.00  0.35           O  
ATOM   4267  CZ  TYR A 548      27.221  31.886 -37.720  1.00  0.42           C  
ATOM   4268  N   VAL A 549      23.152  26.797 -35.777  1.00  0.57           N  
ATOM   4269  CA  VAL A 549      22.105  27.145 -34.821  1.00  0.55           C  
ATOM   4270  C   VAL A 549      22.671  27.123 -33.404  1.00  0.57           C  
ATOM   4271  CB  VAL A 549      20.898  26.186 -34.928  1.00  0.52           C  
ATOM   4272  O   VAL A 549      23.412  26.207 -33.038  1.00  0.55           O  
ATOM   4273  CG1 VAL A 549      19.779  26.620 -33.983  1.00  0.46           C  
ATOM   4274  CG2 VAL A 549      20.392  26.124 -36.368  1.00  0.48           C  
ATOM   4275  N   TYR A 550      22.524  28.317 -32.553  1.00  0.56           N  
ATOM   4276  CA  TYR A 550      22.777  28.367 -31.117  1.00  0.55           C  
ATOM   4277  C   TYR A 550      21.471  28.395 -30.333  1.00  0.56           C  
ATOM   4278  CB  TYR A 550      23.625  29.593 -30.763  1.00  0.52           C  
ATOM   4279  O   TYR A 550      20.517  29.071 -30.727  1.00  0.54           O  
ATOM   4280  CG  TYR A 550      24.893  29.709 -31.573  1.00  0.49           C  
ATOM   4281  CD1 TYR A 550      26.065  29.079 -31.162  1.00  0.44           C  
ATOM   4282  CD2 TYR A 550      24.921  30.448 -32.751  1.00  0.45           C  
ATOM   4283  CE1 TYR A 550      27.237  29.185 -31.905  1.00  0.43           C  
ATOM   4284  CE2 TYR A 550      26.087  30.561 -33.501  1.00  0.45           C  
ATOM   4285  OH  TYR A 550      28.395  30.034 -33.810  1.00  0.35           O  
ATOM   4286  CZ  TYR A 550      27.238  29.926 -33.071  1.00  0.42           C  
ATOM   4287  N   GLN A 551      21.437  27.554 -29.314  1.00  0.55           N  
ATOM   4288  CA  GLN A 551      20.477  27.740 -28.231  1.00  0.54           C  
ATOM   4289  C   GLN A 551      21.043  28.651 -27.145  1.00  0.55           C  
ATOM   4290  CB  GLN A 551      20.077  26.392 -27.630  1.00  0.50           C  
ATOM   4291  O   GLN A 551      22.173  28.457 -26.691  1.00  0.53           O  
ATOM   4292  CG  GLN A 551      18.921  26.478 -26.642  1.00  0.47           C  
ATOM   4293  CD  GLN A 551      18.550  25.130 -26.054  1.00  0.51           C  
ATOM   4294  NE2 GLN A 551      17.647  25.136 -25.079  1.00  0.40           N  
ATOM   4295  OE1 GLN A 551      19.070  24.090 -26.473  1.00  0.51           O  
ATOM   4296  N   ASN A 552      20.337  29.690 -26.896  1.00  0.52           N  
ATOM   4297  CA  ASN A 552      20.552  30.539 -25.728  1.00  0.52           C  
ATOM   4298  C   ASN A 552      19.364  30.487 -24.772  1.00  0.53           C  
ATOM   4299  CB  ASN A 552      20.827  31.982 -26.156  1.00  0.48           C  
ATOM   4300  O   ASN A 552      18.216  30.383 -25.206  1.00  0.51           O  
ATOM   4301  CG  ASN A 552      22.166  32.141 -26.848  1.00  0.46           C  
ATOM   4302  ND2 ASN A 552      22.262  33.121 -27.738  1.00  0.41           N  
ATOM   4303  OD1 ASN A 552      23.108  31.387 -26.585  1.00  0.47           O  
ATOM   4304  N   ILE A 553      19.507  30.364 -23.540  1.00  0.52           N  
ATOM   4305  CA  ILE A 553      18.620  30.831 -22.480  1.00  0.50           C  
ATOM   4306  C   ILE A 553      18.973  32.270 -22.109  1.00  0.52           C  
ATOM   4307  CB  ILE A 553      18.700  29.921 -21.234  1.00  0.47           C  
ATOM   4308  O   ILE A 553      20.090  32.547 -21.666  1.00  0.50           O  
ATOM   4309  CG1 ILE A 553      18.293  28.487 -21.593  1.00  0.42           C  
ATOM   4310  CG2 ILE A 553      17.824  30.473 -20.105  1.00  0.43           C  
ATOM   4311  CD1 ILE A 553      18.405  27.504 -20.436  1.00  0.43           C  
ATOM   4312  N   GLU A 554      18.200  33.056 -22.532  1.00  0.53           N  
ATOM   4313  CA  GLU A 554      18.232  34.427 -22.031  1.00  0.52           C  
ATOM   4314  C   GLU A 554      17.420  34.564 -20.746  1.00  0.53           C  
ATOM   4315  CB  GLU A 554      17.708  35.399 -23.091  1.00  0.50           C  
ATOM   4316  O   GLU A 554      16.198  34.405 -20.758  1.00  0.51           O  
ATOM   4317  CG  GLU A 554      18.756  35.822 -24.110  1.00  0.48           C  
ATOM   4318  CD  GLU A 554      18.242  36.844 -25.111  1.00  0.51           C  
ATOM   4319  OE1 GLU A 554      17.051  37.223 -25.034  1.00  0.52           O  
ATOM   4320  OE2 GLU A 554      19.035  37.267 -25.982  1.00  0.48           O  
ATOM   4321  N   ILE A 555      18.096  34.633 -19.697  1.00  0.49           N  
ATOM   4322  CA  ILE A 555      17.555  34.991 -18.390  1.00  0.48           C  
ATOM   4323  C   ILE A 555      17.357  36.503 -18.311  1.00  0.49           C  
ATOM   4324  CB  ILE A 555      18.476  34.510 -17.247  1.00  0.45           C  
ATOM   4325  O   ILE A 555      18.324  37.267 -18.378  1.00  0.47           O  
ATOM   4326  CG1 ILE A 555      18.737  33.005 -17.368  1.00  0.38           C  
ATOM   4327  CG2 ILE A 555      17.868  34.853 -15.884  1.00  0.39           C  
ATOM   4328  CD1 ILE A 555      19.710  32.459 -16.332  1.00  0.37           C  
ATOM   4329  N   ASN A 556      16.118  36.904 -18.584  1.00  0.47           N  
ATOM   4330  CA  ASN A 556      15.709  38.186 -18.020  1.00  0.46           C  
ATOM   4331  C   ASN A 556      15.433  38.078 -16.523  1.00  0.47           C  
ATOM   4332  CB  ASN A 556      14.476  38.724 -18.750  1.00  0.43           C  
ATOM   4333  O   ASN A 556      14.312  37.770 -16.115  1.00  0.45           O  
ATOM   4334  CG  ASN A 556      14.793  39.217 -20.148  1.00  0.40           C  
ATOM   4335  ND2 ASN A 556      13.876  38.988 -21.080  1.00  0.37           N  
ATOM   4336  OD1 ASN A 556      15.854  39.798 -20.388  1.00  0.42           O  
ATOM   4337  N   ALA A 557      16.142  37.450 -15.768  1.00  0.43           N  
ATOM   4338  CA  ALA A 557      16.063  37.348 -14.313  1.00  0.42           C  
ATOM   4339  C   ALA A 557      16.287  38.706 -13.655  1.00  0.43           C  
ATOM   4340  CB  ALA A 557      17.080  36.334 -13.794  1.00  0.38           C  
ATOM   4341  O   ALA A 557      17.320  39.344 -13.870  1.00  0.41           O  
ATOM   4342  N   TYR A 558      15.272  39.658 -13.668  1.00  0.42           N  
ATOM   4343  CA  TYR A 558      15.387  40.668 -12.622  1.00  0.45           C  
ATOM   4344  C   TYR A 558      14.344  41.763 -12.803  1.00  0.43           C  
ATOM   4345  CB  TYR A 558      16.791  41.280 -12.618  1.00  0.38           C  
ATOM   4346  O   TYR A 558      14.344  42.469 -13.815  1.00  0.41           O  
ATOM   4347  CG  TYR A 558      17.712  40.681 -11.582  1.00  0.36           C  
ATOM   4348  CD1 TYR A 558      17.783  41.212 -10.296  1.00  0.33           C  
ATOM   4349  CD2 TYR A 558      18.512  39.586 -11.887  1.00  0.35           C  
ATOM   4350  CE1 TYR A 558      18.631  40.665  -9.338  1.00  0.34           C  
ATOM   4351  CE2 TYR A 558      19.364  39.031 -10.937  1.00  0.36           C  
ATOM   4352  OH  TYR A 558      20.257  39.031  -8.724  1.00  0.27           O  
ATOM   4353  CZ  TYR A 558      19.416  39.576  -9.668  1.00  0.32           C  
ATOM   4354  N   THR A 559      13.213  41.669 -12.251  1.00  0.41           N  
ATOM   4355  CA  THR A 559      12.438  42.800 -11.754  1.00  0.42           C  
ATOM   4356  C   THR A 559      13.204  43.544 -10.664  1.00  0.41           C  
ATOM   4357  CB  THR A 559      11.073  42.344 -11.206  1.00  0.38           C  
ATOM   4358  O   THR A 559      13.338  43.048  -9.543  1.00  0.40           O  
ATOM   4359  CG2 THR A 559      10.084  42.086 -12.338  1.00  0.35           C  
ATOM   4360  OG1 THR A 559      11.246  41.137 -10.454  1.00  0.33           O  
ATOM   4361  N   GLY A 560      14.517  44.135 -11.064  1.00  0.37           N  
ATOM   4362  CA  GLY A 560      15.114  45.285 -10.404  1.00  0.38           C  
ATOM   4363  C   GLY A 560      16.407  45.741 -11.054  1.00  0.37           C  
ATOM   4364  O   GLY A 560      16.947  46.792 -10.703  1.00  0.34           O  
ATOM   4365  N   LEU A 561      16.928  45.260 -12.198  1.00  0.29           N  
ATOM   4366  CA  LEU A 561      18.041  45.938 -12.853  1.00  0.32           C  
ATOM   4367  C   LEU A 561      17.679  46.321 -14.283  1.00  0.29           C  
ATOM   4368  CB  LEU A 561      19.287  45.048 -12.850  1.00  0.27           C  
ATOM   4369  O   LEU A 561      17.403  45.451 -15.113  1.00  0.28           O  
ATOM   4370  CG  LEU A 561      19.976  44.850 -11.499  1.00  0.27           C  
ATOM   4371  CD1 LEU A 561      21.048  43.770 -11.603  1.00  0.26           C  
ATOM   4372  CD2 LEU A 561      20.577  46.162 -11.007  1.00  0.28           C  
ATOM   4373  N   THR A 562      16.768  47.335 -14.547  1.00  0.35           N  
ATOM   4374  CA  THR A 562      16.541  48.298 -15.619  1.00  0.35           C  
ATOM   4375  C   THR A 562      17.727  48.330 -16.578  1.00  0.35           C  
ATOM   4376  CB  THR A 562      16.294  49.711 -15.057  1.00  0.31           C  
ATOM   4377  O   THR A 562      17.595  48.772 -17.722  1.00  0.32           O  
ATOM   4378  CG2 THR A 562      14.813  49.938 -14.771  1.00  0.29           C  
ATOM   4379  OG1 THR A 562      17.034  49.871 -13.840  1.00  0.30           O  
ATOM   4380  N   THR A 563      18.737  47.360 -16.624  1.00  0.34           N  
ATOM   4381  CA  THR A 563      19.832  47.579 -17.562  1.00  0.39           C  
ATOM   4382  C   THR A 563      20.938  46.549 -17.354  1.00  0.34           C  
ATOM   4383  CB  THR A 563      20.415  48.998 -17.419  1.00  0.31           C  
ATOM   4384  O   THR A 563      21.730  46.662 -16.416  1.00  0.34           O  
ATOM   4385  CG2 THR A 563      19.596  50.011 -18.211  1.00  0.30           C  
ATOM   4386  OG1 THR A 563      20.410  49.372 -16.036  1.00  0.29           O  
ATOM   4387  N   GLN A 564      20.726  45.258 -17.381  1.00  0.29           N  
ATOM   4388  CA  GLN A 564      21.924  44.443 -17.555  1.00  0.36           C  
ATOM   4389  C   GLN A 564      21.580  43.075 -18.137  1.00  0.30           C  
ATOM   4390  CB  GLN A 564      22.660  44.277 -16.224  1.00  0.28           C  
ATOM   4391  O   GLN A 564      20.602  42.448 -17.725  1.00  0.30           O  
ATOM   4392  CG  GLN A 564      23.485  45.492 -15.822  1.00  0.28           C  
ATOM   4393  CD  GLN A 564      24.392  45.220 -14.636  1.00  0.31           C  
ATOM   4394  NE2 GLN A 564      25.249  46.182 -14.312  1.00  0.22           N  
ATOM   4395  OE1 GLN A 564      24.321  44.154 -14.016  1.00  0.37           O  
ATOM   4396  N   THR A 565      22.151  42.892 -19.447  1.00  0.44           N  
ATOM   4397  CA  THR A 565      22.761  41.866 -20.286  1.00  0.44           C  
ATOM   4398  C   THR A 565      22.176  40.492 -19.973  1.00  0.44           C  
ATOM   4399  CB  THR A 565      24.290  41.831 -20.101  1.00  0.41           C  
ATOM   4400  O   THR A 565      22.236  40.031 -18.832  1.00  0.42           O  
ATOM   4401  CG2 THR A 565      24.981  41.279 -21.343  1.00  0.37           C  
ATOM   4402  OG1 THR A 565      24.766  43.159 -19.852  1.00  0.33           O  
ATOM   4403  N   PRO A 566      20.924  40.180 -20.543  1.00  0.46           N  
ATOM   4404  CA  PRO A 566      20.562  38.765 -20.442  1.00  0.47           C  
ATOM   4405  C   PRO A 566      21.724  37.890 -19.976  1.00  0.47           C  
ATOM   4406  CB  PRO A 566      20.147  38.404 -21.871  1.00  0.44           C  
ATOM   4407  O   PRO A 566      22.842  38.023 -20.479  1.00  0.46           O  
ATOM   4408  CG  PRO A 566      20.702  39.503 -22.719  1.00  0.43           C  
ATOM   4409  CD  PRO A 566      21.045  40.664 -21.830  1.00  0.45           C  
ATOM   4410  N   VAL A 567      21.805  37.511 -18.654  1.00  0.48           N  
ATOM   4411  CA  VAL A 567      22.754  36.450 -18.332  1.00  0.48           C  
ATOM   4412  C   VAL A 567      22.577  35.286 -19.304  1.00  0.49           C  
ATOM   4413  CB  VAL A 567      22.583  35.959 -16.877  1.00  0.45           C  
ATOM   4414  O   VAL A 567      21.581  34.562 -19.242  1.00  0.46           O  
ATOM   4415  CG1 VAL A 567      23.649  34.921 -16.529  1.00  0.39           C  
ATOM   4416  CG2 VAL A 567      22.644  37.137 -15.906  1.00  0.40           C  
ATOM   4417  N   LEU A 568      23.128  35.451 -20.531  1.00  0.47           N  
ATOM   4418  CA  LEU A 568      23.262  34.384 -21.517  1.00  0.47           C  
ATOM   4419  C   LEU A 568      23.913  33.151 -20.898  1.00  0.47           C  
ATOM   4420  CB  LEU A 568      24.085  34.862 -22.716  1.00  0.42           C  
ATOM   4421  O   LEU A 568      25.098  33.175 -20.557  1.00  0.45           O  
ATOM   4422  CG  LEU A 568      23.323  35.631 -23.797  1.00  0.39           C  
ATOM   4423  CD1 LEU A 568      24.243  36.640 -24.477  1.00  0.34           C  
ATOM   4424  CD2 LEU A 568      22.728  34.668 -24.819  1.00  0.35           C  
ATOM   4425  N   SER A 569      23.220  32.283 -20.292  1.00  0.51           N  
ATOM   4426  CA  SER A 569      23.782  30.946 -20.137  1.00  0.51           C  
ATOM   4427  C   SER A 569      23.552  30.101 -21.385  1.00  0.52           C  
ATOM   4428  CB  SER A 569      23.176  30.247 -18.919  1.00  0.46           C  
ATOM   4429  O   SER A 569      22.408  29.855 -21.773  1.00  0.49           O  
ATOM   4430  OG  SER A 569      22.235  29.265 -19.320  1.00  0.42           O  
ATOM   4431  N   THR A 570      24.604  30.085 -22.244  1.00  0.50           N  
ATOM   4432  CA  THR A 570      24.715  29.241 -23.429  1.00  0.50           C  
ATOM   4433  C   THR A 570      24.688  27.764 -23.045  1.00  0.50           C  
ATOM   4434  CB  THR A 570      26.004  29.547 -24.214  1.00  0.45           C  
ATOM   4435  O   THR A 570      25.503  27.313 -22.237  1.00  0.48           O  
ATOM   4436  CG2 THR A 570      25.709  29.756 -25.696  1.00  0.38           C  
ATOM   4437  OG1 THR A 570      26.608  30.735 -23.687  1.00  0.37           O  
ATOM   4438  N   PHE A 571      23.555  27.065 -23.225  1.00  0.52           N  
ATOM   4439  CA  PHE A 571      23.215  25.675 -22.948  1.00  0.52           C  
ATOM   4440  C   PHE A 571      24.135  24.730 -23.711  1.00  0.52           C  
ATOM   4441  CB  PHE A 571      21.754  25.394 -23.315  1.00  0.47           C  
ATOM   4442  O   PHE A 571      24.628  23.748 -23.151  1.00  0.50           O  
ATOM   4443  CG  PHE A 571      20.799  25.542 -22.161  1.00  0.44           C  
ATOM   4444  CD1 PHE A 571      20.595  24.495 -21.271  1.00  0.41           C  
ATOM   4445  CD2 PHE A 571      20.105  26.730 -21.967  1.00  0.44           C  
ATOM   4446  CE1 PHE A 571      19.712  24.630 -20.202  1.00  0.44           C  
ATOM   4447  CE2 PHE A 571      19.221  26.871 -20.901  1.00  0.43           C  
ATOM   4448  CZ  PHE A 571      19.025  25.820 -20.021  1.00  0.44           C  
ATOM   4449  N   ALA A 572      24.332  24.975 -24.832  1.00  0.48           N  
ATOM   4450  CA  ALA A 572      24.848  24.112 -25.891  1.00  0.47           C  
ATOM   4451  C   ALA A 572      25.048  24.893 -27.186  1.00  0.49           C  
ATOM   4452  CB  ALA A 572      23.906  22.933 -26.124  1.00  0.44           C  
ATOM   4453  O   ALA A 572      24.149  25.609 -27.632  1.00  0.46           O  
ATOM   4454  N   GLN A 573      26.318  25.090 -27.389  1.00  0.50           N  
ATOM   4455  CA  GLN A 573      26.761  25.367 -28.752  1.00  0.49           C  
ATOM   4456  C   GLN A 573      26.859  24.083 -29.570  1.00  0.50           C  
ATOM   4457  CB  GLN A 573      28.109  26.088 -28.742  1.00  0.45           C  
ATOM   4458  O   GLN A 573      27.726  23.244 -29.317  1.00  0.47           O  
ATOM   4459  CG  GLN A 573      28.150  27.327 -29.626  1.00  0.42           C  
ATOM   4460  CD  GLN A 573      29.488  28.041 -29.575  1.00  0.44           C  
ATOM   4461  NE2 GLN A 573      29.622  29.106 -30.357  1.00  0.34           N  
ATOM   4462  OE1 GLN A 573      30.394  27.638 -28.838  1.00  0.46           O  
ATOM   4463  N   MET A 574      25.773  23.616 -30.028  1.00  0.45           N  
ATOM   4464  CA  MET A 574      26.080  22.781 -31.186  1.00  0.46           C  
ATOM   4465  C   MET A 574      26.377  23.638 -32.412  1.00  0.45           C  
ATOM   4466  CB  MET A 574      24.923  21.826 -31.483  1.00  0.42           C  
ATOM   4467  O   MET A 574      25.567  24.484 -32.793  1.00  0.44           O  
ATOM   4468  CG  MET A 574      25.254  20.364 -31.230  1.00  0.40           C  
ATOM   4469  SD  MET A 574      23.890  19.239 -31.721  1.00  0.42           S  
ATOM   4470  CE  MET A 574      24.607  18.498 -33.214  1.00  0.34           C  
ATOM   4471  N   ARG A 575      27.610  23.600 -32.671  1.00  0.50           N  
ATOM   4472  CA  ARG A 575      28.101  23.838 -34.025  1.00  0.49           C  
ATOM   4473  C   ARG A 575      27.938  22.595 -34.893  1.00  0.50           C  
ATOM   4474  CB  ARG A 575      29.569  24.269 -33.997  1.00  0.46           C  
ATOM   4475  O   ARG A 575      28.694  21.632 -34.756  1.00  0.48           O  
ATOM   4476  CG  ARG A 575      29.784  25.743 -34.300  1.00  0.43           C  
ATOM   4477  CD  ARG A 575      31.263  26.103 -34.326  1.00  0.44           C  
ATOM   4478  NE  ARG A 575      31.465  27.539 -34.494  1.00  0.38           N  
ATOM   4479  NH1 ARG A 575      33.757  27.397 -34.749  1.00  0.30           N  
ATOM   4480  NH2 ARG A 575      32.715  29.437 -34.831  1.00  0.26           N  
ATOM   4481  CZ  ARG A 575      32.645  28.121 -34.691  1.00  0.39           C  
ATOM   4482  N   ASP A 576      26.734  22.114 -35.156  1.00  0.47           N  
ATOM   4483  CA  ASP A 576      26.721  21.102 -36.207  1.00  0.47           C  
ATOM   4484  C   ASP A 576      26.198  21.680 -37.520  1.00  0.47           C  
ATOM   4485  CB  ASP A 576      25.870  19.901 -35.786  1.00  0.44           C  
ATOM   4486  O   ASP A 576      25.400  22.619 -37.517  1.00  0.46           O  
ATOM   4487  CG  ASP A 576      26.691  18.645 -35.554  1.00  0.42           C  
ATOM   4488  OD1 ASP A 576      27.848  18.578 -36.021  1.00  0.42           O  
ATOM   4489  OD2 ASP A 576      26.174  17.712 -34.901  1.00  0.40           O  
ATOM   4490  N   TYR A 577      26.903  21.494 -38.564  1.00  0.53           N  
ATOM   4491  CA  TYR A 577      26.543  21.519 -39.977  1.00  0.52           C  
ATOM   4492  C   TYR A 577      25.191  20.854 -40.207  1.00  0.53           C  
ATOM   4493  CB  TYR A 577      27.617  20.823 -40.818  1.00  0.49           C  
ATOM   4494  O   TYR A 577      25.083  19.626 -40.172  1.00  0.50           O  
ATOM   4495  CG  TYR A 577      28.886  21.627 -40.968  1.00  0.47           C  
ATOM   4496  CD1 TYR A 577      28.998  22.613 -41.945  1.00  0.44           C  
ATOM   4497  CD2 TYR A 577      29.976  21.402 -40.133  1.00  0.44           C  
ATOM   4498  CE1 TYR A 577      30.166  23.355 -42.088  1.00  0.44           C  
ATOM   4499  CE2 TYR A 577      31.148  22.137 -40.267  1.00  0.44           C  
ATOM   4500  OH  TYR A 577      32.392  23.842 -41.382  1.00  0.41           O  
ATOM   4501  CZ  TYR A 577      31.234  23.111 -41.245  1.00  0.43           C  
ATOM   4502  N   VAL A 578      24.039  21.453 -39.767  1.00  0.54           N  
ATOM   4503  CA  VAL A 578      22.763  20.948 -40.262  1.00  0.53           C  
ATOM   4504  C   VAL A 578      22.807  20.836 -41.784  1.00  0.55           C  
ATOM   4505  CB  VAL A 578      21.588  21.854 -39.828  1.00  0.51           C  
ATOM   4506  O   VAL A 578      22.930  21.844 -42.484  1.00  0.53           O  
ATOM   4507  CG1 VAL A 578      20.249  21.195 -40.155  1.00  0.46           C  
ATOM   4508  CG2 VAL A 578      21.681  22.170 -38.337  1.00  0.48           C  
ATOM   4509  N   LYS A 579      23.190  19.654 -42.285  1.00  0.55           N  
ATOM   4510  CA  LYS A 579      23.004  19.296 -43.688  1.00  0.55           C  
ATOM   4511  C   LYS A 579      21.523  19.174 -44.032  1.00  0.56           C  
ATOM   4512  CB  LYS A 579      23.726  17.986 -44.008  1.00  0.53           C  
ATOM   4513  O   LYS A 579      20.703  18.859 -43.167  1.00  0.54           O  
ATOM   4514  CG  LYS A 579      25.240  18.116 -44.086  1.00  0.51           C  
ATOM   4515  CD  LYS A 579      25.888  16.824 -44.566  1.00  0.52           C  
ATOM   4516  CE  LYS A 579      27.405  16.946 -44.622  1.00  0.47           C  
ATOM   4517  NZ  LYS A 579      28.047  15.676 -45.075  1.00  0.42           N  
ATOM   4518  N   TYR A 580      21.093  19.609 -45.214  1.00  0.61           N  
ATOM   4519  CA  TYR A 580      19.803  19.415 -45.868  1.00  0.60           C  
ATOM   4520  C   TYR A 580      19.255  18.021 -45.589  1.00  0.61           C  
ATOM   4521  CB  TYR A 580      19.928  19.635 -47.379  1.00  0.56           C  
ATOM   4522  O   TYR A 580      19.984  17.030 -45.682  1.00  0.58           O  
ATOM   4523  CG  TYR A 580      18.603  19.654 -48.101  1.00  0.53           C  
ATOM   4524  CD1 TYR A 580      18.097  18.502 -48.700  1.00  0.49           C  
ATOM   4525  CD2 TYR A 580      17.854  20.823 -48.187  1.00  0.50           C  
ATOM   4526  CE1 TYR A 580      16.877  18.515 -49.368  1.00  0.48           C  
ATOM   4527  CE2 TYR A 580      16.633  20.847 -48.852  1.00  0.51           C  
ATOM   4528  OH  TYR A 580      14.945  19.710 -50.099  1.00  0.50           O  
ATOM   4529  CZ  TYR A 580      16.153  19.691 -49.439  1.00  0.47           C  
ATOM   4530  N   ASP A 581      18.025  18.046 -45.079  1.00  0.62           N  
ATOM   4531  CA  ASP A 581      17.153  16.905 -44.817  1.00  0.61           C  
ATOM   4532  C   ASP A 581      17.657  16.091 -43.627  1.00  0.61           C  
ATOM   4533  CB  ASP A 581      17.047  16.015 -46.056  1.00  0.58           C  
ATOM   4534  O   ASP A 581      17.240  14.948 -43.430  1.00  0.59           O  
ATOM   4535  CG  ASP A 581      15.783  15.173 -46.075  1.00  0.56           C  
ATOM   4536  OD1 ASP A 581      14.892  15.391 -45.226  1.00  0.56           O  
ATOM   4537  OD2 ASP A 581      15.678  14.282 -46.946  1.00  0.58           O  
ATOM   4538  N   GLN A 582      18.587  16.691 -42.838  1.00  0.65           N  
ATOM   4539  CA  GLN A 582      19.015  16.027 -41.611  1.00  0.64           C  
ATOM   4540  C   GLN A 582      18.523  16.780 -40.378  1.00  0.65           C  
ATOM   4541  CB  GLN A 582      20.538  15.896 -41.574  1.00  0.62           C  
ATOM   4542  O   GLN A 582      18.777  17.977 -40.233  1.00  0.63           O  
ATOM   4543  CG  GLN A 582      21.106  15.009 -42.673  1.00  0.59           C  
ATOM   4544  CD  GLN A 582      22.550  14.616 -42.423  1.00  0.59           C  
ATOM   4545  NE2 GLN A 582      23.027  13.613 -43.152  1.00  0.47           N  
ATOM   4546  OE1 GLN A 582      23.232  15.210 -41.582  1.00  0.58           O  
ATOM   4547  N   ASP A 583      17.688  16.191 -39.526  1.00  0.69           N  
ATOM   4548  CA  ASP A 583      17.243  16.653 -38.214  1.00  0.68           C  
ATOM   4549  C   ASP A 583      18.381  16.596 -37.197  1.00  0.69           C  
ATOM   4550  CB  ASP A 583      16.058  15.818 -37.725  1.00  0.66           C  
ATOM   4551  O   ASP A 583      19.080  15.586 -37.096  1.00  0.66           O  
ATOM   4552  CG  ASP A 583      14.798  16.039 -38.545  1.00  0.64           C  
ATOM   4553  OD1 ASP A 583      14.683  17.088 -39.215  1.00  0.63           O  
ATOM   4554  OD2 ASP A 583      13.912  15.158 -38.517  1.00  0.64           O  
ATOM   4555  N   GLN A 584      18.554  17.665 -36.678  1.00  0.69           N  
ATOM   4556  CA  GLN A 584      19.534  17.765 -35.601  1.00  0.68           C  
ATOM   4557  C   GLN A 584      18.862  18.120 -34.278  1.00  0.69           C  
ATOM   4558  CB  GLN A 584      20.604  18.803 -35.942  1.00  0.67           C  
ATOM   4559  O   GLN A 584      17.894  18.882 -34.252  1.00  0.67           O  
ATOM   4560  CG  GLN A 584      21.421  18.459 -37.181  1.00  0.64           C  
ATOM   4561  CD  GLN A 584      22.317  17.252 -36.977  1.00  0.62           C  
ATOM   4562  NE2 GLN A 584      22.612  16.542 -38.061  1.00  0.53           N  
ATOM   4563  OE1 GLN A 584      22.741  16.959 -35.854  1.00  0.60           O  
ATOM   4564  N   SER A 585      19.378  17.534 -33.180  1.00  0.71           N  
ATOM   4565  CA  SER A 585      18.887  17.838 -31.840  1.00  0.71           C  
ATOM   4566  C   SER A 585      19.929  18.602 -31.030  1.00  0.72           C  
ATOM   4567  CB  SER A 585      18.500  16.554 -31.106  1.00  0.69           C  
ATOM   4568  O   SER A 585      21.118  18.278 -31.076  1.00  0.70           O  
ATOM   4569  OG  SER A 585      17.503  15.846 -31.823  1.00  0.65           O  
ATOM   4570  N   ILE A 586      19.412  19.655 -30.484  1.00  0.73           N  
ATOM   4571  CA  ILE A 586      20.161  20.350 -29.442  1.00  0.73           C  
ATOM   4572  C   ILE A 586      19.450  20.188 -28.100  1.00  0.73           C  
ATOM   4573  CB  ILE A 586      20.338  21.848 -29.777  1.00  0.71           C  
ATOM   4574  O   ILE A 586      18.226  20.317 -28.019  1.00  0.71           O  
ATOM   4575  CG1 ILE A 586      21.036  22.013 -31.132  1.00  0.65           C  
ATOM   4576  CG2 ILE A 586      21.119  22.561 -28.669  1.00  0.65           C  
ATOM   4577  CD1 ILE A 586      21.153  23.458 -31.596  1.00  0.63           C  
ATOM   4578  N   ASN A 587      20.244  19.855 -27.075  1.00  0.75           N  
ATOM   4579  CA  ASN A 587      19.813  19.847 -25.681  1.00  0.75           C  
ATOM   4580  C   ASN A 587      20.814  20.565 -24.780  1.00  0.75           C  
ATOM   4581  CB  ASN A 587      19.595  18.413 -25.194  1.00  0.73           C  
ATOM   4582  O   ASN A 587      21.994  20.670 -25.118  1.00  0.74           O  
ATOM   4583  CG  ASN A 587      20.864  17.585 -25.228  1.00  0.68           C  
ATOM   4584  ND2 ASN A 587      20.954  16.600 -24.342  1.00  0.65           N  
ATOM   4585  OD1 ASN A 587      21.757  17.829 -26.044  1.00  0.67           O  
ATOM   4586  N   GLY A 588      20.270  21.125 -23.831  1.00  0.76           N  
ATOM   4587  CA  GLY A 588      21.091  21.762 -22.813  1.00  0.76           C  
ATOM   4588  C   GLY A 588      20.385  21.901 -21.478  1.00  0.77           C  
ATOM   4589  O   GLY A 588      19.158  22.011 -21.427  1.00  0.76           O  
ATOM   4590  N   SER A 589      21.246  21.936 -20.298  1.00  0.79           N  
ATOM   4591  CA  SER A 589      20.790  22.132 -18.926  1.00  0.80           C  
ATOM   4592  C   SER A 589      21.585  23.232 -18.231  1.00  0.80           C  
ATOM   4593  CB  SER A 589      20.904  20.830 -18.132  1.00  0.77           C  
ATOM   4594  O   SER A 589      22.795  23.352 -18.431  1.00  0.78           O  
ATOM   4595  OG  SER A 589      20.261  20.949 -16.875  1.00  0.74           O  
ATOM   4596  N   VAL A 590      20.882  24.025 -17.549  1.00  0.81           N  
ATOM   4597  CA  VAL A 590      21.513  25.064 -16.742  1.00  0.81           C  
ATOM   4598  C   VAL A 590      20.874  25.103 -15.356  1.00  0.81           C  
ATOM   4599  CB  VAL A 590      21.406  26.450 -17.417  1.00  0.79           C  
ATOM   4600  O   VAL A 590      19.673  24.863 -15.212  1.00  0.81           O  
ATOM   4601  CG1 VAL A 590      19.946  26.882 -17.534  1.00  0.75           C  
ATOM   4602  CG2 VAL A 590      22.213  27.487 -16.637  1.00  0.74           C  
ATOM   4603  N   VAL A 591      21.695  25.468 -14.405  1.00  0.82           N  
ATOM   4604  CA  VAL A 591      21.202  25.756 -13.062  1.00  0.83           C  
ATOM   4605  C   VAL A 591      21.119  27.266 -12.855  1.00  0.83           C  
ATOM   4606  CB  VAL A 591      22.101  25.118 -11.979  1.00  0.81           C  
ATOM   4607  O   VAL A 591      22.131  27.967 -12.937  1.00  0.81           O  
ATOM   4608  CG1 VAL A 591      21.544  25.392 -10.584  1.00  0.83           C  
ATOM   4609  CG2 VAL A 591      22.238  23.615 -12.218  1.00  0.82           C  
ATOM   4610  N   LEU A 592      19.877  27.686 -12.538  1.00  0.83           N  
ATOM   4611  CA  LEU A 592      19.605  29.097 -12.288  1.00  0.83           C  
ATOM   4612  C   LEU A 592      19.368  29.350 -10.803  1.00  0.83           C  
ATOM   4613  CB  LEU A 592      18.391  29.561 -13.097  1.00  0.82           C  
ATOM   4614  O   LEU A 592      18.657  28.587 -10.144  1.00  0.82           O  
ATOM   4615  CG  LEU A 592      18.480  29.387 -14.614  1.00  0.82           C  
ATOM   4616  CD1 LEU A 592      17.202  29.884 -15.280  1.00  0.81           C  
ATOM   4617  CD2 LEU A 592      19.697  30.122 -15.165  1.00  0.81           C  
ATOM   4618  N   ASN A 593      19.939  30.408 -10.256  1.00  0.83           N  
ATOM   4619  CA  ASN A 593      19.720  30.874  -8.891  1.00  0.84           C  
ATOM   4620  C   ASN A 593      18.726  32.031  -8.846  1.00  0.83           C  
ATOM   4621  CB  ASN A 593      21.045  31.288  -8.246  1.00  0.82           C  
ATOM   4622  O   ASN A 593      19.120  33.197  -8.912  1.00  0.82           O  
ATOM   4623  CG  ASN A 593      20.923  31.505  -6.750  1.00  0.79           C  
ATOM   4624  ND2 ASN A 593      21.716  32.429  -6.219  1.00  0.80           N  
ATOM   4625  OD1 ASN A 593      20.124  30.848  -6.078  1.00  0.80           O  
ATOM   4626  N   LEU A 594      17.449  31.834  -8.692  1.00  0.84           N  
ATOM   4627  CA  LEU A 594      16.341  32.735  -8.987  1.00  0.84           C  
ATOM   4628  C   LEU A 594      15.593  33.112  -7.713  1.00  0.84           C  
ATOM   4629  CB  LEU A 594      15.377  32.089  -9.986  1.00  0.83           C  
ATOM   4630  O   LEU A 594      15.525  32.320  -6.770  1.00  0.82           O  
ATOM   4631  CG  LEU A 594      15.958  31.735 -11.356  1.00  0.83           C  
ATOM   4632  CD1 LEU A 594      14.930  30.975 -12.187  1.00  0.81           C  
ATOM   4633  CD2 LEU A 594      16.417  32.994 -12.085  1.00  0.82           C  
ATOM   4634  N   LYS A 595      15.019  34.368  -7.521  1.00  0.83           N  
ATOM   4635  CA  LYS A 595      14.109  34.855  -6.489  1.00  0.84           C  
ATOM   4636  C   LYS A 595      12.653  34.675  -6.910  1.00  0.84           C  
ATOM   4637  CB  LYS A 595      14.387  36.327  -6.180  1.00  0.82           C  
ATOM   4638  O   LYS A 595      12.339  34.700  -8.102  1.00  0.83           O  
ATOM   4639  CG  LYS A 595      15.731  36.576  -5.512  1.00  0.76           C  
ATOM   4640  CD  LYS A 595      15.935  38.053  -5.199  1.00  0.75           C  
ATOM   4641  CE  LYS A 595      17.278  38.303  -4.528  1.00  0.68           C  
ATOM   4642  NZ  LYS A 595      17.518  39.759  -4.293  1.00  0.63           N  
ATOM   4643  N   LYS A 596      11.903  34.523  -5.906  1.00  0.86           N  
ATOM   4644  CA  LYS A 596      10.467  34.598  -6.155  1.00  0.87           C  
ATOM   4645  C   LYS A 596      10.126  35.785  -7.052  1.00  0.86           C  
ATOM   4646  CB  LYS A 596       9.697  34.700  -4.837  1.00  0.86           C  
ATOM   4647  O   LYS A 596      10.476  36.925  -6.742  1.00  0.85           O  
ATOM   4648  CG  LYS A 596       8.197  34.885  -5.009  1.00  0.86           C  
ATOM   4649  CD  LYS A 596       7.475  34.872  -3.668  1.00  0.85           C  
ATOM   4650  CE  LYS A 596       5.974  35.065  -3.838  1.00  0.87           C  
ATOM   4651  NZ  LYS A 596       5.243  34.889  -2.547  1.00  0.86           N  
ATOM   4652  N   GLY A 597       9.437  35.511  -8.167  1.00  0.85           N  
ATOM   4653  CA  GLY A 597       8.996  36.523  -9.113  1.00  0.85           C  
ATOM   4654  C   GLY A 597       9.994  36.775 -10.227  1.00  0.84           C  
ATOM   4655  O   GLY A 597       9.669  37.420 -11.226  1.00  0.83           O  
ATOM   4656  N   ASP A 598      11.167  36.264 -10.116  1.00  0.84           N  
ATOM   4657  CA  ASP A 598      12.072  36.300 -11.260  1.00  0.84           C  
ATOM   4658  C   ASP A 598      11.460  35.592 -12.467  1.00  0.84           C  
ATOM   4659  CB  ASP A 598      13.416  35.662 -10.902  1.00  0.83           C  
ATOM   4660  O   ASP A 598      10.754  34.592 -12.314  1.00  0.83           O  
ATOM   4661  CG  ASP A 598      14.260  36.531  -9.986  1.00  0.81           C  
ATOM   4662  OD1 ASP A 598      13.910  37.712  -9.774  1.00  0.81           O  
ATOM   4663  OD2 ASP A 598      15.285  36.032  -9.475  1.00  0.81           O  
ATOM   4664  N   SER A 599      11.749  36.117 -13.730  1.00  0.83           N  
ATOM   4665  CA  SER A 599      11.194  35.557 -14.958  1.00  0.83           C  
ATOM   4666  C   SER A 599      12.254  35.463 -16.051  1.00  0.82           C  
ATOM   4667  CB  SER A 599      10.017  36.402 -15.449  1.00  0.81           C  
ATOM   4668  O   SER A 599      13.214  36.236 -16.060  1.00  0.81           O  
ATOM   4669  OG  SER A 599      10.436  37.722 -15.748  1.00  0.80           O  
ATOM   4670  N   PHE A 600      12.084  34.530 -16.925  1.00  0.83           N  
ATOM   4671  CA  PHE A 600      13.006  34.346 -18.040  1.00  0.83           C  
ATOM   4672  C   PHE A 600      12.288  33.746 -19.243  1.00  0.83           C  
ATOM   4673  CB  PHE A 600      14.178  33.449 -17.628  1.00  0.82           C  
ATOM   4674  O   PHE A 600      11.114  33.379 -19.152  1.00  0.81           O  
ATOM   4675  CG  PHE A 600      13.762  32.070 -17.191  1.00  0.82           C  
ATOM   4676  CD1 PHE A 600      13.317  31.842 -15.895  1.00  0.82           C  
ATOM   4677  CD2 PHE A 600      13.818  31.002 -18.076  1.00  0.82           C  
ATOM   4678  CE1 PHE A 600      12.932  30.567 -15.487  1.00  0.81           C  
ATOM   4679  CE2 PHE A 600      13.435  29.725 -17.677  1.00  0.81           C  
ATOM   4680  CZ  PHE A 600      12.993  29.509 -16.381  1.00  0.77           C  
ATOM   4681  N   TYR A 601      13.031  33.686 -20.420  1.00  0.83           N  
ATOM   4682  CA  TYR A 601      12.571  33.102 -21.675  1.00  0.83           C  
ATOM   4683  C   TYR A 601      13.557  32.060 -22.186  1.00  0.82           C  
ATOM   4684  CB  TYR A 601      12.368  34.192 -22.732  1.00  0.82           C  
ATOM   4685  O   TYR A 601      14.764  32.172 -21.955  1.00  0.81           O  
ATOM   4686  CG  TYR A 601      11.343  35.230 -22.346  1.00  0.82           C  
ATOM   4687  CD1 TYR A 601      10.005  35.084 -22.705  1.00  0.81           C  
ATOM   4688  CD2 TYR A 601      11.710  36.359 -21.622  1.00  0.81           C  
ATOM   4689  CE1 TYR A 601       9.057  36.039 -22.352  1.00  0.80           C  
ATOM   4690  CE2 TYR A 601      10.771  37.321 -21.264  1.00  0.80           C  
ATOM   4691  OH  TYR A 601       8.515  38.101 -21.281  1.00  0.78           O  
ATOM   4692  CZ  TYR A 601       9.449  37.152 -21.633  1.00  0.78           C  
ATOM   4693  N   ILE A 602      12.998  31.044 -22.904  1.00  0.82           N  
ATOM   4694  CA  ILE A 602      13.831  30.198 -23.752  1.00  0.82           C  
ATOM   4695  C   ILE A 602      13.938  30.811 -25.146  1.00  0.82           C  
ATOM   4696  CB  ILE A 602      13.272  28.760 -23.840  1.00  0.81           C  
ATOM   4697  O   ILE A 602      12.924  31.031 -25.814  1.00  0.80           O  
ATOM   4698  CG1 ILE A 602      13.049  28.187 -22.436  1.00  0.81           C  
ATOM   4699  CG2 ILE A 602      14.210  27.865 -24.654  1.00  0.81           C  
ATOM   4700  CD1 ILE A 602      14.303  28.160 -21.572  1.00  0.79           C  
ATOM   4701  N   ARG A 603      15.210  31.054 -25.614  1.00  0.79           N  
ATOM   4702  CA  ARG A 603      15.437  31.698 -26.904  1.00  0.79           C  
ATOM   4703  C   ARG A 603      16.432  30.904 -27.744  1.00  0.79           C  
ATOM   4704  CB  ARG A 603      15.941  33.130 -26.709  1.00  0.78           C  
ATOM   4705  O   ARG A 603      17.355  30.289 -27.206  1.00  0.76           O  
ATOM   4706  CG  ARG A 603      14.924  34.058 -26.065  1.00  0.75           C  
ATOM   4707  CD  ARG A 603      15.444  35.485 -25.969  1.00  0.74           C  
ATOM   4708  NE  ARG A 603      14.396  36.415 -25.560  1.00  0.68           N  
ATOM   4709  NH1 ARG A 603      15.773  38.269 -25.507  1.00  0.69           N  
ATOM   4710  NH2 ARG A 603      13.551  38.471 -24.980  1.00  0.66           N  
ATOM   4711  CZ  ARG A 603      14.576  37.716 -25.350  1.00  0.68           C  
ATOM   4712  N   VAL A 604      16.309  30.928 -28.976  1.00  0.77           N  
ATOM   4713  CA  VAL A 604      17.181  30.280 -29.950  1.00  0.76           C  
ATOM   4714  C   VAL A 604      17.689  31.311 -30.955  1.00  0.76           C  
ATOM   4715  CB  VAL A 604      16.456  29.131 -30.685  1.00  0.75           C  
ATOM   4716  O   VAL A 604      16.901  32.067 -31.530  1.00  0.74           O  
ATOM   4717  CG1 VAL A 604      17.370  28.499 -31.734  1.00  0.72           C  
ATOM   4718  CG2 VAL A 604      15.975  28.079 -29.687  1.00  0.72           C  
ATOM   4719  N   TYR A 605      19.011  31.348 -31.072  1.00  0.74           N  
ATOM   4720  CA  TYR A 605      19.626  32.138 -32.133  1.00  0.74           C  
ATOM   4721  C   TYR A 605      19.848  31.294 -33.383  1.00  0.73           C  
ATOM   4722  CB  TYR A 605      20.956  32.731 -31.660  1.00  0.72           C  
ATOM   4723  O   TYR A 605      20.384  30.186 -33.304  1.00  0.71           O  
ATOM   4724  CG  TYR A 605      21.654  33.567 -32.706  1.00  0.69           C  
ATOM   4725  CD1 TYR A 605      21.313  34.903 -32.899  1.00  0.68           C  
ATOM   4726  CD2 TYR A 605      22.655  33.022 -33.503  1.00  0.69           C  
ATOM   4727  CE1 TYR A 605      21.952  35.677 -33.863  1.00  0.66           C  
ATOM   4728  CE2 TYR A 605      23.301  33.786 -34.469  1.00  0.65           C  
ATOM   4729  OH  TYR A 605      23.579  35.871 -35.597  1.00  0.62           O  
ATOM   4730  CZ  TYR A 605      22.943  35.110 -34.641  1.00  0.64           C  
ATOM   4731  N   CYS A 606      19.514  31.761 -34.508  1.00  0.71           N  
ATOM   4732  CA  CYS A 606      19.655  31.109 -35.805  1.00  0.70           C  
ATOM   4733  C   CYS A 606      20.658  31.850 -36.682  1.00  0.70           C  
ATOM   4734  CB  CYS A 606      18.304  31.029 -36.515  1.00  0.68           C  
ATOM   4735  O   CYS A 606      20.389  32.965 -37.134  1.00  0.67           O  
ATOM   4736  SG  CYS A 606      18.349  30.099 -38.063  1.00  0.68           S  
ATOM   4737  N   GLY A 607      21.790  31.273 -36.947  1.00  0.68           N  
ATOM   4738  CA  GLY A 607      22.808  31.807 -37.838  1.00  0.67           C  
ATOM   4739  C   GLY A 607      22.610  31.396 -39.284  1.00  0.67           C  
ATOM   4740  O   GLY A 607      23.430  31.723 -40.145  1.00  0.65           O  
ATOM   4741  N   ASN A 608      21.468  30.742 -39.651  1.00  0.65           N  
ATOM   4742  CA  ASN A 608      21.214  30.277 -41.011  1.00  0.65           C  
ATOM   4743  C   ASN A 608      19.877  30.788 -41.538  1.00  0.65           C  
ATOM   4744  CB  ASN A 608      21.260  28.749 -41.073  1.00  0.62           C  
ATOM   4745  O   ASN A 608      18.877  30.782 -40.817  1.00  0.63           O  
ATOM   4746  CG  ASN A 608      21.470  28.227 -42.480  1.00  0.59           C  
ATOM   4747  ND2 ASN A 608      22.003  27.016 -42.591  1.00  0.54           N  
ATOM   4748  OD1 ASN A 608      21.157  28.907 -43.461  1.00  0.57           O  
ATOM   4749  N   LYS A 609      19.677  31.219 -42.858  1.00  0.63           N  
ATOM   4750  CA  LYS A 609      18.630  32.050 -43.446  1.00  0.61           C  
ATOM   4751  C   LYS A 609      17.332  31.264 -43.611  1.00  0.63           C  
ATOM   4752  CB  LYS A 609      19.082  32.605 -44.798  1.00  0.56           C  
ATOM   4753  O   LYS A 609      16.247  31.847 -43.642  1.00  0.59           O  
ATOM   4754  CG  LYS A 609      19.858  33.910 -44.703  1.00  0.52           C  
ATOM   4755  CD  LYS A 609      20.130  34.501 -46.080  1.00  0.53           C  
ATOM   4756  CE  LYS A 609      20.883  35.821 -45.985  1.00  0.41           C  
ATOM   4757  NZ  LYS A 609      21.135  36.413 -47.333  1.00  0.38           N  
ATOM   4758  N   SER A 610      17.245  30.012 -43.133  1.00  0.63           N  
ATOM   4759  CA  SER A 610      16.074  29.169 -43.352  1.00  0.61           C  
ATOM   4760  C   SER A 610      15.986  28.062 -42.307  1.00  0.63           C  
ATOM   4761  CB  SER A 610      16.107  28.558 -44.753  1.00  0.57           C  
ATOM   4762  O   SER A 610      15.628  26.926 -42.627  1.00  0.60           O  
ATOM   4763  OG  SER A 610      16.339  29.556 -45.732  1.00  0.55           O  
ATOM   4764  N   SER A 611      16.283  28.424 -41.191  1.00  0.66           N  
ATOM   4765  CA  SER A 611      16.178  27.425 -40.133  1.00  0.66           C  
ATOM   4766  C   SER A 611      14.835  27.519 -39.415  1.00  0.68           C  
ATOM   4767  CB  SER A 611      17.316  27.588 -39.125  1.00  0.63           C  
ATOM   4768  O   SER A 611      14.249  28.599 -39.323  1.00  0.65           O  
ATOM   4769  OG  SER A 611      18.575  27.485 -39.767  1.00  0.60           O  
ATOM   4770  N   GLN A 612      14.225  26.374 -39.125  1.00  0.67           N  
ATOM   4771  CA  GLN A 612      13.029  26.209 -38.305  1.00  0.67           C  
ATOM   4772  C   GLN A 612      13.241  25.146 -37.231  1.00  0.68           C  
ATOM   4773  CB  GLN A 612      11.827  25.842 -39.177  1.00  0.64           C  
ATOM   4774  O   GLN A 612      13.975  24.178 -37.444  1.00  0.67           O  
ATOM   4775  CG  GLN A 612      12.028  24.576 -40.000  1.00  0.59           C  
ATOM   4776  CD  GLN A 612      10.884  24.314 -40.962  1.00  0.60           C  
ATOM   4777  NE2 GLN A 612      11.077  23.360 -41.866  1.00  0.48           N  
ATOM   4778  OE1 GLN A 612       9.836  24.964 -40.893  1.00  0.61           O  
ATOM   4779  N   ILE A 613      12.655  25.391 -35.967  1.00  0.68           N  
ATOM   4780  CA  ILE A 613      12.379  24.285 -35.057  1.00  0.66           C  
ATOM   4781  C   ILE A 613      11.239  23.433 -35.610  1.00  0.68           C  
ATOM   4782  CB  ILE A 613      12.029  24.793 -33.640  1.00  0.65           C  
ATOM   4783  O   ILE A 613      10.143  23.939 -35.862  1.00  0.65           O  
ATOM   4784  CG1 ILE A 613      13.208  25.571 -33.045  1.00  0.64           C  
ATOM   4785  CG2 ILE A 613      11.628  23.627 -32.731  1.00  0.63           C  
ATOM   4786  CD1 ILE A 613      12.904  26.228 -31.706  1.00  0.60           C  
ATOM   4787  N   ARG A 614      11.491  22.170 -35.836  1.00  0.67           N  
ATOM   4788  CA  ARG A 614      10.479  21.219 -36.284  1.00  0.66           C  
ATOM   4789  C   ARG A 614       9.895  20.446 -35.108  1.00  0.66           C  
ATOM   4790  CB  ARG A 614      11.070  20.248 -37.309  1.00  0.63           C  
ATOM   4791  O   ARG A 614      10.635  19.866 -34.310  1.00  0.62           O  
ATOM   4792  CG  ARG A 614      10.773  20.620 -38.753  1.00  0.60           C  
ATOM   4793  CD  ARG A 614      10.609  19.387 -39.631  1.00  0.60           C  
ATOM   4794  NE  ARG A 614      10.293  19.746 -41.010  1.00  0.50           N  
ATOM   4795  NH1 ARG A 614       9.609  17.625 -41.622  1.00  0.40           N  
ATOM   4796  NH2 ARG A 614       9.571  19.333 -43.151  1.00  0.35           N  
ATOM   4797  CZ  ARG A 614       9.825  18.901 -41.925  1.00  0.54           C  
ATOM   4798  N   THR A 615       8.672  20.431 -34.905  1.00  0.59           N  
ATOM   4799  CA  THR A 615       7.836  19.560 -34.086  1.00  0.56           C  
ATOM   4800  C   THR A 615       7.360  18.355 -34.891  1.00  0.57           C  
ATOM   4801  CB  THR A 615       6.620  20.320 -33.525  1.00  0.53           C  
ATOM   4802  O   THR A 615       6.816  18.509 -35.987  1.00  0.54           O  
ATOM   4803  CG2 THR A 615       7.056  21.439 -32.585  1.00  0.46           C  
ATOM   4804  OG1 THR A 615       5.874  20.885 -34.610  1.00  0.53           O  
ATOM   4805  N   TRP A 616       8.072  17.204 -34.966  1.00  0.41           N  
ATOM   4806  CA  TRP A 616       7.617  16.009 -35.668  1.00  0.55           C  
ATOM   4807  C   TRP A 616       6.190  15.652 -35.268  1.00  0.43           C  
ATOM   4808  CB  TRP A 616       8.551  14.829 -35.382  1.00  0.43           C  
ATOM   4809  O   TRP A 616       5.819  15.769 -34.097  1.00  0.43           O  
ATOM   4810  CG  TRP A 616       8.634  13.834 -36.499  1.00  0.45           C  
ATOM   4811  CD1 TRP A 616       7.592  13.275 -37.185  1.00  0.43           C  
ATOM   4812  CD2 TRP A 616       9.827  13.275 -37.058  1.00  0.43           C  
ATOM   4813  CE2 TRP A 616       9.433  12.384 -38.080  1.00  0.40           C  
ATOM   4814  CE3 TRP A 616      11.193  13.442 -36.794  1.00  0.35           C  
ATOM   4815  NE1 TRP A 616       8.065  12.402 -38.137  1.00  0.32           N  
ATOM   4816  CH2 TRP A 616      11.687  11.844 -38.560  1.00  0.26           C  
ATOM   4817  CZ2 TRP A 616      10.357  11.662 -38.839  1.00  0.27           C  
ATOM   4818  CZ3 TRP A 616      12.111  12.723 -37.550  1.00  0.28           C  
ATOM   4819  N   GLU A 617       5.268  15.364 -36.190  1.00  0.48           N  
ATOM   4820  CA  GLU A 617       3.869  14.985 -36.362  1.00  0.48           C  
ATOM   4821  C   GLU A 617       3.684  13.477 -36.216  1.00  0.48           C  
ATOM   4822  CB  GLU A 617       3.350  15.449 -37.726  1.00  0.42           C  
ATOM   4823  O   GLU A 617       2.579  13.006 -35.938  1.00  0.45           O  
ATOM   4824  CG  GLU A 617       2.902  16.903 -37.751  1.00  0.39           C  
ATOM   4825  CD  GLU A 617       2.340  17.334 -39.097  1.00  0.43           C  
ATOM   4826  OE1 GLU A 617       2.351  16.520 -40.048  1.00  0.40           O  
ATOM   4827  OE2 GLU A 617       1.886  18.495 -39.200  1.00  0.38           O  
ATOM   4828  N   SER A 618       4.815  12.675 -36.452  1.00  0.48           N  
ATOM   4829  CA  SER A 618       4.263  11.414 -36.937  1.00  0.48           C  
ATOM   4830  C   SER A 618       4.097  10.410 -35.801  1.00  0.48           C  
ATOM   4831  CB  SER A 618       5.157  10.821 -38.026  1.00  0.44           C  
ATOM   4832  O   SER A 618       3.337   9.447 -35.922  1.00  0.46           O  
ATOM   4833  OG  SER A 618       6.351  10.299 -37.468  1.00  0.42           O  
ATOM   4834  N   ASP A 619       4.461  10.619 -34.621  1.00  0.44           N  
ATOM   4835  CA  ASP A 619       4.287   9.535 -33.660  1.00  0.46           C  
ATOM   4836  C   ASP A 619       3.878  10.074 -32.291  1.00  0.45           C  
ATOM   4837  CB  ASP A 619       5.572   8.713 -33.539  1.00  0.41           C  
ATOM   4838  O   ASP A 619       4.443  11.060 -31.812  1.00  0.43           O  
ATOM   4839  CG  ASP A 619       5.885   7.914 -34.791  1.00  0.39           C  
ATOM   4840  OD1 ASP A 619       4.971   7.686 -35.614  1.00  0.40           O  
ATOM   4841  OD2 ASP A 619       7.054   7.504 -34.956  1.00  0.38           O  
ATOM   4842  N   ASN A 620       2.511  10.202 -32.044  1.00  0.50           N  
ATOM   4843  CA  ASN A 620       1.847  10.203 -30.744  1.00  0.49           C  
ATOM   4844  C   ASN A 620       2.840  10.425 -29.607  1.00  0.50           C  
ATOM   4845  CB  ASN A 620       1.079   8.897 -30.532  1.00  0.46           C  
ATOM   4846  O   ASN A 620       2.441  10.632 -28.460  1.00  0.47           O  
ATOM   4847  CG  ASN A 620      -0.281   8.903 -31.201  1.00  0.44           C  
ATOM   4848  ND2 ASN A 620      -0.821   7.718 -31.459  1.00  0.39           N  
ATOM   4849  OD1 ASN A 620      -0.842   9.965 -31.485  1.00  0.45           O  
ATOM   4850  N   ASP A 621       4.273  10.709 -29.977  1.00  0.52           N  
ATOM   4851  CA  ASP A 621       5.272  10.819 -28.919  1.00  0.51           C  
ATOM   4852  C   ASP A 621       6.111  12.084 -29.085  1.00  0.52           C  
ATOM   4853  CB  ASP A 621       6.177   9.585 -28.907  1.00  0.47           C  
ATOM   4854  O   ASP A 621       7.342  12.019 -29.122  1.00  0.49           O  
ATOM   4855  CG  ASP A 621       5.634   8.460 -28.044  1.00  0.44           C  
ATOM   4856  OD1 ASP A 621       4.793   8.723 -27.157  1.00  0.46           O  
ATOM   4857  OD2 ASP A 621       6.052   7.300 -28.251  1.00  0.48           O  
ATOM   4858  N   SER A 622       5.620  13.266 -29.515  1.00  0.51           N  
ATOM   4859  CA  SER A 622       6.239  14.571 -29.724  1.00  0.50           C  
ATOM   4860  C   SER A 622       7.061  14.994 -28.511  1.00  0.52           C  
ATOM   4861  CB  SER A 622       5.174  15.627 -30.023  1.00  0.46           C  
ATOM   4862  O   SER A 622       7.859  15.931 -28.592  1.00  0.49           O  
ATOM   4863  OG  SER A 622       4.182  15.642 -29.011  1.00  0.41           O  
ATOM   4864  N   PHE A 623       7.070  14.283 -27.366  1.00  0.55           N  
ATOM   4865  CA  PHE A 623       7.778  14.665 -26.150  1.00  0.55           C  
ATOM   4866  C   PHE A 623       9.269  14.377 -26.278  1.00  0.55           C  
ATOM   4867  CB  PHE A 623       7.203  13.924 -24.938  1.00  0.50           C  
ATOM   4868  O   PHE A 623      10.050  14.713 -25.386  1.00  0.53           O  
ATOM   4869  CG  PHE A 623       5.722  14.117 -24.755  1.00  0.47           C  
ATOM   4870  CD1 PHE A 623       5.229  15.240 -24.101  1.00  0.42           C  
ATOM   4871  CD2 PHE A 623       4.823  13.176 -25.238  1.00  0.44           C  
ATOM   4872  CE1 PHE A 623       3.858  15.421 -23.930  1.00  0.39           C  
ATOM   4873  CE2 PHE A 623       3.452  13.350 -25.071  1.00  0.43           C  
ATOM   4874  CZ  PHE A 623       2.972  14.473 -24.416  1.00  0.40           C  
ATOM   4875  N   ARG A 624       9.691  13.803 -27.349  1.00  0.61           N  
ATOM   4876  CA  ARG A 624      11.085  13.370 -27.330  1.00  0.60           C  
ATOM   4877  C   ARG A 624      12.010  14.481 -27.816  1.00  0.62           C  
ATOM   4878  CB  ARG A 624      11.271  12.119 -28.191  1.00  0.56           C  
ATOM   4879  O   ARG A 624      13.194  14.504 -27.475  1.00  0.60           O  
ATOM   4880  CG  ARG A 624      10.703  10.854 -27.570  1.00  0.52           C  
ATOM   4881  CD  ARG A 624      11.040   9.620 -28.395  1.00  0.53           C  
ATOM   4882  NE  ARG A 624      10.490   8.405 -27.799  1.00  0.41           N  
ATOM   4883  NH1 ARG A 624      11.626   6.957 -29.196  1.00  0.31           N  
ATOM   4884  NH2 ARG A 624      10.224   6.135 -27.579  1.00  0.27           N  
ATOM   4885  CZ  ARG A 624      10.781   7.169 -28.193  1.00  0.44           C  
ATOM   4886  N   TYR A 625      11.429  15.555 -28.431  1.00  0.73           N  
ATOM   4887  CA  TYR A 625      12.551  16.303 -28.988  1.00  0.73           C  
ATOM   4888  C   TYR A 625      12.467  17.776 -28.607  1.00  0.73           C  
ATOM   4889  CB  TYR A 625      12.589  16.159 -30.512  1.00  0.70           C  
ATOM   4890  O   TYR A 625      13.490  18.415 -28.346  1.00  0.70           O  
ATOM   4891  CG  TYR A 625      12.750  14.734 -30.983  1.00  0.66           C  
ATOM   4892  CD1 TYR A 625      13.932  14.033 -30.753  1.00  0.63           C  
ATOM   4893  CD2 TYR A 625      11.723  14.086 -31.661  1.00  0.64           C  
ATOM   4894  CE1 TYR A 625      14.086  12.720 -31.187  1.00  0.60           C  
ATOM   4895  CE2 TYR A 625      11.866  12.774 -32.099  1.00  0.60           C  
ATOM   4896  OH  TYR A 625      13.196  10.801 -32.290  1.00  0.55           O  
ATOM   4897  CZ  TYR A 625      13.049  12.100 -31.858  1.00  0.59           C  
ATOM   4898  N   ASN A 626      11.262  18.387 -28.641  1.00  0.81           N  
ATOM   4899  CA  ASN A 626      11.096  19.780 -28.243  1.00  0.81           C  
ATOM   4900  C   ASN A 626      10.437  19.897 -26.871  1.00  0.81           C  
ATOM   4901  CB  ASN A 626      10.282  20.544 -29.290  1.00  0.80           C  
ATOM   4902  O   ASN A 626       9.216  19.781 -26.753  1.00  0.80           O  
ATOM   4903  CG  ASN A 626      10.895  20.469 -30.674  1.00  0.77           C  
ATOM   4904  ND2 ASN A 626      10.095  20.069 -31.656  1.00  0.75           N  
ATOM   4905  OD1 ASN A 626      12.077  20.768 -30.860  1.00  0.75           O  
ATOM   4906  N   TYR A 627      11.261  20.061 -25.901  1.00  0.83           N  
ATOM   4907  CA  TYR A 627      10.782  20.015 -24.524  1.00  0.84           C  
ATOM   4908  C   TYR A 627      11.435  21.105 -23.682  1.00  0.85           C  
ATOM   4909  CB  TYR A 627      11.057  18.641 -23.904  1.00  0.83           C  
ATOM   4910  O   TYR A 627      12.521  21.587 -24.013  1.00  0.84           O  
ATOM   4911  CG  TYR A 627      12.524  18.343 -23.716  1.00  0.82           C  
ATOM   4912  CD1 TYR A 627      13.255  17.691 -24.707  1.00  0.81           C  
ATOM   4913  CD2 TYR A 627      13.183  18.712 -22.548  1.00  0.82           C  
ATOM   4914  CE1 TYR A 627      14.607  17.412 -24.537  1.00  0.80           C  
ATOM   4915  CE2 TYR A 627      14.535  18.439 -22.368  1.00  0.81           C  
ATOM   4916  OH  TYR A 627      16.576  17.516 -23.193  1.00  0.76           O  
ATOM   4917  CZ  TYR A 627      15.237  17.790 -23.367  1.00  0.76           C  
ATOM   4918  N   LEU A 628      10.737  21.421 -22.729  1.00  0.87           N  
ATOM   4919  CA  LEU A 628      11.191  22.223 -21.598  1.00  0.87           C  
ATOM   4920  C   LEU A 628      10.862  21.535 -20.278  1.00  0.88           C  
ATOM   4921  CB  LEU A 628      10.551  23.613 -21.636  1.00  0.87           C  
ATOM   4922  O   LEU A 628       9.701  21.218 -20.010  1.00  0.87           O  
ATOM   4923  CG  LEU A 628      10.792  24.503 -20.415  1.00  0.87           C  
ATOM   4924  CD1 LEU A 628      12.276  24.824 -20.277  1.00  0.86           C  
ATOM   4925  CD2 LEU A 628       9.969  25.783 -20.516  1.00  0.87           C  
ATOM   4926  N   TYR A 629      11.879  21.344 -19.518  1.00  0.89           N  
ATOM   4927  CA  TYR A 629      11.758  20.905 -18.132  1.00  0.90           C  
ATOM   4928  C   TYR A 629      12.420  21.898 -17.185  1.00  0.90           C  
ATOM   4929  CB  TYR A 629      12.380  19.517 -17.951  1.00  0.87           C  
ATOM   4930  O   TYR A 629      13.562  22.308 -17.405  1.00  0.89           O  
ATOM   4931  CG  TYR A 629      11.533  18.396 -18.502  1.00  0.79           C  
ATOM   4932  CD1 TYR A 629      10.461  17.884 -17.775  1.00  0.72           C  
ATOM   4933  CD2 TYR A 629      11.803  17.845 -19.751  1.00  0.72           C  
ATOM   4934  CE1 TYR A 629       9.679  16.849 -18.278  1.00  0.71           C  
ATOM   4935  CE2 TYR A 629      11.028  16.810 -20.264  1.00  0.71           C  
ATOM   4936  OH  TYR A 629       9.199  15.296 -20.024  1.00  0.47           O  
ATOM   4937  CZ  TYR A 629       9.970  16.320 -19.521  1.00  0.69           C  
ATOM   4938  N   ILE A 630      11.649  22.252 -16.197  1.00  0.91           N
[truncated: 5,702 more chars]
