# Supplementary material for: DepoScope: Accurate phage depolymerase annotation and domain delineation using large language models
Source: PLoS Comput Biol. 2024 Aug 5;20(8):e1011831. doi: 10.1371/journal.pcbi.1011831 (PMC11326577; doi:10.1371/journal.pcbi.1011831)
Supplement: S1 Data — (ZIP) [file pcbi.1011831.s003.zip › FN_FP_deposcope_032024/False_positives/NC_017971.2__YP_006382515.pdb]

PARENT N/A
ATOM      1  N   MET A   1     -18.342 -24.653 -45.125  1.00  0.84           N  
ATOM      2  CA  MET A   1     -18.150 -24.683 -43.678  1.00  0.85           C  
ATOM      3  C   MET A   1     -17.570 -23.363 -43.179  1.00  0.86           C  
ATOM      4  CB  MET A   1     -17.233 -25.841 -43.280  1.00  0.83           C  
ATOM      5  O   MET A   1     -16.645 -22.819 -43.784  1.00  0.83           O  
ATOM      6  CG  MET A   1     -17.381 -26.270 -41.830  1.00  0.80           C  
ATOM      7  SD  MET A   1     -16.486 -27.829 -41.463  1.00  0.84           S  
ATOM      8  CE  MET A   1     -17.813 -28.782 -40.674  1.00  0.75           C  
ATOM      9  N   LEU A   2     -18.219 -22.691 -42.284  1.00  0.84           N  
ATOM     10  CA  LEU A   2     -17.615 -21.509 -41.677  1.00  0.85           C  
ATOM     11  C   LEU A   2     -16.335 -21.874 -40.933  1.00  0.86           C  
ATOM     12  CB  LEU A   2     -18.602 -20.835 -40.720  1.00  0.83           C  
ATOM     13  O   LEU A   2     -16.317 -22.827 -40.150  1.00  0.84           O  
ATOM     14  CG  LEU A   2     -19.829 -20.183 -41.360  1.00  0.80           C  
ATOM     15  CD1 LEU A   2     -20.846 -19.804 -40.289  1.00  0.76           C  
ATOM     16  CD2 LEU A   2     -19.421 -18.960 -42.174  1.00  0.78           C  
ATOM     17  N   ASP A   3     -15.229 -21.198 -41.321  1.00  0.86           N  
ATOM     18  CA  ASP A   3     -13.986 -21.398 -40.583  1.00  0.87           C  
ATOM     19  C   ASP A   3     -14.134 -20.960 -39.127  1.00  0.89           C  
ATOM     20  CB  ASP A   3     -12.839 -20.634 -41.247  1.00  0.85           C  
ATOM     21  O   ASP A   3     -14.240 -19.766 -38.840  1.00  0.88           O  
ATOM     22  CG  ASP A   3     -11.473 -21.039 -40.721  1.00  0.78           C  
ATOM     23  OD1 ASP A   3     -11.360 -22.101 -40.072  1.00  0.74           O  
ATOM     24  OD2 ASP A   3     -10.502 -20.287 -40.954  1.00  0.79           O  
ATOM     25  N   LEU A   4     -14.337 -21.917 -38.253  1.00  0.90           N  
ATOM     26  CA  LEU A   4     -14.377 -21.704 -36.811  1.00  0.92           C  
ATOM     27  C   LEU A   4     -12.968 -21.597 -36.237  1.00  0.91           C  
ATOM     28  CB  LEU A   4     -15.137 -22.840 -36.122  1.00  0.89           C  
ATOM     29  O   LEU A   4     -12.250 -22.596 -36.154  1.00  0.90           O  
ATOM     30  CG  LEU A   4     -15.438 -22.651 -34.634  1.00  0.83           C  
ATOM     31  CD1 LEU A   4     -16.483 -21.558 -34.440  1.00  0.75           C  
ATOM     32  CD2 LEU A   4     -15.905 -23.962 -34.012  1.00  0.76           C  
ATOM     33  N   ASP A   5     -12.603 -20.434 -35.836  1.00  0.91           N  
ATOM     34  CA  ASP A   5     -11.377 -20.185 -35.084  1.00  0.93           C  
ATOM     35  C   ASP A   5     -11.622 -20.296 -33.581  1.00  0.93           C  
ATOM     36  CB  ASP A   5     -10.810 -18.805 -35.424  1.00  0.91           C  
ATOM     37  O   ASP A   5     -12.576 -19.716 -33.058  1.00  0.93           O  
ATOM     38  CG  ASP A   5      -9.450 -18.552 -34.798  1.00  0.83           C  
ATOM     39  OD1 ASP A   5      -8.730 -19.526 -34.488  1.00  0.78           O  
ATOM     40  OD2 ASP A   5      -9.095 -17.368 -34.610  1.00  0.83           O  
ATOM     41  N   ARG A   6     -10.862 -21.067 -32.933  1.00  0.93           N  
ATOM     42  CA  ARG A   6     -10.902 -21.312 -31.495  1.00  0.94           C  
ATOM     43  C   ARG A   6      -9.616 -20.842 -30.823  1.00  0.93           C  
ATOM     44  CB  ARG A   6     -11.130 -22.798 -31.208  1.00  0.93           C  
ATOM     45  O   ARG A   6      -8.565 -21.467 -30.978  1.00  0.92           O  
ATOM     46  CG  ARG A   6     -11.298 -23.122 -29.733  1.00  0.88           C  
ATOM     47  CD  ARG A   6     -11.623 -24.593 -29.511  1.00  0.83           C  
ATOM     48  NE  ARG A   6     -11.831 -24.892 -28.098  1.00  0.86           N  
ATOM     49  NH1 ARG A   6     -12.404 -27.105 -28.438  1.00  0.74           N  
ATOM     50  NH2 ARG A   6     -12.358 -26.241 -26.315  1.00  0.70           N  
ATOM     51  CZ  ARG A   6     -12.197 -26.079 -27.620  1.00  0.82           C  
ATOM     52  N   GLN A   7      -9.728 -19.869 -29.955  1.00  0.93           N  
ATOM     53  CA  GLN A   7      -8.630 -19.331 -29.158  1.00  0.94           C  
ATOM     54  C   GLN A   7      -8.789 -19.697 -27.685  1.00  0.94           C  
ATOM     55  CB  GLN A   7      -8.546 -17.812 -29.315  1.00  0.92           C  
ATOM     56  O   GLN A   7      -9.787 -19.340 -27.055  1.00  0.94           O  
ATOM     57  CG  GLN A   7      -8.267 -17.356 -30.741  1.00  0.81           C  
ATOM     58  CD  GLN A   7      -8.138 -15.849 -30.860  1.00  0.75           C  
ATOM     59  NE2 GLN A   7      -7.944 -15.366 -32.083  1.00  0.72           N  
ATOM     60  OE1 GLN A   7      -8.212 -15.125 -29.862  1.00  0.78           O  
ATOM     61  N   GLU A   8      -7.827 -20.369 -27.174  1.00  0.94           N  
ATOM     62  CA  GLU A   8      -7.767 -20.716 -25.757  1.00  0.94           C  
ATOM     63  C   GLU A   8      -6.752 -19.848 -25.019  1.00  0.93           C  
ATOM     64  CB  GLU A   8      -7.420 -22.196 -25.580  1.00  0.93           C  
ATOM     65  O   GLU A   8      -5.563 -19.860 -25.345  1.00  0.92           O  
ATOM     66  CG  GLU A   8      -7.549 -22.690 -24.146  1.00  0.90           C  
ATOM     67  CD  GLU A   8      -7.332 -24.189 -24.006  1.00  0.88           C  
ATOM     68  OE1 GLU A   8      -6.911 -24.836 -24.992  1.00  0.88           O  
ATOM     69  OE2 GLU A   8      -7.587 -24.720 -22.903  1.00  0.89           O  
ATOM     70  N   ILE A   9      -7.219 -19.081 -24.085  1.00  0.94           N  
ATOM     71  CA  ILE A   9      -6.417 -18.251 -23.192  1.00  0.95           C  
ATOM     72  C   ILE A   9      -6.309 -18.919 -21.824  1.00  0.94           C  
ATOM     73  CB  ILE A   9      -7.014 -16.833 -23.050  1.00  0.93           C  
ATOM     74  O   ILE A   9      -7.318 -19.120 -21.142  1.00  0.93           O  
ATOM     75  CG1 ILE A   9      -7.109 -16.154 -24.421  1.00  0.88           C  
ATOM     76  CG2 ILE A   9      -6.182 -15.991 -22.078  1.00  0.88           C  
ATOM     77  CD1 ILE A   9      -7.917 -14.863 -24.419  1.00  0.83           C  
ATOM     78  N   LYS A  10      -5.089 -19.347 -21.442  1.00  0.93           N  
ATOM     79  CA  LYS A  10      -4.777 -20.048 -20.199  1.00  0.93           C  
ATOM     80  C   LYS A  10      -3.787 -19.253 -19.353  1.00  0.91           C  
ATOM     81  CB  LYS A  10      -4.214 -21.440 -20.495  1.00  0.91           C  
ATOM     82  O   LYS A  10      -3.054 -18.410 -19.874  1.00  0.88           O  
ATOM     83  CG  LYS A  10      -5.223 -22.397 -21.113  1.00  0.88           C  
ATOM     84  CD  LYS A  10      -4.591 -23.747 -21.428  1.00  0.87           C  
ATOM     85  CE  LYS A  10      -5.589 -24.692 -22.084  1.00  0.85           C  
ATOM     86  NZ  LYS A  10      -4.924 -25.922 -22.610  1.00  0.85           N  
ATOM     87  N   ASN A  11      -3.755 -19.529 -18.063  1.00  0.86           N  
ATOM     88  CA  ASN A  11      -2.745 -19.058 -17.121  1.00  0.90           C  
ATOM     89  C   ASN A  11      -2.782 -17.540 -16.971  1.00  0.85           C  
ATOM     90  CB  ASN A  11      -1.351 -19.515 -17.557  1.00  0.83           C  
ATOM     91  O   ASN A  11      -1.869 -16.845 -17.419  1.00  0.77           O  
ATOM     92  CG  ASN A  11      -1.234 -21.023 -17.653  1.00  0.77           C  
ATOM     93  ND2 ASN A  11      -0.349 -21.495 -18.524  1.00  0.77           N  
ATOM     94  OD1 ASN A  11      -1.933 -21.759 -16.952  1.00  0.70           O  
ATOM     95  N   ALA A  12      -3.666 -17.038 -16.325  1.00  0.84           N  
ATOM     96  CA  ALA A  12      -3.794 -15.605 -16.074  1.00  0.88           C  
ATOM     97  C   ALA A  12      -2.553 -15.057 -15.376  1.00  0.86           C  
ATOM     98  CB  ALA A  12      -5.040 -15.321 -15.238  1.00  0.83           C  
ATOM     99  O   ALA A  12      -2.193 -15.512 -14.287  1.00  0.84           O  
ATOM    100  N   VAL A  13      -1.823 -13.939 -15.922  1.00  0.88           N  
ATOM    101  CA  VAL A  13      -0.490 -13.588 -15.443  1.00  0.87           C  
ATOM    102  C   VAL A  13      -0.475 -12.135 -14.975  1.00  0.82           C  
ATOM    103  CB  VAL A  13       0.581 -13.808 -16.535  1.00  0.81           C  
ATOM    104  O   VAL A  13       0.579 -11.494 -14.956  1.00  0.73           O  
ATOM    105  CG1 VAL A  13       0.776 -15.298 -16.808  1.00  0.67           C  
ATOM    106  CG2 VAL A  13       0.194 -13.072 -17.817  1.00  0.63           C  
ATOM    107  N   GLY A  14      -1.613 -11.595 -14.424  1.00  0.93           N  
ATOM    108  CA  GLY A  14      -1.628 -10.278 -13.807  1.00  0.94           C  
ATOM    109  C   GLY A  14      -2.301  -9.224 -14.666  1.00  0.94           C  
ATOM    110  O   GLY A  14      -2.889  -9.543 -15.702  1.00  0.93           O  
ATOM    111  N   ILE A  15      -2.136  -7.981 -14.191  1.00  0.96           N  
ATOM    112  CA  ILE A  15      -2.679  -6.793 -14.839  1.00  0.96           C  
ATOM    113  C   ILE A  15      -1.548  -5.997 -15.487  1.00  0.95           C  
ATOM    114  CB  ILE A  15      -3.453  -5.906 -13.838  1.00  0.95           C  
ATOM    115  O   ILE A  15      -0.528  -5.725 -14.851  1.00  0.94           O  
ATOM    116  CG1 ILE A  15      -4.490  -6.741 -13.077  1.00  0.91           C  
ATOM    117  CG2 ILE A  15      -4.119  -4.731 -14.560  1.00  0.90           C  
ATOM    118  CD1 ILE A  15      -5.450  -7.506 -13.978  1.00  0.87           C  
ATOM    119  N   PHE A  16      -1.716  -5.627 -16.717  1.00  0.95           N  
ATOM    120  CA  PHE A  16      -0.867  -4.739 -17.503  1.00  0.95           C  
ATOM    121  C   PHE A  16      -1.699  -3.662 -18.188  1.00  0.93           C  
ATOM    122  CB  PHE A  16      -0.076  -5.534 -18.546  1.00  0.94           C  
ATOM    123  O   PHE A  16      -2.538  -3.966 -19.039  1.00  0.91           O  
ATOM    124  CG  PHE A  16       0.869  -6.543 -17.951  1.00  0.93           C  
ATOM    125  CD1 PHE A  16       2.227  -6.267 -17.847  1.00  0.91           C  
ATOM    126  CD2 PHE A  16       0.399  -7.768 -17.496  1.00  0.90           C  
ATOM    127  CE1 PHE A  16       3.104  -7.199 -17.297  1.00  0.90           C  
ATOM    128  CE2 PHE A  16       1.270  -8.705 -16.945  1.00  0.90           C  
ATOM    129  CZ  PHE A  16       2.622  -8.419 -16.847  1.00  0.89           C  
ATOM    130  N   THR A  17      -1.443  -2.375 -17.781  1.00  0.94           N  
ATOM    131  CA  THR A  17      -2.264  -1.273 -18.271  1.00  0.94           C  
ATOM    132  C   THR A  17      -1.442  -0.336 -19.151  1.00  0.92           C  
ATOM    133  CB  THR A  17      -2.883  -0.477 -17.107  1.00  0.93           C  
ATOM    134  O   THR A  17      -1.998   0.496 -19.870  1.00  0.90           O  
ATOM    135  CG2 THR A  17      -3.856  -1.338 -16.308  1.00  0.89           C  
ATOM    136  OG1 THR A  17      -1.839  -0.022 -16.238  1.00  0.90           O  
ATOM    137  N   ASP A  18      -0.139  -0.445 -19.080  1.00  0.94           N  
ATOM    138  CA  ASP A  18       0.736   0.543 -19.702  1.00  0.93           C  
ATOM    139  C   ASP A  18       1.018   0.188 -21.160  1.00  0.91           C  
ATOM    140  CB  ASP A  18       2.050   0.661 -18.926  1.00  0.93           C  
ATOM    141  O   ASP A  18       1.065   1.068 -22.021  1.00  0.87           O  
ATOM    142  CG  ASP A  18       1.870   1.264 -17.544  1.00  0.94           C  
ATOM    143  OD1 ASP A  18       0.737   1.656 -17.192  1.00  0.92           O  
ATOM    144  OD2 ASP A  18       2.872   1.350 -16.801  1.00  0.91           O  
ATOM    145  N   PRO A  19       1.286  -1.117 -21.474  1.00  0.92           N  
ATOM    146  CA  PRO A  19       1.450  -1.458 -22.890  1.00  0.92           C  
ATOM    147  C   PRO A  19       0.161  -1.288 -23.690  1.00  0.91           C  
ATOM    148  CB  PRO A  19       1.880  -2.926 -22.852  1.00  0.91           C  
ATOM    149  O   PRO A  19      -0.935  -1.417 -23.138  1.00  0.89           O  
ATOM    150  CG  PRO A  19       2.415  -3.132 -21.472  1.00  0.91           C  
ATOM    151  CD  PRO A  19       1.631  -2.272 -20.522  1.00  0.91           C  
ATOM    152  N   ASN A  20       0.400  -1.047 -24.963  1.00  0.89           N  
ATOM    153  CA  ASN A  20      -0.751  -1.143 -25.855  1.00  0.89           C  
ATOM    154  C   ASN A  20      -1.445  -2.496 -25.732  1.00  0.89           C  
ATOM    155  CB  ASN A  20      -0.328  -0.893 -27.304  1.00  0.87           C  
ATOM    156  O   ASN A  20      -0.785  -3.536 -25.702  1.00  0.88           O  
ATOM    157  CG  ASN A  20      -1.510  -0.664 -28.226  1.00  0.80           C  
ATOM    158  ND2 ASN A  20      -1.347   0.237 -29.188  1.00  0.79           N  
ATOM    159  OD1 ASN A  20      -2.561  -1.292 -28.075  1.00  0.78           O  
ATOM    160  N   PRO A  21      -2.716  -2.553 -25.686  1.00  0.86           N  
ATOM    161  CA  PRO A  21      -3.451  -3.804 -25.480  1.00  0.86           C  
ATOM    162  C   PRO A  21      -3.095  -4.873 -26.510  1.00  0.85           C  
ATOM    163  CB  PRO A  21      -4.915  -3.379 -25.618  1.00  0.84           C  
ATOM    164  O   PRO A  21      -3.209  -6.069 -26.229  1.00  0.84           O  
ATOM    165  CG  PRO A  21      -4.956  -1.978 -25.101  1.00  0.82           C  
ATOM    166  CD  PRO A  21      -3.698  -1.276 -25.524  1.00  0.82           C  
ATOM    167  N   SER A  22      -2.542  -4.514 -27.693  1.00  0.82           N  
ATOM    168  CA  SER A  22      -2.090  -5.424 -28.742  1.00  0.81           C  
ATOM    169  C   SER A  22      -0.770  -6.088 -28.366  1.00  0.82           C  
ATOM    170  CB  SER A  22      -1.938  -4.680 -30.069  1.00  0.80           C  
ATOM    171  O   SER A  22      -0.483  -7.204 -28.806  1.00  0.81           O  
ATOM    172  OG  SER A  22      -1.087  -3.556 -29.920  1.00  0.77           O  
ATOM    173  N   ASP A  23      -0.011  -5.391 -27.553  1.00  0.88           N  
ATOM    174  CA  ASP A  23       1.319  -5.853 -27.168  1.00  0.89           C  
ATOM    175  C   ASP A  23       1.263  -6.677 -25.884  1.00  0.89           C  
ATOM    176  CB  ASP A  23       2.270  -4.668 -26.992  1.00  0.88           C  
ATOM    177  O   ASP A  23       2.283  -7.203 -25.432  1.00  0.88           O  
ATOM    178  CG  ASP A  23       2.438  -3.848 -28.259  1.00  0.86           C  
ATOM    179  OD1 ASP A  23       2.381  -4.422 -29.368  1.00  0.87           O  
ATOM    180  OD2 ASP A  23       2.631  -2.619 -28.148  1.00  0.87           O  
ATOM    181  N   LEU A  24       0.051  -6.770 -25.334  1.00  0.91           N  
ATOM    182  CA  LEU A  24      -0.103  -7.552 -24.112  1.00  0.91           C  
ATOM    183  C   LEU A  24      -0.007  -9.045 -24.406  1.00  0.90           C  
ATOM    184  CB  LEU A  24      -1.443  -7.237 -23.441  1.00  0.90           C  
ATOM    185  O   LEU A  24      -0.621  -9.536 -25.356  1.00  0.89           O  
ATOM    186  CG  LEU A  24      -1.578  -5.849 -22.814  1.00  0.87           C  
ATOM    187  CD1 LEU A  24      -2.953  -5.687 -22.175  1.00  0.82           C  
ATOM    188  CD2 LEU A  24      -0.475  -5.615 -21.788  1.00  0.82           C  
ATOM    189  N   PRO A  25       0.714  -9.798 -23.589  1.00  0.89           N  
ATOM    190  CA  PRO A  25       0.576 -11.254 -23.669  1.00  0.90           C  
ATOM    191  C   PRO A  25      -0.881 -11.710 -23.644  1.00  0.90           C  
ATOM    192  CB  PRO A  25       1.325 -11.748 -22.428  1.00  0.88           C  
ATOM    193  O   PRO A  25      -1.696 -11.146 -22.910  1.00  0.90           O  
ATOM    194  CG  PRO A  25       2.280 -10.647 -22.095  1.00  0.85           C  
ATOM    195  CD  PRO A  25       1.642  -9.336 -22.456  1.00  0.85           C  
ATOM    196  N   PRO A  26      -1.281 -12.702 -24.352  1.00  0.88           N  
ATOM    197  CA  PRO A  26      -2.682 -13.109 -24.486  1.00  0.89           C  
ATOM    198  C   PRO A  26      -3.326 -13.459 -23.147  1.00  0.89           C  
ATOM    199  CB  PRO A  26      -2.607 -14.339 -25.394  1.00  0.86           C  
ATOM    200  O   PRO A  26      -4.544 -13.340 -22.993  1.00  0.89           O  
ATOM    201  CG  PRO A  26      -1.393 -14.118 -26.238  1.00  0.83           C  
ATOM    202  CD  PRO A  26      -0.365 -13.396 -25.414  1.00  0.84           C  
ATOM    203  N   ASN A  27      -2.557 -13.814 -22.151  1.00  0.92           N  
ATOM    204  CA  ASN A  27      -2.994 -14.253 -20.830  1.00  0.93           C  
ATOM    205  C   ASN A  27      -2.867 -13.137 -19.797  1.00  0.93           C  
ATOM    206  CB  ASN A  27      -2.201 -15.483 -20.383  1.00  0.91           C  
ATOM    207  O   ASN A  27      -3.129 -13.349 -18.612  1.00  0.92           O  
ATOM    208  CG  ASN A  27      -0.708 -15.228 -20.330  1.00  0.85           C  
ATOM    209  ND2 ASN A  27      -0.014 -15.945 -19.454  1.00  0.84           N  
ATOM    210  OD1 ASN A  27      -0.182 -14.392 -21.070  1.00  0.82           O  
ATOM    211  N   ALA A  28      -2.435 -11.921 -20.245  1.00  0.94           N  
ATOM    212  CA  ALA A  28      -2.430 -10.714 -19.421  1.00  0.95           C  
ATOM    213  C   ALA A  28      -3.780 -10.006 -19.477  1.00  0.95           C  
ATOM    214  CB  ALA A  28      -1.318  -9.769 -19.870  1.00  0.93           C  
ATOM    215  O   ALA A  28      -4.510 -10.124 -20.465  1.00  0.94           O  
ATOM    216  N   TRP A  29      -4.129  -9.229 -18.418  1.00  0.96           N  
ATOM    217  CA  TRP A  29      -5.403  -8.535 -18.258  1.00  0.96           C  
ATOM    218  C   TRP A  29      -5.198  -7.025 -18.211  1.00  0.95           C  
ATOM    219  CB  TRP A  29      -6.117  -9.006 -16.989  1.00  0.96           C  
ATOM    220  O   TRP A  29      -4.193  -6.545 -17.681  1.00  0.93           O  
ATOM    221  CG  TRP A  29      -6.462 -10.465 -16.990  1.00  0.95           C  
ATOM    222  CD1 TRP A  29      -5.639 -11.507 -16.663  1.00  0.92           C  
ATOM    223  CD2 TRP A  29      -7.723 -11.045 -17.340  1.00  0.92           C  
ATOM    224  CE2 TRP A  29      -7.592 -12.444 -17.202  1.00  0.93           C  
ATOM    225  CE3 TRP A  29      -8.952 -10.516 -17.756  1.00  0.93           C  
ATOM    226  NE1 TRP A  29      -6.313 -12.700 -16.788  1.00  0.93           N  
ATOM    227  CH2 TRP A  29      -9.837 -12.779 -17.872  1.00  0.91           C  
ATOM    228  CZ2 TRP A  29      -8.646 -13.322 -17.466  1.00  0.92           C  
ATOM    229  CZ3 TRP A  29      -9.999 -11.391 -18.019  1.00  0.92           C  
ATOM    230  N   ASN A  30      -6.165  -6.217 -18.756  1.00  0.95           N  
ATOM    231  CA  ASN A  30      -6.166  -4.759 -18.710  1.00  0.94           C  
ATOM    232  C   ASN A  30      -6.731  -4.240 -17.391  1.00  0.94           C  
ATOM    233  CB  ASN A  30      -6.956  -4.186 -19.888  1.00  0.92           C  
ATOM    234  O   ASN A  30      -6.340  -3.169 -16.922  1.00  0.93           O  
ATOM    235  CG  ASN A  30      -6.401  -4.621 -21.230  1.00  0.82           C  
ATOM    236  ND2 ASN A  30      -5.407  -3.893 -21.725  1.00  0.74           N  
ATOM    237  OD1 ASN A  30      -6.863  -5.602 -21.818  1.00  0.75           O  
ATOM    238  N   GLU A  31      -7.603  -4.933 -16.858  1.00  0.95           N  
ATOM    239  CA  GLU A  31      -8.188  -4.607 -15.561  1.00  0.95           C  
ATOM    240  C   GLU A  31      -8.396  -5.863 -14.719  1.00  0.95           C  
ATOM    241  CB  GLU A  31      -9.516  -3.868 -15.741  1.00  0.94           C  
ATOM    242  O   GLU A  31      -8.800  -6.905 -15.238  1.00  0.95           O  
ATOM    243  CG  GLU A  31     -10.079  -3.292 -14.449  1.00  0.89           C  
ATOM    244  CD  GLU A  31     -11.378  -2.528 -14.649  1.00  0.87           C  
ATOM    245  OE1 GLU A  31     -11.656  -2.090 -15.789  1.00  0.86           O  
ATOM    246  OE2 GLU A  31     -12.124  -2.365 -13.658  1.00  0.85           O  
ATOM    247  N   GLY A  32      -8.161  -5.796 -13.548  1.00  0.95           N  
ATOM    248  CA  GLY A  32      -8.436  -6.745 -12.480  1.00  0.95           C  
ATOM    249  C   GLY A  32      -8.577  -6.089 -11.120  1.00  0.95           C  
ATOM    250  O   GLY A  32      -7.681  -5.367 -10.677  1.00  0.94           O  
ATOM    251  N   ARG A  33      -9.747  -6.308 -10.532  1.00  0.95           N  
ATOM    252  CA  ARG A  33     -10.105  -5.768  -9.225  1.00  0.95           C  
ATOM    253  C   ARG A  33     -10.549  -6.877  -8.277  1.00  0.95           C  
ATOM    254  CB  ARG A  33     -11.212  -4.720  -9.361  1.00  0.93           C  
ATOM    255  O   ARG A  33     -11.299  -7.773  -8.669  1.00  0.94           O  
ATOM    256  CG  ARG A  33     -10.799  -3.486 -10.146  1.00  0.80           C  
ATOM    257  CD  ARG A  33     -11.884  -2.417 -10.129  1.00  0.75           C  
ATOM    258  NE  ARG A  33     -11.525  -1.272 -10.960  1.00  0.72           N  
ATOM    259  NH1 ARG A  33     -13.319   0.028 -10.305  1.00  0.58           N  
ATOM    260  NH2 ARG A  33     -11.798   0.842 -11.815  1.00  0.52           N  
ATOM    261  CZ  ARG A  33     -12.215  -0.136 -11.025  1.00  0.69           C  
ATOM    262  N   ASN A  34     -10.000  -6.805  -7.038  1.00  0.94           N  
ATOM    263  CA  ASN A  34     -10.325  -7.728  -5.956  1.00  0.95           C  
ATOM    264  C   ASN A  34     -10.026  -9.174  -6.343  1.00  0.94           C  
ATOM    265  CB  ASN A  34     -11.793  -7.580  -5.547  1.00  0.94           C  
ATOM    266  O   ASN A  34     -10.771 -10.085  -5.978  1.00  0.93           O  
ATOM    267  CG  ASN A  34     -12.143  -6.166  -5.130  1.00  0.93           C  
ATOM    268  ND2 ASN A  34     -13.369  -5.748  -5.420  1.00  0.90           N  
ATOM    269  OD1 ASN A  34     -11.317  -5.454  -4.552  1.00  0.89           O  
ATOM    270  N   VAL A  35      -8.964  -9.407  -7.121  1.00  0.95           N  
ATOM    271  CA  VAL A  35      -8.434 -10.697  -7.550  1.00  0.95           C  
ATOM    272  C   VAL A  35      -6.974 -10.826  -7.120  1.00  0.95           C  
ATOM    273  CB  VAL A  35      -8.557 -10.882  -9.079  1.00  0.94           C  
ATOM    274  O   VAL A  35      -6.271  -9.822  -6.981  1.00  0.94           O  
ATOM    275  CG1 VAL A  35     -10.021 -10.839  -9.512  1.00  0.82           C  
ATOM    276  CG2 VAL A  35      -7.748  -9.812  -9.812  1.00  0.82           C  
ATOM    277  N   ARG A  36      -6.520 -12.075  -6.881  1.00  0.94           N  
ATOM    278  CA  ARG A  36      -5.121 -12.447  -6.701  1.00  0.94           C  
ATOM    279  C   ARG A  36      -4.663 -13.403  -7.798  1.00  0.94           C  
ATOM    280  CB  ARG A  36      -4.906 -13.084  -5.327  1.00  0.92           C  
ATOM    281  O   ARG A  36      -5.360 -14.370  -8.116  1.00  0.94           O  
ATOM    282  CG  ARG A  36      -3.450 -13.381  -5.006  1.00  0.85           C  
ATOM    283  CD  ARG A  36      -3.287 -13.962  -3.609  1.00  0.81           C  
ATOM    284  NE  ARG A  36      -3.383 -12.930  -2.581  1.00  0.79           N  
ATOM    285  NH1 ARG A  36      -3.958 -14.385  -0.881  1.00  0.69           N  
ATOM    286  NH2 ARG A  36      -3.759 -12.141  -0.457  1.00  0.65           N  
ATOM    287  CZ  ARG A  36      -3.700 -13.154  -1.309  1.00  0.76           C  
ATOM    288  N   PHE A  37      -3.522 -13.169  -8.311  1.00  0.95           N  
ATOM    289  CA  PHE A  37      -2.928 -14.069  -9.292  1.00  0.95           C  
ATOM    290  C   PHE A  37      -1.932 -15.013  -8.629  1.00  0.94           C  
ATOM    291  CB  PHE A  37      -2.235 -13.273 -10.403  1.00  0.95           C  
ATOM    292  O   PHE A  37      -0.950 -14.569  -8.032  1.00  0.92           O  
ATOM    293  CG  PHE A  37      -3.178 -12.447 -11.236  1.00  0.96           C  
ATOM    294  CD1 PHE A  37      -3.894 -13.022 -12.279  1.00  0.95           C  
ATOM    295  CD2 PHE A  37      -3.349 -11.093 -10.975  1.00  0.95           C  
ATOM    296  CE1 PHE A  37      -4.767 -12.259 -13.050  1.00  0.94           C  
ATOM    297  CE2 PHE A  37      -4.220 -10.324 -11.741  1.00  0.94           C  
ATOM    298  CZ  PHE A  37      -4.927 -10.909 -12.780  1.00  0.94           C  
ATOM    299  N   LYS A  38      -2.176 -16.297  -8.698  1.00  0.93           N  
ATOM    300  CA  LYS A  38      -1.355 -17.358  -8.123  1.00  0.93           C  
ATOM    301  C   LYS A  38      -1.389 -18.612  -8.991  1.00  0.92           C  
ATOM    302  CB  LYS A  38      -1.822 -17.690  -6.705  1.00  0.92           C  
ATOM    303  O   LYS A  38      -2.461 -19.057  -9.407  1.00  0.91           O  
ATOM    304  CG  LYS A  38      -0.933 -18.689  -5.978  1.00  0.90           C  
ATOM    305  CD  LYS A  38      -1.406 -18.921  -4.548  1.00  0.88           C  
ATOM    306  CE  LYS A  38      -0.532 -19.938  -3.828  1.00  0.86           C  
ATOM    307  NZ  LYS A  38      -0.985 -20.161  -2.422  1.00  0.85           N  
ATOM    308  N   ASP A  39      -0.295 -19.190  -9.282  1.00  0.92           N  
ATOM    309  CA  ASP A  39      -0.099 -20.459  -9.975  1.00  0.93           C  
ATOM    310  C   ASP A  39      -0.851 -20.482 -11.304  1.00  0.93           C  
ATOM    311  CB  ASP A  39      -0.551 -21.626  -9.095  1.00  0.92           C  
ATOM    312  O   ASP A  39      -1.508 -21.471 -11.634  1.00  0.92           O  
ATOM    313  CG  ASP A  39       0.135 -21.648  -7.740  1.00  0.89           C  
ATOM    314  OD1 ASP A  39       1.325 -21.278  -7.653  1.00  0.87           O  
ATOM    315  OD2 ASP A  39      -0.521 -22.041  -6.751  1.00  0.88           O  
ATOM    316  N   GLY A  40      -0.801 -19.356 -12.029  1.00  0.94           N  
ATOM    317  CA  GLY A  40      -1.413 -19.184 -13.337  1.00  0.94           C  
ATOM    318  C   GLY A  40      -2.923 -19.052 -13.277  1.00  0.95           C  
ATOM    319  O   GLY A  40      -3.605 -19.206 -14.292  1.00  0.94           O  
ATOM    320  N   LYS A  41      -3.412 -18.796 -12.135  1.00  0.95           N  
ATOM    321  CA  LYS A  41      -4.843 -18.611 -11.909  1.00  0.96           C  
ATOM    322  C   LYS A  41      -5.130 -17.244 -11.296  1.00  0.96           C  
ATOM    323  CB  LYS A  41      -5.391 -19.716 -11.006  1.00  0.95           C  
ATOM    324  O   LYS A  41      -4.322 -16.721 -10.525  1.00  0.96           O  
ATOM    325  CG  LYS A  41      -5.171 -21.122 -11.545  1.00  0.94           C  
ATOM    326  CD  LYS A  41      -5.602 -22.181 -10.538  1.00  0.91           C  
ATOM    327  CE  LYS A  41      -5.244 -23.583 -11.012  1.00  0.90           C  
ATOM    328  NZ  LYS A  41      -5.590 -24.618  -9.992  1.00  0.89           N  
ATOM    329  N   ALA A  42      -6.276 -16.693 -11.663  1.00  0.96           N  
ATOM    330  CA  ALA A  42      -6.900 -15.644 -10.859  1.00  0.96           C  
ATOM    331  C   ALA A  42      -7.839 -16.240  -9.814  1.00  0.96           C  
ATOM    332  CB  ALA A  42      -7.658 -14.667 -11.755  1.00  0.96           C  
ATOM    333  O   ALA A  42      -8.734 -17.020 -10.147  1.00  0.95           O  
ATOM    334  N   ILE A  43      -7.619 -15.907  -8.568  1.00  0.94           N  
ATOM    335  CA  ILE A  43      -8.425 -16.373  -7.445  1.00  0.94           C  
ATOM    336  C   ILE A  43      -9.096 -15.182  -6.763  1.00  0.94           C  
ATOM    337  CB  ILE A  43      -7.573 -17.164  -6.427  1.00  0.92           C  
ATOM    338  O   ILE A  43      -8.585 -14.061  -6.814  1.00  0.93           O  
ATOM    339  CG1 ILE A  43      -6.485 -16.265  -5.828  1.00  0.78           C  
ATOM    340  CG2 ILE A  43      -6.959 -18.403  -7.085  1.00  0.78           C  
ATOM    341  CD1 ILE A  43      -5.669 -16.929  -4.728  1.00  0.74           C  
ATOM    342  N   LYS A  44     -10.173 -15.392  -6.174  1.00  0.92           N  
ATOM    343  CA  LYS A  44     -10.877 -14.361  -5.417  1.00  0.91           C  
ATOM    344  C   LYS A  44     -10.006 -13.816  -4.289  1.00  0.91           C  
ATOM    345  CB  LYS A  44     -12.186 -14.912  -4.849  1.00  0.90           C  
ATOM    346  O   LYS A  44      -9.465 -14.583  -3.489  1.00  0.89           O  
ATOM    347  CG  LYS A  44     -13.100 -13.848  -4.257  1.00  0.87           C  
ATOM    348  CD  LYS A  44     -14.463 -14.422  -3.894  1.00  0.85           C  
ATOM    349  CE  LYS A  44     -15.411 -13.340  -3.395  1.00  0.80           C  
ATOM    350  NZ  LYS A  44     -16.774 -13.883  -3.113  1.00  0.78           N  
ATOM    351  N   SER A  45      -9.896 -12.545  -4.247  1.00  0.91           N  
ATOM    352  CA  SER A  45      -9.344 -11.916  -3.051  1.00  0.90           C  
ATOM    353  C   SER A  45     -10.298 -12.043  -1.869  1.00  0.89           C  
ATOM    354  CB  SER A  45      -9.038 -10.441  -3.314  1.00  0.89           C  
ATOM    355  O   SER A  45     -11.515 -11.927  -2.031  1.00  0.86           O  
ATOM    356  OG  SER A  45      -7.970 -10.305  -4.236  1.00  0.83           O  
ATOM    357  N   GLN A  46      -9.733 -12.234  -0.734  1.00  0.86           N  
ATOM    358  CA  GLN A  46     -10.499 -12.274   0.508  1.00  0.86           C  
ATOM    359  C   GLN A  46     -10.988 -10.881   0.898  1.00  0.86           C  
ATOM    360  CB  GLN A  46      -9.660 -12.871   1.638  1.00  0.83           C  
ATOM    361  O   GLN A  46     -10.366  -9.878   0.542  1.00  0.84           O  
ATOM    362  CG  GLN A  46      -9.343 -14.349   1.454  1.00  0.75           C  
ATOM    363  CD  GLN A  46      -8.339 -14.865   2.467  1.00  0.73           C  
ATOM    364  NE2 GLN A  46      -8.396 -16.162   2.751  1.00  0.64           N  
ATOM    365  OE1 GLN A  46      -7.519 -14.105   2.990  1.00  0.69           O  
ATOM    366  N   GLY A  47     -12.176 -10.758   1.593  1.00  0.86           N  
ATOM    367  CA  GLY A  47     -12.783  -9.509   2.027  1.00  0.87           C  
ATOM    368  C   GLY A  47     -12.153  -8.946   3.287  1.00  0.87           C  
ATOM    369  O   GLY A  47     -10.994  -9.236   3.590  1.00  0.85           O  
ATOM    370  N   HIS A  48     -12.899  -8.052   3.948  1.00  0.87           N  
ATOM    371  CA  HIS A  48     -12.524  -7.431   5.214  1.00  0.87           C  
ATOM    372  C   HIS A  48     -13.531  -7.763   6.310  1.00  0.86           C  
ATOM    373  CB  HIS A  48     -12.404  -5.915   5.053  1.00  0.85           C  
ATOM    374  O   HIS A  48     -14.741  -7.653   6.101  1.00  0.83           O  
ATOM    375  CG  HIS A  48     -11.624  -5.499   3.846  1.00  0.79           C  
ATOM    376  CD2 HIS A  48     -12.012  -4.875   2.709  1.00  0.73           C  
ATOM    377  ND1 HIS A  48     -10.271  -5.725   3.721  1.00  0.72           N  
ATOM    378  CE1 HIS A  48      -9.858  -5.254   2.556  1.00  0.73           C  
ATOM    379  NE2 HIS A  48     -10.895  -4.733   1.922  1.00  0.71           N  
ATOM    380  N   GLU A  49     -12.985  -8.103   7.392  1.00  0.85           N  
ATOM    381  CA  GLU A  49     -13.780  -8.365   8.589  1.00  0.85           C  
ATOM    382  C   GLU A  49     -13.486  -7.340   9.681  1.00  0.86           C  
ATOM    383  CB  GLU A  49     -13.516  -9.779   9.111  1.00  0.83           C  
ATOM    384  O   GLU A  49     -12.327  -6.999   9.925  1.00  0.85           O  
ATOM    385  CG  GLU A  49     -14.382 -10.167  10.300  1.00  0.74           C  
ATOM    386  CD  GLU A  49     -14.075 -11.555  10.839  1.00  0.71           C  
ATOM    387  OE1 GLU A  49     -13.159 -12.224  10.308  1.00  0.67           O  
ATOM    388  OE2 GLU A  49     -14.756 -11.978  11.800  1.00  0.65           O  
ATOM    389  N   ALA A  50     -14.597  -6.869  10.278  1.00  0.86           N  
ATOM    390  CA  ALA A  50     -14.399  -5.985  11.424  1.00  0.86           C  
ATOM    391  C   ALA A  50     -13.876  -6.760  12.630  1.00  0.86           C  
ATOM    392  CB  ALA A  50     -15.702  -5.273  11.777  1.00  0.85           C  
ATOM    393  O   ALA A  50     -14.531  -7.687  13.112  1.00  0.84           O  
ATOM    394  N   VAL A  51     -12.757  -6.317  13.204  1.00  0.85           N  
ATOM    395  CA  VAL A  51     -12.106  -6.951  14.345  1.00  0.85           C  
ATOM    396  C   VAL A  51     -12.395  -6.152  15.615  1.00  0.85           C  
ATOM    397  CB  VAL A  51     -10.581  -7.076  14.131  1.00  0.84           C  
ATOM    398  O   VAL A  51     -12.701  -6.728  16.661  1.00  0.83           O  
ATOM    399  CG1 VAL A  51      -9.933  -7.833  15.289  1.00  0.77           C  
ATOM    400  CG2 VAL A  51     -10.285  -7.771  12.803  1.00  0.76           C  
ATOM    401  N   PHE A  52     -12.277  -4.841  15.450  1.00  0.86           N  
ATOM    402  CA  PHE A  52     -12.616  -3.922  16.531  1.00  0.87           C  
ATOM    403  C   PHE A  52     -13.664  -2.914  16.075  1.00  0.88           C  
ATOM    404  CB  PHE A  52     -11.366  -3.191  17.029  1.00  0.86           C  
ATOM    405  O   PHE A  52     -13.576  -2.375  14.970  1.00  0.87           O  
ATOM    406  CG  PHE A  52     -10.233  -4.110  17.400  1.00  0.84           C  
ATOM    407  CD1 PHE A  52     -10.360  -5.001  18.458  1.00  0.81           C  
ATOM    408  CD2 PHE A  52      -9.040  -4.082  16.689  1.00  0.81           C  
ATOM    409  CE1 PHE A  52      -9.313  -5.853  18.803  1.00  0.81           C  
ATOM    410  CE2 PHE A  52      -7.989  -4.930  17.028  1.00  0.81           C  
ATOM    411  CZ  PHE A  52      -8.127  -5.814  18.086  1.00  0.78           C  
ATOM    412  N   GLY A  53     -14.595  -2.616  16.956  1.00  0.85           N  
ATOM    413  CA  GLY A  53     -15.638  -1.632  16.712  1.00  0.86           C  
ATOM    414  C   GLY A  53     -15.148  -0.202  16.828  1.00  0.87           C  
ATOM    415  O   GLY A  53     -13.941   0.050  16.808  1.00  0.86           O  
ATOM    416  N   ALA A  54     -16.102   0.679  16.931  1.00  0.90           N  
ATOM    417  CA  ALA A  54     -15.814   2.104  17.074  1.00  0.92           C  
ATOM    418  C   ALA A  54     -15.040   2.380  18.360  1.00  0.93           C  
ATOM    419  CB  ALA A  54     -17.108   2.913  17.051  1.00  0.90           C  
ATOM    420  O   ALA A  54     -15.323   1.786  19.403  1.00  0.93           O  
ATOM    421  N   LEU A  55     -14.091   3.306  18.277  1.00  0.92           N  
ATOM    422  CA  LEU A  55     -13.408   3.801  19.467  1.00  0.93           C  
ATOM    423  C   LEU A  55     -14.385   4.502  20.404  1.00  0.92           C  
ATOM    424  CB  LEU A  55     -12.279   4.759  19.078  1.00  0.92           C  
ATOM    425  O   LEU A  55     -15.366   5.098  19.952  1.00  0.92           O  
ATOM    426  CG  LEU A  55     -11.135   4.162  18.257  1.00  0.92           C  
ATOM    427  CD1 LEU A  55     -10.078   5.223  17.970  1.00  0.89           C  
ATOM    428  CD2 LEU A  55     -10.520   2.970  18.984  1.00  0.89           C  
ATOM    429  N   PRO A  56     -14.120   4.482  21.740  1.00  0.94           N  
ATOM    430  CA  PRO A  56     -14.944   5.209  22.708  1.00  0.95           C  
ATOM    431  C   PRO A  56     -15.158   6.671  22.321  1.00  0.94           C  
ATOM    432  CB  PRO A  56     -14.141   5.101  24.007  1.00  0.94           C  
ATOM    433  O   PRO A  56     -14.220   7.341  21.881  1.00  0.94           O  
ATOM    434  CG  PRO A  56     -13.379   3.821  23.879  1.00  0.94           C  
ATOM    435  CD  PRO A  56     -12.933   3.673  22.452  1.00  0.93           C  
ATOM    436  N   GLY A  57     -16.383   7.117  22.501  1.00  0.95           N  
ATOM    437  CA  GLY A  57     -16.814   8.468  22.177  1.00  0.95           C  
ATOM    438  C   GLY A  57     -17.078   8.671  20.697  1.00  0.94           C  
ATOM    439  O   GLY A  57     -17.191   9.807  20.231  1.00  0.92           O  
ATOM    440  N   GLY A  58     -17.221   7.641  19.940  1.00  0.91           N  
ATOM    441  CA  GLY A  58     -17.547   7.703  18.524  1.00  0.92           C  
ATOM    442  C   GLY A  58     -16.414   8.246  17.674  1.00  0.89           C  
ATOM    443  O   GLY A  58     -16.649   8.803  16.600  1.00  0.85           O  
ATOM    444  N   ARG A  59     -15.226   8.061  18.035  1.00  0.91           N  
ATOM    445  CA  ARG A  59     -14.031   8.491  17.316  1.00  0.91           C  
ATOM    446  C   ARG A  59     -13.693   7.525  16.186  1.00  0.89           C  
ATOM    447  CB  ARG A  59     -12.843   8.615  18.273  1.00  0.91           C  
ATOM    448  O   ARG A  59     -13.905   6.317  16.311  1.00  0.87           O  
ATOM    449  CG  ARG A  59     -13.020   9.683  19.340  1.00  0.92           C  
ATOM    450  CD  ARG A  59     -11.842   9.717  20.304  1.00  0.90           C  
ATOM    451  NE  ARG A  59     -11.999  10.764  21.310  1.00  0.90           N  
ATOM    452  NH1 ARG A  59     -13.429   9.545  22.655  1.00  0.87           N  
ATOM    453  NH2 ARG A  59     -12.821  11.673  23.252  1.00  0.86           N  
ATOM    454  CZ  ARG A  59     -12.749  10.658  22.403  1.00  0.89           C  
ATOM    455  N   GLY A  60     -13.227   8.074  15.112  1.00  0.89           N  
ATOM    456  CA  GLY A  60     -12.595   7.254  14.090  1.00  0.90           C  
ATOM    457  C   GLY A  60     -11.138   6.952  14.384  1.00  0.91           C  
ATOM    458  O   GLY A  60     -10.374   7.849  14.748  1.00  0.90           O  
ATOM    459  N   PRO A  61     -10.657   5.683  14.307  1.00  0.92           N  
ATOM    460  CA  PRO A  61      -9.232   5.366  14.430  1.00  0.93           C  
ATOM    461  C   PRO A  61      -8.395   5.968  13.304  1.00  0.92           C  
ATOM    462  CB  PRO A  61      -9.205   3.837  14.373  1.00  0.92           C  
ATOM    463  O   PRO A  61      -8.839   6.010  12.153  1.00  0.92           O  
ATOM    464  CG  PRO A  61     -10.377   3.465  13.522  1.00  0.91           C  
ATOM    465  CD  PRO A  61     -11.470   4.469  13.751  1.00  0.90           C  
ATOM    466  N   LYS A  62      -7.156   6.398  13.579  1.00  0.93           N  
ATOM    467  CA  LYS A  62      -6.303   7.118  12.637  1.00  0.93           C  
ATOM    468  C   LYS A  62      -4.991   6.374  12.405  1.00  0.93           C  
ATOM    469  CB  LYS A  62      -6.022   8.534  13.141  1.00  0.92           C  
ATOM    470  O   LYS A  62      -4.356   6.537  11.361  1.00  0.92           O  
ATOM    471  CG  LYS A  62      -7.216   9.472  13.050  1.00  0.85           C  
ATOM    472  CD  LYS A  62      -6.809  10.920  13.294  1.00  0.81           C  
ATOM    473  CE  LYS A  62      -7.966  11.877  13.042  1.00  0.78           C  
ATOM    474  NZ  LYS A  62      -7.533  13.304  13.127  1.00  0.75           N  
ATOM    475  N   TYR A  63      -4.534   5.654  13.332  1.00  0.94           N  
ATOM    476  CA  TYR A  63      -3.300   4.877  13.317  1.00  0.95           C  
ATOM    477  C   TYR A  63      -3.390   3.693  14.273  1.00  0.94           C  
ATOM    478  CB  TYR A  63      -2.104   5.759  13.689  1.00  0.95           C  
ATOM    479  O   TYR A  63      -4.053   3.773  15.309  1.00  0.94           O  
ATOM    480  CG  TYR A  63      -0.784   5.028  13.676  1.00  0.95           C  
ATOM    481  CD1 TYR A  63      -0.171   4.678  12.474  1.00  0.94           C  
ATOM    482  CD2 TYR A  63      -0.146   4.686  14.863  1.00  0.93           C  
ATOM    483  CE1 TYR A  63       1.045   4.003  12.457  1.00  0.93           C  
ATOM    484  CE2 TYR A  63       1.070   4.010  14.858  1.00  0.93           C  
ATOM    485  OH  TYR A  63       2.861   3.006  13.641  1.00  0.90           O  
ATOM    486  CZ  TYR A  63       1.657   3.674  13.652  1.00  0.93           C  
ATOM    487  N   ALA A  64      -2.708   2.644  13.890  1.00  0.94           N  
ATOM    488  CA  ALA A  64      -2.582   1.461  14.737  1.00  0.94           C  
ATOM    489  C   ALA A  64      -1.145   0.948  14.753  1.00  0.93           C  
ATOM    490  CB  ALA A  64      -3.531   0.363  14.263  1.00  0.93           C  
ATOM    491  O   ALA A  64      -0.516   0.814  13.701  1.00  0.92           O  
ATOM    492  N   MET A  65      -0.668   0.607  15.860  1.00  0.93           N  
ATOM    493  CA  MET A  65       0.643   0.006  16.086  1.00  0.92           C  
ATOM    494  C   MET A  65       0.516  -1.301  16.862  1.00  0.92           C  
ATOM    495  CB  MET A  65       1.557   0.974  16.839  1.00  0.92           C  
ATOM    496  O   MET A  65       0.056  -1.307  18.005  1.00  0.90           O  
ATOM    497  CG  MET A  65       2.985   0.477  16.991  1.00  0.91           C  
ATOM    498  SD  MET A  65       4.078   1.712  17.795  1.00  0.92           S  
ATOM    499  CE  MET A  65       3.409   1.681  19.481  1.00  0.87           C  
ATOM    500  N   PRO A  66       0.840  -2.491  16.124  1.00  0.89           N  
ATOM    501  CA  PRO A  66       0.862  -3.760  16.855  1.00  0.88           C  
ATOM    502  C   PRO A  66       1.941  -3.800  17.935  1.00  0.88           C  
ATOM    503  CB  PRO A  66       1.146  -4.792  15.761  1.00  0.87           C  
ATOM    504  O   PRO A  66       3.041  -3.279  17.733  1.00  0.86           O  
ATOM    505  CG  PRO A  66       1.989  -4.067  14.761  1.00  0.84           C  
ATOM    506  CD  PRO A  66       1.577  -2.623  14.748  1.00  0.83           C  
ATOM    507  N   TYR A  67       1.505  -4.556  18.905  1.00  0.85           N  
ATOM    508  CA  TYR A  67       2.425  -4.772  20.016  1.00  0.84           C  
ATOM    509  C   TYR A  67       2.232  -6.157  20.622  1.00  0.83           C  
ATOM    510  CB  TYR A  67       2.230  -3.699  21.092  1.00  0.82           C  
ATOM    511  O   TYR A  67       1.100  -6.614  20.793  1.00  0.80           O  
ATOM    512  CG  TYR A  67       3.071  -3.917  22.326  1.00  0.77           C  
ATOM    513  CD1 TYR A  67       4.452  -3.740  22.291  1.00  0.71           C  
ATOM    514  CD2 TYR A  67       2.487  -4.302  23.528  1.00  0.72           C  
ATOM    515  CE1 TYR A  67       5.232  -3.942  23.425  1.00  0.69           C  
ATOM    516  CE2 TYR A  67       3.257  -4.507  24.668  1.00  0.70           C  
ATOM    517  OH  TYR A  67       5.393  -4.525  25.733  1.00  0.50           O  
ATOM    518  CZ  TYR A  67       4.626  -4.324  24.607  1.00  0.67           C  
ATOM    519  N   LEU A  68       3.405  -6.703  20.999  1.00  0.76           N  
ATOM    520  CA  LEU A  68       3.406  -7.985  21.694  1.00  0.76           C  
ATOM    521  C   LEU A  68       4.080  -7.864  23.057  1.00  0.76           C  
ATOM    522  CB  LEU A  68       4.115  -9.050  20.853  1.00  0.74           C  
ATOM    523  O   LEU A  68       5.274  -7.568  23.139  1.00  0.74           O  
ATOM    524  CG  LEU A  68       4.009 -10.491  21.355  1.00  0.70           C  
ATOM    525  CD1 LEU A  68       2.570 -10.985  21.248  1.00  0.66           C  
ATOM    526  CD2 LEU A  68       4.950 -11.400  20.573  1.00  0.67           C  
ATOM    527  N   SER A  69       3.296  -7.925  24.182  1.00  0.76           N  
ATOM    528  CA  SER A  69       3.785  -8.058  25.550  1.00  0.76           C  
ATOM    529  C   SER A  69       3.593  -9.479  26.070  1.00  0.76           C  
ATOM    530  CB  SER A  69       3.073  -7.068  26.473  1.00  0.74           C  
ATOM    531  O   SER A  69       2.476 -10.000  26.070  1.00  0.73           O  
ATOM    532  OG  SER A  69       3.639  -7.094  27.772  1.00  0.76           O  
ATOM    533  N   GLU A  70       4.562 -10.142  26.594  1.00  0.71           N  
ATOM    534  CA  GLU A  70       4.562 -11.464  27.212  1.00  0.70           C  
ATOM    535  C   GLU A  70       3.620 -12.415  26.480  1.00  0.70           C  
ATOM    536  CB  GLU A  70       4.171 -11.368  28.688  1.00  0.67           C  
ATOM    537  O   GLU A  70       2.745 -13.027  27.097  1.00  0.67           O  
ATOM    538  CG  GLU A  70       5.113 -10.510  29.520  1.00  0.65           C  
ATOM    539  CD  GLU A  70       4.711 -10.422  30.984  1.00  0.63           C  
ATOM    540  OE1 GLU A  70       3.642 -10.961  31.353  1.00  0.65           O  
ATOM    541  OE2 GLU A  70       5.469  -9.809  31.767  1.00  0.63           O  
ATOM    542  N   ALA A  71       3.563 -12.436  25.195  1.00  0.69           N  
ATOM    543  CA  ALA A  71       2.815 -13.268  24.256  1.00  0.68           C  
ATOM    544  C   ALA A  71       1.383 -12.763  24.097  1.00  0.69           C  
ATOM    545  CB  ALA A  71       2.815 -14.723  24.717  1.00  0.66           C  
ATOM    546  O   ALA A  71       0.604 -13.321  23.321  1.00  0.68           O  
ATOM    547  N   THR A  72       0.904 -11.666  24.896  1.00  0.74           N  
ATOM    548  CA  THR A  72      -0.395 -11.035  24.688  1.00  0.74           C  
ATOM    549  C   THR A  72      -0.292  -9.912  23.661  1.00  0.75           C  
ATOM    550  CB  THR A  72      -0.962 -10.478  26.007  1.00  0.73           C  
ATOM    551  O   THR A  72       0.456  -8.951  23.856  1.00  0.75           O  
ATOM    552  CG2 THR A  72      -2.374  -9.935  25.812  1.00  0.72           C  
ATOM    553  OG1 THR A  72      -0.996 -11.525  26.985  1.00  0.75           O  
ATOM    554  N   PRO A  73      -0.923 -10.072  22.528  1.00  0.77           N  
ATOM    555  CA  PRO A  73      -0.962  -8.971  21.562  1.00  0.78           C  
ATOM    556  C   PRO A  73      -1.853  -7.818  22.018  1.00  0.79           C  
ATOM    557  CB  PRO A  73      -1.525  -9.630  20.300  1.00  0.76           C  
ATOM    558  O   PRO A  73      -2.999  -8.039  22.419  1.00  0.77           O  
ATOM    559  CG  PRO A  73      -2.422 -10.715  20.803  1.00  0.74           C  
ATOM    560  CD  PRO A  73      -1.858 -11.242  22.091  1.00  0.73           C  
ATOM    561  N   TYR A  74      -1.308  -6.681  21.957  1.00  0.83           N  
ATOM    562  CA  TYR A  74      -2.009  -5.411  22.109  1.00  0.84           C  
ATOM    563  C   TYR A  74      -1.857  -4.552  20.859  1.00  0.85           C  
ATOM    564  CB  TYR A  74      -1.486  -4.651  23.331  1.00  0.82           C  
ATOM    565  O   TYR A  74      -0.908  -4.724  20.091  1.00  0.83           O  
ATOM    566  CG  TYR A  74      -1.644  -5.406  24.629  1.00  0.80           C  
ATOM    567  CD1 TYR A  74      -2.858  -5.409  25.312  1.00  0.77           C  
ATOM    568  CD2 TYR A  74      -0.581  -6.116  25.175  1.00  0.78           C  
ATOM    569  CE1 TYR A  74      -3.009  -6.101  26.509  1.00  0.77           C  
ATOM    570  CE2 TYR A  74      -0.719  -6.812  26.371  1.00  0.77           C  
ATOM    571  OH  TYR A  74      -2.078  -7.487  28.214  1.00  0.68           O  
ATOM    572  CZ  TYR A  74      -1.935  -6.799  27.029  1.00  0.73           C  
ATOM    573  N   TRP A  75      -2.788  -3.682  20.846  1.00  0.88           N  
ATOM    574  CA  TRP A  75      -2.723  -2.639  19.828  1.00  0.90           C  
ATOM    575  C   TRP A  75      -2.878  -1.257  20.454  1.00  0.90           C  
ATOM    576  CB  TRP A  75      -3.803  -2.856  18.765  1.00  0.87           C  
ATOM    577  O   TRP A  75      -3.856  -0.994  21.158  1.00  0.89           O  
ATOM    578  CG  TRP A  75      -3.702  -4.172  18.054  1.00  0.76           C  
ATOM    579  CD1 TRP A  75      -4.147  -5.386  18.500  1.00  0.67           C  
ATOM    580  CD2 TRP A  75      -3.113  -4.407  16.771  1.00  0.70           C  
ATOM    581  CE2 TRP A  75      -3.237  -5.788  16.501  1.00  0.71           C  
ATOM    582  CE3 TRP A  75      -2.493  -3.583  15.823  1.00  0.78           C  
ATOM    583  NE1 TRP A  75      -3.871  -6.362  17.570  1.00  0.83           N  
ATOM    584  CH2 TRP A  75      -2.160  -5.535  14.409  1.00  0.75           C  
ATOM    585  CZ2 TRP A  75      -2.763  -6.363  15.320  1.00  0.81           C  
ATOM    586  CZ3 TRP A  75      -2.021  -4.158  14.648  1.00  0.73           C  
ATOM    587  N   PHE A  76      -1.963  -0.435  20.103  1.00  0.91           N  
ATOM    588  CA  PHE A  76      -2.203   0.984  20.335  1.00  0.93           C  
ATOM    589  C   PHE A  76      -2.906   1.617  19.141  1.00  0.93           C  
ATOM    590  CB  PHE A  76      -0.886   1.714  20.617  1.00  0.92           C  
ATOM    591  O   PHE A  76      -2.387   1.591  18.023  1.00  0.93           O  
ATOM    592  CG  PHE A  76      -0.171   1.224  21.847  1.00  0.91           C  
ATOM    593  CD1 PHE A  76      -0.763   1.327  23.100  1.00  0.90           C  
ATOM    594  CD2 PHE A  76       1.094   0.659  21.750  1.00  0.90           C  
ATOM    595  CE1 PHE A  76      -0.103   0.874  24.240  1.00  0.90           C  
ATOM    596  CE2 PHE A  76       1.759   0.203  22.885  1.00  0.90           C  
ATOM    597  CZ  PHE A  76       1.159   0.313  24.129  1.00  0.89           C  
ATOM    598  N   VAL A  77      -4.051   2.113  19.339  1.00  0.93           N  
ATOM    599  CA  VAL A  77      -4.881   2.744  18.318  1.00  0.94           C  
ATOM    600  C   VAL A  77      -5.110   4.211  18.672  1.00  0.94           C  
ATOM    601  CB  VAL A  77      -6.234   2.016  18.157  1.00  0.93           C  
ATOM    602  O   VAL A  77      -5.574   4.526  19.771  1.00  0.94           O  
ATOM    603  CG1 VAL A  77      -7.022   2.594  16.983  1.00  0.92           C  
ATOM    604  CG2 VAL A  77      -6.014   0.516  17.971  1.00  0.92           C  
ATOM    605  N   THR A  78      -4.810   5.050  17.713  1.00  0.95           N  
ATOM    606  CA  THR A  78      -5.058   6.473  17.911  1.00  0.95           C  
ATOM    607  C   THR A  78      -6.377   6.887  17.265  1.00  0.94           C  
ATOM    608  CB  THR A  78      -3.912   7.326  17.336  1.00  0.95           C  
ATOM    609  O   THR A  78      -6.779   6.321  16.246  1.00  0.93           O  
ATOM    610  CG2 THR A  78      -2.558   6.846  17.849  1.00  0.94           C  
ATOM    611  OG1 THR A  78      -3.927   7.235  15.906  1.00  0.95           O  
ATOM    612  N   GLY A  79      -7.109   7.846  17.884  1.00  0.94           N  
ATOM    613  CA  GLY A  79      -8.320   8.445  17.345  1.00  0.93           C  
ATOM    614  C   GLY A  79      -8.684   9.758  18.012  1.00  0.92           C  
ATOM    615  O   GLY A  79      -8.744   9.840  19.241  1.00  0.89           O  
ATOM    616  N   GLY A  80      -8.903  10.744  17.122  1.00  0.88           N  
ATOM    617  CA  GLY A  80      -9.058  12.087  17.657  1.00  0.87           C  
ATOM    618  C   GLY A  80      -7.869  12.542  18.482  1.00  0.89           C  
ATOM    619  O   GLY A  80      -6.741  12.575  17.987  1.00  0.85           O  
ATOM    620  N   ASP A  81      -8.142  12.834  19.755  1.00  0.94           N  
ATOM    621  CA  ASP A  81      -7.217  13.421  20.721  1.00  0.94           C  
ATOM    622  C   ASP A  81      -6.760  12.383  21.743  1.00  0.95           C  
ATOM    623  CB  ASP A  81      -7.867  14.609  21.433  1.00  0.93           C  
ATOM    624  O   ASP A  81      -6.293  12.736  22.828  1.00  0.94           O  
ATOM    625  CG  ASP A  81      -9.056  14.210  22.289  1.00  0.90           C  
ATOM    626  OD1 ASP A  81      -9.748  13.225  21.952  1.00  0.90           O  
ATOM    627  OD2 ASP A  81      -9.304  14.888  23.310  1.00  0.88           O  
ATOM    628  N   LYS A  82      -6.919  11.099  21.471  1.00  0.96           N  
ATOM    629  CA  LYS A  82      -6.690  10.029  22.438  1.00  0.96           C  
ATOM    630  C   LYS A  82      -5.846   8.911  21.831  1.00  0.97           C  
ATOM    631  CB  LYS A  82      -8.020   9.467  22.942  1.00  0.96           C  
ATOM    632  O   LYS A  82      -5.844   8.719  20.613  1.00  0.96           O  
ATOM    633  CG  LYS A  82      -8.883  10.483  23.675  1.00  0.93           C  
ATOM    634  CD  LYS A  82      -8.259  10.894  25.002  1.00  0.91           C  
ATOM    635  CE  LYS A  82      -9.192  11.789  25.807  1.00  0.90           C  
ATOM    636  NZ  LYS A  82      -8.713  11.968  27.210  1.00  0.88           N  
ATOM    637  N   ILE A  83      -5.135   8.155  22.700  1.00  0.95           N  
ATOM    638  CA  ILE A  83      -4.515   6.859  22.443  1.00  0.96           C  
ATOM    639  C   ILE A  83      -5.226   5.777  23.253  1.00  0.95           C  
ATOM    640  CB  ILE A  83      -3.007   6.877  22.779  1.00  0.95           C  
ATOM    641  O   ILE A  83      -5.384   5.907  24.469  1.00  0.95           O  
ATOM    642  CG1 ILE A  83      -2.305   8.012  22.024  1.00  0.95           C  
ATOM    643  CG2 ILE A  83      -2.366   5.524  22.455  1.00  0.95           C  
ATOM    644  CD1 ILE A  83      -0.839   8.188  22.395  1.00  0.95           C  
ATOM    645  N   PHE A  84      -5.627   4.778  22.578  1.00  0.94           N  
ATOM    646  CA  PHE A  84      -6.257   3.610  23.182  1.00  0.94           C  
ATOM    647  C   PHE A  84      -5.363   2.383  23.047  1.00  0.93           C  
ATOM    648  CB  PHE A  84      -7.620   3.339  22.537  1.00  0.94           C  
ATOM    649  O   PHE A  84      -4.663   2.224  22.045  1.00  0.92           O  
ATOM    650  CG  PHE A  84      -8.583   4.490  22.648  1.00  0.95           C  
ATOM    651  CD1 PHE A  84      -9.434   4.599  23.741  1.00  0.94           C  
ATOM    652  CD2 PHE A  84      -8.637   5.463  21.659  1.00  0.94           C  
ATOM    653  CE1 PHE A  84     -10.327   5.663  23.846  1.00  0.93           C  
ATOM    654  CE2 PHE A  84      -9.526   6.530  21.757  1.00  0.93           C  
ATOM    655  CZ  PHE A  84     -10.371   6.627  22.851  1.00  0.94           C  
ATOM    656  N   ARG A  85      -5.400   1.515  23.942  1.00  0.93           N  
ATOM    657  CA  ARG A  85      -4.911   0.141  23.893  1.00  0.92           C  
ATOM    658  C   ARG A  85      -6.066  -0.848  23.784  1.00  0.92           C  
ATOM    659  CB  ARG A  85      -4.066  -0.173  25.129  1.00  0.91           C  
ATOM    660  O   ARG A  85      -7.086  -0.696  24.460  1.00  0.90           O  
ATOM    661  CG  ARG A  85      -3.429  -1.553  25.105  1.00  0.89           C  
ATOM    662  CD  ARG A  85      -2.610  -1.818  26.361  1.00  0.88           C  
ATOM    663  NE  ARG A  85      -3.464  -2.078  27.517  1.00  0.86           N  
ATOM    664  NH1 ARG A  85      -1.858  -1.536  29.086  1.00  0.81           N  
ATOM    665  NH2 ARG A  85      -3.945  -2.202  29.759  1.00  0.81           N  
ATOM    666  CZ  ARG A  85      -3.087  -1.938  28.785  1.00  0.84           C  
ATOM    667  N   THR A  86      -5.863  -1.895  22.972  1.00  0.90           N  
ATOM    668  CA  THR A  86      -6.848  -2.969  22.910  1.00  0.89           C  
ATOM    669  C   THR A  86      -6.589  -4.005  23.999  1.00  0.88           C  
ATOM    670  CB  THR A  86      -6.840  -3.656  21.532  1.00  0.88           C  
ATOM    671  O   THR A  86      -5.443  -4.396  24.231  1.00  0.86           O  
ATOM    672  CG2 THR A  86      -7.174  -2.665  20.421  1.00  0.86           C  
ATOM    673  OG1 THR A  86      -5.542  -4.210  21.288  1.00  0.87           O  
ATOM    674  N   GLU A  87      -7.550  -4.493  24.688  1.00  0.85           N  
ATOM    675  CA  GLU A  87      -7.581  -5.645  25.585  1.00  0.85           C  
ATOM    676  C   GLU A  87      -8.735  -6.582  25.240  1.00  0.85           C  
ATOM    677  CB  GLU A  87      -7.691  -5.189  27.042  1.00  0.84           C  
ATOM    678  O   GLU A  87      -9.884  -6.318  25.599  1.00  0.83           O  
ATOM    679  CG  GLU A  87      -6.439  -4.502  27.567  1.00  0.80           C  
ATOM    680  CD  GLU A  87      -6.488  -4.227  29.062  1.00  0.79           C  
ATOM    681  OE1 GLU A  87      -7.439  -4.687  29.733  1.00  0.77           O  
ATOM    682  OE2 GLU A  87      -5.568  -3.544  29.566  1.00  0.76           O  
ATOM    683  N   GLY A  88      -8.410  -7.617  24.597  1.00  0.81           N  
ATOM    684  CA  GLY A  88      -9.438  -8.365  23.891  1.00  0.81           C  
ATOM    685  C   GLY A  88     -10.175  -7.535  22.856  1.00  0.81           C  
ATOM    686  O   GLY A  88      -9.573  -7.064  21.888  1.00  0.79           O  
ATOM    687  N   THR A  89     -11.503  -7.376  23.080  1.00  0.81           N  
ATOM    688  CA  THR A  89     -12.344  -6.599  22.176  1.00  0.82           C  
ATOM    689  C   THR A  89     -12.597  -5.203  22.739  1.00  0.83           C  
ATOM    690  CB  THR A  89     -13.689  -7.304  21.920  1.00  0.80           C  
ATOM    691  O   THR A  89     -13.276  -4.389  22.110  1.00  0.83           O  
ATOM    692  CG2 THR A  89     -13.486  -8.633  21.200  1.00  0.80           C  
ATOM    693  OG1 THR A  89     -14.341  -7.547  23.173  1.00  0.81           O  
ATOM    694  N   ALA A  90     -12.081  -4.875  23.958  1.00  0.86           N  
ATOM    695  CA  ALA A  90     -12.293  -3.590  24.621  1.00  0.87           C  
ATOM    696  C   ALA A  90     -11.164  -2.615  24.300  1.00  0.89           C  
ATOM    697  CB  ALA A  90     -12.411  -3.784  26.131  1.00  0.86           C  
ATOM    698  O   ALA A  90     -10.030  -3.029  24.048  1.00  0.89           O  
ATOM    699  N   TYR A  91     -11.471  -1.302  24.321  1.00  0.91           N  
ATOM    700  CA  TYR A  91     -10.523  -0.195  24.263  1.00  0.91           C  
ATOM    701  C   TYR A  91     -10.348   0.446  25.634  1.00  0.91           C  
ATOM    702  CB  TYR A  91     -10.985   0.856  23.250  1.00  0.91           C  
ATOM    703  O   TYR A  91     -11.316   0.921  26.232  1.00  0.90           O  
ATOM    704  CG  TYR A  91     -10.894   0.398  21.815  1.00  0.91           C  
ATOM    705  CD1 TYR A  91      -9.661   0.280  21.178  1.00  0.89           C  
ATOM    706  CD2 TYR A  91     -12.040   0.083  21.093  1.00  0.89           C  
ATOM    707  CE1 TYR A  91      -9.572  -0.140  19.855  1.00  0.89           C  
ATOM    708  CE2 TYR A  91     -11.963  -0.338  19.769  1.00  0.90           C  
ATOM    709  OH  TYR A  91     -10.645  -0.863  17.850  1.00  0.87           O  
ATOM    710  CZ  TYR A  91     -10.727  -0.447  19.160  1.00  0.89           C  
ATOM    711  N   ILE A  92      -9.127   0.516  26.066  1.00  0.92           N  
ATOM    712  CA  ILE A  92      -8.722   1.228  27.274  1.00  0.92           C  
ATOM    713  C   ILE A  92      -7.997   2.517  26.894  1.00  0.93           C  
ATOM    714  CB  ILE A  92      -7.822   0.351  28.172  1.00  0.92           C  
ATOM    715  O   ILE A  92      -7.023   2.489  26.138  1.00  0.93           O  
ATOM    716  CG1 ILE A  92      -8.537  -0.957  28.530  1.00  0.89           C  
ATOM    717  CG2 ILE A  92      -7.411   1.114  29.434  1.00  0.88           C  
ATOM    718  CD1 ILE A  92      -7.694  -1.916  29.360  1.00  0.86           C  
ATOM    719  N   ASP A  93      -8.440   3.572  27.439  1.00  0.94           N  
ATOM    720  CA  ASP A  93      -7.762   4.853  27.260  1.00  0.94           C  
ATOM    721  C   ASP A  93      -6.443   4.888  28.028  1.00  0.94           C  
ATOM    722  CB  ASP A  93      -8.663   6.005  27.710  1.00  0.94           C  
ATOM    723  O   ASP A  93      -6.434   4.852  29.260  1.00  0.94           O  
ATOM    724  CG  ASP A  93      -8.130   7.368  27.305  1.00  0.94           C  
ATOM    725  OD1 ASP A  93      -6.939   7.474  26.943  1.00  0.93           O  
ATOM    726  OD2 ASP A  93      -8.908   8.345  27.351  1.00  0.93           O  
ATOM    727  N   VAL A  94      -5.383   5.080  27.306  1.00  0.94           N  
ATOM    728  CA  VAL A  94      -4.032   5.101  27.858  1.00  0.94           C  
ATOM    729  C   VAL A  94      -3.352   6.422  27.510  1.00  0.94           C  
ATOM    730  CB  VAL A  94      -3.189   3.914  27.341  1.00  0.93           C  
ATOM    731  O   VAL A  94      -2.122   6.518  27.525  1.00  0.93           O  
ATOM    732  CG1 VAL A  94      -3.683   2.599  27.940  1.00  0.91           C  
ATOM    733  CG2 VAL A  94      -3.228   3.858  25.815  1.00  0.90           C  
ATOM    734  N   SER A  95      -4.149   7.441  27.159  1.00  0.95           N  
ATOM    735  CA  SER A  95      -3.652   8.772  26.830  1.00  0.96           C  
ATOM    736  C   SER A  95      -3.076   9.466  28.060  1.00  0.95           C  
ATOM    737  CB  SER A  95      -4.767   9.628  26.227  1.00  0.95           C  
ATOM    738  O   SER A  95      -3.502   9.200  29.186  1.00  0.95           O  
ATOM    739  OG  SER A  95      -5.413   8.940  25.170  1.00  0.91           O  
ATOM    740  N   ARG A  96      -2.230  10.415  27.848  1.00  0.96           N  
ATOM    741  CA  ARG A  96      -1.872  11.374  28.888  1.00  0.96           C  
ATOM    742  C   ARG A  96      -3.071  12.233  29.277  1.00  0.95           C  
ATOM    743  CB  ARG A  96      -0.718  12.265  28.424  1.00  0.95           C  
ATOM    744  O   ARG A  96      -4.060  12.295  28.544  1.00  0.94           O  
ATOM    745  CG  ARG A  96      -1.080  13.193  27.275  1.00  0.94           C  
ATOM    746  CD  ARG A  96       0.117  14.013  26.814  1.00  0.93           C  
ATOM    747  NE  ARG A  96      -0.235  14.911  25.718  1.00  0.91           N  
ATOM    748  NH1 ARG A  96       1.887  15.797  25.488  1.00  0.87           N  
ATOM    749  NH2 ARG A  96       0.187  16.512  24.126  1.00  0.86           N  
ATOM    750  CZ  ARG A  96       0.614  15.738  25.113  1.00  0.89           C  
ATOM    751  N   ALA A  97      -2.952  13.016  30.337  1.00  0.94           N  
ATOM    752  CA  ALA A  97      -4.056  13.804  30.881  1.00  0.95           C  
ATOM    753  C   ALA A  97      -4.434  14.942  29.937  1.00  0.94           C  
ATOM    754  CB  ALA A  97      -3.688  14.356  32.256  1.00  0.93           C  
ATOM    755  O   ALA A  97      -5.615  15.260  29.780  1.00  0.94           O  
ATOM    756  N   ALA A  98      -3.493  15.626  29.240  1.00  0.95           N  
ATOM    757  CA  ALA A  98      -3.745  16.680  28.260  1.00  0.96           C  
ATOM    758  C   ALA A  98      -4.163  16.090  26.916  1.00  0.96           C  
ATOM    759  CB  ALA A  98      -2.507  17.556  28.090  1.00  0.95           C  
ATOM    760  O   ALA A  98      -3.587  15.100  26.459  1.00  0.96           O  
ATOM    761  N   PRO A  99      -5.186  16.678  26.149  1.00  0.96           N  
ATOM    762  CA  PRO A  99      -5.546  16.197  24.813  1.00  0.96           C  
ATOM    763  C   PRO A  99      -4.425  16.392  23.794  1.00  0.96           C  
ATOM    764  CB  PRO A  99      -6.767  17.044  24.449  1.00  0.95           C  
ATOM    765  O   PRO A  99      -3.673  17.366  23.878  1.00  0.96           O  
ATOM    766  CG  PRO A  99      -6.580  18.325  25.196  1.00  0.93           C  
ATOM    767  CD  PRO A  99      -5.883  18.024  26.492  1.00  0.93           C  
ATOM    768  N   TYR A 100      -4.340  15.501  22.805  1.00  0.96           N  
ATOM    769  CA  TYR A 100      -3.413  15.625  21.685  1.00  0.96           C  
ATOM    770  C   TYR A 100      -3.966  16.564  20.620  1.00  0.95           C  
ATOM    771  CB  TYR A 100      -3.125  14.251  21.072  1.00  0.96           C  
ATOM    772  O   TYR A 100      -5.183  16.686  20.463  1.00  0.92           O  
ATOM    773  CG  TYR A 100      -2.466  13.286  22.027  1.00  0.97           C  
ATOM    774  CD1 TYR A 100      -1.130  13.436  22.390  1.00  0.96           C  
ATOM    775  CD2 TYR A 100      -3.179  12.221  22.568  1.00  0.96           C  
ATOM    776  CE1 TYR A 100      -0.519  12.548  23.269  1.00  0.95           C  
ATOM    777  CE2 TYR A 100      -2.578  11.326  23.448  1.00  0.95           C  
ATOM    778  OH  TYR A 100      -0.650  10.615  24.662  1.00  0.93           O  
ATOM    779  CZ  TYR A 100      -1.250  11.498  23.792  1.00  0.95           C  
ATOM    780  N   SER A 101      -3.096  17.142  19.890  1.00  0.94           N  
ATOM    781  CA  SER A 101      -3.458  18.004  18.770  1.00  0.94           C  
ATOM    782  C   SER A 101      -4.151  17.213  17.665  1.00  0.92           C  
ATOM    783  CB  SER A 101      -2.219  18.702  18.208  1.00  0.92           C  
ATOM    784  O   SER A 101      -3.646  16.178  17.226  1.00  0.90           O  
ATOM    785  OG  SER A 101      -2.585  19.696  17.267  1.00  0.87           O  
ATOM    786  N   THR A 102      -5.243  17.685  17.064  1.00  0.89           N  
ATOM    787  CA  THR A 102      -6.091  17.031  16.073  1.00  0.89           C  
ATOM    788  C   THR A 102      -6.011  17.755  14.732  1.00  0.83           C  
ATOM    789  CB  THR A 102      -7.557  16.976  16.542  1.00  0.85           C  
ATOM    790  O   THR A 102      -6.916  17.639  13.903  1.00  0.76           O  
ATOM    791  CG2 THR A 102      -7.714  16.054  17.747  1.00  0.80           C  
ATOM    792  OG1 THR A 102      -7.988  18.294  16.904  1.00  0.86           O  
ATOM    793  N   ILE A 103      -5.007  18.454  14.415  1.00  0.89           N  
ATOM    794  CA  ILE A 103      -4.832  19.135  13.137  1.00  0.89           C  
ATOM    795  C   ILE A 103      -4.793  18.110  12.006  1.00  0.88           C  
ATOM    796  CB  ILE A 103      -3.547  19.994  13.126  1.00  0.86           C  
ATOM    797  O   ILE A 103      -4.143  17.069  12.125  1.00  0.85           O  
ATOM    798  CG1 ILE A 103      -3.603  21.052  14.234  1.00  0.74           C  
ATOM    799  CG2 ILE A 103      -3.345  20.647  11.755  1.00  0.72           C  
ATOM    800  CD1 ILE A 103      -2.276  21.755  14.486  1.00  0.71           C  
ATOM    801  N   PRO A 104      -5.418  18.379  10.876  1.00  0.82           N  
ATOM    802  CA  PRO A 104      -5.571  17.420   9.780  1.00  0.82           C  
ATOM    803  C   PRO A 104      -4.232  16.918   9.243  1.00  0.82           C  
ATOM    804  CB  PRO A 104      -6.321  18.220   8.712  1.00  0.80           C  
ATOM    805  O   PRO A 104      -4.148  15.799   8.732  1.00  0.80           O  
ATOM    806  CG  PRO A 104      -7.178  19.173   9.482  1.00  0.79           C  
ATOM    807  CD  PRO A 104      -6.409  19.643  10.683  1.00  0.79           C  
ATOM    808  N   SER A 105      -3.202  17.658   9.404  1.00  0.77           N  
ATOM    809  CA  SER A 105      -1.869  17.306   8.924  1.00  0.78           C  
ATOM    810  C   SER A 105      -1.138  16.418   9.925  1.00  0.79           C  
ATOM    811  CB  SER A 105      -1.047  18.567   8.653  1.00  0.75           C  
ATOM    812  O   SER A 105      -0.061  15.897   9.629  1.00  0.78           O  
ATOM    813  OG  SER A 105      -0.983  19.384   9.810  1.00  0.77           O  
ATOM    814  N   ALA A 106      -1.678  16.266  11.137  1.00  0.84           N  
ATOM    815  CA  ALA A 106      -1.077  15.392  12.141  1.00  0.86           C  
ATOM    816  C   ALA A 106      -1.211  13.925  11.743  1.00  0.85           C  
ATOM    817  CB  ALA A 106      -1.719  15.631  13.506  1.00  0.82           C  
ATOM    818  O   ALA A 106      -2.308  13.362  11.786  1.00  0.83           O  
ATOM    819  N   LYS A 107      -0.081  13.373  11.360  1.00  0.92           N  
ATOM    820  CA  LYS A 107       0.023  11.949  11.054  1.00  0.93           C  
ATOM    821  C   LYS A 107       0.772  11.204  12.155  1.00  0.94           C  
ATOM    822  CB  LYS A 107       0.721  11.738   9.710  1.00  0.91           C  
ATOM    823  O   LYS A 107       1.954  11.461  12.392  1.00  0.93           O  
ATOM    824  CG  LYS A 107      -0.095  12.198   8.510  1.00  0.84           C  
ATOM    825  CD  LYS A 107       0.567  11.798   7.198  1.00  0.81           C  
ATOM    826  CE  LYS A 107      -0.258  12.239   5.997  1.00  0.78           C  
ATOM    827  NZ  LYS A 107       0.345  11.778   4.710  1.00  0.75           N  
ATOM    828  N   TRP A 108       0.095  10.328  12.724  1.00  0.95           N  
ATOM    829  CA  TRP A 108       0.700   9.492  13.756  1.00  0.96           C  
ATOM    830  C   TRP A 108       1.728   8.541  13.152  1.00  0.95           C  
ATOM    831  CB  TRP A 108      -0.374   8.696  14.502  1.00  0.95           C  
ATOM    832  O   TRP A 108       1.540   8.037  12.042  1.00  0.94           O  
ATOM    833  CG  TRP A 108      -1.209   9.523  15.432  1.00  0.95           C  
ATOM    834  CD1 TRP A 108      -2.344  10.219  15.123  1.00  0.92           C  
ATOM    835  CD2 TRP A 108      -0.971   9.744  16.826  1.00  0.93           C  
ATOM    836  CE2 TRP A 108      -2.003  10.585  17.298  1.00  0.93           C  
ATOM    837  CE3 TRP A 108       0.016   9.312  17.722  1.00  0.93           C  
ATOM    838  NE1 TRP A 108      -2.827  10.860  16.241  1.00  0.93           N  
ATOM    839  CH2 TRP A 108      -1.097  10.564  19.485  1.00  0.92           C  
ATOM    840  CZ2 TRP A 108      -2.075  11.002  18.630  1.00  0.92           C  
ATOM    841  CZ3 TRP A 108      -0.058   9.728  19.046  1.00  0.92           C  
ATOM    842  N   ASN A 109       2.798   8.349  13.795  1.00  0.96           N  
ATOM    843  CA  ASN A 109       3.832   7.344  13.572  1.00  0.96           C  
ATOM    844  C   ASN A 109       4.441   6.866  14.887  1.00  0.96           C  
ATOM    845  CB  ASN A 109       4.923   7.892  12.649  1.00  0.96           C  
ATOM    846  O   ASN A 109       4.158   7.425  15.947  1.00  0.95           O  
ATOM    847  CG  ASN A 109       5.667   9.065  13.256  1.00  0.95           C  
ATOM    848  ND2 ASN A 109       5.226  10.276  12.936  1.00  0.93           N  
ATOM    849  OD1 ASN A 109       6.630   8.885  14.006  1.00  0.93           O  
ATOM    850  N   GLY A 110       5.129   5.777  14.830  1.00  0.94           N  
ATOM    851  CA  GLY A 110       5.700   5.242  16.056  1.00  0.94           C  
ATOM    852  C   GLY A 110       6.606   4.048  15.820  1.00  0.94           C  
ATOM    853  O   GLY A 110       6.901   3.702  14.674  1.00  0.92           O  
ATOM    854  N   GLY A 111       7.036   3.458  16.912  1.00  0.94           N  
ATOM    855  CA  GLY A 111       7.863   2.263  16.960  1.00  0.94           C  
ATOM    856  C   GLY A 111       8.268   1.874  18.369  1.00  0.94           C  
ATOM    857  O   GLY A 111       7.801   2.470  19.342  1.00  0.93           O  
ATOM    858  N   PHE A 112       9.154   0.910  18.411  1.00  0.92           N  
ATOM    859  CA  PHE A 112       9.651   0.394  19.681  1.00  0.93           C  
ATOM    860  C   PHE A 112      11.151   0.634  19.813  1.00  0.92           C  
ATOM    861  CB  PHE A 112       9.345  -1.102  19.812  1.00  0.92           C  
ATOM    862  O   PHE A 112      11.929   0.222  18.949  1.00  0.92           O  
ATOM    863  CG  PHE A 112       7.875  -1.418  19.866  1.00  0.89           C  
ATOM    864  CD1 PHE A 112       7.177  -1.343  21.065  1.00  0.85           C  
ATOM    865  CD2 PHE A 112       7.191  -1.791  18.716  1.00  0.86           C  
ATOM    866  CE1 PHE A 112       5.816  -1.635  21.117  1.00  0.85           C  
ATOM    867  CE2 PHE A 112       5.831  -2.085  18.761  1.00  0.86           C  
ATOM    868  CZ  PHE A 112       5.146  -2.007  19.963  1.00  0.84           C  
ATOM    869  N   LEU A 113      11.449   1.244  20.905  1.00  0.93           N  
ATOM    870  CA  LEU A 113      12.834   1.424  21.328  1.00  0.93           C  
ATOM    871  C   LEU A 113      13.112   0.660  22.618  1.00  0.91           C  
ATOM    872  CB  LEU A 113      13.146   2.910  21.523  1.00  0.93           C  
ATOM    873  O   LEU A 113      12.576   1.001  23.674  1.00  0.89           O  
ATOM    874  CG  LEU A 113      14.589   3.256  21.895  1.00  0.93           C  
ATOM    875  CD1 LEU A 113      15.521   2.970  20.722  1.00  0.92           C  
ATOM    876  CD2 LEU A 113      14.695   4.715  22.326  1.00  0.92           C  
ATOM    877  N   SER A 114      13.879  -0.466  22.545  1.00  0.89           N  
ATOM    878  CA  SER A 114      14.381  -1.238  23.677  1.00  0.89           C  
ATOM    879  C   SER A 114      13.248  -1.652  24.610  1.00  0.88           C  
ATOM    880  CB  SER A 114      15.425  -0.434  24.453  1.00  0.87           C  
ATOM    881  O   SER A 114      13.380  -1.564  25.832  1.00  0.86           O  
ATOM    882  OG  SER A 114      16.535  -0.122  23.629  1.00  0.83           O  
ATOM    883  N   GLY A 115      12.148  -1.944  24.110  1.00  0.87           N  
ATOM    884  CA  GLY A 115      10.993  -2.379  24.880  1.00  0.87           C  
ATOM    885  C   GLY A 115      10.054  -1.244  25.241  1.00  0.88           C  
ATOM    886  O   GLY A 115       8.979  -1.474  25.800  1.00  0.87           O  
ATOM    887  N   VAL A 116      10.312  -0.035  24.931  1.00  0.91           N  
ATOM    888  CA  VAL A 116       9.478   1.145  25.130  1.00  0.91           C  
ATOM    889  C   VAL A 116       8.712   1.459  23.847  1.00  0.92           C  
ATOM    890  CB  VAL A 116      10.319   2.368  25.561  1.00  0.91           C  
ATOM    891  O   VAL A 116       9.309   1.583  22.774  1.00  0.92           O  
ATOM    892  CG1 VAL A 116       9.418   3.567  25.854  1.00  0.90           C  
ATOM    893  CG2 VAL A 116      11.171   2.025  26.782  1.00  0.90           C  
ATOM    894  N   ALA A 117       7.390   1.604  23.938  1.00  0.93           N  
ATOM    895  CA  ALA A 117       6.600   2.108  22.818  1.00  0.93           C  
ATOM    896  C   ALA A 117       6.698   3.628  22.716  1.00  0.94           C  
ATOM    897  CB  ALA A 117       5.141   1.680  22.960  1.00  0.92           C  
ATOM    898  O   ALA A 117       6.449   4.338  23.693  1.00  0.94           O  
ATOM    899  N   ILE A 118       7.040   4.108  21.595  1.00  0.95           N  
ATOM    900  CA  ILE A 118       7.122   5.520  21.241  1.00  0.95           C  
ATOM    901  C   ILE A 118       6.066   5.850  20.188  1.00  0.96           C  
ATOM    902  CB  ILE A 118       8.529   5.893  20.723  1.00  0.95           C  
ATOM    903  O   ILE A 118       5.959   5.162  19.170  1.00  0.95           O  
ATOM    904  CG1 ILE A 118       9.600   5.474  21.738  1.00  0.93           C  
ATOM    905  CG2 ILE A 118       8.615   7.392  20.423  1.00  0.93           C  
ATOM    906  CD1 ILE A 118       9.510   6.207  23.069  1.00  0.90           C  
ATOM    907  N   MET A 119       5.282   6.897  20.402  1.00  0.96           N  
ATOM    908  CA  MET A 119       4.285   7.407  19.465  1.00  0.96           C  
ATOM    909  C   MET A 119       4.473   8.902  19.231  1.00  0.96           C  
ATOM    910  CB  MET A 119       2.871   7.132  19.981  1.00  0.95           C  
ATOM    911  O   MET A 119       4.787   9.646  20.162  1.00  0.96           O  
ATOM    912  CG  MET A 119       2.520   5.655  20.049  1.00  0.88           C  
ATOM    913  SD  MET A 119       0.732   5.371  20.352  1.00  0.82           S  
ATOM    914  CE  MET A 119       0.054   5.848  18.738  1.00  0.76           C  
ATOM    915  N   ASN A 120       4.230   9.364  18.018  1.00  0.97           N  
ATOM    916  CA  ASN A 120       4.405  10.744  17.578  1.00  0.98           C  
ATOM    917  C   ASN A 120       3.319  11.159  16.589  1.00  0.97           C  
ATOM    918  CB  ASN A 120       5.790  10.939  16.959  1.00  0.97           C  
ATOM    919  O   ASN A 120       2.996  10.410  15.666  1.00  0.97           O  
ATOM    920  CG  ASN A 120       6.005  12.347  16.440  1.00  0.97           C  
ATOM    921  ND2 ASN A 120       6.243  12.471  15.140  1.00  0.96           N  
ATOM    922  OD1 ASN A 120       5.959  13.317  17.202  1.00  0.95           O  
ATOM    923  N   ASN A 121       2.767  12.418  16.743  1.00  0.97           N  
ATOM    924  CA  ASN A 121       1.717  12.905  15.856  1.00  0.97           C  
ATOM    925  C   ASN A 121       2.198  14.081  15.010  1.00  0.97           C  
ATOM    926  CB  ASN A 121       0.477  13.303  16.660  1.00  0.97           C  
ATOM    927  O   ASN A 121       1.410  14.697  14.291  1.00  0.95           O  
ATOM    928  CG  ASN A 121       0.708  14.527  17.523  1.00  0.95           C  
ATOM    929  ND2 ASN A 121      -0.345  14.995  18.183  1.00  0.94           N  
ATOM    930  OD1 ASN A 121       1.824  15.049  17.596  1.00  0.93           O  
ATOM    931  N   GLY A 122       3.535  14.432  15.161  1.00  0.97           N  
ATOM    932  CA  GLY A 122       4.189  15.452  14.357  1.00  0.96           C  
ATOM    933  C   GLY A 122       4.041  16.849  14.929  1.00  0.96           C  
ATOM    934  O   GLY A 122       4.582  17.811  14.380  1.00  0.95           O  
ATOM    935  N   VAL A 123       3.211  17.029  15.997  1.00  0.97           N  
ATOM    936  CA  VAL A 123       2.847  18.342  16.519  1.00  0.96           C  
ATOM    937  C   VAL A 123       3.151  18.405  18.014  1.00  0.96           C  
ATOM    938  CB  VAL A 123       1.357  18.660  16.264  1.00  0.95           C  
ATOM    939  O   VAL A 123       3.802  19.342  18.482  1.00  0.96           O  
ATOM    940  CG1 VAL A 123       1.001  20.045  16.803  1.00  0.88           C  
ATOM    941  CG2 VAL A 123       1.039  18.566  14.773  1.00  0.88           C  
ATOM    942  N   ASP A 124       2.720  17.425  18.781  1.00  0.96           N  
ATOM    943  CA  ASP A 124       2.938  17.372  20.224  1.00  0.97           C  
ATOM    944  C   ASP A 124       4.313  16.794  20.550  1.00  0.97           C  
ATOM    945  CB  ASP A 124       1.845  16.543  20.902  1.00  0.96           C  
ATOM    946  O   ASP A 124       5.000  16.275  19.667  1.00  0.97           O  
ATOM    947  CG  ASP A 124       0.454  17.117  20.699  1.00  0.94           C  
ATOM    948  OD1 ASP A 124       0.140  18.177  21.283  1.00  0.93           O  
ATOM    949  OD2 ASP A 124      -0.337  16.503  19.950  1.00  0.92           O  
ATOM    950  N   VAL A 125       4.718  16.859  21.801  1.00  0.97           N  
ATOM    951  CA  VAL A 125       5.876  16.106  22.272  1.00  0.98           C  
ATOM    952  C   VAL A 125       5.650  14.613  22.041  1.00  0.98           C  
ATOM    953  CB  VAL A 125       6.161  16.377  23.766  1.00  0.97           C  
ATOM    954  O   VAL A 125       4.593  14.079  22.385  1.00  0.98           O  
ATOM    955  CG1 VAL A 125       7.359  15.559  24.244  1.00  0.97           C  
ATOM    956  CG2 VAL A 125       6.399  17.868  24.001  1.00  0.97           C  
ATOM    957  N   PRO A 126       6.636  13.896  21.419  1.00  0.98           N  
ATOM    958  CA  PRO A 126       6.481  12.446  21.287  1.00  0.98           C  
ATOM    959  C   PRO A 126       6.156  11.764  22.614  1.00  0.98           C  
ATOM    960  CB  PRO A 126       7.845  11.992  20.760  1.00  0.98           C  
ATOM    961  O   PRO A 126       6.636  12.192  23.667  1.00  0.97           O  
ATOM    962  CG  PRO A 126       8.391  13.183  20.041  1.00  0.98           C  
ATOM    963  CD  PRO A 126       7.997  14.419  20.797  1.00  0.97           C  
ATOM    964  N   GLN A 127       5.342  10.797  22.521  1.00  0.96           N  
ATOM    965  CA  GLN A 127       4.797  10.082  23.670  1.00  0.96           C  
ATOM    966  C   GLN A 127       5.493   8.738  23.863  1.00  0.96           C  
ATOM    967  CB  GLN A 127       3.290   9.873  23.507  1.00  0.96           C  
ATOM    968  O   GLN A 127       5.866   8.080  22.888  1.00  0.95           O  
ATOM    969  CG  GLN A 127       2.513  11.162  23.277  1.00  0.94           C  
ATOM    970  CD  GLN A 127       2.576  12.106  24.463  1.00  0.92           C  
ATOM    971  NE2 GLN A 127       3.248  13.238  24.285  1.00  0.91           N  
ATOM    972  OE1 GLN A 127       2.025  11.820  25.531  1.00  0.91           O  
ATOM    973  N   PHE A 128       5.621   8.299  25.151  1.00  0.95           N  
ATOM    974  CA  PHE A 128       6.174   6.969  25.380  1.00  0.95           C  
ATOM    975  C   PHE A 128       5.409   6.245  26.481  1.00  0.94           C  
ATOM    976  CB  PHE A 128       7.659   7.060  25.745  1.00  0.95           C  
ATOM    977  O   PHE A 128       4.757   6.881  27.312  1.00  0.93           O  
ATOM    978  CG  PHE A 128       7.910   7.495  27.164  1.00  0.94           C  
ATOM    979  CD1 PHE A 128       7.807   8.833  27.524  1.00  0.92           C  
ATOM    980  CD2 PHE A 128       8.248   6.564  28.138  1.00  0.92           C  
ATOM    981  CE1 PHE A 128       8.039   9.238  28.836  1.00  0.91           C  
ATOM    982  CE2 PHE A 128       8.480   6.962  29.452  1.00  0.91           C  
ATOM    983  CZ  PHE A 128       8.376   8.299  29.798  1.00  0.91           C  
ATOM    984  N   VAL A 129       5.514   4.921  26.586  1.00  0.93           N  
ATOM    985  CA  VAL A 129       5.056   4.077  27.685  1.00  0.93           C  
ATOM    986  C   VAL A 129       5.999   2.887  27.850  1.00  0.92           C  
ATOM    987  CB  VAL A 129       3.610   3.584  27.458  1.00  0.92           C  
ATOM    988  O   VAL A 129       6.333   2.212  26.874  1.00  0.90           O  
ATOM    989  CG1 VAL A 129       3.535   2.676  26.232  1.00  0.86           C  
ATOM    990  CG2 VAL A 129       3.094   2.856  28.698  1.00  0.84           C  
ATOM    991  N   THR A 130       6.566   2.639  29.126  1.00  0.89           N  
ATOM    992  CA  THR A 130       7.566   1.629  29.454  1.00  0.87           C  
ATOM    993  C   THR A 130       6.898   0.309  29.828  1.00  0.84           C  
ATOM    994  CB  THR A 130       8.472   2.094  30.610  1.00  0.85           C  
ATOM    995  O   THR A 130       7.463  -0.764  29.605  1.00  0.78           O  
ATOM    996  CG2 THR A 130       9.350   3.265  30.183  1.00  0.79           C  
ATOM    997  OG1 THR A 130       7.655   2.501  31.715  1.00  0.81           O  
ATOM    998  N   THR A 131       5.844   0.476  30.677  1.00  0.74           N  
ATOM    999  CA  THR A 131       5.080  -0.665  31.170  1.00  0.73           C  
ATOM   1000  C   THR A 131       3.740  -0.771  30.448  1.00  0.73           C  
ATOM   1001  CB  THR A 131       4.842  -0.565  32.688  1.00  0.65           C  
ATOM   1002  O   THR A 131       2.949   0.175  30.454  1.00  0.65           O  
ATOM   1003  CG2 THR A 131       6.148  -0.712  33.460  1.00  0.54           C  
ATOM   1004  OG1 THR A 131       4.261   0.710  32.991  1.00  0.57           O  
ATOM   1005  N   PHE A 132       3.521  -1.966  30.034  1.00  0.74           N  
ATOM   1006  CA  PHE A 132       2.419  -2.155  29.098  1.00  0.72           C  
ATOM   1007  C   PHE A 132       1.145  -2.553  29.834  1.00  0.71           C  
ATOM   1008  CB  PHE A 132       2.776  -3.216  28.053  1.00  0.66           C  
ATOM   1009  O   PHE A 132       0.045  -2.436  29.290  1.00  0.64           O  
ATOM   1010  CG  PHE A 132       3.984  -2.871  27.225  1.00  0.62           C  
ATOM   1011  CD1 PHE A 132       3.939  -1.831  26.304  1.00  0.60           C  
ATOM   1012  CD2 PHE A 132       5.165  -3.587  27.367  1.00  0.62           C  
ATOM   1013  CE1 PHE A 132       5.055  -1.510  25.536  1.00  0.58           C  
ATOM   1014  CE2 PHE A 132       6.285  -3.272  26.603  1.00  0.54           C  
ATOM   1015  CZ  PHE A 132       6.228  -2.233  25.688  1.00  0.60           C  
ATOM   1016  N   GLY A 133       1.200  -2.868  31.169  1.00  0.61           N  
ATOM   1017  CA  GLY A 133       0.074  -3.431  31.897  1.00  0.60           C  
ATOM   1018  C   GLY A 133      -0.714  -2.392  32.673  1.00  0.62           C  
ATOM   1019  O   GLY A 133      -1.790  -2.686  33.198  1.00  0.59           O  
ATOM   1020  N   GLY A 134      -0.442  -1.001  32.634  1.00  0.64           N  
ATOM   1021  CA  GLY A 134      -1.253  -0.087  33.422  1.00  0.64           C  
ATOM   1022  C   GLY A 134      -0.821   1.361  33.289  1.00  0.66           C  
ATOM   1023  O   GLY A 134      -1.440   2.255  33.869  1.00  0.62           O  
ATOM   1024  N   SER A 135       0.029   1.637  32.380  1.00  0.79           N  
ATOM   1025  CA  SER A 135       0.532   3.007  32.344  1.00  0.80           C  
ATOM   1026  C   SER A 135      -0.074   3.788  31.183  1.00  0.84           C  
ATOM   1027  CB  SER A 135       2.057   3.015  32.233  1.00  0.73           C  
ATOM   1028  O   SER A 135      -0.333   3.226  30.117  1.00  0.81           O  
ATOM   1029  OG  SER A 135       2.640   2.230  33.259  1.00  0.65           O  
ATOM   1030  N   GLN A 136      -0.519   4.973  31.429  1.00  0.92           N  
ATOM   1031  CA  GLN A 136      -0.794   6.031  30.462  1.00  0.93           C  
ATOM   1032  C   GLN A 136       0.478   6.452  29.732  1.00  0.93           C  
ATOM   1033  CB  GLN A 136      -1.428   7.239  31.153  1.00  0.91           C  
ATOM   1034  O   GLN A 136       1.577   6.350  30.279  1.00  0.93           O  
ATOM   1035  CG  GLN A 136      -2.835   6.982  31.675  1.00  0.87           C  
ATOM   1036  CD  GLN A 136      -3.439   8.194  32.358  1.00  0.84           C  
ATOM   1037  NE2 GLN A 136      -4.753   8.349  32.238  1.00  0.85           N  
ATOM   1038  OE1 GLN A 136      -2.731   8.986  32.988  1.00  0.86           O  
ATOM   1039  N   PHE A 137       0.306   6.777  28.479  1.00  0.94           N  
ATOM   1040  CA  PHE A 137       1.388   7.455  27.775  1.00  0.95           C  
ATOM   1041  C   PHE A 137       1.753   8.760  28.473  1.00  0.94           C  
ATOM   1042  CB  PHE A 137       0.996   7.730  26.320  1.00  0.94           C  
ATOM   1043  O   PHE A 137       0.878   9.464  28.982  1.00  0.94           O  
ATOM   1044  CG  PHE A 137       1.243   6.569  25.395  1.00  0.94           C  
ATOM   1045  CD1 PHE A 137       2.408   6.500  24.641  1.00  0.93           C  
ATOM   1046  CD2 PHE A 137       0.311   5.546  25.281  1.00  0.93           C  
ATOM   1047  CE1 PHE A 137       2.640   5.426  23.784  1.00  0.93           C  
ATOM   1048  CE2 PHE A 137       0.536   4.470  24.426  1.00  0.93           C  
ATOM   1049  CZ  PHE A 137       1.700   4.413  23.678  1.00  0.92           C  
ATOM   1050  N   ALA A 138       3.017   9.081  28.533  1.00  0.94           N  
ATOM   1051  CA  ALA A 138       3.590  10.334  29.021  1.00  0.95           C  
ATOM   1052  C   ALA A 138       4.405  11.025  27.931  1.00  0.95           C  
ATOM   1053  CB  ALA A 138       4.459  10.078  30.250  1.00  0.94           C  
ATOM   1054  O   ALA A 138       4.849  10.381  26.977  1.00  0.95           O  
ATOM   1055  N   ASP A 139       4.564  12.307  28.032  1.00  0.96           N  
ATOM   1056  CA  ASP A 139       5.497  13.054  27.194  1.00  0.97           C  
ATOM   1057  C   ASP A 139       6.910  12.487  27.306  1.00  0.97           C  
ATOM   1058  CB  ASP A 139       5.492  14.536  27.576  1.00  0.96           C  
ATOM   1059  O   ASP A 139       7.375  12.176  28.405  1.00  0.96           O  
ATOM   1060  CG  ASP A 139       4.218  15.251  27.163  1.00  0.95           C  
ATOM   1061  OD1 ASP A 139       3.429  14.685  26.375  1.00  0.94           O  
ATOM   1062  OD2 ASP A 139       4.001  16.391  27.627  1.00  0.93           O  
ATOM   1063  N   LEU A 140       7.577  12.267  26.133  1.00  0.97           N  
ATOM   1064  CA  LEU A 140       8.964  11.817  26.084  1.00  0.97           C  
ATOM   1065  C   LEU A 140       9.867  12.753  26.882  1.00  0.96           C  
ATOM   1066  CB  LEU A 140       9.450  11.732  24.635  1.00  0.96           C  
ATOM   1067  O   LEU A 140      10.065  13.908  26.498  1.00  0.95           O  
ATOM   1068  CG  LEU A 140      10.824  11.096  24.417  1.00  0.93           C  
ATOM   1069  CD1 LEU A 140      10.809   9.637  24.861  1.00  0.86           C  
ATOM   1070  CD2 LEU A 140      11.240  11.211  22.955  1.00  0.85           C  
ATOM   1071  N   THR A 141      10.455  12.206  27.981  1.00  0.93           N  
ATOM   1072  CA  THR A 141      11.333  12.984  28.849  1.00  0.92           C  
ATOM   1073  C   THR A 141      12.529  13.520  28.067  1.00  0.91           C  
ATOM   1074  CB  THR A 141      11.829  12.143  30.039  1.00  0.90           C  
ATOM   1075  O   THR A 141      12.990  12.887  27.116  1.00  0.90           O  
ATOM   1076  CG2 THR A 141      10.679  11.781  30.974  1.00  0.82           C  
ATOM   1077  OG1 THR A 141      12.429  10.938  29.549  1.00  0.83           O  
ATOM   1078  N   ASN A 142      13.000  14.757  28.305  1.00  0.95           N  
ATOM   1079  CA  ASN A 142      14.195  15.402  27.770  1.00  0.96           C  
ATOM   1080  C   ASN A 142      14.008  15.804  26.309  1.00  0.96           C  
ATOM   1081  CB  ASN A 142      15.411  14.486  27.917  1.00  0.94           C  
ATOM   1082  O   ASN A 142      14.962  16.219  25.649  1.00  0.96           O  
ATOM   1083  CG  ASN A 142      15.608  14.000  29.339  1.00  0.91           C  
ATOM   1084  ND2 ASN A 142      15.855  12.705  29.495  1.00  0.90           N  
ATOM   1085  OD1 ASN A 142      15.537  14.782  30.291  1.00  0.89           O  
ATOM   1086  N   TRP A 143      12.811  15.664  25.763  1.00  0.98           N  
ATOM   1087  CA  TRP A 143      12.525  16.255  24.460  1.00  0.98           C  
ATOM   1088  C   TRP A 143      12.775  17.759  24.478  1.00  0.98           C  
ATOM   1089  CB  TRP A 143      11.079  15.971  24.046  1.00  0.98           C  
ATOM   1090  O   TRP A 143      12.255  18.471  25.340  1.00  0.97           O  
ATOM   1091  CG  TRP A 143      10.755  16.386  22.642  1.00  0.98           C  
ATOM   1092  CD1 TRP A 143      10.005  17.461  22.253  1.00  0.97           C  
ATOM   1093  CD2 TRP A 143      11.167  15.729  21.440  1.00  0.97           C  
ATOM   1094  CE2 TRP A 143      10.631  16.461  20.358  1.00  0.97           C  
ATOM   1095  CE3 TRP A 143      11.940  14.591  21.173  1.00  0.95           C  
ATOM   1096  NE1 TRP A 143       9.927  17.512  20.881  1.00  0.95           N  
ATOM   1097  CH2 TRP A 143      11.603  14.974  18.794  1.00  0.94           C  
ATOM   1098  CZ2 TRP A 143      10.844  16.092  19.028  1.00  0.95           C  
ATOM   1099  CZ3 TRP A 143      12.150  14.224  19.848  1.00  0.95           C  
ATOM   1100  N   PRO A 144      13.580  18.309  23.531  1.00  0.97           N  
ATOM   1101  CA  PRO A 144      13.893  19.740  23.567  1.00  0.97           C  
ATOM   1102  C   PRO A 144      12.651  20.619  23.446  1.00  0.97           C  
ATOM   1103  CB  PRO A 144      14.817  19.930  22.362  1.00  0.97           C  
ATOM   1104  O   PRO A 144      11.826  20.408  22.553  1.00  0.97           O  
ATOM   1105  CG  PRO A 144      15.405  18.578  22.114  1.00  0.96           C  
ATOM   1106  CD  PRO A 144      14.365  17.541  22.427  1.00  0.96           C  
ATOM   1107  N   VAL A 145      12.587  21.683  24.283  1.00  0.97           N  
ATOM   1108  CA  VAL A 145      11.466  22.616  24.298  1.00  0.97           C  
ATOM   1109  C   VAL A 145      11.369  23.329  22.952  1.00  0.97           C  
ATOM   1110  CB  VAL A 145      11.602  23.649  25.440  1.00  0.96           C  
ATOM   1111  O   VAL A 145      12.357  23.878  22.460  1.00  0.96           O  
ATOM   1112  CG1 VAL A 145      10.429  24.627  25.426  1.00  0.95           C  
ATOM   1113  CG2 VAL A 145      11.697  22.941  26.790  1.00  0.95           C  
ATOM   1114  N   GLY A 146      10.164  23.329  22.374  1.00  0.97           N  
ATOM   1115  CA  GLY A 146       9.858  23.987  21.114  1.00  0.97           C  
ATOM   1116  C   GLY A 146      10.334  23.207  19.903  1.00  0.97           C  
ATOM   1117  O   GLY A 146      10.279  23.704  18.776  1.00  0.97           O  
ATOM   1118  N   LEU A 147      10.821  21.964  20.037  1.00  0.98           N  
ATOM   1119  CA  LEU A 147      11.099  21.050  18.934  1.00  0.98           C  
ATOM   1120  C   LEU A 147       9.860  20.235  18.579  1.00  0.98           C  
ATOM   1121  CB  LEU A 147      12.255  20.113  19.294  1.00  0.97           C  
ATOM   1122  O   LEU A 147       9.269  19.585  19.444  1.00  0.97           O  
ATOM   1123  CG  LEU A 147      12.781  19.222  18.167  1.00  0.97           C  
ATOM   1124  CD1 LEU A 147      13.483  20.066  17.108  1.00  0.96           C  
ATOM   1125  CD2 LEU A 147      13.723  18.159  18.721  1.00  0.96           C  
ATOM   1126  N   GLN A 148       9.515  20.238  17.356  1.00  0.97           N  
ATOM   1127  CA  GLN A 148       8.582  19.319  16.712  1.00  0.98           C  
ATOM   1128  C   GLN A 148       9.283  18.479  15.648  1.00  0.98           C  
ATOM   1129  CB  GLN A 148       7.415  20.087  16.089  1.00  0.97           C  
ATOM   1130  O   GLN A 148      10.182  18.966  14.958  1.00  0.97           O  
ATOM   1131  CG  GLN A 148       6.600  20.889  17.095  1.00  0.95           C  
ATOM   1132  CD  GLN A 148       5.534  21.746  16.437  1.00  0.93           C  
ATOM   1133  NE2 GLN A 148       4.534  22.147  17.214  1.00  0.93           N  
ATOM   1134  OE1 GLN A 148       5.610  22.045  15.241  1.00  0.92           O  
ATOM   1135  N   ALA A 149       8.880  17.237  15.530  1.00  0.98           N  
ATOM   1136  CA  ALA A 149       9.354  16.329  14.488  1.00  0.98           C  
ATOM   1137  C   ALA A 149       8.185  15.675  13.757  1.00  0.98           C  
ATOM   1138  CB  ALA A 149      10.266  15.261  15.088  1.00  0.98           C  
ATOM   1139  O   ALA A 149       7.323  15.052  14.382  1.00  0.97           O  
ATOM   1140  N   LYS A 150       8.154  15.723  12.443  1.00  0.98           N  
ATOM   1141  CA  LYS A 150       7.091  15.098  11.661  1.00  0.98           C  
ATOM   1142  C   LYS A 150       7.140  13.578  11.783  1.00  0.98           C  
ATOM   1143  CB  LYS A 150       7.192  15.509  10.192  1.00  0.97           C  
ATOM   1144  O   LYS A 150       6.099  12.918  11.812  1.00  0.97           O  
ATOM   1145  CG  LYS A 150       6.900  16.981   9.939  1.00  0.87           C  
ATOM   1146  CD  LYS A 150       5.475  17.345  10.337  1.00  0.79           C  
ATOM   1147  CE  LYS A 150       5.131  18.774   9.942  1.00  0.73           C  
ATOM   1148  NZ  LYS A 150       3.756  19.156  10.385  1.00  0.69           N  
ATOM   1149  N   VAL A 151       8.336  13.030  11.872  1.00  0.98           N  
ATOM   1150  CA  VAL A 151       8.565  11.594  11.994  1.00  0.98           C  
ATOM   1151  C   VAL A 151       9.562  11.322  13.118  1.00  0.98           C  
ATOM   1152  CB  VAL A 151       9.077  10.986  10.669  1.00  0.98           C  
ATOM   1153  O   VAL A 151      10.613  11.963  13.192  1.00  0.98           O  
ATOM   1154  CG1 VAL A 151       9.257   9.475  10.801  1.00  0.97           C  
ATOM   1155  CG2 VAL A 151       8.119  11.316   9.525  1.00  0.97           C  
ATOM   1156  N   VAL A 152       9.287  10.394  13.953  1.00  0.98           N  
ATOM   1157  CA  VAL A 152      10.192   9.825  14.946  1.00  0.98           C  
ATOM   1158  C   VAL A 152      10.265   8.310  14.770  1.00  0.98           C  
ATOM   1159  CB  VAL A 152       9.749  10.175  16.384  1.00  0.98           C  
ATOM   1160  O   VAL A 152       9.234   7.634  14.721  1.00  0.98           O  
ATOM   1161  CG1 VAL A 152      10.688   9.539  17.408  1.00  0.98           C  
ATOM   1162  CG2 VAL A 152       9.695  11.690  16.572  1.00  0.98           C  
ATOM   1163  N   ARG A 153      11.512   7.741  14.611  1.00  0.98           N  
ATOM   1164  CA  ARG A 153      11.746   6.318  14.388  1.00  0.98           C  
ATOM   1165  C   ARG A 153      12.830   5.789  15.321  1.00  0.98           C  
ATOM   1166  CB  ARG A 153      12.136   6.058  12.931  1.00  0.98           C  
ATOM   1167  O   ARG A 153      13.854   6.445  15.527  1.00  0.98           O  
ATOM   1168  CG  ARG A 153      11.043   6.398  11.931  1.00  0.98           C  
ATOM   1169  CD  ARG A 153       9.836   5.483  12.082  1.00  0.97           C  
ATOM   1170  NE  ARG A 153       8.847   5.717  11.034  1.00  0.96           N  
ATOM   1171  NH1 ARG A 153       7.149   4.560  12.089  1.00  0.92           N  
ATOM   1172  NH2 ARG A 153       6.777   5.545  10.053  1.00  0.92           N  
ATOM   1173  CZ  ARG A 153       7.593   5.274  11.061  1.00  0.95           C  
ATOM   1174  N   PRO A 154      12.645   4.633  15.888  1.00  0.98           N  
ATOM   1175  CA  PRO A 154      13.768   3.956  16.542  1.00  0.98           C  
ATOM   1176  C   PRO A 154      14.763   3.367  15.545  1.00  0.98           C  
ATOM   1177  CB  PRO A 154      13.088   2.851  17.354  1.00  0.97           C  
ATOM   1178  O   PRO A 154      14.359   2.751  14.555  1.00  0.97           O  
ATOM   1179  CG  PRO A 154      11.868   2.494  16.567  1.00  0.95           C  
ATOM   1180  CD  PRO A 154      11.374   3.728  15.868  1.00  0.93           C  
ATOM   1181  N   PHE A 155      16.042   3.459  15.822  1.00  0.98           N  
ATOM   1182  CA  PHE A 155      17.122   2.795  15.102  1.00  0.98           C  
ATOM   1183  C   PHE A 155      18.253   2.417  16.051  1.00  0.97           C  
ATOM   1184  CB  PHE A 155      17.656   3.694  13.982  1.00  0.98           C  
ATOM   1185  O   PHE A 155      18.903   3.289  16.631  1.00  0.97           O  
ATOM   1186  CG  PHE A 155      18.799   3.090  13.212  1.00  0.97           C  
ATOM   1187  CD1 PHE A 155      18.658   1.859  12.584  1.00  0.97           C  
ATOM   1188  CD2 PHE A 155      20.015   3.755  13.115  1.00  0.97           C  
ATOM   1189  CE1 PHE A 155      19.714   1.298  11.869  1.00  0.96           C  
ATOM   1190  CE2 PHE A 155      21.074   3.200  12.404  1.00  0.96           C  
ATOM   1191  CZ  PHE A 155      20.922   1.971  11.782  1.00  0.96           C  
ATOM   1192  N   LYS A 156      18.396   1.064  16.215  1.00  0.97           N  
ATOM   1193  CA  LYS A 156      19.258   0.509  17.255  1.00  0.96           C  
ATOM   1194  C   LYS A 156      18.836   0.997  18.638  1.00  0.96           C  
ATOM   1195  CB  LYS A 156      20.720   0.875  16.993  1.00  0.96           C  
ATOM   1196  O   LYS A 156      17.683   0.825  19.037  1.00  0.93           O  
ATOM   1197  CG  LYS A 156      21.263   0.348  15.673  1.00  0.95           C  
ATOM   1198  CD  LYS A 156      22.744   0.664  15.512  1.00  0.92           C  
ATOM   1199  CE  LYS A 156      23.330  -0.008  14.277  1.00  0.90           C  
ATOM   1200  NZ  LYS A 156      24.802  -0.223  14.409  1.00  0.90           N  
ATOM   1201  N   ASN A 157      19.697   1.662  19.380  1.00  0.97           N  
ATOM   1202  CA  ASN A 157      19.374   2.187  20.702  1.00  0.97           C  
ATOM   1203  C   ASN A 157      19.104   3.688  20.658  1.00  0.97           C  
ATOM   1204  CB  ASN A 157      20.498   1.878  21.693  1.00  0.96           C  
ATOM   1205  O   ASN A 157      19.029   4.340  21.701  1.00  0.97           O  
ATOM   1206  CG  ASN A 157      20.690   0.391  21.915  1.00  0.86           C  
ATOM   1207  ND2 ASN A 157      21.791   0.024  22.559  1.00  0.79           N  
ATOM   1208  OD1 ASN A 157      19.855  -0.422  21.510  1.00  0.78           O  
ATOM   1209  N   TYR A 158      18.920   4.287  19.445  1.00  0.98           N  
ATOM   1210  CA  TYR A 158      18.676   5.715  19.280  1.00  0.98           C  
ATOM   1211  C   TYR A 158      17.245   5.974  18.822  1.00  0.98           C  
ATOM   1212  CB  TYR A 158      19.663   6.317  18.275  1.00  0.98           C  
ATOM   1213  O   TYR A 158      16.653   5.152  18.119  1.00  0.98           O  
ATOM   1214  CG  TYR A 158      21.110   6.143  18.667  1.00  0.98           C  
ATOM   1215  CD1 TYR A 158      21.799   7.156  19.329  1.00  0.97           C  
ATOM   1216  CD2 TYR A 158      21.791   4.966  18.375  1.00  0.97           C  
ATOM   1217  CE1 TYR A 158      23.134   7.001  19.690  1.00  0.97           C  
ATOM   1218  CE2 TYR A 158      23.125   4.800  18.732  1.00  0.97           C  
ATOM   1219  OH  TYR A 158      25.108   5.662  19.744  1.00  0.95           O  
ATOM   1220  CZ  TYR A 158      23.787   5.821  19.388  1.00  0.96           C  
ATOM   1221  N   LEU A 159      16.712   7.110  19.193  1.00  0.98           N  
ATOM   1222  CA  LEU A 159      15.548   7.690  18.532  1.00  0.98           C  
ATOM   1223  C   LEU A 159      15.971   8.724  17.495  1.00  0.98           C  
ATOM   1224  CB  LEU A 159      14.613   8.334  19.560  1.00  0.98           C  
ATOM   1225  O   LEU A 159      16.743   9.637  17.800  1.00  0.98           O  
ATOM   1226  CG  LEU A 159      13.844   7.375  20.471  1.00  0.87           C  
ATOM   1227  CD1 LEU A 159      12.991   8.158  21.463  1.00  0.73           C  
ATOM   1228  CD2 LEU A 159      12.980   6.429  19.644  1.00  0.73           C  
ATOM   1229  N   ILE A 160      15.491   8.593  16.291  1.00  0.99           N  
ATOM   1230  CA  ILE A 160      15.767   9.477  15.163  1.00  0.99           C  
ATOM   1231  C   ILE A 160      14.546  10.351  14.882  1.00  0.99           C  
ATOM   1232  CB  ILE A 160      16.156   8.678  13.900  1.00  0.98           C  
ATOM   1233  O   ILE A 160      13.463   9.839  14.589  1.00  0.99           O  
ATOM   1234  CG1 ILE A 160      17.219   7.626  14.240  1.00  0.98           C  
ATOM   1235  CG2 ILE A 160      16.650   9.618  12.797  1.00  0.98           C  
ATOM   1236  CD1 ILE A 160      18.468   8.197  14.896  1.00  0.97           C  
ATOM   1237  N   ALA A 161      14.656  11.657  14.966  1.00  0.99           N  
ATOM   1238  CA  ALA A 161      13.665  12.675  14.628  1.00  0.99           C  
ATOM   1239  C   ALA A 161      13.959  13.295  13.264  1.00  0.99           C  
ATOM   1240  CB  ALA A 161      13.626  13.758  15.703  1.00  0.98           C  
ATOM   1241  O   ALA A 161      15.091  13.701  12.991  1.00  0.99           O  
ATOM   1242  N   LEU A 162      12.992  13.383  12.394  1.00  0.99           N  
ATOM   1243  CA  LEU A 162      13.107  13.775  10.994  1.00  0.99           C  
ATOM   1244  C   LEU A 162      12.136  14.904  10.664  1.00  0.98           C  
ATOM   1245  CB  LEU A 162      12.844  12.576  10.079  1.00  0.98           C  
ATOM   1246  O   LEU A 162      11.029  14.955  11.205  1.00  0.98           O  
ATOM   1247  CG  LEU A 162      13.734  11.351  10.293  1.00  0.98           C  
ATOM   1248  CD1 LEU A 162      13.269  10.196   9.413  1.00  0.98           C  
ATOM   1249  CD2 LEU A 162      15.193  11.693  10.008  1.00  0.98           C  
ATOM   1250  N   ASN A 163      12.529  15.826   9.704  1.00  0.98           N  
ATOM   1251  CA  ASN A 163      11.711  16.938   9.233  1.00  0.98           C  
ATOM   1252  C   ASN A 163      11.257  17.829  10.387  1.00  0.98           C  
ATOM   1253  CB  ASN A 163      10.500  16.422   8.454  1.00  0.98           C  
ATOM   1254  O   ASN A 163      10.089  17.796  10.780  1.00  0.97           O  
ATOM   1255  CG  ASN A 163       9.774  17.522   7.705  1.00  0.97           C  
ATOM   1256  ND2 ASN A 163       9.100  17.157   6.621  1.00  0.95           N  
ATOM   1257  OD1 ASN A 163       9.820  18.691   8.097  1.00  0.94           O  
ATOM   1258  N   LEU A 164      12.177  18.609  10.961  1.00  0.98           N  
ATOM   1259  CA  LEU A 164      12.063  19.268  12.258  1.00  0.98           C  
ATOM   1260  C   LEU A 164      11.436  20.651  12.111  1.00  0.98           C  
ATOM   1261  CB  LEU A 164      13.438  19.387  12.922  1.00  0.98           C  
ATOM   1262  O   LEU A 164      11.563  21.287  11.063  1.00  0.97           O  
ATOM   1263  CG  LEU A 164      14.212  18.082  13.114  1.00  0.97           C  
ATOM   1264  CD1 LEU A 164      15.465  18.327  13.949  1.00  0.96           C  
ATOM   1265  CD2 LEU A 164      13.327  17.025  13.765  1.00  0.96           C  
ATOM   1266  N   THR A 165      10.838  21.129  13.145  1.00  0.97           N  
ATOM   1267  CA  THR A 165      10.513  22.523  13.423  1.00  0.98           C  
ATOM   1268  C   THR A 165      11.006  22.927  14.809  1.00  0.97           C  
ATOM   1269  CB  THR A 165       8.997  22.774  13.321  1.00  0.97           C  
ATOM   1270  O   THR A 165      10.612  22.330  15.813  1.00  0.97           O  
ATOM   1271  CG2 THR A 165       8.672  24.253  13.500  1.00  0.96           C  
ATOM   1272  OG1 THR A 165       8.533  22.346  12.035  1.00  0.96           O  
ATOM   1273  N   LYS A 166      11.850  23.872  14.847  1.00  0.97           N  
ATOM   1274  CA  LYS A 166      12.410  24.383  16.095  1.00  0.97           C  
ATOM   1275  C   LYS A 166      11.987  25.830  16.335  1.00  0.97           C  
ATOM   1276  CB  LYS A 166      13.936  24.278  16.082  1.00  0.96           C  
ATOM   1277  O   LYS A 166      12.300  26.714  15.535  1.00  0.96           O  
ATOM   1278  CG  LYS A 166      14.591  24.624  17.411  1.00  0.91           C  
ATOM   1279  CD  LYS A 166      16.085  24.326  17.392  1.00  0.86           C  
ATOM   1280  CE  LYS A 166      16.732  24.625  18.738  1.00  0.82           C  
ATOM   1281  NZ  LYS A 166      18.162  24.196  18.772  1.00  0.82           N  
ATOM   1282  N   THR A 167      11.255  26.131  17.400  1.00  0.96           N  
ATOM   1283  CA  THR A 167      10.759  27.455  17.762  1.00  0.96           C  
ATOM   1284  C   THR A 167      10.131  28.145  16.554  1.00  0.96           C  
ATOM   1285  CB  THR A 167      11.886  28.336  18.332  1.00  0.95           C  
ATOM   1286  O   THR A 167      10.513  29.264  16.204  1.00  0.94           O  
ATOM   1287  CG2 THR A 167      11.322  29.593  18.988  1.00  0.90           C  
ATOM   1288  OG1 THR A 167      12.620  27.589  19.310  1.00  0.92           O  
ATOM   1289  N   SER A 168       9.291  27.506  15.807  1.00  0.95           N  
ATOM   1290  CA  SER A 168       8.477  27.926  14.670  1.00  0.96           C  
ATOM   1291  C   SER A 168       9.321  28.060  13.407  1.00  0.96           C  
ATOM   1292  CB  SER A 168       7.781  29.253  14.971  1.00  0.94           C  
ATOM   1293  O   SER A 168       8.799  28.382  12.337  1.00  0.95           O  
ATOM   1294  OG  SER A 168       7.034  29.169  16.173  1.00  0.93           O  
ATOM   1295  N   VAL A 169      10.611  27.775  13.409  1.00  0.97           N  
ATOM   1296  CA  VAL A 169      11.464  27.696  12.228  1.00  0.97           C  
ATOM   1297  C   VAL A 169      11.452  26.272  11.676  1.00  0.98           C  
ATOM   1298  CB  VAL A 169      12.912  28.134  12.543  1.00  0.97           C  
ATOM   1299  O   VAL A 169      11.834  25.327  12.371  1.00  0.97           O  
ATOM   1300  CG1 VAL A 169      13.776  28.087  11.284  1.00  0.97           C  
ATOM   1301  CG2 VAL A 169      12.924  29.534  13.152  1.00  0.97           C  
ATOM   1302  N   GLN A 170      10.969  26.109  10.453  1.00  0.97           N  
ATOM   1303  CA  GLN A 170      10.969  24.824   9.760  1.00  0.97           C  
ATOM   1304  C   GLN A 170      12.374  24.448   9.298  1.00  0.97           C  
ATOM   1305  CB  GLN A 170      10.015  24.858   8.566  1.00  0.96           C  
ATOM   1306  O   GLN A 170      13.068  25.259   8.681  1.00  0.97           O  
ATOM   1307  CG  GLN A 170       8.552  25.027   8.952  1.00  0.90           C  
ATOM   1308  CD  GLN A 170       7.614  24.915   7.764  1.00  0.83           C  
ATOM   1309  NE2 GLN A 170       6.326  24.741   8.039  1.00  0.82           N  
ATOM   1310  OE1 GLN A 170       8.044  24.986   6.608  1.00  0.85           O  
ATOM   1311  N   MET A 171      12.762  23.266   9.569  1.00  0.98           N  
ATOM   1312  CA  MET A 171      14.029  22.642   9.199  1.00  0.98           C  
ATOM   1313  C   MET A 171      13.798  21.267   8.581  1.00  0.98           C  
ATOM   1314  CB  MET A 171      14.946  22.521  10.417  1.00  0.97           C  
ATOM   1315  O   MET A 171      14.235  20.254   9.130  1.00  0.98           O  
ATOM   1316  CG  MET A 171      15.206  23.842  11.122  1.00  0.94           C  
ATOM   1317  SD  MET A 171      16.245  23.645  12.622  1.00  0.91           S  
ATOM   1318  CE  MET A 171      17.846  23.268  11.856  1.00  0.84           C  
ATOM   1319  N   PRO A 172      13.191  21.226   7.381  1.00  0.98           N  
ATOM   1320  CA  PRO A 172      12.638  19.983   6.838  1.00  0.98           C  
ATOM   1321  C   PRO A 172      13.719  19.017   6.358  1.00  0.98           C  
ATOM   1322  CB  PRO A 172      11.775  20.462   5.668  1.00  0.98           C  
ATOM   1323  O   PRO A 172      13.425  17.859   6.051  1.00  0.98           O  
ATOM   1324  CG  PRO A 172      12.423  21.728   5.208  1.00  0.97           C  
ATOM   1325  CD  PRO A 172      12.952  22.457   6.410  1.00  0.96           C  
ATOM   1326  N   THR A 173      14.983  19.440   6.348  1.00  0.98           N  
ATOM   1327  CA  THR A 173      16.100  18.636   5.864  1.00  0.98           C  
ATOM   1328  C   THR A 173      16.954  18.140   7.027  1.00  0.98           C  
ATOM   1329  CB  THR A 173      16.978  19.434   4.882  1.00  0.98           C  
ATOM   1330  O   THR A 173      17.944  17.435   6.821  1.00  0.98           O  
ATOM   1331  CG2 THR A 173      16.194  19.820   3.632  1.00  0.97           C  
ATOM   1332  OG1 THR A 173      17.445  20.625   5.527  1.00  0.96           O  
ATOM   1333  N   VAL A 174      16.635  18.458   8.243  1.00  0.98           N  
ATOM   1334  CA  VAL A 174      17.473  18.140   9.394  1.00  0.98           C  
ATOM   1335  C   VAL A 174      17.036  16.808   9.999  1.00  0.98           C  
ATOM   1336  CB  VAL A 174      17.416  19.255  10.463  1.00  0.98           C  
ATOM   1337  O   VAL A 174      15.848  16.591  10.246  1.00  0.98           O  
ATOM   1338  CG1 VAL A 174      18.236  18.866  11.692  1.00  0.98           C  
ATOM   1339  CG2 VAL A 174      17.914  20.577   9.881  1.00  0.98           C  
ATOM   1340  N   VAL A 175      18.021  15.966  10.231  1.00  0.98           N  
ATOM   1341  CA  VAL A 175      17.971  14.763  11.056  1.00  0.98           C  
ATOM   1342  C   VAL A 175      18.537  15.063  12.442  1.00  0.98           C  
ATOM   1343  CB  VAL A 175      18.745  13.595  10.405  1.00  0.98           C  
ATOM   1344  O   VAL A 175      19.652  15.574  12.567  1.00  0.98           O  
ATOM   1345  CG1 VAL A 175      18.480  12.289  11.151  1.00  0.94           C  
ATOM   1346  CG2 VAL A 175      18.366  13.460   8.932  1.00  0.94           C  
ATOM   1347  N   LYS A 176      17.828  14.702  13.438  1.00  0.98           N  
ATOM   1348  CA  LYS A 176      18.297  14.741  14.820  1.00  0.98           C  
ATOM   1349  C   LYS A 176      18.167  13.373  15.484  1.00  0.98           C  
ATOM   1350  CB  LYS A 176      17.522  15.787  15.622  1.00  0.98           C  
ATOM   1351  O   LYS A 176      17.187  12.659  15.260  1.00  0.98           O  
ATOM   1352  CG  LYS A 176      18.090  16.051  17.008  1.00  0.95           C  
ATOM   1353  CD  LYS A 176      17.429  17.257  17.663  1.00  0.92           C  
ATOM   1354  CE  LYS A 176      18.047  17.566  19.020  1.00  0.88           C  
ATOM   1355  NZ  LYS A 176      19.358  18.269  18.885  1.00  0.85           N  
ATOM   1356  N   TRP A 177      19.140  12.932  16.249  1.00  0.98           N  
ATOM   1357  CA  TRP A 177      19.071  11.680  16.996  1.00  0.98           C  
ATOM   1358  C   TRP A 177      19.375  11.909  18.473  1.00  0.98           C  
ATOM   1359  CB  TRP A 177      20.047  10.652  16.415  1.00  0.98           C  
ATOM   1360  O   TRP A 177      20.063  12.868  18.830  1.00  0.98           O  
ATOM   1361  CG  TRP A 177      21.481  11.086  16.452  1.00  0.98           C  
ATOM   1362  CD1 TRP A 177      22.403  10.799  17.421  1.00  0.97           C  
ATOM   1363  CD2 TRP A 177      22.157  11.888  15.479  1.00  0.97           C  
ATOM   1364  CE2 TRP A 177      23.489  12.049  15.922  1.00  0.96           C  
ATOM   1365  CE3 TRP A 177      21.766  12.487  14.274  1.00  0.97           C  
ATOM   1366  NE1 TRP A 177      23.613  11.375  17.108  1.00  0.97           N  
ATOM   1367  CH2 TRP A 177      24.023  13.360  14.026  1.00  0.97           C  
ATOM   1368  CZ2 TRP A 177      24.432  12.784  15.201  1.00  0.97           C  
ATOM   1369  CZ3 TRP A 177      22.706  13.219  13.558  1.00  0.97           C  
ATOM   1370  N   SER A 178      18.791  11.082  19.343  1.00  0.98           N  
ATOM   1371  CA  SER A 178      18.993  11.087  20.789  1.00  0.98           C  
ATOM   1372  C   SER A 178      20.337  10.472  21.161  1.00  0.98           C  
ATOM   1373  CB  SER A 178      17.864  10.330  21.490  1.00  0.98           C  
ATOM   1374  O   SER A 178      21.002   9.864  20.320  1.00  0.97           O  
ATOM   1375  OG  SER A 178      17.935   8.943  21.205  1.00  0.96           O  
ATOM   1376  N   SER A 179      20.720  10.572  22.441  1.00  0.97           N  
ATOM   1377  CA  SER A 179      21.655   9.618  23.028  1.00  0.97           C  
ATOM   1378  C   SER A 179      21.111   8.195  22.953  1.00  0.97           C  
ATOM   1379  CB  SER A 179      21.952   9.983  24.482  1.00  0.97           C  
ATOM   1380  O   SER A 179      19.907   7.993  22.786  1.00  0.97           O  
ATOM   1381  OG  SER A 179      20.783   9.877  25.276  1.00  0.91           O  
ATOM   1382  N   PRO A 180      21.998   7.122  23.079  1.00  0.97           N  
ATOM   1383  CA  PRO A 180      21.486   5.753  23.173  1.00  0.97           C  
ATOM   1384  C   PRO A 180      20.615   5.532  24.407  1.00  0.96           C  
ATOM   1385  CB  PRO A 180      22.759   4.905  23.244  1.00  0.96           C  
ATOM   1386  O   PRO A 180      20.918   6.054  25.483  1.00  0.96           O  
ATOM   1387  CG  PRO A 180      23.782   5.803  23.860  1.00  0.95           C  
ATOM   1388  CD  PRO A 180      23.472   7.220  23.468  1.00  0.94           C  
ATOM   1389  N   ALA A 181      19.534   4.792  24.236  1.00  0.96           N  
ATOM   1390  CA  ALA A 181      18.649   4.373  25.320  1.00  0.96           C  
ATOM   1391  C   ALA A 181      19.052   3.003  25.858  1.00  0.96           C  
ATOM   1392  CB  ALA A 181      17.199   4.347  24.843  1.00  0.96           C  
ATOM   1393  O   ALA A 181      19.307   2.076  25.086  1.00  0.95           O  
ATOM   1394  N   ASP A 182      19.030   2.895  27.260  1.00  0.94           N  
ATOM   1395  CA  ASP A 182      19.144   1.596  27.915  1.00  0.94           C  
ATOM   1396  C   ASP A 182      17.870   0.774  27.733  1.00  0.94           C  
ATOM   1397  CB  ASP A 182      19.449   1.770  29.405  1.00  0.93           C  
ATOM   1398  O   ASP A 182      16.791   1.332  27.519  1.00  0.93           O  
ATOM   1399  CG  ASP A 182      20.835   2.331  29.665  1.00  0.90           C  
ATOM   1400  OD1 ASP A 182      21.795   1.931  28.971  1.00  0.89           O  
ATOM   1401  OD2 ASP A 182      20.970   3.179  30.573  1.00  0.89           O  
ATOM   1402  N   PRO A 183      17.894  -0.638  27.812  1.00  0.92           N  
ATOM   1403  CA  PRO A 183      16.693  -1.471  27.707  1.00  0.92           C  
ATOM   1404  C   PRO A 183      15.606  -1.067  28.701  1.00  0.92           C  
ATOM   1405  CB  PRO A 183      17.213  -2.878  28.009  1.00  0.91           C  
ATOM   1406  O   PRO A 183      15.878  -0.931  29.897  1.00  0.91           O  
ATOM   1407  CG  PRO A 183      18.646  -2.856  27.584  1.00  0.89           C  
ATOM   1408  CD  PRO A 183      19.224  -1.512  27.923  1.00  0.89           C  
ATOM   1409  N   GLY A 184      14.406  -0.795  28.216  1.00  0.90           N  
ATOM   1410  CA  GLY A 184      13.246  -0.422  29.010  1.00  0.91           C  
ATOM   1411  C   GLY A 184      13.213   1.053  29.361  1.00  0.91           C  
ATOM   1412  O   GLY A 184      12.328   1.503  30.092  1.00  0.90           O  
ATOM   1413  N   ASN A 185      14.120   1.851  28.838  1.00  0.91           N  
ATOM   1414  CA  ASN A 185      14.209   3.280  29.117  1.00  0.92           C  
ATOM   1415  C   ASN A 185      14.135   4.107  27.836  1.00  0.93           C  
ATOM   1416  CB  ASN A 185      15.497   3.599  29.880  1.00  0.91           C  
ATOM   1417  O   ASN A 185      14.351   3.585  26.742  1.00  0.93           O  
ATOM   1418  CG  ASN A 185      15.501   3.025  31.283  1.00  0.89           C  
ATOM   1419  ND2 ASN A 185      16.456   2.145  31.562  1.00  0.89           N  
ATOM   1420  OD1 ASN A 185      14.653   3.369  32.110  1.00  0.88           O  
ATOM   1421  N   VAL A 186      13.904   5.384  27.982  1.00  0.95           N  
ATOM   1422  CA  VAL A 186      13.963   6.379  26.916  1.00  0.95           C  
ATOM   1423  C   VAL A 186      15.333   7.052  26.913  1.00  0.95           C  
ATOM   1424  CB  VAL A 186      12.849   7.439  27.066  1.00  0.94           C  
ATOM   1425  O   VAL A 186      16.047   7.025  27.918  1.00  0.95           O  
ATOM   1426  CG1 VAL A 186      11.472   6.806  26.872  1.00  0.90           C  
ATOM   1427  CG2 VAL A 186      12.940   8.118  28.431  1.00  0.90           C  
ATOM   1428  N   PRO A 187      15.758   7.671  25.795  1.00  0.96           N  
ATOM   1429  CA  PRO A 187      17.030   8.397  25.759  1.00  0.96           C  
ATOM   1430  C   PRO A 187      17.112   9.495  26.817  1.00  0.96           C  
ATOM   1431  CB  PRO A 187      17.056   8.994  24.350  1.00  0.96           C  
ATOM   1432  O   PRO A 187      16.141  10.227  27.029  1.00  0.95           O  
ATOM   1433  CG  PRO A 187      16.218   8.069  23.528  1.00  0.95           C  
ATOM   1434  CD  PRO A 187      15.075   7.583  24.373  1.00  0.95           C  
ATOM   1435  N   PHE A 188      18.290   9.716  27.403  1.00  0.96           N  
ATOM   1436  CA  PHE A 188      18.429  10.616  28.542  1.00  0.96           C  
ATOM   1437  C   PHE A 188      18.730  12.036  28.077  1.00  0.96           C  
ATOM   1438  CB  PHE A 188      19.533  10.127  29.484  1.00  0.95           C  
ATOM   1439  O   PHE A 188      18.606  12.987  28.851  1.00  0.95           O  
ATOM   1440  CG  PHE A 188      20.905  10.134  28.866  1.00  0.88           C  
ATOM   1441  CD1 PHE A 188      21.431   8.982  28.292  1.00  0.81           C  
ATOM   1442  CD2 PHE A 188      21.670  11.293  28.858  1.00  0.80           C  
ATOM   1443  CE1 PHE A 188      22.700   8.986  27.719  1.00  0.78           C  
ATOM   1444  CE2 PHE A 188      22.940  11.304  28.287  1.00  0.74           C  
ATOM   1445  CZ  PHE A 188      23.453  10.150  27.719  1.00  0.77           C  
ATOM   1446  N   THR A 189      19.138  12.262  26.681  1.00  0.96           N  
ATOM   1447  CA  THR A 189      19.330  13.627  26.205  1.00  0.97           C  
ATOM   1448  C   THR A 189      19.256  13.684  24.682  1.00  0.97           C  
ATOM   1449  CB  THR A 189      20.679  14.200  26.678  1.00  0.96           C  
ATOM   1450  O   THR A 189      19.422  12.665  24.008  1.00  0.97           O  
ATOM   1451  CG2 THR A 189      21.846  13.401  26.106  1.00  0.94           C  
ATOM   1452  OG1 THR A 189      20.791  15.562  26.248  1.00  0.94           O  
ATOM   1453  N   TRP A 190      19.017  14.893  24.257  1.00  0.96           N  
ATOM   1454  CA  TRP A 190      18.996  15.293  22.854  1.00  0.97           C  
ATOM   1455  C   TRP A 190      19.947  16.458  22.605  1.00  0.95           C  
ATOM   1456  CB  TRP A 190      17.576  15.676  22.425  1.00  0.96           C  
ATOM   1457  O   TRP A 190      19.783  17.207  21.639  1.00  0.90           O  
ATOM   1458  CG  TRP A 190      16.617  14.524  22.396  1.00  0.94           C  
ATOM   1459  CD1 TRP A 190      15.972  13.961  23.463  1.00  0.89           C  
ATOM   1460  CD2 TRP A 190      16.198  13.790  21.241  1.00  0.90           C  
ATOM   1461  CE2 TRP A 190      15.297  12.796  21.682  1.00  0.92           C  
ATOM   1462  CE3 TRP A 190      16.497  13.878  19.875  1.00  0.91           C  
ATOM   1463  NE1 TRP A 190      15.177  12.922  23.040  1.00  0.93           N  
ATOM   1464  CH2 TRP A 190      15.001  12.002  19.472  1.00  0.91           C  
ATOM   1465  CZ2 TRP A 190      14.691  11.895  20.803  1.00  0.92           C  
ATOM   1466  CZ3 TRP A 190      15.894  12.980  19.002  1.00  0.92           C  
ATOM   1467  N   ASP A 191      20.870  16.712  23.522  1.00  0.95           N  
ATOM   1468  CA  ASP A 191      21.784  17.849  23.464  1.00  0.95           C  
ATOM   1469  C   ASP A 191      22.975  17.551  22.556  1.00  0.95           C  
ATOM   1470  CB  ASP A 191      22.271  18.218  24.867  1.00  0.95           C  
ATOM   1471  O   ASP A 191      23.889  16.819  22.942  1.00  0.95           O  
ATOM   1472  CG  ASP A 191      23.097  19.492  24.892  1.00  0.94           C  
ATOM   1473  OD1 ASP A 191      23.267  20.130  23.830  1.00  0.93           O  
ATOM   1474  OD2 ASP A 191      23.585  19.860  25.982  1.00  0.92           O  
ATOM   1475  N   GLU A 192      23.073  18.122  21.451  1.00  0.95           N  
ATOM   1476  CA  GLU A 192      24.097  17.923  20.429  1.00  0.95           C  
ATOM   1477  C   GLU A 192      25.362  18.712  20.755  1.00  0.94           C  
ATOM   1478  CB  GLU A 192      23.567  18.324  19.050  1.00  0.94           C  
ATOM   1479  O   GLU A 192      26.366  18.607  20.046  1.00  0.91           O  
ATOM   1480  CG  GLU A 192      23.304  19.816  18.903  1.00  0.90           C  
ATOM   1481  CD  GLU A 192      21.921  20.231  19.378  1.00  0.87           C  
ATOM   1482  OE1 GLU A 192      21.310  19.495  20.185  1.00  0.86           O  
ATOM   1483  OE2 GLU A 192      21.444  21.301  18.938  1.00  0.86           O  
ATOM   1484  N   THR A 193      25.374  19.540  21.827  1.00  0.94           N  
ATOM   1485  CA  THR A 193      26.509  20.384  22.185  1.00  0.94           C  
ATOM   1486  C   THR A 193      27.445  19.654  23.144  1.00  0.93           C  
ATOM   1487  CB  THR A 193      26.044  21.705  22.823  1.00  0.93           C  
ATOM   1488  O   THR A 193      28.598  20.052  23.319  1.00  0.91           O  
ATOM   1489  CG2 THR A 193      24.986  22.389  21.963  1.00  0.89           C  
ATOM   1490  OG1 THR A 193      25.490  21.435  24.117  1.00  0.91           O  
ATOM   1491  N   ASP A 194      26.923  18.546  23.722  1.00  0.91           N  
ATOM   1492  CA  ASP A 194      27.717  17.697  24.604  1.00  0.92           C  
ATOM   1493  C   ASP A 194      28.269  16.488  23.852  1.00  0.92           C  
ATOM   1494  CB  ASP A 194      26.882  17.236  25.800  1.00  0.91           C  
ATOM   1495  O   ASP A 194      27.546  15.519  23.608  1.00  0.91           O  
ATOM   1496  CG  ASP A 194      27.674  16.399  26.789  1.00  0.91           C  
ATOM   1497  OD1 ASP A 194      28.865  16.117  26.533  1.00  0.90           O  
ATOM   1498  OD2 ASP A 194      27.102  16.016  27.832  1.00  0.89           O  
ATOM   1499  N   PRO A 195      29.588  16.448  23.537  1.00  0.88           N  
ATOM   1500  CA  PRO A 195      30.202  15.375  22.752  1.00  0.87           C  
ATOM   1501  C   PRO A 195      30.288  14.057  23.518  1.00  0.87           C  
ATOM   1502  CB  PRO A 195      31.599  15.920  22.443  1.00  0.86           C  
ATOM   1503  O   PRO A 195      30.714  13.042  22.962  1.00  0.85           O  
ATOM   1504  CG  PRO A 195      31.944  16.775  23.620  1.00  0.86           C  
ATOM   1505  CD  PRO A 195      30.694  17.456  24.097  1.00  0.87           C  
ATOM   1506  N   THR A 196      29.855  14.005  24.799  1.00  0.90           N  
ATOM   1507  CA  THR A 196      29.952  12.804  25.621  1.00  0.90           C  
ATOM   1508  C   THR A 196      28.682  11.967  25.507  1.00  0.89           C  
ATOM   1509  CB  THR A 196      30.208  13.157  27.098  1.00  0.89           C  
ATOM   1510  O   THR A 196      28.657  10.807  25.925  1.00  0.88           O  
ATOM   1511  CG2 THR A 196      31.376  14.127  27.237  1.00  0.86           C  
ATOM   1512  OG1 THR A 196      29.031  13.760  27.649  1.00  0.89           O  
ATOM   1513  N   ASN A 197      27.589  12.466  24.896  1.00  0.92           N  
ATOM   1514  CA  ASN A 197      26.284  11.820  24.994  1.00  0.92           C  
ATOM   1515  C   ASN A 197      25.889  11.154  23.679  1.00  0.92           C  
ATOM   1516  CB  ASN A 197      25.216  12.829  25.421  1.00  0.90           C  
ATOM   1517  O   ASN A 197      24.801  10.585  23.569  1.00  0.90           O  
ATOM   1518  CG  ASN A 197      24.964  13.892  24.370  1.00  0.87           C  
ATOM   1519  ND2 ASN A 197      24.871  15.144  24.803  1.00  0.84           N  
ATOM   1520  OD1 ASN A 197      24.852  13.590  23.179  1.00  0.82           O  
ATOM   1521  N   ASP A 198      26.593  11.214  22.625  1.00  0.94           N  
ATOM   1522  CA  ASP A 198      26.429  10.657  21.286  1.00  0.95           C  
ATOM   1523  C   ASP A 198      25.213  11.260  20.586  1.00  0.96           C  
ATOM   1524  CB  ASP A 198      26.298   9.134  21.351  1.00  0.94           C  
ATOM   1525  O   ASP A 198      24.857  10.845  19.481  1.00  0.96           O  
ATOM   1526  CG  ASP A 198      27.610   8.439  21.666  1.00  0.89           C  
ATOM   1527  OD1 ASP A 198      28.684   9.056  21.497  1.00  0.87           O  
ATOM   1528  OD2 ASP A 198      27.570   7.261  22.085  1.00  0.89           O  
ATOM   1529  N   ALA A 199      24.429  12.170  21.188  1.00  0.97           N  
ATOM   1530  CA  ALA A 199      23.345  12.884  20.517  1.00  0.97           C  
ATOM   1531  C   ALA A 199      23.889  13.830  19.451  1.00  0.97           C  
ATOM   1532  CB  ALA A 199      22.508  13.657  21.533  1.00  0.96           C  
ATOM   1533  O   ALA A 199      25.014  14.323  19.565  1.00  0.97           O  
ATOM   1534  N   GLY A 200      23.094  14.116  18.391  1.00  0.97           N  
ATOM   1535  CA  GLY A 200      23.577  14.962  17.311  1.00  0.97           C  
ATOM   1536  C   GLY A 200      22.481  15.390  16.353  1.00  0.97           C  
ATOM   1537  O   GLY A 200      21.329  14.974  16.493  1.00  0.97           O  
ATOM   1538  N   GLU A 201      22.868  16.191  15.464  1.00  0.97           N  
ATOM   1539  CA  GLU A 201      22.031  16.677  14.372  1.00  0.97           C  
ATOM   1540  C   GLU A 201      22.825  16.785  13.073  1.00  0.97           C  
ATOM   1541  CB  GLU A 201      21.417  18.033  14.727  1.00  0.96           C  
ATOM   1542  O   GLU A 201      24.004  17.144  13.088  1.00  0.97           O  
ATOM   1543  CG  GLU A 201      20.467  18.575  13.669  1.00  0.85           C  
ATOM   1544  CD  GLU A 201      19.769  19.859  14.089  1.00  0.79           C  
ATOM   1545  OE1 GLU A 201      19.036  19.847  15.104  1.00  0.80           O  
ATOM   1546  OE2 GLU A 201      19.956  20.884  13.397  1.00  0.78           O  
ATOM   1547  N   ASN A 202      22.224  16.534  11.928  1.00  0.98           N  
ATOM   1548  CA  ASN A 202      22.843  16.660  10.613  1.00  0.98           C  
ATOM   1549  C   ASN A 202      21.853  17.177   9.574  1.00  0.98           C  
ATOM   1550  CB  ASN A 202      23.430  15.319  10.166  1.00  0.97           C  
ATOM   1551  O   ASN A 202      20.807  16.566   9.349  1.00  0.98           O  
ATOM   1552  CG  ASN A 202      24.296  15.444   8.928  1.00  0.95           C  
ATOM   1553  ND2 ASN A 202      23.892  14.780   7.851  1.00  0.93           N  
ATOM   1554  OD1 ASN A 202      25.320  16.132   8.938  1.00  0.93           O  
ATOM   1555  N   PRO A 203      22.090  18.352   8.914  1.00  0.98           N  
ATOM   1556  CA  PRO A 203      21.310  18.754   7.741  1.00  0.98           C  
ATOM   1557  C   PRO A 203      21.684  17.967   6.487  1.00  0.98           C  
ATOM   1558  CB  PRO A 203      21.656  20.236   7.579  1.00  0.98           C  
ATOM   1559  O   PRO A 203      22.860  17.901   6.123  1.00  0.98           O  
ATOM   1560  CG  PRO A 203      23.056  20.360   8.087  1.00  0.96           C  
ATOM   1561  CD  PRO A 203      23.257  19.351   9.180  1.00  0.95           C  
ATOM   1562  N   LEU A 204      20.722  17.427   5.793  1.00  0.98           N  
ATOM   1563  CA  LEU A 204      20.879  16.821   4.475  1.00  0.98           C  
ATOM   1564  C   LEU A 204      20.603  17.838   3.373  1.00  0.97           C  
ATOM   1565  CB  LEU A 204      19.943  15.619   4.322  1.00  0.98           C  
ATOM   1566  O   LEU A 204      19.595  17.740   2.669  1.00  0.95           O  
ATOM   1567  CG  LEU A 204      20.087  14.511   5.366  1.00  0.98           C  
ATOM   1568  CD1 LEU A 204      19.129  13.365   5.058  1.00  0.97           C  
ATOM   1569  CD2 LEU A 204      21.527  14.011   5.421  1.00  0.97           C  
ATOM   1570  N   ALA A 205      21.548  18.782   3.196  1.00  0.96           N  
ATOM   1571  CA  ALA A 205      21.323  20.011   2.440  1.00  0.96           C  
ATOM   1572  C   ALA A 205      21.826  19.874   1.007  1.00  0.95           C  
ATOM   1573  CB  ALA A 205      22.003  21.192   3.129  1.00  0.94           C  
ATOM   1574  O   ALA A 205      21.661  20.786   0.194  1.00  0.93           O  
ATOM   1575  N   ASP A 206      22.379  18.702   0.644  1.00  0.97           N  
ATOM   1576  CA  ASP A 206      23.006  18.494  -0.658  1.00  0.97           C  
ATOM   1577  C   ASP A 206      21.955  18.330  -1.753  1.00  0.97           C  
ATOM   1578  CB  ASP A 206      23.925  17.271  -0.622  1.00  0.96           C  
ATOM   1579  O   ASP A 206      22.246  18.529  -2.935  1.00  0.96           O  
ATOM   1580  CG  ASP A 206      25.032  17.391   0.410  1.00  0.92           C  
ATOM   1581  OD1 ASP A 206      25.519  18.516   0.654  1.00  0.88           O  
ATOM   1582  OD2 ASP A 206      25.423  16.350   0.982  1.00  0.89           O  
ATOM   1583  N   THR A 207      20.776  17.933  -1.459  1.00  0.97           N  
ATOM   1584  CA  THR A 207      19.643  17.826  -2.371  1.00  0.97           C  
ATOM   1585  C   THR A 207      18.463  18.652  -1.866  1.00  0.96           C  
ATOM   1586  CB  THR A 207      19.207  16.360  -2.551  1.00  0.96           C  
ATOM   1587  O   THR A 207      18.376  18.956  -0.675  1.00  0.95           O  
ATOM   1588  CG2 THR A 207      20.327  15.525  -3.164  1.00  0.94           C  
ATOM   1589  OG1 THR A 207      18.861  15.810  -1.274  1.00  0.94           O  
ATOM   1590  N   ALA A 208      17.615  19.083  -2.839  1.00  0.94           N  
ATOM   1591  CA  ALA A 208      16.372  19.765  -2.487  1.00  0.94           C  
ATOM   1592  C   ALA A 208      15.419  18.825  -1.755  1.00  0.94           C  
ATOM   1593  CB  ALA A 208      15.703  20.330  -3.738  1.00  0.92           C  
ATOM   1594  O   ALA A 208      15.806  17.724  -1.358  1.00  0.93           O  
ATOM   1595  N   GLY A 209      14.111  19.280  -1.470  1.00  0.97           N  
ATOM   1596  CA  GLY A 209      13.012  18.496  -0.929  1.00  0.97           C  
ATOM   1597  C   GLY A 209      13.123  18.265   0.567  1.00  0.97           C  
ATOM   1598  O   GLY A 209      14.223  18.285   1.123  1.00  0.97           O  
ATOM   1599  N   ALA A 210      12.109  18.096   1.217  1.00  0.98           N  
ATOM   1600  CA  ALA A 210      11.983  17.807   2.643  1.00  0.98           C  
ATOM   1601  C   ALA A 210      12.188  16.320   2.921  1.00  0.98           C  
ATOM   1602  CB  ALA A 210      10.619  18.259   3.160  1.00  0.98           C  
ATOM   1603  O   ALA A 210      11.914  15.478   2.063  1.00  0.98           O  
ATOM   1604  N   ILE A 211      12.694  15.965   4.113  1.00  0.98           N  
ATOM   1605  CA  ILE A 211      12.656  14.589   4.597  1.00  0.98           C  
ATOM   1606  C   ILE A 211      11.207  14.147   4.781  1.00  0.98           C  
ATOM   1607  CB  ILE A 211      13.437  14.434   5.921  1.00  0.98           C  
ATOM   1608  O   ILE A 211      10.436  14.802   5.487  1.00  0.98           O  
ATOM   1609  CG1 ILE A 211      14.918  14.773   5.711  1.00  0.98           C  
ATOM   1610  CG2 ILE A 211      13.274  13.018   6.481  1.00  0.98           C  
ATOM   1611  CD1 ILE A 211      15.706  14.929   7.004  1.00  0.98           C  
ATOM   1612  N   VAL A 212      10.856  13.015   4.199  1.00  0.98           N  
ATOM   1613  CA  VAL A 212       9.506  12.461   4.217  1.00  0.98           C  
ATOM   1614  C   VAL A 212       9.393  11.410   5.319  1.00  0.98           C  
ATOM   1615  CB  VAL A 212       9.128  11.845   2.851  1.00  0.98           C  
ATOM   1616  O   VAL A 212       8.445  11.428   6.108  1.00  0.98           O  
ATOM   1617  CG1 VAL A 212       7.747  11.194   2.917  1.00  0.96           C  
ATOM   1618  CG2 VAL A 212       9.169  12.909   1.756  1.00  0.97           C  
ATOM   1619  N   ASP A 213      10.334  10.464   5.363  1.00  0.98           N  
ATOM   1620  CA  ASP A 213      10.323   9.376   6.336  1.00  0.98           C  
ATOM   1621  C   ASP A 213      11.713   8.764   6.492  1.00  0.98           C  
ATOM   1622  CB  ASP A 213       9.316   8.299   5.926  1.00  0.98           C  
ATOM   1623  O   ASP A 213      12.643   9.130   5.770  1.00  0.98           O  
ATOM   1624  CG  ASP A 213       8.816   7.478   7.101  1.00  0.97           C  
ATOM   1625  OD1 ASP A 213       9.319   7.658   8.231  1.00  0.96           O  
ATOM   1626  OD2 ASP A 213       7.911   6.640   6.895  1.00  0.95           O  
ATOM   1627  N   GLY A 214      11.950   7.838   7.374  1.00  0.98           N  
ATOM   1628  CA  GLY A 214      13.120   6.987   7.525  1.00  0.98           C  
ATOM   1629  C   GLY A 214      12.779   5.581   7.982  1.00  0.98           C  
ATOM   1630  O   GLY A 214      11.915   5.394   8.841  1.00  0.98           O  
ATOM   1631  N   LYS A 215      13.484   4.576   7.473  1.00  0.98           N  
ATOM   1632  CA  LYS A 215      13.242   3.173   7.796  1.00  0.98           C  
ATOM   1633  C   LYS A 215      14.554   2.404   7.924  1.00  0.98           C  
ATOM   1634  CB  LYS A 215      12.355   2.522   6.733  1.00  0.98           C  
ATOM   1635  O   LYS A 215      15.521   2.693   7.216  1.00  0.98           O  
ATOM   1636  CG  LYS A 215      10.967   3.137   6.624  1.00  0.87           C  
ATOM   1637  CD  LYS A 215      10.078   2.717   7.787  1.00  0.79           C  
ATOM   1638  CE  LYS A 215       8.653   3.227   7.615  1.00  0.72           C  
ATOM   1639  NZ  LYS A 215       7.745   2.705   8.680  1.00  0.69           N  
ATOM   1640  N   LYS A 216      14.561   1.443   8.825  1.00  0.98           N  
ATOM   1641  CA  LYS A 216      15.681   0.512   8.915  1.00  0.98           C  
ATOM   1642  C   LYS A 216      15.744  -0.393   7.688  1.00  0.98           C  
ATOM   1643  CB  LYS A 216      15.576  -0.335  10.185  1.00  0.97           C  
ATOM   1644  O   LYS A 216      14.720  -0.915   7.242  1.00  0.97           O  
ATOM   1645  CG  LYS A 216      16.757  -1.268  10.406  1.00  0.95           C  
ATOM   1646  CD  LYS A 216      16.528  -2.185  11.601  1.00  0.92           C  
ATOM   1647  CE  LYS A 216      17.660  -3.192  11.759  1.00  0.89           C  
ATOM   1648  NZ  LYS A 216      17.355  -4.207  12.811  1.00  0.87           N  
ATOM   1649  N   LEU A 217      16.929  -0.615   7.153  1.00  0.97           N  
ATOM   1650  CA  LEU A 217      17.292  -1.645   6.186  1.00  0.97           C  
ATOM   1651  C   LEU A 217      18.570  -2.362   6.610  1.00  0.97           C  
ATOM   1652  CB  LEU A 217      17.474  -1.033   4.795  1.00  0.97           C  
ATOM   1653  O   LEU A 217      19.668  -1.819   6.466  1.00  0.96           O  
ATOM   1654  CG  LEU A 217      17.801  -2.009   3.663  1.00  0.97           C  
ATOM   1655  CD1 LEU A 217      16.700  -3.055   3.529  1.00  0.96           C  
ATOM   1656  CD2 LEU A 217      17.996  -1.259   2.350  1.00  0.96           C  
ATOM   1657  N   ARG A 218      18.412  -3.579   7.137  1.00  0.96           N  
ATOM   1658  CA  ARG A 218      19.507  -4.340   7.731  1.00  0.96           C  
ATOM   1659  C   ARG A 218      20.194  -3.541   8.834  1.00  0.96           C  
ATOM   1660  CB  ARG A 218      20.525  -4.742   6.662  1.00  0.96           C  
ATOM   1661  O   ARG A 218      19.574  -3.211   9.847  1.00  0.95           O  
ATOM   1662  CG  ARG A 218      19.931  -5.541   5.514  1.00  0.94           C  
ATOM   1663  CD  ARG A 218      20.957  -5.808   4.422  1.00  0.91           C  
ATOM   1664  NE  ARG A 218      20.362  -6.500   3.282  1.00  0.89           N  
ATOM   1665  NH1 ARG A 218      22.260  -6.399   1.968  1.00  0.86           N  
ATOM   1666  NH2 ARG A 218      20.359  -7.401   1.169  1.00  0.83           N  
ATOM   1667  CZ  ARG A 218      20.995  -6.765   2.142  1.00  0.87           C  
ATOM   1668  N   ASP A 219      21.462  -3.209   8.643  1.00  0.97           N  
ATOM   1669  CA  ASP A 219      22.275  -2.527   9.644  1.00  0.97           C  
ATOM   1670  C   ASP A 219      22.316  -1.022   9.387  1.00  0.97           C  
ATOM   1671  CB  ASP A 219      23.695  -3.096   9.660  1.00  0.95           C  
ATOM   1672  O   ASP A 219      22.955  -0.277  10.132  1.00  0.97           O  
ATOM   1673  CG  ASP A 219      24.462  -2.816   8.380  1.00  0.83           C  
ATOM   1674  OD1 ASP A 219      23.836  -2.732   7.301  1.00  0.75           O  
ATOM   1675  OD2 ASP A 219      25.702  -2.679   8.450  1.00  0.80           O  
ATOM   1676  N   GLN A 220      21.590  -0.495   8.435  1.00  0.98           N  
ATOM   1677  CA  GLN A 220      21.527   0.911   8.048  1.00  0.98           C  
ATOM   1678  C   GLN A 220      20.140   1.491   8.308  1.00  0.98           C  
ATOM   1679  CB  GLN A 220      21.898   1.079   6.574  1.00  0.97           C  
ATOM   1680  O   GLN A 220      19.151   0.756   8.346  1.00  0.98           O  
ATOM   1681  CG  GLN A 220      23.273   0.528   6.219  1.00  0.91           C  
ATOM   1682  CD  GLN A 220      23.594   0.659   4.742  1.00  0.85           C  
ATOM   1683  NE2 GLN A 220      24.815   0.294   4.366  1.00  0.84           N  
ATOM   1684  OE1 GLN A 220      22.752   1.086   3.945  1.00  0.88           O  
ATOM   1685  N   PHE A 221      20.121   2.764   8.533  1.00  0.99           N  
ATOM   1686  CA  PHE A 221      18.893   3.547   8.473  1.00  0.99           C  
ATOM   1687  C   PHE A 221      18.815   4.333   7.170  1.00  0.99           C  
ATOM   1688  CB  PHE A 221      18.804   4.503   9.668  1.00  0.98           C  
ATOM   1689  O   PHE A 221      19.737   5.077   6.831  1.00  0.98           O  
ATOM   1690  CG  PHE A 221      17.453   5.144   9.833  1.00  0.98           C  
ATOM   1691  CD1 PHE A 221      16.368   4.405  10.287  1.00  0.98           C  
ATOM   1692  CD2 PHE A 221      17.269   6.488   9.534  1.00  0.98           C  
ATOM   1693  CE1 PHE A 221      15.116   4.997  10.441  1.00  0.97           C  
ATOM   1694  CE2 PHE A 221      16.021   7.086   9.686  1.00  0.97           C  
ATOM   1695  CZ  PHE A 221      14.946   6.338  10.138  1.00  0.96           C  
ATOM   1696  N   ILE A 222      17.782   4.109   6.378  1.00  0.99           N  
ATOM   1697  CA  ILE A 222      17.549   4.788   5.108  1.00  0.99           C  
ATOM   1698  C   ILE A 222      16.601   5.967   5.319  1.00  0.99           C  
ATOM   1699  CB  ILE A 222      16.976   3.822   4.047  1.00  0.99           C  
ATOM   1700  O   ILE A 222      15.478   5.790   5.796  1.00  0.99           O  
ATOM   1701  CG1 ILE A 222      17.847   2.565   3.943  1.00  0.98           C  
ATOM   1702  CG2 ILE A 222      16.857   4.520   2.689  1.00  0.98           C  
ATOM   1703  CD1 ILE A 222      19.301   2.847   3.593  1.00  0.98           C  
ATOM   1704  N   ILE A 223      17.065   7.157   4.992  1.00  0.99           N  
ATOM   1705  CA  ILE A 223      16.304   8.399   5.067  1.00  0.99           C  
ATOM   1706  C   ILE A 223      15.803   8.782   3.676  1.00  0.99           C  
ATOM   1707  CB  ILE A 223      17.149   9.545   5.667  1.00  0.99           C  
ATOM   1708  O   ILE A 223      16.594   8.912   2.739  1.00  0.99           O  
ATOM   1709  CG1 ILE A 223      17.661   9.159   7.059  1.00  0.98           C  
ATOM   1710  CG2 ILE A 223      16.338  10.843   5.722  1.00  0.98           C  
ATOM   1711  CD1 ILE A 223      18.743  10.083   7.599  1.00  0.98           C  
ATOM   1712  N   TYR A 224      14.540   8.989   3.579  1.00  0.99           N  
ATOM   1713  CA  TYR A 224      13.866   9.368   2.342  1.00  0.99           C  
ATOM   1714  C   TYR A 224      13.459  10.836   2.371  1.00  0.99           C  
ATOM   1715  CB  TYR A 224      12.634   8.489   2.109  1.00  0.99           C  
ATOM   1716  O   TYR A 224      12.755  11.274   3.285  1.00  0.98           O  
ATOM   1717  CG  TYR A 224      12.955   7.022   1.957  1.00  0.98           C  
ATOM   1718  CD1 TYR A 224      13.362   6.502   0.731  1.00  0.98           C  
ATOM   1719  CD2 TYR A 224      12.851   6.153   3.038  1.00  0.98           C  
ATOM   1720  CE1 TYR A 224      13.657   5.150   0.585  1.00  0.98           C  
ATOM   1721  CE2 TYR A 224      13.143   4.800   2.904  1.00  0.98           C  
ATOM   1722  OH  TYR A 224      13.836   2.970   1.538  1.00  0.97           O  
ATOM   1723  CZ  TYR A 224      13.545   4.309   1.676  1.00  0.97           C  
ATOM   1724  N   LYS A 225      13.852  11.559   1.350  1.00  0.98           N  
ATOM   1725  CA  LYS A 225      13.333  12.880   1.009  1.00  0.98           C  
ATOM   1726  C   LYS A 225      12.342  12.799  -0.149  1.00  0.98           C  
ATOM   1727  CB  LYS A 225      14.476  13.831   0.654  1.00  0.98           C  
ATOM   1728  O   LYS A 225      12.082  11.715  -0.676  1.00  0.98           O  
ATOM   1729  CG  LYS A 225      15.431  14.108   1.806  1.00  0.98           C  
ATOM   1730  CD  LYS A 225      16.601  14.978   1.365  1.00  0.97           C  
ATOM   1731  CE  LYS A 225      16.135  16.351   0.902  1.00  0.96           C  
ATOM   1732  NZ  LYS A 225      17.248  17.136   0.287  1.00  0.94           N  
ATOM   1733  N   GLU A 226      11.813  13.898  -0.541  1.00  0.98           N  
ATOM   1734  CA  GLU A 226      10.870  14.007  -1.650  1.00  0.98           C  
ATOM   1735  C   GLU A 226      11.523  13.610  -2.971  1.00  0.98           C  
ATOM   1736  CB  GLU A 226      10.315  15.431  -1.745  1.00  0.98           C  
ATOM   1737  O   GLU A 226      10.920  12.899  -3.778  1.00  0.97           O  
ATOM   1738  CG  GLU A 226       9.426  15.824  -0.574  1.00  0.97           C  
ATOM   1739  CD  GLU A 226       9.026  17.291  -0.591  1.00  0.95           C  
ATOM   1740  OE1 GLU A 226       9.616  18.072  -1.371  1.00  0.94           O  
ATOM   1741  OE2 GLU A 226       8.115  17.662   0.183  1.00  0.94           O  
ATOM   1742  N   ASP A 227      12.870  13.859  -3.116  1.00  0.98           N  
ATOM   1743  CA  ASP A 227      13.524  13.757  -4.417  1.00  0.97           C  
ATOM   1744  C   ASP A 227      14.856  13.019  -4.305  1.00  0.98           C  
ATOM   1745  CB  ASP A 227      13.743  15.147  -5.018  1.00  0.96           C  
ATOM   1746  O   ASP A 227      15.604  12.926  -5.281  1.00  0.97           O  
ATOM   1747  CG  ASP A 227      14.636  16.029  -4.164  1.00  0.85           C  
ATOM   1748  OD1 ASP A 227      14.949  15.650  -3.015  1.00  0.76           O  
ATOM   1749  OD2 ASP A 227      15.029  17.115  -4.643  1.00  0.84           O  
ATOM   1750  N   SER A 228      15.235  12.516  -3.120  1.00  0.98           N  
ATOM   1751  CA  SER A 228      16.522  11.861  -2.907  1.00  0.98           C  
ATOM   1752  C   SER A 228      16.449  10.862  -1.757  1.00  0.98           C  
ATOM   1753  CB  SER A 228      17.610  12.897  -2.624  1.00  0.98           C  
ATOM   1754  O   SER A 228      15.523  10.908  -0.945  1.00  0.98           O  
ATOM   1755  OG  SER A 228      17.253  13.715  -1.523  1.00  0.96           O  
ATOM   1756  N   VAL A 229      17.426   9.926  -1.681  1.00  0.98           N  
ATOM   1757  CA  VAL A 229      17.555   8.904  -0.648  1.00  0.98           C  
ATOM   1758  C   VAL A 229      18.958   8.952  -0.046  1.00  0.98           C  
ATOM   1759  CB  VAL A 229      17.264   7.493  -1.207  1.00  0.98           C  
ATOM   1760  O   VAL A 229      19.953   8.966  -0.774  1.00  0.98           O  
ATOM   1761  CG1 VAL A 229      17.282   6.454  -0.087  1.00  0.98           C  
ATOM   1762  CG2 VAL A 229      15.921   7.475  -1.935  1.00  0.98           C  
ATOM   1763  N   TYR A 230      19.030   8.913   1.271  1.00  0.98           N  
ATOM   1764  CA  TYR A 230      20.282   8.891   2.018  1.00  0.98           C  
ATOM   1765  C   TYR A 230      20.387   7.632   2.871  1.00  0.98           C  
ATOM   1766  CB  TYR A 230      20.401  10.134   2.906  1.00  0.98           C  
ATOM   1767  O   TYR A 230      19.377   7.118   3.356  1.00  0.98           O  
ATOM   1768  CG  TYR A 230      20.610  11.414   2.133  1.00  0.98           C  
ATOM   1769  CD1 TYR A 230      21.865  12.016   2.072  1.00  0.98           C  
ATOM   1770  CD2 TYR A 230      19.555  12.024   1.464  1.00  0.97           C  
ATOM   1771  CE1 TYR A 230      22.062  13.197   1.363  1.00  0.97           C  
ATOM   1772  CE2 TYR A 230      19.740  13.204   0.752  1.00  0.96           C  
ATOM   1773  OH  TYR A 230      21.186  14.950   0.003  1.00  0.95           O  
ATOM   1774  CZ  TYR A 230      20.996  13.782   0.707  1.00  0.96           C  
ATOM   1775  N   THR A 231      21.590   7.190   3.121  1.00  0.98           N  
ATOM   1776  CA  THR A 231      21.910   6.228   4.170  1.00  0.98           C  
ATOM   1777  C   THR A 231      22.475   6.935   5.398  1.00  0.98           C  
ATOM   1778  CB  THR A 231      22.917   5.174   3.673  1.00  0.97           C  
ATOM   1779  O   THR A 231      23.296   7.845   5.274  1.00  0.98           O  
ATOM   1780  CG2 THR A 231      22.365   4.409   2.474  1.00  0.82           C  
ATOM   1781  OG1 THR A 231      24.134   5.826   3.290  1.00  0.82           O  
ATOM   1782  N   MET A 232      22.049   6.500   6.506  1.00  0.98           N  
ATOM   1783  CA  MET A 232      22.613   6.778   7.824  1.00  0.98           C  
ATOM   1784  C   MET A 232      23.163   5.505   8.460  1.00  0.98           C  
ATOM   1785  CB  MET A 232      21.561   7.408   8.739  1.00  0.98           C  
ATOM   1786  O   MET A 232      22.403   4.594   8.792  1.00  0.98           O  
ATOM   1787  CG  MET A 232      22.074   7.727  10.134  1.00  0.98           C  
ATOM   1788  SD  MET A 232      20.784   8.477  11.202  1.00  0.97           S  
ATOM   1789  CE  MET A 232      21.678   8.550  12.779  1.00  0.95           C  
ATOM   1790  N   ARG A 233      24.525   5.427   8.591  1.00  0.98           N  
ATOM   1791  CA  ARG A 233      25.234   4.266   9.119  1.00  0.98           C  
ATOM   1792  C   ARG A 233      25.869   4.580  10.470  1.00  0.98           C  
ATOM   1793  CB  ARG A 233      26.306   3.796   8.133  1.00  0.97           C  
ATOM   1794  O   ARG A 233      26.537   5.605  10.624  1.00  0.97           O  
ATOM   1795  CG  ARG A 233      25.750   3.312   6.804  1.00  0.88           C  
ATOM   1796  CD  ARG A 233      26.857   2.870   5.856  1.00  0.82           C  
ATOM   1797  NE  ARG A 233      26.320   2.405   4.580  1.00  0.80           N  
ATOM   1798  NH1 ARG A 233      28.384   1.989   3.629  1.00  0.72           N  
ATOM   1799  NH2 ARG A 233      26.467   1.594   2.437  1.00  0.66           N  
ATOM   1800  CZ  ARG A 233      27.058   1.997   3.552  1.00  0.72           C  
ATOM   1801  N   TYR A 234      25.668   3.689  11.385  1.00  0.97           N  
ATOM   1802  CA  TYR A 234      26.392   3.770  12.649  1.00  0.97           C  
ATOM   1803  C   TYR A 234      27.865   3.430  12.455  1.00  0.96           C  
ATOM   1804  CB  TYR A 234      25.772   2.829  13.686  1.00  0.97           C  
ATOM   1805  O   TYR A 234      28.200   2.344  11.975  1.00  0.95           O  
ATOM   1806  CG  TYR A 234      26.460   2.866  15.028  1.00  0.95           C  
ATOM   1807  CD1 TYR A 234      26.193   3.883  15.942  1.00  0.93           C  
ATOM   1808  CD2 TYR A 234      27.380   1.886  15.385  1.00  0.93           C  
ATOM   1809  CE1 TYR A 234      26.827   3.923  17.180  1.00  0.92           C  
ATOM   1810  CE2 TYR A 234      28.020   1.916  16.620  1.00  0.92           C  
ATOM   1811  OH  TYR A 234      28.367   2.970  18.733  1.00  0.88           O  
ATOM   1812  CZ  TYR A 234      27.737   2.936  17.509  1.00  0.92           C  
ATOM   1813  N   ILE A 235      28.813   4.384  12.827  1.00  0.96           N  
ATOM   1814  CA  ILE A 235      30.257   4.210  12.707  1.00  0.96           C  
ATOM   1815  C   ILE A 235      30.901   4.269  14.090  1.00  0.94           C  
ATOM   1816  CB  ILE A 235      30.879   5.278  11.780  1.00  0.94           C  
ATOM   1817  O   ILE A 235      32.016   3.780  14.284  1.00  0.92           O  
ATOM   1818  CG1 ILE A 235      30.492   6.685  12.250  1.00  0.84           C  
ATOM   1819  CG2 ILE A 235      30.450   5.049  10.327  1.00  0.84           C  
ATOM   1820  CD1 ILE A 235      31.296   7.800  11.596  1.00  0.80           C  
ATOM   1821  N   GLY A 236      30.185   4.770  15.087  1.00  0.91           N  
ATOM   1822  CA  GLY A 236      30.693   4.994  16.431  1.00  0.91           C  
ATOM   1823  C   GLY A 236      31.760   6.071  16.493  1.00  0.89           C  
ATOM   1824  O   GLY A 236      32.096   6.680  15.475  1.00  0.86           O  
ATOM   1825  N   GLY A 237      32.169   6.465  17.758  1.00  0.88           N  
ATOM   1826  CA  GLY A 237      33.175   7.492  17.978  1.00  0.87           C  
ATOM   1827  C   GLY A 237      32.592   8.889  18.071  1.00  0.86           C  
ATOM   1828  O   GLY A 237      31.467   9.068  18.543  1.00  0.84           O  
ATOM   1829  N   VAL A 238      33.436   9.905  17.641  1.00  0.86           N  
ATOM   1830  CA  VAL A 238      33.069  11.314  17.728  1.00  0.86           C  
ATOM   1831  C   VAL A 238      31.953  11.621  16.732  1.00  0.86           C  
ATOM   1832  CB  VAL A 238      34.284  12.234  17.469  1.00  0.84           C  
ATOM   1833  O   VAL A 238      31.101  12.475  16.988  1.00  0.85           O  
ATOM   1834  CG1 VAL A 238      33.865  13.703  17.501  1.00  0.81           C  
ATOM   1835  CG2 VAL A 238      35.384  11.965  18.493  1.00  0.80           C  
ATOM   1836  N   PHE A 239      31.883  10.955  15.685  1.00  0.89           N  
ATOM   1837  CA  PHE A 239      30.814  10.951  14.693  1.00  0.91           C  
ATOM   1838  C   PHE A 239      30.009   9.659  14.771  1.00  0.91           C  
ATOM   1839  CB  PHE A 239      31.386  11.130  13.283  1.00  0.88           C  
ATOM   1840  O   PHE A 239      30.432   8.626  14.249  1.00  0.89           O  
ATOM   1841  CG  PHE A 239      32.200  12.384  13.113  1.00  0.86           C  
ATOM   1842  CD1 PHE A 239      31.586  13.630  13.082  1.00  0.84           C  
ATOM   1843  CD2 PHE A 239      33.582  12.316  12.983  1.00  0.85           C  
ATOM   1844  CE1 PHE A 239      32.338  14.792  12.925  1.00  0.84           C  
ATOM   1845  CE2 PHE A 239      34.339  13.473  12.826  1.00  0.84           C  
ATOM   1846  CZ  PHE A 239      33.715  14.710  12.796  1.00  0.83           C  
ATOM   1847  N   VAL A 240      28.907   9.750  15.384  1.00  0.95           N  
ATOM   1848  CA  VAL A 240      28.102   8.575  15.698  1.00  0.96           C  
ATOM   1849  C   VAL A 240      27.571   7.952  14.409  1.00  0.96           C  
ATOM   1850  CB  VAL A 240      26.930   8.925  16.643  1.00  0.94           C  
ATOM   1851  O   VAL A 240      27.600   6.730  14.244  1.00  0.96           O  
ATOM   1852  CG1 VAL A 240      26.060   7.697  16.902  1.00  0.93           C  
ATOM   1853  CG2 VAL A 240      27.458   9.498  17.957  1.00  0.93           C  
ATOM   1854  N   PHE A 241      27.171   8.875  13.486  1.00  0.97           N  
ATOM   1855  CA  PHE A 241      26.598   8.411  12.229  1.00  0.98           C  
ATOM   1856  C   PHE A 241      27.292   9.068  11.042  1.00  0.97           C  
ATOM   1857  CB  PHE A 241      25.094   8.699  12.183  1.00  0.98           C  
ATOM   1858  O   PHE A 241      27.568  10.269  11.065  1.00  0.97           O  
ATOM   1859  CG  PHE A 241      24.299   7.942  13.212  1.00  0.98           C  
ATOM   1860  CD1 PHE A 241      24.120   6.568  13.099  1.00  0.97           C  
ATOM   1861  CD2 PHE A 241      23.730   8.603  14.293  1.00  0.97           C  
ATOM   1862  CE1 PHE A 241      23.385   5.864  14.050  1.00  0.97           C  
ATOM   1863  CE2 PHE A 241      22.994   7.907  15.247  1.00  0.97           C  
ATOM   1864  CZ  PHE A 241      22.822   6.537  15.123  1.00  0.96           C  
ATOM   1865  N   GLN A 242      27.524   8.275   9.975  1.00  0.97           N  
ATOM   1866  CA  GLN A 242      27.878   8.738   8.637  1.00  0.97           C  
ATOM   1867  C   GLN A 242      26.656   8.770   7.724  1.00  0.97           C  
ATOM   1868  CB  GLN A 242      28.963   7.847   8.030  1.00  0.97           C  
ATOM   1869  O   GLN A 242      25.938   7.775   7.604  1.00  0.97           O  
ATOM   1870  CG  GLN A 242      29.445   8.309   6.662  1.00  0.95           C  
ATOM   1871  CD  GLN A 242      30.513   7.403   6.078  1.00  0.93           C  
ATOM   1872  NE2 GLN A 242      31.529   8.002   5.467  1.00  0.92           N  
ATOM   1873  OE1 GLN A 242      30.425   6.175   6.177  1.00  0.92           O  
ATOM   1874  N   PHE A 243      26.490   9.883   7.044  1.00  0.98           N  
ATOM   1875  CA  PHE A 243      25.453  10.092   6.041  1.00  0.98           C  
ATOM   1876  C   PHE A 243      26.038  10.024   4.635  1.00  0.98           C  
ATOM   1877  CB  PHE A 243      24.759  11.441   6.256  1.00  0.98           C  
ATOM   1878  O   PHE A 243      27.113  10.570   4.378  1.00  0.97           O  
ATOM   1879  CG  PHE A 243      24.081  11.569   7.593  1.00  0.98           C  
ATOM   1880  CD1 PHE A 243      22.735  11.258   7.738  1.00  0.98           C  
ATOM   1881  CD2 PHE A 243      24.791  12.000   8.706  1.00  0.98           C  
ATOM   1882  CE1 PHE A 243      22.105  11.375   8.975  1.00  0.97           C  
ATOM   1883  CE2 PHE A 243      24.168  12.119   9.946  1.00  0.97           C  
ATOM   1884  CZ  PHE A 243      22.825  11.808  10.077  1.00  0.97           C  
ATOM   1885  N   GLN A 244      25.383   9.370   3.764  1.00  0.98           N  
ATOM   1886  CA  GLN A 244      25.738   9.274   2.352  1.00  0.98           C  
ATOM   1887  C   GLN A 244      24.496   9.323   1.467  1.00  0.98           C  
ATOM   1888  CB  GLN A 244      26.526   7.992   2.081  1.00  0.97           C  
ATOM   1889  O   GLN A 244      23.538   8.581   1.693  1.00  0.98           O  
ATOM   1890  CG  GLN A 244      26.988   7.846   0.637  1.00  0.94           C  
ATOM   1891  CD  GLN A 244      27.759   6.563   0.394  1.00  0.90           C  
ATOM   1892  NE2 GLN A 244      28.246   6.386  -0.830  1.00  0.89           N  
ATOM   1893  OE1 GLN A 244      27.917   5.737   1.299  1.00  0.91           O  
ATOM   1894  N   GLN A 245      24.552  10.200   0.486  1.00  0.98           N  
ATOM   1895  CA  GLN A 245      23.538  10.176  -0.563  1.00  0.98           C  
ATOM   1896  C   GLN A 245      23.601   8.875  -1.359  1.00  0.98           C  
ATOM   1897  CB  GLN A 245      23.704  11.373  -1.500  1.00  0.97           C  
ATOM   1898  O   GLN A 245      24.677   8.460  -1.795  1.00  0.97           O  
ATOM   1899  CG  GLN A 245      22.556  11.547  -2.485  1.00  0.96           C  
ATOM   1900  CD  GLN A 245      22.707  12.784  -3.350  1.00  0.93           C  
ATOM   1901  NE2 GLN A 245      22.508  12.624  -4.654  1.00  0.93           N  
ATOM   1902  OE1 GLN A 245      23.000  13.875  -2.850  1.00  0.93           O  
ATOM   1903  N   LEU A 246      22.438   8.166  -1.514  1.00  0.98           N  
ATOM   1904  CA  LEU A 246      22.316   6.889  -2.209  1.00  0.98           C  
ATOM   1905  C   LEU A 246      21.761   7.087  -3.616  1.00  0.97           C  
ATOM   1906  CB  LEU A 246      21.415   5.934  -1.422  1.00  0.97           C  
ATOM   1907  O   LEU A 246      22.323   6.575  -4.587  1.00  0.96           O  
ATOM   1908  CG  LEU A 246      21.225   4.537  -2.016  1.00  0.90           C  
ATOM   1909  CD1 LEU A 246      22.573   3.846  -2.186  1.00  0.79           C  
ATOM   1910  CD2 LEU A 246      20.297   3.704  -1.138  1.00  0.78           C  
ATOM   1911  N   PHE A 247      20.673   7.829  -3.770  1.00  0.97           N  
ATOM   1912  CA  PHE A 247      20.001   8.207  -5.008  1.00  0.97           C  
ATOM   1913  C   PHE A 247      19.600   9.677  -4.979  1.00  0.97           C  
ATOM   1914  CB  PHE A 247      18.765   7.331  -5.238  1.00  0.97           C  
ATOM   1915  O   PHE A 247      19.198  10.196  -3.936  1.00  0.97           O  
ATOM   1916  CG  PHE A 247      19.025   5.858  -5.069  1.00  0.97           C  
ATOM   1917  CD1 PHE A 247      19.993   5.217  -5.831  1.00  0.96           C  
ATOM   1918  CD2 PHE A 247      18.300   5.115  -4.146  1.00  0.95           C  
ATOM   1919  CE1 PHE A 247      20.236   3.854  -5.676  1.00  0.95           C  
ATOM   1920  CE2 PHE A 247      18.537   3.753  -3.986  1.00  0.94           C  
ATOM   1921  CZ  PHE A 247      19.504   3.124  -4.752  1.00  0.94           C  
ATOM   1922  N   ASP A 248      19.664  10.392  -6.194  1.00  0.98           N  
ATOM   1923  CA  ASP A 248      19.346  11.809  -6.339  1.00  0.97           C  
ATOM   1924  C   ASP A 248      18.258  12.024  -7.389  1.00  0.96           C  
ATOM   1925  CB  ASP A 248      20.599  12.605  -6.711  1.00  0.96           C  
ATOM   1926  O   ASP A 248      18.078  13.137  -7.886  1.00  0.94           O  
ATOM   1927  CG  ASP A 248      21.267  12.102  -7.978  1.00  0.93           C  
ATOM   1928  OD1 ASP A 248      20.846  11.054  -8.515  1.00  0.90           O  
ATOM   1929  OD2 ASP A 248      22.224  12.757  -8.444  1.00  0.91           O  
ATOM   1930  N   ASP A 249      17.594  10.972  -7.791  1.00  0.97           N  
ATOM   1931  CA  ASP A 249      16.630  11.009  -8.886  1.00  0.97           C  
ATOM   1932  C   ASP A 249      15.307  10.366  -8.475  1.00  0.96           C  
ATOM   1933  CB  ASP A 249      17.195  10.307 -10.123  1.00  0.96           C  
ATOM   1934  O   ASP A 249      14.352  10.347  -9.254  1.00  0.96           O  
ATOM   1935  CG  ASP A 249      17.371   8.811  -9.927  1.00  0.95           C  
ATOM   1936  OD1 ASP A 249      17.733   8.381  -8.811  1.00  0.93           O  
ATOM   1937  OD2 ASP A 249      17.148   8.057 -10.898  1.00  0.93           O  
ATOM   1938  N   VAL A 250      15.265   9.829  -7.256  1.00  0.97           N  
ATOM   1939  CA  VAL A 250      14.063   9.205  -6.714  1.00  0.98           C  
ATOM   1940  C   VAL A 250      13.954   9.504  -5.220  1.00  0.98           C  
ATOM   1941  CB  VAL A 250      14.057   7.678  -6.953  1.00  0.97           C  
ATOM   1942  O   VAL A 250      14.943   9.414  -4.489  1.00  0.97           O  
ATOM   1943  CG1 VAL A 250      13.947   7.366  -8.445  1.00  0.94           C  
ATOM   1944  CG2 VAL A 250      15.314   7.042  -6.363  1.00  0.94           C  
ATOM   1945  N   GLY A 251      12.788   9.780  -4.735  1.00  0.98           N  
ATOM   1946  CA  GLY A 251      12.462   9.995  -3.334  1.00  0.98           C  
ATOM   1947  C   GLY A 251      11.252   9.204  -2.875  1.00  0.98           C  
ATOM   1948  O   GLY A 251      11.001   8.102  -3.367  1.00  0.98           O  
ATOM   1949  N   MET A 252      10.575   9.690  -1.905  1.00  0.98           N  
ATOM   1950  CA  MET A 252       9.365   9.077  -1.364  1.00  0.98           C  
ATOM   1951  C   MET A 252       8.203  10.064  -1.379  1.00  0.98           C  
ATOM   1952  CB  MET A 252       9.607   8.575   0.060  1.00  0.98           C  
ATOM   1953  O   MET A 252       8.361  11.223  -0.992  1.00  0.98           O  
ATOM   1954  CG  MET A 252       8.424   7.828   0.656  1.00  0.98           C  
ATOM   1955  SD  MET A 252       8.752   7.239   2.363  1.00  0.97           S  
ATOM   1956  CE  MET A 252       9.959   5.928   2.023  1.00  0.95           C  
ATOM   1957  N   ILE A 253       7.004   9.644  -1.694  1.00  0.98           N  
ATOM   1958  CA  ILE A 253       5.859  10.505  -1.969  1.00  0.98           C  
ATOM   1959  C   ILE A 253       5.194  10.914  -0.657  1.00  0.98           C  
ATOM   1960  CB  ILE A 253       4.837   9.808  -2.895  1.00  0.98           C  
ATOM   1961  O   ILE A 253       4.622  12.002  -0.557  1.00  0.97           O  
ATOM   1962  CG1 ILE A 253       3.777  10.808  -3.369  1.00  0.91           C  
ATOM   1963  CG2 ILE A 253       4.188   8.618  -2.182  1.00  0.91           C  
ATOM   1964  CD1 ILE A 253       2.849  10.263  -4.446  1.00  0.86           C  
ATOM   1965  N   SER A 254       5.176  10.012   0.389  1.00  0.97           N  
ATOM   1966  CA  SER A 254       4.530  10.270   1.672  1.00  0.97           C  
ATOM   1967  C   SER A 254       5.127   9.404   2.776  1.00  0.97           C  
ATOM   1968  CB  SER A 254       3.024  10.019   1.575  1.00  0.96           C  
ATOM   1969  O   SER A 254       5.851   8.446   2.498  1.00  0.97           O  
ATOM   1970  OG  SER A 254       2.369  10.422   2.765  1.00  0.79           O  
ATOM   1971  N   GLN A 255       4.820   9.711   4.062  1.00  0.97           N  
ATOM   1972  CA  GLN A 255       5.179   8.873   5.201  1.00  0.97           C  
ATOM   1973  C   GLN A 255       4.609   7.465   5.050  1.00  0.97           C  
ATOM   1974  CB  GLN A 255       4.687   9.500   6.506  1.00  0.96           C  
ATOM   1975  O   GLN A 255       3.492   7.291   4.559  1.00  0.96           O  
ATOM   1976  CG  GLN A 255       5.385  10.806   6.861  1.00  0.92           C  
ATOM   1977  CD  GLN A 255       4.867  11.417   8.150  1.00  0.87           C  
ATOM   1978  NE2 GLN A 255       5.476  12.520   8.571  1.00  0.85           N  
ATOM   1979  OE1 GLN A 255       3.926  10.901   8.763  1.00  0.87           O  
ATOM   1980  N   ASN A 256       5.364   6.475   5.389  1.00  0.97           N  
ATOM   1981  CA  ASN A 256       5.022   5.057   5.389  1.00  0.97           C  
ATOM   1982  C   ASN A 256       4.888   4.513   3.969  1.00  0.97           C  
ATOM   1983  CB  ASN A 256       3.730   4.815   6.173  1.00  0.96           C  
ATOM   1984  O   ASN A 256       4.295   3.453   3.759  1.00  0.97           O  
ATOM   1985  CG  ASN A 256       3.844   5.230   7.627  1.00  0.94           C  
ATOM   1986  ND2 ASN A 256       2.941   6.097   8.069  1.00  0.91           N  
ATOM   1987  OD1 ASN A 256       4.738   4.777   8.347  1.00  0.90           O  
ATOM   1988  N   CYS A 257       5.533   5.091   3.003  1.00  0.98           N  
ATOM   1989  CA  CYS A 257       5.523   4.635   1.617  1.00  0.98           C  
ATOM   1990  C   CYS A 257       6.752   3.788   1.313  1.00  0.98           C  
ATOM   1991  CB  CYS A 257       5.464   5.826   0.661  1.00  0.98           C  
ATOM   1992  O   CYS A 257       7.127   3.625   0.150  1.00  0.98           O  
ATOM   1993  SG  CYS A 257       3.800   6.485   0.421  1.00  0.91           S  
ATOM   1994  N   ALA A 258       7.409   3.309   2.314  1.00  0.98           N  
ATOM   1995  CA  ALA A 258       8.447   2.286   2.211  1.00  0.98           C  
ATOM   1996  C   ALA A 258       8.145   1.105   3.128  1.00  0.98           C  
ATOM   1997  CB  ALA A 258       9.814   2.879   2.544  1.00  0.98           C  
ATOM   1998  O   ALA A 258       7.796   1.291   4.296  1.00  0.97           O  
ATOM   1999  N   ALA A 259       8.352  -0.135   2.649  1.00  0.98           N  
ATOM   2000  CA  ALA A 259       8.253  -1.369   3.424  1.00  0.98           C  
ATOM   2001  C   ALA A 259       9.400  -2.319   3.092  1.00  0.97           C  
ATOM   2002  CB  ALA A 259       6.911  -2.051   3.170  1.00  0.97           C  
ATOM   2003  O   ALA A 259       9.892  -2.337   1.961  1.00  0.97           O  
ATOM   2004  N   GLU A 260       9.869  -3.094   4.067  1.00  0.96           N  
ATOM   2005  CA  GLU A 260      10.967  -4.039   3.889  1.00  0.96           C  
ATOM   2006  C   GLU A 260      10.449  -5.422   3.504  1.00  0.96           C  
ATOM   2007  CB  GLU A 260      11.811  -4.129   5.163  1.00  0.96           C  
ATOM   2008  O   GLU A 260       9.481  -5.913   4.089  1.00  0.95           O  
ATOM   2009  CG  GLU A 260      13.085  -4.944   5.000  1.00  0.92           C  
ATOM   2010  CD  GLU A 260      13.959  -4.946   6.245  1.00  0.91           C  
ATOM   2011  OE1 GLU A 260      13.873  -3.990   7.048  1.00  0.89           O  
ATOM   2012  OE2 GLU A 260      14.737  -5.911   6.416  1.00  0.90           O  
ATOM   2013  N   PHE A 261      11.114  -6.085   2.562  1.00  0.95           N  
ATOM   2014  CA  PHE A 261      10.962  -7.498   2.237  1.00  0.95           C  
ATOM   2015  C   PHE A 261      12.261  -8.067   1.678  1.00  0.94           C  
ATOM   2016  CB  PHE A 261       9.824  -7.701   1.232  1.00  0.94           C  
ATOM   2017  O   PHE A 261      12.990  -7.376   0.964  1.00  0.93           O  
ATOM   2018  CG  PHE A 261      10.160  -7.251  -0.165  1.00  0.93           C  
ATOM   2019  CD1 PHE A 261       9.966  -5.931  -0.550  1.00  0.90           C  
ATOM   2020  CD2 PHE A 261      10.671  -8.150  -1.092  1.00  0.90           C  
ATOM   2021  CE1 PHE A 261      10.276  -5.512  -1.842  1.00  0.89           C  
ATOM   2022  CE2 PHE A 261      10.983  -7.739  -2.385  1.00  0.88           C  
ATOM   2023  CZ  PHE A 261      10.785  -6.420  -2.758  1.00  0.88           C  
ATOM   2024  N   ASP A 262      12.656  -9.186   2.092  1.00  0.94           N  
ATOM   2025  CA  ASP A 262      13.786  -9.968   1.600  1.00  0.94           C  
ATOM   2026  C   ASP A 262      15.067  -9.137   1.592  1.00  0.94           C  
ATOM   2027  CB  ASP A 262      13.497 -10.503   0.196  1.00  0.91           C  
ATOM   2028  O   ASP A 262      15.809  -9.140   0.608  1.00  0.93           O  
ATOM   2029  CG  ASP A 262      14.498 -11.552  -0.256  1.00  0.81           C  
ATOM   2030  OD1 ASP A 262      15.128 -12.205   0.604  1.00  0.74           O  
ATOM   2031  OD2 ASP A 262      14.662 -11.724  -1.484  1.00  0.79           O  
ATOM   2032  N   GLY A 263      15.281  -8.284   2.530  1.00  0.95           N  
ATOM   2033  CA  GLY A 263      16.451  -7.436   2.690  1.00  0.96           C  
ATOM   2034  C   GLY A 263      16.500  -6.292   1.696  1.00  0.96           C  
ATOM   2035  O   GLY A 263      17.574  -5.764   1.401  1.00  0.96           O  
ATOM   2036  N   LYS A 264      15.394  -5.852   1.127  1.00  0.98           N  
ATOM   2037  CA  LYS A 264      15.178  -4.709   0.244  1.00  0.98           C  
ATOM   2038  C   LYS A 264      14.051  -3.820   0.761  1.00  0.98           C  
ATOM   2039  CB  LYS A 264      14.865  -5.180  -1.177  1.00  0.97           C  
ATOM   2040  O   LYS A 264      13.192  -4.275   1.519  1.00  0.98           O  
ATOM   2041  CG  LYS A 264      15.956  -6.041  -1.798  1.00  0.96           C  
ATOM   2042  CD  LYS A 264      15.517  -6.616  -3.139  1.00  0.94           C  
ATOM   2043  CE  LYS A 264      16.523  -7.629  -3.669  1.00  0.93           C  
ATOM   2044  NZ  LYS A 264      15.989  -8.376  -4.847  1.00  0.92           N  
ATOM   2045  N   HIS A 265      14.073  -2.570   0.349  1.00  0.98           N  
ATOM   2046  CA  HIS A 265      12.912  -1.698   0.486  1.00  0.98           C  
ATOM   2047  C   HIS A 265      12.103  -1.652  -0.806  1.00  0.98           C  
ATOM   2048  CB  HIS A 265      13.345  -0.286   0.885  1.00  0.98           C  
ATOM   2049  O   HIS A 265      12.662  -1.451  -1.887  1.00  0.98           O  
ATOM   2050  CG  HIS A 265      13.792  -0.176   2.308  1.00  0.97           C  
ATOM   2051  CD2 HIS A 265      13.755  -1.070   3.323  1.00  0.96           C  
ATOM   2052  ND1 HIS A 265      14.356   0.971   2.823  1.00  0.95           N  
ATOM   2053  CE1 HIS A 265      14.648   0.776   4.099  1.00  0.95           C  
ATOM   2054  NE2 HIS A 265      14.293  -0.454   4.427  1.00  0.95           N  
ATOM   2055  N   PHE A 266      10.790  -1.890  -0.699  1.00  0.98           N  
ATOM   2056  CA  PHE A 266       9.773  -1.434  -1.639  1.00  0.99           C  
ATOM   2057  C   PHE A 266       9.357   0.000  -1.333  1.00  0.99           C  
ATOM   2058  CB  PHE A 266       8.549  -2.355  -1.597  1.00  0.98           C  
ATOM   2059  O   PHE A 266       8.985   0.316  -0.201  1.00  0.98           O  
ATOM   2060  CG  PHE A 266       7.510  -2.032  -2.636  1.00  0.98           C  
ATOM   2061  CD1 PHE A 266       6.602  -1.001  -2.434  1.00  0.97           C  
ATOM   2062  CD2 PHE A 266       7.442  -2.761  -3.817  1.00  0.97           C  
ATOM   2063  CE1 PHE A 266       5.639  -0.699  -3.394  1.00  0.96           C  
ATOM   2064  CE2 PHE A 266       6.483  -2.465  -4.781  1.00  0.96           C  
ATOM   2065  CZ  PHE A 266       5.581  -1.435  -4.567  1.00  0.95           C  
ATOM   2066  N   VAL A 267       9.426   0.928  -2.375  1.00  0.99           N  
ATOM   2067  CA  VAL A 267       9.216   2.351  -2.129  1.00  0.99           C  
ATOM   2068  C   VAL A 267       8.287   2.928  -3.194  1.00  0.99           C  
ATOM   2069  CB  VAL A 267      10.552   3.127  -2.111  1.00  0.99           C  
ATOM   2070  O   VAL A 267       8.469   2.678  -4.388  1.00  0.98           O  
ATOM   2071  CG1 VAL A 267      10.329   4.577  -1.686  1.00  0.98           C  
ATOM   2072  CG2 VAL A 267      11.554   2.442  -1.182  1.00  0.98           C  
ATOM   2073  N   VAL A 268       7.322   3.714  -2.763  1.00  0.99           N  
ATOM   2074  CA  VAL A 268       6.520   4.545  -3.656  1.00  0.99           C  
ATOM   2075  C   VAL A 268       7.072   5.968  -3.672  1.00  0.98           C  
ATOM   2076  CB  VAL A 268       5.032   4.555  -3.239  1.00  0.98           C  
ATOM   2077  O   VAL A 268       6.979   6.688  -2.675  1.00  0.98           O  
ATOM   2078  CG1 VAL A 268       4.183   5.276  -4.284  1.00  0.98           C  
ATOM   2079  CG2 VAL A 268       4.528   3.128  -3.028  1.00  0.98           C  
ATOM   2080  N   GLY A 269       7.719   6.393  -4.825  1.00  0.98           N  
ATOM   2081  CA  GLY A 269       8.213   7.731  -5.113  1.00  0.98           C  
ATOM   2082  C   GLY A 269       7.207   8.591  -5.855  1.00  0.98           C  
ATOM   2083  O   GLY A 269       6.032   8.234  -5.956  1.00  0.97           O  
ATOM   2084  N   GLN A 270       7.800   9.749  -6.318  1.00  0.96           N  
ATOM   2085  CA  GLN A 270       7.009  10.625  -7.176  1.00  0.95           C  
ATOM   2086  C   GLN A 270       6.958  10.095  -8.606  1.00  0.90           C  
ATOM   2087  CB  GLN A 270       7.577  12.045  -7.163  1.00  0.92           C  
ATOM   2088  O   GLN A 270       7.962  10.124  -9.321  1.00  0.82           O  
ATOM   2089  CG  GLN A 270       7.532  12.712  -5.795  1.00  0.82           C  
ATOM   2090  CD  GLN A 270       7.908  14.181  -5.845  1.00  0.76           C  
ATOM   2091  NE2 GLN A 270       8.170  14.767  -4.682  1.00  0.72           N  
ATOM   2092  OE1 GLN A 270       7.963  14.785  -6.922  1.00  0.77           O  
ATOM   2093  N   GLY A 271       6.021   9.291  -8.914  1.00  0.96           N  
ATOM   2094  CA  GLY A 271       5.793   8.843 -10.279  1.00  0.96           C  
ATOM   2095  C   GLY A 271       6.399   7.484 -10.570  1.00  0.96           C  
ATOM   2096  O   GLY A 271       6.386   7.025 -11.714  1.00  0.96           O  
ATOM   2097  N   ASP A 272       7.067   6.844  -9.596  1.00  0.98           N  
ATOM   2098  CA  ASP A 272       7.581   5.487  -9.751  1.00  0.98           C  
ATOM   2099  C   ASP A 272       7.360   4.667  -8.482  1.00  0.98           C  
ATOM   2100  CB  ASP A 272       9.068   5.513 -10.108  1.00  0.98           C  
ATOM   2101  O   ASP A 272       7.277   5.223  -7.385  1.00  0.98           O  
ATOM   2102  CG  ASP A 272       9.567   4.194 -10.672  1.00  0.97           C  
ATOM   2103  OD1 ASP A 272       8.736   3.328 -11.022  1.00  0.96           O  
ATOM   2104  OD2 ASP A 272      10.801   4.018 -10.764  1.00  0.95           O  
ATOM   2105  N   VAL A 273       7.232   3.385  -8.602  1.00  0.98           N  
ATOM   2106  CA  VAL A 273       7.376   2.399  -7.536  1.00  0.99           C  
ATOM   2107  C   VAL A 273       8.620   1.549  -7.783  1.00  0.99           C  
ATOM   2108  CB  VAL A 273       6.127   1.495  -7.426  1.00  0.98           C  
ATOM   2109  O   VAL A 273       8.703   0.833  -8.783  1.00  0.98           O  
ATOM   2110  CG1 VAL A 273       6.256   0.537  -6.244  1.00  0.98           C  
ATOM   2111  CG2 VAL A 273       4.865   2.345  -7.294  1.00  0.98           C  
ATOM   2112  N   TYR A 274       9.608   1.625  -6.867  1.00  0.99           N  
ATOM   2113  CA  TYR A 274      10.898   0.977  -7.073  1.00  0.99           C  
ATOM   2114  C   TYR A 274      11.294   0.151  -5.855  1.00  0.99           C  
ATOM   2115  CB  TYR A 274      11.981   2.018  -7.373  1.00  0.98           C  
ATOM   2116  O   TYR A 274      10.774   0.364  -4.757  1.00  0.98           O  
ATOM   2117  CG  TYR A 274      12.209   2.998  -6.248  1.00  0.98           C  
ATOM   2118  CD1 TYR A 274      11.403   4.126  -6.107  1.00  0.98           C  
ATOM   2119  CD2 TYR A 274      13.230   2.800  -5.325  1.00  0.98           C  
ATOM   2120  CE1 TYR A 274      11.610   5.033  -5.073  1.00  0.97           C  
ATOM   2121  CE2 TYR A 274      13.446   3.700  -4.287  1.00  0.97           C  
ATOM   2122  OH  TYR A 274      12.842   5.707  -3.144  1.00  0.96           O  
ATOM   2123  CZ  TYR A 274      12.632   4.812  -4.169  1.00  0.97           C  
ATOM   2124  N   VAL A 275      12.185  -0.789  -6.055  1.00  0.98           N  
ATOM   2125  CA  VAL A 275      12.804  -1.628  -5.034  1.00  0.98           C  
ATOM   2126  C   VAL A 275      14.307  -1.363  -4.988  1.00  0.98           C  
ATOM   2127  CB  VAL A 275      12.535  -3.128  -5.293  1.00  0.98           C  
ATOM   2128  O   VAL A 275      14.967  -1.313  -6.028  1.00  0.98           O  
ATOM   2129  CG1 VAL A 275      13.295  -3.993  -4.289  1.00  0.91           C  
ATOM   2130  CG2 VAL A 275      11.037  -3.419  -5.229  1.00  0.92           C  
ATOM   2131  N   HIS A 276      14.861  -1.265  -3.780  1.00  0.98           N  
ATOM   2132  CA  HIS A 276      16.310  -1.132  -3.688  1.00  0.98           C  
ATOM   2133  C   HIS A 276      16.856  -1.877  -2.474  1.00  0.98           C  
ATOM   2134  CB  HIS A 276      16.710   0.343  -3.621  1.00  0.98           C  
ATOM   2135  O   HIS A 276      16.154  -2.040  -1.474  1.00  0.98           O  
ATOM   2136  CG  HIS A 276      16.428   0.982  -2.299  1.00  0.97           C  
ATOM   2137  CD2 HIS A 276      15.332   1.630  -1.840  1.00  0.95           C  
ATOM   2138  ND1 HIS A 276      17.345   0.998  -1.270  1.00  0.93           N  
ATOM   2139  CE1 HIS A 276      16.822   1.629  -0.232  1.00  0.93           C  
ATOM   2140  NE2 HIS A 276      15.601   2.023  -0.552  1.00  0.95           N  
ATOM   2141  N   ASN A 277      18.137  -2.197  -2.484  1.00  0.98           N  
ATOM   2142  CA  ASN A 277      18.811  -2.978  -1.453  1.00  0.98           C  
ATOM   2143  C   ASN A 277      19.842  -2.141  -0.700  1.00  0.97           C  
ATOM   2144  CB  ASN A 277      19.474  -4.215  -2.063  1.00  0.97           C  
ATOM   2145  O   ASN A 277      20.716  -2.687  -0.023  1.00  0.97           O  
ATOM   2146  CG  ASN A 277      20.600  -3.864  -3.015  1.00  0.96           C  
ATOM   2147  ND2 ASN A 277      21.195  -4.880  -3.629  1.00  0.95           N  
ATOM   2148  OD1 ASN A 277      20.933  -2.690  -3.196  1.00  0.94           O  
ATOM   2149  N   GLY A 278      19.862  -0.837  -0.899  1.00  0.97           N  
ATOM   2150  CA  GLY A 278      20.823   0.114  -0.362  1.00  0.97           C  
ATOM   2151  C   GLY A 278      22.014   0.338  -1.275  1.00  0.97           C  
ATOM   2152  O   GLY A 278      22.990   0.980  -0.882  1.00  0.96           O  
ATOM   2153  N   VAL A 279      22.063  -0.268  -2.472  1.00  0.96           N  
ATOM   2154  CA  VAL A 279      23.120  -0.068  -3.459  1.00  0.96           C  
ATOM   2155  C   VAL A 279      22.503   0.164  -4.836  1.00  0.96           C  
ATOM   2156  CB  VAL A 279      24.089  -1.271  -3.504  1.00  0.96           C  
ATOM   2157  O   VAL A 279      22.793   1.168  -5.492  1.00  0.95           O  
ATOM   2158  CG1 VAL A 279      25.223  -1.013  -4.494  1.00  0.93           C  
ATOM   2159  CG2 VAL A 279      24.645  -1.560  -2.111  1.00  0.93           C  
ATOM   2160  N   GLN A 280      21.648  -0.648  -5.302  1.00  0.97           N  
ATOM   2161  CA  GLN A 280      20.978  -0.627  -6.598  1.00  0.97           C  
ATOM   2162  C   GLN A 280      19.466  -0.501  -6.434  1.00  0.98           C  
ATOM   2163  CB  GLN A 280      21.316  -1.885  -7.398  1.00  0.97           C  
ATOM   2164  O   GLN A 280      18.877  -1.133  -5.555  1.00  0.98           O  
ATOM   2165  CG  GLN A 280      22.784  -1.990  -7.789  1.00  0.93           C  
ATOM   2166  CD  GLN A 280      23.113  -3.293  -8.492  1.00  0.89           C  
ATOM   2167  NE2 GLN A 280      24.165  -3.280  -9.303  1.00  0.89           N  
ATOM   2168  OE1 GLN A 280      22.428  -4.304  -8.306  1.00  0.91           O  
ATOM   2169  N   LYS A 281      18.840   0.200  -7.317  1.00  0.98           N  
ATOM   2170  CA  LYS A 281      17.389   0.335  -7.409  1.00  0.98           C  
ATOM   2171  C   LYS A 281      16.871  -0.189  -8.745  1.00  0.98           C  
ATOM   2172  CB  LYS A 281      16.972   1.795  -7.222  1.00  0.98           C  
ATOM   2173  O   LYS A 281      17.578  -0.137  -9.754  1.00  0.97           O  
ATOM   2174  CG  LYS A 281      17.404   2.712  -8.357  1.00  0.95           C  
ATOM   2175  CD  LYS A 281      16.966   4.150  -8.111  1.00  0.92           C  
ATOM   2176  CE  LYS A 281      17.422   5.073  -9.233  1.00  0.87           C  
ATOM   2177  NZ  LYS A 281      16.944   6.473  -9.026  1.00  0.85           N  
ATOM   2178  N   ASN A 282      15.618  -0.665  -8.762  1.00  0.98           N  
ATOM   2179  CA  ASN A 282      14.877  -1.107  -9.939  1.00  0.98           C  
ATOM   2180  C   ASN A 282      13.401  -0.729  -9.845  1.00  0.98           C  
ATOM   2181  CB  ASN A 282      15.027  -2.617 -10.133  1.00  0.97           C  
ATOM   2182  O   ASN A 282      12.750  -0.997  -8.833  1.00  0.98           O  
ATOM   2183  CG  ASN A 282      16.472  -3.042 -10.306  1.00  0.84           C  
ATOM   2184  ND2 ASN A 282      17.034  -3.665  -9.276  1.00  0.76           N  
ATOM   2185  OD1 ASN A 282      17.079  -2.812 -11.355  1.00  0.75           O  
ATOM   2186  N   SER A 283      12.859  -0.146 -10.952  1.00  0.98           N  
ATOM   2187  CA  SER A 283      11.417   0.055 -11.046  1.00  0.98           C  
ATOM   2188  C   SER A 283      10.680  -1.275 -11.158  1.00  0.98           C  
ATOM   2189  CB  SER A 283      11.076   0.940 -12.246  1.00  0.98           C  
ATOM   2190  O   SER A 283      11.053  -2.132 -11.962  1.00  0.97           O  
ATOM   2191  OG  SER A 283       9.673   1.095 -12.373  1.00  0.96           O  
ATOM   2192  N   VAL A 284       9.595  -1.450 -10.420  1.00  0.98           N  
ATOM   2193  CA  VAL A 284       8.815  -2.683 -10.445  1.00  0.98           C  
ATOM   2194  C   VAL A 284       7.466  -2.429 -11.115  1.00  0.97           C  
ATOM   2195  CB  VAL A 284       8.606  -3.252  -9.024  1.00  0.98           C  
ATOM   2196  O   VAL A 284       6.660  -3.349 -11.271  1.00  0.96           O  
ATOM   2197  CG1 VAL A 284       9.923  -3.771  -8.451  1.00  0.97           C  
ATOM   2198  CG2 VAL A 284       8.003  -2.189  -8.108  1.00  0.97           C  
ATOM   2199  N   ILE A 285       7.177  -1.164 -11.533  1.00  0.97           N  
ATOM   2200  CA  ILE A 285       5.869  -0.765 -12.041  1.00  0.97           C  
ATOM   2201  C   ILE A 285       5.971  -0.438 -13.529  1.00  0.96           C  
ATOM   2202  CB  ILE A 285       5.305   0.445 -11.263  1.00  0.96           C  
ATOM   2203  O   ILE A 285       4.975  -0.500 -14.254  1.00  0.94           O  
ATOM   2204  CG1 ILE A 285       3.793   0.565 -11.484  1.00  0.91           C  
ATOM   2205  CG2 ILE A 285       6.023   1.733 -11.675  1.00  0.91           C  
ATOM   2206  CD1 ILE A 285       3.109   1.559 -10.556  1.00  0.87           C  
ATOM   2207  N   GLU A 286       7.130  -0.094 -14.040  1.00  0.95           N  
ATOM   2208  CA  GLU A 286       7.373   0.343 -15.412  1.00  0.95           C  
ATOM   2209  C   GLU A 286       6.967  -0.733 -16.414  1.00  0.92           C  
ATOM   2210  CB  GLU A 286       8.846   0.714 -15.606  1.00  0.92           C  
ATOM   2211  O   GLU A 286       7.309  -1.905 -16.247  1.00  0.89           O  
ATOM   2212  CG  GLU A 286       9.140   1.390 -16.937  1.00  0.84           C  
ATOM   2213  CD  GLU A 286      10.529   2.005 -17.004  1.00  0.75           C  
ATOM   2214  OE1 GLU A 286      11.376   1.684 -16.139  1.00  0.80           O  
ATOM   2215  OE2 GLU A 286      10.772   2.813 -17.927  1.00  0.80           O  
ATOM   2216  N   GLY A 287       6.218  -0.293 -17.454  1.00  0.94           N  
ATOM   2217  CA  GLY A 287       5.713  -1.156 -18.510  1.00  0.94           C  
ATOM   2218  C   GLY A 287       4.622  -2.099 -18.039  1.00  0.93           C  
ATOM   2219  O   GLY A 287       4.294  -3.069 -18.725  1.00  0.91           O  
ATOM   2220  N   LYS A 288       4.068  -1.850 -16.824  1.00  0.96           N  
ATOM   2221  CA  LYS A 288       3.034  -2.710 -16.254  1.00  0.96           C  
ATOM   2222  C   LYS A 288       1.796  -1.902 -15.875  1.00  0.95           C  
ATOM   2223  CB  LYS A 288       3.569  -3.455 -15.031  1.00  0.94           C  
ATOM   2224  O   LYS A 288       0.874  -1.754 -16.679  1.00  0.91           O  
ATOM   2225  CG  LYS A 288       4.706  -4.418 -15.341  1.00  0.94           C  
ATOM   2226  CD  LYS A 288       5.150  -5.177 -14.097  1.00  0.88           C  
ATOM   2227  CE  LYS A 288       6.308  -6.118 -14.400  1.00  0.85           C  
ATOM   2228  NZ  LYS A 288       6.769  -6.840 -13.176  1.00  0.86           N  
ATOM   2229  N   VAL A 289       1.828  -1.149 -14.754  1.00  0.96           N  
ATOM   2230  CA  VAL A 289       0.617  -0.510 -14.251  1.00  0.96           C  
ATOM   2231  C   VAL A 289       0.936   0.910 -13.786  1.00  0.96           C  
ATOM   2232  CB  VAL A 289      -0.015  -1.319 -13.096  1.00  0.95           C  
ATOM   2233  O   VAL A 289       0.227   1.469 -12.946  1.00  0.95           O  
ATOM   2234  CG1 VAL A 289      -0.486  -2.686 -13.590  1.00  0.92           C  
ATOM   2235  CG2 VAL A 289       0.981  -1.476 -11.948  1.00  0.92           C  
ATOM   2236  N   LYS A 290       2.094   1.499 -14.207  1.00  0.97           N  
ATOM   2237  CA  LYS A 290       2.558   2.814 -13.774  1.00  0.98           C  
ATOM   2238  C   LYS A 290       1.509   3.886 -14.053  1.00  0.97           C  
ATOM   2239  CB  LYS A 290       3.873   3.174 -14.467  1.00  0.97           C  
ATOM   2240  O   LYS A 290       1.097   4.610 -13.144  1.00  0.97           O  
ATOM   2241  CG  LYS A 290       4.458   4.508 -14.029  1.00  0.97           C  
ATOM   2242  CD  LYS A 290       5.878   4.694 -14.549  1.00  0.96           C  
ATOM   2243  CE  LYS A 290       6.489   5.999 -14.057  1.00  0.95           C  
ATOM   2244  NZ  LYS A 290       7.961   6.050 -14.304  1.00  0.93           N  
ATOM   2245  N   LYS A 291       1.080   3.955 -15.316  1.00  0.96           N  
ATOM   2246  CA  LYS A 291       0.063   4.928 -15.704  1.00  0.96           C  
ATOM   2247  C   LYS A 291      -1.236   4.703 -14.935  1.00  0.95           C  
ATOM   2248  CB  LYS A 291      -0.201   4.858 -17.209  1.00  0.94           C  
ATOM   2249  O   LYS A 291      -1.743   5.618 -14.282  1.00  0.95           O  
ATOM   2250  CG  LYS A 291      -1.186   5.901 -17.715  1.00  0.86           C  
ATOM   2251  CD  LYS A 291      -1.378   5.806 -19.223  1.00  0.82           C  
ATOM   2252  CE  LYS A 291      -2.404   6.814 -19.722  1.00  0.76           C  
ATOM   2253  NZ  LYS A 291      -2.686   6.641 -21.179  1.00  0.75           N  
ATOM   2254  N   ALA A 292      -1.751   3.537 -14.769  1.00  0.95           N  
ATOM   2255  CA  ALA A 292      -3.002   3.210 -14.090  1.00  0.95           C  
ATOM   2256  C   ALA A 292      -2.929   3.562 -12.607  1.00  0.95           C  
ATOM   2257  CB  ALA A 292      -3.332   1.730 -14.267  1.00  0.94           C  
ATOM   2258  O   ALA A 292      -3.902   4.054 -12.031  1.00  0.95           O  
ATOM   2259  N   LEU A 293      -1.835   3.294 -11.990  1.00  0.97           N  
ATOM   2260  CA  LEU A 293      -1.685   3.637 -10.580  1.00  0.97           C  
ATOM   2261  C   LEU A 293      -1.627   5.149 -10.391  1.00  0.97           C  
ATOM   2262  CB  LEU A 293      -0.423   2.990 -10.002  1.00  0.97           C  
ATOM   2263  O   LEU A 293      -2.436   5.718  -9.654  1.00  0.97           O  
ATOM   2264  CG  LEU A 293      -0.051   3.389  -8.574  1.00  0.97           C  
ATOM   2265  CD1 LEU A 293      -1.198   3.076  -7.619  1.00  0.96           C  
ATOM   2266  CD2 LEU A 293       1.225   2.678  -8.135  1.00  0.96           C  
ATOM   2267  N   PHE A 294      -0.749   5.884 -11.074  1.00  0.97           N  
ATOM   2268  CA  PHE A 294      -0.514   7.292 -10.778  1.00  0.97           C  
ATOM   2269  C   PHE A 294      -1.632   8.159 -11.346  1.00  0.97           C  
ATOM   2270  CB  PHE A 294       0.837   7.743 -11.340  1.00  0.97           C  
ATOM   2271  O   PHE A 294      -2.033   9.148 -10.728  1.00  0.95           O  
ATOM   2272  CG  PHE A 294       2.015   7.317 -10.505  1.00  0.98           C  
ATOM   2273  CD1 PHE A 294       2.292   7.944  -9.297  1.00  0.97           C  
ATOM   2274  CD2 PHE A 294       2.845   6.287 -10.929  1.00  0.97           C  
ATOM   2275  CE1 PHE A 294       3.381   7.552  -8.522  1.00  0.97           C  
ATOM   2276  CE2 PHE A 294       3.935   5.889 -10.161  1.00  0.97           C  
ATOM   2277  CZ  PHE A 294       4.202   6.523  -8.958  1.00  0.96           C  
ATOM   2278  N   ASP A 295      -2.314   7.759 -12.466  1.00  0.96           N  
ATOM   2279  CA  ASP A 295      -3.512   8.429 -12.963  1.00  0.96           C  
ATOM   2280  C   ASP A 295      -4.698   8.195 -12.031  1.00  0.95           C  
ATOM   2281  CB  ASP A 295      -3.850   7.946 -14.375  1.00  0.96           C  
ATOM   2282  O   ASP A 295      -5.624   9.007 -11.980  1.00  0.95           O  
ATOM   2283  CG  ASP A 295      -2.882   8.462 -15.426  1.00  0.95           C  
ATOM   2284  OD1 ASP A 295      -2.024   9.311 -15.101  1.00  0.94           O  
ATOM   2285  OD2 ASP A 295      -2.980   8.017 -16.590  1.00  0.94           O  
ATOM   2286  N   ALA A 296      -4.738   7.096 -11.249  1.00  0.95           N  
ATOM   2287  CA  ALA A 296      -5.821   6.764 -10.328  1.00  0.96           C  
ATOM   2288  C   ALA A 296      -5.637   7.469  -8.987  1.00  0.96           C  
ATOM   2289  CB  ALA A 296      -5.902   5.253 -10.124  1.00  0.95           C  
ATOM   2290  O   ALA A 296      -6.595   7.635  -8.229  1.00  0.95           O  
ATOM   2291  N   ILE A 297      -4.392   7.882  -8.580  1.00  0.96           N  
ATOM   2292  CA  ILE A 297      -4.178   8.647  -7.357  1.00  0.96           C  
ATOM   2293  C   ILE A 297      -4.787  10.039  -7.506  1.00  0.95           C  
ATOM   2294  CB  ILE A 297      -2.675   8.753  -7.012  1.00  0.96           C  
ATOM   2295  O   ILE A 297      -4.434  10.783  -8.424  1.00  0.95           O  
ATOM   2296  CG1 ILE A 297      -2.119   7.380  -6.621  1.00  0.97           C  
ATOM   2297  CG2 ILE A 297      -2.449   9.775  -5.894  1.00  0.97           C  
ATOM   2298  CD1 ILE A 297      -0.600   7.330  -6.531  1.00  0.96           C  
ATOM   2299  N   ARG A 298      -5.679  10.361  -6.687  1.00  0.94           N  
ATOM   2300  CA  ARG A 298      -6.340  11.662  -6.712  1.00  0.94           C  
ATOM   2301  C   ARG A 298      -5.331  12.793  -6.537  1.00  0.93           C  
ATOM   2302  CB  ARG A 298      -7.411  11.742  -5.623  1.00  0.93           C  
ATOM   2303  O   ARG A 298      -4.538  12.783  -5.594  1.00  0.92           O  
ATOM   2304  CG  ARG A 298      -8.164  13.063  -5.595  1.00  0.90           C  
ATOM   2305  CD  ARG A 298      -9.300  13.043  -4.582  1.00  0.88           C  
ATOM   2306  NE  ARG A 298     -10.425  12.239  -5.048  1.00  0.86           N  
ATOM   2307  NH1 ARG A 298     -11.360  11.957  -2.954  1.00  0.82           N  
ATOM   2308  NH2 ARG A 298     -12.357  11.022  -4.795  1.00  0.80           N  
ATOM   2309  CZ  ARG A 298     -11.378  11.741  -4.265  1.00  0.84           C  
ATOM   2310  N   ALA A 299      -5.471  13.832  -7.314  1.00  0.92           N  
ATOM   2311  CA  ALA A 299      -4.614  15.011  -7.211  1.00  0.93           C  
ATOM   2312  C   ALA A 299      -4.712  15.640  -5.824  1.00  0.92           C  
ATOM   2313  CB  ALA A 299      -4.984  16.033  -8.283  1.00  0.91           C  
ATOM   2314  O   ALA A 299      -5.811  15.827  -5.296  1.00  0.90           O  
ATOM   2315  N   GLY A 300      -3.579  15.907  -5.211  1.00  0.92           N  
ATOM   2316  CA  GLY A 300      -3.481  16.509  -3.891  1.00  0.93           C  
ATOM   2317  C   GLY A 300      -3.596  15.499  -2.764  1.00  0.92           C  
ATOM   2318  O   GLY A 300      -3.386  15.837  -1.597  1.00  0.91           O  
ATOM   2319  N   SER A 301      -3.774  14.156  -2.968  1.00  0.93           N  
ATOM   2320  CA  SER A 301      -3.935  13.121  -1.952  1.00  0.94           C  
ATOM   2321  C   SER A 301      -2.646  12.328  -1.763  1.00  0.94           C  
ATOM   2322  CB  SER A 301      -5.076  12.174  -2.326  1.00  0.93           C  
ATOM   2323  O   SER A 301      -2.638  11.298  -1.085  1.00  0.93           O  
ATOM   2324  OG  SER A 301      -4.716  11.365  -3.432  1.00  0.89           O  
ATOM   2325  N   ASN A 302      -1.514  12.773  -2.298  1.00  0.94           N  
ATOM   2326  CA  ASN A 302      -0.227  12.093  -2.193  1.00  0.95           C  
ATOM   2327  C   ASN A 302       0.141  11.811  -0.739  1.00  0.95           C  
ATOM   2328  CB  ASN A 302       0.872  12.916  -2.869  1.00  0.94           C  
ATOM   2329  O   ASN A 302       0.640  10.730  -0.419  1.00  0.95           O  
ATOM   2330  CG  ASN A 302       0.765  12.902  -4.381  1.00  0.92           C  
ATOM   2331  ND2 ASN A 302       1.678  13.600  -5.046  1.00  0.92           N  
ATOM   2332  OD1 ASN A 302      -0.131  12.270  -4.947  1.00  0.90           O  
ATOM   2333  N   ASN A 303      -0.283  12.667   0.111  1.00  0.94           N  
ATOM   2334  CA  ASN A 303       0.013  12.564   1.536  1.00  0.94           C  
ATOM   2335  C   ASN A 303      -0.783  11.441   2.195  1.00  0.94           C  
ATOM   2336  CB  ASN A 303      -0.263  13.894   2.240  1.00  0.93           C  
ATOM   2337  O   ASN A 303      -0.495  11.051   3.327  1.00  0.93           O  
ATOM   2338  CG  ASN A 303       0.793  14.941   1.945  1.00  0.86           C  
ATOM   2339  ND2 ASN A 303       0.392  16.207   1.955  1.00  0.82           N  
ATOM   2340  OD1 ASN A 303       1.959  14.615   1.709  1.00  0.81           O  
ATOM   2341  N   SER A 304      -1.791  10.871   1.588  1.00  0.94           N  
ATOM   2342  CA  SER A 304      -2.592   9.767   2.107  1.00  0.94           C  
ATOM   2343  C   SER A 304      -2.080   8.425   1.594  1.00  0.95           C  
ATOM   2344  CB  SER A 304      -4.061   9.942   1.721  1.00  0.93           C  
ATOM   2345  O   SER A 304      -2.470   7.371   2.101  1.00  0.95           O  
ATOM   2346  OG  SER A 304      -4.562  11.180   2.197  1.00  0.86           O  
ATOM   2347  N   VAL A 305      -1.131   8.413   0.653  1.00  0.97           N  
ATOM   2348  CA  VAL A 305      -0.570   7.173   0.126  1.00  0.97           C  
ATOM   2349  C   VAL A 305       0.321   6.520   1.180  1.00  0.97           C  
ATOM   2350  CB  VAL A 305       0.232   7.420  -1.171  1.00  0.97           C  
ATOM   2351  O   VAL A 305       1.131   7.193   1.821  1.00  0.97           O  
ATOM   2352  CG1 VAL A 305       0.718   6.100  -1.766  1.00  0.97           C  
ATOM   2353  CG2 VAL A 305      -0.616   8.187  -2.185  1.00  0.97           C  
ATOM   2354  N   PHE A 306       0.249   5.173   1.426  1.00  0.97           N  
ATOM   2355  CA  PHE A 306       1.160   4.395   2.256  1.00  0.97           C  
ATOM   2356  C   PHE A 306       1.264   2.961   1.749  1.00  0.98           C  
ATOM   2357  CB  PHE A 306       0.698   4.402   3.717  1.00  0.97           C  
ATOM   2358  O   PHE A 306       0.448   2.525   0.935  1.00  0.97           O  
ATOM   2359  CG  PHE A 306      -0.700   3.882   3.914  1.00  0.96           C  
ATOM   2360  CD1 PHE A 306      -1.786   4.749   3.911  1.00  0.94           C  
ATOM   2361  CD2 PHE A 306      -0.929   2.525   4.102  1.00  0.94           C  
ATOM   2362  CE1 PHE A 306      -3.082   4.270   4.093  1.00  0.92           C  
ATOM   2363  CE2 PHE A 306      -2.221   2.039   4.285  1.00  0.92           C  
ATOM   2364  CZ  PHE A 306      -3.295   2.914   4.281  1.00  0.92           C  
ATOM   2365  N   VAL A 307       2.244   2.217   2.217  1.00  0.98           N  
ATOM   2366  CA  VAL A 307       2.517   0.839   1.823  1.00  0.98           C  
ATOM   2367  C   VAL A 307       2.361  -0.084   3.030  1.00  0.98           C  
ATOM   2368  CB  VAL A 307       3.931   0.690   1.218  1.00  0.97           C  
ATOM   2369  O   VAL A 307       2.831   0.232   4.126  1.00  0.97           O  
ATOM   2370  CG1 VAL A 307       4.235  -0.774   0.908  1.00  0.92           C  
ATOM   2371  CG2 VAL A 307       4.064   1.546  -0.040  1.00  0.92           C  
ATOM   2372  N   VAL A 308       1.767  -1.223   2.833  1.00  0.96           N  
ATOM   2373  CA  VAL A 308       1.663  -2.262   3.852  1.00  0.96           C  
ATOM   2374  C   VAL A 308       2.061  -3.611   3.257  1.00  0.96           C  
ATOM   2375  CB  VAL A 308       0.237  -2.339   4.441  1.00  0.95           C  
ATOM   2376  O   VAL A 308       1.556  -4.004   2.202  1.00  0.95           O  
ATOM   2377  CG1 VAL A 308      -0.787  -2.612   3.341  1.00  0.77           C  
ATOM   2378  CG2 VAL A 308       0.164  -3.415   5.522  1.00  0.77           C  
ATOM   2379  N   PRO A 309       3.048  -4.319   3.863  1.00  0.95           N  
ATOM   2380  CA  PRO A 309       3.366  -5.682   3.430  1.00  0.95           C  
ATOM   2381  C   PRO A 309       2.336  -6.706   3.901  1.00  0.94           C  
ATOM   2382  CB  PRO A 309       4.731  -5.946   4.071  1.00  0.94           C  
ATOM   2383  O   PRO A 309       1.897  -6.661   5.053  1.00  0.93           O  
ATOM   2384  CG  PRO A 309       4.709  -5.173   5.350  1.00  0.93           C  
ATOM   2385  CD  PRO A 309       3.879  -3.938   5.146  1.00  0.92           C  
ATOM   2386  N   ASP A 310       1.948  -7.562   3.012  1.00  0.91           N  
ATOM   2387  CA  ASP A 310       1.341  -8.847   3.345  1.00  0.91           C  
ATOM   2388  C   ASP A 310       2.336  -9.990   3.157  1.00  0.91           C  
ATOM   2389  CB  ASP A 310       0.095  -9.089   2.490  1.00  0.91           C  
ATOM   2390  O   ASP A 310       2.402 -10.594   2.084  1.00  0.90           O  
ATOM   2391  CG  ASP A 310      -0.669 -10.337   2.897  1.00  0.90           C  
ATOM   2392  OD1 ASP A 310      -0.164 -11.116   3.733  1.00  0.90           O  
ATOM   2393  OD2 ASP A 310      -1.785 -10.544   2.374  1.00  0.89           O  
ATOM   2394  N   TYR A 311       3.082 -10.408   4.237  1.00  0.89           N  
ATOM   2395  CA  TYR A 311       4.148 -11.403   4.204  1.00  0.89           C  
ATOM   2396  C   TYR A 311       3.583 -12.800   3.975  1.00  0.88           C  
ATOM   2397  CB  TYR A 311       4.953 -11.373   5.506  1.00  0.89           C  
ATOM   2398  O   TYR A 311       4.271 -13.675   3.444  1.00  0.86           O  
ATOM   2399  CG  TYR A 311       5.728 -10.094   5.711  1.00  0.89           C  
ATOM   2400  CD1 TYR A 311       6.817  -9.779   4.902  1.00  0.89           C  
ATOM   2401  CD2 TYR A 311       5.373  -9.198   6.714  1.00  0.88           C  
ATOM   2402  CE1 TYR A 311       7.536  -8.603   5.088  1.00  0.88           C  
ATOM   2403  CE2 TYR A 311       6.084  -8.018   6.909  1.00  0.88           C  
ATOM   2404  OH  TYR A 311       7.869  -6.564   6.281  1.00  0.86           O  
ATOM   2405  CZ  TYR A 311       7.162  -7.730   6.092  1.00  0.88           C  
ATOM   2406  N   ALA A 312       2.321 -12.950   4.342  1.00  0.84           N  
ATOM   2407  CA  ALA A 312       1.689 -14.260   4.204  1.00  0.84           C  
ATOM   2408  C   ALA A 312       1.431 -14.593   2.738  1.00  0.85           C  
ATOM   2409  CB  ALA A 312       0.383 -14.307   4.995  1.00  0.83           C  
ATOM   2410  O   ALA A 312       1.529 -15.754   2.332  1.00  0.84           O  
ATOM   2411  N   ASN A 313       1.240 -13.587   1.924  1.00  0.88           N  
ATOM   2412  CA  ASN A 313       0.915 -13.792   0.517  1.00  0.88           C  
ATOM   2413  C   ASN A 313       2.025 -13.278  -0.395  1.00  0.89           C  
ATOM   2414  CB  ASN A 313      -0.414 -13.118   0.169  1.00  0.88           C  
ATOM   2415  O   ASN A 313       1.894 -13.315  -1.620  1.00  0.89           O  
ATOM   2416  CG  ASN A 313      -1.594 -13.753   0.877  1.00  0.86           C  
ATOM   2417  ND2 ASN A 313      -2.200 -13.014   1.799  1.00  0.86           N  
ATOM   2418  OD1 ASN A 313      -1.958 -14.898   0.599  1.00  0.86           O  
ATOM   2419  N   SER A 314       3.168 -12.726   0.176  1.00  0.92           N  
ATOM   2420  CA  SER A 314       4.299 -12.114  -0.515  1.00  0.93           C  
ATOM   2421  C   SER A 314       3.866 -10.880  -1.300  1.00  0.94           C  
ATOM   2422  CB  SER A 314       4.961 -13.121  -1.456  1.00  0.92           C  
ATOM   2423  O   SER A 314       4.283 -10.688  -2.444  1.00  0.93           O  
ATOM   2424  OG  SER A 314       5.408 -14.260  -0.741  1.00  0.89           O  
ATOM   2425  N   GLU A 315       2.990 -10.070  -0.772  1.00  0.94           N  
ATOM   2426  CA  GLU A 315       2.389  -8.917  -1.435  1.00  0.95           C  
ATOM   2427  C   GLU A 315       2.836  -7.611  -0.785  1.00  0.95           C  
ATOM   2428  CB  GLU A 315       0.861  -9.019  -1.412  1.00  0.94           C  
ATOM   2429  O   GLU A 315       3.063  -7.560   0.425  1.00  0.95           O  
ATOM   2430  CG  GLU A 315       0.305 -10.117  -2.307  1.00  0.94           C  
ATOM   2431  CD  GLU A 315      -1.200 -10.293  -2.176  1.00  0.92           C  
ATOM   2432  OE1 GLU A 315      -1.816  -9.626  -1.314  1.00  0.91           O  
ATOM   2433  OE2 GLU A 315      -1.766 -11.106  -2.940  1.00  0.92           O  
ATOM   2434  N   MET A 316       2.966  -6.602  -1.549  1.00  0.97           N  
ATOM   2435  CA  MET A 316       3.083  -5.200  -1.156  1.00  0.97           C  
ATOM   2436  C   MET A 316       1.862  -4.405  -1.604  1.00  0.97           C  
ATOM   2437  CB  MET A 316       4.354  -4.581  -1.741  1.00  0.97           C  
ATOM   2438  O   MET A 316       1.619  -4.255  -2.803  1.00  0.97           O  
ATOM   2439  CG  MET A 316       5.637  -5.150  -1.158  1.00  0.95           C  
ATOM   2440  SD  MET A 316       5.778  -4.859   0.648  1.00  0.93           S  
ATOM   2441  CE  MET A 316       7.277  -5.817   1.011  1.00  0.87           C  
ATOM   2442  N   TRP A 317       1.085  -3.878  -0.680  1.00  0.97           N  
ATOM   2443  CA  TRP A 317      -0.099  -3.070  -0.953  1.00  0.97           C  
ATOM   2444  C   TRP A 317       0.242  -1.584  -0.943  1.00  0.97           C  
ATOM   2445  CB  TRP A 317      -1.198  -3.362   0.073  1.00  0.96           C  
ATOM   2446  O   TRP A 317       0.539  -1.015   0.110  1.00  0.96           O  
ATOM   2447  CG  TRP A 317      -1.737  -4.759   0.007  1.00  0.94           C  
ATOM   2448  CD1 TRP A 317      -1.085  -5.873  -0.444  1.00  0.88           C  
ATOM   2449  CD2 TRP A 317      -3.043  -5.190   0.403  1.00  0.89           C  
ATOM   2450  CE2 TRP A 317      -3.114  -6.580   0.164  1.00  0.89           C  
ATOM   2451  CE3 TRP A 317      -4.160  -4.534   0.937  1.00  0.90           C  
ATOM   2452  NE1 TRP A 317      -1.908  -6.972  -0.352  1.00  0.93           N  
ATOM   2453  CH2 TRP A 317      -5.340  -6.662   0.963  1.00  0.90           C  
ATOM   2454  CZ2 TRP A 317      -4.261  -7.327   0.442  1.00  0.92           C  
ATOM   2455  CZ3 TRP A 317      -5.301  -5.280   1.212  1.00  0.91           C  
ATOM   2456  N   VAL A 318       0.181  -0.923  -2.094  1.00  0.98           N  
ATOM   2457  CA  VAL A 318       0.175   0.530  -2.218  1.00  0.98           C  
ATOM   2458  C   VAL A 318      -1.249   1.058  -2.050  1.00  0.98           C  
ATOM   2459  CB  VAL A 318       0.756   0.987  -3.574  1.00  0.98           C  
ATOM   2460  O   VAL A 318      -2.051   1.006  -2.986  1.00  0.98           O  
ATOM   2461  CG1 VAL A 318       0.858   2.511  -3.633  1.00  0.98           C  
ATOM   2462  CG2 VAL A 318       2.123   0.348  -3.811  1.00  0.98           C  
ATOM   2463  N   CYS A 319      -1.566   1.539  -0.900  1.00  0.97           N  
ATOM   2464  CA  CYS A 319      -2.885   2.065  -0.566  1.00  0.97           C  
ATOM   2465  C   CYS A 319      -2.986   3.545  -0.917  1.00  0.97           C  
ATOM   2466  CB  CYS A 319      -3.183   1.862   0.919  1.00  0.97           C  
ATOM   2467  O   CYS A 319      -2.100   4.330  -0.576  1.00  0.97           O  
ATOM   2468  SG  CYS A 319      -3.137   0.133   1.441  1.00  0.96           S  
ATOM   2469  N   PHE A 320      -4.104   3.955  -1.642  1.00  0.97           N  
ATOM   2470  CA  PHE A 320      -4.229   5.333  -2.104  1.00  0.97           C  
ATOM   2471  C   PHE A 320      -5.695   5.727  -2.242  1.00  0.96           C  
ATOM   2472  CB  PHE A 320      -3.506   5.520  -3.441  1.00  0.97           C  
ATOM   2473  O   PHE A 320      -6.568   4.863  -2.341  1.00  0.95           O  
ATOM   2474  CG  PHE A 320      -4.054   4.664  -4.552  1.00  0.97           C  
ATOM   2475  CD1 PHE A 320      -3.634   3.349  -4.705  1.00  0.96           C  
ATOM   2476  CD2 PHE A 320      -4.988   5.176  -5.443  1.00  0.96           C  
ATOM   2477  CE1 PHE A 320      -4.139   2.554  -5.732  1.00  0.95           C  
ATOM   2478  CE2 PHE A 320      -5.497   4.389  -6.471  1.00  0.95           C  
ATOM   2479  CZ  PHE A 320      -5.070   3.078  -6.615  1.00  0.95           C  
ATOM   2480  N   GLN A 321      -5.952   7.031  -2.230  1.00  0.95           N  
ATOM   2481  CA  GLN A 321      -7.250   7.590  -2.593  1.00  0.95           C  
ATOM   2482  C   GLN A 321      -7.409   7.676  -4.108  1.00  0.95           C  
ATOM   2483  CB  GLN A 321      -7.434   8.973  -1.966  1.00  0.94           C  
ATOM   2484  O   GLN A 321      -6.635   8.359  -4.781  1.00  0.94           O  
ATOM   2485  CG  GLN A 321      -8.854   9.512  -2.071  1.00  0.91           C  
ATOM   2486  CD  GLN A 321      -9.039  10.826  -1.335  1.00  0.87           C  
ATOM   2487  NE2 GLN A 321     -10.264  11.092  -0.895  1.00  0.85           N  
ATOM   2488  OE1 GLN A 321      -8.088  11.595  -1.162  1.00  0.87           O  
ATOM   2489  N   SER A 322      -8.491   7.071  -4.613  1.00  0.95           N  
ATOM   2490  CA  SER A 322      -8.685   7.007  -6.058  1.00  0.95           C  
ATOM   2491  C   SER A 322      -9.441   8.230  -6.569  1.00  0.94           C  
ATOM   2492  CB  SER A 322      -9.440   5.734  -6.441  1.00  0.94           C  
ATOM   2493  O   SER A 322     -10.166   8.879  -5.812  1.00  0.92           O  
ATOM   2494  OG  SER A 322     -10.836   5.903  -6.262  1.00  0.89           O  
ATOM   2495  N   THR A 323      -9.363   8.590  -7.839  1.00  0.94           N  
ATOM   2496  CA  THR A 323     -10.110   9.622  -8.549  1.00  0.93           C  
ATOM   2497  C   THR A 323     -11.580   9.234  -8.678  1.00  0.89           C  
ATOM   2498  CB  THR A 323      -9.519   9.878  -9.948  1.00  0.92           C  
ATOM   2499  O   THR A 323     -12.427  10.079  -8.976  1.00  0.82           O  
ATOM   2500  CG2 THR A 323      -8.146  10.536  -9.853  1.00  0.90           C  
ATOM   2501  OG1 THR A 323      -9.392   8.630 -10.642  1.00  0.90           O  
ATOM   2502  N   ALA A 324     -11.910   7.995  -8.406  1.00  0.88           N  
ATOM   2503  CA  ALA A 324     -13.270   7.481  -8.540  1.00  0.86           C  
ATOM   2504  C   ALA A 324     -14.146   7.939  -7.377  1.00  0.83           C  
ATOM   2505  CB  ALA A 324     -13.258   5.957  -8.624  1.00  0.84           C  
ATOM   2506  O   ALA A 324     -15.371   8.007  -7.503  1.00  0.78           O  
ATOM   2507  N   GLU A 325     -13.565   8.252  -6.285  1.00  0.83           N  
ATOM   2508  CA  GLU A 325     -14.314   8.707  -5.118  1.00  0.83           C  
ATOM   2509  C   GLU A 325     -14.541  10.216  -5.161  1.00  0.82           C  
ATOM   2510  CB  GLU A 325     -13.586   8.322  -3.828  1.00  0.78           C  
ATOM   2511  O   GLU A 325     -13.589  10.988  -5.294  1.00  0.77           O  
ATOM   2512  CG  GLU A 325     -13.712   6.848  -3.467  1.00  0.70           C  
ATOM   2513  CD  GLU A 325     -15.131   6.438  -3.106  1.00  0.67           C  
ATOM   2514  OE1 GLU A 325     -15.971   7.328  -2.842  1.00  0.69           O  
ATOM   2515  OE2 GLU A 325     -15.404   5.217  -3.087  1.00  0.67           O  
ATOM   2516  N   ALA A 326     -15.760  10.582  -4.994  1.00  0.72           N  
ATOM   2517  CA  ALA A 326     -16.163  11.984  -5.077  1.00  0.76           C  
ATOM   2518  C   ALA A 326     -15.886  12.713  -3.765  1.00  0.71           C  
ATOM   2519  CB  ALA A 326     -17.642  12.091  -5.440  1.00  0.67           C  
ATOM   2520  O   ALA A 326     -15.777  13.941  -3.742  1.00  0.67           O  
ATOM   2521  N   VAL A 327     -15.856  11.915  -2.707  1.00  0.77           N  
ATOM   2522  CA  VAL A 327     -15.792  12.505  -1.374  1.00  0.78           C  
ATOM   2523  C   VAL A 327     -14.370  12.983  -1.088  1.00  0.78           C  
ATOM   2524  CB  VAL A 327     -16.246  11.505  -0.288  1.00  0.73           C  
ATOM   2525  O   VAL A 327     -13.416  12.207  -1.185  1.00  0.74           O  
ATOM   2526  CG1 VAL A 327     -16.238  12.163   1.090  1.00  0.69           C  
ATOM   2527  CG2 VAL A 327     -17.635  10.959  -0.615  1.00  0.68           C  
ATOM   2528  N   SER A 328     -14.354  14.267  -0.649  1.00  0.78           N  
ATOM   2529  CA  SER A 328     -13.117  14.816  -0.104  1.00  0.77           C  
ATOM   2530  C   SER A 328     -12.834  14.264   1.289  1.00  0.76           C  
ATOM   2531  CB  SER A 328     -13.186  16.343  -0.052  1.00  0.72           C  
ATOM   2532  O   SER A 328     -13.686  14.338   2.177  1.00  0.72           O  
ATOM   2533  OG  SER A 328     -14.246  16.771   0.786  1.00  0.68           O  
ATOM   2534  N   GLY A 329     -11.723  13.500   1.463  1.00  0.82           N  
ATOM   2535  CA  GLY A 329     -11.181  12.964   2.702  1.00  0.82           C  
ATOM   2536  C   GLY A 329      -9.733  12.530   2.581  1.00  0.83           C  
ATOM   2537  O   GLY A 329      -9.189  12.465   1.476  1.00  0.80           O  
ATOM   2538  N   SER A 330      -9.105  12.244   3.678  1.00  0.85           N  
ATOM   2539  CA  SER A 330      -7.747  11.709   3.699  1.00  0.87           C  
ATOM   2540  C   SER A 330      -7.750  10.205   3.956  1.00  0.87           C  
ATOM   2541  CB  SER A 330      -6.908  12.415   4.764  1.00  0.83           C  
ATOM   2542  O   SER A 330      -7.211   9.742   4.963  1.00  0.85           O  
ATOM   2543  OG  SER A 330      -6.803  13.801   4.485  1.00  0.77           O  
ATOM   2544  N   TYR A 331      -8.478   9.433   3.163  1.00  0.91           N  
ATOM   2545  CA  TYR A 331      -8.554   7.983   3.291  1.00  0.92           C  
ATOM   2546  C   TYR A 331      -8.198   7.299   1.976  1.00  0.93           C  
ATOM   2547  CB  TYR A 331      -9.955   7.555   3.739  1.00  0.90           C  
ATOM   2548  O   TYR A 331      -8.314   7.900   0.906  1.00  0.92           O  
ATOM   2549  CG  TYR A 331     -11.060   8.076   2.853  1.00  0.86           C  
ATOM   2550  CD1 TYR A 331     -11.789   9.209   3.209  1.00  0.81           C  
ATOM   2551  CD2 TYR A 331     -11.380   7.437   1.660  1.00  0.82           C  
ATOM   2552  CE1 TYR A 331     -12.810   9.692   2.398  1.00  0.81           C  
ATOM   2553  CE2 TYR A 331     -12.399   7.911   0.841  1.00  0.80           C  
ATOM   2554  OH  TYR A 331     -14.116   9.512   0.410  1.00  0.70           O  
ATOM   2555  CZ  TYR A 331     -13.107   9.038   1.217  1.00  0.80           C  
ATOM   2556  N   CYS A 332      -7.810   6.101   2.015  1.00  0.94           N  
ATOM   2557  CA  CYS A 332      -7.583   5.209   0.883  1.00  0.95           C  
ATOM   2558  C   CYS A 332      -8.786   4.302   0.654  1.00  0.94           C  
ATOM   2559  CB  CYS A 332      -6.330   4.363   1.109  1.00  0.94           C  
ATOM   2560  O   CYS A 332      -9.225   3.604   1.569  1.00  0.93           O  
ATOM   2561  SG  CYS A 332      -4.819   5.335   1.293  1.00  0.94           S  
ATOM   2562  N   ASP A 333      -9.246   4.258  -0.527  1.00  0.94           N  
ATOM   2563  CA  ASP A 333     -10.364   3.422  -0.955  1.00  0.94           C  
ATOM   2564  C   ASP A 333      -9.887   2.294  -1.868  1.00  0.94           C  
ATOM   2565  CB  ASP A 333     -11.423   4.264  -1.668  1.00  0.93           C  
ATOM   2566  O   ASP A 333     -10.650   1.377  -2.180  1.00  0.93           O  
ATOM   2567  CG  ASP A 333     -10.907   4.913  -2.940  1.00  0.92           C  
ATOM   2568  OD1 ASP A 333      -9.846   5.573  -2.902  1.00  0.90           O  
ATOM   2569  OD2 ASP A 333     -11.568   4.766  -3.991  1.00  0.90           O  
ATOM   2570  N   ARG A 334      -8.598   2.360  -2.205  1.00  0.95           N  
ATOM   2571  CA  ARG A 334      -8.021   1.400  -3.141  1.00  0.95           C  
ATOM   2572  C   ARG A 334      -6.586   1.056  -2.757  1.00  0.96           C  
ATOM   2573  CB  ARG A 334      -8.065   1.949  -4.569  1.00  0.94           C  
ATOM   2574  O   ARG A 334      -5.875   1.885  -2.184  1.00  0.95           O  
ATOM   2575  CG  ARG A 334      -7.727   0.918  -5.634  1.00  0.86           C  
ATOM   2576  CD  ARG A 334      -8.104   1.403  -7.027  1.00  0.81           C  
ATOM   2577  NE  ARG A 334      -9.553   1.446  -7.209  1.00  0.79           N  
ATOM   2578  NH1 ARG A 334      -9.468   2.382  -9.319  1.00  0.66           N  
ATOM   2579  NH2 ARG A 334     -11.491   1.902  -8.353  1.00  0.61           N  
ATOM   2580  CZ  ARG A 334     -10.167   1.910  -8.293  1.00  0.75           C  
ATOM   2581  N   ALA A 335      -6.143  -0.175  -3.176  1.00  0.96           N  
ATOM   2582  CA  ALA A 335      -4.738  -0.577  -3.181  1.00  0.96           C  
ATOM   2583  C   ALA A 335      -4.329  -1.122  -4.547  1.00  0.96           C  
ATOM   2584  CB  ALA A 335      -4.479  -1.620  -2.096  1.00  0.96           C  
ATOM   2585  O   ALA A 335      -5.055  -1.917  -5.148  1.00  0.96           O  
ATOM   2586  N   ALA A 336      -3.196  -0.704  -5.091  1.00  0.97           N  
ATOM   2587  CA  ALA A 336      -2.420  -1.487  -6.050  1.00  0.97           C  
ATOM   2588  C   ALA A 336      -1.524  -2.496  -5.337  1.00  0.97           C  
ATOM   2589  CB  ALA A 336      -1.582  -0.567  -6.934  1.00  0.97           C  
ATOM   2590  O   ALA A 336      -0.757  -2.131  -4.443  1.00  0.97           O  
ATOM   2591  N   ILE A 337      -1.583  -3.767  -5.666  1.00  0.97           N  
ATOM   2592  CA  ILE A 337      -0.905  -4.862  -4.981  1.00  0.97           C  
ATOM   2593  C   ILE A 337       0.149  -5.473  -5.901  1.00  0.97           C  
ATOM   2594  CB  ILE A 337      -1.906  -5.945  -4.520  1.00  0.97           C  
ATOM   2595  O   ILE A 337      -0.175  -5.972  -6.982  1.00  0.97           O  
ATOM   2596  CG1 ILE A 337      -2.990  -5.326  -3.630  1.00  0.95           C  
ATOM   2597  CG2 ILE A 337      -1.178  -7.078  -3.789  1.00  0.95           C  
ATOM   2598  CD1 ILE A 337      -4.026  -6.324  -3.132  1.00  0.93           C  
ATOM   2599  N   TYR A 338       1.352  -5.436  -5.435  1.00  0.98           N  
ATOM   2600  CA  TYR A 338       2.497  -6.089  -6.059  1.00  0.98           C  
ATOM   2601  C   TYR A 338       2.853  -7.379  -5.329  1.00  0.97           C  
ATOM   2602  CB  TYR A 338       3.706  -5.150  -6.080  1.00  0.98           C  
ATOM   2603  O   TYR A 338       3.220  -7.352  -4.152  1.00  0.97           O  
ATOM   2604  CG  TYR A 338       4.956  -5.782  -6.644  1.00  0.98           C  
ATOM   2605  CD1 TYR A 338       5.026  -6.158  -7.983  1.00  0.97           C  
ATOM   2606  CD2 TYR A 338       6.068  -6.006  -5.839  1.00  0.97           C  
ATOM   2607  CE1 TYR A 338       6.175  -6.743  -8.507  1.00  0.97           C  
ATOM   2608  CE2 TYR A 338       7.221  -6.589  -6.351  1.00  0.97           C  
ATOM   2609  OH  TYR A 338       8.405  -7.532  -8.198  1.00  0.95           O  
ATOM   2610  CZ  TYR A 338       7.266  -6.953  -7.685  1.00  0.97           C  
ATOM   2611  N   ASN A 339       2.803  -8.514  -5.986  1.00  0.96           N  
ATOM   2612  CA  ASN A 339       3.357  -9.760  -5.467  1.00  0.96           C  
ATOM   2613  C   ASN A 339       4.829  -9.917  -5.839  1.00  0.96           C  
ATOM   2614  CB  ASN A 339       2.551 -10.958  -5.974  1.00  0.96           C  
ATOM   2615  O   ASN A 339       5.161 -10.104  -7.011  1.00  0.96           O  
ATOM   2616  CG  ASN A 339       3.003 -12.268  -5.359  1.00  0.94           C  
ATOM   2617  ND2 ASN A 339       2.194 -12.808  -4.455  1.00  0.93           N  
ATOM   2618  OD1 ASN A 339       4.069 -12.790  -5.694  1.00  0.92           O  
ATOM   2619  N   TRP A 340       5.762  -9.901  -4.876  1.00  0.97           N  
ATOM   2620  CA  TRP A 340       7.191  -9.788  -5.148  1.00  0.97           C  
ATOM   2621  C   TRP A 340       7.780 -11.140  -5.537  1.00  0.96           C  
ATOM   2622  CB  TRP A 340       7.928  -9.229  -3.927  1.00  0.96           C  
ATOM   2623  O   TRP A 340       8.911 -11.215  -6.022  1.00  0.92           O  
ATOM   2624  CG  TRP A 340       7.781 -10.064  -2.691  1.00  0.95           C  
ATOM   2625  CD1 TRP A 340       8.493 -11.184  -2.364  1.00  0.93           C  
ATOM   2626  CD2 TRP A 340       6.858  -9.848  -1.619  1.00  0.93           C  
ATOM   2627  CE2 TRP A 340       7.068 -10.876  -0.673  1.00  0.92           C  
ATOM   2628  CE3 TRP A 340       5.874  -8.883  -1.365  1.00  0.90           C  
ATOM   2629  NE1 TRP A 340       8.070 -11.677  -1.151  1.00  0.91           N  
ATOM   2630  CH2 TRP A 340       5.372 -10.010   0.732  1.00  0.90           C  
ATOM   2631  CZ2 TRP A 340       6.328 -10.966   0.508  1.00  0.90           C  
ATOM   2632  CZ3 TRP A 340       5.139  -8.974  -0.189  1.00  0.90           C  
ATOM   2633  N   THR A 341       7.073 -12.263  -5.340  1.00  0.96           N  
ATOM   2634  CA  THR A 341       7.526 -13.576  -5.784  1.00  0.95           C  
ATOM   2635  C   THR A 341       7.249 -13.770  -7.272  1.00  0.95           C  
ATOM   2636  CB  THR A 341       6.847 -14.702  -4.981  1.00  0.94           C  
ATOM   2637  O   THR A 341       8.086 -14.307  -8.000  1.00  0.94           O  
ATOM   2638  CG2 THR A 341       7.338 -16.073  -5.435  1.00  0.81           C  
ATOM   2639  OG1 THR A 341       7.146 -14.536  -3.590  1.00  0.85           O  
ATOM   2640  N   THR A 342       6.122 -13.268  -7.814  1.00  0.95           N  
ATOM   2641  CA  THR A 342       5.688 -13.498  -9.188  1.00  0.95           C  
ATOM   2642  C   THR A 342       5.981 -12.280 -10.059  1.00  0.95           C  
ATOM   2643  CB  THR A 342       4.185 -13.828  -9.251  1.00  0.95           C  
ATOM   2644  O   THR A 342       5.996 -12.378 -11.288  1.00  0.94           O  
ATOM   2645  CG2 THR A 342       3.862 -15.079  -8.441  1.00  0.92           C  
ATOM   2646  OG1 THR A 342       3.437 -12.725  -8.725  1.00  0.93           O  
ATOM   2647  N   GLY A 343       6.162 -11.144  -9.418  1.00  0.96           N  
ATOM   2648  CA  GLY A 343       6.340  -9.883 -10.121  1.00  0.96           C  
ATOM   2649  C   GLY A 343       5.052  -9.345 -10.715  1.00  0.96           C  
ATOM   2650  O   GLY A 343       5.081  -8.493 -11.606  1.00  0.95           O  
ATOM   2651  N   LEU A 344       3.841  -9.768 -10.324  1.00  0.96           N  
ATOM   2652  CA  LEU A 344       2.546  -9.443 -10.911  1.00  0.96           C  
ATOM   2653  C   LEU A 344       1.832  -8.370 -10.095  1.00  0.97           C  
ATOM   2654  CB  LEU A 344       1.671 -10.696 -11.004  1.00  0.96           C  
ATOM   2655  O   LEU A 344       1.999  -8.299  -8.875  1.00  0.97           O  
ATOM   2656  CG  LEU A 344       2.194 -11.824 -11.895  1.00  0.93           C  
ATOM   2657  CD1 LEU A 344       1.224 -13.000 -11.886  1.00  0.90           C  
ATOM   2658  CD2 LEU A 344       2.420 -11.322 -13.317  1.00  0.90           C  
ATOM   2659  N   TRP A 345       1.016  -7.638 -10.742  1.00  0.97           N  
ATOM   2660  CA  TRP A 345       0.215  -6.574 -10.144  1.00  0.97           C  
ATOM   2661  C   TRP A 345      -1.270  -6.919 -10.192  1.00  0.97           C  
ATOM   2662  CB  TRP A 345       0.466  -5.245 -10.861  1.00  0.97           C  
ATOM   2663  O   TRP A 345      -1.721  -7.627 -11.095  1.00  0.95           O  
ATOM   2664  CG  TRP A 345       1.807  -4.640 -10.570  1.00  0.98           C  
ATOM   2665  CD1 TRP A 345       2.980  -4.881 -11.229  1.00  0.97           C  
ATOM   2666  CD2 TRP A 345       2.113  -3.696  -9.539  1.00  0.97           C  
ATOM   2667  CE2 TRP A 345       3.492  -3.408  -9.632  1.00  0.97           C  
ATOM   2668  CE3 TRP A 345       1.353  -3.065  -8.545  1.00  0.97           C  
ATOM   2669  NE1 TRP A 345       3.998  -4.143 -10.670  1.00  0.96           N  
ATOM   2670  CH2 TRP A 345       3.362  -1.910  -7.803  1.00  0.95           C  
ATOM   2671  CZ2 TRP A 345       4.128  -2.514  -8.767  1.00  0.96           C  
ATOM   2672  CZ3 TRP A 345       1.988  -2.176  -7.685  1.00  0.96           C  
ATOM   2673  N   THR A 346      -2.055  -6.347  -9.258  1.00  0.97           N  
ATOM   2674  CA  THR A 346      -3.513  -6.315  -9.230  1.00  0.97           C  
ATOM   2675  C   THR A 346      -4.013  -5.099  -8.455  1.00  0.97           C  
ATOM   2676  CB  THR A 346      -4.088  -7.599  -8.603  1.00  0.96           C  
ATOM   2677  O   THR A 346      -3.219  -4.360  -7.870  1.00  0.96           O  
ATOM   2678  CG2 THR A 346      -3.727  -7.698  -7.124  1.00  0.83           C  
ATOM   2679  OG1 THR A 346      -5.515  -7.592  -8.736  1.00  0.84           O  
ATOM   2680  N   PHE A 347      -5.302  -4.837  -8.457  1.00  0.96           N  
ATOM   2681  CA  PHE A 347      -5.913  -3.768  -7.675  1.00  0.96           C  
ATOM   2682  C   PHE A 347      -6.964  -4.327  -6.724  1.00  0.96           C  
ATOM   2683  CB  PHE A 347      -6.543  -2.719  -8.597  1.00  0.96           C  
ATOM   2684  O   PHE A 347      -7.570  -5.364  -7.000  1.00  0.95           O  
ATOM   2685  CG  PHE A 347      -5.537  -1.903  -9.364  1.00  0.96           C  
ATOM   2686  CD1 PHE A 347      -5.040  -0.716  -8.841  1.00  0.95           C  
ATOM   2687  CD2 PHE A 347      -5.090  -2.325 -10.610  1.00  0.95           C  
ATOM   2688  CE1 PHE A 347      -4.109   0.041  -9.550  1.00  0.94           C  
ATOM   2689  CE2 PHE A 347      -4.160  -1.574 -11.323  1.00  0.94           C  
ATOM   2690  CZ  PHE A 347      -3.672  -0.391 -10.792  1.00  0.94           C  
ATOM   2691  N   ARG A 348      -7.150  -3.625  -5.650  1.00  0.95           N  
ATOM   2692  CA  ARG A 348      -8.099  -4.003  -4.607  1.00  0.95           C  
ATOM   2693  C   ARG A 348      -8.832  -2.780  -4.066  1.00  0.94           C  
ATOM   2694  CB  ARG A 348      -7.384  -4.732  -3.468  1.00  0.94           C  
ATOM   2695  O   ARG A 348      -8.214  -1.750  -3.792  1.00  0.94           O  
ATOM   2696  CG  ARG A 348      -8.316  -5.233  -2.376  1.00  0.91           C  
ATOM   2697  CD  ARG A 348      -7.570  -6.041  -1.324  1.00  0.89           C  
ATOM   2698  NE  ARG A 348      -8.479  -6.597  -0.326  1.00  0.87           N  
ATOM   2699  NH1 ARG A 348      -8.161  -8.796  -0.960  1.00  0.79           N  
ATOM   2700  NH2 ARG A 348      -9.583  -8.290   0.765  1.00  0.78           N  
ATOM   2701  CZ  ARG A 348      -8.739  -7.893  -0.176  1.00  0.85           C  
ATOM   2702  N   ASP A 349     -10.160  -2.943  -3.814  1.00  0.93           N  
ATOM   2703  CA  ASP A 349     -10.963  -1.949  -3.109  1.00  0.93           C  
ATOM   2704  C   ASP A 349     -10.793  -2.077  -1.597  1.00  0.93           C  
ATOM   2705  CB  ASP A 349     -12.439  -2.086  -3.486  1.00  0.92           C  
ATOM   2706  O   ASP A 349     -10.689  -3.187  -1.071  1.00  0.92           O  
ATOM   2707  CG  ASP A 349     -12.690  -1.914  -4.974  1.00  0.91           C  
ATOM   2708  OD1 ASP A 349     -11.976  -1.122  -5.625  1.00  0.90           O  
ATOM   2709  OD2 ASP A 349     -13.612  -2.575  -5.499  1.00  0.89           O  
ATOM   2710  N   LEU A 350     -10.756  -0.958  -0.903  1.00  0.93           N  
ATOM   2711  CA  LEU A 350     -10.533  -0.845   0.534  1.00  0.93           C  
ATOM   2712  C   LEU A 350     -11.714  -0.162   1.216  1.00  0.92           C  
ATOM   2713  CB  LEU A 350      -9.245  -0.066   0.817  1.00  0.93           C  
ATOM   2714  O   LEU A 350     -12.410   0.647   0.597  1.00  0.90           O  
ATOM   2715  CG  LEU A 350      -7.948  -0.690   0.300  1.00  0.94           C  
ATOM   2716  CD1 LEU A 350      -6.766   0.228   0.590  1.00  0.93           C  
ATOM   2717  CD2 LEU A 350      -7.730  -2.064   0.924  1.00  0.93           C  
ATOM   2718  N   PRO A 351     -12.003  -0.385   2.466  1.00  0.90           N  
ATOM   2719  CA  PRO A 351     -13.115   0.192   3.224  1.00  0.90           C  
ATOM   2720  C   PRO A 351     -12.807   1.591   3.753  1.00  0.90           C  
ATOM   2721  CB  PRO A 351     -13.307  -0.797   4.377  1.00  0.88           C  
ATOM   2722  O   PRO A 351     -12.975   1.855   4.946  1.00  0.87           O  
ATOM   2723  CG  PRO A 351     -11.936  -1.319   4.664  1.00  0.88           C  
ATOM   2724  CD  PRO A 351     -11.182  -1.420   3.369  1.00  0.86           C  
ATOM   2725  N   GLN A 352     -12.248   2.493   2.905  1.00  0.91           N  
ATOM   2726  CA  GLN A 352     -11.922   3.887   3.186  1.00  0.92           C  
ATOM   2727  C   GLN A 352     -10.984   4.002   4.385  1.00  0.92           C  
ATOM   2728  CB  GLN A 352     -13.195   4.697   3.437  1.00  0.90           C  
ATOM   2729  O   GLN A 352     -11.320   4.643   5.383  1.00  0.91           O  
ATOM   2730  CG  GLN A 352     -14.112   4.791   2.225  1.00  0.87           C  
ATOM   2731  CD  GLN A 352     -15.341   5.641   2.483  1.00  0.84           C  
ATOM   2732  NE2 GLN A 352     -15.837   6.300   1.441  1.00  0.85           N  
ATOM   2733  OE1 GLN A 352     -15.843   5.705   3.610  1.00  0.85           O  
ATOM   2734  N   ILE A 353      -9.869   3.425   4.343  1.00  0.93           N  
ATOM   2735  CA  ILE A 353      -8.906   3.284   5.430  1.00  0.94           C  
ATOM   2736  C   ILE A 353      -7.990   4.506   5.470  1.00  0.94           C  
ATOM   2737  CB  ILE A 353      -8.071   1.993   5.282  1.00  0.94           C  
ATOM   2738  O   ILE A 353      -7.665   5.079   4.427  1.00  0.93           O  
ATOM   2739  CG1 ILE A 353      -7.254   2.030   3.986  1.00  0.94           C  
ATOM   2740  CG2 ILE A 353      -8.975   0.757   5.324  1.00  0.93           C  
ATOM   2741  CD1 ILE A 353      -6.202   0.935   3.885  1.00  0.92           C  
ATOM   2742  N   VAL A 354      -7.499   4.885   6.609  1.00  0.94           N  
ATOM   2743  CA  VAL A 354      -6.559   5.986   6.792  1.00  0.95           C  
ATOM   2744  C   VAL A 354      -5.168   5.434   7.097  1.00  0.94           C  
ATOM   2745  CB  VAL A 354      -7.013   6.939   7.920  1.00  0.93           C  
ATOM   2746  O   VAL A 354      -4.170   6.146   6.972  1.00  0.94           O  
ATOM   2747  CG1 VAL A 354      -8.270   7.703   7.508  1.00  0.87           C  
ATOM   2748  CG2 VAL A 354      -7.256   6.159   9.211  1.00  0.87           C  
ATOM   2749  N   TYR A 355      -5.108   4.180   7.490  1.00  0.95           N  
ATOM   2750  CA  TYR A 355      -3.864   3.483   7.797  1.00  0.95           C  
ATOM   2751  C   TYR A 355      -4.052   1.972   7.717  1.00  0.95           C  
ATOM   2752  CB  TYR A 355      -3.358   3.873   9.188  1.00  0.95           C  
ATOM   2753  O   TYR A 355      -5.172   1.472   7.842  1.00  0.95           O  
ATOM   2754  CG  TYR A 355      -1.954   3.400   9.478  1.00  0.94           C  
ATOM   2755  CD1 TYR A 355      -0.856   3.996   8.862  1.00  0.92           C  
ATOM   2756  CD2 TYR A 355      -1.723   2.356  10.367  1.00  0.92           C  
ATOM   2757  CE1 TYR A 355       0.439   3.562   9.125  1.00  0.92           C  
ATOM   2758  CE2 TYR A 355      -0.432   1.914  10.637  1.00  0.92           C  
ATOM   2759  OH  TYR A 355       1.921   2.089  10.276  1.00  0.88           O  
ATOM   2760  CZ  TYR A 355       0.641   2.522  10.012  1.00  0.91           C  
ATOM   2761  N   ALA A 356      -2.961   1.277   7.513  1.00  0.94           N  
ATOM   2762  CA  ALA A 356      -2.905  -0.178   7.630  1.00  0.94           C  
ATOM   2763  C   ALA A 356      -1.565  -0.631   8.202  1.00  0.94           C  
ATOM   2764  CB  ALA A 356      -3.149  -0.830   6.272  1.00  0.94           C  
ATOM   2765  O   ALA A 356      -0.544   0.032   8.008  1.00  0.92           O  
ATOM   2766  N   THR A 357      -1.573  -1.767   8.932  1.00  0.93           N  
ATOM   2767  CA  THR A 357      -0.365  -2.373   9.480  1.00  0.92           C  
ATOM   2768  C   THR A 357      -0.476  -3.895   9.477  1.00  0.91           C  
ATOM   2769  CB  THR A 357      -0.092  -1.878  10.912  1.00  0.91           C  
ATOM   2770  O   THR A 357      -1.580  -4.443   9.458  1.00  0.90           O  
ATOM   2771  CG2 THR A 357      -1.147  -2.396  11.884  1.00  0.88           C  
ATOM   2772  OG1 THR A 357       1.198  -2.340  11.333  1.00  0.89           O  
ATOM   2773  N   PHE A 358       0.683  -4.516   9.448  1.00  0.88           N  
ATOM   2774  CA  PHE A 358       0.790  -5.964   9.582  1.00  0.88           C  
ATOM   2775  C   PHE A 358       1.072  -6.354  11.028  1.00  0.85           C  
ATOM   2776  CB  PHE A 358       1.889  -6.510   8.667  1.00  0.86           C  
ATOM   2777  O   PHE A 358       1.986  -5.815  11.655  1.00  0.81           O  
ATOM   2778  CG  PHE A 358       1.911  -8.012   8.573  1.00  0.84           C  
ATOM   2779  CD1 PHE A 358       1.001  -8.685   7.768  1.00  0.80           C  
ATOM   2780  CD2 PHE A 358       2.843  -8.750   9.291  1.00  0.81           C  
ATOM   2781  CE1 PHE A 358       1.019 -10.076   7.680  1.00  0.82           C  
ATOM   2782  CE2 PHE A 358       2.867 -10.140   9.208  1.00  0.82           C  
ATOM   2783  CZ  PHE A 358       1.954 -10.800   8.403  1.00  0.80           C  
ATOM   2784  N   GLY A 359       0.205  -7.287  11.585  1.00  0.83           N  
ATOM   2785  CA  GLY A 359       0.437  -7.692  12.962  1.00  0.82           C  
ATOM   2786  C   GLY A 359      -0.386  -8.897  13.377  1.00  0.82           C  
ATOM   2787  O   GLY A 359      -1.219  -9.381  12.607  1.00  0.77           O  
ATOM   2788  N   VAL A 360      -0.101  -9.396  14.583  1.00  0.75           N  
ATOM   2789  CA  VAL A 360      -0.804 -10.532  15.171  1.00  0.75           C  
ATOM   2790  C   VAL A 360      -2.155 -10.077  15.718  1.00  0.75           C  
ATOM   2791  CB  VAL A 360       0.028 -11.196  16.290  1.00  0.71           C  
ATOM   2792  O   VAL A 360      -2.221  -9.170  16.551  1.00  0.72           O  
ATOM   2793  CG1 VAL A 360      -0.687 -12.433  16.833  1.00  0.67           C  
ATOM   2794  CG2 VAL A 360       1.418 -11.563  15.775  1.00  0.65           C  
ATOM   2795  N   ILE A 361      -3.279 -10.542  15.315  1.00  0.72           N  
ATOM   2796  CA  ILE A 361      -4.619 -10.237  15.806  1.00  0.70           C  
ATOM   2797  C   ILE A 361      -5.022 -11.252  16.872  1.00  0.69           C  
ATOM   2798  CB  ILE A 361      -5.652 -10.226  14.658  1.00  0.66           C  
ATOM   2799  O   ILE A 361      -5.618 -10.891  17.890  1.00  0.64           O  
ATOM   2800  CG1 ILE A 361      -5.307  -9.134  13.638  1.00  0.61           C  
ATOM   2801  CG2 ILE A 361      -7.069 -10.034  15.208  1.00  0.60           C  
ATOM   2802  CD1 ILE A 361      -6.236  -9.098  12.432  1.00  0.59           C  
ATOM   2803  N   ASP A 362      -4.847 -12.447  16.648  1.00  0.64           N  
ATOM   2804  CA  ASP A 362      -5.225 -13.523  17.559  1.00  0.63           C  
ATOM   2805  C   ASP A 362      -4.017 -14.381  17.926  1.00  0.64           C  
ATOM   2806  CB  ASP A 362      -6.320 -14.393  16.938  1.00  0.60           C  
ATOM   2807  O   ASP A 362      -3.538 -15.170  17.109  1.00  0.61           O  
ATOM   2808  CG  ASP A 362      -6.934 -15.368  17.927  1.00  0.56           C  
ATOM   2809  OD1 ASP A 362      -6.426 -15.487  19.063  1.00  0.55           O  
ATOM   2810  OD2 ASP A 362      -7.934 -16.026  17.566  1.00  0.57           O  
ATOM   2811  N   PRO A 363      -3.415 -13.962  18.986  1.00  0.54           N  
ATOM   2812  CA  PRO A 363      -2.434 -14.944  19.453  1.00  0.52           C  
ATOM   2813  C   PRO A 363      -3.080 -16.246  19.921  1.00  0.54           C  
ATOM   2814  CB  PRO A 363      -1.744 -14.227  20.617  1.00  0.49           C  
ATOM   2815  O   PRO A 363      -3.742 -16.272  20.962  1.00  0.51           O  
ATOM   2816  CG  PRO A 363      -2.784 -13.306  21.168  1.00  0.45           C  
ATOM   2817  CD  PRO A 363      -3.720 -12.923  20.058  1.00  0.47           C  
ATOM   2818  N   ARG A 364      -3.848 -16.870  19.107  1.00  0.49           N  
ATOM   2819  CA  ARG A 364      -4.078 -18.122  19.821  1.00  0.49           C  
ATOM   2820  C   ARG A 364      -2.908 -18.449  20.743  1.00  0.50           C  
ATOM   2821  CB  ARG A 364      -4.305 -19.270  18.834  1.00  0.46           C  
ATOM   2822  O   ARG A 364      -1.762 -18.531  20.295  1.00  0.47           O  
ATOM   2823  CG  ARG A 364      -5.624 -19.185  18.084  1.00  0.44           C  
ATOM   2824  CD  ARG A 364      -5.863 -20.417  17.222  1.00  0.46           C  
ATOM   2825  NE  ARG A 364      -6.690 -20.109  16.058  1.00  0.40           N  
ATOM   2826  NH1 ARG A 364      -6.683 -22.264  15.225  1.00  0.32           N  
ATOM   2827  NH2 ARG A 364      -7.814 -20.605  14.118  1.00  0.28           N  
ATOM   2828  CZ  ARG A 364      -7.061 -20.993  15.137  1.00  0.39           C  
ATOM   2829  N   THR A 365      -2.949 -18.060  22.023  1.00  0.48           N  
ATOM   2830  CA  THR A 365      -2.139 -18.833  22.958  1.00  0.48           C  
ATOM   2831  C   THR A 365      -1.892 -20.241  22.423  1.00  0.48           C  
ATOM   2832  CB  THR A 365      -2.810 -18.917  24.341  1.00  0.45           C  
ATOM   2833  O   THR A 365      -2.791 -20.859  21.849  1.00  0.46           O  
ATOM   2834  CG2 THR A 365      -2.227 -17.884  25.299  1.00  0.42           C  
ATOM   2835  OG1 THR A 365      -4.217 -18.681  24.199  1.00  0.37           O  
ATOM   2836  N   PRO A 366      -0.694 -20.485  21.810  1.00  0.46           N  
ATOM   2837  CA  PRO A 366      -0.635 -21.935  21.610  1.00  0.46           C  
ATOM   2838  C   PRO A 366      -1.649 -22.691  22.467  1.00  0.46           C  
ATOM   2839  CB  PRO A 366       0.797 -22.289  22.020  1.00  0.45           C  
ATOM   2840  O   PRO A 366      -1.740 -22.454  23.674  1.00  0.44           O  
ATOM   2841  CG  PRO A 366       1.432 -20.980  22.361  1.00  0.42           C  
ATOM   2842  CD  PRO A 366       0.370 -19.917  22.346  1.00  0.44           C  
ATOM   2843  N   ASP A 367      -2.931 -22.774  22.037  1.00  0.48           N  
ATOM   2844  CA  ASP A 367      -3.637 -23.734  22.880  1.00  0.48           C  
ATOM   2845  C   ASP A 367      -2.675 -24.437  23.836  1.00  0.49           C  
ATOM   2846  CB  ASP A 367      -4.371 -24.765  22.020  1.00  0.46           C  
ATOM   2847  O   ASP A 367      -1.604 -24.890  23.425  1.00  0.47           O  
ATOM   2848  CG  ASP A 367      -5.476 -24.155  21.176  1.00  0.44           C  
ATOM   2849  OD1 ASP A 367      -6.116 -23.178  21.623  1.00  0.44           O  
ATOM   2850  OD2 ASP A 367      -5.711 -24.656  20.056  1.00  0.45           O  
ATOM   2851  N   THR A 368      -2.318 -23.751  24.970  1.00  0.51           N  
ATOM   2852  CA  THR A 368      -1.668 -24.629  25.937  1.00  0.51           C  
ATOM   2853  C   THR A 368      -2.005 -26.090  25.653  1.00  0.51           C  
ATOM   2854  CB  THR A 368      -2.080 -24.275  27.377  1.00  0.48           C  
ATOM   2855  O   THR A 368      -3.145 -26.416  25.317  1.00  0.49           O  
ATOM   2856  CG2 THR A 368      -1.673 -22.849  27.731  1.00  0.44           C  
ATOM   2857  OG1 THR A 368      -3.502 -24.400  27.506  1.00  0.43           O  
ATOM   2858  N   TRP A 369      -1.028 -27.006  25.282  1.00  0.49           N  
ATOM   2859  CA  TRP A 369      -1.059 -28.465  25.301  1.00  0.56           C  
ATOM   2860  C   TRP A 369      -2.331 -28.973  25.971  1.00  0.50           C  
ATOM   2861  CB  TRP A 369       0.171 -29.020  26.024  1.00  0.50           C  
ATOM   2862  O   TRP A 369      -2.929 -29.952  25.520  1.00  0.48           O  
ATOM   2863  CG  TRP A 369       1.436 -28.941  25.223  1.00  0.51           C  
ATOM   2864  CD1 TRP A 369       2.287 -27.875  25.130  1.00  0.48           C  
ATOM   2865  CD2 TRP A 369       1.989 -29.969  24.396  1.00  0.48           C  
ATOM   2866  CE2 TRP A 369       3.179 -29.458  23.832  1.00  0.46           C  
ATOM   2867  CE3 TRP A 369       1.594 -31.276  24.077  1.00  0.37           C  
ATOM   2868  NE1 TRP A 369       3.338 -28.180  24.296  1.00  0.32           N  
ATOM   2869  CH2 TRP A 369       3.568 -31.484  22.672  1.00  0.26           C  
ATOM   2870  CZ2 TRP A 369       3.978 -30.209  22.967  1.00  0.26           C  
ATOM   2871  CZ3 TRP A 369       2.390 -32.021  23.216  1.00  0.30           C  
ATOM   2872  N   ALA A 370      -2.769 -28.215  27.019  1.00  0.55           N  
ATOM   2873  CA  ALA A 370      -3.855 -28.608  27.913  1.00  0.54           C  
ATOM   2874  C   ALA A 370      -5.179 -27.989  27.473  1.00  0.55           C  
ATOM   2875  CB  ALA A 370      -3.534 -28.205  29.350  1.00  0.52           C  
ATOM   2876  O   ALA A 370      -6.248 -28.417  27.913  1.00  0.53           O  
ATOM   2877  N   SER A 371      -5.137 -26.958  26.548  1.00  0.56           N  
ATOM   2878  CA  SER A 371      -6.404 -26.346  26.162  1.00  0.55           C  
ATOM   2879  C   SER A 371      -6.762 -26.682  24.718  1.00  0.55           C  
ATOM   2880  CB  SER A 371      -6.344 -24.829  26.342  1.00  0.53           C  
ATOM   2881  O   SER A 371      -7.830 -26.302  24.234  1.00  0.53           O  
ATOM   2882  OG  SER A 371      -5.318 -24.268  25.541  1.00  0.52           O  
ATOM   2883  N   ASP A 372      -5.795 -27.438  23.917  1.00  0.56           N  
ATOM   2884  CA  ASP A 372      -6.258 -27.950  22.631  1.00  0.56           C  
ATOM   2885  C   ASP A 372      -7.236 -29.107  22.820  1.00  0.56           C  
ATOM   2886  CB  ASP A 372      -5.073 -28.397  21.773  1.00  0.54           C  
ATOM   2887  O   ASP A 372      -6.907 -30.105  23.465  1.00  0.55           O  
ATOM   2888  CG  ASP A 372      -5.412 -28.492  20.296  1.00  0.54           C  
ATOM   2889  OD1 ASP A 372      -6.605 -28.634  19.952  1.00  0.53           O  
ATOM   2890  OD2 ASP A 372      -4.477 -28.426  19.468  1.00  0.55           O  
ATOM   2891  N   PRO A 373      -8.550 -28.813  22.610  1.00  0.55           N  
ATOM   2892  CA  PRO A 373      -9.454 -29.962  22.710  1.00  0.54           C  
ATOM   2893  C   PRO A 373      -8.986 -31.155  21.881  1.00  0.55           C  
ATOM   2894  CB  PRO A 373     -10.781 -29.414  22.178  1.00  0.53           C  
ATOM   2895  O   PRO A 373      -9.552 -32.246  21.987  1.00  0.54           O  
ATOM   2896  CG  PRO A 373     -10.391 -28.344  21.211  1.00  0.51           C  
ATOM   2897  CD  PRO A 373      -9.140 -27.681  21.710  1.00  0.51           C  
ATOM   2898  N   ASN A 374      -8.155 -31.059  20.915  1.00  0.59           N  
ATOM   2899  CA  ASN A 374      -7.717 -32.215  20.141  1.00  0.58           C  
ATOM   2900  C   ASN A 374      -6.409 -32.788  20.680  1.00  0.59           C  
ATOM   2901  CB  ASN A 374      -7.565 -31.847  18.663  1.00  0.55           C  
ATOM   2902  O   ASN A 374      -5.378 -32.113  20.666  1.00  0.57           O  
ATOM   2903  CG  ASN A 374      -8.897 -31.587  17.987  1.00  0.54           C  
ATOM   2904  ND2 ASN A 374      -8.975 -30.500  17.229  1.00  0.50           N  
ATOM   2905  OD1 ASN A 374      -9.848 -32.357  18.146  1.00  0.54           O  
ATOM   2906  N   PRO A 375      -6.455 -33.942  21.535  1.00  0.58           N  
ATOM   2907  CA  PRO A 375      -5.229 -34.683  21.840  1.00  0.56           C  
ATOM   2908  C   PRO A 375      -4.352 -34.903  20.610  1.00  0.58           C  
ATOM   2909  CB  PRO A 375      -5.748 -36.015  22.387  1.00  0.54           C  
ATOM   2910  O   PRO A 375      -4.867 -35.078  19.503  1.00  0.55           O  
ATOM   2911  CG  PRO A 375      -7.195 -36.043  22.014  1.00  0.52           C  
ATOM   2912  CD  PRO A 375      -7.597 -34.669  21.561  1.00  0.51           C  
ATOM   2913  N   TRP A 376      -3.023 -34.552  20.651  1.00  0.49           N  
ATOM   2914  CA  TRP A 376      -2.040 -34.763  19.593  1.00  0.59           C  
ATOM   2915  C   TRP A 376      -2.363 -36.020  18.793  1.00  0.51           C  
ATOM   2916  CB  TRP A 376      -0.630 -34.865  20.182  1.00  0.52           C  
ATOM   2917  O   TRP A 376      -2.140 -36.066  17.581  1.00  0.50           O  
ATOM   2918  CG  TRP A 376      -0.366 -36.149  20.910  1.00  0.54           C  
ATOM   2919  CD1 TRP A 376      -0.857 -36.521  22.130  1.00  0.50           C  
ATOM   2920  CD2 TRP A 376       0.459 -37.230  20.463  1.00  0.50           C  
ATOM   2921  CE2 TRP A 376       0.421 -38.226  21.463  1.00  0.47           C  
ATOM   2922  CE3 TRP A 376       1.226 -37.453  19.311  1.00  0.48           C  
ATOM   2923  NE1 TRP A 376      -0.388 -37.769  22.469  1.00  0.47           N  
ATOM   2924  CH2 TRP A 376       1.865 -39.621  20.211  1.00  0.41           C  
ATOM   2925  CZ2 TRP A 376       1.123 -39.428  21.347  1.00  0.49           C  
ATOM   2926  CZ3 TRP A 376       1.923 -38.650  19.197  1.00  0.39           C  
ATOM   2927  N   ASP A 377      -2.759 -37.002  19.578  1.00  0.60           N  
ATOM   2928  CA  ASP A 377      -2.976 -38.277  18.901  1.00  0.60           C  
ATOM   2929  C   ASP A 377      -4.210 -38.219  18.003  1.00  0.60           C  
ATOM   2930  CB  ASP A 377      -3.121 -39.408  19.921  1.00  0.57           C  
ATOM   2931  O   ASP A 377      -4.394 -39.076  17.136  1.00  0.58           O  
ATOM   2932  CG  ASP A 377      -3.643 -38.932  21.265  1.00  0.56           C  
ATOM   2933  OD1 ASP A 377      -3.533 -37.724  21.569  1.00  0.55           O  
ATOM   2934  OD2 ASP A 377      -4.166 -39.772  22.028  1.00  0.59           O  
ATOM   2935  N   SER A 378      -4.984 -37.159  18.197  1.00  0.57           N  
ATOM   2936  CA  SER A 378      -6.146 -36.991  17.330  1.00  0.56           C  
ATOM   2937  C   SER A 378      -5.886 -35.944  16.253  1.00  0.56           C  
ATOM   2938  CB  SER A 378      -7.375 -36.597  18.150  1.00  0.53           C  
ATOM   2939  O   SER A 378      -6.673 -35.802  15.315  1.00  0.54           O  
ATOM   2940  OG  SER A 378      -7.241 -35.280  18.655  1.00  0.54           O  
ATOM   2941  N   ASP A 379      -4.719 -35.163  16.406  1.00  0.53           N  
ATOM   2942  CA  ASP A 379      -4.450 -34.158  15.382  1.00  0.54           C  
ATOM   2943  C   ASP A 379      -3.618 -34.743  14.244  1.00  0.54           C  
ATOM   2944  CB  ASP A 379      -3.734 -32.950  15.990  1.00  0.50           C  
ATOM   2945  O   ASP A 379      -2.428 -35.019  14.415  1.00  0.52           O  
ATOM   2946  CG  ASP A 379      -3.845 -31.702  15.132  1.00  0.49           C  
ATOM   2947  OD1 ASP A 379      -4.406 -31.775  14.018  1.00  0.49           O  
ATOM   2948  OD2 ASP A 379      -3.363 -30.636  15.574  1.00  0.51           O  
ATOM   2949  N   THR A 380      -4.224 -35.371  13.329  1.00  0.52           N  
ATOM   2950  CA  THR A 380      -3.727 -35.810  12.030  1.00  0.51           C  
ATOM   2951  C   THR A 380      -3.136 -34.638  11.252  1.00  0.52           C  
ATOM   2952  CB  THR A 380      -4.842 -36.471  11.199  1.00  0.48           C  
ATOM   2953  O   THR A 380      -2.722 -34.795  10.101  1.00  0.50           O  
ATOM   2954  CG2 THR A 380      -5.345 -37.746  11.868  1.00  0.44           C  
ATOM   2955  OG1 THR A 380      -5.935 -35.554  11.061  1.00  0.44           O  
ATOM   2956  N   THR A 381      -3.138 -33.309  11.893  1.00  0.50           N  
ATOM   2957  CA  THR A 381      -2.570 -32.196  11.140  1.00  0.51           C  
ATOM   2958  C   THR A 381      -1.047 -32.202  11.233  1.00  0.50           C  
ATOM   2959  CB  THR A 381      -3.112 -30.846  11.644  1.00  0.48           C  
ATOM   2960  O   THR A 381      -0.486 -32.341  12.322  1.00  0.49           O  
ATOM   2961  CG2 THR A 381      -4.507 -30.572  11.091  1.00  0.44           C  
ATOM   2962  OG1 THR A 381      -3.174 -30.866  13.076  1.00  0.40           O  
ATOM   2963  N   VAL A 382      -0.288 -32.752  10.275  1.00  0.50           N  
ATOM   2964  CA  VAL A 382       1.158 -32.803  10.082  1.00  0.50           C  
ATOM   2965  C   VAL A 382       1.810 -31.587  10.736  1.00  0.50           C  
ATOM   2966  CB  VAL A 382       1.528 -32.865   8.583  1.00  0.45           C  
ATOM   2967  O   VAL A 382       1.393 -30.450  10.503  1.00  0.47           O  
ATOM   2968  CG1 VAL A 382       3.003 -33.221   8.406  1.00  0.39           C  
ATOM   2969  CG2 VAL A 382       0.640 -33.872   7.856  1.00  0.40           C  
ATOM   2970  N   TRP A 383       2.538 -31.718  11.910  1.00  0.37           N  
ATOM   2971  CA  TRP A 383       3.535 -30.867  12.552  1.00  0.47           C  
ATOM   2972  C   TRP A 383       4.319 -30.069  11.515  1.00  0.38           C  
ATOM   2973  CB  TRP A 383       4.494 -31.708  13.399  1.00  0.38           C  
ATOM   2974  O   TRP A 383       4.995 -29.095  11.854  1.00  0.37           O  
ATOM   2975  CG  TRP A 383       3.933 -32.118  14.728  1.00  0.40           C  
ATOM   2976  CD1 TRP A 383       3.214 -33.246  15.006  1.00  0.38           C  
ATOM   2977  CD2 TRP A 383       4.042 -31.397  15.960  1.00  0.37           C  
ATOM   2978  CE2 TRP A 383       3.365 -32.150  16.945  1.00  0.32           C  
ATOM   2979  CE3 TRP A 383       4.648 -30.188  16.326  1.00  0.29           C  
ATOM   2980  NE1 TRP A 383       2.869 -33.272  16.338  1.00  0.26           N  
ATOM   2981  CH2 TRP A 383       3.879 -30.544  18.607  1.00  0.24           C  
ATOM   2982  CZ2 TRP A 383       3.278 -31.731  18.275  1.00  0.23           C  
ATOM   2983  CZ3 TRP A 383       4.560 -29.773  17.650  1.00  0.26           C  
ATOM   2984  N   GLY A 384       3.668 -29.355  10.550  1.00  0.42           N  
ATOM   2985  CA  GLY A 384       3.981 -28.374   9.524  1.00  0.43           C  
ATOM   2986  C   GLY A 384       2.750 -27.711   8.936  1.00  0.42           C  
ATOM   2987  O   GLY A 384       2.856 -26.886   8.027  1.00  0.39           O  
ATOM   2988  N   ASN A 385       1.647 -28.120   9.566  1.00  0.37           N  
ATOM   2989  CA  ASN A 385       0.440 -27.538   8.989  1.00  0.39           C  
ATOM   2990  C   ASN A 385       0.160 -26.150   9.558  1.00  0.37           C  
ATOM   2991  CB  ASN A 385      -0.761 -28.458   9.217  1.00  0.34           C  
ATOM   2992  O   ASN A 385       0.171 -25.960  10.775  1.00  0.35           O  
ATOM   2993  CG  ASN A 385      -1.619 -28.617   7.977  1.00  0.33           C  
ATOM   2994  ND2 ASN A 385      -2.618 -29.488   8.055  1.00  0.26           N  
ATOM   2995  OD1 ASN A 385      -1.385 -27.963   6.957  1.00  0.33           O  
ATOM   2996  N   SER A 386       0.854 -25.103   9.014  1.00  0.41           N  
ATOM   2997  CA  SER A 386       0.521 -23.683   9.042  1.00  0.42           C  
ATOM   2998  C   SER A 386      -0.747 -23.428   9.850  1.00  0.41           C  
ATOM   2999  CB  SER A 386       0.347 -23.144   7.622  1.00  0.38           C  
ATOM   3000  O   SER A 386      -1.002 -22.300  10.275  1.00  0.39           O  
ATOM   3001  OG  SER A 386      -0.734 -23.787   6.969  1.00  0.33           O  
ATOM   3002  N   THR A 387      -1.586 -24.412  10.145  1.00  0.40           N  
ATOM   3003  CA  THR A 387      -2.749 -24.231  11.007  1.00  0.41           C  
ATOM   3004  C   THR A 387      -2.325 -24.107  12.468  1.00  0.40           C  
ATOM   3005  CB  THR A 387      -3.743 -25.396  10.856  1.00  0.38           C  
ATOM   3006  O   THR A 387      -3.022 -23.484  13.271  1.00  0.38           O  
ATOM   3007  CG2 THR A 387      -4.875 -25.033   9.900  1.00  0.34           C  
ATOM   3008  OG1 THR A 387      -3.052 -26.544  10.346  1.00  0.31           O  
ATOM   3009  N   TYR A 388      -1.103 -24.491  12.895  1.00  0.42           N  
ATOM   3010  CA  TYR A 388      -0.562 -24.055  14.177  1.00  0.44           C  
ATOM   3011  C   TYR A 388       0.172 -22.727  14.036  1.00  0.42           C  
ATOM   3012  CB  TYR A 388       0.384 -25.115  14.751  1.00  0.39           C  
ATOM   3013  O   TYR A 388       1.160 -22.478  14.732  1.00  0.39           O  
ATOM   3014  CG  TYR A 388      -0.184 -25.857  15.937  1.00  0.37           C  
ATOM   3015  CD1 TYR A 388      -0.068 -25.342  17.226  1.00  0.34           C  
ATOM   3016  CD2 TYR A 388      -0.837 -27.073  15.771  1.00  0.35           C  
ATOM   3017  CE1 TYR A 388      -0.588 -26.023  18.322  1.00  0.34           C  
ATOM   3018  CE2 TYR A 388      -1.361 -27.763  16.859  1.00  0.37           C  
ATOM   3019  OH  TYR A 388      -1.749 -27.909  19.210  1.00  0.23           O  
ATOM   3020  CZ  TYR A 388      -1.232 -27.230  18.129  1.00  0.32           C  
ATOM   3021  N   ASN A 389      -0.089 -22.007  12.877  1.00  0.46           N  
ATOM   3022  CA  ASN A 389       0.421 -20.641  12.841  1.00  0.46           C  
ATOM   3023  C   ASN A 389      -0.404 -19.711  13.726  1.00  0.46           C  
ATOM   3024  CB  ASN A 389       0.453 -20.117  11.404  1.00  0.43           C  
ATOM   3025  O   ASN A 389      -1.447 -19.209  13.302  1.00  0.45           O  
ATOM   3026  CG  ASN A 389       1.422 -18.966  11.222  1.00  0.42           C  
ATOM   3027  ND2 ASN A 389       1.695 -18.611   9.972  1.00  0.35           N  
ATOM   3028  OD1 ASN A 389       1.923 -18.401  12.198  1.00  0.43           O  
ATOM   3029  N   PRO A 390      -0.433 -20.033  15.049  1.00  0.41           N  
ATOM   3030  CA  PRO A 390      -1.369 -19.500  16.042  1.00  0.41           C  
ATOM   3031  C   PRO A 390      -1.326 -17.976  16.136  1.00  0.41           C  
ATOM   3032  CB  PRO A 390      -0.898 -20.141  17.350  1.00  0.36           C  
ATOM   3033  O   PRO A 390      -2.291 -17.354  16.588  1.00  0.38           O  
ATOM   3034  CG  PRO A 390       0.539 -20.476  17.115  1.00  0.34           C  
ATOM   3035  CD  PRO A 390       0.733 -20.746  15.650  1.00  0.39           C  
ATOM   3036  N   ALA A 391      -0.552 -17.318  15.299  1.00  0.54           N  
ATOM   3037  CA  ALA A 391      -0.751 -15.874  15.198  1.00  0.53           C  
ATOM   3038  C   ALA A 391      -0.863 -15.437  13.740  1.00  0.54           C  
ATOM   3039  CB  ALA A 391       0.389 -15.130  15.887  1.00  0.49           C  
ATOM   3040  O   ALA A 391       0.148 -15.299  13.047  1.00  0.52           O  
ATOM   3041  N   LYS A 392      -1.930 -15.888  13.077  1.00  0.64           N  
ATOM   3042  CA  LYS A 392      -2.124 -15.397  11.716  1.00  0.63           C  
ATOM   3043  C   LYS A 392      -1.862 -13.896  11.631  1.00  0.65           C  
ATOM   3044  CB  LYS A 392      -3.540 -15.710  11.229  1.00  0.59           C  
ATOM   3045  O   LYS A 392      -2.709 -13.089  12.019  1.00  0.62           O  
ATOM   3046  CG  LYS A 392      -3.800 -17.190  10.993  1.00  0.55           C  
ATOM   3047  CD  LYS A 392      -5.186 -17.428  10.409  1.00  0.55           C  
ATOM   3048  CE  LYS A 392      -5.459 -18.911  10.200  1.00  0.45           C  
ATOM   3049  NZ  LYS A 392      -6.819 -19.149   9.630  1.00  0.39           N  
ATOM   3050  N   ASN A 393      -0.605 -13.591  11.667  1.00  0.77           N  
ATOM   3051  CA  ASN A 393      -0.403 -12.216  11.223  1.00  0.78           C  
ATOM   3052  C   ASN A 393      -1.309 -11.869  10.045  1.00  0.78           C  
ATOM   3053  CB  ASN A 393       1.063 -11.981  10.853  1.00  0.75           C  
ATOM   3054  O   ASN A 393      -1.307 -12.565   9.028  1.00  0.77           O  
ATOM   3055  CG  ASN A 393       1.990 -12.080  12.048  1.00  0.72           C  
ATOM   3056  ND2 ASN A 393       3.202 -12.573  11.819  1.00  0.71           N  
ATOM   3057  OD1 ASN A 393       1.621 -11.717  13.167  1.00  0.72           O  
ATOM   3058  N   LYS A 394      -2.139 -10.886  10.262  1.00  0.82           N  
ATOM   3059  CA  LYS A 394      -3.033 -10.326   9.253  1.00  0.83           C  
ATOM   3060  C   LYS A 394      -2.752  -8.842   9.032  1.00  0.84           C  
ATOM   3061  CB  LYS A 394      -4.494 -10.527   9.658  1.00  0.81           C  
ATOM   3062  O   LYS A 394      -2.166  -8.181   9.892  1.00  0.84           O  
ATOM   3063  CG  LYS A 394      -4.932 -11.984   9.689  1.00  0.78           C  
ATOM   3064  CD  LYS A 394      -6.431 -12.112   9.932  1.00  0.77           C  
ATOM   3065  CE  LYS A 394      -6.882 -13.566   9.896  1.00  0.71           C  
ATOM   3066  NZ  LYS A 394      -8.370 -13.685   9.923  1.00  0.67           N  
ATOM   3067  N   ILE A 395      -3.117  -8.368   7.886  1.00  0.88           N  
ATOM   3068  CA  ILE A 395      -3.209  -6.925   7.696  1.00  0.89           C  
ATOM   3069  C   ILE A 395      -4.422  -6.382   8.447  1.00  0.89           C  
ATOM   3070  CB  ILE A 395      -3.297  -6.556   6.198  1.00  0.88           C  
ATOM   3071  O   ILE A 395      -5.547  -6.842   8.238  1.00  0.88           O  
ATOM   3072  CG1 ILE A 395      -2.038  -7.023   5.458  1.00  0.88           C  
ATOM   3073  CG2 ILE A 395      -3.508  -5.050   6.024  1.00  0.88           C  
ATOM   3074  CD1 ILE A 395      -2.083  -6.791   3.954  1.00  0.86           C  
ATOM   3075  N   LEU A 396      -4.206  -5.387   9.207  1.00  0.90           N  
ATOM   3076  CA  LEU A 396      -5.241  -4.570   9.832  1.00  0.90           C  
ATOM   3077  C   LEU A 396      -5.430  -3.259   9.075  1.00  0.91           C  
ATOM   3078  CB  LEU A 396      -4.888  -4.283  11.293  1.00  0.88           C  
ATOM   3079  O   LEU A 396      -4.456  -2.561   8.783  1.00  0.91           O  
ATOM   3080  CG  LEU A 396      -4.790  -5.497  12.218  1.00  0.78           C  
ATOM   3081  CD1 LEU A 396      -4.477  -5.054  13.644  1.00  0.69           C  
ATOM   3082  CD2 LEU A 396      -6.081  -6.307  12.176  1.00  0.69           C  
ATOM   3083  N   LEU A 397      -6.593  -3.002   8.891  1.00  0.92           N  
ATOM   3084  CA  LEU A 397      -7.050  -1.812   8.182  1.00  0.92           C  
ATOM   3085  C   LEU A 397      -7.825  -0.887   9.115  1.00  0.92           C  
ATOM   3086  CB  LEU A 397      -7.926  -2.202   6.988  1.00  0.92           C  
ATOM   3087  O   LEU A 397      -8.833  -1.290   9.699  1.00  0.91           O  
ATOM   3088  CG  LEU A 397      -7.342  -3.243   6.031  1.00  0.91           C  
ATOM   3089  CD1 LEU A 397      -8.356  -3.593   4.947  1.00  0.89           C  
ATOM   3090  CD2 LEU A 397      -6.045  -2.733   5.413  1.00  0.89           C  
ATOM   3091  N   VAL A 398      -7.408   0.297   9.246  1.00  0.92           N  
ATOM   3092  CA  VAL A 398      -7.988   1.313  10.118  1.00  0.93           C  
ATOM   3093  C   VAL A 398      -8.835   2.280   9.293  1.00  0.92           C  
ATOM   3094  CB  VAL A 398      -6.897   2.086  10.892  1.00  0.91           C  
ATOM   3095  O   VAL A 398      -8.313   2.992   8.432  1.00  0.91           O  
ATOM   3096  CG1 VAL A 398      -7.522   3.176  11.762  1.00  0.81           C  
ATOM   3097  CG2 VAL A 398      -6.067   1.128  11.744  1.00  0.80           C  
ATOM   3098  N   SER A 399     -10.138   2.331   9.527  1.00  0.91           N  
ATOM   3099  CA  SER A 399     -11.078   3.163   8.784  1.00  0.92           C  
ATOM   3100  C   SER A 399     -11.692   4.236   9.677  1.00  0.90           C  
ATOM   3101  CB  SER A 399     -12.186   2.304   8.171  1.00  0.90           C  
ATOM   3102  O   SER A 399     -12.504   3.933  10.553  1.00  0.88           O  
ATOM   3103  OG  SER A 399     -13.107   3.107   7.454  1.00  0.89           O  
ATOM   3104  N   GLU A 400     -11.371   5.493   9.420  1.00  0.88           N  
ATOM   3105  CA  GLU A 400     -11.926   6.637  10.136  1.00  0.88           C  
ATOM   3106  C   GLU A 400     -13.394   6.853   9.777  1.00  0.85           C  
ATOM   3107  CB  GLU A 400     -11.119   7.903   9.837  1.00  0.86           C  
ATOM   3108  O   GLU A 400     -14.217   7.132  10.651  1.00  0.81           O  
ATOM   3109  CG  GLU A 400     -11.602   9.133  10.591  1.00  0.85           C  
ATOM   3110  CD  GLU A 400     -10.691  10.338  10.419  1.00  0.82           C  
ATOM   3111  OE1 GLU A 400      -9.974  10.416   9.396  1.00  0.82           O  
ATOM   3112  OE2 GLU A 400     -10.694  11.211  11.315  1.00  0.84           O  
ATOM   3113  N   SER A 401     -13.786   6.624   8.579  1.00  0.88           N  
ATOM   3114  CA  SER A 401     -15.136   6.843   8.070  1.00  0.88           C  
ATOM   3115  C   SER A 401     -16.111   5.813   8.631  1.00  0.87           C  
ATOM   3116  CB  SER A 401     -15.148   6.790   6.542  1.00  0.86           C  
ATOM   3117  O   SER A 401     -17.194   6.168   9.100  1.00  0.84           O  
ATOM   3118  OG  SER A 401     -14.542   5.596   6.075  1.00  0.74           O  
ATOM   3119  N   ASN A 402     -15.610   4.560   8.785  1.00  0.87           N  
ATOM   3120  CA  ASN A 402     -16.457   3.471   9.257  1.00  0.87           C  
ATOM   3121  C   ASN A 402     -16.337   3.280  10.767  1.00  0.87           C  
ATOM   3122  CB  ASN A 402     -16.115   2.170   8.529  1.00  0.86           C  
ATOM   3123  O   ASN A 402     -17.002   2.418  11.343  1.00  0.85           O  
ATOM   3124  CG  ASN A 402     -16.464   2.216   7.055  1.00  0.83           C  
ATOM   3125  ND2 ASN A 402     -15.649   1.568   6.231  1.00  0.81           N  
ATOM   3126  OD1 ASN A 402     -17.458   2.830   6.659  1.00  0.81           O  
ATOM   3127  N   LYS A 403     -15.385   4.020  11.355  1.00  0.90           N  
ATOM   3128  CA  LYS A 403     -15.088   4.066  12.784  1.00  0.90           C  
ATOM   3129  C   LYS A 403     -14.751   2.678  13.320  1.00  0.89           C  
ATOM   3130  CB  LYS A 403     -16.267   4.655  13.559  1.00  0.88           C  
ATOM   3131  O   LYS A 403     -15.119   2.335  14.445  1.00  0.86           O  
ATOM   3132  CG  LYS A 403     -16.633   6.073  13.146  1.00  0.86           C  
ATOM   3133  CD  LYS A 403     -17.751   6.637  14.014  1.00  0.83           C  
ATOM   3134  CE  LYS A 403     -18.112   8.059  13.606  1.00  0.82           C  
ATOM   3135  NZ  LYS A 403     -19.256   8.590  14.406  1.00  0.80           N  
ATOM   3136  N   ALA A 404     -14.115   1.876  12.530  1.00  0.88           N  
ATOM   3137  CA  ALA A 404     -13.809   0.481  12.834  1.00  0.89           C  
ATOM   3138  C   ALA A 404     -12.399   0.117  12.380  1.00  0.89           C  
ATOM   3139  CB  ALA A 404     -14.831  -0.444  12.177  1.00  0.87           C  
ATOM   3140  O   ALA A 404     -11.836   0.770  11.499  1.00  0.89           O  
ATOM   3141  N   THR A 405     -11.846  -0.897  12.972  1.00  0.89           N  
ATOM   3142  CA  THR A 405     -10.651  -1.594  12.509  1.00  0.90           C  
ATOM   3143  C   THR A 405     -11.014  -2.945  11.901  1.00  0.89           C  
ATOM   3144  CB  THR A 405      -9.644  -1.798  13.656  1.00  0.89           C  
ATOM   3145  O   THR A 405     -11.687  -3.758  12.539  1.00  0.88           O  
ATOM   3146  CG2 THR A 405      -8.346  -2.415  13.146  1.00  0.85           C  
ATOM   3147  OG1 THR A 405      -9.353  -0.531  14.260  1.00  0.87           O  
ATOM   3148  N   TYR A 406     -10.546  -3.193  10.736  1.00  0.89           N  
ATOM   3149  CA  TYR A 406     -10.806  -4.411   9.977  1.00  0.89           C  
ATOM   3150  C   TYR A 406      -9.559  -5.283   9.902  1.00  0.88           C  
ATOM   3151  CB  TYR A 406     -11.292  -4.072   8.565  1.00  0.88           C  
ATOM   3152  O   TYR A 406      -8.437  -4.785  10.022  1.00  0.87           O  
ATOM   3153  CG  TYR A 406     -12.526  -3.203   8.540  1.00  0.89           C  
ATOM   3154  CD1 TYR A 406     -13.797  -3.767   8.448  1.00  0.88           C  
ATOM   3155  CD2 TYR A 406     -12.425  -1.818   8.608  1.00  0.88           C  
ATOM   3156  CE1 TYR A 406     -14.937  -2.971   8.423  1.00  0.88           C  
ATOM   3157  CE2 TYR A 406     -13.558  -1.012   8.583  1.00  0.88           C  
ATOM   3158  OH  TYR A 406     -15.933  -0.803   8.467  1.00  0.85           O  
ATOM   3159  CZ  TYR A 406     -14.808  -1.596   8.491  1.00  0.87           C  
ATOM   3160  N   SER A 407      -9.705  -6.516   9.709  1.00  0.88           N  
ATOM   3161  CA  SER A 407      -8.666  -7.417   9.220  1.00  0.88           C  
ATOM   3162  C   SER A 407      -8.953  -7.868   7.792  1.00  0.88           C  
ATOM   3163  CB  SER A 407      -8.541  -8.637  10.134  1.00  0.86           C  
ATOM   3164  O   SER A 407     -10.114  -7.996   7.397  1.00  0.87           O  
ATOM   3165  OG  SER A 407      -9.726  -9.414  10.101  1.00  0.79           O  
ATOM   3166  N   VAL A 408      -7.890  -7.961   7.061  1.00  0.88           N  
ATOM   3167  CA  VAL A 408      -8.038  -8.722   5.825  1.00  0.87           C  
ATOM   3168  C   VAL A 408      -8.220 -10.203   6.148  1.00  0.85           C  
ATOM   3169  CB  VAL A 408      -6.825  -8.525   4.888  1.00  0.86           C  
ATOM   3170  O   VAL A 408      -7.285 -10.864   6.608  1.00  0.82           O  
ATOM   3171  CG1 VAL A 408      -7.015  -9.305   3.588  1.00  0.84           C  
ATOM   3172  CG2 VAL A 408      -6.611  -7.041   4.598  1.00  0.84           C  
ATOM   3173  N   GLY A 409      -9.520 -10.557   6.224  1.00  0.77           N  
ATOM   3174  CA  GLY A 409     -10.022 -11.808   6.771  1.00  0.76           C  
ATOM   3175  C   GLY A 409     -10.093 -12.922   5.744  1.00  0.77           C  
ATOM   3176  O   GLY A 409      -9.657 -12.751   4.603  1.00  0.71           O  
ATOM   3177  N   ASP A 410     -10.697 -14.031   6.279  1.00  0.71           N  
ATOM   3178  CA  ASP A 410     -10.949 -15.209   5.455  1.00  0.70           C  
ATOM   3179  C   ASP A 410     -12.342 -15.155   4.831  1.00  0.71           C  
ATOM   3180  CB  ASP A 410     -10.792 -16.487   6.282  1.00  0.67           C  
ATOM   3181  O   ASP A 410     -12.760 -16.095   4.152  1.00  0.67           O  
ATOM   3182  CG  ASP A 410      -9.377 -16.692   6.792  1.00  0.62           C  
ATOM   3183  OD1 ASP A 410      -8.414 -16.303   6.096  1.00  0.61           O  
ATOM   3184  OD2 ASP A 410      -9.222 -17.252   7.900  1.00  0.63           O  
ATOM   3185  N   THR A 411     -12.956 -14.013   5.154  1.00  0.71           N  
ATOM   3186  CA  THR A 411     -14.309 -13.903   4.620  1.00  0.70           C  
ATOM   3187  C   THR A 411     -14.292 -13.289   3.223  1.00  0.71           C  
ATOM   3188  CB  THR A 411     -15.207 -13.058   5.544  1.00  0.67           C  
ATOM   3189  O   THR A 411     -13.358 -12.568   2.868  1.00  0.68           O  
ATOM   3190  CG2 THR A 411     -15.159 -13.573   6.979  1.00  0.63           C  
ATOM   3191  OG1 THR A 411     -14.759 -11.697   5.521  1.00  0.63           O  
ATOM   3192  N   SER A 412     -15.290 -13.498   2.441  1.00  0.66           N  
ATOM   3193  CA  SER A 412     -15.498 -12.901   1.127  1.00  0.68           C  
ATOM   3194  C   SER A 412     -16.384 -11.662   1.217  1.00  0.69           C  
ATOM   3195  CB  SER A 412     -16.124 -13.916   0.169  1.00  0.61           C  
ATOM   3196  O   SER A 412     -16.982 -11.247   0.222  1.00  0.66           O  
ATOM   3197  OG  SER A 412     -17.369 -14.375   0.665  1.00  0.54           O  
ATOM   3198  N   LEU A 413     -16.560 -11.118   2.346  1.00  0.65           N  
ATOM   3199  CA  LEU A 413     -17.474 -10.003   2.568  1.00  0.67           C  
ATOM   3200  C   LEU A 413     -16.708  -8.694   2.723  1.00  0.66           C  
ATOM   3201  CB  LEU A 413     -18.335 -10.254   3.809  1.00  0.61           C  
ATOM   3202  O   LEU A 413     -15.585  -8.683   3.234  1.00  0.63           O  
ATOM   3203  CG  LEU A 413     -19.240 -11.486   3.769  1.00  0.62           C  
ATOM   3204  CD1 LEU A 413     -19.948 -11.668   5.107  1.00  0.58           C  
ATOM   3205  CD2 LEU A 413     -20.252 -11.370   2.634  1.00  0.65           C  
ATOM   3206  N   PHE A 414     -17.306  -7.709   2.202  1.00  0.75           N  
ATOM   3207  CA  PHE A 414     -17.069  -6.320   2.575  1.00  0.76           C  
ATOM   3208  C   PHE A 414     -18.199  -5.795   3.453  1.00  0.74           C  
ATOM   3209  CB  PHE A 414     -16.923  -5.444   1.327  1.00  0.71           C  
ATOM   3210  O   PHE A 414     -19.236  -5.362   2.945  1.00  0.68           O  
ATOM   3211  CG  PHE A 414     -16.327  -4.090   1.602  1.00  0.68           C  
ATOM   3212  CD1 PHE A 414     -14.949  -3.911   1.617  1.00  0.64           C  
ATOM   3213  CD2 PHE A 414     -17.146  -2.995   1.845  1.00  0.66           C  
ATOM   3214  CE1 PHE A 414     -14.395  -2.659   1.871  1.00  0.67           C  
ATOM   3215  CE2 PHE A 414     -16.599  -1.740   2.100  1.00  0.67           C  
ATOM   3216  CZ  PHE A 414     -15.223  -1.575   2.113  1.00  0.67           C  
ATOM   3217  N   GLY A 415     -18.049  -5.919   4.814  1.00  0.73           N  
ATOM   3218  CA  GLY A 415     -19.211  -5.789   5.678  1.00  0.73           C  
ATOM   3219  C   GLY A 415     -20.234  -6.890   5.473  1.00  0.74           C  
ATOM   3220  O   GLY A 415     -19.942  -8.066   5.700  1.00  0.69           O  
ATOM   3221  N   THR A 416     -21.368  -6.484   4.948  1.00  0.70           N  
ATOM   3222  CA  THR A 416     -22.444  -7.434   4.686  1.00  0.70           C  
ATOM   3223  C   THR A 416     -22.560  -7.723   3.193  1.00  0.71           C  
ATOM   3224  CB  THR A 416     -23.792  -6.911   5.217  1.00  0.66           C  
ATOM   3225  O   THR A 416     -23.376  -8.548   2.776  1.00  0.70           O  
ATOM   3226  CG2 THR A 416     -23.783  -6.812   6.739  1.00  0.66           C  
ATOM   3227  OG1 THR A 416     -24.043  -5.612   4.666  1.00  0.73           O  
ATOM   3228  N   SER A 417     -21.751  -7.048   2.396  1.00  0.78           N  
ATOM   3229  CA  SER A 417     -21.850  -7.178   0.946  1.00  0.78           C  
ATOM   3230  C   SER A 417     -20.741  -8.067   0.393  1.00  0.79           C  
ATOM   3231  CB  SER A 417     -21.792  -5.802   0.279  1.00  0.76           C  
ATOM   3232  O   SER A 417     -19.653  -8.142   0.969  1.00  0.78           O  
ATOM   3233  OG  SER A 417     -22.811  -4.956   0.783  1.00  0.72           O  
ATOM   3234  N   SER A 418     -21.111  -8.766  -0.651  1.00  0.81           N  
ATOM   3235  CA  SER A 418     -20.095  -9.533  -1.363  1.00  0.82           C  
ATOM   3236  C   SER A 418     -18.997  -8.624  -1.907  1.00  0.82           C  
ATOM   3237  CB  SER A 418     -20.725 -10.326  -2.509  1.00  0.79           C  
ATOM   3238  O   SER A 418     -19.280  -7.548  -2.437  1.00  0.80           O  
ATOM   3239  OG  SER A 418     -21.206  -9.456  -3.518  1.00  0.73           O  
ATOM   3240  N   PHE A 419     -17.835  -9.056  -1.771  1.00  0.85           N  
ATOM   3241  CA  PHE A 419     -16.645  -8.414  -2.317  1.00  0.86           C  
ATOM   3242  C   PHE A 419     -16.509  -8.701  -3.807  1.00  0.86           C  
ATOM   3243  CB  PHE A 419     -15.390  -8.886  -1.575  1.00  0.84           C  
ATOM   3244  O   PHE A 419     -15.978  -9.743  -4.198  1.00  0.84           O  
ATOM   3245  CG  PHE A 419     -14.210  -7.966  -1.733  1.00  0.83           C  
ATOM   3246  CD1 PHE A 419     -14.386  -6.588  -1.784  1.00  0.80           C  
ATOM   3247  CD2 PHE A 419     -12.923  -8.479  -1.831  1.00  0.81           C  
ATOM   3248  CE1 PHE A 419     -13.295  -5.734  -1.930  1.00  0.81           C  
ATOM   3249  CE2 PHE A 419     -11.828  -7.632  -1.977  1.00  0.80           C  
ATOM   3250  CZ  PHE A 419     -12.016  -6.260  -2.028  1.00  0.79           C  
ATOM   3251  N   LYS A 420     -17.171  -7.780  -4.669  1.00  0.90           N  
ATOM   3252  CA  LYS A 420     -17.250  -7.898  -6.122  1.00  0.90           C  
ATOM   3253  C   LYS A 420     -15.859  -7.906  -6.750  1.00  0.91           C  
ATOM   3254  CB  LYS A 420     -18.084  -6.758  -6.710  1.00  0.89           C  
ATOM   3255  O   LYS A 420     -15.086  -6.963  -6.570  1.00  0.91           O  
ATOM   3256  CG  LYS A 420     -18.306  -6.864  -8.211  1.00  0.84           C  
ATOM   3257  CD  LYS A 420     -19.298  -5.818  -8.705  1.00  0.82           C  
ATOM   3258  CE  LYS A 420     -19.577  -5.970 -10.194  1.00  0.77           C  
ATOM   3259  NZ  LYS A 420     -20.668  -5.057 -10.648  1.00  0.75           N  
ATOM   3260  N   SER A 421     -15.634  -8.901  -7.564  1.00  0.93           N  
ATOM   3261  CA  SER A 421     -14.366  -9.042  -8.273  1.00  0.94           C  
ATOM   3262  C   SER A 421     -14.561  -8.924  -9.781  1.00  0.94           C  
ATOM   3263  CB  SER A 421     -13.711 -10.383  -7.939  1.00  0.93           C  
ATOM   3264  O   SER A 421     -15.563  -9.396 -10.322  1.00  0.94           O  
ATOM   3265  OG  SER A 421     -13.611 -10.559  -6.536  1.00  0.87           O  
ATOM   3266  N   THR A 422     -13.596  -8.295 -10.510  1.00  0.95           N  
ATOM   3267  CA  THR A 422     -13.647  -8.069 -11.950  1.00  0.96           C  
ATOM   3268  C   THR A 422     -12.330  -8.472 -12.608  1.00  0.96           C  
ATOM   3269  CB  THR A 422     -13.955  -6.595 -12.273  1.00  0.95           C  
ATOM   3270  O   THR A 422     -11.253  -8.166 -12.092  1.00  0.96           O  
ATOM   3271  CG2 THR A 422     -14.087  -6.378 -13.777  1.00  0.88           C  
ATOM   3272  OG1 THR A 422     -15.183  -6.219 -11.638  1.00  0.88           O  
ATOM   3273  N   LEU A 423     -12.431  -9.170 -13.710  1.00  0.96           N  
ATOM   3274  CA  LEU A 423     -11.374  -9.378 -14.695  1.00  0.96           C  
ATOM   3275  C   LEU A 423     -11.816  -8.901 -16.074  1.00  0.96           C  
ATOM   3276  CB  LEU A 423     -10.981 -10.856 -14.755  1.00  0.96           C  
ATOM   3277  O   LEU A 423     -12.876  -9.298 -16.563  1.00  0.96           O  
ATOM   3278  CG  LEU A 423     -10.291 -11.425 -13.513  1.00  0.93           C  
ATOM   3279  CD1 LEU A 423     -10.194 -12.944 -13.610  1.00  0.88           C  
ATOM   3280  CD2 LEU A 423      -8.909 -10.806 -13.338  1.00  0.88           C  
ATOM   3281  N   MET A 424     -11.005  -8.070 -16.695  1.00  0.96           N  
ATOM   3282  CA  MET A 424     -11.351  -7.561 -18.019  1.00  0.96           C  
ATOM   3283  C   MET A 424     -10.139  -7.584 -18.945  1.00  0.96           C  
ATOM   3284  CB  MET A 424     -11.907  -6.139 -17.921  1.00  0.96           C  
ATOM   3285  O   MET A 424      -9.032  -7.234 -18.533  1.00  0.96           O  
ATOM   3286  CG  MET A 424     -12.334  -5.555 -19.258  1.00  0.94           C  
ATOM   3287  SD  MET A 424     -13.199  -3.946 -19.077  1.00  0.94           S  
ATOM   3288  CE  MET A 424     -11.810  -2.890 -18.581  1.00  0.88           C  
ATOM   3289  N   ARG A 425     -10.393  -8.029 -20.144  1.00  0.96           N  
ATOM   3290  CA  ARG A 425      -9.479  -7.976 -21.280  1.00  0.95           C  
ATOM   3291  C   ARG A 425     -10.162  -7.380 -22.506  1.00  0.95           C  
ATOM   3292  CB  ARG A 425      -8.944  -9.373 -21.606  1.00  0.94           C  
ATOM   3293  O   ARG A 425     -11.231  -7.839 -22.913  1.00  0.94           O  
ATOM   3294  CG  ARG A 425      -8.005  -9.410 -22.802  1.00  0.89           C  
ATOM   3295  CD  ARG A 425      -6.710  -8.659 -22.525  1.00  0.84           C  
ATOM   3296  NE  ARG A 425      -5.749  -8.824 -23.612  1.00  0.82           N  
ATOM   3297  NH1 ARG A 425      -4.187  -7.370 -22.727  1.00  0.75           N  
ATOM   3298  NH2 ARG A 425      -3.775  -8.431 -24.717  1.00  0.71           N  
ATOM   3299  CZ  ARG A 425      -4.572  -8.208 -23.683  1.00  0.78           C  
ATOM   3300  N   THR A 426      -9.474  -6.354 -23.109  1.00  0.94           N  
ATOM   3301  CA  THR A 426      -9.928  -5.749 -24.357  1.00  0.94           C  
ATOM   3302  C   THR A 426      -8.938  -6.028 -25.484  1.00  0.93           C  
ATOM   3303  CB  THR A 426     -10.120  -4.229 -24.202  1.00  0.93           C  
ATOM   3304  O   THR A 426      -7.884  -6.626 -25.258  1.00  0.91           O  
ATOM   3305  CG2 THR A 426     -11.216  -3.913 -23.189  1.00  0.92           C  
ATOM   3306  OG1 THR A 426      -8.891  -3.640 -23.759  1.00  0.92           O  
ATOM   3307  N   ASP A 427      -9.354  -5.745 -26.713  1.00  0.93           N  
ATOM   3308  CA  ASP A 427      -8.585  -5.650 -27.951  1.00  0.93           C  
ATOM   3309  C   ASP A 427      -7.970  -6.997 -28.321  1.00  0.92           C  
ATOM   3310  CB  ASP A 427      -7.490  -4.589 -27.822  1.00  0.91           C  
ATOM   3311  O   ASP A 427      -6.844  -7.055 -28.819  1.00  0.88           O  
ATOM   3312  CG  ASP A 427      -8.039  -3.202 -27.536  1.00  0.89           C  
ATOM   3313  OD1 ASP A 427      -8.978  -2.762 -28.234  1.00  0.83           O  
ATOM   3314  OD2 ASP A 427      -7.525  -2.542 -26.607  1.00  0.86           O  
ATOM   3315  N   LEU A 428      -8.582  -8.054 -28.040  1.00  0.91           N  
ATOM   3316  CA  LEU A 428      -8.261  -9.377 -28.564  1.00  0.92           C  
ATOM   3317  C   LEU A 428      -8.526  -9.447 -30.064  1.00  0.90           C  
ATOM   3318  CB  LEU A 428      -9.076 -10.452 -27.839  1.00  0.91           C  
ATOM   3319  O   LEU A 428      -9.675  -9.342 -30.501  1.00  0.88           O  
ATOM   3320  CG  LEU A 428      -8.816 -10.603 -26.339  1.00  0.90           C  
ATOM   3321  CD1 LEU A 428      -9.894 -11.473 -25.700  1.00  0.86           C  
ATOM   3322  CD2 LEU A 428      -7.431 -11.191 -26.093  1.00  0.87           C  
ATOM   3323  N   TYR A 429      -7.479  -9.658 -30.870  1.00  0.90           N  
ATOM   3324  CA  TYR A 429      -7.659  -9.638 -32.317  1.00  0.90           C  
ATOM   3325  C   TYR A 429      -7.384 -11.010 -32.920  1.00  0.87           C  
ATOM   3326  CB  TYR A 429      -6.743  -8.592 -32.959  1.00  0.88           C  
ATOM   3327  O   TYR A 429      -7.564 -11.214 -34.123  1.00  0.83           O  
ATOM   3328  CG  TYR A 429      -5.275  -8.832 -32.702  1.00  0.87           C  
ATOM   3329  CD1 TYR A 429      -4.668  -8.373 -31.534  1.00  0.84           C  
ATOM   3330  CD2 TYR A 429      -4.492  -9.516 -33.625  1.00  0.86           C  
ATOM   3331  CE1 TYR A 429      -3.315  -8.590 -31.294  1.00  0.84           C  
ATOM   3332  CE2 TYR A 429      -3.138  -9.739 -33.395  1.00  0.83           C  
ATOM   3333  OH  TYR A 429      -1.220  -9.491 -31.996  1.00  0.71           O  
ATOM   3334  CZ  TYR A 429      -2.560  -9.273 -32.228  1.00  0.83           C  
ATOM   3335  N   GLY A 430      -6.873 -12.042 -32.099  1.00  0.89           N  
ATOM   3336  CA  GLY A 430      -6.711 -13.433 -32.490  1.00  0.87           C  
ATOM   3337  C   GLY A 430      -5.670 -13.631 -33.576  1.00  0.85           C  
ATOM   3338  O   GLY A 430      -5.771 -14.561 -34.378  1.00  0.80           O  
ATOM   3339  N   GLY A 431      -4.717 -12.699 -33.748  1.00  0.88           N  
ATOM   3340  CA  GLY A 431      -3.700 -12.724 -34.787  1.00  0.88           C  
ATOM   3341  C   GLY A 431      -4.178 -12.144 -36.104  1.00  0.88           C  
ATOM   3342  O   GLY A 431      -3.443 -12.148 -37.094  1.00  0.86           O  
ATOM   3343  N   ASP A 432      -5.383 -11.687 -36.117  1.00  0.89           N  
ATOM   3344  CA  ASP A 432      -5.972 -11.110 -37.322  1.00  0.90           C  
ATOM   3345  C   ASP A 432      -6.716  -9.815 -37.005  1.00  0.90           C  
ATOM   3346  CB  ASP A 432      -6.918 -12.111 -37.989  1.00  0.89           C  
ATOM   3347  O   ASP A 432      -7.872  -9.847 -36.578  1.00  0.89           O  
ATOM   3348  CG  ASP A 432      -7.536 -11.579 -39.270  1.00  0.89           C  
ATOM   3349  OD1 ASP A 432      -7.123 -10.500 -39.745  1.00  0.89           O  
ATOM   3350  OD2 ASP A 432      -8.448 -12.244 -39.807  1.00  0.88           O  
ATOM   3351  N   ASP A 433      -6.085  -8.722 -37.321  1.00  0.90           N  
ATOM   3352  CA  ASP A 433      -6.575  -7.376 -37.043  1.00  0.91           C  
ATOM   3353  C   ASP A 433      -7.262  -6.777 -38.268  1.00  0.90           C  
ATOM   3354  CB  ASP A 433      -5.429  -6.471 -36.588  1.00  0.89           C  
ATOM   3355  O   ASP A 433      -7.779  -5.660 -38.213  1.00  0.88           O  
ATOM   3356  CG  ASP A 433      -4.381  -6.253 -37.665  1.00  0.87           C  
ATOM   3357  OD1 ASP A 433      -4.251  -7.105 -38.571  1.00  0.86           O  
ATOM   3358  OD2 ASP A 433      -3.678  -5.221 -37.607  1.00  0.87           O  
ATOM   3359  N   LEU A 434      -7.348  -7.540 -39.371  1.00  0.89           N  
ATOM   3360  CA  LEU A 434      -7.878  -7.049 -40.638  1.00  0.89           C  
ATOM   3361  C   LEU A 434      -9.351  -7.415 -40.789  1.00  0.89           C  
ATOM   3362  CB  LEU A 434      -7.076  -7.618 -41.811  1.00  0.88           C  
ATOM   3363  O   LEU A 434     -10.137  -6.634 -41.330  1.00  0.88           O  
ATOM   3364  CG  LEU A 434      -5.606  -7.202 -41.893  1.00  0.87           C  
ATOM   3365  CD1 LEU A 434      -4.946  -7.825 -43.118  1.00  0.85           C  
ATOM   3366  CD2 LEU A 434      -5.482  -5.682 -41.928  1.00  0.85           C  
ATOM   3367  N   HIS A 435      -9.812  -8.472 -40.264  1.00  0.91           N  
ATOM   3368  CA  HIS A 435     -11.159  -8.970 -40.523  1.00  0.91           C  
ATOM   3369  C   HIS A 435     -12.059  -8.783 -39.306  1.00  0.91           C  
ATOM   3370  CB  HIS A 435     -11.116 -10.446 -40.922  1.00  0.90           C  
ATOM   3371  O   HIS A 435     -11.593  -8.855 -38.167  1.00  0.91           O  
ATOM   3372  CG  HIS A 435     -10.385 -10.700 -42.202  1.00  0.90           C  
ATOM   3373  CD2 HIS A 435     -10.784 -10.590 -43.491  1.00  0.88           C  
ATOM   3374  ND1 HIS A 435      -9.075 -11.127 -42.238  1.00  0.89           N  
ATOM   3375  CE1 HIS A 435      -8.699 -11.268 -43.498  1.00  0.87           C  
ATOM   3376  NE2 HIS A 435      -9.718 -10.948 -44.278  1.00  0.88           N  
ATOM   3377  N   PHE A 436     -13.354  -8.591 -39.606  1.00  0.92           N  
ATOM   3378  CA  PHE A 436     -14.381  -8.663 -38.574  1.00  0.93           C  
ATOM   3379  C   PHE A 436     -14.583 -10.101 -38.111  1.00  0.93           C  
ATOM   3380  CB  PHE A 436     -15.704  -8.087 -39.089  1.00  0.92           C  
ATOM   3381  O   PHE A 436     -14.615 -11.023 -38.928  1.00  0.92           O  
ATOM   3382  CG  PHE A 436     -15.755  -6.583 -39.080  1.00  0.89           C  
ATOM   3383  CD1 PHE A 436     -16.423  -5.903 -38.069  1.00  0.86           C  
ATOM   3384  CD2 PHE A 436     -15.136  -5.849 -40.083  1.00  0.86           C  
ATOM   3385  CE1 PHE A 436     -16.472  -4.511 -38.057  1.00  0.85           C  
ATOM   3386  CE2 PHE A 436     -15.180  -4.458 -40.078  1.00  0.86           C  
ATOM   3387  CZ  PHE A 436     -15.850  -3.791 -39.065  1.00  0.83           C  
ATOM   3388  N   LYS A 437     -14.783 -10.169 -36.883  1.00  0.94           N  
ATOM   3389  CA  LYS A 437     -15.081 -11.440 -36.228  1.00  0.94           C  
ATOM   3390  C   LYS A 437     -16.462 -11.412 -35.579  1.00  0.94           C  
ATOM   3391  CB  LYS A 437     -14.016 -11.767 -35.181  1.00  0.93           C  
ATOM   3392  O   LYS A 437     -16.873 -10.390 -35.026  1.00  0.94           O  
ATOM   3393  CG  LYS A 437     -12.604 -11.856 -35.741  1.00  0.91           C  
ATOM   3394  CD  LYS A 437     -11.559 -11.801 -34.634  1.00  0.89           C  
ATOM   3395  CE  LYS A 437     -10.156 -11.621 -35.197  1.00  0.86           C  
ATOM   3396  NZ  LYS A 437      -9.777 -10.179 -35.292  1.00  0.83           N  
ATOM   3397  N   ASN A 438     -17.099 -12.567 -35.680  1.00  0.94           N  
ATOM   3398  CA  ASN A 438     -18.278 -12.881 -34.880  1.00  0.94           C  
ATOM   3399  C   ASN A 438     -17.946 -13.851 -33.750  1.00  0.95           C  
ATOM   3400  CB  ASN A 438     -19.389 -13.454 -35.763  1.00  0.93           C  
ATOM   3401  O   ASN A 438     -17.550 -14.991 -34.001  1.00  0.94           O  
ATOM   3402  CG  ASN A 438     -20.677 -13.692 -34.999  1.00  0.88           C  
ATOM   3403  ND2 ASN A 438     -21.197 -14.911 -35.079  1.00  0.84           N  
ATOM   3404  OD1 ASN A 438     -21.201 -12.788 -34.344  1.00  0.83           O  
ATOM   3405  N   VAL A 439     -18.061 -13.381 -32.502  1.00  0.95           N  
ATOM   3406  CA  VAL A 439     -17.956 -14.259 -31.341  1.00  0.96           C  
ATOM   3407  C   VAL A 439     -19.214 -15.118 -31.228  1.00  0.96           C  
ATOM   3408  CB  VAL A 439     -17.740 -13.456 -30.039  1.00  0.95           C  
ATOM   3409  O   VAL A 439     -20.317 -14.594 -31.054  1.00  0.95           O  
ATOM   3410  CG1 VAL A 439     -17.505 -14.395 -28.858  1.00  0.94           C  
ATOM   3411  CG2 VAL A 439     -16.569 -12.488 -30.198  1.00  0.94           C  
ATOM   3412  N   ASN A 440     -19.044 -16.521 -31.286  1.00  0.95           N  
ATOM   3413  CA  ASN A 440     -20.131 -17.491 -31.210  1.00  0.95           C  
ATOM   3414  C   ASN A 440     -20.377 -17.945 -29.774  1.00  0.96           C  
ATOM   3415  CB  ASN A 440     -19.839 -18.696 -32.106  1.00  0.95           C  
ATOM   3416  O   ASN A 440     -21.525 -18.079 -29.348  1.00  0.95           O  
ATOM   3417  CG  ASN A 440     -19.789 -18.332 -33.576  1.00  0.92           C  
ATOM   3418  ND2 ASN A 440     -18.800 -18.863 -34.285  1.00  0.89           N  
ATOM   3419  OD1 ASN A 440     -20.632 -17.579 -34.071  1.00  0.89           O  
ATOM   3420  N   SER A 441     -19.275 -18.198 -29.101  1.00  0.96           N  
ATOM   3421  CA  SER A 441     -19.422 -18.648 -27.720  1.00  0.96           C  
ATOM   3422  C   SER A 441     -18.167 -18.351 -26.906  1.00  0.97           C  
ATOM   3423  CB  SER A 441     -19.729 -20.145 -27.673  1.00  0.96           C  
ATOM   3424  O   SER A 441     -17.080 -18.197 -27.466  1.00  0.97           O  
ATOM   3425  OG  SER A 441     -18.616 -20.901 -28.119  1.00  0.95           O  
ATOM   3426  N   ILE A 442     -18.288 -18.288 -25.581  1.00  0.97           N  
ATOM   3427  CA  ILE A 442     -17.221 -18.254 -24.587  1.00  0.97           C  
ATOM   3428  C   ILE A 442     -17.414 -19.388 -23.583  1.00  0.97           C  
ATOM   3429  CB  ILE A 442     -17.173 -16.894 -23.856  1.00  0.97           C  
ATOM   3430  O   ILE A 442     -18.495 -19.540 -23.009  1.00  0.97           O  
ATOM   3431  CG1 ILE A 442     -16.904 -15.761 -24.853  1.00  0.91           C  
ATOM   3432  CG2 ILE A 442     -16.114 -16.912 -22.750  1.00  0.92           C  
ATOM   3433  CD1 ILE A 442     -16.884 -14.374 -24.224  1.00  0.86           C  
ATOM   3434  N   THR A 443     -16.402 -20.204 -23.412  1.00  0.97           N  
ATOM   3435  CA  THR A 443     -16.308 -21.247 -22.396  1.00  0.97           C  
ATOM   3436  C   THR A 443     -15.324 -20.848 -21.300  1.00  0.97           C  
ATOM   3437  CB  THR A 443     -15.876 -22.590 -23.013  1.00  0.97           C  
ATOM   3438  O   THR A 443     -14.112 -21.008 -21.459  1.00  0.97           O  
ATOM   3439  CG2 THR A 443     -15.915 -23.709 -21.978  1.00  0.96           C  
ATOM   3440  OG1 THR A 443     -16.761 -22.921 -24.091  1.00  0.96           O  
ATOM   3441  N   PRO A 444     -15.790 -20.274 -20.146  1.00  0.98           N  
ATOM   3442  CA  PRO A 444     -14.889 -19.923 -19.046  1.00  0.98           C  
ATOM   3443  C   PRO A 444     -14.391 -21.146 -18.279  1.00  0.97           C  
ATOM   3444  CB  PRO A 444     -15.754 -19.033 -18.151  1.00  0.97           C  
ATOM   3445  O   PRO A 444     -15.165 -22.069 -18.012  1.00  0.97           O  
ATOM   3446  CG  PRO A 444     -17.149 -19.531 -18.351  1.00  0.96           C  
ATOM   3447  CD  PRO A 444     -17.281 -20.028 -19.762  1.00  0.96           C  
ATOM   3448  N   HIS A 445     -13.194 -21.166 -17.941  1.00  0.97           N  
ATOM   3449  CA  HIS A 445     -12.566 -22.205 -17.132  1.00  0.97           C  
ATOM   3450  C   HIS A 445     -12.503 -21.797 -15.664  1.00  0.97           C  
ATOM   3451  CB  HIS A 445     -11.161 -22.514 -17.652  1.00  0.97           C  
ATOM   3452  O   HIS A 445     -11.453 -21.367 -15.180  1.00  0.96           O  
ATOM   3453  CG  HIS A 445     -11.129 -22.910 -19.094  1.00  0.94           C  
ATOM   3454  CD2 HIS A 445     -12.126 -23.241 -19.948  1.00  0.90           C  
ATOM   3455  ND1 HIS A 445      -9.957 -23.003 -19.814  1.00  0.89           N  
ATOM   3456  CE1 HIS A 445     -10.237 -23.373 -21.052  1.00  0.89           C  
ATOM   3457  NE2 HIS A 445     -11.546 -23.524 -21.160  1.00  0.91           N  
ATOM   3458  N   ILE A 446     -13.653 -21.968 -14.969  1.00  0.97           N  
ATOM   3459  CA  ILE A 446     -13.849 -21.522 -13.594  1.00  0.97           C  
ATOM   3460  C   ILE A 446     -14.204 -22.715 -12.710  1.00  0.97           C  
ATOM   3461  CB  ILE A 446     -14.950 -20.441 -13.503  1.00  0.97           C  
ATOM   3462  O   ILE A 446     -15.094 -23.501 -13.045  1.00  0.96           O  
ATOM   3463  CG1 ILE A 446     -14.670 -19.309 -14.497  1.00  0.96           C  
ATOM   3464  CG2 ILE A 446     -15.059 -19.901 -12.074  1.00  0.96           C  
ATOM   3465  CD1 ILE A 446     -15.840 -18.353 -14.692  1.00  0.95           C  
ATOM   3466  N   LYS A 447     -13.514 -22.875 -11.574  1.00  0.96           N  
ATOM   3467  CA  LYS A 447     -13.842 -23.787 -10.482  1.00  0.96           C  
ATOM   3468  C   LYS A 447     -14.368 -23.025  -9.269  1.00  0.96           C  
ATOM   3469  CB  LYS A 447     -12.619 -24.617 -10.089  1.00  0.96           C  
ATOM   3470  O   LYS A 447     -14.005 -21.867  -9.052  1.00  0.95           O  
ATOM   3471  CG  LYS A 447     -12.114 -25.535 -11.192  1.00  0.93           C  
ATOM   3472  CD  LYS A 447     -10.911 -26.350 -10.735  1.00  0.91           C  
ATOM   3473  CE  LYS A 447     -10.384 -27.245 -11.848  1.00  0.89           C  
ATOM   3474  NZ  LYS A 447      -9.182 -28.018 -11.416  1.00  0.88           N  
ATOM   3475  N   GLY A 448     -15.243 -23.648  -8.446  1.00  0.95           N  
ATOM   3476  CA  GLY A 448     -15.774 -23.043  -7.235  1.00  0.95           C  
ATOM   3477  C   GLY A 448     -17.289 -22.967  -7.220  1.00  0.95           C  
ATOM   3478  O   GLY A 448     -17.967 -23.908  -7.638  1.00  0.92           O  
ATOM   3479  N   SER A 449     -17.817 -21.915  -6.627  1.00  0.93           N  
ATOM   3480  CA  SER A 449     -19.259 -21.743  -6.493  1.00  0.94           C  
ATOM   3481  C   SER A 449     -19.664 -20.287  -6.701  1.00  0.93           C  
ATOM   3482  CB  SER A 449     -19.731 -22.221  -5.119  1.00  0.93           C  
ATOM   3483  O   SER A 449     -18.842 -19.381  -6.549  1.00  0.93           O  
ATOM   3484  OG  SER A 449     -19.103 -21.481  -4.086  1.00  0.92           O  
ATOM   3485  N   GLY A 450     -20.934 -20.084  -7.153  1.00  0.94           N  
ATOM   3486  CA  GLY A 450     -21.497 -18.756  -7.335  1.00  0.94           C  
ATOM   3487  C   GLY A 450     -21.907 -18.472  -8.768  1.00  0.95           C  
ATOM   3488  O   GLY A 450     -22.138 -19.399  -9.548  1.00  0.95           O  
ATOM   3489  N   ILE A 451     -22.101 -17.227  -9.059  1.00  0.95           N  
ATOM   3490  CA  ILE A 451     -22.436 -16.740 -10.393  1.00  0.95           C  
ATOM   3491  C   ILE A 451     -21.328 -15.820 -10.900  1.00  0.96           C  
ATOM   3492  CB  ILE A 451     -23.792 -15.999 -10.400  1.00  0.95           C  
ATOM   3493  O   ILE A 451     -20.894 -14.910 -10.189  1.00  0.96           O  
ATOM   3494  CG1 ILE A 451     -24.920 -16.945  -9.972  1.00  0.93           C  
ATOM   3495  CG2 ILE A 451     -24.074 -15.401 -11.781  1.00  0.93           C  
ATOM   3496  CD1 ILE A 451     -26.269 -16.262  -9.799  1.00  0.91           C  
ATOM   3497  N   CYS A 452     -20.840 -16.047 -12.078  1.00  0.97           N  
ATOM   3498  CA  CYS A 452     -20.002 -15.157 -12.874  1.00  0.97           C  
ATOM   3499  C   CYS A 452     -20.825 -14.439 -13.936  1.00  0.97           C  
ATOM   3500  CB  CYS A 452     -18.868 -15.939 -13.536  1.00  0.97           C  
ATOM   3501  O   CYS A 452     -21.414 -15.079 -14.809  1.00  0.97           O  
ATOM   3502  SG  CYS A 452     -17.755 -14.912 -14.521  1.00  0.97           S  
ATOM   3503  N   ASN A 453     -20.945 -13.150 -13.852  1.00  0.97           N  
ATOM   3504  CA  ASN A 453     -21.520 -12.329 -14.912  1.00  0.97           C  
ATOM   3505  C   ASN A 453     -20.503 -12.040 -16.012  1.00  0.97           C  
ATOM   3506  CB  ASN A 453     -22.069 -11.021 -14.339  1.00  0.97           C  
ATOM   3507  O   ASN A 453     -19.516 -11.339 -15.782  1.00  0.97           O  
ATOM   3508  CG  ASN A 453     -23.272 -11.235 -13.442  1.00  0.95           C  
ATOM   3509  ND2 ASN A 453     -23.273 -10.584 -12.285  1.00  0.94           N  
ATOM   3510  OD1 ASN A 453     -24.193 -11.981 -13.786  1.00  0.93           O  
ATOM   3511  N   ILE A 454     -20.717 -12.569 -17.196  1.00  0.98           N  
ATOM   3512  CA  ILE A 454     -19.803 -12.433 -18.325  1.00  0.98           C  
ATOM   3513  C   ILE A 454     -20.330 -11.373 -19.290  1.00  0.98           C  
ATOM   3514  CB  ILE A 454     -19.608 -13.778 -19.060  1.00  0.98           C  
ATOM   3515  O   ILE A 454     -21.502 -11.400 -19.672  1.00  0.98           O  
ATOM   3516  CG1 ILE A 454     -19.112 -14.852 -18.085  1.00  0.97           C  
ATOM   3517  CG2 ILE A 454     -18.640 -13.615 -20.235  1.00  0.97           C  
ATOM   3518  CD1 ILE A 454     -18.930 -16.225 -18.717  1.00  0.96           C  
ATOM   3519  N   TYR A 455     -19.505 -10.452 -19.642  1.00  0.97           N  
ATOM   3520  CA  TYR A 455     -19.732  -9.474 -20.700  1.00  0.98           C  
ATOM   3521  C   TYR A 455     -18.805  -9.725 -21.883  1.00  0.97           C  
ATOM   3522  CB  TYR A 455     -19.530  -8.051 -20.170  1.00  0.97           C  
ATOM   3523  O   TYR A 455     -17.609  -9.968 -21.702  1.00  0.97           O  
ATOM   3524  CG  TYR A 455     -20.404  -7.714 -18.987  1.00  0.97           C  
ATOM   3525  CD1 TYR A 455     -21.525  -6.900 -19.134  1.00  0.96           C  
ATOM   3526  CD2 TYR A 455     -20.112  -8.208 -17.720  1.00  0.96           C  
ATOM   3527  CE1 TYR A 455     -22.333  -6.585 -18.047  1.00  0.95           C  
ATOM   3528  CE2 TYR A 455     -20.912  -7.899 -16.626  1.00  0.95           C  
ATOM   3529  OH  TYR A 455     -22.816  -6.780 -15.718  1.00  0.93           O  
ATOM   3530  CZ  TYR A 455     -22.019  -7.089 -16.798  1.00  0.95           C  
ATOM   3531  N   VAL A 456     -19.343  -9.568 -23.038  1.00  0.98           N  
ATOM   3532  CA  VAL A 456     -18.592  -9.629 -24.287  1.00  0.97           C  
ATOM   3533  C   VAL A 456     -18.773  -8.326 -25.062  1.00  0.97           C  
ATOM   3534  CB  VAL A 456     -19.028 -10.830 -25.154  1.00  0.97           C  
ATOM   3535  O   VAL A 456     -19.896  -7.843 -25.223  1.00  0.97           O  
ATOM   3536  CG1 VAL A 456     -18.063 -11.033 -26.321  1.00  0.93           C  
ATOM   3537  CG2 VAL A 456     -19.118 -12.097 -24.305  1.00  0.94           C  
ATOM   3538  N   GLY A 457     -17.662  -7.795 -25.531  1.00  0.97           N  
ATOM   3539  CA  GLY A 457     -17.695  -6.538 -26.262  1.00  0.96           C  
ATOM   3540  C   GLY A 457     -16.846  -6.557 -27.520  1.00  0.96           C  
ATOM   3541  O   GLY A 457     -16.071  -7.490 -27.738  1.00  0.96           O  
ATOM   3542  N   ALA A 458     -17.074  -5.535 -28.294  1.00  0.96           N  
ATOM   3543  CA  ALA A 458     -16.273  -5.401 -29.508  1.00  0.96           C  
ATOM   3544  C   ALA A 458     -16.035  -3.933 -29.849  1.00  0.96           C  
ATOM   3545  CB  ALA A 458     -16.953  -6.111 -30.676  1.00  0.95           C  
ATOM   3546  O   ALA A 458     -16.879  -3.079 -29.568  1.00  0.95           O  
ATOM   3547  N   SER A 459     -14.844  -3.593 -30.423  1.00  0.95           N  
ATOM   3548  CA  SER A 459     -14.480  -2.326 -31.047  1.00  0.95           C  
ATOM   3549  C   SER A 459     -14.048  -2.527 -32.496  1.00  0.95           C  
ATOM   3550  CB  SER A 459     -13.359  -1.643 -30.262  1.00  0.94           C  
ATOM   3551  O   SER A 459     -13.772  -3.652 -32.916  1.00  0.94           O  
ATOM   3552  OG  SER A 459     -12.209  -2.470 -30.207  1.00  0.88           O  
ATOM   3553  N   GLN A 460     -14.056  -1.495 -33.282  1.00  0.94           N  
ATOM   3554  CA  GLN A 460     -13.653  -1.551 -34.683  1.00  0.93           C  
ATOM   3555  C   GLN A 460     -12.191  -1.146 -34.852  1.00  0.93           C  
ATOM   3556  CB  GLN A 460     -14.549  -0.652 -35.537  1.00  0.92           C  
ATOM   3557  O   GLN A 460     -11.533  -1.559 -35.809  1.00  0.91           O  
ATOM   3558  CG  GLN A 460     -16.015  -1.061 -35.529  1.00  0.84           C  
ATOM   3559  CD  GLN A 460     -16.844  -0.292 -36.541  1.00  0.81           C  
ATOM   3560  NE2 GLN A 460     -18.092  -0.709 -36.725  1.00  0.77           N  
ATOM   3561  OE1 GLN A 460     -16.367   0.670 -37.151  1.00  0.79           O  
ATOM   3562  N   ILE A 461     -11.834  -0.291 -34.010  1.00  0.93           N  
ATOM   3563  CA  ILE A 461     -10.478   0.243 -33.934  1.00  0.93           C  
ATOM   3564  C   ILE A 461      -9.853  -0.126 -32.590  1.00  0.93           C  
ATOM   3565  CB  ILE A 461     -10.463   1.775 -34.130  1.00  0.91           C  
ATOM   3566  O   ILE A 461     -10.552  -0.226 -31.579  1.00  0.92           O  
ATOM   3567  CG1 ILE A 461     -11.153   2.153 -35.445  1.00  0.85           C  
ATOM   3568  CG2 ILE A 461      -9.028   2.310 -34.091  1.00  0.85           C  
ATOM   3569  CD1 ILE A 461     -11.324   3.652 -35.647  1.00  0.83           C  
ATOM   3570  N   MET A 462      -8.559  -0.308 -32.636  1.00  0.92           N  
ATOM   3571  CA  MET A 462      -7.784  -0.521 -31.417  1.00  0.91           C  
ATOM   3572  C   MET A 462      -7.868   0.694 -30.499  1.00  0.90           C  
ATOM   3573  CB  MET A 462      -6.323  -0.822 -31.755  1.00  0.89           C  
ATOM   3574  O   MET A 462      -7.945   1.829 -30.971  1.00  0.88           O  
ATOM   3575  CG  MET A 462      -5.504  -1.295 -30.565  1.00  0.83           C  
ATOM   3576  SD  MET A 462      -3.841  -1.900 -31.051  1.00  0.85           S  
ATOM   3577  CE  MET A 462      -3.070  -0.339 -31.564  1.00  0.76           C  
ATOM   3578  N   ASP A 463      -8.012   0.445 -29.240  1.00  0.90           N  
ATOM   3579  CA  ASP A 463      -8.066   1.414 -28.149  1.00  0.90           C  
ATOM   3580  C   ASP A 463      -9.343   2.249 -28.218  1.00  0.90           C  
ATOM   3581  CB  ASP A 463      -6.838   2.327 -28.182  1.00  0.88           C  
ATOM   3582  O   ASP A 463      -9.517   3.191 -27.443  1.00  0.89           O  
ATOM   3583  CG  ASP A 463      -5.531   1.569 -28.030  1.00  0.84           C  
ATOM   3584  OD1 ASP A 463      -5.504   0.534 -27.329  1.00  0.82           O  
ATOM   3585  OD2 ASP A 463      -4.518   2.012 -28.613  1.00  0.82           O  
ATOM   3586  N   ALA A 464     -10.253   1.936 -29.068  1.00  0.93           N  
ATOM   3587  CA  ALA A 464     -11.566   2.575 -29.059  1.00  0.93           C  
ATOM   3588  C   ALA A 464     -12.420   2.057 -27.906  1.00  0.93           C  
ATOM   3589  CB  ALA A 464     -12.279   2.346 -30.390  1.00  0.92           C  
ATOM   3590  O   ALA A 464     -12.274   0.907 -27.484  1.00  0.93           O  
ATOM   3591  N   PRO A 465     -13.439   2.839 -27.404  1.00  0.93           N  
ATOM   3592  CA  PRO A 465     -14.379   2.341 -26.396  1.00  0.94           C  
ATOM   3593  C   PRO A 465     -15.104   1.074 -26.840  1.00  0.95           C  
ATOM   3594  CB  PRO A 465     -15.362   3.502 -26.226  1.00  0.94           C  
ATOM   3595  O   PRO A 465     -15.768   1.070 -27.881  1.00  0.95           O  
ATOM   3596  CG  PRO A 465     -14.579   4.722 -26.593  1.00  0.92           C  
ATOM   3597  CD  PRO A 465     -13.669   4.379 -27.737  1.00  0.92           C  
ATOM   3598  N   VAL A 466     -15.021   0.031 -26.084  1.00  0.96           N  
ATOM   3599  CA  VAL A 466     -15.634  -1.270 -26.333  1.00  0.96           C  
ATOM   3600  C   VAL A 466     -17.143  -1.181 -26.116  1.00  0.96           C  
ATOM   3601  CB  VAL A 466     -15.029  -2.365 -25.425  1.00  0.96           C  
ATOM   3602  O   VAL A 466     -17.600  -0.796 -25.037  1.00  0.96           O  
ATOM   3603  CG1 VAL A 466     -15.697  -3.713 -25.688  1.00  0.95           C  
ATOM   3604  CG2 VAL A 466     -13.520  -2.461 -25.641  1.00  0.94           C  
ATOM   3605  N   ARG A 467     -17.934  -1.524 -27.099  1.00  0.97           N  
ATOM   3606  CA  ARG A 467     -19.378  -1.695 -26.967  1.00  0.97           C  
ATOM   3607  C   ARG A 467     -19.715  -3.057 -26.368  1.00  0.97           C  
ATOM   3608  CB  ARG A 467     -20.065  -1.535 -28.325  1.00  0.96           C  
ATOM   3609  O   ARG A 467     -19.690  -4.072 -27.067  1.00  0.97           O  
ATOM   3610  CG  ARG A 467     -21.583  -1.534 -28.251  1.00  0.88           C  
ATOM   3611  CD  ARG A 467     -22.215  -1.331 -29.621  1.00  0.82           C  
ATOM   3612  NE  ARG A 467     -23.671  -1.407 -29.560  1.00  0.82           N  
ATOM   3613  NH1 ARG A 467     -23.982  -1.253 -31.844  1.00  0.73           N  
ATOM   3614  NH2 ARG A 467     -25.789  -1.446 -30.447  1.00  0.67           N  
ATOM   3615  CZ  ARG A 467     -24.478  -1.368 -30.617  1.00  0.74           C  
ATOM   3616  N   TRP A 468     -20.073  -3.080 -25.121  1.00  0.96           N  
ATOM   3617  CA  TRP A 468     -20.321  -4.281 -24.330  1.00  0.97           C  
ATOM   3618  C   TRP A 468     -21.737  -4.799 -24.555  1.00  0.96           C  
ATOM   3619  CB  TRP A 468     -20.097  -4.000 -22.841  1.00  0.97           C  
ATOM   3620  O   TRP A 468     -22.692  -4.019 -24.592  1.00  0.95           O  
ATOM   3621  CG  TRP A 468     -18.673  -3.694 -22.486  1.00  0.97           C  
ATOM   3622  CD1 TRP A 468     -18.143  -2.470 -22.190  1.00  0.95           C  
ATOM   3623  CD2 TRP A 468     -17.596  -4.631 -22.395  1.00  0.95           C  
ATOM   3624  CE2 TRP A 468     -16.439  -3.904 -22.038  1.00  0.96           C  
ATOM   3625  CE3 TRP A 468     -17.496  -6.017 -22.579  1.00  0.96           C  
ATOM   3626  NE1 TRP A 468     -16.799  -2.589 -21.920  1.00  0.96           N  
ATOM   3627  CH2 TRP A 468     -15.127  -5.874 -22.049  1.00  0.95           C  
ATOM   3628  CZ2 TRP A 468     -15.196  -4.518 -21.862  1.00  0.95           C  
ATOM   3629  CZ3 TRP A 468     -16.259  -6.625 -22.404  1.00  0.96           C  
ATOM   3630  N   GLN A 469     -21.915  -6.064 -24.539  1.00  0.97           N  
ATOM   3631  CA  GLN A 469     -23.139  -6.845 -24.394  1.00  0.97           C  
ATOM   3632  C   GLN A 469     -23.078  -7.741 -23.161  1.00  0.97           C  
ATOM   3633  CB  GLN A 469     -23.389  -7.689 -25.645  1.00  0.96           C  
ATOM   3634  O   GLN A 469     -22.038  -8.336 -22.871  1.00  0.96           O  
ATOM   3635  CG  GLN A 469     -23.607  -6.867 -26.908  1.00  0.84           C  
ATOM   3636  CD  GLN A 469     -24.101  -7.703 -28.074  1.00  0.79           C  
ATOM   3637  NE2 GLN A 469     -24.201  -7.085 -29.246  1.00  0.76           N  
ATOM   3638  OE1 GLN A 469     -24.390  -8.894 -27.922  1.00  0.80           O  
ATOM   3639  N   GLY A 470     -24.224  -7.920 -22.429  1.00  0.97           N  
ATOM   3640  CA  GLY A 470     -24.320  -8.610 -21.153  1.00  0.96           C  
ATOM   3641  C   GLY A 470     -24.942  -7.760 -20.061  1.00  0.96           C  
ATOM   3642  O   GLY A 470     -25.471  -6.681 -20.332  1.00  0.93           O  
ATOM   3643  N   PRO A 471     -24.972  -8.445 -18.806  1.00  0.97           N  
ATOM   3644  CA  PRO A 471     -24.291  -9.686 -18.431  1.00  0.97           C  
ATOM   3645  C   PRO A 471     -24.972 -10.929 -18.999  1.00  0.97           C  
ATOM   3646  CB  PRO A 471     -24.360  -9.677 -16.902  1.00  0.96           C  
ATOM   3647  O   PRO A 471     -26.197 -10.956 -19.140  1.00  0.97           O  
ATOM   3648  CG  PRO A 471     -25.630  -8.957 -16.581  1.00  0.95           C  
ATOM   3649  CD  PRO A 471     -25.857  -7.903 -17.625  1.00  0.94           C  
ATOM   3650  N   PHE A 472     -24.236 -11.950 -19.292  1.00  0.97           N  
ATOM   3651  CA  PHE A 472     -24.612 -13.350 -19.449  1.00  0.97           C  
ATOM   3652  C   PHE A 472     -24.275 -14.146 -18.194  1.00  0.97           C  
ATOM   3653  CB  PHE A 472     -23.909 -13.964 -20.664  1.00  0.97           C  
ATOM   3654  O   PHE A 472     -23.105 -14.434 -17.931  1.00  0.97           O  
ATOM   3655  CG  PHE A 472     -24.109 -13.187 -21.937  1.00  0.97           C  
ATOM   3656  CD1 PHE A 472     -25.266 -13.346 -22.691  1.00  0.95           C  
ATOM   3657  CD2 PHE A 472     -23.140 -12.297 -22.381  1.00  0.95           C  
ATOM   3658  CE1 PHE A 472     -25.454 -12.628 -23.870  1.00  0.95           C  
ATOM   3659  CE2 PHE A 472     -23.320 -11.576 -23.558  1.00  0.95           C  
ATOM   3660  CZ  PHE A 472     -24.477 -11.744 -24.302  1.00  0.94           C  
ATOM   3661  N   PRO A 473     -25.274 -14.435 -17.272  1.00  0.97           N  
ATOM   3662  CA  PRO A 473     -24.978 -15.180 -16.046  1.00  0.97           C  
ATOM   3663  C   PRO A 473     -24.483 -16.597 -16.321  1.00  0.97           C  
ATOM   3664  CB  PRO A 473     -26.323 -15.204 -15.314  1.00  0.97           C  
ATOM   3665  O   PRO A 473     -25.116 -17.341 -17.074  1.00  0.97           O  
ATOM   3666  CG  PRO A 473     -27.349 -15.132 -16.399  1.00  0.95           C  
ATOM   3667  CD  PRO A 473     -26.768 -14.370 -17.555  1.00  0.95           C  
ATOM   3668  N   TYR A 474     -23.417 -16.924 -15.755  1.00  0.98           N  
ATOM   3669  CA  TYR A 474     -22.768 -18.230 -15.789  1.00  0.98           C  
ATOM   3670  C   TYR A 474     -22.703 -18.843 -14.396  1.00  0.97           C  
ATOM   3671  CB  TYR A 474     -21.357 -18.114 -16.374  1.00  0.98           C  
ATOM   3672  O   TYR A 474     -21.968 -18.360 -13.531  1.00  0.97           O  
ATOM   3673  CG  TYR A 474     -20.617 -19.428 -16.439  1.00  0.98           C  
ATOM   3674  CD1 TYR A 474     -20.708 -20.247 -17.562  1.00  0.97           C  
ATOM   3675  CD2 TYR A 474     -19.826 -19.853 -15.377  1.00  0.97           C  
ATOM   3676  CE1 TYR A 474     -20.029 -21.459 -17.625  1.00  0.97           C  
ATOM   3677  CE2 TYR A 474     -19.143 -21.064 -15.429  1.00  0.96           C  
ATOM   3678  OH  TYR A 474     -18.576 -23.058 -16.612  1.00  0.95           O  
ATOM   3679  CZ  TYR A 474     -19.250 -21.858 -16.555  1.00  0.96           C  
ATOM   3680  N   LYS A 475     -23.488 -19.825 -14.163  1.00  0.97           N  
ATOM   3681  CA  LYS A 475     -23.495 -20.549 -12.894  1.00  0.97           C  
ATOM   3682  C   LYS A 475     -22.337 -21.540 -12.820  1.00  0.97           C  
ATOM   3683  CB  LYS A 475     -24.824 -21.281 -12.701  1.00  0.96           C  
ATOM   3684  O   LYS A 475     -22.358 -22.578 -13.484  1.00  0.97           O  
ATOM   3685  CG  LYS A 475     -24.992 -21.905 -11.323  1.00  0.89           C  
ATOM   3686  CD  LYS A 475     -26.368 -22.537 -11.161  1.00  0.84           C  
ATOM   3687  CE  LYS A 475     -26.539 -23.161  -9.782  1.00  0.79           C  
ATOM   3688  NZ  LYS A 475     -27.863 -23.836  -9.639  1.00  0.77           N  
ATOM   3689  N   ILE A 476     -21.351 -21.318 -11.967  1.00  0.97           N  
ATOM   3690  CA  ILE A 476     -20.139 -22.112 -11.798  1.00  0.97           C  
ATOM   3691  C   ILE A 476     -20.507 -23.527 -11.357  1.00  0.96           C  
ATOM   3692  CB  ILE A 476     -19.178 -21.465 -10.776  1.00  0.97           C  
ATOM   3693  O   ILE A 476     -21.301 -23.709 -10.431  1.00  0.95           O  
ATOM   3694  CG1 ILE A 476     -18.808 -20.044 -11.216  1.00  0.96           C  
ATOM   3695  CG2 ILE A 476     -17.924 -22.325 -10.595  1.00  0.96           C  
ATOM   3696  CD1 ILE A 476     -18.021 -19.258 -10.176  1.00  0.95           C  
ATOM   3697  N   GLY A 477     -20.058 -24.562 -12.060  1.00  0.96           N  
ATOM   3698  CA  GLY A 477     -20.257 -25.978 -11.797  1.00  0.96           C  
ATOM   3699  C   GLY A 477     -21.499 -26.540 -12.463  1.00  0.96           C  
ATOM   3700  O   GLY A 477     -21.712 -27.754 -12.468  1.00  0.95           O  
ATOM   3701  N   THR A 478     -22.333 -25.604 -13.101  1.00  0.97           N  
ATOM   3702  CA  THR A 478     -23.564 -26.033 -13.755  1.00  0.97           C  
ATOM   3703  C   THR A 478     -23.520 -25.722 -15.248  1.00  0.97           C  
ATOM   3704  CB  THR A 478     -24.796 -25.359 -13.124  1.00  0.96           C  
ATOM   3705  O   THR A 478     -23.832 -26.581 -16.076  1.00  0.97           O  
ATOM   3706  CG2 THR A 478     -26.088 -25.897 -13.729  1.00  0.87           C  
ATOM   3707  OG1 THR A 478     -24.801 -25.610 -11.713  1.00  0.89           O  
ATOM   3708  N   ASP A 479     -23.135 -24.533 -15.583  1.00  0.97           N  
ATOM   3709  CA  ASP A 479     -23.089 -24.109 -16.979  1.00  0.98           C  
ATOM   3710  C   ASP A 479     -21.749 -24.467 -17.618  1.00  0.97           C  
ATOM   3711  CB  ASP A 479     -23.340 -22.604 -17.091  1.00  0.97           C  
ATOM   3712  O   ASP A 479     -20.724 -24.517 -16.935  1.00  0.97           O  
ATOM   3713  CG  ASP A 479     -24.689 -22.184 -16.535  1.00  0.97           C  
ATOM   3714  OD1 ASP A 479     -25.664 -22.956 -16.653  1.00  0.96           O  
ATOM   3715  OD2 ASP A 479     -24.777 -21.069 -15.975  1.00  0.95           O  
ATOM   3716  N   PHE A 480     -21.686 -24.657 -18.933  1.00  0.97           N  
ATOM   3717  CA  PHE A 480     -20.489 -25.097 -19.641  1.00  0.97           C  
ATOM   3718  C   PHE A 480     -19.973 -24.000 -20.564  1.00  0.97           C  
ATOM   3719  CB  PHE A 480     -20.776 -26.369 -20.444  1.00  0.96           C  
ATOM   3720  O   PHE A 480     -18.762 -23.822 -20.709  1.00  0.96           O  
ATOM   3721  CG  PHE A 480     -21.008 -27.587 -19.591  1.00  0.87           C  
ATOM   3722  CD1 PHE A 480     -19.942 -28.245 -18.990  1.00  0.77           C  
ATOM   3723  CD2 PHE A 480     -22.293 -28.074 -19.391  1.00  0.77           C  
ATOM   3724  CE1 PHE A 480     -20.154 -29.372 -18.200  1.00  0.74           C  
ATOM   3725  CE2 PHE A 480     -22.513 -29.200 -18.602  1.00  0.71           C  
ATOM   3726  CZ  PHE A 480     -21.442 -29.848 -18.009  1.00  0.74           C  
ATOM   3727  N   LYS A 481     -20.780 -23.237 -21.180  1.00  0.97           N  
ATOM   3728  CA  LYS A 481     -20.446 -22.152 -22.098  1.00  0.97           C  
ATOM   3729  C   LYS A 481     -21.545 -21.094 -22.121  1.00  0.97           C  
ATOM   3730  CB  LYS A 481     -20.211 -22.695 -23.508  1.00  0.96           C  
ATOM   3731  O   LYS A 481     -22.688 -21.370 -21.748  1.00  0.97           O  
ATOM   3732  CG  LYS A 481     -21.464 -23.236 -24.180  1.00  0.91           C  
ATOM   3733  CD  LYS A 481     -21.191 -23.653 -25.619  1.00  0.88           C  
ATOM   3734  CE  LYS A 481     -22.466 -24.089 -26.328  1.00  0.84           C  
ATOM   3735  NZ  LYS A 481     -22.261 -24.231 -27.800  1.00  0.82           N  
ATOM   3736  N   ILE A 482     -21.273 -19.954 -22.693  1.00  0.97           N  
ATOM   3737  CA  ILE A 482     -22.195 -18.887 -23.065  1.00  0.97           C  
ATOM   3738  C   ILE A 482     -22.204 -18.718 -24.583  1.00  0.97           C  
ATOM   3739  CB  ILE A 482     -21.822 -17.553 -22.380  1.00  0.96           C  
ATOM   3740  O   ILE A 482     -21.153 -18.528 -25.199  1.00  0.96           O  
ATOM   3741  CG1 ILE A 482     -21.835 -17.714 -20.855  1.00  0.75           C  
ATOM   3742  CG2 ILE A 482     -22.771 -16.435 -22.821  1.00  0.75           C  
ATOM   3743  CD1 ILE A 482     -21.646 -16.409 -20.094  1.00  0.70           C  
ATOM   3744  N   ASP A 483     -23.406 -18.727 -25.151  1.00  0.96           N  
ATOM   3745  CA  ASP A 483     -23.594 -18.346 -26.548  1.00  0.96           C  
ATOM   3746  C   ASP A 483     -23.889 -16.853 -26.674  1.00  0.96           C  
ATOM   3747  CB  ASP A 483     -24.724 -19.161 -27.179  1.00  0.96           C  
ATOM   3748  O   ASP A 483     -24.800 -16.338 -26.023  1.00  0.95           O  
ATOM   3749  CG  ASP A 483     -24.388 -20.636 -27.313  1.00  0.94           C  
ATOM   3750  OD1 ASP A 483     -23.259 -20.969 -27.733  1.00  0.92           O  
ATOM   3751  OD2 ASP A 483     -25.262 -21.473 -26.998  1.00  0.91           O  
ATOM   3752  N   CYS A 484     -23.128 -16.185 -27.433  1.00  0.96           N  
ATOM   3753  CA  CYS A 484     -23.297 -14.754 -27.659  1.00  0.96           C  
ATOM   3754  C   CYS A 484     -23.037 -14.397 -29.117  1.00  0.95           C  
ATOM   3755  CB  CYS A 484     -22.361 -13.954 -26.754  1.00  0.95           C  
ATOM   3756  O   CYS A 484     -22.491 -15.205 -29.870  1.00  0.92           O  
ATOM   3757  SG  CYS A 484     -20.608 -14.257 -27.071  1.00  0.96           S  
ATOM   3758  N   ARG A 485     -23.508 -13.254 -29.653  1.00  0.95           N  
ATOM   3759  CA  ARG A 485     -23.307 -12.758 -31.010  1.00  0.95           C  
ATOM   3760  C   ARG A 485     -22.789 -11.323 -30.998  1.00  0.94           C  
ATOM   3761  CB  ARG A 485     -24.609 -12.838 -31.811  1.00  0.93           C  
ATOM   3762  O   ARG A 485     -23.561 -10.377 -31.170  1.00  0.92           O  
ATOM   3763  CG  ARG A 485     -25.114 -14.255 -32.025  1.00  0.89           C  
ATOM   3764  CD  ARG A 485     -26.383 -14.281 -32.865  1.00  0.87           C  
ATOM   3765  NE  ARG A 485     -26.876 -15.642 -33.056  1.00  0.86           N  
ATOM   3766  NH1 ARG A 485     -28.735 -15.019 -34.278  1.00  0.80           N  
ATOM   3767  NH2 ARG A 485     -28.338 -17.233 -33.835  1.00  0.78           N  
ATOM   3768  CZ  ARG A 485     -27.982 -15.962 -33.723  1.00  0.81           C  
ATOM   3769  N   VAL A 486     -21.573 -11.199 -30.786  1.00  0.96           N  
ATOM   3770  CA  VAL A 486     -20.870  -9.921 -30.773  1.00  0.96           C  
ATOM   3771  C   VAL A 486     -19.932  -9.835 -31.974  1.00  0.96           C  
ATOM   3772  CB  VAL A 486     -20.076  -9.724 -29.462  1.00  0.96           C  
ATOM   3773  O   VAL A 486     -19.210 -10.788 -32.276  1.00  0.95           O  
ATOM   3774  CG1 VAL A 486     -19.324  -8.394 -29.481  1.00  0.94           C  
ATOM   3775  CG2 VAL A 486     -21.011  -9.795 -28.256  1.00  0.94           C  
ATOM   3776  N   GLN A 487     -20.016  -8.669 -32.684  1.00  0.95           N  
ATOM   3777  CA  GLN A 487     -19.253  -8.490 -33.915  1.00  0.95           C  
ATOM   3778  C   GLN A 487     -18.328  -7.280 -33.819  1.00  0.95           C  
ATOM   3779  CB  GLN A 487     -20.192  -8.339 -35.113  1.00  0.94           C  
ATOM   3780  O   GLN A 487     -18.777  -6.172 -33.517  1.00  0.94           O  
ATOM   3781  CG  GLN A 487     -21.049  -9.569 -35.382  1.00  0.89           C  
ATOM   3782  CD  GLN A 487     -21.997  -9.379 -36.551  1.00  0.87           C  
ATOM   3783  NE2 GLN A 487     -22.684 -10.449 -36.936  1.00  0.86           N  
ATOM   3784  OE1 GLN A 487     -22.112  -8.280 -37.103  1.00  0.86           O  
ATOM   3785  N   GLY A 488     -17.120  -7.498 -34.176  1.00  0.94           N  
ATOM   3786  CA  GLY A 488     -16.111  -6.455 -34.277  1.00  0.94           C  
ATOM   3787  C   GLY A 488     -14.764  -6.971 -34.746  1.00  0.95           C  
ATOM   3788  O   GLY A 488     -14.607  -8.166 -35.003  1.00  0.94           O  
ATOM   3789  N   ARG A 489     -13.655  -6.112 -34.879  1.00  0.94           N  
ATOM   3790  CA  ARG A 489     -12.279  -6.475 -35.203  1.00  0.94           C  
ATOM   3791  C   ARG A 489     -11.505  -6.861 -33.947  1.00  0.95           C  
ATOM   3792  CB  ARG A 489     -11.573  -5.323 -35.920  1.00  0.93           C  
ATOM   3793  O   ARG A 489     -10.791  -7.866 -33.936  1.00  0.94           O  
ATOM   3794  CG  ARG A 489     -12.013  -5.134 -37.363  1.00  0.87           C  
ATOM   3795  CD  ARG A 489     -11.208  -4.045 -38.060  1.00  0.84           C  
ATOM   3796  NE  ARG A 489     -11.721  -3.770 -39.399  1.00  0.81           N  
ATOM   3797  NH1 ARG A 489     -10.132  -2.171 -39.903  1.00  0.70           N  
ATOM   3798  NH2 ARG A 489     -11.744  -2.715 -41.439  1.00  0.67           N  
ATOM   3799  CZ  ARG A 489     -11.198  -2.886 -40.244  1.00  0.77           C  
ATOM   3800  N   TYR A 490     -11.738  -6.155 -32.931  1.00  0.95           N  
ATOM   3801  CA  TYR A 490     -11.171  -6.371 -31.605  1.00  0.95           C  
ATOM   3802  C   TYR A 490     -12.254  -6.755 -30.604  1.00  0.95           C  
ATOM   3803  CB  TYR A 490     -10.437  -5.116 -31.122  1.00  0.95           C  
ATOM   3804  O   TYR A 490     -13.324  -6.142 -30.571  1.00  0.95           O  
ATOM   3805  CG  TYR A 490      -9.369  -4.634 -32.073  1.00  0.94           C  
ATOM   3806  CD1 TYR A 490      -8.076  -5.151 -32.019  1.00  0.92           C  
ATOM   3807  CD2 TYR A 490      -9.648  -3.661 -33.027  1.00  0.92           C  
ATOM   3808  CE1 TYR A 490      -7.087  -4.709 -32.892  1.00  0.92           C  
ATOM   3809  CE2 TYR A 490      -8.668  -3.212 -33.905  1.00  0.92           C  
ATOM   3810  OH  TYR A 490      -6.418  -3.300 -34.697  1.00  0.88           O  
ATOM   3811  CZ  TYR A 490      -7.392  -3.741 -33.830  1.00  0.91           C  
ATOM   3812  N   ILE A 491     -11.994  -7.770 -29.867  1.00  0.96           N  
ATOM   3813  CA  ILE A 491     -12.939  -8.358 -28.923  1.00  0.96           C  
ATOM   3814  C   ILE A 491     -12.511  -8.032 -27.494  1.00  0.96           C  
ATOM   3815  CB  ILE A 491     -13.050  -9.887 -29.114  1.00  0.95           C  
ATOM   3816  O   ILE A 491     -11.330  -8.132 -27.155  1.00  0.96           O  
ATOM   3817  CG1 ILE A 491     -13.412 -10.220 -30.566  1.00  0.94           C  
ATOM   3818  CG2 ILE A 491     -14.078 -10.478 -28.144  1.00  0.94           C  
ATOM   3819  CD1 ILE A 491     -14.681  -9.537 -31.059  1.00  0.92           C  
ATOM   3820  N   GLY A 492     -13.487  -7.691 -26.666  1.00  0.96           N  
ATOM   3821  CA  GLY A 492     -13.341  -7.556 -25.226  1.00  0.96           C  
ATOM   3822  C   GLY A 492     -14.098  -8.615 -24.447  1.00  0.96           C  
ATOM   3823  O   GLY A 492     -15.207  -8.998 -24.826  1.00  0.96           O  
ATOM   3824  N   VAL A 493     -13.560  -9.057 -23.348  1.00  0.97           N  
ATOM   3825  CA  VAL A 493     -14.230  -9.937 -22.396  1.00  0.97           C  
ATOM   3826  C   VAL A 493     -14.084  -9.378 -20.983  1.00  0.97           C  
ATOM   3827  CB  VAL A 493     -13.670 -11.375 -22.461  1.00  0.96           C  
ATOM   3828  O   VAL A 493     -13.008  -8.910 -20.602  1.00  0.97           O  
ATOM   3829  CG1 VAL A 493     -14.004 -12.025 -23.803  1.00  0.87           C  
ATOM   3830  CG2 VAL A 493     -12.160 -11.370 -22.227  1.00  0.87           C  
ATOM   3831  N   ARG A 494     -15.132  -9.385 -20.259  1.00  0.97           N  
ATOM   3832  CA  ARG A 494     -15.190  -8.956 -18.865  1.00  0.97           C  
ATOM   3833  C   ARG A 494     -15.944  -9.970 -18.011  1.00  0.97           C  
ATOM   3834  CB  ARG A 494     -15.851  -7.581 -18.752  1.00  0.97           C  
ATOM   3835  O   ARG A 494     -17.071 -10.347 -18.336  1.00  0.97           O  
ATOM   3836  CG  ARG A 494     -15.908  -7.039 -17.333  1.00  0.95           C  
ATOM   3837  CD  ARG A 494     -16.395  -5.597 -17.299  1.00  0.93           C  
ATOM   3838  NE  ARG A 494     -17.812  -5.499 -17.635  1.00  0.92           N  
ATOM   3839  NH1 ARG A 494     -17.911  -3.199 -17.441  1.00  0.87           N  
ATOM   3840  NH2 ARG A 494     -19.787  -4.387 -18.011  1.00  0.85           N  
ATOM   3841  CZ  ARG A 494     -18.500  -4.362 -17.695  1.00  0.89           C  
ATOM   3842  N   PHE A 495     -15.313 -10.472 -16.956  1.00  0.97           N  
ATOM   3843  CA  PHE A 495     -15.845 -11.375 -15.943  1.00  0.97           C  
ATOM   3844  C   PHE A 495     -16.051 -10.646 -14.621  1.00  0.97           C  
ATOM   3845  CB  PHE A 495     -14.909 -12.571 -15.743  1.00  0.97           C  
ATOM   3846  O   PHE A 495     -15.108 -10.081 -14.064  1.00  0.96           O  
ATOM   3847  CG  PHE A 495     -14.640 -13.350 -17.002  1.00  0.97           C  
ATOM   3848  CD1 PHE A 495     -15.428 -14.443 -17.341  1.00  0.97           C  
ATOM   3849  CD2 PHE A 495     -13.599 -12.988 -17.847  1.00  0.96           C  
ATOM   3850  CE1 PHE A 495     -15.182 -15.165 -18.507  1.00  0.96           C  
ATOM   3851  CE2 PHE A 495     -13.347 -13.705 -19.013  1.00  0.96           C  
ATOM   3852  CZ  PHE A 495     -14.139 -14.794 -19.341  1.00  0.96           C  
ATOM   3853  N   GLU A 496     -17.288 -10.658 -14.120  1.00  0.97           N  
ATOM   3854  CA  GLU A 496     -17.659 -10.092 -12.827  1.00  0.97           C  
ATOM   3855  C   GLU A 496     -18.218 -11.163 -11.895  1.00  0.96           C  
ATOM   3856  CB  GLU A 496     -18.681  -8.966 -13.006  1.00  0.96           C  
ATOM   3857  O   GLU A 496     -19.134 -11.900 -12.266  1.00  0.96           O  
ATOM   3858  CG  GLU A 496     -18.156  -7.780 -13.802  1.00  0.95           C  
ATOM   3859  CD  GLU A 496     -19.109  -6.596 -13.813  1.00  0.94           C  
ATOM   3860  OE1 GLU A 496     -20.268  -6.745 -13.365  1.00  0.92           O  
ATOM   3861  OE2 GLU A 496     -18.693  -5.510 -14.276  1.00  0.92           O  
ATOM   3862  N   PHE A 497     -17.682 -11.199 -10.686  1.00  0.95           N  
ATOM   3863  CA  PHE A 497     -18.066 -12.151  -9.649  1.00  0.95           C  
ATOM   3864  C   PHE A 497     -18.651 -11.429  -8.441  1.00  0.92           C  
ATOM   3865  CB  PHE A 497     -16.863 -12.998  -9.223  1.00  0.94           C  
ATOM   3866  O   PHE A 497     -17.914 -10.843  -7.645  1.00  0.88           O  
ATOM   3867  CG  PHE A 497     -16.174 -13.693 -10.367  1.00  0.94           C  
ATOM   3868  CD1 PHE A 497     -16.506 -14.999 -10.705  1.00  0.93           C  
ATOM   3869  CD2 PHE A 497     -15.195 -13.040 -11.104  1.00  0.93           C  
ATOM   3870  CE1 PHE A 497     -15.871 -15.646 -11.763  1.00  0.92           C  
ATOM   3871  CE2 PHE A 497     -14.556 -13.679 -12.162  1.00  0.92           C  
ATOM   3872  CZ  PHE A 497     -14.894 -14.982 -12.489  1.00  0.92           C  
ATOM   3873  N   ASP A 498     -19.989 -11.533  -8.267  1.00  0.92           N  
ATOM   3874  CA  ASP A 498     -20.725 -10.824  -7.225  1.00  0.90           C  
ATOM   3875  C   ASP A 498     -21.176 -11.779  -6.123  1.00  0.88           C  
ATOM   3876  CB  ASP A 498     -21.935 -10.100  -7.821  1.00  0.87           C  
ATOM   3877  O   ASP A 498     -21.815 -11.362  -5.155  1.00  0.83           O  
ATOM   3878  CG  ASP A 498     -21.555  -8.856  -8.605  1.00  0.78           C  
ATOM   3879  OD1 ASP A 498     -20.443  -8.323  -8.401  1.00  0.71           O  
ATOM   3880  OD2 ASP A 498     -22.376  -8.404  -9.432  1.00  0.74           O  
ATOM   3881  N   SER A 499     -20.720 -12.962  -6.182  1.00  0.87           N  
ATOM   3882  CA  SER A 499     -21.139 -13.973  -5.217  1.00  0.86           C  
ATOM   3883  C   SER A 499     -20.167 -14.055  -4.045  1.00  0.86           C  
ATOM   3884  CB  SER A 499     -21.257 -15.341  -5.890  1.00  0.85           C  
ATOM   3885  O   SER A 499     -18.972 -13.797  -4.204  1.00  0.83           O  
ATOM   3886  OG  SER A 499     -20.017 -15.731  -6.456  1.00  0.83           O  
ATOM   3887  N   VAL A 500     -20.647 -14.544  -2.895  1.00  0.85           N  
ATOM   3888  CA  VAL A 500     -19.866 -14.780  -1.685  1.00  0.85           C  
ATOM   3889  C   VAL A 500     -18.956 -15.990  -1.886  1.00  0.84           C  
ATOM   3890  CB  VAL A 500     -20.775 -14.996  -0.455  1.00  0.82           C  
ATOM   3891  O   VAL A 500     -17.884 -16.075  -1.282  1.00  0.82           O  
ATOM   3892  CG1 VAL A 500     -19.938 -15.227   0.802  1.00  0.76           C  
ATOM   3893  CG2 VAL A 500     -21.709 -13.801  -0.266  1.00  0.75           C  
ATOM   3894  N   GLY A 501     -19.244 -16.792  -2.776  1.00  0.86           N  
ATOM   3895  CA  GLY A 501     -18.515 -18.029  -3.010  1.00  0.86           C  
ATOM   3896  C   GLY A 501     -17.054 -17.804  -3.354  1.00  0.87           C  
ATOM   3897  O   GLY A 501     -16.687 -16.742  -3.861  1.00  0.86           O  
ATOM   3898  N   GLN A 502     -16.263 -18.838  -3.012  1.00  0.88           N  
ATOM   3899  CA  GLN A 502     -14.896 -18.908  -3.519  1.00  0.88           C  
ATOM   3900  C   GLN A 502     -14.868 -19.419  -4.956  1.00  0.90           C  
ATOM   3901  CB  GLN A 502     -14.037 -19.805  -2.626  1.00  0.86           C  
ATOM   3902  O   GLN A 502     -15.619 -20.329  -5.312  1.00  0.90           O  
ATOM   3903  CG  GLN A 502     -13.879 -19.286  -1.203  1.00  0.81           C  
ATOM   3904  CD  GLN A 502     -13.217 -17.922  -1.146  1.00  0.80           C  
ATOM   3905  NE2 GLN A 502     -13.591 -17.123  -0.152  1.00  0.77           N  
ATOM   3906  OE1 GLN A 502     -12.376 -17.590  -1.987  1.00  0.79           O  
ATOM   3907  N   TRP A 503     -14.026 -18.846  -5.758  1.00  0.92           N  
ATOM   3908  CA  TRP A 503     -13.845 -19.264  -7.144  1.00  0.94           C  
ATOM   3909  C   TRP A 503     -12.390 -19.112  -7.573  1.00  0.93           C  
ATOM   3910  CB  TRP A 503     -14.751 -18.451  -8.074  1.00  0.93           C  
ATOM   3911  O   TRP A 503     -11.656 -18.289  -7.022  1.00  0.93           O  
ATOM   3912  CG  TRP A 503     -14.536 -16.970  -7.992  1.00  0.91           C  
ATOM   3913  CD1 TRP A 503     -15.229 -16.078  -7.221  1.00  0.87           C  
ATOM   3914  CD2 TRP A 503     -13.564 -16.207  -8.712  1.00  0.89           C  
ATOM   3915  CE2 TRP A 503     -13.723 -14.857  -8.329  1.00  0.90           C  
ATOM   3916  CE3 TRP A 503     -12.571 -16.534  -9.646  1.00  0.92           C  
ATOM   3917  NE1 TRP A 503     -14.745 -14.806  -7.419  1.00  0.92           N  
ATOM   3918  CH2 TRP A 503     -11.962 -14.182  -9.758  1.00  0.90           C  
ATOM   3919  CZ2 TRP A 503     -12.926 -13.834  -8.847  1.00  0.91           C  
ATOM   3920  CZ3 TRP A 503     -11.778 -15.515 -10.160  1.00  0.91           C  
ATOM   3921  N   GLU A 504     -11.958 -19.954  -8.569  1.00  0.95           N  
ATOM   3922  CA  GLU A 504     -10.689 -19.955  -9.292  1.00  0.95           C  
ATOM   3923  C   GLU A 504     -10.913 -19.884 -10.799  1.00  0.96           C  
ATOM   3924  CB  GLU A 504      -9.870 -21.199  -8.939  1.00  0.94           C  
ATOM   3925  O   GLU A 504     -11.590 -20.740 -11.373  1.00  0.96           O  
ATOM   3926  CG  GLU A 504      -9.619 -21.368  -7.448  1.00  0.87           C  
ATOM   3927  CD  GLU A 504      -8.740 -22.564  -7.119  1.00  0.83           C  
ATOM   3928  OE1 GLU A 504      -8.565 -23.446  -7.990  1.00  0.83           O  
ATOM   3929  OE2 GLU A 504      -8.223 -22.620  -5.981  1.00  0.81           O  
ATOM   3930  N   PHE A 505     -10.312 -18.925 -11.391  1.00  0.97           N  
ATOM   3931  CA  PHE A 505     -10.351 -18.692 -12.830  1.00  0.97           C  
ATOM   3932  C   PHE A 505      -9.004 -19.011 -13.467  1.00  0.97           C  
ATOM   3933  CB  PHE A 505     -10.744 -17.242 -13.130  1.00  0.97           C  
ATOM   3934  O   PHE A 505      -8.004 -18.349 -13.181  1.00  0.96           O  
ATOM   3935  CG  PHE A 505     -10.840 -16.931 -14.599  1.00  0.97           C  
ATOM   3936  CD1 PHE A 505     -12.058 -17.010 -15.262  1.00  0.96           C  
ATOM   3937  CD2 PHE A 505      -9.711 -16.559 -15.317  1.00  0.96           C  
ATOM   3938  CE1 PHE A 505     -12.150 -16.722 -16.622  1.00  0.95           C  
ATOM   3939  CE2 PHE A 505      -9.794 -16.270 -16.676  1.00  0.95           C  
ATOM   3940  CZ  PHE A 505     -11.015 -16.353 -17.327  1.00  0.95           C  
ATOM   3941  N   SER A 506      -9.002 -20.002 -14.387  1.00  0.97           N  
ATOM   3942  CA  SER A 506      -7.768 -20.480 -15.003  1.00  0.97           C  
ATOM   3943  C   SER A 506      -7.667 -20.033 -16.457  1.00  0.97           C  
ATOM   3944  CB  SER A 506      -7.684 -22.004 -14.921  1.00  0.96           C  
ATOM   3945  O   SER A 506      -6.637 -20.233 -17.103  1.00  0.96           O  
ATOM   3946  OG  SER A 506      -8.838 -22.603 -15.486  1.00  0.84           O  
ATOM   3947  N   GLY A 507      -8.770 -19.403 -17.052  1.00  0.97           N  
ATOM   3948  CA  GLY A 507      -8.814 -18.951 -18.434  1.00  0.97           C  
ATOM   3949  C   GLY A 507     -10.188 -19.086 -19.062  1.00  0.97           C  
ATOM   3950  O   GLY A 507     -11.187 -19.236 -18.356  1.00  0.97           O  
ATOM   3951  N   TYR A 508     -10.212 -19.004 -20.377  1.00  0.97           N  
ATOM   3952  CA  TYR A 508     -11.431 -19.192 -21.155  1.00  0.97           C  
ATOM   3953  C   TYR A 508     -11.106 -19.552 -22.600  1.00  0.97           C  
ATOM   3954  CB  TYR A 508     -12.297 -17.929 -21.114  1.00  0.97           C  
ATOM   3955  O   TYR A 508     -10.002 -19.281 -23.080  1.00  0.96           O  
ATOM   3956  CG  TYR A 508     -11.626 -16.714 -21.708  1.00  0.96           C  
ATOM   3957  CD1 TYR A 508     -10.747 -15.941 -20.953  1.00  0.95           C  
ATOM   3958  CD2 TYR A 508     -11.871 -16.337 -23.024  1.00  0.95           C  
ATOM   3959  CE1 TYR A 508     -10.129 -14.819 -21.496  1.00  0.94           C  
ATOM   3960  CE2 TYR A 508     -11.258 -15.218 -23.577  1.00  0.94           C  
ATOM   3961  OH  TYR A 508      -9.780 -13.357 -23.348  1.00  0.92           O  
ATOM   3962  CZ  TYR A 508     -10.389 -14.467 -22.806  1.00  0.93           C  
ATOM   3963  N   THR A 509     -12.016 -20.116 -23.234  1.00  0.97           N  
ATOM   3964  CA  THR A 509     -11.992 -20.347 -24.674  1.00  0.97           C  
ATOM   3965  C   THR A 509     -13.031 -19.479 -25.378  1.00  0.97           C  
ATOM   3966  CB  THR A 509     -12.247 -21.829 -25.007  1.00  0.96           C  
ATOM   3967  O   THR A 509     -14.193 -19.435 -24.967  1.00  0.96           O  
ATOM   3968  CG2 THR A 509     -12.089 -22.092 -26.501  1.00  0.93           C  
ATOM   3969  OG1 THR A 509     -11.311 -22.641 -24.288  1.00  0.93           O  
ATOM   3970  N   ILE A 510     -12.644 -18.783 -26.444  1.00  0.96           N  
ATOM   3971  CA  ILE A 510     -13.522 -18.003 -27.309  1.00  0.96           C  
ATOM   3972  C   ILE A 510     -13.599 -18.654 -28.688  1.00  0.96           C  
ATOM   3973  CB  ILE A 510     -13.040 -16.540 -27.433  1.00  0.95           C  
ATOM   3974  O   ILE A 510     -12.571 -18.910 -29.319  1.00  0.95           O  
ATOM   3975  CG1 ILE A 510     -12.918 -15.899 -26.045  1.00  0.80           C  
ATOM   3976  CG2 ILE A 510     -13.985 -15.734 -28.328  1.00  0.81           C  
ATOM   3977  CD1 ILE A 510     -12.374 -14.478 -26.066  1.00  0.75           C  
ATOM   3978  N   GLU A 511     -14.726 -18.929 -29.149  1.00  0.96           N  
ATOM   3979  CA  GLU A 511     -14.993 -19.393 -30.507  1.00  0.96           C  
ATOM   3980  C   GLU A 511     -15.493 -18.253 -31.391  1.00  0.96           C  
ATOM   3981  CB  GLU A 511     -16.012 -20.535 -30.495  1.00  0.95           C  
ATOM   3982  O   GLU A 511     -16.510 -17.626 -31.087  1.00  0.95           O  
ATOM   3983  CG  GLU A 511     -15.535 -21.777 -29.757  1.00  0.93           C  
ATOM   3984  CD  GLU A 511     -16.559 -22.900 -29.747  1.00  0.91           C  
ATOM   3985  OE1 GLU A 511     -17.713 -22.673 -30.176  1.00  0.89           O  
ATOM   3986  OE2 GLU A 511     -16.206 -24.017 -29.306  1.00  0.89           O  
ATOM   3987  N   THR A 512     -14.840 -18.011 -32.502  1.00  0.95           N  
ATOM   3988  CA  THR A 512     -15.163 -16.928 -33.425  1.00  0.95           C  
ATOM   3989  C   THR A 512     -15.279 -17.452 -34.854  1.00  0.94           C  
ATOM   3990  CB  THR A 512     -14.104 -15.812 -33.369  1.00  0.95           C  
ATOM   3991  O   THR A 512     -14.691 -18.482 -35.192  1.00  0.93           O  
ATOM   3992  CG2 THR A 512     -13.994 -15.229 -31.964  1.00  0.93           C  
ATOM   3993  OG1 THR A 512     -12.832 -16.348 -33.753  1.00  0.93           O  
ATOM   3994  N   ASN A 513     -15.996 -16.738 -35.717  1.00  0.93           N  
ATOM   3995  CA  ASN A 513     -15.971 -16.860 -37.171  1.00  0.93           C  
ATOM   3996  C   ASN A 513     -15.558 -15.551 -37.836  1.00  0.93           C  
ATOM   3997  CB  ASN A 513     -17.335 -17.315 -37.694  1.00  0.91           C  
ATOM   3998  O   ASN A 513     -16.039 -14.480 -37.461  1.00  0.92           O  
ATOM   3999  CG  ASN A 513     -17.715 -18.700 -37.208  1.00  0.82           C  
ATOM   4000  ND2 ASN A 513     -18.977 -18.870 -36.832  1.00  0.73           N  
ATOM   4001  OD1 ASN A 513     -16.881 -19.608 -37.169  1.00  0.74           O  
ATOM   4002  N   LYS A 514     -14.818 -15.653 -38.806  1.00  0.91           N  
ATOM   4003  CA  LYS A 514     -14.473 -14.504 -39.638  1.00  0.91           C  
ATOM   4004  C   LYS A 514     -15.646 -14.095 -40.524  1.00  0.90           C  
ATOM   4005  CB  LYS A 514     -13.248 -14.813 -40.500  1.00  0.90           C  
ATOM   4006  O   LYS A 514     -16.219 -14.929 -41.229  1.00  0.89           O  
ATOM   4007  CG  LYS A 514     -11.981 -15.081 -39.701  1.00  0.87           C  
ATOM   4008  CD  LYS A 514     -10.790 -15.342 -40.614  1.00  0.86           C  
ATOM   4009  CE  LYS A 514      -9.525 -15.627 -39.816  1.00  0.82           C  
ATOM   4010  NZ  LYS A 514      -8.356 -15.896 -40.706  1.00  0.79           N  
ATOM   4011  N   LEU A 515     -16.046 -12.875 -40.294  1.00  0.90           N  
ATOM   4012  CA  LEU A 515     -17.004 -12.263 -41.208  1.00  0.88           C  
ATOM   4013  C   LEU A 515     -16.292 -11.637 -42.402  1.00  0.86           C  
ATOM   4014  CB  LEU A 515     -17.836 -11.203 -40.481  1.00  0.88           C  
ATOM   4015  O   LEU A 515     -15.442 -10.760 -42.234  1.00  0.82           O  
ATOM   4016  CG  LEU A 515     -18.749 -11.706 -39.363  1.00  0.86           C  
ATOM   4017  CD1 LEU A 515     -19.448 -10.535 -38.681  1.00  0.83           C  
ATOM   4018  CD2 LEU A 515     -19.769 -12.698 -39.912  1.00  0.83           C  
ATOM   4019  N   GLY A 516     -16.660 -12.139 -43.466  1.00  0.76           N  
ATOM   4020  CA  GLY A 516     -16.216 -11.532 -44.710  1.00  0.74           C  
ATOM   4021  C   GLY A 516     -14.883 -12.071 -45.195  1.00  0.75           C  
ATOM   4022  O   GLY A 516     -13.830 -11.698 -44.673  1.00  0.68           O  
ATOM   4023  N   GLY A 517     -14.897 -13.144 -45.834  1.00  0.65           N  
ATOM   4024  CA  GLY A 517     -13.922 -13.777 -46.707  1.00  0.63           C  
ATOM   4025  C   GLY A 517     -14.520 -14.275 -48.009  1.00  0.65           C  
ATOM   4026  O   GLY A 517     -15.532 -14.979 -48.004  1.00  0.59           O  
ATOM   4027  N   LYS A 518     -14.688 -13.266 -49.111  1.00  0.59           N  
ATOM   4028  CA  LYS A 518     -14.766 -13.065 -50.555  1.00  0.58           C  
ATOM   4029  C   LYS A 518     -16.213 -12.888 -51.007  1.00  0.60           C  
ATOM   4030  CB  LYS A 518     -14.126 -14.240 -51.296  1.00  0.53           C  
ATOM   4031  O   LYS A 518     -17.000 -13.836 -50.975  1.00  0.57           O  
ATOM   4032  CG  LYS A 518     -12.605 -14.245 -51.251  1.00  0.51           C  
ATOM   4033  CD  LYS A 518     -12.024 -15.364 -52.106  1.00  0.52           C  
ATOM   4034  CE  LYS A 518     -10.502 -15.371 -52.061  1.00  0.45           C  
ATOM   4035  NZ  LYS A 518      -9.928 -16.452 -52.917  1.00  0.41           N  
ATOM   4036  N   ARG A 519     -16.747 -11.653 -51.080  1.00  0.60           N  
ATOM   4037  CA  ARG A 519     -17.713 -11.619 -52.173  1.00  0.62           C  
ATOM   4038  C   ARG A 519     -17.147 -12.284 -53.424  1.00  0.60           C  
ATOM   4039  CB  ARG A 519     -18.122 -10.178 -52.485  1.00  0.56           C  
ATOM   4040  O   ARG A 519     -15.947 -12.194 -53.692  1.00  0.61           O  
ATOM   4041  CG  ARG A 519     -19.170  -9.617 -51.537  1.00  0.55           C  
ATOM   4042  CD  ARG A 519     -19.653  -8.243 -51.979  1.00  0.57           C  
ATOM   4043  NE  ARG A 519     -20.682  -7.719 -51.086  1.00  0.47           N  
ATOM   4044  NH1 ARG A 519     -21.038  -5.783 -52.294  1.00  0.38           N  
ATOM   4045  NH2 ARG A 519     -22.237  -6.183 -50.382  1.00  0.35           N  
ATOM   4046  CZ  ARG A 519     -21.317  -6.563 -51.256  1.00  0.51           C  
TER    4047      ARG A 519
END
