# Supplementary material for: DepoScope: Accurate phage depolymerase annotation and domain delineation using large language models
Source: PLoS Comput Biol. 2024 Aug 5;20(8):e1011831. doi: 10.1371/journal.pcbi.1011831 (PMC11326577; doi:10.1371/journal.pcbi.1011831)
Supplement: S1 Data — (ZIP) [file pcbi.1011831.s003.zip › FN_FP_deposcope_032024/False_positives/NC_017972.1__YP_006382773.pdb]

PARENT N/A
ATOM      1  N   MET A   1      -3.080  21.320 -21.616  1.00  0.31           N  
ATOM      2  CA  MET A   1      -3.355  19.890 -21.518  1.00  0.39           C  
ATOM      3  C   MET A   1      -4.847  19.612 -21.663  1.00  0.32           C  
ATOM      4  CB  MET A   1      -2.846  19.334 -20.187  1.00  0.30           C  
ATOM      5  O   MET A   1      -5.670  20.262 -21.016  1.00  0.32           O  
ATOM      6  CG  MET A   1      -1.331  19.293 -20.079  1.00  0.30           C  
ATOM      7  SD  MET A   1      -0.757  18.418 -18.571  1.00  0.44           S  
ATOM      8  CE  MET A   1       1.026  18.741 -18.673  1.00  0.30           C  
ATOM      9  N   PRO A   2      -5.363  18.827 -22.827  1.00  0.43           N  
ATOM     10  CA  PRO A   2      -6.802  18.707 -22.582  1.00  0.46           C  
ATOM     11  C   PRO A   2      -7.122  18.222 -21.170  1.00  0.44           C  
ATOM     12  CB  PRO A   2      -7.253  17.683 -23.626  1.00  0.41           C  
ATOM     13  O   PRO A   2      -6.464  17.310 -20.662  1.00  0.44           O  
ATOM     14  CG  PRO A   2      -6.004  16.963 -24.020  1.00  0.40           C  
ATOM     15  CD  PRO A   2      -4.825  17.820 -23.657  1.00  0.46           C  
ATOM     16  N   ARG A   3      -7.450  19.145 -20.242  1.00  0.57           N  
ATOM     17  CA  ARG A   3      -8.195  18.555 -19.135  1.00  0.57           C  
ATOM     18  C   ARG A   3      -8.879  17.261 -19.562  1.00  0.55           C  
ATOM     19  CB  ARG A   3      -9.232  19.543 -18.597  1.00  0.50           C  
ATOM     20  O   ARG A   3      -9.594  17.233 -20.566  1.00  0.52           O  
ATOM     21  CG  ARG A   3      -8.710  20.440 -17.485  1.00  0.47           C  
ATOM     22  CD  ARG A   3      -9.805  21.335 -16.922  1.00  0.48           C  
ATOM     23  NE  ARG A   3      -9.304  22.190 -15.849  1.00  0.37           N  
ATOM     24  NH1 ARG A   3     -11.378  23.019 -15.260  1.00  0.26           N  
ATOM     25  NH2 ARG A   3      -9.503  23.707 -14.137  1.00  0.21           N  
ATOM     26  CZ  ARG A   3     -10.063  22.970 -15.085  1.00  0.42           C  
ATOM     27  N   LEU A   4      -8.312  16.021 -19.207  1.00  0.61           N  
ATOM     28  CA  LEU A   4      -9.324  14.971 -19.258  1.00  0.64           C  
ATOM     29  C   LEU A   4     -10.689  15.510 -18.846  1.00  0.61           C  
ATOM     30  CB  LEU A   4      -8.929  13.802 -18.351  1.00  0.55           C  
ATOM     31  O   LEU A   4     -10.877  15.928 -17.701  1.00  0.58           O  
ATOM     32  CG  LEU A   4      -7.799  12.904 -18.855  1.00  0.51           C  
ATOM     33  CD1 LEU A   4      -7.246  12.056 -17.714  1.00  0.46           C  
ATOM     34  CD2 LEU A   4      -8.287  12.020 -19.998  1.00  0.50           C  
ATOM     35  N   THR A   5     -11.341  16.097 -19.724  1.00  0.54           N  
ATOM     36  CA  THR A   5     -12.756  16.341 -19.470  1.00  0.56           C  
ATOM     37  C   THR A   5     -13.408  15.122 -18.824  1.00  0.54           C  
ATOM     38  CB  THR A   5     -13.503  16.699 -20.768  1.00  0.51           C  
ATOM     39  O   THR A   5     -13.282  14.004 -19.328  1.00  0.53           O  
ATOM     40  CG2 THR A   5     -14.776  17.485 -20.472  1.00  0.45           C  
ATOM     41  OG1 THR A   5     -12.648  17.491 -21.602  1.00  0.47           O  
ATOM     42  N   LYS A   6     -13.549  15.268 -17.557  1.00  0.64           N  
ATOM     43  CA  LYS A   6     -14.508  14.305 -17.023  1.00  0.67           C  
ATOM     44  C   LYS A   6     -15.590  13.980 -18.048  1.00  0.65           C  
ATOM     45  CB  LYS A   6     -15.145  14.837 -15.739  1.00  0.59           C  
ATOM     46  O   LYS A   6     -16.274  14.879 -18.542  1.00  0.62           O  
ATOM     47  CG  LYS A   6     -14.474  14.347 -14.465  1.00  0.55           C  
ATOM     48  CD  LYS A   6     -15.215  14.824 -13.222  1.00  0.56           C  
ATOM     49  CE  LYS A   6     -14.542  14.337 -11.947  1.00  0.50           C  
ATOM     50  NZ  LYS A   6     -15.310  14.734 -10.729  1.00  0.45           N  
ATOM     51  N   ILE A   7     -15.389  12.782 -18.635  1.00  0.66           N  
ATOM     52  CA  ILE A   7     -16.519  12.287 -19.415  1.00  0.70           C  
ATOM     53  C   ILE A   7     -17.762  12.212 -18.531  1.00  0.69           C  
ATOM     54  CB  ILE A   7     -16.216  10.905 -20.034  1.00  0.64           C  
ATOM     55  O   ILE A   7     -17.773  11.498 -17.526  1.00  0.66           O  
ATOM     56  CG1 ILE A   7     -14.940  10.967 -20.882  1.00  0.57           C  
ATOM     57  CG2 ILE A   7     -17.404  10.415 -20.868  1.00  0.56           C  
ATOM     58  CD1 ILE A   7     -14.506   9.621 -21.446  1.00  0.57           C  
ATOM     59  N   SER A   8     -18.719  13.185 -18.686  1.00  0.63           N  
ATOM     60  CA  SER A   8     -20.056  13.072 -18.113  1.00  0.68           C  
ATOM     61  C   SER A   8     -20.862  11.975 -18.800  1.00  0.66           C  
ATOM     62  CB  SER A   8     -20.799  14.405 -18.219  1.00  0.62           C  
ATOM     63  O   SER A   8     -20.703  11.740 -19.999  1.00  0.67           O  
ATOM     64  OG  SER A   8     -22.197  14.194 -18.326  1.00  0.58           O  
ATOM     65  N   PRO A   9     -21.619  11.143 -18.057  1.00  0.66           N  
ATOM     66  CA  PRO A   9     -22.534  10.183 -18.678  1.00  0.70           C  
ATOM     67  C   PRO A   9     -23.302  10.777 -19.857  1.00  0.69           C  
ATOM     68  CB  PRO A   9     -23.486   9.814 -17.537  1.00  0.64           C  
ATOM     69  O   PRO A   9     -23.609  10.068 -20.818  1.00  0.69           O  
ATOM     70  CG  PRO A   9     -22.693  10.037 -16.290  1.00  0.61           C  
ATOM     71  CD  PRO A   9     -21.774  11.204 -16.512  1.00  0.63           C  
ATOM     72  N   SER A  10     -23.543  12.207 -19.942  1.00  0.61           N  
ATOM     73  CA  SER A  10     -24.202  12.880 -21.056  1.00  0.64           C  
ATOM     74  C   SER A  10     -23.312  12.901 -22.294  1.00  0.59           C  
ATOM     75  CB  SER A  10     -24.584  14.310 -20.669  1.00  0.58           C  
ATOM     76  O   SER A  10     -23.790  13.142 -23.405  1.00  0.58           O  
ATOM     77  OG  SER A  10     -23.435  15.058 -20.310  1.00  0.55           O  
ATOM     78  N   MET A  11     -21.990  12.625 -22.049  1.00  0.59           N  
ATOM     79  CA  MET A  11     -21.093  12.535 -23.198  1.00  0.63           C  
ATOM     80  C   MET A  11     -21.037  11.108 -23.733  1.00  0.58           C  
ATOM     81  CB  MET A  11     -19.688  13.009 -22.823  1.00  0.56           C  
ATOM     82  O   MET A  11     -20.398  10.849 -24.755  1.00  0.57           O  
ATOM     83  CG  MET A  11     -19.594  14.505 -22.565  1.00  0.52           C  
ATOM     84  SD  MET A  11     -17.859  15.092 -22.462  1.00  0.57           S  
ATOM     85  CE  MET A  11     -18.137  16.849 -22.105  1.00  0.48           C  
ATOM     86  N   ILE A  12     -21.662  10.119 -23.105  1.00  0.73           N  
ATOM     87  CA  ILE A  12     -21.686   8.749 -23.605  1.00  0.78           C  
ATOM     88  C   ILE A  12     -23.025   8.470 -24.284  1.00  0.75           C  
ATOM     89  CB  ILE A  12     -21.437   7.729 -22.471  1.00  0.71           C  
ATOM     90  O   ILE A  12     -24.082   8.594 -23.660  1.00  0.72           O  
ATOM     91  CG1 ILE A  12     -20.111   8.031 -21.763  1.00  0.64           C  
ATOM     92  CG2 ILE A  12     -21.452   6.299 -23.019  1.00  0.60           C  
ATOM     93  CD1 ILE A  12     -19.838   7.143 -20.557  1.00  0.63           C  
ATOM     94  N   SER A  13     -23.078   8.257 -25.585  1.00  0.65           N  
ATOM     95  CA  SER A  13     -24.164   7.603 -26.309  1.00  0.68           C  
ATOM     96  C   SER A  13     -23.940   6.098 -26.400  1.00  0.64           C  
ATOM     97  CB  SER A  13     -24.302   8.193 -27.713  1.00  0.62           C  
ATOM     98  O   SER A  13     -22.967   5.645 -27.007  1.00  0.63           O  
ATOM     99  OG  SER A  13     -25.392   7.603 -28.401  1.00  0.61           O  
ATOM    100  N   THR A  14     -24.831   5.469 -25.684  1.00  0.72           N  
ATOM    101  CA  THR A  14     -24.937   4.023 -25.844  1.00  0.78           C  
ATOM    102  C   THR A  14     -25.911   3.674 -26.966  1.00  0.76           C  
ATOM    103  CB  THR A  14     -25.393   3.348 -24.537  1.00  0.68           C  
ATOM    104  O   THR A  14     -26.245   2.503 -27.163  1.00  0.73           O  
ATOM    105  CG2 THR A  14     -24.363   3.545 -23.429  1.00  0.58           C  
ATOM    106  OG1 THR A  14     -26.640   3.918 -24.122  1.00  0.62           O  
ATOM    107  N   GLN A  15     -26.471   4.615 -27.715  1.00  0.65           N  
ATOM    108  CA  GLN A  15     -27.357   4.285 -28.827  1.00  0.70           C  
ATOM    109  C   GLN A  15     -26.608   3.530 -29.921  1.00  0.65           C  
ATOM    110  CB  GLN A  15     -27.991   5.552 -29.402  1.00  0.63           C  
ATOM    111  O   GLN A  15     -25.634   4.040 -30.479  1.00  0.65           O  
ATOM    112  CG  GLN A  15     -29.335   5.315 -30.077  1.00  0.59           C  
ATOM    113  CD  GLN A  15     -29.955   6.590 -30.616  1.00  0.62           C  
ATOM    114  NE2 GLN A  15     -31.084   6.457 -31.304  1.00  0.63           N  
ATOM    115  OE1 GLN A  15     -29.424   7.687 -30.415  1.00  0.74           O  
ATOM    116  N   GLY A  16     -27.143   2.344 -30.117  1.00  0.62           N  
ATOM    117  CA  GLY A  16     -26.613   1.496 -31.173  1.00  0.64           C  
ATOM    118  C   GLY A  16     -25.372   0.729 -30.756  1.00  0.60           C  
ATOM    119  O   GLY A  16     -24.706   0.115 -31.592  1.00  0.58           O  
ATOM    120  N   SER A  17     -24.967   0.679 -29.383  1.00  0.70           N  
ATOM    121  CA  SER A  17     -23.838  -0.143 -28.959  1.00  0.74           C  
ATOM    122  C   SER A  17     -24.180  -1.628 -29.022  1.00  0.73           C  
ATOM    123  CB  SER A  17     -23.406   0.230 -27.540  1.00  0.65           C  
ATOM    124  O   SER A  17     -25.260  -2.040 -28.592  1.00  0.71           O  
ATOM    125  OG  SER A  17     -24.522   0.262 -26.667  1.00  0.60           O  
ATOM    126  N   ASN A  18     -23.283  -2.453 -29.674  1.00  0.59           N  
ATOM    127  CA  ASN A  18     -23.213  -3.907 -29.570  1.00  0.61           C  
ATOM    128  C   ASN A  18     -22.130  -4.347 -28.590  1.00  0.58           C  
ATOM    129  CB  ASN A  18     -22.970  -4.532 -30.945  1.00  0.56           C  
ATOM    130  O   ASN A  18     -21.202  -3.588 -28.301  1.00  0.57           O  
ATOM    131  CG  ASN A  18     -24.070  -4.207 -31.937  1.00  0.53           C  
ATOM    132  ND2 ASN A  18     -23.743  -3.405 -32.943  1.00  0.60           N  
ATOM    133  OD1 ASN A  18     -25.204  -4.673 -31.799  1.00  0.58           O  
ATOM    134  N   VAL A  19     -22.247  -5.534 -27.834  1.00  0.62           N  
ATOM    135  CA  VAL A  19     -21.205  -6.172 -27.038  1.00  0.63           C  
ATOM    136  C   VAL A  19     -19.912  -6.251 -27.847  1.00  0.60           C  
ATOM    137  CB  VAL A  19     -21.629  -7.582 -26.572  1.00  0.57           C  
ATOM    138  O   VAL A  19     -19.886  -6.838 -28.931  1.00  0.58           O  
ATOM    139  CG1 VAL A  19     -20.505  -8.251 -25.783  1.00  0.53           C  
ATOM    140  CG2 VAL A  19     -22.903  -7.505 -25.732  1.00  0.50           C  
ATOM    141  N   GLY A  20     -18.747  -5.456 -27.342  1.00  0.59           N  
ATOM    142  CA  GLY A  20     -17.448  -5.375 -27.992  1.00  0.60           C  
ATOM    143  C   GLY A  20     -17.237  -4.074 -28.742  1.00  0.58           C  
ATOM    144  O   GLY A  20     -16.140  -3.809 -29.239  1.00  0.57           O  
ATOM    145  N   ASP A  21     -18.135  -3.172 -28.915  1.00  0.67           N  
ATOM    146  CA  ASP A  21     -17.935  -1.867 -29.537  1.00  0.67           C  
ATOM    147  C   ASP A  21     -17.103  -0.953 -28.641  1.00  0.66           C  
ATOM    148  CB  ASP A  21     -19.281  -1.211 -29.852  1.00  0.63           C  
ATOM    149  O   ASP A  21     -17.294  -0.927 -27.423  1.00  0.63           O  
ATOM    150  CG  ASP A  21     -20.026  -1.899 -30.982  1.00  0.62           C  
ATOM    151  OD1 ASP A  21     -19.416  -2.714 -31.708  1.00  0.69           O  
ATOM    152  OD2 ASP A  21     -21.233  -1.622 -31.151  1.00  0.75           O  
ATOM    153  N   VAL A  22     -16.126  -0.323 -29.126  1.00  0.71           N  
ATOM    154  CA  VAL A  22     -15.287   0.697 -28.506  1.00  0.72           C  
ATOM    155  C   VAL A  22     -15.947   2.067 -28.650  1.00  0.71           C  
ATOM    156  CB  VAL A  22     -13.871   0.720 -29.123  1.00  0.67           C  
ATOM    157  O   VAL A  22     -16.476   2.399 -29.713  1.00  0.68           O  
ATOM    158  CG1 VAL A  22     -12.966   1.686 -28.361  1.00  0.58           C  
ATOM    159  CG2 VAL A  22     -13.271  -0.685 -29.132  1.00  0.58           C  
ATOM    160  N   LEU A  23     -15.960   2.850 -27.579  1.00  0.69           N  
ATOM    161  CA  LEU A  23     -16.394   4.241 -27.637  1.00  0.71           C  
ATOM    162  C   LEU A  23     -15.337   5.113 -28.306  1.00  0.70           C  
ATOM    163  CB  LEU A  23     -16.692   4.769 -26.231  1.00  0.66           C  
ATOM    164  O   LEU A  23     -14.185   5.144 -27.869  1.00  0.68           O  
ATOM    165  CG  LEU A  23     -17.869   4.121 -25.499  1.00  0.64           C  
ATOM    166  CD1 LEU A  23     -17.960   4.649 -24.071  1.00  0.61           C  
ATOM    167  CD2 LEU A  23     -19.171   4.372 -26.252  1.00  0.63           C  
ATOM    168  N   LYS A  24     -15.638   5.698 -29.423  1.00  0.73           N  
ATOM    169  CA  LYS A  24     -14.874   6.744 -30.097  1.00  0.74           C  
ATOM    170  C   LYS A  24     -15.341   8.131 -29.664  1.00  0.74           C  
ATOM    171  CB  LYS A  24     -14.992   6.602 -31.615  1.00  0.71           C  
ATOM    172  O   LYS A  24     -16.543   8.401 -29.617  1.00  0.73           O  
ATOM    173  CG  LYS A  24     -14.085   7.541 -32.397  1.00  0.69           C  
ATOM    174  CD  LYS A  24     -14.202   7.310 -33.898  1.00  0.68           C  
ATOM    175  CE  LYS A  24     -13.344   8.292 -34.684  1.00  0.68           C  
ATOM    176  NZ  LYS A  24     -13.459   8.072 -36.157  1.00  0.61           N  
ATOM    177  N   ASP A  25     -14.493   8.949 -29.261  1.00  0.71           N  
ATOM    178  CA  ASP A  25     -14.717  10.389 -29.189  1.00  0.74           C  
ATOM    179  C   ASP A  25     -14.936  10.981 -30.580  1.00  0.75           C  
ATOM    180  CB  ASP A  25     -13.539  11.082 -28.502  1.00  0.69           C  
ATOM    181  O   ASP A  25     -14.058  10.896 -31.442  1.00  0.74           O  
ATOM    182  CG  ASP A  25     -13.809  12.544 -28.193  1.00  0.65           C  
ATOM    183  OD1 ASP A  25     -14.877  13.063 -28.582  1.00  0.70           O  
ATOM    184  OD2 ASP A  25     -12.944  13.184 -27.557  1.00  0.78           O  
ATOM    185  N   ASP A  26     -16.164  11.433 -30.819  1.00  0.61           N  
ATOM    186  CA  ASP A  26     -16.452  12.185 -32.037  1.00  0.64           C  
ATOM    187  C   ASP A  26     -16.231  13.681 -31.824  1.00  0.63           C  
ATOM    188  CB  ASP A  26     -17.887  11.926 -32.501  1.00  0.62           C  
ATOM    189  O   ASP A  26     -16.509  14.487 -32.714  1.00  0.64           O  
ATOM    190  CG  ASP A  26     -18.928  12.487 -31.549  1.00  0.60           C  
ATOM    191  OD1 ASP A  26     -18.557  13.188 -30.583  1.00  0.64           O  
ATOM    192  OD2 ASP A  26     -20.131  12.223 -31.765  1.00  0.77           O  
ATOM    193  N   GLY A  27     -15.702  14.185 -30.610  1.00  0.71           N  
ATOM    194  CA  GLY A  27     -15.520  15.587 -30.269  1.00  0.72           C  
ATOM    195  C   GLY A  27     -16.727  16.196 -29.582  1.00  0.71           C  
ATOM    196  O   GLY A  27     -16.637  17.279 -29.001  1.00  0.70           O  
ATOM    197  N   ILE A  28     -18.061  15.517 -29.707  1.00  0.61           N  
ATOM    198  CA  ILE A  28     -19.305  15.915 -29.058  1.00  0.62           C  
ATOM    199  C   ILE A  28     -19.674  14.897 -27.982  1.00  0.59           C  
ATOM    200  CB  ILE A  28     -20.456  16.055 -30.080  1.00  0.56           C  
ATOM    201  O   ILE A  28     -19.979  15.268 -26.846  1.00  0.58           O  
ATOM    202  CG1 ILE A  28     -20.089  17.080 -31.160  1.00  0.50           C  
ATOM    203  CG2 ILE A  28     -21.759  16.444 -29.376  1.00  0.47           C  
ATOM    204  CD1 ILE A  28     -21.117  17.197 -32.277  1.00  0.47           C  
ATOM    205  N   LYS A  29     -19.547  13.636 -28.261  1.00  0.68           N  
ATOM    206  CA  LYS A  29     -19.969  12.489 -27.461  1.00  0.70           C  
ATOM    207  C   LYS A  29     -19.082  11.277 -27.727  1.00  0.66           C  
ATOM    208  CB  LYS A  29     -21.431  12.143 -27.748  1.00  0.63           C  
ATOM    209  O   LYS A  29     -18.513  11.143 -28.812  1.00  0.65           O  
ATOM    210  CG  LYS A  29     -22.420  13.205 -27.292  1.00  0.58           C  
ATOM    211  CD  LYS A  29     -23.860  12.755 -27.503  1.00  0.60           C  
ATOM    212  CE  LYS A  29     -24.851  13.809 -27.028  1.00  0.60           C  
ATOM    213  NZ  LYS A  29     -26.265  13.360 -27.207  1.00  0.51           N  
ATOM    214  N   TYR A  30     -18.841  10.494 -26.816  1.00  0.69           N  
ATOM    215  CA  TYR A  30     -18.418   9.107 -26.967  1.00  0.75           C  
ATOM    216  C   TYR A  30     -19.556   8.245 -27.500  1.00  0.71           C  
ATOM    217  CB  TYR A  30     -17.921   8.547 -25.630  1.00  0.66           C  
ATOM    218  O   TYR A  30     -20.562   8.041 -26.817  1.00  0.68           O  
ATOM    219  CG  TYR A  30     -16.632   9.170 -25.153  1.00  0.61           C  
ATOM    220  CD1 TYR A  30     -15.400   8.621 -25.500  1.00  0.58           C  
ATOM    221  CD2 TYR A  30     -16.643  10.307 -24.353  1.00  0.63           C  
ATOM    222  CE1 TYR A  30     -14.209   9.190 -25.061  1.00  0.66           C  
ATOM    223  CE2 TYR A  30     -15.459  10.885 -23.907  1.00  0.66           C  
ATOM    224  OH  TYR A  30     -13.073  10.888 -23.828  1.00  0.47           O  
ATOM    225  CZ  TYR A  30     -14.249  10.320 -24.266  1.00  0.66           C  
ATOM    226  N   SER A  31     -19.493   7.787 -28.795  1.00  0.68           N  
ATOM    227  CA  SER A  31     -20.411   6.894 -29.494  1.00  0.70           C  
ATOM    228  C   SER A  31     -19.760   5.544 -29.779  1.00  0.67           C  
ATOM    229  CB  SER A  31     -20.883   7.528 -30.803  1.00  0.65           C  
ATOM    230  O   SER A  31     -18.539   5.457 -29.923  1.00  0.65           O  
ATOM    231  OG  SER A  31     -20.028   8.591 -31.184  1.00  0.64           O  
ATOM    232  N   PRO A  32     -20.485   4.493 -29.650  1.00  0.70           N  
ATOM    233  CA  PRO A  32     -19.969   3.221 -30.160  1.00  0.72           C  
ATOM    234  C   PRO A  32     -19.433   3.330 -31.586  1.00  0.71           C  
ATOM    235  CB  PRO A  32     -21.190   2.299 -30.105  1.00  0.66           C  
ATOM    236  O   PRO A  32     -20.088   3.913 -32.453  1.00  0.68           O  
ATOM    237  CG  PRO A  32     -22.263   3.123 -29.472  1.00  0.63           C  
ATOM    238  CD  PRO A  32     -21.785   4.544 -29.386  1.00  0.63           C  
ATOM    239  N   ASN A  33     -18.134   3.072 -31.866  1.00  0.61           N  
ATOM    240  CA  ASN A  33     -17.563   2.814 -33.184  1.00  0.61           C  
ATOM    241  C   ASN A  33     -17.611   1.329 -33.535  1.00  0.61           C  
ATOM    242  CB  ASN A  33     -16.125   3.330 -33.256  1.00  0.56           C  
ATOM    243  O   ASN A  33     -16.927   0.517 -32.911  1.00  0.59           O  
ATOM    244  CG  ASN A  33     -15.555   3.279 -34.660  1.00  0.53           C  
ATOM    245  ND2 ASN A  33     -14.286   3.641 -34.799  1.00  0.61           N  
ATOM    246  OD1 ASN A  33     -16.251   2.916 -35.612  1.00  0.59           O  
ATOM    247  N   PRO A  34     -18.535   0.912 -34.464  1.00  0.53           N  
ATOM    248  CA  PRO A  34     -18.520  -0.461 -34.974  1.00  0.52           C  
ATOM    249  C   PRO A  34     -17.189  -0.835 -35.624  1.00  0.53           C  
ATOM    250  CB  PRO A  34     -19.651  -0.466 -36.006  1.00  0.50           C  
ATOM    251  O   PRO A  34     -17.018  -1.968 -36.080  1.00  0.52           O  
ATOM    252  CG  PRO A  34     -19.760   0.954 -36.460  1.00  0.48           C  
ATOM    253  CD  PRO A  34     -19.339   1.850 -35.330  1.00  0.51           C  
ATOM    254  N   GLU A  35     -16.221   0.177 -35.979  1.00  0.52           N  
ATOM    255  CA  GLU A  35     -14.927  -0.321 -36.435  1.00  0.52           C  
ATOM    256  C   GLU A  35     -14.281  -1.222 -35.387  1.00  0.51           C  
ATOM    257  CB  GLU A  35     -13.993   0.843 -36.776  1.00  0.48           C  
ATOM    258  O   GLU A  35     -13.801  -0.741 -34.358  1.00  0.49           O  
ATOM    259  CG  GLU A  35     -14.142   1.354 -38.202  1.00  0.46           C  
ATOM    260  CD  GLU A  35     -13.194   2.496 -38.533  1.00  0.49           C  
ATOM    261  OE1 GLU A  35     -12.511   3.003 -37.614  1.00  0.56           O  
ATOM    262  OE2 GLU A  35     -13.134   2.886 -39.720  1.00  0.49           O  
ATOM    263  N   ARG A  36     -14.816  -2.481 -35.173  1.00  0.51           N  
ATOM    264  CA  ARG A  36     -14.129  -3.564 -34.477  1.00  0.49           C  
ATOM    265  C   ARG A  36     -12.616  -3.375 -34.529  1.00  0.51           C  
ATOM    266  CB  ARG A  36     -14.509  -4.918 -35.081  1.00  0.46           C  
ATOM    267  O   ARG A  36     -12.018  -3.404 -35.607  1.00  0.48           O  
ATOM    268  CG  ARG A  36     -15.933  -5.351 -34.773  1.00  0.43           C  
ATOM    269  CD  ARG A  36     -16.228  -6.744 -35.312  1.00  0.44           C  
ATOM    270  NE  ARG A  36     -17.606  -7.146 -35.043  1.00  0.36           N  
ATOM    271  NH1 ARG A  36     -17.376  -9.270 -35.921  1.00  0.27           N  
ATOM    272  NH2 ARG A  36     -19.386  -8.596 -35.051  1.00  0.22           N  
ATOM    273  CZ  ARG A  36     -18.119  -8.337 -35.339  1.00  0.37           C  
ATOM    274  N   VAL A  37     -11.962  -2.538 -33.787  1.00  0.48           N  
ATOM    275  CA  VAL A  37     -10.526  -2.758 -33.650  1.00  0.49           C  
ATOM    276  C   VAL A  37     -10.210  -4.240 -33.832  1.00  0.48           C  
ATOM    277  CB  VAL A  37     -10.005  -2.266 -32.281  1.00  0.44           C  
ATOM    278  O   VAL A  37     -10.626  -5.074 -33.024  1.00  0.46           O  
ATOM    279  CG1 VAL A  37      -8.482  -2.365 -32.215  1.00  0.40           C  
ATOM    280  CG2 VAL A  37     -10.462  -0.832 -32.020  1.00  0.40           C  
ATOM    281  N   HIS A  38     -10.129  -4.814 -35.059  1.00  0.43           N  
ATOM    282  CA  HIS A  38      -9.276  -5.983 -35.236  1.00  0.45           C  
ATOM    283  C   HIS A  38      -8.053  -5.917 -34.327  1.00  0.43           C  
ATOM    284  CB  HIS A  38      -8.838  -6.110 -36.696  1.00  0.42           C  
ATOM    285  O   HIS A  38      -7.104  -5.182 -34.609  1.00  0.42           O  
ATOM    286  CG  HIS A  38      -9.688  -7.044 -37.498  1.00  0.42           C  
ATOM    287  CD2 HIS A  38     -10.565  -6.808 -38.502  1.00  0.40           C  
ATOM    288  ND1 HIS A  38      -9.690  -8.407 -37.296  1.00  0.43           N  
ATOM    289  CE1 HIS A  38     -10.534  -8.971 -38.145  1.00  0.39           C  
ATOM    290  NE2 HIS A  38     -11.078  -8.022 -38.887  1.00  0.39           N  
ATOM    291  N   ILE A  39      -8.169  -6.111 -33.078  1.00  0.51           N  
ATOM    292  CA  ILE A  39      -6.961  -6.524 -32.371  1.00  0.52           C  
ATOM    293  C   ILE A  39      -6.257  -7.630 -33.153  1.00  0.51           C  
ATOM    294  CB  ILE A  39      -7.282  -7.002 -30.937  1.00  0.49           C  
ATOM    295  O   ILE A  39      -6.703  -8.780 -33.152  1.00  0.51           O  
ATOM    296  CG1 ILE A  39      -8.070  -5.927 -30.179  1.00  0.45           C  
ATOM    297  CG2 ILE A  39      -5.996  -7.367 -30.189  1.00  0.45           C  
ATOM    298  CD1 ILE A  39      -8.498  -6.345 -28.779  1.00  0.45           C  
ATOM    299  N   THR A  40      -5.613  -7.310 -34.223  1.00  0.45           N  
ATOM    300  CA  THR A  40      -4.538  -8.215 -34.616  1.00  0.47           C  
ATOM    301  C   THR A  40      -3.681  -8.593 -33.412  1.00  0.45           C  
ATOM    302  CB  THR A  40      -3.650  -7.586 -35.706  1.00  0.43           C  
ATOM    303  O   THR A  40      -3.128  -7.720 -32.739  1.00  0.44           O  
ATOM    304  CG2 THR A  40      -4.191  -7.887 -37.099  1.00  0.41           C  
ATOM    305  OG1 THR A  40      -3.607  -6.166 -35.518  1.00  0.43           O  
ATOM    306  N   GLY A  41      -3.932  -9.899 -32.934  1.00  0.54           N  
ATOM    307  CA  GLY A  41      -3.262 -10.554 -31.822  1.00  0.56           C  
ATOM    308  C   GLY A  41      -4.216 -11.008 -30.734  1.00  0.54           C  
ATOM    309  O   GLY A  41      -3.805 -11.233 -29.594  1.00  0.52           O  
ATOM    310  N   ALA A  42      -5.505 -10.988 -31.015  1.00  0.67           N  
ATOM    311  CA  ALA A  42      -6.309 -11.755 -30.068  1.00  0.69           C  
ATOM    312  C   ALA A  42      -5.869 -13.216 -30.032  1.00  0.69           C  
ATOM    313  CB  ALA A  42      -7.790 -11.658 -30.425  1.00  0.62           C  
ATOM    314  O   ALA A  42      -5.659 -13.833 -31.078  1.00  0.67           O  
ATOM    315  N   VAL A  43      -5.624 -13.735 -28.808  1.00  0.71           N  
ATOM    316  CA  VAL A  43      -5.350 -15.151 -28.586  1.00  0.77           C  
ATOM    317  C   VAL A  43      -6.567 -15.982 -28.985  1.00  0.78           C  
ATOM    318  CB  VAL A  43      -4.974 -15.432 -27.114  1.00  0.71           C  
ATOM    319  O   VAL A  43      -7.645 -15.835 -28.404  1.00  0.78           O  
ATOM    320  CG1 VAL A  43      -4.744 -16.925 -26.890  1.00  0.65           C  
ATOM    321  CG2 VAL A  43      -3.733 -14.633 -26.719  1.00  0.64           C  
ATOM    322  N   LYS A  44      -6.531 -16.852 -30.033  1.00  0.73           N  
ATOM    323  CA  LYS A  44      -7.454 -17.922 -30.400  1.00  0.77           C  
ATOM    324  C   LYS A  44      -7.375 -19.081 -29.410  1.00  0.75           C  
ATOM    325  CB  LYS A  44      -7.161 -18.422 -31.816  1.00  0.72           C  
ATOM    326  O   LYS A  44      -8.403 -19.618 -28.991  1.00  0.75           O  
ATOM    327  CG  LYS A  44      -8.113 -19.507 -32.298  1.00  0.68           C  
ATOM    328  CD  LYS A  44      -7.787 -19.944 -33.721  1.00  0.68           C  
ATOM    329  CE  LYS A  44      -8.686 -21.086 -34.175  1.00  0.72           C  
ATOM    330  NZ  LYS A  44      -8.333 -21.556 -35.548  1.00  0.63           N  
ATOM    331  N   SER A  45      -6.182 -19.540 -29.082  1.00  0.83           N  
ATOM    332  CA  SER A  45      -5.993 -20.622 -28.121  1.00  0.85           C  
ATOM    333  C   SER A  45      -4.635 -20.519 -27.433  1.00  0.84           C  
ATOM    334  CB  SER A  45      -6.122 -21.980 -28.811  1.00  0.82           C  
ATOM    335  O   SER A  45      -3.702 -19.924 -27.976  1.00  0.82           O  
ATOM    336  OG  SER A  45      -5.147 -22.123 -29.829  1.00  0.81           O  
ATOM    337  N   ALA A  46      -4.607 -21.007 -26.121  1.00  0.86           N  
ATOM    338  CA  ALA A  46      -3.359 -21.273 -25.408  1.00  0.89           C  
ATOM    339  C   ALA A  46      -3.324 -22.704 -24.880  1.00  0.87           C  
ATOM    340  CB  ALA A  46      -3.180 -20.282 -24.261  1.00  0.83           C  
ATOM    341  O   ALA A  46      -4.322 -23.204 -24.356  1.00  0.84           O  
ATOM    342  N   SER A  47      -2.165 -23.436 -25.162  1.00  0.86           N  
ATOM    343  CA  SER A  47      -1.927 -24.785 -24.658  1.00  0.87           C  
ATOM    344  C   SER A  47      -0.553 -24.898 -24.007  1.00  0.86           C  
ATOM    345  CB  SER A  47      -2.051 -25.809 -25.788  1.00  0.85           C  
ATOM    346  O   SER A  47       0.415 -24.297 -24.479  1.00  0.83           O  
ATOM    347  OG  SER A  47      -1.075 -25.574 -26.789  1.00  0.81           O  
ATOM    348  N   TYR A  48      -0.538 -25.505 -22.874  1.00  0.85           N  
ATOM    349  CA  TYR A  48       0.697 -25.891 -22.201  1.00  0.88           C  
ATOM    350  C   TYR A  48       0.889 -27.402 -22.237  1.00  0.87           C  
ATOM    351  CB  TYR A  48       0.696 -25.399 -20.750  1.00  0.84           C  
ATOM    352  O   TYR A  48       0.042 -28.154 -21.749  1.00  0.83           O  
ATOM    353  CG  TYR A  48       1.923 -25.804 -19.971  1.00  0.81           C  
ATOM    354  CD1 TYR A  48       3.192 -25.385 -20.364  1.00  0.78           C  
ATOM    355  CD2 TYR A  48       1.817 -26.607 -18.840  1.00  0.80           C  
ATOM    356  CE1 TYR A  48       4.326 -25.757 -19.650  1.00  0.82           C  
ATOM    357  CE2 TYR A  48       2.945 -26.985 -18.118  1.00  0.81           C  
ATOM    358  OH  TYR A  48       5.312 -26.927 -17.820  1.00  0.67           O  
ATOM    359  CZ  TYR A  48       4.193 -26.555 -18.530  1.00  0.82           C  
ATOM    360  N   ASP A  49       1.946 -27.936 -22.849  1.00  0.83           N  
ATOM    361  CA  ASP A  49       2.441 -29.307 -22.777  1.00  0.85           C  
ATOM    362  C   ASP A  49       3.336 -29.504 -21.555  1.00  0.83           C  
ATOM    363  CB  ASP A  49       3.204 -29.670 -24.052  1.00  0.82           C  
ATOM    364  O   ASP A  49       4.477 -29.037 -21.534  1.00  0.81           O  
ATOM    365  CG  ASP A  49       3.700 -31.106 -24.058  1.00  0.77           C  
ATOM    366  OD1 ASP A  49       3.727 -31.746 -22.985  1.00  0.79           O  
ATOM    367  OD2 ASP A  49       4.069 -31.600 -25.145  1.00  0.84           O  
ATOM    368  N   LYS A  50       2.740 -30.121 -20.499  1.00  0.83           N  
ATOM    369  CA  LYS A  50       3.408 -30.364 -19.224  1.00  0.84           C  
ATOM    370  C   LYS A  50       4.595 -31.308 -19.397  1.00  0.82           C  
ATOM    371  CB  LYS A  50       2.425 -30.941 -18.204  1.00  0.79           C  
ATOM    372  O   LYS A  50       5.475 -31.371 -18.535  1.00  0.79           O  
ATOM    373  CG  LYS A  50       1.371 -29.950 -17.733  1.00  0.73           C  
ATOM    374  CD  LYS A  50       0.480 -30.553 -16.654  1.00  0.71           C  
ATOM    375  CE  LYS A  50      -0.582 -29.566 -16.188  1.00  0.68           C  
ATOM    376  NZ  LYS A  50      -1.468 -30.158 -15.142  1.00  0.60           N  
ATOM    377  N   GLU A  51       4.587 -32.168 -20.455  1.00  0.75           N  
ATOM    378  CA  GLU A  51       5.672 -33.105 -20.735  1.00  0.77           C  
ATOM    379  C   GLU A  51       6.874 -32.390 -21.346  1.00  0.74           C  
ATOM    380  CB  GLU A  51       5.192 -34.219 -21.669  1.00  0.71           C  
ATOM    381  O   GLU A  51       8.015 -32.630 -20.944  1.00  0.73           O  
ATOM    382  CG  GLU A  51       4.078 -35.075 -21.084  1.00  0.65           C  
ATOM    383  CD  GLU A  51       3.798 -36.331 -21.894  1.00  0.65           C  
ATOM    384  OE1 GLU A  51       4.296 -36.440 -23.037  1.00  0.69           O  
ATOM    385  OE2 GLU A  51       3.074 -37.213 -21.381  1.00  0.64           O  
ATOM    386  N   THR A  52       6.680 -31.483 -22.240  1.00  0.77           N  
ATOM    387  CA  THR A  52       7.741 -30.840 -23.007  1.00  0.78           C  
ATOM    388  C   THR A  52       8.112 -29.493 -22.394  1.00  0.73           C  
ATOM    389  CB  THR A  52       7.326 -30.642 -24.477  1.00  0.73           C  
ATOM    390  O   THR A  52       9.160 -28.928 -22.713  1.00  0.71           O  
ATOM    391  CG2 THR A  52       7.009 -31.976 -25.143  1.00  0.64           C  
ATOM    392  OG1 THR A  52       6.164 -29.806 -24.530  1.00  0.72           O  
ATOM    393  N   GLY A  53       7.347 -28.964 -21.370  1.00  0.77           N  
ATOM    394  CA  GLY A  53       7.521 -27.583 -20.947  1.00  0.79           C  
ATOM    395  C   GLY A  53       7.243 -26.581 -22.052  1.00  0.77           C  
ATOM    396  O   GLY A  53       7.863 -25.517 -22.102  1.00  0.75           O  
ATOM    397  N   VAL A  54       6.415 -26.896 -23.065  1.00  0.83           N  
ATOM    398  CA  VAL A  54       6.115 -25.978 -24.159  1.00  0.84           C  
ATOM    399  C   VAL A  54       4.745 -25.341 -23.938  1.00  0.82           C  
ATOM    400  CB  VAL A  54       6.156 -26.694 -25.527  1.00  0.81           C  
ATOM    401  O   VAL A  54       3.730 -26.039 -23.886  1.00  0.79           O  
ATOM    402  CG1 VAL A  54       5.797 -25.726 -26.654  1.00  0.80           C  
ATOM    403  CG2 VAL A  54       7.533 -27.310 -25.766  1.00  0.79           C  
ATOM    404  N   PHE A  55       4.677 -24.024 -23.802  1.00  0.83           N  
ATOM    405  CA  PHE A  55       3.472 -23.205 -23.839  1.00  0.86           C  
ATOM    406  C   PHE A  55       3.281 -22.584 -25.218  1.00  0.87           C  
ATOM    407  CB  PHE A  55       3.534 -22.106 -22.773  1.00  0.82           C  
ATOM    408  O   PHE A  55       4.147 -21.851 -25.699  1.00  0.86           O  
ATOM    409  CG  PHE A  55       2.270 -21.297 -22.661  1.00  0.77           C  
ATOM    410  CD1 PHE A  55       1.107 -21.865 -22.155  1.00  0.74           C  
ATOM    411  CD2 PHE A  55       2.245 -19.968 -23.062  1.00  0.76           C  
ATOM    412  CE1 PHE A  55      -0.064 -21.118 -22.050  1.00  0.75           C  
ATOM    413  CE2 PHE A  55       1.079 -19.215 -22.960  1.00  0.71           C  
ATOM    414  CZ  PHE A  55      -0.075 -19.792 -22.455  1.00  0.75           C  
ATOM    415  N   ARG A  56       2.128 -22.980 -25.853  1.00  0.88           N  
ATOM    416  CA  ARG A  56       1.736 -22.473 -27.164  1.00  0.89           C  
ATOM    417  C   ARG A  56       0.571 -21.496 -27.047  1.00  0.87           C  
ATOM    418  CB  ARG A  56       1.362 -23.626 -28.097  1.00  0.86           C  
ATOM    419  O   ARG A  56      -0.460 -21.820 -26.455  1.00  0.85           O  
ATOM    420  CG  ARG A  56       2.531 -24.527 -28.463  1.00  0.80           C  
ATOM    421  CD  ARG A  56       2.104 -25.655 -29.391  1.00  0.79           C  
ATOM    422  NE  ARG A  56       3.197 -26.590 -29.642  1.00  0.80           N  
ATOM    423  NH1 ARG A  56       3.618 -25.846 -31.788  1.00  0.72           N  
ATOM    424  NH2 ARG A  56       4.866 -27.548 -30.895  1.00  0.68           N  
ATOM    425  CZ  ARG A  56       3.891 -26.659 -30.774  1.00  0.79           C  
ATOM    426  N   ILE A  57       0.662 -20.303 -27.636  1.00  0.85           N  
ATOM    427  CA  ILE A  57      -0.417 -19.354 -27.887  1.00  0.86           C  
ATOM    428  C   ILE A  57      -0.634 -19.207 -29.392  1.00  0.86           C  
ATOM    429  CB  ILE A  57      -0.120 -17.978 -27.251  1.00  0.82           C  
ATOM    430  O   ILE A  57       0.297 -18.878 -30.130  1.00  0.83           O  
ATOM    431  CG1 ILE A  57       0.114 -18.126 -25.743  1.00  0.78           C  
ATOM    432  CG2 ILE A  57      -1.260 -16.995 -27.534  1.00  0.77           C  
ATOM    433  CD1 ILE A  57       0.596 -16.852 -25.064  1.00  0.75           C  
ATOM    434  N   VAL A  58      -1.849 -19.476 -29.875  1.00  0.81           N  
ATOM    435  CA  VAL A  58      -2.320 -19.201 -31.229  1.00  0.82           C  
ATOM    436  C   VAL A  58      -3.182 -17.940 -31.230  1.00  0.80           C  
ATOM    437  CB  VAL A  58      -3.117 -20.392 -31.806  1.00  0.79           C  
ATOM    438  O   VAL A  58      -4.164 -17.852 -30.490  1.00  0.77           O  
ATOM    439  CG1 VAL A  58      -3.484 -20.139 -33.267  1.00  0.79           C  
ATOM    440  CG2 VAL A  58      -2.316 -21.686 -31.669  1.00  0.78           C  
ATOM    441  N   ASN A  59      -2.731 -16.983 -31.959  1.00  0.79           N  
ATOM    442  CA  ASN A  59      -3.461 -15.739 -32.180  1.00  0.80           C  
ATOM    443  C   ASN A  59      -4.592 -15.924 -33.187  1.00  0.79           C  
ATOM    444  CB  ASN A  59      -2.511 -14.634 -32.646  1.00  0.76           C  
ATOM    445  O   ASN A  59      -4.656 -16.944 -33.876  1.00  0.76           O  
ATOM    446  CG  ASN A  59      -1.490 -14.258 -31.590  1.00  0.72           C  
ATOM    447  ND2 ASN A  59      -0.252 -14.036 -32.015  1.00  0.70           N  
ATOM    448  OD1 ASN A  59      -1.811 -14.169 -30.402  1.00  0.71           O  
ATOM    449  N   SER A  60      -5.513 -15.002 -33.305  1.00  0.76           N  
ATOM    450  CA  SER A  60      -6.688 -15.043 -34.170  1.00  0.77           C  
ATOM    451  C   SER A  60      -6.291 -15.031 -35.642  1.00  0.76           C  
ATOM    452  CB  SER A  60      -7.613 -13.862 -33.873  1.00  0.74           C  
ATOM    453  O   SER A  60      -7.086 -15.404 -36.507  1.00  0.73           O  
ATOM    454  OG  SER A  60      -6.893 -12.641 -33.894  1.00  0.67           O  
ATOM    455  N   ASP A  61      -4.917 -14.721 -36.065  1.00  0.70           N  
ATOM    456  CA  ASP A  61      -4.365 -14.840 -37.411  1.00  0.73           C  
ATOM    457  C   ASP A  61      -3.602 -16.151 -37.579  1.00  0.73           C  
ATOM    458  CB  ASP A  61      -3.449 -13.654 -37.722  1.00  0.68           C  
ATOM    459  O   ASP A  61      -2.819 -16.304 -38.519  1.00  0.73           O  
ATOM    460  CG  ASP A  61      -2.210 -13.617 -36.844  1.00  0.65           C  
ATOM    461  OD1 ASP A  61      -2.102 -14.435 -35.906  1.00  0.67           O  
ATOM    462  OD2 ASP A  61      -1.335 -12.760 -37.092  1.00  0.75           O  
ATOM    463  N   ASP A  62      -3.760 -16.988 -36.767  1.00  0.73           N  
ATOM    464  CA  ASP A  62      -3.085 -18.281 -36.727  1.00  0.75           C  
ATOM    465  C   ASP A  62      -1.580 -18.110 -36.530  1.00  0.74           C  
ATOM    466  CB  ASP A  62      -3.361 -19.070 -38.009  1.00  0.70           C  
ATOM    467  O   ASP A  62      -0.821 -19.075 -36.634  1.00  0.73           O  
ATOM    468  CG  ASP A  62      -4.806 -19.520 -38.129  1.00  0.68           C  
ATOM    469  OD1 ASP A  62      -5.385 -19.985 -37.124  1.00  0.74           O  
ATOM    470  OD2 ASP A  62      -5.370 -19.411 -39.239  1.00  0.83           O  
ATOM    471  N   SER A  63      -1.134 -16.903 -36.174  1.00  0.80           N  
ATOM    472  CA  SER A  63       0.245 -16.852 -35.699  1.00  0.81           C  
ATOM    473  C   SER A  63       0.394 -17.557 -34.355  1.00  0.80           C  
ATOM    474  CB  SER A  63       0.717 -15.403 -35.579  1.00  0.78           C  
ATOM    475  O   SER A  63      -0.496 -17.478 -33.505  1.00  0.78           O  
ATOM    476  OG  SER A  63      -0.000 -14.722 -34.564  1.00  0.75           O  
ATOM    477  N   GLU A  64       1.383 -18.330 -34.191  1.00  0.83           N  
ATOM    478  CA  GLU A  64       1.702 -19.090 -32.986  1.00  0.85           C  
ATOM    479  C   GLU A  64       2.853 -18.448 -32.217  1.00  0.81           C  
ATOM    480  CB  GLU A  64       2.050 -20.538 -33.341  1.00  0.79           C  
ATOM    481  O   GLU A  64       3.900 -18.146 -32.793  1.00  0.76           O  
ATOM    482  CG  GLU A  64       2.069 -21.477 -32.143  1.00  0.71           C  
ATOM    483  CD  GLU A  64       2.312 -22.929 -32.522  1.00  0.71           C  
ATOM    484  OE1 GLU A  64       2.417 -23.230 -33.733  1.00  0.78           O  
ATOM    485  OE2 GLU A  64       2.396 -23.772 -31.601  1.00  0.77           O  
ATOM    486  N   ILE A  65       2.715 -18.251 -30.956  1.00  0.85           N  
ATOM    487  CA  ILE A  65       3.762 -18.006 -29.970  1.00  0.86           C  
ATOM    488  C   ILE A  65       4.040 -19.284 -29.184  1.00  0.86           C  
ATOM    489  CB  ILE A  65       3.376 -16.858 -29.010  1.00  0.82           C  
ATOM    490  O   ILE A  65       3.171 -19.778 -28.461  1.00  0.84           O  
ATOM    491  CG1 ILE A  65       3.085 -15.577 -29.799  1.00  0.75           C  
ATOM    492  CG2 ILE A  65       4.482 -16.626 -27.976  1.00  0.74           C  
ATOM    493  CD1 ILE A  65       2.490 -14.455 -28.959  1.00  0.72           C  
ATOM    494  N   VAL A  66       5.199 -19.892 -29.365  1.00  0.82           N  
ATOM    495  CA  VAL A  66       5.670 -21.068 -28.642  1.00  0.85           C  
ATOM    496  C   VAL A  66       6.668 -20.648 -27.564  1.00  0.79           C  
ATOM    497  CB  VAL A  66       6.317 -22.099 -29.594  1.00  0.79           C  
ATOM    498  O   VAL A  66       7.701 -20.046 -27.867  1.00  0.74           O  
ATOM    499  CG1 VAL A  66       6.717 -23.361 -28.833  1.00  0.72           C  
ATOM    500  CG2 VAL A  66       5.364 -22.440 -30.737  1.00  0.70           C  
ATOM    501  N   VAL A  67       6.342 -20.850 -26.312  1.00  0.86           N  
ATOM    502  CA  VAL A  67       7.195 -20.737 -25.134  1.00  0.88           C  
ATOM    503  C   VAL A  67       7.714 -22.117 -24.737  1.00  0.86           C  
ATOM    504  CB  VAL A  67       6.443 -20.090 -23.949  1.00  0.83           C  
ATOM    505  O   VAL A  67       6.932 -23.008 -24.398  1.00  0.83           O  
ATOM    506  CG1 VAL A  67       7.384 -19.871 -22.766  1.00  0.74           C  
ATOM    507  CG2 VAL A  67       5.805 -18.770 -24.379  1.00  0.72           C  
ATOM    508  N   THR A  68       9.042 -22.400 -24.900  1.00  0.78           N  
ATOM    509  CA  THR A  68       9.738 -23.614 -24.489  1.00  0.81           C  
ATOM    510  C   THR A  68      10.554 -23.368 -23.224  1.00  0.74           C  
ATOM    511  CB  THR A  68      10.661 -24.134 -25.607  1.00  0.74           C  
ATOM    512  O   THR A  68      10.845 -22.220 -22.880  1.00  0.70           O  
ATOM    513  CG2 THR A  68       9.862 -24.512 -26.849  1.00  0.62           C  
ATOM    514  OG1 THR A  68      11.605 -23.112 -25.952  1.00  0.72           O  
ATOM    515  N   GLY A  69      10.941 -24.387 -22.512  1.00  0.77           N  
ATOM    516  CA  GLY A  69      11.750 -24.413 -21.304  1.00  0.77           C  
ATOM    517  C   GLY A  69      10.942 -24.184 -20.040  1.00  0.71           C  
ATOM    518  O   GLY A  69      11.492 -23.792 -19.009  1.00  0.67           O  
ATOM    519  N   LEU A  70       9.660 -24.157 -20.049  1.00  0.77           N  
ATOM    520  CA  LEU A  70       8.849 -24.192 -18.837  1.00  0.77           C  
ATOM    521  C   LEU A  70       9.085 -25.485 -18.063  1.00  0.72           C  
ATOM    522  CB  LEU A  70       7.364 -24.054 -19.182  1.00  0.72           C  
ATOM    523  O   LEU A  70       9.438 -26.510 -18.650  1.00  0.67           O  
ATOM    524  CG  LEU A  70       6.937 -22.734 -19.826  1.00  0.69           C  
ATOM    525  CD1 LEU A  70       5.457 -22.775 -20.189  1.00  0.67           C  
ATOM    526  CD2 LEU A  70       7.232 -21.564 -18.893  1.00  0.68           C  
ATOM    527  N   PRO A  71       9.040 -25.415 -16.629  1.00  0.73           N  
ATOM    528  CA  PRO A  71       9.149 -26.668 -15.878  1.00  0.76           C  
ATOM    529  C   PRO A  71       8.150 -27.724 -16.344  1.00  0.76           C  
ATOM    530  CB  PRO A  71       8.860 -26.241 -14.437  1.00  0.71           C  
ATOM    531  O   PRO A  71       6.959 -27.435 -16.481  1.00  0.74           O  
ATOM    532  CG  PRO A  71       8.716 -24.755 -14.500  1.00  0.67           C  
ATOM    533  CD  PRO A  71       8.709 -24.337 -15.942  1.00  0.66           C  
ATOM    534  N   THR A  72       8.493 -28.890 -16.670  1.00  0.70           N  
ATOM    535  CA  THR A  72       7.740 -30.127 -16.845  1.00  0.71           C  
ATOM    536  C   THR A  72       7.368 -30.729 -15.493  1.00  0.66           C  
ATOM    537  CB  THR A  72       8.539 -31.155 -17.666  1.00  0.66           C  
ATOM    538  O   THR A  72       7.989 -30.415 -14.476  1.00  0.63           O  
ATOM    539  CG2 THR A  72       8.868 -30.616 -19.054  1.00  0.61           C  
ATOM    540  OG1 THR A  72       9.761 -31.459 -16.982  1.00  0.68           O  
ATOM    541  N   SER A  73       6.135 -31.232 -15.432  1.00  0.67           N  
ATOM    542  CA  SER A  73       5.697 -31.972 -14.254  1.00  0.69           C  
ATOM    543  C   SER A  73       6.827 -32.824 -13.684  1.00  0.66           C  
ATOM    544  CB  SER A  73       4.499 -32.860 -14.592  1.00  0.61           C  
ATOM    545  O   SER A  73       6.830 -33.145 -12.494  1.00  0.63           O  
ATOM    546  OG  SER A  73       4.828 -33.778 -15.621  1.00  0.57           O  
ATOM    547  N   SER A  74       7.793 -33.192 -14.510  1.00  0.58           N  
ATOM    548  CA  SER A  74       8.899 -34.016 -14.034  1.00  0.59           C  
ATOM    549  C   SER A  74       9.908 -33.185 -13.247  1.00  0.56           C  
ATOM    550  CB  SER A  74       9.598 -34.706 -15.206  1.00  0.53           C  
ATOM    551  O   SER A  74      10.645 -33.718 -12.415  1.00  0.54           O  
ATOM    552  OG  SER A  74       9.988 -33.760 -16.186  1.00  0.54           O  
ATOM    553  N   ASN A  75       9.824 -31.815 -13.363  1.00  0.53           N  
ATOM    554  CA  ASN A  75      10.855 -30.996 -12.734  1.00  0.54           C  
ATOM    555  C   ASN A  75      10.267 -30.072 -11.672  1.00  0.51           C  
ATOM    556  CB  ASN A  75      11.612 -30.183 -13.786  1.00  0.47           C  
ATOM    557  O   ASN A  75      10.952 -29.178 -11.173  1.00  0.48           O  
ATOM    558  CG  ASN A  75      12.667 -30.998 -14.507  1.00  0.44           C  
ATOM    559  ND2 ASN A  75      13.077 -30.533 -15.681  1.00  0.48           N  
ATOM    560  OD1 ASN A  75      13.110 -32.038 -14.012  1.00  0.48           O  
ATOM    561  N   ILE A  76       9.011 -30.130 -11.225  1.00  0.57           N  
ATOM    562  CA  ILE A  76       8.518 -29.594  -9.961  1.00  0.58           C  
ATOM    563  C   ILE A  76       8.995 -30.474  -8.807  1.00  0.56           C  
ATOM    564  CB  ILE A  76       6.976 -29.491  -9.953  1.00  0.52           C  
ATOM    565  O   ILE A  76       8.411 -31.525  -8.537  1.00  0.53           O  
ATOM    566  CG1 ILE A  76       6.492 -28.647 -11.138  1.00  0.47           C  
ATOM    567  CG2 ILE A  76       6.481 -28.908  -8.627  1.00  0.46           C  
ATOM    568  CD1 ILE A  76       4.977 -28.581 -11.273  1.00  0.48           C  
ATOM    569  N   GLY A  77      10.193 -30.545  -8.474  1.00  0.50           N  
ATOM    570  CA  GLY A  77      10.688 -31.061  -7.207  1.00  0.51           C  
ATOM    571  C   GLY A  77       9.922 -30.534  -6.008  1.00  0.49           C  
ATOM    572  O   GLY A  77       9.698 -29.327  -5.890  1.00  0.47           O  
ATOM    573  N   VAL A  78       8.932 -31.258  -5.244  1.00  0.50           N  
ATOM    574  CA  VAL A  78       8.601 -31.077  -3.835  1.00  0.53           C  
ATOM    575  C   VAL A  78       9.736 -30.340  -3.128  1.00  0.50           C  
ATOM    576  CB  VAL A  78       8.329 -32.429  -3.138  1.00  0.47           C  
ATOM    577  O   VAL A  78      10.844 -30.867  -3.002  1.00  0.48           O  
ATOM    578  CG1 VAL A  78       7.805 -32.210  -1.720  1.00  0.44           C  
ATOM    579  CG2 VAL A  78       7.340 -33.260  -3.954  1.00  0.44           C  
ATOM    580  N   GLY A  79       9.840 -29.031  -3.235  1.00  0.50           N  
ATOM    581  CA  GLY A  79      10.782 -28.280  -2.421  1.00  0.54           C  
ATOM    582  C   GLY A  79      11.050 -28.922  -1.073  1.00  0.51           C  
ATOM    583  O   GLY A  79      10.146 -29.498  -0.463  1.00  0.50           O  
ATOM    584  N   ALA A  80      12.216 -29.249  -0.757  1.00  0.52           N  
ATOM    585  CA  ALA A  80      12.649 -29.641   0.582  1.00  0.55           C  
ATOM    586  C   ALA A  80      11.941 -28.814   1.651  1.00  0.51           C  
ATOM    587  CB  ALA A  80      14.163 -29.494   0.716  1.00  0.50           C  
ATOM    588  O   ALA A  80      11.944 -27.582   1.596  1.00  0.50           O  
ATOM    589  N   THR A  81      10.945 -29.276   2.387  1.00  0.51           N  
ATOM    590  CA  THR A  81      10.547 -28.742   3.685  1.00  0.56           C  
ATOM    591  C   THR A  81      11.721 -28.044   4.366  1.00  0.51           C  
ATOM    592  CB  THR A  81      10.004 -29.852   4.603  1.00  0.49           C  
ATOM    593  O   THR A  81      12.792 -28.634   4.527  1.00  0.50           O  
ATOM    594  CG2 THR A  81       8.770 -29.381   5.366  1.00  0.44           C  
ATOM    595  OG1 THR A  81       9.655 -30.993   3.809  1.00  0.45           O  
ATOM    596  N   GLY A  82      11.823 -26.729   4.268  1.00  0.56           N  
ATOM    597  CA  GLY A  82      12.799 -26.037   5.095  1.00  0.61           C  
ATOM    598  C   GLY A  82      12.963 -26.657   6.470  1.00  0.57           C  
ATOM    599  O   GLY A  82      12.072 -27.361   6.949  1.00  0.56           O  
ATOM    600  N   PRO A  83      14.200 -26.927   6.967  1.00  0.54           N  
ATOM    601  CA  PRO A  83      14.297 -27.304   8.379  1.00  0.56           C  
ATOM    602  C   PRO A  83      13.282 -26.574   9.255  1.00  0.53           C  
ATOM    603  CB  PRO A  83      15.727 -26.908   8.752  1.00  0.51           C  
ATOM    604  O   PRO A  83      13.076 -25.368   9.093  1.00  0.52           O  
ATOM    605  CG  PRO A  83      16.068 -25.787   7.824  1.00  0.52           C  
ATOM    606  CD  PRO A  83      15.312 -25.984   6.541  1.00  0.54           C  
ATOM    607  N   THR A  84      12.328 -27.170   9.979  1.00  0.54           N  
ATOM    608  CA  THR A  84      11.615 -26.663  11.146  1.00  0.59           C  
ATOM    609  C   THR A  84      12.496 -25.706  11.944  1.00  0.53           C  
ATOM    610  CB  THR A  84      11.145 -27.813  12.057  1.00  0.52           C  
ATOM    611  O   THR A  84      13.622 -26.050  12.310  1.00  0.52           O  
ATOM    612  CG2 THR A  84      10.116 -27.326  13.071  1.00  0.47           C  
ATOM    613  OG1 THR A  84      10.556 -28.842  11.252  1.00  0.49           O  
ATOM    614  N   GLY A  85      12.304 -24.410  11.737  1.00  0.57           N  
ATOM    615  CA  GLY A  85      12.976 -23.453  12.602  1.00  0.61           C  
ATOM    616  C   GLY A  85      13.173 -23.964  14.017  1.00  0.57           C  
ATOM    617  O   GLY A  85      12.479 -24.885  14.452  1.00  0.55           O  
ATOM    618  N   PRO A  86      14.399 -23.892  14.649  1.00  0.53           N  
ATOM    619  CA  PRO A  86      14.401 -24.158  16.089  1.00  0.56           C  
ATOM    620  C   PRO A  86      13.113 -23.710  16.775  1.00  0.52           C  
ATOM    621  CB  PRO A  86      15.599 -23.349  16.595  1.00  0.50           C  
ATOM    622  O   PRO A  86      12.621 -22.609  16.514  1.00  0.50           O  
ATOM    623  CG  PRO A  86      15.756 -22.240  15.605  1.00  0.51           C  
ATOM    624  CD  PRO A  86      15.261 -22.718  14.271  1.00  0.52           C  
ATOM    625  N   GLN A  87      12.316 -24.646  17.396  1.00  0.59           N  
ATOM    626  CA  GLN A  87      11.323 -24.324  18.415  1.00  0.62           C  
ATOM    627  C   GLN A  87      11.762 -23.126  19.252  1.00  0.58           C  
ATOM    628  CB  GLN A  87      11.069 -25.532  19.318  1.00  0.55           C  
ATOM    629  O   GLN A  87      12.846 -23.137  19.839  1.00  0.56           O  
ATOM    630  CG  GLN A  87       9.808 -25.412  20.164  1.00  0.54           C  
ATOM    631  CD  GLN A  87       9.537 -26.654  20.993  1.00  0.56           C  
ATOM    632  NE2 GLN A  87       8.349 -26.726  21.583  1.00  0.48           N  
ATOM    633  OE1 GLN A  87      10.389 -27.542  21.100  1.00  0.63           O  
ATOM    634  N   GLY A  88      11.287 -21.921  18.864  1.00  0.56           N  
ATOM    635  CA  GLY A  88      11.437 -20.764  19.732  1.00  0.59           C  
ATOM    636  C   GLY A  88      11.459 -21.123  21.206  1.00  0.55           C  
ATOM    637  O   GLY A  88      10.806 -22.081  21.627  1.00  0.54           O  
ATOM    638  N   ALA A  89      12.448 -20.808  21.909  1.00  0.57           N  
ATOM    639  CA  ALA A  89      12.377 -20.881  23.366  1.00  0.60           C  
ATOM    640  C   ALA A  89      10.957 -20.623  23.860  1.00  0.56           C  
ATOM    641  CB  ALA A  89      13.346 -19.883  23.996  1.00  0.54           C  
ATOM    642  O   ALA A  89      10.304 -19.671  23.424  1.00  0.54           O  
ATOM    643  N   LYS A  90      10.202 -21.633  24.319  1.00  0.58           N  
ATOM    644  CA  LYS A  90       9.057 -21.393  25.191  1.00  0.59           C  
ATOM    645  C   LYS A  90       9.237 -20.108  25.994  1.00  0.57           C  
ATOM    646  CB  LYS A  90       8.845 -22.576  26.137  1.00  0.54           C  
ATOM    647  O   LYS A  90      10.194 -19.977  26.760  1.00  0.55           O  
ATOM    648  CG  LYS A  90       7.399 -22.770  26.572  1.00  0.53           C  
ATOM    649  CD  LYS A  90       7.251 -23.965  27.505  1.00  0.55           C  
ATOM    650  CE  LYS A  90       5.812 -24.137  27.971  1.00  0.51           C  
ATOM    651  NZ  LYS A  90       5.655 -25.330  28.855  1.00  0.46           N  
ATOM    652  N   GLY A  91       8.796 -19.009  25.368  1.00  0.54           N  
ATOM    653  CA  GLY A  91       8.588 -17.797  26.144  1.00  0.56           C  
ATOM    654  C   GLY A  91       8.152 -18.069  27.571  1.00  0.54           C  
ATOM    655  O   GLY A  91       7.394 -19.007  27.826  1.00  0.52           O  
ATOM    656  N   ASP A  92       8.895 -17.754  28.505  1.00  0.55           N  
ATOM    657  CA  ASP A  92       8.496 -17.630  29.903  1.00  0.56           C  
ATOM    658  C   ASP A  92       7.010 -17.297  30.023  1.00  0.54           C  
ATOM    659  CB  ASP A  92       9.333 -16.560  30.608  1.00  0.52           C  
ATOM    660  O   ASP A  92       6.525 -16.360  29.385  1.00  0.52           O  
ATOM    661  CG  ASP A  92      10.760 -17.005  30.875  1.00  0.52           C  
ATOM    662  OD1 ASP A  92      10.984 -18.203  31.150  1.00  0.52           O  
ATOM    663  OD2 ASP A  92      11.668 -16.148  30.813  1.00  0.62           O  
ATOM    664  N   ASN A  93       6.116 -18.288  30.367  1.00  0.56           N  
ATOM    665  CA  ASN A  93       4.806 -18.031  30.955  1.00  0.57           C  
ATOM    666  C   ASN A  93       4.730 -16.635  31.567  1.00  0.54           C  
ATOM    667  CB  ASN A  93       4.472 -19.091  32.007  1.00  0.51           C  
ATOM    668  O   ASN A  93       5.406 -16.349  32.556  1.00  0.52           O  
ATOM    669  CG  ASN A  93       4.140 -20.437  31.395  1.00  0.50           C  
ATOM    670  ND2 ASN A  93       4.349 -21.503  32.158  1.00  0.53           N  
ATOM    671  OD1 ASN A  93       3.700 -20.518  30.245  1.00  0.51           O  
ATOM    672  N   GLY A  94       4.696 -15.643  30.671  1.00  0.51           N  
ATOM    673  CA  GLY A  94       4.262 -14.305  31.043  1.00  0.53           C  
ATOM    674  C   GLY A  94       3.616 -14.246  32.414  1.00  0.51           C  
ATOM    675  O   GLY A  94       2.747 -15.061  32.732  1.00  0.49           O  
ATOM    676  N   ARG A  95       4.351 -13.971  33.428  1.00  0.52           N  
ATOM    677  CA  ARG A  95       3.795 -13.404  34.652  1.00  0.53           C  
ATOM    678  C   ARG A  95       2.471 -12.700  34.378  1.00  0.52           C  
ATOM    679  CB  ARG A  95       4.785 -12.428  35.291  1.00  0.49           C  
ATOM    680  O   ARG A  95       2.424 -11.727  33.621  1.00  0.50           O  
ATOM    681  CG  ARG A  95       5.614 -13.035  36.412  1.00  0.49           C  
ATOM    682  CD  ARG A  95       6.536 -12.007  37.053  1.00  0.51           C  
ATOM    683  NE  ARG A  95       7.388 -12.610  38.074  1.00  0.44           N  
ATOM    684  NH1 ARG A  95       8.211 -10.602  38.866  1.00  0.33           N  
ATOM    685  NH2 ARG A  95       8.899 -12.578  39.803  1.00  0.27           N  
ATOM    686  CZ  ARG A  95       8.164 -11.929  38.912  1.00  0.42           C  
ATOM    687  N   ASN A  96       1.280 -13.428  34.470  1.00  0.54           N  
ATOM    688  CA  ASN A  96       0.012 -12.787  34.805  1.00  0.56           C  
ATOM    689  C   ASN A  96       0.213 -11.335  35.230  1.00  0.53           C  
ATOM    690  CB  ASN A  96      -0.709 -13.567  35.906  1.00  0.49           C  
ATOM    691  O   ASN A  96       0.902 -11.062  36.215  1.00  0.50           O  
ATOM    692  CG  ASN A  96      -1.190 -14.927  35.438  1.00  0.48           C  
ATOM    693  ND2 ASN A  96      -1.567 -15.780  36.383  1.00  0.49           N  
ATOM    694  OD1 ASN A  96      -1.221 -15.209  34.237  1.00  0.49           O  
ATOM    695  N   GLY A  97       0.362 -10.489  34.400  1.00  0.50           N  
ATOM    696  CA  GLY A  97       0.064  -9.084  34.627  1.00  0.52           C  
ATOM    697  C   GLY A  97      -1.184  -8.865  35.461  1.00  0.50           C  
ATOM    698  O   GLY A  97      -2.209  -9.512  35.235  1.00  0.48           O  
ATOM    699  N   LYS A  98      -1.057  -8.581  36.716  1.00  0.52           N  
ATOM    700  CA  LYS A  98      -1.964  -7.783  37.536  1.00  0.52           C  
ATOM    701  C   LYS A  98      -2.808  -6.850  36.672  1.00  0.51           C  
ATOM    702  CB  LYS A  98      -1.182  -6.974  38.571  1.00  0.47           C  
ATOM    703  O   LYS A  98      -2.271  -6.064  35.890  1.00  0.49           O  
ATOM    704  CG  LYS A  98      -0.960  -7.703  39.888  1.00  0.47           C  
ATOM    705  CD  LYS A  98      -0.286  -6.805  40.918  1.00  0.50           C  
ATOM    706  CE  LYS A  98      -0.088  -7.525  42.245  1.00  0.42           C  
ATOM    707  NZ  LYS A  98       0.578  -6.650  43.256  1.00  0.41           N  
ATOM    708  N   ASP A  99      -4.110  -7.272  36.343  1.00  0.55           N  
ATOM    709  CA  ASP A  99      -5.341  -6.504  36.188  1.00  0.58           C  
ATOM    710  C   ASP A  99      -5.052  -5.005  36.154  1.00  0.55           C  
ATOM    711  CB  ASP A  99      -6.320  -6.825  37.320  1.00  0.50           C  
ATOM    712  O   ASP A  99      -4.449  -4.462  37.083  1.00  0.52           O  
ATOM    713  CG  ASP A  99      -6.650  -8.304  37.415  1.00  0.49           C  
ATOM    714  OD1 ASP A  99      -6.681  -8.991  36.372  1.00  0.51           O  
ATOM    715  OD2 ASP A  99      -6.884  -8.787  38.545  1.00  0.61           O  
ATOM    716  N   GLY A 100      -4.655  -4.544  35.149  1.00  0.52           N  
ATOM    717  CA  GLY A 100      -4.823  -3.140  34.810  1.00  0.54           C  
ATOM    718  C   GLY A 100      -6.114  -2.547  35.342  1.00  0.52           C  
ATOM    719  O   GLY A 100      -7.183  -3.143  35.197  1.00  0.50           O  
ATOM    720  N   ARG A 101      -6.052  -1.883  36.463  1.00  0.56           N  
ATOM    721  CA  ARG A 101      -7.016  -0.841  36.802  1.00  0.56           C  
ATOM    722  C   ARG A 101      -7.627  -0.230  35.546  1.00  0.55           C  
ATOM    723  CB  ARG A 101      -6.353   0.250  37.647  1.00  0.52           C  
ATOM    724  O   ARG A 101      -6.906   0.241  34.664  1.00  0.53           O  
ATOM    725  CG  ARG A 101      -6.484   0.033  39.146  1.00  0.51           C  
ATOM    726  CD  ARG A 101      -5.868   1.178  39.937  1.00  0.54           C  
ATOM    727  NE  ARG A 101      -5.940   0.940  41.376  1.00  0.44           N  
ATOM    728  NH1 ARG A 101      -4.999   2.965  41.968  1.00  0.32           N  
ATOM    729  NH2 ARG A 101      -5.639   1.475  43.589  1.00  0.27           N  
ATOM    730  CZ  ARG A 101      -5.526   1.794  42.308  1.00  0.42           C  
ATOM    731  N   ASP A 102      -8.864  -0.599  35.159  1.00  0.58           N  
ATOM    732  CA  ASP A 102      -9.858   0.214  34.465  1.00  0.59           C  
ATOM    733  C   ASP A 102      -9.448   1.685  34.446  1.00  0.58           C  
ATOM    734  CB  ASP A 102     -11.232   0.059  35.120  1.00  0.54           C  
ATOM    735  O   ASP A 102      -9.189   2.275  35.497  1.00  0.56           O  
ATOM    736  CG  ASP A 102     -11.735  -1.374  35.111  1.00  0.53           C  
ATOM    737  OD1 ASP A 102     -11.392  -2.135  34.180  1.00  0.55           O  
ATOM    738  OD2 ASP A 102     -12.484  -1.744  36.040  1.00  0.67           O  
ATOM    739  N   GLY A 103      -8.815   2.024  33.619  1.00  0.52           N  
ATOM    740  CA  GLY A 103      -8.752   3.443  33.305  1.00  0.54           C  
ATOM    741  C   GLY A 103     -10.090   4.144  33.443  1.00  0.52           C  
ATOM    742  O   GLY A 103     -11.141   3.531  33.249  1.00  0.50           O  
ATOM    743  N   PRO A 104     -10.108   5.222  34.334  1.00  0.47           N  
ATOM    744  CA  PRO A 104     -11.303   6.064  34.240  1.00  0.48           C  
ATOM    745  C   PRO A 104     -11.844   6.164  32.816  1.00  0.47           C  
ATOM    746  CB  PRO A 104     -10.813   7.427  34.735  1.00  0.44           C  
ATOM    747  O   PRO A 104     -11.076   6.368  31.872  1.00  0.45           O  
ATOM    748  CG  PRO A 104      -9.356   7.454  34.401  1.00  0.45           C  
ATOM    749  CD  PRO A 104      -8.830   6.048  34.447  1.00  0.49           C  
ATOM    750  N   ALA A 105     -12.976   5.499  32.536  1.00  0.55           N  
ATOM    751  CA  ALA A 105     -13.924   5.878  31.492  1.00  0.58           C  
ATOM    752  C   ALA A 105     -13.662   7.300  31.002  1.00  0.55           C  
ATOM    753  CB  ALA A 105     -15.357   5.751  32.003  1.00  0.52           C  
ATOM    754  O   ALA A 105     -13.594   8.236  31.802  1.00  0.53           O  
ATOM    755  N   GLY A 106     -12.917   7.337  30.043  1.00  0.53           N  
ATOM    756  CA  GLY A 106     -12.809   8.527  29.214  1.00  0.55           C  
ATOM    757  C   GLY A 106     -14.055   9.392  29.248  1.00  0.52           C  
ATOM    758  O   GLY A 106     -15.170   8.880  29.359  1.00  0.51           O  
ATOM    759  N   CYS A 107     -13.955  10.545  29.792  1.00  0.49           N  
ATOM    760  CA  CYS A 107     -14.918  11.631  29.646  1.00  0.57           C  
ATOM    761  C   CYS A 107     -15.702  11.493  28.346  1.00  0.48           C  
ATOM    762  CB  CYS A 107     -14.211  12.985  29.684  1.00  0.46           C  
ATOM    763  O   CYS A 107     -15.119  11.502  27.261  1.00  0.46           O  
ATOM    764  SG  CYS A 107     -13.487  13.382  31.291  1.00  0.62           S  
ATOM    765  N   ILE A 108     -16.763  10.668  28.266  1.00  0.52           N  
ATOM    766  CA  ILE A 108     -17.900  10.916  27.386  1.00  0.53           C  
ATOM    767  C   ILE A 108     -18.074  12.419  27.179  1.00  0.52           C  
ATOM    768  CB  ILE A 108     -19.199  10.299  27.953  1.00  0.48           C  
ATOM    769  O   ILE A 108     -18.319  13.159  28.134  1.00  0.50           O  
ATOM    770  CG1 ILE A 108     -19.036   8.786  28.135  1.00  0.46           C  
ATOM    771  CG2 ILE A 108     -20.389  10.616  27.042  1.00  0.46           C  
ATOM    772  CD1 ILE A 108     -20.216   8.115  28.823  1.00  0.46           C  
ATOM    773  N   GLY A 109     -17.425  12.868  26.330  1.00  0.56           N  
ATOM    774  CA  GLY A 109     -17.812  14.174  25.818  1.00  0.58           C  
ATOM    775  C   GLY A 109     -19.315  14.378  25.781  1.00  0.55           C  
ATOM    776  O   GLY A 109     -20.078  13.411  25.752  1.00  0.53           O  
ATOM    777  N   PRO A 110     -19.769  15.474  26.397  1.00  0.49           N  
ATOM    778  CA  PRO A 110     -21.186  15.751  26.150  1.00  0.50           C  
ATOM    779  C   PRO A 110     -21.634  15.334  24.752  1.00  0.49           C  
ATOM    780  CB  PRO A 110     -21.284  17.269  26.325  1.00  0.46           C  
ATOM    781  O   PRO A 110     -20.939  15.607  23.769  1.00  0.47           O  
ATOM    782  CG  PRO A 110     -19.918  17.780  26.000  1.00  0.47           C  
ATOM    783  CD  PRO A 110     -18.914  16.723  26.364  1.00  0.50           C  
ATOM    784  N   LYS A 111     -22.329  14.264  24.603  1.00  0.55           N  
ATOM    785  CA  LYS A 111     -23.301  14.061  23.533  1.00  0.56           C  
ATOM    786  C   LYS A 111     -23.782  15.395  22.968  1.00  0.54           C  
ATOM    787  CB  LYS A 111     -24.493  13.246  24.037  1.00  0.51           C  
ATOM    788  O   LYS A 111     -24.270  16.250  23.710  1.00  0.53           O  
ATOM    789  CG  LYS A 111     -25.329  12.621  22.930  1.00  0.51           C  
ATOM    790  CD  LYS A 111     -26.469  11.785  23.495  1.00  0.54           C  
ATOM    791  CE  LYS A 111     -27.339  11.204  22.388  1.00  0.50           C  
ATOM    792  NZ  LYS A 111     -28.466  10.391  22.938  1.00  0.46           N  
ATOM    793  N   GLY A 112     -23.130  15.828  22.010  1.00  0.57           N  
ATOM    794  CA  GLY A 112     -23.822  16.814  21.196  1.00  0.60           C  
ATOM    795  C   GLY A 112     -25.323  16.595  21.140  1.00  0.57           C  
ATOM    796  O   GLY A 112     -25.793  15.459  21.225  1.00  0.55           O  
ATOM    797  N   ASP A 113     -26.125  17.515  21.591  1.00  0.54           N  
ATOM    798  CA  ASP A 113     -27.543  17.507  21.246  1.00  0.55           C  
ATOM    799  C   ASP A 113     -27.785  16.761  19.935  1.00  0.53           C  
ATOM    800  CB  ASP A 113     -28.080  18.936  21.145  1.00  0.51           C  
ATOM    801  O   ASP A 113     -27.173  17.078  18.913  1.00  0.51           O  
ATOM    802  CG  ASP A 113     -28.028  19.684  22.465  1.00  0.51           C  
ATOM    803  OD1 ASP A 113     -28.232  19.059  23.529  1.00  0.53           O  
ATOM    804  OD2 ASP A 113     -27.784  20.909  22.442  1.00  0.65           O  
ATOM    805  N   ALA A 114     -27.996  15.560  19.928  1.00  0.53           N  
ATOM    806  CA  ALA A 114     -28.671  14.811  18.871  1.00  0.55           C  
ATOM    807  C   ALA A 114     -29.569  15.723  18.039  1.00  0.53           C  
ATOM    808  CB  ALA A 114     -29.488  13.667  19.468  1.00  0.49           C  
ATOM    809  O   ALA A 114     -30.433  16.416  18.582  1.00  0.50           O  
ATOM    810  N   GLY A 115     -29.123  16.133  17.087  1.00  0.54           N  
ATOM    811  CA  GLY A 115     -30.083  16.653  16.126  1.00  0.57           C  
ATOM    812  C   GLY A 115     -31.425  15.947  16.183  1.00  0.53           C  
ATOM    813  O   GLY A 115     -31.524  14.831  16.698  1.00  0.52           O  
ATOM    814  N   PRO A 116     -32.598  16.677  16.278  1.00  0.48           N  
ATOM    815  CA  PRO A 116     -33.833  15.916  16.079  1.00  0.47           C  
ATOM    816  C   PRO A 116     -33.620  14.649  15.254  1.00  0.47           C  
ATOM    817  CB  PRO A 116     -34.741  16.903  15.341  1.00  0.44           C  
ATOM    818  O   PRO A 116     -33.013  14.702  14.181  1.00  0.45           O  
ATOM    819  CG  PRO A 116     -33.804  17.805  14.604  1.00  0.45           C  
ATOM    820  CD  PRO A 116     -32.526  17.907  15.385  1.00  0.48           C  
ATOM    821  N   ALA A 117     -33.429  13.487  15.884  1.00  0.51           N  
ATOM    822  CA  ALA A 117     -33.636  12.193  15.238  1.00  0.54           C  
ATOM    823  C   ALA A 117     -34.455  12.343  13.960  1.00  0.51           C  
ATOM    824  CB  ALA A 117     -34.324  11.225  16.197  1.00  0.48           C  
ATOM    825  O   ALA A 117     -35.512  12.979  13.963  1.00  0.49           O  
ATOM    826  N   GLY A 118     -33.850  12.454  12.918  1.00  0.51           N  
ATOM    827  CA  GLY A 118     -34.723  12.136  11.799  1.00  0.53           C  
ATOM    828  C   GLY A 118     -35.764  11.085  12.134  1.00  0.51           C  
ATOM    829  O   GLY A 118     -35.590  10.310  13.077  1.00  0.49           O  
ATOM    830  N   PRO A 119     -37.012  11.301  11.979  1.00  0.47           N  
ATOM    831  CA  PRO A 119     -37.839  10.095  12.063  1.00  0.48           C  
ATOM    832  C   PRO A 119     -37.045   8.816  11.806  1.00  0.47           C  
ATOM    833  CB  PRO A 119     -38.891  10.312  10.973  1.00  0.45           C  
ATOM    834  O   PRO A 119     -36.173   8.791  10.933  1.00  0.46           O  
ATOM    835  CG  PRO A 119     -38.231  11.210   9.977  1.00  0.46           C  
ATOM    836  CD  PRO A 119     -37.240  12.076  10.700  1.00  0.50           C  
ATOM    837  N   PRO A 120     -36.718   8.022  12.858  1.00  0.48           N  
ATOM    838  CA  PRO A 120     -36.234   6.677  12.540  1.00  0.48           C  
ATOM    839  C   PRO A 120     -36.485   6.288  11.085  1.00  0.47           C  
ATOM    840  CB  PRO A 120     -37.032   5.781  13.490  1.00  0.44           C  
ATOM    841  O   PRO A 120     -37.613   6.400  10.598  1.00  0.45           O  
ATOM    842  CG  PRO A 120     -38.193   6.619  13.919  1.00  0.46           C  
ATOM    843  CD  PRO A 120     -37.888   8.055  13.605  1.00  0.51           C  
ATOM    844  N   GLY A 121     -35.620   6.457  10.161  1.00  0.49           N  
ATOM    845  CA  GLY A 121     -35.781   5.567   9.022  1.00  0.50           C  
ATOM    846  C   GLY A 121     -36.234   4.173   9.414  1.00  0.48           C  
ATOM    847  O   GLY A 121     -35.697   3.581  10.352  1.00  0.46           O  
ATOM    848  N   GLY A 122     -37.480   4.023   9.560  1.00  0.47           N  
ATOM    849  CA  GLY A 122     -37.919   2.641   9.443  1.00  0.48           C  
ATOM    850  C   GLY A 122     -36.811   1.698   9.012  1.00  0.47           C  
ATOM    851  O   GLY A 122     -36.229   1.865   7.938  1.00  0.45           O  
ATOM    852  N   TYR A 123     -35.806   1.311   9.880  1.00  0.45           N  
ATOM    853  CA  TYR A 123     -35.297  -0.038   9.661  1.00  0.48           C  
ATOM    854  C   TYR A 123     -36.220  -0.826   8.739  1.00  0.44           C  
ATOM    855  CB  TYR A 123     -35.136  -0.776  10.993  1.00  0.42           C  
ATOM    856  O   TYR A 123     -37.385  -1.059   9.068  1.00  0.42           O  
ATOM    857  CG  TYR A 123     -33.978  -0.282  11.825  1.00  0.43           C  
ATOM    858  CD1 TYR A 123     -32.681  -0.728  11.582  1.00  0.44           C  
ATOM    859  CD2 TYR A 123     -34.178   0.631  12.855  1.00  0.45           C  
ATOM    860  CE1 TYR A 123     -31.610  -0.277  12.347  1.00  0.43           C  
ATOM    861  CE2 TYR A 123     -33.115   1.089  13.626  1.00  0.46           C  
ATOM    862  OH  TYR A 123     -30.781   1.081  14.126  1.00  0.39           O  
ATOM    863  CZ  TYR A 123     -31.837   0.631  13.365  1.00  0.37           C  
ATOM    864  N   GLY A 124     -36.148  -0.652   7.521  1.00  0.47           N  
ATOM    865  CA  GLY A 124     -36.610  -1.735   6.667  1.00  0.49           C  
ATOM    866  C   GLY A 124     -36.357  -3.109   7.258  1.00  0.47           C  
ATOM    867  O   GLY A 124     -35.247  -3.404   7.705  1.00  0.45           O  
ATOM    868  N   GLY A 125     -37.262  -3.506   8.080  1.00  0.48           N  
ATOM    869  CA  GLY A 125     -37.393  -4.940   8.283  1.00  0.48           C  
ATOM    870  C   GLY A 125     -36.444  -5.754   7.424  1.00  0.47           C  
ATOM    871  O   GLY A 125     -36.390  -5.572   6.206  1.00  0.45           O  
ATOM    872  N   ILE A 126     -35.174  -6.052   7.859  1.00  0.48           N  
ATOM    873  CA  ILE A 126     -34.673  -7.332   7.370  1.00  0.50           C  
ATOM    874  C   ILE A 126     -35.811  -8.119   6.725  1.00  0.48           C  
ATOM    875  CB  ILE A 126     -34.026  -8.157   8.504  1.00  0.45           C  
ATOM    876  O   ILE A 126     -36.801  -8.444   7.385  1.00  0.45           O  
ATOM    877  CG1 ILE A 126     -32.865  -7.379   9.135  1.00  0.43           C  
ATOM    878  CG2 ILE A 126     -33.553  -9.517   7.981  1.00  0.44           C  
ATOM    879  CD1 ILE A 126     -32.260  -8.054  10.359  1.00  0.44           C  
ATOM    880  N   GLY A 127     -36.056  -7.670   5.566  1.00  0.51           N  
ATOM    881  CA  GLY A 127     -36.835  -8.651   4.826  1.00  0.53           C  
ATOM    882  C   GLY A 127     -36.634 -10.070   5.322  1.00  0.51           C  
ATOM    883  O   GLY A 127     -35.623 -10.373   5.960  1.00  0.49           O  
ATOM    884  N   PRO A 128     -37.715 -10.709   5.747  1.00  0.48           N  
ATOM    885  CA  PRO A 128     -37.500 -12.147   5.925  1.00  0.48           C  
ATOM    886  C   PRO A 128     -36.273 -12.658   5.173  1.00  0.48           C  
ATOM    887  CB  PRO A 128     -38.782 -12.767   5.364  1.00  0.46           C  
ATOM    888  O   PRO A 128     -36.099 -12.355   3.990  1.00  0.46           O  
ATOM    889  CG  PRO A 128     -39.279 -11.776   4.362  1.00  0.46           C  
ATOM    890  CD  PRO A 128     -38.846 -10.404   4.794  1.00  0.49           C  
ATOM    891  N   ARG A 129     -35.052 -12.811   5.889  1.00  0.55           N  
ATOM    892  CA  ARG A 129     -34.201 -13.880   5.376  1.00  0.57           C  
ATOM    893  C   ARG A 129     -34.964 -14.764   4.395  1.00  0.54           C  
ATOM    894  CB  ARG A 129     -33.650 -14.726   6.525  1.00  0.53           C  
ATOM    895  O   ARG A 129     -36.038 -15.275   4.718  1.00  0.53           O  
ATOM    896  CG  ARG A 129     -32.487 -15.622   6.127  1.00  0.53           C  
ATOM    897  CD  ARG A 129     -31.911 -16.363   7.325  1.00  0.55           C  
ATOM    898  NE  ARG A 129     -30.650 -17.023   6.996  1.00  0.49           N  
ATOM    899  NH1 ARG A 129     -30.340 -17.935   9.095  1.00  0.37           N  
ATOM    900  NH2 ARG A 129     -28.800 -18.310   7.439  1.00  0.31           N  
ATOM    901  CZ  ARG A 129     -29.933 -17.754   7.844  1.00  0.49           C  
ATOM    902  N   GLY A 130     -34.813 -14.403   3.156  1.00  0.54           N  
ATOM    903  CA  GLY A 130     -35.249 -15.459   2.256  1.00  0.55           C  
ATOM    904  C   GLY A 130     -35.059 -16.850   2.833  1.00  0.54           C  
ATOM    905  O   GLY A 130     -34.246 -17.046   3.739  1.00  0.52           O  
ATOM    906  N   PRO A 131     -36.064 -17.601   2.983  1.00  0.49           N  
ATOM    907  CA  PRO A 131     -35.729 -19.003   3.241  1.00  0.48           C  
ATOM    908  C   PRO A 131     -34.319 -19.367   2.781  1.00  0.48           C  
ATOM    909  CB  PRO A 131     -36.781 -19.771   2.437  1.00  0.46           C  
ATOM    910  O   PRO A 131     -33.909 -18.992   1.679  1.00  0.46           O  
ATOM    911  CG  PRO A 131     -37.155 -18.852   1.320  1.00  0.47           C  
ATOM    912  CD  PRO A 131     -37.001 -17.436   1.796  1.00  0.50           C  
ATOM    913  N   VAL A 132     -33.292 -19.503   3.697  1.00  0.55           N  
ATOM    914  CA  VAL A 132     -32.173 -20.396   3.418  1.00  0.55           C  
ATOM    915  C   VAL A 132     -32.542 -21.348   2.282  1.00  0.53           C  
ATOM    916  CB  VAL A 132     -31.760 -21.198   4.672  1.00  0.51           C  
ATOM    917  O   VAL A 132     -33.554 -22.049   2.355  1.00  0.51           O  
ATOM    918  CG1 VAL A 132     -30.568 -22.103   4.367  1.00  0.49           C  
ATOM    919  CG2 VAL A 132     -31.435 -20.252   5.827  1.00  0.49           C  
ATOM    920  N   GLY A 133     -32.267 -20.868   1.171  1.00  0.52           N  
ATOM    921  CA  GLY A 133     -32.348 -21.894   0.143  1.00  0.53           C  
ATOM    922  C   GLY A 133     -32.151 -23.297   0.685  1.00  0.51           C  
ATOM    923  O   GLY A 133     -31.385 -23.502   1.629  1.00  0.50           O  
ATOM    924  N   ALA A 134     -33.103 -24.095   0.721  1.00  0.52           N  
ATOM    925  CA  ALA A 134     -32.860 -25.532   0.819  1.00  0.52           C  
ATOM    926  C   ALA A 134     -31.436 -25.877   0.393  1.00  0.51           C  
ATOM    927  CB  ALA A 134     -33.868 -26.301  -0.030  1.00  0.49           C  
ATOM    928  O   ALA A 134     -31.000 -25.504  -0.699  1.00  0.49           O  
ATOM    929  N   THR A 135     -30.452 -25.932   1.310  1.00  0.53           N  
ATOM    930  CA  THR A 135     -29.336 -26.840   1.070  1.00  0.56           C  
ATOM    931  C   THR A 135     -29.703 -27.882   0.017  1.00  0.53           C  
ATOM    932  CB  THR A 135     -28.904 -27.549   2.367  1.00  0.50           C  
ATOM    933  O   THR A 135     -30.684 -28.612   0.174  1.00  0.51           O  
ATOM    934  CG2 THR A 135     -27.528 -28.187   2.213  1.00  0.47           C  
ATOM    935  OG1 THR A 135     -28.858 -26.593   3.434  1.00  0.52           O  
ATOM    936  N   GLY A 136     -29.468 -27.456  -1.083  1.00  0.53           N  
ATOM    937  CA  GLY A 136     -29.562 -28.515  -2.075  1.00  0.54           C  
ATOM    938  C   GLY A 136     -29.229 -29.886  -1.518  1.00  0.52           C  
ATOM    939  O   GLY A 136     -28.482 -30.001  -0.544  1.00  0.51           O  
ATOM    940  N   PRO A 137     -30.124 -30.848  -1.589  1.00  0.48           N  
ATOM    941  CA  PRO A 137     -29.617 -32.198  -1.334  1.00  0.48           C  
ATOM    942  C   PRO A 137     -28.127 -32.336  -1.641  1.00  0.47           C  
ATOM    943  CB  PRO A 137     -30.451 -33.072  -2.274  1.00  0.46           C  
ATOM    944  O   PRO A 137     -27.663 -31.876  -2.687  1.00  0.46           O  
ATOM    945  CG  PRO A 137     -30.832 -32.166  -3.400  1.00  0.46           C  
ATOM    946  CD  PRO A 137     -30.940 -30.765  -2.869  1.00  0.50           C  
ATOM    947  N   GLN A 138     -27.255 -32.398  -0.598  1.00  0.59           N  
ATOM    948  CA  GLN A 138     -26.008 -33.134  -0.785  1.00  0.62           C  
ATOM    949  C   GLN A 138     -26.097 -34.070  -1.987  1.00  0.59           C  
ATOM    950  CB  GLN A 138     -25.659 -33.928   0.474  1.00  0.56           C  
ATOM    951  O   GLN A 138     -27.014 -34.890  -2.075  1.00  0.57           O  
ATOM    952  CG  GLN A 138     -24.249 -34.502   0.468  1.00  0.55           C  
ATOM    953  CD  GLN A 138     -23.873 -35.150   1.787  1.00  0.57           C  
ATOM    954  NE2 GLN A 138     -22.627 -35.598   1.894  1.00  0.48           N  
ATOM    955  OE1 GLN A 138     -24.696 -35.247   2.703  1.00  0.62           O  
ATOM    956  N   GLY A 139     -25.615 -33.536  -3.023  1.00  0.54           N  
ATOM    957  CA  GLY A 139     -25.437 -34.522  -4.077  1.00  0.57           C  
ATOM    958  C   GLY A 139     -24.932 -35.857  -3.566  1.00  0.54           C  
ATOM    959  O   GLY A 139     -24.305 -35.926  -2.507  1.00  0.53           O  
ATOM    960  N   PRO A 140     -25.659 -36.905  -3.834  1.00  0.47           N  
ATOM    961  CA  PRO A 140     -25.013 -38.190  -3.559  1.00  0.48           C  
ATOM    962  C   PRO A 140     -23.490 -38.112  -3.631  1.00  0.47           C  
ATOM    963  CB  PRO A 140     -25.565 -39.104  -4.656  1.00  0.45           C  
ATOM    964  O   PRO A 140     -22.939 -37.621  -4.619  1.00  0.45           O  
ATOM    965  CG  PRO A 140     -25.895 -38.186  -5.788  1.00  0.46           C  
ATOM    966  CD  PRO A 140     -26.256 -36.843  -5.223  1.00  0.50           C  
ATOM    967  N   GLN A 141     -22.803 -38.047  -2.469  1.00  0.63           N  
ATOM    968  CA  GLN A 141     -21.437 -38.551  -2.375  1.00  0.67           C  
ATOM    969  C   GLN A 141     -21.134 -39.532  -3.504  1.00  0.62           C  
ATOM    970  CB  GLN A 141     -21.203 -39.220  -1.020  1.00  0.58           C  
ATOM    971  O   GLN A 141     -21.860 -40.511  -3.694  1.00  0.59           O  
ATOM    972  CG  GLN A 141     -19.732 -39.395  -0.667  1.00  0.57           C  
ATOM    973  CD  GLN A 141     -19.526 -39.921   0.741  1.00  0.58           C  
ATOM    974  NE2 GLN A 141     -18.270 -40.152   1.109  1.00  0.49           N  
ATOM    975  OE1 GLN A 141     -20.486 -40.116   1.493  1.00  0.63           O  
ATOM    976  N   GLY A 142     -20.604 -38.991  -4.506  1.00  0.57           N  
ATOM    977  CA  GLY A 142     -20.019 -39.899  -5.480  1.00  0.59           C  
ATOM    978  C   GLY A 142     -19.347 -41.102  -4.847  1.00  0.57           C  
ATOM    979  O   GLY A 142     -18.774 -40.999  -3.761  1.00  0.55           O  
ATOM    980  N   LEU A 143     -19.851 -42.201  -5.038  1.00  0.58           N  
ATOM    981  CA  LEU A 143     -19.164 -43.460  -4.775  1.00  0.59           C  
ATOM    982  C   LEU A 143     -17.653 -43.289  -4.884  1.00  0.57           C  
ATOM    983  CB  LEU A 143     -19.639 -44.543  -5.748  1.00  0.55           C  
ATOM    984  O   LEU A 143     -17.157 -42.724  -5.862  1.00  0.55           O  
ATOM    985  CG  LEU A 143     -21.080 -45.024  -5.577  1.00  0.55           C  
ATOM    986  CD1 LEU A 143     -21.477 -45.932  -6.736  1.00  0.54           C  
ATOM    987  CD2 LEU A 143     -21.249 -45.746  -4.244  1.00  0.55           C  
ATOM    988  N   PRO A 144     -16.961 -43.244  -3.796  1.00  0.66           N  
ATOM    989  CA  PRO A 144     -15.525 -43.529  -3.849  1.00  0.67           C  
ATOM    990  C   PRO A 144     -15.154 -44.474  -4.989  1.00  0.65           C  
ATOM    991  CB  PRO A 144     -15.243 -44.174  -2.490  1.00  0.62           C  
ATOM    992  O   PRO A 144     -15.775 -45.528  -5.149  1.00  0.62           O  
ATOM    993  CG  PRO A 144     -16.569 -44.681  -2.025  1.00  0.61           C  
ATOM    994  CD  PRO A 144     -17.648 -43.947  -2.768  1.00  0.62           C  
ATOM    995  N   GLY A 145     -14.646 -43.868  -5.933  1.00  0.59           N  
ATOM    996  CA  GLY A 145     -13.982 -44.696  -6.928  1.00  0.61           C  
ATOM    997  C   GLY A 145     -13.142 -45.802  -6.318  1.00  0.58           C  
ATOM    998  O   GLY A 145     -12.533 -45.616  -5.263  1.00  0.57           O  
ATOM    999  N   GLU A 146     -13.440 -46.985  -6.549  1.00  0.61           N  
ATOM   1000  CA  GLU A 146     -12.587 -48.152  -6.341  1.00  0.62           C  
ATOM   1001  C   GLU A 146     -11.115 -47.801  -6.534  1.00  0.59           C  
ATOM   1002  CB  GLU A 146     -12.986 -49.285  -7.290  1.00  0.57           C  
ATOM   1003  O   GLU A 146     -10.733 -47.245  -7.566  1.00  0.57           O  
ATOM   1004  CG  GLU A 146     -14.142 -50.134  -6.782  1.00  0.56           C  
ATOM   1005  CD  GLU A 146     -14.454 -51.322  -7.678  1.00  0.58           C  
ATOM   1006  OE1 GLU A 146     -13.959 -51.361  -8.828  1.00  0.63           O  
ATOM   1007  OE2 GLU A 146     -15.200 -52.220  -7.228  1.00  0.58           O  
ATOM   1008  N   LYS A 147     -10.393 -47.494  -5.500  1.00  0.69           N  
ATOM   1009  CA  LYS A 147      -8.941 -47.618  -5.423  1.00  0.71           C  
ATOM   1010  C   LYS A 147      -8.426 -48.670  -6.402  1.00  0.67           C  
ATOM   1011  CB  LYS A 147      -8.506 -47.971  -4.000  1.00  0.64           C  
ATOM   1012  O   LYS A 147      -8.784 -49.845  -6.303  1.00  0.64           O  
ATOM   1013  CG  LYS A 147      -8.143 -46.765  -3.147  1.00  0.61           C  
ATOM   1014  CD  LYS A 147      -7.659 -47.183  -1.764  1.00  0.62           C  
ATOM   1015  CE  LYS A 147      -7.295 -45.977  -0.909  1.00  0.59           C  
ATOM   1016  NZ  LYS A 147      -6.842 -46.381   0.455  1.00  0.53           N  
ATOM   1017  N   GLY A 148      -8.132 -48.154  -7.487  1.00  0.61           N  
ATOM   1018  CA  GLY A 148      -7.387 -48.995  -8.411  1.00  0.62           C  
ATOM   1019  C   GLY A 148      -6.213 -49.702  -7.760  1.00  0.60           C  
ATOM   1020  O   GLY A 148      -5.688 -49.239  -6.745  1.00  0.58           O  
ATOM   1021  N   PRO A 149      -6.101 -50.958  -7.899  1.00  0.59           N  
ATOM   1022  CA  PRO A 149      -4.915 -51.702  -7.469  1.00  0.59           C  
ATOM   1023  C   PRO A 149      -3.616 -50.937  -7.715  1.00  0.58           C  
ATOM   1024  CB  PRO A 149      -4.969 -52.974  -8.320  1.00  0.54           C  
ATOM   1025  O   PRO A 149      -3.393 -50.432  -8.819  1.00  0.55           O  
ATOM   1026  CG  PRO A 149      -5.693 -52.570  -9.563  1.00  0.54           C  
ATOM   1027  CD  PRO A 149      -6.668 -51.482  -9.216  1.00  0.57           C  
ATOM   1028  N   ILE A 150      -2.952 -50.353  -6.675  1.00  0.65           N  
ATOM   1029  CA  ILE A 150      -1.521 -50.079  -6.589  1.00  0.66           C  
ATOM   1030  C   ILE A 150      -0.755 -51.056  -7.477  1.00  0.63           C  
ATOM   1031  CB  ILE A 150      -1.016 -50.170  -5.131  1.00  0.60           C  
ATOM   1032  O   ILE A 150      -0.890 -52.274  -7.333  1.00  0.60           O  
ATOM   1033  CG1 ILE A 150      -1.744 -49.150  -4.249  1.00  0.55           C  
ATOM   1034  CG2 ILE A 150       0.501 -49.963  -5.072  1.00  0.53           C  
ATOM   1035  CD1 ILE A 150      -1.422 -49.274  -2.766  1.00  0.54           C  
ATOM   1036  N   GLY A 151      -0.523 -50.528  -8.574  1.00  0.62           N  
ATOM   1037  CA  GLY A 151       0.379 -51.208  -9.491  1.00  0.64           C  
ATOM   1038  C   GLY A 151       1.656 -51.687  -8.826  1.00  0.61           C  
ATOM   1039  O   GLY A 151       2.059 -51.156  -7.789  1.00  0.58           O  
ATOM   1040  N   PRO A 152       2.002 -52.938  -8.972  1.00  0.58           N  
ATOM   1041  CA  PRO A 152       3.284 -53.468  -8.503  1.00  0.58           C  
ATOM   1042  C   PRO A 152       4.417 -52.450  -8.606  1.00  0.57           C  
ATOM   1043  CB  PRO A 152       3.534 -54.660  -9.431  1.00  0.54           C  
ATOM   1044  O   PRO A 152       4.635 -51.869  -9.672  1.00  0.54           O  
ATOM   1045  CG  PRO A 152       2.832 -54.306 -10.703  1.00  0.54           C  
ATOM   1046  CD  PRO A 152       1.654 -53.435 -10.372  1.00  0.56           C  
ATOM   1047  N   THR A 153       4.854 -51.847  -7.486  1.00  0.61           N  
ATOM   1048  CA  THR A 153       6.188 -51.324  -7.214  1.00  0.65           C  
ATOM   1049  C   THR A 153       7.235 -52.046  -8.057  1.00  0.60           C  
ATOM   1050  CB  THR A 153       6.546 -51.457  -5.722  1.00  0.56           C  
ATOM   1051  O   THR A 153       7.338 -53.273  -8.011  1.00  0.57           O  
ATOM   1052  CG2 THR A 153       7.697 -50.528  -5.348  1.00  0.49           C  
ATOM   1053  OG1 THR A 153       5.400 -51.122  -4.930  1.00  0.59           O  
ATOM   1054  N   GLY A 154       7.466 -51.441  -9.057  1.00  0.62           N  
ATOM   1055  CA  GLY A 154       8.582 -51.861  -9.890  1.00  0.65           C  
ATOM   1056  C   GLY A 154       9.826 -52.203  -9.093  1.00  0.61           C  
ATOM   1057  O   GLY A 154      10.002 -51.723  -7.971  1.00  0.58           O  
ATOM   1058  N   PRO A 155      10.493 -53.369  -9.278  1.00  0.56           N  
ATOM   1059  CA  PRO A 155      11.803 -53.631  -8.677  1.00  0.57           C  
ATOM   1060  C   PRO A 155      12.663 -52.374  -8.566  1.00  0.55           C  
ATOM   1061  CB  PRO A 155      12.435 -54.643  -9.636  1.00  0.52           C  
ATOM   1062  O   PRO A 155      12.780 -51.614  -9.531  1.00  0.53           O  
ATOM   1063  CG  PRO A 155      11.807 -54.357 -10.962  1.00  0.52           C  
ATOM   1064  CD  PRO A 155      10.415 -53.842 -10.729  1.00  0.55           C  
ATOM   1065  N   ALA A 156      12.877 -51.857  -7.311  1.00  0.63           N  
ATOM   1066  CA  ALA A 156      14.010 -51.019  -6.926  1.00  0.66           C  
ATOM   1067  C   ALA A 156      15.214 -51.278  -7.826  1.00  0.62           C  
ATOM   1068  CB  ALA A 156      14.379 -51.261  -5.465  1.00  0.59           C  
ATOM   1069  O   ALA A 156      15.608 -52.429  -8.031  1.00  0.60           O  
ATOM   1070  N   GLY A 157      15.349 -50.474  -8.655  1.00  0.60           N  
ATOM   1071  CA  GLY A 157      16.550 -50.440  -9.474  1.00  0.63           C  
ATOM   1072  C   GLY A 157      17.828 -50.558  -8.665  1.00  0.59           C  
ATOM   1073  O   GLY A 157      17.837 -50.277  -7.465  1.00  0.56           O  
ATOM   1074  N   PRO A 158      18.803 -51.448  -8.954  1.00  0.56           N  
ATOM   1075  CA  PRO A 158      20.115 -51.430  -8.303  1.00  0.57           C  
ATOM   1076  C   PRO A 158      20.570 -50.021  -7.930  1.00  0.55           C  
ATOM   1077  CB  PRO A 158      21.041 -52.041  -9.358  1.00  0.52           C  
ATOM   1078  O   PRO A 158      20.512 -49.110  -8.760  1.00  0.53           O  
ATOM   1079  CG  PRO A 158      20.393 -51.719 -10.666  1.00  0.52           C  
ATOM   1080  CD  PRO A 158      18.907 -51.649 -10.458  1.00  0.55           C  
ATOM   1081  N   THR A 159      20.467 -49.628  -6.584  1.00  0.56           N  
ATOM   1082  CA  THR A 159      21.289 -48.610  -5.938  1.00  0.59           C  
ATOM   1083  C   THR A 159      22.586 -48.390  -6.711  1.00  0.55           C  
ATOM   1084  CB  THR A 159      21.614 -48.996  -4.483  1.00  0.53           C  
ATOM   1085  O   THR A 159      23.361 -49.327  -6.912  1.00  0.53           O  
ATOM   1086  CG2 THR A 159      21.665 -47.764  -3.585  1.00  0.48           C  
ATOM   1087  OG1 THR A 159      20.606 -49.889  -3.995  1.00  0.55           O  
ATOM   1088  N   GLY A 160      22.531 -47.608  -7.633  1.00  0.58           N  
ATOM   1089  CA  GLY A 160      23.718 -47.100  -8.302  1.00  0.61           C  
ATOM   1090  C   GLY A 160      24.865 -46.819  -7.349  1.00  0.57           C  
ATOM   1091  O   GLY A 160      24.649 -46.604  -6.155  1.00  0.55           O  
ATOM   1092  N   PRO A 161      26.105 -47.391  -7.504  1.00  0.50           N  
ATOM   1093  CA  PRO A 161      27.236 -46.948  -6.685  1.00  0.53           C  
ATOM   1094  C   PRO A 161      27.077 -45.515  -6.185  1.00  0.50           C  
ATOM   1095  CB  PRO A 161      28.429 -47.065  -7.638  1.00  0.47           C  
ATOM   1096  O   PRO A 161      26.711 -44.625  -6.957  1.00  0.47           O  
ATOM   1097  CG  PRO A 161      27.839 -46.936  -9.006  1.00  0.48           C  
ATOM   1098  CD  PRO A 161      26.423 -47.435  -8.964  1.00  0.51           C  
ATOM   1099  N   SER A 162      26.645 -45.309  -4.896  1.00  0.52           N  
ATOM   1100  CA  SER A 162      26.974 -44.104  -4.140  1.00  0.55           C  
ATOM   1101  C   SER A 162      28.063 -43.295  -4.837  1.00  0.51           C  
ATOM   1102  CB  SER A 162      27.424 -44.466  -2.724  1.00  0.49           C  
ATOM   1103  O   SER A 162      29.153 -43.807  -5.099  1.00  0.49           O  
ATOM   1104  OG  SER A 162      28.621 -45.224  -2.754  1.00  0.55           O  
ATOM   1105  N   GLY A 163      27.716 -42.592  -5.801  1.00  0.50           N  
ATOM   1106  CA  GLY A 163      28.524 -41.494  -6.306  1.00  0.53           C  
ATOM   1107  C   GLY A 163      29.304 -40.778  -5.220  1.00  0.50           C  
ATOM   1108  O   GLY A 163      28.752 -40.444  -4.169  1.00  0.48           O  
ATOM   1109  N   GLY A 164      30.542 -41.139  -4.976  1.00  0.50           N  
ATOM   1110  CA  GLY A 164      31.497 -40.250  -4.333  1.00  0.52           C  
ATOM   1111  C   GLY A 164      30.988 -38.828  -4.195  1.00  0.49           C  
ATOM   1112  O   GLY A 164      30.461 -38.256  -5.151  1.00  0.47           O  
ATOM   1113  N   ALA A 165      30.486 -38.455  -3.041  1.00  0.55           N  
ATOM   1114  CA  ALA A 165      30.444 -37.076  -2.561  1.00  0.58           C  
ATOM   1115  C   ALA A 165      31.324 -36.170  -3.418  1.00  0.55           C  
ATOM   1116  CB  ALA A 165      30.878 -37.008  -1.099  1.00  0.52           C  
ATOM   1117  O   ALA A 165      32.534 -36.386  -3.520  1.00  0.53           O  
ATOM   1118  N   GLY A 166      30.908 -35.888  -4.526  1.00  0.51           N  
ATOM   1119  CA  GLY A 166      31.453 -34.744  -5.240  1.00  0.54           C  
ATOM   1120  C   GLY A 166      31.955 -33.650  -4.318  1.00  0.51           C  
ATOM   1121  O   GLY A 166      31.380 -33.414  -3.253  1.00  0.49           O  
ATOM   1122  N   GLN A 167      33.265 -33.433  -4.225  1.00  0.50           N  
ATOM   1123  CA  GLN A 167      33.795 -32.172  -3.715  1.00  0.54           C  
ATOM   1124  C   GLN A 167      32.744 -31.067  -3.781  1.00  0.49           C  
ATOM   1125  CB  GLN A 167      35.042 -31.758  -4.497  1.00  0.47           C  
ATOM   1126  O   GLN A 167      32.169 -30.813  -4.842  1.00  0.48           O  
ATOM   1127  CG  GLN A 167      36.320 -32.433  -4.018  1.00  0.49           C  
ATOM   1128  CD  GLN A 167      37.573 -31.750  -4.534  1.00  0.52           C  
ATOM   1129  NE2 GLN A 167      38.717 -32.086  -3.946  1.00  0.45           N  
ATOM   1130  OE1 GLN A 167      37.514 -30.928  -5.454  1.00  0.56           O  
ATOM   1131  N   ILE A 168      31.929 -30.825  -2.774  1.00  0.57           N  
ATOM   1132  CA  ILE A 168      31.314 -29.549  -2.424  1.00  0.58           C  
ATOM   1133  C   ILE A 168      32.105 -28.405  -3.053  1.00  0.57           C  
ATOM   1134  CB  ILE A 168      31.229 -29.364  -0.892  1.00  0.52           C  
ATOM   1135  O   ILE A 168      33.318 -28.299  -2.857  1.00  0.54           O  
ATOM   1136  CG1 ILE A 168      30.370 -30.470  -0.267  1.00  0.48           C  
ATOM   1137  CG2 ILE A 168      30.677 -27.979  -0.545  1.00  0.48           C  
ATOM   1138  CD1 ILE A 168      30.373 -30.470   1.255  1.00  0.49           C  
ATOM   1139  N   GLY A 169      31.785 -28.133  -4.140  1.00  0.53           N  
ATOM   1140  CA  GLY A 169      32.221 -26.868  -4.708  1.00  0.56           C  
ATOM   1141  C   GLY A 169      32.451 -25.792  -3.663  1.00  0.53           C  
ATOM   1142  O   GLY A 169      31.928 -25.880  -2.549  1.00  0.51           O  
ATOM   1143  N   PRO A 170      33.565 -25.141  -3.608  1.00  0.45           N  
ATOM   1144  CA  PRO A 170      33.545 -23.959  -2.743  1.00  0.45           C  
ATOM   1145  C   PRO A 170      32.136 -23.411  -2.526  1.00  0.45           C  
ATOM   1146  CB  PRO A 170      34.411 -22.951  -3.503  1.00  0.42           C  
ATOM   1147  O   PRO A 170      31.390 -23.215  -3.489  1.00  0.43           O  
ATOM   1148  CG  PRO A 170      34.286 -23.346  -4.939  1.00  0.42           C  
ATOM   1149  CD  PRO A 170      34.030 -24.824  -5.006  1.00  0.47           C  
ATOM   1150  N   THR A 171      31.420 -23.706  -1.466  1.00  0.50           N  
ATOM   1151  CA  THR A 171      30.440 -22.830  -0.834  1.00  0.53           C  
ATOM   1152  C   THR A 171      30.649 -21.382  -1.270  1.00  0.50           C  
ATOM   1153  CB  THR A 171      30.515 -22.922   0.701  1.00  0.47           C  
ATOM   1154  O   THR A 171      31.747 -20.839  -1.131  1.00  0.48           O  
ATOM   1155  CG2 THR A 171      29.229 -22.417   1.346  1.00  0.46           C  
ATOM   1156  OG1 THR A 171      30.723 -24.288   1.082  1.00  0.47           O  
ATOM   1157  N   GLY A 172      30.188 -20.968  -2.258  1.00  0.53           N  
ATOM   1158  CA  GLY A 172      30.137 -19.534  -2.492  1.00  0.55           C  
ATOM   1159  C   GLY A 172      30.290 -18.716  -1.223  1.00  0.53           C  
ATOM   1160  O   GLY A 172      30.054 -19.219  -0.122  1.00  0.51           O  
ATOM   1161  N   PRO A 173      31.189 -17.813  -1.060  1.00  0.40           N  
ATOM   1162  CA  PRO A 173      31.045 -16.975   0.133  1.00  0.41           C  
ATOM   1163  C   PRO A 173      29.654 -17.069   0.756  1.00  0.40           C  
ATOM   1164  CB  PRO A 173      31.312 -15.563  -0.394  1.00  0.37           C  
ATOM   1165  O   PRO A 173      28.648 -16.961   0.050  1.00  0.38           O  
ATOM   1166  CG  PRO A 173      30.973 -15.628  -1.849  1.00  0.38           C  
ATOM   1167  CD  PRO A 173      31.166 -17.040  -2.321  1.00  0.44           C  
ATOM   1168  N   GLN A 174      29.377 -17.932   1.789  1.00  0.45           N  
ATOM   1169  CA  GLN A 174      28.336 -17.662   2.775  1.00  0.48           C  
ATOM   1170  C   GLN A 174      27.854 -16.217   2.684  1.00  0.45           C  
ATOM   1171  CB  GLN A 174      28.845 -17.958   4.187  1.00  0.43           C  
ATOM   1172  O   GLN A 174      28.652 -15.283   2.782  1.00  0.43           O  
ATOM   1173  CG  GLN A 174      27.740 -18.057   5.230  1.00  0.43           C  
ATOM   1174  CD  GLN A 174      28.249 -18.517   6.583  1.00  0.49           C  
ATOM   1175  NE2 GLN A 174      27.329 -18.781   7.505  1.00  0.42           N  
ATOM   1176  OE1 GLN A 174      29.460 -18.635   6.798  1.00  0.56           O  
ATOM   1177  N   GLY A 175      26.917 -15.855   1.947  1.00  0.50           N  
ATOM   1178  CA  GLY A 175      26.288 -14.575   2.229  1.00  0.52           C  
ATOM   1179  C   GLY A 175      26.442 -14.140   3.674  1.00  0.49           C  
ATOM   1180  O   GLY A 175      26.574 -14.977   4.569  1.00  0.47           O  
ATOM   1181  N   ILE A 176      27.184 -13.258   3.990  1.00  0.38           N  
ATOM   1182  CA  ILE A 176      27.286 -12.673   5.323  1.00  0.44           C  
ATOM   1183  C   ILE A 176      26.176 -13.226   6.214  1.00  0.38           C  
ATOM   1184  CB  ILE A 176      27.213 -11.131   5.270  1.00  0.36           C  
ATOM   1185  O   ILE A 176      24.992 -13.107   5.889  1.00  0.37           O  
ATOM   1186  CG1 ILE A 176      28.010 -10.599   4.074  1.00  0.38           C  
ATOM   1187  CG2 ILE A 176      27.719 -10.521   6.581  1.00  0.37           C  
ATOM   1188  CD1 ILE A 176      27.867  -9.099   3.852  1.00  0.39           C  
ATOM   1189  N   ILE A 177      26.239 -14.515   6.793  1.00  0.43           N  
ATOM   1190  CA  ILE A 177      25.647 -14.706   8.113  1.00  0.44           C  
ATOM   1191  C   ILE A 177      25.505 -13.357   8.815  1.00  0.42           C  
ATOM   1192  CB  ILE A 177      26.489 -15.673   8.975  1.00  0.40           C  
ATOM   1193  O   ILE A 177      26.496 -12.657   9.034  1.00  0.40           O  
ATOM   1194  CG1 ILE A 177      26.588 -17.044   8.296  1.00  0.40           C  
ATOM   1195  CG2 ILE A 177      25.896 -15.799  10.381  1.00  0.41           C  
ATOM   1196  CD1 ILE A 177      27.540 -18.010   8.989  1.00  0.41           C  
ATOM   1197  N   GLY A 178      24.460 -12.672   8.603  1.00  0.47           N  
ATOM   1198  CA  GLY A 178      24.195 -11.598   9.547  1.00  0.49           C  
ATOM   1199  C   GLY A 178      24.769 -11.861  10.926  1.00  0.47           C  
ATOM   1200  O   GLY A 178      24.767 -13.000  11.398  1.00  0.45           O  
ATOM   1201  N   LEU A 179      25.861 -11.302  11.233  1.00  0.42           N  
ATOM   1202  CA  LEU A 179      26.352 -11.185  12.601  1.00  0.45           C  
ATOM   1203  C   LEU A 179      25.271 -11.579  13.602  1.00  0.42           C  
ATOM   1204  CB  LEU A 179      26.827  -9.756  12.881  1.00  0.39           C  
ATOM   1205  O   LEU A 179      24.200 -10.970  13.637  1.00  0.39           O  
ATOM   1206  CG  LEU A 179      28.101  -9.312  12.161  1.00  0.39           C  
ATOM   1207  CD1 LEU A 179      28.302  -7.809  12.319  1.00  0.38           C  
ATOM   1208  CD2 LEU A 179      29.309 -10.077  12.691  1.00  0.39           C  
ATOM   1209  N   THR A 180      24.990 -12.805  13.923  1.00  0.45           N  
ATOM   1210  CA  THR A 180      24.634 -13.090  15.308  1.00  0.47           C  
ATOM   1211  C   THR A 180      25.044 -11.938  16.220  1.00  0.44           C  
ATOM   1212  CB  THR A 180      25.291 -14.394  15.797  1.00  0.42           C  
ATOM   1213  O   THR A 180      26.227 -11.601  16.310  1.00  0.42           O  
ATOM   1214  CG2 THR A 180      24.387 -15.132  16.779  1.00  0.41           C  
ATOM   1215  OG1 THR A 180      25.549 -15.243  14.671  1.00  0.42           O  
ATOM   1216  N   GLY A 181      24.349 -10.840  16.235  1.00  0.46           N  
ATOM   1217  CA  GLY A 181      24.526  -9.925  17.352  1.00  0.50           C  
ATOM   1218  C   GLY A 181      24.918 -10.625  18.640  1.00  0.46           C  
ATOM   1219  O   GLY A 181      24.424 -11.715  18.935  1.00  0.45           O  
ATOM   1220  N   ALA A 182      26.136 -10.563  19.069  1.00  0.43           N  
ATOM   1221  CA  ALA A 182      26.521 -10.766  20.463  1.00  0.46           C  
ATOM   1222  C   ALA A 182      25.327 -10.579  21.395  1.00  0.42           C  
ATOM   1223  CB  ALA A 182      27.648  -9.811  20.849  1.00  0.41           C  
ATOM   1224  O   ALA A 182      24.690  -9.523  21.393  1.00  0.41           O  
ATOM   1225  N   THR A 183      24.481 -11.564  21.629  1.00  0.51           N  
ATOM   1226  CA  THR A 183      23.838 -11.648  22.935  1.00  0.53           C  
ATOM   1227  C   THR A 183      24.522 -10.720  23.935  1.00  0.50           C  
ATOM   1228  CB  THR A 183      23.854 -13.090  23.475  1.00  0.47           C  
ATOM   1229  O   THR A 183      25.716 -10.862  24.205  1.00  0.48           O  
ATOM   1230  CG2 THR A 183      22.887 -13.252  24.642  1.00  0.45           C  
ATOM   1231  OG1 THR A 183      23.475 -13.990  22.426  1.00  0.49           O  
ATOM   1232  N   GLY A 184      24.239  -9.497  23.869  1.00  0.53           N  
ATOM   1233  CA  GLY A 184      24.555  -8.640  25.001  1.00  0.55           C  
ATOM   1234  C   GLY A 184      24.446  -9.351  26.337  1.00  0.53           C  
ATOM   1235  O   GLY A 184      23.717 -10.338  26.463  1.00  0.51           O  
ATOM   1236  N   PRO A 185      25.532  -9.385  27.117  1.00  0.47           N  
ATOM   1237  CA  PRO A 185      25.353  -9.812  28.507  1.00  0.48           C  
ATOM   1238  C   PRO A 185      23.965  -9.483  29.051  1.00  0.47           C  
ATOM   1239  CB  PRO A 185      26.433  -9.029  29.257  1.00  0.44           C  
ATOM   1240  O   PRO A 185      23.513  -8.340  28.951  1.00  0.45           O  
ATOM   1241  CG  PRO A 185      26.643  -7.792  28.445  1.00  0.45           C  
ATOM   1242  CD  PRO A 185      26.343  -8.108  27.008  1.00  0.49           C  
ATOM   1243  N   THR A 186      22.970 -10.333  28.976  1.00  0.55           N  
ATOM   1244  CA  THR A 186      21.918 -10.426  29.982  1.00  0.58           C  
ATOM   1245  C   THR A 186      22.305  -9.657  31.242  1.00  0.54           C  
ATOM   1246  CB  THR A 186      21.618 -11.892  30.343  1.00  0.51           C  
ATOM   1247  O   THR A 186      23.337  -9.939  31.855  1.00  0.52           O  
ATOM   1248  CG2 THR A 186      20.281 -12.017  31.068  1.00  0.47           C  
ATOM   1249  OG1 THR A 186      21.574 -12.674  29.144  1.00  0.52           O  
ATOM   1250  N   GLY A 187      22.076  -8.418  31.165  1.00  0.56           N  
ATOM   1251  CA  GLY A 187      22.090  -7.678  32.417  1.00  0.58           C  
ATOM   1252  C   GLY A 187      21.479  -8.448  33.572  1.00  0.56           C  
ATOM   1253  O   GLY A 187      20.664  -9.349  33.363  1.00  0.54           O  
ATOM   1254  N   PRO A 188      22.306  -8.681  34.659  1.00  0.53           N  
ATOM   1255  CA  PRO A 188      21.683  -9.220  35.871  1.00  0.53           C  
ATOM   1256  C   PRO A 188      20.202  -8.861  35.982  1.00  0.52           C  
ATOM   1257  CB  PRO A 188      22.488  -8.571  36.999  1.00  0.49           C  
ATOM   1258  O   PRO A 188      19.829  -7.700  35.797  1.00  0.50           O  
ATOM   1259  CG  PRO A 188      22.985  -7.285  36.424  1.00  0.50           C  
ATOM   1260  CD  PRO A 188      23.154  -7.459  34.942  1.00  0.53           C  
ATOM   1261  N   GLN A 189      19.302  -9.710  35.611  1.00  0.62           N  
ATOM   1262  CA  GLN A 189      17.958  -9.817  36.168  1.00  0.65           C  
ATOM   1263  C   GLN A 189      17.859  -9.099  37.511  1.00  0.62           C  
ATOM   1264  CB  GLN A 189      17.558 -11.285  36.328  1.00  0.57           C  
ATOM   1265  O   GLN A 189      18.634  -9.378  38.428  1.00  0.58           O  
ATOM   1266  CG  GLN A 189      16.090 -11.488  36.678  1.00  0.55           C  
ATOM   1267  CD  GLN A 189      15.670 -12.945  36.627  1.00  0.57           C  
ATOM   1268  NE2 GLN A 189      14.380 -13.198  36.820  1.00  0.47           N  
ATOM   1269  OE1 GLN A 189      16.499 -13.836  36.416  1.00  0.63           O  
ATOM   1270  N   GLY A 190      17.416  -7.888  37.412  1.00  0.58           N  
ATOM   1271  CA  GLY A 190      16.958  -7.208  38.613  1.00  0.60           C  
ATOM   1272  C   GLY A 190      16.054  -8.067  39.477  1.00  0.58           C  
ATOM   1273  O   GLY A 190      15.332  -8.926  38.966  1.00  0.55           O  
ATOM   1274  N   GLU A 191      16.445  -8.372  40.633  1.00  0.60           N  
ATOM   1275  CA  GLU A 191      15.673  -8.947  41.730  1.00  0.61           C  
ATOM   1276  C   GLU A 191      14.184  -8.658  41.568  1.00  0.59           C  
ATOM   1277  CB  GLU A 191      16.169  -8.411  43.076  1.00  0.56           C  
ATOM   1278  O   GLU A 191      13.776  -7.497  41.486  1.00  0.56           O  
ATOM   1279  CG  GLU A 191      17.506  -8.991  43.514  1.00  0.56           C  
ATOM   1280  CD  GLU A 191      17.906  -8.580  44.922  1.00  0.58           C  
ATOM   1281  OE1 GLU A 191      17.342  -7.596  45.450  1.00  0.61           O  
ATOM   1282  OE2 GLU A 191      18.792  -9.248  45.501  1.00  0.56           O  
ATOM   1283  N   ILE A 192      13.370  -9.423  40.858  1.00  0.64           N  
ATOM   1284  CA  ILE A 192      11.928  -9.603  40.981  1.00  0.65           C  
ATOM   1285  C   ILE A 192      11.490  -9.304  42.413  1.00  0.63           C  
ATOM   1286  CB  ILE A 192      11.500 -11.032  40.577  1.00  0.58           C  
ATOM   1287  O   ILE A 192      11.917  -9.979  43.353  1.00  0.59           O  
ATOM   1288  CG1 ILE A 192      11.879 -11.310  39.118  1.00  0.53           C  
ATOM   1289  CG2 ILE A 192       9.997 -11.229  40.799  1.00  0.52           C  
ATOM   1290  CD1 ILE A 192      11.625 -12.745  38.675  1.00  0.54           C  
ATOM   1291  N   GLY A 193      11.169  -8.103  42.542  1.00  0.60           N  
ATOM   1292  CA  GLY A 193      10.485  -7.654  43.744  1.00  0.62           C  
ATOM   1293  C   GLY A 193       9.396  -8.605  44.201  1.00  0.59           C  
ATOM   1294  O   GLY A 193       8.871  -9.385  43.404  1.00  0.57           O  
ATOM   1295  N   PRO A 194       9.381  -8.989  45.467  1.00  0.59           N  
ATOM   1296  CA  PRO A 194       8.364  -9.815  46.122  1.00  0.58           C  
ATOM   1297  C   PRO A 194       6.970  -9.613  45.533  1.00  0.58           C  
ATOM   1298  CB  PRO A 194       8.415  -9.347  47.579  1.00  0.54           C  
ATOM   1299  O   PRO A 194       6.496  -8.479  45.436  1.00  0.55           O  
ATOM   1300  CG  PRO A 194       8.891  -7.932  47.508  1.00  0.53           C  
ATOM   1301  CD  PRO A 194       9.791  -7.790  46.315  1.00  0.56           C  
ATOM   1302  N   ILE A 195       6.426 -10.505  44.609  1.00  0.61           N  
ATOM   1303  CA  ILE A 195       5.049 -10.873  44.301  1.00  0.63           C  
ATOM   1304  C   ILE A 195       4.156 -10.584  45.506  1.00  0.60           C  
ATOM   1305  CB  ILE A 195       4.938 -12.360  43.897  1.00  0.56           C  
ATOM   1306  O   ILE A 195       4.401 -11.089  46.604  1.00  0.57           O  
ATOM   1307  CG1 ILE A 195       5.787 -12.640  42.652  1.00  0.51           C  
ATOM   1308  CG2 ILE A 195       3.476 -12.749  43.662  1.00  0.50           C  
ATOM   1309  CD1 ILE A 195       5.857 -14.111  42.267  1.00  0.52           C  
ATOM   1310  N   GLY A 196       3.598  -9.489  45.376  1.00  0.61           N  
ATOM   1311  CA  GLY A 196       2.564  -9.090  46.317  1.00  0.63           C  
ATOM   1312  C   GLY A 196       1.549 -10.184  46.587  1.00  0.59           C  
ATOM   1313  O   GLY A 196       1.392 -11.105  45.782  1.00  0.57           O  
ATOM   1314  N   PRO A 197       1.201 -10.485  47.849  1.00  0.59           N  
ATOM   1315  CA  PRO A 197       0.188 -11.458  48.264  1.00  0.59           C  
ATOM   1316  C   PRO A 197      -0.987 -11.537  47.291  1.00  0.58           C  
ATOM   1317  CB  PRO A 197      -0.268 -10.934  49.628  1.00  0.54           C  
ATOM   1318  O   PRO A 197      -1.615 -10.518  46.992  1.00  0.55           O  
ATOM   1319  CG  PRO A 197      -0.039  -9.458  49.565  1.00  0.54           C  
ATOM   1320  CD  PRO A 197       1.121  -9.194  48.649  1.00  0.56           C  
ATOM   1321  N   THR A 198      -1.090 -12.555  46.370  1.00  0.58           N  
ATOM   1322  CA  THR A 198      -2.178 -13.257  45.701  1.00  0.62           C  
ATOM   1323  C   THR A 198      -3.452 -13.207  46.540  1.00  0.57           C  
ATOM   1324  CB  THR A 198      -1.805 -14.724  45.416  1.00  0.54           C  
ATOM   1325  O   THR A 198      -3.462 -13.654  47.689  1.00  0.54           O  
ATOM   1326  CG2 THR A 198      -2.783 -15.360  44.434  1.00  0.47           C  
ATOM   1327  OG1 THR A 198      -0.486 -14.776  44.860  1.00  0.54           O  
ATOM   1328  N   GLY A 199      -4.175 -12.365  46.202  1.00  0.62           N  
ATOM   1329  CA  GLY A 199      -5.528 -12.289  46.728  1.00  0.64           C  
ATOM   1330  C   GLY A 199      -6.250 -13.623  46.711  1.00  0.60           C  
ATOM   1331  O   GLY A 199      -5.885 -14.524  45.952  1.00  0.58           O  
ATOM   1332  N   PRO A 200      -6.976 -14.082  47.824  1.00  0.61           N  
ATOM   1333  CA  PRO A 200      -7.778 -15.306  47.892  1.00  0.61           C  
ATOM   1334  C   PRO A 200      -8.467 -15.634  46.569  1.00  0.60           C  
ATOM   1335  CB  PRO A 200      -8.808 -14.993  48.981  1.00  0.56           C  
ATOM   1336  O   PRO A 200      -9.098 -14.763  45.964  1.00  0.56           O  
ATOM   1337  CG  PRO A 200      -8.945 -13.504  48.960  1.00  0.55           C  
ATOM   1338  CD  PRO A 200      -7.636 -12.911  48.526  1.00  0.57           C  
ATOM   1339  N   LYS A 201      -8.021 -16.667  45.830  1.00  0.60           N  
ATOM   1340  CA  LYS A 201      -8.625 -17.563  44.849  1.00  0.62           C  
ATOM   1341  C   LYS A 201     -10.136 -17.651  45.042  1.00  0.59           C  
ATOM   1342  CB  LYS A 201      -8.003 -18.957  44.940  1.00  0.55           C  
ATOM   1343  O   LYS A 201     -10.609 -18.027  46.116  1.00  0.56           O  
ATOM   1344  CG  LYS A 201      -8.308 -19.851  43.747  1.00  0.53           C  
ATOM   1345  CD  LYS A 201      -7.594 -21.192  43.856  1.00  0.56           C  
ATOM   1346  CE  LYS A 201      -7.936 -22.105  42.686  1.00  0.51           C  
ATOM   1347  NZ  LYS A 201      -7.261 -23.432  42.803  1.00  0.46           N  
ATOM   1348  N   GLY A 202     -10.834 -17.018  44.279  1.00  0.61           N  
ATOM   1349  CA  GLY A 202     -12.250 -17.288  44.089  1.00  0.63           C  
ATOM   1350  C   GLY A 202     -12.539 -18.733  43.727  1.00  0.60           C  
ATOM   1351  O   GLY A 202     -11.717 -19.395  43.090  1.00  0.57           O  
ATOM   1352  N   GLU A 203     -13.300 -19.582  44.450  1.00  0.61           N  
ATOM   1353  CA  GLU A 203     -13.901 -20.887  44.192  1.00  0.62           C  
ATOM   1354  C   GLU A 203     -14.056 -21.137  42.694  1.00  0.60           C  
ATOM   1355  CB  GLU A 203     -15.260 -21.001  44.887  1.00  0.56           C  
ATOM   1356  O   GLU A 203     -14.677 -20.340  41.987  1.00  0.57           O  
ATOM   1357  CG  GLU A 203     -15.168 -21.134  46.400  1.00  0.56           C  
ATOM   1358  CD  GLU A 203     -16.512 -21.386  47.064  1.00  0.57           C  
ATOM   1359  OE1 GLU A 203     -17.559 -21.206  46.402  1.00  0.60           O  
ATOM   1360  OE2 GLU A 203     -16.518 -21.767  48.256  1.00  0.55           O  
ATOM   1361  N   SER A 204     -13.151 -21.859  41.992  1.00  0.56           N  
ATOM   1362  CA  SER A 204     -13.149 -22.660  40.772  1.00  0.59           C  
ATOM   1363  C   SER A 204     -14.526 -23.258  40.502  1.00  0.55           C  
ATOM   1364  CB  SER A 204     -12.108 -23.775  40.864  1.00  0.51           C  
ATOM   1365  O   SER A 204     -15.040 -24.034  41.311  1.00  0.52           O  
ATOM   1366  OG  SER A 204     -10.848 -23.257  41.255  1.00  0.55           O  
ATOM   1367  N   GLY A 205     -15.275 -22.679  39.889  1.00  0.58           N  
ATOM   1368  CA  GLY A 205     -16.457 -23.239  39.251  1.00  0.60           C  
ATOM   1369  C   GLY A 205     -16.213 -24.604  38.637  1.00  0.57           C  
ATOM   1370  O   GLY A 205     -15.117 -24.883  38.145  1.00  0.54           O  
ATOM   1371  N   THR A 206     -16.819 -25.756  39.125  1.00  0.53           N  
ATOM   1372  CA  THR A 206     -16.969 -27.041  38.451  1.00  0.56           C  
ATOM   1373  C   THR A 206     -16.677 -26.908  36.960  1.00  0.52           C  
ATOM   1374  CB  THR A 206     -18.385 -27.614  38.650  1.00  0.49           C  
ATOM   1375  O   THR A 206     -17.317 -26.117  36.264  1.00  0.50           O  
ATOM   1376  CG2 THR A 206     -18.472 -28.433  39.934  1.00  0.47           C  
ATOM   1377  OG1 THR A 206     -19.325 -26.535  38.722  1.00  0.51           O  
ATOM   1378  N   GLU A 207     -15.403 -27.124  36.507  1.00  0.56           N  
ATOM   1379  CA  GLU A 207     -14.988 -27.628  35.202  1.00  0.58           C  
ATOM   1380  C   GLU A 207     -16.156 -28.276  34.464  1.00  0.55           C  
ATOM   1381  CB  GLU A 207     -13.840 -28.630  35.351  1.00  0.51           C  
ATOM   1382  O   GLU A 207     -16.768 -29.221  34.967  1.00  0.53           O  
ATOM   1383  CG  GLU A 207     -12.771 -28.505  34.276  1.00  0.51           C  
ATOM   1384  CD  GLU A 207     -11.596 -29.446  34.486  1.00  0.54           C  
ATOM   1385  OE1 GLU A 207     -11.565 -30.158  35.515  1.00  0.59           O  
ATOM   1386  OE2 GLU A 207     -10.698 -29.471  33.615  1.00  0.53           O  
ATOM   1387  N   GLY A 208     -16.911 -27.559  33.839  1.00  0.51           N  
ATOM   1388  CA  GLY A 208     -17.817 -28.127  32.854  1.00  0.54           C  
ATOM   1389  C   GLY A 208     -17.178 -29.216  32.013  1.00  0.50           C  
ATOM   1390  O   GLY A 208     -16.000 -29.125  31.662  1.00  0.48           O  
ATOM   1391  N   ALA A 209     -17.494 -30.491  32.182  1.00  0.50           N  
ATOM   1392  CA  ALA A 209     -17.212 -31.549  31.215  1.00  0.54           C  
ATOM   1393  C   ALA A 209     -16.713 -30.967  29.895  1.00  0.50           C  
ATOM   1394  CB  ALA A 209     -18.458 -32.400  30.980  1.00  0.48           C  
ATOM   1395  O   ALA A 209     -17.400 -30.159  29.266  1.00  0.48           O  
ATOM   1396  N   THR A 210     -15.403 -30.694  29.756  1.00  0.49           N  
ATOM   1397  CA  THR A 210     -14.735 -30.725  28.459  1.00  0.51           C  
ATOM   1398  C   THR A 210     -15.525 -31.571  27.465  1.00  0.49           C  
ATOM   1399  CB  THR A 210     -13.302 -31.277  28.582  1.00  0.45           C  
ATOM   1400  O   THR A 210     -15.733 -32.766  27.686  1.00  0.47           O  
ATOM   1401  CG2 THR A 210     -12.476 -30.941  27.345  1.00  0.42           C  
ATOM   1402  OG1 THR A 210     -12.673 -30.702  29.734  1.00  0.46           O  
ATOM   1403  N   GLY A 211     -16.454 -31.133  26.975  1.00  0.51           N  
ATOM   1404  CA  GLY A 211     -17.017 -31.742  25.780  1.00  0.54           C  
ATOM   1405  C   GLY A 211     -16.025 -32.610  25.029  1.00  0.50           C  
ATOM   1406  O   GLY A 211     -14.824 -32.332  25.030  1.00  0.49           O  
ATOM   1407  N   LEU A 212     -16.154 -33.947  25.009  1.00  0.50           N  
ATOM   1408  CA  LEU A 212     -15.370 -34.676  24.018  1.00  0.52           C  
ATOM   1409  C   LEU A 212     -14.656 -33.713  23.076  1.00  0.49           C  
ATOM   1410  CB  LEU A 212     -16.267 -35.622  23.215  1.00  0.47           C  
ATOM   1411  O   LEU A 212     -15.300 -32.910  22.396  1.00  0.48           O  
ATOM   1412  CG  LEU A 212     -16.762 -36.871  23.948  1.00  0.48           C  
ATOM   1413  CD1 LEU A 212     -17.889 -37.534  23.163  1.00  0.47           C  
ATOM   1414  CD2 LEU A 212     -15.614 -37.849  24.174  1.00  0.48           C  
ATOM   1415  N   GLN A 213     -13.523 -33.159  23.427  1.00  0.47           N  
ATOM   1416  CA  GLN A 213     -12.679 -32.878  22.270  1.00  0.51           C  
ATOM   1417  C   GLN A 213     -13.013 -33.807  21.107  1.00  0.48           C  
ATOM   1418  CB  GLN A 213     -11.200 -33.008  22.638  1.00  0.45           C  
ATOM   1419  O   GLN A 213     -12.991 -35.031  21.257  1.00  0.47           O  
ATOM   1420  CG  GLN A 213     -10.258 -32.341  21.646  1.00  0.45           C  
ATOM   1421  CD  GLN A 213      -8.832 -32.257  22.155  1.00  0.50           C  
ATOM   1422  NE2 GLN A 213      -7.992 -31.509  21.448  1.00  0.42           N  
ATOM   1423  OE1 GLN A 213      -8.487 -32.860  23.177  1.00  0.56           O  
ATOM   1424  N   GLY A 214     -13.897 -33.509  20.414  1.00  0.50           N  
ATOM   1425  CA  GLY A 214     -13.860 -34.231  19.152  1.00  0.52           C  
ATOM   1426  C   GLY A 214     -12.467 -34.692  18.768  1.00  0.50           C  
ATOM   1427  O   GLY A 214     -11.472 -34.164  19.270  1.00  0.49           O  
ATOM   1428  N   PRO A 215     -12.123 -35.960  18.567  1.00  0.46           N  
ATOM   1429  CA  PRO A 215     -10.806 -35.991  17.927  1.00  0.48           C  
ATOM   1430  C   PRO A 215     -10.362 -34.620  17.424  1.00  0.46           C  
ATOM   1431  CB  PRO A 215     -11.004 -36.963  16.760  1.00  0.45           C  
ATOM   1432  O   PRO A 215     -11.192 -33.824  16.977  1.00  0.45           O  
ATOM   1433  CG  PRO A 215     -12.457 -36.862  16.422  1.00  0.47           C  
ATOM   1434  CD  PRO A 215     -13.217 -36.539  17.676  1.00  0.49           C  
ATOM   1435  N   PRO A 216      -9.326 -33.866  17.912  1.00  0.43           N  
ATOM   1436  CA  PRO A 216      -8.912 -32.819  16.975  1.00  0.43           C  
ATOM   1437  C   PRO A 216      -9.439 -33.052  15.561  1.00  0.43           C  
ATOM   1438  CB  PRO A 216      -7.384 -32.900  17.008  1.00  0.41           C  
ATOM   1439  O   PRO A 216      -9.430 -34.185  15.073  1.00  0.42           O  
ATOM   1440  CG  PRO A 216      -7.085 -34.215  17.652  1.00  0.42           C  
ATOM   1441  CD  PRO A 216      -8.345 -34.734  18.284  1.00  0.47           C  
ATOM   1442  N   GLY A 217     -10.422 -32.484  15.195  1.00  0.44           N  
ATOM   1443  CA  GLY A 217     -10.428 -32.602  13.746  1.00  0.45           C  
ATOM   1444  C   GLY A 217      -9.101 -33.069  13.179  1.00  0.44           C  
ATOM   1445  O   GLY A 217      -8.048 -32.838  13.778  1.00  0.42           O  
ATOM   1446  N   GLU A 218      -8.939 -34.235  12.546  1.00  0.41           N  
ATOM   1447  CA  GLU A 218      -7.776 -34.105  11.673  1.00  0.45           C  
ATOM   1448  C   GLU A 218      -7.295 -32.658  11.606  1.00  0.41           C  
ATOM   1449  CB  GLU A 218      -8.098 -34.618  10.268  1.00  0.41           C  
ATOM   1450  O   GLU A 218      -8.097 -31.740  11.424  1.00  0.40           O  
ATOM   1451  CG  GLU A 218      -8.193 -36.134  10.173  1.00  0.44           C  
ATOM   1452  CD  GLU A 218      -7.470 -36.706   8.964  1.00  0.47           C  
ATOM   1453  OE1 GLU A 218      -7.285 -35.974   7.965  1.00  0.55           O  
ATOM   1454  OE2 GLU A 218      -7.088 -37.896   9.015  1.00  0.53           O  
ATOM   1455  N   PRO A 219      -6.342 -32.044  12.475  1.00  0.39           N  
ATOM   1456  CA  PRO A 219      -5.956 -30.772  11.859  1.00  0.39           C  
ATOM   1457  C   PRO A 219      -6.514 -30.607  10.447  1.00  0.38           C  
ATOM   1458  CB  PRO A 219      -4.427 -30.840  11.838  1.00  0.37           C  
ATOM   1459  O   PRO A 219      -6.402 -31.519   9.625  1.00  0.37           O  
ATOM   1460  CG  PRO A 219      -4.102 -32.247  12.223  1.00  0.38           C  
ATOM   1461  CD  PRO A 219      -5.372 -32.935  12.633  1.00  0.43           C  
ATOM   1462  N   GLY A 220      -7.622 -30.074  10.170  1.00  0.40           N  
ATOM   1463  CA  GLY A 220      -7.617 -29.828   8.737  1.00  0.40           C  
ATOM   1464  C   GLY A 220      -6.261 -30.059   8.097  1.00  0.40           C  
ATOM   1465  O   GLY A 220      -5.235 -30.043   8.781  1.00  0.38           O  
ATOM   1466  N   PRO A 221      -6.048 -30.971   7.241  1.00  0.35           N  
ATOM   1467  CA  PRO A 221      -4.736 -30.637   6.683  1.00  0.36           C  
ATOM   1468  C   PRO A 221      -4.165 -29.340   7.252  1.00  0.34           C  
ATOM   1469  CB  PRO A 221      -5.014 -30.500   5.184  1.00  0.33           C  
ATOM   1470  O   PRO A 221      -4.877 -28.337   7.344  1.00  0.33           O  
ATOM   1471  CG  PRO A 221      -6.463 -30.144   5.096  1.00  0.34           C  
ATOM   1472  CD  PRO A 221      -7.166 -30.706   6.298  1.00  0.38           C  
ATOM   1473  N   ALA A 222      -3.385 -29.187   8.411  1.00  0.32           N  
ATOM   1474  CA  ALA A 222      -2.647 -27.929   8.492  1.00  0.32           C  
ATOM   1475  C   ALA A 222      -2.989 -27.016   7.318  1.00  0.31           C  
ATOM   1476  CB  ALA A 222      -1.144 -28.196   8.534  1.00  0.30           C  
ATOM   1477  O   ALA A 222      -2.967 -27.446   6.162  1.00  0.29           O  
ATOM   1478  N   GLY A 223      -4.111 -26.342   7.142  1.00  0.30           N  
ATOM   1479  CA  GLY A 223      -3.912 -25.417   6.038  1.00  0.31           C  
ATOM   1480  C   GLY A 223      -2.494 -25.427   5.499  1.00  0.30           C  
ATOM   1481  O   GLY A 223      -1.542 -25.173   6.239  1.00  0.28           O  
ATOM   1482  N   VAL A 224      -1.876 -26.414   5.013  1.00  0.25           N  
ATOM   1483  CA  VAL A 224      -0.878 -25.986   4.039  1.00  0.28           C  
ATOM   1484  C   VAL A 224      -1.307 -24.664   3.406  1.00  0.24           C  
ATOM   1485  CB  VAL A 224      -0.658 -27.054   2.945  1.00  0.23           C  
ATOM   1486  O   VAL A 224      -2.229 -24.631   2.588  1.00  0.24           O  
ATOM   1487  CG1 VAL A 224       0.696 -26.861   2.266  1.00  0.13           C  
ATOM   1488  CG2 VAL A 224      -0.766 -28.457   3.540  1.00  0.22           C  
ATOM   1489  N   GLY A 225      -1.608 -23.650   4.039  1.00  0.28           N  
ATOM   1490  CA  GLY A 225      -1.248 -22.547   3.162  1.00  0.28           C  
ATOM   1491  C   GLY A 225      -0.225 -22.931   2.109  1.00  0.28           C  
ATOM   1492  O   GLY A 225       0.772 -23.589   2.416  1.00  0.27           O  
ATOM   1493  N   LEU A 226      -0.464 -23.546   1.024  1.00  0.27           N  
ATOM   1494  CA  LEU A 226       0.613 -23.397   0.051  1.00  0.29           C  
ATOM   1495  C   LEU A 226       1.672 -22.424   0.557  1.00  0.27           C  
ATOM   1496  CB  LEU A 226       0.059 -22.913  -1.292  1.00  0.25           C  
ATOM   1497  O   LEU A 226       1.344 -21.334   1.032  1.00  0.26           O  
ATOM   1498  CG  LEU A 226      -0.821 -23.902  -2.058  1.00  0.26           C  
ATOM   1499  CD1 LEU A 226      -1.470 -23.217  -3.256  1.00  0.27           C  
ATOM   1500  CD2 LEU A 226      -0.005 -25.110  -2.505  1.00  0.29           C  
ATOM   1501  N   PRO A 227       2.682 -22.822   1.299  1.00  0.27           N  
ATOM   1502  CA  PRO A 227       3.651 -21.726   1.215  1.00  0.26           C  
ATOM   1503  C   PRO A 227       3.303 -20.714   0.126  1.00  0.27           C  
ATOM   1504  CB  PRO A 227       4.966 -22.442   0.896  1.00  0.25           C  
ATOM   1505  O   PRO A 227       2.919 -21.101  -0.981  1.00  0.26           O  
ATOM   1506  CG  PRO A 227       4.567 -23.845   0.567  1.00  0.25           C  
ATOM   1507  CD  PRO A 227       3.109 -24.013   0.885  1.00  0.30           C  
ATOM   1508  N   GLY A 228       2.603 -19.597   0.365  1.00  0.31           N  
ATOM   1509  CA  GLY A 228       2.838 -18.678  -0.737  1.00  0.29           C  
ATOM   1510  C   GLY A 228       4.019 -19.073  -1.603  1.00  0.31           C  
ATOM   1511  O   GLY A 228       4.923 -19.776  -1.145  1.00  0.29           O  
ATOM   1512  N   PRO A 229       3.971 -19.436  -2.770  1.00  0.28           N  
ATOM   1513  CA  PRO A 229       5.277 -19.524  -3.428  1.00  0.28           C  
ATOM   1514  C   PRO A 229       6.407 -18.949  -2.577  1.00  0.28           C  
ATOM   1515  CB  PRO A 229       5.084 -18.702  -4.706  1.00  0.26           C  
ATOM   1516  O   PRO A 229       6.201 -17.975  -1.848  1.00  0.27           O  
ATOM   1517  CG  PRO A 229       3.942 -17.787  -4.402  1.00  0.26           C  
ATOM   1518  CD  PRO A 229       3.097 -18.418  -3.333  1.00  0.30           C  
ATOM   1519  N   PRO A 230       7.445 -19.789  -1.916  1.00  0.27           N  
ATOM   1520  CA  PRO A 230       8.602 -19.025  -1.443  1.00  0.26           C  
ATOM   1521  C   PRO A 230       8.573 -17.568  -1.898  1.00  0.27           C  
ATOM   1522  CB  PRO A 230       9.790 -19.767  -2.062  1.00  0.25           C  
ATOM   1523  O   PRO A 230       8.252 -17.285  -3.056  1.00  0.25           O  
ATOM   1524  CG  PRO A 230       9.180 -20.714  -3.043  1.00  0.25           C  
ATOM   1525  CD  PRO A 230       7.693 -20.726  -2.834  1.00  0.28           C  
ATOM   1526  N   GLY A 231       7.872 -16.633  -1.227  1.00  0.27           N  
ATOM   1527  CA  GLY A 231       8.164 -15.296  -1.718  1.00  0.26           C  
ATOM   1528  C   GLY A 231       8.905 -15.295  -3.042  1.00  0.27           C  
ATOM   1529  O   GLY A 231       9.857 -16.055  -3.227  1.00  0.25           O  
ATOM   1530  N   ALA A 232       8.468 -15.640  -4.208  1.00  0.24           N  
ATOM   1531  CA  ALA A 232       9.275 -15.028  -5.261  1.00  0.24           C  
ATOM   1532  C   ALA A 232      10.191 -13.948  -4.692  1.00  0.24           C  
ATOM   1533  CB  ALA A 232       8.377 -14.441  -6.347  1.00  0.23           C  
ATOM   1534  O   ALA A 232       9.719 -12.921  -4.199  1.00  0.23           O  
ATOM   1535  N   SER A 233      11.000 -14.141  -3.815  1.00  0.24           N  
ATOM   1536  CA  SER A 233      12.198 -13.329  -4.004  1.00  0.23           C  
ATOM   1537  C   SER A 233      12.531 -13.173  -5.484  1.00  0.24           C  
ATOM   1538  CB  SER A 233      13.386 -13.949  -3.268  1.00  0.22           C  
ATOM   1539  O   SER A 233      12.781 -14.161  -6.177  1.00  0.23           O  
ATOM   1540  OG  SER A 233      12.952 -14.944  -2.358  1.00  0.16           O  
ATOM   1541  N   ALA A 234      11.778 -12.585  -6.362  1.00  0.25           N  
ATOM   1542  CA  ALA A 234      12.608 -11.924  -7.366  1.00  0.25           C  
ATOM   1543  C   ALA A 234      13.907 -11.410  -6.754  1.00  0.25           C  
ATOM   1544  CB  ALA A 234      11.841 -10.777  -8.019  1.00  0.23           C  
ATOM   1545  O   ALA A 234      13.885 -10.628  -5.800  1.00  0.24           O  
ATOM   1546  N   ILE A 235      14.735 -12.250  -6.249  1.00  0.22           N  
ATOM   1547  CA  ILE A 235      16.139 -11.877  -6.116  1.00  0.22           C  
ATOM   1548  C   ILE A 235      16.528 -10.922  -7.242  1.00  0.21           C  
ATOM   1549  CB  ILE A 235      17.057 -13.119  -6.126  1.00  0.19           C  
ATOM   1550  O   ILE A 235      16.560 -11.311  -8.412  1.00  0.20           O  
ATOM   1551  CG1 ILE A 235      16.648 -14.094  -5.015  1.00  0.10           C  
ATOM   1552  CG2 ILE A 235      18.525 -12.707  -5.981  1.00  0.09           C  
ATOM   1553  CD1 ILE A 235      17.452 -15.387  -4.999  1.00  0.09           C  
ATOM   1554  N   PHE A 236      16.084  -9.748  -7.366  1.00  0.25           N  
ATOM   1555  CA  PHE A 236      16.936  -8.745  -7.994  1.00  0.26           C  
ATOM   1556  C   PHE A 236      18.301  -8.694  -7.319  1.00  0.25           C  
ATOM   1557  CB  PHE A 236      16.273  -7.365  -7.941  1.00  0.24           C  
ATOM   1558  O   PHE A 236      18.407  -8.320  -6.149  1.00  0.24           O  
ATOM   1559  CG  PHE A 236      15.025  -7.259  -8.775  1.00  0.24           C  
ATOM   1560  CD1 PHE A 236      15.102  -6.993 -10.137  1.00  0.24           C  
ATOM   1561  CD2 PHE A 236      13.773  -7.425  -8.197  1.00  0.26           C  
ATOM   1562  CE1 PHE A 236      13.949  -6.894 -10.911  1.00  0.28           C  
ATOM   1563  CE2 PHE A 236      12.616  -7.328  -8.964  1.00  0.29           C  
ATOM   1564  CZ  PHE A 236      12.706  -7.061 -10.321  1.00  0.26           C  
ATOM   1565  N   THR A 237      18.977  -9.782  -7.229  1.00  0.22           N  
ATOM   1566  CA  THR A 237      20.396  -9.506  -7.037  1.00  0.22           C  
ATOM   1567  C   THR A 237      20.807  -8.239  -7.780  1.00  0.22           C  
ATOM   1568  CB  THR A 237      21.264 -10.687  -7.511  1.00  0.20           C  
ATOM   1569  O   THR A 237      20.313  -7.968  -8.877  1.00  0.21           O  
ATOM   1570  CG2 THR A 237      21.128 -11.881  -6.573  1.00  0.10           C  
ATOM   1571  OG1 THR A 237      20.851 -11.077  -8.827  1.00  0.13           O  
ATOM   1572  N   ASN A 238      20.954  -7.064  -7.036  1.00  0.20           N  
ATOM   1573  CA  ASN A 238      21.805  -5.897  -7.247  1.00  0.23           C  
ATOM   1574  C   ASN A 238      22.487  -5.939  -8.611  1.00  0.20           C  
ATOM   1575  CB  ASN A 238      22.850  -5.787  -6.134  1.00  0.18           C  
ATOM   1576  O   ASN A 238      23.064  -4.944  -9.052  1.00  0.18           O  
ATOM   1577  CG  ASN A 238      22.435  -4.827  -5.037  1.00  0.15           C  
ATOM   1578  ND2 ASN A 238      23.153  -4.857  -3.920  1.00  0.11           N  
ATOM   1579  OD1 ASN A 238      21.477  -4.066  -5.191  1.00  0.09           O  
ATOM   1580  N   ASP A 239      22.201  -7.078  -9.397  1.00  0.20           N  
ATOM   1581  CA  ASP A 239      22.969  -6.995 -10.635  1.00  0.22           C  
ATOM   1582  C   ASP A 239      22.302  -6.051 -11.633  1.00  0.20           C  
ATOM   1583  CB  ASP A 239      23.138  -8.382 -11.257  1.00  0.18           C  
ATOM   1584  O   ASP A 239      22.839  -5.800 -12.714  1.00  0.19           O  
ATOM   1585  CG  ASP A 239      24.275  -9.176 -10.636  1.00  0.15           C  
ATOM   1586  OD1 ASP A 239      25.160  -8.572  -9.992  1.00  0.09           O  
ATOM   1587  OD2 ASP A 239      24.288 -10.415 -10.795  1.00  0.10           O  
ATOM   1588  N   PHE A 240      21.121  -5.482 -11.366  1.00  0.27           N  
ATOM   1589  CA  PHE A 240      20.605  -4.469 -12.279  1.00  0.28           C  
ATOM   1590  C   PHE A 240      21.612  -3.339 -12.458  1.00  0.27           C  
ATOM   1591  CB  PHE A 240      19.274  -3.909 -11.767  1.00  0.25           C  
ATOM   1592  O   PHE A 240      21.669  -2.714 -13.520  1.00  0.25           O  
ATOM   1593  CG  PHE A 240      18.089  -4.782 -12.080  1.00  0.24           C  
ATOM   1594  CD1 PHE A 240      17.469  -4.719 -13.322  1.00  0.24           C  
ATOM   1595  CD2 PHE A 240      17.593  -5.667 -11.130  1.00  0.27           C  
ATOM   1596  CE1 PHE A 240      16.372  -5.526 -13.614  1.00  0.28           C  
ATOM   1597  CE2 PHE A 240      16.497  -6.476 -11.415  1.00  0.29           C  
ATOM   1598  CZ  PHE A 240      15.887  -6.404 -12.656  1.00  0.27           C  
ATOM   1599  N   TRP A 241      22.426  -3.169 -11.449  1.00  0.10           N  
ATOM   1600  CA  TRP A 241      23.259  -1.972 -11.433  1.00  0.26           C  
ATOM   1601  C   TRP A 241      24.650  -2.269 -11.985  1.00  0.15           C  
ATOM   1602  CB  TRP A 241      23.369  -1.412 -10.012  1.00  0.10           C  
ATOM   1603  O   TRP A 241      25.362  -1.359 -12.414  1.00  0.13           O  
ATOM   1604  CG  TRP A 241      22.080  -0.870  -9.470  1.00  0.13           C  
ATOM   1605  CD1 TRP A 241      21.229  -1.488  -8.597  1.00  0.08           C  
ATOM   1606  CD2 TRP A 241      21.495   0.400  -9.771  1.00  0.07           C  
ATOM   1607  CE2 TRP A 241      20.287   0.487  -9.043  1.00  0.08           C  
ATOM   1608  CE3 TRP A 241      21.874   1.476 -10.586  1.00  0.17           C  
ATOM   1609  NE1 TRP A 241      20.149  -0.677  -8.336  1.00  0.18           N  
ATOM   1610  CH2 TRP A 241      19.851   2.645  -9.911  1.00  0.15           C  
ATOM   1611  CZ2 TRP A 241      19.456   1.608  -9.106  1.00  0.15           C  
ATOM   1612  CZ3 TRP A 241      21.045   2.590 -10.647  1.00  0.15           C  
ATOM   1613  N   THR A 242      24.997  -3.553 -12.221  1.00  0.20           N  
ATOM   1614  CA  THR A 242      26.384  -3.724 -12.641  1.00  0.22           C  
ATOM   1615  C   THR A 242      26.469  -3.953 -14.147  1.00  0.20           C  
ATOM   1616  CB  THR A 242      27.050  -4.900 -11.902  1.00  0.18           C  
ATOM   1617  O   THR A 242      27.558  -3.931 -14.723  1.00  0.19           O  
ATOM   1618  CG2 THR A 242      27.415  -4.515 -10.472  1.00  0.08           C  
ATOM   1619  OG1 THR A 242      26.145  -6.010 -11.870  1.00  0.11           O  
ATOM   1620  N   HIS A 243      25.327  -3.771 -14.952  1.00  0.18           N  
ATOM   1621  CA  HIS A 243      25.765  -3.804 -16.343  1.00  0.24           C  
ATOM   1622  C   HIS A 243      25.902  -2.395 -16.911  1.00  0.20           C  
ATOM   1623  CB  HIS A 243      24.789  -4.620 -17.192  1.00  0.18           C  
ATOM   1624  O   HIS A 243      24.923  -1.647 -16.968  1.00  0.18           O  
ATOM   1625  CG  HIS A 243      25.183  -6.054 -17.349  1.00  0.12           C  
ATOM   1626  CD2 HIS A 243      24.565  -7.083 -17.975  1.00  0.07           C  
ATOM   1627  ND1 HIS A 243      26.347  -6.568 -16.818  1.00  0.11           N  
ATOM   1628  CE1 HIS A 243      26.427  -7.854 -17.113  1.00  0.07           C  
ATOM   1629  NE2 HIS A 243      25.359  -8.192 -17.815  1.00  0.08           N  
ATOM   1630  N   GLU A 244      26.846  -1.626 -16.529  1.00  0.22           N  
ATOM   1631  CA  GLU A 244      27.685  -0.810 -17.402  1.00  0.23           C  
ATOM   1632  C   GLU A 244      27.308  -1.004 -18.868  1.00  0.23           C  
ATOM   1633  CB  GLU A 244      29.164  -1.142 -17.191  1.00  0.20           C  
ATOM   1634  O   GLU A 244      27.743  -1.966 -19.505  1.00  0.21           O  
ATOM   1635  CG  GLU A 244      29.742  -0.583 -15.899  1.00  0.20           C  
ATOM   1636  CD  GLU A 244      31.246  -0.772 -15.783  1.00  0.11           C  
ATOM   1637  OE1 GLU A 244      31.829  -1.515 -16.604  1.00  0.13           O  
ATOM   1638  OE2 GLU A 244      31.845  -0.173 -14.862  1.00  0.11           O  
ATOM   1639  N   ASN A 245      25.960  -0.810 -19.277  1.00  0.25           N  
ATOM   1640  CA  ASN A 245      26.190  -0.274 -20.615  1.00  0.27           C  
ATOM   1641  C   ASN A 245      26.187   1.251 -20.616  1.00  0.25           C  
ATOM   1642  CB  ASN A 245      25.143  -0.808 -21.594  1.00  0.23           C  
ATOM   1643  O   ASN A 245      25.139   1.875 -20.438  1.00  0.24           O  
ATOM   1644  CG  ASN A 245      25.684  -0.963 -23.002  1.00  0.23           C  
ATOM   1645  ND2 ASN A 245      24.979  -1.726 -23.828  1.00  0.11           N  
ATOM   1646  OD1 ASN A 245      26.729  -0.402 -23.343  1.00  0.11           O  
ATOM   1647  N   PRO A 246      27.250   1.919 -20.071  1.00  0.23           N  
ATOM   1648  CA  PRO A 246      27.741   3.285 -20.269  1.00  0.23           C  
ATOM   1649  C   PRO A 246      27.272   3.895 -21.588  1.00  0.23           C  
ATOM   1650  CB  PRO A 246      29.262   3.118 -20.254  1.00  0.21           C  
ATOM   1651  O   PRO A 246      27.331   5.114 -21.764  1.00  0.22           O  
ATOM   1652  CG  PRO A 246      29.490   1.664 -20.516  1.00  0.21           C  
ATOM   1653  CD  PRO A 246      28.238   0.914 -20.162  1.00  0.20           C  
ATOM   1654  N   SER A 247      26.653   3.181 -22.480  1.00  0.23           N  
ATOM   1655  CA  SER A 247      26.465   3.891 -23.741  1.00  0.25           C  
ATOM   1656  C   SER A 247      25.022   4.357 -23.902  1.00  0.24           C  
ATOM   1657  CB  SER A 247      26.856   3.001 -24.921  1.00  0.21           C  
ATOM   1658  O   SER A 247      24.713   5.137 -24.806  1.00  0.23           O  
ATOM   1659  OG  SER A 247      26.357   1.686 -24.747  1.00  0.10           O  
ATOM   1660  N   VAL A 248      24.093   4.014 -22.871  1.00  0.25           N  
ATOM   1661  CA  VAL A 248      22.794   4.675 -22.804  1.00  0.28           C  
ATOM   1662  C   VAL A 248      22.864   5.855 -21.837  1.00  0.25           C  
ATOM   1663  CB  VAL A 248      21.681   3.696 -22.369  1.00  0.24           C  
ATOM   1664  O   VAL A 248      23.154   5.679 -20.652  1.00  0.24           O  
ATOM   1665  CG1 VAL A 248      20.308   4.220 -22.788  1.00  0.12           C  
ATOM   1666  CG2 VAL A 248      21.930   2.309 -22.960  1.00  0.13           C  
ATOM   1667  N   GLY A 249      23.899   6.727 -22.043  1.00  0.25           N  
ATOM   1668  CA  GLY A 249      24.123   8.089 -21.587  1.00  0.25           C  
ATOM   1669  C   GLY A 249      23.091   8.558 -20.578  1.00  0.25           C  
ATOM   1670  O   GLY A 249      21.912   8.215 -20.684  1.00  0.24           O  
ATOM   1671  N   ARG A 250      23.398   8.422 -19.217  1.00  0.24           N  
ATOM   1672  CA  ARG A 250      23.320   9.084 -17.919  1.00  0.25           C  
ATOM   1673  C   ARG A 250      21.953   9.727 -17.714  1.00  0.24           C  
ATOM   1674  CB  ARG A 250      24.421  10.138 -17.785  1.00  0.22           C  
ATOM   1675  O   ARG A 250      21.677  10.285 -16.650  1.00  0.23           O  
ATOM   1676  CG  ARG A 250      25.654   9.651 -17.040  1.00  0.22           C  
ATOM   1677  CD  ARG A 250      26.687  10.756 -16.875  1.00  0.24           C  
ATOM   1678  NE  ARG A 250      27.920  10.256 -16.274  1.00  0.10           N  
ATOM   1679  NH1 ARG A 250      28.915  12.333 -16.087  1.00  0.12           N  
ATOM   1680  NH2 ARG A 250      30.024  10.457 -15.375  1.00  0.10           N  
ATOM   1681  CZ  ARG A 250      28.950  11.017 -15.913  1.00  0.16           C  
ATOM   1682  N   TYR A 251      20.792   9.442 -18.324  1.00  0.23           N  
ATOM   1683  CA  TYR A 251      19.674  10.371 -18.199  1.00  0.26           C  
ATOM   1684  C   TYR A 251      18.364   9.622 -17.984  1.00  0.23           C  
ATOM   1685  CB  TYR A 251      19.570  11.258 -19.443  1.00  0.22           C  
ATOM   1686  O   TYR A 251      17.507   9.592 -18.870  1.00  0.23           O  
ATOM   1687  CG  TYR A 251      20.784  12.126 -19.672  1.00  0.22           C  
ATOM   1688  CD1 TYR A 251      21.025  13.244 -18.877  1.00  0.16           C  
ATOM   1689  CD2 TYR A 251      21.691  11.830 -20.684  1.00  0.14           C  
ATOM   1690  CE1 TYR A 251      22.141  14.048 -19.086  1.00  0.10           C  
ATOM   1691  CE2 TYR A 251      22.810  12.627 -20.902  1.00  0.11           C  
ATOM   1692  OH  TYR A 251      24.133  14.524 -20.310  1.00  0.08           O  
ATOM   1693  CZ  TYR A 251      23.027  13.731 -20.099  1.00  0.14           C  
ATOM   1694  N   GLY A 252      18.313   8.488 -17.098  1.00  0.27           N  
ATOM   1695  CA  GLY A 252      17.081   7.911 -16.585  1.00  0.28           C  
ATOM   1696  C   GLY A 252      17.277   7.127 -15.301  1.00  0.27           C  
ATOM   1697  O   GLY A 252      18.393   6.707 -14.989  1.00  0.27           O  
ATOM   1698  N   SER A 253      16.495   7.461 -14.246  1.00  0.28           N  
ATOM   1699  CA  SER A 253      16.249   6.609 -13.087  1.00  0.28           C  
ATOM   1700  C   SER A 253      15.419   5.387 -13.466  1.00  0.28           C  
ATOM   1701  CB  SER A 253      15.540   7.396 -11.984  1.00  0.27           C  
ATOM   1702  O   SER A 253      14.553   5.465 -14.339  1.00  0.27           O  
ATOM   1703  OG  SER A 253      14.298   7.901 -12.445  1.00  0.27           O  
ATOM   1704  N   ILE A 254      15.969   4.092 -13.279  1.00  0.30           N  
ATOM   1705  CA  ILE A 254      15.254   2.825 -13.169  1.00  0.31           C  
ATOM   1706  C   ILE A 254      14.841   2.590 -11.718  1.00  0.30           C  
ATOM   1707  CB  ILE A 254      16.112   1.646 -13.680  1.00  0.28           C  
ATOM   1708  O   ILE A 254      15.683   2.594 -10.818  1.00  0.29           O  
ATOM   1709  CG1 ILE A 254      16.475   1.849 -15.156  1.00  0.27           C  
ATOM   1710  CG2 ILE A 254      15.380   0.317 -13.474  1.00  0.27           C  
ATOM   1711  CD1 ILE A 254      17.425   0.797 -15.711  1.00  0.26           C  
ATOM   1712  N   GLU A 255      13.536   2.693 -11.421  1.00  0.28           N  
ATOM   1713  CA  GLU A 255      12.834   2.266 -10.215  1.00  0.29           C  
ATOM   1714  C   GLU A 255      12.318   0.836 -10.354  1.00  0.28           C  
ATOM   1715  CB  GLU A 255      11.674   3.215  -9.903  1.00  0.27           C  
ATOM   1716  O   GLU A 255      11.629   0.510 -11.323  1.00  0.27           O  
ATOM   1717  CG  GLU A 255      12.117   4.594  -9.437  1.00  0.26           C  
ATOM   1718  CD  GLU A 255      10.962   5.475  -8.988  1.00  0.29           C  
ATOM   1719  OE1 GLU A 255       9.788   5.087  -9.189  1.00  0.39           O  
ATOM   1720  OE2 GLU A 255      11.232   6.563  -8.432  1.00  0.34           O  
ATOM   1721  N   VAL A 256      13.094  -0.169  -9.749  1.00  0.31           N  
ATOM   1722  CA  VAL A 256      12.740  -1.578  -9.608  1.00  0.32           C  
ATOM   1723  C   VAL A 256      11.826  -1.762  -8.398  1.00  0.31           C  
ATOM   1724  CB  VAL A 256      13.995  -2.468  -9.467  1.00  0.30           C  
ATOM   1725  O   VAL A 256      12.211  -1.454  -7.268  1.00  0.30           O  
ATOM   1726  CG1 VAL A 256      13.614  -3.947  -9.489  1.00  0.28           C  
ATOM   1727  CG2 VAL A 256      14.997  -2.155 -10.577  1.00  0.28           C  
ATOM   1728  N   GLY A 257      10.497  -2.055  -8.547  1.00  0.32           N  
ATOM   1729  CA  GLY A 257       9.516  -2.685  -7.679  1.00  0.31           C  
ATOM   1730  C   GLY A 257       9.588  -4.200  -7.699  1.00  0.32           C  
ATOM   1731  O   GLY A 257      10.317  -4.782  -8.506  1.00  0.31           O  
ATOM   1732  N   ASP A 258       9.193  -4.896  -6.719  1.00  0.29           N  
ATOM   1733  CA  ASP A 258       9.158  -6.351  -6.615  1.00  0.31           C  
ATOM   1734  C   ASP A 258       8.585  -6.978  -7.884  1.00  0.29           C  
ATOM   1735  CB  ASP A 258       8.337  -6.783  -5.399  1.00  0.27           C  
ATOM   1736  O   ASP A 258       9.065  -8.018  -8.340  1.00  0.27           O  
ATOM   1737  CG  ASP A 258       9.069  -6.577  -4.085  1.00  0.27           C  
ATOM   1738  OD1 ASP A 258      10.301  -6.364  -4.100  1.00  0.28           O  
ATOM   1739  OD2 ASP A 258       8.410  -6.630  -3.024  1.00  0.26           O  
ATOM   1740  N   LYS A 259       7.708  -6.228  -8.527  1.00  0.28           N  
ATOM   1741  CA  LYS A 259       7.008  -6.630  -9.743  1.00  0.29           C  
ATOM   1742  C   LYS A 259       6.809  -5.443 -10.681  1.00  0.28           C  
ATOM   1743  CB  LYS A 259       5.657  -7.261  -9.402  1.00  0.27           C  
ATOM   1744  O   LYS A 259       6.114  -5.554 -11.693  1.00  0.27           O  
ATOM   1745  CG  LYS A 259       5.758  -8.522  -8.557  1.00  0.26           C  
ATOM   1746  CD  LYS A 259       4.395  -9.173  -8.359  1.00  0.30           C  
ATOM   1747  CE  LYS A 259       4.489 -10.412  -7.479  1.00  0.26           C  
ATOM   1748  NZ  LYS A 259       3.155 -11.054  -7.282  1.00  0.28           N  
ATOM   1749  N   THR A 260       7.322  -4.288 -10.340  1.00  0.32           N  
ATOM   1750  CA  THR A 260       7.347  -3.148 -11.250  1.00  0.33           C  
ATOM   1751  C   THR A 260       8.749  -2.552 -11.332  1.00  0.32           C  
ATOM   1752  CB  THR A 260       6.348  -2.061 -10.812  1.00  0.30           C  
ATOM   1753  O   THR A 260       9.480  -2.533 -10.340  1.00  0.31           O  
ATOM   1754  CG2 THR A 260       4.911  -2.492 -11.085  1.00  0.28           C  
ATOM   1755  OG1 THR A 260       6.503  -1.816  -9.409  1.00  0.29           O  
ATOM   1756  N   MET A 261       9.234  -2.349 -12.454  1.00  0.31           N  
ATOM   1757  CA  MET A 261      10.310  -1.448 -12.855  1.00  0.34           C  
ATOM   1758  C   MET A 261       9.753  -0.209 -13.547  1.00  0.31           C  
ATOM   1759  CB  MET A 261      11.295  -2.165 -13.781  1.00  0.30           C  
ATOM   1760  O   MET A 261       9.009  -0.319 -14.523  1.00  0.30           O  
ATOM   1761  CG  MET A 261      12.557  -1.368 -14.069  1.00  0.30           C  
ATOM   1762  SD  MET A 261      13.703  -2.250 -15.199  1.00  0.31           S  
ATOM   1763  CE  MET A 261      13.909  -3.808 -14.292  1.00  0.31           C  
ATOM   1764  N   GLU A 262       9.900   0.927 -12.901  1.00  0.32           N  
ATOM   1765  CA  GLU A 262       9.806   2.247 -13.517  1.00  0.34           C  
ATOM   1766  C   GLU A 262      11.178   2.752 -13.952  1.00  0.32           C  
ATOM   1767  CB  GLU A 262       9.159   3.245 -12.553  1.00  0.31           C  
ATOM   1768  O   GLU A 262      12.104   2.827 -13.141  1.00  0.31           O  
ATOM   1769  CG  GLU A 262       7.770   3.698 -12.978  1.00  0.31           C  
ATOM   1770  CD  GLU A 262       7.154   4.715 -12.030  1.00  0.36           C  
ATOM   1771  OE1 GLU A 262       7.714   4.938 -10.932  1.00  0.44           O  
ATOM   1772  OE2 GLU A 262       6.104   5.293 -12.388  1.00  0.40           O  
ATOM   1773  N   ILE A 263      11.434   2.817 -15.223  1.00  0.35           N  
ATOM   1774  CA  ILE A 263      12.534   3.488 -15.908  1.00  0.36           C  
ATOM   1775  C   ILE A 263      12.102   4.892 -16.325  1.00  0.35           C  
ATOM   1776  CB  ILE A 263      13.006   2.684 -17.141  1.00  0.33           C  
ATOM   1777  O   ILE A 263      11.213   5.051 -17.165  1.00  0.33           O  
ATOM   1778  CG1 ILE A 263      13.339   1.242 -16.742  1.00  0.30           C  
ATOM   1779  CG2 ILE A 263      14.212   3.363 -17.798  1.00  0.31           C  
ATOM   1780  CD1 ILE A 263      13.675   0.336 -17.919  1.00  0.30           C  
ATOM   1781  N   MET A 264      12.554   5.846 -15.515  1.00  0.30           N  
ATOM   1782  CA  MET A 264      12.479   7.278 -15.793  1.00  0.31           C  
ATOM   1783  C   MET A 264      13.800   7.792 -16.357  1.00  0.30           C  
ATOM   1784  CB  MET A 264      12.114   8.054 -14.527  1.00  0.28           C  
ATOM   1785  O   MET A 264      14.871   7.433 -15.866  1.00  0.29           O  
ATOM   1786  CG  MET A 264      10.694   7.806 -14.044  1.00  0.28           C  
ATOM   1787  SD  MET A 264      10.204   8.942 -12.689  1.00  0.26           S  
ATOM   1788  CE  MET A 264      11.315   8.370 -11.374  1.00  0.27           C  
ATOM   1789  N   GLY A 265      13.741   8.506 -17.684  1.00  0.33           N  
ATOM   1790  CA  GLY A 265      14.893   9.200 -18.236  1.00  0.33           C  
ATOM   1791  C   GLY A 265      14.527  10.193 -19.322  1.00  0.33           C  
ATOM   1792  O   GLY A 265      13.386  10.221 -19.787  1.00  0.32           O  
ATOM   1793  N   THR A 266      15.348  11.304 -19.433  1.00  0.32           N  
ATOM   1794  CA  THR A 266      15.494  12.212 -20.565  1.00  0.33           C  
ATOM   1795  C   THR A 266      16.579  11.718 -21.518  1.00  0.32           C  
ATOM   1796  CB  THR A 266      15.830  13.640 -20.097  1.00  0.31           C  
ATOM   1797  O   THR A 266      17.750  11.634 -21.144  1.00  0.31           O  
ATOM   1798  CG2 THR A 266      15.552  14.659 -21.197  1.00  0.28           C  
ATOM   1799  OG1 THR A 266      15.032  13.960 -18.951  1.00  0.28           O  
ATOM   1800  N   TYR A 267      16.186  11.086 -22.644  1.00  0.34           N  
ATOM   1801  CA  TYR A 267      17.093  10.958 -23.779  1.00  0.37           C  
ATOM   1802  C   TYR A 267      17.146  12.252 -24.583  1.00  0.34           C  
ATOM   1803  CB  TYR A 267      16.662   9.799 -24.683  1.00  0.33           C  
ATOM   1804  O   TYR A 267      16.107  12.794 -24.968  1.00  0.33           O  
ATOM   1805  CG  TYR A 267      17.772   9.265 -25.556  1.00  0.33           C  
ATOM   1806  CD1 TYR A 267      17.946   9.729 -26.858  1.00  0.31           C  
ATOM   1807  CD2 TYR A 267      18.649   8.296 -25.080  1.00  0.33           C  
ATOM   1808  CE1 TYR A 267      18.966   9.238 -27.666  1.00  0.32           C  
ATOM   1809  CE2 TYR A 267      19.673   7.798 -25.879  1.00  0.35           C  
ATOM   1810  OH  TYR A 267      20.835   7.786 -27.964  1.00  0.23           O  
ATOM   1811  CZ  TYR A 267      19.824   8.275 -27.169  1.00  0.31           C  
ATOM   1812  N   LYS A 268      18.352  12.891 -24.660  1.00  0.32           N  
ATOM   1813  CA  LYS A 268      18.804  13.937 -25.574  1.00  0.33           C  
ATOM   1814  C   LYS A 268      19.578  13.344 -26.748  1.00  0.32           C  
ATOM   1815  CB  LYS A 268      19.671  14.957 -24.835  1.00  0.30           C  
ATOM   1816  O   LYS A 268      20.593  12.672 -26.553  1.00  0.30           O  
ATOM   1817  CG  LYS A 268      18.890  15.880 -23.912  1.00  0.29           C  
ATOM   1818  CD  LYS A 268      19.786  16.952 -23.304  1.00  0.32           C  
ATOM   1819  CE  LYS A 268      19.017  17.846 -22.342  1.00  0.29           C  
ATOM   1820  NZ  LYS A 268      19.902  18.867 -21.705  1.00  0.31           N  
ATOM   1821  N   SER A 269      18.995  12.991 -27.891  1.00  0.31           N  
ATOM   1822  CA  SER A 269      19.691  12.714 -29.143  1.00  0.33           C  
ATOM   1823  C   SER A 269      20.607  13.870 -29.533  1.00  0.31           C  
ATOM   1824  CB  SER A 269      18.688  12.447 -30.267  1.00  0.29           C  
ATOM   1825  O   SER A 269      20.232  15.037 -29.405  1.00  0.30           O  
ATOM   1826  OG  SER A 269      18.976  13.249 -31.399  1.00  0.28           O  
ATOM   1827  N   SER A 270      21.898  13.511 -29.631  1.00  0.31           N  
ATOM   1828  CA  SER A 270      22.935  14.083 -30.484  1.00  0.32           C  
ATOM   1829  C   SER A 270      22.798  13.596 -31.923  1.00  0.31           C  
ATOM   1830  CB  SER A 270      24.324  13.732 -29.949  1.00  0.29           C  
ATOM   1831  O   SER A 270      22.612  12.402 -32.165  1.00  0.30           O  
ATOM   1832  OG  SER A 270      24.570  12.341 -30.064  1.00  0.28           O  
ATOM   1833  N   SER A 271      22.139  14.402 -32.886  1.00  0.28           N  
ATOM   1834  CA  SER A 271      22.216  14.748 -34.301  1.00  0.30           C  
ATOM   1835  C   SER A 271      22.098  13.507 -35.181  1.00  0.29           C  
ATOM   1836  CB  SER A 271      23.526  15.475 -34.605  1.00  0.25           C  
ATOM   1837  O   SER A 271      21.826  13.612 -36.378  1.00  0.27           O  
ATOM   1838  OG  SER A 271      24.638  14.715 -34.164  1.00  0.24           O  
ATOM   1839  N   SER A 272      22.075  12.166 -34.643  1.00  0.29           N  
ATOM   1840  CA  SER A 272      21.902  10.917 -35.378  1.00  0.31           C  
ATOM   1841  C   SER A 272      20.885  10.009 -34.695  1.00  0.29           C  
ATOM   1842  CB  SER A 272      23.238  10.186 -35.516  1.00  0.26           C  
ATOM   1843  O   SER A 272      20.790   9.989 -33.466  1.00  0.27           O  
ATOM   1844  OG  SER A 272      23.882  10.075 -34.259  1.00  0.18           O  
ATOM   1845  N   VAL A 273      19.690   9.713 -35.327  1.00  0.29           N  
ATOM   1846  CA  VAL A 273      18.822   8.567 -35.076  1.00  0.33           C  
ATOM   1847  C   VAL A 273      19.618   7.456 -34.395  1.00  0.30           C  
ATOM   1848  CB  VAL A 273      18.183   8.042 -36.381  1.00  0.28           C  
ATOM   1849  O   VAL A 273      20.591   6.947 -34.957  1.00  0.29           O  
ATOM   1850  CG1 VAL A 273      17.148   6.960 -36.078  1.00  0.19           C  
ATOM   1851  CG2 VAL A 273      17.546   9.191 -37.162  1.00  0.25           C  
ATOM   1852  N   GLN A 274      19.786   7.466 -33.071  1.00  0.32           N  
ATOM   1853  CA  GLN A 274      20.283   6.278 -32.385  1.00  0.34           C  
ATOM   1854  C   GLN A 274      19.133   5.441 -31.832  1.00  0.32           C  
ATOM   1855  CB  GLN A 274      21.238   6.669 -31.256  1.00  0.29           C  
ATOM   1856  O   GLN A 274      18.147   5.985 -31.332  1.00  0.30           O  
ATOM   1857  CG  GLN A 274      22.595   7.161 -31.741  1.00  0.28           C  
ATOM   1858  CD  GLN A 274      23.628   7.221 -30.632  1.00  0.32           C  
ATOM   1859  NE2 GLN A 274      24.878   7.483 -31.000  1.00  0.26           N  
ATOM   1860  OE1 GLN A 274      23.306   7.033 -29.454  1.00  0.37           O  
ATOM   1861  N   ASP A 275      18.813   4.142 -32.457  1.00  0.35           N  
ATOM   1862  CA  ASP A 275      18.141   3.032 -31.787  1.00  0.36           C  
ATOM   1863  C   ASP A 275      18.362   3.088 -30.277  1.00  0.35           C  
ATOM   1864  CB  ASP A 275      18.634   1.694 -32.342  1.00  0.34           C  
ATOM   1865  O   ASP A 275      19.497   3.219 -29.815  1.00  0.34           O  
ATOM   1866  CG  ASP A 275      18.242   1.472 -33.792  1.00  0.33           C  
ATOM   1867  OD1 ASP A 275      17.254   2.082 -34.257  1.00  0.33           O  
ATOM   1868  OD2 ASP A 275      18.924   0.679 -34.475  1.00  0.33           O  
ATOM   1869  N   ILE A 276      17.370   3.634 -29.502  1.00  0.37           N  
ATOM   1870  CA  ILE A 276      17.383   3.369 -28.067  1.00  0.37           C  
ATOM   1871  C   ILE A 276      17.066   1.897 -27.812  1.00  0.37           C  
ATOM   1872  CB  ILE A 276      16.379   4.272 -27.316  1.00  0.36           C  
ATOM   1873  O   ILE A 276      16.012   1.403 -28.218  1.00  0.36           O  
ATOM   1874  CG1 ILE A 276      16.652   5.748 -27.627  1.00  0.32           C  
ATOM   1875  CG2 ILE A 276      16.440   4.010 -25.808  1.00  0.33           C  
ATOM   1876  CD1 ILE A 276      15.636   6.706 -27.021  1.00  0.32           C  
ATOM   1877  N   SER A 277      18.106   1.046 -27.557  1.00  0.37           N  
ATOM   1878  CA  SER A 277      18.054  -0.305 -27.009  1.00  0.38           C  
ATOM   1879  C   SER A 277      18.282  -0.299 -25.501  1.00  0.37           C  
ATOM   1880  CB  SER A 277      19.094  -1.199 -27.686  1.00  0.37           C  
ATOM   1881  O   SER A 277      19.324   0.157 -25.027  1.00  0.36           O  
ATOM   1882  OG  SER A 277      18.923  -2.552 -27.299  1.00  0.32           O  
ATOM   1883  N   LEU A 278      17.268  -0.416 -24.737  1.00  0.39           N  
ATOM   1884  CA  LEU A 278      17.337  -0.746 -23.317  1.00  0.40           C  
ATOM   1885  C   LEU A 278      17.256  -2.253 -23.104  1.00  0.39           C  
ATOM   1886  CB  LEU A 278      16.210  -0.049 -22.550  1.00  0.38           C  
ATOM   1887  O   LEU A 278      16.253  -2.881 -23.454  1.00  0.38           O  
ATOM   1888  CG  LEU A 278      16.515   0.340 -21.102  1.00  0.37           C  
ATOM   1889  CD1 LEU A 278      16.821   1.831 -21.008  1.00  0.36           C  
ATOM   1890  CD2 LEU A 278      15.349  -0.031 -20.192  1.00  0.37           C  
ATOM   1891  N   THR A 279      18.336  -2.848 -22.809  1.00  0.38           N  
ATOM   1892  CA  THR A 279      18.477  -4.204 -22.291  1.00  0.38           C  
ATOM   1893  C   THR A 279      18.304  -4.226 -20.775  1.00  0.38           C  
ATOM   1894  CB  THR A 279      19.846  -4.805 -22.662  1.00  0.37           C  
ATOM   1895  O   THR A 279      19.101  -3.631 -20.046  1.00  0.36           O  
ATOM   1896  CG2 THR A 279      19.931  -6.272 -22.258  1.00  0.35           C  
ATOM   1897  OG1 THR A 279      20.039  -4.699 -24.078  1.00  0.32           O  
ATOM   1898  N   LEU A 280      17.190  -4.646 -20.189  1.00  0.38           N  
ATOM   1899  CA  LEU A 280      16.877  -4.979 -18.804  1.00  0.39           C  
ATOM   1900  C   LEU A 280      17.396  -6.367 -18.447  1.00  0.38           C  
ATOM   1901  CB  LEU A 280      15.366  -4.909 -18.565  1.00  0.38           C  
ATOM   1902  O   LEU A 280      16.984  -7.362 -19.048  1.00  0.38           O  
ATOM   1903  CG  LEU A 280      14.698  -3.560 -18.836  1.00  0.37           C  
ATOM   1904  CD1 LEU A 280      13.180  -3.701 -18.786  1.00  0.35           C  
ATOM   1905  CD2 LEU A 280      15.177  -2.515 -17.834  1.00  0.37           C  
ATOM   1906  N   PRO A 281      18.559  -6.417 -17.799  1.00  0.33           N  
ATOM   1907  CA  PRO A 281      18.983  -7.719 -17.279  1.00  0.34           C  
ATOM   1908  C   PRO A 281      18.079  -8.231 -16.160  1.00  0.34           C  
ATOM   1909  CB  PRO A 281      20.397  -7.447 -16.758  1.00  0.32           C  
ATOM   1910  O   PRO A 281      17.826  -7.514 -15.189  1.00  0.33           O  
ATOM   1911  CG  PRO A 281      20.385  -6.008 -16.355  1.00  0.31           C  
ATOM   1912  CD  PRO A 281      19.348  -5.292 -17.173  1.00  0.33           C  
ATOM   1913  N   PHE A 282      17.198  -9.267 -16.246  1.00  0.32           N  
ATOM   1914  CA  PHE A 282      16.449 -10.106 -15.318  1.00  0.34           C  
ATOM   1915  C   PHE A 282      17.314 -11.249 -14.802  1.00  0.32           C  
ATOM   1916  CB  PHE A 282      15.189 -10.661 -15.990  1.00  0.31           C  
ATOM   1917  O   PHE A 282      17.831 -12.046 -15.588  1.00  0.31           O  
ATOM   1918  CG  PHE A 282      14.078  -9.656 -16.122  1.00  0.31           C  
ATOM   1919  CD1 PHE A 282      13.181  -9.449 -15.080  1.00  0.30           C  
ATOM   1920  CD2 PHE A 282      13.929  -8.916 -17.288  1.00  0.32           C  
ATOM   1921  CE1 PHE A 282      12.151  -8.518 -15.200  1.00  0.33           C  
ATOM   1922  CE2 PHE A 282      12.903  -7.985 -17.415  1.00  0.34           C  
ATOM   1923  CZ  PHE A 282      12.014  -7.788 -16.370  1.00  0.32           C  
ATOM   1924  N   ASN A 283      18.011 -11.021 -13.629  1.00  0.27           N  
ATOM   1925  CA  ASN A 283      18.649 -12.160 -12.977  1.00  0.29           C  
ATOM   1926  C   ASN A 283      17.656 -12.950 -12.130  1.00  0.27           C  
ATOM   1927  CB  ASN A 283      19.828 -11.696 -12.119  1.00  0.25           C  
ATOM   1928  O   ASN A 283      17.884 -13.167 -10.939  1.00  0.26           O  
ATOM   1929  CG  ASN A 283      21.165 -11.898 -12.805  1.00  0.25           C  
ATOM   1930  ND2 ASN A 283      22.215 -11.313 -12.242  1.00  0.19           N  
ATOM   1931  OD1 ASN A 283      21.253 -12.574 -13.833  1.00  0.25           O  
ATOM   1932  N   GLY A 284      16.390 -13.111 -12.430  1.00  0.28           N  
ATOM   1933  CA  GLY A 284      15.504 -13.924 -11.612  1.00  0.28           C  
ATOM   1934  C   GLY A 284      15.455 -15.376 -12.046  1.00  0.28           C  
ATOM   1935  O   GLY A 284      15.087 -15.678 -13.183  1.00  0.27           O  
ATOM   1936  N   LYS A 285      16.427 -16.118 -11.827  1.00  0.25           N  
ATOM   1937  CA  LYS A 285      16.181 -17.547 -11.656  1.00  0.25           C  
ATOM   1938  C   LYS A 285      14.835 -17.796 -10.982  1.00  0.26           C  
ATOM   1939  CB  LYS A 285      17.303 -18.191 -10.840  1.00  0.24           C  
ATOM   1940  O   LYS A 285      14.659 -17.487  -9.802  1.00  0.25           O  
ATOM   1941  CG  LYS A 285      18.574 -18.455 -11.635  1.00  0.23           C  
ATOM   1942  CD  LYS A 285      19.599 -19.223 -10.812  1.00  0.26           C  
ATOM   1943  CE  LYS A 285      20.870 -19.489 -11.606  1.00  0.20           C  
ATOM   1944  NZ  LYS A 285      21.874 -20.254 -10.807  1.00  0.19           N  
ATOM   1945  N   GLY A 286      13.726 -17.566 -11.765  1.00  0.25           N  
ATOM   1946  CA  GLY A 286      12.366 -17.956 -11.430  1.00  0.25           C  
ATOM   1947  C   GLY A 286      11.355 -16.846 -11.649  1.00  0.25           C  
ATOM   1948  O   GLY A 286      10.155 -17.045 -11.452  1.00  0.24           O  
ATOM   1949  N   ALA A 287      11.690 -15.637 -12.102  1.00  0.27           N  
ATOM   1950  CA  ALA A 287      10.785 -14.563 -12.502  1.00  0.26           C  
ATOM   1951  C   ALA A 287      10.270 -14.780 -13.922  1.00  0.27           C  
ATOM   1952  CB  ALA A 287      11.483 -13.210 -12.394  1.00  0.25           C  
ATOM   1953  O   ALA A 287      11.057 -14.869 -14.868  1.00  0.26           O  
ATOM   1954  N   ARG A 288       9.347 -15.652 -13.983  1.00  0.27           N  
ATOM   1955  CA  ARG A 288       8.413 -16.180 -14.973  1.00  0.27           C  
ATOM   1956  C   ARG A 288       7.445 -15.100 -15.444  1.00  0.27           C  
ATOM   1957  CB  ARG A 288       7.636 -17.367 -14.399  1.00  0.25           C  
ATOM   1958  O   ARG A 288       6.853 -14.391 -14.628  1.00  0.26           O  
ATOM   1959  CG  ARG A 288       8.483 -18.610 -14.181  1.00  0.24           C  
ATOM   1960  CD  ARG A 288       7.629 -19.817 -13.815  1.00  0.26           C  
ATOM   1961  NE  ARG A 288       8.447 -21.003 -13.578  1.00  0.22           N  
ATOM   1962  NH1 ARG A 288       6.672 -22.482 -13.590  1.00  0.19           N  
ATOM   1963  NH2 ARG A 288       8.806 -23.249 -13.260  1.00  0.15           N  
ATOM   1964  CZ  ARG A 288       7.973 -22.242 -13.476  1.00  0.21           C  
ATOM   1965  N   ARG A 289       7.829 -14.116 -16.322  1.00  0.27           N  
ATOM   1966  CA  ARG A 289       7.320 -13.142 -17.282  1.00  0.27           C  
ATOM   1967  C   ARG A 289       7.242 -11.751 -16.662  1.00  0.27           C  
ATOM   1968  CB  ARG A 289       5.943 -13.564 -17.797  1.00  0.25           C  
ATOM   1969  O   ARG A 289       6.681 -11.579 -15.578  1.00  0.26           O  
ATOM   1970  CG  ARG A 289       5.962 -14.149 -19.200  1.00  0.24           C  
ATOM   1971  CD  ARG A 289       4.561 -14.491 -19.688  1.00  0.25           C  
ATOM   1972  NE  ARG A 289       4.587 -15.097 -21.016  1.00  0.22           N  
ATOM   1973  NH1 ARG A 289       2.289 -15.200 -21.239  1.00  0.20           N  
ATOM   1974  NH2 ARG A 289       3.644 -15.967 -22.922  1.00  0.16           N  
ATOM   1975  CZ  ARG A 289       3.507 -15.420 -21.723  1.00  0.21           C  
ATOM   1976  N   ALA A 290       8.163 -10.863 -17.001  1.00  0.28           N  
ATOM   1977  CA  ALA A 290       7.998  -9.412 -17.010  1.00  0.28           C  
ATOM   1978  C   ALA A 290       7.130  -8.966 -18.183  1.00  0.28           C  
ATOM   1979  CB  ALA A 290       9.359  -8.722 -17.067  1.00  0.26           C  
ATOM   1980  O   ALA A 290       7.355  -9.379 -19.323  1.00  0.27           O  
ATOM   1981  N   ILE A 291       5.765  -9.088 -18.152  1.00  0.27           N  
ATOM   1982  CA  ILE A 291       5.028  -8.217 -19.061  1.00  0.28           C  
ATOM   1983  C   ILE A 291       5.220  -6.759 -18.648  1.00  0.27           C  
ATOM   1984  CB  ILE A 291       3.525  -8.572 -19.091  1.00  0.26           C  
ATOM   1985  O   ILE A 291       4.932  -6.388 -17.507  1.00  0.26           O  
ATOM   1986  CG1 ILE A 291       3.332 -10.047 -19.464  1.00  0.24           C  
ATOM   1987  CG2 ILE A 291       2.773  -7.659 -20.063  1.00  0.24           C  
ATOM   1988  CD1 ILE A 291       1.880 -10.505 -19.446  1.00  0.22           C  
ATOM   1989  N   ALA A 292       6.264  -6.065 -19.156  1.00  0.29           N  
ATOM   1990  CA  ALA A 292       6.422  -4.613 -19.167  1.00  0.28           C  
ATOM   1991  C   ALA A 292       5.160  -3.928 -19.682  1.00  0.29           C  
ATOM   1992  CB  ALA A 292       7.625  -4.215 -20.018  1.00  0.27           C  
ATOM   1993  O   ALA A 292       4.666  -4.255 -20.763  1.00  0.28           O  
ATOM   1994  N   TYR A 293       4.121  -3.722 -18.828  1.00  0.28           N  
ATOM   1995  CA  TYR A 293       3.322  -2.571 -19.232  1.00  0.29           C  
ATOM   1996  C   TYR A 293       4.161  -1.298 -19.235  1.00  0.28           C  
ATOM   1997  CB  TYR A 293       2.117  -2.400 -18.303  1.00  0.27           C  
ATOM   1998  O   TYR A 293       4.809  -0.973 -18.238  1.00  0.27           O  
ATOM   1999  CG  TYR A 293       1.042  -3.440 -18.504  1.00  0.26           C  
ATOM   2000  CD1 TYR A 293      -0.009  -3.222 -19.393  1.00  0.24           C  
ATOM   2001  CD2 TYR A 293       1.075  -4.643 -17.807  1.00  0.26           C  
ATOM   2002  CE1 TYR A 293      -1.002  -4.177 -19.580  1.00  0.23           C  
ATOM   2003  CE2 TYR A 293       0.086  -5.605 -17.987  1.00  0.26           C  
ATOM   2004  OH  TYR A 293      -1.927  -6.313 -19.056  1.00  0.16           O  
ATOM   2005  CZ  TYR A 293      -0.946  -5.364 -18.874  1.00  0.24           C  
ATOM   2006  N   ILE A 294       4.551  -0.854 -20.492  1.00  0.30           N  
ATOM   2007  CA  ILE A 294       5.074   0.466 -20.826  1.00  0.30           C  
ATOM   2008  C   ILE A 294       3.930   1.476 -20.880  1.00  0.30           C  
ATOM   2009  CB  ILE A 294       5.838   0.449 -22.169  1.00  0.28           C  
ATOM   2010  O   ILE A 294       3.023   1.352 -21.707  1.00  0.28           O  
ATOM   2011  CG1 ILE A 294       6.919  -0.637 -22.154  1.00  0.27           C  
ATOM   2012  CG2 ILE A 294       6.447   1.824 -22.461  1.00  0.27           C  
ATOM   2013  CD1 ILE A 294       7.652  -0.800 -23.479  1.00  0.26           C  
ATOM   2014  N   SER A 295       3.442   1.897 -19.778  1.00  0.28           N  
ATOM   2015  CA  SER A 295       2.646   3.116 -19.876  1.00  0.30           C  
ATOM   2016  C   SER A 295       3.535   4.351 -19.971  1.00  0.28           C  
ATOM   2017  CB  SER A 295       1.709   3.243 -18.674  1.00  0.27           C  
ATOM   2018  O   SER A 295       4.504   4.484 -19.220  1.00  0.27           O  
ATOM   2019  OG  SER A 295       2.200   4.203 -17.754  1.00  0.25           O  
ATOM   2020  N   PHE A 296       3.625   5.057 -21.200  1.00  0.29           N  
ATOM   2021  CA  PHE A 296       4.175   6.365 -21.537  1.00  0.31           C  
ATOM   2022  C   PHE A 296       3.341   7.479 -20.917  1.00  0.29           C  
ATOM   2023  CB  PHE A 296       4.246   6.545 -23.057  1.00  0.28           C  
ATOM   2024  O   PHE A 296       2.183   7.677 -21.291  1.00  0.28           O  
ATOM   2025  CG  PHE A 296       5.072   5.499 -23.754  1.00  0.28           C  
ATOM   2026  CD1 PHE A 296       6.442   5.668 -23.914  1.00  0.27           C  
ATOM   2027  CD2 PHE A 296       4.479   4.346 -24.251  1.00  0.29           C  
ATOM   2028  CE1 PHE A 296       7.210   4.701 -24.559  1.00  0.29           C  
ATOM   2029  CE2 PHE A 296       5.240   3.375 -24.897  1.00  0.31           C  
ATOM   2030  CZ  PHE A 296       6.605   3.556 -25.051  1.00  0.29           C  
ATOM   2031  N   ASN A 297       3.492   7.819 -19.673  1.00  0.28           N  
ATOM   2032  CA  ASN A 297       2.725   8.936 -19.131  1.00  0.28           C  
ATOM   2033  C   ASN A 297       3.014  10.232 -19.883  1.00  0.28           C  
ATOM   2034  CB  ASN A 297       3.013   9.111 -17.639  1.00  0.26           C  
ATOM   2035  O   ASN A 297       2.139  11.090 -20.008  1.00  0.26           O  
ATOM   2036  CG  ASN A 297       2.194   8.176 -16.772  1.00  0.25           C  
ATOM   2037  ND2 ASN A 297       2.675   7.915 -15.562  1.00  0.26           N  
ATOM   2038  OD1 ASN A 297       1.138   7.690 -17.186  1.00  0.28           O  
ATOM   2039  N   LYS A 298       4.202  10.296 -20.701  1.00  0.27           N  
ATOM   2040  CA  LYS A 298       4.523  11.536 -21.402  1.00  0.28           C  
ATOM   2041  C   LYS A 298       5.236  11.253 -22.721  1.00  0.27           C  
ATOM   2042  CB  LYS A 298       5.387  12.442 -20.522  1.00  0.24           C  
ATOM   2043  O   LYS A 298       6.404  10.857 -22.729  1.00  0.25           O  
ATOM   2044  CG  LYS A 298       4.589  13.364 -19.612  1.00  0.24           C  
ATOM   2045  CD  LYS A 298       5.494  14.352 -18.887  1.00  0.26           C  
ATOM   2046  CE  LYS A 298       4.700  15.254 -17.951  1.00  0.22           C  
ATOM   2047  NZ  LYS A 298       5.587  16.205 -17.215  1.00  0.19           N  
ATOM   2048  N   PHE A 299       4.624  10.511 -23.814  1.00  0.31           N  
ATOM   2049  CA  PHE A 299       5.188  10.890 -25.104  1.00  0.33           C  
ATOM   2050  C   PHE A 299       5.253  12.406 -25.242  1.00  0.31           C  
ATOM   2051  CB  PHE A 299       4.363  10.294 -26.249  1.00  0.30           C  
ATOM   2052  O   PHE A 299       4.269  13.102 -24.978  1.00  0.31           O  
ATOM   2053  CG  PHE A 299       4.758   8.888 -26.613  1.00  0.30           C  
ATOM   2054  CD1 PHE A 299       5.859   8.649 -27.426  1.00  0.28           C  
ATOM   2055  CD2 PHE A 299       4.027   7.805 -26.142  1.00  0.30           C  
ATOM   2056  CE1 PHE A 299       6.226   7.348 -27.765  1.00  0.30           C  
ATOM   2057  CE2 PHE A 299       4.388   6.503 -26.476  1.00  0.32           C  
ATOM   2058  CZ  PHE A 299       5.488   6.277 -27.289  1.00  0.29           C  
ATOM   2059  N   PRO A 300       6.433  13.049 -25.064  1.00  0.29           N  
ATOM   2060  CA  PRO A 300       6.377  14.366 -25.704  1.00  0.28           C  
ATOM   2061  C   PRO A 300       5.513  14.374 -26.962  1.00  0.29           C  
ATOM   2062  CB  PRO A 300       7.841  14.655 -26.045  1.00  0.26           C  
ATOM   2063  O   PRO A 300       5.484  13.388 -27.702  1.00  0.27           O  
ATOM   2064  CG  PRO A 300       8.587  13.445 -25.582  1.00  0.26           C  
ATOM   2065  CD  PRO A 300       7.594  12.434 -25.084  1.00  0.30           C  
ATOM   2066  N   THR A 301       4.323  15.049 -27.066  1.00  0.23           N  
ATOM   2067  CA  THR A 301       3.567  15.448 -28.247  1.00  0.24           C  
ATOM   2068  C   THR A 301       4.433  15.359 -29.500  1.00  0.23           C  
ATOM   2069  CB  THR A 301       3.017  16.880 -28.101  1.00  0.21           C  
ATOM   2070  O   THR A 301       3.949  14.982 -30.570  1.00  0.22           O  
ATOM   2071  CG2 THR A 301       1.523  16.929 -28.401  1.00  0.11           C  
ATOM   2072  OG1 THR A 301       3.240  17.336 -26.761  1.00  0.13           O  
ATOM   2073  N   GLU A 302       5.715  15.621 -29.438  1.00  0.24           N  
ATOM   2074  CA  GLU A 302       6.577  15.676 -30.615  1.00  0.26           C  
ATOM   2075  C   GLU A 302       6.920  14.275 -31.114  1.00  0.24           C  
ATOM   2076  CB  GLU A 302       7.860  16.452 -30.305  1.00  0.21           C  
ATOM   2077  O   GLU A 302       7.088  14.063 -32.316  1.00  0.22           O  
ATOM   2078  CG  GLU A 302       7.641  17.944 -30.095  1.00  0.21           C  
ATOM   2079  CD  GLU A 302       8.933  18.715 -29.877  1.00  0.20           C  
ATOM   2080  OE1 GLU A 302      10.017  18.090 -29.859  1.00  0.22           O  
ATOM   2081  OE2 GLU A 302       8.859  19.955 -29.723  1.00  0.13           O  
ATOM   2082  N   LEU A 303       6.680  13.285 -30.365  1.00  0.25           N  
ATOM   2083  CA  LEU A 303       6.952  11.932 -30.838  1.00  0.27           C  
ATOM   2084  C   LEU A 303       5.663  11.235 -31.262  1.00  0.25           C  
ATOM   2085  CB  LEU A 303       7.654  11.115 -29.751  1.00  0.24           C  
ATOM   2086  O   LEU A 303       5.693  10.301 -32.066  1.00  0.24           O  
ATOM   2087  CG  LEU A 303       9.164  11.320 -29.618  1.00  0.24           C  
ATOM   2088  CD1 LEU A 303       9.651  10.815 -28.264  1.00  0.22           C  
ATOM   2089  CD2 LEU A 303       9.901  10.616 -30.753  1.00  0.25           C  
ATOM   2090  N   ARG A 304       4.558  11.648 -30.909  1.00  0.26           N  
ATOM   2091  CA  ARG A 304       3.343  11.188 -31.576  1.00  0.25           C  
ATOM   2092  C   ARG A 304       3.275  11.708 -33.008  1.00  0.26           C  
ATOM   2093  CB  ARG A 304       2.102  11.631 -30.798  1.00  0.24           C  
ATOM   2094  O   ARG A 304       2.665  11.077 -33.874  1.00  0.24           O  
ATOM   2095  CG  ARG A 304       1.837  10.814 -29.544  1.00  0.24           C  
ATOM   2096  CD  ARG A 304       0.504  11.177 -28.905  1.00  0.27           C  
ATOM   2097  NE  ARG A 304       0.251  10.392 -27.701  1.00  0.23           N  
ATOM   2098  NH1 ARG A 304      -2.037  10.705 -27.727  1.00  0.20           N  
ATOM   2099  NH2 ARG A 304      -1.066   9.454 -26.069  1.00  0.16           N  
ATOM   2100  CZ  ARG A 304      -0.950  10.185 -27.168  1.00  0.22           C  
ATOM   2101  N   THR A 305       3.854  12.777 -33.257  1.00  0.21           N  
ATOM   2102  CA  THR A 305       3.427  13.425 -34.493  1.00  0.22           C  
ATOM   2103  C   THR A 305       4.515  13.326 -35.558  1.00  0.21           C  
ATOM   2104  CB  THR A 305       3.071  14.904 -34.254  1.00  0.19           C  
ATOM   2105  O   THR A 305       4.226  13.383 -36.755  1.00  0.20           O  
ATOM   2106  CG2 THR A 305       1.766  15.037 -33.477  1.00  0.10           C  
ATOM   2107  OG1 THR A 305       4.124  15.528 -33.508  1.00  0.13           O  
ATOM   2108  N   THR A 306       5.731  12.857 -35.191  1.00  0.20           N  
ATOM   2109  CA  THR A 306       6.666  13.082 -36.288  1.00  0.26           C  
ATOM   2110  C   THR A 306       7.663  11.931 -36.393  1.00  0.21           C  
ATOM   2111  CB  THR A 306       7.427  14.408 -36.110  1.00  0.19           C  
ATOM   2112  O   THR A 306       8.409  11.836 -37.370  1.00  0.21           O  
ATOM   2113  CG2 THR A 306       6.537  15.602 -36.439  1.00  0.08           C  
ATOM   2114  OG1 THR A 306       7.872  14.519 -34.752  1.00  0.12           O  
ATOM   2115  N   GLY A 307       7.282  10.672 -36.101  1.00  0.27           N  
ATOM   2116  CA  GLY A 307       8.128   9.582 -36.560  1.00  0.28           C  
ATOM   2117  C   GLY A 307       7.757   8.242 -35.954  1.00  0.27           C  
ATOM   2118  O   GLY A 307       7.198   8.185 -34.856  1.00  0.26           O  
ATOM   2119  N   ASN A 308       7.269   7.268 -36.767  1.00  0.29           N  
ATOM   2120  CA  ASN A 308       7.135   5.823 -36.620  1.00  0.30           C  
ATOM   2121  C   ASN A 308       8.096   5.275 -35.569  1.00  0.29           C  
ATOM   2122  CB  ASN A 308       7.361   5.123 -37.962  1.00  0.26           C  
ATOM   2123  O   ASN A 308       9.280   5.076 -35.848  1.00  0.27           O  
ATOM   2124  CG  ASN A 308       6.217   5.339 -38.933  1.00  0.26           C  
ATOM   2125  ND2 ASN A 308       6.517   5.278 -40.225  1.00  0.14           N  
ATOM   2126  OD1 ASN A 308       5.074   5.558 -38.525  1.00  0.19           O  
ATOM   2127  N   TYR A 309       7.986   5.744 -34.319  1.00  0.32           N  
ATOM   2128  CA  TYR A 309       8.647   4.940 -33.298  1.00  0.35           C  
ATOM   2129  C   TYR A 309       7.869   3.658 -33.025  1.00  0.32           C  
ATOM   2130  CB  TYR A 309       8.807   5.740 -32.002  1.00  0.31           C  
ATOM   2131  O   TYR A 309       6.652   3.694 -32.826  1.00  0.31           O  
ATOM   2132  CG  TYR A 309       9.699   6.949 -32.142  1.00  0.32           C  
ATOM   2133  CD1 TYR A 309      11.078   6.846 -31.966  1.00  0.30           C  
ATOM   2134  CD2 TYR A 309       9.167   8.197 -32.448  1.00  0.32           C  
ATOM   2135  CE1 TYR A 309      11.904   7.958 -32.092  1.00  0.31           C  
ATOM   2136  CE2 TYR A 309       9.984   9.316 -32.576  1.00  0.34           C  
ATOM   2137  OH  TYR A 309      12.162  10.291 -32.523  1.00  0.20           O  
ATOM   2138  CZ  TYR A 309      11.349   9.187 -32.397  1.00  0.30           C  
ATOM   2139  N   THR A 310       8.290   2.512 -33.479  1.00  0.32           N  
ATOM   2140  CA  THR A 310       7.955   1.173 -33.009  1.00  0.32           C  
ATOM   2141  C   THR A 310       8.750   0.826 -31.754  1.00  0.32           C  
ATOM   2142  CB  THR A 310       8.222   0.116 -34.097  1.00  0.30           C  
ATOM   2143  O   THR A 310       9.967   1.016 -31.711  1.00  0.30           O  
ATOM   2144  CG2 THR A 310       7.001  -0.076 -34.990  1.00  0.27           C  
ATOM   2145  OG1 THR A 310       9.328   0.539 -34.905  1.00  0.27           O  
ATOM   2146  N   ALA A 311       8.183   0.954 -30.510  1.00  0.36           N  
ATOM   2147  CA  ALA A 311       8.715   0.168 -29.399  1.00  0.36           C  
ATOM   2148  C   ALA A 311       8.485  -1.323 -29.623  1.00  0.36           C  
ATOM   2149  CB  ALA A 311       8.079   0.610 -28.083  1.00  0.35           C  
ATOM   2150  O   ALA A 311       7.359  -1.752 -29.886  1.00  0.35           O  
ATOM   2151  N   THR A 312       9.535  -2.035 -29.985  1.00  0.34           N  
ATOM   2152  CA  THR A 312       9.578  -3.490 -29.899  1.00  0.34           C  
ATOM   2153  C   THR A 312      10.187  -3.935 -28.572  1.00  0.34           C  
ATOM   2154  CB  THR A 312      10.383  -4.095 -31.064  1.00  0.32           C  
ATOM   2155  O   THR A 312      11.219  -3.410 -28.149  1.00  0.32           O  
ATOM   2156  CG2 THR A 312       9.471  -4.842 -32.033  1.00  0.30           C  
ATOM   2157  OG1 THR A 312      11.053  -3.044 -31.771  1.00  0.29           O  
ATOM   2158  N   VAL A 313       9.454  -4.502 -27.669  1.00  0.35           N  
ATOM   2159  CA  VAL A 313      10.019  -5.439 -26.704  1.00  0.36           C  
ATOM   2160  C   VAL A 313      10.570  -6.662 -27.433  1.00  0.35           C  
ATOM   2161  CB  VAL A 313       8.971  -5.872 -25.654  1.00  0.34           C  
ATOM   2162  O   VAL A 313       9.823  -7.388 -28.094  1.00  0.34           O  
ATOM   2163  CG1 VAL A 313       9.600  -6.796 -24.613  1.00  0.32           C  
ATOM   2164  CG2 VAL A 313       8.353  -4.647 -24.982  1.00  0.32           C  
ATOM   2165  N   GLU A 314      11.812  -6.603 -27.618  1.00  0.30           N  
ATOM   2166  CA  GLU A 314      12.471  -7.866 -27.938  1.00  0.30           C  
ATOM   2167  C   GLU A 314      12.733  -8.686 -26.678  1.00  0.30           C  
ATOM   2168  CB  GLU A 314      13.783  -7.614 -28.685  1.00  0.28           C  
ATOM   2169  O   GLU A 314      13.530  -8.287 -25.827  1.00  0.29           O  
ATOM   2170  CG  GLU A 314      13.611  -7.426 -30.185  1.00  0.27           C  
ATOM   2171  CD  GLU A 314      14.926  -7.223 -30.920  1.00  0.30           C  
ATOM   2172  OE1 GLU A 314      15.972  -7.044 -30.254  1.00  0.35           O  
ATOM   2173  OE2 GLU A 314      14.912  -7.242 -32.171  1.00  0.32           O  
ATOM   2174  N   ASN A 315      11.753  -9.239 -26.083  1.00  0.29           N  
ATOM   2175  CA  ASN A 315      11.960 -10.416 -25.246  1.00  0.31           C  
ATOM   2176  C   ASN A 315      12.718 -11.509 -25.993  1.00  0.29           C  
ATOM   2177  CB  ASN A 315      10.622 -10.952 -24.733  1.00  0.28           C  
ATOM   2178  O   ASN A 315      12.252 -12.000 -27.023  1.00  0.28           O  
ATOM   2179  CG  ASN A 315      10.367 -10.596 -23.282  1.00  0.27           C  
ATOM   2180  ND2 ASN A 315       9.099 -10.576 -22.890  1.00  0.23           N  
ATOM   2181  OD1 ASN A 315      11.303 -10.339 -22.519  1.00  0.28           O  
ATOM   2182  N   THR A 316      14.001 -11.370 -25.988  1.00  0.28           N  
ATOM   2183  CA  THR A 316      14.646 -12.600 -26.433  1.00  0.28           C  
ATOM   2184  C   THR A 316      14.341 -13.748 -25.475  1.00  0.28           C  
ATOM   2185  CB  THR A 316      16.171 -12.419 -26.553  1.00  0.26           C  
ATOM   2186  O   THR A 316      14.544 -13.624 -24.265  1.00  0.27           O  
ATOM   2187  CG2 THR A 316      16.601 -12.330 -28.013  1.00  0.25           C  
ATOM   2188  OG1 THR A 316      16.558 -11.216 -25.878  1.00  0.26           O  
ATOM   2189  N   ILE A 317      13.238 -14.451 -25.611  1.00  0.29           N  
ATOM   2190  CA  ILE A 317      12.582 -15.677 -25.171  1.00  0.29           C  
ATOM   2191  C   ILE A 317      13.629 -16.756 -24.905  1.00  0.29           C  
ATOM   2192  CB  ILE A 317      11.553 -16.172 -26.212  1.00  0.26           C  
ATOM   2193  O   ILE A 317      13.454 -17.595 -24.018  1.00  0.27           O  
ATOM   2194  CG1 ILE A 317      10.454 -15.124 -26.418  1.00  0.26           C  
ATOM   2195  CG2 ILE A 317      10.955 -17.516 -25.783  1.00  0.25           C  
ATOM   2196  CD1 ILE A 317       9.480 -15.460 -27.538  1.00  0.22           C  
ATOM   2197  N   ASP A 318      14.777 -16.529 -25.332  1.00  0.24           N  
ATOM   2198  CA  ASP A 318      15.624 -17.706 -25.497  1.00  0.27           C  
ATOM   2199  C   ASP A 318      16.884 -17.600 -24.641  1.00  0.24           C  
ATOM   2200  CB  ASP A 318      16.002 -17.892 -26.968  1.00  0.22           C  
ATOM   2201  O   ASP A 318      17.759 -16.776 -24.913  1.00  0.24           O  
ATOM   2202  CG  ASP A 318      14.972 -18.689 -27.749  1.00  0.23           C  
ATOM   2203  OD1 ASP A 318      14.141 -19.386 -27.127  1.00  0.12           O  
ATOM   2204  OD2 ASP A 318      14.993 -18.622 -28.997  1.00  0.12           O  
ATOM   2205  N   GLY A 319      16.807 -17.756 -23.223  1.00  0.26           N  
ATOM   2206  CA  GLY A 319      17.967 -17.998 -22.380  1.00  0.26           C  
ATOM   2207  C   GLY A 319      18.699 -16.727 -21.994  1.00  0.26           C  
ATOM   2208  O   GLY A 319      19.590 -16.752 -21.142  1.00  0.24           O  
ATOM   2209  N   ASP A 320      18.254 -15.546 -22.459  1.00  0.23           N  
ATOM   2210  CA  ASP A 320      19.001 -14.320 -22.196  1.00  0.26           C  
ATOM   2211  C   ASP A 320      18.215 -13.383 -21.282  1.00  0.24           C  
ATOM   2212  CB  ASP A 320      19.345 -13.609 -23.506  1.00  0.22           C  
ATOM   2213  O   ASP A 320      17.025 -13.146 -21.502  1.00  0.23           O  
ATOM   2214  CG  ASP A 320      20.679 -14.047 -24.086  1.00  0.20           C  
ATOM   2215  OD1 ASP A 320      21.496 -14.646 -23.352  1.00  0.10           O  
ATOM   2216  OD2 ASP A 320      20.917 -13.788 -25.285  1.00  0.10           O  
ATOM   2217  N   THR A 321      18.328 -13.710 -19.972  1.00  0.28           N  
ATOM   2218  CA  THR A 321      18.330 -12.970 -18.715  1.00  0.29           C  
ATOM   2219  C   THR A 321      18.084 -11.484 -18.962  1.00  0.28           C  
ATOM   2220  CB  THR A 321      19.660 -13.154 -17.961  1.00  0.26           C  
ATOM   2221  O   THR A 321      18.266 -10.662 -18.062  1.00  0.27           O  
ATOM   2222  CG2 THR A 321      19.759 -14.548 -17.352  1.00  0.24           C  
ATOM   2223  OG1 THR A 321      20.750 -12.965 -18.873  1.00  0.23           O  
ATOM   2224  N   SER A 322      17.552 -11.053 -20.203  1.00  0.34           N  
ATOM   2225  CA  SER A 322      17.399  -9.628 -20.478  1.00  0.35           C  
ATOM   2226  C   SER A 322      16.214  -9.368 -21.402  1.00  0.34           C  
ATOM   2227  CB  SER A 322      18.675  -9.061 -21.100  1.00  0.33           C  
ATOM   2228  O   SER A 322      15.861 -10.218 -22.223  1.00  0.33           O  
ATOM   2229  OG  SER A 322      18.891  -9.606 -22.391  1.00  0.30           O  
ATOM   2230  N   CYS A 323      15.337  -8.476 -21.177  1.00  0.31           N  
ATOM   2231  CA  CYS A 323      14.423  -7.747 -22.049  1.00  0.38           C  
ATOM   2232  C   CYS A 323      15.129  -6.574 -22.719  1.00  0.32           C  
ATOM   2233  CB  CYS A 323      13.215  -7.243 -21.260  1.00  0.32           C  
ATOM   2234  O   CYS A 323      15.761  -5.758 -22.046  1.00  0.31           O  
ATOM   2235  SG  CYS A 323      11.920  -6.522 -22.292  1.00  0.22           S  
ATOM   2236  N   THR A 324      15.264  -6.656 -24.102  1.00  0.40           N  
ATOM   2237  CA  THR A 324      15.688  -5.554 -24.958  1.00  0.39           C  
ATOM   2238  C   THR A 324      14.480  -4.807 -25.517  1.00  0.40           C  
ATOM   2239  CB  THR A 324      16.567  -6.055 -26.119  1.00  0.39           C  
ATOM   2240  O   THR A 324      13.675  -5.381 -26.253  1.00  0.38           O  
ATOM   2241  CG2 THR A 324      17.099  -4.890 -26.948  1.00  0.36           C  
ATOM   2242  OG1 THR A 324      17.674  -6.794 -25.588  1.00  0.33           O  
ATOM   2243  N   LEU A 325      14.207  -3.692 -25.116  1.00  0.40           N  
ATOM   2244  CA  LEU A 325      13.339  -2.704 -25.748  1.00  0.41           C  
ATOM   2245  C   LEU A 325      14.108  -1.885 -26.779  1.00  0.40           C  
ATOM   2246  CB  LEU A 325      12.727  -1.777 -24.696  1.00  0.40           C  
ATOM   2247  O   LEU A 325      15.107  -1.243 -26.448  1.00  0.39           O  
ATOM   2248  CG  LEU A 325      11.284  -2.075 -24.286  1.00  0.39           C  
ATOM   2249  CD1 LEU A 325      11.178  -2.195 -22.769  1.00  0.38           C  
ATOM   2250  CD2 LEU A 325      10.345  -0.993 -24.809  1.00  0.40           C  
ATOM   2251  N   LYS A 326      13.697  -2.066 -28.053  1.00  0.37           N  
ATOM   2252  CA  LYS A 326      14.198  -1.315 -29.200  1.00  0.38           C  
ATOM   2253  C   LYS A 326      13.179  -0.280 -29.668  1.00  0.37           C  
ATOM   2254  CB  LYS A 326      14.549  -2.262 -30.350  1.00  0.36           C  
ATOM   2255  O   LYS A 326      12.018  -0.613 -29.917  1.00  0.36           O  
ATOM   2256  CG  LYS A 326      15.918  -2.913 -30.219  1.00  0.35           C  
ATOM   2257  CD  LYS A 326      16.262  -3.742 -31.450  1.00  0.38           C  
ATOM   2258  CE  LYS A 326      17.609  -4.436 -31.299  1.00  0.33           C  
ATOM   2259  NZ  LYS A 326      17.888  -5.358 -32.440  1.00  0.35           N  
ATOM   2260  N   PHE A 327      13.495   0.963 -29.651  1.00  0.38           N  
ATOM   2261  CA  PHE A 327      12.890   2.050 -30.413  1.00  0.40           C  
ATOM   2262  C   PHE A 327      13.678   2.320 -31.690  1.00  0.38           C  
ATOM   2263  CB  PHE A 327      12.811   3.323 -29.565  1.00  0.38           C  
ATOM   2264  O   PHE A 327      14.882   2.580 -31.639  1.00  0.38           O  
ATOM   2265  CG  PHE A 327      11.913   3.199 -28.365  1.00  0.37           C  
ATOM   2266  CD1 PHE A 327      10.565   3.528 -28.451  1.00  0.35           C  
ATOM   2267  CD2 PHE A 327      12.415   2.752 -27.150  1.00  0.37           C  
ATOM   2268  CE1 PHE A 327       9.731   3.414 -27.341  1.00  0.35           C  
ATOM   2269  CE2 PHE A 327      11.588   2.636 -26.037  1.00  0.38           C  
ATOM   2270  CZ  PHE A 327      10.246   2.968 -26.134  1.00  0.35           C  
ATOM   2271  N   ASN A 328      12.975   1.826 -32.766  1.00  0.36           N  
ATOM   2272  CA  ASN A 328      13.320   2.239 -34.123  1.00  0.37           C  
ATOM   2273  C   ASN A 328      12.549   3.488 -34.541  1.00  0.36           C  
ATOM   2274  CB  ASN A 328      13.063   1.101 -35.112  1.00  0.35           C  
ATOM   2275  O   ASN A 328      11.318   3.511 -34.485  1.00  0.34           O  
ATOM   2276  CG  ASN A 328      13.982  -0.084 -34.890  1.00  0.34           C  
ATOM   2277  ND2 ASN A 328      13.457  -1.288 -35.090  1.00  0.29           N  
ATOM   2278  OD1 ASN A 328      15.154   0.080 -34.540  1.00  0.34           O  
ATOM   2279  N   GLY A 329      13.130   4.656 -34.435  1.00  0.34           N  
ATOM   2280  CA  GLY A 329      12.627   5.875 -35.050  1.00  0.34           C  
ATOM   2281  C   GLY A 329      13.588   6.474 -36.059  1.00  0.34           C  
ATOM   2282  O   GLY A 329      14.802   6.283 -35.957  1.00  0.33           O  
ATOM   2283  N   THR A 330      12.992   6.874 -37.194  1.00  0.31           N  
ATOM   2284  CA  THR A 330      13.628   7.531 -38.331  1.00  0.34           C  
ATOM   2285  C   THR A 330      13.778   9.028 -38.076  1.00  0.32           C  
ATOM   2286  CB  THR A 330      12.826   7.306 -39.626  1.00  0.30           C  
ATOM   2287  O   THR A 330      14.355   9.748 -38.894  1.00  0.30           O  
ATOM   2288  CG2 THR A 330      13.212   5.988 -40.289  1.00  0.28           C  
ATOM   2289  OG1 THR A 330      11.427   7.281 -39.317  1.00  0.26           O  
ATOM   2290  N   VAL A 331      13.169   9.685 -37.055  1.00  0.29           N  
ATOM   2291  CA  VAL A 331      13.284  11.131 -36.899  1.00  0.35           C  
ATOM   2292  C   VAL A 331      14.087  11.453 -35.641  1.00  0.30           C  
ATOM   2293  CB  VAL A 331      11.896  11.807 -36.832  1.00  0.28           C  
ATOM   2294  O   VAL A 331      13.823  10.902 -34.570  1.00  0.28           O  
ATOM   2295  CG1 VAL A 331      12.022  13.319 -37.009  1.00  0.12           C  
ATOM   2296  CG2 VAL A 331      10.966  11.218 -37.891  1.00  0.21           C  
ATOM   2297  N   PRO A 332      15.386  12.164 -35.734  1.00  0.37           N  
ATOM   2298  CA  PRO A 332      16.109  12.718 -34.587  1.00  0.37           C  
ATOM   2299  C   PRO A 332      15.204  13.507 -33.644  1.00  0.37           C  
ATOM   2300  CB  PRO A 332      17.153  13.631 -35.235  1.00  0.35           C  
ATOM   2301  O   PRO A 332      14.376  14.301 -34.098  1.00  0.35           O  
ATOM   2302  CG  PRO A 332      16.836  13.596 -36.696  1.00  0.34           C  
ATOM   2303  CD  PRO A 332      15.673  12.671 -36.910  1.00  0.38           C  
ATOM   2304  N   PHE A 333      15.061  13.119 -32.363  1.00  0.31           N  
ATOM   2305  CA  PHE A 333      14.483  13.921 -31.291  1.00  0.36           C  
ATOM   2306  C   PHE A 333      15.564  14.713 -30.565  1.00  0.32           C  
ATOM   2307  CB  PHE A 333      13.729  13.030 -30.298  1.00  0.31           C  
ATOM   2308  O   PHE A 333      16.709  14.266 -30.468  1.00  0.31           O  
ATOM   2309  CG  PHE A 333      13.920  11.557 -30.538  1.00  0.31           C  
ATOM   2310  CD1 PHE A 333      13.093  10.869 -31.417  1.00  0.31           C  
ATOM   2311  CD2 PHE A 333      14.927  10.860 -29.884  1.00  0.33           C  
ATOM   2312  CE1 PHE A 333      13.267   9.505 -31.641  1.00  0.32           C  
ATOM   2313  CE2 PHE A 333      15.107   9.497 -30.102  1.00  0.35           C  
ATOM   2314  CZ  PHE A 333      14.276   8.821 -30.981  1.00  0.31           C  
ATOM   2315  N   ALA A 334      15.359  16.024 -30.277  1.00  0.34           N  
ATOM   2316  CA  ALA A 334      16.209  16.888 -29.462  1.00  0.34           C  
ATOM   2317  C   ALA A 334      16.194  16.451 -28.000  1.00  0.34           C  
ATOM   2318  CB  ALA A 334      15.763  18.343 -29.585  1.00  0.32           C  
ATOM   2319  O   ALA A 334      17.232  16.455 -27.334  1.00  0.32           O  
ATOM   2320  N   SER A 335      15.087  15.851 -27.352  1.00  0.35           N  
ATOM   2321  CA  SER A 335      14.874  15.283 -26.025  1.00  0.37           C  
ATOM   2322  C   SER A 335      13.651  14.371 -26.003  1.00  0.35           C  
ATOM   2323  CB  SER A 335      14.711  16.393 -24.985  1.00  0.33           C  
ATOM   2324  O   SER A 335      12.624  14.688 -26.607  1.00  0.33           O  
ATOM   2325  OG  SER A 335      13.449  17.025 -25.118  1.00  0.32           O  
ATOM   2326  N   LEU A 336      13.738  13.111 -25.533  1.00  0.35           N  
ATOM   2327  CA  LEU A 336      12.744  12.145 -25.078  1.00  0.35           C  
ATOM   2328  C   LEU A 336      12.714  12.073 -23.554  1.00  0.35           C  
ATOM   2329  CB  LEU A 336      13.037  10.760 -25.660  1.00  0.33           C  
ATOM   2330  O   LEU A 336      13.668  11.599 -22.932  1.00  0.33           O  
ATOM   2331  CG  LEU A 336      11.826   9.861 -25.913  1.00  0.32           C  
ATOM   2332  CD1 LEU A 336      11.531   9.778 -27.407  1.00  0.29           C  
ATOM   2333  CD2 LEU A 336      12.060   8.471 -25.331  1.00  0.32           C  
ATOM   2334  N   ASP A 337      11.791  12.810 -22.911  1.00  0.36           N  
ATOM   2335  CA  ASP A 337      11.382  12.489 -21.547  1.00  0.37           C  
ATOM   2336  C   ASP A 337      10.458  11.273 -21.522  1.00  0.36           C  
ATOM   2337  CB  ASP A 337      10.689  13.689 -20.898  1.00  0.35           C  
ATOM   2338  O   ASP A 337       9.459  11.232 -22.243  1.00  0.35           O  
ATOM   2339  CG  ASP A 337      11.644  14.829 -20.588  1.00  0.34           C  
ATOM   2340  OD1 ASP A 337      12.845  14.572 -20.357  1.00  0.35           O  
ATOM   2341  OD2 ASP A 337      11.190  15.993 -20.572  1.00  0.37           O  
ATOM   2342  N   PHE A 338      10.884  10.063 -21.107  1.00  0.35           N  
ATOM   2343  CA  PHE A 338      10.082   8.860 -20.916  1.00  0.36           C  
ATOM   2344  C   PHE A 338      10.047   8.461 -19.445  1.00  0.35           C  
ATOM   2345  CB  PHE A 338      10.633   7.706 -21.760  1.00  0.33           C  
ATOM   2346  O   PHE A 338      11.029   8.642 -18.723  1.00  0.33           O  
ATOM   2347  CG  PHE A 338      12.089   7.415 -21.513  1.00  0.33           C  
ATOM   2348  CD1 PHE A 338      13.076   8.078 -22.232  1.00  0.31           C  
ATOM   2349  CD2 PHE A 338      12.470   6.478 -20.562  1.00  0.33           C  
ATOM   2350  CE1 PHE A 338      14.424   7.811 -22.007  1.00  0.33           C  
ATOM   2351  CE2 PHE A 338      13.816   6.205 -20.331  1.00  0.35           C  
ATOM   2352  CZ  PHE A 338      14.791   6.872 -21.055  1.00  0.31           C  
ATOM   2353  N   ASN A 339       8.729   8.189 -18.761  1.00  0.31           N  
ATOM   2354  CA  ASN A 339       8.374   7.440 -17.560  1.00  0.33           C  
ATOM   2355  C   ASN A 339       7.852   6.048 -17.901  1.00  0.31           C  
ATOM   2356  CB  ASN A 339       7.339   8.208 -16.735  1.00  0.31           C  
ATOM   2357  O   ASN A 339       6.732   5.904 -18.395  1.00  0.31           O  
ATOM   2358  CG  ASN A 339       7.363   7.828 -15.267  1.00  0.30           C  
ATOM   2359  ND2 ASN A 339       6.761   8.663 -14.429  1.00  0.29           N  
ATOM   2360  OD1 ASN A 339       7.920   6.793 -14.891  1.00  0.30           O  
ATOM   2361  N   TRP A 340       8.780   5.071 -17.981  1.00  0.18           N  
ATOM   2362  CA  TRP A 340       8.523   3.649 -18.184  1.00  0.36           C  
ATOM   2363  C   TRP A 340       8.199   2.960 -16.863  1.00  0.22           C  
ATOM   2364  CB  TRP A 340       9.729   2.974 -18.844  1.00  0.25           C  
ATOM   2365  O   TRP A 340       8.948   3.083 -15.891  1.00  0.21           O  
ATOM   2366  CG  TRP A 340      10.146   3.603 -20.139  1.00  0.29           C  
ATOM   2367  CD1 TRP A 340      10.562   4.891 -20.333  1.00  0.30           C  
ATOM   2368  CD2 TRP A 340      10.183   2.971 -21.422  1.00  0.20           C  
ATOM   2369  CE2 TRP A 340      10.632   3.937 -22.351  1.00  0.10           C  
ATOM   2370  CE3 TRP A 340       9.881   1.681 -21.878  1.00  0.19           C  
ATOM   2371  NE1 TRP A 340      10.856   5.098 -21.661  1.00  0.20           N  
ATOM   2372  CH2 TRP A 340      10.483   2.382 -24.129  1.00  0.17           C  
ATOM   2373  CZ2 TRP A 340      10.786   3.651 -23.709  1.00  0.17           C  
ATOM   2374  CZ3 TRP A 340      10.035   1.399 -23.231  1.00  0.17           C  
ATOM   2375  N   ARG A 341       6.894   2.375 -16.838  1.00  0.31           N  
ATOM   2376  CA  ARG A 341       6.440   1.457 -15.798  1.00  0.32           C  
ATOM   2377  C   ARG A 341       6.344   0.031 -16.329  1.00  0.31           C  
ATOM   2378  CB  ARG A 341       5.084   1.902 -15.243  1.00  0.30           C  
ATOM   2379  O   ARG A 341       5.541  -0.252 -17.221  1.00  0.30           O  
ATOM   2380  CG  ARG A 341       5.115   2.278 -13.771  1.00  0.29           C  
ATOM   2381  CD  ARG A 341       3.745   2.716 -13.272  1.00  0.31           C  
ATOM   2382  NE  ARG A 341       3.795   3.166 -11.884  1.00  0.30           N  
ATOM   2383  NH1 ARG A 341       1.504   3.171 -11.586  1.00  0.26           N  
ATOM   2384  NH2 ARG A 341       2.890   3.782  -9.865  1.00  0.22           N  
ATOM   2385  CZ  ARG A 341       2.730   3.372 -11.115  1.00  0.29           C  
ATOM   2386  N   VAL A 342       7.371  -0.763 -16.027  1.00  0.31           N  
ATOM   2387  CA  VAL A 342       7.343  -2.214 -16.185  1.00  0.32           C  
ATOM   2388  C   VAL A 342       6.769  -2.860 -14.926  1.00  0.31           C  
ATOM   2389  CB  VAL A 342       8.750  -2.780 -16.480  1.00  0.30           C  
ATOM   2390  O   VAL A 342       7.309  -2.687 -13.830  1.00  0.30           O  
ATOM   2391  CG1 VAL A 342       8.678  -4.274 -16.786  1.00  0.29           C  
ATOM   2392  CG2 VAL A 342       9.396  -2.024 -17.640  1.00  0.29           C  
ATOM   2393  N   ALA A 343       5.408  -3.174 -14.765  1.00  0.28           N  
ATOM   2394  CA  ALA A 343       4.743  -4.041 -13.796  1.00  0.28           C  
ATOM   2395  C   ALA A 343       5.022  -5.511 -14.094  1.00  0.28           C  
ATOM   2396  CB  ALA A 343       3.239  -3.778 -13.792  1.00  0.27           C  
ATOM   2397  O   ALA A 343       4.924  -5.948 -15.243  1.00  0.27           O  
ATOM   2398  N   LEU A 344       5.811  -6.133 -13.265  1.00  0.26           N  
ATOM   2399  CA  LEU A 344       5.871  -7.585 -13.138  1.00  0.27           C  
ATOM   2400  C   LEU A 344       4.563  -8.137 -12.584  1.00  0.27           C  
ATOM   2401  CB  LEU A 344       7.036  -7.996 -12.234  1.00  0.25           C  
ATOM   2402  O   LEU A 344       4.162  -7.796 -11.469  1.00  0.26           O  
ATOM   2403  CG  LEU A 344       8.356  -8.323 -12.934  1.00  0.24           C  
ATOM   2404  CD1 LEU A 344       9.535  -7.857 -12.087  1.00  0.23           C  
ATOM   2405  CD2 LEU A 344       8.454  -9.818 -13.219  1.00  0.25           C  
ATOM   2406  N   LEU A 345       3.529  -8.358 -13.273  1.00  0.25           N  
ATOM   2407  CA  LEU A 345       2.304  -9.117 -13.043  1.00  0.24           C  
ATOM   2408  C   LEU A 345       2.623 -10.546 -12.616  1.00  0.25           C  
ATOM   2409  CB  LEU A 345       1.437  -9.130 -14.304  1.00  0.23           C  
ATOM   2410  O   LEU A 345       3.492 -11.195 -13.203  1.00  0.24           O  
ATOM   2411  CG  LEU A 345       0.788  -7.801 -14.694  1.00  0.23           C  
ATOM   2412  CD1 LEU A 345       0.332  -7.841 -16.149  1.00  0.20           C  
ATOM   2413  CD2 LEU A 345      -0.384  -7.487 -13.770  1.00  0.22           C  
ATOM   2414  N   SER A 346       2.800 -10.853 -11.293  1.00  0.26           N  
ATOM   2415  CA  SER A 346       2.594 -12.197 -10.764  1.00  0.27           C  
ATOM   2416  C   SER A 346       1.973 -13.114 -11.813  1.00  0.26           C  
ATOM   2417  CB  SER A 346       1.704 -12.155  -9.522  1.00  0.25           C  
ATOM   2418  O   SER A 346       1.172 -12.670 -12.638  1.00  0.25           O  
ATOM   2419  OG  SER A 346       0.679 -13.131  -9.603  1.00  0.25           O  
ATOM   2420  N   THR A 347       2.743 -13.998 -12.482  1.00  0.26           N  
ATOM   2421  CA  THR A 347       2.576 -15.198 -13.295  1.00  0.26           C  
ATOM   2422  C   THR A 347       1.130 -15.337 -13.763  1.00  0.26           C  
ATOM   2423  CB  THR A 347       2.991 -16.461 -12.518  1.00  0.24           C  
ATOM   2424  O   THR A 347       0.700 -16.426 -14.149  1.00  0.25           O  
ATOM   2425  CG2 THR A 347       4.484 -16.449 -12.205  1.00  0.23           C  
ATOM   2426  OG1 THR A 347       2.257 -16.521 -11.288  1.00  0.26           O  
ATOM   2427  N   SER A 348       0.367 -14.358 -13.848  1.00  0.26           N  
ATOM   2428  CA  SER A 348      -0.957 -14.540 -14.434  1.00  0.27           C  
ATOM   2429  C   SER A 348      -1.190 -13.567 -15.585  1.00  0.26           C  
ATOM   2430  CB  SER A 348      -2.043 -14.356 -13.372  1.00  0.24           C  
ATOM   2431  O   SER A 348      -0.787 -12.404 -15.513  1.00  0.25           O  
ATOM   2432  OG  SER A 348      -3.189 -15.128 -13.686  1.00  0.26           O  
ATOM   2433  N   PRO A 349      -1.303 -14.158 -16.854  1.00  0.27           N  
ATOM   2434  CA  PRO A 349      -1.866 -13.505 -18.038  1.00  0.26           C  
ATOM   2435  C   PRO A 349      -2.846 -12.388 -17.686  1.00  0.27           C  
ATOM   2436  CB  PRO A 349      -2.579 -14.647 -18.766  1.00  0.25           C  
ATOM   2437  O   PRO A 349      -3.582 -12.496 -16.702  1.00  0.26           O  
ATOM   2438  CG  PRO A 349      -2.778 -15.699 -17.723  1.00  0.24           C  
ATOM   2439  CD  PRO A 349      -1.823 -15.439 -16.594  1.00  0.27           C  
ATOM   2440  N   THR A 350      -2.451 -11.034 -17.818  1.00  0.26           N  
ATOM   2441  CA  THR A 350      -3.130  -9.785 -18.143  1.00  0.26           C  
ATOM   2442  C   THR A 350      -4.519  -9.745 -17.513  1.00  0.26           C  
ATOM   2443  CB  THR A 350      -3.249  -9.594 -19.666  1.00  0.24           C  
ATOM   2444  O   THR A 350      -5.348 -10.620 -17.769  1.00  0.25           O  
ATOM   2445  CG2 THR A 350      -2.702  -8.237 -20.095  1.00  0.23           C  
ATOM   2446  OG1 THR A 350      -2.509 -10.626 -20.331  1.00  0.26           O  
ATOM   2447  N   PRO A 351      -4.867  -9.165 -16.335  1.00  0.29           N  
ATOM   2448  CA  PRO A 351      -6.228  -8.622 -16.346  1.00  0.28           C  
ATOM   2449  C   PRO A 351      -6.558  -7.884 -17.641  1.00  0.29           C  
ATOM   2450  CB  PRO A 351      -6.234  -7.662 -15.153  1.00  0.27           C  
ATOM   2451  O   PRO A 351      -5.723  -7.142 -18.163  1.00  0.28           O  
ATOM   2452  CG  PRO A 351      -4.824  -7.663 -14.655  1.00  0.26           C  
ATOM   2453  CD  PRO A 351      -4.024  -8.620 -15.491  1.00  0.29           C  
ATOM   2454  N   ASP A 352      -7.111  -8.560 -18.664  1.00  0.27           N  
ATOM   2455  CA  ASP A 352      -7.904  -7.702 -19.539  1.00  0.26           C  
ATOM   2456  C   ASP A 352      -8.393  -6.462 -18.795  1.00  0.27           C  
ATOM   2457  CB  ASP A 352      -9.094  -8.475 -20.113  1.00  0.25           C  
ATOM   2458  O   ASP A 352      -9.180  -6.567 -17.852  1.00  0.26           O  
ATOM   2459  CG  ASP A 352      -9.237  -8.311 -21.616  1.00  0.25           C  
ATOM   2460  OD1 ASP A 352      -8.697  -7.334 -22.177  1.00  0.28           O  
ATOM   2461  OD2 ASP A 352      -9.900  -9.166 -22.243  1.00  0.32           O  
ATOM   2462  N   LEU A 353      -7.495  -5.555 -18.428  1.00  0.25           N  
ATOM   2463  CA  LEU A 353      -7.927  -4.211 -18.058  1.00  0.25           C  
ATOM   2464  C   LEU A 353      -9.151  -3.792 -18.865  1.00  0.26           C  
ATOM   2465  CB  LEU A 353      -6.792  -3.206 -18.269  1.00  0.24           C  
ATOM   2466  O   LEU A 353      -9.853  -2.850 -18.491  1.00  0.24           O  
ATOM   2467  CG  LEU A 353      -5.652  -3.245 -17.251  1.00  0.23           C  
ATOM   2468  CD1 LEU A 353      -4.491  -2.375 -17.720  1.00  0.20           C  
ATOM   2469  CD2 LEU A 353      -6.144  -2.794 -15.879  1.00  0.23           C  
ATOM   2470  N   ASN A 354      -9.704  -4.794 -19.623  1.00  0.22           N  
ATOM   2471  CA  ASN A 354     -10.932  -4.548 -20.371  1.00  0.23           C  
ATOM   2472  C   ASN A 354     -11.954  -5.660 -20.154  1.00  0.22           C  
ATOM   2473  CB  ASN A 354     -10.629  -4.389 -21.863  1.00  0.21           C  
ATOM   2474  O   ASN A 354     -13.029  -5.648 -20.756  1.00  0.21           O  
ATOM   2475  CG  ASN A 354      -9.928  -3.083 -22.181  1.00  0.21           C  
ATOM   2476  ND2 ASN A 354      -8.987  -3.127 -23.117  1.00  0.13           N  
ATOM   2477  OD1 ASN A 354     -10.230  -2.043 -21.590  1.00  0.14           O  
ATOM   2478  N   ALA A 355     -11.717  -6.552 -19.157  1.00  0.25           N  
ATOM   2479  CA  ALA A 355     -12.816  -7.488 -18.936  1.00  0.24           C  
ATOM   2480  C   ALA A 355     -13.794  -6.948 -17.896  1.00  0.25           C  
ATOM   2481  CB  ALA A 355     -12.278  -8.848 -18.500  1.00  0.23           C  
ATOM   2482  O   ALA A 355     -13.458  -6.844 -16.714  1.00  0.24           O  
ATOM   2483  N   GLN A 356     -14.327  -5.870 -17.986  1.00  0.21           N  
ATOM   2484  CA  GLN A 356     -15.542  -5.250 -17.467  1.00  0.22           C  
ATOM   2485  C   GLN A 356     -16.601  -6.300 -17.144  1.00  0.22           C  
ATOM   2486  CB  GLN A 356     -16.097  -4.235 -18.468  1.00  0.20           C  
ATOM   2487  O   GLN A 356     -17.575  -6.012 -16.446  1.00  0.21           O  
ATOM   2488  CG  GLN A 356     -15.344  -2.911 -18.482  1.00  0.20           C  
ATOM   2489  CD  GLN A 356     -16.103  -1.812 -19.202  1.00  0.19           C  
ATOM   2490  NE2 GLN A 356     -15.584  -0.591 -19.135  1.00  0.14           N  
ATOM   2491  OE1 GLN A 356     -17.147  -2.059 -19.814  1.00  0.27           O  
ATOM   2492  N   ASN A 357     -16.305  -7.597 -17.191  1.00  0.20           N  
ATOM   2493  CA  ASN A 357     -17.128  -8.679 -16.661  1.00  0.22           C  
ATOM   2494  C   ASN A 357     -16.306  -9.645 -15.812  1.00  0.20           C  
ATOM   2495  CB  ASN A 357     -17.823  -9.431 -17.797  1.00  0.18           C  
ATOM   2496  O   ASN A 357     -15.261 -10.129 -16.251  1.00  0.19           O  
ATOM   2497  CG  ASN A 357     -18.822  -8.569 -18.543  1.00  0.14           C  
ATOM   2498  ND2 ASN A 357     -19.005  -8.850 -19.828  1.00  0.11           N  
ATOM   2499  OD1 ASN A 357     -19.423  -7.657 -17.970  1.00  0.10           O  
ATOM   2500  N   GLY A 358     -15.840  -9.276 -14.590  1.00  0.28           N  
ATOM   2501  CA  GLY A 358     -15.540  -9.979 -13.353  1.00  0.26           C  
ATOM   2502  C   GLY A 358     -15.427 -11.481 -13.533  1.00  0.28           C  
ATOM   2503  O   GLY A 358     -16.230 -12.239 -12.985  1.00  0.27           O  
ATOM   2504  N   TYR A 359     -14.886 -12.054 -14.642  1.00  0.24           N  
ATOM   2505  CA  TYR A 359     -14.613 -13.485 -14.566  1.00  0.24           C  
ATOM   2506  C   TYR A 359     -13.266 -13.749 -13.904  1.00  0.24           C  
ATOM   2507  CB  TYR A 359     -14.640 -14.112 -15.963  1.00  0.23           C  
ATOM   2508  O   TYR A 359     -12.279 -13.071 -14.198  1.00  0.24           O  
ATOM   2509  CG  TYR A 359     -15.971 -13.981 -16.662  1.00  0.23           C  
ATOM   2510  CD1 TYR A 359     -16.995 -14.897 -16.429  1.00  0.19           C  
ATOM   2511  CD2 TYR A 359     -16.208 -12.944 -17.557  1.00  0.21           C  
ATOM   2512  CE1 TYR A 359     -18.223 -14.782 -17.072  1.00  0.20           C  
ATOM   2513  CE2 TYR A 359     -17.432 -12.819 -18.206  1.00  0.24           C  
ATOM   2514  OH  TYR A 359     -19.646 -13.622 -18.596  1.00  0.15           O  
ATOM   2515  CZ  TYR A 359     -18.432 -13.741 -17.957  1.00  0.20           C  
ATOM   2516  N   LEU A 360     -13.354 -14.454 -12.714  1.00  0.30           N  
ATOM   2517  CA  LEU A 360     -12.299 -15.301 -12.168  1.00  0.30           C  
ATOM   2518  C   LEU A 360     -12.194 -16.608 -12.947  1.00  0.30           C  
ATOM   2519  CB  LEU A 360     -12.559 -15.595 -10.688  1.00  0.29           C  
ATOM   2520  O   LEU A 360     -13.182 -17.330 -13.092  1.00  0.30           O  
ATOM   2521  CG  LEU A 360     -12.447 -14.408  -9.731  1.00  0.28           C  
ATOM   2522  CD1 LEU A 360     -13.243 -14.675  -8.458  1.00  0.23           C  
ATOM   2523  CD2 LEU A 360     -10.985 -14.121  -9.403  1.00  0.28           C  
ATOM   2524  N   ASP A 361     -11.177 -16.700 -13.849  1.00  0.30           N  
ATOM   2525  CA  ASP A 361     -10.933 -17.956 -14.553  1.00  0.33           C  
ATOM   2526  C   ASP A 361     -10.017 -18.870 -13.743  1.00  0.30           C  
ATOM   2527  CB  ASP A 361     -10.325 -17.689 -15.932  1.00  0.30           C  
ATOM   2528  O   ASP A 361      -8.928 -18.462 -13.334  1.00  0.30           O  
ATOM   2529  CG  ASP A 361     -11.373 -17.467 -17.009  1.00  0.30           C  
ATOM   2530  OD1 ASP A 361     -12.530 -17.904 -16.833  1.00  0.33           O  
ATOM   2531  OD2 ASP A 361     -11.037 -16.851 -18.043  1.00  0.40           O  
ATOM   2532  N   VAL A 362     -10.437 -20.004 -13.281  1.00  0.32           N  
ATOM   2533  CA  VAL A 362      -9.740 -21.191 -12.798  1.00  0.33           C  
ATOM   2534  C   VAL A 362      -9.813 -22.297 -13.848  1.00  0.33           C  
ATOM   2535  CB  VAL A 362     -10.328 -21.688 -11.458  1.00  0.32           C  
ATOM   2536  O   VAL A 362     -10.897 -22.629 -14.334  1.00  0.33           O  
ATOM   2537  CG1 VAL A 362      -9.245 -22.348 -10.605  1.00  0.29           C  
ATOM   2538  CG2 VAL A 362     -10.979 -20.533 -10.700  1.00  0.28           C  
ATOM   2539  N   GLU A 363      -8.743 -22.693 -14.435  1.00  0.33           N  
ATOM   2540  CA  GLU A 363      -8.656 -23.845 -15.327  1.00  0.37           C  
ATOM   2541  C   GLU A 363      -8.502 -25.143 -14.539  1.00  0.33           C  
ATOM   2542  CB  GLU A 363      -7.489 -23.681 -16.304  1.00  0.33           C  
ATOM   2543  O   GLU A 363      -7.712 -25.212 -13.595  1.00  0.33           O  
ATOM   2544  CG  GLU A 363      -7.687 -24.410 -17.625  1.00  0.33           C  
ATOM   2545  CD  GLU A 363      -6.509 -24.262 -18.575  1.00  0.39           C  
ATOM   2546  OE1 GLU A 363      -5.571 -23.493 -18.263  1.00  0.53           O  
ATOM   2547  OE2 GLU A 363      -6.523 -24.919 -19.639  1.00  0.46           O  
ATOM   2548  N   ARG A 364      -9.345 -26.105 -14.746  1.00  0.31           N  
ATOM   2549  CA  ARG A 364      -9.137 -27.517 -14.442  1.00  0.30           C  
ATOM   2550  C   ARG A 364      -7.982 -28.089 -15.258  1.00  0.32           C  
ATOM   2551  CB  ARG A 364     -10.413 -28.318 -14.709  1.00  0.30           C  
ATOM   2552  O   ARG A 364      -8.033 -28.105 -16.489  1.00  0.30           O  
ATOM   2553  CG  ARG A 364     -10.462 -29.657 -13.989  1.00  0.30           C  
ATOM   2554  CD  ARG A 364     -11.779 -30.381 -14.234  1.00  0.37           C  
ATOM   2555  NE  ARG A 364     -12.747 -30.110 -13.175  1.00  0.29           N  
ATOM   2556  NH1 ARG A 364     -14.272 -31.697 -13.880  1.00  0.23           N  
ATOM   2557  NH2 ARG A 364     -14.715 -30.416 -12.031  1.00  0.17           N  
ATOM   2558  CZ  ARG A 364     -13.909 -30.742 -13.031  1.00  0.27           C  
ATOM   2559  N   PRO A 365      -6.871 -28.214 -14.575  1.00  0.30           N  
ATOM   2560  CA  PRO A 365      -5.768 -28.894 -15.258  1.00  0.31           C  
ATOM   2561  C   PRO A 365      -6.174 -30.252 -15.828  1.00  0.31           C  
ATOM   2562  CB  PRO A 365      -4.717 -29.056 -14.156  1.00  0.28           C  
ATOM   2563  O   PRO A 365      -6.595 -31.138 -15.080  1.00  0.30           O  
ATOM   2564  CG  PRO A 365      -5.376 -28.534 -12.920  1.00  0.28           C  
ATOM   2565  CD  PRO A 365      -6.764 -28.082 -13.274  1.00  0.34           C  
ATOM   2566  N   GLY A 366      -6.708 -30.316 -17.147  1.00  0.25           N  
ATOM   2567  CA  GLY A 366      -6.814 -31.464 -18.034  1.00  0.24           C  
ATOM   2568  C   GLY A 366      -8.108 -32.237 -17.857  1.00  0.25           C  
ATOM   2569  O   GLY A 366      -8.846 -32.009 -16.896  1.00  0.24           O  
ATOM   2570  N   ALA A 367      -8.687 -33.007 -18.860  1.00  0.28           N  
ATOM   2571  CA  ALA A 367      -9.700 -34.057 -18.920  1.00  0.29           C  
ATOM   2572  C   ALA A 367      -9.358 -35.204 -17.973  1.00  0.27           C  
ATOM   2573  CB  ALA A 367      -9.844 -34.577 -20.349  1.00  0.26           C  
ATOM   2574  O   ALA A 367      -8.233 -35.709 -17.979  1.00  0.27           O  
ATOM   2575  N   GLY A 368      -9.623 -35.166 -16.589  1.00  0.24           N  
ATOM   2576  CA  GLY A 368      -9.634 -36.262 -15.633  1.00  0.25           C  
ATOM   2577  C   GLY A 368      -9.812 -35.802 -14.199  1.00  0.24           C  
ATOM   2578  O   GLY A 368      -9.718 -36.604 -13.268  1.00  0.23           O  
ATOM   2579  N   TYR A 369     -10.196 -34.667 -13.913  1.00  0.23           N  
ATOM   2580  CA  TYR A 369     -10.468 -34.243 -12.545  1.00  0.27           C  
ATOM   2581  C   TYR A 369     -11.941 -34.428 -12.199  1.00  0.23           C  
ATOM   2582  CB  TYR A 369     -10.065 -32.779 -12.345  1.00  0.23           C  
ATOM   2583  O   TYR A 369     -12.810 -33.792 -12.800  1.00  0.23           O  
ATOM   2584  CG  TYR A 369      -8.587 -32.583 -12.109  1.00  0.25           C  
ATOM   2585  CD1 TYR A 369      -8.049 -32.670 -10.827  1.00  0.22           C  
ATOM   2586  CD2 TYR A 369      -7.726 -32.310 -13.167  1.00  0.24           C  
ATOM   2587  CE1 TYR A 369      -6.688 -32.488 -10.604  1.00  0.23           C  
ATOM   2588  CE2 TYR A 369      -6.363 -32.126 -12.956  1.00  0.28           C  
ATOM   2589  OH  TYR A 369      -4.506 -32.037 -11.459  1.00  0.13           O  
ATOM   2590  CZ  TYR A 369      -5.854 -32.218 -11.673  1.00  0.23           C  
ATOM   2591  N   THR A 370     -12.346 -35.487 -11.309  1.00  0.31           N  
ATOM   2592  CA  THR A 370     -13.634 -35.839 -10.721  1.00  0.32           C  
ATOM   2593  C   THR A 370     -13.814 -35.156  -9.367  1.00  0.31           C  
ATOM   2594  CB  THR A 370     -13.774 -37.363 -10.553  1.00  0.29           C  
ATOM   2595  O   THR A 370     -14.897 -35.206  -8.781  1.00  0.30           O  
ATOM   2596  CG2 THR A 370     -13.868 -38.059 -11.906  1.00  0.26           C  
ATOM   2597  OG1 THR A 370     -12.633 -37.867  -9.847  1.00  0.35           O  
ATOM   2598  N   ALA A 371     -12.797 -34.554  -8.948  1.00  0.38           N  
ATOM   2599  CA  ALA A 371     -12.956 -33.855  -7.675  1.00  0.40           C  
ATOM   2600  C   ALA A 371     -13.301 -32.386  -7.895  1.00  0.38           C  
ATOM   2601  CB  ALA A 371     -11.686 -33.981  -6.837  1.00  0.34           C  
ATOM   2602  O   ALA A 371     -12.863 -31.779  -8.875  1.00  0.37           O  
ATOM   2603  N   PRO A 372     -14.214 -31.810  -7.151  1.00  0.43           N  
ATOM   2604  CA  PRO A 372     -14.501 -30.375  -7.211  1.00  0.43           C  
ATOM   2605  C   PRO A 372     -13.239 -29.517  -7.139  1.00  0.43           C  
ATOM   2606  CB  PRO A 372     -15.390 -30.142  -5.986  1.00  0.40           C  
ATOM   2607  O   PRO A 372     -12.304 -29.849  -6.407  1.00  0.42           O  
ATOM   2608  CG  PRO A 372     -15.494 -31.481  -5.330  1.00  0.38           C  
ATOM   2609  CD  PRO A 372     -14.646 -32.455  -6.096  1.00  0.43           C  
ATOM   2610  N   MET A 373     -13.159 -28.484  -7.899  1.00  0.33           N  
ATOM   2611  CA  MET A 373     -12.248 -27.358  -7.713  1.00  0.36           C  
ATOM   2612  C   MET A 373     -12.637 -26.540  -6.486  1.00  0.32           C  
ATOM   2613  CB  MET A 373     -12.236 -26.465  -8.955  1.00  0.32           C  
ATOM   2614  O   MET A 373     -13.807 -26.199  -6.308  1.00  0.32           O  
ATOM   2615  CG  MET A 373     -11.757 -27.171 -10.213  1.00  0.31           C  
ATOM   2616  SD  MET A 373     -11.701 -26.055 -11.668  1.00  0.50           S  
ATOM   2617  CE  MET A 373     -13.476 -25.862 -11.991  1.00  0.31           C  
ATOM   2618  N   THR A 374     -11.735 -26.480  -5.509  1.00  0.40           N  
ATOM   2619  CA  THR A 374     -11.969 -25.559  -4.402  1.00  0.42           C  
ATOM   2620  C   THR A 374     -10.948 -24.425  -4.418  1.00  0.39           C  
ATOM   2621  CB  THR A 374     -11.910 -26.288  -3.047  1.00  0.39           C  
ATOM   2622  O   THR A 374      -9.775 -24.643  -4.728  1.00  0.39           O  
ATOM   2623  CG2 THR A 374     -13.096 -27.231  -2.878  1.00  0.33           C  
ATOM   2624  OG1 THR A 374     -10.696 -27.045  -2.971  1.00  0.38           O  
ATOM   2625  N   PHE A 375     -11.338 -23.204  -4.143  1.00  0.34           N  
ATOM   2626  CA  PHE A 375     -10.494 -22.030  -3.951  1.00  0.38           C  
ATOM   2627  C   PHE A 375     -11.149 -21.043  -2.993  1.00  0.34           C  
ATOM   2628  CB  PHE A 375     -10.207 -21.349  -5.293  1.00  0.34           C  
ATOM   2629  O   PHE A 375     -12.356 -21.110  -2.753  1.00  0.34           O  
ATOM   2630  CG  PHE A 375     -11.439 -21.083  -6.115  1.00  0.32           C  
ATOM   2631  CD1 PHE A 375     -11.949 -22.059  -6.963  1.00  0.28           C  
ATOM   2632  CD2 PHE A 375     -12.087 -19.857  -6.040  1.00  0.33           C  
ATOM   2633  CE1 PHE A 375     -13.090 -21.815  -7.725  1.00  0.32           C  
ATOM   2634  CE2 PHE A 375     -13.227 -19.607  -6.798  1.00  0.37           C  
ATOM   2635  CZ  PHE A 375     -13.726 -20.587  -7.641  1.00  0.31           C  
ATOM   2636  N   SER A 376     -10.313 -20.236  -2.277  1.00  0.37           N  
ATOM   2637  CA  SER A 376     -10.763 -19.067  -1.527  1.00  0.40           C  
ATOM   2638  C   SER A 376     -10.827 -17.831  -2.418  1.00  0.36           C  
ATOM   2639  CB  SER A 376      -9.836 -18.803  -0.340  1.00  0.36           C  
ATOM   2640  O   SER A 376      -9.982 -17.646  -3.295  1.00  0.36           O  
ATOM   2641  OG  SER A 376      -8.481 -18.785  -0.754  1.00  0.37           O  
ATOM   2642  N   ILE A 377     -11.847 -17.061  -2.342  1.00  0.36           N  
ATOM   2643  CA  ILE A 377     -12.033 -15.730  -2.909  1.00  0.35           C  
ATOM   2644  C   ILE A 377     -12.044 -14.690  -1.790  1.00  0.35           C  
ATOM   2645  CB  ILE A 377     -13.338 -15.644  -3.733  1.00  0.34           C  
ATOM   2646  O   ILE A 377     -12.761 -14.843  -0.799  1.00  0.34           O  
ATOM   2647  CG1 ILE A 377     -13.330 -16.689  -4.855  1.00  0.30           C  
ATOM   2648  CG2 ILE A 377     -13.527 -14.234  -4.299  1.00  0.30           C  
ATOM   2649  CD1 ILE A 377     -14.620 -16.740  -5.661  1.00  0.27           C  
ATOM   2650  N   ALA A 378     -11.080 -13.771  -1.853  1.00  0.39           N  
ATOM   2651  CA  ALA A 378     -11.103 -12.506  -1.123  1.00  0.40           C  
ATOM   2652  C   ALA A 378     -11.546 -11.359  -2.026  1.00  0.38           C  
ATOM   2653  CB  ALA A 378      -9.728 -12.211  -0.529  1.00  0.37           C  
ATOM   2654  O   ALA A 378     -11.082 -11.241  -3.163  1.00  0.38           O  
ATOM   2655  N   ALA A 379     -12.630 -10.667  -1.782  1.00  0.29           N  
ATOM   2656  CA  ALA A 379     -13.046  -9.374  -2.321  1.00  0.28           C  
ATOM   2657  C   ALA A 379     -12.327  -8.228  -1.615  1.00  0.29           C  
ATOM   2658  CB  ALA A 379     -14.558  -9.207  -2.196  1.00  0.27           C  
ATOM   2659  O   ALA A 379     -12.187  -8.236  -0.390  1.00  0.28           O  
ATOM   2660  N   THR A 380     -11.631  -7.286  -2.427  1.00  0.31           N  
ATOM   2661  CA  THR A 380     -11.142  -5.950  -2.107  1.00  0.34           C  
ATOM   2662  C   THR A 380     -11.803  -4.904  -2.999  1.00  0.31           C  
ATOM   2663  CB  THR A 380      -9.612  -5.865  -2.259  1.00  0.30           C  
ATOM   2664  O   THR A 380     -12.084  -5.167  -4.170  1.00  0.31           O  
ATOM   2665  CG2 THR A 380      -8.907  -6.292  -0.975  1.00  0.29           C  
ATOM   2666  OG1 THR A 380      -9.195  -6.724  -3.327  1.00  0.29           O  
ATOM   2667  N   ALA A 381     -12.342  -3.813  -2.487  1.00  0.29           N  
ATOM   2668  CA  ALA A 381     -12.841  -2.653  -3.222  1.00  0.29           C  
ATOM   2669  C   ALA A 381     -11.844  -2.210  -4.289  1.00  0.29           C  
ATOM   2670  CB  ALA A 381     -13.137  -1.503  -2.263  1.00  0.27           C  
ATOM   2671  O   ALA A 381     -10.644  -2.114  -4.024  1.00  0.28           O  
ATOM   2672  N   GLU A 382     -12.196  -2.176  -5.585  1.00  0.27           N  
ATOM   2673  CA  GLU A 382     -11.838  -1.122  -6.529  1.00  0.28           C  
ATOM   2674  C   GLU A 382     -12.626   0.156  -6.254  1.00  0.27           C  
ATOM   2675  CB  GLU A 382     -12.075  -1.586  -7.968  1.00  0.26           C  
ATOM   2676  O   GLU A 382     -13.855   0.169  -6.359  1.00  0.27           O  
ATOM   2677  CG  GLU A 382     -10.797  -1.912  -8.727  1.00  0.25           C  
ATOM   2678  CD  GLU A 382     -11.047  -2.369 -10.156  1.00  0.29           C  
ATOM   2679  OE1 GLU A 382     -12.227  -2.488 -10.557  1.00  0.36           O  
ATOM   2680  OE2 GLU A 382     -10.055  -2.612 -10.879  1.00  0.30           O  
ATOM   2681  N   SER A 383     -12.489   0.848  -5.256  1.00  0.28           N  
ATOM   2682  CA  SER A 383     -12.836   2.261  -5.367  1.00  0.28           C  
ATOM   2683  C   SER A 383     -12.233   2.881  -6.623  1.00  0.28           C  
ATOM   2684  CB  SER A 383     -12.361   3.028  -4.132  1.00  0.26           C  
ATOM   2685  O   SER A 383     -11.158   2.475  -7.067  1.00  0.27           O  
ATOM   2686  OG  SER A 383     -10.946   3.036  -4.058  1.00  0.28           O  
ATOM   2687  N   ASP A 384     -13.136   3.328  -7.702  1.00  0.25           N  
ATOM   2688  CA  ASP A 384     -12.728   4.284  -8.727  1.00  0.26           C  
ATOM   2689  C   ASP A 384     -11.416   4.968  -8.350  1.00  0.25           C  
ATOM   2690  CB  ASP A 384     -13.821   5.332  -8.949  1.00  0.23           C  
ATOM   2691  O   ASP A 384     -10.933   5.840  -9.076  1.00  0.24           O  
ATOM   2692  CG  ASP A 384     -15.057   4.765  -9.627  1.00  0.23           C  
ATOM   2693  OD1 ASP A 384     -14.946   3.748 -10.345  1.00  0.19           O  
ATOM   2694  OD2 ASP A 384     -16.150   5.343  -9.444  1.00  0.14           O  
ATOM   2695  N   GLU A 385     -10.629   4.603  -7.273  1.00  0.24           N  
ATOM   2696  CA  GLU A 385      -9.428   4.893  -6.496  1.00  0.25           C  
ATOM   2697  C   GLU A 385      -8.194   4.256  -7.129  1.00  0.24           C  
ATOM   2698  CB  GLU A 385      -9.589   4.407  -5.053  1.00  0.22           C  
ATOM   2699  O   GLU A 385      -8.175   3.052  -7.390  1.00  0.23           O  
ATOM   2700  CG  GLU A 385     -10.685   5.127  -4.281  1.00  0.22           C  
ATOM   2701  CD  GLU A 385     -10.822   4.646  -2.845  1.00  0.27           C  
ATOM   2702  OE1 GLU A 385     -10.214   3.610  -2.491  1.00  0.37           O  
ATOM   2703  OE2 GLU A 385     -11.544   5.309  -2.068  1.00  0.28           O  
ATOM   2704  N   THR A 386      -7.616   4.604  -8.310  1.00  0.24           N  
ATOM   2705  CA  THR A 386      -6.308   4.164  -8.781  1.00  0.25           C  
ATOM   2706  C   THR A 386      -5.503   3.545  -7.642  1.00  0.24           C  
ATOM   2707  CB  THR A 386      -5.515   5.331  -9.399  1.00  0.22           C  
ATOM   2708  O   THR A 386      -4.931   4.262  -6.818  1.00  0.23           O  
ATOM   2709  CG2 THR A 386      -4.474   4.824 -10.391  1.00  0.22           C  
ATOM   2710  OG1 THR A 386      -6.420   6.209 -10.079  1.00  0.19           O  
ATOM   2711  N   ILE A 387      -5.994   2.616  -6.911  1.00  0.22           N  
ATOM   2712  CA  ILE A 387      -5.273   1.782  -5.955  1.00  0.21           C  
ATOM   2713  C   ILE A 387      -4.424   0.756  -6.703  1.00  0.22           C  
ATOM   2714  CB  ILE A 387      -6.241   1.070  -4.984  1.00  0.20           C  
ATOM   2715  O   ILE A 387      -4.949  -0.047  -7.478  1.00  0.21           O  
ATOM   2716  CG1 ILE A 387      -7.101   2.097  -4.238  1.00  0.20           C  
ATOM   2717  CG2 ILE A 387      -5.467   0.186  -4.001  1.00  0.21           C  
ATOM   2718  CD1 ILE A 387      -8.135   1.479  -3.308  1.00  0.18           C  
ATOM   2719  N   VAL A 388      -3.291   1.075  -7.152  1.00  0.25           N  
ATOM   2720  CA  VAL A 388      -2.172   0.141  -7.235  1.00  0.24           C  
ATOM   2721  C   VAL A 388      -2.127  -0.724  -5.978  1.00  0.25           C  
ATOM   2722  CB  VAL A 388      -0.829   0.881  -7.422  1.00  0.23           C  
ATOM   2723  O   VAL A 388      -1.759  -0.248  -4.902  1.00  0.24           O  
ATOM   2724  CG1 VAL A 388       0.298  -0.110  -7.711  1.00  0.23           C  
ATOM   2725  CG2 VAL A 388      -0.939   1.911  -8.545  1.00  0.23           C  
ATOM   2726  N   THR A 389      -3.229  -1.403  -5.591  1.00  0.23           N  
ATOM   2727  CA  THR A 389      -3.363  -2.378  -4.514  1.00  0.23           C  
ATOM   2728  C   THR A 389      -2.754  -3.718  -4.918  1.00  0.23           C  
ATOM   2729  CB  THR A 389      -4.838  -2.579  -4.122  1.00  0.22           C  
ATOM   2730  O   THR A 389      -3.302  -4.423  -5.768  1.00  0.22           O  
ATOM   2731  CG2 THR A 389      -5.211  -1.717  -2.920  1.00  0.22           C  
ATOM   2732  OG1 THR A 389      -5.674  -2.221  -5.230  1.00  0.25           O  
ATOM   2733  N   GLU A 390      -1.463  -3.802  -5.065  1.00  0.24           N  
ATOM   2734  CA  GLU A 390      -0.857  -5.130  -5.074  1.00  0.25           C  
ATOM   2735  C   GLU A 390      -0.143  -5.420  -3.757  1.00  0.24           C  
ATOM   2736  CB  GLU A 390       0.122  -5.266  -6.243  1.00  0.23           C  
ATOM   2737  O   GLU A 390       0.875  -4.798  -3.446  1.00  0.24           O  
ATOM   2738  CG  GLU A 390      -0.408  -6.109  -7.394  1.00  0.22           C  
ATOM   2739  CD  GLU A 390       0.578  -6.243  -8.544  1.00  0.26           C  
ATOM   2740  OE1 GLU A 390       1.667  -5.627  -8.484  1.00  0.34           O  
ATOM   2741  OE2 GLU A 390       0.259  -6.968  -9.512  1.00  0.28           O  
ATOM   2742  N   TYR A 391      -0.860  -5.248  -2.547  1.00  0.22           N  
ATOM   2743  CA  TYR A 391      -0.334  -5.864  -1.334  1.00  0.22           C  
ATOM   2744  C   TYR A 391      -0.299  -7.382  -1.464  1.00  0.22           C  
ATOM   2745  CB  TYR A 391      -1.176  -5.463  -0.119  1.00  0.21           C  
ATOM   2746  O   TYR A 391      -1.273  -7.996  -1.907  1.00  0.22           O  
ATOM   2747  CG  TYR A 391      -1.092  -3.995   0.220  1.00  0.21           C  
ATOM   2748  CD1 TYR A 391      -0.037  -3.494   0.980  1.00  0.19           C  
ATOM   2749  CD2 TYR A 391      -2.068  -3.105  -0.217  1.00  0.20           C  
ATOM   2750  CE1 TYR A 391       0.044  -2.142   1.296  1.00  0.19           C  
ATOM   2751  CE2 TYR A 391      -1.997  -1.751   0.094  1.00  0.22           C  
ATOM   2752  OH  TYR A 391      -0.865   0.060   1.159  1.00  0.13           O  
ATOM   2753  CZ  TYR A 391      -0.940  -1.280   0.849  1.00  0.19           C  
ATOM   2754  N   GLU A 392       0.858  -8.017  -1.691  1.00  0.24           N  
ATOM   2755  CA  GLU A 392       1.031  -9.303  -1.021  1.00  0.23           C  
ATOM   2756  C   GLU A 392       0.193  -9.379   0.252  1.00  0.24           C  
ATOM   2757  CB  GLU A 392       2.507  -9.545  -0.695  1.00  0.22           C  
ATOM   2758  O   GLU A 392       0.248  -8.479   1.093  1.00  0.23           O  
ATOM   2759  CG  GLU A 392       3.156 -10.625  -1.548  1.00  0.22           C  
ATOM   2760  CD  GLU A 392       4.591 -10.925  -1.146  1.00  0.25           C  
ATOM   2761  OE1 GLU A 392       5.165 -10.167  -0.332  1.00  0.35           O  
ATOM   2762  OE2 GLU A 392       5.147 -11.926  -1.651  1.00  0.25           O  
ATOM   2763  N   THR A 393      -1.103  -9.485   0.243  1.00  0.21           N  
ATOM   2764  CA  THR A 393      -1.401 -10.257   1.444  1.00  0.21           C  
ATOM   2765  C   THR A 393      -0.192 -11.086   1.869  1.00  0.21           C  
ATOM   2766  CB  THR A 393      -2.611 -11.185   1.226  1.00  0.20           C  
ATOM   2767  O   THR A 393       0.258 -11.962   1.128  1.00  0.21           O  
ATOM   2768  CG2 THR A 393      -3.697 -10.927   2.266  1.00  0.16           C  
ATOM   2769  OG1 THR A 393      -3.152 -10.955  -0.081  1.00  0.15           O  
ATOM   2770  N   VAL A 394       0.952 -10.534   2.151  1.00  0.21           N  
ATOM   2771  CA  VAL A 394       1.678 -11.351   3.118  1.00  0.20           C  
ATOM   2772  C   VAL A 394       0.696 -12.212   3.909  1.00  0.21           C  
ATOM   2773  CB  VAL A 394       2.519 -10.481   4.079  1.00  0.19           C  
ATOM   2774  O   VAL A 394      -0.173 -11.688   4.609  1.00  0.20           O  
ATOM   2775  CG1 VAL A 394       3.476 -11.348   4.894  1.00  0.14           C  
ATOM   2776  CG2 VAL A 394       3.288  -9.416   3.299  1.00  0.17           C  
ATOM   2777  N   SER A 395      -0.119 -12.989   3.336  1.00  0.20           N  
ATOM   2778  CA  SER A 395      -0.628 -14.117   4.109  1.00  0.19           C  
ATOM   2779  C   SER A 395       0.439 -14.668   5.049  1.00  0.20           C  
ATOM   2780  CB  SER A 395      -1.121 -15.226   3.178  1.00  0.19           C  
ATOM   2781  O   SER A 395       0.460 -15.866   5.339  1.00  0.20           O  
ATOM   2782  OG  SER A 395      -0.050 -15.756   2.416  1.00  0.12           O  
ATOM   2783  N   ASP A 396       1.457 -13.799   5.490  1.00  0.18           N  
ATOM   2784  CA  ASP A 396       2.029 -14.129   6.792  1.00  0.19           C  
ATOM   2785  C   ASP A 396       1.261 -13.442   7.919  1.00  0.17           C  
ATOM   2786  CB  ASP A 396       3.506 -13.735   6.845  1.00  0.15           C  
ATOM   2787  O   ASP A 396       1.061 -12.226   7.889  1.00  0.16           O  
ATOM   2788  CG  ASP A 396       4.368 -14.762   7.558  1.00  0.09           C  
ATOM   2789  OD1 ASP A 396       3.817 -15.661   8.230  1.00  0.09           O  
ATOM   2790  OD2 ASP A 396       5.610 -14.670   7.449  1.00  0.10           O  
ATOM   2791  N   THR A 397      -0.007 -13.723   8.218  1.00  0.15           N  
ATOM   2792  CA  THR A 397      -0.520 -13.466   9.559  1.00  0.20           C  
ATOM   2793  C   THR A 397       0.428 -12.557  10.336  1.00  0.15           C  
ATOM   2794  CB  THR A 397      -0.730 -14.778  10.338  1.00  0.13           C  
ATOM   2795  O   THR A 397       0.222 -12.307  11.525  1.00  0.15           O  
ATOM   2796  CG2 THR A 397      -1.941 -15.541   9.813  1.00  0.08           C  
ATOM   2797  OG1 THR A 397       0.436 -15.600  10.200  1.00  0.11           O  
ATOM   2798  N   SER A 398       1.409 -11.878   9.625  1.00  0.20           N  
ATOM   2799  CA  SER A 398       1.971 -10.665  10.209  1.00  0.19           C  
ATOM   2800  C   SER A 398       1.402  -9.416   9.544  1.00  0.19           C  
ATOM   2801  CB  SER A 398       3.496 -10.668  10.086  1.00  0.18           C  
ATOM   2802  O   SER A 398       1.852  -9.020   8.466  1.00  0.19           O  
ATOM   2803  OG  SER A 398       3.891 -10.756   8.728  1.00  0.12           O  
ATOM   2804  N   VAL A 399       0.234  -9.267   9.102  1.00  0.18           N  
ATOM   2805  CA  VAL A 399      -0.372  -7.958   8.883  1.00  0.21           C  
ATOM   2806  C   VAL A 399       0.213  -6.947   9.868  1.00  0.18           C  
ATOM   2807  CB  VAL A 399      -1.909  -8.012   9.026  1.00  0.16           C  
ATOM   2808  O   VAL A 399       0.154  -5.738   9.634  1.00  0.17           O  
ATOM   2809  CG1 VAL A 399      -2.548  -6.741   8.470  1.00  0.09           C  
ATOM   2810  CG2 VAL A 399      -2.466  -9.247   8.319  1.00  0.08           C  
ATOM   2811  N   GLY A 400       1.356  -7.474  10.679  1.00  0.22           N  
ATOM   2812  CA  GLY A 400       1.671  -6.615  11.809  1.00  0.20           C  
ATOM   2813  C   GLY A 400       3.080  -6.055  11.759  1.00  0.21           C  
ATOM   2814  O   GLY A 400       3.351  -4.989  12.315  1.00  0.20           O  
ATOM   2815  N   THR A 401       3.821  -6.223  10.620  1.00  0.21           N  
ATOM   2816  CA  THR A 401       5.158  -5.642  10.670  1.00  0.21           C  
ATOM   2817  C   THR A 401       5.711  -5.436   9.262  1.00  0.21           C  
ATOM   2818  CB  THR A 401       6.123  -6.529  11.478  1.00  0.20           C  
ATOM   2819  O   THR A 401       5.963  -6.403   8.541  1.00  0.21           O  
ATOM   2820  CG2 THR A 401       6.648  -5.793  12.706  1.00  0.15           C  
ATOM   2821  OG1 THR A 401       5.433  -7.711  11.903  1.00  0.15           O  
ATOM   2822  N   MET A 402       5.163  -4.503   8.367  1.00  0.24           N  
ATOM   2823  CA  MET A 402       5.760  -4.011   7.129  1.00  0.25           C  
ATOM   2824  C   MET A 402       7.283  -4.055   7.204  1.00  0.24           C  
ATOM   2825  CB  MET A 402       5.292  -2.585   6.834  1.00  0.22           C  
ATOM   2826  O   MET A 402       7.959  -4.099   6.175  1.00  0.23           O  
ATOM   2827  CG  MET A 402       4.154  -2.508   5.830  1.00  0.22           C  
ATOM   2828  SD  MET A 402       3.975  -0.836   5.096  1.00  0.20           S  
ATOM   2829  CE  MET A 402       2.799  -0.098   6.264  1.00  0.22           C  
ATOM   2830  N   ILE A 403       7.953  -4.588   8.329  1.00  0.22           N  
ATOM   2831  CA  ILE A 403       9.403  -4.427   8.309  1.00  0.25           C  
ATOM   2832  C   ILE A 403      10.071  -5.699   8.826  1.00  0.22           C  
ATOM   2833  CB  ILE A 403       9.848  -3.208   9.149  1.00  0.21           C  
ATOM   2834  O   ILE A 403      11.258  -5.927   8.581  1.00  0.21           O  
ATOM   2835  CG1 ILE A 403       9.223  -1.922   8.596  1.00  0.21           C  
ATOM   2836  CG2 ILE A 403      11.375  -3.104   9.182  1.00  0.21           C  
ATOM   2837  CD1 ILE A 403       9.534  -0.679   9.419  1.00  0.19           C  
ATOM   2838  N   ASP A 404       9.349  -6.733   9.313  1.00  0.21           N  
ATOM   2839  CA  ASP A 404      10.194  -7.853   9.716  1.00  0.23           C  
ATOM   2840  C   ASP A 404      10.536  -8.741   8.522  1.00  0.21           C  
ATOM   2841  CB  ASP A 404       9.506  -8.679  10.806  1.00  0.19           C  
ATOM   2842  O   ASP A 404      10.894  -9.909   8.692  1.00  0.20           O  
ATOM   2843  CG  ASP A 404       9.897  -8.250  12.209  1.00  0.19           C  
ATOM   2844  OD1 ASP A 404      10.947  -7.594  12.377  1.00  0.10           O  
ATOM   2845  OD2 ASP A 404       9.148  -8.574  13.157  1.00  0.11           O  
ATOM   2846  N   ALA A 405      10.514  -8.179   7.273  1.00  0.23           N  
ATOM   2847  CA  ALA A 405      11.134  -8.946   6.196  1.00  0.23           C  
ATOM   2848  C   ALA A 405      12.565  -8.480   5.944  1.00  0.23           C  
ATOM   2849  CB  ALA A 405      10.308  -8.832   4.917  1.00  0.22           C  
ATOM   2850  O   ALA A 405      12.817  -7.283   5.789  1.00  0.22           O  
ATOM   2851  N   PRO A 406      13.643  -9.021   6.475  1.00  0.23           N  
ATOM   2852  CA  PRO A 406      15.064  -8.687   6.349  1.00  0.24           C  
ATOM   2853  C   PRO A 406      15.415  -8.109   4.980  1.00  0.23           C  
ATOM   2854  CB  PRO A 406      15.762 -10.031   6.570  1.00  0.21           C  
ATOM   2855  O   PRO A 406      16.465  -7.482   4.822  1.00  0.22           O  
ATOM   2856  CG  PRO A 406      14.672 -11.049   6.470  1.00  0.21           C  
ATOM   2857  CD  PRO A 406      13.351 -10.347   6.600  1.00  0.23           C  
ATOM   2858  N   ASN A 407      14.492  -8.146   3.989  1.00  0.20           N  
ATOM   2859  CA  ASN A 407      14.872  -7.574   2.701  1.00  0.24           C  
ATOM   2860  C   ASN A 407      14.127  -6.271   2.425  1.00  0.20           C  
ATOM   2861  CB  ASN A 407      14.622  -8.578   1.574  1.00  0.19           C  
ATOM   2862  O   ASN A 407      13.486  -6.127   1.383  1.00  0.19           O  
ATOM   2863  CG  ASN A 407      15.634  -9.706   1.562  1.00  0.17           C  
ATOM   2864  ND2 ASN A 407      15.244 -10.847   1.005  1.00  0.11           N  
ATOM   2865  OD1 ASN A 407      16.757  -9.555   2.050  1.00  0.10           O  
ATOM   2866  N   THR A 408      13.692  -5.435   3.528  1.00  0.24           N  
ATOM   2867  CA  THR A 408      12.928  -4.193   3.530  1.00  0.25           C  
ATOM   2868  C   THR A 408      13.631  -3.124   2.697  1.00  0.24           C  
ATOM   2869  CB  THR A 408      12.713  -3.671   4.963  1.00  0.22           C  
ATOM   2870  O   THR A 408      13.031  -2.104   2.353  1.00  0.23           O  
ATOM   2871  CG2 THR A 408      11.487  -4.314   5.603  1.00  0.20           C  
ATOM   2872  OG1 THR A 408      13.867  -3.977   5.755  1.00  0.16           O  
ATOM   2873  N   VAL A 409      14.948  -3.319   2.329  1.00  0.27           N  
ATOM   2874  CA  VAL A 409      15.471  -2.329   1.393  1.00  0.28           C  
ATOM   2875  C   VAL A 409      14.509  -2.171   0.217  1.00  0.27           C  
ATOM   2876  CB  VAL A 409      16.877  -2.716   0.884  1.00  0.25           C  
ATOM   2877  O   VAL A 409      14.292  -1.059  -0.270  1.00  0.25           O  
ATOM   2878  CG1 VAL A 409      17.444  -1.623  -0.020  1.00  0.22           C  
ATOM   2879  CG2 VAL A 409      17.815  -2.981   2.059  1.00  0.23           C  
ATOM   2880  N   ASP A 410      13.753  -3.225  -0.058  1.00  0.27           N  
ATOM   2881  CA  ASP A 410      13.000  -3.203  -1.308  1.00  0.29           C  
ATOM   2882  C   ASP A 410      11.704  -2.409  -1.155  1.00  0.27           C  
ATOM   2883  CB  ASP A 410      12.692  -4.627  -1.775  1.00  0.25           C  
ATOM   2884  O   ASP A 410      11.238  -1.781  -2.107  1.00  0.25           O  
ATOM   2885  CG  ASP A 410      13.537  -5.058  -2.961  1.00  0.24           C  
ATOM   2886  OD1 ASP A 410      14.123  -4.188  -3.641  1.00  0.24           O  
ATOM   2887  OD2 ASP A 410      13.616  -6.279  -3.219  1.00  0.16           O  
ATOM   2888  N   ILE A 411      11.081  -2.306   0.099  1.00  0.26           N  
ATOM   2889  CA  ILE A 411       9.861  -1.529   0.285  1.00  0.29           C  
ATOM   2890  C   ILE A 411      10.190  -0.038   0.264  1.00  0.26           C  
ATOM   2891  CB  ILE A 411       9.149  -1.902   1.605  1.00  0.25           C  
ATOM   2892  O   ILE A 411       9.500   0.748  -0.390  1.00  0.25           O  
ATOM   2893  CG1 ILE A 411       8.549  -3.309   1.509  1.00  0.24           C  
ATOM   2894  CG2 ILE A 411       8.070  -0.869   1.947  1.00  0.23           C  
ATOM   2895  CD1 ILE A 411       8.042  -3.858   2.836  1.00  0.22           C  
ATOM   2896  N   PHE A 412      11.254   0.418   0.808  1.00  0.32           N  
ATOM   2897  CA  PHE A 412      11.640   1.824   0.830  1.00  0.34           C  
ATOM   2898  C   PHE A 412      12.368   2.205  -0.454  1.00  0.32           C  
ATOM   2899  CB  PHE A 412      12.527   2.120   2.044  1.00  0.31           C  
ATOM   2900  O   PHE A 412      12.464   3.386  -0.792  1.00  0.31           O  
ATOM   2901  CG  PHE A 412      11.794   2.069   3.357  1.00  0.30           C  
ATOM   2902  CD1 PHE A 412      10.877   3.057   3.696  1.00  0.26           C  
ATOM   2903  CD2 PHE A 412      12.023   1.033   4.253  1.00  0.29           C  
ATOM   2904  CE1 PHE A 412      10.198   3.012   4.912  1.00  0.29           C  
ATOM   2905  CE2 PHE A 412      11.348   0.982   5.470  1.00  0.32           C  
ATOM   2906  CZ  PHE A 412      10.437   1.973   5.797  1.00  0.27           C  
ATOM   2907  N   ASN A 413      12.982   1.248  -1.134  1.00  0.31           N  
ATOM   2908  CA  ASN A 413      13.328   1.624  -2.501  1.00  0.33           C  
ATOM   2909  C   ASN A 413      12.111   2.137  -3.266  1.00  0.31           C  
ATOM   2910  CB  ASN A 413      13.960   0.443  -3.239  1.00  0.29           C  
ATOM   2911  O   ASN A 413      12.253   2.759  -4.320  1.00  0.30           O  
ATOM   2912  CG  ASN A 413      15.400   0.202  -2.831  1.00  0.28           C  
ATOM   2913  ND2 ASN A 413      15.872  -1.025  -3.017  1.00  0.24           N  
ATOM   2914  OD1 ASN A 413      16.082   1.110  -2.351  1.00  0.30           O  
ATOM   2915  N   ARG A 414      10.855   1.835  -2.718  1.00  0.34           N  
ATOM   2916  CA  ARG A 414       9.574   2.236  -3.290  1.00  0.34           C  
ATOM   2917  C   ARG A 414       9.186   3.639  -2.836  1.00  0.34           C  
ATOM   2918  CB  ARG A 414       8.478   1.239  -2.907  1.00  0.32           C  
ATOM   2919  O   ARG A 414       8.325   4.279  -3.444  1.00  0.33           O  
ATOM   2920  CG  ARG A 414       8.687  -0.155  -3.475  1.00  0.30           C  
ATOM   2921  CD  ARG A 414       7.549  -1.094  -3.099  1.00  0.36           C  
ATOM   2922  NE  ARG A 414       7.875  -2.485  -3.403  1.00  0.31           N  
ATOM   2923  NH1 ARG A 414       5.750  -3.289  -2.987  1.00  0.27           N  
ATOM   2924  NH2 ARG A 414       7.415  -4.722  -3.640  1.00  0.23           N  
ATOM   2925  CZ  ARG A 414       7.012  -3.496  -3.343  1.00  0.28           C  
ATOM   2926  N   TRP A 415       9.684   4.039  -1.704  1.00  0.28           N  
ATOM   2927  CA  TRP A 415       9.465   5.360  -1.123  1.00  0.37           C  
ATOM   2928  C   TRP A 415      10.241   6.427  -1.888  1.00  0.29           C  
ATOM   2929  CB  TRP A 415       9.873   5.373   0.353  1.00  0.29           C  
ATOM   2930  O   TRP A 415      11.365   6.186  -2.333  1.00  0.28           O  
ATOM   2931  CG  TRP A 415       8.987   4.548   1.237  1.00  0.31           C  
ATOM   2932  CD1 TRP A 415       8.795   3.196   1.180  1.00  0.26           C  
ATOM   2933  CD2 TRP A 415       8.168   5.025   2.309  1.00  0.27           C  
ATOM   2934  CE2 TRP A 415       7.506   3.905   2.860  1.00  0.27           C  
ATOM   2935  CE3 TRP A 415       7.930   6.291   2.859  1.00  0.36           C  
ATOM   2936  NE1 TRP A 415       7.906   2.802   2.153  1.00  0.33           N  
ATOM   2937  CH2 TRP A 415       6.406   5.265   4.454  1.00  0.25           C  
ATOM   2938  CZ2 TRP A 415       6.621   4.014   3.935  1.00  0.27           C  
ATOM   2939  CZ3 TRP A 415       7.049   6.398   3.929  1.00  0.28           C  
ATOM   2940  N   GLN A 416       9.474   7.273  -2.601  1.00  0.40           N  
ATOM   2941  CA  GLN A 416       9.982   8.437  -3.320  1.00  0.41           C  
ATOM   2942  C   GLN A 416      10.468   9.513  -2.353  1.00  0.40           C  
ATOM   2943  CB  GLN A 416       8.906   9.008  -4.245  1.00  0.37           C  
ATOM   2944  O   GLN A 416       9.769   9.858  -1.398  1.00  0.38           O  
ATOM   2945  CG  GLN A 416       8.593   8.125  -5.444  1.00  0.34           C  
ATOM   2946  CD  GLN A 416       7.574   8.746  -6.381  1.00  0.40           C  
ATOM   2947  NE2 GLN A 416       7.355   8.108  -7.526  1.00  0.32           N  
ATOM   2948  OE1 GLN A 416       6.987   9.790  -6.078  1.00  0.45           O  
ATOM   2949  N   ARG A 417      11.679   9.766  -2.514  1.00  0.42           N  
ATOM   2950  CA  ARG A 417      12.016  11.124  -2.099  1.00  0.42           C  
ATOM   2951  C   ARG A 417      11.146  12.149  -2.818  1.00  0.42           C  
ATOM   2952  CB  ARG A 417      13.495  11.416  -2.362  1.00  0.40           C  
ATOM   2953  O   ARG A 417      10.911  12.035  -4.023  1.00  0.41           O  
ATOM   2954  CG  ARG A 417      14.441  10.732  -1.387  1.00  0.38           C  
ATOM   2955  CD  ARG A 417      15.886  11.152  -1.614  1.00  0.43           C  
ATOM   2956  NE  ARG A 417      16.802  10.429  -0.737  1.00  0.36           N  
ATOM   2957  NH1 ARG A 417      18.658  11.685  -1.297  1.00  0.29           N  
ATOM   2958  NH2 ARG A 417      18.840   9.976   0.220  1.00  0.25           N  
ATOM   2959  CZ  ARG A 417      18.098  10.698  -0.607  1.00  0.31           C  
ATOM   2960  N   ALA A 418      10.278  12.760  -2.347  1.00  0.33           N  
ATOM   2961  CA  ALA A 418       9.747  13.932  -3.036  1.00  0.31           C  
ATOM   2962  C   ALA A 418      10.819  14.597  -3.895  1.00  0.33           C  
ATOM   2963  CB  ALA A 418       9.182  14.931  -2.029  1.00  0.30           C  
ATOM   2964  O   ALA A 418      11.782  15.160  -3.371  1.00  0.31           O  
ATOM   2965  N   ALA A 419      11.411  13.910  -4.883  1.00  0.27           N  
ATOM   2966  CA  ALA A 419      12.135  14.568  -5.967  1.00  0.28           C  
ATOM   2967  C   ALA A 419      11.186  15.375  -6.850  1.00  0.28           C  
ATOM   2968  CB  ALA A 419      12.890  13.539  -6.805  1.00  0.25           C  
ATOM   2969  O   ALA A 419      10.183  14.848  -7.337  1.00  0.27           O  
ATOM   2970  N   GLY A 420      11.110  16.748  -6.650  1.00  0.25           N  
ATOM   2971  CA  GLY A 420      10.696  17.716  -7.653  1.00  0.25           C  
ATOM   2972  C   GLY A 420       9.991  18.923  -7.064  1.00  0.25           C  
ATOM   2973  O   GLY A 420       8.896  18.800  -6.512  1.00  0.24           O  
ATOM   2974  N   GLY A 421      10.779  19.926  -6.530  1.00  0.25           N  
ATOM   2975  CA  GLY A 421      10.939  21.348  -6.269  1.00  0.25           C  
ATOM   2976  C   GLY A 421      11.946  21.645  -5.174  1.00  0.25           C  
ATOM   2977  O   GLY A 421      12.227  20.788  -4.333  1.00  0.24           O  
ATOM   2978  N   ASP A 422      13.027  22.220  -5.618  1.00  0.21           N  
ATOM   2979  CA  ASP A 422      14.053  22.942  -4.872  1.00  0.25           C  
ATOM   2980  C   ASP A 422      14.082  22.500  -3.410  1.00  0.22           C  
ATOM   2981  CB  ASP A 422      13.818  24.452  -4.960  1.00  0.20           C  
ATOM   2982  O   ASP A 422      14.837  23.049  -2.605  1.00  0.21           O  
ATOM   2983  CG  ASP A 422      14.067  25.010  -6.350  1.00  0.14           C  
ATOM   2984  OD1 ASP A 422      14.851  24.411  -7.117  1.00  0.09           O  
ATOM   2985  OD2 ASP A 422      13.476  26.061  -6.680  1.00  0.10           O  
ATOM   2986  N   TYR A 423      13.410  21.417  -3.032  1.00  0.28           N  
ATOM   2987  CA  TYR A 423      13.191  21.493  -1.592  1.00  0.30           C  
ATOM   2988  C   TYR A 423      14.168  20.595  -0.843  1.00  0.29           C  
ATOM   2989  CB  TYR A 423      11.751  21.101  -1.246  1.00  0.26           C  
ATOM   2990  O   TYR A 423      14.437  20.811   0.341  1.00  0.27           O  
ATOM   2991  CG  TYR A 423      10.773  22.247  -1.332  1.00  0.25           C  
ATOM   2992  CD1 TYR A 423      10.616  23.136  -0.272  1.00  0.22           C  
ATOM   2993  CD2 TYR A 423      10.003  22.442  -2.474  1.00  0.24           C  
ATOM   2994  CE1 TYR A 423       9.714  24.193  -0.346  1.00  0.22           C  
ATOM   2995  CE2 TYR A 423       9.098  23.495  -2.560  1.00  0.25           C  
ATOM   2996  OH  TYR A 423       8.067  25.408  -1.572  1.00  0.12           O  
ATOM   2997  CZ  TYR A 423       8.961  24.364  -1.493  1.00  0.23           C  
ATOM   2998  N   PHE A 424      14.980  19.831  -1.505  1.00  0.28           N  
ATOM   2999  CA  PHE A 424      16.369  19.463  -1.257  1.00  0.29           C  
ATOM   3000  C   PHE A 424      17.312  20.577  -1.699  1.00  0.28           C  
ATOM   3001  CB  PHE A 424      16.719  18.161  -1.984  1.00  0.26           C  
ATOM   3002  O   PHE A 424      17.274  21.008  -2.853  1.00  0.26           O  
ATOM   3003  CG  PHE A 424      15.912  16.975  -1.528  1.00  0.25           C  
ATOM   3004  CD1 PHE A 424      16.242  16.301  -0.359  1.00  0.23           C  
ATOM   3005  CD2 PHE A 424      14.823  16.535  -2.269  1.00  0.26           C  
ATOM   3006  CE1 PHE A 424      15.497  15.203   0.066  1.00  0.26           C  
ATOM   3007  CE2 PHE A 424      14.074  15.439  -1.851  1.00  0.27           C  
ATOM   3008  CZ  PHE A 424      14.413  14.774  -0.683  1.00  0.25           C  
ATOM   3009  N   GLY A 425      17.131  21.807  -1.344  1.00  0.24           N  
ATOM   3010  CA  GLY A 425      18.004  22.917  -1.695  1.00  0.23           C  
ATOM   3011  C   GLY A 425      18.563  22.815  -3.101  1.00  0.24           C  
ATOM   3012  O   GLY A 425      18.804  21.714  -3.601  1.00  0.22           O  
ATOM   3013  N   THR A 426      18.125  23.545  -4.271  1.00  0.19           N  
ATOM   3014  CA  THR A 426      18.814  23.762  -5.538  1.00  0.21           C  
ATOM   3015  C   THR A 426      20.192  23.105  -5.524  1.00  0.20           C  
ATOM   3016  CB  THR A 426      18.962  25.264  -5.844  1.00  0.16           C  
ATOM   3017  O   THR A 426      20.756  22.812  -6.579  1.00  0.19           O  
ATOM   3018  CG2 THR A 426      17.641  25.860  -6.318  1.00  0.07           C  
ATOM   3019  OG1 THR A 426      19.384  25.948  -4.658  1.00  0.11           O  
ATOM   3020  N   SER A 427      20.669  22.771  -4.324  1.00  0.18           N  
ATOM   3021  CA  SER A 427      22.024  22.240  -4.214  1.00  0.23           C  
ATOM   3022  C   SER A 427      22.026  20.861  -3.562  1.00  0.19           C  
ATOM   3023  CB  SER A 427      22.910  23.194  -3.412  1.00  0.16           C  
ATOM   3024  O   SER A 427      23.081  20.352  -3.178  1.00  0.19           O  
ATOM   3025  OG  SER A 427      22.305  24.470  -3.302  1.00  0.09           O  
ATOM   3026  N   VAL A 428      20.932  20.160  -3.480  1.00  0.21           N  
ATOM   3027  CA  VAL A 428      21.109  18.727  -3.271  1.00  0.23           C  
ATOM   3028  C   VAL A 428      20.629  17.961  -4.502  1.00  0.21           C  
ATOM   3029  CB  VAL A 428      20.355  18.240  -2.013  1.00  0.20           C  
ATOM   3030  O   VAL A 428      19.427  17.890  -4.767  1.00  0.20           O  
ATOM   3031  CG1 VAL A 428      20.841  16.853  -1.596  1.00  0.11           C  
ATOM   3032  CG2 VAL A 428      20.527  19.237  -0.869  1.00  0.09           C  
ATOM   3033  N   THR A 429      20.958  18.286  -5.696  1.00  0.23           N  
ATOM   3034  CA  THR A 429      21.292  17.159  -6.559  1.00  0.23           C  
ATOM   3035  C   THR A 429      21.640  15.926  -5.729  1.00  0.23           C  
ATOM   3036  CB  THR A 429      22.468  17.500  -7.493  1.00  0.20           C  
ATOM   3037  O   THR A 429      22.732  15.840  -5.163  1.00  0.22           O  
ATOM   3038  CG2 THR A 429      22.212  16.991  -8.908  1.00  0.09           C  
ATOM   3039  OG1 THR A 429      22.642  18.922  -7.533  1.00  0.12           O  
ATOM   3040  N   VAL A 430      21.007  15.552  -4.670  1.00  0.23           N  
ATOM   3041  CA  VAL A 430      21.400  14.183  -4.353  1.00  0.25           C  
ATOM   3042  C   VAL A 430      21.193  13.290  -5.573  1.00  0.23           C  
ATOM   3043  CB  VAL A 430      20.607  13.631  -3.147  1.00  0.21           C  
ATOM   3044  O   VAL A 430      20.072  13.155  -6.069  1.00  0.22           O  
ATOM   3045  CG1 VAL A 430      21.214  12.317  -2.658  1.00  0.12           C  
ATOM   3046  CG2 VAL A 430      20.570  14.658  -2.017  1.00  0.11           C  
ATOM   3047  N   PRO A 431      21.825  13.588  -6.530  1.00  0.26           N  
ATOM   3048  CA  PRO A 431      21.818  12.408  -7.398  1.00  0.25           C  
ATOM   3049  C   PRO A 431      21.281  11.162  -6.698  1.00  0.26           C  
ATOM   3050  CB  PRO A 431      23.293  12.234  -7.768  1.00  0.24           C  
ATOM   3051  O   PRO A 431      21.498  10.983  -5.496  1.00  0.25           O  
ATOM   3052  CG  PRO A 431      24.011  13.282  -6.981  1.00  0.23           C  
ATOM   3053  CD  PRO A 431      23.000  14.055  -6.183  1.00  0.25           C  
ATOM   3054  N   LEU A 432      20.086  10.794  -6.678  1.00  0.27           N  
ATOM   3055  CA  LEU A 432      20.090   9.351  -6.463  1.00  0.28           C  
ATOM   3056  C   LEU A 432      21.477   8.769  -6.714  1.00  0.27           C  
ATOM   3057  CB  LEU A 432      19.066   8.671  -7.375  1.00  0.26           C  
ATOM   3058  O   LEU A 432      21.628   7.830  -7.499  1.00  0.26           O  
ATOM   3059  CG  LEU A 432      17.594   8.961  -7.076  1.00  0.25           C  
ATOM   3060  CD1 LEU A 432      16.711   8.438  -8.204  1.00  0.23           C  
ATOM   3061  CD2 LEU A 432      17.187   8.343  -5.742  1.00  0.25           C  
ATOM   3062  N   SER A 433      22.402   9.511  -6.781  1.00  0.24           N  
ATOM   3063  CA  SER A 433      23.765   8.994  -6.719  1.00  0.24           C  
ATOM   3064  C   SER A 433      24.024   8.277  -5.398  1.00  0.24           C  
ATOM   3065  CB  SER A 433      24.777  10.126  -6.901  1.00  0.21           C  
ATOM   3066  O   SER A 433      23.496   8.673  -4.356  1.00  0.23           O  
ATOM   3067  OG  SER A 433      24.818  10.954  -5.752  1.00  0.11           O  
ATOM   3068  N   ASN A 434      23.888   6.947  -5.311  1.00  0.23           N  
ATOM   3069  CA  ASN A 434      24.668   6.132  -4.387  1.00  0.24           C  
ATOM   3070  C   ASN A 434      25.119   6.937  -3.171  1.00  0.23           C  
ATOM   3071  CB  ASN A 434      25.878   5.522  -5.098  1.00  0.21           C  
ATOM   3072  O   ASN A 434      26.065   6.552  -2.482  1.00  0.22           O  
ATOM   3073  CG  ASN A 434      25.485   4.500  -6.147  1.00  0.19           C  
ATOM   3074  ND2 ASN A 434      26.395   4.221  -7.073  1.00  0.11           N  
ATOM   3075  OD1 ASN A 434      24.373   3.967  -6.126  1.00  0.10           O  
ATOM   3076  N   ASP A 435      24.538   8.122  -2.938  1.00  0.24           N  
ATOM   3077  CA  ASP A 435      24.997   8.504  -1.606  1.00  0.27           C  
ATOM   3078  C   ASP A 435      24.029   8.015  -0.531  1.00  0.24           C  
ATOM   3079  CB  ASP A 435      25.165  10.022  -1.512  1.00  0.23           C  
ATOM   3080  O   ASP A 435      22.982   8.625  -0.307  1.00  0.24           O  
ATOM   3081  CG  ASP A 435      26.357  10.435  -0.666  1.00  0.22           C  
ATOM   3082  OD1 ASP A 435      26.949   9.572   0.017  1.00  0.12           O  
ATOM   3083  OD2 ASP A 435      26.706  11.635  -0.681  1.00  0.12           O  
ATOM   3084  N   ALA A 436      23.657   6.726  -0.455  1.00  0.27           N  
ATOM   3085  CA  ALA A 436      23.416   6.093   0.839  1.00  0.28           C  
ATOM   3086  C   ALA A 436      23.718   7.054   1.985  1.00  0.27           C  
ATOM   3087  CB  ALA A 436      24.256   4.825   0.975  1.00  0.25           C  
ATOM   3088  O   ALA A 436      23.425   6.758   3.146  1.00  0.26           O  
ATOM   3089  N   SER A 437      24.258   8.286   1.792  1.00  0.26           N  
ATOM   3090  CA  SER A 437      24.662   9.182   2.870  1.00  0.28           C  
ATOM   3091  C   SER A 437      23.471   9.962   3.416  1.00  0.26           C  
ATOM   3092  CB  SER A 437      25.738  10.154   2.384  1.00  0.23           C  
ATOM   3093  O   SER A 437      23.566  10.591   4.472  1.00  0.25           O  
ATOM   3094  OG  SER A 437      25.191  11.102   1.484  1.00  0.13           O  
ATOM   3095  N   THR A 438      22.281   9.990   2.848  1.00  0.40           N  
ATOM   3096  CA  THR A 438      21.281  10.760   3.580  1.00  0.41           C  
ATOM   3097  C   THR A 438      20.221   9.840   4.178  1.00  0.40           C  
ATOM   3098  CB  THR A 438      20.606  11.804   2.671  1.00  0.36           C  
ATOM   3099  O   THR A 438      19.732  10.085   5.283  1.00  0.38           O  
ATOM   3100  CG2 THR A 438      20.831  13.218   3.197  1.00  0.31           C  
ATOM   3101  OG1 THR A 438      21.152  11.705   1.350  1.00  0.29           O  
ATOM   3102  N   LEU A 439      19.941   8.683   3.552  1.00  0.45           N  
ATOM   3103  CA  LEU A 439      19.086   7.630   4.088  1.00  0.45           C  
ATOM   3104  C   LEU A 439      19.770   6.271   3.988  1.00  0.45           C  
ATOM   3105  CB  LEU A 439      17.747   7.597   3.346  1.00  0.42           C  
ATOM   3106  O   LEU A 439      20.163   5.847   2.899  1.00  0.44           O  
ATOM   3107  CG  LEU A 439      16.773   8.735   3.654  1.00  0.40           C  
ATOM   3108  CD1 LEU A 439      15.734   8.858   2.544  1.00  0.34           C  
ATOM   3109  CD2 LEU A 439      16.098   8.512   5.003  1.00  0.36           C  
ATOM   3110  N   LEU A 440      20.193   5.903   5.035  1.00  0.39           N  
ATOM   3111  CA  LEU A 440      20.614   4.523   5.250  1.00  0.41           C  
ATOM   3112  C   LEU A 440      19.446   3.666   5.725  1.00  0.40           C  
ATOM   3113  CB  LEU A 440      21.754   4.463   6.270  1.00  0.37           C  
ATOM   3114  O   LEU A 440      18.637   4.110   6.543  1.00  0.38           O  
ATOM   3115  CG  LEU A 440      23.110   4.995   5.804  1.00  0.34           C  
ATOM   3116  CD1 LEU A 440      24.035   5.208   6.998  1.00  0.28           C  
ATOM   3117  CD2 LEU A 440      23.742   4.040   4.796  1.00  0.30           C  
ATOM   3118  N   PHE A 441      19.297   2.678   5.056  1.00  0.43           N  
ATOM   3119  CA  PHE A 441      18.595   1.515   5.585  1.00  0.45           C  
ATOM   3120  C   PHE A 441      19.571   0.549   6.248  1.00  0.44           C  
ATOM   3121  CB  PHE A 441      17.823   0.799   4.473  1.00  0.42           C  
ATOM   3122  O   PHE A 441      20.315  -0.156   5.564  1.00  0.43           O  
ATOM   3123  CG  PHE A 441      16.745   1.641   3.844  1.00  0.40           C  
ATOM   3124  CD1 PHE A 441      15.471   1.692   4.397  1.00  0.35           C  
ATOM   3125  CD2 PHE A 441      17.007   2.383   2.699  1.00  0.38           C  
ATOM   3126  CE1 PHE A 441      14.472   2.470   3.817  1.00  0.34           C  
ATOM   3127  CE2 PHE A 441      16.014   3.163   2.114  1.00  0.38           C  
ATOM   3128  CZ  PHE A 441      14.747   3.204   2.674  1.00  0.35           C  
ATOM   3129  N   ASP A 442      19.850   0.801   7.423  1.00  0.39           N  
ATOM   3130  CA  ASP A 442      20.751   0.052   8.294  1.00  0.39           C  
ATOM   3131  C   ASP A 442      20.016  -0.466   9.529  1.00  0.40           C  
ATOM   3132  CB  ASP A 442      21.937   0.922   8.714  1.00  0.37           C  
ATOM   3133  O   ASP A 442      19.076   0.169  10.010  1.00  0.38           O  
ATOM   3134  CG  ASP A 442      23.038   0.132   9.400  1.00  0.35           C  
ATOM   3135  OD1 ASP A 442      23.004  -1.117   9.366  1.00  0.38           O  
ATOM   3136  OD2 ASP A 442      23.946   0.764   9.981  1.00  0.45           O  
ATOM   3137  N   ASN A 443      20.209  -1.828   9.825  1.00  0.40           N  
ATOM   3138  CA  ASN A 443      19.753  -2.519  11.026  1.00  0.41           C  
ATOM   3139  C   ASN A 443      18.229  -2.546  11.112  1.00  0.40           C  
ATOM   3140  CB  ASN A 443      20.345  -1.868  12.277  1.00  0.37           C  
ATOM   3141  O   ASN A 443      17.662  -2.366  12.191  1.00  0.39           O  
ATOM   3142  CG  ASN A 443      21.834  -2.115  12.416  1.00  0.34           C  
ATOM   3143  ND2 ASN A 443      22.580  -1.069  12.752  1.00  0.31           N  
ATOM   3144  OD1 ASN A 443      22.310  -3.236  12.221  1.00  0.35           O  
ATOM   3145  N   ASN A 444      17.566  -2.685   9.890  1.00  0.44           N  
ATOM   3146  CA  ASN A 444      16.117  -2.823   9.798  1.00  0.45           C  
ATOM   3147  C   ASN A 444      15.406  -1.514  10.131  1.00  0.44           C  
ATOM   3148  CB  ASN A 444      15.625  -3.943  10.718  1.00  0.41           C  
ATOM   3149  O   ASN A 444      14.221  -1.515  10.468  1.00  0.43           O  
ATOM   3150  CG  ASN A 444      16.193  -5.298  10.343  1.00  0.40           C  
ATOM   3151  ND2 ASN A 444      16.559  -6.085  11.348  1.00  0.35           N  
ATOM   3152  OD1 ASN A 444      16.303  -5.634   9.161  1.00  0.39           O  
ATOM   3153  N   ARG A 445      16.130  -0.266  10.107  1.00  0.63           N  
ATOM   3154  CA  ARG A 445      15.509   1.038  10.311  1.00  0.62           C  
ATOM   3155  C   ARG A 445      15.890   2.006   9.196  1.00  0.63           C  
ATOM   3156  CB  ARG A 445      15.910   1.619  11.669  1.00  0.60           C  
ATOM   3157  O   ARG A 445      16.870   1.784   8.481  1.00  0.61           O  
ATOM   3158  CG  ARG A 445      17.389   1.950  11.785  1.00  0.59           C  
ATOM   3159  CD  ARG A 445      17.744   2.470  13.171  1.00  0.59           C  
ATOM   3160  NE  ARG A 445      19.168   2.770  13.286  1.00  0.47           N  
ATOM   3161  NH1 ARG A 445      19.087   3.296  15.534  1.00  0.47           N  
ATOM   3162  NH2 ARG A 445      21.076   3.402  14.398  1.00  0.45           N  
ATOM   3163  CZ  ARG A 445      19.774   3.155  14.406  1.00  0.56           C  
ATOM   3164  N   ILE A 446      15.183   3.084   8.982  1.00  0.70           N  
ATOM   3165  CA  ILE A 446      15.487   4.203   8.097  1.00  0.71           C  
ATOM   3166  C   ILE A 446      16.285   5.260   8.856  1.00  0.71           C  
ATOM   3167  CB  ILE A 446      14.200   4.824   7.508  1.00  0.69           C  
ATOM   3168  O   ILE A 446      15.865   5.717   9.922  1.00  0.70           O  
ATOM   3169  CG1 ILE A 446      13.367   3.751   6.796  1.00  0.65           C  
ATOM   3170  CG2 ILE A 446      14.541   5.973   6.556  1.00  0.66           C  
ATOM   3171  CD1 ILE A 446      11.956   4.198   6.441  1.00  0.63           C  
ATOM   3172  N   GLU A 447      17.418   5.648   8.338  1.00  0.71           N  
ATOM   3173  CA  GLU A 447      18.238   6.693   8.944  1.00  0.71           C  
ATOM   3174  C   GLU A 447      18.447   7.858   7.981  1.00  0.71           C  
ATOM   3175  CB  GLU A 447      19.590   6.127   9.386  1.00  0.69           C  
ATOM   3176  O   GLU A 447      18.764   7.651   6.807  1.00  0.69           O  
ATOM   3177  CG  GLU A 447      19.490   5.105  10.510  1.00  0.65           C  
ATOM   3178  CD  GLU A 447      20.842   4.709  11.082  1.00  0.64           C  
ATOM   3179  OE1 GLU A 447      21.883   5.104  10.509  1.00  0.62           O  
ATOM   3180  OE2 GLU A 447      20.861   3.996  12.110  1.00  0.58           O  
ATOM   3181  N   VAL A 448      18.317   9.076   8.476  1.00  0.74           N  
ATOM   3182  CA  VAL A 448      18.747  10.323   7.851  1.00  0.74           C  
ATOM   3183  C   VAL A 448      20.143  10.694   8.347  1.00  0.74           C  
ATOM   3184  CB  VAL A 448      17.757  11.473   8.139  1.00  0.72           C  
ATOM   3185  O   VAL A 448      20.333  10.980   9.531  1.00  0.71           O  
ATOM   3186  CG1 VAL A 448      18.200  12.756   7.439  1.00  0.67           C  
ATOM   3187  CG2 VAL A 448      16.346  11.083   7.703  1.00  0.67           C  
ATOM   3188  N   GLN A 449      21.205  10.746   7.534  1.00  0.66           N  
ATOM   3189  CA  GLN A 449      22.609  10.873   7.911  1.00  0.66           C  
ATOM   3190  C   GLN A 449      23.028  12.338   7.986  1.00  0.66           C  
ATOM   3191  CB  GLN A 449      23.501  10.122   6.921  1.00  0.63           C  
ATOM   3192  O   GLN A 449      24.094  12.658   8.516  1.00  0.63           O  
ATOM   3193  CG  GLN A 449      23.331   8.609   6.965  1.00  0.59           C  
ATOM   3194  CD  GLN A 449      24.567   7.866   6.495  1.00  0.59           C  
ATOM   3195  NE2 GLN A 449      24.756   6.651   6.999  1.00  0.49           N  
ATOM   3196  OE1 GLN A 449      25.346   8.378   5.685  1.00  0.59           O  
ATOM   3197  N   ARG A 450      22.288  13.203   7.459  1.00  0.65           N  
ATOM   3198  CA  ARG A 450      22.747  14.586   7.377  1.00  0.65           C  
ATOM   3199  C   ARG A 450      21.727  15.539   7.990  1.00  0.66           C  
ATOM   3200  CB  ARG A 450      23.022  14.977   5.924  1.00  0.63           C  
ATOM   3201  O   ARG A 450      20.525  15.412   7.746  1.00  0.64           O  
ATOM   3202  CG  ARG A 450      24.276  14.344   5.342  1.00  0.60           C  
ATOM   3203  CD  ARG A 450      24.646  14.956   3.998  1.00  0.59           C  
ATOM   3204  NE  ARG A 450      25.871  14.374   3.459  1.00  0.51           N  
ATOM   3205  NH1 ARG A 450      26.097  15.912   1.751  1.00  0.42           N  
ATOM   3206  NH2 ARG A 450      27.637  14.233   1.998  1.00  0.38           N  
ATOM   3207  CZ  ARG A 450      26.532  14.841   2.404  1.00  0.53           C  
ATOM   3208  N   ASN A 451      22.261  16.439   8.649  1.00  0.72           N  
ATOM   3209  CA  ASN A 451      21.551  17.646   9.058  1.00  0.71           C  
ATOM   3210  C   ASN A 451      21.240  18.545   7.865  1.00  0.71           C  
ATOM   3211  CB  ASN A 451      22.358  18.414  10.106  1.00  0.69           C  
ATOM   3212  O   ASN A 451      22.136  18.894   7.095  1.00  0.68           O  
ATOM   3213  CG  ASN A 451      21.571  19.547  10.735  1.00  0.65           C  
ATOM   3214  ND2 ASN A 451      22.034  20.025  11.883  1.00  0.64           N  
ATOM   3215  OD1 ASN A 451      20.554  19.988  10.193  1.00  0.66           O  
ATOM   3216  N   THR A 452      19.989  18.816   7.696  1.00  0.69           N  
ATOM   3217  CA  THR A 452      19.537  19.759   6.679  1.00  0.68           C  
ATOM   3218  C   THR A 452      18.567  20.774   7.275  1.00  0.69           C  
ATOM   3219  CB  THR A 452      18.862  19.030   5.502  1.00  0.67           C  
ATOM   3220  O   THR A 452      17.604  20.400   7.948  1.00  0.67           O  
ATOM   3221  CG2 THR A 452      19.816  18.034   4.852  1.00  0.62           C  
ATOM   3222  OG1 THR A 452      17.709  18.327   5.981  1.00  0.64           O  
ATOM   3223  N   THR A 453      18.791  22.130   7.084  1.00  0.70           N  
ATOM   3224  CA  THR A 453      17.915  23.204   7.539  1.00  0.69           C  
ATOM   3225  C   THR A 453      16.593  23.182   6.778  1.00  0.70           C  
ATOM   3226  CB  THR A 453      18.585  24.580   7.371  1.00  0.67           C  
ATOM   3227  O   THR A 453      15.868  24.179   6.754  1.00  0.68           O  
ATOM   3228  CG2 THR A 453      19.774  24.732   8.313  1.00  0.64           C  
ATOM   3229  OG1 THR A 453      19.039  24.722   6.019  1.00  0.66           O  
ATOM   3230  N   ASN A 454      16.330  22.211   6.081  1.00  0.72           N  
ATOM   3231  CA  ASN A 454      15.082  22.004   5.355  1.00  0.72           C  
ATOM   3232  C   ASN A 454      14.400  20.704   5.772  1.00  0.72           C  
ATOM   3233  CB  ASN A 454      15.331  22.013   3.845  1.00  0.69           C  
ATOM   3234  O   ASN A 454      15.050  19.798   6.295  1.00  0.71           O  
ATOM   3235  CG  ASN A 454      15.848  23.348   3.346  1.00  0.67           C  
ATOM   3236  ND2 ASN A 454      16.885  23.310   2.517  1.00  0.65           N  
ATOM   3237  OD1 ASN A 454      15.321  24.405   3.704  1.00  0.67           O  
ATOM   3238  N   TYR A 455      13.081  20.544   5.576  1.00  0.78           N  
ATOM   3239  CA  TYR A 455      12.384  19.279   5.779  1.00  0.78           C  
ATOM   3240  C   TYR A 455      12.869  18.225   4.791  1.00  0.78           C  
ATOM   3241  CB  TYR A 455      10.871  19.471   5.637  1.00  0.77           C  
ATOM   3242  O   TYR A 455      12.718  18.386   3.578  1.00  0.76           O  
ATOM   3243  CG  TYR A 455      10.277  20.401   6.667  1.00  0.78           C  
ATOM   3244  CD1 TYR A 455       9.988  19.953   7.954  1.00  0.77           C  
ATOM   3245  CD2 TYR A 455      10.003  21.728   6.355  1.00  0.78           C  
ATOM   3246  CE1 TYR A 455       9.440  20.806   8.906  1.00  0.77           C  
ATOM   3247  CE2 TYR A 455       9.455  22.590   7.299  1.00  0.77           C  
ATOM   3248  OH  TYR A 455       8.634  22.970   9.508  1.00  0.76           O  
ATOM   3249  CZ  TYR A 455       9.177  22.121   8.570  1.00  0.73           C  
ATOM   3250  N   THR A 456      13.528  17.176   5.278  1.00  0.75           N  
ATOM   3251  CA  THR A 456      13.822  15.962   4.525  1.00  0.75           C  
ATOM   3252  C   THR A 456      12.712  14.932   4.705  1.00  0.75           C  
ATOM   3253  CB  THR A 456      15.169  15.351   4.955  1.00  0.73           C  
ATOM   3254  O   THR A 456      12.453  14.478   5.821  1.00  0.74           O  
ATOM   3255  CG2 THR A 456      15.481  14.091   4.154  1.00  0.69           C  
ATOM   3256  OG1 THR A 456      16.212  16.310   4.743  1.00  0.71           O  
ATOM   3257  N   MET A 457      12.027  14.600   3.634  1.00  0.78           N  
ATOM   3258  CA  MET A 457      10.878  13.700   3.688  1.00  0.78           C  
ATOM   3259  C   MET A 457      11.114  12.464   2.828  1.00  0.77           C  
ATOM   3260  CB  MET A 457       9.608  14.421   3.232  1.00  0.76           C  
ATOM   3261  O   MET A 457      11.620  12.568   1.709  1.00  0.75           O  
ATOM   3262  CG  MET A 457       9.274  15.654   4.055  1.00  0.75           C  
ATOM   3263  SD  MET A 457       7.726  16.470   3.502  1.00  0.79           S  
ATOM   3264  CE  MET A 457       7.737  17.936   4.571  1.00  0.67           C  
ATOM   3265  N   LEU A 458      10.744  11.367   3.289  1.00  0.75           N  
ATOM   3266  CA  LEU A 458      10.571  10.117   2.557  1.00  0.75           C  
ATOM   3267  C   LEU A 458       9.096   9.745   2.457  1.00  0.75           C  
ATOM   3268  CB  LEU A 458      11.350   8.987   3.236  1.00  0.73           C  
ATOM   3269  O   LEU A 458       8.438   9.516   3.474  1.00  0.74           O  
ATOM   3270  CG  LEU A 458      11.344   7.635   2.521  1.00  0.69           C  
ATOM   3271  CD1 LEU A 458      12.088   7.734   1.193  1.00  0.65           C  
ATOM   3272  CD2 LEU A 458      11.962   6.558   3.407  1.00  0.65           C  
ATOM   3273  N   LEU A 459       8.484   9.784   1.283  1.00  0.75           N  
ATOM   3274  CA  LEU A 459       7.048   9.667   1.051  1.00  0.75           C  
ATOM   3275  C   LEU A 459       6.697   8.290   0.498  1.00  0.74           C  
ATOM   3276  CB  LEU A 459       6.570  10.754   0.086  1.00  0.73           C  
ATOM   3277  O   LEU A 459       7.442   7.733  -0.312  1.00  0.72           O  
ATOM   3278  CG  LEU A 459       6.770  12.201   0.541  1.00  0.72           C  
ATOM   3279  CD1 LEU A 459       6.308  13.167  -0.544  1.00  0.72           C  
ATOM   3280  CD2 LEU A 459       6.024  12.458   1.846  1.00  0.72           C  
ATOM   3281  N   SER A 460       5.627   7.803   0.869  1.00  0.70           N  
ATOM   3282  CA  SER A 460       5.041   6.577   0.336  1.00  0.70           C  
ATOM   3283  C   SER A 460       4.859   6.663  -1.176  1.00  0.70           C  
ATOM   3284  CB  SER A 460       3.696   6.292   1.005  1.00  0.68           C  
ATOM   3285  O   SER A 460       4.541   7.729  -1.708  1.00  0.68           O  
ATOM   3286  OG  SER A 460       2.710   7.209   0.563  1.00  0.66           O  
ATOM   3287  N   PRO A 461       4.928   5.551  -1.904  1.00  0.56           N  
ATOM   3288  CA  PRO A 461       4.566   5.529  -3.323  1.00  0.55           C  
ATOM   3289  C   PRO A 461       3.066   5.701  -3.552  1.00  0.56           C  
ATOM   3290  CB  PRO A 461       5.034   4.146  -3.785  1.00  0.54           C  
ATOM   3291  O   PRO A 461       2.646   6.103  -4.640  1.00  0.55           O  
ATOM   3292  CG  PRO A 461       4.949   3.287  -2.565  1.00  0.53           C  
ATOM   3293  CD  PRO A 461       5.260   4.133  -1.363  1.00  0.53           C  
ATOM   3294  N   VAL A 462       2.280   5.467  -2.611  1.00  0.61           N  
ATOM   3295  CA  VAL A 462       0.827   5.412  -2.727  1.00  0.62           C  
ATOM   3296  C   VAL A 462       0.196   6.473  -1.827  1.00  0.61           C  
ATOM   3297  CB  VAL A 462       0.280   4.013  -2.365  1.00  0.60           C  
ATOM   3298  O   VAL A 462       0.787   6.873  -0.821  1.00  0.61           O  
ATOM   3299  CG1 VAL A 462      -1.189   3.888  -2.762  1.00  0.56           C  
ATOM   3300  CG2 VAL A 462       1.114   2.925  -3.039  1.00  0.57           C  
ATOM   3301  N   SER A 463      -1.064   6.954  -2.211  1.00  0.70           N  
ATOM   3302  CA  SER A 463      -1.848   7.945  -1.481  1.00  0.70           C  
ATOM   3303  C   SER A 463      -3.058   7.305  -0.807  1.00  0.69           C  
ATOM   3304  CB  SER A 463      -2.308   9.062  -2.418  1.00  0.67           C  
ATOM   3305  O   SER A 463      -3.733   6.463  -1.402  1.00  0.67           O  
ATOM   3306  OG  SER A 463      -1.196   9.729  -2.989  1.00  0.68           O  
ATOM   3307  N   TYR A 464      -3.328   7.745   0.470  1.00  0.74           N  
ATOM   3308  CA  TYR A 464      -4.450   7.205   1.231  1.00  0.74           C  
ATOM   3309  C   TYR A 464      -5.293   8.325   1.828  1.00  0.75           C  
ATOM   3310  CB  TYR A 464      -3.949   6.279   2.344  1.00  0.72           C  
ATOM   3311  O   TYR A 464      -4.766   9.375   2.203  1.00  0.73           O  
ATOM   3312  CG  TYR A 464      -3.284   5.023   1.835  1.00  0.70           C  
ATOM   3313  CD1 TYR A 464      -4.041   3.929   1.421  1.00  0.67           C  
ATOM   3314  CD2 TYR A 464      -1.898   4.927   1.767  1.00  0.67           C  
ATOM   3315  CE1 TYR A 464      -3.433   2.769   0.954  1.00  0.65           C  
ATOM   3316  CE2 TYR A 464      -1.280   3.771   1.301  1.00  0.62           C  
ATOM   3317  OH  TYR A 464      -1.447   1.554   0.434  1.00  0.61           O  
ATOM   3318  CZ  TYR A 464      -2.054   2.700   0.897  1.00  0.65           C  
ATOM   3319  N   LYS A 465      -6.684   8.024   2.033  1.00  0.79           N  
ATOM   3320  CA  LYS A 465      -7.603   8.892   2.765  1.00  0.79           C  
ATOM   3321  C   LYS A 465      -7.860   8.358   4.171  1.00  0.79           C  
ATOM   3322  CB  LYS A 465      -8.924   9.034   2.009  1.00  0.77           C  
ATOM   3323  O   LYS A 465      -8.289   9.103   5.055  1.00  0.77           O  
ATOM   3324  CG  LYS A 465      -8.877  10.035   0.864  1.00  0.72           C  
ATOM   3325  CD  LYS A 465     -10.269  10.322   0.314  1.00  0.70           C  
ATOM   3326  CE  LYS A 465     -10.271  11.541  -0.597  1.00  0.65           C  
ATOM   3327  NZ  LYS A 465     -11.640  11.847  -1.110  1.00  0.61           N  
ATOM   3328  N   LYS A 466      -7.663   7.074   4.273  1.00  0.77           N  
ATOM   3329  CA  LYS A 466      -7.840   6.388   5.549  1.00  0.78           C  
ATOM   3330  C   LYS A 466      -6.643   5.495   5.864  1.00  0.78           C  
ATOM   3331  CB  LYS A 466      -9.125   5.558   5.539  1.00  0.75           C  
ATOM   3332  O   LYS A 466      -6.234   4.681   5.033  1.00  0.76           O  
ATOM   3333  CG  LYS A 466     -10.390   6.378   5.337  1.00  0.72           C  
ATOM   3334  CD  LYS A 466     -11.636   5.504   5.381  1.00  0.71           C  
ATOM   3335  CE  LYS A 466     -12.900   6.317   5.135  1.00  0.67           C  
ATOM   3336  NZ  LYS A 466     -14.115   5.449   5.080  1.00  0.63           N  
ATOM   3337  N   PHE A 467      -6.137   5.668   6.985  1.00  0.78           N  
ATOM   3338  CA  PHE A 467      -5.071   4.794   7.460  1.00  0.79           C  
ATOM   3339  C   PHE A 467      -4.843   4.983   8.955  1.00  0.79           C  
ATOM   3340  CB  PHE A 467      -3.772   5.062   6.693  1.00  0.77           C  
ATOM   3341  O   PHE A 467      -5.175   6.031   9.512  1.00  0.79           O  
ATOM   3342  CG  PHE A 467      -3.254   6.466   6.848  1.00  0.76           C  
ATOM   3343  CD1 PHE A 467      -3.502   7.425   5.874  1.00  0.75           C  
ATOM   3344  CD2 PHE A 467      -2.519   6.827   7.970  1.00  0.75           C  
ATOM   3345  CE1 PHE A 467      -3.023   8.726   6.015  1.00  0.73           C  
ATOM   3346  CE2 PHE A 467      -2.037   8.125   8.117  1.00  0.73           C  
ATOM   3347  CZ  PHE A 467      -2.290   9.072   7.138  1.00  0.70           C  
ATOM   3348  N   ASP A 468      -4.353   3.859   9.530  1.00  0.79           N  
ATOM   3349  CA  ASP A 468      -3.667   3.865  10.818  1.00  0.79           C  
ATOM   3350  C   ASP A 468      -2.191   3.511  10.655  1.00  0.78           C  
ATOM   3351  CB  ASP A 468      -4.338   2.890  11.788  1.00  0.77           C  
ATOM   3352  O   ASP A 468      -1.856   2.419  10.192  1.00  0.76           O  
ATOM   3353  CG  ASP A 468      -3.834   3.031  13.214  1.00  0.74           C  
ATOM   3354  OD1 ASP A 468      -2.723   3.566  13.418  1.00  0.76           O  
ATOM   3355  OD2 ASP A 468      -4.554   2.602  14.141  1.00  0.76           O  
ATOM   3356  N   TYR A 469      -1.425   4.520  11.004  1.00  0.82           N  
ATOM   3357  CA  TYR A 469       0.011   4.471  10.754  1.00  0.83           C  
ATOM   3358  C   TYR A 469       0.794   4.897  11.990  1.00  0.83           C  
ATOM   3359  CB  TYR A 469       0.381   5.366   9.567  1.00  0.80           C  
ATOM   3360  O   TYR A 469       0.499   5.931  12.594  1.00  0.82           O  
ATOM   3361  CG  TYR A 469       1.854   5.364   9.241  1.00  0.75           C  
ATOM   3362  CD1 TYR A 469       2.563   4.169   9.138  1.00  0.70           C  
ATOM   3363  CD2 TYR A 469       2.541   6.556   9.037  1.00  0.70           C  
ATOM   3364  CE1 TYR A 469       3.922   4.162   8.839  1.00  0.68           C  
ATOM   3365  CE2 TYR A 469       3.900   6.561   8.738  1.00  0.68           C  
ATOM   3366  OH  TYR A 469       5.925   5.360   8.346  1.00  0.55           O  
ATOM   3367  CZ  TYR A 469       4.580   5.361   8.641  1.00  0.66           C  
ATOM   3368  N   GLN A 470       1.788   4.041  12.422  1.00  0.81           N  
ATOM   3369  CA  GLN A 470       2.647   4.389  13.549  1.00  0.82           C  
ATOM   3370  C   GLN A 470       4.112   4.097  13.236  1.00  0.81           C  
ATOM   3371  CB  GLN A 470       2.217   3.631  14.806  1.00  0.79           C  
ATOM   3372  O   GLN A 470       4.414   3.254  12.389  1.00  0.79           O  
ATOM   3373  CG  GLN A 470       2.362   2.120  14.692  1.00  0.73           C  
ATOM   3374  CD  GLN A 470       1.928   1.392  15.951  1.00  0.71           C  
ATOM   3375  NE2 GLN A 470       2.412   0.167  16.124  1.00  0.65           N  
ATOM   3376  OE1 GLN A 470       1.164   1.927  16.761  1.00  0.71           O  
ATOM   3377  N   CYS A 471       5.011   4.718  13.921  1.00  0.83           N  
ATOM   3378  CA  CYS A 471       6.454   4.551  13.790  1.00  0.84           C  
ATOM   3379  C   CYS A 471       7.171   4.980  15.064  1.00  0.84           C  
ATOM   3380  CB  CYS A 471       6.981   5.354  12.601  1.00  0.81           C  
ATOM   3381  O   CYS A 471       6.739   5.917  15.738  1.00  0.83           O  
ATOM   3382  SG  CYS A 471       8.762   5.193  12.346  1.00  0.78           S  
ATOM   3383  N   VAL A 472       8.268   4.244  15.413  1.00  0.81           N  
ATOM   3384  CA  VAL A 472       9.228   4.737  16.395  1.00  0.81           C  
ATOM   3385  C   VAL A 472      10.209   5.695  15.722  1.00  0.81           C  
ATOM   3386  CB  VAL A 472       9.995   3.578  17.071  1.00  0.80           C  
ATOM   3387  O   VAL A 472      10.834   5.349  14.717  1.00  0.80           O  
ATOM   3388  CG1 VAL A 472      11.032   4.117  18.054  1.00  0.78           C  
ATOM   3389  CG2 VAL A 472       9.022   2.637  17.779  1.00  0.78           C  
ATOM   3390  N   VAL A 473      10.357   6.914  16.327  1.00  0.86           N  
ATOM   3391  CA  VAL A 473      11.272   7.932  15.821  1.00  0.86           C  
ATOM   3392  C   VAL A 473      12.345   8.229  16.866  1.00  0.85           C  
ATOM   3393  CB  VAL A 473      10.524   9.229  15.441  1.00  0.85           C  
ATOM   3394  O   VAL A 473      12.051   8.306  18.061  1.00  0.84           O  
ATOM   3395  CG1 VAL A 473       9.433   8.942  14.412  1.00  0.82           C  
ATOM   3396  CG2 VAL A 473       9.929   9.885  16.686  1.00  0.82           C  
ATOM   3397  N   GLY A 474      13.645   8.316  16.387  1.00  0.82           N  
ATOM   3398  CA  GLY A 474      14.773   8.621  17.253  1.00  0.82           C  
ATOM   3399  C   GLY A 474      15.892   9.355  16.539  1.00  0.82           C  
ATOM   3400  O   GLY A 474      15.830   9.563  15.326  1.00  0.80           O  
ATOM   3401  N   SER A 475      16.907   9.859  17.325  1.00  0.81           N  
ATOM   3402  CA  SER A 475      18.097  10.503  16.779  1.00  0.81           C  
ATOM   3403  C   SER A 475      19.344  10.122  17.569  1.00  0.81           C  
ATOM   3404  CB  SER A 475      17.930  12.023  16.777  1.00  0.79           C  
ATOM   3405  O   SER A 475      19.274   9.894  18.779  1.00  0.79           O  
ATOM   3406  OG  SER A 475      19.030  12.649  16.138  1.00  0.76           O  
ATOM   3407  N   GLN A 476      20.518  10.147  16.880  1.00  0.77           N  
ATOM   3408  CA  GLN A 476      21.829   9.979  17.499  1.00  0.77           C  
ATOM   3409  C   GLN A 476      22.554  11.316  17.622  1.00  0.76           C  
ATOM   3410  CB  GLN A 476      22.679   8.991  16.698  1.00  0.74           C  
ATOM   3411  O   GLN A 476      23.731  11.358  17.989  1.00  0.73           O  
ATOM   3412  CG  GLN A 476      22.100   7.584  16.643  1.00  0.69           C  
ATOM   3413  CD  GLN A 476      23.099   6.557  16.146  1.00  0.67           C  
ATOM   3414  NE2 GLN A 476      22.959   5.320  16.610  1.00  0.58           N  
ATOM   3415  OE1 GLN A 476      23.989   6.872  15.349  1.00  0.64           O  
ATOM   3416  N   ASP A 477      21.820  12.396  17.346  1.00  0.76           N  
ATOM   3417  CA  ASP A 477      22.332  13.754  17.504  1.00  0.76           C  
ATOM   3418  C   ASP A 477      21.509  14.536  18.525  1.00  0.75           C  
ATOM   3419  CB  ASP A 477      22.336  14.486  16.160  1.00  0.74           C  
ATOM   3420  O   ASP A 477      20.405  14.123  18.887  1.00  0.73           O  
ATOM   3421  CG  ASP A 477      23.262  15.689  16.143  1.00  0.69           C  
ATOM   3422  OD1 ASP A 477      23.949  15.945  17.156  1.00  0.68           O  
ATOM   3423  OD2 ASP A 477      23.304  16.389  15.108  1.00  0.70           O  
ATOM   3424  N   ASN A 478      22.009  15.557  19.233  1.00  0.73           N  
ATOM   3425  CA  ASN A 478      21.376  16.365  20.270  1.00  0.72           C  
ATOM   3426  C   ASN A 478      21.019  17.757  19.756  1.00  0.72           C  
ATOM   3427  CB  ASN A 478      22.283  16.469  21.498  1.00  0.69           C  
ATOM   3428  O   ASN A 478      20.776  18.671  20.546  1.00  0.68           O  
ATOM   3429  CG  ASN A 478      21.976  15.414  22.542  1.00  0.65           C  
ATOM   3430  ND2 ASN A 478      22.898  15.219  23.478  1.00  0.64           N  
ATOM   3431  OD1 ASN A 478      20.919  14.779  22.508  1.00  0.65           O  
ATOM   3432  N   ASP A 479      21.130  18.149  18.570  1.00  0.67           N  
ATOM   3433  CA  ASP A 479      20.914  19.494  18.044  1.00  0.67           C  
ATOM   3434  C   ASP A 479      19.428  19.842  18.020  1.00  0.66           C  
ATOM   3435  CB  ASP A 479      21.507  19.622  16.639  1.00  0.64           C  
ATOM   3436  O   ASP A 479      18.606  19.118  18.587  1.00  0.62           O  
ATOM   3437  CG  ASP A 479      21.778  21.061  16.238  1.00  0.61           C  
ATOM   3438  OD1 ASP A 479      21.605  21.971  17.078  1.00  0.58           O  
ATOM   3439  OD2 ASP A 479      22.164  21.289  15.072  1.00  0.61           O  
ATOM   3440  N   ASP A 480      18.979  21.081  17.715  1.00  0.59           N  
ATOM   3441  CA  ASP A 480      17.764  21.880  17.844  1.00  0.58           C  
ATOM   3442  C   ASP A 480      16.710  21.445  16.828  1.00  0.59           C  
ATOM   3443  CB  ASP A 480      18.078  23.368  17.671  1.00  0.53           C  
ATOM   3444  O   ASP A 480      15.946  22.272  16.326  1.00  0.55           O  
ATOM   3445  CG  ASP A 480      18.758  23.680  16.350  1.00  0.48           C  
ATOM   3446  OD1 ASP A 480      19.377  22.774  15.752  1.00  0.49           O  
ATOM   3447  OD2 ASP A 480      18.676  24.845  15.903  1.00  0.51           O  
ATOM   3448  N   ASP A 481      16.373  20.177  16.690  1.00  0.74           N  
ATOM   3449  CA  ASP A 481      15.934  19.429  15.515  1.00  0.74           C  
ATOM   3450  C   ASP A 481      14.474  19.002  15.650  1.00  0.74           C  
ATOM   3451  CB  ASP A 481      16.823  18.203  15.297  1.00  0.70           C  
ATOM   3452  O   ASP A 481      13.826  19.297  16.656  1.00  0.68           O  
ATOM   3453  CG  ASP A 481      18.243  18.564  14.898  1.00  0.64           C  
ATOM   3454  OD1 ASP A 481      18.444  19.598  14.226  1.00  0.62           O  
ATOM   3455  OD2 ASP A 481      19.170  17.805  15.256  1.00  0.65           O  
ATOM   3456  N   ALA A 482      13.703  18.619  14.528  1.00  0.82           N  
ATOM   3457  CA  ALA A 482      12.403  17.953  14.537  1.00  0.83           C  
ATOM   3458  C   ALA A 482      12.440  16.667  13.715  1.00  0.83           C  
ATOM   3459  CB  ALA A 482      11.321  18.890  14.004  1.00  0.82           C  
ATOM   3460  O   ALA A 482      13.050  16.624  12.645  1.00  0.83           O  
ATOM   3461  N   ILE A 483      11.844  15.619  14.234  1.00  0.85           N  
ATOM   3462  CA  ILE A 483      11.688  14.326  13.576  1.00  0.85           C  
ATOM   3463  C   ILE A 483      10.247  13.843  13.723  1.00  0.86           C  
ATOM   3464  CB  ILE A 483      12.666  13.278  14.152  1.00  0.84           C  
ATOM   3465  O   ILE A 483       9.625  14.035  14.770  1.00  0.86           O  
ATOM   3466  CG1 ILE A 483      12.553  11.960  13.377  1.00  0.77           C  
ATOM   3467  CG2 ILE A 483      12.405  13.059  15.646  1.00  0.76           C  
ATOM   3468  CD1 ILE A 483      13.697  10.989  13.637  1.00  0.74           C  
ATOM   3469  N   GLY A 484       9.725  13.283  12.683  1.00  0.87           N  
ATOM   3470  CA  GLY A 484       8.350  12.827  12.810  1.00  0.88           C  
ATOM   3471  C   GLY A 484       7.824  12.162  11.552  1.00  0.88           C  
ATOM   3472  O   GLY A 484       8.589  11.560  10.795  1.00  0.87           O  
ATOM   3473  N   MET A 485       6.620  12.259  11.298  1.00  0.88           N  
ATOM   3474  CA  MET A 485       5.867  11.595  10.238  1.00  0.89           C  
ATOM   3475  C   MET A 485       5.164  12.616   9.349  1.00  0.89           C  
ATOM   3476  CB  MET A 485       4.843  10.625  10.831  1.00  0.88           C  
ATOM   3477  O   MET A 485       4.629  13.610   9.841  1.00  0.88           O  
ATOM   3478  CG  MET A 485       5.464   9.496  11.637  1.00  0.84           C  
ATOM   3479  SD  MET A 485       4.206   8.452  12.469  1.00  0.85           S  
ATOM   3480  CE  MET A 485       3.539   7.555  11.039  1.00  0.78           C  
ATOM   3481  N   VAL A 486       5.145  12.362   8.089  1.00  0.87           N  
ATOM   3482  CA  VAL A 486       4.249  13.035   7.154  1.00  0.88           C  
ATOM   3483  C   VAL A 486       2.856  12.415   7.237  1.00  0.88           C  
ATOM   3484  CB  VAL A 486       4.780  12.962   5.705  1.00  0.87           C  
ATOM   3485  O   VAL A 486       2.676  11.235   6.929  1.00  0.87           O  
ATOM   3486  CG1 VAL A 486       3.900  13.783   4.765  1.00  0.86           C  
ATOM   3487  CG2 VAL A 486       6.228  13.444   5.644  1.00  0.85           C  
ATOM   3488  N   VAL A 487       1.870  13.265   7.659  1.00  0.92           N  
ATOM   3489  CA  VAL A 487       0.474  12.878   7.835  1.00  0.92           C  
ATOM   3490  C   VAL A 487      -0.253  12.944   6.493  1.00  0.91           C  
ATOM   3491  CB  VAL A 487      -0.238  13.776   8.871  1.00  0.91           C  
ATOM   3492  O   VAL A 487      -1.050  12.060   6.168  1.00  0.89           O  
ATOM   3493  CG1 VAL A 487      -1.723  13.427   8.959  1.00  0.90           C  
ATOM   3494  CG2 VAL A 487       0.428  13.641  10.240  1.00  0.89           C  
ATOM   3495  N   ALA A 488       0.055  13.992   5.767  1.00  0.90           N  
ATOM   3496  CA  ALA A 488      -0.470  14.242   4.427  1.00  0.90           C  
ATOM   3497  C   ALA A 488       0.497  15.096   3.611  1.00  0.90           C  
ATOM   3498  CB  ALA A 488      -1.835  14.920   4.508  1.00  0.89           C  
ATOM   3499  O   ALA A 488       1.000  16.111   4.097  1.00  0.89           O  
ATOM   3500  N   PHE A 489       0.701  14.629   2.393  1.00  0.85           N  
ATOM   3501  CA  PHE A 489       1.469  15.384   1.410  1.00  0.85           C  
ATOM   3502  C   PHE A 489       0.689  15.525   0.108  1.00  0.84           C  
ATOM   3503  CB  PHE A 489       2.817  14.707   1.143  1.00  0.83           C  
ATOM   3504  O   PHE A 489       0.243  14.530  -0.466  1.00  0.82           O  
ATOM   3505  CG  PHE A 489       3.670  15.429   0.136  1.00  0.82           C  
ATOM   3506  CD1 PHE A 489       4.623  16.354   0.546  1.00  0.80           C  
ATOM   3507  CD2 PHE A 489       3.520  15.183  -1.223  1.00  0.80           C  
ATOM   3508  CE1 PHE A 489       5.414  17.024  -0.384  1.00  0.81           C  
ATOM   3509  CE2 PHE A 489       4.306  15.848  -2.158  1.00  0.81           C  
ATOM   3510  CZ  PHE A 489       5.252  16.769  -1.737  1.00  0.80           C  
ATOM   3511  N   ALA A 490       0.599  16.749  -0.435  1.00  0.83           N  
ATOM   3512  CA  ALA A 490       0.009  17.087  -1.728  1.00  0.83           C  
ATOM   3513  C   ALA A 490       0.861  18.114  -2.468  1.00  0.83           C  
ATOM   3514  CB  ALA A 490      -1.412  17.613  -1.543  1.00  0.82           C  
ATOM   3515  O   ALA A 490       1.507  18.959  -1.844  1.00  0.81           O  
ATOM   3516  N   ARG A 491       0.852  17.979  -3.815  1.00  0.76           N  
ATOM   3517  CA  ARG A 491       1.400  19.016  -4.684  1.00  0.77           C  
ATOM   3518  C   ARG A 491       0.304  19.664  -5.523  1.00  0.76           C  
ATOM   3519  CB  ARG A 491       2.485  18.437  -5.595  1.00  0.73           C  
ATOM   3520  O   ARG A 491      -0.350  18.993  -6.324  1.00  0.74           O  
ATOM   3521  CG  ARG A 491       3.269  19.488  -6.365  1.00  0.69           C  
ATOM   3522  CD  ARG A 491       4.435  18.875  -7.128  1.00  0.69           C  
ATOM   3523  NE  ARG A 491       5.302  19.900  -7.702  1.00  0.62           N  
ATOM   3524  NH1 ARG A 491       6.849  18.410  -8.550  1.00  0.57           N  
ATOM   3525  NH2 ARG A 491       7.142  20.664  -8.844  1.00  0.52           N  
ATOM   3526  CZ  ARG A 491       6.429  19.656  -8.364  1.00  0.64           C  
ATOM   3527  N   VAL A 492       0.126  20.974  -5.345  1.00  0.80           N  
ATOM   3528  CA  VAL A 492      -0.850  21.779  -6.072  1.00  0.81           C  
ATOM   3529  C   VAL A 492      -0.157  22.982  -6.708  1.00  0.80           C  
ATOM   3530  CB  VAL A 492      -1.997  22.251  -5.150  1.00  0.79           C  
ATOM   3531  O   VAL A 492       0.558  23.724  -6.031  1.00  0.78           O  
ATOM   3532  CG1 VAL A 492      -3.038  23.039  -5.943  1.00  0.79           C  
ATOM   3533  CG2 VAL A 492      -2.644  21.056  -4.451  1.00  0.78           C  
ATOM   3534  N   ASP A 493      -0.218  23.072  -8.087  1.00  0.71           N  
ATOM   3535  CA  ASP A 493       0.328  24.138  -8.922  1.00  0.73           C  
ATOM   3536  C   ASP A 493       1.811  24.358  -8.633  1.00  0.70           C  
ATOM   3537  CB  ASP A 493      -0.449  25.439  -8.707  1.00  0.69           C  
ATOM   3538  O   ASP A 493       2.273  25.499  -8.564  1.00  0.68           O  
ATOM   3539  CG  ASP A 493      -1.927  25.308  -9.030  1.00  0.67           C  
ATOM   3540  OD1 ASP A 493      -2.278  24.608 -10.004  1.00  0.69           O  
ATOM   3541  OD2 ASP A 493      -2.747  25.913  -8.306  1.00  0.76           O  
ATOM   3542  N   GLY A 494       2.518  23.237  -8.416  1.00  0.70           N  
ATOM   3543  CA  GLY A 494       3.952  23.228  -8.175  1.00  0.71           C  
ATOM   3544  C   GLY A 494       4.317  23.527  -6.734  1.00  0.70           C  
ATOM   3545  O   GLY A 494       5.474  23.378  -6.337  1.00  0.69           O  
ATOM   3546  N   VAL A 495       3.331  23.829  -5.912  1.00  0.80           N  
ATOM   3547  CA  VAL A 495       3.535  24.130  -4.499  1.00  0.81           C  
ATOM   3548  C   VAL A 495       3.345  22.862  -3.668  1.00  0.80           C  
ATOM   3549  CB  VAL A 495       2.574  25.237  -4.009  1.00  0.79           C  
ATOM   3550  O   VAL A 495       2.339  22.164  -3.812  1.00  0.80           O  
ATOM   3551  CG1 VAL A 495       2.818  25.550  -2.534  1.00  0.79           C  
ATOM   3552  CG2 VAL A 495       2.734  26.495  -4.860  1.00  0.78           C  
ATOM   3553  N   ASN A 496       4.249  22.551  -2.890  1.00  0.80           N  
ATOM   3554  CA  ASN A 496       4.175  21.440  -1.948  1.00  0.81           C  
ATOM   3555  C   ASN A 496       3.454  21.840  -0.664  1.00  0.82           C  
ATOM   3556  CB  ASN A 496       5.575  20.911  -1.628  1.00  0.78           C  
ATOM   3557  O   ASN A 496       3.803  22.843  -0.038  1.00  0.81           O  
ATOM   3558  CG  ASN A 496       6.306  20.412  -2.859  1.00  0.74           C  
ATOM   3559  ND2 ASN A 496       7.625  20.559  -2.865  1.00  0.72           N  
ATOM   3560  OD1 ASN A 496       5.689  19.900  -3.797  1.00  0.72           O  
ATOM   3561  N   HIS A 497       2.540  21.008  -0.328  1.00  0.86           N  
ATOM   3562  CA  HIS A 497       1.768  21.096   0.906  1.00  0.87           C  
ATOM   3563  C   HIS A 497       1.964  19.855   1.770  1.00  0.87           C  
ATOM   3564  CB  HIS A 497       0.282  21.290   0.595  1.00  0.87           C  
ATOM   3565  O   HIS A 497       1.934  18.731   1.264  1.00  0.86           O  
ATOM   3566  CG  HIS A 497      -0.012  22.535  -0.178  1.00  0.87           C  
ATOM   3567  CD2 HIS A 497       0.082  22.803  -1.502  1.00  0.86           C  
ATOM   3568  ND1 HIS A 497      -0.461  23.693   0.419  1.00  0.86           N  
ATOM   3569  CE1 HIS A 497      -0.631  24.622  -0.507  1.00  0.87           C  
ATOM   3570  NE2 HIS A 497      -0.309  24.107  -1.681  1.00  0.89           N  
ATOM   3571  N   SER A 498       2.187  20.080   3.083  1.00  0.87           N  
ATOM   3572  CA  SER A 498       2.364  18.942   3.980  1.00  0.88           C  
ATOM   3573  C   SER A 498       1.744  19.214   5.346  1.00  0.89           C  
ATOM   3574  CB  SER A 498       3.848  18.612   4.141  1.00  0.86           C  
ATOM   3575  O   SER A 498       1.838  20.328   5.866  1.00  0.88           O  
ATOM   3576  OG  SER A 498       4.479  18.504   2.876  1.00  0.76           O  
ATOM   3577  N   ILE A 499       1.057  18.227   5.871  1.00  0.93           N  
ATOM   3578  CA  ILE A 499       0.806  18.156   7.306  1.00  0.93           C  
ATOM   3579  C   ILE A 499       1.822  17.224   7.962  1.00  0.93           C  
ATOM   3580  CB  ILE A 499      -0.632  17.678   7.605  1.00  0.93           C  
ATOM   3581  O   ILE A 499       2.009  16.089   7.518  1.00  0.92           O  
ATOM   3582  CG1 ILE A 499      -1.654  18.667   7.033  1.00  0.92           C  
ATOM   3583  CG2 ILE A 499      -0.836  17.490   9.111  1.00  0.91           C  
ATOM   3584  CD1 ILE A 499      -3.103  18.235   7.213  1.00  0.90           C  
ATOM   3585  N   LEU A 500       2.460  17.671   8.992  1.00  0.91           N  
ATOM   3586  CA  LEU A 500       3.542  16.962   9.667  1.00  0.91           C  
ATOM   3587  C   LEU A 500       3.232  16.783  11.150  1.00  0.91           C  
ATOM   3588  CB  LEU A 500       4.864  17.715   9.498  1.00  0.90           C  
ATOM   3589  O   LEU A 500       2.925  17.754  11.846  1.00  0.90           O  
ATOM   3590  CG  LEU A 500       5.221  18.146   8.075  1.00  0.89           C  
ATOM   3591  CD1 LEU A 500       6.561  18.874   8.062  1.00  0.87           C  
ATOM   3592  CD2 LEU A 500       5.253  16.940   7.142  1.00  0.87           C  
ATOM   3593  N   ALA A 501       3.297  15.566  11.631  1.00  0.92           N  
ATOM   3594  CA  ALA A 501       3.310  15.251  13.057  1.00  0.92           C  
ATOM   3595  C   ALA A 501       4.735  15.029  13.557  1.00  0.92           C  
ATOM   3596  CB  ALA A 501       2.453  14.020  13.338  1.00  0.91           C  
ATOM   3597  O   ALA A 501       5.372  14.032  13.211  1.00  0.90           O  
ATOM   3598  N   MET A 502       5.247  15.898  14.345  1.00  0.89           N  
ATOM   3599  CA  MET A 502       6.678  15.898  14.638  1.00  0.89           C  
ATOM   3600  C   MET A 502       6.927  16.086  16.131  1.00  0.88           C  
ATOM   3601  CB  MET A 502       7.389  16.997  13.847  1.00  0.87           C  
ATOM   3602  O   MET A 502       6.253  16.887  16.781  1.00  0.86           O  
ATOM   3603  CG  MET A 502       7.257  16.850  12.340  1.00  0.84           C  
ATOM   3604  SD  MET A 502       8.239  18.100  11.423  1.00  0.83           S  
ATOM   3605  CE  MET A 502       7.489  19.625  12.059  1.00  0.75           C  
ATOM   3606  N   ARG A 503       7.770  15.473  16.507  1.00  0.86           N  
ATOM   3607  CA  ARG A 503       8.452  15.825  17.747  1.00  0.85           C  
ATOM   3608  C   ARG A 503       9.513  16.894  17.505  1.00  0.85           C  
ATOM   3609  CB  ARG A 503       9.092  14.587  18.380  1.00  0.83           C  
ATOM   3610  O   ARG A 503      10.318  16.778  16.579  1.00  0.82           O  
ATOM   3611  CG  ARG A 503       9.822  14.869  19.683  1.00  0.77           C  
ATOM   3612  CD  ARG A 503      10.471  13.613  20.249  1.00  0.74           C  
ATOM   3613  NE  ARG A 503      11.292  13.911  21.419  1.00  0.67           N  
ATOM   3614  NH1 ARG A 503      12.031  11.742  21.709  1.00  0.55           N  
ATOM   3615  NH2 ARG A 503      12.726  13.395  23.137  1.00  0.52           N  
ATOM   3616  CZ  ARG A 503      12.015  13.015  22.086  1.00  0.67           C  
ATOM   3617  N   ASN A 504       9.612  17.934  18.456  1.00  0.81           N  
ATOM   3618  CA  ASN A 504      10.517  19.077  18.391  1.00  0.80           C  
ATOM   3619  C   ASN A 504      11.214  19.316  19.728  1.00  0.80           C  
ATOM   3620  CB  ASN A 504       9.763  20.335  17.953  1.00  0.78           C  
ATOM   3621  O   ASN A 504      10.583  19.241  20.784  1.00  0.76           O  
ATOM   3622  CG  ASN A 504      10.673  21.537  17.797  1.00  0.74           C  
ATOM   3623  ND2 ASN A 504      10.088  22.729  17.806  1.00  0.69           N  
ATOM   3624  OD1 ASN A 504      11.892  21.396  17.669  1.00  0.70           O  
ATOM   3625  N   ARG A 505      12.580  19.552  19.866  1.00  0.71           N  
ATOM   3626  CA  ARG A 505      13.351  19.793  21.082  1.00  0.69           C  
ATOM   3627  C   ARG A 505      13.288  21.262  21.488  1.00  0.69           C  
ATOM   3628  CB  ARG A 505      14.807  19.364  20.890  1.00  0.66           C  
ATOM   3629  O   ARG A 505      13.759  21.635  22.564  1.00  0.66           O  
ATOM   3630  CG  ARG A 505      15.629  19.385  22.169  1.00  0.63           C  
ATOM   3631  CD  ARG A 505      17.051  18.894  21.933  1.00  0.62           C  
ATOM   3632  NE  ARG A 505      17.892  19.096  23.109  1.00  0.50           N  
ATOM   3633  NH1 ARG A 505      19.876  18.611  22.028  1.00  0.44           N  
ATOM   3634  NH2 ARG A 505      19.883  19.165  24.253  1.00  0.40           N  
ATOM   3635  CZ  ARG A 505      19.215  18.957  23.127  1.00  0.57           C  
ATOM   3636  N   GLY A 506      12.472  22.076  20.730  1.00  0.58           N  
ATOM   3637  CA  GLY A 506      12.490  23.459  21.179  1.00  0.57           C  
ATOM   3638  C   GLY A 506      13.733  24.212  20.742  1.00  0.58           C  
ATOM   3639  O   GLY A 506      14.851  23.837  21.102  1.00  0.54           O  
ATOM   3640  N   GLY A 507      13.526  24.953  19.640  1.00  0.53           N  
ATOM   3641  CA  GLY A 507      14.402  26.035  19.222  1.00  0.52           C  
ATOM   3642  C   GLY A 507      14.644  26.062  17.724  1.00  0.53           C  
ATOM   3643  O   GLY A 507      15.275  26.987  17.209  1.00  0.50           O  
ATOM   3644  N   ALA A 508      14.181  25.154  16.993  1.00  0.49           N  
ATOM   3645  CA  ALA A 508      14.458  25.136  15.559  1.00  0.47           C  
ATOM   3646  C   ALA A 508      13.432  25.963  14.791  1.00  0.49           C  
ATOM   3647  CB  ALA A 508      14.477  23.701  15.038  1.00  0.45           C  
ATOM   3648  O   ALA A 508      12.225  25.806  14.990  1.00  0.47           O  
ATOM   3649  N   GLY A 509      13.985  27.117  14.100  1.00  0.49           N  
ATOM   3650  CA  GLY A 509      13.671  27.799  12.855  1.00  0.48           C  
ATOM   3651  C   GLY A 509      12.261  28.358  12.821  1.00  0.49           C  
ATOM   3652  O   GLY A 509      11.628  28.396  11.764  1.00  0.46           O  
ATOM   3653  N   GLY A 510      11.691  28.818  14.003  1.00  0.53           N  
ATOM   3654  CA  GLY A 510      10.317  29.294  13.999  1.00  0.52           C  
ATOM   3655  C   GLY A 510       9.343  28.310  14.620  1.00  0.54           C  
ATOM   3656  O   GLY A 510       8.132  28.543  14.619  1.00  0.53           O  
ATOM   3657  N   LEU A 511       9.867  27.174  15.104  1.00  0.61           N  
ATOM   3658  CA  LEU A 511       9.052  26.175  15.789  1.00  0.60           C  
ATOM   3659  C   LEU A 511       9.027  26.432  17.292  1.00  0.61           C  
ATOM   3660  CB  LEU A 511       9.583  24.767  15.508  1.00  0.57           C  
ATOM   3661  O   LEU A 511       8.327  25.738  18.033  1.00  0.59           O  
ATOM   3662  CG  LEU A 511       9.538  24.303  14.052  1.00  0.54           C  
ATOM   3663  CD1 LEU A 511      10.166  22.920  13.916  1.00  0.51           C  
ATOM   3664  CD2 LEU A 511       8.102  24.296  13.537  1.00  0.54           C  
ATOM   3665  N   ALA A 512       9.696  27.445  17.797  1.00  0.58           N  
ATOM   3666  CA  ALA A 512       9.464  28.009  19.124  1.00  0.57           C  
ATOM   3667  C   ALA A 512       8.329  29.028  19.096  1.00  0.59           C  
ATOM   3668  CB  ALA A 512      10.741  28.654  19.658  1.00  0.52           C  
ATOM   3669  O   ALA A 512       8.222  29.823  18.159  1.00  0.56           O  
ATOM   3670  N   PRO A 513       7.501  28.916  20.262  1.00  0.58           N  
ATOM   3671  CA  PRO A 513       7.427  28.190  21.532  1.00  0.55           C  
ATOM   3672  C   PRO A 513       6.632  26.891  21.423  1.00  0.59           C  
ATOM   3673  CB  PRO A 513       6.727  29.182  22.465  1.00  0.49           C  
ATOM   3674  O   PRO A 513       5.698  26.668  22.198  1.00  0.54           O  
ATOM   3675  CG  PRO A 513       5.786  29.937  21.582  1.00  0.43           C  
ATOM   3676  CD  PRO A 513       6.413  30.076  20.225  1.00  0.45           C  
ATOM   3677  N   LEU A 514       6.807  26.203  20.347  1.00  0.66           N  
ATOM   3678  CA  LEU A 514       5.971  25.014  20.223  1.00  0.65           C  
ATOM   3679  C   LEU A 514       6.418  23.931  21.199  1.00  0.66           C  
ATOM   3680  CB  LEU A 514       6.015  24.475  18.790  1.00  0.59           C  
ATOM   3681  O   LEU A 514       7.580  23.901  21.610  1.00  0.61           O  
ATOM   3682  CG  LEU A 514       5.590  25.447  17.688  1.00  0.56           C  
ATOM   3683  CD1 LEU A 514       5.690  24.775  16.322  1.00  0.52           C  
ATOM   3684  CD2 LEU A 514       4.174  25.954  17.937  1.00  0.57           C  
ATOM   3685  N   LYS A 515       5.460  23.225  21.825  1.00  0.71           N  
ATOM   3686  CA  LYS A 515       5.672  22.078  22.703  1.00  0.70           C  
ATOM   3687  C   LYS A 515       6.351  20.933  21.957  1.00  0.71           C  
ATOM   3688  CB  LYS A 515       4.345  21.603  23.296  1.00  0.65           C  
ATOM   3689  O   LYS A 515       6.457  20.962  20.729  1.00  0.66           O  
ATOM   3690  CG  LYS A 515       3.666  22.628  24.193  1.00  0.62           C  
ATOM   3691  CD  LYS A 515       2.397  22.066  24.823  1.00  0.62           C  
ATOM   3692  CE  LYS A 515       1.729  23.083  25.738  1.00  0.49           C  
ATOM   3693  NZ  LYS A 515       0.555  22.498  26.453  1.00  0.43           N  
ATOM   3694  N   ASN A 516       6.872  19.941  22.666  1.00  0.79           N  
ATOM   3695  CA  ASN A 516       7.768  18.887  22.201  1.00  0.79           C  
ATOM   3696  C   ASN A 516       7.061  17.932  21.243  1.00  0.80           C  
ATOM   3697  CB  ASN A 516       8.350  18.115  23.387  1.00  0.76           C  
ATOM   3698  O   ASN A 516       7.709  17.127  20.572  1.00  0.78           O  
ATOM   3699  CG  ASN A 516       7.279  17.576  24.315  1.00  0.71           C  
ATOM   3700  ND2 ASN A 516       7.696  17.060  25.465  1.00  0.65           N  
ATOM   3701  OD1 ASN A 516       6.087  17.622  24.000  1.00  0.67           O  
ATOM   3702  N   PHE A 517       5.829  17.931  21.084  1.00  0.86           N  
ATOM   3703  CA  PHE A 517       5.087  17.253  20.028  1.00  0.87           C  
ATOM   3704  C   PHE A 517       4.133  18.216  19.331  1.00  0.87           C  
ATOM   3705  CB  PHE A 517       4.308  16.062  20.596  1.00  0.87           C  
ATOM   3706  O   PHE A 517       3.379  18.935  19.990  1.00  0.87           O  
ATOM   3707  CG  PHE A 517       3.576  15.262  19.553  1.00  0.87           C  
ATOM   3708  CD1 PHE A 517       4.259  14.706  18.477  1.00  0.86           C  
ATOM   3709  CD2 PHE A 517       2.205  15.065  19.648  1.00  0.87           C  
ATOM   3710  CE1 PHE A 517       3.584  13.965  17.510  1.00  0.87           C  
ATOM   3711  CE2 PHE A 517       1.523  14.325  18.685  1.00  0.87           C  
ATOM   3712  CZ  PHE A 517       2.215  13.777  17.617  1.00  0.86           C  
ATOM   3713  N   MET A 518       4.088  18.243  18.017  1.00  0.88           N  
ATOM   3714  CA  MET A 518       3.315  19.222  17.258  1.00  0.89           C  
ATOM   3715  C   MET A 518       2.710  18.588  16.010  1.00  0.90           C  
ATOM   3716  CB  MET A 518       4.191  20.413  16.867  1.00  0.87           C  
ATOM   3717  O   MET A 518       3.300  17.680  15.421  1.00  0.90           O  
ATOM   3718  CG  MET A 518       5.373  20.042  15.986  1.00  0.82           C  
ATOM   3719  SD  MET A 518       6.515  21.452  15.712  1.00  0.81           S  
ATOM   3720  CE  MET A 518       8.077  20.558  15.479  1.00  0.73           C  
ATOM   3721  N   LEU A 519       1.665  19.137  15.581  1.00  0.92           N  
ATOM   3722  CA  LEU A 519       1.013  18.988  14.285  1.00  0.93           C  
ATOM   3723  C   LEU A 519       1.018  20.307  13.519  1.00  0.93           C  
ATOM   3724  CB  LEU A 519      -0.425  18.493  14.461  1.00  0.92           C  
ATOM   3725  O   LEU A 519       0.431  21.294  13.970  1.00  0.92           O  
ATOM   3726  CG  LEU A 519      -1.174  18.118  13.181  1.00  0.89           C  
ATOM   3727  CD1 LEU A 519      -0.487  16.946  12.489  1.00  0.86           C  
ATOM   3728  CD2 LEU A 519      -2.629  17.783  13.492  1.00  0.86           C  
ATOM   3729  N   ILE A 520       1.628  20.389  12.363  1.00  0.91           N  
ATOM   3730  CA  ILE A 520       1.807  21.663  11.676  1.00  0.91           C  
ATOM   3731  C   ILE A 520       1.445  21.508  10.200  1.00  0.91           C  
ATOM   3732  CB  ILE A 520       3.253  22.186  11.821  1.00  0.90           C  
ATOM   3733  O   ILE A 520       1.641  20.441   9.615  1.00  0.91           O  
ATOM   3734  CG1 ILE A 520       4.250  21.158  11.274  1.00  0.87           C  
ATOM   3735  CG2 ILE A 520       3.561  22.525  13.282  1.00  0.86           C  
ATOM   3736  CD1 ILE A 520       5.688  21.655  11.226  1.00  0.84           C  
ATOM   3737  N   TYR A 521       1.035  22.574   9.604  1.00  0.92           N  
ATOM   3738  CA  TYR A 521       0.892  22.750   8.163  1.00  0.93           C  
ATOM   3739  C   TYR A 521       2.088  23.498   7.584  1.00  0.92           C  
ATOM   3740  CB  TYR A 521      -0.401  23.503   7.839  1.00  0.92           C  
ATOM   3741  O   TYR A 521       2.387  24.620   8.000  1.00  0.91           O  
ATOM   3742  CG  TYR A 521      -0.557  23.840   6.376  1.00  0.92           C  
ATOM   3743  CD1 TYR A 521       0.026  23.045   5.392  1.00  0.90           C  
ATOM   3744  CD2 TYR A 521      -1.286  24.954   5.974  1.00  0.90           C  
ATOM   3745  CE1 TYR A 521      -0.113  23.352   4.043  1.00  0.90           C  
ATOM   3746  CE2 TYR A 521      -1.432  25.271   4.628  1.00  0.91           C  
ATOM   3747  OH  TYR A 521      -0.984  24.775   2.337  1.00  0.85           O  
ATOM   3748  CZ  TYR A 521      -0.843  24.465   3.671  1.00  0.90           C  
ATOM   3749  N   VAL A 522       2.690  22.923   6.651  1.00  0.88           N  
ATOM   3750  CA  VAL A 522       3.862  23.461   5.969  1.00  0.88           C  
ATOM   3751  C   VAL A 522       3.563  23.630   4.481  1.00  0.88           C  
ATOM   3752  CB  VAL A 522       5.099  22.555   6.164  1.00  0.87           C  
ATOM   3753  O   VAL A 522       3.009  22.729   3.847  1.00  0.87           O  
ATOM   3754  CG1 VAL A 522       6.315  23.139   5.448  1.00  0.84           C  
ATOM   3755  CG2 VAL A 522       5.391  22.365   7.651  1.00  0.84           C  
ATOM   3756  N   ARG A 523       3.945  24.775   3.926  1.00  0.88           N  
ATOM   3757  CA  ARG A 523       3.872  25.103   2.505  1.00  0.88           C  
ATOM   3758  C   ARG A 523       5.230  25.549   1.976  1.00  0.86           C  
ATOM   3759  CB  ARG A 523       2.828  26.194   2.259  1.00  0.86           C  
ATOM   3760  O   ARG A 523       5.808  26.519   2.472  1.00  0.84           O  
ATOM   3761  CG  ARG A 523       2.585  26.493   0.788  1.00  0.83           C  
ATOM   3762  CD  ARG A 523       1.441  27.478   0.594  1.00  0.82           C  
ATOM   3763  NE  ARG A 523       1.747  28.782   1.176  1.00  0.80           N  
ATOM   3764  NH1 ARG A 523      -0.402  29.607   0.975  1.00  0.76           N  
ATOM   3765  NH2 ARG A 523       1.251  30.910   1.884  1.00  0.74           N  
ATOM   3766  CZ  ARG A 523       0.865  29.763   1.344  1.00  0.79           C  
ATOM   3767  N   ASN A 524       5.728  24.860   1.050  1.00  0.80           N  
ATOM   3768  CA  ASN A 524       7.063  25.103   0.516  1.00  0.79           C  
ATOM   3769  C   ASN A 524       8.075  25.359   1.630  1.00  0.77           C  
ATOM   3770  CB  ASN A 524       7.044  26.278  -0.464  1.00  0.75           C  
ATOM   3771  O   ASN A 524       8.769  26.377   1.621  1.00  0.73           O  
ATOM   3772  CG  ASN A 524       6.429  25.914  -1.801  1.00  0.71           C  
ATOM   3773  ND2 ASN A 524       6.166  26.919  -2.627  1.00  0.68           N  
ATOM   3774  OD1 ASN A 524       6.192  24.738  -2.089  1.00  0.67           O  
ATOM   3775  N   ASN A 525       8.256  24.616   2.683  1.00  0.77           N  
ATOM   3776  CA  ASN A 525       9.183  24.640   3.810  1.00  0.77           C  
ATOM   3777  C   ASN A 525       8.858  25.775   4.778  1.00  0.77           C  
ATOM   3778  CB  ASN A 525      10.626  24.760   3.316  1.00  0.74           C  
ATOM   3779  O   ASN A 525       9.635  26.058   5.692  1.00  0.74           O  
ATOM   3780  CG  ASN A 525      11.634  24.247   4.325  1.00  0.69           C  
ATOM   3781  ND2 ASN A 525      12.779  24.914   4.411  1.00  0.63           N  
ATOM   3782  OD1 ASN A 525      11.385  23.260   5.022  1.00  0.63           O  
ATOM   3783  N   THR A 526       7.808  26.426   4.446  1.00  0.81           N  
ATOM   3784  CA  THR A 526       7.383  27.470   5.371  1.00  0.82           C  
ATOM   3785  C   THR A 526       6.200  26.999   6.212  1.00  0.83           C  
ATOM   3786  CB  THR A 526       7.001  28.760   4.621  1.00  0.81           C  
ATOM   3787  O   THR A 526       5.202  26.516   5.674  1.00  0.83           O  
ATOM   3788  CG2 THR A 526       6.652  29.880   5.595  1.00  0.79           C  
ATOM   3789  OG1 THR A 526       8.105  29.176   3.807  1.00  0.82           O  
ATOM   3790  N   ILE A 527       6.327  27.033   7.470  1.00  0.85           N  
ATOM   3791  CA  ILE A 527       5.191  26.795   8.354  1.00  0.86           C  
ATOM   3792  C   ILE A 527       4.111  27.844   8.100  1.00  0.86           C  
ATOM   3793  CB  ILE A 527       5.617  26.812   9.839  1.00  0.84           C  
ATOM   3794  O   ILE A 527       4.346  29.042   8.278  1.00  0.85           O  
ATOM   3795  CG1 ILE A 527       6.678  25.737  10.103  1.00  0.83           C  
ATOM   3796  CG2 ILE A 527       4.403  26.619  10.751  1.00  0.82           C  
ATOM   3797  CD1 ILE A 527       7.275  25.788  11.502  1.00  0.80           C  
ATOM   3798  N   VAL A 528       3.059  27.387   7.718  1.00  0.89           N  
ATOM   3799  CA  VAL A 528       1.887  28.231   7.507  1.00  0.90           C  
ATOM   3800  C   VAL A 528       1.117  28.383   8.816  1.00  0.89           C  
ATOM   3801  CB  VAL A 528       0.964  27.657   6.409  1.00  0.89           C  
ATOM   3802  O   VAL A 528       0.697  29.486   9.173  1.00  0.88           O  
ATOM   3803  CG1 VAL A 528      -0.266  28.543   6.220  1.00  0.87           C  
ATOM   3804  CG2 VAL A 528       1.728  27.511   5.093  1.00  0.86           C  
ATOM   3805  N   ARG A 529       1.012  27.224   9.488  1.00  0.90           N  
ATOM   3806  CA  ARG A 529       0.166  27.201  10.677  1.00  0.90           C  
ATOM   3807  C   ARG A 529       0.556  26.054  11.604  1.00  0.90           C  
ATOM   3808  CB  ARG A 529      -1.309  27.080  10.286  1.00  0.88           C  
ATOM   3809  O   ARG A 529       0.850  24.949  11.143  1.00  0.89           O  
ATOM   3810  CG  ARG A 529      -2.265  27.129  11.466  1.00  0.81           C  
ATOM   3811  CD  ARG A 529      -3.717  27.021  11.021  1.00  0.78           C  
ATOM   3812  NE  ARG A 529      -4.636  27.126  12.150  1.00  0.75           N  
ATOM   3813  NH1 ARG A 529      -6.537  26.700  10.908  1.00  0.66           N  
ATOM   3814  NH2 ARG A 529      -6.698  27.088  13.162  1.00  0.62           N  
ATOM   3815  CZ  ARG A 529      -5.955  26.971  12.071  1.00  0.73           C  
ATOM   3816  N   ASN A 530       0.464  26.221  12.931  1.00  0.89           N  
ATOM   3817  CA  ASN A 530       0.336  25.188  13.954  1.00  0.89           C  
ATOM   3818  C   ASN A 530      -1.106  24.709  14.090  1.00  0.90           C  
ATOM   3819  CB  ASN A 530       0.856  25.698  15.300  1.00  0.88           C  
ATOM   3820  O   ASN A 530      -2.004  25.504  14.375  1.00  0.89           O  
ATOM   3821  CG  ASN A 530       0.906  24.611  16.356  1.00  0.83           C  
ATOM   3822  ND2 ASN A 530       1.269  24.987  17.576  1.00  0.82           N  
ATOM   3823  OD1 ASN A 530       0.622  23.443  16.077  1.00  0.82           O  
ATOM   3824  N   LEU A 531      -1.297  23.467  13.862  1.00  0.93           N  
ATOM   3825  CA  LEU A 531      -2.598  22.810  13.923  1.00  0.93           C  
ATOM   3826  C   LEU A 531      -2.869  22.272  15.324  1.00  0.92           C  
ATOM   3827  CB  LEU A 531      -2.673  21.672  12.902  1.00  0.93           C  
ATOM   3828  O   LEU A 531      -4.027  22.133  15.727  1.00  0.90           O  
ATOM   3829  CG  LEU A 531      -2.522  22.068  11.433  1.00  0.93           C  
ATOM   3830  CD1 LEU A 531      -2.486  20.825  10.550  1.00  0.92           C  
ATOM   3831  CD2 LEU A 531      -3.654  22.998  11.010  1.00  0.92           C  
ATOM   3832  N   GLY A 532      -1.886  22.084  16.088  1.00  0.90           N  
ATOM   3833  CA  GLY A 532      -1.936  21.683  17.484  1.00  0.91           C  
ATOM   3834  C   GLY A 532      -0.575  21.329  18.053  1.00  0.90           C  
ATOM   3835  O   GLY A 532       0.346  20.991  17.307  1.00  0.89           O  
ATOM   3836  N   SER A 533      -0.398  21.345  19.414  1.00  0.88           N  
ATOM   3837  CA  SER A 533       0.816  20.897  20.088  1.00  0.88           C  
ATOM   3838  C   SER A 533       0.507  20.349  21.477  1.00  0.87           C  
ATOM   3839  CB  SER A 533       1.824  22.042  20.195  1.00  0.86           C  
ATOM   3840  O   SER A 533      -0.439  20.794  22.129  1.00  0.85           O  
ATOM   3841  OG  SER A 533       1.278  23.126  20.927  1.00  0.80           O  
ATOM   3842  N   ALA A 534       1.284  19.416  21.841  1.00  0.86           N  
ATOM   3843  CA  ALA A 534       1.172  18.781  23.152  1.00  0.86           C  
ATOM   3844  C   ALA A 534       2.542  18.626  23.806  1.00  0.84           C  
ATOM   3845  CB  ALA A 534       0.488  17.421  23.027  1.00  0.84           C  
ATOM   3846  O   ALA A 534       3.558  18.524  23.115  1.00  0.82           O  
ATOM   3847  N   ASP A 535       2.654  18.708  25.095  1.00  0.82           N  
ATOM   3848  CA  ASP A 535       3.827  18.286  25.853  1.00  0.83           C  
ATOM   3849  C   ASP A 535       3.786  16.787  26.140  1.00  0.82           C  
ATOM   3850  CB  ASP A 535       3.930  19.070  27.163  1.00  0.80           C  
ATOM   3851  O   ASP A 535       2.897  16.310  26.849  1.00  0.80           O  
ATOM   3852  CG  ASP A 535       5.295  18.953  27.819  1.00  0.76           C  
ATOM   3853  OD1 ASP A 535       6.049  18.012  27.493  1.00  0.73           O  
ATOM   3854  OD2 ASP A 535       5.617  19.809  28.671  1.00  0.77           O  
ATOM   3855  N   ILE A 536       4.580  16.009  25.509  1.00  0.80           N  
ATOM   3856  CA  ILE A 536       4.626  14.569  25.735  1.00  0.79           C  
ATOM   3857  C   ILE A 536       5.791  14.229  26.663  1.00  0.77           C  
ATOM   3858  CB  ILE A 536       4.756  13.791  24.407  1.00  0.76           C  
ATOM   3859  O   ILE A 536       6.233  13.080  26.719  1.00  0.72           O  
ATOM   3860  CG1 ILE A 536       5.972  14.286  23.615  1.00  0.77           C  
ATOM   3861  CG2 ILE A 536       3.474  13.919  23.579  1.00  0.74           C  
ATOM   3862  CD1 ILE A 536       6.352  13.392  22.442  1.00  0.73           C  
ATOM   3863  N   GLY A 537       6.105  15.241  27.651  1.00  0.74           N  
ATOM   3864  CA  GLY A 537       7.110  15.199  28.701  1.00  0.73           C  
ATOM   3865  C   GLY A 537       8.370  15.968  28.352  1.00  0.73           C  
ATOM   3866  O   GLY A 537       8.681  16.160  27.174  1.00  0.67           O  
ATOM   3867  N   THR A 538       8.933  16.866  29.171  1.00  0.55           N  
ATOM   3868  CA  THR A 538      10.124  17.706  29.237  1.00  0.53           C  
ATOM   3869  C   THR A 538      11.386  16.850  29.296  1.00  0.55           C  
ATOM   3870  CB  THR A 538      10.079  18.644  30.457  1.00  0.48           C  
ATOM   3871  O   THR A 538      11.739  16.328  30.356  1.00  0.51           O  
ATOM   3872  CG2 THR A 538       8.959  19.671  30.320  1.00  0.42           C  
ATOM   3873  OG1 THR A 538       9.859  17.869  31.642  1.00  0.43           O  
ATOM   3874  N   GLY A 539      11.724  16.035  28.271  1.00  0.49           N  
ATOM   3875  CA  GLY A 539      13.139  15.752  28.454  1.00  0.48           C  
ATOM   3876  C   GLY A 539      14.021  16.972  28.264  1.00  0.49           C  
ATOM   3877  O   GLY A 539      13.974  17.621  27.217  1.00  0.47           O  
ATOM   3878  N   THR A 540      14.045  17.951  29.192  1.00  0.48           N  
ATOM   3879  CA  THR A 540      15.238  18.787  29.263  1.00  0.47           C  
ATOM   3880  C   THR A 540      16.470  18.013  28.802  1.00  0.48           C  
ATOM   3881  CB  THR A 540      15.466  19.316  30.691  1.00  0.44           C  
ATOM   3882  O   THR A 540      17.566  18.571  28.721  1.00  0.46           O  
ATOM   3883  CG2 THR A 540      14.376  20.306  31.091  1.00  0.39           C  
ATOM   3884  OG1 THR A 540      15.456  18.216  31.609  1.00  0.38           O  
ATOM   3885  N   GLY A 541      16.372  16.811  28.403  1.00  0.50           N  
ATOM   3886  CA  GLY A 541      17.459  15.880  28.145  1.00  0.50           C  
ATOM   3887  C   GLY A 541      17.659  15.591  26.669  1.00  0.50           C  
ATOM   3888  O   GLY A 541      16.806  15.924  25.844  1.00  0.47           O  
ATOM   3889  N   ALA A 542      18.925  15.572  26.282  1.00  0.60           N  
ATOM   3890  CA  ALA A 542      19.505  15.015  25.063  1.00  0.58           C  
ATOM   3891  C   ALA A 542      18.533  14.057  24.381  1.00  0.59           C  
ATOM   3892  CB  ALA A 542      20.819  14.302  25.376  1.00  0.54           C  
ATOM   3893  O   ALA A 542      17.866  13.261  25.047  1.00  0.56           O  
ATOM   3894  N   TRP A 543      17.981  14.386  23.199  1.00  0.61           N  
ATOM   3895  CA  TRP A 543      17.215  13.543  22.286  1.00  0.69           C  
ATOM   3896  C   TRP A 543      18.027  12.325  21.859  1.00  0.62           C  
ATOM   3897  CB  TRP A 543      16.781  14.341  21.054  1.00  0.61           C  
ATOM   3898  O   TRP A 543      17.462  11.308  21.449  1.00  0.58           O  
ATOM   3899  CG  TRP A 543      15.790  15.426  21.348  1.00  0.58           C  
ATOM   3900  CD1 TRP A 543      15.603  16.070  22.540  1.00  0.52           C  
ATOM   3901  CD2 TRP A 543      14.845  15.992  20.434  1.00  0.52           C  
ATOM   3902  CE2 TRP A 543      14.118  16.975  21.140  1.00  0.47           C  
ATOM   3903  CE3 TRP A 543      14.544  15.763  19.085  1.00  0.47           C  
ATOM   3904  NE1 TRP A 543      14.598  17.003  22.422  1.00  0.45           N  
ATOM   3905  CH2 TRP A 543      12.832  17.485  19.220  1.00  0.39           C  
ATOM   3906  CZ2 TRP A 543      13.106  17.729  20.541  1.00  0.45           C  
ATOM   3907  CZ3 TRP A 543      13.537  16.515  18.490  1.00  0.37           C  
ATOM   3908  N   ARG A 544      19.259  12.603  21.998  1.00  0.72           N  
ATOM   3909  CA  ARG A 544      20.129  11.482  21.656  1.00  0.73           C  
ATOM   3910  C   ARG A 544      19.777  10.246  22.477  1.00  0.73           C  
ATOM   3911  CB  ARG A 544      21.597  11.855  21.875  1.00  0.70           C  
ATOM   3912  O   ARG A 544      19.623  10.328  23.697  1.00  0.71           O  
ATOM   3913  CG  ARG A 544      22.575  10.757  21.489  1.00  0.66           C  
ATOM   3914  CD  ARG A 544      24.021  11.213  21.633  1.00  0.66           C  
ATOM   3915  NE  ARG A 544      24.956  10.194  21.166  1.00  0.49           N  
ATOM   3916  NH1 ARG A 544      26.844  11.490  21.476  1.00  0.40           N  
ATOM   3917  NH2 ARG A 544      27.034   9.356  20.662  1.00  0.35           N  
ATOM   3918  CZ  ARG A 544      26.276  10.349  21.102  1.00  0.56           C  
ATOM   3919  N   ASP A 545      19.533   9.267  21.878  1.00  0.74           N  
ATOM   3920  CA  ASP A 545      19.316   7.919  22.393  1.00  0.75           C  
ATOM   3921  C   ASP A 545      17.926   7.784  23.010  1.00  0.75           C  
ATOM   3922  CB  ASP A 545      20.387   7.560  23.425  1.00  0.72           C  
ATOM   3923  O   ASP A 545      17.647   6.816  23.720  1.00  0.73           O  
ATOM   3924  CG  ASP A 545      21.796   7.624  22.864  1.00  0.68           C  
ATOM   3925  OD1 ASP A 545      22.010   7.212  21.703  1.00  0.69           O  
ATOM   3926  OD2 ASP A 545      22.702   8.087  23.591  1.00  0.71           O  
ATOM   3927  N   HIS A 546      17.088   8.725  22.767  1.00  0.81           N  
ATOM   3928  CA  HIS A 546      15.702   8.604  23.206  1.00  0.81           C  
ATOM   3929  C   HIS A 546      14.760   8.445  22.018  1.00  0.81           C  
ATOM   3930  CB  HIS A 546      15.296   9.821  24.039  1.00  0.80           C  
ATOM   3931  O   HIS A 546      14.946   9.087  20.982  1.00  0.80           O  
ATOM   3932  CG  HIS A 546      16.041   9.940  25.331  1.00  0.78           C  
ATOM   3933  CD2 HIS A 546      16.989  10.819  25.732  1.00  0.77           C  
ATOM   3934  ND1 HIS A 546      15.841   9.078  26.387  1.00  0.77           N  
ATOM   3935  CE1 HIS A 546      16.636   9.424  27.386  1.00  0.74           C  
ATOM   3936  NE2 HIS A 546      17.342  10.478  27.015  1.00  0.72           N  
ATOM   3937  N   THR A 547      13.662   7.546  22.214  1.00  0.83           N  
ATOM   3938  CA  THR A 547      12.680   7.244  21.178  1.00  0.83           C  
ATOM   3939  C   THR A 547      11.294   7.736  21.586  1.00  0.84           C  
ATOM   3940  CB  THR A 547      12.625   5.733  20.884  1.00  0.82           C  
ATOM   3941  O   THR A 547      10.995   7.846  22.777  1.00  0.83           O  
ATOM   3942  CG2 THR A 547      13.965   5.225  20.361  1.00  0.78           C  
ATOM   3943  OG1 THR A 547      12.297   5.029  22.088  1.00  0.81           O  
ATOM   3944  N   THR A 548      10.573   8.130  20.617  1.00  0.86           N  
ATOM   3945  CA  THR A 548       9.138   8.356  20.745  1.00  0.87           C  
ATOM   3946  C   THR A 548       8.370   7.564  19.690  1.00  0.87           C  
ATOM   3947  CB  THR A 548       8.794   9.851  20.620  1.00  0.85           C  
ATOM   3948  O   THR A 548       8.748   7.555  18.516  1.00  0.87           O  
ATOM   3949  CG2 THR A 548       7.289  10.079  20.713  1.00  0.80           C  
ATOM   3950  OG1 THR A 548       9.441  10.574  21.675  1.00  0.82           O  
ATOM   3951  N   LYS A 549       7.365   6.953  20.101  1.00  0.86           N  
ATOM   3952  CA  LYS A 549       6.416   6.397  19.142  1.00  0.86           C  
ATOM   3953  C   LYS A 549       5.378   7.437  18.729  1.00  0.87           C  
ATOM   3954  CB  LYS A 549       5.721   5.166  19.725  1.00  0.84           C  
ATOM   3955  O   LYS A 549       4.739   8.056  19.583  1.00  0.86           O  
ATOM   3956  CG  LYS A 549       4.929   4.361  18.706  1.00  0.79           C  
ATOM   3957  CD  LYS A 549       4.455   3.035  19.287  1.00  0.77           C  
ATOM   3958  CE  LYS A 549       3.807   2.158  18.225  1.00  0.72           C  
ATOM   3959  NZ  LYS A 549       3.581   0.766  18.718  1.00  0.68           N  
ATOM   3960  N   ILE A 550       5.258   7.613  17.450  1.00  0.89           N  
ATOM   3961  CA  ILE A 550       4.208   8.446  16.873  1.00  0.90           C  
ATOM   3962  C   ILE A 550       3.194   7.566  16.146  1.00  0.90           C  
ATOM   3963  CB  ILE A 550       4.791   9.501  15.907  1.00  0.89           C  
ATOM   3964  O   ILE A 550       3.570   6.633  15.433  1.00  0.89           O  
ATOM   3965  CG1 ILE A 550       5.790  10.403  16.641  1.00  0.88           C  
ATOM   3966  CG2 ILE A 550       3.671  10.329  15.271  1.00  0.88           C  
ATOM   3967  CD1 ILE A 550       6.451  11.448  15.752  1.00  0.86           C  
ATOM   3968  N   ARG A 551       1.928   7.841  16.311  1.00  0.87           N  
ATOM   3969  CA  ARG A 551       0.814   7.201  15.619  1.00  0.88           C  
ATOM   3970  C   ARG A 551      -0.104   8.239  14.982  1.00  0.87           C  
ATOM   3971  CB  ARG A 551       0.018   6.319  16.583  1.00  0.87           C  
ATOM   3972  O   ARG A 551      -0.503   9.206  15.634  1.00  0.87           O  
ATOM   3973  CG  ARG A 551      -1.140   5.581  15.930  1.00  0.86           C  
ATOM   3974  CD  ARG A 551      -1.898   4.721  16.932  1.00  0.86           C  
ATOM   3975  NE  ARG A 551      -2.997   3.998  16.298  1.00  0.85           N  
ATOM   3976  NH1 ARG A 551      -3.981   3.340  18.282  1.00  0.83           N  
ATOM   3977  NH2 ARG A 551      -4.913   2.732  16.278  1.00  0.82           N  
ATOM   3978  CZ  ARG A 551      -3.961   3.358  16.954  1.00  0.84           C  
ATOM   3979  N   VAL A 552      -0.432   7.999  13.730  1.00  0.90           N  
ATOM   3980  CA  VAL A 552      -1.360   8.817  12.957  1.00  0.90           C  
ATOM   3981  C   VAL A 552      -2.545   7.968  12.504  1.00  0.89           C  
ATOM   3982  CB  VAL A 552      -0.666   9.460  11.734  1.00  0.89           C  
ATOM   3983  O   VAL A 552      -2.370   6.980  11.787  1.00  0.87           O  
ATOM   3984  CG1 VAL A 552      -1.651  10.324  10.948  1.00  0.87           C  
ATOM   3985  CG2 VAL A 552       0.539  10.286  12.178  1.00  0.87           C  
ATOM   3986  N   VAL A 553      -3.757   8.355  12.944  1.00  0.86           N  
ATOM   3987  CA  VAL A 553      -5.020   7.793  12.475  1.00  0.86           C  
ATOM   3988  C   VAL A 553      -5.740   8.807  11.590  1.00  0.86           C  
ATOM   3989  CB  VAL A 553      -5.927   7.375  13.654  1.00  0.85           C  
ATOM   3990  O   VAL A 553      -6.135   9.878  12.056  1.00  0.84           O  
ATOM   3991  CG1 VAL A 553      -7.190   6.683  13.144  1.00  0.83           C  
ATOM   3992  CG2 VAL A 553      -5.166   6.464  14.615  1.00  0.83           C  
ATOM   3993  N   ARG A 554      -5.862   8.484  10.371  1.00  0.87           N  
ATOM   3994  CA  ARG A 554      -6.640   9.289   9.434  1.00  0.87           C  
ATOM   3995  C   ARG A 554      -7.900   8.551   8.995  1.00  0.86           C  
ATOM   3996  CB  ARG A 554      -5.796   9.659   8.213  1.00  0.86           C  
ATOM   3997  O   ARG A 554      -7.822   7.449   8.449  1.00  0.84           O  
ATOM   3998  CG  ARG A 554      -6.518  10.547   7.212  1.00  0.85           C  
ATOM   3999  CD  ARG A 554      -5.603  10.968   6.070  1.00  0.85           C  
ATOM   4000  NE  ARG A 554      -6.322  11.740   5.060  1.00  0.83           N  
ATOM   4001  NH1 ARG A 554      -4.518  11.942   3.632  1.00  0.80           N  
ATOM   4002  NH2 ARG A 554      -6.536  12.878   3.077  1.00  0.80           N  
ATOM   4003  CZ  ARG A 554      -5.790  12.185   3.925  1.00  0.83           C  
ATOM   4004  N   ASN A 555      -9.055   9.094   9.208  1.00  0.82           N  
ATOM   4005  CA  ASN A 555     -10.374   8.649   8.773  1.00  0.82           C  
ATOM   4006  C   ASN A 555     -11.076   9.711   7.932  1.00  0.81           C  
ATOM   4007  CB  ASN A 555     -11.237   8.269   9.978  1.00  0.79           C  
ATOM   4008  O   ASN A 555     -11.825  10.534   8.463  1.00  0.78           O  
ATOM   4009  CG  ASN A 555     -12.547   7.620   9.577  1.00  0.74           C  
ATOM   4010  ND2 ASN A 555     -13.487   7.554  10.513  1.00  0.69           N  
ATOM   4011  OD1 ASN A 555     -12.713   7.180   8.437  1.00  0.69           O  
ATOM   4012  N   GLY A 556     -10.802   9.800   6.606  1.00  0.81           N  
ATOM   4013  CA  GLY A 556     -11.243  10.880   5.737  1.00  0.82           C  
ATOM   4014  C   GLY A 556     -10.632  12.222   6.096  1.00  0.83           C  
ATOM   4015  O   GLY A 556      -9.422  12.414   5.965  1.00  0.82           O  
ATOM   4016  N   ASP A 557     -11.485  13.151   6.547  1.00  0.86           N  
ATOM   4017  CA  ASP A 557     -11.082  14.512   6.887  1.00  0.89           C  
ATOM   4018  C   ASP A 557     -10.624  14.603   8.341  1.00  0.89           C  
ATOM   4019  CB  ASP A 557     -12.231  15.491   6.635  1.00  0.87           C  
ATOM   4020  O   ASP A 557      -9.971  15.573   8.732  1.00  0.88           O  
ATOM   4021  CG  ASP A 557     -12.521  15.699   5.159  1.00  0.85           C  
ATOM   4022  OD1 ASP A 557     -11.688  15.308   4.313  1.00  0.85           O  
ATOM   4023  OD2 ASP A 557     -13.591  16.261   4.840  1.00  0.86           O  
ATOM   4024  N   SER A 558     -10.956  13.589   9.143  1.00  0.89           N  
ATOM   4025  CA  SER A 558     -10.505  13.577  10.531  1.00  0.90           C  
ATOM   4026  C   SER A 558      -9.108  12.980  10.653  1.00  0.90           C  
ATOM   4027  CB  SER A 558     -11.483  12.790  11.405  1.00  0.88           C  
ATOM   4028  O   SER A 558      -8.877  11.837  10.251  1.00  0.89           O  
ATOM   4029  OG  SER A 558     -11.087  12.831  12.765  1.00  0.84           O  
ATOM   4030  N   VAL A 559      -8.154  13.746  11.249  1.00  0.92           N  
ATOM   4031  CA  VAL A 559      -6.798  13.300  11.552  1.00  0.93           C  
ATOM   4032  C   VAL A 559      -6.547  13.393  13.055  1.00  0.93           C  
ATOM   4033  CB  VAL A 559      -5.744  14.128  10.783  1.00  0.92           C  
ATOM   4034  O   VAL A 559      -6.800  14.432  13.670  1.00  0.92           O  
ATOM   4035  CG1 VAL A 559      -4.332  13.657  11.126  1.00  0.91           C  
ATOM   4036  CG2 VAL A 559      -5.990  14.039   9.278  1.00  0.91           C  
ATOM   4037  N   GLN A 560      -6.151  12.304  13.586  1.00  0.90           N  
ATOM   4038  CA  GLN A 560      -5.725  12.195  14.977  1.00  0.91           C  
ATOM   4039  C   GLN A 560      -4.271  11.741  15.073  1.00  0.91           C  
ATOM   4040  CB  GLN A 560      -6.628  11.226  15.742  1.00  0.90           C  
ATOM   4041  O   GLN A 560      -3.891  10.728  14.480  1.00  0.90           O  
ATOM   4042  CG  GLN A 560      -8.089  11.654  15.788  1.00  0.86           C  
ATOM   4043  CD  GLN A 560      -8.971  10.656  16.514  1.00  0.85           C  
ATOM   4044  NE2 GLN A 560     -10.046  11.146  17.122  1.00  0.87           N  
ATOM   4045  OE1 GLN A 560      -8.688   9.454  16.529  1.00  0.86           O  
ATOM   4046  N   CYS A 561      -3.415  12.454  15.842  1.00  0.93           N  
ATOM   4047  CA  CYS A 561      -2.000  12.155  16.032  1.00  0.93           C  
ATOM   4048  C   CYS A 561      -1.681  11.944  17.508  1.00  0.92           C  
ATOM   4049  CB  CYS A 561      -1.134  13.282  15.470  1.00  0.91           C  
ATOM   4050  O   CYS A 561      -1.949  12.817  18.336  1.00  0.90           O  
ATOM   4051  SG  CYS A 561      -1.344  13.544  13.695  1.00  0.86           S  
ATOM   4052  N   TYR A 562      -1.176  10.840  17.748  1.00  0.91           N  
ATOM   4053  CA  TYR A 562      -0.740  10.438  19.081  1.00  0.91           C  
ATOM   4054  C   TYR A 562       0.781  10.393  19.167  1.00  0.90           C  
ATOM   4055  CB  TYR A 562      -1.324   9.070  19.447  1.00  0.91           C  
ATOM   4056  O   TYR A 562       1.456  10.096  18.180  1.00  0.88           O  
ATOM   4057  CG  TYR A 562      -2.819   8.978  19.262  1.00  0.91           C  
ATOM   4058  CD1 TYR A 562      -3.685   9.129  20.343  1.00  0.89           C  
ATOM   4059  CD2 TYR A 562      -3.369   8.740  18.007  1.00  0.89           C  
ATOM   4060  CE1 TYR A 562      -5.064   9.044  20.178  1.00  0.90           C  
ATOM   4061  CE2 TYR A 562      -4.746   8.653  17.830  1.00  0.90           C  
ATOM   4062  OH  TYR A 562      -6.948   8.721  18.750  1.00  0.86           O  
ATOM   4063  CZ  TYR A 562      -5.584   8.806  18.919  1.00  0.90           C  
ATOM   4064  N   ALA A 563       1.307  10.633  20.393  1.00  0.90           N  
ATOM   4065  CA  ALA A 563       2.718  10.388  20.683  1.00  0.90           C  
ATOM   4066  C   ALA A 563       2.897   9.802  22.081  1.00  0.89           C  
ATOM   4067  CB  ALA A 563       3.522  11.678  20.543  1.00  0.89           C  
ATOM   4068  O   ALA A 563       2.125  10.109  22.993  1.00  0.88           O  
ATOM   4069  N   THR A 564       3.847   8.893  22.247  1.00  0.87           N  
ATOM   4070  CA  THR A 564       4.236   8.444  23.579  1.00  0.87           C  
ATOM   4071  C   THR A 564       5.174   9.452  24.237  1.00  0.85           C  
ATOM   4072  CB  THR A 564       4.917   7.064  23.527  1.00  0.85           C  
ATOM   4073  O   THR A 564       5.927  10.146  23.551  1.00  0.83           O  
ATOM   4074  CG2 THR A 564       3.984   6.012  22.936  1.00  0.82           C  
ATOM   4075  OG1 THR A 564       6.096   7.150  22.717  1.00  0.84           O  
ATOM   4076  N   PRO A 565       5.166   9.529  25.541  1.00  0.84           N  
ATOM   4077  CA  PRO A 565       6.337  10.117  26.196  1.00  0.84           C  
ATOM   4078  C   PRO A 565       7.648   9.472  25.751  1.00  0.84           C  
ATOM   4079  CB  PRO A 565       6.078   9.856  27.682  1.00  0.83           C  
ATOM   4080  O   PRO A 565       7.640   8.371  25.194  1.00  0.82           O  
ATOM   4081  CG  PRO A 565       4.603   9.637  27.780  1.00  0.82           C  
ATOM   4082  CD  PRO A 565       4.139   8.949  26.528  1.00  0.82           C  
ATOM   4083  N   PHE A 566       8.706  10.006  26.055  1.00  0.80           N  
ATOM   4084  CA  PHE A 566      10.022   9.462  25.741  1.00  0.81           C  
ATOM   4085  C   PHE A 566      10.199   8.082  26.363  1.00  0.81           C  
ATOM   4086  CB  PHE A 566      11.126  10.404  26.231  1.00  0.78           C  
ATOM   4087  O   PHE A 566       9.869   7.876  27.533  1.00  0.79           O  
ATOM   4088  CG  PHE A 566      11.148  11.732  25.524  1.00  0.72           C  
ATOM   4089  CD1 PHE A 566      11.131  11.797  24.136  1.00  0.65           C  
ATOM   4090  CD2 PHE A 566      11.187  12.917  26.248  1.00  0.66           C  
ATOM   4091  CE1 PHE A 566      11.151  13.025  23.479  1.00  0.62           C  
ATOM   4092  CE2 PHE A 566      11.208  14.148  25.598  1.00  0.63           C  
ATOM   4093  CZ  PHE A 566      11.191  14.200  24.214  1.00  0.60           C  
ATOM   4094  N   ASP A 567      10.685   7.234  25.631  1.00  0.78           N  
ATOM   4095  CA  ASP A 567      11.022   5.863  26.004  1.00  0.78           C  
ATOM   4096  C   ASP A 567       9.808   5.136  26.577  1.00  0.79           C  
ATOM   4097  CB  ASP A 567      12.169   5.850  27.017  1.00  0.76           C  
ATOM   4098  O   ASP A 567       9.949   4.102  27.233  1.00  0.77           O  
ATOM   4099  CG  ASP A 567      13.416   6.552  26.510  1.00  0.73           C  
ATOM   4100  OD1 ASP A 567      13.754   6.408  25.315  1.00  0.74           O  
ATOM   4101  OD2 ASP A 567      14.068   7.254  27.313  1.00  0.74           O  
ATOM   4102  N   SER A 568       8.728   5.764  26.428  1.00  0.82           N  
ATOM   4103  CA  SER A 568       7.484   5.073  26.753  1.00  0.82           C  
ATOM   4104  C   SER A 568       6.948   4.304  25.550  1.00  0.82           C  
ATOM   4105  CB  SER A 568       6.431   6.067  27.245  1.00  0.80           C  
ATOM   4106  O   SER A 568       7.166   4.703  24.405  1.00  0.80           O  
ATOM   4107  OG  SER A 568       5.243   5.394  27.625  1.00  0.79           O  
ATOM   4108  N   THR A 569       6.142   3.224  25.800  1.00  0.75           N  
ATOM   4109  CA  THR A 569       5.403   2.453  24.806  1.00  0.77           C  
ATOM   4110  C   THR A 569       3.917   2.798  24.849  1.00  0.76           C  
ATOM   4111  CB  THR A 569       5.588   0.939  25.022  1.00  0.72           C  
ATOM   4112  O   THR A 569       3.141   2.326  24.015  1.00  0.76           O  
ATOM   4113  CG2 THR A 569       7.041   0.527  24.811  1.00  0.68           C  
ATOM   4114  OG1 THR A 569       5.197   0.603  26.359  1.00  0.73           O  
ATOM   4115  N   VAL A 570       3.559   3.539  25.810  1.00  0.81           N  
ATOM   4116  CA  VAL A 570       2.144   3.839  25.999  1.00  0.83           C  
ATOM   4117  C   VAL A 570       1.820   5.204  25.397  1.00  0.83           C  
ATOM   4118  CB  VAL A 570       1.753   3.809  27.494  1.00  0.80           C  
ATOM   4119  O   VAL A 570       2.426   6.213  25.767  1.00  0.83           O  
ATOM   4120  CG1 VAL A 570       0.259   4.082  27.666  1.00  0.80           C  
ATOM   4121  CG2 VAL A 570       2.129   2.467  28.117  1.00  0.78           C  
ATOM   4122  N   PHE A 571       0.925   5.306  24.435  1.00  0.79           N  
ATOM   4123  CA  PHE A 571       0.468   6.565  23.861  1.00  0.81           C  
ATOM   4124  C   PHE A 571      -0.247   7.410  24.908  1.00  0.78           C  
ATOM   4125  CB  PHE A 571      -0.462   6.308  22.670  1.00  0.78           C  
ATOM   4126  O   PHE A 571      -0.993   6.883  25.736  1.00  0.76           O  
ATOM   4127  CG  PHE A 571       0.248   5.798  21.445  1.00  0.80           C  
ATOM   4128  CD1 PHE A 571       1.064   6.638  20.697  1.00  0.79           C  
ATOM   4129  CD2 PHE A 571       0.099   4.478  21.041  1.00  0.80           C  
ATOM   4130  CE1 PHE A 571       1.722   6.169  19.563  1.00  0.84           C  
ATOM   4131  CE2 PHE A 571       0.753   4.002  19.909  1.00  0.83           C  
ATOM   4132  CZ  PHE A 571       1.563   4.849  19.170  1.00  0.82           C  
ATOM   4133  N   ASP A 572      -0.017   8.695  24.814  1.00  0.77           N  
ATOM   4134  CA  ASP A 572      -0.955   9.615  25.450  1.00  0.78           C  
ATOM   4135  C   ASP A 572      -2.366   9.433  24.896  1.00  0.80           C  
ATOM   4136  CB  ASP A 572      -0.498  11.063  25.260  1.00  0.74           C  
ATOM   4137  O   ASP A 572      -2.553   9.332  23.682  1.00  0.78           O  
ATOM   4138  CG  ASP A 572      -1.269  12.046  26.124  1.00  0.69           C  
ATOM   4139  OD1 ASP A 572      -2.519  12.041  26.087  1.00  0.67           O  
ATOM   4140  OD2 ASP A 572      -0.622  12.836  26.845  1.00  0.70           O  
ATOM   4141  N   PRO A 573      -3.349   9.312  25.842  1.00  0.68           N  
ATOM   4142  CA  PRO A 573      -4.727   9.094  25.398  1.00  0.73           C  
ATOM   4143  C   PRO A 573      -5.312  10.303  24.671  1.00  0.71           C  
ATOM   4144  CB  PRO A 573      -5.480   8.824  26.703  1.00  0.64           C  
ATOM   4145  O   PRO A 573      -6.372  10.200  24.048  1.00  0.70           O  
ATOM   4146  CG  PRO A 573      -4.732   9.597  27.741  1.00  0.60           C  
ATOM   4147  CD  PRO A 573      -3.270   9.564  27.400  1.00  0.61           C  
ATOM   4148  N   THR A 574      -4.706  11.423  24.787  1.00  0.84           N  
ATOM   4149  CA  THR A 574      -5.241  12.634  24.174  1.00  0.86           C  
ATOM   4150  C   THR A 574      -4.524  12.938  22.862  1.00  0.86           C  
ATOM   4151  CB  THR A 574      -5.118  13.841  25.122  1.00  0.82           C  
ATOM   4152  O   THR A 574      -3.404  13.454  22.866  1.00  0.85           O  
ATOM   4153  CG2 THR A 574      -5.894  15.041  24.588  1.00  0.76           C  
ATOM   4154  OG1 THR A 574      -5.637  13.485  26.409  1.00  0.78           O  
ATOM   4155  N   PRO A 575      -5.088  12.586  21.667  1.00  0.87           N  
ATOM   4156  CA  PRO A 575      -4.462  12.930  20.388  1.00  0.89           C  
ATOM   4157  C   PRO A 575      -4.510  14.427  20.091  1.00  0.88           C  
ATOM   4158  CB  PRO A 575      -5.289  12.144  19.368  1.00  0.87           C  
ATOM   4159  O   PRO A 575      -5.464  15.106  20.479  1.00  0.87           O  
ATOM   4160  CG  PRO A 575      -6.659  12.071  19.961  1.00  0.87           C  
ATOM   4161  CD  PRO A 575      -6.527  11.980  21.454  1.00  0.87           C  
ATOM   4162  N   LEU A 576      -3.561  14.940  19.359  1.00  0.92           N  
ATOM   4163  CA  LEU A 576      -3.760  16.146  18.565  1.00  0.93           C  
ATOM   4164  C   LEU A 576      -4.700  15.877  17.394  1.00  0.92           C  
ATOM   4165  CB  LEU A 576      -2.420  16.675  18.047  1.00  0.92           C  
ATOM   4166  O   LEU A 576      -4.468  14.958  16.605  1.00  0.92           O  
ATOM   4167  CG  LEU A 576      -1.372  17.017  19.107  1.00  0.90           C  
ATOM   4168  CD1 LEU A 576      -0.085  17.499  18.444  1.00  0.88           C  
ATOM   4169  CD2 LEU A 576      -1.909  18.070  20.071  1.00  0.88           C  
ATOM   4170  N   THR A 577      -5.756  16.681  17.272  1.00  0.94           N  
ATOM   4171  CA  THR A 577      -6.788  16.468  16.264  1.00  0.94           C  
ATOM   4172  C   THR A 577      -6.850  17.645  15.295  1.00  0.93           C  
ATOM   4173  CB  THR A 577      -8.169  16.262  16.914  1.00  0.92           C  
ATOM   4174  O   THR A 577      -6.764  18.803  15.710  1.00  0.92           O  
ATOM   4175  CG2 THR A 577      -8.197  14.989  17.753  1.00  0.82           C  
ATOM   4176  OG1 THR A 577      -8.466  17.383  17.756  1.00  0.85           O  
ATOM   4177  N   VAL A 578      -7.067  17.301  14.069  1.00  0.95           N  
ATOM   4178  CA  VAL A 578      -7.390  18.292  13.049  1.00  0.95           C  
ATOM   4179  C   VAL A 578      -8.505  17.764  12.149  1.00  0.94           C  
ATOM   4180  CB  VAL A 578      -6.151  18.659  12.202  1.00  0.93           C  
ATOM   4181  O   VAL A 578      -8.466  16.611  11.713  1.00  0.93           O  
ATOM   4182  CG1 VAL A 578      -5.634  17.437  11.444  1.00  0.79           C  
ATOM   4183  CG2 VAL A 578      -6.484  19.791  11.232  1.00  0.79           C  
ATOM   4184  N   ASP A 579      -9.469  18.613  11.849  1.00  0.93           N  
ATOM   4185  CA  ASP A 579     -10.472  18.460  10.799  1.00  0.94           C  
ATOM   4186  C   ASP A 579     -10.065  19.217   9.537  1.00  0.93           C  
ATOM   4187  CB  ASP A 579     -11.838  18.948  11.287  1.00  0.92           C  
ATOM   4188  O   ASP A 579      -9.983  20.447   9.543  1.00  0.92           O  
ATOM   4189  CG  ASP A 579     -12.944  18.725  10.271  1.00  0.86           C  
ATOM   4190  OD1 ASP A 579     -12.659  18.240   9.155  1.00  0.85           O  
ATOM   4191  OD2 ASP A 579     -14.111  19.041  10.588  1.00  0.88           O  
ATOM   4192  N   LEU A 580      -9.847  18.417   8.472  1.00  0.92           N  
ATOM   4193  CA  LEU A 580      -9.360  18.961   7.209  1.00  0.93           C  
ATOM   4194  C   LEU A 580     -10.450  19.762   6.505  1.00  0.91           C  
ATOM   4195  CB  LEU A 580      -8.866  17.837   6.295  1.00  0.92           C  
ATOM   4196  O   LEU A 580     -10.161  20.559   5.610  1.00  0.88           O  
ATOM   4197  CG  LEU A 580      -7.719  16.980   6.834  1.00  0.92           C  
ATOM   4198  CD1 LEU A 580      -7.331  15.913   5.815  1.00  0.91           C  
ATOM   4199  CD2 LEU A 580      -6.519  17.852   7.185  1.00  0.90           C  
ATOM   4200  N   SER A 581     -11.703  19.679   6.974  1.00  0.90           N  
ATOM   4201  CA  SER A 581     -12.828  20.444   6.446  1.00  0.91           C  
ATOM   4202  C   SER A 581     -12.956  21.793   7.145  1.00  0.89           C  
ATOM   4203  CB  SER A 581     -14.130  19.656   6.597  1.00  0.88           C  
ATOM   4204  O   SER A 581     -13.666  22.681   6.667  1.00  0.87           O  
ATOM   4205  OG  SER A 581     -14.568  19.663   7.945  1.00  0.81           O  
ATOM   4206  N   SER A 582     -12.239  21.988   8.203  1.00  0.90           N  
ATOM   4207  CA  SER A 582     -12.433  23.125   9.097  1.00  0.91           C  
ATOM   4208  C   SER A 582     -11.889  24.410   8.482  1.00  0.88           C  
ATOM   4209  CB  SER A 582     -11.757  22.869  10.444  1.00  0.89           C  
ATOM   4210  O   SER A 582     -12.217  25.509   8.936  1.00  0.86           O  
ATOM   4211  OG  SER A 582     -10.362  22.685  10.280  1.00  0.87           O  
ATOM   4212  N   SER A 583     -11.018  24.310   7.452  1.00  0.90           N  
ATOM   4213  CA  SER A 583     -10.421  25.506   6.866  1.00  0.91           C  
ATOM   4214  C   SER A 583     -10.136  25.310   5.381  1.00  0.90           C  
ATOM   4215  CB  SER A 583      -9.130  25.874   7.598  1.00  0.88           C  
ATOM   4216  O   SER A 583      -9.712  24.231   4.962  1.00  0.87           O  
ATOM   4217  OG  SER A 583      -8.555  27.045   7.046  1.00  0.76           O  
ATOM   4218  N   PRO A 584     -10.285  26.390   4.521  1.00  0.91           N  
ATOM   4219  CA  PRO A 584     -10.105  26.302   3.070  1.00  0.92           C  
ATOM   4220  C   PRO A 584      -8.673  25.953   2.673  1.00  0.91           C  
ATOM   4221  CB  PRO A 584     -10.481  27.703   2.582  1.00  0.89           C  
ATOM   4222  O   PRO A 584      -8.454  25.294   1.653  1.00  0.89           O  
ATOM   4223  CG  PRO A 584     -11.475  28.202   3.581  1.00  0.86           C  
ATOM   4224  CD  PRO A 584     -11.075  27.704   4.940  1.00  0.85           C  
ATOM   4225  N   ASP A 585      -7.728  26.277   3.467  1.00  0.93           N  
ATOM   4226  CA  ASP A 585      -6.322  26.048   3.146  1.00  0.94           C  
ATOM   4227  C   ASP A 585      -5.930  24.595   3.404  1.00  0.94           C  
ATOM   4228  CB  ASP A 585      -5.427  26.987   3.957  1.00  0.92           C  
ATOM   4229  O   ASP A 585      -4.967  24.093   2.821  1.00  0.93           O  
ATOM   4230  CG  ASP A 585      -5.553  26.779   5.456  1.00  0.85           C  
ATOM   4231  OD1 ASP A 585      -6.646  26.397   5.929  1.00  0.82           O  
ATOM   4232  OD2 ASP A 585      -4.552  27.001   6.171  1.00  0.86           O  
ATOM   4233  N   LEU A 586      -6.716  23.860   4.149  1.00  0.94           N  
ATOM   4234  CA  LEU A 586      -6.522  22.435   4.390  1.00  0.95           C  
ATOM   4235  C   LEU A 586      -7.272  21.602   3.356  1.00  0.94           C  
ATOM   4236  CB  LEU A 586      -6.989  22.061   5.800  1.00  0.94           C  
ATOM   4237  O   LEU A 586      -7.110  20.381   3.301  1.00  0.92           O  
ATOM   4238  CG  LEU A 586      -6.234  22.713   6.959  1.00  0.94           C  
ATOM   4239  CD1 LEU A 586      -6.776  22.211   8.294  1.00  0.92           C  
ATOM   4240  CD2 LEU A 586      -4.739  22.437   6.846  1.00  0.91           C  
ATOM   4241  N   ALA A 587      -8.043  22.243   2.477  1.00  0.92           N  
ATOM   4242  CA  ALA A 587      -8.833  21.559   1.456  1.00  0.92           C  
ATOM   4243  C   ALA A 587      -7.939  20.739   0.529  1.00  0.91           C  
ATOM   4244  CB  ALA A 587      -9.647  22.568   0.650  1.00  0.90           C  
ATOM   4245  O   ALA A 587      -8.359  19.703   0.009  1.00  0.89           O  
ATOM   4246  N   VAL A 588      -6.701  21.099   0.415  1.00  0.89           N  
ATOM   4247  CA  VAL A 588      -5.715  20.475  -0.461  1.00  0.89           C  
ATOM   4248  C   VAL A 588      -5.385  19.074   0.049  1.00  0.89           C  
ATOM   4249  CB  VAL A 588      -4.428  21.323  -0.561  1.00  0.87           C  
ATOM   4250  O   VAL A 588      -4.892  18.232  -0.706  1.00  0.87           O  
ATOM   4251  CG1 VAL A 588      -3.702  21.364   0.782  1.00  0.79           C  
ATOM   4252  CG2 VAL A 588      -3.510  20.772  -1.651  1.00  0.77           C  
ATOM   4253  N   PHE A 589      -5.739  18.724   1.299  1.00  0.90           N  
ATOM   4254  CA  PHE A 589      -5.416  17.454   1.940  1.00  0.91           C  
ATOM   4255  C   PHE A 589      -6.655  16.575   2.057  1.00  0.89           C  
ATOM   4256  CB  PHE A 589      -4.807  17.690   3.326  1.00  0.91           C  
ATOM   4257  O   PHE A 589      -6.590  15.469   2.596  1.00  0.86           O  
ATOM   4258  CG  PHE A 589      -3.561  18.533   3.307  1.00  0.93           C  
ATOM   4259  CD1 PHE A 589      -2.399  18.066   2.705  1.00  0.92           C  
ATOM   4260  CD2 PHE A 589      -3.551  19.793   3.891  1.00  0.91           C  
ATOM   4261  CE1 PHE A 589      -1.243  18.845   2.685  1.00  0.92           C  
ATOM   4262  CE2 PHE A 589      -2.401  20.577   3.875  1.00  0.92           C  
ATOM   4263  CZ  PHE A 589      -1.248  20.100   3.273  1.00  0.92           C  
ATOM   4264  N   ARG A 590      -7.847  17.053   1.641  1.00  0.87           N  
ATOM   4265  CA  ARG A 590      -9.085  16.308   1.846  1.00  0.86           C  
ATOM   4266  C   ARG A 590      -9.134  15.073   0.952  1.00  0.81           C  
ATOM   4267  CB  ARG A 590     -10.300  17.198   1.577  1.00  0.84           C  
ATOM   4268  O   ARG A 590      -9.814  14.096   1.272  1.00  0.77           O  
ATOM   4269  CG  ARG A 590     -10.494  18.302   2.604  1.00  0.84           C  
ATOM   4270  CD  ARG A 590     -11.749  19.118   2.325  1.00  0.84           C  
ATOM   4271  NE  ARG A 590     -12.962  18.357   2.614  1.00  0.84           N  
ATOM   4272  NH1 ARG A 590     -14.399  19.889   1.654  1.00  0.80           N  
ATOM   4273  NH2 ARG A 590     -15.226  17.972   2.600  1.00  0.79           N  
ATOM   4274  CZ  ARG A 590     -14.193  18.741   2.289  1.00  0.82           C  
ATOM   4275  N   ASP A 591      -8.340  15.181  -0.165  1.00  0.78           N  
ATOM   4276  CA  ASP A 591      -8.234  14.083  -1.121  1.00  0.77           C  
ATOM   4277  C   ASP A 591      -7.108  13.127  -0.736  1.00  0.77           C  
ATOM   4278  CB  ASP A 591      -8.007  14.622  -2.534  1.00  0.74           C  
ATOM   4279  O   ASP A 591      -6.623  13.153   0.397  1.00  0.73           O  
ATOM   4280  CG  ASP A 591      -8.536  13.696  -3.615  1.00  0.69           C  
ATOM   4281  OD1 ASP A 591      -8.762  12.499  -3.335  1.00  0.67           O  
ATOM   4282  OD2 ASP A 591      -8.725  14.166  -4.757  1.00  0.67           O  
ATOM   4283  N   PHE A 592      -6.782  12.253  -1.574  1.00  0.71           N  
ATOM   4284  CA  PHE A 592      -5.704  11.293  -1.363  1.00  0.73           C  
ATOM   4285  C   PHE A 592      -4.368  12.007  -1.198  1.00  0.72           C  
ATOM   4286  CB  PHE A 592      -5.629  10.303  -2.530  1.00  0.67           C  
ATOM   4287  O   PHE A 592      -3.955  12.773  -2.071  1.00  0.70           O  
ATOM   4288  CG  PHE A 592      -6.796   9.355  -2.597  1.00  0.64           C  
ATOM   4289  CD1 PHE A 592      -6.739   8.115  -1.972  1.00  0.61           C  
ATOM   4290  CD2 PHE A 592      -7.950   9.703  -3.286  1.00  0.64           C  
ATOM   4291  CE1 PHE A 592      -7.818   7.236  -2.032  1.00  0.61           C  
ATOM   4292  CE2 PHE A 592      -9.032   8.830  -3.351  1.00  0.58           C  
ATOM   4293  CZ  PHE A 592      -8.963   7.596  -2.724  1.00  0.61           C  
ATOM   4294  N   CYS A 593      -3.798  11.628  -0.104  1.00  0.80           N  
ATOM   4295  CA  CYS A 593      -2.499  12.222   0.190  1.00  0.81           C  
ATOM   4296  C   CYS A 593      -1.454  11.145   0.455  1.00  0.80           C  
ATOM   4297  CB  CYS A 593      -2.598  13.157   1.394  1.00  0.78           C  
ATOM   4298  O   CYS A 593      -1.774  10.082   0.990  1.00  0.78           O  
ATOM   4299  SG  CYS A 593      -3.613  14.622   1.098  1.00  0.84           S  
ATOM   4300  N   ARG A 594      -0.283  11.407  -0.021  1.00  0.78           N  
ATOM   4301  CA  ARG A 594       0.857  10.585   0.373  1.00  0.78           C  
ATOM   4302  C   ARG A 594       1.223  10.822   1.835  1.00  0.79           C  
ATOM   4303  CB  ARG A 594       2.063  10.874  -0.522  1.00  0.77           C  
ATOM   4304  O   ARG A 594       1.033  11.922   2.357  1.00  0.78           O  
ATOM   4305  CG  ARG A 594       1.834  10.548  -1.989  1.00  0.74           C  
ATOM   4306  CD  ARG A 594       3.042  10.906  -2.843  1.00  0.74           C  
ATOM   4307  NE  ARG A 594       4.143   9.969  -2.639  1.00  0.68           N  
ATOM   4308  NH1 ARG A 594       5.599  11.045  -4.073  1.00  0.68           N  
ATOM   4309  NH2 ARG A 594       6.262   9.148  -2.971  1.00  0.65           N  
ATOM   4310  CZ  ARG A 594       5.332  10.056  -3.228  1.00  0.68           C  
ATOM   4311  N   PHE A 595       1.793   9.815   2.538  1.00  0.82           N  
ATOM   4312  CA  PHE A 595       2.314   9.870   3.899  1.00  0.82           C  
ATOM   4313  C   PHE A 595       3.789   9.490   3.930  1.00  0.82           C  
ATOM   4314  CB  PHE A 595       1.513   8.945   4.820  1.00  0.80           C  
ATOM   4315  O   PHE A 595       4.368   9.144   2.898  1.00  0.80           O  
ATOM   4316  CG  PHE A 595       1.661   7.484   4.490  1.00  0.78           C  
ATOM   4317  CD1 PHE A 595       0.910   6.908   3.472  1.00  0.76           C  
ATOM   4318  CD2 PHE A 595       2.550   6.686   5.197  1.00  0.76           C  
ATOM   4319  CE1 PHE A 595       1.044   5.556   3.164  1.00  0.74           C  
ATOM   4320  CE2 PHE A 595       2.690   5.335   4.895  1.00  0.73           C  
ATOM   4321  CZ  PHE A 595       1.936   4.771   3.879  1.00  0.71           C  
ATOM   4322  N   GLY A 596       4.414   9.609   5.045  1.00  0.82           N  
ATOM   4323  CA  GLY A 596       5.822   9.247   5.064  1.00  0.82           C  
ATOM   4324  C   GLY A 596       6.545   9.726   6.309  1.00  0.82           C  
ATOM   4325  O   GLY A 596       5.922   9.933   7.353  1.00  0.81           O  
ATOM   4326  N   PHE A 597       7.818   9.864   6.190  1.00  0.82           N  
ATOM   4327  CA  PHE A 597       8.733  10.267   7.252  1.00  0.83           C  
ATOM   4328  C   PHE A 597       9.303  11.654   6.977  1.00  0.83           C  
ATOM   4329  CB  PHE A 597       9.870   9.251   7.398  1.00  0.81           C  
ATOM   4330  O   PHE A 597       9.468  12.045   5.820  1.00  0.82           O  
ATOM   4331  CG  PHE A 597       9.399   7.829   7.537  1.00  0.79           C  
ATOM   4332  CD1 PHE A 597       8.804   7.390   8.714  1.00  0.77           C  
ATOM   4333  CD2 PHE A 597       9.550   6.930   6.489  1.00  0.77           C  
ATOM   4334  CE1 PHE A 597       8.367   6.074   8.845  1.00  0.76           C  
ATOM   4335  CE2 PHE A 597       9.116   5.613   6.612  1.00  0.76           C  
ATOM   4336  CZ  PHE A 597       8.526   5.187   7.791  1.00  0.73           C  
ATOM   4337  N   VAL A 598       9.638  12.329   8.084  1.00  0.84           N  
ATOM   4338  CA  VAL A 598      10.207  13.665   7.943  1.00  0.84           C  
ATOM   4339  C   VAL A 598      11.239  13.906   9.043  1.00  0.84           C  
ATOM   4340  CB  VAL A 598       9.114  14.756   7.989  1.00  0.84           C  
ATOM   4341  O   VAL A 598      11.018  13.542  10.201  1.00  0.83           O  
ATOM   4342  CG1 VAL A 598       8.344  14.693   9.307  1.00  0.82           C  
ATOM   4343  CG2 VAL A 598       9.732  16.139   7.793  1.00  0.82           C  
ATOM   4344  N   ALA A 599      12.343  14.509   8.649  1.00  0.82           N  
ATOM   4345  CA  ALA A 599      13.319  15.111   9.555  1.00  0.81           C  
ATOM   4346  C   ALA A 599      13.604  16.560   9.169  1.00  0.81           C  
ATOM   4347  CB  ALA A 599      14.612  14.300   9.558  1.00  0.80           C  
ATOM   4348  O   ALA A 599      13.582  16.910   7.987  1.00  0.80           O  
ATOM   4349  N   TYR A 600      13.785  17.421  10.142  1.00  0.81           N  
ATOM   4350  CA  TYR A 600      14.124  18.830   9.979  1.00  0.81           C  
ATOM   4351  C   TYR A 600      15.301  19.214  10.867  1.00  0.80           C  
ATOM   4352  CB  TYR A 600      12.916  19.714  10.302  1.00  0.80           C  
ATOM   4353  O   TYR A 600      15.264  19.004  12.082  1.00  0.78           O  
ATOM   4354  CG  TYR A 600      13.194  21.193  10.176  1.00  0.78           C  
ATOM   4355  CD1 TYR A 600      13.150  21.826   8.936  1.00  0.76           C  
ATOM   4356  CD2 TYR A 600      13.503  21.958  11.295  1.00  0.76           C  
ATOM   4357  CE1 TYR A 600      13.409  23.187   8.814  1.00  0.75           C  
ATOM   4358  CE2 TYR A 600      13.763  23.320  11.185  1.00  0.76           C  
ATOM   4359  OH  TYR A 600      13.969  25.273   9.828  1.00  0.70           O  
ATOM   4360  CZ  TYR A 600      13.713  23.925   9.942  1.00  0.72           C  
ATOM   4361  N   SER A 601      16.385  19.603  10.355  1.00  0.77           N  
ATOM   4362  CA  SER A 601      17.608  20.081  10.991  1.00  0.76           C  
ATOM   4363  C   SER A 601      18.170  19.045  11.958  1.00  0.76           C  
ATOM   4364  CB  SER A 601      17.350  21.394  11.731  1.00  0.74           C  
ATOM   4365  O   SER A 601      18.680  19.395  13.024  1.00  0.73           O  
ATOM   4366  OG  SER A 601      18.571  22.013  12.098  1.00  0.71           O  
ATOM   4367  N   GLN A 602      17.973  17.750  11.643  1.00  0.77           N  
ATOM   4368  CA  GLN A 602      18.376  16.622  12.476  1.00  0.77           C  
ATOM   4369  C   GLN A 602      19.300  15.677  11.713  1.00  0.77           C  
ATOM   4370  CB  GLN A 602      17.149  15.861  12.981  1.00  0.75           C  
ATOM   4371  O   GLN A 602      18.919  15.131  10.675  1.00  0.74           O  
ATOM   4372  CG  GLN A 602      17.482  14.709  13.919  1.00  0.71           C  
ATOM   4373  CD  GLN A 602      18.137  15.172  15.207  1.00  0.69           C  
ATOM   4374  NE2 GLN A 602      19.278  14.578  15.538  1.00  0.63           N  
ATOM   4375  OE1 GLN A 602      17.621  16.056  15.898  1.00  0.67           O  
ATOM   4376  N   ALA A 603      20.562  15.545  12.185  1.00  0.73           N  
ATOM   4377  CA  ALA A 603      21.459  14.475  11.756  1.00  0.73           C  
ATOM   4378  C   ALA A 603      21.134  13.168  12.474  1.00  0.73           C  
ATOM   4379  CB  ALA A 603      22.913  14.867  12.004  1.00  0.71           C  
ATOM   4380  O   ALA A 603      20.570  13.178  13.570  1.00  0.71           O  
ATOM   4381  N   PHE A 604      21.293  12.056  11.856  1.00  0.76           N  
ATOM   4382  CA  PHE A 604      21.164  10.693  12.357  1.00  0.76           C  
ATOM   4383  C   PHE A 604      19.772  10.456  12.931  1.00  0.77           C  
ATOM   4384  CB  PHE A 604      22.227  10.407  13.422  1.00  0.74           C  
ATOM   4385  O   PHE A 604      19.620   9.758  13.936  1.00  0.75           O  
ATOM   4386  CG  PHE A 604      23.631  10.718  12.977  1.00  0.71           C  
ATOM   4387  CD1 PHE A 604      24.248   9.954  11.994  1.00  0.69           C  
ATOM   4388  CD2 PHE A 604      24.333  11.774  13.543  1.00  0.70           C  
ATOM   4389  CE1 PHE A 604      25.548  10.239  11.580  1.00  0.66           C  
ATOM   4390  CE2 PHE A 604      25.632  12.065  13.134  1.00  0.68           C  
ATOM   4391  CZ  PHE A 604      26.238  11.296  12.154  1.00  0.60           C  
ATOM   4392  N   ALA A 605      18.791  11.113  12.404  1.00  0.80           N  
ATOM   4393  CA  ALA A 605      17.404  10.747  12.680  1.00  0.80           C  
ATOM   4394  C   ALA A 605      17.085   9.358  12.136  1.00  0.81           C  
ATOM   4395  CB  ALA A 605      16.453  11.781  12.083  1.00  0.79           C  
ATOM   4396  O   ALA A 605      17.516   9.000  11.037  1.00  0.80           O  
ATOM   4397  N   TYR A 606      16.400   8.573  12.829  1.00  0.79           N  
ATOM   4398  CA  TYR A 606      16.039   7.252  12.327  1.00  0.79           C  
ATOM   4399  C   TYR A 606      14.573   6.944  12.605  1.00  0.80           C  
ATOM   4400  CB  TYR A 606      16.927   6.176  12.959  1.00  0.78           C  
ATOM   4401  O   TYR A 606      13.970   7.527  13.509  1.00  0.79           O  
ATOM   4402  CG  TYR A 606      16.798   6.087  14.461  1.00  0.76           C  
ATOM   4403  CD1 TYR A 606      17.647   6.810  15.296  1.00  0.74           C  
ATOM   4404  CD2 TYR A 606      15.829   5.281  15.047  1.00  0.75           C  
ATOM   4405  CE1 TYR A 606      17.533   6.730  16.680  1.00  0.72           C  
ATOM   4406  CE2 TYR A 606      15.706   5.194  16.430  1.00  0.72           C  
ATOM   4407  OH  TYR A 606      16.444   5.839  18.606  1.00  0.68           O  
ATOM   4408  CZ  TYR A 606      16.561   5.921  17.237  1.00  0.67           C  
ATOM   4409  N   PHE A 607      14.005   6.100  11.886  1.00  0.80           N  
ATOM   4410  CA  PHE A 607      12.652   5.559  11.921  1.00  0.80           C  
ATOM   4411  C   PHE A 607      12.679   4.037  12.000  1.00  0.79           C  
ATOM   4412  CB  PHE A 607      11.860   6.006  10.688  1.00  0.79           C  
ATOM   4413  O   PHE A 607      13.327   3.379  11.183  1.00  0.77           O  
ATOM   4414  CG  PHE A 607      11.927   7.487  10.428  1.00  0.79           C  
ATOM   4415  CD1 PHE A 607      10.963   8.342  10.947  1.00  0.78           C  
ATOM   4416  CD2 PHE A 607      12.956   8.024   9.665  1.00  0.79           C  
ATOM   4417  CE1 PHE A 607      11.022   9.713  10.708  1.00  0.79           C  
ATOM   4418  CE2 PHE A 607      13.022   9.393   9.422  1.00  0.78           C  
ATOM   4419  CZ  PHE A 607      12.054  10.236   9.944  1.00  0.76           C  
ATOM   4420  N   ASP A 608      11.957   3.561  13.017  1.00  0.74           N  
ATOM   4421  CA  ASP A 608      11.955   2.142  13.356  1.00  0.75           C  
ATOM   4422  C   ASP A 608      10.550   1.667  13.721  1.00  0.74           C  
ATOM   4423  CB  ASP A 608      12.920   1.864  14.510  1.00  0.73           C  
ATOM   4424  O   ASP A 608       9.640   2.480  13.897  1.00  0.72           O  
ATOM   4425  CG  ASP A 608      13.388   0.420  14.557  1.00  0.68           C  
ATOM   4426  OD1 ASP A 608      12.892  -0.408  13.763  1.00  0.68           O  
ATOM   4427  OD2 ASP A 608      14.259   0.107  15.397  1.00  0.69           O  
ATOM   4428  N   ASP A 609      10.319   0.339  13.757  1.00  0.67           N  
ATOM   4429  CA  ASP A 609       9.079  -0.322  14.154  1.00  0.67           C  
ATOM   4430  C   ASP A 609       7.880   0.274  13.420  1.00  0.67           C  
ATOM   4431  CB  ASP A 609       8.875  -0.216  15.667  1.00  0.64           C  
ATOM   4432  O   ASP A 609       6.897   0.672  14.048  1.00  0.65           O  
ATOM   4433  CG  ASP A 609       9.885  -1.028  16.459  1.00  0.61           C  
ATOM   4434  OD1 ASP A 609      10.429  -2.017  15.922  1.00  0.62           O  
ATOM   4435  OD2 ASP A 609      10.137  -0.677  17.632  1.00  0.67           O  
ATOM   4436  N   ILE A 610       7.901   0.371  12.156  1.00  0.71           N  
ATOM   4437  CA  ILE A 610       6.859   0.941  11.309  1.00  0.71           C  
ATOM   4438  C   ILE A 610       5.701  -0.046  11.181  1.00  0.70           C  
ATOM   4439  CB  ILE A 610       7.405   1.312   9.912  1.00  0.68           C  
ATOM   4440  O   ILE A 610       5.886  -1.172  10.713  1.00  0.66           O  
ATOM   4441  CG1 ILE A 610       8.564   2.307  10.039  1.00  0.64           C  
ATOM   4442  CG2 ILE A 610       6.290   1.880   9.030  1.00  0.64           C  
ATOM   4443  CD1 ILE A 610       9.422   2.421   8.786  1.00  0.63           C  
ATOM   4444  N   ASP A 611       4.556   0.306  11.646  1.00  0.68           N  
ATOM   4445  CA  ASP A 611       3.291  -0.410  11.508  1.00  0.68           C  
ATOM   4446  C   ASP A 611       2.269   0.424  10.739  1.00  0.68           C  
ATOM   4447  CB  ASP A 611       2.735  -0.788  12.882  1.00  0.65           C  
ATOM   4448  O   ASP A 611       2.052   1.595  11.055  1.00  0.66           O  
ATOM   4449  CG  ASP A 611       1.530  -1.709  12.801  1.00  0.62           C  
ATOM   4450  OD1 ASP A 611       1.333  -2.365  11.756  1.00  0.61           O  
ATOM   4451  OD2 ASP A 611       0.769  -1.776  13.791  1.00  0.64           O  
ATOM   4452  N   PHE A 612       1.791  -0.075   9.645  1.00  0.68           N  
ATOM   4453  CA  PHE A 612       0.774   0.557   8.814  1.00  0.68           C  
ATOM   4454  C   PHE A 612      -0.422  -0.368   8.624  1.00  0.67           C  
ATOM   4455  CB  PHE A 612       1.357   0.947   7.452  1.00  0.63           C  
ATOM   4456  O   PHE A 612      -0.291  -1.450   8.048  1.00  0.64           O  
ATOM   4457  CG  PHE A 612       0.384   1.666   6.558  1.00  0.60           C  
ATOM   4458  CD1 PHE A 612       0.236   3.045   6.634  1.00  0.58           C  
ATOM   4459  CD2 PHE A 612      -0.385   0.961   5.640  1.00  0.60           C  
ATOM   4460  CE1 PHE A 612      -0.665   3.713   5.808  1.00  0.59           C  
ATOM   4461  CE2 PHE A 612      -1.287   1.622   4.810  1.00  0.57           C  
ATOM   4462  CZ  PHE A 612      -1.426   2.998   4.897  1.00  0.58           C  
ATOM   4463  N   VAL A 613      -1.522  -0.029   9.173  1.00  0.59           N  
ATOM   4464  CA  VAL A 613      -2.822  -0.662   8.980  1.00  0.59           C  
ATOM   4465  C   VAL A 613      -3.729   0.257   8.167  1.00  0.59           C  
ATOM   4466  CB  VAL A 613      -3.489  -1.012  10.329  1.00  0.56           C  
ATOM   4467  O   VAL A 613      -4.013   1.384   8.580  1.00  0.58           O  
ATOM   4468  CG1 VAL A 613      -4.798  -1.766  10.105  1.00  0.50           C  
ATOM   4469  CG2 VAL A 613      -2.538  -1.834  11.197  1.00  0.52           C  
ATOM   4470  N   GLN A 614      -4.084  -0.188   6.961  1.00  0.56           N  
ATOM   4471  CA  GLN A 614      -5.344   0.279   6.390  1.00  0.56           C  
ATOM   4472  C   GLN A 614      -6.536  -0.384   7.073  1.00  0.55           C  
ATOM   4473  CB  GLN A 614      -5.384   0.011   4.885  1.00  0.52           C  
ATOM   4474  O   GLN A 614      -6.626  -1.613   7.122  1.00  0.54           O  
ATOM   4475  CG  GLN A 614      -6.543   0.693   4.170  1.00  0.50           C  
ATOM   4476  CD  GLN A 614      -6.547   0.428   2.676  1.00  0.53           C  
ATOM   4477  NE2 GLN A 614      -7.566   0.932   1.988  1.00  0.42           N  
ATOM   4478  OE1 GLN A 614      -5.642  -0.222   2.144  1.00  0.54           O  
ATOM   4479  N   PRO A 615      -7.195   0.269   7.880  1.00  0.46           N  
ATOM   4480  CA  PRO A 615      -8.442  -0.421   8.218  1.00  0.45           C  
ATOM   4481  C   PRO A 615      -9.056  -1.149   7.024  1.00  0.46           C  
ATOM   4482  CB  PRO A 615      -9.354   0.712   8.695  1.00  0.43           C  
ATOM   4483  O   PRO A 615      -9.084  -0.610   5.915  1.00  0.45           O  
ATOM   4484  CG  PRO A 615      -8.596   1.965   8.395  1.00  0.40           C  
ATOM   4485  CD  PRO A 615      -7.234   1.588   7.885  1.00  0.42           C  
ATOM   4486  N   ALA A 616      -9.244  -2.589   7.022  1.00  0.37           N  
ATOM   4487  CA  ALA A 616     -10.257  -3.247   6.201  1.00  0.36           C  
ATOM   4488  C   ALA A 616     -11.554  -2.442   6.181  1.00  0.37           C  
ATOM   4489  CB  ALA A 616     -10.520  -4.661   6.712  1.00  0.34           C  
ATOM   4490  O   ALA A 616     -12.098  -2.104   7.235  1.00  0.35           O  
ATOM   4491  N   ASN A 617     -11.785  -1.491   5.612  1.00  0.35           N  
ATOM   4492  CA  ASN A 617     -13.123  -1.177   5.123  1.00  0.35           C  
ATOM   4493  C   ASN A 617     -13.467  -1.983   3.874  1.00  0.35           C  
ATOM   4494  CB  ASN A 617     -13.254   0.322   4.841  1.00  0.32           C  
ATOM   4495  O   ASN A 617     -12.978  -1.684   2.783  1.00  0.34           O  
ATOM   4496  CG  ASN A 617     -14.587   0.887   5.291  1.00  0.30           C  
ATOM   4497  ND2 ASN A 617     -14.720   2.207   5.237  1.00  0.28           N  
ATOM   4498  OD1 ASN A 617     -15.489   0.143   5.684  1.00  0.33           O  
ATOM   4499  N   PRO A 618     -13.815  -3.306   3.964  1.00  0.36           N  
ATOM   4500  CA  PRO A 618     -14.524  -3.857   2.807  1.00  0.35           C  
ATOM   4501  C   PRO A 618     -15.934  -3.289   2.654  1.00  0.36           C  
ATOM   4502  CB  PRO A 618     -14.570  -5.358   3.103  1.00  0.34           C  
ATOM   4503  O   PRO A 618     -16.760  -3.425   3.560  1.00  0.35           O  
ATOM   4504  CG  PRO A 618     -14.542  -5.454   4.595  1.00  0.32           C  
ATOM   4505  CD  PRO A 618     -13.845  -4.240   5.138  1.00  0.37           C  
ATOM   4506  N   ASP A 619     -16.243  -1.998   2.379  1.00  0.37           N  
ATOM   4507  CA  ASP A 619     -17.549  -1.863   1.741  1.00  0.38           C  
ATOM   4508  C   ASP A 619     -17.929  -3.138   0.992  1.00  0.37           C  
ATOM   4509  CB  ASP A 619     -17.558  -0.669   0.784  1.00  0.35           C  
ATOM   4510  O   ASP A 619     -19.108  -3.381   0.727  1.00  0.36           O  
ATOM   4511  CG  ASP A 619     -17.408   0.664   1.496  1.00  0.34           C  
ATOM   4512  OD1 ASP A 619     -17.808   0.773   2.675  1.00  0.37           O  
ATOM   4513  OD2 ASP A 619     -16.889   1.614   0.872  1.00  0.38           O  
ATOM   4514  N   TYR A 620     -17.299  -4.241   1.079  1.00  0.36           N  
ATOM   4515  CA  TYR A 620     -17.563  -5.573   0.547  1.00  0.41           C  
ATOM   4516  C   TYR A 620     -16.916  -6.646   1.415  1.00  0.37           C  
ATOM   4517  CB  TYR A 620     -17.051  -5.688  -0.892  1.00  0.35           C  
ATOM   4518  O   TYR A 620     -15.805  -6.460   1.918  1.00  0.36           O  
ATOM   4519  CG  TYR A 620     -17.302  -4.456  -1.726  1.00  0.35           C  
ATOM   4520  CD1 TYR A 620     -18.472  -4.322  -2.471  1.00  0.33           C  
ATOM   4521  CD2 TYR A 620     -16.371  -3.424  -1.772  1.00  0.35           C  
ATOM   4522  CE1 TYR A 620     -18.707  -3.188  -3.243  1.00  0.34           C  
ATOM   4523  CE2 TYR A 620     -16.596  -2.286  -2.540  1.00  0.37           C  
ATOM   4524  OH  TYR A 620     -17.993  -1.053  -4.033  1.00  0.24           O  
ATOM   4525  CZ  TYR A 620     -17.765  -2.177  -3.271  1.00  0.32           C  
ATOM   4526  N   VAL A 621     -17.642  -7.624   1.919  1.00  0.36           N  
ATOM   4527  CA  VAL A 621     -17.278  -8.985   2.301  1.00  0.37           C  
ATOM   4528  C   VAL A 621     -17.687  -9.958   1.198  1.00  0.36           C  
ATOM   4529  CB  VAL A 621     -17.932  -9.392   3.640  1.00  0.34           C  
ATOM   4530  O   VAL A 621     -18.818  -9.913   0.709  1.00  0.35           O  
ATOM   4531  CG1 VAL A 621     -17.229 -10.610   4.236  1.00  0.30           C  
ATOM   4532  CG2 VAL A 621     -17.906  -8.223   4.623  1.00  0.30           C  
ATOM   4533  N   THR A 622     -16.781 -10.555   0.447  1.00  0.37           N  
ATOM   4534  CA  THR A 622     -17.120 -11.895  -0.021  1.00  0.37           C  
ATOM   4535  C   THR A 622     -17.499 -12.796   1.151  1.00  0.38           C  
ATOM   4536  CB  THR A 622     -15.952 -12.526  -0.801  1.00  0.35           C  
ATOM   4537  O   THR A 622     -16.770 -12.875   2.142  1.00  0.37           O  
ATOM   4538  CG2 THR A 622     -15.684 -11.769  -2.097  1.00  0.32           C  
ATOM   4539  OG1 THR A 622     -14.772 -12.496   0.010  1.00  0.33           O  
ATOM   4540  N   THR A 623     -18.806 -13.131   1.327  1.00  0.30           N  
ATOM   4541  CA  THR A 623     -19.316 -14.168   2.216  1.00  0.31           C  
ATOM   4542  C   THR A 623     -18.619 -15.500   1.951  1.00  0.31           C  
ATOM   4543  CB  THR A 623     -20.838 -14.342   2.057  1.00  0.28           C  
ATOM   4544  O   THR A 623     -18.646 -16.399   2.794  1.00  0.29           O  
ATOM   4545  CG2 THR A 623     -21.599 -13.400   2.984  1.00  0.26           C  
ATOM   4546  OG1 THR A 623     -21.205 -14.061   0.701  1.00  0.29           O  
ATOM   4547  N   TYR A 624     -17.781 -15.702   0.856  1.00  0.32           N  
ATOM   4548  CA  TYR A 624     -17.272 -17.056   0.666  1.00  0.32           C  
ATOM   4549  C   TYR A 624     -15.764 -17.107   0.879  1.00  0.33           C  
ATOM   4550  CB  TYR A 624     -17.619 -17.569  -0.735  1.00  0.29           C  
ATOM   4551  O   TYR A 624     -15.005 -16.476   0.140  1.00  0.31           O  
ATOM   4552  CG  TYR A 624     -19.095 -17.793  -0.951  1.00  0.27           C  
ATOM   4553  CD1 TYR A 624     -19.720 -18.948  -0.485  1.00  0.22           C  
ATOM   4554  CD2 TYR A 624     -19.869 -16.852  -1.623  1.00  0.25           C  
ATOM   4555  CE1 TYR A 624     -21.080 -19.160  -0.684  1.00  0.24           C  
ATOM   4556  CE2 TYR A 624     -21.230 -17.054  -1.827  1.00  0.28           C  
ATOM   4557  OH  TYR A 624     -23.173 -18.414  -1.554  1.00  0.21           O  
ATOM   4558  CZ  TYR A 624     -21.826 -18.209  -1.354  1.00  0.22           C  
ATOM   4559  N   GLY A 625     -15.329 -17.644   2.060  1.00  0.44           N  
ATOM   4560  CA  GLY A 625     -14.005 -18.159   2.371  1.00  0.43           C  
ATOM   4561  C   GLY A 625     -13.537 -19.227   1.401  1.00  0.44           C  
ATOM   4562  O   GLY A 625     -12.354 -19.288   1.059  1.00  0.43           O  
ATOM   4563  N   SER A 626     -14.366 -20.146   0.834  1.00  0.51           N  
ATOM   4564  CA  SER A 626     -14.098 -21.210  -0.129  1.00  0.53           C  
ATOM   4565  C   SER A 626     -15.252 -21.368  -1.113  1.00  0.51           C  
ATOM   4566  CB  SER A 626     -13.846 -22.535   0.592  1.00  0.49           C  
ATOM   4567  O   SER A 626     -16.411 -21.471  -0.707  1.00  0.51           O  
ATOM   4568  OG  SER A 626     -15.027 -22.995   1.226  1.00  0.49           O  
ATOM   4569  N   VAL A 627     -15.029 -21.283  -2.413  1.00  0.64           N  
ATOM   4570  CA  VAL A 627     -15.870 -21.652  -3.547  1.00  0.65           C  
ATOM   4571  C   VAL A 627     -15.472 -23.036  -4.056  1.00  0.65           C  
ATOM   4572  CB  VAL A 627     -15.772 -20.616  -4.689  1.00  0.62           C  
ATOM   4573  O   VAL A 627     -14.285 -23.324  -4.225  1.00  0.65           O  
ATOM   4574  CG1 VAL A 627     -16.712 -20.985  -5.835  1.00  0.59           C  
ATOM   4575  CG2 VAL A 627     -16.086 -19.215  -4.165  1.00  0.58           C  
ATOM   4576  N   ALA A 628     -16.460 -23.949  -4.135  1.00  0.59           N  
ATOM   4577  CA  ALA A 628     -16.350 -25.264  -4.762  1.00  0.62           C  
ATOM   4578  C   ALA A 628     -17.059 -25.289  -6.113  1.00  0.60           C  
ATOM   4579  CB  ALA A 628     -16.922 -26.341  -3.844  1.00  0.58           C  
ATOM   4580  O   ALA A 628     -18.230 -24.913  -6.213  1.00  0.60           O  
ATOM   4581  N   ILE A 629     -16.421 -25.617  -7.174  1.00  0.61           N  
ATOM   4582  CA  ILE A 629     -16.969 -25.968  -8.480  1.00  0.64           C  
ATOM   4583  C   ILE A 629     -17.016 -27.487  -8.629  1.00  0.63           C  
ATOM   4584  CB  ILE A 629     -16.143 -25.342  -9.626  1.00  0.60           C  
ATOM   4585  O   ILE A 629     -15.987 -28.159  -8.528  1.00  0.64           O  
ATOM   4586  CG1 ILE A 629     -16.029 -23.825  -9.435  1.00  0.56           C  
ATOM   4587  CG2 ILE A 629     -16.765 -25.678 -10.985  1.00  0.55           C  
ATOM   4588  CD1 ILE A 629     -15.187 -23.130 -10.497  1.00  0.56           C  
ATOM   4589  N   ALA A 630     -18.257 -28.072  -8.847  1.00  0.54           N  
ATOM   4590  CA  ALA A 630     -18.506 -29.508  -8.940  1.00  0.56           C  
ATOM   4591  C   ALA A 630     -17.879 -30.093 -10.202  1.00  0.55           C  
ATOM   4592  CB  ALA A 630     -20.007 -29.790  -8.916  1.00  0.53           C  
ATOM   4593  O   ALA A 630     -17.589 -29.364 -11.154  1.00  0.55           O  
ATOM   4594  N   PRO A 631     -17.561 -31.339 -10.268  1.00  0.43           N  
ATOM   4595  CA  PRO A 631     -17.230 -31.988 -11.539  1.00  0.45           C  
ATOM   4596  C   PRO A 631     -18.324 -31.819 -12.590  1.00  0.43           C  
ATOM   4597  CB  PRO A 631     -17.067 -33.460 -11.151  1.00  0.42           C  
ATOM   4598  O   PRO A 631     -19.475 -32.196 -12.355  1.00  0.44           O  
ATOM   4599  CG  PRO A 631     -16.822 -33.442  -9.677  1.00  0.42           C  
ATOM   4600  CD  PRO A 631     -17.563 -32.278  -9.084  1.00  0.48           C  
ATOM   4601  N   GLY A 632     -17.891 -31.315 -13.739  1.00  0.47           N  
ATOM   4602  CA  GLY A 632     -18.751 -31.009 -14.871  1.00  0.48           C  
ATOM   4603  C   GLY A 632     -19.215 -29.565 -14.896  1.00  0.47           C  
ATOM   4604  O   GLY A 632     -19.568 -29.039 -15.954  1.00  0.48           O  
ATOM   4605  N   ASP A 633     -19.208 -28.942 -13.720  1.00  0.51           N  
ATOM   4606  CA  ASP A 633     -19.553 -27.523 -13.719  1.00  0.51           C  
ATOM   4607  C   ASP A 633     -18.368 -26.669 -14.164  1.00  0.50           C  
ATOM   4608  CB  ASP A 633     -20.024 -27.086 -12.330  1.00  0.49           C  
ATOM   4609  O   ASP A 633     -17.219 -26.974 -13.836  1.00  0.49           O  
ATOM   4610  CG  ASP A 633     -21.324 -27.748 -11.910  1.00  0.48           C  
ATOM   4611  OD1 ASP A 633     -22.064 -28.248 -12.784  1.00  0.52           O  
ATOM   4612  OD2 ASP A 633     -21.612 -27.767 -10.694  1.00  0.65           O  
ATOM   4613  N   ILE A 634     -18.546 -25.665 -15.060  1.00  0.45           N  
ATOM   4614  CA  ILE A 634     -17.522 -24.793 -15.624  1.00  0.47           C  
ATOM   4615  C   ILE A 634     -17.569 -23.430 -14.938  1.00  0.44           C  
ATOM   4616  CB  ILE A 634     -17.698 -24.630 -17.151  1.00  0.44           C  
ATOM   4617  O   ILE A 634     -16.630 -22.639 -15.049  1.00  0.44           O  
ATOM   4618  CG1 ILE A 634     -19.100 -24.102 -17.474  1.00  0.39           C  
ATOM   4619  CG2 ILE A 634     -17.433 -25.957 -17.869  1.00  0.38           C  
ATOM   4620  CD1 ILE A 634     -19.288 -23.694 -18.929  1.00  0.39           C  
ATOM   4621  N   GLU A 635     -18.628 -23.158 -14.067  1.00  0.49           N  
ATOM   4622  CA  GLU A 635     -18.855 -21.864 -13.429  1.00  0.52           C  
ATOM   4623  C   GLU A 635     -19.398 -22.036 -12.013  1.00  0.50           C  
ATOM   4624  CB  GLU A 635     -19.818 -21.015 -14.262  1.00  0.49           C  
ATOM   4625  O   GLU A 635     -20.050 -23.037 -11.709  1.00  0.51           O  
ATOM   4626  CG  GLU A 635     -19.328 -20.737 -15.676  1.00  0.48           C  
ATOM   4627  CD  GLU A 635     -20.309 -19.920 -16.501  1.00  0.52           C  
ATOM   4628  OE1 GLU A 635     -21.397 -19.576 -15.986  1.00  0.59           O  
ATOM   4629  OE2 GLU A 635     -19.988 -19.622 -17.673  1.00  0.56           O  
ATOM   4630  N   ALA A 636     -18.993 -21.275 -11.173  1.00  0.56           N  
ATOM   4631  CA  ALA A 636     -19.613 -21.048  -9.870  1.00  0.56           C  
ATOM   4632  C   ALA A 636     -19.852 -19.560  -9.628  1.00  0.55           C  
ATOM   4633  CB  ALA A 636     -18.745 -21.632  -8.759  1.00  0.54           C  
ATOM   4634  O   ALA A 636     -18.990 -18.730  -9.927  1.00  0.54           O  
ATOM   4635  N   GLU A 637     -21.084 -19.166  -9.266  1.00  0.50           N  
ATOM   4636  CA  GLU A 637     -21.433 -17.820  -8.823  1.00  0.51           C  
ATOM   4637  C   GLU A 637     -20.859 -17.528  -7.439  1.00  0.50           C  
ATOM   4638  CB  GLU A 637     -22.952 -17.634  -8.812  1.00  0.49           C  
ATOM   4639  O   GLU A 637     -20.980 -18.347  -6.526  1.00  0.49           O  
ATOM   4640  CG  GLU A 637     -23.584 -17.653 -10.196  1.00  0.48           C  
ATOM   4641  CD  GLU A 637     -25.073 -17.346 -10.180  1.00  0.51           C  
ATOM   4642  OE1 GLU A 637     -25.702 -17.449  -9.102  1.00  0.58           O  
ATOM   4643  OE2 GLU A 637     -25.615 -17.001 -11.254  1.00  0.54           O  
ATOM   4644  N   VAL A 638     -20.262 -16.468  -7.307  1.00  0.58           N  
ATOM   4645  CA  VAL A 638     -19.754 -15.920  -6.054  1.00  0.58           C  
ATOM   4646  C   VAL A 638     -20.565 -14.685  -5.664  1.00  0.57           C  
ATOM   4647  CB  VAL A 638     -18.255 -15.562  -6.156  1.00  0.55           C  
ATOM   4648  O   VAL A 638     -20.582 -13.691  -6.393  1.00  0.56           O  
ATOM   4649  CG1 VAL A 638     -17.733 -15.035  -4.821  1.00  0.50           C  
ATOM   4650  CG2 VAL A 638     -17.447 -16.778  -6.607  1.00  0.51           C  
ATOM   4651  N   ALA A 639     -21.336 -14.758  -4.512  1.00  0.46           N  
ATOM   4652  CA  ALA A 639     -21.997 -13.586  -3.943  1.00  0.47           C  
ATOM   4653  C   ALA A 639     -20.990 -12.662  -3.265  1.00  0.46           C  
ATOM   4654  CB  ALA A 639     -23.075 -14.014  -2.950  1.00  0.46           C  
ATOM   4655  O   ALA A 639     -20.216 -13.099  -2.410  1.00  0.46           O  
ATOM   4656  N   VAL A 640     -20.899 -11.505  -3.561  1.00  0.52           N  
ATOM   4657  CA  VAL A 640     -20.253 -10.372  -2.907  1.00  0.52           C  
ATOM   4658  C   VAL A 640     -21.293  -9.556  -2.142  1.00  0.52           C  
ATOM   4659  CB  VAL A 640     -19.514  -9.474  -3.924  1.00  0.50           C  
ATOM   4660  O   VAL A 640     -22.280  -9.097  -2.721  1.00  0.51           O  
ATOM   4661  CG1 VAL A 640     -18.763  -8.353  -3.208  1.00  0.46           C  
ATOM   4662  CG2 VAL A 640     -18.556 -10.308  -4.772  1.00  0.48           C  
ATOM   4663  N   THR A 641     -21.248  -9.595  -0.707  1.00  0.44           N  
ATOM   4664  CA  THR A 641     -22.059  -8.704   0.116  1.00  0.45           C  
ATOM   4665  C   THR A 641     -21.347  -7.372   0.335  1.00  0.43           C  
ATOM   4666  CB  THR A 641     -22.385  -9.345   1.478  1.00  0.43           C  
ATOM   4667  O   THR A 641     -20.214  -7.340   0.819  1.00  0.42           O  
ATOM   4668  CG2 THR A 641     -23.386  -8.499   2.258  1.00  0.39           C  
ATOM   4669  OG1 THR A 641     -22.940 -10.648   1.266  1.00  0.40           O  
ATOM   4670  N   ILE A 642     -21.925  -6.255  -0.063  1.00  0.44           N  
ATOM   4671  CA  ILE A 642     -21.578  -4.862   0.196  1.00  0.47           C  
ATOM   4672  C   ILE A 642     -22.123  -4.440   1.559  1.00  0.44           C  
ATOM   4673  CB  ILE A 642     -22.121  -3.930  -0.910  1.00  0.43           C  
ATOM   4674  O   ILE A 642     -23.334  -4.474   1.788  1.00  0.43           O  
ATOM   4675  CG1 ILE A 642     -21.640  -4.399  -2.287  1.00  0.41           C  
ATOM   4676  CG2 ILE A 642     -21.701  -2.480  -0.648  1.00  0.42           C  
ATOM   4677  CD1 ILE A 642     -22.165  -3.562  -3.445  1.00  0.43           C  
ATOM   4678  N   ASN A 643     -21.231  -4.340   2.564  1.00  0.35           N  
ATOM   4679  CA  ASN A 643     -21.615  -3.900   3.901  1.00  0.38           C  
ATOM   4680  C   ASN A 643     -21.556  -2.380   4.030  1.00  0.35           C  
ATOM   4681  CB  ASN A 643     -20.727  -4.558   4.959  1.00  0.34           C  
ATOM   4682  O   ASN A 643     -21.741  -1.838   5.121  1.00  0.34           O  
ATOM   4683  CG  ASN A 643     -21.049  -6.025   5.162  1.00  0.33           C  
ATOM   4684  ND2 ASN A 643     -20.047  -6.804   5.552  1.00  0.32           N  
ATOM   4685  OD1 ASN A 643     -22.189  -6.455   4.970  1.00  0.35           O  
ATOM   4686  N   GLY A 644     -21.756  -1.430   2.948  1.00  0.34           N  
ATOM   4687  CA  GLY A 644     -21.652   0.008   3.136  1.00  0.36           C  
ATOM   4688  C   GLY A 644     -22.996   0.711   3.117  1.00  0.34           C  
ATOM   4689  O   GLY A 644     -23.934   0.252   2.462  1.00  0.33           O  
ATOM   4690  N   THR A 645     -23.317   1.712   4.097  1.00  0.29           N  
ATOM   4691  CA  THR A 645     -24.297   2.785   4.219  1.00  0.31           C  
ATOM   4692  C   THR A 645     -23.886   3.992   3.380  1.00  0.29           C  
ATOM   4693  CB  THR A 645     -24.475   3.215   5.687  1.00  0.27           C  
ATOM   4694  O   THR A 645     -24.682   4.910   3.172  1.00  0.28           O  
ATOM   4695  CG2 THR A 645     -25.164   2.123   6.500  1.00  0.25           C  
ATOM   4696  OG1 THR A 645     -23.189   3.481   6.260  1.00  0.26           O  
ATOM   4697  N   ASP A 646     -22.705   4.012   2.809  1.00  0.31           N  
ATOM   4698  CA  ASP A 646     -22.434   5.120   1.898  1.00  0.34           C  
ATOM   4699  C   ASP A 646     -22.949   4.814   0.493  1.00  0.31           C  
ATOM   4700  CB  ASP A 646     -20.935   5.425   1.854  1.00  0.29           C  
ATOM   4701  O   ASP A 646     -22.795   3.695  -0.000  1.00  0.30           O  
ATOM   4702  CG  ASP A 646     -20.399   5.954   3.172  1.00  0.28           C  
ATOM   4703  OD1 ASP A 646     -21.172   6.556   3.948  1.00  0.29           O  
ATOM   4704  OD2 ASP A 646     -19.191   5.769   3.437  1.00  0.23           O  
ATOM   4705  N   ALA A 647     -24.149   5.367   0.026  1.00  0.31           N  
ATOM   4706  CA  ALA A 647     -24.514   5.499  -1.382  1.00  0.31           C  
ATOM   4707  C   ALA A 647     -23.281   5.415  -2.278  1.00  0.31           C  
ATOM   4708  CB  ALA A 647     -25.251   6.815  -1.620  1.00  0.28           C  
ATOM   4709  O   ALA A 647     -22.427   6.304  -2.255  1.00  0.29           O  
ATOM   4710  N   VAL A 648     -22.568   4.305  -2.365  1.00  0.33           N  
ATOM   4711  CA  VAL A 648     -21.600   4.126  -3.442  1.00  0.35           C  
ATOM   4712  C   VAL A 648     -21.970   5.020  -4.624  1.00  0.34           C  
ATOM   4713  CB  VAL A 648     -21.521   2.651  -3.895  1.00  0.32           C  
ATOM   4714  O   VAL A 648     -23.075   4.922  -5.162  1.00  0.33           O  
ATOM   4715  CG1 VAL A 648     -20.317   2.431  -4.810  1.00  0.31           C  
ATOM   4716  CG2 VAL A 648     -21.450   1.724  -2.683  1.00  0.31           C  
ATOM   4717  N   PRO A 649     -21.506   6.204  -4.726  1.00  0.34           N  
ATOM   4718  CA  PRO A 649     -21.704   6.944  -5.975  1.00  0.36           C  
ATOM   4719  C   PRO A 649     -21.366   6.114  -7.212  1.00  0.35           C  
ATOM   4720  CB  PRO A 649     -20.749   8.132  -5.836  1.00  0.32           C  
ATOM   4721  O   PRO A 649     -20.291   5.513  -7.281  1.00  0.34           O  
ATOM   4722  CG  PRO A 649     -19.979   7.859  -4.585  1.00  0.30           C  
ATOM   4723  CD  PRO A 649     -20.544   6.628  -3.936  1.00  0.36           C  
ATOM   4724  N   ASN A 650     -22.373   5.380  -7.889  1.00  0.27           N  
ATOM   4725  CA  ASN A 650     -22.936   5.078  -9.201  1.00  0.28           C  
ATOM   4726  C   ASN A 650     -22.053   4.105  -9.978  1.00  0.27           C  
ATOM   4727  CB  ASN A 650     -23.145   6.363 -10.005  1.00  0.24           C  
ATOM   4728  O   ASN A 650     -22.542   3.366 -10.835  1.00  0.25           O  
ATOM   4729  CG  ASN A 650     -24.304   7.193  -9.487  1.00  0.24           C  
ATOM   4730  ND2 ASN A 650     -24.240   8.501  -9.706  1.00  0.19           N  
ATOM   4731  OD1 ASN A 650     -25.248   6.663  -8.895  1.00  0.26           O  
ATOM   4732  N   THR A 651     -20.970   3.387  -9.446  1.00  0.35           N  
ATOM   4733  CA  THR A 651     -20.175   2.319 -10.040  1.00  0.37           C  
ATOM   4734  C   THR A 651     -18.969   1.991  -9.165  1.00  0.35           C  
ATOM   4735  CB  THR A 651     -19.698   2.698 -11.455  1.00  0.32           C  
ATOM   4736  O   THR A 651     -18.049   2.803  -9.036  1.00  0.34           O  
ATOM   4737  CG2 THR A 651     -20.851   2.663 -12.452  1.00  0.30           C  
ATOM   4738  OG1 THR A 651     -19.144   4.020 -11.427  1.00  0.30           O  
ATOM   4739  N   GLY A 652     -19.158   1.216  -8.014  1.00  0.40           N  
ATOM   4740  CA  GLY A 652     -18.031   0.523  -7.410  1.00  0.40           C  
ATOM   4741  C   GLY A 652     -17.681  -0.774  -8.116  1.00  0.40           C  
ATOM   4742  O   GLY A 652     -18.538  -1.394  -8.748  1.00  0.39           O  
ATOM   4743  N   SER A 653     -16.386  -1.008  -8.515  1.00  0.44           N  
ATOM   4744  CA  SER A 653     -15.832  -2.313  -8.862  1.00  0.45           C  
ATOM   4745  C   SER A 653     -15.182  -2.977  -7.652  1.00  0.44           C  
ATOM   4746  CB  SER A 653     -14.809  -2.179  -9.990  1.00  0.43           C  
ATOM   4747  O   SER A 653     -14.556  -2.305  -6.830  1.00  0.43           O  
ATOM   4748  OG  SER A 653     -13.858  -1.171  -9.691  1.00  0.41           O  
ATOM   4749  N   VAL A 654     -15.530  -4.213  -7.274  1.00  0.47           N  
ATOM   4750  CA  VAL A 654     -14.855  -5.142  -6.374  1.00  0.49           C  
ATOM   4751  C   VAL A 654     -13.886  -6.017  -7.165  1.00  0.47           C  
ATOM   4752  CB  VAL A 654     -15.866  -6.024  -5.608  1.00  0.47           C  
ATOM   4753  O   VAL A 654     -14.259  -6.604  -8.183  1.00  0.46           O  
ATOM   4754  CG1 VAL A 654     -15.148  -7.156  -4.875  1.00  0.43           C  
ATOM   4755  CG2 VAL A 654     -16.677  -5.178  -4.627  1.00  0.45           C  
ATOM   4756  N   MET A 655     -12.603  -5.885  -6.774  1.00  0.48           N  
ATOM   4757  CA  MET A 655     -11.618  -6.886  -7.173  1.00  0.50           C  
ATOM   4758  C   MET A 655     -11.774  -8.162  -6.353  1.00  0.48           C  
ATOM   4759  CB  MET A 655     -10.199  -6.336  -7.019  1.00  0.48           C  
ATOM   4760  O   MET A 655     -11.650  -8.136  -5.127  1.00  0.48           O  
ATOM   4761  CG  MET A 655      -9.143  -7.148  -7.753  1.00  0.48           C  
ATOM   4762  SD  MET A 655      -7.468  -6.411  -7.614  1.00  0.52           S  
ATOM   4763  CE  MET A 655      -7.412  -6.076  -5.832  1.00  0.44           C  
ATOM   4764  N   LEU A 656     -12.179  -9.182  -6.887  1.00  0.53           N  
ATOM   4765  CA  LEU A 656     -12.186 -10.558  -6.405  1.00  0.52           C  
ATOM   4766  C   LEU A 656     -10.871 -11.257  -6.734  1.00  0.53           C  
ATOM   4767  CB  LEU A 656     -13.356 -11.334  -7.015  1.00  0.51           C  
ATOM   4768  O   LEU A 656     -10.382 -11.168  -7.863  1.00  0.52           O  
ATOM   4769  CG  LEU A 656     -14.756 -10.790  -6.725  1.00  0.50           C  
ATOM   4770  CD1 LEU A 656     -15.808 -11.616  -7.456  1.00  0.47           C  
ATOM   4771  CD2 LEU A 656     -15.025 -10.779  -5.224  1.00  0.48           C  
ATOM   4772  N   ARG A 657     -10.287 -11.783  -5.678  1.00  0.53           N  
ATOM   4773  CA  ARG A 657      -9.083 -12.601  -5.786  1.00  0.55           C  
ATOM   4774  C   ARG A 657      -9.373 -14.053  -5.419  1.00  0.54           C  
ATOM   4775  CB  ARG A 657      -7.973 -12.047  -4.891  1.00  0.53           C  
ATOM   4776  O   ARG A 657      -9.929 -14.331  -4.354  1.00  0.54           O  
ATOM   4777  CG  ARG A 657      -6.624 -12.715  -5.096  1.00  0.52           C  
ATOM   4778  CD  ARG A 657      -5.530 -12.043  -4.277  1.00  0.55           C  
ATOM   4779  NE  ARG A 657      -4.237 -12.694  -4.467  1.00  0.49           N  
ATOM   4780  NH1 ARG A 657      -3.172 -11.534  -2.777  1.00  0.38           N  
ATOM   4781  NH2 ARG A 657      -2.022 -13.089  -4.008  1.00  0.34           N  
ATOM   4782  CZ  ARG A 657      -3.147 -12.438  -3.750  1.00  0.49           C  
ATOM   4783  N   ILE A 658      -8.854 -14.960  -6.181  1.00  0.48           N  
ATOM   4784  CA  ILE A 658      -8.773 -16.397  -5.941  1.00  0.49           C  
ATOM   4785  C   ILE A 658      -7.409 -16.744  -5.348  1.00  0.48           C  
ATOM   4786  CB  ILE A 658      -9.014 -17.201  -7.238  1.00  0.48           C  
ATOM   4787  O   ILE A 658      -6.374 -16.312  -5.860  1.00  0.48           O  
ATOM   4788  CG1 ILE A 658     -10.372 -16.836  -7.848  1.00  0.43           C  
ATOM   4789  CG2 ILE A 658      -8.923 -18.705  -6.965  1.00  0.44           C  
ATOM   4790  CD1 ILE A 658     -10.616 -17.443  -9.223  1.00  0.44           C  
ATOM   4791  N   ALA A 659      -7.402 -17.453  -4.297  1.00  0.46           N  
ATOM   4792  CA  ALA A 659      -6.262 -18.074  -3.628  1.00  0.48           C  
ATOM   4793  C   ALA A 659      -6.604 -19.484  -3.156  1.00  0.47           C  
ATOM   4794  CB  ALA A 659      -5.806 -17.218  -2.448  1.00  0.46           C  
ATOM   4795  O   ALA A 659      -7.775 -19.871  -3.134  1.00  0.48           O  
ATOM   4796  N   ASN A 660      -5.689 -20.296  -2.898  1.00  0.41           N  
ATOM   4797  CA  ASN A 660      -5.776 -21.649  -2.361  1.00  0.43           C  
ATOM   4798  C   ASN A 660      -6.566 -22.570  -3.286  1.00  0.41           C  
ATOM   4799  CB  ASN A 660      -6.402 -21.634  -0.965  1.00  0.40           C  
ATOM   4800  O   ASN A 660      -7.381 -23.370  -2.824  1.00  0.41           O  
ATOM   4801  CG  ASN A 660      -5.616 -20.791   0.019  1.00  0.38           C  
ATOM   4802  ND2 ASN A 660      -6.321 -19.993   0.812  1.00  0.43           N  
ATOM   4803  OD1 ASN A 660      -4.385 -20.856   0.065  1.00  0.42           O  
ATOM   4804  N   ALA A 661      -6.522 -22.448  -4.522  1.00  0.45           N  
ATOM   4805  CA  ALA A 661      -7.167 -23.378  -5.445  1.00  0.49           C  
ATOM   4806  C   ALA A 661      -6.663 -24.802  -5.232  1.00  0.47           C  
ATOM   4807  CB  ALA A 661      -6.929 -22.943  -6.890  1.00  0.46           C  
ATOM   4808  O   ALA A 661      -5.457 -25.028  -5.111  1.00  0.48           O  
ATOM   4809  N   ARG A 662      -7.551 -25.742  -5.150  1.00  0.48           N  
ATOM   4810  CA  ARG A 662      -7.346 -27.187  -5.135  1.00  0.52           C  
ATOM   4811  C   ARG A 662      -8.091 -27.858  -6.284  1.00  0.48           C  
ATOM   4812  CB  ARG A 662      -7.800 -27.781  -3.799  1.00  0.48           C  
ATOM   4813  O   ARG A 662      -9.250 -27.534  -6.553  1.00  0.48           O  
ATOM   4814  CG  ARG A 662      -7.049 -27.235  -2.596  1.00  0.47           C  
ATOM   4815  CD  ARG A 662      -7.464 -27.932  -1.308  1.00  0.52           C  
ATOM   4816  NE  ARG A 662      -6.812 -27.344  -0.141  1.00  0.45           N  
ATOM   4817  NH1 ARG A 662      -5.860 -29.321   0.582  1.00  0.33           N  
ATOM   4818  NH2 ARG A 662      -5.518 -27.382   1.756  1.00  0.29           N  
ATOM   4819  CZ  ARG A 662      -6.065 -28.017   0.729  1.00  0.47           C  
ATOM   4820  N   ASN A 663      -7.412 -28.673  -7.018  1.00  0.37           N  
ATOM   4821  CA  ASN A 663      -7.895 -29.347  -8.218  1.00  0.39           C  
ATOM   4822  C   ASN A 663      -8.279 -28.348  -9.306  1.00  0.36           C  
ATOM   4823  CB  ASN A 663      -9.084 -30.251  -7.885  1.00  0.36           C  
ATOM   4824  O   ASN A 663      -9.071 -28.667 -10.196  1.00  0.35           O  
ATOM   4825  CG  ASN A 663      -8.761 -31.266  -6.805  1.00  0.35           C  
ATOM   4826  ND2 ASN A 663      -9.718 -31.515  -5.920  1.00  0.43           N  
ATOM   4827  OD1 ASN A 663      -7.659 -31.820  -6.767  1.00  0.40           O  
ATOM   4828  N   ALA A 664      -7.689 -27.167  -9.202  1.00  0.42           N  
ATOM   4829  CA  ALA A 664      -7.848 -26.066 -10.149  1.00  0.45           C  
ATOM   4830  C   ALA A 664      -6.543 -25.293 -10.316  1.00  0.41           C  
ATOM   4831  CB  ALA A 664      -8.964 -25.129  -9.693  1.00  0.40           C  
ATOM   4832  O   ALA A 664      -5.742 -25.206  -9.383  1.00  0.41           O  
ATOM   4833  N   LYS A 665      -6.188 -24.945 -11.555  1.00  0.45           N  
ATOM   4834  CA  LYS A 665      -5.218 -23.915 -11.915  1.00  0.46           C  
ATOM   4835  C   LYS A 665      -5.869 -22.536 -11.956  1.00  0.45           C  
ATOM   4836  CB  LYS A 665      -4.576 -24.231 -13.267  1.00  0.43           C  
ATOM   4837  O   LYS A 665      -6.866 -22.335 -12.652  1.00  0.44           O  
ATOM   4838  CG  LYS A 665      -3.480 -23.258 -13.675  1.00  0.40           C  
ATOM   4839  CD  LYS A 665      -2.919 -23.593 -15.051  1.00  0.43           C  
ATOM   4840  CE  LYS A 665      -1.903 -22.556 -15.509  1.00  0.42           C  
ATOM   4841  NZ  LYS A 665      -1.515 -22.753 -16.938  1.00  0.40           N  
ATOM   4842  N   ILE A 666      -5.459 -21.623 -11.149  1.00  0.44           N  
ATOM   4843  CA  ILE A 666      -5.825 -20.220 -11.309  1.00  0.44           C  
ATOM   4844  C   ILE A 666      -5.249 -19.683 -12.618  1.00  0.44           C  
ATOM   4845  CB  ILE A 666      -5.333 -19.368 -10.118  1.00  0.43           C  
ATOM   4846  O   ILE A 666      -4.033 -19.703 -12.822  1.00  0.44           O  
ATOM   4847  CG1 ILE A 666      -5.879 -19.928  -8.799  1.00  0.40           C  
ATOM   4848  CG2 ILE A 666      -5.737 -17.902 -10.299  1.00  0.39           C  
ATOM   4849  CD1 ILE A 666      -5.318 -19.248  -7.558  1.00  0.38           C  
ATOM   4850  N   VAL A 667      -6.178 -19.470 -13.510  1.00  0.44           N  
ATOM   4851  CA  VAL A 667      -5.833 -18.794 -14.755  1.00  0.45           C  
ATOM   4852  C   VAL A 667      -5.819 -17.282 -14.536  1.00  0.43           C  
ATOM   4853  CB  VAL A 667      -6.815 -19.158 -15.891  1.00  0.42           C  
ATOM   4854  O   VAL A 667      -4.828 -16.614 -14.838  1.00  0.42           O  
ATOM   4855  CG1 VAL A 667      -6.408 -18.477 -17.196  1.00  0.37           C  
ATOM   4856  CG2 VAL A 667      -6.880 -20.674 -16.073  1.00  0.36           C  
ATOM   4857  N   ASN A 668      -6.916 -16.699 -13.938  1.00  0.38           N  
ATOM   4858  CA  ASN A 668      -7.120 -15.306 -13.555  1.00  0.42           C  
ATOM   4859  C   ASN A 668      -7.383 -15.169 -12.058  1.00  0.38           C  
ATOM   4860  CB  ASN A 668      -8.272 -14.693 -14.354  1.00  0.38           C  
ATOM   4861  O   ASN A 668      -8.474 -15.488 -11.583  1.00  0.39           O  
ATOM   4862  CG  ASN A 668      -7.901 -14.424 -15.800  1.00  0.36           C  
ATOM   4863  ND2 ASN A 668      -8.891 -14.469 -16.684  1.00  0.37           N  
ATOM   4864  OD1 ASN A 668      -6.735 -14.179 -16.119  1.00  0.38           O  
ATOM   4865  N   ALA A 669      -6.282 -14.884 -11.299  1.00  0.44           N  
ATOM   4866  CA  ALA A 669      -6.392 -14.811  -9.845  1.00  0.46           C  
ATOM   4867  C   ALA A 669      -7.208 -13.595  -9.416  1.00  0.44           C  
ATOM   4868  CB  ALA A 669      -5.005 -14.768  -9.208  1.00  0.42           C  
ATOM   4869  O   ALA A 669      -7.590 -13.476  -8.249  1.00  0.44           O  
ATOM   4870  N   ILE A 670      -7.465 -12.640 -10.367  1.00  0.46           N  
ATOM   4871  CA  ILE A 670      -8.118 -11.367 -10.080  1.00  0.48           C  
ATOM   4872  C   ILE A 670      -9.205 -11.099 -11.118  1.00  0.46           C  
ATOM   4873  CB  ILE A 670      -7.101 -10.203 -10.057  1.00  0.44           C  
ATOM   4874  O   ILE A 670      -8.963 -11.205 -12.323  1.00  0.46           O  
ATOM   4875  CG1 ILE A 670      -5.975 -10.498  -9.060  1.00  0.39           C  
ATOM   4876  CG2 ILE A 670      -7.799  -8.883  -9.720  1.00  0.38           C  
ATOM   4877  CD1 ILE A 670      -4.856  -9.465  -9.066  1.00  0.39           C  
ATOM   4878  N   GLY A 671     -10.459 -10.886 -10.724  1.00  0.45           N  
ATOM   4879  CA  GLY A 671     -11.608 -10.335 -11.425  1.00  0.45           C  
ATOM   4880  C   GLY A 671     -12.118  -9.045 -10.813  1.00  0.45           C  
ATOM   4881  O   GLY A 671     -11.901  -8.785  -9.627  1.00  0.45           O  
ATOM   4882  N   THR A 672     -12.573  -8.150 -11.538  1.00  0.41           N  
ATOM   4883  CA  THR A 672     -13.390  -7.015 -11.120  1.00  0.43           C  
ATOM   4884  C   THR A 672     -14.873  -7.315 -11.315  1.00  0.42           C  
ATOM   4885  CB  THR A 672     -13.014  -5.740 -11.897  1.00  0.41           C  
ATOM   4886  O   THR A 672     -15.291  -7.728 -12.399  1.00  0.42           O  
ATOM   4887  CG2 THR A 672     -11.882  -4.988 -11.206  1.00  0.37           C  
ATOM   4888  OG1 THR A 672     -12.597  -6.100 -13.220  1.00  0.35           O  
ATOM   4889  N   GLY A 673     -15.623  -7.385 -10.287  1.00  0.41           N  
ATOM   4890  CA  GLY A 673     -17.050  -7.102 -10.306  1.00  0.40           C  
ATOM   4891  C   GLY A 673     -17.365  -5.619 -10.235  1.00  0.42           C  
ATOM   4892  O   GLY A 673     -16.799  -4.898  -9.411  1.00  0.42           O  
ATOM   4893  N   ASN A 674     -18.061  -5.118 -11.183  1.00  0.36           N  
ATOM   4894  CA  ASN A 674     -18.805  -3.869 -11.062  1.00  0.37           C  
ATOM   4895  C   ASN A 674     -20.163  -4.087 -10.401  1.00  0.36           C  
ATOM   4896  CB  ASN A 674     -18.982  -3.215 -12.434  1.00  0.36           C  
ATOM   4897  O   ASN A 674     -20.882  -5.026 -10.745  1.00  0.36           O  
ATOM   4898  CG  ASN A 674     -17.661  -2.848 -13.081  1.00  0.36           C  
ATOM   4899  ND2 ASN A 674     -17.561  -3.061 -14.388  1.00  0.38           N  
ATOM   4900  OD1 ASN A 674     -16.737  -2.378 -12.412  1.00  0.38           O  
ATOM   4901  N   PHE A 675     -20.481  -3.222  -9.449  1.00  0.29           N  
ATOM   4902  CA  PHE A 675     -21.826  -3.042  -8.916  1.00  0.35           C  
ATOM   4903  C   PHE A 675     -22.372  -1.665  -9.277  1.00  0.29           C  
ATOM   4904  CB  PHE A 675     -21.832  -3.227  -7.395  1.00  0.31           C  
ATOM   4905  O   PHE A 675     -21.609  -0.708  -9.422  1.00  0.28           O  
ATOM   4906  CG  PHE A 675     -21.332  -4.573  -6.945  1.00  0.34           C  
ATOM   4907  CD1 PHE A 675     -22.172  -5.680  -6.954  1.00  0.34           C  
ATOM   4908  CD2 PHE A 675     -20.022  -4.731  -6.514  1.00  0.36           C  
ATOM   4909  CE1 PHE A 675     -21.711  -6.927  -6.538  1.00  0.34           C  
ATOM   4910  CE2 PHE A 675     -19.555  -5.974  -6.096  1.00  0.39           C  
ATOM   4911  CZ  PHE A 675     -20.401  -7.070  -6.108  1.00  0.34           C  
TER    4912      PHE A 675
END
