# Supplementary material for: DepoScope: Accurate phage depolymerase annotation and domain delineation using large language models
Source: PLoS Comput Biol. 2024 Aug 5;20(8):e1011831. doi: 10.1371/journal.pcbi.1011831 (PMC11326577; doi:10.1371/journal.pcbi.1011831)
Supplement: S1 Data — (ZIP) [file pcbi.1011831.s003.zip › FN_FP_deposcope_032024/False_positives/NC_017972.1__YP_006382777.pdb]

PARENT N/A
ATOM      1  N   MET A   1      -3.592  15.181   8.639  1.00  0.24           N  
ATOM      2  CA  MET A   1      -4.941  14.633   8.531  1.00  0.32           C  
ATOM      3  C   MET A   1      -5.066  13.336   9.324  1.00  0.23           C  
ATOM      4  CB  MET A   1      -5.308  14.389   7.067  1.00  0.24           C  
ATOM      5  O   MET A   1      -4.217  12.450   9.211  1.00  0.23           O  
ATOM      6  CG  MET A   1      -6.214  15.457   6.475  1.00  0.24           C  
ATOM      7  SD  MET A   1      -6.719  15.074   4.753  1.00  0.16           S  
ATOM      8  CE  MET A   1      -5.468  16.016   3.836  1.00  0.12           C  
ATOM      9  N   ALA A   2      -5.849  13.314  10.492  1.00  0.37           N  
ATOM     10  CA  ALA A   2      -6.176  12.031  11.108  1.00  0.36           C  
ATOM     11  C   ALA A   2      -6.809  11.081  10.095  1.00  0.37           C  
ATOM     12  CB  ALA A   2      -7.111  12.235  12.298  1.00  0.33           C  
ATOM     13  O   ALA A   2      -7.773  11.441   9.415  1.00  0.35           O  
ATOM     14  N   VAL A   3      -6.064  10.356   9.292  1.00  0.45           N  
ATOM     15  CA  VAL A   3      -6.760   9.265   8.617  1.00  0.44           C  
ATOM     16  C   VAL A   3      -7.817   8.673   9.546  1.00  0.46           C  
ATOM     17  CB  VAL A   3      -5.778   8.164   8.157  1.00  0.42           C  
ATOM     18  O   VAL A   3      -7.499   8.215  10.646  1.00  0.45           O  
ATOM     19  CG1 VAL A   3      -6.498   7.120   7.305  1.00  0.37           C  
ATOM     20  CG2 VAL A   3      -4.613   8.779   7.383  1.00  0.38           C  
ATOM     21  N   SER A   4      -9.102   9.285   9.747  1.00  0.46           N  
ATOM     22  CA  SER A   4     -10.153   8.416  10.265  1.00  0.45           C  
ATOM     23  C   SER A   4     -10.049   7.012   9.678  1.00  0.46           C  
ATOM     24  CB  SER A   4     -11.532   9.002   9.961  1.00  0.42           C  
ATOM     25  O   SER A   4      -9.597   6.839   8.545  1.00  0.43           O  
ATOM     26  OG  SER A   4     -11.700   9.198   8.568  1.00  0.38           O  
ATOM     27  N   GLY A   5      -9.945   6.015  10.684  1.00  0.58           N  
ATOM     28  CA  GLY A   5      -9.947   4.670  10.131  1.00  0.57           C  
ATOM     29  C   GLY A   5     -10.839   4.527   8.912  1.00  0.59           C  
ATOM     30  O   GLY A   5     -11.970   5.017   8.903  1.00  0.57           O  
ATOM     31  N   PHE A   6     -10.322   4.260   7.783  1.00  0.70           N  
ATOM     32  CA  PHE A   6     -10.980   3.929   6.525  1.00  0.70           C  
ATOM     33  C   PHE A   6     -10.849   2.441   6.222  1.00  0.71           C  
ATOM     34  CB  PHE A   6     -10.391   4.752   5.375  1.00  0.67           C  
ATOM     35  O   PHE A   6      -9.783   1.853   6.416  1.00  0.69           O  
ATOM     36  CG  PHE A   6     -10.932   4.380   4.022  1.00  0.63           C  
ATOM     37  CD1 PHE A   6     -12.215   4.756   3.643  1.00  0.61           C  
ATOM     38  CD2 PHE A   6     -10.157   3.652   3.128  1.00  0.63           C  
ATOM     39  CE1 PHE A   6     -12.718   4.413   2.390  1.00  0.61           C  
ATOM     40  CE2 PHE A   6     -10.654   3.305   1.874  1.00  0.61           C  
ATOM     41  CZ  PHE A   6     -11.935   3.685   1.508  1.00  0.56           C  
ATOM     42  N   TYR A   7     -11.927   1.827   5.910  1.00  0.68           N  
ATOM     43  CA  TYR A   7     -11.930   0.474   5.365  1.00  0.67           C  
ATOM     44  C   TYR A   7     -12.819   0.386   4.130  1.00  0.68           C  
ATOM     45  CB  TYR A   7     -12.402  -0.530   6.421  1.00  0.65           C  
ATOM     46  O   TYR A   7     -13.933   0.915   4.121  1.00  0.67           O  
ATOM     47  CG  TYR A   7     -12.619  -1.922   5.880  1.00  0.62           C  
ATOM     48  CD1 TYR A   7     -13.892  -2.359   5.519  1.00  0.60           C  
ATOM     49  CD2 TYR A   7     -11.554  -2.804   5.730  1.00  0.60           C  
ATOM     50  CE1 TYR A   7     -14.098  -3.642   5.022  1.00  0.56           C  
ATOM     51  CE2 TYR A   7     -11.748  -4.089   5.234  1.00  0.56           C  
ATOM     52  OH  TYR A   7     -13.220  -5.769   4.391  1.00  0.53           O  
ATOM     53  CZ  TYR A   7     -13.022  -4.498   4.883  1.00  0.58           C  
ATOM     54  N   VAL A   8     -12.338  -0.347   3.169  1.00  0.75           N  
ATOM     55  CA  VAL A   8     -13.140  -0.626   1.982  1.00  0.75           C  
ATOM     56  C   VAL A   8     -12.808  -2.018   1.450  1.00  0.76           C  
ATOM     57  CB  VAL A   8     -12.910   0.434   0.881  1.00  0.74           C  
ATOM     58  O   VAL A   8     -11.666  -2.471   1.548  1.00  0.75           O  
ATOM     59  CG1 VAL A   8     -11.480   0.360   0.350  1.00  0.72           C  
ATOM     60  CG2 VAL A   8     -13.916   0.250  -0.254  1.00  0.72           C  
ATOM     61  N   ARG A   9     -13.783  -2.665   0.937  1.00  0.73           N  
ATOM     62  CA  ARG A   9     -13.659  -3.861   0.111  1.00  0.73           C  
ATOM     63  C   ARG A   9     -14.312  -3.656  -1.251  1.00  0.73           C  
ATOM     64  CB  ARG A   9     -14.284  -5.068   0.815  1.00  0.71           C  
ATOM     65  O   ARG A   9     -15.482  -3.276  -1.334  1.00  0.72           O  
ATOM     66  CG  ARG A   9     -14.139  -6.372   0.047  1.00  0.68           C  
ATOM     67  CD  ARG A   9     -14.693  -7.553   0.831  1.00  0.67           C  
ATOM     68  NE  ARG A   9     -14.660  -8.784   0.047  1.00  0.60           N  
ATOM     69  NH1 ARG A   9     -15.550 -10.114   1.713  1.00  0.59           N  
ATOM     70  NH2 ARG A   9     -14.992 -11.028  -0.314  1.00  0.53           N  
ATOM     71  CZ  ARG A   9     -15.067  -9.973   0.484  1.00  0.62           C  
ATOM     72  N   ARG A  10     -13.547  -3.956  -2.241  1.00  0.80           N  
ATOM     73  CA  ARG A  10     -14.036  -3.803  -3.607  1.00  0.81           C  
ATOM     74  C   ARG A  10     -13.694  -5.027  -4.450  1.00  0.80           C  
ATOM     75  CB  ARG A  10     -13.452  -2.544  -4.250  1.00  0.79           C  
ATOM     76  O   ARG A  10     -12.611  -5.600  -4.312  1.00  0.79           O  
ATOM     77  CG  ARG A  10     -13.757  -1.264  -3.488  1.00  0.78           C  
ATOM     78  CD  ARG A  10     -13.380  -0.027  -4.290  1.00  0.77           C  
ATOM     79  NE  ARG A  10     -13.524   1.192  -3.499  1.00  0.70           N  
ATOM     80  NH1 ARG A  10     -15.609   1.735  -4.335  1.00  0.70           N  
ATOM     81  NH2 ARG A  10     -14.607   3.085  -2.776  1.00  0.68           N  
ATOM     82  CZ  ARG A  10     -14.580   2.001  -3.538  1.00  0.71           C  
ATOM     83  N   SER A  11     -14.638  -5.377  -5.295  1.00  0.77           N  
ATOM     84  CA  SER A  11     -14.538  -6.600  -6.085  1.00  0.77           C  
ATOM     85  C   SER A  11     -14.897  -6.346  -7.545  1.00  0.77           C  
ATOM     86  CB  SER A  11     -15.446  -7.687  -5.509  1.00  0.75           C  
ATOM     87  O   SER A  11     -15.359  -5.258  -7.896  1.00  0.76           O  
ATOM     88  OG  SER A  11     -16.794  -7.251  -5.476  1.00  0.71           O  
ATOM     89  N   GLY A  12     -14.549  -7.353  -8.375  1.00  0.77           N  
ATOM     90  CA  GLY A  12     -15.035  -7.348  -9.745  1.00  0.77           C  
ATOM     91  C   GLY A  12     -14.031  -6.781 -10.732  1.00  0.77           C  
ATOM     92  O   GLY A  12     -14.396  -6.398 -11.845  1.00  0.75           O  
ATOM     93  N   TYR A  13     -12.786  -6.677 -10.321  1.00  0.80           N  
ATOM     94  CA  TYR A  13     -11.772  -6.150 -11.228  1.00  0.80           C  
ATOM     95  C   TYR A  13     -11.207  -7.253 -12.115  1.00  0.79           C  
ATOM     96  CB  TYR A  13     -10.641  -5.482 -10.441  1.00  0.79           C  
ATOM     97  O   TYR A  13     -10.709  -8.265 -11.616  1.00  0.77           O  
ATOM     98  CG  TYR A  13     -11.098  -4.328  -9.582  1.00  0.81           C  
ATOM     99  CD1 TYR A  13     -11.295  -3.063 -10.130  1.00  0.81           C  
ATOM    100  CD2 TYR A  13     -11.332  -4.500  -8.222  1.00  0.81           C  
ATOM    101  CE1 TYR A  13     -11.714  -1.995  -9.343  1.00  0.81           C  
ATOM    102  CE2 TYR A  13     -11.751  -3.440  -7.425  1.00  0.80           C  
ATOM    103  OH  TYR A  13     -12.355  -1.141  -7.209  1.00  0.80           O  
ATOM    104  CZ  TYR A  13     -11.940  -2.194  -7.993  1.00  0.77           C  
ATOM    105  N   SER A  14     -11.187  -7.004 -13.356  1.00  0.73           N  
ATOM    106  CA  SER A  14     -10.723  -8.004 -14.312  1.00  0.72           C  
ATOM    107  C   SER A  14      -9.244  -7.817 -14.634  1.00  0.72           C  
ATOM    108  CB  SER A  14     -11.546  -7.937 -15.599  1.00  0.70           C  
ATOM    109  O   SER A  14      -8.594  -8.732 -15.144  1.00  0.70           O  
ATOM    110  OG  SER A  14     -12.926  -8.107 -15.323  1.00  0.67           O  
ATOM    111  N   HIS A  15      -8.797  -6.574 -14.316  1.00  0.74           N  
ATOM    112  CA  HIS A  15      -7.426  -6.212 -14.659  1.00  0.74           C  
ATOM    113  C   HIS A  15      -6.709  -5.580 -13.471  1.00  0.74           C  
ATOM    114  CB  HIS A  15      -7.407  -5.256 -15.853  1.00  0.72           C  
ATOM    115  O   HIS A  15      -7.291  -4.765 -12.752  1.00  0.73           O  
ATOM    116  CG  HIS A  15      -8.080  -5.803 -17.071  1.00  0.68           C  
ATOM    117  CD2 HIS A  15      -9.173  -5.380 -17.749  1.00  0.65           C  
ATOM    118  ND1 HIS A  15      -7.630  -6.928 -17.728  1.00  0.64           N  
ATOM    119  CE1 HIS A  15      -8.419  -7.173 -18.761  1.00  0.61           C  
ATOM    120  NE2 HIS A  15      -9.364  -6.249 -18.796  1.00  0.59           N  
ATOM    121  N   VAL A  16      -5.346  -5.832 -13.376  1.00  0.74           N  
ATOM    122  CA  VAL A  16      -4.585  -5.323 -12.240  1.00  0.74           C  
ATOM    123  C   VAL A  16      -4.498  -3.800 -12.317  1.00  0.75           C  
ATOM    124  CB  VAL A  16      -3.168  -5.936 -12.186  1.00  0.72           C  
ATOM    125  O   VAL A  16      -4.526  -3.118 -11.290  1.00  0.74           O  
ATOM    126  CG1 VAL A  16      -2.286  -5.172 -11.199  1.00  0.67           C  
ATOM    127  CG2 VAL A  16      -3.241  -7.414 -11.808  1.00  0.67           C  
ATOM    128  N   GLY A  17      -4.505  -3.196 -13.536  1.00  0.76           N  
ATOM    129  CA  GLY A  17      -4.496  -1.752 -13.704  1.00  0.76           C  
ATOM    130  C   GLY A  17      -5.740  -1.080 -13.154  1.00  0.77           C  
ATOM    131  O   GLY A  17      -5.648  -0.066 -12.459  1.00  0.77           O  
ATOM    132  N   GLU A  18      -6.881  -1.743 -13.427  1.00  0.81           N  
ATOM    133  CA  GLU A  18      -8.150  -1.253 -12.900  1.00  0.81           C  
ATOM    134  C   GLU A  18      -8.184  -1.335 -11.376  1.00  0.81           C  
ATOM    135  CB  GLU A  18      -9.320  -2.041 -13.495  1.00  0.79           C  
ATOM    136  O   GLU A  18      -8.550  -0.369 -10.705  1.00  0.81           O  
ATOM    137  CG  GLU A  18      -9.538  -1.791 -14.980  1.00  0.75           C  
ATOM    138  CD  GLU A  18     -10.640  -2.650 -15.578  1.00  0.72           C  
ATOM    139  OE1 GLU A  18     -11.070  -3.628 -14.924  1.00  0.70           O  
ATOM    140  OE2 GLU A  18     -11.078  -2.344 -16.709  1.00  0.66           O  
ATOM    141  N   LEU A  19      -7.740  -2.426 -10.916  1.00  0.81           N  
ATOM    142  CA  LEU A  19      -7.681  -2.639  -9.474  1.00  0.81           C  
ATOM    143  C   LEU A  19      -6.763  -1.617  -8.811  1.00  0.82           C  
ATOM    144  CB  LEU A  19      -7.196  -4.057  -9.161  1.00  0.80           C  
ATOM    145  O   LEU A  19      -7.155  -0.959  -7.844  1.00  0.81           O  
ATOM    146  CG  LEU A  19      -7.117  -4.435  -7.681  1.00  0.76           C  
ATOM    147  CD1 LEU A  19      -7.333  -5.935  -7.505  1.00  0.73           C  
ATOM    148  CD2 LEU A  19      -5.778  -4.009  -7.090  1.00  0.74           C  
ATOM    149  N   MET A  20      -5.583  -1.374  -9.382  1.00  0.81           N  
ATOM    150  CA  MET A  20      -4.611  -0.462  -8.785  1.00  0.82           C  
ATOM    151  C   MET A  20      -5.076   0.985  -8.908  1.00  0.82           C  
ATOM    152  CB  MET A  20      -3.241  -0.629  -9.444  1.00  0.80           C  
ATOM    153  O   MET A  20      -4.816   1.802  -8.023  1.00  0.82           O  
ATOM    154  CG  MET A  20      -2.540  -1.928  -9.081  1.00  0.78           C  
ATOM    155  SD  MET A  20      -2.259  -2.095  -7.276  1.00  0.80           S  
ATOM    156  CE  MET A  20      -3.370  -3.481  -6.905  1.00  0.69           C  
ATOM    157  N   LEU A  21      -5.816   1.320  -9.916  1.00  0.86           N  
ATOM    158  CA  LEU A  21      -6.421   2.643 -10.019  1.00  0.86           C  
ATOM    159  C   LEU A  21      -7.465   2.850  -8.926  1.00  0.87           C  
ATOM    160  CB  LEU A  21      -7.062   2.835 -11.396  1.00  0.84           C  
ATOM    161  O   LEU A  21      -7.522   3.916  -8.310  1.00  0.86           O  
ATOM    162  CG  LEU A  21      -7.656   4.215 -11.681  1.00  0.78           C  
ATOM    163  CD1 LEU A  21      -6.568   5.282 -11.625  1.00  0.73           C  
ATOM    164  CD2 LEU A  21      -8.355   4.227 -13.037  1.00  0.73           C  
ATOM    165  N   ALA A  22      -8.243   1.815  -8.675  1.00  0.87           N  
ATOM    166  CA  ALA A  22      -9.222   1.887  -7.594  1.00  0.87           C  
ATOM    167  C   ALA A  22      -8.534   2.036  -6.240  1.00  0.88           C  
ATOM    168  CB  ALA A  22     -10.115   0.648  -7.600  1.00  0.86           C  
ATOM    169  O   ALA A  22      -8.931   2.870  -5.423  1.00  0.87           O  
ATOM    170  N   VAL A  23      -7.423   1.375  -6.046  1.00  0.85           N  
ATOM    171  CA  VAL A  23      -6.624   1.484  -4.829  1.00  0.85           C  
ATOM    172  C   VAL A  23      -6.055   2.895  -4.709  1.00  0.85           C  
ATOM    173  CB  VAL A  23      -5.482   0.444  -4.806  1.00  0.84           C  
ATOM    174  O   VAL A  23      -6.111   3.505  -3.639  1.00  0.85           O  
ATOM    175  CG1 VAL A  23      -4.550   0.691  -3.620  1.00  0.82           C  
ATOM    176  CG2 VAL A  23      -6.051  -0.973  -4.755  1.00  0.82           C  
ATOM    177  N   ILE A  24      -5.560   3.486  -5.801  1.00  0.87           N  
ATOM    178  CA  ILE A  24      -5.033   4.846  -5.824  1.00  0.87           C  
ATOM    179  C   ILE A  24      -6.145   5.836  -5.485  1.00  0.88           C  
ATOM    180  CB  ILE A  24      -4.410   5.188  -7.196  1.00  0.87           C  
ATOM    181  O   ILE A  24      -5.947   6.752  -4.683  1.00  0.87           O  
ATOM    182  CG1 ILE A  24      -3.105   4.409  -7.399  1.00  0.85           C  
ATOM    183  CG2 ILE A  24      -4.173   6.696  -7.320  1.00  0.85           C  
ATOM    184  CD1 ILE A  24      -2.663   4.311  -8.852  1.00  0.84           C  
ATOM    185  N   ASN A  25      -7.352   5.650  -6.027  1.00  0.89           N  
ATOM    186  CA  ASN A  25      -8.500   6.506  -5.749  1.00  0.90           C  
ATOM    187  C   ASN A  25      -8.899   6.448  -4.277  1.00  0.90           C  
ATOM    188  CB  ASN A  25      -9.685   6.119  -6.636  1.00  0.89           C  
ATOM    189  O   ASN A  25      -9.119   7.485  -3.649  1.00  0.89           O  
ATOM    190  CG  ASN A  25      -9.470   6.488  -8.091  1.00  0.85           C  
ATOM    191  ND2 ASN A  25     -10.183   5.813  -8.985  1.00  0.86           N  
ATOM    192  OD1 ASN A  25      -8.670   7.372  -8.409  1.00  0.85           O  
ATOM    193  N   ASP A  26      -8.859   5.234  -3.697  1.00  0.87           N  
ATOM    194  CA  ASP A  26      -9.221   5.067  -2.293  1.00  0.87           C  
ATOM    195  C   ASP A  26      -8.145   5.646  -1.376  1.00  0.86           C  
ATOM    196  CB  ASP A  26      -9.448   3.589  -1.969  1.00  0.86           C  
ATOM    197  O   ASP A  26      -8.458   6.305  -0.383  1.00  0.85           O  
ATOM    198  CG  ASP A  26     -10.774   3.065  -2.492  1.00  0.85           C  
ATOM    199  OD1 ASP A  26     -11.734   3.856  -2.623  1.00  0.85           O  
ATOM    200  OD2 ASP A  26     -10.861   1.850  -2.774  1.00  0.85           O  
ATOM    201  N   LEU A  27      -6.886   5.510  -1.744  1.00  0.85           N  
ATOM    202  CA  LEU A  27      -5.800   6.139  -1.001  1.00  0.85           C  
ATOM    203  C   LEU A  27      -5.895   7.659  -1.081  1.00  0.85           C  
ATOM    204  CB  LEU A  27      -4.444   5.673  -1.537  1.00  0.84           C  
ATOM    205  O   LEU A  27      -5.837   8.344  -0.057  1.00  0.84           O  
ATOM    206  CG  LEU A  27      -4.021   4.250  -1.166  1.00  0.84           C  
ATOM    207  CD1 LEU A  27      -2.809   3.826  -1.989  1.00  0.83           C  
ATOM    208  CD2 LEU A  27      -3.720   4.154   0.326  1.00  0.83           C  
ATOM    209  N   THR A  28      -6.162   8.291  -2.195  1.00  0.87           N  
ATOM    210  CA  THR A  28      -6.249   9.733  -2.394  1.00  0.87           C  
ATOM    211  C   THR A  28      -7.469  10.305  -1.677  1.00  0.87           C  
ATOM    212  CB  THR A  28      -6.316  10.088  -3.891  1.00  0.86           C  
ATOM    213  O   THR A  28      -7.379  11.346  -1.022  1.00  0.85           O  
ATOM    214  CG2 THR A  28      -4.998   9.775  -4.590  1.00  0.81           C  
ATOM    215  OG1 THR A  28      -7.364   9.331  -4.509  1.00  0.84           O  
ATOM    216  N   ALA A  29      -8.558   9.554  -1.652  1.00  0.86           N  
ATOM    217  CA  ALA A  29      -9.781   9.943  -0.955  1.00  0.85           C  
ATOM    218  C   ALA A  29      -9.572   9.952   0.556  1.00  0.84           C  
ATOM    219  CB  ALA A  29     -10.927   9.005  -1.326  1.00  0.85           C  
ATOM    220  O   ALA A  29     -10.301  10.628   1.286  1.00  0.82           O  
ATOM    221  N   ASN A  30      -8.477   9.271   0.944  1.00  0.82           N  
ATOM    222  CA  ASN A  30      -8.257   9.102   2.376  1.00  0.81           C  
ATOM    223  C   ASN A  30      -6.922   9.696   2.813  1.00  0.80           C  
ATOM    224  CB  ASN A  30      -8.331   7.622   2.760  1.00  0.80           C  
ATOM    225  O   ASN A  30      -6.274   9.177   3.723  1.00  0.77           O  
ATOM    226  CG  ASN A  30      -9.749   7.087   2.756  1.00  0.79           C  
ATOM    227  ND2 ASN A  30     -10.126   6.414   1.676  1.00  0.76           N  
ATOM    228  OD1 ASN A  30     -10.500   7.279   3.716  1.00  0.77           O  
ATOM    229  N   GLY A  31      -6.580  10.781   2.080  1.00  0.79           N  
ATOM    230  CA  GLY A  31      -5.578  11.718   2.562  1.00  0.79           C  
ATOM    231  C   GLY A  31      -4.217  11.518   1.922  1.00  0.79           C  
ATOM    232  O   GLY A  31      -3.269  12.244   2.227  1.00  0.77           O  
ATOM    233  N   PHE A  32      -4.061  10.532   1.020  1.00  0.81           N  
ATOM    234  CA  PHE A  32      -2.857  10.455   0.201  1.00  0.81           C  
ATOM    235  C   PHE A  32      -2.930  11.438  -0.962  1.00  0.82           C  
ATOM    236  CB  PHE A  32      -2.655   9.031  -0.327  1.00  0.80           C  
ATOM    237  O   PHE A  32      -3.999  11.650  -1.536  1.00  0.81           O  
ATOM    238  CG  PHE A  32      -2.153   8.064   0.711  1.00  0.80           C  
ATOM    239  CD1 PHE A  32      -0.826   7.652   0.714  1.00  0.79           C  
ATOM    240  CD2 PHE A  32      -3.009   7.568   1.685  1.00  0.79           C  
ATOM    241  CE1 PHE A  32      -0.359   6.757   1.674  1.00  0.78           C  
ATOM    242  CE2 PHE A  32      -2.550   6.673   2.648  1.00  0.78           C  
ATOM    243  CZ  PHE A  32      -1.225   6.268   2.640  1.00  0.74           C  
ATOM    244  N   SER A  33      -1.809  12.007  -1.275  1.00  0.80           N  
ATOM    245  CA  SER A  33      -1.657  12.848  -2.458  1.00  0.80           C  
ATOM    246  C   SER A  33      -0.589  12.294  -3.396  1.00  0.80           C  
ATOM    247  CB  SER A  33      -1.301  14.280  -2.057  1.00  0.79           C  
ATOM    248  O   SER A  33       0.339  11.612  -2.955  1.00  0.79           O  
ATOM    249  OG  SER A  33      -0.091  14.310  -1.319  1.00  0.76           O  
ATOM    250  N   THR A  34      -0.845  12.582  -4.654  1.00  0.77           N  
ATOM    251  CA  THR A  34       0.191  12.248  -5.624  1.00  0.77           C  
ATOM    252  C   THR A  34       1.423  13.126  -5.425  1.00  0.77           C  
ATOM    253  CB  THR A  34      -0.324  12.402  -7.067  1.00  0.75           C  
ATOM    254  O   THR A  34       1.321  14.354  -5.415  1.00  0.75           O  
ATOM    255  CG2 THR A  34       0.718  11.932  -8.077  1.00  0.72           C  
ATOM    256  OG1 THR A  34      -1.515  11.622  -7.229  1.00  0.73           O  
ATOM    257  N   ARG A  35       2.470  12.496  -5.200  1.00  0.68           N  
ATOM    258  CA  ARG A  35       3.760  13.168  -5.087  1.00  0.68           C  
ATOM    259  C   ARG A  35       4.494  13.175  -6.424  1.00  0.68           C  
ATOM    260  CB  ARG A  35       4.625  12.496  -4.018  1.00  0.66           C  
ATOM    261  O   ARG A  35       5.156  14.155  -6.769  1.00  0.66           O  
ATOM    262  CG  ARG A  35       5.993  13.135  -3.841  1.00  0.63           C  
ATOM    263  CD  ARG A  35       5.884  14.588  -3.399  1.00  0.62           C  
ATOM    264  NE  ARG A  35       7.197  15.175  -3.149  1.00  0.56           N  
ATOM    265  NH1 ARG A  35       6.456  17.362  -3.188  1.00  0.49           N  
ATOM    266  NH2 ARG A  35       8.672  16.905  -2.823  1.00  0.43           N  
ATOM    267  CZ  ARG A  35       7.439  16.479  -3.054  1.00  0.59           C  
ATOM    268  N   PHE A  36       4.306  12.054  -7.138  1.00  0.67           N  
ATOM    269  CA  PHE A  36       4.969  11.887  -8.425  1.00  0.66           C  
ATOM    270  C   PHE A  36       4.228  10.873  -9.288  1.00  0.67           C  
ATOM    271  CB  PHE A  36       6.423  11.447  -8.229  1.00  0.63           C  
ATOM    272  O   PHE A  36       3.923   9.768  -8.833  1.00  0.65           O  
ATOM    273  CG  PHE A  36       7.184  11.275  -9.516  1.00  0.60           C  
ATOM    274  CD1 PHE A  36       7.824  12.355 -10.111  1.00  0.57           C  
ATOM    275  CD2 PHE A  36       7.260  10.031 -10.130  1.00  0.57           C  
ATOM    276  CE1 PHE A  36       8.529  12.198 -11.302  1.00  0.52           C  
ATOM    277  CE2 PHE A  36       7.963   9.867 -11.320  1.00  0.52           C  
ATOM    278  CZ  PHE A  36       8.596  10.952 -11.905  1.00  0.56           C  
ATOM    279  N   PRO A  37       4.314  11.382 -10.647  1.00  0.68           N  
ATOM    280  CA  PRO A  37       4.533  12.741 -11.148  1.00  0.68           C  
ATOM    281  C   PRO A  37       3.585  13.761 -10.520  1.00  0.69           C  
ATOM    282  CB  PRO A  37       4.274  12.609 -12.651  1.00  0.66           C  
ATOM    283  O   PRO A  37       2.465  13.414 -10.137  1.00  0.67           O  
ATOM    284  CG  PRO A  37       3.280  11.500 -12.772  1.00  0.64           C  
ATOM    285  CD  PRO A  37       3.497  10.539 -11.638  1.00  0.63           C  
ATOM    286  N   ALA A  38       4.076  14.952 -10.318  1.00  0.64           N  
ATOM    287  CA  ALA A  38       3.296  16.012  -9.684  1.00  0.64           C  
ATOM    288  C   ALA A  38       1.956  16.203 -10.389  1.00  0.64           C  
ATOM    289  CB  ALA A  38       4.082  17.320  -9.677  1.00  0.61           C  
ATOM    290  O   ALA A  38       0.943  16.483  -9.745  1.00  0.64           O  
ATOM    291  N   ASN A  39       1.872  16.054 -11.735  1.00  0.68           N  
ATOM    292  CA  ASN A  39       0.667  16.152 -12.550  1.00  0.69           C  
ATOM    293  C   ASN A  39       0.176  14.777 -12.994  1.00  0.68           C  
ATOM    294  CB  ASN A  39       0.914  17.046 -13.768  1.00  0.64           C  
ATOM    295  O   ASN A  39      -0.116  14.568 -14.173  1.00  0.66           O  
ATOM    296  CG  ASN A  39       1.370  18.441 -13.385  1.00  0.60           C  
ATOM    297  ND2 ASN A  39       2.249  19.020 -14.194  1.00  0.61           N  
ATOM    298  OD1 ASN A  39       0.936  18.992 -12.371  1.00  0.60           O  
ATOM    299  N   TRP A  40       0.259  13.922 -12.180  1.00  0.74           N  
ATOM    300  CA  TRP A  40      -0.149  12.574 -12.563  1.00  0.77           C  
ATOM    301  C   TRP A  40      -1.615  12.548 -12.982  1.00  0.74           C  
ATOM    302  CB  TRP A  40       0.084  11.593 -11.411  1.00  0.71           C  
ATOM    303  O   TRP A  40      -2.485  13.030 -12.252  1.00  0.71           O  
ATOM    304  CG  TRP A  40      -0.279  10.175 -11.737  1.00  0.65           C  
ATOM    305  CD1 TRP A  40       0.378   9.331 -12.588  1.00  0.61           C  
ATOM    306  CD2 TRP A  40      -1.390   9.437 -11.217  1.00  0.63           C  
ATOM    307  CE2 TRP A  40      -1.344   8.150 -11.798  1.00  0.58           C  
ATOM    308  CE3 TRP A  40      -2.419   9.739 -10.316  1.00  0.68           C  
ATOM    309  NE1 TRP A  40      -0.258   8.111 -12.629  1.00  0.70           N  
ATOM    310  CH2 TRP A  40      -3.288   7.487 -10.621  1.00  0.68           C  
ATOM    311  CZ2 TRP A  40      -2.291   7.165 -11.505  1.00  0.70           C  
ATOM    312  CZ3 TRP A  40      -3.360   8.758 -10.027  1.00  0.68           C  
ATOM    313  N   VAL A  41      -1.885  11.992 -14.151  1.00  0.79           N  
ATOM    314  CA  VAL A  41      -3.217  11.733 -14.688  1.00  0.79           C  
ATOM    315  C   VAL A  41      -3.448  10.227 -14.791  1.00  0.79           C  
ATOM    316  CB  VAL A  41      -3.412  12.398 -16.069  1.00  0.76           C  
ATOM    317  O   VAL A  41      -2.588   9.493 -15.285  1.00  0.78           O  
ATOM    318  CG1 VAL A  41      -4.853  12.234 -16.548  1.00  0.71           C  
ATOM    319  CG2 VAL A  41      -3.031  13.876 -16.007  1.00  0.70           C  
ATOM    320  N   PRO A  42      -4.549   9.703 -14.213  1.00  0.80           N  
ATOM    321  CA  PRO A  42      -4.879   8.291 -14.420  1.00  0.80           C  
ATOM    322  C   PRO A  42      -4.825   7.882 -15.890  1.00  0.80           C  
ATOM    323  CB  PRO A  42      -6.305   8.179 -13.873  1.00  0.78           C  
ATOM    324  O   PRO A  42      -5.166   8.678 -16.769  1.00  0.78           O  
ATOM    325  CG  PRO A  42      -6.447   9.334 -12.937  1.00  0.78           C  
ATOM    326  CD  PRO A  42      -5.585  10.460 -13.433  1.00  0.77           C  
ATOM    327  N   PRO A  43      -4.310   6.784 -16.212  1.00  0.78           N  
ATOM    328  CA  PRO A  43      -4.362   6.338 -17.606  1.00  0.78           C  
ATOM    329  C   PRO A  43      -5.783   6.311 -18.164  1.00  0.78           C  
ATOM    330  CB  PRO A  43      -3.772   4.927 -17.546  1.00  0.76           C  
ATOM    331  O   PRO A  43      -6.730   6.000 -17.438  1.00  0.76           O  
ATOM    332  CG  PRO A  43      -4.099   4.433 -16.174  1.00  0.74           C  
ATOM    333  CD  PRO A  43      -4.103   5.604 -15.234  1.00  0.73           C  
ATOM    334  N   VAL A  44      -5.978   6.633 -19.446  1.00  0.75           N  
ATOM    335  CA  VAL A  44      -7.273   6.656 -20.118  1.00  0.75           C  
ATOM    336  C   VAL A  44      -7.826   5.236 -20.223  1.00  0.73           C  
ATOM    337  CB  VAL A  44      -7.173   7.294 -21.521  1.00  0.71           C  
ATOM    338  O   VAL A  44      -9.037   5.026 -20.129  1.00  0.70           O  
ATOM    339  CG1 VAL A  44      -8.545   7.341 -22.192  1.00  0.65           C  
ATOM    340  CG2 VAL A  44      -6.573   8.696 -21.428  1.00  0.64           C  
ATOM    341  N   ASP A  45      -6.994   4.292 -20.320  1.00  0.73           N  
ATOM    342  CA  ASP A  45      -7.365   2.883 -20.407  1.00  0.72           C  
ATOM    343  C   ASP A  45      -6.610   2.051 -19.374  1.00  0.72           C  
ATOM    344  CB  ASP A  45      -7.098   2.344 -21.814  1.00  0.67           C  
ATOM    345  O   ASP A  45      -5.570   1.465 -19.681  1.00  0.66           O  
ATOM    346  CG  ASP A  45      -7.566   0.911 -21.998  1.00  0.63           C  
ATOM    347  OD1 ASP A  45      -8.279   0.384 -21.117  1.00  0.64           O  
ATOM    348  OD2 ASP A  45      -7.217   0.303 -23.033  1.00  0.69           O  
ATOM    349  N   PRO A  46      -7.036   2.024 -18.142  1.00  0.62           N  
ATOM    350  CA  PRO A  46      -6.375   1.218 -17.113  1.00  0.60           C  
ATOM    351  C   PRO A  46      -6.515  -0.282 -17.360  1.00  0.60           C  
ATOM    352  CB  PRO A  46      -7.096   1.629 -15.827  1.00  0.58           C  
ATOM    353  O   PRO A  46      -5.700  -1.070 -16.872  1.00  0.58           O  
ATOM    354  CG  PRO A  46      -8.409   2.177 -16.283  1.00  0.57           C  
ATOM    355  CD  PRO A  46      -8.243   2.720 -17.673  1.00  0.59           C  
ATOM    356  N   ALA A  47      -7.606  -0.605 -18.087  1.00  0.61           N  
ATOM    357  CA  ALA A  47      -7.839  -1.979 -18.524  1.00  0.58           C  
ATOM    358  C   ALA A  47      -6.926  -2.346 -19.690  1.00  0.59           C  
ATOM    359  CB  ALA A  47      -9.302  -2.172 -18.916  1.00  0.56           C  
ATOM    360  O   ALA A  47      -6.638  -3.524 -19.914  1.00  0.56           O  
ATOM    361  N   GLY A  48      -6.408  -1.310 -20.421  1.00  0.49           N  
ATOM    362  CA  GLY A  48      -5.782  -1.394 -21.730  1.00  0.47           C  
ATOM    363  C   GLY A  48      -4.269  -1.294 -21.676  1.00  0.49           C  
ATOM    364  O   GLY A  48      -3.602  -1.313 -22.713  1.00  0.46           O  
ATOM    365  N   ARG A  49      -3.521  -1.703 -20.677  1.00  0.50           N  
ATOM    366  CA  ARG A  49      -2.118  -2.103 -20.709  1.00  0.50           C  
ATOM    367  C   ARG A  49      -1.206  -0.930 -20.363  1.00  0.51           C  
ATOM    368  CB  ARG A  49      -1.749  -2.665 -22.084  1.00  0.44           C  
ATOM    369  O   ARG A  49       0.017  -1.034 -20.472  1.00  0.48           O  
ATOM    370  CG  ARG A  49      -2.459  -3.964 -22.429  1.00  0.40           C  
ATOM    371  CD  ARG A  49      -1.947  -4.558 -23.733  1.00  0.42           C  
ATOM    372  NE  ARG A  49      -2.697  -5.752 -24.113  1.00  0.35           N  
ATOM    373  NH1 ARG A  49      -1.322  -6.303 -25.887  1.00  0.27           N  
ATOM    374  NH2 ARG A  49      -3.134  -7.614 -25.385  1.00  0.24           N  
ATOM    375  CZ  ARG A  49      -2.383  -6.553 -25.127  1.00  0.34           C  
ATOM    376  N   ALA A  50      -1.768   0.191 -20.129  1.00  0.60           N  
ATOM    377  CA  ALA A  50      -0.805   1.258 -19.868  1.00  0.59           C  
ATOM    378  C   ALA A  50      -0.115   1.057 -18.522  1.00  0.60           C  
ATOM    379  CB  ALA A  50      -1.495   2.620 -19.911  1.00  0.54           C  
ATOM    380  O   ALA A  50      -0.772   1.021 -17.480  1.00  0.57           O  
ATOM    381  N   ALA A  51       1.101   0.648 -18.746  1.00  0.66           N  
ATOM    382  CA  ALA A  51       1.955   0.730 -17.564  1.00  0.65           C  
ATOM    383  C   ALA A  51       1.916   2.129 -16.955  1.00  0.67           C  
ATOM    384  CB  ALA A  51       3.390   0.347 -17.917  1.00  0.63           C  
ATOM    385  O   ALA A  51       1.903   3.128 -17.679  1.00  0.66           O  
ATOM    386  N   PHE A  52       1.617   2.135 -15.730  1.00  0.72           N  
ATOM    387  CA  PHE A  52       1.731   3.421 -15.052  1.00  0.72           C  
ATOM    388  C   PHE A  52       2.453   3.268 -13.719  1.00  0.72           C  
ATOM    389  CB  PHE A  52       0.347   4.039 -14.833  1.00  0.70           C  
ATOM    390  O   PHE A  52       2.582   2.157 -13.201  1.00  0.70           O  
ATOM    391  CG  PHE A  52      -0.552   3.217 -13.949  1.00  0.68           C  
ATOM    392  CD1 PHE A  52      -1.441   2.301 -14.497  1.00  0.68           C  
ATOM    393  CD2 PHE A  52      -0.507   3.361 -12.568  1.00  0.68           C  
ATOM    394  CE1 PHE A  52      -2.274   1.539 -13.681  1.00  0.65           C  
ATOM    395  CE2 PHE A  52      -1.336   2.603 -11.746  1.00  0.64           C  
ATOM    396  CZ  PHE A  52      -2.220   1.693 -12.305  1.00  0.61           C  
ATOM    397  N   SER A  53       2.931   4.405 -13.274  1.00  0.71           N  
ATOM    398  CA  SER A  53       3.664   4.487 -12.015  1.00  0.71           C  
ATOM    399  C   SER A  53       3.326   5.768 -11.261  1.00  0.72           C  
ATOM    400  CB  SER A  53       5.171   4.415 -12.267  1.00  0.69           C  
ATOM    401  O   SER A  53       3.295   6.851 -11.849  1.00  0.70           O  
ATOM    402  OG  SER A  53       5.887   4.458 -11.044  1.00  0.67           O  
ATOM    403  N   VAL A  54       3.003   5.593  -9.974  1.00  0.76           N  
ATOM    404  CA  VAL A  54       2.652   6.755  -9.163  1.00  0.76           C  
ATOM    405  C   VAL A  54       3.214   6.591  -7.753  1.00  0.76           C  
ATOM    406  CB  VAL A  54       1.122   6.965  -9.106  1.00  0.74           C  
ATOM    407  O   VAL A  54       3.094   5.522  -7.151  1.00  0.75           O  
ATOM    408  CG1 VAL A  54       0.437   5.771  -8.443  1.00  0.72           C  
ATOM    409  CG2 VAL A  54       0.789   8.257  -8.361  1.00  0.72           C  
ATOM    410  N   LEU A  55       3.798   7.649  -7.256  1.00  0.72           N  
ATOM    411  CA  LEU A  55       4.191   7.777  -5.857  1.00  0.72           C  
ATOM    412  C   LEU A  55       3.174   8.607  -5.081  1.00  0.73           C  
ATOM    413  CB  LEU A  55       5.579   8.414  -5.745  1.00  0.71           C  
ATOM    414  O   LEU A  55       2.946   9.776  -5.401  1.00  0.72           O  
ATOM    415  CG  LEU A  55       6.125   8.606  -4.330  1.00  0.68           C  
ATOM    416  CD1 LEU A  55       6.354   7.254  -3.662  1.00  0.65           C  
ATOM    417  CD2 LEU A  55       7.414   9.420  -4.359  1.00  0.65           C  
ATOM    418  N   LEU A  56       2.579   7.935  -4.086  1.00  0.79           N  
ATOM    419  CA  LEU A  56       1.619   8.566  -3.186  1.00  0.79           C  
ATOM    420  C   LEU A  56       2.268   8.900  -1.847  1.00  0.78           C  
ATOM    421  CB  LEU A  56       0.410   7.652  -2.966  1.00  0.78           C  
ATOM    422  O   LEU A  56       3.130   8.160  -1.367  1.00  0.77           O  
ATOM    423  CG  LEU A  56      -0.344   7.213  -4.222  1.00  0.79           C  
ATOM    424  CD1 LEU A  56      -1.359   6.128  -3.878  1.00  0.78           C  
ATOM    425  CD2 LEU A  56      -1.031   8.406  -4.878  1.00  0.79           C  
ATOM    426  N   GLU A  57       1.815   9.968  -1.313  1.00  0.73           N  
ATOM    427  CA  GLU A  57       2.319  10.441  -0.027  1.00  0.73           C  
ATOM    428  C   GLU A  57       1.176  10.862   0.892  1.00  0.73           C  
ATOM    429  CB  GLU A  57       3.290  11.607  -0.226  1.00  0.71           C  
ATOM    430  O   GLU A  57       0.186  11.439   0.437  1.00  0.72           O  
ATOM    431  CG  GLU A  57       3.971  12.066   1.055  1.00  0.68           C  
ATOM    432  CD  GLU A  57       5.063  13.097   0.819  1.00  0.66           C  
ATOM    433  OE1 GLU A  57       6.234  12.704   0.610  1.00  0.63           O  
ATOM    434  OE2 GLU A  57       4.746  14.307   0.844  1.00  0.61           O  
ATOM    435  N   ALA A  58       1.266  10.397   2.163  1.00  0.74           N  
ATOM    436  CA  ALA A  58       0.338  10.841   3.201  1.00  0.73           C  
ATOM    437  C   ALA A  58       1.080  11.186   4.489  1.00  0.73           C  
ATOM    438  CB  ALA A  58      -0.715   9.768   3.468  1.00  0.71           C  
ATOM    439  O   ALA A  58       2.134  10.614   4.778  1.00  0.69           O  
ATOM    440  N   GLY A  59       0.485  12.178   5.265  1.00  0.65           N  
ATOM    441  CA  GLY A  59       0.994  12.635   6.548  1.00  0.63           C  
ATOM    442  C   GLY A  59       1.637  14.007   6.481  1.00  0.64           C  
ATOM    443  O   GLY A  59       1.365  14.781   5.561  1.00  0.60           O  
ATOM    444  N   GLU A  60       2.156  14.384   7.639  1.00  0.55           N  
ATOM    445  CA  GLU A  60       2.753  15.709   7.769  1.00  0.54           C  
ATOM    446  C   GLU A  60       3.905  15.894   6.786  1.00  0.55           C  
ATOM    447  CB  GLU A  60       3.240  15.942   9.201  1.00  0.51           C  
ATOM    448  O   GLU A  60       4.770  15.024   6.664  1.00  0.52           O  
ATOM    449  CG  GLU A  60       2.145  16.385  10.160  1.00  0.49           C  
ATOM    450  CD  GLU A  60       2.651  16.647  11.569  1.00  0.51           C  
ATOM    451  OE1 GLU A  60       3.841  16.375  11.847  1.00  0.49           O  
ATOM    452  OE2 GLU A  60       1.850  17.127  12.403  1.00  0.44           O  
ATOM    453  N   LYS A  61       3.800  16.804   5.800  1.00  0.46           N  
ATOM    454  CA  LYS A  61       4.818  17.283   4.870  1.00  0.45           C  
ATOM    455  C   LYS A  61       6.082  17.709   5.609  1.00  0.46           C  
ATOM    456  CB  LYS A  61       4.279  18.448   4.038  1.00  0.42           C  
ATOM    457  O   LYS A  61       6.020  18.506   6.548  1.00  0.43           O  
ATOM    458  CG  LYS A  61       3.168  18.058   3.074  1.00  0.38           C  
ATOM    459  CD  LYS A  61       2.762  19.228   2.187  1.00  0.40           C  
ATOM    460  CE  LYS A  61       1.613  18.856   1.260  1.00  0.33           C  
ATOM    461  NZ  LYS A  61       1.209  20.002   0.391  1.00  0.33           N  
ATOM    462  N   VAL A  62       7.041  16.856   5.559  1.00  0.41           N  
ATOM    463  CA  VAL A  62       8.378  17.293   5.950  1.00  0.41           C  
ATOM    464  C   VAL A  62       8.980  18.160   4.847  1.00  0.41           C  
ATOM    465  CB  VAL A  62       9.303  16.092   6.249  1.00  0.39           C  
ATOM    466  O   VAL A  62       8.795  17.883   3.660  1.00  0.40           O  
ATOM    467  CG1 VAL A  62      10.565  16.551   6.977  1.00  0.34           C  
ATOM    468  CG2 VAL A  62       8.561  15.039   7.071  1.00  0.35           C  
ATOM    469  N   ASP A  63       9.371  19.405   5.181  1.00  0.40           N  
ATOM    470  CA  ASP A  63      10.220  20.242   4.339  1.00  0.40           C  
ATOM    471  C   ASP A  63      11.429  19.460   3.829  1.00  0.40           C  
ATOM    472  CB  ASP A  63      10.682  21.482   5.106  1.00  0.37           C  
ATOM    473  O   ASP A  63      12.257  19.002   4.619  1.00  0.38           O  
ATOM    474  CG  ASP A  63      11.425  22.478   4.233  1.00  0.35           C  
ATOM    475  OD1 ASP A  63      11.782  22.135   3.085  1.00  0.35           O  
ATOM    476  OD2 ASP A  63      11.657  23.615   4.697  1.00  0.37           O  
ATOM    477  N   PRO A  64      11.440  18.873   2.600  1.00  0.35           N  
ATOM    478  CA  PRO A  64      12.586  18.146   2.049  1.00  0.35           C  
ATOM    479  C   PRO A  64      13.914  18.853   2.309  1.00  0.35           C  
ATOM    480  CB  PRO A  64      12.281  18.090   0.550  1.00  0.33           C  
ATOM    481  O   PRO A  64      14.976  18.230   2.227  1.00  0.33           O  
ATOM    482  CG  PRO A  64      11.296  19.191   0.319  1.00  0.32           C  
ATOM    483  CD  PRO A  64      10.587  19.475   1.612  1.00  0.37           C  
ATOM    484  N   LEU A  65      13.976  20.152   2.462  1.00  0.35           N  
ATOM    485  CA  LEU A  65      15.200  20.942   2.553  1.00  0.36           C  
ATOM    486  C   LEU A  65      15.661  21.064   4.001  1.00  0.35           C  
ATOM    487  CB  LEU A  65      14.985  22.334   1.954  1.00  0.32           C  
ATOM    488  O   LEU A  65      16.795  21.472   4.264  1.00  0.32           O  
ATOM    489  CG  LEU A  65      14.648  22.386   0.463  1.00  0.32           C  
ATOM    490  CD1 LEU A  65      14.374  23.822   0.031  1.00  0.29           C  
ATOM    491  CD2 LEU A  65      15.778  21.780  -0.363  1.00  0.31           C  
ATOM    492  N   ASN A  66      14.854  20.610   4.968  1.00  0.38           N  
ATOM    493  CA  ASN A  66      15.210  20.819   6.368  1.00  0.38           C  
ATOM    494  C   ASN A  66      15.250  19.503   7.139  1.00  0.38           C  
ATOM    495  CB  ASN A  66      14.232  21.792   7.030  1.00  0.34           C  
ATOM    496  O   ASN A  66      14.234  19.063   7.679  1.00  0.35           O  
ATOM    497  CG  ASN A  66      14.866  22.577   8.162  1.00  0.32           C  
ATOM    498  ND2 ASN A  66      14.228  23.673   8.554  1.00  0.33           N  
ATOM    499  OD1 ASN A  66      15.922  22.201   8.679  1.00  0.35           O  
ATOM    500  N   GLU A  67      16.279  18.612   7.056  1.00  0.35           N  
ATOM    501  CA  GLU A  67      16.562  17.350   7.732  1.00  0.37           C  
ATOM    502  C   GLU A  67      16.374  17.477   9.241  1.00  0.35           C  
ATOM    503  CB  GLU A  67      17.985  16.879   7.418  1.00  0.32           C  
ATOM    504  O   GLU A  67      15.974  16.519   9.905  1.00  0.33           O  
ATOM    505  CG  GLU A  67      18.106  16.124   6.103  1.00  0.30           C  
ATOM    506  CD  GLU A  67      19.488  15.529   5.877  1.00  0.36           C  
ATOM    507  OE1 GLU A  67      20.389  15.752   6.717  1.00  0.38           O  
ATOM    508  OE2 GLU A  67      19.670  14.836   4.852  1.00  0.35           O  
ATOM    509  N   THR A  68      16.763  18.571   9.870  1.00  0.37           N  
ATOM    510  CA  THR A  68      16.757  18.711  11.322  1.00  0.37           C  
ATOM    511  C   THR A  68      15.337  18.595  11.871  1.00  0.36           C  
ATOM    512  CB  THR A  68      17.369  20.056  11.756  1.00  0.34           C  
ATOM    513  O   THR A  68      15.138  18.143  13.000  1.00  0.34           O  
ATOM    514  CG2 THR A  68      18.819  19.883  12.198  1.00  0.31           C  
ATOM    515  OG1 THR A  68      17.322  20.973  10.657  1.00  0.30           O  
ATOM    516  N   SER A  69      14.240  18.933  11.138  1.00  0.36           N  
ATOM    517  CA  SER A  69      12.837  18.726  11.482  1.00  0.36           C  
ATOM    518  C   SER A  69      12.408  17.289  11.212  1.00  0.36           C  
ATOM    519  CB  SER A  69      11.946  19.690  10.698  1.00  0.33           C  
ATOM    520  O   SER A  69      11.374  16.840  11.710  1.00  0.34           O  
ATOM    521  OG  SER A  69      11.626  19.156   9.425  1.00  0.30           O  
ATOM    522  N   LEU A  70      13.211  16.533  10.620  1.00  0.33           N  
ATOM    523  CA  LEU A  70      12.913  15.237  10.021  1.00  0.35           C  
ATOM    524  C   LEU A  70      12.782  14.160  11.093  1.00  0.34           C  
ATOM    525  CB  LEU A  70      14.003  14.846   9.020  1.00  0.32           C  
ATOM    526  O   LEU A  70      11.996  13.222  10.944  1.00  0.32           O  
ATOM    527  CG  LEU A  70      14.072  15.675   7.736  1.00  0.30           C  
ATOM    528  CD1 LEU A  70      15.343  15.343   6.960  1.00  0.26           C  
ATOM    529  CD2 LEU A  70      12.836  15.434   6.876  1.00  0.30           C  
ATOM    530  N   GLN A  71      13.608  14.355  12.207  1.00  0.35           N  
ATOM    531  CA  GLN A  71      13.615  13.380  13.293  1.00  0.35           C  
ATOM    532  C   GLN A  71      12.197  13.055  13.751  1.00  0.35           C  
ATOM    533  CB  GLN A  71      14.443  13.894  14.471  1.00  0.32           C  
ATOM    534  O   GLN A  71      11.915  11.929  14.167  1.00  0.33           O  
ATOM    535  CG  GLN A  71      15.947  13.791  14.259  1.00  0.30           C  
ATOM    536  CD  GLN A  71      16.743  14.199  15.484  1.00  0.33           C  
ATOM    537  NE2 GLN A  71      18.060  14.040  15.416  1.00  0.26           N  
ATOM    538  OE1 GLN A  71      16.178  14.655  16.484  1.00  0.32           O  
ATOM    539  N   ASN A  72      11.147  13.801  13.267  1.00  0.35           N  
ATOM    540  CA  ASN A  72       9.872  13.642  13.957  1.00  0.35           C  
ATOM    541  C   ASN A  72       8.700  13.658  12.979  1.00  0.35           C  
ATOM    542  CB  ASN A  72       9.694  14.733  15.015  1.00  0.32           C  
ATOM    543  O   ASN A  72       7.556  13.420  13.371  1.00  0.33           O  
ATOM    544  CG  ASN A  72      10.608  14.541  16.210  1.00  0.30           C  
ATOM    545  ND2 ASN A  72      10.957  15.638  16.871  1.00  0.22           N  
ATOM    546  OD1 ASN A  72      10.997  13.416  16.535  1.00  0.28           O  
ATOM    547  N   LYS A  73       8.853  13.544  11.555  1.00  0.44           N  
ATOM    548  CA  LYS A  73       7.648  13.682  10.742  1.00  0.43           C  
ATOM    549  C   LYS A  73       7.829  13.025   9.376  1.00  0.44           C  
ATOM    550  CB  LYS A  73       7.283  15.157  10.570  1.00  0.40           C  
ATOM    551  O   LYS A  73       8.396  13.627   8.462  1.00  0.42           O  
ATOM    552  CG  LYS A  73       6.931  15.863  11.871  1.00  0.37           C  
ATOM    553  CD  LYS A  73       6.380  17.260  11.617  1.00  0.38           C  
ATOM    554  CE  LYS A  73       6.076  17.987  12.920  1.00  0.31           C  
ATOM    555  NZ  LYS A  73       5.499  19.343  12.676  1.00  0.31           N  
ATOM    556  N   GLN A  74       8.006  11.740   9.182  1.00  0.50           N  
ATOM    557  CA  GLN A  74       8.165  10.908   7.994  1.00  0.51           C  
ATOM    558  C   GLN A  74       6.813  10.586   7.364  1.00  0.51           C  
ATOM    559  CB  GLN A  74       8.905   9.615   8.339  1.00  0.48           C  
ATOM    560  O   GLN A  74       5.991   9.890   7.965  1.00  0.49           O  
ATOM    561  CG  GLN A  74      10.330   9.834   8.829  1.00  0.47           C  
ATOM    562  CD  GLN A  74      11.275  10.252   7.719  1.00  0.49           C  
ATOM    563  NE2 GLN A  74      12.324  10.984   8.077  1.00  0.39           N  
ATOM    564  OE1 GLN A  74      11.064   9.919   6.548  1.00  0.48           O  
ATOM    565  N   PRO A  75       6.468  11.294   6.253  1.00  0.59           N  
ATOM    566  CA  PRO A  75       5.216  10.907   5.599  1.00  0.58           C  
ATOM    567  C   PRO A  75       5.202   9.440   5.172  1.00  0.59           C  
ATOM    568  CB  PRO A  75       5.153  11.831   4.381  1.00  0.56           C  
ATOM    569  O   PRO A  75       6.262   8.829   5.015  1.00  0.57           O  
ATOM    570  CG  PRO A  75       6.581  12.119   4.046  1.00  0.54           C  
ATOM    571  CD  PRO A  75       7.384  12.088   5.315  1.00  0.53           C  
ATOM    572  N   TRP A  76       3.971   8.812   5.127  1.00  0.66           N  
ATOM    573  CA  TRP A  76       3.738   7.559   4.416  1.00  0.66           C  
ATOM    574  C   TRP A  76       3.975   7.730   2.919  1.00  0.66           C  
ATOM    575  CB  TRP A  76       2.313   7.056   4.665  1.00  0.64           C  
ATOM    576  O   TRP A  76       3.422   8.640   2.297  1.00  0.64           O  
ATOM    577  CG  TRP A  76       1.970   6.894   6.116  1.00  0.60           C  
ATOM    578  CD1 TRP A  76       1.294   7.781   6.907  1.00  0.55           C  
ATOM    579  CD2 TRP A  76       2.292   5.777   6.950  1.00  0.56           C  
ATOM    580  CE2 TRP A  76       1.779   6.054   8.236  1.00  0.54           C  
ATOM    581  CE3 TRP A  76       2.965   4.567   6.734  1.00  0.58           C  
ATOM    582  NE1 TRP A  76       1.175   7.281   8.183  1.00  0.54           N  
ATOM    583  CH2 TRP A  76       2.581   3.987   9.065  1.00  0.54           C  
ATOM    584  CZ2 TRP A  76       1.918   5.164   9.304  1.00  0.55           C  
ATOM    585  CZ3 TRP A  76       3.103   3.682   7.797  1.00  0.52           C  
ATOM    586  N   ARG A  77       4.868   6.906   2.357  1.00  0.67           N  
ATOM    587  CA  ARG A  77       4.986   6.860   0.903  1.00  0.66           C  
ATOM    588  C   ARG A  77       4.734   5.451   0.377  1.00  0.67           C  
ATOM    589  CB  ARG A  77       6.367   7.346   0.460  1.00  0.65           C  
ATOM    590  O   ARG A  77       5.312   4.484   0.877  1.00  0.65           O  
ATOM    591  CG  ARG A  77       6.588   8.837   0.655  1.00  0.63           C  
ATOM    592  CD  ARG A  77       8.000   9.254   0.269  1.00  0.61           C  
ATOM    593  NE  ARG A  77       8.197  10.693   0.415  1.00  0.56           N  
ATOM    594  NH1 ARG A  77      10.444  10.543   0.930  1.00  0.55           N  
ATOM    595  NH2 ARG A  77       9.420  12.592   0.834  1.00  0.49           N  
ATOM    596  CZ  ARG A  77       9.353  11.273   0.726  1.00  0.60           C  
ATOM    597  N   ILE A  78       3.869   5.387  -0.530  1.00  0.73           N  
ATOM    598  CA  ILE A  78       3.517   4.172  -1.256  1.00  0.72           C  
ATOM    599  C   ILE A  78       3.722   4.387  -2.754  1.00  0.73           C  
ATOM    600  CB  ILE A  78       2.059   3.746  -0.971  1.00  0.71           C  
ATOM    601  O   ILE A  78       3.172   5.327  -3.333  1.00  0.72           O  
ATOM    602  CG1 ILE A  78       1.849   3.536   0.533  1.00  0.69           C  
ATOM    603  CG2 ILE A  78       1.703   2.480  -1.755  1.00  0.70           C  
ATOM    604  CD1 ILE A  78       0.404   3.254   0.923  1.00  0.67           C  
ATOM    605  N   HIS A  79       4.559   3.599  -3.300  1.00  0.69           N  
ATOM    606  CA  HIS A  79       4.756   3.572  -4.745  1.00  0.69           C  
ATOM    607  C   HIS A  79       4.024   2.393  -5.378  1.00  0.69           C  
ATOM    608  CB  HIS A  79       6.246   3.507  -5.081  1.00  0.67           C  
ATOM    609  O   HIS A  79       4.265   1.240  -5.014  1.00  0.68           O  
ATOM    610  CG  HIS A  79       6.534   3.577  -6.547  1.00  0.65           C  
ATOM    611  CD2 HIS A  79       5.880   4.204  -7.553  1.00  0.63           C  
ATOM    612  ND1 HIS A  79       7.613   2.943  -7.125  1.00  0.61           N  
ATOM    613  CE1 HIS A  79       7.610   3.179  -8.426  1.00  0.59           C  
ATOM    614  NE2 HIS A  79       6.568   3.942  -8.712  1.00  0.55           N  
ATOM    615  N   ILE A  80       3.143   2.662  -6.246  1.00  0.75           N  
ATOM    616  CA  ILE A  80       2.381   1.687  -7.019  1.00  0.75           C  
ATOM    617  C   ILE A  80       2.825   1.727  -8.480  1.00  0.76           C  
ATOM    618  CB  ILE A  80       0.861   1.945  -6.913  1.00  0.74           C  
ATOM    619  O   ILE A  80       2.815   2.788  -9.109  1.00  0.75           O  
ATOM    620  CG1 ILE A  80       0.403   1.841  -5.454  1.00  0.76           C  
ATOM    621  CG2 ILE A  80       0.085   0.970  -7.802  1.00  0.76           C  
ATOM    622  CD1 ILE A  80      -1.070   2.164  -5.243  1.00  0.75           C  
ATOM    623  N   GLN A  81       3.234   0.566  -8.949  1.00  0.69           N  
ATOM    624  CA  GLN A  81       3.643   0.378 -10.337  1.00  0.69           C  
ATOM    625  C   GLN A  81       2.841  -0.739 -11.000  1.00  0.69           C  
ATOM    626  CB  GLN A  81       5.139   0.070 -10.419  1.00  0.67           C  
ATOM    627  O   GLN A  81       2.809  -1.867 -10.503  1.00  0.67           O  
ATOM    628  CG  GLN A  81       5.709   0.161 -11.829  1.00  0.65           C  
ATOM    629  CD  GLN A  81       7.224   0.084 -11.856  1.00  0.63           C  
ATOM    630  NE2 GLN A  81       7.819   0.502 -12.967  1.00  0.53           N  
ATOM    631  OE1 GLN A  81       7.854  -0.346 -10.885  1.00  0.59           O  
ATOM    632  N   VAL A  82       2.223  -0.382 -12.062  1.00  0.71           N  
ATOM    633  CA  VAL A  82       1.593  -1.364 -12.939  1.00  0.71           C  
ATOM    634  C   VAL A  82       2.457  -1.578 -14.180  1.00  0.71           C  
ATOM    635  CB  VAL A  82       0.169  -0.927 -13.350  1.00  0.69           C  
ATOM    636  O   VAL A  82       2.806  -0.620 -14.874  1.00  0.69           O  
ATOM    637  CG1 VAL A  82      -0.469  -1.964 -14.272  1.00  0.67           C  
ATOM    638  CG2 VAL A  82      -0.698  -0.702 -12.113  1.00  0.68           C  
ATOM    639  N   PHE A  83       2.838  -2.789 -14.428  1.00  0.63           N  
ATOM    640  CA  PHE A  83       3.744  -3.142 -15.514  1.00  0.62           C  
ATOM    641  C   PHE A  83       2.965  -3.556 -16.757  1.00  0.62           C  
ATOM    642  CB  PHE A  83       4.686  -4.271 -15.085  1.00  0.60           C  
ATOM    643  O   PHE A  83       3.336  -3.196 -17.877  1.00  0.60           O  
ATOM    644  CG  PHE A  83       5.483  -3.959 -13.847  1.00  0.58           C  
ATOM    645  CD1 PHE A  83       6.535  -3.053 -13.890  1.00  0.56           C  
ATOM    646  CD2 PHE A  83       5.179  -4.573 -12.639  1.00  0.57           C  
ATOM    647  CE1 PHE A  83       7.274  -2.762 -12.746  1.00  0.53           C  
ATOM    648  CE2 PHE A  83       5.913  -4.288 -11.491  1.00  0.52           C  
ATOM    649  CZ  PHE A  83       6.961  -3.383 -11.547  1.00  0.57           C  
ATOM    650  N   ASP A  84       2.014  -4.285 -16.565  1.00  0.62           N  
ATOM    651  CA  ASP A  84       1.112  -4.771 -17.604  1.00  0.61           C  
ATOM    652  C   ASP A  84      -0.245  -5.155 -17.018  1.00  0.62           C  
ATOM    653  CB  ASP A  84       1.728  -5.968 -18.333  1.00  0.59           C  
ATOM    654  O   ASP A  84      -0.591  -4.735 -15.912  1.00  0.59           O  
ATOM    655  CG  ASP A  84       1.947  -7.166 -17.426  1.00  0.57           C  
ATOM    656  OD1 ASP A  84       1.176  -7.348 -16.459  1.00  0.56           O  
ATOM    657  OD2 ASP A  84       2.901  -7.933 -17.679  1.00  0.57           O  
ATOM    658  N   LYS A  85      -1.070  -5.745 -17.728  1.00  0.61           N  
ATOM    659  CA  LYS A  85      -2.439  -6.075 -17.340  1.00  0.60           C  
ATOM    660  C   LYS A  85      -2.457  -7.032 -16.151  1.00  0.60           C  
ATOM    661  CB  LYS A  85      -3.197  -6.689 -18.518  1.00  0.58           C  
ATOM    662  O   LYS A  85      -3.470  -7.150 -15.459  1.00  0.58           O  
ATOM    663  CG  LYS A  85      -2.652  -8.036 -18.971  1.00  0.56           C  
ATOM    664  CD  LYS A  85      -3.483  -8.622 -20.105  1.00  0.56           C  
ATOM    665  CE  LYS A  85      -2.961  -9.988 -20.533  1.00  0.50           C  
ATOM    666  NZ  LYS A  85      -3.840 -10.618 -21.564  1.00  0.46           N  
ATOM    667  N   HIS A  86      -1.274  -7.722 -15.925  1.00  0.61           N  
ATOM    668  CA  HIS A  86      -1.304  -8.824 -14.970  1.00  0.60           C  
ATOM    669  C   HIS A  86      -0.387  -8.549 -13.783  1.00  0.61           C  
ATOM    670  CB  HIS A  86      -0.902 -10.134 -15.651  1.00  0.58           C  
ATOM    671  O   HIS A  86      -0.484  -9.216 -12.750  1.00  0.59           O  
ATOM    672  CG  HIS A  86      -1.795 -10.517 -16.788  1.00  0.56           C  
ATOM    673  CD2 HIS A  86      -1.558 -10.585 -18.120  1.00  0.54           C  
ATOM    674  ND1 HIS A  86      -3.111 -10.885 -16.610  1.00  0.52           N  
ATOM    675  CE1 HIS A  86      -3.646 -11.165 -17.787  1.00  0.50           C  
ATOM    676  NE2 HIS A  86      -2.725 -10.991 -18.719  1.00  0.45           N  
ATOM    677  N   THR A  87       0.447  -7.608 -13.902  1.00  0.61           N  
ATOM    678  CA  THR A  87       1.526  -7.479 -12.929  1.00  0.61           C  
ATOM    679  C   THR A  87       1.599  -6.054 -12.389  1.00  0.61           C  
ATOM    680  CB  THR A  87       2.883  -7.869 -13.544  1.00  0.59           C  
ATOM    681  O   THR A  87       1.628  -5.093 -13.161  1.00  0.60           O  
ATOM    682  CG2 THR A  87       3.947  -8.037 -12.465  1.00  0.57           C  
ATOM    683  OG1 THR A  87       2.741  -9.104 -14.256  1.00  0.57           O  
ATOM    684  N   CYS A  88       1.572  -6.023 -11.124  1.00  0.65           N  
ATOM    685  CA  CYS A  88       1.865  -4.749 -10.477  1.00  0.65           C  
ATOM    686  C   CYS A  88       2.875  -4.928  -9.350  1.00  0.65           C  
ATOM    687  CB  CYS A  88       0.585  -4.118  -9.931  1.00  0.62           C  
ATOM    688  O   CYS A  88       3.115  -6.050  -8.899  1.00  0.62           O  
ATOM    689  SG  CYS A  88      -0.120  -5.002  -8.522  1.00  0.64           S  
ATOM    690  N   GLY A  89       3.580  -3.869  -8.959  1.00  0.63           N  
ATOM    691  CA  GLY A  89       4.413  -3.732  -7.775  1.00  0.62           C  
ATOM    692  C   GLY A  89       3.909  -2.677  -6.809  1.00  0.63           C  
ATOM    693  O   GLY A  89       3.484  -1.598  -7.226  1.00  0.61           O  
ATOM    694  N   ILE A  90       3.843  -3.081  -5.509  1.00  0.67           N  
ATOM    695  CA  ILE A  90       3.633  -2.101  -4.449  1.00  0.66           C  
ATOM    696  C   ILE A  90       4.866  -2.039  -3.551  1.00  0.66           C  
ATOM    697  CB  ILE A  90       2.376  -2.433  -3.614  1.00  0.64           C  
ATOM    698  O   ILE A  90       5.330  -3.068  -3.052  1.00  0.64           O  
ATOM    699  CG1 ILE A  90       1.156  -2.597  -4.526  1.00  0.62           C  
ATOM    700  CG2 ILE A  90       2.129  -1.352  -2.557  1.00  0.63           C  
ATOM    701  CD1 ILE A  90      -0.118  -2.990  -3.792  1.00  0.61           C  
ATOM    702  N   THR A  91       5.339  -0.872  -3.474  1.00  0.60           N  
ATOM    703  CA  THR A  91       6.490  -0.653  -2.606  1.00  0.60           C  
ATOM    704  C   THR A  91       6.202   0.451  -1.592  1.00  0.60           C  
ATOM    705  CB  THR A  91       7.744  -0.289  -3.422  1.00  0.59           C  
ATOM    706  O   THR A  91       5.496   1.414  -1.899  1.00  0.58           O  
ATOM    707  CG2 THR A  91       8.218  -1.473  -4.259  1.00  0.58           C  
ATOM    708  OG1 THR A  91       7.438   0.806  -4.294  1.00  0.58           O  
ATOM    709  N   ALA A  92       6.741   0.278  -0.325  1.00  0.59           N  
ATOM    710  CA  ALA A  92       6.647   1.293   0.722  1.00  0.58           C  
ATOM    711  C   ALA A  92       8.024   1.627   1.288  1.00  0.59           C  
ATOM    712  CB  ALA A  92       5.717   0.821   1.838  1.00  0.56           C  
ATOM    713  O   ALA A  92       8.925   0.784   1.285  1.00  0.56           O  
ATOM    714  N   GLY A  93       8.318   2.965   1.588  1.00  0.49           N  
ATOM    715  CA  GLY A  93       9.539   3.341   2.283  1.00  0.48           C  
ATOM    716  C   GLY A  93       9.570   4.803   2.686  1.00  0.49           C  
ATOM    717  O   GLY A  93       8.715   5.586   2.267  1.00  0.47           O  
ATOM    718  N   SER A  94      10.362   5.108   3.798  1.00  0.40           N  
ATOM    719  CA  SER A  94      10.504   6.396   4.469  1.00  0.39           C  
ATOM    720  C   SER A  94      11.573   7.253   3.801  1.00  0.40           C  
ATOM    721  CB  SER A  94      10.848   6.196   5.946  1.00  0.36           C  
ATOM    722  O   SER A  94      11.513   8.483   3.852  1.00  0.37           O  
ATOM    723  OG  SER A  94      12.138   5.627   6.089  1.00  0.30           O  
ATOM    724  N   GLN A  95      12.748   6.597   3.161  1.00  0.35           N  
ATOM    725  CA  GLN A  95      13.918   7.456   3.012  1.00  0.35           C  
ATOM    726  C   GLN A  95      13.981   8.062   1.613  1.00  0.35           C  
ATOM    727  CB  GLN A  95      15.199   6.673   3.304  1.00  0.33           C  
ATOM    728  O   GLN A  95      13.608   7.414   0.633  1.00  0.34           O  
ATOM    729  CG  GLN A  95      15.707   6.834   4.730  1.00  0.30           C  
ATOM    730  CD  GLN A  95      17.135   6.351   4.903  1.00  0.34           C  
ATOM    731  NE2 GLN A  95      17.720   6.631   6.063  1.00  0.27           N  
ATOM    732  OE1 GLN A  95      17.708   5.730   4.002  1.00  0.32           O  
ATOM    733  N   GLN A  96      14.282   9.373   1.597  1.00  0.31           N  
ATOM    734  CA  GLN A  96      14.716  10.648   1.035  1.00  0.32           C  
ATOM    735  C   GLN A  96      16.134  10.549   0.478  1.00  0.31           C  
ATOM    736  CB  GLN A  96      14.643  11.753   2.090  1.00  0.28           C  
ATOM    737  O   GLN A  96      17.050  10.106   1.173  1.00  0.30           O  
ATOM    738  CG  GLN A  96      13.240  12.305   2.305  1.00  0.26           C  
ATOM    739  CD  GLN A  96      13.219  13.512   3.224  1.00  0.30           C  
ATOM    740  NE2 GLN A  96      12.048  14.123   3.374  1.00  0.24           N  
ATOM    741  OE1 GLN A  96      14.245  13.891   3.797  1.00  0.29           O  
ATOM    742  N   SER A  97      16.290  10.441  -0.897  1.00  0.31           N  
ATOM    743  CA  SER A  97      17.173  11.350  -1.620  1.00  0.31           C  
ATOM    744  C   SER A  97      16.598  11.709  -2.986  1.00  0.31           C  
ATOM    745  CB  SER A  97      18.560  10.729  -1.789  1.00  0.29           C  
ATOM    746  O   SER A  97      16.451  10.842  -3.851  1.00  0.30           O  
ATOM    747  OG  SER A  97      18.481   9.314  -1.790  1.00  0.26           O  
ATOM    748  N   LEU A  98      15.470  12.352  -3.239  1.00  0.31           N  
ATOM    749  CA  LEU A  98      15.339  13.171  -4.439  1.00  0.31           C  
ATOM    750  C   LEU A  98      16.600  13.995  -4.676  1.00  0.30           C  
ATOM    751  CB  LEU A  98      14.124  14.096  -4.327  1.00  0.29           C  
ATOM    752  O   LEU A  98      17.270  14.400  -3.723  1.00  0.29           O  
ATOM    753  CG  LEU A  98      12.762  13.466  -4.622  1.00  0.27           C  
ATOM    754  CD1 LEU A  98      11.662  14.201  -3.863  1.00  0.25           C  
ATOM    755  CD2 LEU A  98      12.482  13.474  -6.120  1.00  0.27           C  
ATOM    756  N   ARG A  99      17.205  13.995  -5.924  1.00  0.32           N  
ATOM    757  CA  ARG A  99      18.133  15.078  -6.233  1.00  0.33           C  
ATOM    758  C   ARG A  99      17.634  16.404  -5.671  1.00  0.32           C  
ATOM    759  CB  ARG A  99      18.340  15.195  -7.745  1.00  0.30           C  
ATOM    760  O   ARG A  99      16.440  16.563  -5.408  1.00  0.30           O  
ATOM    761  CG  ARG A  99      19.138  14.049  -8.348  1.00  0.28           C  
ATOM    762  CD  ARG A  99      19.402  14.266  -9.832  1.00  0.32           C  
ATOM    763  NE  ARG A  99      20.772  13.914 -10.192  1.00  0.26           N  
ATOM    764  NH1 ARG A  99      20.407  13.974 -12.472  1.00  0.25           N  
ATOM    765  NH2 ARG A  99      22.485  13.460 -11.653  1.00  0.23           N  
ATOM    766  CZ  ARG A  99      21.218  13.783 -11.438  1.00  0.27           C  
ATOM    767  N   THR A 100      18.614  17.107  -5.099  1.00  0.31           N  
ATOM    768  CA  THR A 100      18.526  18.509  -4.703  1.00  0.31           C  
ATOM    769  C   THR A 100      17.695  19.303  -5.707  1.00  0.30           C  
ATOM    770  CB  THR A 100      19.923  19.142  -4.574  1.00  0.28           C  
ATOM    771  O   THR A 100      17.026  20.271  -5.339  1.00  0.28           O  
ATOM    772  CG2 THR A 100      20.345  19.251  -3.113  1.00  0.25           C  
ATOM    773  OG1 THR A 100      20.875  18.333  -5.276  1.00  0.21           O  
ATOM    774  N   ASP A 101      17.645  18.873  -6.963  1.00  0.26           N  
ATOM    775  CA  ASP A 101      16.973  19.708  -7.954  1.00  0.28           C  
ATOM    776  C   ASP A 101      15.564  19.193  -8.241  1.00  0.26           C  
ATOM    777  CB  ASP A 101      17.786  19.763  -9.250  1.00  0.23           C  
ATOM    778  O   ASP A 101      14.834  19.781  -9.042  1.00  0.24           O  
ATOM    779  CG  ASP A 101      17.958  18.402  -9.901  1.00  0.23           C  
ATOM    780  OD1 ASP A 101      17.444  17.399  -9.361  1.00  0.18           O  
ATOM    781  OD2 ASP A 101      18.615  18.332 -10.962  1.00  0.14           O  
ATOM    782  N   GLY A 102      15.007  18.232  -7.477  1.00  0.32           N  
ATOM    783  CA  GLY A 102      13.670  17.738  -7.767  1.00  0.31           C  
ATOM    784  C   GLY A 102      13.617  16.846  -8.993  1.00  0.32           C  
ATOM    785  O   GLY A 102      12.571  16.274  -9.306  1.00  0.30           O  
ATOM    786  N   THR A 103      14.625  16.783  -9.843  1.00  0.29           N  
ATOM    787  CA  THR A 103      14.557  16.071 -11.115  1.00  0.30           C  
ATOM    788  C   THR A 103      14.938  14.605 -10.935  1.00  0.29           C  
ATOM    789  CB  THR A 103      15.477  16.718 -12.167  1.00  0.26           C  
ATOM    790  O   THR A 103      15.796  14.277 -10.113  1.00  0.27           O  
ATOM    791  CG2 THR A 103      14.963  18.095 -12.575  1.00  0.24           C  
ATOM    792  OG1 THR A 103      16.795  16.855 -11.621  1.00  0.17           O  
ATOM    793  N   MET A 104      14.158  13.533 -11.328  1.00  0.31           N  
ATOM    794  CA  MET A 104      14.404  12.153 -11.739  1.00  0.33           C  
ATOM    795  C   MET A 104      15.046  12.104 -13.121  1.00  0.31           C  
ATOM    796  CB  MET A 104      13.102  11.351 -11.738  1.00  0.30           C  
ATOM    797  O   MET A 104      14.530  12.695 -14.072  1.00  0.29           O  
ATOM    798  CG  MET A 104      12.573  11.041 -10.347  1.00  0.28           C  
ATOM    799  SD  MET A 104      11.458   9.584 -10.327  1.00  0.32           S  
ATOM    800  CE  MET A 104       9.971  10.310 -11.072  1.00  0.30           C  
ATOM    801  N   SER A 105      16.347  12.271 -13.268  1.00  0.29           N  
ATOM    802  CA  SER A 105      16.915  12.017 -14.588  1.00  0.29           C  
ATOM    803  C   SER A 105      17.063  10.521 -14.848  1.00  0.29           C  
ATOM    804  CB  SER A 105      18.274  12.704 -14.728  1.00  0.26           C  
ATOM    805  O   SER A 105      17.485   9.772 -13.965  1.00  0.27           O  
ATOM    806  OG  SER A 105      19.321  11.833 -14.337  1.00  0.25           O  
ATOM    807  N   TYR A 106      16.234   9.842 -15.824  1.00  0.32           N  
ATOM    808  CA  TYR A 106      16.452   8.747 -16.763  1.00  0.34           C  
ATOM    809  C   TYR A 106      17.735   8.957 -17.558  1.00  0.32           C  
ATOM    810  CB  TYR A 106      15.263   8.611 -17.718  1.00  0.30           C  
ATOM    811  O   TYR A 106      17.858   9.932 -18.303  1.00  0.30           O  
ATOM    812  CG  TYR A 106      13.961   8.291 -17.024  1.00  0.29           C  
ATOM    813  CD1 TYR A 106      13.577   6.972 -16.794  1.00  0.28           C  
ATOM    814  CD2 TYR A 106      13.111   9.307 -16.599  1.00  0.30           C  
ATOM    815  CE1 TYR A 106      12.378   6.672 -16.158  1.00  0.31           C  
ATOM    816  CE2 TYR A 106      11.909   9.018 -15.961  1.00  0.32           C  
ATOM    817  OH  TYR A 106      10.363   7.409 -15.114  1.00  0.24           O  
ATOM    818  CZ  TYR A 106      11.552   7.700 -15.745  1.00  0.31           C  
ATOM    819  N   THR A 107      18.803   8.944 -17.000  1.00  0.26           N  
ATOM    820  CA  THR A 107      19.805   8.921 -18.060  1.00  0.28           C  
ATOM    821  C   THR A 107      20.036   7.496 -18.555  1.00  0.27           C  
ATOM    822  CB  THR A 107      21.139   9.523 -17.581  1.00  0.24           C  
ATOM    823  O   THR A 107      20.243   6.581 -17.755  1.00  0.26           O  
ATOM    824  CG2 THR A 107      21.438  10.837 -18.296  1.00  0.23           C  
ATOM    825  OG1 THR A 107      21.069   9.765 -16.171  1.00  0.18           O  
ATOM    826  N   THR A 108      19.497   7.065 -19.714  1.00  0.26           N  
ATOM    827  CA  THR A 108      19.813   6.141 -20.798  1.00  0.27           C  
ATOM    828  C   THR A 108      21.296   6.211 -21.153  1.00  0.26           C  
ATOM    829  CB  THR A 108      18.968   6.439 -22.050  1.00  0.24           C  
ATOM    830  O   THR A 108      21.738   7.158 -21.807  1.00  0.25           O  
ATOM    831  CG2 THR A 108      17.539   5.931 -21.883  1.00  0.23           C  
ATOM    832  OG1 THR A 108      18.937   7.854 -22.274  1.00  0.24           O  
ATOM    833  N   THR A 109      22.187   6.047 -20.187  1.00  0.27           N  
ATOM    834  CA  THR A 109      23.485   5.889 -20.833  1.00  0.30           C  
ATOM    835  C   THR A 109      23.876   4.416 -20.909  1.00  0.27           C  
ATOM    836  CB  THR A 109      24.579   6.676 -20.088  1.00  0.25           C  
ATOM    837  O   THR A 109      23.987   3.744 -19.881  1.00  0.27           O  
ATOM    838  CG2 THR A 109      24.705   8.095 -20.634  1.00  0.25           C  
ATOM    839  OG1 THR A 109      24.250   6.739 -18.695  1.00  0.23           O  
ATOM    840  N   GLY A 110      23.340   3.572 -21.973  1.00  0.26           N  
ATOM    841  CA  GLY A 110      23.982   2.489 -22.700  1.00  0.27           C  
ATOM    842  C   GLY A 110      23.196   1.192 -22.657  1.00  0.26           C  
ATOM    843  O   GLY A 110      22.399   0.974 -21.742  1.00  0.25           O  
ATOM    844  N   THR A 111      22.832   0.651 -23.853  1.00  0.24           N  
ATOM    845  CA  THR A 111      22.111  -0.329 -24.658  1.00  0.26           C  
ATOM    846  C   THR A 111      21.754  -1.556 -23.824  1.00  0.24           C  
ATOM    847  CB  THR A 111      22.937  -0.762 -25.884  1.00  0.22           C  
ATOM    848  O   THR A 111      20.801  -2.271 -24.139  1.00  0.23           O  
ATOM    849  CG2 THR A 111      22.628   0.116 -27.092  1.00  0.19           C  
ATOM    850  OG1 THR A 111      24.332  -0.656 -25.574  1.00  0.16           O  
ATOM    851  N   THR A 112      22.215  -1.620 -22.491  1.00  0.21           N  
ATOM    852  CA  THR A 112      22.060  -2.951 -21.915  1.00  0.25           C  
ATOM    853  C   THR A 112      21.843  -2.865 -20.407  1.00  0.22           C  
ATOM    854  CB  THR A 112      23.288  -3.833 -22.210  1.00  0.20           C  
ATOM    855  O   THR A 112      21.308  -3.794 -19.798  1.00  0.21           O  
ATOM    856  CG2 THR A 112      23.023  -4.768 -23.385  1.00  0.09           C  
ATOM    857  OG1 THR A 112      24.407  -2.995 -22.524  1.00  0.12           O  
ATOM    858  N   THR A 113      21.500  -1.615 -19.750  1.00  0.25           N  
ATOM    859  CA  THR A 113      21.231  -1.438 -18.327  1.00  0.27           C  
ATOM    860  C   THR A 113      20.614  -0.068 -18.060  1.00  0.25           C  
ATOM    861  CB  THR A 113      22.515  -1.597 -17.492  1.00  0.23           C  
ATOM    862  O   THR A 113      21.225   0.962 -18.354  1.00  0.24           O  
ATOM    863  CG2 THR A 113      22.307  -2.581 -16.346  1.00  0.19           C  
ATOM    864  OG1 THR A 113      23.569  -2.079 -18.334  1.00  0.15           O  
ATOM    865  N   LYS A 114      19.397   0.099 -18.420  1.00  0.27           N  
ATOM    866  CA  LYS A 114      18.551   1.238 -18.076  1.00  0.29           C  
ATOM    867  C   LYS A 114      18.404   1.377 -16.564  1.00  0.27           C  
ATOM    868  CB  LYS A 114      17.173   1.099 -18.726  1.00  0.25           C  
ATOM    869  O   LYS A 114      17.869   0.485 -15.903  1.00  0.26           O  
ATOM    870  CG  LYS A 114      17.194   1.185 -20.245  1.00  0.24           C  
ATOM    871  CD  LYS A 114      15.786   1.276 -20.820  1.00  0.26           C  
ATOM    872  CE  LYS A 114      15.802   1.289 -22.342  1.00  0.23           C  
ATOM    873  NZ  LYS A 114      14.424   1.392 -22.910  1.00  0.19           N  
ATOM    874  N   THR A 115      19.407   1.738 -15.811  1.00  0.28           N  
ATOM    875  CA  THR A 115      19.549   2.096 -14.404  1.00  0.28           C  
ATOM    876  C   THR A 115      18.709   3.325 -14.071  1.00  0.27           C  
ATOM    877  CB  THR A 115      21.022   2.364 -14.041  1.00  0.25           C  
ATOM    878  O   THR A 115      18.759   4.329 -14.784  1.00  0.26           O  
ATOM    879  CG2 THR A 115      21.321   1.941 -12.607  1.00  0.24           C  
ATOM    880  OG1 THR A 115      21.869   1.626 -14.931  1.00  0.18           O  
ATOM    881  N   LEU A 116      17.391   3.136 -13.649  1.00  0.28           N  
ATOM    882  CA  LEU A 116      16.862   4.263 -12.890  1.00  0.29           C  
ATOM    883  C   LEU A 116      17.888   4.770 -11.882  1.00  0.28           C  
ATOM    884  CB  LEU A 116      15.572   3.865 -12.167  1.00  0.26           C  
ATOM    885  O   LEU A 116      18.308   4.027 -10.991  1.00  0.27           O  
ATOM    886  CG  LEU A 116      14.276   4.007 -12.965  1.00  0.25           C  
ATOM    887  CD1 LEU A 116      13.257   2.967 -12.511  1.00  0.24           C  
ATOM    888  CD2 LEU A 116      13.710   5.416 -12.822  1.00  0.26           C  
ATOM    889  N   GLN A 117      18.952   5.324 -12.226  1.00  0.26           N  
ATOM    890  CA  GLN A 117      19.801   6.289 -11.536  1.00  0.25           C  
ATOM    891  C   GLN A 117      18.987   7.476 -11.029  1.00  0.26           C  
ATOM    892  CB  GLN A 117      20.920   6.776 -12.459  1.00  0.23           C  
ATOM    893  O   GLN A 117      18.456   8.256 -11.823  1.00  0.24           O  
ATOM    894  CG  GLN A 117      22.082   5.800 -12.585  1.00  0.22           C  
ATOM    895  CD  GLN A 117      23.297   6.417 -13.252  1.00  0.19           C  
ATOM    896  NE2 GLN A 117      24.413   5.696 -13.233  1.00  0.14           N  
ATOM    897  OE1 GLN A 117      23.232   7.531 -13.782  1.00  0.18           O  
ATOM    898  N   GLY A 118      17.844   7.201 -10.374  1.00  0.27           N  
ATOM    899  CA  GLY A 118      17.284   8.273  -9.565  1.00  0.26           C  
ATOM    900  C   GLY A 118      17.252   7.949  -8.084  1.00  0.27           C  
ATOM    901  O   GLY A 118      17.516   6.812  -7.686  1.00  0.26           O  
ATOM    902  N   PRO A 119      17.672   8.889  -7.239  1.00  0.25           N  
ATOM    903  CA  PRO A 119      17.743   8.847  -5.776  1.00  0.25           C  
ATOM    904  C   PRO A 119      16.565   8.106  -5.149  1.00  0.25           C  
ATOM    905  CB  PRO A 119      17.732  10.325  -5.380  1.00  0.23           C  
ATOM    906  O   PRO A 119      16.475   8.008  -3.922  1.00  0.24           O  
ATOM    907  CG  PRO A 119      17.249  11.044  -6.598  1.00  0.22           C  
ATOM    908  CD  PRO A 119      17.387  10.126  -7.779  1.00  0.24           C  
ATOM    909  N   LEU A 120      15.827   7.279  -5.922  1.00  0.27           N  
ATOM    910  CA  LEU A 120      15.008   6.191  -5.397  1.00  0.26           C  
ATOM    911  C   LEU A 120      15.789   4.881  -5.382  1.00  0.27           C  
ATOM    912  CB  LEU A 120      13.734   6.029  -6.230  1.00  0.25           C  
ATOM    913  O   LEU A 120      16.102   4.328  -6.439  1.00  0.26           O  
ATOM    914  CG  LEU A 120      12.675   7.121  -6.069  1.00  0.24           C  
ATOM    915  CD1 LEU A 120      11.695   7.086  -7.237  1.00  0.21           C  
ATOM    916  CD2 LEU A 120      11.940   6.962  -4.742  1.00  0.23           C  
ATOM    917  N   GLY A 121      17.055   4.935  -5.069  1.00  0.27           N  
ATOM    918  CA  GLY A 121      17.904   3.774  -4.852  1.00  0.25           C  
ATOM    919  C   GLY A 121      17.381   2.846  -3.773  1.00  0.27           C  
ATOM    920  O   GLY A 121      17.844   1.711  -3.645  1.00  0.25           O  
ATOM    921  N   ALA A 122      16.138   3.083  -3.317  1.00  0.27           N  
ATOM    922  CA  ALA A 122      15.581   1.999  -2.513  1.00  0.27           C  
ATOM    923  C   ALA A 122      14.296   1.459  -3.134  1.00  0.28           C  
ATOM    924  CB  ALA A 122      15.320   2.474  -1.086  1.00  0.25           C  
ATOM    925  O   ALA A 122      13.938   0.298  -2.925  1.00  0.26           O  
ATOM    926  N   MET A 123      14.071   1.577  -4.477  1.00  0.26           N  
ATOM    927  CA  MET A 123      12.862   1.021  -5.076  1.00  0.26           C  
ATOM    928  C   MET A 123      12.938   1.067  -6.599  1.00  0.26           C  
ATOM    929  CB  MET A 123      11.624   1.778  -4.592  1.00  0.24           C  
ATOM    930  O   MET A 123      12.746   2.124  -7.202  1.00  0.25           O  
ATOM    931  CG  MET A 123      11.285   1.529  -3.131  1.00  0.23           C  
ATOM    932  SD  MET A 123       9.608   2.125  -2.686  1.00  0.23           S  
ATOM    933  CE  MET A 123       9.689   3.818  -3.334  1.00  0.21           C  
ATOM    934  N   GLY A 124      14.097   0.862  -7.195  1.00  0.27           N  
ATOM    935  CA  GLY A 124      14.374   0.624  -8.603  1.00  0.26           C  
ATOM    936  C   GLY A 124      14.990  -0.737  -8.868  1.00  0.27           C  
ATOM    937  O   GLY A 124      16.132  -0.993  -8.481  1.00  0.26           O  
ATOM    938  N   GLY A 125      14.352  -1.878  -8.554  1.00  0.28           N  
ATOM    939  CA  GLY A 125      14.759  -3.109  -9.213  1.00  0.27           C  
ATOM    940  C   GLY A 125      14.026  -3.357 -10.518  1.00  0.28           C  
ATOM    941  O   GLY A 125      12.878  -2.937 -10.681  1.00  0.27           O  
ATOM    942  N   TYR A 126      14.650  -3.095 -11.687  1.00  0.25           N  
ATOM    943  CA  TYR A 126      14.475  -3.628 -13.033  1.00  0.27           C  
ATOM    944  C   TYR A 126      13.856  -5.020 -12.992  1.00  0.25           C  
ATOM    945  CB  TYR A 126      15.816  -3.675 -13.772  1.00  0.24           C  
ATOM    946  O   TYR A 126      14.193  -5.831 -12.126  1.00  0.24           O  
ATOM    947  CG  TYR A 126      16.499  -2.333 -13.874  1.00  0.23           C  
ATOM    948  CD1 TYR A 126      16.238  -1.475 -14.940  1.00  0.20           C  
ATOM    949  CD2 TYR A 126      17.409  -1.921 -12.906  1.00  0.20           C  
ATOM    950  CE1 TYR A 126      16.867  -0.239 -15.039  1.00  0.16           C  
ATOM    951  CE2 TYR A 126      18.044  -0.687 -12.995  1.00  0.19           C  
ATOM    952  OH  TYR A 126      18.393   1.369 -14.156  1.00  0.10           O  
ATOM    953  CZ  TYR A 126      17.767   0.146 -14.063  1.00  0.19           C  
ATOM    954  N   TYR A 127      12.685  -5.146 -13.724  1.00  0.26           N  
ATOM    955  CA  TYR A 127      12.150  -6.231 -14.539  1.00  0.28           C  
ATOM    956  C   TYR A 127      12.905  -6.348 -15.857  1.00  0.26           C  
ATOM    957  CB  TYR A 127      10.658  -6.014 -14.809  1.00  0.25           C  
ATOM    958  O   TYR A 127      12.976  -5.386 -16.626  1.00  0.25           O  
ATOM    959  CG  TYR A 127       9.920  -7.276 -15.186  1.00  0.24           C  
ATOM    960  CD1 TYR A 127       9.672  -7.589 -16.521  1.00  0.23           C  
ATOM    961  CD2 TYR A 127       9.468  -8.156 -14.209  1.00  0.24           C  
ATOM    962  CE1 TYR A 127       8.990  -8.749 -16.873  1.00  0.20           C  
ATOM    963  CE2 TYR A 127       8.785  -9.319 -14.549  1.00  0.23           C  
ATOM    964  OH  TYR A 127       7.876 -10.757 -16.224  1.00  0.12           O  
ATOM    965  CZ  TYR A 127       8.552  -9.607 -15.881  1.00  0.23           C  
ATOM    966  N   THR A 128      14.010  -7.007 -15.853  1.00  0.26           N  
ATOM    967  CA  THR A 128      14.265  -7.646 -17.139  1.00  0.26           C  
ATOM    968  C   THR A 128      13.481  -8.950 -17.260  1.00  0.26           C  
ATOM    969  CB  THR A 128      15.766  -7.927 -17.336  1.00  0.23           C  
ATOM    970  O   THR A 128      13.480  -9.768 -16.338  1.00  0.24           O  
ATOM    971  CG2 THR A 128      16.554  -6.629 -17.480  1.00  0.21           C  
ATOM    972  OG1 THR A 128      16.263  -8.651 -16.203  1.00  0.18           O  
ATOM    973  N   LYS A 129      12.207  -8.971 -17.751  1.00  0.25           N  
ATOM    974  CA  LYS A 129      11.685 -10.121 -18.484  1.00  0.26           C  
ATOM    975  C   LYS A 129      12.811 -10.902 -19.156  1.00  0.25           C  
ATOM    976  CB  LYS A 129      10.662  -9.672 -19.529  1.00  0.23           C  
ATOM    977  O   LYS A 129      13.366 -10.458 -20.163  1.00  0.24           O  
ATOM    978  CG  LYS A 129       9.601 -10.716 -19.844  1.00  0.23           C  
ATOM    979  CD  LYS A 129       8.578 -10.190 -20.842  1.00  0.26           C  
ATOM    980  CE  LYS A 129       7.538 -11.247 -21.188  1.00  0.20           C  
ATOM    981  NZ  LYS A 129       6.505 -10.720 -22.129  1.00  0.16           N  
ATOM    982  N   ASN A 130      13.899 -11.213 -18.388  1.00  0.25           N  
ATOM    983  CA  ASN A 130      14.523 -12.334 -19.083  1.00  0.27           C  
ATOM    984  C   ASN A 130      13.857 -13.658 -18.722  1.00  0.25           C  
ATOM    985  CB  ASN A 130      16.020 -12.391 -18.773  1.00  0.23           C  
ATOM    986  O   ASN A 130      13.540 -13.901 -17.556  1.00  0.24           O  
ATOM    987  CG  ASN A 130      16.861 -11.690 -19.822  1.00  0.23           C  
ATOM    988  ND2 ASN A 130      18.131 -11.461 -19.508  1.00  0.12           N  
ATOM    989  OD1 ASN A 130      16.373 -11.355 -20.904  1.00  0.11           O  
ATOM    990  N   ASN A 131      12.894 -14.147 -19.478  1.00  0.19           N  
ATOM    991  CA  ASN A 131      12.504 -15.522 -19.771  1.00  0.26           C  
ATOM    992  C   ASN A 131      12.363 -16.348 -18.496  1.00  0.20           C  
ATOM    993  CB  ASN A 131      13.513 -16.176 -20.718  1.00  0.18           C  
ATOM    994  O   ASN A 131      13.342 -16.567 -17.781  1.00  0.20           O  
ATOM    995  CG  ASN A 131      13.178 -15.946 -22.178  1.00  0.13           C  
ATOM    996  ND2 ASN A 131      14.120 -16.260 -23.059  1.00  0.11           N  
ATOM    997  OD1 ASN A 131      12.081 -15.489 -22.511  1.00  0.09           O  
ATOM    998  N   ASN A 132      11.221 -16.144 -17.679  1.00  0.22           N  
ATOM    999  CA  ASN A 132      10.563 -17.117 -16.813  1.00  0.25           C  
ATOM   1000  C   ASN A 132      11.100 -17.051 -15.387  1.00  0.22           C  
ATOM   1001  CB  ASN A 132      10.723 -18.531 -17.376  1.00  0.20           C  
ATOM   1002  O   ASN A 132      10.586 -17.728 -14.494  1.00  0.21           O  
ATOM   1003  CG  ASN A 132       9.898 -18.758 -18.628  1.00  0.19           C  
ATOM   1004  ND2 ASN A 132      10.265 -19.771 -19.404  1.00  0.11           N  
ATOM   1005  OD1 ASN A 132       8.939 -18.029 -18.895  1.00  0.10           O  
ATOM   1006  N   ASN A 133      12.059 -16.059 -15.049  1.00  0.24           N  
ATOM   1007  CA  ASN A 133      12.644 -16.065 -13.712  1.00  0.25           C  
ATOM   1008  C   ASN A 133      12.399 -14.745 -12.987  1.00  0.24           C  
ATOM   1009  CB  ASN A 133      14.143 -16.362 -13.783  1.00  0.22           C  
ATOM   1010  O   ASN A 133      12.852 -13.691 -13.437  1.00  0.23           O  
ATOM   1011  CG  ASN A 133      14.440 -17.843 -13.908  1.00  0.21           C  
ATOM   1012  ND2 ASN A 133      15.628 -18.170 -14.402  1.00  0.12           N  
ATOM   1013  OD1 ASN A 133      13.608 -18.687 -13.564  1.00  0.11           O  
ATOM   1014  N   LEU A 134      11.196 -14.415 -12.521  1.00  0.26           N  
ATOM   1015  CA  LEU A 134      10.672 -13.470 -11.541  1.00  0.27           C  
ATOM   1016  C   LEU A 134      11.759 -13.051 -10.556  1.00  0.26           C  
ATOM   1017  CB  LEU A 134       9.490 -14.081 -10.785  1.00  0.24           C  
ATOM   1018  O   LEU A 134      11.615 -12.045  -9.858  1.00  0.25           O  
ATOM   1019  CG  LEU A 134       8.149 -14.093 -11.519  1.00  0.23           C  
ATOM   1020  CD1 LEU A 134       7.265 -15.218 -10.991  1.00  0.20           C  
ATOM   1021  CD2 LEU A 134       7.449 -12.745 -11.378  1.00  0.21           C  
ATOM   1022  N   ALA A 135      13.033 -13.664 -10.721  1.00  0.24           N  
ATOM   1023  CA  ALA A 135      14.054 -13.772  -9.682  1.00  0.24           C  
ATOM   1024  C   ALA A 135      15.203 -12.801  -9.938  1.00  0.24           C  
ATOM   1025  CB  ALA A 135      14.579 -15.203  -9.599  1.00  0.22           C  
ATOM   1026  O   ALA A 135      15.963 -12.474  -9.024  1.00  0.23           O  
ATOM   1027  N   THR A 136      15.120 -11.919 -10.975  1.00  0.24           N  
ATOM   1028  CA  THR A 136      16.428 -11.277 -10.911  1.00  0.25           C  
ATOM   1029  C   THR A 136      16.289  -9.758 -10.957  1.00  0.24           C  
ATOM   1030  CB  THR A 136      17.337 -11.746 -12.063  1.00  0.22           C  
ATOM   1031  O   THR A 136      15.807  -9.203 -11.946  1.00  0.23           O  
ATOM   1032  CG2 THR A 136      18.568 -12.472 -11.531  1.00  0.11           C  
ATOM   1033  OG1 THR A 136      16.602 -12.636 -12.912  1.00  0.13           O  
ATOM   1034  N   PHE A 137      15.613  -9.171  -9.925  1.00  0.28           N  
ATOM   1035  CA  PHE A 137      15.768  -7.805  -9.439  1.00  0.29           C  
ATOM   1036  C   PHE A 137      17.214  -7.532  -9.043  1.00  0.28           C  
ATOM   1037  CB  PHE A 137      14.840  -7.549  -8.247  1.00  0.26           C  
ATOM   1038  O   PHE A 137      17.783  -8.250  -8.218  1.00  0.27           O  
ATOM   1039  CG  PHE A 137      13.396  -7.368  -8.630  1.00  0.25           C  
ATOM   1040  CD1 PHE A 137      12.903  -6.112  -8.963  1.00  0.24           C  
ATOM   1041  CD2 PHE A 137      12.532  -8.455  -8.657  1.00  0.26           C  
ATOM   1042  CE1 PHE A 137      11.566  -5.942  -9.318  1.00  0.25           C  
ATOM   1043  CE2 PHE A 137      11.195  -8.292  -9.010  1.00  0.27           C  
ATOM   1044  CZ  PHE A 137      10.714  -7.035  -9.339  1.00  0.25           C  
ATOM   1045  N   CYS A 138      18.032  -7.331  -9.964  1.00  0.20           N  
ATOM   1046  CA  CYS A 138      19.468  -7.079  -9.987  1.00  0.25           C  
ATOM   1047  C   CYS A 138      19.807  -5.781  -9.265  1.00  0.21           C  
ATOM   1048  CB  CYS A 138      19.979  -7.021 -11.427  1.00  0.19           C  
ATOM   1049  O   CYS A 138      19.240  -4.730  -9.570  1.00  0.20           O  
ATOM   1050  SG  CYS A 138      21.666  -7.634 -11.627  1.00  0.18           S  
ATOM   1051  N   PRO A 139      20.212  -5.711  -7.892  1.00  0.26           N  
ATOM   1052  CA  PRO A 139      21.341  -4.880  -7.468  1.00  0.26           C  
ATOM   1053  C   PRO A 139      22.389  -4.704  -8.565  1.00  0.26           C  
ATOM   1054  CB  PRO A 139      21.920  -5.651  -6.279  1.00  0.24           C  
ATOM   1055  O   PRO A 139      22.619  -5.621  -9.357  1.00  0.25           O  
ATOM   1056  CG  PRO A 139      21.300  -7.008  -6.367  1.00  0.23           C  
ATOM   1057  CD  PRO A 139      20.173  -6.955  -7.358  1.00  0.26           C  
ATOM   1058  N   ASP A 140      22.385  -3.551  -9.190  1.00  0.27           N  
ATOM   1059  CA  ASP A 140      23.797  -3.331  -9.491  1.00  0.27           C  
ATOM   1060  C   ASP A 140      24.674  -3.664  -8.286  1.00  0.27           C  
ATOM   1061  CB  ASP A 140      24.033  -1.885  -9.930  1.00  0.25           C  
ATOM   1062  O   ASP A 140      24.635  -2.965  -7.272  1.00  0.25           O  
ATOM   1063  CG  ASP A 140      25.333  -1.701 -10.693  1.00  0.23           C  
ATOM   1064  OD1 ASP A 140      26.127  -2.662 -10.785  1.00  0.18           O  
ATOM   1065  OD2 ASP A 140      25.567  -0.585 -11.205  1.00  0.14           O  
ATOM   1066  N   ASP A 141      24.730  -4.889  -7.814  1.00  0.25           N  
ATOM   1067  CA  ASP A 141      25.870  -5.344  -7.024  1.00  0.26           C  
ATOM   1068  C   ASP A 141      27.057  -4.396  -7.177  1.00  0.25           C  
ATOM   1069  CB  ASP A 141      26.273  -6.763  -7.431  1.00  0.22           C  
ATOM   1070  O   ASP A 141      27.977  -4.408  -6.356  1.00  0.23           O  
ATOM   1071  CG  ASP A 141      25.104  -7.733  -7.437  1.00  0.22           C  
ATOM   1072  OD1 ASP A 141      24.024  -7.389  -6.911  1.00  0.11           O  
ATOM   1073  OD2 ASP A 141      25.267  -8.852  -7.970  1.00  0.12           O  
ATOM   1074  N   THR A 142      27.060  -3.490  -8.107  1.00  0.25           N  
ATOM   1075  CA  THR A 142      28.332  -2.784  -8.207  1.00  0.27           C  
ATOM   1076  C   THR A 142      28.302  -1.496  -7.389  1.00  0.25           C  
ATOM   1077  CB  THR A 142      28.676  -2.457  -9.672  1.00  0.23           C  
ATOM   1078  O   THR A 142      29.347  -0.898  -7.123  1.00  0.24           O  
ATOM   1079  CG2 THR A 142      28.789  -3.728 -10.507  1.00  0.15           C  
ATOM   1080  OG1 THR A 142      27.648  -1.626 -10.224  1.00  0.14           O  
ATOM   1081  N   LYS A 143      27.087  -1.113  -6.710  1.00  0.26           N  
ATOM   1082  CA  LYS A 143      27.210   0.110  -5.923  1.00  0.28           C  
ATOM   1083  C   LYS A 143      26.467  -0.014  -4.595  1.00  0.26           C  
ATOM   1084  CB  LYS A 143      26.681   1.310  -6.709  1.00  0.24           C  
ATOM   1085  O   LYS A 143      25.377   0.540  -4.434  1.00  0.25           O  
ATOM   1086  CG  LYS A 143      27.548   1.703  -7.896  1.00  0.23           C  
ATOM   1087  CD  LYS A 143      27.114   3.038  -8.488  1.00  0.26           C  
ATOM   1088  CE  LYS A 143      27.927   3.392  -9.726  1.00  0.22           C  
ATOM   1089  NZ  LYS A 143      27.432   4.644 -10.374  1.00  0.17           N  
ATOM   1090  N   PRO A 144      26.739  -1.060  -3.759  1.00  0.27           N  
ATOM   1091  CA  PRO A 144      26.326  -1.142  -2.356  1.00  0.27           C  
ATOM   1092  C   PRO A 144      26.582   0.154  -1.589  1.00  0.27           C  
ATOM   1093  CB  PRO A 144      27.184  -2.282  -1.801  1.00  0.25           C  
ATOM   1094  O   PRO A 144      25.904   0.432  -0.596  1.00  0.26           O  
ATOM   1095  CG  PRO A 144      28.177  -2.572  -2.880  1.00  0.24           C  
ATOM   1096  CD  PRO A 144      27.756  -1.845  -4.124  1.00  0.27           C  
ATOM   1097  N   ALA A 145      27.465   1.042  -2.057  1.00  0.23           N  
ATOM   1098  CA  ALA A 145      28.379   1.845  -1.249  1.00  0.23           C  
ATOM   1099  C   ALA A 145      27.858   3.269  -1.082  1.00  0.23           C  
ATOM   1100  CB  ALA A 145      29.770   1.862  -1.879  1.00  0.21           C  
ATOM   1101  O   ALA A 145      28.263   3.981  -0.159  1.00  0.22           O  
ATOM   1102  N   GLU A 146      26.778   3.658  -1.769  1.00  0.25           N  
ATOM   1103  CA  GLU A 146      26.549   5.080  -1.534  1.00  0.26           C  
ATOM   1104  C   GLU A 146      25.446   5.299  -0.503  1.00  0.25           C  
ATOM   1105  CB  GLU A 146      26.195   5.792  -2.842  1.00  0.23           C  
ATOM   1106  O   GLU A 146      24.269   5.063  -0.785  1.00  0.24           O  
ATOM   1107  CG  GLU A 146      27.394   6.064  -3.738  1.00  0.22           C  
ATOM   1108  CD  GLU A 146      27.039   6.835  -4.999  1.00  0.22           C  
ATOM   1109  OE1 GLU A 146      25.845   7.158  -5.197  1.00  0.24           O  
ATOM   1110  OE2 GLU A 146      27.961   7.118  -5.796  1.00  0.15           O  
ATOM   1111  N   GLY A 147      25.414   4.534   0.585  1.00  0.25           N  
ATOM   1112  CA  GLY A 147      24.595   4.696   1.775  1.00  0.24           C  
ATOM   1113  C   GLY A 147      23.125   4.412   1.532  1.00  0.25           C  
ATOM   1114  O   GLY A 147      22.288   4.652   2.404  1.00  0.24           O  
ATOM   1115  N   PHE A 148      22.771   3.832   0.357  1.00  0.24           N  
ATOM   1116  CA  PHE A 148      21.434   3.500  -0.122  1.00  0.24           C  
ATOM   1117  C   PHE A 148      21.041   2.091   0.305  1.00  0.24           C  
ATOM   1118  CB  PHE A 148      21.361   3.627  -1.647  1.00  0.22           C  
ATOM   1119  O   PHE A 148      21.796   1.140   0.095  1.00  0.23           O  
ATOM   1120  CG  PHE A 148      21.560   5.032  -2.149  1.00  0.21           C  
ATOM   1121  CD1 PHE A 148      20.504   5.934  -2.168  1.00  0.14           C  
ATOM   1122  CD2 PHE A 148      22.804   5.450  -2.603  1.00  0.13           C  
ATOM   1123  CE1 PHE A 148      20.685   7.235  -2.633  1.00  0.10           C  
ATOM   1124  CE2 PHE A 148      22.993   6.748  -3.069  1.00  0.12           C  
ATOM   1125  CZ  PHE A 148      21.932   7.638  -3.084  1.00  0.12           C  
ATOM   1126  N   ILE A 149      20.583   1.989   1.518  1.00  0.24           N  
ATOM   1127  CA  ILE A 149      20.032   0.773   2.106  1.00  0.25           C  
ATOM   1128  C   ILE A 149      18.984   0.176   1.169  1.00  0.24           C  
ATOM   1129  CB  ILE A 149      19.415   1.046   3.496  1.00  0.23           C  
ATOM   1130  O   ILE A 149      18.020   0.850   0.796  1.00  0.24           O  
ATOM   1131  CG1 ILE A 149      20.444   1.714   4.415  1.00  0.15           C  
ATOM   1132  CG2 ILE A 149      18.888  -0.251   4.117  1.00  0.20           C  
ATOM   1133  CD1 ILE A 149      19.886   2.134   5.768  1.00  0.19           C  
ATOM   1134  N   ASN A 150      19.360  -0.509   0.057  1.00  0.26           N  
ATOM   1135  CA  ASN A 150      18.705  -1.480  -0.814  1.00  0.28           C  
ATOM   1136  C   ASN A 150      17.520  -2.146  -0.121  1.00  0.26           C  
ATOM   1137  CB  ASN A 150      19.705  -2.536  -1.288  1.00  0.25           C  
ATOM   1138  O   ASN A 150      17.703  -3.032   0.716  1.00  0.26           O  
ATOM   1139  CG  ASN A 150      19.841  -2.576  -2.798  1.00  0.24           C  
ATOM   1140  ND2 ASN A 150      20.908  -3.201  -3.281  1.00  0.17           N  
ATOM   1141  OD1 ASN A 150      18.994  -2.048  -3.523  1.00  0.22           O  
ATOM   1142  N   ARG A 151      16.517  -1.454   0.303  1.00  0.30           N  
ATOM   1143  CA  ARG A 151      15.529  -1.847   1.304  1.00  0.31           C  
ATOM   1144  C   ARG A 151      14.170  -2.100   0.661  1.00  0.30           C  
ATOM   1145  CB  ARG A 151      15.405  -0.773   2.387  1.00  0.28           C  
ATOM   1146  O   ARG A 151      13.667  -1.262  -0.091  1.00  0.29           O  
ATOM   1147  CG  ARG A 151      16.673  -0.570   3.202  1.00  0.27           C  
ATOM   1148  CD  ARG A 151      16.459   0.416   4.341  1.00  0.29           C  
ATOM   1149  NE  ARG A 151      17.708   0.716   5.035  1.00  0.25           N  
ATOM   1150  NH1 ARG A 151      16.728   2.025   6.667  1.00  0.23           N  
ATOM   1151  NH2 ARG A 151      18.994   1.682   6.675  1.00  0.20           N  
ATOM   1152  CZ  ARG A 151      17.807   1.474   6.124  1.00  0.25           C  
ATOM   1153  N   LYS A 152      13.859  -3.363   0.138  1.00  0.29           N  
ATOM   1154  CA  LYS A 152      12.874  -3.926  -0.781  1.00  0.30           C  
ATOM   1155  C   LYS A 152      11.866  -4.799  -0.038  1.00  0.29           C  
ATOM   1156  CB  LYS A 152      13.564  -4.738  -1.877  1.00  0.27           C  
ATOM   1157  O   LYS A 152      12.246  -5.620   0.799  1.00  0.28           O  
ATOM   1158  CG  LYS A 152      14.524  -3.928  -2.736  1.00  0.26           C  
ATOM   1159  CD  LYS A 152      15.172  -4.789  -3.813  1.00  0.27           C  
ATOM   1160  CE  LYS A 152      16.228  -4.013  -4.590  1.00  0.23           C  
ATOM   1161  NZ  LYS A 152      16.907  -4.869  -5.608  1.00  0.23           N  
ATOM   1162  N   SER A 153      10.531  -4.326   0.118  1.00  0.32           N  
ATOM   1163  CA  SER A 153       9.464  -5.314   0.243  1.00  0.32           C  
ATOM   1164  C   SER A 153       8.482  -5.216  -0.920  1.00  0.32           C  
ATOM   1165  CB  SER A 153       8.719  -5.135   1.566  1.00  0.30           C  
ATOM   1166  O   SER A 153       8.189  -4.120  -1.402  1.00  0.31           O  
ATOM   1167  OG  SER A 153       9.602  -5.287   2.665  1.00  0.26           O  
ATOM   1168  N   ARG A 154       8.466  -6.204  -1.827  1.00  0.34           N  
ATOM   1169  CA  ARG A 154       7.655  -6.364  -3.029  1.00  0.34           C  
ATOM   1170  C   ARG A 154       6.670  -7.519  -2.876  1.00  0.34           C  
ATOM   1171  CB  ARG A 154       8.545  -6.594  -4.252  1.00  0.32           C  
ATOM   1172  O   ARG A 154       7.029  -8.585  -2.371  1.00  0.33           O  
ATOM   1173  CG  ARG A 154       7.780  -6.684  -5.563  1.00  0.30           C  
ATOM   1174  CD  ARG A 154       8.713  -6.886  -6.749  1.00  0.32           C  
ATOM   1175  NE  ARG A 154       7.972  -7.115  -7.985  1.00  0.29           N  
ATOM   1176  NH1 ARG A 154       9.849  -7.422  -9.297  1.00  0.25           N  
ATOM   1177  NH2 ARG A 154       7.759  -7.558 -10.229  1.00  0.22           N  
ATOM   1178  CZ  ARG A 154       8.528  -7.364  -9.168  1.00  0.28           C  
ATOM   1179  N   VAL A 155       5.372  -7.180  -3.174  1.00  0.34           N  
ATOM   1180  CA  VAL A 155       4.386  -8.148  -3.642  1.00  0.35           C  
ATOM   1181  C   VAL A 155       4.227  -8.033  -5.156  1.00  0.35           C  
ATOM   1182  CB  VAL A 155       3.021  -7.949  -2.945  1.00  0.33           C  
ATOM   1183  O   VAL A 155       4.075  -6.931  -5.688  1.00  0.33           O  
ATOM   1184  CG1 VAL A 155       2.001  -8.965  -3.457  1.00  0.29           C  
ATOM   1185  CG2 VAL A 155       3.175  -8.059  -1.430  1.00  0.29           C  
ATOM   1186  N   THR A 156       4.816  -9.004  -5.886  1.00  0.36           N  
ATOM   1187  CA  THR A 156       4.287  -9.228  -7.227  1.00  0.37           C  
ATOM   1188  C   THR A 156       2.942  -9.948  -7.164  1.00  0.36           C  
ATOM   1189  CB  THR A 156       5.269 -10.046  -8.086  1.00  0.34           C  
ATOM   1190  O   THR A 156       2.834 -11.021  -6.568  1.00  0.35           O  
ATOM   1191  CG2 THR A 156       4.846 -10.051  -9.551  1.00  0.31           C  
ATOM   1192  OG1 THR A 156       6.578  -9.472  -7.980  1.00  0.28           O  
ATOM   1193  N   ILE A 157       1.963  -9.191  -7.422  1.00  0.37           N  
ATOM   1194  CA  ILE A 157       0.704  -9.812  -7.821  1.00  0.35           C  
ATOM   1195  C   ILE A 157       0.794 -10.278  -9.272  1.00  0.37           C  
ATOM   1196  CB  ILE A 157      -0.486  -8.841  -7.643  1.00  0.34           C  
ATOM   1197  O   ILE A 157       1.047  -9.475 -10.174  1.00  0.36           O  
ATOM   1198  CG1 ILE A 157      -0.510  -8.283  -6.215  1.00  0.31           C  
ATOM   1199  CG2 ILE A 157      -1.807  -9.539  -7.981  1.00  0.32           C  
ATOM   1200  CD1 ILE A 157      -1.547  -7.190  -5.996  1.00  0.28           C  
ATOM   1201  N   GLY A 158       1.384 -11.451  -9.377  1.00  0.36           N  
ATOM   1202  CA  GLY A 158       1.409 -12.201 -10.623  1.00  0.35           C  
ATOM   1203  C   GLY A 158       0.725 -13.551 -10.520  1.00  0.36           C  
ATOM   1204  O   GLY A 158       0.706 -14.164  -9.451  1.00  0.34           O  
ATOM   1205  N   THR A 159      -0.105 -13.850 -11.304  1.00  0.31           N  
ATOM   1206  CA  THR A 159      -0.574 -15.200 -11.594  1.00  0.32           C  
ATOM   1207  C   THR A 159       0.434 -15.949 -12.461  1.00  0.31           C  
ATOM   1208  CB  THR A 159      -1.943 -15.177 -12.299  1.00  0.29           C  
ATOM   1209  O   THR A 159       0.993 -15.383 -13.403  1.00  0.30           O  
ATOM   1210  CG2 THR A 159      -3.031 -14.648 -11.370  1.00  0.28           C  
ATOM   1211  OG1 THR A 159      -1.864 -14.332 -13.454  1.00  0.28           O  
ATOM   1212  N   ASN A 160       1.287 -16.929 -11.795  1.00  0.31           N  
ATOM   1213  CA  ASN A 160       2.025 -18.026 -12.412  1.00  0.32           C  
ATOM   1214  C   ASN A 160       1.298 -18.571 -13.637  1.00  0.31           C  
ATOM   1215  CB  ASN A 160       2.270 -19.145 -11.398  1.00  0.29           C  
ATOM   1216  O   ASN A 160       0.121 -18.928 -13.559  1.00  0.30           O  
ATOM   1217  CG  ASN A 160       3.503 -18.904 -10.549  1.00  0.27           C  
ATOM   1218  ND2 ASN A 160       3.594 -19.603  -9.423  1.00  0.21           N  
ATOM   1219  OD1 ASN A 160       4.366 -18.096 -10.901  1.00  0.27           O  
ATOM   1220  N   GLY A 161       1.729 -18.111 -14.903  1.00  0.28           N  
ATOM   1221  CA  GLY A 161       1.659 -18.953 -16.086  1.00  0.28           C  
ATOM   1222  C   GLY A 161       0.280 -18.983 -16.716  1.00  0.28           C  
ATOM   1223  O   GLY A 161       0.040 -19.737 -17.662  1.00  0.26           O  
ATOM   1224  N   ALA A 162      -0.764 -18.108 -16.380  1.00  0.29           N  
ATOM   1225  CA  ALA A 162      -1.947 -18.179 -17.234  1.00  0.29           C  
ATOM   1226  C   ALA A 162      -1.838 -17.205 -18.404  1.00  0.29           C  
ATOM   1227  CB  ALA A 162      -3.208 -17.893 -16.422  1.00  0.27           C  
ATOM   1228  O   ALA A 162      -1.678 -15.999 -18.203  1.00  0.28           O  
ATOM   1229  N   THR A 163      -0.959 -17.369 -19.374  1.00  0.28           N  
ATOM   1230  CA  THR A 163      -1.005 -16.947 -20.770  1.00  0.28           C  
ATOM   1231  C   THR A 163      -2.305 -16.206 -21.068  1.00  0.28           C  
ATOM   1232  CB  THR A 163      -0.867 -18.150 -21.721  1.00  0.25           C  
ATOM   1233  O   THR A 163      -2.332 -15.302 -21.906  1.00  0.26           O  
ATOM   1234  CG2 THR A 163       0.590 -18.375 -22.114  1.00  0.22           C  
ATOM   1235  OG1 THR A 163      -1.362 -19.326 -21.070  1.00  0.18           O  
ATOM   1236  N   ASP A 164      -3.100 -15.655 -20.045  1.00  0.31           N  
ATOM   1237  CA  ASP A 164      -4.356 -14.947 -20.269  1.00  0.32           C  
ATOM   1238  C   ASP A 164      -5.191 -14.890 -18.991  1.00  0.31           C  
ATOM   1239  CB  ASP A 164      -5.156 -15.613 -21.390  1.00  0.28           C  
ATOM   1240  O   ASP A 164      -5.570 -15.928 -18.445  1.00  0.29           O  
ATOM   1241  CG  ASP A 164      -4.571 -15.358 -22.768  1.00  0.26           C  
ATOM   1242  OD1 ASP A 164      -3.851 -14.353 -22.949  1.00  0.27           O  
ATOM   1243  OD2 ASP A 164      -4.834 -16.169 -23.682  1.00  0.22           O  
ATOM   1244  N   LEU A 165      -4.790 -14.327 -17.691  1.00  0.36           N  
ATOM   1245  CA  LEU A 165      -6.049 -13.960 -17.051  1.00  0.37           C  
ATOM   1246  C   LEU A 165      -7.177 -13.882 -18.074  1.00  0.36           C  
ATOM   1247  CB  LEU A 165      -5.910 -12.619 -16.324  1.00  0.34           C  
ATOM   1248  O   LEU A 165      -7.129 -13.064 -18.996  1.00  0.35           O  
ATOM   1249  CG  LEU A 165      -5.047 -12.619 -15.061  1.00  0.32           C  
ATOM   1250  CD1 LEU A 165      -4.837 -11.193 -14.563  1.00  0.30           C  
ATOM   1251  CD2 LEU A 165      -5.685 -13.481 -13.977  1.00  0.33           C  
ATOM   1252  N   SER A 166      -7.402 -14.903 -18.809  1.00  0.36           N  
ATOM   1253  CA  SER A 166      -8.718 -14.766 -19.424  1.00  0.35           C  
ATOM   1254  C   SER A 166      -9.617 -13.845 -18.606  1.00  0.36           C  
ATOM   1255  CB  SER A 166      -9.382 -16.134 -19.580  1.00  0.33           C  
ATOM   1256  O   SER A 166      -9.593 -13.880 -17.374  1.00  0.34           O  
ATOM   1257  OG  SER A 166      -9.769 -16.652 -18.319  1.00  0.29           O  
ATOM   1258  N   GLU A 167      -9.595 -12.573 -18.927  1.00  0.46           N  
ATOM   1259  CA  GLU A 167     -10.701 -11.700 -18.545  1.00  0.45           C  
ATOM   1260  C   GLU A 167     -11.645 -12.399 -17.570  1.00  0.46           C  
ATOM   1261  CB  GLU A 167     -11.473 -11.237 -19.783  1.00  0.41           C  
ATOM   1262  O   GLU A 167     -12.596 -11.792 -17.076  1.00  0.43           O  
ATOM   1263  CG  GLU A 167     -10.652 -10.377 -20.733  1.00  0.37           C  
ATOM   1264  CD  GLU A 167     -11.464  -9.820 -21.892  1.00  0.40           C  
ATOM   1265  OE1 GLU A 167     -12.663 -10.160 -22.012  1.00  0.40           O  
ATOM   1266  OE2 GLU A 167     -10.895  -9.039 -22.688  1.00  0.36           O  
ATOM   1267  N   SER A 168     -11.212 -13.608 -16.986  1.00  0.46           N  
ATOM   1268  CA  SER A 168     -12.235 -14.373 -16.281  1.00  0.46           C  
ATOM   1269  C   SER A 168     -11.953 -14.423 -14.783  1.00  0.46           C  
ATOM   1270  CB  SER A 168     -12.323 -15.794 -16.839  1.00  0.41           C  
ATOM   1271  O   SER A 168     -12.704 -15.039 -14.024  1.00  0.43           O  
ATOM   1272  OG  SER A 168     -12.176 -15.791 -18.248  1.00  0.34           O  
ATOM   1273  N   PHE A 169     -10.899 -13.825 -14.262  1.00  0.57           N  
ATOM   1274  CA  PHE A 169     -10.809 -13.961 -12.813  1.00  0.57           C  
ATOM   1275  C   PHE A 169     -10.885 -12.597 -12.136  1.00  0.57           C  
ATOM   1276  CB  PHE A 169      -9.512 -14.672 -12.417  1.00  0.53           C  
ATOM   1277  O   PHE A 169      -9.896 -11.863 -12.095  1.00  0.55           O  
ATOM   1278  CG  PHE A 169      -9.385 -16.061 -12.981  1.00  0.51           C  
ATOM   1279  CD1 PHE A 169     -10.087 -17.121 -12.419  1.00  0.48           C  
ATOM   1280  CD2 PHE A 169      -8.564 -16.308 -14.073  1.00  0.48           C  
ATOM   1281  CE1 PHE A 169      -9.972 -18.408 -12.939  1.00  0.44           C  
ATOM   1282  CE2 PHE A 169      -8.444 -17.592 -14.598  1.00  0.47           C  
ATOM   1283  CZ  PHE A 169      -9.147 -18.641 -14.029  1.00  0.45           C  
ATOM   1284  N   PRO A 170     -12.122 -12.280 -11.714  1.00  0.68           N  
ATOM   1285  CA  PRO A 170     -12.235 -11.011 -10.990  1.00  0.67           C  
ATOM   1286  C   PRO A 170     -11.388 -10.979  -9.720  1.00  0.68           C  
ATOM   1287  CB  PRO A 170     -13.726 -10.928 -10.654  1.00  0.65           C  
ATOM   1288  O   PRO A 170     -11.203 -12.011  -9.071  1.00  0.66           O  
ATOM   1289  CG  PRO A 170     -14.190 -12.348 -10.624  1.00  0.62           C  
ATOM   1290  CD  PRO A 170     -13.311 -13.157 -11.534  1.00  0.61           C  
ATOM   1291  N   MET A 171     -10.699  -9.985  -9.519  1.00  0.73           N  
ATOM   1292  CA  MET A 171      -9.902  -9.712  -8.327  1.00  0.72           C  
ATOM   1293  C   MET A 171     -10.685  -8.864  -7.331  1.00  0.73           C  
ATOM   1294  CB  MET A 171      -8.597  -9.006  -8.702  1.00  0.71           C  
ATOM   1295  O   MET A 171     -11.478  -8.008  -7.726  1.00  0.73           O  
ATOM   1296  CG  MET A 171      -7.630  -9.880  -9.485  1.00  0.69           C  
ATOM   1297  SD  MET A 171      -6.235  -8.923 -10.194  1.00  0.68           S  
ATOM   1298  CE  MET A 171      -7.095  -8.045 -11.529  1.00  0.61           C  
ATOM   1299  N   THR A 172     -10.513  -9.138  -6.044  1.00  0.73           N  
ATOM   1300  CA  THR A 172     -10.983  -8.370  -4.896  1.00  0.73           C  
ATOM   1301  C   THR A 172      -9.806  -7.813  -4.100  1.00  0.73           C  
ATOM   1302  CB  THR A 172     -11.870  -9.228  -3.975  1.00  0.71           C  
ATOM   1303  O   THR A 172      -8.769  -8.467  -3.976  1.00  0.72           O  
ATOM   1304  CG2 THR A 172     -12.324  -8.435  -2.754  1.00  0.71           C  
ATOM   1305  OG1 THR A 172     -13.024  -9.665  -4.704  1.00  0.71           O  
ATOM   1306  N   TYR A 173      -9.967  -6.621  -3.676  1.00  0.76           N  
ATOM   1307  CA  TYR A 173      -9.009  -6.135  -2.689  1.00  0.75           C  
ATOM   1308  C   TYR A 173      -9.724  -5.598  -1.455  1.00  0.76           C  
ATOM   1309  CB  TYR A 173      -8.120  -5.044  -3.293  1.00  0.74           C  
ATOM   1310  O   TYR A 173     -10.895  -5.216  -1.524  1.00  0.75           O  
ATOM   1311  CG  TYR A 173      -8.809  -3.708  -3.433  1.00  0.75           C  
ATOM   1312  CD1 TYR A 173      -9.560  -3.404  -4.566  1.00  0.75           C  
ATOM   1313  CD2 TYR A 173      -8.709  -2.746  -2.433  1.00  0.76           C  
ATOM   1314  CE1 TYR A 173     -10.195  -2.174  -4.699  1.00  0.72           C  
ATOM   1315  CE2 TYR A 173      -9.339  -1.512  -2.556  1.00  0.71           C  
ATOM   1316  OH  TYR A 173     -10.706  -0.016  -3.818  1.00  0.75           O  
ATOM   1317  CZ  TYR A 173     -10.079  -1.236  -3.691  1.00  0.69           C  
ATOM   1318  N   SER A 174      -9.061  -5.544  -0.366  1.00  0.73           N  
ATOM   1319  CA  SER A 174      -9.411  -4.790   0.834  1.00  0.72           C  
ATOM   1320  C   SER A 174      -8.295  -3.829   1.227  1.00  0.73           C  
ATOM   1321  CB  SER A 174      -9.711  -5.739   1.995  1.00  0.71           C  
ATOM   1322  O   SER A 174      -7.113  -4.152   1.092  1.00  0.71           O  
ATOM   1323  OG  SER A 174      -8.558  -6.483   2.348  1.00  0.66           O  
ATOM   1324  N   LEU A 175      -8.682  -2.658   1.637  1.00  0.77           N  
ATOM   1325  CA  LEU A 175      -7.789  -1.591   2.076  1.00  0.76           C  
ATOM   1326  C   LEU A 175      -8.245  -1.017   3.413  1.00  0.76           C  
ATOM   1327  CB  LEU A 175      -7.725  -0.479   1.025  1.00  0.75           C  
ATOM   1328  O   LEU A 175      -9.397  -0.599   3.554  1.00  0.75           O  
ATOM   1329  CG  LEU A 175      -6.827   0.714   1.355  1.00  0.75           C  
ATOM   1330  CD1 LEU A 175      -5.370   0.271   1.450  1.00  0.75           C  
ATOM   1331  CD2 LEU A 175      -6.989   1.811   0.308  1.00  0.75           C  
ATOM   1332  N   SER A 176      -7.360  -1.075   4.335  1.00  0.71           N  
ATOM   1333  CA  SER A 176      -7.551  -0.422   5.626  1.00  0.70           C  
ATOM   1334  C   SER A 176      -6.484   0.640   5.871  1.00  0.71           C  
ATOM   1335  CB  SER A 176      -7.527  -1.451   6.757  1.00  0.69           C  
ATOM   1336  O   SER A 176      -5.289   0.369   5.736  1.00  0.69           O  
ATOM   1337  OG  SER A 176      -7.855  -0.846   7.995  1.00  0.64           O  
ATOM   1338  N   ILE A 177      -6.934   1.844   6.219  1.00  0.73           N  
ATOM   1339  CA  ILE A 177      -6.070   2.975   6.539  1.00  0.72           C  
ATOM   1340  C   ILE A 177      -6.392   3.491   7.940  1.00  0.72           C  
ATOM   1341  CB  ILE A 177      -6.220   4.112   5.503  1.00  0.71           C  
ATOM   1342  O   ILE A 177      -7.546   3.804   8.243  1.00  0.70           O  
ATOM   1343  CG1 ILE A 177      -6.027   3.568   4.082  1.00  0.70           C  
ATOM   1344  CG2 ILE A 177      -5.230   5.243   5.795  1.00  0.71           C  
ATOM   1345  CD1 ILE A 177      -6.386   4.560   2.985  1.00  0.69           C  
ATOM   1346  N   THR A 178      -5.422   3.503   8.730  1.00  0.65           N  
ATOM   1347  CA  THR A 178      -5.535   4.069  10.070  1.00  0.65           C  
ATOM   1348  C   THR A 178      -4.412   5.070  10.331  1.00  0.65           C  
ATOM   1349  CB  THR A 178      -5.503   2.967  11.146  1.00  0.63           C  
ATOM   1350  O   THR A 178      -3.438   5.127   9.578  1.00  0.63           O  
ATOM   1351  CG2 THR A 178      -6.442   1.820  10.786  1.00  0.61           C  
ATOM   1352  OG1 THR A 178      -4.169   2.459  11.262  1.00  0.62           O  
ATOM   1353  N   PRO A 179      -4.509   5.870  11.376  1.00  0.61           N  
ATOM   1354  CA  PRO A 179      -3.361   6.702  11.742  1.00  0.60           C  
ATOM   1355  C   PRO A 179      -2.106   5.882  12.032  1.00  0.61           C  
ATOM   1356  CB  PRO A 179      -3.840   7.430  13.000  1.00  0.59           C  
ATOM   1357  O   PRO A 179      -0.994   6.414  11.993  1.00  0.59           O  
ATOM   1358  CG  PRO A 179      -5.329   7.474  12.873  1.00  0.58           C  
ATOM   1359  CD  PRO A 179      -5.787   6.215  12.195  1.00  0.56           C  
ATOM   1360  N   ARG A 180      -2.208   4.555  12.275  1.00  0.59           N  
ATOM   1361  CA  ARG A 180      -1.110   3.688  12.688  1.00  0.59           C  
ATOM   1362  C   ARG A 180      -0.516   2.949  11.494  1.00  0.59           C  
ATOM   1363  CB  ARG A 180      -1.584   2.685  13.742  1.00  0.57           C  
ATOM   1364  O   ARG A 180       0.608   2.448  11.563  1.00  0.57           O  
ATOM   1365  CG  ARG A 180      -1.859   3.305  15.103  1.00  0.56           C  
ATOM   1366  CD  ARG A 180      -2.145   2.245  16.158  1.00  0.56           C  
ATOM   1367  NE  ARG A 180      -1.972   2.770  17.509  1.00  0.52           N  
ATOM   1368  NH1 ARG A 180      -2.197   0.723  18.556  1.00  0.43           N  
ATOM   1369  NH2 ARG A 180      -1.832   2.616  19.797  1.00  0.38           N  
ATOM   1370  CZ  ARG A 180      -2.001   2.035  18.618  1.00  0.55           C  
ATOM   1371  N   GLY A 181      -1.313   2.790  10.510  1.00  0.66           N  
ATOM   1372  CA  GLY A 181      -0.793   1.961   9.434  1.00  0.65           C  
ATOM   1373  C   GLY A 181      -1.790   1.744   8.311  1.00  0.66           C  
ATOM   1374  O   GLY A 181      -2.920   2.233   8.375  1.00  0.64           O  
ATOM   1375  N   ILE A 182      -1.329   1.061   7.305  1.00  0.71           N  
ATOM   1376  CA  ILE A 182      -2.065   0.662   6.110  1.00  0.71           C  
ATOM   1377  C   ILE A 182      -1.965  -0.850   5.923  1.00  0.71           C  
ATOM   1378  CB  ILE A 182      -1.540   1.393   4.854  1.00  0.69           C  
ATOM   1379  O   ILE A 182      -0.878  -1.424   6.024  1.00  0.69           O  
ATOM   1380  CG1 ILE A 182      -1.606   2.912   5.053  1.00  0.66           C  
ATOM   1381  CG2 ILE A 182      -2.331   0.970   3.613  1.00  0.67           C  
ATOM   1382  CD1 ILE A 182      -0.829   3.707   4.013  1.00  0.65           C  
ATOM   1383  N   VAL A 183      -3.035  -1.435   5.642  1.00  0.68           N  
ATOM   1384  CA  VAL A 183      -3.090  -2.830   5.219  1.00  0.67           C  
ATOM   1385  C   VAL A 183      -3.774  -2.930   3.857  1.00  0.68           C  
ATOM   1386  CB  VAL A 183      -3.828  -3.709   6.253  1.00  0.66           C  
ATOM   1387  O   VAL A 183      -4.896  -2.449   3.683  1.00  0.67           O  
ATOM   1388  CG1 VAL A 183      -3.831  -5.172   5.814  1.00  0.63           C  
ATOM   1389  CG2 VAL A 183      -3.188  -3.562   7.632  1.00  0.63           C  
ATOM   1390  N   PHE A 184      -3.099  -3.463   2.986  1.00  0.73           N  
ATOM   1391  CA  PHE A 184      -3.622  -3.755   1.657  1.00  0.72           C  
ATOM   1392  C   PHE A 184      -3.590  -5.253   1.380  1.00  0.73           C  
ATOM   1393  CB  PHE A 184      -2.821  -3.007   0.586  1.00  0.71           C  
ATOM   1394  O   PHE A 184      -2.546  -5.894   1.516  1.00  0.71           O  
ATOM   1395  CG  PHE A 184      -3.217  -3.356  -0.823  1.00  0.68           C  
ATOM   1396  CD1 PHE A 184      -4.446  -2.959  -1.333  1.00  0.68           C  
ATOM   1397  CD2 PHE A 184      -2.358  -4.083  -1.638  1.00  0.68           C  
ATOM   1398  CE1 PHE A 184      -4.815  -3.281  -2.637  1.00  0.65           C  
ATOM   1399  CE2 PHE A 184      -2.720  -4.408  -2.942  1.00  0.65           C  
ATOM   1400  CZ  PHE A 184      -3.949  -4.007  -3.439  1.00  0.64           C  
ATOM   1401  N   CYS A 185      -4.710  -5.814   1.057  1.00  0.67           N  
ATOM   1402  CA  CYS A 185      -4.856  -7.214   0.674  1.00  0.67           C  
ATOM   1403  C   CYS A 185      -5.508  -7.339  -0.698  1.00  0.67           C  
ATOM   1404  CB  CYS A 185      -5.684  -7.970   1.713  1.00  0.65           C  
ATOM   1405  O   CYS A 185      -6.488  -6.651  -0.988  1.00  0.65           O  
ATOM   1406  SG  CYS A 185      -4.942  -7.990   3.360  1.00  0.61           S  
ATOM   1407  N   VAL A 186      -4.979  -8.295  -1.514  1.00  0.68           N  
ATOM   1408  CA  VAL A 186      -5.555  -8.582  -2.824  1.00  0.68           C  
ATOM   1409  C   VAL A 186      -5.657 -10.093  -3.024  1.00  0.68           C  
ATOM   1410  CB  VAL A 186      -4.722  -7.949  -3.961  1.00  0.66           C  
ATOM   1411  O   VAL A 186      -4.774 -10.843  -2.600  1.00  0.66           O  
ATOM   1412  CG1 VAL A 186      -3.329  -8.573  -4.021  1.00  0.63           C  
ATOM   1413  CG2 VAL A 186      -5.441  -8.108  -5.299  1.00  0.63           C  
ATOM   1414  N   TRP A 187      -6.729 -10.558  -3.561  1.00  0.64           N  
ATOM   1415  CA  TRP A 187      -6.918 -11.965  -3.900  1.00  0.65           C  
ATOM   1416  C   TRP A 187      -7.778 -12.112  -5.151  1.00  0.64           C  
ATOM   1417  CB  TRP A 187      -7.561 -12.718  -2.733  1.00  0.62           C  
ATOM   1418  O   TRP A 187      -8.461 -11.168  -5.557  1.00  0.62           O  
ATOM   1419  CG  TRP A 187      -8.926 -12.219  -2.363  1.00  0.59           C  
ATOM   1420  CD1 TRP A 187     -10.127 -12.719  -2.781  1.00  0.54           C  
ATOM   1421  CD2 TRP A 187      -9.227 -11.116  -1.502  1.00  0.54           C  
ATOM   1422  CE2 TRP A 187     -10.634 -11.005  -1.443  1.00  0.52           C  
ATOM   1423  CE3 TRP A 187      -8.443 -10.212  -0.773  1.00  0.58           C  
ATOM   1424  NE1 TRP A 187     -11.159 -11.993  -2.231  1.00  0.57           N  
ATOM   1425  CH2 TRP A 187     -10.484  -9.151   0.020  1.00  0.56           C  
ATOM   1426  CZ2 TRP A 187     -11.274 -10.023  -0.682  1.00  0.58           C  
ATOM   1427  CZ3 TRP A 187      -9.082  -9.235  -0.018  1.00  0.54           C  
ATOM   1428  N   GLU A 188      -7.712 -13.230  -5.810  1.00  0.63           N  
ATOM   1429  CA  GLU A 188      -8.563 -13.636  -6.925  1.00  0.62           C  
ATOM   1430  C   GLU A 188      -9.889 -14.206  -6.429  1.00  0.63           C  
ATOM   1431  CB  GLU A 188      -7.844 -14.663  -7.804  1.00  0.61           C  
ATOM   1432  O   GLU A 188      -9.919 -14.971  -5.464  1.00  0.61           O  
ATOM   1433  CG  GLU A 188      -6.640 -14.102  -8.547  1.00  0.59           C  
ATOM   1434  CD  GLU A 188      -5.855 -15.162  -9.303  1.00  0.58           C  
ATOM   1435  OE1 GLU A 188      -6.226 -16.356  -9.236  1.00  0.56           O  
ATOM   1436  OE2 GLU A 188      -4.860 -14.796  -9.968  1.00  0.53           O  
ATOM   1437  N   ASP A 189     -10.989 -13.741  -7.035  1.00  0.60           N  
ATOM   1438  CA  ASP A 189     -12.317 -14.287  -6.775  1.00  0.58           C  
ATOM   1439  C   ASP A 189     -12.527 -15.602  -7.523  1.00  0.59           C  
ATOM   1440  CB  ASP A 189     -13.399 -13.280  -7.170  1.00  0.56           C  
ATOM   1441  O   ASP A 189     -12.789 -15.602  -8.728  1.00  0.56           O  
ATOM   1442  CG  ASP A 189     -13.408 -12.043  -6.288  1.00  0.53           C  
ATOM   1443  OD1 ASP A 189     -12.981 -12.127  -5.116  1.00  0.54           O  
ATOM   1444  OD2 ASP A 189     -13.849 -10.977  -6.768  1.00  0.57           O  
ATOM   1445  N   PHE A 190     -11.805 -16.618  -7.253  1.00  0.48           N  
ATOM   1446  CA  PHE A 190     -11.954 -17.896  -7.940  1.00  0.49           C  
ATOM   1447  C   PHE A 190     -13.362 -18.448  -7.758  1.00  0.48           C  
ATOM   1448  CB  PHE A 190     -10.923 -18.906  -7.428  1.00  0.44           C  
ATOM   1449  O   PHE A 190     -13.873 -18.502  -6.637  1.00  0.46           O  
ATOM   1450  CG  PHE A 190      -9.617 -18.872  -8.174  1.00  0.42           C  
ATOM   1451  CD1 PHE A 190      -9.428 -19.650  -9.310  1.00  0.39           C  
ATOM   1452  CD2 PHE A 190      -8.576 -18.061  -7.739  1.00  0.41           C  
ATOM   1453  CE1 PHE A 190      -8.220 -19.620 -10.003  1.00  0.39           C  
ATOM   1454  CE2 PHE A 190      -7.366 -18.026  -8.426  1.00  0.40           C  
ATOM   1455  CZ  PHE A 190      -7.190 -18.807  -9.557  1.00  0.39           C  
ATOM   1456  N   LEU A 191     -13.907 -18.735  -8.860  1.00  0.40           N  
ATOM   1457  CA  LEU A 191     -15.207 -19.374  -9.032  1.00  0.40           C  
ATOM   1458  C   LEU A 191     -15.107 -20.879  -8.811  1.00  0.41           C  
ATOM   1459  CB  LEU A 191     -15.765 -19.087 -10.429  1.00  0.36           C  
ATOM   1460  O   LEU A 191     -16.103 -21.531  -8.488  1.00  0.38           O  
ATOM   1461  CG  LEU A 191     -16.225 -17.653 -10.695  1.00  0.33           C  
ATOM   1462  CD1 LEU A 191     -16.584 -17.476 -12.166  1.00  0.28           C  
ATOM   1463  CD2 LEU A 191     -17.410 -17.297  -9.803  1.00  0.31           C  
ATOM   1464  N   SER A 192     -13.801 -21.539  -8.840  1.00  0.38           N  
ATOM   1465  CA  SER A 192     -13.864 -22.994  -8.920  1.00  0.38           C  
ATOM   1466  C   SER A 192     -12.901 -23.645  -7.933  1.00  0.38           C  
ATOM   1467  CB  SER A 192     -13.550 -23.467 -10.340  1.00  0.34           C  
ATOM   1468  O   SER A 192     -11.826 -23.106  -7.661  1.00  0.36           O  
ATOM   1469  OG  SER A 192     -12.198 -23.201 -10.671  1.00  0.31           O  
ATOM   1470  N   ASP A 193     -13.205 -24.594  -6.909  1.00  0.30           N  
ATOM   1471  CA  ASP A 193     -13.147 -25.625  -5.877  1.00  0.34           C  
ATOM   1472  C   ASP A 193     -11.774 -26.294  -5.845  1.00  0.30           C  
ATOM   1473  CB  ASP A 193     -14.238 -26.673  -6.103  1.00  0.27           C  
ATOM   1474  O   ASP A 193     -11.449 -27.011  -4.897  1.00  0.28           O  
ATOM   1475  CG  ASP A 193     -15.640 -26.120  -5.918  1.00  0.27           C  
ATOM   1476  OD1 ASP A 193     -15.788 -25.008  -5.367  1.00  0.26           O  
ATOM   1477  OD2 ASP A 193     -16.605 -26.803  -6.324  1.00  0.19           O  
ATOM   1478  N   ASN A 194     -10.502 -25.665  -6.217  1.00  0.29           N  
ATOM   1479  CA  ASN A 194      -9.245 -26.325  -5.881  1.00  0.31           C  
ATOM   1480  C   ASN A 194      -8.042 -25.462  -6.252  1.00  0.29           C  
ATOM   1481  CB  ASN A 194      -9.153 -27.688  -6.570  1.00  0.26           C  
ATOM   1482  O   ASN A 194      -6.900 -25.824  -5.963  1.00  0.27           O  
ATOM   1483  CG  ASN A 194     -10.008 -28.742  -5.894  1.00  0.25           C  
ATOM   1484  ND2 ASN A 194     -10.412 -29.754  -6.653  1.00  0.13           N  
ATOM   1485  OD1 ASN A 194     -10.304 -28.647  -4.700  1.00  0.13           O  
ATOM   1486  N   SER A 195      -8.184 -24.230  -6.784  1.00  0.32           N  
ATOM   1487  CA  SER A 195      -7.023 -23.415  -7.129  1.00  0.33           C  
ATOM   1488  C   SER A 195      -7.083 -22.051  -6.450  1.00  0.32           C  
ATOM   1489  CB  SER A 195      -6.926 -23.235  -8.645  1.00  0.30           C  
ATOM   1490  O   SER A 195      -7.973 -21.247  -6.736  1.00  0.31           O  
ATOM   1491  OG  SER A 195      -8.153 -22.762  -9.175  1.00  0.26           O  
ATOM   1492  N   ALA A 196      -7.205 -22.107  -5.089  1.00  0.35           N  
ATOM   1493  CA  ALA A 196      -7.112 -21.070  -4.065  1.00  0.35           C  
ATOM   1494  C   ALA A 196      -6.168 -19.952  -4.501  1.00  0.35           C  
ATOM   1495  CB  ALA A 196      -6.645 -21.670  -2.741  1.00  0.32           C  
ATOM   1496  O   ALA A 196      -5.094 -20.215  -5.047  1.00  0.34           O  
ATOM   1497  N   GLY A 197      -6.750 -18.802  -4.874  1.00  0.41           N  
ATOM   1498  CA  GLY A 197      -6.465 -17.421  -5.228  1.00  0.40           C  
ATOM   1499  C   GLY A 197      -5.192 -16.893  -4.592  1.00  0.41           C  
ATOM   1500  O   GLY A 197      -4.838 -17.287  -3.479  1.00  0.40           O  
ATOM   1501  N   ALA A 198      -4.188 -16.628  -5.409  1.00  0.45           N  
ATOM   1502  CA  ALA A 198      -3.016 -15.877  -4.967  1.00  0.43           C  
ATOM   1503  C   ALA A 198      -3.420 -14.695  -4.090  1.00  0.45           C  
ATOM   1504  CB  ALA A 198      -2.210 -15.392  -6.169  1.00  0.41           C  
ATOM   1505  O   ALA A 198      -4.300 -13.913  -4.459  1.00  0.43           O  
ATOM   1506  N   ILE A 199      -3.200 -14.841  -2.812  1.00  0.50           N  
ATOM   1507  CA  ILE A 199      -3.320 -13.701  -1.910  1.00  0.50           C  
ATOM   1508  C   ILE A 199      -1.959 -13.027  -1.746  1.00  0.51           C  
ATOM   1509  CB  ILE A 199      -3.876 -14.127  -0.532  1.00  0.47           C  
ATOM   1510  O   ILE A 199      -0.948 -13.700  -1.534  1.00  0.48           O  
ATOM   1511  CG1 ILE A 199      -5.255 -14.778  -0.691  1.00  0.40           C  
ATOM   1512  CG2 ILE A 199      -3.943 -12.927   0.417  1.00  0.42           C  
ATOM   1513  CD1 ILE A 199      -5.775 -15.443   0.575  1.00  0.40           C  
ATOM   1514  N   SER A 200      -2.059 -11.722  -1.868  1.00  0.55           N  
ATOM   1515  CA  SER A 200      -0.937 -10.879  -1.466  1.00  0.53           C  
ATOM   1516  C   SER A 200      -1.383  -9.794  -0.491  1.00  0.55           C  
ATOM   1517  CB  SER A 200      -0.282 -10.238  -2.690  1.00  0.51           C  
ATOM   1518  O   SER A 200      -2.478  -9.243  -0.626  1.00  0.53           O  
ATOM   1519  OG  SER A 200       0.252 -11.229  -3.551  1.00  0.48           O  
ATOM   1520  N   TRP A 201      -0.800  -9.673   0.712  1.00  0.43           N  
ATOM   1521  CA  TRP A 201      -1.070  -8.464   1.483  1.00  0.53           C  
ATOM   1522  C   TRP A 201       0.221  -7.709   1.781  1.00  0.46           C  
ATOM   1523  CB  TRP A 201      -1.789  -8.809   2.790  1.00  0.45           C  
ATOM   1524  O   TRP A 201       1.305  -8.297   1.785  1.00  0.41           O  
ATOM   1525  CG  TRP A 201      -1.040  -9.774   3.660  1.00  0.45           C  
ATOM   1526  CD1 TRP A 201      -1.103 -11.139   3.621  1.00  0.40           C  
ATOM   1527  CD2 TRP A 201      -0.118  -9.445   4.704  1.00  0.40           C  
ATOM   1528  CE2 TRP A 201       0.341 -10.662   5.255  1.00  0.39           C  
ATOM   1529  CE3 TRP A 201       0.365  -8.238   5.227  1.00  0.30           C  
ATOM   1530  NE1 TRP A 201      -0.275 -11.679   4.577  1.00  0.29           N  
ATOM   1531  CH2 TRP A 201       1.719  -9.511   6.797  1.00  0.25           C  
ATOM   1532  CZ2 TRP A 201       1.261 -10.706   6.305  1.00  0.26           C  
ATOM   1533  CZ3 TRP A 201       1.282  -8.284   6.271  1.00  0.26           C  
ATOM   1534  N   PHE A 202       0.061  -6.434   2.058  1.00  0.58           N  
ATOM   1535  CA  PHE A 202       1.013  -5.377   2.378  1.00  0.57           C  
ATOM   1536  C   PHE A 202       0.612  -4.656   3.659  1.00  0.58           C  
ATOM   1537  CB  PHE A 202       1.115  -4.376   1.222  1.00  0.55           C  
ATOM   1538  O   PHE A 202      -0.533  -4.223   3.802  1.00  0.56           O  
ATOM   1539  CG  PHE A 202       2.136  -3.293   1.446  1.00  0.52           C  
ATOM   1540  CD1 PHE A 202       1.740  -2.004   1.781  1.00  0.47           C  
ATOM   1541  CD2 PHE A 202       3.492  -3.565   1.319  1.00  0.47           C  
ATOM   1542  CE1 PHE A 202       2.683  -1.000   1.988  1.00  0.42           C  
ATOM   1543  CE2 PHE A 202       4.440  -2.566   1.525  1.00  0.47           C  
ATOM   1544  CZ  PHE A 202       4.033  -1.284   1.858  1.00  0.43           C  
ATOM   1545  N   LEU A 203       1.558  -4.688   4.659  1.00  0.59           N  
ATOM   1546  CA  LEU A 203       1.404  -3.910   5.884  1.00  0.58           C  
ATOM   1547  C   LEU A 203       2.476  -2.831   5.980  1.00  0.59           C  
ATOM   1548  CB  LEU A 203       1.471  -4.823   7.111  1.00  0.55           C  
ATOM   1549  O   LEU A 203       3.669  -3.122   5.861  1.00  0.56           O  
ATOM   1550  CG  LEU A 203       1.442  -4.130   8.474  1.00  0.52           C  
ATOM   1551  CD1 LEU A 203       0.085  -3.475   8.707  1.00  0.48           C  
ATOM   1552  CD2 LEU A 203       1.761  -5.124   9.586  1.00  0.48           C  
ATOM   1553  N   ILE A 204       2.045  -1.582   6.172  1.00  0.60           N  
ATOM   1554  CA  ILE A 204       2.876  -0.468   6.615  1.00  0.59           C  
ATOM   1555  C   ILE A 204       2.403   0.018   7.983  1.00  0.60           C  
ATOM   1556  CB  ILE A 204       2.853   0.694   5.596  1.00  0.57           C  
ATOM   1557  O   ILE A 204       1.249   0.423   8.140  1.00  0.58           O  
ATOM   1558  CG1 ILE A 204       3.133   0.171   4.183  1.00  0.52           C  
ATOM   1559  CG2 ILE A 204       3.863   1.777   5.989  1.00  0.53           C  
ATOM   1560  CD1 ILE A 204       2.974   1.221   3.092  1.00  0.51           C  
ATOM   1561  N   GLN A 205       3.323  -0.105   8.934  1.00  0.57           N  
ATOM   1562  CA  GLN A 205       2.964   0.371  10.265  1.00  0.57           C  
ATOM   1563  C   GLN A 205       4.093   1.194  10.878  1.00  0.57           C  
ATOM   1564  CB  GLN A 205       2.614  -0.804  11.180  1.00  0.54           C  
ATOM   1565  O   GLN A 205       5.271   0.903  10.658  1.00  0.55           O  
ATOM   1566  CG  GLN A 205       1.983  -0.387  12.502  1.00  0.52           C  
ATOM   1567  CD  GLN A 205       1.557  -1.572  13.348  1.00  0.52           C  
ATOM   1568  NE2 GLN A 205       1.057  -1.295  14.548  1.00  0.39           N  
ATOM   1569  OE1 GLN A 205       1.675  -2.727  12.927  1.00  0.50           O  
ATOM   1570  N   ARG A 206       3.700   2.195  11.676  1.00  0.56           N  
ATOM   1571  CA  ARG A 206       4.617   2.835  12.613  1.00  0.56           C  
ATOM   1572  C   ARG A 206       4.861   1.951  13.831  1.00  0.56           C  
ATOM   1573  CB  ARG A 206       4.074   4.196  13.054  1.00  0.55           C  
ATOM   1574  O   ARG A 206       3.917   1.410  14.411  1.00  0.55           O  
ATOM   1575  CG  ARG A 206       4.051   5.238  11.947  1.00  0.53           C  
ATOM   1576  CD  ARG A 206       3.591   6.595  12.459  1.00  0.53           C  
ATOM   1577  NE  ARG A 206       3.525   7.583  11.386  1.00  0.48           N  
ATOM   1578  NH1 ARG A 206       2.896   9.334  12.755  1.00  0.42           N  
ATOM   1579  NH2 ARG A 206       3.169   9.674  10.505  1.00  0.38           N  
ATOM   1580  CZ  ARG A 206       3.197   8.861  11.551  1.00  0.53           C  
ATOM   1581  N   PRO A 207       6.076   1.838  14.092  1.00  0.51           N  
ATOM   1582  CA  PRO A 207       6.353   1.127  15.342  1.00  0.51           C  
ATOM   1583  C   PRO A 207       5.844   1.876  16.572  1.00  0.51           C  
ATOM   1584  CB  PRO A 207       7.881   1.025  15.358  1.00  0.50           C  
ATOM   1585  O   PRO A 207       5.794   3.108  16.571  1.00  0.50           O  
ATOM   1586  CG  PRO A 207       8.346   2.113  14.445  1.00  0.48           C  
ATOM   1587  CD  PRO A 207       7.213   2.485  13.532  1.00  0.49           C  
ATOM   1588  N   VAL A 208       5.452   1.092  17.576  1.00  0.52           N  
ATOM   1589  CA  VAL A 208       5.100   1.617  18.891  1.00  0.52           C  
ATOM   1590  C   VAL A 208       6.025   1.023  19.950  1.00  0.52           C  
ATOM   1591  CB  VAL A 208       3.625   1.321  19.244  1.00  0.50           C  
ATOM   1592  O   VAL A 208       6.573  -0.067  19.764  1.00  0.50           O  
ATOM   1593  CG1 VAL A 208       2.685   2.192  18.413  1.00  0.47           C  
ATOM   1594  CG2 VAL A 208       3.314  -0.160  19.032  1.00  0.48           C  
ATOM   1595  N   ASN A 209       6.214   1.846  21.046  1.00  0.50           N  
ATOM   1596  CA  ASN A 209       6.801   1.355  22.288  1.00  0.49           C  
ATOM   1597  C   ASN A 209       5.903   0.322  22.963  1.00  0.50           C  
ATOM   1598  CB  ASN A 209       7.085   2.516  23.244  1.00  0.48           C  
ATOM   1599  O   ASN A 209       4.726   0.586  23.216  1.00  0.48           O  
ATOM   1600  CG  ASN A 209       7.722   2.061  24.542  1.00  0.46           C  
ATOM   1601  ND2 ASN A 209       8.908   2.581  24.834  1.00  0.40           N  
ATOM   1602  OD1 ASN A 209       7.153   1.249  25.276  1.00  0.46           O  
ATOM   1603  N   ARG A 210       6.406  -0.826  23.155  1.00  0.43           N  
ATOM   1604  CA  ARG A 210       5.656  -1.927  23.752  1.00  0.43           C  
ATOM   1605  C   ARG A 210       5.057  -1.517  25.093  1.00  0.43           C  
ATOM   1606  CB  ARG A 210       6.552  -3.154  23.930  1.00  0.42           C  
ATOM   1607  O   ARG A 210       3.923  -1.881  25.409  1.00  0.41           O  
ATOM   1608  CG  ARG A 210       5.828  -4.369  24.489  1.00  0.40           C  
ATOM   1609  CD  ARG A 210       6.771  -5.549  24.680  1.00  0.43           C  
ATOM   1610  NE  ARG A 210       6.115  -6.657  25.368  1.00  0.42           N  
ATOM   1611  NH1 ARG A 210       8.004  -7.983  25.471  1.00  0.35           N  
ATOM   1612  NH2 ARG A 210       6.023  -8.731  26.350  1.00  0.32           N  
ATOM   1613  CZ  ARG A 210       6.715  -7.788  25.728  1.00  0.42           C  
ATOM   1614  N   ASP A 211       5.865  -0.884  25.954  1.00  0.47           N  
ATOM   1615  CA  ASP A 211       5.480  -0.615  27.336  1.00  0.47           C  
ATOM   1616  C   ASP A 211       4.458   0.516  27.411  1.00  0.47           C  
ATOM   1617  CB  ASP A 211       6.710  -0.269  28.178  1.00  0.45           C  
ATOM   1618  O   ASP A 211       3.541   0.478  28.234  1.00  0.45           O  
ATOM   1619  CG  ASP A 211       7.765  -1.361  28.164  1.00  0.44           C  
ATOM   1620  OD1 ASP A 211       7.404  -2.558  28.152  1.00  0.44           O  
ATOM   1621  OD2 ASP A 211       8.968  -1.022  28.167  1.00  0.47           O  
ATOM   1622  N   THR A 212       4.525   1.444  26.551  1.00  0.52           N  
ATOM   1623  CA  THR A 212       3.729   2.658  26.696  1.00  0.51           C  
ATOM   1624  C   THR A 212       2.600   2.690  25.669  1.00  0.51           C  
ATOM   1625  CB  THR A 212       4.600   3.919  26.545  1.00  0.49           C  
ATOM   1626  O   THR A 212       1.643   3.453  25.815  1.00  0.49           O  
ATOM   1627  CG2 THR A 212       5.740   3.924  27.558  1.00  0.44           C  
ATOM   1628  OG1 THR A 212       5.151   3.956  25.223  1.00  0.42           O  
ATOM   1629  N   GLY A 213       2.729   1.970  24.580  1.00  0.52           N  
ATOM   1630  CA  GLY A 213       1.815   2.082  23.454  1.00  0.51           C  
ATOM   1631  C   GLY A 213       2.072   3.308  22.598  1.00  0.52           C  
ATOM   1632  O   GLY A 213       1.361   3.547  21.619  1.00  0.50           O  
ATOM   1633  N   ALA A 214       3.024   4.077  22.901  1.00  0.55           N  
ATOM   1634  CA  ALA A 214       3.306   5.318  22.184  1.00  0.54           C  
ATOM   1635  C   ALA A 214       3.958   5.035  20.833  1.00  0.54           C  
ATOM   1636  CB  ALA A 214       4.202   6.226  23.024  1.00  0.52           C  
ATOM   1637  O   ALA A 214       4.849   4.189  20.732  1.00  0.52           O  
ATOM   1638  N   VAL A 215       3.509   5.748  19.730  1.00  0.55           N  
ATOM   1639  CA  VAL A 215       4.173   5.708  18.432  1.00  0.54           C  
ATOM   1640  C   VAL A 215       5.622   6.169  18.577  1.00  0.55           C  
ATOM   1641  CB  VAL A 215       3.438   6.583  17.391  1.00  0.54           C  
ATOM   1642  O   VAL A 215       5.886   7.242  19.123  1.00  0.54           O  
ATOM   1643  CG1 VAL A 215       4.204   6.610  16.070  1.00  0.52           C  
ATOM   1644  CG2 VAL A 215       2.014   6.072  17.177  1.00  0.53           C  
ATOM   1645  N   ILE A 216       6.565   5.249  18.240  1.00  0.51           N  
ATOM   1646  CA  ILE A 216       7.963   5.665  18.201  1.00  0.50           C  
ATOM   1647  C   ILE A 216       8.159   6.711  17.106  1.00  0.51           C  
ATOM   1648  CB  ILE A 216       8.905   4.463  17.968  1.00  0.48           C  
ATOM   1649  O   ILE A 216       7.957   6.426  15.923  1.00  0.48           O  
ATOM   1650  CG1 ILE A 216       8.734   3.427  19.085  1.00  0.43           C  
ATOM   1651  CG2 ILE A 216      10.361   4.928  17.870  1.00  0.45           C  
ATOM   1652  CD1 ILE A 216       9.541   2.152  18.876  1.00  0.44           C  
ATOM   1653  N   LYS A 217       8.341   7.950  17.497  1.00  0.48           N  
ATOM   1654  CA  LYS A 217       8.483   9.149  16.675  1.00  0.47           C  
ATOM   1655  C   LYS A 217       9.927   9.336  16.221  1.00  0.48           C  
ATOM   1656  CB  LYS A 217       8.010  10.384  17.442  1.00  0.45           C  
ATOM   1657  O   LYS A 217      10.211  10.177  15.365  1.00  0.45           O  
ATOM   1658  CG  LYS A 217       6.516  10.401  17.729  1.00  0.42           C  
ATOM   1659  CD  LYS A 217       6.085  11.709  18.379  1.00  0.41           C  
ATOM   1660  CE  LYS A 217       4.591  11.724  18.672  1.00  0.38           C  
ATOM   1661  NZ  LYS A 217       4.165  13.006  19.311  1.00  0.38           N  
ATOM   1662  N   ASP A 218      10.823   8.624  16.767  1.00  0.40           N  
ATOM   1663  CA  ASP A 218      12.239   8.968  16.695  1.00  0.41           C  
ATOM   1664  C   ASP A 218      12.790   8.736  15.290  1.00  0.40           C  
ATOM   1665  CB  ASP A 218      13.041   8.156  17.714  1.00  0.37           C  
ATOM   1666  O   ASP A 218      13.986   8.493  15.118  1.00  0.38           O  
ATOM   1667  CG  ASP A 218      12.438   6.789  17.990  1.00  0.35           C  
ATOM   1668  OD1 ASP A 218      11.297   6.527  17.554  1.00  0.34           O  
ATOM   1669  OD2 ASP A 218      13.110   5.969  18.653  1.00  0.33           O  
ATOM   1670  N   GLY A 219      12.093   9.118  14.261  1.00  0.39           N  
ATOM   1671  CA  GLY A 219      12.620   9.020  12.909  1.00  0.39           C  
ATOM   1672  C   GLY A 219      12.601   7.605  12.362  1.00  0.39           C  
ATOM   1673  O   GLY A 219      13.166   7.337  11.300  1.00  0.36           O  
ATOM   1674  N   LYS A 220      11.998   6.785  12.966  1.00  0.39           N  
ATOM   1675  CA  LYS A 220      11.984   5.387  12.545  1.00  0.39           C  
ATOM   1676  C   LYS A 220      10.844   5.119  11.567  1.00  0.39           C  
ATOM   1677  CB  LYS A 220      11.864   4.462  13.757  1.00  0.37           C  
ATOM   1678  O   LYS A 220       9.752   5.674  11.711  1.00  0.38           O  
ATOM   1679  CG  LYS A 220      12.973   4.640  14.783  1.00  0.34           C  
ATOM   1680  CD  LYS A 220      14.247   3.919  14.361  1.00  0.36           C  
ATOM   1681  CE  LYS A 220      15.324   4.011  15.434  1.00  0.29           C  
ATOM   1682  NZ  LYS A 220      16.597   3.364  14.996  1.00  0.30           N  
ATOM   1683  N   ALA A 221      11.244   4.690  10.398  1.00  0.43           N  
ATOM   1684  CA  ALA A 221      10.458   4.300   9.230  1.00  0.43           C  
ATOM   1685  C   ALA A 221       9.396   3.269   9.603  1.00  0.43           C  
ATOM   1686  CB  ALA A 221      11.368   3.750   8.135  1.00  0.40           C  
ATOM   1687  O   ALA A 221       9.544   2.547  10.591  1.00  0.41           O  
ATOM   1688  N   PRO A 222       8.252   3.427   9.076  1.00  0.48           N  
ATOM   1689  CA  PRO A 222       7.261   2.357   9.212  1.00  0.47           C  
ATOM   1690  C   PRO A 222       7.849   0.971   8.959  1.00  0.49           C  
ATOM   1691  CB  PRO A 222       6.215   2.708   8.151  1.00  0.46           C  
ATOM   1692  O   PRO A 222       8.841   0.840   8.237  1.00  0.47           O  
ATOM   1693  CG  PRO A 222       6.912   3.655   7.228  1.00  0.43           C  
ATOM   1694  CD  PRO A 222       8.119   4.206   7.931  1.00  0.43           C  
ATOM   1695  N   VAL A 223       7.457  -0.091   9.716  1.00  0.50           N  
ATOM   1696  CA  VAL A 223       7.697  -1.505   9.447  1.00  0.49           C  
ATOM   1697  C   VAL A 223       6.795  -1.975   8.308  1.00  0.50           C  
ATOM   1698  CB  VAL A 223       7.461  -2.370  10.706  1.00  0.47           C  
ATOM   1699  O   VAL A 223       5.627  -1.586   8.232  1.00  0.47           O  
ATOM   1700  CG1 VAL A 223       7.805  -3.832  10.428  1.00  0.41           C  
ATOM   1701  CG2 VAL A 223       8.282  -1.838  11.879  1.00  0.43           C  
ATOM   1702  N   PHE A 224       7.435  -2.834   7.448  1.00  0.49           N  
ATOM   1703  CA  PHE A 224       6.710  -3.424   6.328  1.00  0.49           C  
ATOM   1704  C   PHE A 224       6.739  -4.946   6.406  1.00  0.49           C  
ATOM   1705  CB  PHE A 224       7.303  -2.955   4.996  1.00  0.47           C  
ATOM   1706  O   PHE A 224       7.777  -5.537   6.711  1.00  0.47           O  
ATOM   1707  CG  PHE A 224       7.655  -1.492   4.970  1.00  0.46           C  
ATOM   1708  CD1 PHE A 224       6.738  -0.550   4.519  1.00  0.43           C  
ATOM   1709  CD2 PHE A 224       8.904  -1.058   5.395  1.00  0.44           C  
ATOM   1710  CE1 PHE A 224       7.061   0.805   4.494  1.00  0.40           C  
ATOM   1711  CE2 PHE A 224       9.234   0.294   5.373  1.00  0.42           C  
ATOM   1712  CZ  PHE A 224       8.311   1.224   4.921  1.00  0.43           C  
ATOM   1713  N   CYS A 225       5.557  -5.498   6.188  1.00  0.47           N  
ATOM   1714  CA  CYS A 225       5.390  -6.931   5.973  1.00  0.48           C  
ATOM   1715  C   CYS A 225       4.656  -7.204   4.666  1.00  0.47           C  
ATOM   1716  CB  CYS A 225       4.629  -7.563   7.138  1.00  0.46           C  
ATOM   1717  O   CYS A 225       3.667  -6.539   4.353  1.00  0.44           O  
ATOM   1718  SG  CYS A 225       5.529  -7.521   8.704  1.00  0.32           S  
ATOM   1719  N   VAL A 226       5.212  -8.104   3.907  1.00  0.48           N  
ATOM   1720  CA  VAL A 226       4.575  -8.579   2.683  1.00  0.48           C  
ATOM   1721  C   VAL A 226       4.441 -10.099   2.726  1.00  0.48           C  
ATOM   1722  CB  VAL A 226       5.367  -8.149   1.428  1.00  0.47           C  
ATOM   1723  O   VAL A 226       5.350 -10.796   3.182  1.00  0.46           O  
ATOM   1724  CG1 VAL A 226       4.617  -8.540   0.156  1.00  0.41           C  
ATOM   1725  CG2 VAL A 226       5.633  -6.645   1.454  1.00  0.43           C  
ATOM   1726  N   TYR A 227       3.331 -10.567   2.303  1.00  0.47           N  
ATOM   1727  CA  TYR A 227       3.014 -11.953   1.978  1.00  0.47           C  
ATOM   1728  C   TYR A 227       2.525 -12.078   0.540  1.00  0.47           C  
ATOM   1729  CB  TYR A 227       1.955 -12.502   2.939  1.00  0.45           C  
ATOM   1730  O   TYR A 227       1.693 -11.287   0.090  1.00  0.45           O  
ATOM   1731  CG  TYR A 227       1.610 -13.951   2.697  1.00  0.42           C  
ATOM   1732  CD1 TYR A 227       2.402 -14.973   3.216  1.00  0.38           C  
ATOM   1733  CD2 TYR A 227       0.491 -14.302   1.949  1.00  0.40           C  
ATOM   1734  CE1 TYR A 227       2.088 -16.310   2.994  1.00  0.40           C  
ATOM   1735  CE2 TYR A 227       0.168 -15.636   1.720  1.00  0.40           C  
ATOM   1736  OH  TYR A 227       0.655 -17.952   2.023  1.00  0.32           O  
ATOM   1737  CZ  TYR A 227       0.971 -16.631   2.246  1.00  0.40           C  
ATOM   1738  N   GLY A 228       3.017 -12.955  -0.251  1.00  0.43           N  
ATOM   1739  CA  GLY A 228       2.547 -13.445  -1.537  1.00  0.41           C  
ATOM   1740  C   GLY A 228       2.485 -14.959  -1.612  1.00  0.43           C  
ATOM   1741  O   GLY A 228       3.383 -15.647  -1.123  1.00  0.40           O  
ATOM   1742  N   ALA A 229       1.353 -15.439  -1.977  1.00  0.36           N  
ATOM   1743  CA  ALA A 229       1.078 -16.826  -2.340  1.00  0.35           C  
ATOM   1744  C   ALA A 229       1.435 -17.092  -3.799  1.00  0.36           C  
ATOM   1745  CB  ALA A 229      -0.390 -17.162  -2.085  1.00  0.33           C  
ATOM   1746  O   ALA A 229       0.853 -16.493  -4.707  1.00  0.34           O  
ATOM   1747  N   ASN A 230       2.742 -17.167  -4.157  1.00  0.32           N  
ATOM   1748  CA  ASN A 230       3.104 -18.028  -5.279  1.00  0.32           C  
ATOM   1749  C   ASN A 230       3.414 -19.449  -4.817  1.00  0.32           C  
ATOM   1750  CB  ASN A 230       4.296 -17.444  -6.041  1.00  0.30           C  
ATOM   1751  O   ASN A 230       4.102 -19.643  -3.814  1.00  0.31           O  
ATOM   1752  CG  ASN A 230       3.947 -17.061  -7.465  1.00  0.28           C  
ATOM   1753  ND2 ASN A 230       4.852 -16.348  -8.126  1.00  0.24           N  
ATOM   1754  OD1 ASN A 230       2.873 -17.402  -7.968  1.00  0.27           O  
ATOM   1755  N   GLY A 231       2.433 -20.289  -4.836  1.00  0.30           N  
ATOM   1756  CA  GLY A 231       2.497 -21.730  -4.647  1.00  0.29           C  
ATOM   1757  C   GLY A 231       3.802 -22.193  -4.028  1.00  0.30           C  
ATOM   1758  O   GLY A 231       3.862 -23.266  -3.422  1.00  0.28           O  
ATOM   1759  N   LYS A 232       4.869 -21.371  -4.100  1.00  0.27           N  
ATOM   1760  CA  LYS A 232       6.159 -21.822  -3.585  1.00  0.28           C  
ATOM   1761  C   LYS A 232       6.615 -20.957  -2.413  1.00  0.27           C  
ATOM   1762  CB  LYS A 232       7.214 -21.804  -4.691  1.00  0.24           C  
ATOM   1763  O   LYS A 232       7.506 -21.348  -1.656  1.00  0.25           O  
ATOM   1764  CG  LYS A 232       6.972 -22.824  -5.795  1.00  0.23           C  
ATOM   1765  CD  LYS A 232       8.219 -23.039  -6.641  1.00  0.21           C  
ATOM   1766  CE  LYS A 232       7.974 -24.050  -7.753  1.00  0.13           C  
ATOM   1767  NZ  LYS A 232       9.203 -24.286  -8.568  1.00  0.11           N  
ATOM   1768  N   ILE A 233       5.748 -19.839  -2.104  1.00  0.27           N  
ATOM   1769  CA  ILE A 233       6.203 -19.034  -0.976  1.00  0.27           C  
ATOM   1770  C   ILE A 233       5.062 -18.851   0.022  1.00  0.27           C  
ATOM   1771  CB  ILE A 233       6.735 -17.660  -1.441  1.00  0.25           C  
ATOM   1772  O   ILE A 233       4.184 -18.008  -0.178  1.00  0.26           O  
ATOM   1773  CG1 ILE A 233       7.812 -17.839  -2.516  1.00  0.22           C  
ATOM   1774  CG2 ILE A 233       7.275 -16.859  -0.252  1.00  0.23           C  
ATOM   1775  CD1 ILE A 233       8.343 -16.531  -3.086  1.00  0.20           C  
ATOM   1776  N   ASN A 234       4.450 -19.964   0.454  1.00  0.28           N  
ATOM   1777  CA  ASN A 234       3.606 -20.081   1.639  1.00  0.29           C  
ATOM   1778  C   ASN A 234       4.233 -19.386   2.844  1.00  0.28           C  
ATOM   1779  CB  ASN A 234       3.329 -21.551   1.958  1.00  0.26           C  
ATOM   1780  O   ASN A 234       3.916 -19.714   3.989  1.00  0.27           O  
ATOM   1781  CG  ASN A 234       2.385 -22.197   0.962  1.00  0.25           C  
ATOM   1782  ND2 ASN A 234       2.387 -23.524   0.919  1.00  0.15           N  
ATOM   1783  OD1 ASN A 234       1.662 -21.509   0.237  1.00  0.19           O  
ATOM   1784  N   ARG A 235       5.114 -18.315   2.683  1.00  0.29           N  
ATOM   1785  CA  ARG A 235       5.960 -17.899   3.797  1.00  0.30           C  
ATOM   1786  C   ARG A 235       6.059 -16.379   3.871  1.00  0.29           C  
ATOM   1787  CB  ARG A 235       7.358 -18.509   3.668  1.00  0.27           C  
ATOM   1788  O   ARG A 235       6.037 -15.699   2.843  1.00  0.28           O  
ATOM   1789  CG  ARG A 235       7.372 -20.029   3.708  1.00  0.25           C  
ATOM   1790  CD  ARG A 235       8.791 -20.578   3.741  1.00  0.26           C  
ATOM   1791  NE  ARG A 235       8.806 -22.038   3.687  1.00  0.22           N  
ATOM   1792  NH1 ARG A 235      11.070 -22.237   4.101  1.00  0.20           N  
ATOM   1793  NH2 ARG A 235       9.788 -24.111   3.788  1.00  0.18           N  
ATOM   1794  CZ  ARG A 235       9.888 -22.792   3.859  1.00  0.22           C  
ATOM   1795  N   PHE A 236       5.639 -15.660   4.972  1.00  0.32           N  
ATOM   1796  CA  PHE A 236       5.922 -14.305   5.432  1.00  0.33           C  
ATOM   1797  C   PHE A 236       7.354 -13.907   5.094  1.00  0.32           C  
ATOM   1798  CB  PHE A 236       5.688 -14.189   6.942  1.00  0.30           C  
ATOM   1799  O   PHE A 236       8.297 -14.635   5.409  1.00  0.31           O  
ATOM   1800  CG  PHE A 236       4.252 -14.383   7.350  1.00  0.28           C  
ATOM   1801  CD1 PHE A 236       3.363 -13.316   7.344  1.00  0.26           C  
ATOM   1802  CD2 PHE A 236       3.792 -15.635   7.739  1.00  0.28           C  
ATOM   1803  CE1 PHE A 236       2.034 -13.493   7.721  1.00  0.25           C  
ATOM   1804  CE2 PHE A 236       2.465 -15.820   8.117  1.00  0.27           C  
ATOM   1805  CZ  PHE A 236       1.588 -14.747   8.108  1.00  0.26           C  
ATOM   1806  N   VAL A 237       7.563 -13.302   4.051  1.00  0.31           N  
ATOM   1807  CA  VAL A 237       8.861 -12.652   3.902  1.00  0.31           C  
ATOM   1808  C   VAL A 237       8.827 -11.273   4.559  1.00  0.31           C  
ATOM   1809  CB  VAL A 237       9.265 -12.524   2.416  1.00  0.29           C  
ATOM   1810  O   VAL A 237       8.082 -10.391   4.126  1.00  0.30           O  
ATOM   1811  CG1 VAL A 237      10.696 -12.004   2.288  1.00  0.27           C  
ATOM   1812  CG2 VAL A 237       9.116 -13.868   1.706  1.00  0.27           C  
ATOM   1813  N   VAL A 238       8.878 -11.139   5.907  1.00  0.33           N  
ATOM   1814  CA  VAL A 238       9.470  -9.901   6.401  1.00  0.33           C  
ATOM   1815  C   VAL A 238      10.991  -9.979   6.302  1.00  0.33           C  
ATOM   1816  CB  VAL A 238       9.044  -9.610   7.858  1.00  0.31           C  
ATOM   1817  O   VAL A 238      11.607 -10.911   6.825  1.00  0.32           O  
ATOM   1818  CG1 VAL A 238       9.528  -8.229   8.297  1.00  0.29           C  
ATOM   1819  CG2 VAL A 238       7.527  -9.720   8.002  1.00  0.30           C  
ATOM   1820  N   ARG A 239      11.649  -9.504   5.247  1.00  0.32           N  
ATOM   1821  CA  ARG A 239      13.095  -9.305   5.275  1.00  0.32           C  
ATOM   1822  C   ARG A 239      13.479  -8.227   6.283  1.00  0.32           C  
ATOM   1823  CB  ARG A 239      13.614  -8.932   3.885  1.00  0.30           C  
ATOM   1824  O   ARG A 239      12.726  -7.275   6.499  1.00  0.30           O  
ATOM   1825  CG  ARG A 239      13.427 -10.024   2.844  1.00  0.28           C  
ATOM   1826  CD  ARG A 239      13.999  -9.618   1.493  1.00  0.30           C  
ATOM   1827  NE  ARG A 239      13.595 -10.543   0.437  1.00  0.26           N  
ATOM   1828  NH1 ARG A 239      14.739  -9.448  -1.245  1.00  0.24           N  
ATOM   1829  NH2 ARG A 239      13.530 -11.338  -1.717  1.00  0.22           N  
ATOM   1830  CZ  ARG A 239      13.956 -10.441  -0.839  1.00  0.26           C  
ATOM   1831  N   GLU A 240      14.296  -8.550   7.295  1.00  0.29           N  
ATOM   1832  CA  GLU A 240      14.959  -7.531   8.103  1.00  0.30           C  
ATOM   1833  C   GLU A 240      15.241  -6.275   7.284  1.00  0.29           C  
ATOM   1834  CB  GLU A 240      16.261  -8.077   8.695  1.00  0.27           C  
ATOM   1835  O   GLU A 240      15.170  -5.159   7.804  1.00  0.28           O  
ATOM   1836  CG  GLU A 240      16.359  -7.930  10.206  1.00  0.25           C  
ATOM   1837  CD  GLU A 240      17.667  -8.454  10.777  1.00  0.27           C  
ATOM   1838  OE1 GLU A 240      18.482  -9.015  10.010  1.00  0.25           O  
ATOM   1839  OE2 GLU A 240      17.879  -8.303  12.001  1.00  0.18           O  
ATOM   1840  N   SER A 241      15.691  -6.456   6.089  1.00  0.30           N  
ATOM   1841  CA  SER A 241      15.812  -5.259   5.263  1.00  0.31           C  
ATOM   1842  C   SER A 241      14.474  -4.538   5.135  1.00  0.30           C  
ATOM   1843  CB  SER A 241      16.342  -5.617   3.874  1.00  0.28           C  
ATOM   1844  O   SER A 241      14.431  -3.351   4.808  1.00  0.29           O  
ATOM   1845  OG  SER A 241      15.486  -6.549   3.234  1.00  0.23           O  
ATOM   1846  N   ASP A 242      13.404  -5.197   5.371  1.00  0.32           N  
ATOM   1847  CA  ASP A 242      12.096  -4.578   5.180  1.00  0.32           C  
ATOM   1848  C   ASP A 242      11.626  -3.884   6.457  1.00  0.32           C  
ATOM   1849  CB  ASP A 242      11.067  -5.621   4.740  1.00  0.29           C  
ATOM   1850  O   ASP A 242      10.784  -2.985   6.407  1.00  0.30           O  
ATOM   1851  CG  ASP A 242      11.318  -6.147   3.338  1.00  0.28           C  
ATOM   1852  OD1 ASP A 242      11.982  -5.455   2.537  1.00  0.28           O  
ATOM   1853  OD2 ASP A 242      10.846  -7.263   3.030  1.00  0.27           O  
ATOM   1854  N   VAL A 243      12.182  -4.139   7.541  1.00  0.32           N  
ATOM   1855  CA  VAL A 243      11.854  -3.537   8.829  1.00  0.32           C  
ATOM   1856  C   VAL A 243      12.905  -2.491   9.193  1.00  0.32           C  
ATOM   1857  CB  VAL A 243      11.754  -4.602   9.945  1.00  0.30           C  
ATOM   1858  O   VAL A 243      14.107  -2.761   9.131  1.00  0.31           O  
ATOM   1859  CG1 VAL A 243      11.121  -4.008  11.202  1.00  0.28           C  
ATOM   1860  CG2 VAL A 243      10.954  -5.809   9.459  1.00  0.28           C  
ATOM   1861  N   LEU A 244      12.880  -1.255   8.607  1.00  0.32           N  
ATOM   1862  CA  LEU A 244      13.498   0.066   8.643  1.00  0.32           C  
ATOM   1863  C   LEU A 244      14.218   0.293   9.968  1.00  0.32           C  
ATOM   1864  CB  LEU A 244      12.446   1.157   8.427  1.00  0.30           C  
ATOM   1865  O   LEU A 244      13.610   0.188  11.036  1.00  0.31           O  
ATOM   1866  CG  LEU A 244      11.860   1.265   7.019  1.00  0.28           C  
ATOM   1867  CD1 LEU A 244      10.597   2.120   7.034  1.00  0.24           C  
ATOM   1868  CD2 LEU A 244      12.890   1.841   6.053  1.00  0.26           C  
ATOM   1869  N   ARG A 245      15.510   0.368   9.978  1.00  0.30           N  
ATOM   1870  CA  ARG A 245      16.430   1.042  10.888  1.00  0.30           C  
ATOM   1871  C   ARG A 245      17.048   2.271  10.231  1.00  0.30           C  
ATOM   1872  CB  ARG A 245      17.531   0.083  11.346  1.00  0.28           C  
ATOM   1873  O   ARG A 245      17.715   2.161   9.200  1.00  0.29           O  
ATOM   1874  CG  ARG A 245      17.027  -1.074  12.194  1.00  0.26           C  
ATOM   1875  CD  ARG A 245      18.168  -1.961  12.674  1.00  0.30           C  
ATOM   1876  NE  ARG A 245      17.679  -3.233  13.197  1.00  0.25           N  
ATOM   1877  NH1 ARG A 245      19.761  -4.013  13.823  1.00  0.23           N  
ATOM   1878  NH2 ARG A 245      17.897  -5.299  14.176  1.00  0.19           N  
ATOM   1879  CZ  ARG A 245      18.447  -4.179  13.731  1.00  0.23           C  
ATOM   1880  N   PRO A 246      16.618   3.554  10.410  1.00  0.28           N  
ATOM   1881  CA  PRO A 246      17.261   4.774   9.917  1.00  0.28           C  
ATOM   1882  C   PRO A 246      18.755   4.823  10.231  1.00  0.28           C  
ATOM   1883  CB  PRO A 246      16.512   5.889  10.650  1.00  0.26           C  
ATOM   1884  O   PRO A 246      19.536   5.373   9.451  1.00  0.26           O  
ATOM   1885  CG  PRO A 246      15.443   5.186  11.423  1.00  0.25           C  
ATOM   1886  CD  PRO A 246      15.659   3.706  11.299  1.00  0.27           C  
ATOM   1887  N   SER A 247      19.308   4.183  11.236  1.00  0.29           N  
ATOM   1888  CA  SER A 247      20.630   4.608  11.685  1.00  0.30           C  
ATOM   1889  C   SER A 247      21.628   3.456  11.635  1.00  0.29           C  
ATOM   1890  CB  SER A 247      20.560   5.171  13.105  1.00  0.25           C  
ATOM   1891  O   SER A 247      22.828   3.658  11.830  1.00  0.26           O  
ATOM   1892  OG  SER A 247      19.934   4.250  13.981  1.00  0.21           O  
ATOM   1893  N   GLU A 248      21.316   2.273  11.107  1.00  0.28           N  
ATOM   1894  CA  GLU A 248      22.404   1.303  11.180  1.00  0.30           C  
ATOM   1895  C   GLU A 248      22.954   0.984   9.793  1.00  0.28           C  
ATOM   1896  CB  GLU A 248      21.933   0.018  11.867  1.00  0.26           C  
ATOM   1897  O   GLU A 248      22.191   0.702   8.867  1.00  0.27           O  
ATOM   1898  CG  GLU A 248      21.803   0.141  13.379  1.00  0.25           C  
ATOM   1899  CD  GLU A 248      21.421  -1.165  14.056  1.00  0.30           C  
ATOM   1900  OE1 GLU A 248      21.209  -2.176  13.349  1.00  0.35           O  
ATOM   1901  OE2 GLU A 248      21.332  -1.177  15.304  1.00  0.30           O  
ATOM   1902  N   PRO A 249      24.146   1.512   9.424  1.00  0.29           N  
ATOM   1903  CA  PRO A 249      24.841   0.871   8.305  1.00  0.29           C  
ATOM   1904  C   PRO A 249      24.594  -0.634   8.241  1.00  0.29           C  
ATOM   1905  CB  PRO A 249      26.315   1.171   8.587  1.00  0.26           C  
ATOM   1906  O   PRO A 249      24.640  -1.315   9.269  1.00  0.27           O  
ATOM   1907  CG  PRO A 249      26.329   1.761   9.960  1.00  0.25           C  
ATOM   1908  CD  PRO A 249      24.910   1.993  10.394  1.00  0.28           C  
ATOM   1909  N   VAL A 250      23.680  -1.080   7.299  1.00  0.28           N  
ATOM   1910  CA  VAL A 250      23.776  -2.481   6.903  1.00  0.29           C  
ATOM   1911  C   VAL A 250      25.239  -2.855   6.677  1.00  0.28           C  
ATOM   1912  CB  VAL A 250      22.949  -2.770   5.630  1.00  0.26           C  
ATOM   1913  O   VAL A 250      25.979  -2.123   6.016  1.00  0.26           O  
ATOM   1914  CG1 VAL A 250      22.962  -4.262   5.305  1.00  0.26           C  
ATOM   1915  CG2 VAL A 250      21.517  -2.268   5.800  1.00  0.25           C  
ATOM   1916  N   ASP A 251      25.771  -3.564   7.578  1.00  0.30           N  
ATOM   1917  CA  ASP A 251      27.011  -4.277   7.292  1.00  0.31           C  
ATOM   1918  C   ASP A 251      26.944  -4.972   5.934  1.00  0.30           C  
ATOM   1919  CB  ASP A 251      27.309  -5.299   8.391  1.00  0.28           C  
ATOM   1920  O   ASP A 251      26.189  -5.930   5.757  1.00  0.28           O  
ATOM   1921  CG  ASP A 251      28.733  -5.823   8.344  1.00  0.27           C  
ATOM   1922  OD1 ASP A 251      29.436  -5.589   7.337  1.00  0.29           O  
ATOM   1923  OD2 ASP A 251      29.155  -6.479   9.321  1.00  0.31           O  
ATOM   1924  N   ALA A 252      27.058  -4.258   4.772  1.00  0.28           N  
ATOM   1925  CA  ALA A 252      27.165  -4.667   3.374  1.00  0.28           C  
ATOM   1926  C   ALA A 252      27.784  -6.057   3.255  1.00  0.28           C  
ATOM   1927  CB  ALA A 252      27.989  -3.653   2.584  1.00  0.25           C  
ATOM   1928  O   ALA A 252      27.582  -6.750   2.255  1.00  0.26           O  
ATOM   1929  N   THR A 253      28.662  -6.482   4.207  1.00  0.26           N  
ATOM   1930  CA  THR A 253      29.307  -7.788   4.146  1.00  0.28           C  
ATOM   1931  C   THR A 253      28.312  -8.899   4.469  1.00  0.26           C  
ATOM   1932  CB  THR A 253      30.501  -7.867   5.115  1.00  0.23           C  
ATOM   1933  O   THR A 253      28.536 -10.061   4.123  1.00  0.23           O  
ATOM   1934  CG2 THR A 253      31.516  -6.765   4.829  1.00  0.20           C  
ATOM   1935  OG1 THR A 253      30.027  -7.727   6.460  1.00  0.16           O  
ATOM   1936  N   LYS A 254      27.102  -8.557   5.036  1.00  0.29           N  
ATOM   1937  CA  LYS A 254      26.124  -9.527   5.521  1.00  0.30           C  
ATOM   1938  C   LYS A 254      24.907  -9.588   4.602  1.00  0.29           C  
ATOM   1939  CB  LYS A 254      25.688  -9.183   6.946  1.00  0.26           C  
ATOM   1940  O   LYS A 254      23.869 -10.140   4.973  1.00  0.26           O  
ATOM   1941  CG  LYS A 254      26.778  -9.373   7.990  1.00  0.25           C  
ATOM   1942  CD  LYS A 254      26.205  -9.379   9.402  1.00  0.28           C  
ATOM   1943  CE  LYS A 254      27.300  -9.533  10.449  1.00  0.26           C  
ATOM   1944  NZ  LYS A 254      26.760  -9.406  11.836  1.00  0.24           N  
ATOM   1945  N   ASP A 255      24.994  -9.055   3.370  1.00  0.27           N  
ATOM   1946  CA  ASP A 255      23.962  -8.988   2.340  1.00  0.29           C  
ATOM   1947  C   ASP A 255      23.500 -10.386   1.934  1.00  0.27           C  
ATOM   1948  CB  ASP A 255      24.474  -8.227   1.115  1.00  0.25           C  
ATOM   1949  O   ASP A 255      22.360 -10.566   1.499  1.00  0.25           O  
ATOM   1950  CG  ASP A 255      23.611  -7.031   0.756  1.00  0.24           C  
ATOM   1951  OD1 ASP A 255      22.486  -6.909   1.288  1.00  0.23           O  
ATOM   1952  OD2 ASP A 255      24.057  -6.204  -0.068  1.00  0.15           O  
ATOM   1953  N   THR A 256      24.439 -11.336   2.163  1.00  0.28           N  
ATOM   1954  CA  THR A 256      24.160 -12.659   1.616  1.00  0.28           C  
ATOM   1955  C   THR A 256      23.058 -13.352   2.413  1.00  0.28           C  
ATOM   1956  CB  THR A 256      25.424 -13.539   1.610  1.00  0.25           C  
ATOM   1957  O   THR A 256      22.275 -14.125   1.857  1.00  0.26           O  
ATOM   1958  CG2 THR A 256      26.379 -13.121   0.497  1.00  0.20           C  
ATOM   1959  OG1 THR A 256      26.093 -13.413   2.871  1.00  0.16           O  
ATOM   1960  N   ASP A 257      22.920 -12.930   3.714  1.00  0.25           N  
ATOM   1961  CA  ASP A 257      21.957 -13.671   4.523  1.00  0.27           C  
ATOM   1962  C   ASP A 257      20.615 -12.944   4.582  1.00  0.25           C  
ATOM   1963  CB  ASP A 257      22.499 -13.889   5.938  1.00  0.23           C  
ATOM   1964  O   ASP A 257      19.591 -13.547   4.911  1.00  0.24           O  
ATOM   1965  CG  ASP A 257      23.205 -15.223   6.103  1.00  0.22           C  
ATOM   1966  OD1 ASP A 257      23.008 -16.126   5.262  1.00  0.11           O  
ATOM   1967  OD2 ASP A 257      23.964 -15.373   7.085  1.00  0.12           O  
ATOM   1968  N   TYR A 258      20.568 -11.701   4.030  1.00  0.27           N  
ATOM   1969  CA  TYR A 258      19.350 -10.901   3.982  1.00  0.29           C  
ATOM   1970  C   TYR A 258      18.384 -11.440   2.934  1.00  0.27           C  
ATOM   1971  CB  TYR A 258      19.680  -9.436   3.682  1.00  0.25           C  
ATOM   1972  O   TYR A 258      17.179 -11.184   3.000  1.00  0.25           O  
ATOM   1973  CG  TYR A 258      20.195  -8.673   4.879  1.00  0.24           C  
ATOM   1974  CD1 TYR A 258      19.320  -8.175   5.841  1.00  0.23           C  
ATOM   1975  CD2 TYR A 258      21.557  -8.447   5.049  1.00  0.23           C  
ATOM   1976  CE1 TYR A 258      19.789  -7.469   6.944  1.00  0.18           C  
ATOM   1977  CE2 TYR A 258      22.038  -7.743   6.148  1.00  0.21           C  
ATOM   1978  OH  TYR A 258      21.618  -6.562   8.179  1.00  0.10           O  
ATOM   1979  CZ  TYR A 258      21.148  -7.259   7.089  1.00  0.24           C  
ATOM   1980  N   ASN A 259      18.907 -12.202   1.977  1.00  0.25           N  
ATOM   1981  CA  ASN A 259      18.145 -12.875   0.930  1.00  0.26           C  
ATOM   1982  C   ASN A 259      17.215 -13.937   1.509  1.00  0.25           C  
ATOM   1983  CB  ASN A 259      19.085 -13.498  -0.103  1.00  0.23           C  
ATOM   1984  O   ASN A 259      16.184 -14.256   0.914  1.00  0.23           O  
ATOM   1985  CG  ASN A 259      19.506 -12.515  -1.178  1.00  0.22           C  
ATOM   1986  ND2 ASN A 259      20.624 -12.797  -1.835  1.00  0.12           N  
ATOM   1987  OD1 ASN A 259      18.831 -11.509  -1.414  1.00  0.11           O  
ATOM   1988  N   ASN A 260      17.199 -14.123   2.831  1.00  0.25           N  
ATOM   1989  CA  ASN A 260      16.476 -15.271   3.368  1.00  0.25           C  
ATOM   1990  C   ASN A 260      16.098 -15.061   4.832  1.00  0.25           C  
ATOM   1991  CB  ASN A 260      17.304 -16.548   3.212  1.00  0.22           C  
ATOM   1992  O   ASN A 260      15.850 -16.025   5.558  1.00  0.23           O  
ATOM   1993  CG  ASN A 260      17.287 -17.085   1.794  1.00  0.21           C  
ATOM   1994  ND2 ASN A 260      18.324 -17.830   1.430  1.00  0.12           N  
ATOM   1995  OD1 ASN A 260      16.351 -16.830   1.032  1.00  0.11           O  
ATOM   1996  N   ALA A 261      16.291 -13.828   5.324  1.00  0.27           N  
ATOM   1997  CA  ALA A 261      15.750 -13.908   6.679  1.00  0.27           C  
ATOM   1998  C   ALA A 261      14.226 -13.979   6.658  1.00  0.27           C  
ATOM   1999  CB  ALA A 261      16.213 -12.711   7.507  1.00  0.25           C  
ATOM   2000  O   ALA A 261      13.560 -13.027   6.245  1.00  0.25           O  
ATOM   2001  N   ILE A 262      13.694 -14.848   5.857  1.00  0.27           N  
ATOM   2002  CA  ILE A 262      12.430 -15.510   6.161  1.00  0.27           C  
ATOM   2003  C   ILE A 262      12.142 -15.411   7.658  1.00  0.27           C  
ATOM   2004  CB  ILE A 262      12.446 -16.989   5.715  1.00  0.24           C  
ATOM   2005  O   ILE A 262      12.975 -15.793   8.483  1.00  0.25           O  
ATOM   2006  CG1 ILE A 262      12.756 -17.093   4.218  1.00  0.13           C  
ATOM   2007  CG2 ILE A 262      11.113 -17.667   6.047  1.00  0.18           C  
ATOM   2008  CD1 ILE A 262      12.908 -18.521   3.714  1.00  0.19           C  
ATOM   2009  N   ILE A 263      11.696 -14.311   8.217  1.00  0.28           N  
ATOM   2010  CA  ILE A 263      11.035 -14.629   9.478  1.00  0.29           C  
ATOM   2011  C   ILE A 263      10.409 -16.019   9.396  1.00  0.28           C  
ATOM   2012  CB  ILE A 263       9.960 -13.577   9.832  1.00  0.27           C  
ATOM   2013  O   ILE A 263       9.494 -16.250   8.602  1.00  0.27           O  
ATOM   2014  CG1 ILE A 263      10.576 -12.174   9.867  1.00  0.25           C  
ATOM   2015  CG2 ILE A 263       9.294 -13.916  11.170  1.00  0.26           C  
ATOM   2016  CD1 ILE A 263       9.571 -11.063  10.134  1.00  0.24           C  
ATOM   2017  N   ASN A 264      11.239 -17.003   9.112  1.00  0.27           N  
ATOM   2018  CA  ASN A 264      10.846 -18.373   9.424  1.00  0.27           C  
ATOM   2019  C   ASN A 264      10.067 -18.448  10.734  1.00  0.27           C  
ATOM   2020  CB  ASN A 264      12.074 -19.284   9.483  1.00  0.24           C  
ATOM   2021  O   ASN A 264      10.606 -18.145  11.800  1.00  0.25           O  
ATOM   2022  CG  ASN A 264      12.507 -19.770   8.114  1.00  0.23           C  
ATOM   2023  ND2 ASN A 264      13.778 -20.135   7.989  1.00  0.11           N  
ATOM   2024  OD1 ASN A 264      11.707 -19.815   7.176  1.00  0.11           O  
ATOM   2025  N   GLY A 265       8.951 -17.607  10.922  1.00  0.28           N  
ATOM   2026  CA  GLY A 265       8.053 -17.961  12.009  1.00  0.27           C  
ATOM   2027  C   GLY A 265       7.589 -16.763  12.815  1.00  0.28           C  
ATOM   2028  O   GLY A 265       8.401 -15.928  13.219  1.00  0.26           O  
ATOM   2029  N   MET A 266       6.795 -15.768  12.293  1.00  0.29           N  
ATOM   2030  CA  MET A 266       5.968 -15.175  13.340  1.00  0.30           C  
ATOM   2031  C   MET A 266       5.940 -16.062  14.580  1.00  0.29           C  
ATOM   2032  CB  MET A 266       4.544 -14.939  12.833  1.00  0.27           C  
ATOM   2033  O   MET A 266       5.573 -17.236  14.500  1.00  0.27           O  
ATOM   2034  CG  MET A 266       4.426 -13.786  11.850  1.00  0.26           C  
ATOM   2035  SD  MET A 266       2.689 -13.249  11.602  1.00  0.22           S  
ATOM   2036  CE  MET A 266       2.157 -14.453  10.354  1.00  0.26           C  
ATOM   2037  N   GLU A 267       7.013 -16.155  15.252  1.00  0.28           N  
ATOM   2038  CA  GLU A 267       6.851 -16.823  16.540  1.00  0.28           C  
ATOM   2039  C   GLU A 267       5.512 -16.468  17.181  1.00  0.27           C  
ATOM   2040  CB  GLU A 267       7.999 -16.457  17.484  1.00  0.25           C  
ATOM   2041  O   GLU A 267       5.089 -15.311  17.147  1.00  0.26           O  
ATOM   2042  CG  GLU A 267       9.153 -17.449  17.462  1.00  0.24           C  
ATOM   2043  CD  GLU A 267      10.258 -17.107  18.448  1.00  0.22           C  
ATOM   2044  OE1 GLU A 267      10.189 -16.033  19.088  1.00  0.16           O  
ATOM   2045  OE2 GLU A 267      11.201 -17.918  18.581  1.00  0.13           O  
ATOM   2046  N   GLN A 268       4.441 -17.387  17.160  1.00  0.28           N  
ATOM   2047  CA  GLN A 268       3.501 -17.378  18.276  1.00  0.29           C  
ATOM   2048  C   GLN A 268       4.169 -16.883  19.555  1.00  0.28           C  
ATOM   2049  CB  GLN A 268       2.914 -18.774  18.496  1.00  0.25           C  
ATOM   2050  O   GLN A 268       5.120 -17.498  20.043  1.00  0.26           O  
ATOM   2051  CG  GLN A 268       1.396 -18.792  18.613  1.00  0.24           C  
ATOM   2052  CD  GLN A 268       0.839 -20.189  18.808  1.00  0.26           C  
ATOM   2053  NE2 GLN A 268      -0.477 -20.287  18.964  1.00  0.14           N  
ATOM   2054  OE1 GLN A 268       1.585 -21.174  18.817  1.00  0.26           O  
ATOM   2055  N   VAL A 269       4.380 -15.689  19.692  1.00  0.26           N  
ATOM   2056  CA  VAL A 269       4.609 -15.379  21.099  1.00  0.26           C  
ATOM   2057  C   VAL A 269       3.309 -15.549  21.883  1.00  0.26           C  
ATOM   2058  CB  VAL A 269       5.158 -13.947  21.283  1.00  0.24           C  
ATOM   2059  O   VAL A 269       2.271 -15.003  21.502  1.00  0.24           O  
ATOM   2060  CG1 VAL A 269       5.618 -13.725  22.723  1.00  0.13           C  
ATOM   2061  CG2 VAL A 269       6.305 -13.686  20.307  1.00  0.17           C  
ATOM   2062  N   ALA A 270       2.959 -16.751  22.404  1.00  0.26           N  
ATOM   2063  CA  ALA A 270       2.158 -16.917  23.614  1.00  0.25           C  
ATOM   2064  C   ALA A 270       2.259 -15.687  24.512  1.00  0.26           C  
ATOM   2065  CB  ALA A 270       2.596 -18.166  24.375  1.00  0.23           C  
ATOM   2066  O   ALA A 270       3.323 -15.402  25.067  1.00  0.24           O  
ATOM   2067  N   ILE A 271       1.777 -14.506  24.162  1.00  0.24           N  
ATOM   2068  CA  ILE A 271       1.494 -13.580  25.253  1.00  0.25           C  
ATOM   2069  C   ILE A 271       0.261 -14.048  26.021  1.00  0.24           C  
ATOM   2070  CB  ILE A 271       1.287 -12.140  24.733  1.00  0.22           C  
ATOM   2071  O   ILE A 271      -0.737 -14.454  25.419  1.00  0.23           O  
ATOM   2072  CG1 ILE A 271       2.485 -11.702  23.882  1.00  0.14           C  
ATOM   2073  CG2 ILE A 271       1.060 -11.172  25.898  1.00  0.19           C  
ATOM   2074  CD1 ILE A 271       2.315 -10.336  23.231  1.00  0.20           C  
ATOM   2075  N   SER A 272       0.468 -14.651  27.149  1.00  0.25           N  
ATOM   2076  CA  SER A 272      -0.394 -14.976  28.281  1.00  0.24           C  
ATOM   2077  C   SER A 272      -1.727 -14.241  28.190  1.00  0.25           C  
ATOM   2078  CB  SER A 272       0.300 -14.631  29.599  1.00  0.22           C  
ATOM   2079  O   SER A 272      -2.732 -14.697  28.739  1.00  0.23           O  
ATOM   2080  OG  SER A 272       0.541 -13.237  29.691  1.00  0.15           O  
ATOM   2081  N   GLU A 273      -1.980 -13.241  27.313  1.00  0.26           N  
ATOM   2082  CA  GLU A 273      -3.176 -12.411  27.207  1.00  0.28           C  
ATOM   2083  C   GLU A 273      -3.807 -12.525  25.822  1.00  0.26           C  
ATOM   2084  CB  GLU A 273      -2.844 -10.948  27.514  1.00  0.24           C  
ATOM   2085  O   GLU A 273      -3.245 -12.042  24.836  1.00  0.25           O  
ATOM   2086  CG  GLU A 273      -2.666 -10.657  28.997  1.00  0.23           C  
ATOM   2087  CD  GLU A 273      -2.424  -9.186  29.295  1.00  0.15           C  
ATOM   2088  OE1 GLU A 273      -2.363  -8.376  28.342  1.00  0.13           O  
ATOM   2089  OE2 GLU A 273      -2.292  -8.840  30.490  1.00  0.12           O  
ATOM   2090  N   GLY A 274      -4.192 -13.717  25.318  1.00  0.31           N  
ATOM   2091  CA  GLY A 274      -5.063 -13.936  24.175  1.00  0.32           C  
ATOM   2092  C   GLY A 274      -4.365 -13.727  22.844  1.00  0.31           C  
ATOM   2093  O   GLY A 274      -3.393 -12.973  22.759  1.00  0.30           O  
ATOM   2094  N   ASN A 275      -4.036 -14.887  22.152  1.00  0.30           N  
ATOM   2095  CA  ASN A 275      -3.322 -15.294  20.947  1.00  0.32           C  
ATOM   2096  C   ASN A 275      -2.817 -14.089  20.160  1.00  0.30           C  
ATOM   2097  CB  ASN A 275      -4.215 -16.169  20.064  1.00  0.28           C  
ATOM   2098  O   ASN A 275      -3.544 -13.531  19.336  1.00  0.29           O  
ATOM   2099  CG  ASN A 275      -4.409 -17.562  20.629  1.00  0.27           C  
ATOM   2100  ND2 ASN A 275      -5.509 -18.206  20.255  1.00  0.24           N  
ATOM   2101  OD1 ASN A 275      -3.579 -18.056  21.397  1.00  0.28           O  
ATOM   2102  N   ARG A 276      -2.081 -13.213  20.724  1.00  0.31           N  
ATOM   2103  CA  ARG A 276      -1.379 -12.093  20.107  1.00  0.32           C  
ATOM   2104  C   ARG A 276      -0.093 -12.558  19.432  1.00  0.31           C  
ATOM   2105  CB  ARG A 276      -1.064 -11.016  21.148  1.00  0.28           C  
ATOM   2106  O   ARG A 276       0.612 -13.423  19.956  1.00  0.29           O  
ATOM   2107  CG  ARG A 276      -2.295 -10.317  21.703  1.00  0.27           C  
ATOM   2108  CD  ARG A 276      -1.923  -9.185  22.649  1.00  0.29           C  
ATOM   2109  NE  ARG A 276      -3.102  -8.603  23.284  1.00  0.27           N  
ATOM   2110  NH1 ARG A 276      -1.959  -6.864  24.287  1.00  0.24           N  
ATOM   2111  NH2 ARG A 276      -4.223  -7.070  24.575  1.00  0.22           N  
ATOM   2112  CZ  ARG A 276      -3.092  -7.513  24.047  1.00  0.27           C  
ATOM   2113  N   TYR A 277      -0.046 -12.499  18.124  1.00  0.33           N  
ATOM   2114  CA  TYR A 277       1.228 -12.617  17.424  1.00  0.34           C  
ATOM   2115  C   TYR A 277       1.964 -11.283  17.402  1.00  0.33           C  
ATOM   2116  CB  TYR A 277       1.011 -13.117  15.992  1.00  0.31           C  
ATOM   2117  O   TYR A 277       1.372 -10.245  17.099  1.00  0.31           O  
ATOM   2118  CG  TYR A 277       0.482 -14.528  15.916  1.00  0.29           C  
ATOM   2119  CD1 TYR A 277       1.349 -15.619  15.907  1.00  0.28           C  
ATOM   2120  CD2 TYR A 277      -0.885 -14.775  15.851  1.00  0.29           C  
ATOM   2121  CE1 TYR A 277       0.866 -16.921  15.835  1.00  0.30           C  
ATOM   2122  CE2 TYR A 277      -1.379 -16.073  15.778  1.00  0.31           C  
ATOM   2123  OH  TYR A 277      -0.981 -18.425  15.700  1.00  0.24           O  
ATOM   2124  CZ  TYR A 277      -0.497 -17.138  15.771  1.00  0.29           C  
ATOM   2125  N   VAL A 278       2.916 -11.143  18.301  1.00  0.31           N  
ATOM   2126  CA  VAL A 278       4.046 -10.224  18.208  1.00  0.31           C  
ATOM   2127  C   VAL A 278       5.031 -10.721  17.153  1.00  0.31           C  
ATOM   2128  CB  VAL A 278       4.759 -10.062  19.570  1.00  0.29           C  
ATOM   2129  O   VAL A 278       5.361 -11.909  17.113  1.00  0.29           O  
ATOM   2130  CG1 VAL A 278       5.834  -8.980  19.491  1.00  0.27           C  
ATOM   2131  CG2 VAL A 278       3.747  -9.736  20.666  1.00  0.27           C  
ATOM   2132  N   VAL A 279       5.011 -10.178  15.955  1.00  0.34           N  
ATOM   2133  CA  VAL A 279       6.270 -10.308  15.228  1.00  0.35           C  
ATOM   2134  C   VAL A 279       7.417  -9.772  16.082  1.00  0.34           C  
ATOM   2135  CB  VAL A 279       6.222  -9.567  13.873  1.00  0.33           C  
ATOM   2136  O   VAL A 279       7.406  -8.607  16.487  1.00  0.33           O  
ATOM   2137  CG1 VAL A 279       7.502  -9.815  13.077  1.00  0.30           C  
ATOM   2138  CG2 VAL A 279       4.997 -10.001  13.071  1.00  0.31           C  
ATOM   2139  N   SER A 280       7.964 -10.587  16.959  1.00  0.29           N  
ATOM   2140  CA  SER A 280       9.334 -10.355  17.403  1.00  0.30           C  
ATOM   2141  C   SER A 280      10.317 -10.459  16.242  1.00  0.29           C  
ATOM   2142  CB  SER A 280       9.719 -11.351  18.498  1.00  0.27           C  
ATOM   2143  O   SER A 280      10.295 -11.434  15.488  1.00  0.28           O  
ATOM   2144  OG  SER A 280      10.661 -10.780  19.390  1.00  0.17           O  
ATOM   2145  N   PHE A 281      10.668  -9.361  15.681  1.00  0.32           N  
ATOM   2146  CA  PHE A 281      11.860  -9.330  14.842  1.00  0.32           C  
ATOM   2147  C   PHE A 281      13.105  -9.660  15.657  1.00  0.32           C  
ATOM   2148  CB  PHE A 281      12.016  -7.958  14.178  1.00  0.30           C  
ATOM   2149  O   PHE A 281      13.502  -8.889  16.533  1.00  0.30           O  
ATOM   2150  CG  PHE A 281      10.910  -7.620  13.216  1.00  0.29           C  
ATOM   2151  CD1 PHE A 281      10.968  -8.041  11.893  1.00  0.28           C  
ATOM   2152  CD2 PHE A 281       9.811  -6.881  13.634  1.00  0.30           C  
ATOM   2153  CE1 PHE A 281       9.945  -7.729  10.999  1.00  0.30           C  
ATOM   2154  CE2 PHE A 281       8.785  -6.566  12.747  1.00  0.31           C  
ATOM   2155  CZ  PHE A 281       8.854  -6.990  11.430  1.00  0.30           C  
ATOM   2156  N   PRO A 282      13.211 -10.891  16.004  1.00  0.28           N  
ATOM   2157  CA  PRO A 282      14.561 -11.076  16.543  1.00  0.28           C  
ATOM   2158  C   PRO A 282      15.628 -10.358  15.719  1.00  0.28           C  
ATOM   2159  CB  PRO A 282      14.757 -12.593  16.488  1.00  0.26           C  
ATOM   2160  O   PRO A 282      15.684 -10.523  14.498  1.00  0.27           O  
ATOM   2161  CG  PRO A 282      13.708 -13.080  15.542  1.00  0.25           C  
ATOM   2162  CD  PRO A 282      12.677 -12.002  15.377  1.00  0.26           C  
ATOM   2163  N   SER A 283      15.867  -9.072  15.863  1.00  0.27           N  
ATOM   2164  CA  SER A 283      17.201  -8.583  15.525  1.00  0.27           C  
ATOM   2165  C   SER A 283      18.248  -9.680  15.685  1.00  0.27           C  
ATOM   2166  CB  SER A 283      17.569  -7.384  16.399  1.00  0.24           C  
ATOM   2167  O   SER A 283      18.372 -10.276  16.758  1.00  0.25           O  
ATOM   2168  OG  SER A 283      18.636  -7.708  17.274  1.00  0.18           O  
ATOM   2169  N   ARG A 284      18.371 -10.641  14.788  1.00  0.29           N  
ATOM   2170  CA  ARG A 284      19.598 -11.426  14.886  1.00  0.29           C  
ATOM   2171  C   ARG A 284      20.827 -10.523  14.883  1.00  0.29           C  
ATOM   2172  CB  ARG A 284      19.685 -12.434  13.738  1.00  0.26           C  
ATOM   2173  O   ARG A 284      21.951 -10.996  15.059  1.00  0.26           O  
ATOM   2174  CG  ARG A 284      18.861 -13.692  13.960  1.00  0.25           C  
ATOM   2175  CD  ARG A 284      19.205 -14.777  12.949  1.00  0.28           C  
ATOM   2176  NE  ARG A 284      18.436 -15.996  13.183  1.00  0.22           N  
ATOM   2177  NH1 ARG A 284      19.704 -17.314  11.772  1.00  0.21           N  
ATOM   2178  NH2 ARG A 284      17.926 -18.218  12.902  1.00  0.19           N  
ATOM   2179  CZ  ARG A 284      18.691 -17.173  12.619  1.00  0.24           C  
ATOM   2180  N   LEU A 285      20.622  -9.143  14.867  1.00  0.26           N  
ATOM   2181  CA  LEU A 285      21.872  -8.394  14.933  1.00  0.28           C  
ATOM   2182  C   LEU A 285      22.198  -8.006  16.372  1.00  0.26           C  
ATOM   2183  CB  LEU A 285      21.791  -7.139  14.060  1.00  0.24           C  
ATOM   2184  O   LEU A 285      21.363  -7.423  17.067  1.00  0.25           O  
ATOM   2185  CG  LEU A 285      21.896  -7.356  12.550  1.00  0.23           C  
ATOM   2186  CD1 LEU A 285      21.406  -6.121  11.801  1.00  0.21           C  
ATOM   2187  CD2 LEU A 285      23.331  -7.692  12.156  1.00  0.21           C  
ATOM   2188  N   ASN A 286      22.625  -8.997  17.193  1.00  0.24           N  
ATOM   2189  CA  ASN A 286      23.451  -8.981  18.396  1.00  0.26           C  
ATOM   2190  C   ASN A 286      22.600  -8.912  19.660  1.00  0.24           C  
ATOM   2191  CB  ASN A 286      24.437  -7.811  18.355  1.00  0.22           C  
ATOM   2192  O   ASN A 286      21.832  -7.966  19.846  1.00  0.23           O  
ATOM   2193  CG  ASN A 286      25.880  -8.258  18.475  1.00  0.21           C  
ATOM   2194  ND2 ASN A 286      26.807  -7.357  18.173  1.00  0.12           N  
ATOM   2195  OD1 ASN A 286      26.160  -9.405  18.835  1.00  0.11           O  
ATOM   2196  N   THR A 287      21.827  -9.992  20.124  1.00  0.24           N  
ATOM   2197  CA  THR A 287      21.355 -10.425  21.434  1.00  0.25           C  
ATOM   2198  C   THR A 287      21.508  -9.306  22.461  1.00  0.24           C  
ATOM   2199  CB  THR A 287      22.114 -11.675  21.917  1.00  0.22           C  
ATOM   2200  O   THR A 287      20.851  -9.319  23.503  1.00  0.22           O  
ATOM   2201  CG2 THR A 287      21.779 -12.888  21.055  1.00  0.13           C  
ATOM   2202  OG1 THR A 287      23.523 -11.428  21.847  1.00  0.14           O  
ATOM   2203  N   THR A 288      22.177  -8.140  22.177  1.00  0.24           N  
ATOM   2204  CA  THR A 288      22.413  -7.316  23.357  1.00  0.25           C  
ATOM   2205  C   THR A 288      21.940  -5.885  23.121  1.00  0.24           C  
ATOM   2206  CB  THR A 288      23.904  -7.310  23.744  1.00  0.21           C  
ATOM   2207  O   THR A 288      21.764  -5.119  24.071  1.00  0.22           O  
ATOM   2208  CG2 THR A 288      24.203  -8.370  24.799  1.00  0.11           C  
ATOM   2209  OG1 THR A 288      24.695  -7.574  22.579  1.00  0.13           O  
ATOM   2210  N   ARG A 289      21.348  -5.512  21.994  1.00  0.23           N  
ATOM   2211  CA  ARG A 289      21.067  -4.083  21.910  1.00  0.25           C  
ATOM   2212  C   ARG A 289      19.890  -3.811  20.979  1.00  0.23           C  
ATOM   2213  CB  ARG A 289      22.302  -3.319  21.430  1.00  0.20           C  
ATOM   2214  O   ARG A 289      19.890  -4.246  19.826  1.00  0.22           O  
ATOM   2215  CG  ARG A 289      23.300  -3.005  22.534  1.00  0.19           C  
ATOM   2216  CD  ARG A 289      24.419  -2.098  22.042  1.00  0.09           C  
ATOM   2217  NE  ARG A 289      25.388  -1.817  23.097  1.00  0.08           N  
ATOM   2218  NH1 ARG A 289      26.509  -0.178  21.915  1.00  0.08           N  
ATOM   2219  NH2 ARG A 289      27.186  -0.737  24.033  1.00  0.06           N  
ATOM   2220  CZ  ARG A 289      26.359  -0.911  23.013  1.00  0.08           C  
ATOM   2221  N   TYR A 290      18.580  -4.458  21.247  1.00  0.25           N  
ATOM   2222  CA  TYR A 290      17.208  -4.007  21.044  1.00  0.28           C  
ATOM   2223  C   TYR A 290      16.430  -4.998  20.186  1.00  0.25           C  
ATOM   2224  CB  TYR A 290      17.188  -2.623  20.389  1.00  0.23           C  
ATOM   2225  O   TYR A 290      16.749  -5.197  19.012  1.00  0.24           O  
ATOM   2226  CG  TYR A 290      17.917  -1.565  21.182  1.00  0.22           C  
ATOM   2227  CD1 TYR A 290      17.341  -0.997  22.316  1.00  0.11           C  
ATOM   2228  CD2 TYR A 290      19.182  -1.132  20.799  1.00  0.10           C  
ATOM   2229  CE1 TYR A 290      18.008  -0.021  23.049  1.00  0.08           C  
ATOM   2230  CE2 TYR A 290      19.858  -0.157  21.525  1.00  0.09           C  
ATOM   2231  OH  TYR A 290      19.929   1.358  23.368  1.00  0.07           O  
ATOM   2232  CZ  TYR A 290      19.264   0.392  22.646  1.00  0.08           C  
ATOM   2233  N   ALA A 291      16.074  -6.236  20.620  1.00  0.25           N  
ATOM   2234  CA  ALA A 291      14.849  -6.925  20.221  1.00  0.25           C  
ATOM   2235  C   ALA A 291      13.673  -5.955  20.149  1.00  0.25           C  
ATOM   2236  CB  ALA A 291      14.538  -8.062  21.192  1.00  0.23           C  
ATOM   2237  O   ALA A 291      13.333  -5.308  21.142  1.00  0.23           O  
ATOM   2238  N   TYR A 292      13.731  -4.880  19.406  1.00  0.25           N  
ATOM   2239  CA  TYR A 292      12.436  -4.217  19.296  1.00  0.27           C  
ATOM   2240  C   TYR A 292      11.405  -5.136  18.652  1.00  0.25           C  
ATOM   2241  CB  TYR A 292      12.562  -2.924  18.485  1.00  0.23           C  
ATOM   2242  O   TYR A 292      11.664  -5.731  17.603  1.00  0.24           O  
ATOM   2243  CG  TYR A 292      13.464  -1.894  19.120  1.00  0.23           C  
ATOM   2244  CD1 TYR A 292      12.985  -1.034  20.106  1.00  0.13           C  
ATOM   2245  CD2 TYR A 292      14.795  -1.777  18.735  1.00  0.11           C  
ATOM   2246  CE1 TYR A 292      13.812  -0.082  20.693  1.00  0.09           C  
ATOM   2247  CE2 TYR A 292      15.631  -0.829  19.315  1.00  0.10           C  
ATOM   2248  OH  TYR A 292      15.954   0.954  20.869  1.00  0.08           O  
ATOM   2249  CZ  TYR A 292      15.131   0.013  20.292  1.00  0.10           C  
ATOM   2250  N   THR A 293      10.842  -6.105  19.392  1.00  0.27           N  
ATOM   2251  CA  THR A 293       9.554  -6.728  19.109  1.00  0.28           C  
ATOM   2252  C   THR A 293       8.524  -5.679  18.700  1.00  0.27           C  
ATOM   2253  CB  THR A 293       9.034  -7.515  20.327  1.00  0.25           C  
ATOM   2254  O   THR A 293       8.354  -4.668  19.385  1.00  0.26           O  
ATOM   2255  CG2 THR A 293       8.301  -8.779  19.893  1.00  0.18           C  
ATOM   2256  OG1 THR A 293      10.141  -7.880  21.160  1.00  0.15           O  
ATOM   2257  N   TYR A 294       8.515  -5.335  17.438  1.00  0.33           N  
ATOM   2258  CA  TYR A 294       7.313  -4.643  16.987  1.00  0.34           C  
ATOM   2259  C   TYR A 294       6.084  -5.532  17.134  1.00  0.33           C  
ATOM   2260  CB  TYR A 294       7.463  -4.199  15.529  1.00  0.32           C  
ATOM   2261  O   TYR A 294       6.136  -6.728  16.839  1.00  0.32           O  
ATOM   2262  CG  TYR A 294       8.656  -3.306  15.286  1.00  0.30           C  
ATOM   2263  CD1 TYR A 294       8.587  -1.937  15.534  1.00  0.28           C  
ATOM   2264  CD2 TYR A 294       9.852  -3.828  14.808  1.00  0.29           C  
ATOM   2265  CE1 TYR A 294       9.683  -1.109  15.311  1.00  0.27           C  
ATOM   2266  CE2 TYR A 294      10.954  -3.011  14.580  1.00  0.29           C  
ATOM   2267  OH  TYR A 294      11.948  -0.841  14.611  1.00  0.18           O  
ATOM   2268  CZ  TYR A 294      10.860  -1.655  14.835  1.00  0.28           C  
ATOM   2269  N   GLU A 295       5.248  -5.255  18.060  1.00  0.33           N  
ATOM   2270  CA  GLU A 295       3.903  -5.810  17.933  1.00  0.34           C  
ATOM   2271  C   GLU A 295       3.277  -5.436  16.592  1.00  0.33           C  
ATOM   2272  CB  GLU A 295       3.013  -5.329  19.082  1.00  0.31           C  
ATOM   2273  O   GLU A 295       3.161  -4.254  16.263  1.00  0.31           O  
ATOM   2274  CG  GLU A 295       2.922  -6.311  20.241  1.00  0.29           C  
ATOM   2275  CD  GLU A 295       2.010  -5.835  21.360  1.00  0.32           C  
ATOM   2276  OE1 GLU A 295       1.565  -4.665  21.325  1.00  0.33           O  
ATOM   2277  OE2 GLU A 295       1.738  -6.638  22.280  1.00  0.31           O  
ATOM   2278  N   LEU A 296       3.557  -6.206  15.508  1.00  0.36           N  
ATOM   2279  CA  LEU A 296       2.467  -6.243  14.538  1.00  0.35           C  
ATOM   2280  C   LEU A 296       1.197  -6.802  15.169  1.00  0.36           C  
ATOM   2281  CB  LEU A 296       2.861  -7.086  13.322  1.00  0.34           C  
ATOM   2282  O   LEU A 296       1.233  -7.839  15.835  1.00  0.34           O  
ATOM   2283  CG  LEU A 296       3.983  -6.529  12.445  1.00  0.32           C  
ATOM   2284  CD1 LEU A 296       4.455  -7.586  11.453  1.00  0.29           C  
ATOM   2285  CD2 LEU A 296       3.517  -5.273  11.715  1.00  0.31           C  
ATOM   2286  N   ASP A 297       0.449  -5.850  15.719  1.00  0.35           N  
ATOM   2287  CA  ASP A 297      -0.864  -6.143  16.284  1.00  0.36           C  
ATOM   2288  C   ASP A 297      -1.708  -6.967  15.314  1.00  0.35           C  
ATOM   2289  CB  ASP A 297      -1.594  -4.848  16.646  1.00  0.33           C  
ATOM   2290  O   ASP A 297      -2.538  -6.419  14.585  1.00  0.33           O  
ATOM   2291  CG  ASP A 297      -1.460  -4.483  18.114  1.00  0.31           C  
ATOM   2292  OD1 ASP A 297      -1.153  -5.371  18.938  1.00  0.30           O  
ATOM   2293  OD2 ASP A 297      -1.667  -3.297  18.451  1.00  0.30           O  
ATOM   2294  N   MET A 298      -1.118  -8.109  14.715  1.00  0.35           N  
ATOM   2295  CA  MET A 298      -1.751  -9.083  13.831  1.00  0.35           C  
ATOM   2296  C   MET A 298      -2.365 -10.226  14.633  1.00  0.35           C  
ATOM   2297  CB  MET A 298      -0.739  -9.635  12.826  1.00  0.33           C  
ATOM   2298  O   MET A 298      -1.758 -10.718  15.586  1.00  0.33           O  
ATOM   2299  CG  MET A 298      -0.527  -8.740  11.615  1.00  0.31           C  
ATOM   2300  SD  MET A 298       0.459  -9.556  10.301  1.00  0.24           S  
ATOM   2301  CE  MET A 298       0.294 -11.291  10.808  1.00  0.28           C  
ATOM   2302  N   LEU A 299      -3.724 -10.411  14.427  1.00  0.32           N  
ATOM   2303  CA  LEU A 299      -4.309 -11.721  14.693  1.00  0.32           C  
ATOM   2304  C   LEU A 299      -3.737 -12.774  13.750  1.00  0.32           C  
ATOM   2305  CB  LEU A 299      -5.833 -11.666  14.551  1.00  0.29           C  
ATOM   2306  O   LEU A 299      -3.717 -12.578  12.533  1.00  0.30           O  
ATOM   2307  CG  LEU A 299      -6.607 -11.130  15.756  1.00  0.27           C  
ATOM   2308  CD1 LEU A 299      -7.918 -10.495  15.304  1.00  0.25           C  
ATOM   2309  CD2 LEU A 299      -6.865 -12.244  16.765  1.00  0.26           C  
ATOM   2310  N   GLY A 300      -2.676 -13.325  14.013  1.00  0.32           N  
ATOM   2311  CA  GLY A 300      -2.341 -14.693  13.651  1.00  0.31           C  
ATOM   2312  C   GLY A 300      -3.544 -15.616  13.630  1.00  0.32           C  
ATOM   2313  O   GLY A 300      -4.686 -15.158  13.700  1.00  0.30           O  
ATOM   2314  N   TYR A 301      -3.580 -16.738  13.021  1.00  0.31           N  
ATOM   2315  CA  TYR A 301      -4.367 -17.940  12.768  1.00  0.34           C  
ATOM   2316  C   TYR A 301      -5.711 -17.872  13.483  1.00  0.31           C  
ATOM   2317  CB  TYR A 301      -3.601 -19.189  13.215  1.00  0.29           C  
ATOM   2318  O   TYR A 301      -5.766 -17.644  14.694  1.00  0.30           O  
ATOM   2319  CG  TYR A 301      -2.397 -19.501  12.359  1.00  0.27           C  
ATOM   2320  CD1 TYR A 301      -2.518 -20.280  11.210  1.00  0.26           C  
ATOM   2321  CD2 TYR A 301      -1.137 -19.020  12.698  1.00  0.28           C  
ATOM   2322  CE1 TYR A 301      -1.412 -20.572  10.420  1.00  0.27           C  
ATOM   2323  CE2 TYR A 301      -0.024 -19.306  11.915  1.00  0.29           C  
ATOM   2324  OH  TYR A 301       0.928 -20.367  10.000  1.00  0.14           O  
ATOM   2325  CZ  TYR A 301      -0.171 -20.081  10.779  1.00  0.28           C  
ATOM   2326  N   THR A 302      -6.791 -17.272  12.993  1.00  0.30           N  
ATOM   2327  CA  THR A 302      -8.066 -17.769  13.497  1.00  0.31           C  
ATOM   2328  C   THR A 302      -8.702 -18.734  12.501  1.00  0.30           C  
ATOM   2329  CB  THR A 302      -9.040 -16.612  13.789  1.00  0.27           C  
ATOM   2330  O   THR A 302      -8.480 -18.624  11.294  1.00  0.28           O  
ATOM   2331  CG2 THR A 302      -8.313 -15.425  14.412  1.00  0.26           C  
ATOM   2332  OG1 THR A 302      -9.656 -16.193  12.565  1.00  0.27           O  
ATOM   2333  N   SER A 303      -8.888 -20.004  12.831  1.00  0.28           N  
ATOM   2334  CA  SER A 303      -9.856 -20.902  12.209  1.00  0.29           C  
ATOM   2335  C   SER A 303     -11.125 -20.155  11.809  1.00  0.28           C  
ATOM   2336  CB  SER A 303     -10.208 -22.050  13.156  1.00  0.25           C  
ATOM   2337  O   SER A 303     -11.441 -19.109  12.378  1.00  0.27           O  
ATOM   2338  OG  SER A 303     -10.883 -21.566  14.305  1.00  0.16           O  
ATOM   2339  N   ALA A 304     -11.455 -20.184  10.492  1.00  0.27           N  
ATOM   2340  CA  ALA A 304     -12.643 -19.853   9.710  1.00  0.27           C  
ATOM   2341  C   ALA A 304     -13.775 -19.367  10.612  1.00  0.27           C  
ATOM   2342  CB  ALA A 304     -13.098 -21.061   8.895  1.00  0.24           C  
ATOM   2343  O   ALA A 304     -14.587 -18.533  10.204  1.00  0.25           O  
ATOM   2344  N   ASP A 305     -13.779 -20.028  11.797  1.00  0.25           N  
ATOM   2345  CA  ASP A 305     -15.008 -19.835  12.560  1.00  0.27           C  
ATOM   2346  C   ASP A 305     -15.147 -18.385  13.021  1.00  0.25           C  
ATOM   2347  CB  ASP A 305     -15.045 -20.775  13.766  1.00  0.22           C  
ATOM   2348  O   ASP A 305     -16.248 -17.933  13.343  1.00  0.24           O  
ATOM   2349  CG  ASP A 305     -15.188 -22.236  13.375  1.00  0.21           C  
ATOM   2350  OD1 ASP A 305     -15.779 -22.527  12.313  1.00  0.11           O  
ATOM   2351  OD2 ASP A 305     -14.709 -23.103  14.138  1.00  0.11           O  
ATOM   2352  N   VAL A 306     -14.092 -17.634  12.929  1.00  0.28           N  
ATOM   2353  CA  VAL A 306     -14.286 -16.328  13.549  1.00  0.29           C  
ATOM   2354  C   VAL A 306     -14.648 -15.297  12.481  1.00  0.28           C  
ATOM   2355  CB  VAL A 306     -13.029 -15.874  14.323  1.00  0.26           C  
ATOM   2356  O   VAL A 306     -15.282 -14.282  12.778  1.00  0.27           O  
ATOM   2357  CG1 VAL A 306     -13.329 -14.633  15.162  1.00  0.22           C  
ATOM   2358  CG2 VAL A 306     -12.509 -17.007  15.206  1.00  0.24           C  
ATOM   2359  N   VAL A 307     -14.621 -15.705  11.174  1.00  0.29           N  
ATOM   2360  CA  VAL A 307     -15.091 -14.828  10.106  1.00  0.30           C  
ATOM   2361  C   VAL A 307     -16.319 -15.441   9.437  1.00  0.29           C  
ATOM   2362  CB  VAL A 307     -13.986 -14.569   9.057  1.00  0.27           C  
ATOM   2363  O   VAL A 307     -16.236 -16.515   8.836  1.00  0.27           O  
ATOM   2364  CG1 VAL A 307     -14.417 -13.480   8.077  1.00  0.26           C  
ATOM   2365  CG2 VAL A 307     -12.677 -14.186   9.746  1.00  0.26           C  
ATOM   2366  N   SER A 308     -17.384 -15.402  10.062  1.00  0.29           N  
ATOM   2367  CA  SER A 308     -18.651 -15.745   9.425  1.00  0.30           C  
ATOM   2368  C   SER A 308     -18.767 -15.106   8.046  1.00  0.29           C  
ATOM   2369  CB  SER A 308     -19.827 -15.307  10.300  1.00  0.26           C  
ATOM   2370  O   SER A 308     -18.454 -13.926   7.874  1.00  0.28           O  
ATOM   2371  OG  SER A 308     -20.232 -13.989   9.974  1.00  0.14           O  
ATOM   2372  N   GLU A 309     -18.523 -15.836   6.909  1.00  0.27           N  
ATOM   2373  CA  GLU A 309     -18.847 -15.725   5.490  1.00  0.28           C  
ATOM   2374  C   GLU A 309     -19.838 -14.593   5.237  1.00  0.27           C  
ATOM   2375  CB  GLU A 309     -19.411 -17.047   4.962  1.00  0.24           C  
ATOM   2376  O   GLU A 309     -19.844 -13.996   4.159  1.00  0.25           O  
ATOM   2377  CG  GLU A 309     -18.353 -18.112   4.715  1.00  0.24           C  
ATOM   2378  CD  GLU A 309     -18.906 -19.366   4.057  1.00  0.27           C  
ATOM   2379  OE1 GLU A 309     -20.141 -19.461   3.874  1.00  0.30           O  
ATOM   2380  OE2 GLU A 309     -18.099 -20.261   3.722  1.00  0.21           O  
ATOM   2381  N   ASN A 310     -20.477 -14.156   6.282  1.00  0.25           N  
ATOM   2382  CA  ASN A 310     -21.697 -13.392   6.047  1.00  0.28           C  
ATOM   2383  C   ASN A 310     -21.567 -11.959   6.556  1.00  0.25           C  
ATOM   2384  CB  ASN A 310     -22.897 -14.081   6.702  1.00  0.23           C  
ATOM   2385  O   ASN A 310     -22.531 -11.192   6.517  1.00  0.24           O  
ATOM   2386  CG  ASN A 310     -23.511 -15.147   5.817  1.00  0.22           C  
ATOM   2387  ND2 ASN A 310     -24.172 -16.121   6.433  1.00  0.12           N  
ATOM   2388  OD1 ASN A 310     -23.393 -15.098   4.590  1.00  0.11           O  
ATOM   2389  N   THR A 311     -20.320 -11.451   6.873  1.00  0.28           N  
ATOM   2390  CA  THR A 311     -20.251 -10.041   7.241  1.00  0.30           C  
ATOM   2391  C   THR A 311     -19.320  -9.281   6.299  1.00  0.28           C  
ATOM   2392  CB  THR A 311     -19.770  -9.865   8.693  1.00  0.26           C  
ATOM   2393  O   THR A 311     -18.186  -9.703   6.066  1.00  0.27           O  
ATOM   2394  CG2 THR A 311     -20.915 -10.070   9.680  1.00  0.24           C  
ATOM   2395  OG1 THR A 311     -18.740 -10.822   8.969  1.00  0.17           O  
ATOM   2396  N   ASP A 312     -19.842  -8.808   5.197  1.00  0.28           N  
ATOM   2397  CA  ASP A 312     -19.419  -7.882   4.151  1.00  0.29           C  
ATOM   2398  C   ASP A 312     -18.275  -6.993   4.634  1.00  0.28           C  
ATOM   2399  CB  ASP A 312     -20.595  -7.020   3.689  1.00  0.26           C  
ATOM   2400  O   ASP A 312     -17.516  -6.455   3.825  1.00  0.27           O  
ATOM   2401  CG  ASP A 312     -21.612  -7.795   2.870  1.00  0.25           C  
ATOM   2402  OD1 ASP A 312     -21.237  -8.792   2.216  1.00  0.22           O  
ATOM   2403  OD2 ASP A 312     -22.800  -7.403   2.875  1.00  0.15           O  
ATOM   2404  N   ILE A 313     -17.691  -7.250   5.836  1.00  0.30           N  
ATOM   2405  CA  ILE A 313     -16.545  -6.508   6.349  1.00  0.31           C  
ATOM   2406  C   ILE A 313     -15.916  -7.271   7.513  1.00  0.30           C  
ATOM   2407  CB  ILE A 313     -16.947  -5.085   6.797  1.00  0.28           C  
ATOM   2408  O   ILE A 313     -16.535  -7.428   8.567  1.00  0.29           O  
ATOM   2409  CG1 ILE A 313     -17.694  -4.362   5.670  1.00  0.26           C  
ATOM   2410  CG2 ILE A 313     -15.714  -4.288   7.235  1.00  0.26           C  
ATOM   2411  CD1 ILE A 313     -18.203  -2.979   6.052  1.00  0.24           C  
ATOM   2412  N   PRO A 314     -14.981  -8.164   7.252  1.00  0.30           N  
ATOM   2413  CA  PRO A 314     -14.294  -8.920   8.302  1.00  0.31           C  
ATOM   2414  C   PRO A 314     -13.530  -8.022   9.272  1.00  0.30           C  
ATOM   2415  CB  PRO A 314     -13.334  -9.819   7.518  1.00  0.28           C  
ATOM   2416  O   PRO A 314     -12.437  -7.548   8.950  1.00  0.29           O  
ATOM   2417  CG  PRO A 314     -13.273  -9.213   6.153  1.00  0.27           C  
ATOM   2418  CD  PRO A 314     -14.409  -8.241   6.011  1.00  0.31           C  
ATOM   2419  N   LEU A 315     -14.143  -6.933   9.820  1.00  0.30           N  
ATOM   2420  CA  LEU A 315     -13.644  -6.397  11.082  1.00  0.31           C  
ATOM   2421  C   LEU A 315     -13.734  -7.441  12.190  1.00  0.30           C  
ATOM   2422  CB  LEU A 315     -14.429  -5.144  11.480  1.00  0.28           C  
ATOM   2423  O   LEU A 315     -14.808  -7.991  12.445  1.00  0.29           O  
ATOM   2424  CG  LEU A 315     -13.630  -3.843  11.566  1.00  0.27           C  
ATOM   2425  CD1 LEU A 315     -14.197  -2.809  10.598  1.00  0.24           C  
ATOM   2426  CD2 LEU A 315     -13.634  -3.306  12.993  1.00  0.26           C  
ATOM   2427  N   LEU A 316     -12.736  -8.288  12.329  1.00  0.30           N  
ATOM   2428  CA  LEU A 316     -12.632  -8.960  13.619  1.00  0.31           C  
ATOM   2429  C   LEU A 316     -12.757  -7.961  14.765  1.00  0.30           C  
ATOM   2430  CB  LEU A 316     -11.303  -9.714  13.726  1.00  0.28           C  
ATOM   2431  O   LEU A 316     -11.975  -7.012  14.853  1.00  0.28           O  
ATOM   2432  CG  LEU A 316     -11.223 -11.053  12.992  1.00  0.26           C  
ATOM   2433  CD1 LEU A 316      -9.792 -11.326  12.542  1.00  0.25           C  
ATOM   2434  CD2 LEU A 316     -11.734 -12.182  13.882  1.00  0.26           C  
ATOM   2435  N   VAL A 317     -13.959  -7.534  15.196  1.00  0.28           N  
ATOM   2436  CA  VAL A 317     -14.171  -7.091  16.570  1.00  0.29           C  
ATOM   2437  C   VAL A 317     -13.788  -8.207  17.539  1.00  0.28           C  
ATOM   2438  CB  VAL A 317     -15.636  -6.659  16.807  1.00  0.26           C  
ATOM   2439  O   VAL A 317     -14.385  -9.286  17.520  1.00  0.27           O  
ATOM   2440  CG1 VAL A 317     -15.802  -6.052  18.199  1.00  0.19           C  
ATOM   2441  CG2 VAL A 317     -16.079  -5.667  15.733  1.00  0.23           C  
ATOM   2442  N   TYR A 318     -12.486  -8.406  17.832  1.00  0.28           N  
ATOM   2443  CA  TYR A 318     -12.240  -9.210  19.025  1.00  0.31           C  
ATOM   2444  C   TYR A 318     -12.699  -8.477  20.279  1.00  0.28           C  
ATOM   2445  CB  TYR A 318     -10.754  -9.562  19.140  1.00  0.26           C  
ATOM   2446  O   TYR A 318     -12.301  -7.334  20.519  1.00  0.26           O  
ATOM   2447  CG  TYR A 318     -10.493 -11.036  19.329  1.00  0.26           C  
ATOM   2448  CD1 TYR A 318     -10.359 -11.582  20.603  1.00  0.25           C  
ATOM   2449  CD2 TYR A 318     -10.378 -11.886  18.234  1.00  0.26           C  
ATOM   2450  CE1 TYR A 318     -10.116 -12.940  20.783  1.00  0.22           C  
ATOM   2451  CE2 TYR A 318     -10.135 -13.246  18.401  1.00  0.24           C  
ATOM   2452  OH  TYR A 318      -9.765 -15.107  19.849  1.00  0.10           O  
ATOM   2453  CZ  TYR A 318     -10.006 -13.762  19.677  1.00  0.26           C  
ATOM   2454  N   GLY A 319     -13.860  -8.706  20.820  1.00  0.28           N  
ATOM   2455  CA  GLY A 319     -14.206  -8.704  22.233  1.00  0.27           C  
ATOM   2456  C   GLY A 319     -13.231  -9.493  23.087  1.00  0.28           C  
ATOM   2457  O   GLY A 319     -12.933 -10.651  22.788  1.00  0.27           O  
ATOM   2458  N   GLU A 320     -12.026  -8.916  23.502  1.00  0.28           N  
ATOM   2459  CA  GLU A 320     -11.425  -9.530  24.682  1.00  0.28           C  
ATOM   2460  C   GLU A 320     -12.493 -10.081  25.623  1.00  0.27           C  
ATOM   2461  CB  GLU A 320     -10.541  -8.522  25.422  1.00  0.25           C  
ATOM   2462  O   GLU A 320     -13.346  -9.334  26.107  1.00  0.26           O  
ATOM   2463  CG  GLU A 320      -9.084  -8.545  24.985  1.00  0.24           C  
ATOM   2464  CD  GLU A 320      -8.205  -7.590  25.777  1.00  0.28           C  
ATOM   2465  OE1 GLU A 320      -8.739  -6.826  26.613  1.00  0.33           O  
ATOM   2466  OE2 GLU A 320      -6.973  -7.606  25.560  1.00  0.28           O  
ATOM   2467  N   LYS A 321     -12.995 -11.242  25.501  1.00  0.28           N  
ATOM   2468  CA  LYS A 321     -13.635 -11.923  26.623  1.00  0.30           C  
ATOM   2469  C   LYS A 321     -12.675 -12.064  27.801  1.00  0.28           C  
ATOM   2470  CB  LYS A 321     -14.146 -13.299  26.196  1.00  0.25           C  
ATOM   2471  O   LYS A 321     -12.951 -12.802  28.749  1.00  0.26           O  
ATOM   2472  CG  LYS A 321     -15.642 -13.345  25.919  1.00  0.25           C  
ATOM   2473  CD  LYS A 321     -16.111 -14.764  25.621  1.00  0.30           C  
ATOM   2474  CE  LYS A 321     -17.615 -14.818  25.389  1.00  0.25           C  
ATOM   2475  NZ  LYS A 321     -18.081 -16.207  25.100  1.00  0.23           N  
ATOM   2476  N   ASN A 322     -11.507 -11.288  27.938  1.00  0.25           N  
ATOM   2477  CA  ASN A 322     -10.981 -11.360  29.297  1.00  0.28           C  
ATOM   2478  C   ASN A 322     -11.098 -10.018  30.015  1.00  0.25           C  
ATOM   2479  CB  ASN A 322      -9.525 -11.831  29.286  1.00  0.24           C  
ATOM   2480  O   ASN A 322     -10.728  -8.980  29.464  1.00  0.24           O  
ATOM   2481  CG  ASN A 322      -9.398 -13.329  29.094  1.00  0.23           C  
ATOM   2482  ND2 ASN A 322      -8.270 -13.763  28.544  1.00  0.13           N  
ATOM   2483  OD1 ASN A 322     -10.306 -14.091  29.436  1.00  0.12           O  
ATOM   2484  N   ALA A 323     -12.229  -9.656  30.732  1.00  0.22           N  
ATOM   2485  CA  ALA A 323     -12.555  -9.012  32.002  1.00  0.27           C  
ATOM   2486  C   ALA A 323     -11.517  -7.953  32.362  1.00  0.22           C  
ATOM   2487  CB  ALA A 323     -12.657 -10.052  33.116  1.00  0.21           C  
ATOM   2488  O   ALA A 323     -10.377  -8.281  32.701  1.00  0.21           O  
ATOM   2489  N   GLY A 324     -11.532  -6.778  31.626  1.00  0.24           N  
ATOM   2490  CA  GLY A 324     -11.364  -5.555  32.395  1.00  0.25           C  
ATOM   2491  C   GLY A 324     -10.657  -4.458  31.622  1.00  0.25           C  
ATOM   2492  O   GLY A 324     -10.467  -3.353  32.135  1.00  0.23           O  
ATOM   2493  N   VAL A 325     -10.438  -4.564  30.251  1.00  0.28           N  
ATOM   2494  CA  VAL A 325     -10.086  -3.373  29.485  1.00  0.32           C  
ATOM   2495  C   VAL A 325     -11.011  -3.244  28.277  1.00  0.28           C  
ATOM   2496  CB  VAL A 325      -8.611  -3.410  29.025  1.00  0.26           C  
ATOM   2497  O   VAL A 325     -11.101  -4.159  27.455  1.00  0.27           O  
ATOM   2498  CG1 VAL A 325      -8.175  -2.043  28.500  1.00  0.17           C  
ATOM   2499  CG2 VAL A 325      -7.707  -3.858  30.172  1.00  0.24           C  
ATOM   2500  N   ASP A 326     -12.200  -2.644  28.400  1.00  0.22           N  
ATOM   2501  CA  ASP A 326     -13.490  -2.191  27.891  1.00  0.30           C  
ATOM   2502  C   ASP A 326     -13.319  -1.365  26.618  1.00  0.23           C  
ATOM   2503  CB  ASP A 326     -14.229  -1.373  28.952  1.00  0.21           C  
ATOM   2504  O   ASP A 326     -13.880  -0.274  26.499  1.00  0.22           O  
ATOM   2505  CG  ASP A 326     -14.896  -2.237  30.008  1.00  0.21           C  
ATOM   2506  OD1 ASP A 326     -15.233  -3.405  29.717  1.00  0.10           O  
ATOM   2507  OD2 ASP A 326     -15.090  -1.744  31.141  1.00  0.10           O  
ATOM   2508  N   ALA A 327     -12.500  -1.645  25.522  1.00  0.32           N  
ATOM   2509  CA  ALA A 327     -12.945  -1.049  24.265  1.00  0.33           C  
ATOM   2510  C   ALA A 327     -12.841  -2.048  23.116  1.00  0.32           C  
ATOM   2511  CB  ALA A 327     -12.130   0.204  23.951  1.00  0.29           C  
ATOM   2512  O   ALA A 327     -11.821  -2.724  22.964  1.00  0.30           O  
ATOM   2513  N   PRO A 328     -14.052  -2.702  22.736  1.00  0.31           N  
ATOM   2514  CA  PRO A 328     -13.984  -3.410  21.456  1.00  0.32           C  
ATOM   2515  C   PRO A 328     -12.900  -2.856  20.533  1.00  0.31           C  
ATOM   2516  CB  PRO A 328     -15.375  -3.190  20.857  1.00  0.28           C  
ATOM   2517  O   PRO A 328     -12.767  -1.638  20.392  1.00  0.29           O  
ATOM   2518  CG  PRO A 328     -15.973  -2.089  21.672  1.00  0.28           C  
ATOM   2519  CD  PRO A 328     -15.152  -1.918  22.918  1.00  0.30           C  
ATOM   2520  N   ARG A 329     -11.818  -3.604  20.442  1.00  0.33           N  
ATOM   2521  CA  ARG A 329     -10.748  -3.341  19.486  1.00  0.34           C  
ATOM   2522  C   ARG A 329     -11.055  -3.973  18.132  1.00  0.33           C  
ATOM   2523  CB  ARG A 329      -9.411  -3.863  20.017  1.00  0.31           C  
ATOM   2524  O   ARG A 329     -11.547  -5.102  18.066  1.00  0.31           O  
ATOM   2525  CG  ARG A 329      -8.956  -3.194  21.304  1.00  0.29           C  
ATOM   2526  CD  ARG A 329      -7.565  -3.654  21.717  1.00  0.32           C  
ATOM   2527  NE  ARG A 329      -7.175  -3.098  23.010  1.00  0.30           N  
ATOM   2528  NH1 ARG A 329      -5.067  -4.044  23.014  1.00  0.27           N  
ATOM   2529  NH2 ARG A 329      -5.748  -2.741  24.773  1.00  0.25           N  
ATOM   2530  CZ  ARG A 329      -5.998  -3.296  23.596  1.00  0.29           C  
ATOM   2531  N   THR A 330     -11.385  -3.197  17.179  1.00  0.37           N  
ATOM   2532  CA  THR A 330     -11.721  -3.487  15.789  1.00  0.38           C  
ATOM   2533  C   THR A 330     -10.490  -3.964  15.023  1.00  0.37           C  
ATOM   2534  CB  THR A 330     -12.318  -2.253  15.090  1.00  0.34           C  
ATOM   2535  O   THR A 330      -9.422  -3.355  15.115  1.00  0.35           O  
ATOM   2536  CG2 THR A 330     -13.024  -2.642  13.795  1.00  0.30           C  
ATOM   2537  OG1 THR A 330     -13.263  -1.625  15.965  1.00  0.29           O  
ATOM   2538  N   TYR A 331     -10.470  -5.215  14.673  1.00  0.41           N  
ATOM   2539  CA  TYR A 331      -9.495  -5.761  13.735  1.00  0.41           C  
ATOM   2540  C   TYR A 331     -10.096  -5.896  12.341  1.00  0.41           C  
ATOM   2541  CB  TYR A 331      -8.988  -7.123  14.219  1.00  0.39           C  
ATOM   2542  O   TYR A 331     -11.309  -6.068  12.195  1.00  0.39           O  
ATOM   2543  CG  TYR A 331      -8.250  -7.064  15.534  1.00  0.37           C  
ATOM   2544  CD1 TYR A 331      -6.863  -6.931  15.572  1.00  0.33           C  
ATOM   2545  CD2 TYR A 331      -8.936  -7.141  16.741  1.00  0.35           C  
ATOM   2546  CE1 TYR A 331      -6.178  -6.877  16.781  1.00  0.35           C  
ATOM   2547  CE2 TYR A 331      -8.261  -7.089  17.957  1.00  0.37           C  
ATOM   2548  OH  TYR A 331      -6.212  -6.904  19.167  1.00  0.30           O  
ATOM   2549  CZ  TYR A 331      -6.885  -6.957  17.966  1.00  0.33           C  
ATOM   2550  N   VAL A 332      -9.308  -5.573  11.308  1.00  0.39           N  
ATOM   2551  CA  VAL A 332      -9.606  -6.019   9.951  1.00  0.39           C  
ATOM   2552  C   VAL A 332      -9.045  -7.423   9.733  1.00  0.39           C  
ATOM   2553  CB  VAL A 332      -9.035  -5.047   8.895  1.00  0.37           C  
ATOM   2554  O   VAL A 332      -7.868  -7.676  10.000  1.00  0.38           O  
ATOM   2555  CG1 VAL A 332      -9.213  -5.613   7.487  1.00  0.32           C  
ATOM   2556  CG2 VAL A 332      -9.705  -3.679   9.013  1.00  0.34           C  
ATOM   2557  N   SER A 333      -9.909  -8.466   9.719  1.00  0.35           N  
ATOM   2558  CA  SER A 333      -9.551  -9.741   9.107  1.00  0.36           C  
ATOM   2559  C   SER A 333      -9.034  -9.546   7.686  1.00  0.35           C  
ATOM   2560  CB  SER A 333     -10.754 -10.686   9.095  1.00  0.33           C  
ATOM   2561  O   SER A 333      -9.642  -8.827   6.891  1.00  0.34           O  
ATOM   2562  OG  SER A 333     -10.405 -11.937   8.527  1.00  0.27           O  
ATOM   2563  N   LEU A 334      -7.786  -9.844   7.460  1.00  0.37           N  
ATOM   2564  CA  LEU A 334      -7.141 -10.029   6.164  1.00  0.36           C  
ATOM   2565  C   LEU A 334      -7.367 -11.445   5.643  1.00  0.37           C  
ATOM   2566  CB  LEU A 334      -5.641  -9.743   6.266  1.00  0.35           C  
ATOM   2567  O   LEU A 334      -7.109 -12.420   6.352  1.00  0.36           O  
ATOM   2568  CG  LEU A 334      -5.249  -8.343   6.740  1.00  0.32           C  
ATOM   2569  CD1 LEU A 334      -3.747  -8.271   6.995  1.00  0.29           C  
ATOM   2570  CD2 LEU A 334      -5.673  -7.294   5.718  1.00  0.31           C  
ATOM   2571  N   MET A 335      -8.552 -11.800   5.236  1.00  0.34           N  
ATOM   2572  CA  MET A 335      -9.020 -13.009   4.564  1.00  0.34           C  
ATOM   2573  C   MET A 335      -7.845 -13.835   4.051  1.00  0.34           C  
ATOM   2574  CB  MET A 335      -9.955 -12.654   3.407  1.00  0.31           C  
ATOM   2575  O   MET A 335      -6.884 -13.286   3.510  1.00  0.32           O  
ATOM   2576  CG  MET A 335     -11.408 -12.486   3.823  1.00  0.29           C  
ATOM   2577  SD  MET A 335     -12.540 -12.361   2.384  1.00  0.30           S  
ATOM   2578  CE  MET A 335     -12.297 -13.998   1.641  1.00  0.25           C  
ATOM   2579  N   ALA A 336      -7.939 -15.236   4.264  1.00  0.33           N  
ATOM   2580  CA  ALA A 336      -7.232 -16.462   3.904  1.00  0.32           C  
ATOM   2581  C   ALA A 336      -8.200 -17.520   3.381  1.00  0.33           C  
ATOM   2582  CB  ALA A 336      -6.457 -17.001   5.104  1.00  0.30           C  
ATOM   2583  O   ALA A 336      -9.118 -17.936   4.092  1.00  0.32           O  
ATOM   2584  N   ASN A 337      -8.593 -17.533   2.109  1.00  0.34           N  
ATOM   2585  CA  ASN A 337      -8.810 -18.801   1.419  1.00  0.34           C  
ATOM   2586  C   ASN A 337      -7.498 -19.401   0.924  1.00  0.34           C  
ATOM   2587  CB  ASN A 337      -9.784 -18.617   0.253  1.00  0.31           C  
ATOM   2588  O   ASN A 337      -6.832 -18.825   0.062  1.00  0.32           O  
ATOM   2589  CG  ASN A 337     -11.232 -18.770   0.673  1.00  0.29           C  
ATOM   2590  ND2 ASN A 337     -12.146 -18.308  -0.172  1.00  0.26           N  
ATOM   2591  OD1 ASN A 337     -11.528 -19.300   1.747  1.00  0.29           O  
ATOM   2592  N   GLY A 338      -6.657 -20.105   1.650  1.00  0.32           N  
ATOM   2593  CA  GLY A 338      -5.625 -20.991   1.136  1.00  0.32           C  
ATOM   2594  C   GLY A 338      -6.184 -22.232   0.466  1.00  0.32           C  
ATOM   2595  O   GLY A 338      -7.342 -22.594   0.685  1.00  0.31           O  
ATOM   2596  N   PRO A 339      -5.423 -22.631  -0.728  1.00  0.31           N  
ATOM   2597  CA  PRO A 339      -5.679 -23.702  -1.693  1.00  0.31           C  
ATOM   2598  C   PRO A 339      -5.725 -25.083  -1.044  1.00  0.31           C  
ATOM   2599  CB  PRO A 339      -4.499 -23.594  -2.662  1.00  0.28           C  
ATOM   2600  O   PRO A 339      -6.296 -26.018  -1.611  1.00  0.29           O  
ATOM   2601  CG  PRO A 339      -3.507 -22.724  -1.960  1.00  0.27           C  
ATOM   2602  CD  PRO A 339      -4.210 -22.002  -0.846  1.00  0.30           C  
ATOM   2603  N   SER A 340      -5.629 -25.286   0.315  1.00  0.29           N  
ATOM   2604  CA  SER A 340      -5.462 -26.660   0.779  1.00  0.30           C  
ATOM   2605  C   SER A 340      -5.603 -26.752   2.295  1.00  0.29           C  
ATOM   2606  CB  SER A 340      -4.100 -27.209   0.351  1.00  0.27           C  
ATOM   2607  O   SER A 340      -5.364 -25.775   3.006  1.00  0.28           O  
ATOM   2608  OG  SER A 340      -3.049 -26.440   0.911  1.00  0.16           O  
ATOM   2609  N   ASN A 341      -6.530 -27.630   2.861  1.00  0.24           N  
ATOM   2610  CA  ASN A 341      -6.720 -28.427   4.068  1.00  0.28           C  
ATOM   2611  C   ASN A 341      -5.817 -27.950   5.202  1.00  0.24           C  
ATOM   2612  CB  ASN A 341      -6.470 -29.908   3.778  1.00  0.21           C  
ATOM   2613  O   ASN A 341      -5.947 -28.407   6.339  1.00  0.22           O  
ATOM   2614  CG  ASN A 341      -7.510 -30.506   2.852  1.00  0.20           C  
ATOM   2615  ND2 ASN A 341      -7.241 -31.706   2.352  1.00  0.11           N  
ATOM   2616  OD1 ASN A 341      -8.548 -29.893   2.586  1.00  0.10           O  
ATOM   2617  N   THR A 342      -4.938 -26.955   5.008  1.00  0.29           N  
ATOM   2618  CA  THR A 342      -4.085 -26.610   6.140  1.00  0.30           C  
ATOM   2619  C   THR A 342      -4.550 -25.311   6.792  1.00  0.29           C  
ATOM   2620  CB  THR A 342      -2.613 -26.474   5.710  1.00  0.26           C  
ATOM   2621  O   THR A 342      -3.997 -24.243   6.521  1.00  0.27           O  
ATOM   2622  CG2 THR A 342      -2.012 -27.833   5.368  1.00  0.19           C  
ATOM   2623  OG1 THR A 342      -2.535 -25.626   4.557  1.00  0.15           O  
ATOM   2624  N   GLY A 343      -5.901 -25.027   6.903  1.00  0.30           N  
ATOM   2625  CA  GLY A 343      -6.483 -24.179   7.932  1.00  0.30           C  
ATOM   2626  C   GLY A 343      -6.334 -22.698   7.638  1.00  0.30           C  
ATOM   2627  O   GLY A 343      -5.339 -22.274   7.046  1.00  0.29           O  
ATOM   2628  N   MET A 344      -7.346 -22.066   7.089  1.00  0.29           N  
ATOM   2629  CA  MET A 344      -7.688 -20.655   6.934  1.00  0.31           C  
ATOM   2630  C   MET A 344      -6.724 -19.773   7.720  1.00  0.29           C  
ATOM   2631  CB  MET A 344      -9.125 -20.396   7.391  1.00  0.27           C  
ATOM   2632  O   MET A 344      -6.466 -20.024   8.898  1.00  0.27           O  
ATOM   2633  CG  MET A 344     -10.068 -20.018   6.260  1.00  0.26           C  
ATOM   2634  SD  MET A 344     -11.777 -19.701   6.848  1.00  0.19           S  
ATOM   2635  CE  MET A 344     -11.453 -18.437   8.109  1.00  0.23           C  
ATOM   2636  N   ARG A 345      -5.846 -18.925   7.027  1.00  0.35           N  
ATOM   2637  CA  ARG A 345      -4.809 -18.070   7.596  1.00  0.35           C  
ATOM   2638  C   ARG A 345      -5.221 -16.603   7.546  1.00  0.34           C  
ATOM   2639  CB  ARG A 345      -3.484 -18.268   6.858  1.00  0.33           C  
ATOM   2640  O   ARG A 345      -5.691 -16.120   6.514  1.00  0.33           O  
ATOM   2641  CG  ARG A 345      -2.969 -19.699   6.889  1.00  0.30           C  
ATOM   2642  CD  ARG A 345      -1.572 -19.809   6.293  1.00  0.31           C  
ATOM   2643  NE  ARG A 345      -1.109 -21.193   6.258  1.00  0.30           N  
ATOM   2644  NH1 ARG A 345       1.038 -20.675   5.582  1.00  0.27           N  
ATOM   2645  NH2 ARG A 345       0.435 -22.860   5.922  1.00  0.26           N  
ATOM   2646  CZ  ARG A 345       0.120 -21.573   5.920  1.00  0.30           C  
ATOM   2647  N   ILE A 346      -5.657 -16.032   8.578  1.00  0.37           N  
ATOM   2648  CA  ILE A 346      -6.090 -14.642   8.670  1.00  0.37           C  
ATOM   2649  C   ILE A 346      -5.014 -13.812   9.367  1.00  0.37           C  
ATOM   2650  CB  ILE A 346      -7.434 -14.516   9.420  1.00  0.34           C  
ATOM   2651  O   ILE A 346      -4.500 -14.206  10.416  1.00  0.35           O  
ATOM   2652  CG1 ILE A 346      -8.505 -15.381   8.745  1.00  0.30           C  
ATOM   2653  CG2 ILE A 346      -7.878 -13.052   9.493  1.00  0.31           C  
ATOM   2654  CD1 ILE A 346      -9.832 -15.417   9.491  1.00  0.29           C  
ATOM   2655  N   ALA A 347      -4.501 -12.832   8.694  1.00  0.41           N  
ATOM   2656  CA  ALA A 347      -3.844 -11.698   9.340  1.00  0.40           C  
ATOM   2657  C   ALA A 347      -4.855 -10.617   9.712  1.00  0.41           C  
ATOM   2658  CB  ALA A 347      -2.763 -11.120   8.430  1.00  0.39           C  
ATOM   2659  O   ALA A 347      -5.763 -10.314   8.934  1.00  0.39           O  
ATOM   2660  N   ALA A 348      -5.138 -10.410  10.907  1.00  0.41           N  
ATOM   2661  CA  ALA A 348      -5.953  -9.303  11.400  1.00  0.40           C  
ATOM   2662  C   ALA A 348      -5.094  -8.262  12.112  1.00  0.41           C  
ATOM   2663  CB  ALA A 348      -7.041  -9.821  12.338  1.00  0.39           C  
ATOM   2664  O   ALA A 348      -4.180  -8.611  12.863  1.00  0.39           O  
ATOM   2665  N   LEU A 349      -5.183  -7.011  11.675  1.00  0.46           N  
ATOM   2666  CA  LEU A 349      -4.559  -5.834  12.269  1.00  0.45           C  
ATOM   2667  C   LEU A 349      -5.526  -5.123  13.211  1.00  0.46           C  
ATOM   2668  CB  LEU A 349      -4.088  -4.868  11.178  1.00  0.44           C  
ATOM   2669  O   LEU A 349      -6.687  -4.898  12.861  1.00  0.44           O  
ATOM   2670  CG  LEU A 349      -2.958  -3.912  11.561  1.00  0.42           C  
ATOM   2671  CD1 LEU A 349      -1.614  -4.472  11.106  1.00  0.40           C  
ATOM   2672  CD2 LEU A 349      -3.198  -2.532  10.960  1.00  0.41           C  
ATOM   2673  N   LYS A 350      -5.122  -4.865  14.378  1.00  0.45           N  
ATOM   2674  CA  LYS A 350      -5.775  -3.923  15.281  1.00  0.45           C  
ATOM   2675  C   LYS A 350      -5.762  -2.510  14.705  1.00  0.45           C  
ATOM   2676  CB  LYS A 350      -5.096  -3.935  16.652  1.00  0.43           C  
ATOM   2677  O   LYS A 350      -4.697  -1.964  14.409  1.00  0.43           O  
ATOM   2678  CG  LYS A 350      -5.854  -3.167  17.725  1.00  0.41           C  
ATOM   2679  CD  LYS A 350      -5.187  -3.306  19.088  1.00  0.44           C  
ATOM   2680  CE  LYS A 350      -5.922  -2.506  20.155  1.00  0.37           C  
ATOM   2681  NZ  LYS A 350      -5.268  -2.633  21.491  1.00  0.37           N  
ATOM   2682  N   LEU A 351      -6.850  -1.979  14.356  1.00  0.40           N  
ATOM   2683  CA  LEU A 351      -7.096  -0.597  13.959  1.00  0.39           C  
ATOM   2684  C   LEU A 351      -7.278   0.296  15.182  1.00  0.40           C  
ATOM   2685  CB  LEU A 351      -8.331  -0.509  13.060  1.00  0.38           C  
ATOM   2686  O   LEU A 351      -8.106   0.007  16.049  1.00  0.38           O  
ATOM   2687  CG  LEU A 351      -8.266  -1.281  11.741  1.00  0.35           C  
ATOM   2688  CD1 LEU A 351      -9.580  -1.139  10.979  1.00  0.31           C  
ATOM   2689  CD2 LEU A 351      -7.096  -0.794  10.894  1.00  0.33           C  
ATOM   2690  N   GLY A 352      -6.238   0.660  15.924  1.00  0.39           N  
ATOM   2691  CA  GLY A 352      -6.328   1.712  16.924  1.00  0.37           C  
ATOM   2692  C   GLY A 352      -7.335   2.789  16.569  1.00  0.39           C  
ATOM   2693  O   GLY A 352      -7.423   3.206  15.412  1.00  0.37           O  
ATOM   2694  N   GLY A 353      -8.514   2.897  17.280  1.00  0.38           N  
ATOM   2695  CA  GLY A 353      -9.494   3.970  17.225  1.00  0.37           C  
ATOM   2696  C   GLY A 353     -10.702   3.632  16.373  1.00  0.38           C  
ATOM   2697  O   GLY A 353     -10.756   2.564  15.758  1.00  0.36           O  
ATOM   2698  N   GLY A 354     -11.993   4.157  16.630  1.00  0.33           N  
ATOM   2699  CA  GLY A 354     -13.268   4.132  15.930  1.00  0.33           C  
ATOM   2700  C   GLY A 354     -13.133   4.352  14.436  1.00  0.33           C  
ATOM   2701  O   GLY A 354     -12.402   5.242  13.997  1.00  0.32           O  
ATOM   2702  N   ILE A 355     -13.225   3.416  13.621  1.00  0.30           N  
ATOM   2703  CA  ILE A 355     -13.512   3.485  12.193  1.00  0.32           C  
ATOM   2704  C   ILE A 355     -14.953   3.942  11.977  1.00  0.30           C  
ATOM   2705  CB  ILE A 355     -13.272   2.124  11.502  1.00  0.29           C  
ATOM   2706  O   ILE A 355     -15.872   3.445  12.632  1.00  0.29           O  
ATOM   2707  CG1 ILE A 355     -11.806   1.701  11.651  1.00  0.27           C  
ATOM   2708  CG2 ILE A 355     -13.676   2.188  10.026  1.00  0.27           C  
ATOM   2709  CD1 ILE A 355     -11.509   0.303  11.126  1.00  0.26           C  
ATOM   2710  N   SER A 356     -15.051   5.033  11.278  1.00  0.31           N  
ATOM   2711  CA  SER A 356     -16.271   5.217  10.499  1.00  0.34           C  
ATOM   2712  C   SER A 356     -16.292   4.301   9.280  1.00  0.31           C  
ATOM   2713  CB  SER A 356     -16.409   6.674  10.055  1.00  0.29           C  
ATOM   2714  O   SER A 356     -15.354   4.301   8.481  1.00  0.30           O  
ATOM   2715  OG  SER A 356     -17.617   6.868   9.339  1.00  0.26           O  
ATOM   2716  N   LEU A 357     -17.188   3.222   9.306  1.00  0.29           N  
ATOM   2717  CA  LEU A 357     -17.642   2.369   8.213  1.00  0.34           C  
ATOM   2718  C   LEU A 357     -18.495   3.158   7.225  1.00  0.29           C  
ATOM   2719  CB  LEU A 357     -18.438   1.180   8.756  1.00  0.29           C  
ATOM   2720  O   LEU A 357     -19.494   3.769   7.611  1.00  0.29           O  
ATOM   2721  CG  LEU A 357     -17.683   0.223   9.680  1.00  0.30           C  
ATOM   2722  CD1 LEU A 357     -18.638  -0.814  10.264  1.00  0.29           C  
ATOM   2723  CD2 LEU A 357     -16.541  -0.455   8.931  1.00  0.32           C  
ATOM   2724  N   THR A 358     -17.854   3.713   6.147  1.00  0.24           N  
ATOM   2725  CA  THR A 358     -18.770   4.173   5.108  1.00  0.27           C  
ATOM   2726  C   THR A 358     -19.287   2.997   4.285  1.00  0.24           C  
ATOM   2727  CB  THR A 358     -18.091   5.195   4.178  1.00  0.24           C  
ATOM   2728  O   THR A 358     -18.581   2.003   4.100  1.00  0.23           O  
ATOM   2729  CG2 THR A 358     -17.812   6.504   4.909  1.00  0.22           C  
ATOM   2730  OG1 THR A 358     -16.853   4.652   3.703  1.00  0.27           O  
TER    2731      THR A 358
END
