# Supplementary material for: DepoScope: Accurate phage depolymerase annotation and domain delineation using large language models
Source: PLoS Comput Biol. 2024 Aug 5;20(8):e1011831. doi: 10.1371/journal.pcbi.1011831 (PMC11326577; doi:10.1371/journal.pcbi.1011831)
Supplement: S1 Data — (ZIP) [file pcbi.1011831.s003.zip › FN_FP_deposcope_032024/False_positives/NC_017972.1__YP_006382780.pdb]

PARENT N/A
ATOM      1  N   MET A   1     -25.544   4.264   4.897  1.00  0.47           N  
ATOM      2  CA  MET A   1     -24.148   4.291   4.470  1.00  0.50           C  
ATOM      3  C   MET A   1     -23.488   5.611   4.853  1.00  0.49           C  
ATOM      4  CB  MET A   1     -24.042   4.072   2.960  1.00  0.45           C  
ATOM      5  O   MET A   1     -24.048   6.683   4.614  1.00  0.48           O  
ATOM      6  CG  MET A   1     -24.242   2.626   2.535  1.00  0.44           C  
ATOM      7  SD  MET A   1     -23.972   2.378   0.737  1.00  0.45           S  
ATOM      8  CE  MET A   1     -25.690   2.374   0.153  1.00  0.38           C  
ATOM      9  N   ALA A   2     -22.398   5.551   5.501  1.00  0.64           N  
ATOM     10  CA  ALA A   2     -21.631   6.746   5.844  1.00  0.64           C  
ATOM     11  C   ALA A   2     -20.388   6.871   4.968  1.00  0.64           C  
ATOM     12  CB  ALA A   2     -21.238   6.721   7.319  1.00  0.60           C  
ATOM     13  O   ALA A   2     -19.700   5.880   4.711  1.00  0.61           O  
ATOM     14  N   PHE A   3     -20.311   7.938   4.213  1.00  0.66           N  
ATOM     15  CA  PHE A   3     -19.049   8.331   3.598  1.00  0.66           C  
ATOM     16  C   PHE A   3     -18.236   9.206   4.544  1.00  0.67           C  
ATOM     17  CB  PHE A   3     -19.299   9.072   2.281  1.00  0.63           C  
ATOM     18  O   PHE A   3     -18.736  10.212   5.051  1.00  0.66           O  
ATOM     19  CG  PHE A   3     -18.047   9.603   1.636  1.00  0.60           C  
ATOM     20  CD1 PHE A   3     -17.705  10.945   1.750  1.00  0.57           C  
ATOM     21  CD2 PHE A   3     -17.212   8.759   0.915  1.00  0.59           C  
ATOM     22  CE1 PHE A   3     -16.547  11.439   1.154  1.00  0.57           C  
ATOM     23  CE2 PHE A   3     -16.053   9.246   0.317  1.00  0.57           C  
ATOM     24  CZ  PHE A   3     -15.723  10.586   0.436  1.00  0.55           C  
ATOM     25  N   VAL A   4     -17.071   8.849   4.782  1.00  0.74           N  
ATOM     26  CA  VAL A   4     -16.096   9.647   5.517  1.00  0.74           C  
ATOM     27  C   VAL A   4     -14.941  10.030   4.594  1.00  0.74           C  
ATOM     28  CB  VAL A   4     -15.562   8.892   6.754  1.00  0.72           C  
ATOM     29  O   VAL A   4     -14.246   9.160   4.065  1.00  0.73           O  
ATOM     30  CG1 VAL A   4     -14.577   9.761   7.535  1.00  0.73           C  
ATOM     31  CG2 VAL A   4     -16.718   8.452   7.651  1.00  0.72           C  
ATOM     32  N   SER A   5     -14.840  11.323   4.326  1.00  0.72           N  
ATOM     33  CA  SER A   5     -13.720  11.825   3.537  1.00  0.72           C  
ATOM     34  C   SER A   5     -12.404  11.687   4.295  1.00  0.73           C  
ATOM     35  CB  SER A   5     -13.946  13.289   3.155  1.00  0.71           C  
ATOM     36  O   SER A   5     -12.346  11.938   5.500  1.00  0.72           O  
ATOM     37  OG  SER A   5     -12.985  13.714   2.204  1.00  0.67           O  
ATOM     38  N   ILE A   6     -11.444  11.229   3.700  1.00  0.74           N  
ATOM     39  CA  ILE A   6     -10.058  11.283   4.150  1.00  0.73           C  
ATOM     40  C   ILE A   6      -9.385  12.538   3.598  1.00  0.72           C  
ATOM     41  CB  ILE A   6      -9.274  10.023   3.720  1.00  0.71           C  
ATOM     42  O   ILE A   6      -9.221  12.680   2.384  1.00  0.69           O  
ATOM     43  CG1 ILE A   6      -9.957   8.760   4.259  1.00  0.70           C  
ATOM     44  CG2 ILE A   6      -7.820  10.104   4.193  1.00  0.69           C  
ATOM     45  CD1 ILE A   6      -9.363   7.462   3.730  1.00  0.67           C  
ATOM     46  N   ASP A   7      -9.291  13.522   4.477  1.00  0.65           N  
ATOM     47  CA  ASP A   7      -8.651  14.776   4.093  1.00  0.64           C  
ATOM     48  C   ASP A   7      -7.212  14.542   3.640  1.00  0.64           C  
ATOM     49  CB  ASP A   7      -8.681  15.772   5.254  1.00  0.60           C  
ATOM     50  O   ASP A   7      -6.445  13.856   4.319  1.00  0.60           O  
ATOM     51  CG  ASP A   7     -10.072  16.315   5.533  1.00  0.57           C  
ATOM     52  OD1 ASP A   7     -10.917  16.332   4.612  1.00  0.56           O  
ATOM     53  OD2 ASP A   7     -10.324  16.733   6.684  1.00  0.59           O  
ATOM     54  N   ASN A   8      -6.911  15.003   2.467  1.00  0.65           N  
ATOM     55  CA  ASN A   8      -5.551  15.129   1.953  1.00  0.65           C  
ATOM     56  C   ASN A   8      -5.173  16.589   1.719  1.00  0.66           C  
ATOM     57  CB  ASN A   8      -5.389  14.325   0.660  1.00  0.60           C  
ATOM     58  O   ASN A   8      -5.628  17.206   0.754  1.00  0.63           O  
ATOM     59  CG  ASN A   8      -3.943  14.216   0.218  1.00  0.57           C  
ATOM     60  ND2 ASN A   8      -3.667  13.275  -0.677  1.00  0.54           N  
ATOM     61  OD1 ASN A   8      -3.082  14.970   0.678  1.00  0.57           O  
ATOM     62  N   PRO A   9      -4.414  17.182   2.665  1.00  0.54           N  
ATOM     63  CA  PRO A   9      -4.258  18.634   2.783  1.00  0.54           C  
ATOM     64  C   PRO A   9      -3.800  19.286   1.480  1.00  0.55           C  
ATOM     65  CB  PRO A   9      -3.195  18.787   3.873  1.00  0.46           C  
ATOM     66  O   PRO A   9      -4.032  20.480   1.268  1.00  0.51           O  
ATOM     67  CG  PRO A   9      -2.540  17.446   3.959  1.00  0.43           C  
ATOM     68  CD  PRO A   9      -3.498  16.413   3.438  1.00  0.45           C  
ATOM     69  N   ALA A  10      -3.251  18.641   0.479  1.00  0.57           N  
ATOM     70  CA  ALA A  10      -2.782  19.277  -0.749  1.00  0.57           C  
ATOM     71  C   ALA A  10      -3.466  18.677  -1.974  1.00  0.56           C  
ATOM     72  CB  ALA A  10      -1.266  19.143  -0.871  1.00  0.50           C  
ATOM     73  O   ALA A  10      -2.996  18.848  -3.101  1.00  0.52           O  
ATOM     74  N   GLY A  11      -4.682  18.163  -1.789  1.00  0.61           N  
ATOM     75  CA  GLY A  11      -5.316  17.386  -2.842  1.00  0.60           C  
ATOM     76  C   GLY A  11      -4.543  16.133  -3.206  1.00  0.61           C  
ATOM     77  O   GLY A  11      -3.353  16.022  -2.907  1.00  0.57           O  
ATOM     78  N   ILE A  12      -5.279  15.089  -3.654  1.00  0.61           N  
ATOM     79  CA  ILE A  12      -4.722  13.801  -4.053  1.00  0.60           C  
ATOM     80  C   ILE A  12      -4.316  13.848  -5.525  1.00  0.61           C  
ATOM     81  CB  ILE A  12      -5.726  12.652  -3.810  1.00  0.56           C  
ATOM     82  O   ILE A  12      -5.004  14.459  -6.346  1.00  0.58           O  
ATOM     83  CG1 ILE A  12      -6.082  12.560  -2.322  1.00  0.46           C  
ATOM     84  CG2 ILE A  12      -5.159  11.323  -4.320  1.00  0.47           C  
ATOM     85  CD1 ILE A  12      -7.167  11.539  -2.007  1.00  0.46           C  
ATOM     86  N   LEU A  13      -3.186  13.357  -5.805  1.00  0.56           N  
ATOM     87  CA  LEU A  13      -2.793  13.136  -7.193  1.00  0.54           C  
ATOM     88  C   LEU A  13      -3.814  12.261  -7.913  1.00  0.55           C  
ATOM     89  CB  LEU A  13      -1.408  12.487  -7.261  1.00  0.49           C  
ATOM     90  O   LEU A  13      -4.154  11.176  -7.436  1.00  0.51           O  
ATOM     91  CG  LEU A  13      -0.369  13.198  -8.129  1.00  0.44           C  
ATOM     92  CD1 LEU A  13       0.886  13.496  -7.315  1.00  0.37           C  
ATOM     93  CD2 LEU A  13      -0.030  12.357  -9.355  1.00  0.40           C  
ATOM     94  N   HIS A  14      -4.548  12.697  -8.918  1.00  0.46           N  
ATOM     95  CA  HIS A  14      -5.702  12.277  -9.704  1.00  0.47           C  
ATOM     96  C   HIS A  14      -5.463  10.917 -10.351  1.00  0.46           C  
ATOM     97  CB  HIS A  14      -6.028  13.319 -10.775  1.00  0.41           C  
ATOM     98  O   HIS A  14      -6.413  10.235 -10.742  1.00  0.43           O  
ATOM     99  CG  HIS A  14      -7.095  14.285 -10.368  1.00  0.39           C  
ATOM    100  CD2 HIS A  14      -7.014  15.518  -9.814  1.00  0.34           C  
ATOM    101  ND1 HIS A  14      -8.439  14.016 -10.516  1.00  0.32           N  
ATOM    102  CE1 HIS A  14      -9.139  15.046 -10.071  1.00  0.33           C  
ATOM    103  NE2 HIS A  14      -8.298  15.970  -9.639  1.00  0.31           N  
ATOM    104  N   HIS A  15      -4.155  10.442 -10.374  1.00  0.43           N  
ATOM    105  CA  HIS A  15      -3.852   9.372 -11.317  1.00  0.43           C  
ATOM    106  C   HIS A  15      -3.782   8.020 -10.613  1.00  0.43           C  
ATOM    107  CB  HIS A  15      -2.535   9.654 -12.042  1.00  0.40           C  
ATOM    108  O   HIS A  15      -3.304   7.929  -9.481  1.00  0.42           O  
ATOM    109  CG  HIS A  15      -2.638  10.731 -13.075  1.00  0.38           C  
ATOM    110  CD2 HIS A  15      -2.198  12.012 -13.071  1.00  0.35           C  
ATOM    111  ND1 HIS A  15      -3.261  10.541 -14.289  1.00  0.31           N  
ATOM    112  CE1 HIS A  15      -3.199  11.661 -14.990  1.00  0.33           C  
ATOM    113  NE2 HIS A  15      -2.559  12.569 -14.273  1.00  0.32           N  
ATOM    114  N   GLY A  16      -4.792   7.003 -10.828  1.00  0.43           N  
ATOM    115  CA  GLY A  16      -4.777   5.586 -10.501  1.00  0.42           C  
ATOM    116  C   GLY A  16      -3.389   5.059 -10.191  1.00  0.43           C  
ATOM    117  O   GLY A  16      -2.395   5.566 -10.716  1.00  0.41           O  
ATOM    118  N   GLY A  17      -3.299   4.125  -9.094  1.00  0.50           N  
ATOM    119  CA  GLY A  17      -2.127   3.369  -8.683  1.00  0.49           C  
ATOM    120  C   GLY A  17      -1.234   4.129  -7.721  1.00  0.51           C  
ATOM    121  O   GLY A  17      -0.086   3.742  -7.493  1.00  0.49           O  
ATOM    122  N   GLN A  18      -1.725   5.132  -7.134  1.00  0.61           N  
ATOM    123  CA  GLN A  18      -0.867   6.004  -6.340  1.00  0.60           C  
ATOM    124  C   GLN A  18      -1.130   5.825  -4.847  1.00  0.62           C  
ATOM    125  CB  GLN A  18      -1.073   7.467  -6.737  1.00  0.56           C  
ATOM    126  O   GLN A  18      -0.743   6.670  -4.037  1.00  0.59           O  
ATOM    127  CG  GLN A  18      -0.713   7.767  -8.186  1.00  0.51           C  
ATOM    128  CD  GLN A  18      -0.862   9.236  -8.536  1.00  0.53           C  
ATOM    129  NE2 GLN A  18      -0.497   9.593  -9.762  1.00  0.39           N  
ATOM    130  OE1 GLN A  18      -1.302  10.043  -7.710  1.00  0.52           O  
ATOM    131  N   MET A  19      -1.799   4.706  -4.544  1.00  0.72           N  
ATOM    132  CA  MET A  19      -2.014   4.376  -3.138  1.00  0.72           C  
ATOM    133  C   MET A  19      -1.555   2.953  -2.836  1.00  0.72           C  
ATOM    134  CB  MET A  19      -3.489   4.540  -2.766  1.00  0.70           C  
ATOM    135  O   MET A  19      -1.599   2.084  -3.709  1.00  0.71           O  
ATOM    136  CG  MET A  19      -4.014   5.954  -2.952  1.00  0.65           C  
ATOM    137  SD  MET A  19      -5.741   6.146  -2.363  1.00  0.56           S  
ATOM    138  CE  MET A  19      -6.567   4.890  -3.380  1.00  0.53           C  
ATOM    139  N   ALA A  20      -1.089   2.850  -1.674  1.00  0.77           N  
ATOM    140  CA  ALA A  20      -0.887   1.544  -1.050  1.00  0.77           C  
ATOM    141  C   ALA A  20      -1.468   1.515   0.361  1.00  0.78           C  
ATOM    142  CB  ALA A  20       0.598   1.194  -1.019  1.00  0.76           C  
ATOM    143  O   ALA A  20      -1.549   2.550   1.027  1.00  0.77           O  
ATOM    144  N   TRP A  21      -1.698   0.347   0.770  1.00  0.70           N  
ATOM    145  CA  TRP A  21      -2.215   0.164   2.122  1.00  0.74           C  
ATOM    146  C   TRP A  21      -1.811  -1.196   2.680  1.00  0.71           C  
ATOM    147  CB  TRP A  21      -3.739   0.305   2.140  1.00  0.68           C  
ATOM    148  O   TRP A  21      -1.435  -2.097   1.926  1.00  0.68           O  
ATOM    149  CG  TRP A  21      -4.450  -0.656   1.235  1.00  0.60           C  
ATOM    150  CD1 TRP A  21      -4.708  -0.495  -0.098  1.00  0.50           C  
ATOM    151  CD2 TRP A  21      -4.998  -1.926   1.600  1.00  0.53           C  
ATOM    152  CE2 TRP A  21      -5.575  -2.482   0.437  1.00  0.48           C  
ATOM    153  CE3 TRP A  21      -5.058  -2.649   2.799  1.00  0.52           C  
ATOM    154  NE1 TRP A  21      -5.384  -1.591  -0.584  1.00  0.46           N  
ATOM    155  CH2 TRP A  21      -6.247  -4.416   1.624  1.00  0.40           C  
ATOM    156  CZ2 TRP A  21      -6.203  -3.730   0.438  1.00  0.47           C  
ATOM    157  CZ3 TRP A  21      -5.684  -3.890   2.798  1.00  0.38           C  
ATOM    158  N   ASP A  22      -2.116  -1.296   4.050  1.00  0.77           N  
ATOM    159  CA  ASP A  22      -2.004  -2.555   4.780  1.00  0.77           C  
ATOM    160  C   ASP A  22      -2.855  -2.533   6.048  1.00  0.77           C  
ATOM    161  CB  ASP A  22      -0.543  -2.842   5.133  1.00  0.75           C  
ATOM    162  O   ASP A  22      -2.906  -1.521   6.750  1.00  0.76           O  
ATOM    163  CG  ASP A  22      -0.312  -4.273   5.586  1.00  0.75           C  
ATOM    164  OD1 ASP A  22      -0.951  -5.197   5.038  1.00  0.78           O  
ATOM    165  OD2 ASP A  22       0.514  -4.478   6.501  1.00  0.77           O  
ATOM    166  N   ALA A  23      -3.630  -3.600   6.230  1.00  0.74           N  
ATOM    167  CA  ALA A  23      -4.298  -3.782   7.516  1.00  0.74           C  
ATOM    168  C   ALA A  23      -3.300  -4.170   8.603  1.00  0.75           C  
ATOM    169  CB  ALA A  23      -5.393  -4.841   7.401  1.00  0.72           C  
ATOM    170  O   ALA A  23      -2.673  -5.230   8.529  1.00  0.74           O  
ATOM    171  N   VAL A  24      -3.146  -3.325   9.612  1.00  0.79           N  
ATOM    172  CA  VAL A  24      -2.314  -3.572  10.785  1.00  0.79           C  
ATOM    173  C   VAL A  24      -3.048  -4.496  11.754  1.00  0.77           C  
ATOM    174  CB  VAL A  24      -1.927  -2.255  11.494  1.00  0.78           C  
ATOM    175  O   VAL A  24      -2.440  -5.383  12.358  1.00  0.75           O  
ATOM    176  CG1 VAL A  24      -1.031  -2.533  12.699  1.00  0.78           C  
ATOM    177  CG2 VAL A  24      -1.235  -1.307  10.516  1.00  0.77           C  
ATOM    178  N   SER A  25      -4.353  -4.294  11.915  1.00  0.75           N  
ATOM    179  CA  SER A  25      -5.350  -5.064  12.652  1.00  0.75           C  
ATOM    180  C   SER A  25      -6.730  -4.932  12.016  1.00  0.75           C  
ATOM    181  CB  SER A  25      -5.407  -4.610  14.111  1.00  0.73           C  
ATOM    182  O   SER A  25      -6.894  -4.230  11.016  1.00  0.73           O  
ATOM    183  OG  SER A  25      -6.025  -3.340  14.220  1.00  0.78           O  
ATOM    184  N   ASP A  26      -7.777  -5.592  12.668  1.00  0.72           N  
ATOM    185  CA  ASP A  26      -9.165  -5.501  12.227  1.00  0.71           C  
ATOM    186  C   ASP A  26      -9.706  -4.084  12.408  1.00  0.72           C  
ATOM    187  CB  ASP A  26     -10.038  -6.498  12.992  1.00  0.69           C  
ATOM    188  O   ASP A  26     -10.633  -3.674  11.706  1.00  0.71           O  
ATOM    189  CG  ASP A  26      -9.699  -7.945  12.677  1.00  0.67           C  
ATOM    190  OD1 ASP A  26      -9.072  -8.210  11.629  1.00  0.67           O  
ATOM    191  OD2 ASP A  26     -10.065  -8.827  13.483  1.00  0.67           O  
ATOM    192  N   GLU A  27      -9.074  -3.328  13.193  1.00  0.77           N  
ATOM    193  CA  GLU A  27      -9.545  -1.993  13.551  1.00  0.78           C  
ATOM    194  C   GLU A  27      -8.607  -0.915  13.015  1.00  0.79           C  
ATOM    195  CB  GLU A  27      -9.684  -1.861  15.069  1.00  0.76           C  
ATOM    196  O   GLU A  27      -8.797   0.272  13.287  1.00  0.78           O  
ATOM    197  CG  GLU A  27     -10.714  -2.803  15.676  1.00  0.73           C  
ATOM    198  CD  GLU A  27     -10.818  -2.685  17.188  1.00  0.71           C  
ATOM    199  OE1 GLU A  27      -9.940  -2.043  17.809  1.00  0.72           O  
ATOM    200  OE2 GLU A  27     -11.784  -3.239  17.758  1.00  0.68           O  
ATOM    201  N   ARG A  28      -7.607  -1.364  12.297  1.00  0.83           N  
ATOM    202  CA  ARG A  28      -6.594  -0.377  11.939  1.00  0.83           C  
ATOM    203  C   ARG A  28      -6.010  -0.668  10.561  1.00  0.83           C  
ATOM    204  CB  ARG A  28      -5.478  -0.348  12.985  1.00  0.82           C  
ATOM    205  O   ARG A  28      -5.448  -1.741  10.332  1.00  0.82           O  
ATOM    206  CG  ARG A  28      -4.435   0.731  12.743  1.00  0.81           C  
ATOM    207  CD  ARG A  28      -3.412   0.790  13.869  1.00  0.80           C  
ATOM    208  NE  ARG A  28      -2.552  -0.391  13.878  1.00  0.74           N  
ATOM    209  NH1 ARG A  28      -1.286   0.290  15.686  1.00  0.72           N  
ATOM    210  NH2 ARG A  28      -0.842  -1.710  14.659  1.00  0.70           N  
ATOM    211  CZ  ARG A  28      -1.562  -0.601  14.741  1.00  0.76           C  
ATOM    212  N   VAL A  29      -5.958   0.383   9.747  1.00  0.82           N  
ATOM    213  CA  VAL A  29      -5.369   0.351   8.413  1.00  0.82           C  
ATOM    214  C   VAL A  29      -4.339   1.469   8.275  1.00  0.83           C  
ATOM    215  CB  VAL A  29      -6.446   0.480   7.313  1.00  0.81           C  
ATOM    216  O   VAL A  29      -4.578   2.598   8.710  1.00  0.83           O  
ATOM    217  CG1 VAL A  29      -5.800   0.561   5.931  1.00  0.75           C  
ATOM    218  CG2 VAL A  29      -7.422  -0.694   7.381  1.00  0.75           C  
ATOM    219  N   VAL A  30      -3.207   1.185   7.665  1.00  0.87           N  
ATOM    220  CA  VAL A  30      -2.258   2.209   7.238  1.00  0.87           C  
ATOM    221  C   VAL A  30      -2.333   2.383   5.723  1.00  0.86           C  
ATOM    222  CB  VAL A  30      -0.815   1.858   7.664  1.00  0.85           C  
ATOM    223  O   VAL A  30      -2.475   1.404   4.986  1.00  0.85           O  
ATOM    224  CG1 VAL A  30      -0.664   1.940   9.182  1.00  0.80           C  
ATOM    225  CG2 VAL A  30      -0.434   0.467   7.160  1.00  0.79           C  
ATOM    226  N   MET A  31      -2.146   3.561   5.318  1.00  0.84           N  
ATOM    227  CA  MET A  31      -2.286   3.899   3.905  1.00  0.84           C  
ATOM    228  C   MET A  31      -1.210   4.889   3.473  1.00  0.85           C  
ATOM    229  CB  MET A  31      -3.674   4.479   3.625  1.00  0.82           C  
ATOM    230  O   MET A  31      -0.912   5.842   4.195  1.00  0.84           O  
ATOM    231  CG  MET A  31      -3.926   4.785   2.158  1.00  0.77           C  
ATOM    232  SD  MET A  31      -5.646   5.339   1.840  1.00  0.73           S  
ATOM    233  CE  MET A  31      -5.655   6.900   2.764  1.00  0.65           C  
ATOM    234  N   ILE A  32      -0.710   4.730   2.297  1.00  0.86           N  
ATOM    235  CA  ILE A  32       0.147   5.692   1.614  1.00  0.86           C  
ATOM    236  C   ILE A  32      -0.610   6.321   0.447  1.00  0.85           C  
ATOM    237  CB  ILE A  32       1.451   5.030   1.112  1.00  0.85           C  
ATOM    238  O   ILE A  32      -1.234   5.615  -0.349  1.00  0.83           O  
ATOM    239  CG1 ILE A  32       2.293   4.544   2.297  1.00  0.86           C  
ATOM    240  CG2 ILE A  32       2.246   6.002   0.236  1.00  0.85           C  
ATOM    241  CD1 ILE A  32       3.547   3.780   1.893  1.00  0.85           C  
ATOM    242  N   THR A  33      -0.397   7.637   0.353  1.00  0.82           N  
ATOM    243  CA  THR A  33      -0.942   8.419  -0.751  1.00  0.81           C  
ATOM    244  C   THR A  33       0.092   9.412  -1.274  1.00  0.82           C  
ATOM    245  CB  THR A  33      -2.214   9.176  -0.324  1.00  0.80           C  
ATOM    246  O   THR A  33       1.101   9.671  -0.614  1.00  0.81           O  
ATOM    247  CG2 THR A  33      -3.290   8.212   0.165  1.00  0.77           C  
ATOM    248  OG1 THR A  33      -1.889  10.087   0.733  1.00  0.78           O  
ATOM    249  N   PHE A  34      -0.211   9.970  -2.434  1.00  0.81           N  
ATOM    250  CA  PHE A  34       0.588  11.057  -2.987  1.00  0.81           C  
ATOM    251  C   PHE A  34      -0.249  12.322  -3.135  1.00  0.80           C  
ATOM    252  CB  PHE A  34       1.179  10.657  -4.342  1.00  0.80           C  
ATOM    253  O   PHE A  34      -1.391  12.267  -3.596  1.00  0.79           O  
ATOM    254  CG  PHE A  34       2.195   9.550  -4.258  1.00  0.80           C  
ATOM    255  CD1 PHE A  34       3.515   9.823  -3.923  1.00  0.79           C  
ATOM    256  CD2 PHE A  34       1.829   8.235  -4.515  1.00  0.80           C  
ATOM    257  CE1 PHE A  34       4.457   8.801  -3.844  1.00  0.79           C  
ATOM    258  CE2 PHE A  34       2.765   7.208  -4.439  1.00  0.79           C  
ATOM    259  CZ  PHE A  34       4.079   7.493  -4.104  1.00  0.75           C  
ATOM    260  N   THR A  35       0.372  13.487  -2.849  1.00  0.81           N  
ATOM    261  CA  THR A  35      -0.222  14.798  -3.089  1.00  0.80           C  
ATOM    262  C   THR A  35      -0.045  15.213  -4.547  1.00  0.80           C  
ATOM    263  CB  THR A  35       0.394  15.868  -2.169  1.00  0.79           C  
ATOM    264  O   THR A  35       0.803  14.666  -5.255  1.00  0.78           O  
ATOM    265  CG2 THR A  35       0.299  15.454  -0.704  1.00  0.79           C  
ATOM    266  OG1 THR A  35       1.773  16.049  -2.514  1.00  0.80           O  
ATOM    267  N   LYS A  36      -0.672  16.285  -5.020  1.00  0.74           N  
ATOM    268  CA  LYS A  36      -0.577  16.837  -6.369  1.00  0.73           C  
ATOM    269  C   LYS A  36       0.852  17.267  -6.689  1.00  0.74           C  
ATOM    270  CB  LYS A  36      -1.530  18.022  -6.533  1.00  0.72           C  
ATOM    271  O   LYS A  36       1.262  17.262  -7.851  1.00  0.72           O  
ATOM    272  CG  LYS A  36      -2.993  17.625  -6.673  1.00  0.69           C  
ATOM    273  CD  LYS A  36      -3.873  18.833  -6.969  1.00  0.67           C  
ATOM    274  CE  LYS A  36      -5.327  18.429  -7.175  1.00  0.60           C  
ATOM    275  NZ  LYS A  36      -6.199  19.613  -7.436  1.00  0.57           N  
ATOM    276  N   ASN A  37       1.524  17.557  -5.633  1.00  0.79           N  
ATOM    277  CA  ASN A  37       2.907  17.995  -5.786  1.00  0.80           C  
ATOM    278  C   ASN A  37       3.888  16.856  -5.524  1.00  0.80           C  
ATOM    279  CB  ASN A  37       3.203  19.174  -4.857  1.00  0.78           C  
ATOM    280  O   ASN A  37       5.040  17.094  -5.156  1.00  0.79           O  
ATOM    281  CG  ASN A  37       3.064  18.812  -3.392  1.00  0.74           C  
ATOM    282  ND2 ASN A  37       3.637  19.635  -2.521  1.00  0.73           N  
ATOM    283  OD1 ASN A  37       2.448  17.801  -3.045  1.00  0.72           O  
ATOM    284  N   TYR A  38       3.395  15.577  -5.560  1.00  0.81           N  
ATOM    285  CA  TYR A  38       4.151  14.330  -5.580  1.00  0.81           C  
ATOM    286  C   TYR A  38       4.848  14.093  -4.246  1.00  0.82           C  
ATOM    287  CB  TYR A  38       5.182  14.344  -6.713  1.00  0.80           C  
ATOM    288  O   TYR A  38       5.924  13.492  -4.199  1.00  0.81           O  
ATOM    289  CG  TYR A  38       4.583  14.591  -8.076  1.00  0.79           C  
ATOM    290  CD1 TYR A  38       3.877  13.590  -8.740  1.00  0.77           C  
ATOM    291  CD2 TYR A  38       4.723  15.825  -8.703  1.00  0.77           C  
ATOM    292  CE1 TYR A  38       3.325  13.813  -9.997  1.00  0.76           C  
ATOM    293  CE2 TYR A  38       4.175  16.058  -9.960  1.00  0.76           C  
ATOM    294  OH  TYR A  38       2.935  15.274 -11.843  1.00  0.69           O  
ATOM    295  CZ  TYR A  38       3.479  15.048 -10.598  1.00  0.72           C  
ATOM    296  N   LYS A  39       4.244  14.527  -3.213  1.00  0.86           N  
ATOM    297  CA  LYS A  39       4.683  14.157  -1.871  1.00  0.86           C  
ATOM    298  C   LYS A  39       4.014  12.866  -1.410  1.00  0.86           C  
ATOM    299  CB  LYS A  39       4.385  15.284  -0.880  1.00  0.85           C  
ATOM    300  O   LYS A  39       2.785  12.761  -1.413  1.00  0.86           O  
ATOM    301  CG  LYS A  39       5.106  16.587  -1.190  1.00  0.83           C  
ATOM    302  CD  LYS A  39       4.841  17.641  -0.123  1.00  0.82           C  
ATOM    303  CE  LYS A  39       5.627  18.918  -0.388  1.00  0.78           C  
ATOM    304  NZ  LYS A  39       5.582  19.849   0.779  1.00  0.77           N  
ATOM    305  N   ALA A  40       4.829  11.933  -0.995  1.00  0.88           N  
ATOM    306  CA  ALA A  40       4.322  10.704  -0.391  1.00  0.88           C  
ATOM    307  C   ALA A  40       3.954  10.923   1.074  1.00  0.89           C  
ATOM    308  CB  ALA A  40       5.353   9.585  -0.515  1.00  0.87           C  
ATOM    309  O   ALA A  40       4.773  11.403   1.861  1.00  0.88           O  
ATOM    310  N   LEU A  41       2.760  10.567   1.373  1.00  0.88           N  
ATOM    311  CA  LEU A  41       2.212  10.655   2.722  1.00  0.88           C  
ATOM    312  C   LEU A  41       1.795   9.279   3.231  1.00  0.89           C  
ATOM    313  CB  LEU A  41       1.014  11.608   2.753  1.00  0.87           C  
ATOM    314  O   LEU A  41       1.330   8.441   2.455  1.00  0.88           O  
ATOM    315  CG  LEU A  41       1.241  13.001   2.164  1.00  0.84           C  
ATOM    316  CD1 LEU A  41      -0.050  13.811   2.206  1.00  0.81           C  
ATOM    317  CD2 LEU A  41       2.356  13.724   2.913  1.00  0.82           C  
ATOM    318  N   ILE A  42       1.920   9.084   4.535  1.00  0.91           N  
ATOM    319  CA  ILE A  42       1.328   7.943   5.224  1.00  0.91           C  
ATOM    320  C   ILE A  42       0.286   8.431   6.228  1.00  0.90           C  
ATOM    321  CB  ILE A  42       2.403   7.093   5.938  1.00  0.91           C  
ATOM    322  O   ILE A  42       0.484   9.452   6.891  1.00  0.89           O  
ATOM    323  CG1 ILE A  42       1.774   5.830   6.538  1.00  0.91           C  
ATOM    324  CG2 ILE A  42       3.114   7.916   7.016  1.00  0.91           C  
ATOM    325  CD1 ILE A  42       2.784   4.756   6.917  1.00  0.91           C  
ATOM    326  N   GLN A  43      -0.761   7.673   6.291  1.00  0.88           N  
ATOM    327  CA  GLN A  43      -1.853   7.969   7.212  1.00  0.88           C  
ATOM    328  C   GLN A  43      -2.481   6.687   7.751  1.00  0.88           C  
ATOM    329  CB  GLN A  43      -2.917   8.827   6.525  1.00  0.85           C  
ATOM    330  O   GLN A  43      -2.464   5.652   7.082  1.00  0.86           O  
ATOM    331  CG  GLN A  43      -3.987   9.355   7.472  1.00  0.76           C  
ATOM    332  CD  GLN A  43      -4.916  10.355   6.810  1.00  0.73           C  
ATOM    333  NE2 GLN A  43      -5.620  11.138   7.621  1.00  0.63           N  
ATOM    334  OE1 GLN A  43      -4.999  10.424   5.579  1.00  0.68           O  
ATOM    335  N   GLU A  44      -3.104   6.793   8.931  1.00  0.89           N  
ATOM    336  CA  GLU A  44      -3.866   5.704   9.536  1.00  0.88           C  
ATOM    337  C   GLU A  44      -5.367   5.959   9.434  1.00  0.87           C  
ATOM    338  CB  GLU A  44      -3.462   5.514  11.000  1.00  0.87           C  
ATOM    339  O   GLU A  44      -5.818   7.099   9.559  1.00  0.86           O  
ATOM    340  CG  GLU A  44      -2.032   5.029  11.186  1.00  0.82           C  
ATOM    341  CD  GLU A  44      -1.732   4.574  12.605  1.00  0.80           C  
ATOM    342  OE1 GLU A  44      -2.556   4.831  13.512  1.00  0.79           O  
ATOM    343  OE2 GLU A  44      -0.664   3.956  12.812  1.00  0.77           O  
ATOM    344  N   ILE A  45      -6.021   4.911   9.287  1.00  0.85           N  
ATOM    345  CA  ILE A  45      -7.466   4.842   9.482  1.00  0.85           C  
ATOM    346  C   ILE A  45      -7.790   3.843  10.590  1.00  0.85           C  
ATOM    347  CB  ILE A  45      -8.194   4.451   8.177  1.00  0.84           C  
ATOM    348  O   ILE A  45      -7.495   2.652  10.467  1.00  0.84           O  
ATOM    349  CG1 ILE A  45      -7.771   5.377   7.031  1.00  0.81           C  
ATOM    350  CG2 ILE A  45      -9.712   4.482   8.375  1.00  0.81           C  
ATOM    351  CD1 ILE A  45      -8.267   4.933   5.661  1.00  0.78           C  
ATOM    352  N   ASN A  46      -8.371   4.374  11.655  1.00  0.86           N  
ATOM    353  CA  ASN A  46      -8.864   3.570  12.768  1.00  0.86           C  
ATOM    354  C   ASN A  46     -10.378   3.391  12.702  1.00  0.85           C  
ATOM    355  CB  ASN A  46      -8.462   4.199  14.104  1.00  0.85           C  
ATOM    356  O   ASN A  46     -11.113   4.356  12.484  1.00  0.83           O  
ATOM    357  CG  ASN A  46      -6.959   4.317  14.265  1.00  0.84           C  
ATOM    358  ND2 ASN A  46      -6.443   5.534  14.135  1.00  0.85           N  
ATOM    359  OD1 ASN A  46      -6.268   3.324  14.503  1.00  0.84           O  
ATOM    360  N   PHE A  47     -10.789   2.196  12.930  1.00  0.81           N  
ATOM    361  CA  PHE A  47     -12.215   1.895  12.954  1.00  0.81           C  
ATOM    362  C   PHE A  47     -12.715   1.755  14.386  1.00  0.80           C  
ATOM    363  CB  PHE A  47     -12.509   0.614  12.167  1.00  0.78           C  
ATOM    364  O   PHE A  47     -12.685   0.662  14.955  1.00  0.77           O  
ATOM    365  CG  PHE A  47     -12.156   0.704  10.707  1.00  0.77           C  
ATOM    366  CD1 PHE A  47     -13.054   1.239   9.792  1.00  0.75           C  
ATOM    367  CD2 PHE A  47     -10.925   0.253  10.249  1.00  0.75           C  
ATOM    368  CE1 PHE A  47     -12.730   1.323   8.440  1.00  0.74           C  
ATOM    369  CE2 PHE A  47     -10.594   0.334   8.899  1.00  0.74           C  
ATOM    370  CZ  PHE A  47     -11.498   0.868   7.996  1.00  0.72           C  
ATOM    371  N   VAL A  48     -13.151   2.873  15.042  1.00  0.82           N  
ATOM    372  CA  VAL A  48     -13.627   2.970  16.418  1.00  0.83           C  
ATOM    373  C   VAL A  48     -15.146   2.821  16.452  1.00  0.82           C  
ATOM    374  CB  VAL A  48     -13.207   4.306  17.071  1.00  0.82           C  
ATOM    375  O   VAL A  48     -15.869   3.631  15.867  1.00  0.80           O  
ATOM    376  CG1 VAL A  48     -13.649   4.355  18.533  1.00  0.84           C  
ATOM    377  CG2 VAL A  48     -11.697   4.503  16.959  1.00  0.83           C  
ATOM    378  N   ALA A  49     -15.649   1.790  17.117  1.00  0.80           N  
ATOM    379  CA  ALA A  49     -17.058   1.419  17.221  1.00  0.79           C  
ATOM    380  C   ALA A  49     -17.704   1.329  15.841  1.00  0.77           C  
ATOM    381  CB  ALA A  49     -17.810   2.422  18.092  1.00  0.77           C  
ATOM    382  O   ALA A  49     -18.858   1.724  15.662  1.00  0.74           O  
ATOM    383  N   GLY A  50     -16.869   0.944  14.886  1.00  0.74           N  
ATOM    384  CA  GLY A  50     -17.330   0.734  13.523  1.00  0.73           C  
ATOM    385  C   GLY A  50     -17.295   1.995  12.681  1.00  0.74           C  
ATOM    386  O   GLY A  50     -17.557   1.952  11.477  1.00  0.72           O  
ATOM    387  N   ALA A  51     -16.906   3.144  13.214  1.00  0.78           N  
ATOM    388  CA  ALA A  51     -16.742   4.370  12.438  1.00  0.79           C  
ATOM    389  C   ALA A  51     -15.272   4.623  12.116  1.00  0.80           C  
ATOM    390  CB  ALA A  51     -17.331   5.560  13.192  1.00  0.77           C  
ATOM    391  O   ALA A  51     -14.413   4.535  12.997  1.00  0.79           O  
ATOM    392  N   PRO A  52     -14.967   4.984  10.874  1.00  0.80           N  
ATOM    393  CA  PRO A  52     -13.576   5.318  10.561  1.00  0.81           C  
ATOM    394  C   PRO A  52     -13.144   6.659  11.148  1.00  0.81           C  
ATOM    395  CB  PRO A  52     -13.559   5.361   9.031  1.00  0.79           C  
ATOM    396  O   PRO A  52     -13.828   7.669  10.960  1.00  0.80           O  
ATOM    397  CG  PRO A  52     -14.945   5.765   8.645  1.00  0.76           C  
ATOM    398  CD  PRO A  52     -15.901   5.238   9.677  1.00  0.75           C  
ATOM    399  N   VAL A  53     -12.080   6.638  11.859  1.00  0.84           N  
ATOM    400  CA  VAL A  53     -11.352   7.812  12.327  1.00  0.84           C  
ATOM    401  C   VAL A  53     -10.026   7.931  11.579  1.00  0.85           C  
ATOM    402  CB  VAL A  53     -11.101   7.754  13.851  1.00  0.84           C  
ATOM    403  O   VAL A  53      -9.150   7.074  11.716  1.00  0.84           O  
ATOM    404  CG1 VAL A  53     -10.398   9.022  14.331  1.00  0.84           C  
ATOM    405  CG2 VAL A  53     -12.416   7.552  14.601  1.00  0.83           C  
ATOM    406  N   VAL A  54      -9.938   9.001  10.805  1.00  0.84           N  
ATOM    407  CA  VAL A  54      -8.765   9.233   9.968  1.00  0.85           C  
ATOM    408  C   VAL A  54      -7.713  10.009  10.757  1.00  0.85           C  
ATOM    409  CB  VAL A  54      -9.131   9.995   8.675  1.00  0.83           C  
ATOM    410  O   VAL A  54      -7.999  11.077  11.302  1.00  0.84           O  
ATOM    411  CG1 VAL A  54      -7.905  10.156   7.778  1.00  0.77           C  
ATOM    412  CG2 VAL A  54     -10.252   9.273   7.930  1.00  0.76           C  
ATOM    413  N   GLY A  55      -6.492   9.483  10.855  1.00  0.85           N  
ATOM    414  CA  GLY A  55      -5.375  10.109  11.544  1.00  0.85           C  
ATOM    415  C   GLY A  55      -4.741  11.237  10.751  1.00  0.85           C  
ATOM    416  O   GLY A  55      -5.059  11.431   9.576  1.00  0.83           O  
ATOM    417  N   VAL A  56      -3.819  12.002  11.365  1.00  0.86           N  
ATOM    418  CA  VAL A  56      -3.058  13.078  10.738  1.00  0.87           C  
ATOM    419  C   VAL A  56      -2.047  12.492   9.755  1.00  0.87           C  
ATOM    420  CB  VAL A  56      -2.335  13.949  11.790  1.00  0.85           C  
ATOM    421  O   VAL A  56      -1.288  11.584  10.103  1.00  0.86           O  
ATOM    422  CG1 VAL A  56      -1.546  15.069  11.114  1.00  0.82           C  
ATOM    423  CG2 VAL A  56      -3.340  14.525  12.786  1.00  0.81           C  
ATOM    424  N   PRO A  57      -2.009  12.977   8.479  1.00  0.87           N  
ATOM    425  CA  PRO A  57      -0.997  12.485   7.541  1.00  0.88           C  
ATOM    426  C   PRO A  57       0.425  12.847   7.964  1.00  0.88           C  
ATOM    427  CB  PRO A  57      -1.368  13.177   6.227  1.00  0.86           C  
ATOM    428  O   PRO A  57       0.683  13.985   8.365  1.00  0.88           O  
ATOM    429  CG  PRO A  57      -2.053  14.440   6.640  1.00  0.82           C  
ATOM    430  CD  PRO A  57      -2.757  14.195   7.945  1.00  0.81           C  
ATOM    431  N   SER A  58       1.324  11.925   7.805  1.00  0.90           N  
ATOM    432  CA  SER A  58       2.754  12.117   8.020  1.00  0.91           C  
ATOM    433  C   SER A  58       3.524  12.066   6.704  1.00  0.91           C  
ATOM    434  CB  SER A  58       3.299  11.057   8.980  1.00  0.91           C  
ATOM    435  O   SER A  58       3.232  11.236   5.841  1.00  0.90           O  
ATOM    436  OG  SER A  58       2.666  11.151  10.244  1.00  0.91           O  
ATOM    437  N   PHE A  59       4.467  12.904   6.592  1.00  0.90           N  
ATOM    438  CA  PHE A  59       5.309  13.002   5.405  1.00  0.92           C  
ATOM    439  C   PHE A  59       6.325  11.868   5.367  1.00  0.92           C  
ATOM    440  CB  PHE A  59       6.028  14.354   5.366  1.00  0.90           C  
ATOM    441  O   PHE A  59       7.013  11.610   6.358  1.00  0.92           O  
ATOM    442  CG  PHE A  59       6.985  14.499   4.213  1.00  0.87           C  
ATOM    443  CD1 PHE A  59       6.517  14.781   2.935  1.00  0.83           C  
ATOM    444  CD2 PHE A  59       8.352  14.353   4.407  1.00  0.84           C  
ATOM    445  CE1 PHE A  59       7.400  14.916   1.866  1.00  0.85           C  
ATOM    446  CE2 PHE A  59       9.240  14.486   3.344  1.00  0.86           C  
ATOM    447  CZ  PHE A  59       8.762  14.767   2.074  1.00  0.84           C  
ATOM    448  N   ILE A  60       6.456  11.229   4.173  1.00  0.93           N  
ATOM    449  CA  ILE A  60       7.456  10.188   3.966  1.00  0.93           C  
ATOM    450  C   ILE A  60       8.589  10.727   3.095  1.00  0.92           C  
ATOM    451  CB  ILE A  60       6.836   8.929   3.320  1.00  0.93           C  
ATOM    452  O   ILE A  60       9.755  10.701   3.497  1.00  0.89           O  
ATOM    453  CG1 ILE A  60       5.664   8.417   4.164  1.00  0.92           C  
ATOM    454  CG2 ILE A  60       7.896   7.839   3.136  1.00  0.91           C  
ATOM    455  CD1 ILE A  60       4.917   7.246   3.542  1.00  0.91           C  
ATOM    456  N   ALA A  61       8.276  11.191   1.880  1.00  0.92           N  
ATOM    457  CA  ALA A  61       9.258  11.586   0.873  1.00  0.92           C  
ATOM    458  C   ALA A  61       8.669  12.607  -0.097  1.00  0.90           C  
ATOM    459  CB  ALA A  61       9.761  10.362   0.112  1.00  0.91           C  
ATOM    460  O   ALA A  61       7.465  12.598  -0.361  1.00  0.88           O  
ATOM    461  N   ASP A  62       9.553  13.449  -0.619  1.00  0.89           N  
ATOM    462  CA  ASP A  62       9.275  14.291  -1.779  1.00  0.89           C  
ATOM    463  C   ASP A  62       9.866  13.687  -3.051  1.00  0.87           C  
ATOM    464  CB  ASP A  62       9.826  15.702  -1.562  1.00  0.88           C  
ATOM    465  O   ASP A  62      11.087  13.581  -3.185  1.00  0.84           O  
ATOM    466  CG  ASP A  62       9.276  16.712  -2.554  1.00  0.87           C  
ATOM    467  OD1 ASP A  62       8.867  16.315  -3.666  1.00  0.86           O  
ATOM    468  OD2 ASP A  62       9.254  17.917  -2.221  1.00  0.88           O  
ATOM    469  N   ILE A  63       8.991  13.340  -3.961  1.00  0.85           N  
ATOM    470  CA  ILE A  63       9.475  12.679  -5.168  1.00  0.84           C  
ATOM    471  C   ILE A  63       9.245  13.581  -6.378  1.00  0.83           C  
ATOM    472  CB  ILE A  63       8.786  11.312  -5.379  1.00  0.83           C  
ATOM    473  O   ILE A  63       9.323  13.127  -7.522  1.00  0.79           O  
ATOM    474  CG1 ILE A  63       7.264  11.487  -5.447  1.00  0.80           C  
ATOM    475  CG2 ILE A  63       9.176  10.333  -4.268  1.00  0.79           C  
ATOM    476  CD1 ILE A  63       6.523  10.262  -5.964  1.00  0.78           C  
ATOM    477  N   SER A  64       9.025  14.942  -6.171  1.00  0.82           N  
ATOM    478  CA  SER A  64       8.729  15.938  -7.196  1.00  0.82           C  
ATOM    479  C   SER A  64       9.926  16.158  -8.115  1.00  0.81           C  
ATOM    480  CB  SER A  64       8.319  17.264  -6.552  1.00  0.81           C  
ATOM    481  O   SER A  64       9.761  16.523  -9.281  1.00  0.78           O  
ATOM    482  OG  SER A  64       9.359  17.768  -5.732  1.00  0.82           O  
ATOM    483  N   SER A  65      11.081  15.859  -7.607  1.00  0.79           N  
ATOM    484  CA  SER A  65      12.324  16.029  -8.352  1.00  0.79           C  
ATOM    485  C   SER A  65      12.791  14.709  -8.957  1.00  0.78           C  
ATOM    486  CB  SER A  65      13.417  16.600  -7.448  1.00  0.77           C  
ATOM    487  O   SER A  65      13.892  14.626  -9.504  1.00  0.75           O  
ATOM    488  OG  SER A  65      13.642  15.753  -6.334  1.00  0.79           O  
ATOM    489  N   THR A  66      11.991  13.674  -8.729  1.00  0.78           N  
ATOM    490  CA  THR A  66      12.332  12.354  -9.247  1.00  0.77           C  
ATOM    491  C   THR A  66      12.357  12.362 -10.773  1.00  0.77           C  
ATOM    492  CB  THR A  66      11.339  11.286  -8.753  1.00  0.75           C  
ATOM    493  O   THR A  66      11.378  12.752 -11.413  1.00  0.73           O  
ATOM    494  CG2 THR A  66      11.701   9.906  -9.292  1.00  0.69           C  
ATOM    495  OG1 THR A  66      11.362  11.248  -7.320  1.00  0.71           O  
ATOM    496  N   PRO A  67      13.475  12.026 -11.342  1.00  0.70           N  
ATOM    497  CA  PRO A  67      13.529  12.000 -12.806  1.00  0.69           C  
ATOM    498  C   PRO A  67      12.415  11.157 -13.422  1.00  0.69           C  
ATOM    499  CB  PRO A  67      14.901  11.389 -13.098  1.00  0.67           C  
ATOM    500  O   PRO A  67      12.191  10.019 -13.000  1.00  0.66           O  
ATOM    501  CG  PRO A  67      15.722  11.696 -11.887  1.00  0.65           C  
ATOM    502  CD  PRO A  67      14.829  11.642 -10.680  1.00  0.66           C  
ATOM    503  N   GLY A  68      11.656  11.791 -14.415  1.00  0.65           N  
ATOM    504  CA  GLY A  68      10.572  11.120 -15.115  1.00  0.64           C  
ATOM    505  C   GLY A  68       9.246  11.206 -14.383  1.00  0.65           C  
ATOM    506  O   GLY A  68       8.239  10.667 -14.847  1.00  0.64           O  
ATOM    507  N   ILE A  69       9.059  11.911 -13.236  1.00  0.67           N  
ATOM    508  CA  ILE A  69       7.909  11.902 -12.338  1.00  0.65           C  
ATOM    509  C   ILE A  69       6.721  12.583 -13.013  1.00  0.66           C  
ATOM    510  CB  ILE A  69       8.235  12.597 -10.997  1.00  0.63           C  
ATOM    511  O   ILE A  69       5.568  12.221 -12.766  1.00  0.63           O  
ATOM    512  CG1 ILE A  69       7.127  12.326  -9.972  1.00  0.57           C  
ATOM    513  CG2 ILE A  69       8.435  14.101 -11.202  1.00  0.58           C  
ATOM    514  CD1 ILE A  69       6.978  10.858  -9.595  1.00  0.57           C  
ATOM    515  N   ALA A  70       6.847  13.579 -13.869  1.00  0.58           N  
ATOM    516  CA  ALA A  70       5.796  14.359 -14.518  1.00  0.56           C  
ATOM    517  C   ALA A  70       5.008  13.503 -15.506  1.00  0.57           C  
ATOM    518  CB  ALA A  70       6.394  15.571 -15.228  1.00  0.54           C  
ATOM    519  O   ALA A  70       3.856  13.809 -15.821  1.00  0.55           O  
ATOM    520  N   GLU A  71       5.443  12.500 -16.011  1.00  0.52           N  
ATOM    521  CA  GLU A  71       4.910  11.726 -17.128  1.00  0.51           C  
ATOM    522  C   GLU A  71       4.175  10.482 -16.637  1.00  0.51           C  
ATOM    523  CB  GLU A  71       6.032  11.329 -18.091  1.00  0.48           C  
ATOM    524  O   GLU A  71       3.767   9.639 -17.438  1.00  0.49           O  
ATOM    525  CG  GLU A  71       6.770  12.513 -18.697  1.00  0.45           C  
ATOM    526  CD  GLU A  71       7.968  12.106 -19.540  1.00  0.47           C  
ATOM    527  OE1 GLU A  71       8.224  10.889 -19.683  1.00  0.46           O  
ATOM    528  OE2 GLU A  71       8.658  13.011 -20.060  1.00  0.43           O  
ATOM    529  N   ARG A  72       3.316  10.399 -15.426  1.00  0.48           N  
ATOM    530  CA  ARG A  72       3.355   9.082 -14.799  1.00  0.48           C  
ATOM    531  C   ARG A  72       2.007   8.733 -14.176  1.00  0.48           C  
ATOM    532  CB  ARG A  72       4.454   9.024 -13.737  1.00  0.41           C  
ATOM    533  O   ARG A  72       1.494   9.477 -13.337  1.00  0.45           O  
ATOM    534  CG  ARG A  72       5.846   9.315 -14.275  1.00  0.38           C  
ATOM    535  CD  ARG A  72       6.928   8.950 -13.268  1.00  0.41           C  
ATOM    536  NE  ARG A  72       8.261   9.276 -13.766  1.00  0.34           N  
ATOM    537  NH1 ARG A  72       9.381   7.951 -12.240  1.00  0.29           N  
ATOM    538  NH2 ARG A  72      10.554   9.157 -13.797  1.00  0.25           N  
ATOM    539  CZ  ARG A  72       9.396   8.794 -13.267  1.00  0.32           C  
ATOM    540  N   PHE A  73       1.542   7.401 -14.441  1.00  0.48           N  
ATOM    541  CA  PHE A  73       0.418   6.553 -14.063  1.00  0.48           C  
ATOM    542  C   PHE A  73       0.836   5.534 -13.010  1.00  0.48           C  
ATOM    543  CB  PHE A  73      -0.152   5.835 -15.291  1.00  0.45           C  
ATOM    544  O   PHE A  73      -0.012   4.939 -12.342  1.00  0.46           O  
ATOM    545  CG  PHE A  73      -0.746   6.763 -16.316  1.00  0.43           C  
ATOM    546  CD1 PHE A  73      -1.994   7.338 -16.112  1.00  0.39           C  
ATOM    547  CD2 PHE A  73      -0.055   7.061 -17.483  1.00  0.40           C  
ATOM    548  CE1 PHE A  73      -2.547   8.198 -17.059  1.00  0.38           C  
ATOM    549  CE2 PHE A  73      -0.601   7.919 -18.434  1.00  0.40           C  
ATOM    550  CZ  PHE A  73      -1.847   8.485 -18.221  1.00  0.39           C  
ATOM    551  N   HIS A  74       2.204   5.368 -12.583  1.00  0.55           N  
ATOM    552  CA  HIS A  74       2.551   4.127 -11.901  1.00  0.55           C  
ATOM    553  C   HIS A  74       3.455   4.391 -10.702  1.00  0.56           C  
ATOM    554  CB  HIS A  74       3.232   3.157 -12.869  1.00  0.52           C  
ATOM    555  O   HIS A  74       4.475   3.719 -10.528  1.00  0.53           O  
ATOM    556  CG  HIS A  74       2.349   2.708 -13.989  1.00  0.50           C  
ATOM    557  CD2 HIS A  74       2.332   3.048 -15.299  1.00  0.48           C  
ATOM    558  ND1 HIS A  74       1.330   1.797 -13.814  1.00  0.48           N  
ATOM    559  CE1 HIS A  74       0.724   1.595 -14.972  1.00  0.45           C  
ATOM    560  NE2 HIS A  74       1.313   2.342 -15.889  1.00  0.41           N  
ATOM    561  N   LEU A  75       3.208   5.398  -9.799  1.00  0.66           N  
ATOM    562  CA  LEU A  75       4.044   5.586  -8.619  1.00  0.66           C  
ATOM    563  C   LEU A  75       4.003   4.353  -7.722  1.00  0.67           C  
ATOM    564  CB  LEU A  75       3.591   6.819  -7.832  1.00  0.63           C  
ATOM    565  O   LEU A  75       5.033   3.935  -7.188  1.00  0.63           O  
ATOM    566  CG  LEU A  75       3.753   8.168  -8.534  1.00  0.59           C  
ATOM    567  CD1 LEU A  75       3.255   9.296  -7.636  1.00  0.56           C  
ATOM    568  CD2 LEU A  75       5.208   8.395  -8.928  1.00  0.58           C  
ATOM    569  N   ARG A  76       3.039   3.508  -7.681  1.00  0.71           N  
ATOM    570  CA  ARG A  76       2.679   2.272  -6.993  1.00  0.70           C  
ATOM    571  C   ARG A  76       3.483   2.107  -5.707  1.00  0.71           C  
ATOM    572  CB  ARG A  76       2.899   1.065  -7.907  1.00  0.69           C  
ATOM    573  O   ARG A  76       4.401   1.288  -5.644  1.00  0.70           O  
ATOM    574  CG  ARG A  76       1.967   1.023  -9.107  1.00  0.65           C  
ATOM    575  CD  ARG A  76       2.102  -0.281  -9.881  1.00  0.62           C  
ATOM    576  NE  ARG A  76       1.148  -0.356 -10.983  1.00  0.56           N  
ATOM    577  NH1 ARG A  76       1.276  -2.651 -11.212  1.00  0.48           N  
ATOM    578  NH2 ARG A  76      -0.099  -1.432 -12.583  1.00  0.43           N  
ATOM    579  CZ  ARG A  76       0.777  -1.479 -11.590  1.00  0.59           C  
ATOM    580  N   PRO A  77       3.251   2.931  -4.717  1.00  0.80           N  
ATOM    581  CA  PRO A  77       3.816   2.618  -3.403  1.00  0.81           C  
ATOM    582  C   PRO A  77       3.394   1.243  -2.890  1.00  0.81           C  
ATOM    583  CB  PRO A  77       3.261   3.729  -2.507  1.00  0.80           C  
ATOM    584  O   PRO A  77       2.417   0.671  -3.381  1.00  0.80           O  
ATOM    585  CG  PRO A  77       1.927   4.061  -3.094  1.00  0.80           C  
ATOM    586  CD  PRO A  77       2.006   3.894  -4.584  1.00  0.79           C  
ATOM    587  N   LYS A  78       4.201   0.717  -2.015  1.00  0.81           N  
ATOM    588  CA  LYS A  78       3.836  -0.442  -1.206  1.00  0.81           C  
ATOM    589  C   LYS A  78       3.990  -0.145   0.283  1.00  0.82           C  
ATOM    590  CB  LYS A  78       4.687  -1.654  -1.589  1.00  0.80           C  
ATOM    591  O   LYS A  78       4.818   0.680   0.674  1.00  0.82           O  
ATOM    592  CG  LYS A  78       4.641  -2.000  -3.070  1.00  0.78           C  
ATOM    593  CD  LYS A  78       3.248  -2.443  -3.497  1.00  0.78           C  
ATOM    594  CE  LYS A  78       3.203  -2.799  -4.977  1.00  0.74           C  
ATOM    595  NZ  LYS A  78       1.807  -3.046  -5.446  1.00  0.75           N  
ATOM    596  N   VAL A  79       3.128  -0.811   1.020  1.00  0.85           N  
ATOM    597  CA  VAL A  79       3.212  -0.666   2.469  1.00  0.85           C  
ATOM    598  C   VAL A  79       2.931  -2.008   3.140  1.00  0.85           C  
ATOM    599  CB  VAL A  79       2.228   0.406   2.990  1.00  0.84           C  
ATOM    600  O   VAL A  79       2.135  -2.806   2.639  1.00  0.84           O  
ATOM    601  CG1 VAL A  79       0.786   0.020   2.666  1.00  0.81           C  
ATOM    602  CG2 VAL A  79       2.406   0.607   4.494  1.00  0.80           C  
ATOM    603  N   LYS A  80       3.648  -2.219   4.272  1.00  0.84           N  
ATOM    604  CA  LYS A  80       3.445  -3.396   5.112  1.00  0.84           C  
ATOM    605  C   LYS A  80       3.781  -3.095   6.570  1.00  0.85           C  
ATOM    606  CB  LYS A  80       4.291  -4.566   4.610  1.00  0.82           C  
ATOM    607  O   LYS A  80       4.898  -2.679   6.882  1.00  0.85           O  
ATOM    608  CG  LYS A  80       3.942  -5.902   5.251  1.00  0.76           C  
ATOM    609  CD  LYS A  80       2.578  -6.402   4.793  1.00  0.74           C  
ATOM    610  CE  LYS A  80       2.260  -7.773   5.374  1.00  0.68           C  
ATOM    611  NZ  LYS A  80       0.990  -8.329   4.819  1.00  0.65           N  
ATOM    612  N   ALA A  81       2.752  -3.318   7.415  1.00  0.87           N  
ATOM    613  CA  ALA A  81       3.005  -3.260   8.852  1.00  0.87           C  
ATOM    614  C   ALA A  81       3.893  -4.418   9.300  1.00  0.88           C  
ATOM    615  CB  ALA A  81       1.688  -3.274   9.625  1.00  0.85           C  
ATOM    616  O   ALA A  81       3.719  -5.552   8.849  1.00  0.87           O  
ATOM    617  N   ILE A  82       4.809  -4.143  10.191  1.00  0.90           N  
ATOM    618  CA  ILE A  82       5.706  -5.142  10.762  1.00  0.90           C  
ATOM    619  C   ILE A  82       5.142  -5.644  12.089  1.00  0.88           C  
ATOM    620  CB  ILE A  82       7.128  -4.573  10.965  1.00  0.90           C  
ATOM    621  O   ILE A  82       5.135  -4.914  13.084  1.00  0.86           O  
ATOM    622  CG1 ILE A  82       7.709  -4.096   9.628  1.00  0.89           C  
ATOM    623  CG2 ILE A  82       8.040  -5.618  11.616  1.00  0.89           C  
ATOM    624  CD1 ILE A  82       9.093  -3.473   9.742  1.00  0.88           C  
ATOM    625  N   ALA A  83       4.693  -6.883  12.097  1.00  0.83           N  
ATOM    626  CA  ALA A  83       3.987  -7.487  13.224  1.00  0.84           C  
ATOM    627  C   ALA A  83       4.837  -7.446  14.490  1.00  0.85           C  
ATOM    628  CB  ALA A  83       3.595  -8.926  12.896  1.00  0.81           C  
ATOM    629  O   ALA A  83       6.043  -7.700  14.444  1.00  0.85           O  
ATOM    630  N   GLY A  84       4.216  -7.118  15.557  1.00  0.88           N  
ATOM    631  CA  GLY A  84       4.837  -7.114  16.871  1.00  0.89           C  
ATOM    632  C   GLY A  84       5.717  -5.901  17.112  1.00  0.89           C  
ATOM    633  O   GLY A  84       6.443  -5.842  18.106  1.00  0.89           O  
ATOM    634  N   THR A  85       5.644  -4.874  16.194  1.00  0.92           N  
ATOM    635  CA  THR A  85       6.434  -3.656  16.345  1.00  0.92           C  
ATOM    636  C   THR A  85       5.575  -2.420  16.092  1.00  0.91           C  
ATOM    637  CB  THR A  85       7.640  -3.650  15.388  1.00  0.92           C  
ATOM    638  O   THR A  85       4.416  -2.535  15.687  1.00  0.89           O  
ATOM    639  CG2 THR A  85       8.349  -5.000  15.389  1.00  0.90           C  
ATOM    640  OG1 THR A  85       7.187  -3.362  14.059  1.00  0.92           O  
ATOM    641  N   ASN A  86       6.120  -1.214  16.316  1.00  0.94           N  
ATOM    642  CA  ASN A  86       5.534   0.059  15.911  1.00  0.94           C  
ATOM    643  C   ASN A  86       6.038   0.497  14.538  1.00  0.95           C  
ATOM    644  CB  ASN A  86       5.825   1.141  16.953  1.00  0.92           C  
ATOM    645  O   ASN A  86       5.965   1.678  14.193  1.00  0.94           O  
ATOM    646  CG  ASN A  86       5.063   0.927  18.246  1.00  0.84           C  
ATOM    647  ND2 ASN A  86       5.607   1.433  19.346  1.00  0.84           N  
ATOM    648  OD1 ASN A  86       3.994   0.310  18.256  1.00  0.81           O  
ATOM    649  N   TYR A  87       6.571  -0.430  13.808  1.00  0.95           N  
ATOM    650  CA  TYR A  87       7.169  -0.084  12.523  1.00  0.95           C  
ATOM    651  C   TYR A  87       6.228  -0.427  11.374  1.00  0.95           C  
ATOM    652  CB  TYR A  87       8.505  -0.811  12.338  1.00  0.95           C  
ATOM    653  O   TYR A  87       5.491  -1.414  11.440  1.00  0.94           O  
ATOM    654  CG  TYR A  87       9.517  -0.504  13.415  1.00  0.96           C  
ATOM    655  CD1 TYR A  87       9.715   0.802  13.860  1.00  0.95           C  
ATOM    656  CD2 TYR A  87      10.277  -1.517  13.989  1.00  0.95           C  
ATOM    657  CE1 TYR A  87      10.648   1.090  14.851  1.00  0.95           C  
ATOM    658  CE2 TYR A  87      11.212  -1.240  14.981  1.00  0.95           C  
ATOM    659  OH  TYR A  87      12.315   0.343  16.386  1.00  0.92           O  
ATOM    660  CZ  TYR A  87      11.390   0.064  15.405  1.00  0.95           C  
ATOM    661  N   VAL A  88       6.332   0.326  10.360  1.00  0.94           N  
ATOM    662  CA  VAL A  88       5.747   0.090   9.045  1.00  0.94           C  
ATOM    663  C   VAL A  88       6.833   0.173   7.974  1.00  0.94           C  
ATOM    664  CB  VAL A  88       4.618   1.099   8.737  1.00  0.93           C  
ATOM    665  O   VAL A  88       7.638   1.107   7.967  1.00  0.94           O  
ATOM    666  CG1 VAL A  88       4.069   0.882   7.328  1.00  0.86           C  
ATOM    667  CG2 VAL A  88       3.501   0.980   9.772  1.00  0.86           C  
ATOM    668  N   PHE A  89       6.868  -0.778   7.103  1.00  0.93           N  
ATOM    669  CA  PHE A  89       7.726  -0.724   5.925  1.00  0.94           C  
ATOM    670  C   PHE A  89       6.979  -0.129   4.738  1.00  0.93           C  
ATOM    671  CB  PHE A  89       8.245  -2.121   5.572  1.00  0.94           C  
ATOM    672  O   PHE A  89       5.922  -0.631   4.347  1.00  0.92           O  
ATOM    673  CG  PHE A  89       9.130  -2.151   4.355  1.00  0.94           C  
ATOM    674  CD1 PHE A  89      10.408  -1.608   4.395  1.00  0.93           C  
ATOM    675  CD2 PHE A  89       8.683  -2.721   3.170  1.00  0.92           C  
ATOM    676  CE1 PHE A  89      11.230  -1.633   3.270  1.00  0.92           C  
ATOM    677  CE2 PHE A  89       9.498  -2.751   2.042  1.00  0.93           C  
ATOM    678  CZ  PHE A  89      10.771  -2.205   2.094  1.00  0.92           C  
ATOM    679  N   ALA A  90       7.543   0.902   4.189  1.00  0.92           N  
ATOM    680  CA  ALA A  90       7.012   1.560   2.997  1.00  0.92           C  
ATOM    681  C   ALA A  90       8.012   1.500   1.846  1.00  0.92           C  
ATOM    682  CB  ALA A  90       6.649   3.010   3.307  1.00  0.91           C  
ATOM    683  O   ALA A  90       9.216   1.677   2.051  1.00  0.90           O  
ATOM    684  N   MET A  91       7.533   1.310   0.685  1.00  0.89           N  
ATOM    685  CA  MET A  91       8.312   1.399  -0.547  1.00  0.89           C  
ATOM    686  C   MET A  91       7.755   2.480  -1.466  1.00  0.88           C  
ATOM    687  CB  MET A  91       8.327   0.052  -1.272  1.00  0.87           C  
ATOM    688  O   MET A  91       6.604   2.400  -1.900  1.00  0.87           O  
ATOM    689  CG  MET A  91       9.060  -1.044  -0.515  1.00  0.81           C  
ATOM    690  SD  MET A  91       9.009  -2.657  -1.389  1.00  0.79           S  
ATOM    691  CE  MET A  91       9.967  -2.247  -2.874  1.00  0.72           C  
ATOM    692  N   ILE A  92       8.636   3.442  -1.823  1.00  0.88           N  
ATOM    693  CA  ILE A  92       8.276   4.590  -2.648  1.00  0.88           C  
ATOM    694  C   ILE A  92       9.166   4.633  -3.889  1.00  0.87           C  
ATOM    695  CB  ILE A  92       8.393   5.913  -1.859  1.00  0.87           C  
ATOM    696  O   ILE A  92      10.388   4.496  -3.789  1.00  0.85           O  
ATOM    697  CG1 ILE A  92       7.602   5.824  -0.549  1.00  0.85           C  
ATOM    698  CG2 ILE A  92       7.914   7.093  -2.709  1.00  0.85           C  
ATOM    699  CD1 ILE A  92       6.127   5.500  -0.737  1.00  0.84           C  
ATOM    700  N   PRO A  93       8.603   4.832  -5.061  1.00  0.82           N  
ATOM    701  CA  PRO A  93       9.462   5.024  -6.232  1.00  0.82           C  
ATOM    702  C   PRO A  93      10.370   6.245  -6.103  1.00  0.82           C  
ATOM    703  CB  PRO A  93       8.463   5.206  -7.377  1.00  0.80           C  
ATOM    704  O   PRO A  93       9.911   7.323  -5.716  1.00  0.81           O  
ATOM    705  CG  PRO A  93       7.194   4.594  -6.877  1.00  0.77           C  
ATOM    706  CD  PRO A  93       7.143   4.755  -5.384  1.00  0.76           C  
ATOM    707  N   SER A  94      11.646   6.055  -6.468  1.00  0.83           N  
ATOM    708  CA  SER A  94      12.617   7.126  -6.266  1.00  0.82           C  
ATOM    709  C   SER A  94      13.395   7.414  -7.546  1.00  0.81           C  
ATOM    710  CB  SER A  94      13.587   6.765  -5.140  1.00  0.81           C  
ATOM    711  O   SER A  94      14.132   8.400  -7.621  1.00  0.78           O  
ATOM    712  OG  SER A  94      14.186   5.502  -5.378  1.00  0.81           O  
ATOM    713  N   ALA A  95      13.292   6.672  -8.562  1.00  0.77           N  
ATOM    714  CA  ALA A  95      13.752   6.952  -9.920  1.00  0.76           C  
ATOM    715  C   ALA A  95      12.927   6.184 -10.948  1.00  0.76           C  
ATOM    716  CB  ALA A  95      15.232   6.605 -10.063  1.00  0.75           C  
ATOM    717  O   ALA A  95      12.472   5.069 -10.680  1.00  0.73           O  
ATOM    718  N   PHE A  96      12.697   6.798 -12.101  1.00  0.70           N  
ATOM    719  CA  PHE A  96      12.072   6.166 -13.257  1.00  0.69           C  
ATOM    720  C   PHE A  96      13.057   6.060 -14.415  1.00  0.69           C  
ATOM    721  CB  PHE A  96      10.830   6.950 -13.694  1.00  0.67           C  
ATOM    722  O   PHE A  96      13.936   6.911 -14.569  1.00  0.65           O  
ATOM    723  CG  PHE A  96       9.738   6.981 -12.659  1.00  0.63           C  
ATOM    724  CD1 PHE A  96       8.755   5.999 -12.636  1.00  0.62           C  
ATOM    725  CD2 PHE A  96       9.694   7.994 -11.710  1.00  0.62           C  
ATOM    726  CE1 PHE A  96       7.743   6.026 -11.679  1.00  0.59           C  
ATOM    727  CE2 PHE A  96       8.685   8.028 -10.751  1.00  0.59           C  
ATOM    728  CZ  PHE A  96       7.710   7.043 -10.738  1.00  0.59           C  
ATOM    729  N   LEU A  97      13.130   4.949 -15.080  1.00  0.59           N  
ATOM    730  CA  LEU A  97      13.884   4.916 -16.329  1.00  0.59           C  
ATOM    731  C   LEU A  97      13.420   6.021 -17.273  1.00  0.59           C  
ATOM    732  CB  LEU A  97      13.736   3.553 -17.009  1.00  0.56           C  
ATOM    733  O   LEU A  97      12.217   6.249 -17.424  1.00  0.57           O  
ATOM    734  CG  LEU A  97      14.391   2.367 -16.299  1.00  0.54           C  
ATOM    735  CD1 LEU A  97      13.984   1.058 -16.967  1.00  0.52           C  
ATOM    736  CD2 LEU A  97      15.909   2.520 -16.291  1.00  0.53           C  
ATOM    737  N   PRO A  98      14.411   6.741 -17.814  1.00  0.50           N  
ATOM    738  CA  PRO A  98      14.035   7.687 -18.867  1.00  0.49           C  
ATOM    739  C   PRO A  98      13.453   6.998 -20.099  1.00  0.50           C  
ATOM    740  CB  PRO A  98      15.356   8.384 -19.204  1.00  0.47           C  
ATOM    741  O   PRO A  98      13.866   5.887 -20.443  1.00  0.48           O  
ATOM    742  CG  PRO A  98      16.404   7.562 -18.526  1.00  0.45           C  
ATOM    743  CD  PRO A  98      15.727   6.590 -17.604  1.00  0.45           C  
ATOM    744  N   ALA A  99      12.368   7.594 -20.647  1.00  0.44           N  
ATOM    745  CA  ALA A  99      11.841   7.153 -21.936  1.00  0.43           C  
ATOM    746  C   ALA A  99      12.969   6.902 -22.933  1.00  0.44           C  
ATOM    747  CB  ALA A  99      10.863   8.185 -22.492  1.00  0.41           C  
ATOM    748  O   ALA A  99      12.872   6.010 -23.778  1.00  0.41           O  
ATOM    749  N   SER A 100      13.968   7.675 -22.909  1.00  0.42           N  
ATOM    750  CA  SER A 100      15.055   7.737 -23.882  1.00  0.41           C  
ATOM    751  C   SER A 100      16.164   6.749 -23.534  1.00  0.41           C  
ATOM    752  CB  SER A 100      15.627   9.153 -23.958  1.00  0.37           C  
ATOM    753  O   SER A 100      17.117   6.583 -24.299  1.00  0.39           O  
ATOM    754  OG  SER A 100      16.096   9.575 -22.689  1.00  0.33           O  
ATOM    755  N   SER A 101      16.087   6.093 -22.369  1.00  0.40           N  
ATOM    756  CA  SER A 101      17.149   5.106 -22.210  1.00  0.40           C  
ATOM    757  C   SER A 101      17.049   4.011 -23.267  1.00  0.40           C  
ATOM    758  CB  SER A 101      17.100   4.484 -20.814  1.00  0.37           C  
ATOM    759  O   SER A 101      16.045   3.299 -23.338  1.00  0.38           O  
ATOM    760  OG  SER A 101      15.989   3.612 -20.690  1.00  0.34           O  
ATOM    761  N   SER A 102      17.344   4.325 -24.561  1.00  0.33           N  
ATOM    762  CA  SER A 102      17.580   3.413 -25.676  1.00  0.34           C  
ATOM    763  C   SER A 102      17.891   2.004 -25.181  1.00  0.33           C  
ATOM    764  CB  SER A 102      18.728   3.920 -26.550  1.00  0.30           C  
ATOM    765  O   SER A 102      17.708   1.029 -25.913  1.00  0.31           O  
ATOM    766  OG  SER A 102      19.904   4.102 -25.780  1.00  0.25           O  
ATOM    767  N   THR A 103      18.357   1.783 -23.970  1.00  0.33           N  
ATOM    768  CA  THR A 103      18.642   0.444 -23.468  1.00  0.34           C  
ATOM    769  C   THR A 103      17.349  -0.298 -23.143  1.00  0.33           C  
ATOM    770  CB  THR A 103      19.537   0.495 -22.216  1.00  0.31           C  
ATOM    771  O   THR A 103      17.303  -1.529 -23.196  1.00  0.31           O  
ATOM    772  CG2 THR A 103      20.823  -0.297 -22.427  1.00  0.28           C  
ATOM    773  OG1 THR A 103      19.871   1.859 -21.930  1.00  0.28           O  
ATOM    774  N   ILE A 104      16.194   0.418 -23.066  1.00  0.34           N  
ATOM    775  CA  ILE A 104      14.883  -0.219 -23.114  1.00  0.35           C  
ATOM    776  C   ILE A 104      14.217   0.071 -24.457  1.00  0.35           C  
ATOM    777  CB  ILE A 104      13.980   0.257 -21.954  1.00  0.33           C  
ATOM    778  O   ILE A 104      13.555   1.099 -24.619  1.00  0.33           O  
ATOM    779  CG1 ILE A 104      14.669   0.013 -20.607  1.00  0.30           C  
ATOM    780  CG2 ILE A 104      12.618  -0.442 -22.008  1.00  0.31           C  
ATOM    781  CD1 ILE A 104      13.881   0.521 -19.407  1.00  0.29           C  
ATOM    782  N   LYS A 105      14.880  -0.050 -25.535  1.00  0.30           N  
ATOM    783  CA  LYS A 105      14.129  -0.239 -26.773  1.00  0.31           C  
ATOM    784  C   LYS A 105      13.119  -1.374 -26.636  1.00  0.30           C  
ATOM    785  CB  LYS A 105      15.079  -0.519 -27.939  1.00  0.28           C  
ATOM    786  O   LYS A 105      13.498  -2.525 -26.410  1.00  0.29           O  
ATOM    787  CG  LYS A 105      15.727   0.727 -28.523  1.00  0.27           C  
ATOM    788  CD  LYS A 105      16.566   0.398 -29.750  1.00  0.29           C  
ATOM    789  CE  LYS A 105      17.240   1.640 -30.318  1.00  0.25           C  
ATOM    790  NZ  LYS A 105      18.054   1.324 -31.529  1.00  0.26           N  
ATOM    791  N   LEU A 106      11.906  -1.069 -26.191  1.00  0.35           N  
ATOM    792  CA  LEU A 106      10.795  -1.919 -26.604  1.00  0.35           C  
ATOM    793  C   LEU A 106      10.936  -2.325 -28.067  1.00  0.35           C  
ATOM    794  CB  LEU A 106       9.460  -1.200 -26.388  1.00  0.33           C  
ATOM    795  O   LEU A 106      10.737  -1.505 -28.966  1.00  0.33           O  
ATOM    796  CG  LEU A 106       9.109  -0.841 -24.943  1.00  0.32           C  
ATOM    797  CD1 LEU A 106       7.829  -0.014 -24.899  1.00  0.29           C  
ATOM    798  CD2 LEU A 106       8.967  -2.103 -24.098  1.00  0.32           C  
ATOM    799  N   THR A 107      11.895  -2.900 -28.523  1.00  0.28           N  
ATOM    800  CA  THR A 107      12.091  -3.403 -29.878  1.00  0.29           C  
ATOM    801  C   THR A 107      11.188  -4.603 -30.146  1.00  0.28           C  
ATOM    802  CB  THR A 107      13.560  -3.799 -30.120  1.00  0.25           C  
ATOM    803  O   THR A 107      11.340  -5.288 -31.159  1.00  0.26           O  
ATOM    804  CG2 THR A 107      14.460  -2.569 -30.169  1.00  0.24           C  
ATOM    805  OG1 THR A 107      13.999  -4.656 -29.059  1.00  0.19           O  
ATOM    806  N   GLY A 108       9.993  -4.748 -29.399  1.00  0.31           N  
ATOM    807  CA  GLY A 108       9.011  -5.653 -29.973  1.00  0.31           C  
ATOM    808  C   GLY A 108       8.101  -4.983 -30.985  1.00  0.31           C  
ATOM    809  O   GLY A 108       7.999  -3.755 -31.018  1.00  0.29           O  
ATOM    810  N   SER A 109       8.123  -5.431 -32.176  1.00  0.26           N  
ATOM    811  CA  SER A 109       7.421  -5.121 -33.417  1.00  0.28           C  
ATOM    812  C   SER A 109       6.512  -3.908 -33.249  1.00  0.26           C  
ATOM    813  CB  SER A 109       6.599  -6.323 -33.883  1.00  0.24           C  
ATOM    814  O   SER A 109       5.862  -3.751 -32.213  1.00  0.25           O  
ATOM    815  OG  SER A 109       5.444  -6.486 -33.078  1.00  0.12           O  
ATOM    816  N   THR A 110       6.916  -2.652 -33.657  1.00  0.25           N  
ATOM    817  CA  THR A 110       6.055  -1.516 -33.969  1.00  0.27           C  
ATOM    818  C   THR A 110       4.595  -1.848 -33.678  1.00  0.24           C  
ATOM    819  CB  THR A 110       6.204  -1.091 -35.442  1.00  0.23           C  
ATOM    820  O   THR A 110       3.844  -0.997 -33.197  1.00  0.23           O  
ATOM    821  CG2 THR A 110       7.175   0.077 -35.582  1.00  0.13           C  
ATOM    822  OG1 THR A 110       6.694  -2.199 -36.206  1.00  0.13           O  
ATOM    823  N   ALA A 111       4.134  -3.047 -33.781  1.00  0.25           N  
ATOM    824  CA  ALA A 111       2.743  -3.424 -33.546  1.00  0.24           C  
ATOM    825  C   ALA A 111       2.452  -3.543 -32.053  1.00  0.25           C  
ATOM    826  CB  ALA A 111       2.421  -4.738 -34.254  1.00  0.22           C  
ATOM    827  O   ALA A 111       1.416  -3.072 -31.577  1.00  0.23           O  
ATOM    828  N   ALA A 112       3.368  -4.081 -31.165  1.00  0.26           N  
ATOM    829  CA  ALA A 112       3.193  -4.016 -29.716  1.00  0.25           C  
ATOM    830  C   ALA A 112       3.376  -2.590 -29.205  1.00  0.26           C  
ATOM    831  CB  ALA A 112       4.172  -4.958 -29.019  1.00  0.24           C  
ATOM    832  O   ALA A 112       2.618  -2.128 -28.350  1.00  0.24           O  
ATOM    833  N   LEU A 113       4.245  -1.761 -29.670  1.00  0.29           N  
ATOM    834  CA  LEU A 113       4.381  -0.322 -29.472  1.00  0.30           C  
ATOM    835  C   LEU A 113       3.330   0.438 -30.273  1.00  0.29           C  
ATOM    836  CB  LEU A 113       5.783   0.144 -29.875  1.00  0.27           C  
ATOM    837  O   LEU A 113       2.779   1.433 -29.796  1.00  0.27           O  
ATOM    838  CG  LEU A 113       6.915  -0.192 -28.904  1.00  0.26           C  
ATOM    839  CD1 LEU A 113       8.268   0.070 -29.556  1.00  0.24           C  
ATOM    840  CD2 LEU A 113       6.772   0.613 -27.616  1.00  0.26           C  
ATOM    841  N   ALA A 114       3.132   0.167 -31.558  1.00  0.26           N  
ATOM    842  CA  ALA A 114       2.083   0.786 -32.364  1.00  0.24           C  
ATOM    843  C   ALA A 114       0.723   0.662 -31.683  1.00  0.25           C  
ATOM    844  CB  ALA A 114       2.038   0.156 -33.754  1.00  0.23           C  
ATOM    845  O   ALA A 114      -0.087   1.592 -31.726  1.00  0.24           O  
ATOM    846  N   TYR A 115       0.502  -0.438 -30.988  1.00  0.24           N  
ATOM    847  CA  TYR A 115      -0.772  -0.521 -30.283  1.00  0.27           C  
ATOM    848  C   TYR A 115      -0.767   0.364 -29.042  1.00  0.24           C  
ATOM    849  CB  TYR A 115      -1.076  -1.970 -29.890  1.00  0.22           C  
ATOM    850  O   TYR A 115      -1.816   0.856 -28.619  1.00  0.23           O  
ATOM    851  CG  TYR A 115      -2.330  -2.521 -30.523  1.00  0.22           C  
ATOM    852  CD1 TYR A 115      -3.570  -2.368 -29.906  1.00  0.11           C  
ATOM    853  CD2 TYR A 115      -2.279  -3.195 -31.738  1.00  0.10           C  
ATOM    854  CE1 TYR A 115      -4.729  -2.876 -30.485  1.00  0.08           C  
ATOM    855  CE2 TYR A 115      -3.431  -3.707 -32.326  1.00  0.09           C  
ATOM    856  OH  TYR A 115      -5.793  -4.047 -32.270  1.00  0.07           O  
ATOM    857  CZ  TYR A 115      -4.649  -3.542 -31.693  1.00  0.09           C  
ATOM    858  N   MET A 116       0.378   0.681 -28.399  1.00  0.27           N  
ATOM    859  CA  MET A 116       0.389   1.863 -27.543  1.00  0.30           C  
ATOM    860  C   MET A 116       0.483   3.137 -28.376  1.00  0.27           C  
ATOM    861  CB  MET A 116       1.553   1.799 -26.552  1.00  0.26           C  
ATOM    862  O   MET A 116       0.145   4.222 -27.898  1.00  0.25           O  
ATOM    863  CG  MET A 116       1.437   0.668 -25.543  1.00  0.26           C  
ATOM    864  SD  MET A 116       2.553   0.893 -24.104  1.00  0.20           S  
ATOM    865  CE  MET A 116       4.114   1.242 -24.961  1.00  0.28           C  
ATOM    866  N   GLY A 117       0.477   3.214 -29.703  1.00  0.29           N  
ATOM    867  CA  GLY A 117       0.684   4.354 -30.582  1.00  0.28           C  
ATOM    868  C   GLY A 117       2.055   4.985 -30.429  1.00  0.29           C  
ATOM    869  O   GLY A 117       2.621   4.994 -29.334  1.00  0.27           O  
ATOM    870  N   ALA A 118       3.085   4.754 -31.293  1.00  0.26           N  
ATOM    871  CA  ALA A 118       4.344   5.457 -31.521  1.00  0.26           C  
ATOM    872  C   ALA A 118       4.429   6.722 -30.672  1.00  0.26           C  
ATOM    873  CB  ALA A 118       4.501   5.802 -33.000  1.00  0.23           C  
ATOM    874  O   ALA A 118       5.522   7.219 -30.394  1.00  0.24           O  
ATOM    875  N   GLY A 119       3.394   7.126 -29.937  1.00  0.29           N  
ATOM    876  CA  GLY A 119       3.079   8.134 -28.937  1.00  0.29           C  
ATOM    877  C   GLY A 119       2.535   7.545 -27.649  1.00  0.29           C  
ATOM    878  O   GLY A 119       2.406   8.249 -26.644  1.00  0.27           O  
ATOM    879  N   ALA A 120       2.087   6.282 -27.678  1.00  0.28           N  
ATOM    880  CA  ALA A 120       1.232   5.635 -26.685  1.00  0.29           C  
ATOM    881  C   ALA A 120       2.008   5.334 -25.406  1.00  0.28           C  
ATOM    882  CB  ALA A 120       0.632   4.352 -27.254  1.00  0.26           C  
ATOM    883  O   ALA A 120       3.125   4.815 -25.458  1.00  0.27           O  
ATOM    884  N   GLY A 121       2.410   6.470 -24.648  1.00  0.33           N  
ATOM    885  CA  GLY A 121       2.705   6.796 -23.262  1.00  0.33           C  
ATOM    886  C   GLY A 121       3.766   5.900 -22.651  1.00  0.33           C  
ATOM    887  O   GLY A 121       3.585   4.684 -22.565  1.00  0.32           O  
ATOM    888  N   ARG A 122       4.973   5.740 -23.166  1.00  0.38           N  
ATOM    889  CA  ARG A 122       6.169   5.373 -22.414  1.00  0.37           C  
ATOM    890  C   ARG A 122       5.827   5.064 -20.960  1.00  0.38           C  
ATOM    891  CB  ARG A 122       7.210   6.493 -22.481  1.00  0.35           C  
ATOM    892  O   ARG A 122       5.443   5.958 -20.203  1.00  0.35           O  
ATOM    893  CG  ARG A 122       7.759   6.741 -23.877  1.00  0.32           C  
ATOM    894  CD  ARG A 122       8.841   7.812 -23.875  1.00  0.33           C  
ATOM    895  NE  ARG A 122       9.294   8.123 -25.228  1.00  0.30           N  
ATOM    896  NH1 ARG A 122      11.106   9.386 -24.553  1.00  0.25           N  
ATOM    897  NH2 ARG A 122      10.681   9.084 -26.786  1.00  0.23           N  
ATOM    898  CZ  ARG A 122      10.359   8.863 -25.519  1.00  0.29           C  
ATOM    899  N   MET A 123       5.196   3.940 -20.708  1.00  0.44           N  
ATOM    900  CA  MET A 123       5.096   3.503 -19.318  1.00  0.46           C  
ATOM    901  C   MET A 123       6.453   3.574 -18.626  1.00  0.45           C  
ATOM    902  CB  MET A 123       4.543   2.079 -19.240  1.00  0.43           C  
ATOM    903  O   MET A 123       7.373   2.833 -18.976  1.00  0.43           O  
ATOM    904  CG  MET A 123       3.066   1.975 -19.584  1.00  0.41           C  
ATOM    905  SD  MET A 123       2.374   0.315 -19.217  1.00  0.37           S  
ATOM    906  CE  MET A 123       3.581  -0.732 -20.077  1.00  0.37           C  
ATOM    907  N   TYR A 124       6.729   4.645 -18.044  1.00  0.50           N  
ATOM    908  CA  TYR A 124       7.860   4.768 -17.131  1.00  0.49           C  
ATOM    909  C   TYR A 124       7.630   3.952 -15.865  1.00  0.50           C  
ATOM    910  CB  TYR A 124       8.102   6.236 -16.769  1.00  0.46           C  
ATOM    911  O   TYR A 124       6.601   4.098 -15.202  1.00  0.47           O  
ATOM    912  CG  TYR A 124       8.514   7.091 -17.943  1.00  0.43           C  
ATOM    913  CD1 TYR A 124       9.857   7.256 -18.272  1.00  0.38           C  
ATOM    914  CD2 TYR A 124       7.561   7.737 -18.723  1.00  0.39           C  
ATOM    915  CE1 TYR A 124      10.241   8.044 -19.352  1.00  0.39           C  
ATOM    916  CE2 TYR A 124       7.934   8.528 -19.805  1.00  0.42           C  
ATOM    917  OH  TYR A 124       9.649   9.457 -21.181  1.00  0.33           O  
ATOM    918  CZ  TYR A 124       9.274   8.675 -20.111  1.00  0.36           C  
ATOM    919  N   MET A 125       8.370   3.008 -15.744  1.00  0.57           N  
ATOM    920  CA  MET A 125       8.408   2.092 -14.607  1.00  0.58           C  
ATOM    921  C   MET A 125       9.447   2.537 -13.584  1.00  0.58           C  
ATOM    922  CB  MET A 125       8.709   0.667 -15.074  1.00  0.55           C  
ATOM    923  O   MET A 125      10.521   3.017 -13.952  1.00  0.56           O  
ATOM    924  CG  MET A 125       7.625   0.068 -15.955  1.00  0.54           C  
ATOM    925  SD  MET A 125       7.978  -1.672 -16.419  1.00  0.51           S  
ATOM    926  CE  MET A 125       7.700  -2.492 -14.824  1.00  0.45           C  
ATOM    927  N   PRO A 126       9.064   2.470 -12.248  1.00  0.64           N  
ATOM    928  CA  PRO A 126      10.144   2.686 -11.283  1.00  0.63           C  
ATOM    929  C   PRO A 126      11.330   1.750 -11.505  1.00  0.65           C  
ATOM    930  CB  PRO A 126       9.474   2.407  -9.935  1.00  0.61           C  
ATOM    931  O   PRO A 126      11.147   0.537 -11.641  1.00  0.64           O  
ATOM    932  CG  PRO A 126       8.008   2.420 -10.228  1.00  0.57           C  
ATOM    933  CD  PRO A 126       7.810   2.118 -11.685  1.00  0.57           C  
ATOM    934  N   SER A 127      12.529   2.335 -11.703  1.00  0.71           N  
ATOM    935  CA  SER A 127      13.792   1.608 -11.761  1.00  0.71           C  
ATOM    936  C   SER A 127      14.419   1.475 -10.377  1.00  0.72           C  
ATOM    937  CB  SER A 127      14.770   2.306 -12.708  1.00  0.68           C  
ATOM    938  O   SER A 127      15.211   0.563 -10.133  1.00  0.71           O  
ATOM    939  OG  SER A 127      14.958   3.659 -12.328  1.00  0.65           O  
ATOM    940  N   VAL A 128      14.057   2.343  -9.591  1.00  0.78           N  
ATOM    941  CA  VAL A 128      14.524   2.366  -8.210  1.00  0.79           C  
ATOM    942  C   VAL A 128      13.355   2.661  -7.273  1.00  0.80           C  
ATOM    943  CB  VAL A 128      15.647   3.408  -8.007  1.00  0.78           C  
ATOM    944  O   VAL A 128      12.542   3.548  -7.545  1.00  0.80           O  
ATOM    945  CG1 VAL A 128      16.181   3.355  -6.577  1.00  0.78           C  
ATOM    946  CG2 VAL A 128      16.775   3.179  -9.011  1.00  0.77           C  
ATOM    947  N   TYR A 129      13.296   1.921  -6.241  1.00  0.83           N  
ATOM    948  CA  TYR A 129      12.502   2.253  -5.064  1.00  0.84           C  
ATOM    949  C   TYR A 129      13.398   2.637  -3.892  1.00  0.84           C  
ATOM    950  CB  TYR A 129      11.605   1.075  -4.670  1.00  0.82           C  
ATOM    951  O   TYR A 129      14.560   2.230  -3.832  1.00  0.84           O  
ATOM    952  CG  TYR A 129      10.429   0.873  -5.595  1.00  0.81           C  
ATOM    953  CD1 TYR A 129       9.176   1.396  -5.285  1.00  0.79           C  
ATOM    954  CD2 TYR A 129      10.568   0.157  -6.779  1.00  0.79           C  
ATOM    955  CE1 TYR A 129       8.089   1.211  -6.133  1.00  0.78           C  
ATOM    956  CE2 TYR A 129       9.488  -0.035  -7.634  1.00  0.79           C  
ATOM    957  OH  TYR A 129       7.182   0.308  -8.146  1.00  0.74           O  
ATOM    958  CZ  TYR A 129       8.255   0.495  -7.303  1.00  0.75           C  
ATOM    959  N   THR A 130      12.897   3.445  -3.053  1.00  0.89           N  
ATOM    960  CA  THR A 130      13.419   3.569  -1.697  1.00  0.90           C  
ATOM    961  C   THR A 130      12.497   2.877  -0.697  1.00  0.91           C  
ATOM    962  CB  THR A 130      13.595   5.047  -1.299  1.00  0.90           C  
ATOM    963  O   THR A 130      11.291   3.132  -0.677  1.00  0.91           O  
ATOM    964  CG2 THR A 130      14.231   5.173   0.081  1.00  0.90           C  
ATOM    965  OG1 THR A 130      14.434   5.698  -2.262  1.00  0.91           O  
ATOM    966  N   GLY A 131      13.019   1.912   0.030  1.00  0.93           N  
ATOM    967  CA  GLY A 131      12.390   1.333   1.206  1.00  0.94           C  
ATOM    968  C   GLY A 131      12.590   2.165   2.459  1.00  0.95           C  
ATOM    969  O   GLY A 131      13.712   2.568   2.771  1.00  0.95           O  
ATOM    970  N   TYR A 132      11.523   2.392   3.072  1.00  0.95           N  
ATOM    971  CA  TYR A 132      11.519   3.154   4.316  1.00  0.96           C  
ATOM    972  C   TYR A 132      11.011   2.303   5.474  1.00  0.96           C  
ATOM    973  CB  TYR A 132      10.655   4.411   4.174  1.00  0.96           C  
ATOM    974  O   TYR A 132       9.980   1.637   5.358  1.00  0.96           O  
ATOM    975  CG  TYR A 132      11.139   5.363   3.107  1.00  0.96           C  
ATOM    976  CD1 TYR A 132      12.047   6.375   3.409  1.00  0.96           C  
ATOM    977  CD2 TYR A 132      10.689   5.253   1.796  1.00  0.96           C  
ATOM    978  CE1 TYR A 132      12.494   7.256   2.430  1.00  0.95           C  
ATOM    979  CE2 TYR A 132      11.129   6.128   0.809  1.00  0.95           C  
ATOM    980  OH  TYR A 132      12.470   7.993   0.161  1.00  0.93           O  
ATOM    981  CZ  TYR A 132      12.031   7.124   1.135  1.00  0.95           C  
ATOM    982  N   ILE A 133      11.702   2.334   6.618  1.00  0.97           N  
ATOM    983  CA  ILE A 133      11.093   2.024   7.907  1.00  0.97           C  
ATOM    984  C   ILE A 133      10.520   3.297   8.526  1.00  0.97           C  
ATOM    985  CB  ILE A 133      12.109   1.369   8.869  1.00  0.96           C  
ATOM    986  O   ILE A 133      11.253   4.257   8.775  1.00  0.96           O  
ATOM    987  CG1 ILE A 133      12.666   0.078   8.260  1.00  0.95           C  
ATOM    988  CG2 ILE A 133      11.465   1.098  10.232  1.00  0.95           C  
ATOM    989  CD1 ILE A 133      11.611  -0.987   7.993  1.00  0.93           C  
ATOM    990  N   LEU A 134       9.267   3.216   8.710  1.00  0.97           N  
ATOM    991  CA  LEU A 134       8.530   4.253   9.424  1.00  0.97           C  
ATOM    992  C   LEU A 134       8.211   3.811  10.848  1.00  0.96           C  
ATOM    993  CB  LEU A 134       7.236   4.599   8.682  1.00  0.96           C  
ATOM    994  O   LEU A 134       7.692   2.713  11.061  1.00  0.95           O  
ATOM    995  CG  LEU A 134       7.362   4.847   7.179  1.00  0.95           C  
ATOM    996  CD1 LEU A 134       5.986   5.067   6.560  1.00  0.93           C  
ATOM    997  CD2 LEU A 134       8.272   6.041   6.908  1.00  0.92           C  
ATOM    998  N   GLU A 135       8.492   4.646  11.788  1.00  0.97           N  
ATOM    999  CA  GLU A 135       8.155   4.424  13.191  1.00  0.97           C  
ATOM   1000  C   GLU A 135       6.902   5.200  13.587  1.00  0.96           C  
ATOM   1001  CB  GLU A 135       9.326   4.819  14.095  1.00  0.96           C  
ATOM   1002  O   GLU A 135       6.831   6.416  13.393  1.00  0.95           O  
ATOM   1003  CG  GLU A 135       9.098   4.511  15.567  1.00  0.96           C  
ATOM   1004  CD  GLU A 135      10.363   4.612  16.405  1.00  0.94           C  
ATOM   1005  OE1 GLU A 135      11.250   5.429  16.068  1.00  0.94           O  
ATOM   1006  OE2 GLU A 135      10.468   3.867  17.405  1.00  0.94           O  
ATOM   1007  N   ARG A 136       5.980   4.411  14.157  1.00  0.95           N  
ATOM   1008  CA  ARG A 136       4.731   4.967  14.667  1.00  0.95           C  
ATOM   1009  C   ARG A 136       4.921   5.551  16.063  1.00  0.95           C  
ATOM   1010  CB  ARG A 136       3.636   3.898  14.690  1.00  0.94           C  
ATOM   1011  O   ARG A 136       5.370   4.855  16.976  1.00  0.93           O  
ATOM   1012  CG  ARG A 136       2.259   4.435  15.045  1.00  0.92           C  
ATOM   1013  CD  ARG A 136       1.202   3.339  15.019  1.00  0.90           C  
ATOM   1014  NE  ARG A 136      -0.128   3.866  15.310  1.00  0.88           N  
ATOM   1015  NH1 ARG A 136       0.085   3.708  17.605  1.00  0.84           N  
ATOM   1016  NH2 ARG A 136      -1.851   4.517  16.682  1.00  0.83           N  
ATOM   1017  CZ  ARG A 136      -0.629   4.029  16.531  1.00  0.86           C  
ATOM   1018  N   ALA A 137       4.485   6.850  16.227  1.00  0.95           N  
ATOM   1019  CA  ALA A 137       4.451   7.526  17.521  1.00  0.94           C  
ATOM   1020  C   ALA A 137       3.152   7.225  18.263  1.00  0.93           C  
ATOM   1021  CB  ALA A 137       4.618   9.033  17.339  1.00  0.93           C  
ATOM   1022  O   ALA A 137       2.216   6.666  17.687  1.00  0.91           O  
ATOM   1023  N   GLY A 138       3.067   7.574  19.580  1.00  0.91           N  
ATOM   1024  CA  GLY A 138       1.940   7.310  20.461  1.00  0.92           C  
ATOM   1025  C   GLY A 138       0.675   8.035  20.044  1.00  0.90           C  
ATOM   1026  O   GLY A 138      -0.431   7.614  20.390  1.00  0.88           O  
ATOM   1027  N   ASP A 139       0.772   9.104  19.227  1.00  0.92           N  
ATOM   1028  CA  ASP A 139      -0.335   9.931  18.760  1.00  0.92           C  
ATOM   1029  C   ASP A 139      -0.833   9.463  17.394  1.00  0.91           C  
ATOM   1030  CB  ASP A 139       0.084  11.401  18.692  1.00  0.92           C  
ATOM   1031  O   ASP A 139      -1.736  10.070  16.815  1.00  0.89           O  
ATOM   1032  CG  ASP A 139       1.200  11.653  17.693  1.00  0.92           C  
ATOM   1033  OD1 ASP A 139       1.710  10.684  17.090  1.00  0.91           O  
ATOM   1034  OD2 ASP A 139       1.575  12.832  17.509  1.00  0.92           O  
ATOM   1035  N   GLY A 140      -0.209   8.336  16.833  1.00  0.91           N  
ATOM   1036  CA  GLY A 140      -0.594   7.744  15.562  1.00  0.92           C  
ATOM   1037  C   GLY A 140       0.099   8.381  14.372  1.00  0.92           C  
ATOM   1038  O   GLY A 140      -0.146   7.999  13.226  1.00  0.91           O  
ATOM   1039  N   THR A 141       1.012   9.341  14.559  1.00  0.93           N  
ATOM   1040  CA  THR A 141       1.837   9.891  13.490  1.00  0.94           C  
ATOM   1041  C   THR A 141       3.033   8.985  13.209  1.00  0.95           C  
ATOM   1042  CB  THR A 141       2.333  11.307  13.839  1.00  0.93           C  
ATOM   1043  O   THR A 141       3.365   8.118  14.020  1.00  0.95           O  
ATOM   1044  CG2 THR A 141       1.165  12.242  14.133  1.00  0.88           C  
ATOM   1045  OG1 THR A 141       3.180  11.239  14.993  1.00  0.90           O  
ATOM   1046  N   TYR A 142       3.688   9.200  12.022  1.00  0.95           N  
ATOM   1047  CA  TYR A 142       4.821   8.390  11.590  1.00  0.95           C  
ATOM   1048  C   TYR A 142       6.046   9.258  11.332  1.00  0.95           C  
ATOM   1049  CB  TYR A 142       4.466   7.599  10.327  1.00  0.95           C  
ATOM   1050  O   TYR A 142       5.932  10.354  10.777  1.00  0.94           O  
ATOM   1051  CG  TYR A 142       3.485   6.477  10.569  1.00  0.95           C  
ATOM   1052  CD1 TYR A 142       3.927   5.173  10.777  1.00  0.94           C  
ATOM   1053  CD2 TYR A 142       2.116   6.719  10.589  1.00  0.93           C  
ATOM   1054  CE1 TYR A 142       3.027   4.135  10.999  1.00  0.93           C  
ATOM   1055  CE2 TYR A 142       1.207   5.689  10.809  1.00  0.93           C  
ATOM   1056  OH  TYR A 142       0.776   3.380  11.231  1.00  0.91           O  
ATOM   1057  CZ  TYR A 142       1.671   4.403  11.013  1.00  0.93           C  
ATOM   1058  N   SER A 143       7.211   8.746  11.636  1.00  0.96           N  
ATOM   1059  CA  SER A 143       8.491   9.344  11.271  1.00  0.96           C  
ATOM   1060  C   SER A 143       9.369   8.352  10.516  1.00  0.96           C  
ATOM   1061  CB  SER A 143       9.225   9.841  12.517  1.00  0.96           C  
ATOM   1062  O   SER A 143       9.322   7.148  10.778  1.00  0.96           O  
ATOM   1063  OG  SER A 143       9.483   8.771  13.410  1.00  0.95           O  
ATOM   1064  N   VAL A 144      10.181   8.831   9.598  1.00  0.97           N  
ATOM   1065  CA  VAL A 144      11.164   8.005   8.904  1.00  0.97           C  
ATOM   1066  C   VAL A 144      12.320   7.678   9.847  1.00  0.97           C  
ATOM   1067  CB  VAL A 144      11.695   8.703   7.632  1.00  0.97           C  
ATOM   1068  O   VAL A 144      13.062   8.570  10.263  1.00  0.96           O  
ATOM   1069  CG1 VAL A 144      12.766   7.850   6.955  1.00  0.96           C  
ATOM   1070  CG2 VAL A 144      10.548   8.992   6.665  1.00  0.96           C  
ATOM   1071  N   LYS A 145      12.502   6.391  10.099  1.00  0.97           N  
ATOM   1072  CA  LYS A 145      13.566   5.896  10.968  1.00  0.97           C  
ATOM   1073  C   LYS A 145      14.810   5.534  10.162  1.00  0.96           C  
ATOM   1074  CB  LYS A 145      13.087   4.683  11.766  1.00  0.96           C  
ATOM   1075  O   LYS A 145      15.931   5.857  10.561  1.00  0.95           O  
ATOM   1076  CG  LYS A 145      14.097   4.174  12.784  1.00  0.90           C  
ATOM   1077  CD  LYS A 145      13.467   3.174  13.745  1.00  0.83           C  
ATOM   1078  CE  LYS A 145      14.447   2.743  14.828  1.00  0.82           C  
ATOM   1079  NZ  LYS A 145      13.775   1.951  15.900  1.00  0.82           N  
ATOM   1080  N   SER A 146      14.599   4.873   9.091  1.00  0.97           N  
ATOM   1081  CA  SER A 146      15.694   4.516   8.194  1.00  0.97           C  
ATOM   1082  C   SER A 146      15.196   4.314   6.767  1.00  0.97           C  
ATOM   1083  CB  SER A 146      16.395   3.248   8.683  1.00  0.97           C  
ATOM   1084  O   SER A 146      13.994   4.168   6.538  1.00  0.96           O  
ATOM   1085  OG  SER A 146      15.531   2.128   8.593  1.00  0.94           O  
ATOM   1086  N   SER A 147      16.147   4.275   5.838  1.00  0.96           N  
ATOM   1087  CA  SER A 147      15.827   3.993   4.443  1.00  0.96           C  
ATOM   1088  C   SER A 147      16.978   3.274   3.746  1.00  0.94           C  
ATOM   1089  CB  SER A 147      15.495   5.285   3.696  1.00  0.96           C  
ATOM   1090  O   SER A 147      18.136   3.418   4.142  1.00  0.92           O  
ATOM   1091  OG  SER A 147      16.604   6.168   3.703  1.00  0.96           O  
ATOM   1092  N   ALA A 148      16.600   2.553   2.700  1.00  0.94           N  
ATOM   1093  CA  ALA A 148      17.582   1.909   1.832  1.00  0.94           C  
ATOM   1094  C   ALA A 148      17.065   1.808   0.400  1.00  0.92           C  
ATOM   1095  CB  ALA A 148      17.936   0.523   2.366  1.00  0.93           C  
ATOM   1096  O   ALA A 148      15.861   1.658   0.177  1.00  0.90           O  
ATOM   1097  N   THR A 149      17.996   1.872  -0.533  1.00  0.91           N  
ATOM   1098  CA  THR A 149      17.669   1.821  -1.954  1.00  0.90           C  
ATOM   1099  C   THR A 149      17.393   0.386  -2.394  1.00  0.89           C  
ATOM   1100  CB  THR A 149      18.804   2.415  -2.809  1.00  0.89           C  
ATOM   1101  O   THR A 149      18.144  -0.529  -2.051  1.00  0.87           O  
ATOM   1102  CG2 THR A 149      18.463   2.351  -4.295  1.00  0.81           C  
ATOM   1103  OG1 THR A 149      19.010   3.783  -2.436  1.00  0.85           O  
ATOM   1104  N   ILE A 150      16.307   0.190  -3.175  1.00  0.87           N  
ATOM   1105  CA  ILE A 150      15.918  -1.050  -3.837  1.00  0.86           C  
ATOM   1106  C   ILE A 150      16.068  -0.897  -5.349  1.00  0.83           C  
ATOM   1107  CB  ILE A 150      14.470  -1.453  -3.479  1.00  0.85           C  
ATOM   1108  O   ILE A 150      15.268  -0.213  -5.992  1.00  0.79           O  
ATOM   1109  CG1 ILE A 150      14.284  -1.482  -1.958  1.00  0.86           C  
ATOM   1110  CG2 ILE A 150      14.117  -2.807  -4.101  1.00  0.85           C  
ATOM   1111  CD1 ILE A 150      12.829  -1.519  -1.513  1.00  0.84           C  
ATOM   1112  N   ASN A 151      17.174  -1.447  -5.808  1.00  0.79           N  
ATOM   1113  CA  ASN A 151      17.368  -1.454  -7.254  1.00  0.78           C  
ATOM   1114  C   ASN A 151      16.519  -2.528  -7.928  1.00  0.77           C  
ATOM   1115  CB  ASN A 151      18.846  -1.654  -7.597  1.00  0.77           C  
ATOM   1116  O   ASN A 151      16.586  -3.701  -7.559  1.00  0.74           O  
ATOM   1117  CG  ASN A 151      19.722  -0.529  -7.081  1.00  0.76           C  
ATOM   1118  ND2 ASN A 151      20.736  -0.878  -6.299  1.00  0.75           N  
ATOM   1119  OD1 ASN A 151      19.489   0.644  -7.384  1.00  0.75           O  
ATOM   1120  N   MET A 152      15.697  -2.132  -8.847  1.00  0.72           N  
ATOM   1121  CA  MET A 152      14.940  -3.059  -9.683  1.00  0.71           C  
ATOM   1122  C   MET A 152      15.855  -3.764 -10.680  1.00  0.71           C  
ATOM   1123  CB  MET A 152      13.823  -2.325 -10.427  1.00  0.69           C  
ATOM   1124  O   MET A 152      16.871  -3.206 -11.098  1.00  0.67           O  
ATOM   1125  CG  MET A 152      12.789  -1.691  -9.510  1.00  0.64           C  
ATOM   1126  SD  MET A 152      11.808  -2.939  -8.590  1.00  0.57           S  
ATOM   1127  CE  MET A 152      10.766  -3.579  -9.931  1.00  0.55           C  
ATOM   1128  N   PRO A 153      15.559  -5.096 -10.864  1.00  0.61           N  
ATOM   1129  CA  PRO A 153      16.358  -5.682 -11.942  1.00  0.60           C  
ATOM   1130  C   PRO A 153      16.286  -4.875 -13.236  1.00  0.61           C  
ATOM   1131  CB  PRO A 153      15.736  -7.069 -12.128  1.00  0.58           C  
ATOM   1132  O   PRO A 153      15.192  -4.581 -13.725  1.00  0.58           O  
ATOM   1133  CG  PRO A 153      14.344  -6.936 -11.601  1.00  0.55           C  
ATOM   1134  CD  PRO A 153      14.309  -5.793 -10.628  1.00  0.54           C  
ATOM   1135  N   VAL A 154      17.257  -4.285 -13.592  1.00  0.51           N  
ATOM   1136  CA  VAL A 154      17.456  -3.774 -14.944  1.00  0.50           C  
ATOM   1137  C   VAL A 154      17.894  -4.909 -15.866  1.00  0.51           C  
ATOM   1138  CB  VAL A 154      18.498  -2.633 -14.971  1.00  0.48           C  
ATOM   1139  O   VAL A 154      19.071  -5.278 -15.892  1.00  0.49           O  
ATOM   1140  CG1 VAL A 154      18.279  -1.731 -16.185  1.00  0.42           C  
ATOM   1141  CG2 VAL A 154      18.432  -1.820 -13.680  1.00  0.44           C  
ATOM   1142  N   GLY A 155      17.348  -6.195 -15.632  1.00  0.43           N  
ATOM   1143  CA  GLY A 155      17.685  -7.039 -16.767  1.00  0.41           C  
ATOM   1144  C   GLY A 155      17.215  -6.472 -18.093  1.00  0.43           C  
ATOM   1145  O   GLY A 155      16.413  -5.536 -18.125  1.00  0.41           O  
ATOM   1146  N   ALA A 156      18.162  -6.384 -19.071  1.00  0.34           N  
ATOM   1147  CA  ALA A 156      18.027  -6.024 -20.480  1.00  0.34           C  
ATOM   1148  C   ALA A 156      16.589  -6.207 -20.957  1.00  0.34           C  
ATOM   1149  CB  ALA A 156      18.978  -6.857 -21.336  1.00  0.31           C  
ATOM   1150  O   ALA A 156      16.114  -7.336 -21.099  1.00  0.32           O  
ATOM   1151  N   ILE A 157      15.637  -5.579 -20.360  1.00  0.38           N  
ATOM   1152  CA  ILE A 157      14.470  -5.375 -21.210  1.00  0.37           C  
ATOM   1153  C   ILE A 157      14.913  -5.196 -22.661  1.00  0.38           C  
ATOM   1154  CB  ILE A 157      13.641  -4.156 -20.749  1.00  0.36           C  
ATOM   1155  O   ILE A 157      15.338  -4.108 -23.056  1.00  0.36           O  
ATOM   1156  CG1 ILE A 157      13.295  -4.277 -19.260  1.00  0.32           C  
ATOM   1157  CG2 ILE A 157      12.372  -4.013 -21.595  1.00  0.33           C  
ATOM   1158  CD1 ILE A 157      12.576  -3.063 -18.690  1.00  0.30           C  
ATOM   1159  N   SER A 158      15.784  -5.993 -23.196  1.00  0.33           N  
ATOM   1160  CA  SER A 158      16.428  -5.824 -24.495  1.00  0.33           C  
ATOM   1161  C   SER A 158      15.421  -5.960 -25.632  1.00  0.33           C  
ATOM   1162  CB  SER A 158      17.551  -6.846 -24.673  1.00  0.30           C  
ATOM   1163  O   SER A 158      15.614  -5.392 -26.709  1.00  0.31           O  
ATOM   1164  OG  SER A 158      17.033  -8.165 -24.694  1.00  0.27           O  
ATOM   1165  N   SER A 159      14.123  -6.148 -25.411  1.00  0.31           N  
ATOM   1166  CA  SER A 159      13.289  -6.291 -26.599  1.00  0.32           C  
ATOM   1167  C   SER A 159      11.838  -6.573 -26.226  1.00  0.31           C  
ATOM   1168  CB  SER A 159      13.820  -7.411 -27.496  1.00  0.28           C  
ATOM   1169  O   SER A 159      11.543  -7.574 -25.569  1.00  0.30           O  
ATOM   1170  OG  SER A 159      13.805  -8.652 -26.812  1.00  0.14           O  
ATOM   1171  N   GLY A 160      11.085  -5.445 -25.930  1.00  0.32           N  
ATOM   1172  CA  GLY A 160       9.691  -5.248 -26.296  1.00  0.32           C  
ATOM   1173  C   GLY A 160       8.721  -5.823 -25.282  1.00  0.32           C  
ATOM   1174  O   GLY A 160       7.507  -5.653 -25.411  1.00  0.30           O  
ATOM   1175  N   SER A 161       9.183  -6.317 -24.094  1.00  0.31           N  
ATOM   1176  CA  SER A 161       8.228  -7.097 -23.313  1.00  0.32           C  
ATOM   1177  C   SER A 161       8.123  -6.573 -21.884  1.00  0.31           C  
ATOM   1178  CB  SER A 161       8.628  -8.573 -23.295  1.00  0.29           C  
ATOM   1179  O   SER A 161       9.123  -6.158 -21.295  1.00  0.30           O  
ATOM   1180  OG  SER A 161       9.120  -8.976 -24.562  1.00  0.23           O  
ATOM   1181  N   PHE A 162       6.975  -5.935 -21.587  1.00  0.35           N  
ATOM   1182  CA  PHE A 162       6.111  -5.437 -20.524  1.00  0.35           C  
ATOM   1183  C   PHE A 162       6.297  -6.251 -19.249  1.00  0.35           C  
ATOM   1184  CB  PHE A 162       4.643  -5.474 -20.961  1.00  0.32           C  
ATOM   1185  O   PHE A 162       6.282  -7.483 -19.285  1.00  0.34           O  
ATOM   1186  CG  PHE A 162       4.294  -4.448 -22.005  1.00  0.30           C  
ATOM   1187  CD1 PHE A 162       3.990  -3.142 -21.641  1.00  0.27           C  
ATOM   1188  CD2 PHE A 162       4.271  -4.790 -23.351  1.00  0.28           C  
ATOM   1189  CE1 PHE A 162       3.667  -2.190 -22.606  1.00  0.26           C  
ATOM   1190  CE2 PHE A 162       3.949  -3.844 -24.320  1.00  0.28           C  
ATOM   1191  CZ  PHE A 162       3.647  -2.545 -23.945  1.00  0.26           C  
ATOM   1192  N   GLY A 163       6.776  -5.577 -18.148  1.00  0.36           N  
ATOM   1193  CA  GLY A 163       6.210  -5.599 -16.809  1.00  0.36           C  
ATOM   1194  C   GLY A 163       7.261  -5.664 -15.718  1.00  0.37           C  
ATOM   1195  O   GLY A 163       6.998  -6.170 -14.624  1.00  0.35           O  
ATOM   1196  N   VAL A 164       8.434  -5.108 -15.915  1.00  0.35           N  
ATOM   1197  CA  VAL A 164       9.167  -4.945 -14.664  1.00  0.35           C  
ATOM   1198  C   VAL A 164       8.493  -3.877 -13.805  1.00  0.35           C  
ATOM   1199  CB  VAL A 164      10.644  -4.570 -14.917  1.00  0.32           C  
ATOM   1200  O   VAL A 164       8.149  -2.800 -14.299  1.00  0.34           O  
ATOM   1201  CG1 VAL A 164      11.508  -4.931 -13.710  1.00  0.28           C  
ATOM   1202  CG2 VAL A 164      11.162  -5.264 -16.176  1.00  0.30           C  
ATOM   1203  N   GLY A 165       7.825  -4.290 -12.800  1.00  0.39           N  
ATOM   1204  CA  GLY A 165       7.464  -3.439 -11.678  1.00  0.38           C  
ATOM   1205  C   GLY A 165       5.966  -3.258 -11.524  1.00  0.39           C  
ATOM   1206  O   GLY A 165       5.509  -2.557 -10.618  1.00  0.37           O  
ATOM   1207  N   VAL A 166       5.243  -3.757 -12.483  1.00  0.42           N  
ATOM   1208  CA  VAL A 166       3.820  -3.604 -12.199  1.00  0.42           C  
ATOM   1209  C   VAL A 166       3.447  -4.428 -10.968  1.00  0.42           C  
ATOM   1210  CB  VAL A 166       2.951  -4.026 -13.405  1.00  0.39           C  
ATOM   1211  O   VAL A 166       2.566  -4.040 -10.197  1.00  0.40           O  
ATOM   1212  CG1 VAL A 166       1.659  -3.213 -13.451  1.00  0.34           C  
ATOM   1213  CG2 VAL A 166       3.734  -3.867 -14.707  1.00  0.35           C  
ATOM   1214  N   SER A 167       4.178  -5.340 -10.515  1.00  0.51           N  
ATOM   1215  CA  SER A 167       3.748  -6.226  -9.439  1.00  0.51           C  
ATOM   1216  C   SER A 167       4.872  -6.464  -8.436  1.00  0.52           C  
ATOM   1217  CB  SER A 167       3.266  -7.562 -10.004  1.00  0.48           C  
ATOM   1218  O   SER A 167       5.342  -7.593  -8.280  1.00  0.50           O  
ATOM   1219  OG  SER A 167       2.244  -7.363 -10.966  1.00  0.43           O  
ATOM   1220  N   VAL A 168       5.457  -5.400  -7.883  1.00  0.68           N  
ATOM   1221  CA  VAL A 168       6.315  -5.570  -6.715  1.00  0.68           C  
ATOM   1222  C   VAL A 168       5.462  -5.873  -5.486  1.00  0.68           C  
ATOM   1223  CB  VAL A 168       7.186  -4.318  -6.464  1.00  0.66           C  
ATOM   1224  O   VAL A 168       4.457  -5.201  -5.239  1.00  0.66           O  
ATOM   1225  CG1 VAL A 168       8.157  -4.559  -5.309  1.00  0.62           C  
ATOM   1226  CG2 VAL A 168       7.945  -3.933  -7.733  1.00  0.62           C  
ATOM   1227  N   PHE A 169       5.741  -6.873  -4.683  1.00  0.63           N  
ATOM   1228  CA  PHE A 169       5.027  -7.118  -3.436  1.00  0.65           C  
ATOM   1229  C   PHE A 169       6.002  -7.406  -2.301  1.00  0.64           C  
ATOM   1230  CB  PHE A 169       4.048  -8.285  -3.596  1.00  0.62           C  
ATOM   1231  O   PHE A 169       7.060  -8.000  -2.520  1.00  0.63           O  
ATOM   1232  CG  PHE A 169       4.694  -9.559  -4.070  1.00  0.61           C  
ATOM   1233  CD1 PHE A 169       4.990  -9.746  -5.415  1.00  0.54           C  
ATOM   1234  CD2 PHE A 169       5.005 -10.570  -3.170  1.00  0.54           C  
ATOM   1235  CE1 PHE A 169       5.588 -10.923  -5.856  1.00  0.46           C  
ATOM   1236  CE2 PHE A 169       5.603 -11.750  -3.604  1.00  0.49           C  
ATOM   1237  CZ  PHE A 169       5.893 -11.925  -4.948  1.00  0.52           C  
ATOM   1238  N   ILE A 170       5.624  -7.022  -1.183  1.00  0.77           N  
ATOM   1239  CA  ILE A 170       6.270  -7.323   0.090  1.00  0.77           C  
ATOM   1240  C   ILE A 170       5.827  -8.699   0.582  1.00  0.77           C  
ATOM   1241  CB  ILE A 170       5.954  -6.247   1.153  1.00  0.76           C  
ATOM   1242  O   ILE A 170       4.697  -8.864   1.047  1.00  0.75           O  
ATOM   1243  CG1 ILE A 170       6.342  -4.856   0.637  1.00  0.79           C  
ATOM   1244  CG2 ILE A 170       6.669  -6.561   2.470  1.00  0.79           C  
ATOM   1245  CD1 ILE A 170       5.727  -3.709   1.427  1.00  0.77           C  
ATOM   1246  N   GLU A 171       6.620  -9.766   0.380  1.00  0.71           N  
ATOM   1247  CA  GLU A 171       6.342 -11.142   0.781  1.00  0.70           C  
ATOM   1248  C   GLU A 171       6.406 -11.300   2.297  1.00  0.71           C  
ATOM   1249  CB  GLU A 171       7.324 -12.106   0.110  1.00  0.69           C  
ATOM   1250  O   GLU A 171       5.533 -11.928   2.899  1.00  0.69           O  
ATOM   1251  CG  GLU A 171       7.070 -13.570   0.438  1.00  0.66           C  
ATOM   1252  CD  GLU A 171       7.953 -14.524  -0.351  1.00  0.64           C  
ATOM   1253  OE1 GLU A 171       9.131 -14.188  -0.608  1.00  0.64           O  
ATOM   1254  OE2 GLU A 171       7.462 -15.616  -0.716  1.00  0.60           O  
ATOM   1255  N   GLU A 172       7.378 -10.769   2.809  1.00  0.78           N  
ATOM   1256  CA  GLU A 172       7.663 -10.841   4.239  1.00  0.79           C  
ATOM   1257  C   GLU A 172       8.124  -9.491   4.780  1.00  0.81           C  
ATOM   1258  CB  GLU A 172       8.721 -11.911   4.523  1.00  0.77           C  
ATOM   1259  O   GLU A 172       8.971  -8.831   4.175  1.00  0.81           O  
ATOM   1260  CG  GLU A 172       8.936 -12.185   6.005  1.00  0.73           C  
ATOM   1261  CD  GLU A 172      10.027 -13.209   6.273  1.00  0.71           C  
ATOM   1262  OE1 GLU A 172      10.236 -14.109   5.429  1.00  0.71           O  
ATOM   1263  OE2 GLU A 172      10.679 -13.110   7.337  1.00  0.66           O  
ATOM   1264  N   ALA A 173       7.592  -9.112   5.977  1.00  0.84           N  
ATOM   1265  CA  ALA A 173       8.048  -8.001   6.810  1.00  0.85           C  
ATOM   1266  C   ALA A 173       7.969  -8.358   8.291  1.00  0.84           C  
ATOM   1267  CB  ALA A 173       7.226  -6.748   6.522  1.00  0.83           C  
ATOM   1268  O   ALA A 173       6.878  -8.414   8.865  1.00  0.82           O  
ATOM   1269  N   THR A 174       9.075  -8.726   8.866  1.00  0.87           N  
ATOM   1270  CA  THR A 174       9.200  -9.093  10.272  1.00  0.88           C  
ATOM   1271  C   THR A 174      10.037  -8.064  11.027  1.00  0.90           C  
ATOM   1272  CB  THR A 174       9.831 -10.488  10.431  1.00  0.86           C  
ATOM   1273  O   THR A 174      10.599  -7.148  10.422  1.00  0.90           O  
ATOM   1274  CG2 THR A 174       9.177 -11.498   9.493  1.00  0.83           C  
ATOM   1275  OG1 THR A 174      11.230 -10.411  10.130  1.00  0.85           O  
ATOM   1276  N   ALA A 175      10.161  -8.233  12.312  1.00  0.91           N  
ATOM   1277  CA  ALA A 175      10.962  -7.340  13.146  1.00  0.93           C  
ATOM   1278  C   ALA A 175      12.434  -7.390  12.746  1.00  0.93           C  
ATOM   1279  CB  ALA A 175      10.802  -7.703  14.620  1.00  0.91           C  
ATOM   1280  O   ALA A 175      13.206  -6.490  13.084  1.00  0.92           O  
ATOM   1281  N   THR A 176      12.824  -8.360  11.972  1.00  0.93           N  
ATOM   1282  CA  THR A 176      14.250  -8.573  11.746  1.00  0.94           C  
ATOM   1283  C   THR A 176      14.557  -8.636  10.253  1.00  0.92           C  
ATOM   1284  CB  THR A 176      14.737  -9.864  12.428  1.00  0.92           C  
ATOM   1285  O   THR A 176      15.719  -8.545   9.849  1.00  0.91           O  
ATOM   1286  CG2 THR A 176      14.654  -9.750  13.947  1.00  0.88           C  
ATOM   1287  OG1 THR A 176      13.921 -10.962  11.998  1.00  0.92           O  
ATOM   1288  N   SER A 177      13.553  -8.780   9.362  1.00  0.91           N  
ATOM   1289  CA  SER A 177      13.850  -8.948   7.943  1.00  0.91           C  
ATOM   1290  C   SER A 177      12.712  -8.424   7.074  1.00  0.91           C  
ATOM   1291  CB  SER A 177      14.112 -10.420   7.621  1.00  0.89           C  
ATOM   1292  O   SER A 177      11.554  -8.418   7.496  1.00  0.90           O  
ATOM   1293  OG  SER A 177      12.953 -11.200   7.856  1.00  0.81           O  
ATOM   1294  N   ILE A 178      13.067  -8.008   5.903  1.00  0.91           N  
ATOM   1295  CA  ILE A 178      12.179  -7.727   4.779  1.00  0.90           C  
ATOM   1296  C   ILE A 178      12.558  -8.606   3.590  1.00  0.89           C  
ATOM   1297  CB  ILE A 178      12.228  -6.235   4.380  1.00  0.89           C  
ATOM   1298  O   ILE A 178      13.738  -8.736   3.257  1.00  0.86           O  
ATOM   1299  CG1 ILE A 178      11.791  -5.353   5.555  1.00  0.86           C  
ATOM   1300  CG2 ILE A 178      11.357  -5.977   3.147  1.00  0.85           C  
ATOM   1301  CD1 ILE A 178      10.331  -5.529   5.951  1.00  0.83           C  
ATOM   1302  N   LYS A 179      11.556  -9.179   2.992  1.00  0.82           N  
ATOM   1303  CA  LYS A 179      11.678  -9.902   1.730  1.00  0.82           C  
ATOM   1304  C   LYS A 179      10.674  -9.388   0.702  1.00  0.81           C  
ATOM   1305  CB  LYS A 179      11.480 -11.403   1.950  1.00  0.80           C  
ATOM   1306  O   LYS A 179       9.470  -9.357   0.964  1.00  0.79           O  
ATOM   1307  CG  LYS A 179      11.737 -12.249   0.711  1.00  0.77           C  
ATOM   1308  CD  LYS A 179      11.569 -13.734   1.004  1.00  0.77           C  
ATOM   1309  CE  LYS A 179      11.805 -14.581  -0.240  1.00  0.72           C  
ATOM   1310  NZ  LYS A 179      11.421 -16.007  -0.020  1.00  0.71           N  
ATOM   1311  N   ILE A 180      11.190  -8.948  -0.380  1.00  0.82           N  
ATOM   1312  CA  ILE A 180      10.427  -8.406  -1.499  1.00  0.81           C  
ATOM   1313  C   ILE A 180      10.613  -9.294  -2.728  1.00  0.80           C  
ATOM   1314  CB  ILE A 180      10.846  -6.954  -1.819  1.00  0.80           C  
ATOM   1315  O   ILE A 180      11.732  -9.705  -3.041  1.00  0.77           O  
ATOM   1316  CG1 ILE A 180      10.712  -6.073  -0.572  1.00  0.81           C  
ATOM   1317  CG2 ILE A 180      10.013  -6.394  -2.977  1.00  0.81           C  
ATOM   1318  CD1 ILE A 180      11.474  -4.757  -0.658  1.00  0.80           C  
ATOM   1319  N   LYS A 181       9.588  -9.582  -3.407  1.00  0.70           N  
ATOM   1320  CA  LYS A 181       9.639 -10.257  -4.701  1.00  0.70           C  
ATOM   1321  C   LYS A 181       9.286  -9.300  -5.835  1.00  0.70           C  
ATOM   1322  CB  LYS A 181       8.694 -11.460  -4.717  1.00  0.68           C  
ATOM   1323  O   LYS A 181       8.278  -8.594  -5.768  1.00  0.68           O  
ATOM   1324  CG  LYS A 181       9.180 -12.641  -3.890  1.00  0.66           C  
ATOM   1325  CD  LYS A 181       8.273 -13.852  -4.058  1.00  0.65           C  
ATOM   1326  CE  LYS A 181       8.769 -15.041  -3.246  1.00  0.59           C  
ATOM   1327  NZ  LYS A 181       7.793 -16.172  -3.265  1.00  0.56           N  
ATOM   1328  N   ILE A 182      10.108  -9.249  -6.743  1.00  0.69           N  
ATOM   1329  CA  ILE A 182      10.001  -8.423  -7.941  1.00  0.68           C  
ATOM   1330  C   ILE A 182       9.943  -9.316  -9.179  1.00  0.68           C  
ATOM   1331  CB  ILE A 182      11.181  -7.431  -8.051  1.00  0.66           C  
ATOM   1332  O   ILE A 182      10.944  -9.929  -9.558  1.00  0.66           O  
ATOM   1333  CG1 ILE A 182      11.321  -6.624  -6.755  1.00  0.65           C  
ATOM   1334  CG2 ILE A 182      10.997  -6.505  -9.257  1.00  0.66           C  
ATOM   1335  CD1 ILE A 182      12.603  -5.806  -6.672  1.00  0.64           C  
ATOM   1336  N   PRO A 183       8.781  -9.505  -9.728  1.00  0.57           N  
ATOM   1337  CA  PRO A 183       8.775 -10.206 -11.014  1.00  0.56           C  
ATOM   1338  C   PRO A 183       9.521  -9.442 -12.105  1.00  0.57           C  
ATOM   1339  CB  PRO A 183       7.285 -10.319 -11.348  1.00  0.55           C  
ATOM   1340  O   PRO A 183       9.401  -8.218 -12.200  1.00  0.55           O  
ATOM   1341  CG  PRO A 183       6.640  -9.197 -10.600  1.00  0.54           C  
ATOM   1342  CD  PRO A 183       7.536  -8.807  -9.459  1.00  0.54           C  
ATOM   1343  N   GLY A 184      10.403 -10.040 -12.821  1.00  0.51           N  
ATOM   1344  CA  GLY A 184      11.143  -9.463 -13.932  1.00  0.49           C  
ATOM   1345  C   GLY A 184      11.340 -10.430 -15.084  1.00  0.51           C  
ATOM   1346  O   GLY A 184      11.091 -11.629 -14.944  1.00  0.48           O  
ATOM   1347  N   TYR A 185      11.696  -9.844 -16.300  1.00  0.41           N  
ATOM   1348  CA  TYR A 185      12.140 -10.469 -17.542  1.00  0.44           C  
ATOM   1349  C   TYR A 185      13.618 -10.193 -17.793  1.00  0.42           C  
ATOM   1350  CB  TYR A 185      11.306  -9.966 -18.724  1.00  0.40           C  
ATOM   1351  O   TYR A 185      14.106  -9.095 -17.517  1.00  0.39           O  
ATOM   1352  CG  TYR A 185       9.817 -10.012 -18.480  1.00  0.39           C  
ATOM   1353  CD1 TYR A 185       9.068 -11.132 -18.830  1.00  0.36           C  
ATOM   1354  CD2 TYR A 185       9.157  -8.934 -17.900  1.00  0.38           C  
ATOM   1355  CE1 TYR A 185       7.696 -11.178 -18.609  1.00  0.36           C  
ATOM   1356  CE2 TYR A 185       7.785  -8.968 -17.674  1.00  0.37           C  
ATOM   1357  OH  TYR A 185       5.706 -10.133 -17.810  1.00  0.25           O  
ATOM   1358  CZ  TYR A 185       7.064 -10.093 -18.031  1.00  0.36           C  
ATOM   1359  N   ILE A 186      14.299 -11.161 -18.206  1.00  0.38           N  
ATOM   1360  CA  ILE A 186      15.508 -11.060 -19.016  1.00  0.38           C  
ATOM   1361  C   ILE A 186      15.276 -11.720 -20.374  1.00  0.38           C  
ATOM   1362  CB  ILE A 186      16.720 -11.705 -18.307  1.00  0.35           C  
ATOM   1363  O   ILE A 186      14.756 -12.836 -20.448  1.00  0.36           O  
ATOM   1364  CG1 ILE A 186      17.033 -10.962 -17.003  1.00  0.31           C  
ATOM   1365  CG2 ILE A 186      17.940 -11.725 -19.233  1.00  0.31           C  
ATOM   1366  CD1 ILE A 186      18.121 -11.617 -16.164  1.00  0.29           C  
ATOM   1367  N   ASN A 187      15.349 -10.893 -21.597  1.00  0.36           N  
ATOM   1368  CA  ASN A 187      15.627 -11.282 -22.976  1.00  0.37           C  
ATOM   1369  C   ASN A 187      14.598 -12.281 -23.495  1.00  0.36           C  
ATOM   1370  CB  ASN A 187      17.038 -11.863 -23.096  1.00  0.34           C  
ATOM   1371  O   ASN A 187      14.370 -13.323 -22.877  1.00  0.35           O  
ATOM   1372  CG  ASN A 187      18.116 -10.800 -23.012  1.00  0.32           C  
ATOM   1373  ND2 ASN A 187      19.354 -11.227 -22.792  1.00  0.28           N  
ATOM   1374  OD1 ASN A 187      17.839  -9.605 -23.144  1.00  0.31           O  
ATOM   1375  N   SER A 188      13.467 -11.881 -24.223  1.00  0.38           N  
ATOM   1376  CA  SER A 188      12.477 -12.601 -25.018  1.00  0.38           C  
ATOM   1377  C   SER A 188      11.754 -13.652 -24.181  1.00  0.38           C  
ATOM   1378  CB  SER A 188      13.139 -13.266 -26.225  1.00  0.36           C  
ATOM   1379  O   SER A 188      12.241 -14.051 -23.121  1.00  0.36           O  
ATOM   1380  OG  SER A 188      14.171 -14.145 -25.812  1.00  0.30           O  
ATOM   1381  N   TYR A 189      10.370 -13.945 -24.311  1.00  0.40           N  
ATOM   1382  CA  TYR A 189       9.263 -14.743 -23.796  1.00  0.41           C  
ATOM   1383  C   TYR A 189       9.775 -15.937 -22.999  1.00  0.40           C  
ATOM   1384  CB  TYR A 189       8.369 -15.226 -24.943  1.00  0.39           C  
ATOM   1385  O   TYR A 189       9.089 -16.432 -22.101  1.00  0.39           O  
ATOM   1386  CG  TYR A 189       7.620 -14.115 -25.638  1.00  0.37           C  
ATOM   1387  CD1 TYR A 189       6.466 -13.570 -25.078  1.00  0.34           C  
ATOM   1388  CD2 TYR A 189       8.063 -13.608 -26.854  1.00  0.36           C  
ATOM   1389  CE1 TYR A 189       5.771 -12.548 -25.715  1.00  0.36           C  
ATOM   1390  CE2 TYR A 189       7.376 -12.585 -27.501  1.00  0.36           C  
ATOM   1391  OH  TYR A 189       5.549 -11.050 -27.559  1.00  0.29           O  
ATOM   1392  CZ  TYR A 189       6.233 -12.062 -26.924  1.00  0.36           C  
ATOM   1393  N   ASP A 190      11.093 -16.368 -23.004  1.00  0.38           N  
ATOM   1394  CA  ASP A 190      11.481 -17.730 -22.651  1.00  0.38           C  
ATOM   1395  C   ASP A 190      12.308 -17.750 -21.367  1.00  0.38           C  
ATOM   1396  CB  ASP A 190      12.266 -18.378 -23.793  1.00  0.36           C  
ATOM   1397  O   ASP A 190      12.448 -18.796 -20.730  1.00  0.36           O  
ATOM   1398  CG  ASP A 190      11.419 -18.625 -25.029  1.00  0.34           C  
ATOM   1399  OD1 ASP A 190      10.196 -18.842 -24.897  1.00  0.33           O  
ATOM   1400  OD2 ASP A 190      11.982 -18.606 -26.145  1.00  0.33           O  
ATOM   1401  N   ASN A 191      12.810 -16.595 -20.833  1.00  0.43           N  
ATOM   1402  CA  ASN A 191      13.628 -16.616 -19.625  1.00  0.42           C  
ATOM   1403  C   ASN A 191      13.131 -15.609 -18.593  1.00  0.43           C  
ATOM   1404  CB  ASN A 191      15.095 -16.346 -19.966  1.00  0.40           C  
ATOM   1405  O   ASN A 191      13.503 -14.435 -18.635  1.00  0.40           O  
ATOM   1406  CG  ASN A 191      15.743 -17.496 -20.713  1.00  0.37           C  
ATOM   1407  ND2 ASN A 191      16.590 -17.171 -21.683  1.00  0.32           N  
ATOM   1408  OD1 ASN A 191      15.483 -18.666 -20.422  1.00  0.37           O  
ATOM   1409  N   GLN A 192      12.104 -16.117 -17.877  1.00  0.45           N  
ATOM   1410  CA  GLN A 192      11.525 -15.328 -16.795  1.00  0.46           C  
ATOM   1411  C   GLN A 192      12.233 -15.605 -15.472  1.00  0.45           C  
ATOM   1412  CB  GLN A 192      10.029 -15.615 -16.660  1.00  0.43           C  
ATOM   1413  O   GLN A 192      12.712 -16.717 -15.239  1.00  0.44           O  
ATOM   1414  CG  GLN A 192       9.215 -15.222 -17.885  1.00  0.41           C  
ATOM   1415  CD  GLN A 192       7.724 -15.430 -17.690  1.00  0.44           C  
ATOM   1416  NE2 GLN A 192       6.942 -15.111 -18.716  1.00  0.36           N  
ATOM   1417  OE1 GLN A 192       7.280 -15.875 -16.627  1.00  0.42           O  
ATOM   1418  N   TYR A 193      12.537 -14.608 -14.673  1.00  0.49           N  
ATOM   1419  CA  TYR A 193      13.060 -14.680 -13.313  1.00  0.49           C  
ATOM   1420  C   TYR A 193      12.214 -13.846 -12.358  1.00  0.49           C  
ATOM   1421  CB  TYR A 193      14.516 -14.206 -13.270  1.00  0.46           C  
ATOM   1422  O   TYR A 193      11.445 -12.985 -12.791  1.00  0.47           O  
ATOM   1423  CG  TYR A 193      14.696 -12.761 -13.668  1.00  0.44           C  
ATOM   1424  CD1 TYR A 193      14.880 -12.403 -15.001  1.00  0.40           C  
ATOM   1425  CD2 TYR A 193      14.682 -11.752 -12.711  1.00  0.40           C  
ATOM   1426  CE1 TYR A 193      15.048 -11.073 -15.372  1.00  0.40           C  
ATOM   1427  CE2 TYR A 193      14.850 -10.419 -13.071  1.00  0.41           C  
ATOM   1428  OH  TYR A 193      15.197  -8.771 -14.763  1.00  0.32           O  
ATOM   1429  CZ  TYR A 193      15.031 -10.089 -14.401  1.00  0.38           C  
ATOM   1430  N   HIS A 194      12.273 -14.204 -11.069  1.00  0.56           N  
ATOM   1431  CA  HIS A 194      12.001 -13.246 -10.004  1.00  0.57           C  
ATOM   1432  C   HIS A 194      13.289 -12.808  -9.315  1.00  0.57           C  
ATOM   1433  CB  HIS A 194      11.035 -13.844  -8.979  1.00  0.55           C  
ATOM   1434  O   HIS A 194      14.203 -13.614  -9.128  1.00  0.56           O  
ATOM   1435  CG  HIS A 194       9.743 -14.308  -9.573  1.00  0.54           C  
ATOM   1436  CD2 HIS A 194       9.428 -15.442 -10.242  1.00  0.51           C  
ATOM   1437  ND1 HIS A 194       8.586 -13.562  -9.512  1.00  0.47           N  
ATOM   1438  CE1 HIS A 194       7.612 -14.220 -10.119  1.00  0.45           C  
ATOM   1439  NE2 HIS A 194       8.097 -15.364 -10.571  1.00  0.43           N  
ATOM   1440  N   GLN A 195      13.304 -11.579  -9.160  1.00  0.68           N  
ATOM   1441  CA  GLN A 195      14.256 -11.085  -8.170  1.00  0.68           C  
ATOM   1442  C   GLN A 195      13.658 -11.119  -6.767  1.00  0.69           C  
ATOM   1443  CB  GLN A 195      14.703  -9.664  -8.517  1.00  0.67           C  
ATOM   1444  O   GLN A 195      12.552 -10.622  -6.546  1.00  0.69           O  
ATOM   1445  CG  GLN A 195      15.753  -9.101  -7.568  1.00  0.63           C  
ATOM   1446  CD  GLN A 195      16.217  -7.712  -7.964  1.00  0.63           C  
ATOM   1447  NE2 GLN A 195      16.301  -6.814  -6.988  1.00  0.54           N  
ATOM   1448  OE1 GLN A 195      16.499  -7.448  -9.137  1.00  0.62           O  
ATOM   1449  N   VAL A 196      14.335 -11.839  -5.975  1.00  0.74           N  
ATOM   1450  CA  VAL A 196      14.109 -11.761  -4.535  1.00  0.74           C  
ATOM   1451  C   VAL A 196      15.115 -10.801  -3.905  1.00  0.75           C  
ATOM   1452  CB  VAL A 196      14.210 -13.152  -3.869  1.00  0.73           C  
ATOM   1453  O   VAL A 196      16.327 -11.003  -4.012  1.00  0.75           O  
ATOM   1454  CG1 VAL A 196      13.906 -13.058  -2.375  1.00  0.71           C  
ATOM   1455  CG2 VAL A 196      13.264 -14.139  -4.549  1.00  0.71           C  
ATOM   1456  N   THR A 197      14.573  -9.791  -3.355  1.00  0.81           N  
ATOM   1457  CA  THR A 197      15.359  -8.767  -2.674  1.00  0.82           C  
ATOM   1458  C   THR A 197      15.111  -8.808  -1.169  1.00  0.83           C  
ATOM   1459  CB  THR A 197      15.032  -7.362  -3.213  1.00  0.80           C  
ATOM   1460  O   THR A 197      13.962  -8.818  -0.723  1.00  0.83           O  
ATOM   1461  CG2 THR A 197      15.873  -6.297  -2.517  1.00  0.72           C  
ATOM   1462  OG1 THR A 197      15.299  -7.322  -4.620  1.00  0.75           O  
ATOM   1463  N   THR A 198      16.166  -8.860  -0.404  1.00  0.85           N  
ATOM   1464  CA  THR A 198      16.047  -9.007   1.043  1.00  0.87           C  
ATOM   1465  C   THR A 198      16.871  -7.944   1.764  1.00  0.88           C  
ATOM   1466  CB  THR A 198      16.496 -10.407   1.501  1.00  0.84           C  
ATOM   1467  O   THR A 198      17.899  -7.495   1.252  1.00  0.89           O  
ATOM   1468  CG2 THR A 198      15.598 -11.491   0.915  1.00  0.78           C  
ATOM   1469  OG1 THR A 198      17.844 -10.635   1.070  1.00  0.82           O  
ATOM   1470  N   ALA A 199      16.424  -7.565   2.840  1.00  0.90           N  
ATOM   1471  CA  ALA A 199      17.159  -6.735   3.791  1.00  0.92           C  
ATOM   1472  C   ALA A 199      16.893  -7.180   5.227  1.00  0.92           C  
ATOM   1473  CB  ALA A 199      16.785  -5.266   3.615  1.00  0.91           C  
ATOM   1474  O   ALA A 199      15.837  -7.744   5.523  1.00  0.92           O  
ATOM   1475  N   THR A 200      17.907  -6.991   6.086  1.00  0.94           N  
ATOM   1476  CA  THR A 200      17.699  -7.175   7.518  1.00  0.95           C  
ATOM   1477  C   THR A 200      17.259  -5.869   8.173  1.00  0.94           C  
ATOM   1478  CB  THR A 200      18.975  -7.694   8.206  1.00  0.93           C  
ATOM   1479  O   THR A 200      17.567  -4.784   7.675  1.00  0.94           O  
ATOM   1480  CG2 THR A 200      19.380  -9.058   7.658  1.00  0.84           C  
ATOM   1481  OG1 THR A 200      20.043  -6.765   7.981  1.00  0.88           O  
ATOM   1482  N   ILE A 201      16.524  -6.037   9.250  1.00  0.94           N  
ATOM   1483  CA  ILE A 201      16.128  -4.950  10.139  1.00  0.95           C  
ATOM   1484  C   ILE A 201      16.752  -5.157  11.517  1.00  0.93           C  
ATOM   1485  CB  ILE A 201      14.591  -4.846  10.256  1.00  0.94           C  
ATOM   1486  O   ILE A 201      16.548  -6.198  12.147  1.00  0.92           O  
ATOM   1487  CG1 ILE A 201      13.959  -4.685   8.868  1.00  0.93           C  
ATOM   1488  CG2 ILE A 201      14.197  -3.686  11.175  1.00  0.92           C  
ATOM   1489  CD1 ILE A 201      12.441  -4.804   8.862  1.00  0.90           C  
ATOM   1490  N   ASN A 202      17.548  -4.196  11.961  1.00  0.94           N  
ATOM   1491  CA  ASN A 202      18.064  -4.134  13.324  1.00  0.95           C  
ATOM   1492  C   ASN A 202      17.601  -2.869  14.042  1.00  0.94           C  
ATOM   1493  CB  ASN A 202      19.592  -4.215  13.325  1.00  0.94           C  
ATOM   1494  O   ASN A 202      18.024  -1.764  13.696  1.00  0.94           O  
ATOM   1495  CG  ASN A 202      20.173  -4.279  14.724  1.00  0.88           C  
ATOM   1496  ND2 ASN A 202      21.494  -4.186  14.822  1.00  0.90           N  
ATOM   1497  OD1 ASN A 202      19.441  -4.411  15.708  1.00  0.87           O  
ATOM   1498  N   ASN A 203      16.664  -3.023  15.022  1.00  0.95           N  
ATOM   1499  CA  ASN A 203      16.037  -1.955  15.794  1.00  0.95           C  
ATOM   1500  C   ASN A 203      15.501  -0.850  14.889  1.00  0.95           C  
ATOM   1501  CB  ASN A 203      17.025  -1.377  16.810  1.00  0.93           C  
ATOM   1502  O   ASN A 203      15.772   0.331  15.116  1.00  0.94           O  
ATOM   1503  CG  ASN A 203      17.411  -2.376  17.883  1.00  0.86           C  
ATOM   1504  ND2 ASN A 203      18.603  -2.212  18.444  1.00  0.86           N  
ATOM   1505  OD1 ASN A 203      16.645  -3.288  18.204  1.00  0.82           O  
ATOM   1506  N   GLY A 204      14.821  -1.162  13.787  1.00  0.94           N  
ATOM   1507  CA  GLY A 204      14.201  -0.269  12.821  1.00  0.95           C  
ATOM   1508  C   GLY A 204      15.183   0.285  11.806  1.00  0.95           C  
ATOM   1509  O   GLY A 204      14.826   1.137  10.990  1.00  0.94           O  
ATOM   1510  N   VAL A 205      16.434  -0.150  11.842  1.00  0.96           N  
ATOM   1511  CA  VAL A 205      17.421   0.253  10.846  1.00  0.96           C  
ATOM   1512  C   VAL A 205      17.503  -0.800   9.743  1.00  0.95           C  
ATOM   1513  CB  VAL A 205      18.813   0.470  11.480  1.00  0.96           C  
ATOM   1514  O   VAL A 205      17.812  -1.964  10.010  1.00  0.95           O  
ATOM   1515  CG1 VAL A 205      19.823   0.920  10.426  1.00  0.96           C  
ATOM   1516  CG2 VAL A 205      18.729   1.491  12.614  1.00  0.96           C  
ATOM   1517  N   LEU A 206      17.212  -0.353   8.549  1.00  0.95           N  
ATOM   1518  CA  LEU A 206      17.296  -1.193   7.359  1.00  0.95           C  
ATOM   1519  C   LEU A 206      18.745  -1.362   6.914  1.00  0.94           C  
ATOM   1520  CB  LEU A 206      16.467  -0.594   6.220  1.00  0.92           C  
ATOM   1521  O   LEU A 206      19.479  -0.380   6.791  1.00  0.92           O  
ATOM   1522  CG  LEU A 206      14.961  -0.861   6.265  1.00  0.79           C  
ATOM   1523  CD1 LEU A 206      14.233   0.044   5.275  1.00  0.71           C  
ATOM   1524  CD2 LEU A 206      14.669  -2.328   5.971  1.00  0.71           C  
ATOM   1525  N   SER A 207      19.219  -2.567   6.657  1.00  0.95           N  
ATOM   1526  CA  SER A 207      20.462  -2.807   5.931  1.00  0.96           C  
ATOM   1527  C   SER A 207      20.308  -2.483   4.449  1.00  0.94           C  
ATOM   1528  CB  SER A 207      20.911  -4.259   6.100  1.00  0.95           C  
ATOM   1529  O   SER A 207      19.195  -2.261   3.969  1.00  0.93           O  
ATOM   1530  OG  SER A 207      20.101  -5.129   5.327  1.00  0.93           O  
ATOM   1531  N   ALA A 208      21.416  -2.495   3.701  1.00  0.92           N  
ATOM   1532  CA  ALA A 208      21.326  -2.487   2.244  1.00  0.93           C  
ATOM   1533  C   ALA A 208      20.596  -3.726   1.732  1.00  0.91           C  
ATOM   1534  CB  ALA A 208      22.719  -2.400   1.625  1.00  0.91           C  
ATOM   1535  O   ALA A 208      20.758  -4.819   2.280  1.00  0.90           O  
ATOM   1536  N   PHE A 209      19.715  -3.607   0.742  1.00  0.90           N  
ATOM   1537  CA  PHE A 209      19.027  -4.731   0.119  1.00  0.90           C  
ATOM   1538  C   PHE A 209      19.995  -5.570  -0.706  1.00  0.87           C  
ATOM   1539  CB  PHE A 209      17.877  -4.236  -0.764  1.00  0.90           C  
ATOM   1540  O   PHE A 209      20.797  -5.029  -1.470  1.00  0.82           O  
ATOM   1541  CG  PHE A 209      16.645  -3.844   0.006  1.00  0.91           C  
ATOM   1542  CD1 PHE A 209      15.694  -4.796   0.355  1.00  0.89           C  
ATOM   1543  CD2 PHE A 209      16.438  -2.523   0.381  1.00  0.89           C  
ATOM   1544  CE1 PHE A 209      14.553  -4.435   1.068  1.00  0.90           C  
ATOM   1545  CE2 PHE A 209      15.300  -2.156   1.094  1.00  0.90           C  
ATOM   1546  CZ  PHE A 209      14.358  -3.113   1.435  1.00  0.90           C  
ATOM   1547  N   THR A 210      19.934  -6.805  -0.573  1.00  0.88           N  
ATOM   1548  CA  THR A 210      20.635  -7.776  -1.405  1.00  0.87           C  
ATOM   1549  C   THR A 210      19.682  -8.412  -2.413  1.00  0.85           C  
ATOM   1550  CB  THR A 210      21.290  -8.876  -0.549  1.00  0.85           C  
ATOM   1551  O   THR A 210      18.528  -8.701  -2.088  1.00  0.81           O  
ATOM   1552  CG2 THR A 210      22.305  -8.284   0.423  1.00  0.77           C  
ATOM   1553  OG1 THR A 210      20.275  -9.561   0.196  1.00  0.81           O  
ATOM   1554  N   ASN A 211      20.130  -8.593  -3.587  1.00  0.81           N  
ATOM   1555  CA  ASN A 211      19.339  -9.116  -4.697  1.00  0.80           C  
ATOM   1556  C   ASN A 211      19.762 -10.534  -5.067  1.00  0.79           C  
ATOM   1557  CB  ASN A 211      19.447  -8.195  -5.914  1.00  0.77           C  
ATOM   1558  O   ASN A 211      20.944 -10.793  -5.301  1.00  0.75           O  
ATOM   1559  CG  ASN A 211      19.003  -6.776  -5.614  1.00  0.73           C  
ATOM   1560  ND2 ASN A 211      19.746  -5.802  -6.124  1.00  0.69           N  
ATOM   1561  OD1 ASN A 211      18.000  -6.558  -4.928  1.00  0.71           O  
ATOM   1562  N   ALA A 212      18.835 -11.378  -5.053  1.00  0.74           N  
ATOM   1563  CA  ALA A 212      19.004 -12.700  -5.651  1.00  0.73           C  
ATOM   1564  C   ALA A 212      18.058 -12.893  -6.833  1.00  0.72           C  
ATOM   1565  CB  ALA A 212      18.775 -13.790  -4.607  1.00  0.71           C  
ATOM   1566  O   ALA A 212      16.867 -12.587  -6.739  1.00  0.68           O  
ATOM   1567  N   ILE A 213      18.638 -13.143  -7.988  1.00  0.64           N  
ATOM   1568  CA  ILE A 213      17.841 -13.564  -9.135  1.00  0.64           C  
ATOM   1569  C   ILE A 213      17.541 -15.058  -9.036  1.00  0.64           C  
ATOM   1570  CB  ILE A 213      18.557 -13.248 -10.467  1.00  0.61           C  
ATOM   1571  O   ILE A 213      18.457 -15.874  -8.912  1.00  0.61           O  
ATOM   1572  CG1 ILE A 213      18.809 -11.741 -10.595  1.00  0.54           C  
ATOM   1573  CG2 ILE A 213      17.744 -13.770 -11.655  1.00  0.55           C  
ATOM   1574  CD1 ILE A 213      19.557 -11.343 -11.859  1.00  0.53           C  
ATOM   1575  N   GLN A 214      16.291 -15.380  -9.019  1.00  0.55           N  
ATOM   1576  CA  GLN A 214      15.815 -16.757  -9.086  1.00  0.54           C  
ATOM   1577  C   GLN A 214      15.198 -17.061 -10.448  1.00  0.55           C  
ATOM   1578  CB  GLN A 214      14.797 -17.028  -7.977  1.00  0.51           C  
ATOM   1579  O   GLN A 214      14.223 -16.422 -10.850  1.00  0.52           O  
ATOM   1580  CG  GLN A 214      15.392 -16.998  -6.575  1.00  0.48           C  
ATOM   1581  CD  GLN A 214      14.382 -17.357  -5.501  1.00  0.50           C  
ATOM   1582  NE2 GLN A 214      14.855 -17.502  -4.268  1.00  0.39           N  
ATOM   1583  OE1 GLN A 214      13.187 -17.501  -5.777  1.00  0.51           O  
ATOM   1584  N   GLY A 215      15.921 -17.754 -11.406  1.00  0.48           N  
ATOM   1585  CA  GLY A 215      15.497 -18.205 -12.722  1.00  0.46           C  
ATOM   1586  C   GLY A 215      14.504 -19.350 -12.669  1.00  0.47           C  
ATOM   1587  O   GLY A 215      14.555 -20.182 -11.760  1.00  0.45           O  
ATOM   1588  N   PHE A 216      13.412 -19.352 -13.581  1.00  0.39           N  
ATOM   1589  CA  PHE A 216      12.431 -20.401 -13.835  1.00  0.39           C  
ATOM   1590  C   PHE A 216      12.926 -21.354 -14.916  1.00  0.39           C  
ATOM   1591  CB  PHE A 216      11.087 -19.793 -14.247  1.00  0.37           C  
ATOM   1592  O   PHE A 216      12.296 -22.380 -15.183  1.00  0.38           O  
ATOM   1593  CG  PHE A 216      10.444 -18.957 -13.173  1.00  0.35           C  
ATOM   1594  CD1 PHE A 216       9.833 -19.557 -12.079  1.00  0.31           C  
ATOM   1595  CD2 PHE A 216      10.450 -17.571 -13.259  1.00  0.34           C  
ATOM   1596  CE1 PHE A 216       9.237 -18.786 -11.083  1.00  0.33           C  
ATOM   1597  CE2 PHE A 216       9.856 -16.794 -12.268  1.00  0.35           C  
ATOM   1598  CZ  PHE A 216       9.250 -17.404 -11.182  1.00  0.32           C  
ATOM   1599  N   GLY A 217      14.127 -21.806 -14.996  1.00  0.38           N  
ATOM   1600  CA  GLY A 217      14.578 -22.761 -15.995  1.00  0.38           C  
ATOM   1601  C   GLY A 217      14.106 -22.426 -17.398  1.00  0.38           C  
ATOM   1602  O   GLY A 217      13.218 -21.590 -17.576  1.00  0.36           O  
ATOM   1603  N   THR A 218      14.764 -22.717 -18.532  1.00  0.34           N  
ATOM   1604  CA  THR A 218      14.515 -22.629 -19.967  1.00  0.35           C  
ATOM   1605  C   THR A 218      13.177 -23.269 -20.325  1.00  0.34           C  
ATOM   1606  CB  THR A 218      15.641 -23.304 -20.772  1.00  0.31           C  
ATOM   1607  O   THR A 218      12.832 -24.331 -19.803  1.00  0.32           O  
ATOM   1608  CG2 THR A 218      16.906 -22.452 -20.770  1.00  0.27           C  
ATOM   1609  OG1 THR A 218      15.938 -24.580 -20.190  1.00  0.23           O  
ATOM   1610  N   GLY A 219      12.280 -22.476 -21.084  1.00  0.33           N  
ATOM   1611  CA  GLY A 219      11.029 -22.914 -21.682  1.00  0.33           C  
ATOM   1612  C   GLY A 219       9.810 -22.539 -20.860  1.00  0.33           C  
ATOM   1613  O   GLY A 219       8.681 -22.875 -21.224  1.00  0.31           O  
ATOM   1614  N   GLN A 220       9.955 -21.903 -19.737  1.00  0.32           N  
ATOM   1615  CA  GLN A 220       8.916 -21.538 -18.780  1.00  0.32           C  
ATOM   1616  C   GLN A 220       8.374 -20.140 -19.063  1.00  0.32           C  
ATOM   1617  CB  GLN A 220       9.451 -21.615 -17.349  1.00  0.30           C  
ATOM   1618  O   GLN A 220       9.145 -19.197 -19.254  1.00  0.31           O  
ATOM   1619  CG  GLN A 220       9.835 -23.021 -16.911  1.00  0.28           C  
ATOM   1620  CD  GLN A 220      10.053 -23.130 -15.413  1.00  0.30           C  
ATOM   1621  NE2 GLN A 220      10.075 -24.357 -14.905  1.00  0.24           N  
ATOM   1622  OE1 GLN A 220      10.202 -22.119 -14.719  1.00  0.31           O  
ATOM   1623  N   ARG A 221       7.241 -20.134 -19.784  1.00  0.32           N  
ATOM   1624  CA  ARG A 221       6.446 -19.009 -20.264  1.00  0.33           C  
ATOM   1625  C   ARG A 221       5.447 -18.553 -19.206  1.00  0.32           C  
ATOM   1626  CB  ARG A 221       5.712 -19.380 -21.554  1.00  0.30           C  
ATOM   1627  O   ARG A 221       4.936 -19.369 -18.435  1.00  0.31           O  
ATOM   1628  CG  ARG A 221       6.629 -19.582 -22.749  1.00  0.28           C  
ATOM   1629  CD  ARG A 221       5.845 -19.691 -24.050  1.00  0.29           C  
ATOM   1630  NE  ARG A 221       6.725 -19.922 -25.192  1.00  0.26           N  
ATOM   1631  NH1 ARG A 221       5.075 -19.639 -26.784  1.00  0.24           N  
ATOM   1632  NH2 ARG A 221       7.223 -20.118 -27.425  1.00  0.22           N  
ATOM   1633  CZ  ARG A 221       6.339 -19.892 -26.464  1.00  0.26           C  
ATOM   1634  N   GLN A 222       5.499 -17.275 -18.818  1.00  0.33           N  
ATOM   1635  CA  GLN A 222       4.926 -16.028 -18.324  1.00  0.34           C  
ATOM   1636  C   GLN A 222       4.257 -16.230 -16.967  1.00  0.33           C  
ATOM   1637  CB  GLN A 222       3.918 -15.464 -19.327  1.00  0.31           C  
ATOM   1638  O   GLN A 222       3.393 -17.097 -16.818  1.00  0.32           O  
ATOM   1639  CG  GLN A 222       4.560 -14.820 -20.548  1.00  0.29           C  
ATOM   1640  CD  GLN A 222       3.545 -14.183 -21.478  1.00  0.31           C  
ATOM   1641  NE2 GLN A 222       4.032 -13.478 -22.494  1.00  0.25           N  
ATOM   1642  OE1 GLN A 222       2.333 -14.325 -21.286  1.00  0.31           O  
ATOM   1643  N   ILE A 223       4.828 -15.777 -15.860  1.00  0.35           N  
ATOM   1644  CA  ILE A 223       4.107 -15.166 -14.748  1.00  0.35           C  
ATOM   1645  C   ILE A 223       4.006 -13.658 -14.964  1.00  0.35           C  
ATOM   1646  CB  ILE A 223       4.791 -15.469 -13.396  1.00  0.33           C  
ATOM   1647  O   ILE A 223       5.018 -12.952 -14.941  1.00  0.33           O  
ATOM   1648  CG1 ILE A 223       4.927 -16.983 -13.194  1.00  0.29           C  
ATOM   1649  CG2 ILE A 223       4.014 -14.830 -12.242  1.00  0.30           C  
ATOM   1650  CD1 ILE A 223       5.672 -17.373 -11.925  1.00  0.27           C  
ATOM   1651  N   ILE A 224       3.262 -13.243 -15.835  1.00  0.34           N  
ATOM   1652  CA  ILE A 224       3.123 -11.799 -15.990  1.00  0.34           C  
ATOM   1653  C   ILE A 224       2.654 -11.182 -14.674  1.00  0.34           C  
ATOM   1654  CB  ILE A 224       2.139 -11.445 -17.128  1.00  0.32           C  
ATOM   1655  O   ILE A 224       3.099 -10.095 -14.297  1.00  0.32           O  
ATOM   1656  CG1 ILE A 224       2.557 -12.138 -18.430  1.00  0.28           C  
ATOM   1657  CG2 ILE A 224       2.057  -9.928 -17.317  1.00  0.29           C  
ATOM   1658  CD1 ILE A 224       1.590 -11.921 -19.585  1.00  0.27           C  
ATOM   1659  N   TRP A 225       1.890 -11.969 -13.822  1.00  0.24           N  
ATOM   1660  CA  TRP A 225       1.098 -11.373 -12.752  1.00  0.32           C  
ATOM   1661  C   TRP A 225       1.049 -12.291 -11.535  1.00  0.27           C  
ATOM   1662  CB  TRP A 225      -0.323 -11.073 -13.238  1.00  0.26           C  
ATOM   1663  O   TRP A 225       0.738 -13.478 -11.656  1.00  0.24           O  
ATOM   1664  CG  TRP A 225      -0.379 -10.183 -14.443  1.00  0.26           C  
ATOM   1665  CD1 TRP A 225       0.190 -10.413 -15.664  1.00  0.10           C  
ATOM   1666  CD2 TRP A 225      -1.040  -8.918 -14.540  1.00  0.08           C  
ATOM   1667  CE2 TRP A 225      -0.829  -8.436 -15.851  1.00  0.08           C  
ATOM   1668  CE3 TRP A 225      -1.790  -8.143 -13.645  1.00  0.17           C  
ATOM   1669  NE1 TRP A 225      -0.076  -9.366 -16.516  1.00  0.17           N  
ATOM   1670  CH2 TRP A 225      -2.074  -6.476 -15.393  1.00  0.14           C  
ATOM   1671  CZ2 TRP A 225      -1.343  -7.213 -16.289  1.00  0.15           C  
ATOM   1672  CZ3 TRP A 225      -2.301  -6.927 -14.083  1.00  0.15           C  
ATOM   1673  N   MET A 226       1.747 -12.064 -10.516  1.00  0.30           N  
ATOM   1674  CA  MET A 226       1.447 -12.551  -9.173  1.00  0.32           C  
ATOM   1675  C   MET A 226       0.535 -11.579  -8.433  1.00  0.30           C  
ATOM   1676  CB  MET A 226       2.736 -12.768  -8.378  1.00  0.28           C  
ATOM   1677  O   MET A 226       0.757 -10.368  -8.462  1.00  0.28           O  
ATOM   1678  CG  MET A 226       3.514 -14.004  -8.797  1.00  0.26           C  
ATOM   1679  SD  MET A 226       4.939 -14.346  -7.693  1.00  0.18           S  
ATOM   1680  CE  MET A 226       5.770 -12.734  -7.735  1.00  0.23           C  
ATOM   1681  N   VAL A 227      -0.714 -11.687  -8.342  1.00  0.32           N  
ATOM   1682  CA  VAL A 227      -1.507 -11.132  -7.250  1.00  0.32           C  
ATOM   1683  C   VAL A 227      -1.160 -11.846  -5.946  1.00  0.32           C  
ATOM   1684  CB  VAL A 227      -3.021 -11.246  -7.534  1.00  0.29           C  
ATOM   1685  O   VAL A 227      -1.336 -13.061  -5.830  1.00  0.30           O  
ATOM   1686  CG1 VAL A 227      -3.826 -10.482  -6.485  1.00  0.26           C  
ATOM   1687  CG2 VAL A 227      -3.341 -10.731  -8.936  1.00  0.27           C  
ATOM   1688  N   TYR A 228      -0.115 -11.462  -5.334  1.00  0.28           N  
ATOM   1689  CA  TYR A 228       0.056 -11.804  -3.927  1.00  0.31           C  
ATOM   1690  C   TYR A 228      -0.801 -10.909  -3.040  1.00  0.29           C  
ATOM   1691  CB  TYR A 228       1.528 -11.688  -3.520  1.00  0.26           C  
ATOM   1692  O   TYR A 228      -0.674  -9.683  -3.078  1.00  0.27           O  
ATOM   1693  CG  TYR A 228       2.041 -12.880  -2.749  1.00  0.25           C  
ATOM   1694  CD1 TYR A 228       2.063 -12.877  -1.356  1.00  0.19           C  
ATOM   1695  CD2 TYR A 228       2.506 -14.011  -3.412  1.00  0.15           C  
ATOM   1696  CE1 TYR A 228       2.536 -13.973  -0.642  1.00  0.09           C  
ATOM   1697  CE2 TYR A 228       2.982 -15.112  -2.708  1.00  0.10           C  
ATOM   1698  OH  TYR A 228       3.463 -16.171  -0.623  1.00  0.07           O  
ATOM   1699  CZ  TYR A 228       2.993 -15.084  -1.325  1.00  0.11           C  
ATOM   1700  N   ASP A 229      -1.941 -11.216  -2.567  1.00  0.31           N  
ATOM   1701  CA  ASP A 229      -2.522 -10.699  -1.332  1.00  0.32           C  
ATOM   1702  C   ASP A 229      -1.976 -11.443  -0.115  1.00  0.31           C  
ATOM   1703  CB  ASP A 229      -4.048 -10.805  -1.372  1.00  0.29           C  
ATOM   1704  O   ASP A 229      -2.232 -12.636   0.056  1.00  0.30           O  
ATOM   1705  CG  ASP A 229      -4.721 -10.097  -0.210  1.00  0.28           C  
ATOM   1706  OD1 ASP A 229      -4.022  -9.681   0.740  1.00  0.28           O  
ATOM   1707  OD2 ASP A 229      -5.963  -9.955  -0.242  1.00  0.28           O  
ATOM   1708  N   ALA A 230      -0.825 -11.071   0.414  1.00  0.27           N  
ATOM   1709  CA  ALA A 230      -0.125 -11.645   1.560  1.00  0.27           C  
ATOM   1710  C   ALA A 230      -1.083 -11.886   2.723  1.00  0.27           C  
ATOM   1711  CB  ALA A 230       1.018 -10.732   1.997  1.00  0.25           C  
ATOM   1712  O   ALA A 230      -0.884 -12.807   3.519  1.00  0.25           O  
ATOM   1713  N   LYS A 231      -2.091 -10.978   3.052  1.00  0.28           N  
ATOM   1714  CA  LYS A 231      -3.023 -11.401   4.093  1.00  0.28           C  
ATOM   1715  C   LYS A 231      -3.876 -12.576   3.622  1.00  0.27           C  
ATOM   1716  CB  LYS A 231      -3.921 -10.238   4.515  1.00  0.24           C  
ATOM   1717  O   LYS A 231      -4.260 -13.431   4.422  1.00  0.25           O  
ATOM   1718  CG  LYS A 231      -3.387  -9.440   5.695  1.00  0.24           C  
ATOM   1719  CD  LYS A 231      -4.371  -8.363   6.133  1.00  0.26           C  
ATOM   1720  CE  LYS A 231      -3.821  -7.538   7.289  1.00  0.16           C  
ATOM   1721  NZ  LYS A 231      -4.774  -6.467   7.708  1.00  0.12           N  
ATOM   1722  N   ARG A 232      -4.166 -12.639   2.349  1.00  0.28           N  
ATOM   1723  CA  ARG A 232      -4.913 -13.814   1.911  1.00  0.28           C  
ATOM   1724  C   ARG A 232      -4.049 -15.068   1.974  1.00  0.28           C  
ATOM   1725  CB  ARG A 232      -5.443 -13.614   0.489  1.00  0.25           C  
ATOM   1726  O   ARG A 232      -4.559 -16.170   2.187  1.00  0.26           O  
ATOM   1727  CG  ARG A 232      -6.674 -12.725   0.410  1.00  0.24           C  
ATOM   1728  CD  ARG A 232      -7.227 -12.651  -1.007  1.00  0.28           C  
ATOM   1729  NE  ARG A 232      -8.359 -11.734  -1.097  1.00  0.16           N  
ATOM   1730  NH1 ARG A 232      -8.776 -12.141  -3.332  1.00  0.19           N  
ATOM   1731  NH2 ARG A 232     -10.081 -10.657  -2.170  1.00  0.18           N  
ATOM   1732  CZ  ARG A 232      -9.070 -11.513  -2.199  1.00  0.20           C  
ATOM   1733  N   VAL A 233      -2.776 -14.965   2.110  1.00  0.25           N  
ATOM   1734  CA  VAL A 233      -1.917 -16.053   2.567  1.00  0.26           C  
ATOM   1735  C   VAL A 233      -1.918 -16.106   4.093  1.00  0.25           C  
ATOM   1736  CB  VAL A 233      -0.473 -15.895   2.040  1.00  0.23           C  
ATOM   1737  O   VAL A 233      -1.830 -17.186   4.682  1.00  0.24           O  
ATOM   1738  CG1 VAL A 233       0.389 -17.082   2.465  1.00  0.14           C  
ATOM   1739  CG2 VAL A 233      -0.474 -15.748   0.519  1.00  0.20           C  
ATOM   1740  N   ARG A 234      -2.131 -15.089   4.881  1.00  0.24           N  
ATOM   1741  CA  ARG A 234      -2.251 -15.317   6.318  1.00  0.24           C  
ATOM   1742  C   ARG A 234      -3.610 -15.914   6.666  1.00  0.24           C  
ATOM   1743  CB  ARG A 234      -2.038 -14.012   7.089  1.00  0.21           C  
ATOM   1744  O   ARG A 234      -3.700 -16.832   7.483  1.00  0.22           O  
ATOM   1745  CG  ARG A 234      -0.656 -13.881   7.708  1.00  0.21           C  
ATOM   1746  CD  ARG A 234      -0.533 -12.620   8.552  1.00  0.20           C  
ATOM   1747  NE  ARG A 234       0.804 -12.482   9.124  1.00  0.09           N  
ATOM   1748  NH1 ARG A 234       0.257 -10.709  10.500  1.00  0.10           N  
ATOM   1749  NH2 ARG A 234       2.393 -11.540  10.488  1.00  0.08           N  
ATOM   1750  CZ  ARG A 234       1.148 -11.578  10.036  1.00  0.14           C  
ATOM   1751  N   ASP A 235      -4.788 -15.307   6.102  1.00  0.23           N  
ATOM   1752  CA  ASP A 235      -5.954 -16.114   6.448  1.00  0.25           C  
ATOM   1753  C   ASP A 235      -5.857 -17.509   5.837  1.00  0.24           C  
ATOM   1754  CB  ASP A 235      -7.240 -15.425   5.986  1.00  0.21           C  
ATOM   1755  O   ASP A 235      -6.359 -18.479   6.408  1.00  0.21           O  
ATOM   1756  CG  ASP A 235      -7.963 -14.704   7.110  1.00  0.20           C  
ATOM   1757  OD1 ASP A 235      -7.587 -14.879   8.289  1.00  0.09           O  
ATOM   1758  OD2 ASP A 235      -8.921 -13.957   6.815  1.00  0.10           O  
ATOM   1759  N   ILE A 236      -4.988 -17.688   4.924  1.00  0.25           N  
ATOM   1760  CA  ILE A 236      -4.702 -19.050   4.486  1.00  0.25           C  
ATOM   1761  C   ILE A 236      -3.738 -19.715   5.466  1.00  0.24           C  
ATOM   1762  CB  ILE A 236      -4.114 -19.073   3.057  1.00  0.23           C  
ATOM   1763  O   ILE A 236      -3.862 -20.907   5.757  1.00  0.23           O  
ATOM   1764  CG1 ILE A 236      -5.110 -18.470   2.060  1.00  0.19           C  
ATOM   1765  CG2 ILE A 236      -3.730 -20.499   2.654  1.00  0.22           C  
ATOM   1766  CD1 ILE A 236      -4.555 -18.309   0.652  1.00  0.21           C  
ATOM   1767  N   LYS A 237      -2.813 -19.048   6.064  1.00  0.21           N  
ATOM   1768  CA  LYS A 237      -1.878 -19.721   6.962  1.00  0.21           C  
ATOM   1769  C   LYS A 237      -2.540 -20.053   8.296  1.00  0.20           C  
ATOM   1770  CB  LYS A 237      -0.638 -18.856   7.193  1.00  0.19           C  
ATOM   1771  O   LYS A 237      -2.333 -21.138   8.844  1.00  0.19           O  
ATOM   1772  CG  LYS A 237       0.477 -19.092   6.185  1.00  0.19           C  
ATOM   1773  CD  LYS A 237       1.734 -18.312   6.550  1.00  0.20           C  
ATOM   1774  CE  LYS A 237       2.848 -18.540   5.536  1.00  0.17           C  
ATOM   1775  NZ  LYS A 237       4.087 -17.787   5.897  1.00  0.12           N  
ATOM   1776  N   GLY A 238      -3.375 -19.238   8.919  1.00  0.22           N  
ATOM   1777  CA  GLY A 238      -3.976 -19.640  10.181  1.00  0.21           C  
ATOM   1778  C   GLY A 238      -5.122 -20.620  10.011  1.00  0.22           C  
ATOM   1779  O   GLY A 238      -5.374 -21.447  10.890  1.00  0.20           O  
ATOM   1780  N   ARG A 239      -5.542 -20.783   8.880  1.00  0.21           N  
ATOM   1781  CA  ARG A 239      -6.568 -21.813   8.752  1.00  0.22           C  
ATOM   1782  C   ARG A 239      -6.031 -23.031   8.008  1.00  0.21           C  
ATOM   1783  CB  ARG A 239      -7.800 -21.260   8.032  1.00  0.19           C  
ATOM   1784  O   ARG A 239      -6.517 -24.148   8.202  1.00  0.19           O  
ATOM   1785  CG  ARG A 239      -8.742 -20.479   8.935  1.00  0.19           C  
ATOM   1786  CD  ARG A 239      -9.997 -20.040   8.194  1.00  0.16           C  
ATOM   1787  NE  ARG A 239     -10.648 -18.913   8.857  1.00  0.08           N  
ATOM   1788  NH1 ARG A 239     -12.431 -18.814   7.391  1.00  0.08           N  
ATOM   1789  NH2 ARG A 239     -12.293 -17.335   9.138  1.00  0.06           N  
ATOM   1790  CZ  ARG A 239     -11.789 -18.357   8.460  1.00  0.11           C  
ATOM   1791  N   TYR A 240      -4.774 -22.962   7.494  1.00  0.21           N  
ATOM   1792  CA  TYR A 240      -4.109 -24.082   6.836  1.00  0.22           C  
ATOM   1793  C   TYR A 240      -2.728 -24.323   7.434  1.00  0.21           C  
ATOM   1794  CB  TYR A 240      -3.989 -23.826   5.331  1.00  0.20           C  
ATOM   1795  O   TYR A 240      -1.811 -23.523   7.237  1.00  0.20           O  
ATOM   1796  CG  TYR A 240      -5.318 -23.672   4.633  1.00  0.20           C  
ATOM   1797  CD1 TYR A 240      -6.091 -24.785   4.311  1.00  0.18           C  
ATOM   1798  CD2 TYR A 240      -5.804 -22.414   4.294  1.00  0.19           C  
ATOM   1799  CE1 TYR A 240      -7.316 -24.648   3.667  1.00  0.16           C  
ATOM   1800  CE2 TYR A 240      -7.028 -22.265   3.650  1.00  0.20           C  
ATOM   1801  OH  TYR A 240      -8.988 -23.244   2.703  1.00  0.10           O  
ATOM   1802  CZ  TYR A 240      -7.776 -23.386   3.341  1.00  0.20           C  
ATOM   1803  N   LYS A 241      -2.493 -24.604   8.622  1.00  0.22           N  
ATOM   1804  CA  LYS A 241      -1.367 -25.061   9.431  1.00  0.22           C  
ATOM   1805  C   LYS A 241      -0.309 -25.742   8.567  1.00  0.21           C  
ATOM   1806  CB  LYS A 241      -1.845 -26.018  10.524  1.00  0.19           C  
ATOM   1807  O   LYS A 241       0.884 -25.676   8.870  1.00  0.20           O  
ATOM   1808  CG  LYS A 241      -2.052 -25.356  11.879  1.00  0.19           C  
ATOM   1809  CD  LYS A 241      -2.419 -26.376  12.949  1.00  0.18           C  
ATOM   1810  CE  LYS A 241      -2.596 -25.720  14.311  1.00  0.14           C  
ATOM   1811  NZ  LYS A 241      -2.947 -26.717  15.366  1.00  0.11           N  
ATOM   1812  N   ASP A 242      -0.702 -26.187   7.339  1.00  0.18           N  
ATOM   1813  CA  ASP A 242       0.196 -27.072   6.603  1.00  0.22           C  
ATOM   1814  C   ASP A 242       0.754 -26.380   5.362  1.00  0.18           C  
ATOM   1815  CB  ASP A 242      -0.526 -28.362   6.207  1.00  0.16           C  
ATOM   1816  O   ASP A 242       1.343 -27.029   4.495  1.00  0.17           O  
ATOM   1817  CG  ASP A 242      -0.828 -29.261   7.393  1.00  0.11           C  
ATOM   1818  OD1 ASP A 242      -0.068 -29.239   8.384  1.00  0.09           O  
ATOM   1819  OD2 ASP A 242      -1.835 -30.000   7.334  1.00  0.10           O  
ATOM   1820  N   LEU A 243       0.835 -25.035   5.248  1.00  0.22           N  
ATOM   1821  CA  LEU A 243       1.381 -24.263   4.137  1.00  0.23           C  
ATOM   1822  C   LEU A 243       2.781 -23.754   4.465  1.00  0.22           C  
ATOM   1823  CB  LEU A 243       0.463 -23.085   3.800  1.00  0.21           C  
ATOM   1824  O   LEU A 243       2.941 -22.849   5.287  1.00  0.21           O  
ATOM   1825  CG  LEU A 243      -0.830 -23.424   3.058  1.00  0.21           C  
ATOM   1826  CD1 LEU A 243      -1.862 -22.319   3.260  1.00  0.19           C  
ATOM   1827  CD2 LEU A 243      -0.555 -23.641   1.574  1.00  0.21           C  
ATOM   1828  N   GLN A 244       3.761 -24.569   4.698  1.00  0.18           N  
ATOM   1829  CA  GLN A 244       5.200 -24.335   4.749  1.00  0.21           C  
ATOM   1830  C   GLN A 244       5.732 -23.883   3.392  1.00  0.18           C  
ATOM   1831  CB  GLN A 244       5.934 -25.596   5.208  1.00  0.16           C  
ATOM   1832  O   GLN A 244       5.448 -24.509   2.368  1.00  0.17           O  
ATOM   1833  CG  GLN A 244       5.939 -25.790   6.718  1.00  0.12           C  
ATOM   1834  CD  GLN A 244       6.870 -26.901   7.164  1.00  0.07           C  
ATOM   1835  NE2 GLN A 244       7.018 -27.060   8.475  1.00  0.08           N  
ATOM   1836  OE1 GLN A 244       7.450 -27.612   6.337  1.00  0.11           O  
ATOM   1837  N   VAL A 245       6.179 -22.695   3.203  1.00  0.21           N  
ATOM   1838  CA  VAL A 245       7.075 -21.915   2.355  1.00  0.23           C  
ATOM   1839  C   VAL A 245       8.474 -22.527   2.381  1.00  0.21           C  
ATOM   1840  CB  VAL A 245       7.133 -20.436   2.799  1.00  0.20           C  
ATOM   1841  O   VAL A 245       9.136 -22.536   3.422  1.00  0.20           O  
ATOM   1842  CG1 VAL A 245       7.929 -19.602   1.797  1.00  0.14           C  
ATOM   1843  CG2 VAL A 245       5.722 -19.874   2.965  1.00  0.19           C  
ATOM   1844  N   THR A 246       8.701 -23.656   1.520  1.00  0.17           N  
ATOM   1845  CA  THR A 246      10.087 -24.060   1.314  1.00  0.21           C  
ATOM   1846  C   THR A 246      10.421 -24.110  -0.175  1.00  0.17           C  
ATOM   1847  CB  THR A 246      10.370 -25.433   1.952  1.00  0.15           C  
ATOM   1848  O   THR A 246       9.652 -24.655  -0.970  1.00  0.17           O  
ATOM   1849  CG2 THR A 246      10.385 -25.339   3.474  1.00  0.08           C  
ATOM   1850  OG1 THR A 246       9.351 -26.358   1.552  1.00  0.11           O  
ATOM   1851  N   GLY A 247      11.119 -23.074  -0.837  1.00  0.20           N  
ATOM   1852  CA  GLY A 247      12.310 -23.074  -1.672  1.00  0.21           C  
ATOM   1853  C   GLY A 247      12.180 -23.961  -2.896  1.00  0.21           C  
ATOM   1854  O   GLY A 247      11.658 -25.074  -2.810  1.00  0.20           O  
ATOM   1855  N   SER A 248      11.953 -23.336  -4.243  1.00  0.19           N  
ATOM   1856  CA  SER A 248      12.499 -23.569  -5.576  1.00  0.22           C  
ATOM   1857  C   SER A 248      11.413 -24.017  -6.548  1.00  0.19           C  
ATOM   1858  CB  SER A 248      13.613 -24.616  -5.523  1.00  0.18           C  
ATOM   1859  O   SER A 248      10.578 -24.858  -6.209  1.00  0.20           O  
ATOM   1860  OG  SER A 248      13.218 -25.731  -4.743  1.00  0.10           O  
ATOM   1861  N   ALA A 249      10.993 -23.172  -7.531  1.00  0.22           N  
ATOM   1862  CA  ALA A 249      10.657 -23.101  -8.951  1.00  0.23           C  
ATOM   1863  C   ALA A 249       9.145 -23.063  -9.156  1.00  0.22           C  
ATOM   1864  CB  ALA A 249      11.263 -24.285  -9.701  1.00  0.21           C  
ATOM   1865  O   ALA A 249       8.416 -23.885  -8.595  1.00  0.22           O  
ATOM   1866  N   LEU A 250       8.527 -21.929  -9.428  1.00  0.25           N  
ATOM   1867  CA  LEU A 250       7.321 -21.562 -10.162  1.00  0.26           C  
ATOM   1868  C   LEU A 250       7.279 -22.255 -11.520  1.00  0.25           C  
ATOM   1869  CB  LEU A 250       7.248 -20.044 -10.348  1.00  0.24           C  
ATOM   1870  O   LEU A 250       8.192 -22.094 -12.332  1.00  0.24           O  
ATOM   1871  CG  LEU A 250       6.798 -19.233  -9.132  1.00  0.23           C  
ATOM   1872  CD1 LEU A 250       7.347 -17.813  -9.209  1.00  0.21           C  
ATOM   1873  CD2 LEU A 250       5.276 -19.219  -9.031  1.00  0.22           C  
ATOM   1874  N   GLN A 251       6.776 -23.461 -11.736  1.00  0.22           N  
ATOM   1875  CA  GLN A 251       6.560 -24.210 -12.969  1.00  0.25           C  
ATOM   1876  C   GLN A 251       5.301 -23.733 -13.689  1.00  0.22           C  
ATOM   1877  CB  GLN A 251       6.462 -25.708 -12.678  1.00  0.20           C  
ATOM   1878  O   GLN A 251       4.198 -23.826 -13.149  1.00  0.22           O  
ATOM   1879  CG  GLN A 251       7.753 -26.471 -12.941  1.00  0.19           C  
ATOM   1880  CD  GLN A 251       7.624 -27.957 -12.664  1.00  0.09           C  
ATOM   1881  NE2 GLN A 251       8.715 -28.692 -12.849  1.00  0.10           N  
ATOM   1882  OE1 GLN A 251       6.552 -28.441 -12.287  1.00  0.11           O  
ATOM   1883  N   ALA A 252       5.376 -22.726 -14.537  1.00  0.26           N  
ATOM   1884  CA  ALA A 252       4.509 -22.451 -15.680  1.00  0.26           C  
ATOM   1885  C   ALA A 252       4.459 -23.645 -16.629  1.00  0.26           C  
ATOM   1886  CB  ALA A 252       4.986 -21.205 -16.422  1.00  0.25           C  
ATOM   1887  O   ALA A 252       5.499 -24.166 -17.037  1.00  0.25           O  
ATOM   1888  N   LEU A 253       3.436 -24.473 -16.592  1.00  0.24           N  
ATOM   1889  CA  LEU A 253       3.089 -25.492 -17.577  1.00  0.25           C  
ATOM   1890  C   LEU A 253       2.117 -24.937 -18.613  1.00  0.24           C  
ATOM   1891  CB  LEU A 253       2.477 -26.716 -16.890  1.00  0.22           C  
ATOM   1892  O   LEU A 253       1.028 -24.476 -18.264  1.00  0.23           O  
ATOM   1893  CG  LEU A 253       3.463 -27.755 -16.353  1.00  0.21           C  
ATOM   1894  CD1 LEU A 253       2.862 -28.488 -15.158  1.00  0.16           C  
ATOM   1895  CD2 LEU A 253       3.852 -28.740 -17.451  1.00  0.14           C  
ATOM   1896  N   GLU A 254       2.640 -24.286 -19.754  1.00  0.24           N  
ATOM   1897  CA  GLU A 254       2.038 -24.210 -21.082  1.00  0.25           C  
ATOM   1898  C   GLU A 254       2.604 -25.283 -22.007  1.00  0.24           C  
ATOM   1899  CB  GLU A 254       2.253 -22.822 -21.691  1.00  0.23           C  
ATOM   1900  O   GLU A 254       3.820 -25.371 -22.192  1.00  0.23           O  
ATOM   1901  CG  GLU A 254       0.978 -22.001 -21.816  1.00  0.22           C  
ATOM   1902  CD  GLU A 254       1.191 -20.665 -22.510  1.00  0.24           C  
ATOM   1903  OE1 GLU A 254       2.348 -20.341 -22.863  1.00  0.31           O  
ATOM   1904  OE2 GLU A 254       0.192 -19.935 -22.702  1.00  0.24           O  
ATOM   1905  N   THR A 255       1.869 -26.413 -22.172  1.00  0.24           N  
ATOM   1906  CA  THR A 255       1.980 -27.301 -23.323  1.00  0.24           C  
ATOM   1907  C   THR A 255       1.369 -26.657 -24.565  1.00  0.23           C  
ATOM   1908  CB  THR A 255       1.295 -28.654 -23.053  1.00  0.21           C  
ATOM   1909  O   THR A 255       0.365 -25.948 -24.472  1.00  0.23           O  
ATOM   1910  CG2 THR A 255       1.947 -29.376 -21.879  1.00  0.12           C  
ATOM   1911  OG1 THR A 255      -0.089 -28.431 -22.755  1.00  0.14           O  
ATOM   1912  N   THR A 256       2.217 -25.984 -25.550  1.00  0.22           N  
ATOM   1913  CA  THR A 256       2.158 -25.554 -26.943  1.00  0.23           C  
ATOM   1914  C   THR A 256       0.711 -25.466 -27.420  1.00  0.22           C  
ATOM   1915  CB  THR A 256       2.945 -26.510 -27.857  1.00  0.20           C  
ATOM   1916  O   THR A 256       0.376 -24.619 -28.251  1.00  0.21           O  
ATOM   1917  CG2 THR A 256       4.443 -26.229 -27.787  1.00  0.12           C  
ATOM   1918  OG1 THR A 256       2.705 -27.862 -27.445  1.00  0.14           O  
ATOM   1919  N   ALA A 257      -0.263 -26.159 -26.832  1.00  0.26           N  
ATOM   1920  CA  ALA A 257      -1.622 -26.316 -27.346  1.00  0.27           C  
ATOM   1921  C   ALA A 257      -2.640 -25.670 -26.410  1.00  0.26           C  
ATOM   1922  CB  ALA A 257      -1.948 -27.794 -27.543  1.00  0.23           C  
ATOM   1923  O   ALA A 257      -3.736 -25.298 -26.837  1.00  0.25           O  
ATOM   1924  N   ASN A 258      -2.191 -25.048 -25.126  1.00  0.25           N  
ATOM   1925  CA  ASN A 258      -3.066 -24.612 -24.043  1.00  0.27           C  
ATOM   1926  C   ASN A 258      -2.561 -23.325 -23.398  1.00  0.25           C  
ATOM   1927  CB  ASN A 258      -3.207 -25.714 -22.990  1.00  0.23           C  
ATOM   1928  O   ASN A 258      -1.517 -23.323 -22.742  1.00  0.24           O  
ATOM   1929  CG  ASN A 258      -4.021 -26.894 -23.485  1.00  0.22           C  
ATOM   1930  ND2 ASN A 258      -3.784 -28.063 -22.902  1.00  0.13           N  
ATOM   1931  OD1 ASN A 258      -4.855 -26.755 -24.383  1.00  0.13           O  
ATOM   1932  N   ARG A 259      -2.519 -22.165 -24.087  1.00  0.25           N  
ATOM   1933  CA  ARG A 259      -2.168 -20.829 -23.617  1.00  0.26           C  
ATOM   1934  C   ARG A 259      -3.046 -20.413 -22.442  1.00  0.25           C  
ATOM   1935  CB  ARG A 259      -2.293 -19.809 -24.751  1.00  0.23           C  
ATOM   1936  O   ARG A 259      -4.242 -20.168 -22.610  1.00  0.24           O  
ATOM   1937  CG  ARG A 259      -1.254 -19.978 -25.849  1.00  0.22           C  
ATOM   1938  CD  ARG A 259      -1.298 -18.830 -26.848  1.00  0.22           C  
ATOM   1939  NE  ARG A 259      -0.349 -19.030 -27.940  1.00  0.12           N  
ATOM   1940  NH1 ARG A 259      -0.653 -16.933 -28.861  1.00  0.13           N  
ATOM   1941  NH2 ARG A 259       0.815 -18.410 -29.820  1.00  0.14           N  
ATOM   1942  CZ  ARG A 259      -0.064 -18.124 -28.871  1.00  0.15           C  
ATOM   1943  N   THR A 260      -2.830 -21.033 -21.304  1.00  0.26           N  
ATOM   1944  CA  THR A 260      -3.419 -20.855 -19.982  1.00  0.28           C  
ATOM   1945  C   THR A 260      -2.885 -19.590 -19.317  1.00  0.26           C  
ATOM   1946  CB  THR A 260      -3.141 -22.070 -19.077  1.00  0.24           C  
ATOM   1947  O   THR A 260      -1.675 -19.353 -19.303  1.00  0.25           O  
ATOM   1948  CG2 THR A 260      -4.049 -22.064 -17.852  1.00  0.23           C  
ATOM   1949  OG1 THR A 260      -3.368 -23.274 -19.821  1.00  0.17           O  
ATOM   1950  N   VAL A 261      -3.596 -18.387 -19.428  1.00  0.28           N  
ATOM   1951  CA  VAL A 261      -3.258 -17.355 -18.453  1.00  0.29           C  
ATOM   1952  C   VAL A 261      -3.516 -17.875 -17.041  1.00  0.28           C  
ATOM   1953  CB  VAL A 261      -4.059 -16.057 -18.699  1.00  0.26           C  
ATOM   1954  O   VAL A 261      -4.587 -18.416 -16.758  1.00  0.27           O  
ATOM   1955  CG1 VAL A 261      -3.630 -14.965 -17.721  1.00  0.23           C  
ATOM   1956  CG2 VAL A 261      -3.882 -15.587 -20.141  1.00  0.25           C  
ATOM   1957  N   VAL A 262      -2.484 -18.336 -16.392  1.00  0.28           N  
ATOM   1958  CA  VAL A 262      -2.302 -18.881 -15.051  1.00  0.29           C  
ATOM   1959  C   VAL A 262      -2.470 -17.772 -14.014  1.00  0.28           C  
ATOM   1960  CB  VAL A 262      -0.919 -19.552 -14.894  1.00  0.26           C  
ATOM   1961  O   VAL A 262      -1.797 -16.741 -14.085  1.00  0.26           O  
ATOM   1962  CG1 VAL A 262      -0.839 -20.325 -13.579  1.00  0.18           C  
ATOM   1963  CG2 VAL A 262      -0.637 -20.476 -16.078  1.00  0.23           C  
ATOM   1964  N   THR A 263      -3.723 -17.471 -13.592  1.00  0.30           N  
ATOM   1965  CA  THR A 263      -3.807 -16.979 -12.222  1.00  0.31           C  
ATOM   1966  C   THR A 263      -3.688 -18.129 -11.226  1.00  0.30           C  
ATOM   1967  CB  THR A 263      -5.126 -16.222 -11.980  1.00  0.28           C  
ATOM   1968  O   THR A 263      -4.291 -19.187 -11.416  1.00  0.29           O  
ATOM   1969  CG2 THR A 263      -4.942 -14.721 -12.177  1.00  0.27           C  
ATOM   1970  OG1 THR A 263      -6.118 -16.696 -12.900  1.00  0.26           O  
ATOM   1971  N   GLY A 264      -2.538 -18.514 -10.974  1.00  0.29           N  
ATOM   1972  CA  GLY A 264      -2.194 -19.617 -10.090  1.00  0.29           C  
ATOM   1973  C   GLY A 264      -1.947 -19.180  -8.659  1.00  0.29           C  
ATOM   1974  O   GLY A 264      -1.573 -18.032  -8.410  1.00  0.28           O  
ATOM   1975  N   MET A 265      -2.710 -19.798  -7.771  1.00  0.28           N  
ATOM   1976  CA  MET A 265      -2.405 -20.056  -6.366  1.00  0.29           C  
ATOM   1977  C   MET A 265      -1.074 -20.786  -6.223  1.00  0.28           C  
ATOM   1978  CB  MET A 265      -3.523 -20.872  -5.714  1.00  0.26           C  
ATOM   1979  O   MET A 265      -0.782 -21.707  -6.988  1.00  0.27           O  
ATOM   1980  CG  MET A 265      -4.789 -20.074  -5.447  1.00  0.25           C  
ATOM   1981  SD  MET A 265      -6.039 -21.034  -4.508  1.00  0.21           S  
ATOM   1982  CE  MET A 265      -5.002 -22.385  -3.881  1.00  0.23           C  
ATOM   1983  N   TYR A 266      -0.078 -20.151  -5.760  1.00  0.32           N  
ATOM   1984  CA  TYR A 266       1.104 -20.753  -5.155  1.00  0.33           C  
ATOM   1985  C   TYR A 266       0.717 -21.698  -4.024  1.00  0.32           C  
ATOM   1986  CB  TYR A 266       2.051 -19.670  -4.630  1.00  0.30           C  
ATOM   1987  O   TYR A 266       0.074 -21.287  -3.056  1.00  0.30           O  
ATOM   1988  CG  TYR A 266       3.423 -20.185  -4.270  1.00  0.28           C  
ATOM   1989  CD1 TYR A 266       3.763 -20.452  -2.945  1.00  0.27           C  
ATOM   1990  CD2 TYR A 266       4.383 -20.406  -5.252  1.00  0.29           C  
ATOM   1991  CE1 TYR A 266       5.027 -20.925  -2.608  1.00  0.29           C  
ATOM   1992  CE2 TYR A 266       5.649 -20.879  -4.926  1.00  0.30           C  
ATOM   1993  OH  TYR A 266       7.214 -21.604  -3.276  1.00  0.18           O  
ATOM   1994  CZ  TYR A 266       5.962 -21.136  -3.604  1.00  0.29           C  
ATOM   1995  N   ASP A 267       0.507 -22.965  -4.340  1.00  0.31           N  
ATOM   1996  CA  ASP A 267       0.668 -24.023  -3.347  1.00  0.32           C  
ATOM   1997  C   ASP A 267       2.143 -24.348  -3.125  1.00  0.31           C  
ATOM   1998  CB  ASP A 267      -0.090 -25.281  -3.777  1.00  0.29           C  
ATOM   1999  O   ASP A 267       2.815 -24.852  -4.027  1.00  0.30           O  
ATOM   2000  CG  ASP A 267      -0.004 -26.402  -2.757  1.00  0.28           C  
ATOM   2001  OD1 ASP A 267       0.746 -26.269  -1.766  1.00  0.28           O  
ATOM   2002  OD2 ASP A 267      -0.690 -27.430  -2.947  1.00  0.30           O  
ATOM   2003  N   PRO A 268       2.840 -23.790  -2.187  1.00  0.29           N  
ATOM   2004  CA  PRO A 268       4.233 -24.156  -1.920  1.00  0.31           C  
ATOM   2005  C   PRO A 268       4.407 -25.645  -1.631  1.00  0.29           C  
ATOM   2006  CB  PRO A 268       4.590 -23.316  -0.692  1.00  0.28           C  
ATOM   2007  O   PRO A 268       5.530 -26.155  -1.651  1.00  0.28           O  
ATOM   2008  CG  PRO A 268       3.278 -23.015  -0.041  1.00  0.27           C  
ATOM   2009  CD  PRO A 268       2.203 -23.071  -1.087  1.00  0.32           C  
ATOM   2010  N   THR A 269       3.333 -26.349  -1.208  1.00  0.27           N  
ATOM   2011  CA  THR A 269       3.699 -27.647  -0.653  1.00  0.30           C  
ATOM   2012  C   THR A 269       3.643 -28.730  -1.726  1.00  0.27           C  
ATOM   2013  CB  THR A 269       2.777 -28.033   0.519  1.00  0.25           C  
ATOM   2014  O   THR A 269       4.375 -29.719  -1.657  1.00  0.26           O  
ATOM   2015  CG2 THR A 269       3.056 -27.170   1.745  1.00  0.25           C  
ATOM   2016  OG1 THR A 269       1.412 -27.855   0.123  1.00  0.20           O  
ATOM   2017  N   GLY A 270       3.049 -28.339  -2.932  1.00  0.28           N  
ATOM   2018  CA  GLY A 270       2.975 -29.373  -3.952  1.00  0.27           C  
ATOM   2019  C   GLY A 270       3.120 -28.830  -5.362  1.00  0.27           C  
ATOM   2020  O   GLY A 270       3.106 -29.593  -6.330  1.00  0.25           O  
ATOM   2021  N   TYR A 271       3.700 -27.609  -5.582  1.00  0.23           N  
ATOM   2022  CA  TYR A 271       3.931 -27.000  -6.888  1.00  0.26           C  
ATOM   2023  C   TYR A 271       2.674 -27.058  -7.747  1.00  0.23           C  
ATOM   2024  CB  TYR A 271       5.089 -27.697  -7.609  1.00  0.21           C  
ATOM   2025  O   TYR A 271       2.756 -27.112  -8.976  1.00  0.22           O  
ATOM   2026  CG  TYR A 271       6.442 -27.407  -7.006  1.00  0.18           C  
ATOM   2027  CD1 TYR A 271       7.158 -26.268  -7.368  1.00  0.08           C  
ATOM   2028  CD2 TYR A 271       7.008 -28.272  -6.076  1.00  0.08           C  
ATOM   2029  CE1 TYR A 271       8.406 -25.998  -6.816  1.00  0.08           C  
ATOM   2030  CE2 TYR A 271       8.256 -28.012  -5.518  1.00  0.08           C  
ATOM   2031  OH  TYR A 271      10.181 -26.611  -5.345  1.00  0.07           O  
ATOM   2032  CZ  TYR A 271       8.945 -26.874  -5.894  1.00  0.07           C  
ATOM   2033  N   LYS A 272       1.544 -27.287  -7.101  1.00  0.24           N  
ATOM   2034  CA  LYS A 272       0.355 -27.323  -7.949  1.00  0.24           C  
ATOM   2035  C   LYS A 272      -0.260 -25.934  -8.093  1.00  0.24           C  
ATOM   2036  CB  LYS A 272      -0.678 -28.298  -7.382  1.00  0.21           C  
ATOM   2037  O   LYS A 272      -0.580 -25.285  -7.095  1.00  0.23           O  
ATOM   2038  CG  LYS A 272      -0.440 -29.749  -7.773  1.00  0.20           C  
ATOM   2039  CD  LYS A 272      -1.584 -30.646  -7.319  1.00  0.12           C  
ATOM   2040  CE  LYS A 272      -1.332 -32.103  -7.681  1.00  0.12           C  
ATOM   2041  NZ  LYS A 272      -2.452 -32.986  -7.238  1.00  0.10           N  
ATOM   2042  N   PHE A 273       0.422 -25.035  -8.882  1.00  0.27           N  
ATOM   2043  CA  PHE A 273      -0.525 -24.102  -9.481  1.00  0.28           C  
ATOM   2044  C   PHE A 273      -1.901 -24.742  -9.621  1.00  0.26           C  
ATOM   2045  CB  PHE A 273      -0.024 -23.630 -10.850  1.00  0.25           C  
ATOM   2046  O   PHE A 273      -2.027 -25.845 -10.156  1.00  0.25           O  
ATOM   2047  CG  PHE A 273       1.064 -22.594 -10.774  1.00  0.24           C  
ATOM   2048  CD1 PHE A 273       0.752 -21.242 -10.695  1.00  0.22           C  
ATOM   2049  CD2 PHE A 273       2.401 -22.971 -10.783  1.00  0.21           C  
ATOM   2050  CE1 PHE A 273       1.757 -20.281 -10.624  1.00  0.14           C  
ATOM   2051  CE2 PHE A 273       3.411 -22.016 -10.713  1.00  0.16           C  
ATOM   2052  CZ  PHE A 273       3.087 -20.671 -10.635  1.00  0.20           C  
ATOM   2053  N   THR A 274      -2.650 -24.842  -8.635  1.00  0.26           N  
ATOM   2054  CA  THR A 274      -4.004 -25.232  -9.013  1.00  0.26           C  
ATOM   2055  C   THR A 274      -4.619 -24.204  -9.959  1.00  0.26           C  
ATOM   2056  CB  THR A 274      -4.905 -25.396  -7.774  1.00  0.24           C  
ATOM   2057  O   THR A 274      -4.493 -22.998  -9.739  1.00  0.25           O  
ATOM   2058  CG2 THR A 274      -6.139 -26.232  -8.098  1.00  0.10           C  
ATOM   2059  OG1 THR A 274      -4.162 -26.044  -6.734  1.00  0.13           O  
ATOM   2060  N   TYR A 275      -4.252 -24.269 -11.358  1.00  0.25           N  
ATOM   2061  CA  TYR A 275      -4.746 -23.799 -12.648  1.00  0.27           C  
ATOM   2062  C   TYR A 275      -6.012 -22.968 -12.477  1.00  0.25           C  
ATOM   2063  CB  TYR A 275      -5.019 -24.982 -13.582  1.00  0.23           C  
ATOM   2064  O   TYR A 275      -6.952 -23.390 -11.799  1.00  0.24           O  
ATOM   2065  CG  TYR A 275      -3.838 -25.905 -13.754  1.00  0.22           C  
ATOM   2066  CD1 TYR A 275      -2.906 -25.695 -14.768  1.00  0.13           C  
ATOM   2067  CD2 TYR A 275      -3.651 -26.990 -12.904  1.00  0.11           C  
ATOM   2068  CE1 TYR A 275      -1.817 -26.544 -14.932  1.00  0.09           C  
ATOM   2069  CE2 TYR A 275      -2.566 -27.846 -13.059  1.00  0.10           C  
ATOM   2070  OH  TYR A 275      -0.579 -28.459 -14.231  1.00  0.08           O  
ATOM   2071  CZ  TYR A 275      -1.655 -27.615 -14.073  1.00  0.10           C  
ATOM   2072  N   ILE A 276      -5.928 -21.785 -12.366  1.00  0.27           N  
ATOM   2073  CA  ILE A 276      -7.193 -21.084 -12.173  1.00  0.28           C  
ATOM   2074  C   ILE A 276      -7.492 -20.215 -13.393  1.00  0.28           C  
ATOM   2075  CB  ILE A 276      -7.171 -20.220 -10.893  1.00  0.26           C  
ATOM   2076  O   ILE A 276      -6.701 -19.338 -13.748  1.00  0.27           O  
ATOM   2077  CG1 ILE A 276      -6.810 -21.079  -9.675  1.00  0.24           C  
ATOM   2078  CG2 ILE A 276      -8.518 -19.520 -10.690  1.00  0.25           C  
ATOM   2079  CD1 ILE A 276      -6.660 -20.288  -8.383  1.00  0.22           C  
ATOM   2080  N   CYS A 277      -7.595 -20.802 -14.574  1.00  0.25           N  
ATOM   2081  CA  CYS A 277      -8.372 -20.592 -15.791  1.00  0.27           C  
ATOM   2082  C   CYS A 277      -8.256 -21.790 -16.726  1.00  0.25           C  
ATOM   2083  CB  CYS A 277      -7.908 -19.325 -16.510  1.00  0.23           C  
ATOM   2084  O   CYS A 277      -7.151 -22.177 -17.112  1.00  0.24           O  
ATOM   2085  SG  CYS A 277      -9.247 -18.407 -17.303  1.00  0.20           S  
ATOM   2086  N   ARG A 278      -8.906 -22.826 -16.432  1.00  0.26           N  
ATOM   2087  CA  ARG A 278      -9.269 -23.720 -17.527  1.00  0.26           C  
ATOM   2088  C   ARG A 278     -10.273 -23.059 -18.465  1.00  0.26           C  
ATOM   2089  CB  ARG A 278      -9.845 -25.030 -16.983  1.00  0.24           C  
ATOM   2090  O   ARG A 278     -11.264 -22.480 -18.015  1.00  0.25           O  
ATOM   2091  CG  ARG A 278      -9.655 -26.219 -17.911  1.00  0.23           C  
ATOM   2092  CD  ARG A 278     -10.250 -27.492 -17.326  1.00  0.24           C  
ATOM   2093  NE  ARG A 278     -10.167 -28.607 -18.265  1.00  0.14           N  
ATOM   2094  NH1 ARG A 278     -11.366 -30.076 -16.946  1.00  0.14           N  
ATOM   2095  NH2 ARG A 278     -10.564 -30.751 -18.984  1.00  0.14           N  
ATOM   2096  CZ  ARG A 278     -10.699 -29.809 -18.063  1.00  0.16           C  
ATOM   2097  N   ARG A 279      -9.796 -22.535 -19.668  1.00  0.27           N  
ATOM   2098  CA  ARG A 279     -10.530 -22.674 -20.922  1.00  0.26           C  
ATOM   2099  C   ARG A 279     -11.129 -24.070 -21.054  1.00  0.26           C  
ATOM   2100  CB  ARG A 279      -9.617 -22.380 -22.115  1.00  0.25           C  
ATOM   2101  O   ARG A 279     -10.459 -25.067 -20.778  1.00  0.25           O  
ATOM   2102  CG  ARG A 279     -10.360 -21.917 -23.359  1.00  0.23           C  
ATOM   2103  CD  ARG A 279      -9.407 -21.644 -24.515  1.00  0.25           C  
ATOM   2104  NE  ARG A 279     -10.123 -21.209 -25.711  1.00  0.21           N  
ATOM   2105  NH1 ARG A 279      -8.269 -21.257 -27.088  1.00  0.20           N  
ATOM   2106  NH2 ARG A 279     -10.310 -20.636 -27.927  1.00  0.17           N  
ATOM   2107  CZ  ARG A 279      -9.565 -21.035 -26.906  1.00  0.21           C  
ATOM   2108  N   ASP A 280     -12.492 -24.092 -20.921  1.00  0.26           N  
ATOM   2109  CA  ASP A 280     -13.240 -25.194 -21.519  1.00  0.27           C  
ATOM   2110  C   ASP A 280     -12.681 -25.556 -22.893  1.00  0.26           C  
ATOM   2111  CB  ASP A 280     -14.724 -24.837 -21.631  1.00  0.24           C  
ATOM   2112  O   ASP A 280     -12.419 -24.674 -23.714  1.00  0.24           O  
ATOM   2113  CG  ASP A 280     -15.492 -25.083 -20.345  1.00  0.23           C  
ATOM   2114  OD1 ASP A 280     -15.007 -25.845 -19.481  1.00  0.13           O  
ATOM   2115  OD2 ASP A 280     -16.595 -24.513 -20.196  1.00  0.13           O  
ATOM   2116  N   ALA A 281     -11.705 -26.444 -23.013  1.00  0.24           N  
ATOM   2117  CA  ALA A 281     -11.465 -27.177 -24.253  1.00  0.23           C  
ATOM   2118  C   ALA A 281     -12.588 -26.938 -25.258  1.00  0.24           C  
ATOM   2119  CB  ALA A 281     -11.319 -28.670 -23.968  1.00  0.21           C  
ATOM   2120  O   ALA A 281     -12.378 -27.036 -26.469  1.00  0.22           O  
ATOM   2121  N   ALA A 282     -13.764 -26.415 -24.859  1.00  0.23           N  
ATOM   2122  CA  ALA A 282     -14.885 -26.490 -25.792  1.00  0.24           C  
ATOM   2123  C   ALA A 282     -15.334 -25.097 -26.223  1.00  0.23           C  
ATOM   2124  CB  ALA A 282     -16.051 -27.250 -25.163  1.00  0.20           C  
ATOM   2125  O   ALA A 282     -16.122 -24.954 -27.161  1.00  0.21           O  
ATOM   2126  N   SER A 283     -14.656 -23.999 -25.760  1.00  0.24           N  
ATOM   2127  CA  SER A 283     -14.980 -22.762 -26.462  1.00  0.25           C  
ATOM   2128  C   SER A 283     -13.942 -22.446 -27.534  1.00  0.23           C  
ATOM   2129  CB  SER A 283     -15.078 -21.596 -25.477  1.00  0.22           C  
ATOM   2130  O   SER A 283     -12.760 -22.271 -27.228  1.00  0.22           O  
ATOM   2131  OG  SER A 283     -13.828 -20.941 -25.346  1.00  0.12           O  
ATOM   2132  N   THR A 284     -13.776 -23.269 -28.537  1.00  0.24           N  
ATOM   2133  CA  THR A 284     -13.202 -22.968 -29.844  1.00  0.25           C  
ATOM   2134  C   THR A 284     -13.292 -21.474 -30.143  1.00  0.24           C  
ATOM   2135  CB  THR A 284     -13.908 -23.761 -30.960  1.00  0.21           C  
ATOM   2136  O   THR A 284     -12.612 -20.974 -31.041  1.00  0.22           O  
ATOM   2137  CG2 THR A 284     -13.477 -25.224 -30.952  1.00  0.08           C  
ATOM   2138  OG1 THR A 284     -15.326 -23.690 -30.765  1.00  0.11           O  
ATOM   2139  N   ASN A 285     -14.076 -20.629 -29.269  1.00  0.22           N  
ATOM   2140  CA  ASN A 285     -14.443 -19.332 -29.828  1.00  0.24           C  
ATOM   2141  C   ASN A 285     -13.855 -18.184 -29.012  1.00  0.23           C  
ATOM   2142  CB  ASN A 285     -15.964 -19.196 -29.916  1.00  0.20           C  
ATOM   2143  O   ASN A 285     -14.525 -17.631 -28.139  1.00  0.22           O  
ATOM   2144  CG  ASN A 285     -16.516 -19.658 -31.250  1.00  0.15           C  
ATOM   2145  ND2 ASN A 285     -17.802 -19.985 -31.279  1.00  0.10           N  
ATOM   2146  OD1 ASN A 285     -15.791 -19.721 -32.247  1.00  0.09           O  
ATOM   2147  N   VAL A 286     -12.556 -18.393 -28.463  1.00  0.24           N  
ATOM   2148  CA  VAL A 286     -11.648 -17.256 -28.346  1.00  0.25           C  
ATOM   2149  C   VAL A 286     -10.716 -17.213 -29.555  1.00  0.24           C  
ATOM   2150  CB  VAL A 286     -10.825 -17.320 -27.040  1.00  0.23           C  
ATOM   2151  O   VAL A 286      -9.883 -18.104 -29.737  1.00  0.23           O  
ATOM   2152  CG1 VAL A 286     -10.308 -15.933 -26.660  1.00  0.15           C  
ATOM   2153  CG2 VAL A 286     -11.665 -17.910 -25.909  1.00  0.21           C  
ATOM   2154  N   GLY A 287     -11.199 -17.230 -30.633  1.00  0.23           N  
ATOM   2155  CA  GLY A 287     -10.555 -17.093 -31.929  1.00  0.22           C  
ATOM   2156  C   GLY A 287      -9.098 -16.682 -31.831  1.00  0.22           C  
ATOM   2157  O   GLY A 287      -8.747 -15.805 -31.040  1.00  0.21           O  
ATOM   2158  N   VAL A 288      -8.114 -17.592 -31.679  1.00  0.18           N  
ATOM   2159  CA  VAL A 288      -6.875 -17.800 -32.421  1.00  0.20           C  
ATOM   2160  C   VAL A 288      -6.632 -16.623 -33.362  1.00  0.20           C  
ATOM   2161  CB  VAL A 288      -6.907 -19.123 -33.219  1.00  0.17           C  
ATOM   2162  O   VAL A 288      -7.254 -16.529 -34.423  1.00  0.19           O  
ATOM   2163  CG1 VAL A 288      -5.489 -19.604 -33.523  1.00  0.09           C  
ATOM   2164  CG2 VAL A 288      -7.683 -20.191 -32.450  1.00  0.07           C  
ATOM   2165  N   GLY A 289      -6.861 -15.438 -32.888  1.00  0.20           N  
ATOM   2166  CA  GLY A 289      -6.201 -14.447 -33.724  1.00  0.20           C  
ATOM   2167  C   GLY A 289      -5.431 -13.412 -32.926  1.00  0.20           C  
ATOM   2168  O   GLY A 289      -5.857 -13.014 -31.840  1.00  0.19           O  
ATOM   2169  N   ASP A 290      -4.125 -13.708 -32.480  1.00  0.21           N  
ATOM   2170  CA  ASP A 290      -3.048 -12.756 -32.225  1.00  0.22           C  
ATOM   2171  C   ASP A 290      -3.561 -11.540 -31.456  1.00  0.22           C  
ATOM   2172  CB  ASP A 290      -2.401 -12.313 -33.539  1.00  0.20           C  
ATOM   2173  O   ASP A 290      -2.849 -10.543 -31.314  1.00  0.21           O  
ATOM   2174  CG  ASP A 290      -1.520 -13.384 -34.157  1.00  0.14           C  
ATOM   2175  OD1 ASP A 290      -1.081 -14.304 -33.434  1.00  0.08           O  
ATOM   2176  OD2 ASP A 290      -1.259 -13.305 -35.377  1.00  0.09           O  
ATOM   2177  N   ASN A 291      -4.714 -11.449 -30.956  1.00  0.22           N  
ATOM   2178  CA  ASN A 291      -5.169 -10.268 -30.231  1.00  0.22           C  
ATOM   2179  C   ASN A 291      -4.936 -10.407 -28.730  1.00  0.22           C  
ATOM   2180  CB  ASN A 291      -6.649 -10.000 -30.517  1.00  0.20           C  
ATOM   2181  O   ASN A 291      -5.476 -11.314 -28.095  1.00  0.21           O  
ATOM   2182  CG  ASN A 291      -6.880  -9.410 -31.894  1.00  0.14           C  
ATOM   2183  ND2 ASN A 291      -7.982  -9.797 -32.527  1.00  0.10           N  
ATOM   2184  OD1 ASN A 291      -6.076  -8.615 -32.386  1.00  0.09           O  
ATOM   2185  N   TYR A 292      -3.720 -10.769 -28.154  1.00  0.24           N  
ATOM   2186  CA  TYR A 292      -3.175 -10.431 -26.844  1.00  0.24           C  
ATOM   2187  C   TYR A 292      -4.273  -9.944 -25.905  1.00  0.24           C  
ATOM   2188  CB  TYR A 292      -2.086  -9.362 -26.973  1.00  0.22           C  
ATOM   2189  O   TYR A 292      -4.936  -8.942 -26.184  1.00  0.23           O  
ATOM   2190  CG  TYR A 292      -0.804  -9.873 -27.585  1.00  0.21           C  
ATOM   2191  CD1 TYR A 292       0.150 -10.525 -26.808  1.00  0.16           C  
ATOM   2192  CD2 TYR A 292      -0.544  -9.703 -28.941  1.00  0.15           C  
ATOM   2193  CE1 TYR A 292       1.334 -10.996 -27.367  1.00  0.11           C  
ATOM   2194  CE2 TYR A 292       0.636 -10.170 -29.511  1.00  0.13           C  
ATOM   2195  OH  TYR A 292       2.737 -11.278 -29.276  1.00  0.09           O  
ATOM   2196  CZ  TYR A 292       1.567 -10.814 -28.717  1.00  0.13           C  
ATOM   2197  N   HIS A 293      -5.389 -10.576 -25.712  1.00  0.24           N  
ATOM   2198  CA  HIS A 293      -6.393 -10.037 -24.802  1.00  0.24           C  
ATOM   2199  C   HIS A 293      -5.741  -9.315 -23.627  1.00  0.24           C  
ATOM   2200  CB  HIS A 293      -7.307 -11.152 -24.291  1.00  0.22           C  
ATOM   2201  O   HIS A 293      -5.047  -9.937 -22.819  1.00  0.23           O  
ATOM   2202  CG  HIS A 293      -8.340 -11.583 -25.283  1.00  0.22           C  
ATOM   2203  CD2 HIS A 293      -8.427 -12.696 -26.049  1.00  0.12           C  
ATOM   2204  ND1 HIS A 293      -9.450 -10.822 -25.580  1.00  0.13           N  
ATOM   2205  CE1 HIS A 293     -10.178 -11.452 -26.487  1.00  0.10           C  
ATOM   2206  NE2 HIS A 293      -9.579 -12.591 -26.788  1.00  0.12           N  
ATOM   2207  N   TYR A 294      -4.821  -8.382 -23.775  1.00  0.24           N  
ATOM   2208  CA  TYR A 294      -4.545  -7.313 -22.822  1.00  0.24           C  
ATOM   2209  C   TYR A 294      -5.713  -7.124 -21.861  1.00  0.24           C  
ATOM   2210  CB  TYR A 294      -4.254  -6.000 -23.555  1.00  0.22           C  
ATOM   2211  O   TYR A 294      -5.578  -6.455 -20.834  1.00  0.23           O  
ATOM   2212  CG  TYR A 294      -2.890  -5.953 -24.198  1.00  0.22           C  
ATOM   2213  CD1 TYR A 294      -1.753  -5.668 -23.446  1.00  0.12           C  
ATOM   2214  CD2 TYR A 294      -2.735  -6.194 -25.559  1.00  0.11           C  
ATOM   2215  CE1 TYR A 294      -0.493  -5.622 -24.036  1.00  0.08           C  
ATOM   2216  CE2 TYR A 294      -1.481  -6.150 -26.159  1.00  0.09           C  
ATOM   2217  OH  TYR A 294       0.876  -5.820 -25.979  1.00  0.07           O  
ATOM   2218  CZ  TYR A 294      -0.368  -5.865 -25.391  1.00  0.09           C  
ATOM   2219  N   GLY A 295      -6.831  -7.843 -21.916  1.00  0.23           N  
ATOM   2220  CA  GLY A 295      -8.090  -7.578 -21.239  1.00  0.23           C  
ATOM   2221  C   GLY A 295      -8.498  -8.683 -20.283  1.00  0.23           C  
ATOM   2222  O   GLY A 295      -9.476  -8.543 -19.545  1.00  0.22           O  
ATOM   2223  N   ALA A 296      -7.713  -9.783 -20.180  1.00  0.23           N  
ATOM   2224  CA  ALA A 296      -8.052 -10.602 -19.019  1.00  0.23           C  
ATOM   2225  C   ALA A 296      -7.492  -9.994 -17.737  1.00  0.23           C  
ATOM   2226  CB  ALA A 296      -7.531 -12.025 -19.202  1.00  0.22           C  
ATOM   2227  O   ALA A 296      -6.274  -9.946 -17.545  1.00  0.22           O  
ATOM   2228  N   SER A 297      -7.613  -8.660 -17.596  1.00  0.25           N  
ATOM   2229  CA  SER A 297      -7.524  -8.262 -16.195  1.00  0.25           C  
ATOM   2230  C   SER A 297      -7.715  -9.457 -15.267  1.00  0.25           C  
ATOM   2231  CB  SER A 297      -8.564  -7.187 -15.876  1.00  0.23           C  
ATOM   2232  O   SER A 297      -8.728 -10.155 -15.345  1.00  0.24           O  
ATOM   2233  OG  SER A 297      -9.835  -7.770 -15.645  1.00  0.13           O  
ATOM   2234  N   ILE A 298      -6.926 -10.531 -15.523  1.00  0.26           N  
ATOM   2235  CA  ILE A 298      -6.996 -11.488 -14.424  1.00  0.27           C  
ATOM   2236  C   ILE A 298      -7.560 -10.805 -13.180  1.00  0.26           C  
ATOM   2237  CB  ILE A 298      -5.611 -12.100 -14.119  1.00  0.24           C  
ATOM   2238  O   ILE A 298      -7.001  -9.816 -12.700  1.00  0.25           O  
ATOM   2239  CG1 ILE A 298      -4.995 -12.691 -15.392  1.00  0.13           C  
ATOM   2240  CG2 ILE A 298      -5.720 -13.161 -13.019  1.00  0.15           C  
ATOM   2241  CD1 ILE A 298      -3.584 -13.230 -15.204  1.00  0.19           C  
ATOM   2242  N   ALA A 299      -8.827 -10.309 -13.345  1.00  0.28           N  
ATOM   2243  CA  ALA A 299      -9.756 -10.089 -12.240  1.00  0.28           C  
ATOM   2244  C   ALA A 299      -9.308 -10.839 -10.989  1.00  0.28           C  
ATOM   2245  CB  ALA A 299     -11.167 -10.517 -12.638  1.00  0.26           C  
ATOM   2246  O   ALA A 299      -8.908 -12.003 -11.066  1.00  0.27           O  
ATOM   2247  N   ASN A 300      -8.414 -10.301 -10.259  1.00  0.29           N  
ATOM   2248  CA  ASN A 300      -8.054 -10.651  -8.889  1.00  0.31           C  
ATOM   2249  C   ASN A 300      -9.008 -11.691  -8.307  1.00  0.29           C  
ATOM   2250  CB  ASN A 300      -8.027  -9.402  -8.005  1.00  0.28           C  
ATOM   2251  O   ASN A 300     -10.227 -11.558  -8.430  1.00  0.28           O  
ATOM   2252  CG  ASN A 300      -6.854  -8.493  -8.315  1.00  0.27           C  
ATOM   2253  ND2 ASN A 300      -7.064  -7.189  -8.185  1.00  0.18           N  
ATOM   2254  OD1 ASN A 300      -5.768  -8.960  -8.669  1.00  0.25           O  
ATOM   2255  N   THR A 301      -8.805 -13.001  -8.577  1.00  0.29           N  
ATOM   2256  CA  THR A 301      -9.358 -14.199  -7.957  1.00  0.30           C  
ATOM   2257  C   THR A 301      -9.656 -13.955  -6.480  1.00  0.29           C  
ATOM   2258  CB  THR A 301      -8.399 -15.396  -8.099  1.00  0.26           C  
ATOM   2259  O   THR A 301      -8.809 -13.440  -5.748  1.00  0.27           O  
ATOM   2260  CG2 THR A 301      -9.138 -16.718  -7.915  1.00  0.23           C  
ATOM   2261  OG1 THR A 301      -7.803 -15.371  -9.402  1.00  0.16           O  
ATOM   2262  N   VAL A 302     -10.951 -13.634  -6.083  1.00  0.31           N  
ATOM   2263  CA  VAL A 302     -11.384 -13.850  -4.707  1.00  0.32           C  
ATOM   2264  C   VAL A 302     -11.431 -15.347  -4.408  1.00  0.31           C  
ATOM   2265  CB  VAL A 302     -12.765 -13.210  -4.439  1.00  0.29           C  
ATOM   2266  O   VAL A 302     -11.945 -16.130  -5.210  1.00  0.29           O  
ATOM   2267  CG1 VAL A 302     -13.165 -13.380  -2.975  1.00  0.27           C  
ATOM   2268  CG2 VAL A 302     -12.751 -11.732  -4.825  1.00  0.27           C  
ATOM   2269  N   LEU A 303     -10.499 -15.863  -3.458  1.00  0.27           N  
ATOM   2270  CA  LEU A 303     -10.625 -17.118  -2.725  1.00  0.30           C  
ATOM   2271  C   LEU A 303     -11.801 -17.066  -1.756  1.00  0.27           C  
ATOM   2272  CB  LEU A 303      -9.334 -17.426  -1.963  1.00  0.25           C  
ATOM   2273  O   LEU A 303     -11.945 -16.104  -0.998  1.00  0.26           O  
ATOM   2274  CG  LEU A 303      -8.384 -18.432  -2.615  1.00  0.24           C  
ATOM   2275  CD1 LEU A 303      -6.942 -17.952  -2.500  1.00  0.24           C  
ATOM   2276  CD2 LEU A 303      -8.547 -19.810  -1.981  1.00  0.24           C  
ATOM   2277  N   ILE A 304     -12.907 -17.774  -1.971  1.00  0.28           N  
ATOM   2278  CA  ILE A 304     -14.013 -18.081  -1.071  1.00  0.30           C  
ATOM   2279  C   ILE A 304     -13.668 -19.308  -0.229  1.00  0.28           C  
ATOM   2280  CB  ILE A 304     -15.326 -18.318  -1.850  1.00  0.26           C  
ATOM   2281  O   ILE A 304     -13.090 -20.273  -0.735  1.00  0.26           O  
ATOM   2282  CG1 ILE A 304     -15.635 -17.118  -2.752  1.00  0.25           C  
ATOM   2283  CG2 ILE A 304     -16.485 -18.590  -0.885  1.00  0.25           C  
ATOM   2284  CD1 ILE A 304     -16.863 -17.306  -3.634  1.00  0.24           C  
ATOM   2285  N   ASP A 305     -13.577 -19.229   1.123  1.00  0.25           N  
ATOM   2286  CA  ASP A 305     -13.690 -19.933   2.397  1.00  0.28           C  
ATOM   2287  C   ASP A 305     -14.507 -21.214   2.245  1.00  0.25           C  
ATOM   2288  CB  ASP A 305     -14.323 -19.028   3.456  1.00  0.23           C  
ATOM   2289  O   ASP A 305     -15.630 -21.185   1.738  1.00  0.24           O  
ATOM   2290  CG  ASP A 305     -13.831 -19.327   4.861  1.00  0.23           C  
ATOM   2291  OD1 ASP A 305     -13.126 -20.341   5.058  1.00  0.11           O  
ATOM   2292  OD2 ASP A 305     -14.153 -18.544   5.781  1.00  0.12           O  
ATOM   2293  N   GLY A 306     -13.843 -22.486   1.735  1.00  0.27           N  
ATOM   2294  CA  GLY A 306     -14.329 -23.559   2.588  1.00  0.26           C  
ATOM   2295  C   GLY A 306     -13.974 -24.940   2.071  1.00  0.27           C  
ATOM   2296  O   GLY A 306     -13.928 -25.903   2.839  1.00  0.25           O  
ATOM   2297  N   ASP A 307     -12.795 -25.189   1.378  1.00  0.27           N  
ATOM   2298  CA  ASP A 307     -12.251 -26.514   1.096  1.00  0.28           C  
ATOM   2299  C   ASP A 307     -11.657 -26.576  -0.310  1.00  0.26           C  
ATOM   2300  CB  ASP A 307     -13.334 -27.583   1.257  1.00  0.24           C  
ATOM   2301  O   ASP A 307     -12.304 -26.178  -1.281  1.00  0.25           O  
ATOM   2302  CG  ASP A 307     -12.814 -28.863   1.888  1.00  0.23           C  
ATOM   2303  OD1 ASP A 307     -11.584 -29.086   1.890  1.00  0.12           O  
ATOM   2304  OD2 ASP A 307     -13.642 -29.657   2.384  1.00  0.13           O  
ATOM   2305  N   ILE A 308     -10.369 -26.299  -0.571  1.00  0.25           N  
ATOM   2306  CA  ILE A 308      -9.690 -26.579  -1.831  1.00  0.28           C  
ATOM   2307  C   ILE A 308     -10.348 -27.775  -2.517  1.00  0.25           C  
ATOM   2308  CB  ILE A 308      -8.184 -26.849  -1.613  1.00  0.24           C  
ATOM   2309  O   ILE A 308     -10.261 -27.922  -3.738  1.00  0.23           O  
ATOM   2310  CG1 ILE A 308      -7.399 -25.532  -1.625  1.00  0.13           C  
ATOM   2311  CG2 ILE A 308      -7.649 -27.815  -2.674  1.00  0.19           C  
ATOM   2312  CD1 ILE A 308      -5.997 -25.641  -1.042  1.00  0.21           C  
ATOM   2313  N   ASN A 309     -10.982 -28.643  -1.807  1.00  0.25           N  
ATOM   2314  CA  ASN A 309     -11.679 -29.735  -2.479  1.00  0.28           C  
ATOM   2315  C   ASN A 309     -12.998 -29.268  -3.087  1.00  0.25           C  
ATOM   2316  CB  ASN A 309     -11.921 -30.894  -1.511  1.00  0.22           C  
ATOM   2317  O   ASN A 309     -13.487 -29.860  -4.050  1.00  0.23           O  
ATOM   2318  CG  ASN A 309     -10.644 -31.624  -1.143  1.00  0.22           C  
ATOM   2319  ND2 ASN A 309     -10.532 -32.024   0.119  1.00  0.11           N  
ATOM   2320  OD1 ASN A 309      -9.766 -31.827  -1.985  1.00  0.10           O  
ATOM   2321  N   GLU A 310     -13.412 -28.068  -2.771  1.00  0.25           N  
ATOM   2322  CA  GLU A 310     -14.645 -27.517  -3.326  1.00  0.27           C  
ATOM   2323  C   GLU A 310     -14.379 -26.214  -4.075  1.00  0.26           C  
ATOM   2324  CB  GLU A 310     -15.677 -27.286  -2.220  1.00  0.23           C  
ATOM   2325  O   GLU A 310     -13.924 -25.233  -3.482  1.00  0.24           O  
ATOM   2326  CG  GLU A 310     -16.382 -28.555  -1.762  1.00  0.20           C  
ATOM   2327  CD  GLU A 310     -17.563 -28.288  -0.844  1.00  0.08           C  
ATOM   2328  OE1 GLU A 310     -17.735 -27.131  -0.397  1.00  0.10           O  
ATOM   2329  OE2 GLU A 310     -18.324 -29.243  -0.569  1.00  0.10           O  
ATOM   2330  N   LYS A 311     -13.513 -26.338  -5.182  1.00  0.27           N  
ATOM   2331  CA  LYS A 311     -13.102 -25.908  -6.515  1.00  0.28           C  
ATOM   2332  C   LYS A 311     -13.791 -24.604  -6.909  1.00  0.27           C  
ATOM   2333  CB  LYS A 311     -13.408 -26.994  -7.548  1.00  0.24           C  
ATOM   2334  O   LYS A 311     -13.896 -24.285  -8.095  1.00  0.25           O  
ATOM   2335  CG  LYS A 311     -12.585 -28.262  -7.374  1.00  0.23           C  
ATOM   2336  CD  LYS A 311     -12.822 -29.243  -8.515  1.00  0.21           C  
ATOM   2337  CE  LYS A 311     -12.057 -30.543  -8.305  1.00  0.14           C  
ATOM   2338  NZ  LYS A 311     -12.315 -31.521  -9.404  1.00  0.11           N  
ATOM   2339  N   ALA A 312     -14.368 -23.883  -5.936  1.00  0.29           N  
ATOM   2340  CA  ALA A 312     -15.025 -22.724  -6.535  1.00  0.30           C  
ATOM   2341  C   ALA A 312     -14.196 -21.459  -6.333  1.00  0.29           C  
ATOM   2342  CB  ALA A 312     -16.422 -22.541  -5.945  1.00  0.27           C  
ATOM   2343  O   ALA A 312     -13.683 -21.213  -5.239  1.00  0.28           O  
ATOM   2344  N   TYR A 313     -13.378 -21.115  -7.253  1.00  0.29           N  
ATOM   2345  CA  TYR A 313     -12.789 -19.788  -7.394  1.00  0.33           C  
ATOM   2346  C   TYR A 313     -13.508 -18.982  -8.469  1.00  0.29           C  
ATOM   2347  CB  TYR A 313     -11.298 -19.894  -7.731  1.00  0.27           C  
ATOM   2348  O   TYR A 313     -14.044 -19.550  -9.424  1.00  0.28           O  
ATOM   2349  CG  TYR A 313     -10.567 -20.941  -6.925  1.00  0.27           C  
ATOM   2350  CD1 TYR A 313      -9.944 -20.613  -5.723  1.00  0.26           C  
ATOM   2351  CD2 TYR A 313     -10.497 -22.259  -7.364  1.00  0.27           C  
ATOM   2352  CE1 TYR A 313      -9.267 -21.574  -4.979  1.00  0.24           C  
ATOM   2353  CE2 TYR A 313      -9.823 -23.227  -6.628  1.00  0.26           C  
ATOM   2354  OH  TYR A 313      -8.544 -23.831  -4.705  1.00  0.10           O  
ATOM   2355  CZ  TYR A 313      -9.213 -22.876  -5.438  1.00  0.27           C  
ATOM   2356  N   TYR A 314     -13.726 -17.796  -8.109  1.00  0.32           N  
ATOM   2357  CA  TYR A 314     -14.313 -16.879  -9.079  1.00  0.34           C  
ATOM   2358  C   TYR A 314     -13.379 -15.707  -9.356  1.00  0.31           C  
ATOM   2359  CB  TYR A 314     -15.665 -16.362  -8.580  1.00  0.29           C  
ATOM   2360  O   TYR A 314     -12.773 -15.156  -8.433  1.00  0.30           O  
ATOM   2361  CG  TYR A 314     -16.705 -17.443  -8.413  1.00  0.28           C  
ATOM   2362  CD1 TYR A 314     -17.548 -17.795  -9.464  1.00  0.26           C  
ATOM   2363  CD2 TYR A 314     -16.846 -18.115  -7.203  1.00  0.28           C  
ATOM   2364  CE1 TYR A 314     -18.509 -18.790  -9.314  1.00  0.28           C  
ATOM   2365  CE2 TYR A 314     -17.803 -19.112  -7.042  1.00  0.29           C  
ATOM   2366  OH  TYR A 314     -19.577 -20.427  -7.947  1.00  0.16           O  
ATOM   2367  CZ  TYR A 314     -18.628 -19.442  -8.101  1.00  0.27           C  
ATOM   2368  N   SER A 315     -12.862 -15.666 -10.544  1.00  0.30           N  
ATOM   2369  CA  SER A 315     -12.260 -14.544 -11.257  1.00  0.32           C  
ATOM   2370  C   SER A 315     -13.319 -13.713 -11.975  1.00  0.30           C  
ATOM   2371  CB  SER A 315     -11.223 -15.044 -12.265  1.00  0.28           C  
ATOM   2372  O   SER A 315     -14.301 -14.256 -12.484  1.00  0.28           O  
ATOM   2373  OG  SER A 315     -10.958 -14.055 -13.245  1.00  0.16           O  
ATOM   2374  N   VAL A 316     -13.424 -12.491 -11.598  1.00  0.32           N  
ATOM   2375  CA  VAL A 316     -13.990 -11.514 -12.522  1.00  0.33           C  
ATOM   2376  C   VAL A 316     -13.057 -11.330 -13.716  1.00  0.32           C  
ATOM   2377  CB  VAL A 316     -14.242 -10.156 -11.828  1.00  0.30           C  
ATOM   2378  O   VAL A 316     -11.859 -11.089 -13.545  1.00  0.30           O  
ATOM   2379  CG1 VAL A 316     -15.060  -9.233 -12.729  1.00  0.27           C  
ATOM   2380  CG2 VAL A 316     -14.949 -10.364 -10.490  1.00  0.28           C  
ATOM   2381  N   GLY A 317     -13.222 -11.918 -14.869  1.00  0.31           N  
ATOM   2382  CA  GLY A 317     -12.577 -11.773 -16.164  1.00  0.30           C  
ATOM   2383  C   GLY A 317     -13.465 -11.114 -17.203  1.00  0.31           C  
ATOM   2384  O   GLY A 317     -14.678 -11.005 -17.010  1.00  0.29           O  
ATOM   2385  N   HIS A 318     -12.811 -10.369 -18.192  1.00  0.28           N  
ATOM   2386  CA  HIS A 318     -13.289 -10.006 -19.521  1.00  0.31           C  
ATOM   2387  C   HIS A 318     -13.469 -11.240 -20.399  1.00  0.28           C  
ATOM   2388  CB  HIS A 318     -12.325  -9.023 -20.188  1.00  0.26           C  
ATOM   2389  O   HIS A 318     -12.600 -12.115 -20.432  1.00  0.26           O  
ATOM   2390  CG  HIS A 318     -12.786  -7.601 -20.137  1.00  0.25           C  
ATOM   2391  CD2 HIS A 318     -12.587  -6.635 -19.210  1.00  0.18           C  
ATOM   2392  ND1 HIS A 318     -13.557  -7.033 -21.129  1.00  0.13           N  
ATOM   2393  CE1 HIS A 318     -13.811  -5.774 -20.813  1.00  0.09           C  
ATOM   2394  NE2 HIS A 318     -13.234  -5.507 -19.654  1.00  0.10           N  
ATOM   2395  N   ASN A 319     -14.627 -11.387 -20.801  1.00  0.27           N  
ATOM   2396  CA  ASN A 319     -14.795 -12.133 -22.044  1.00  0.29           C  
ATOM   2397  C   ASN A 319     -14.530 -11.256 -23.264  1.00  0.26           C  
ATOM   2398  CB  ASN A 319     -16.198 -12.740 -22.120  1.00  0.24           C  
ATOM   2399  O   ASN A 319     -14.385 -10.039 -23.140  1.00  0.25           O  
ATOM   2400  CG  ASN A 319     -17.268 -11.703 -22.397  1.00  0.23           C  
ATOM   2401  ND2 ASN A 319     -18.525 -12.131 -22.388  1.00  0.13           N  
ATOM   2402  OD1 ASN A 319     -16.968 -10.526 -22.617  1.00  0.14           O  
ATOM   2403  N   ALA A 320     -14.021 -11.878 -24.388  1.00  0.28           N  
ATOM   2404  CA  ALA A 320     -13.776 -11.398 -25.746  1.00  0.28           C  
ATOM   2405  C   ALA A 320     -14.798 -10.338 -26.146  1.00  0.27           C  
ATOM   2406  CB  ALA A 320     -13.805 -12.561 -26.735  1.00  0.25           C  
ATOM   2407  O   ALA A 320     -14.502  -9.456 -26.956  1.00  0.25           O  
ATOM   2408  N   ALA A 321     -16.036 -10.367 -25.564  1.00  0.26           N  
ATOM   2409  CA  ALA A 321     -17.065  -9.402 -25.943  1.00  0.28           C  
ATOM   2410  C   ALA A 321     -17.005  -8.161 -25.056  1.00  0.26           C  
ATOM   2411  CB  ALA A 321     -18.449 -10.041 -25.865  1.00  0.23           C  
ATOM   2412  O   ALA A 321     -17.798  -7.232 -25.224  1.00  0.24           O  
ATOM   2413  N   GLY A 322     -15.942  -7.921 -24.305  1.00  0.29           N  
ATOM   2414  CA  GLY A 322     -16.010  -6.817 -23.362  1.00  0.29           C  
ATOM   2415  C   GLY A 322     -16.894  -7.108 -22.165  1.00  0.29           C  
ATOM   2416  O   GLY A 322     -17.165  -6.219 -21.355  1.00  0.27           O  
ATOM   2417  N   GLN A 323     -17.438  -8.261 -21.932  1.00  0.25           N  
ATOM   2418  CA  GLN A 323     -18.363  -8.727 -20.905  1.00  0.28           C  
ATOM   2419  C   GLN A 323     -17.612  -9.356 -19.734  1.00  0.25           C  
ATOM   2420  CB  GLN A 323     -19.357  -9.731 -21.491  1.00  0.22           C  
ATOM   2421  O   GLN A 323     -16.779 -10.243 -19.929  1.00  0.24           O  
ATOM   2422  CG  GLN A 323     -20.314  -9.125 -22.508  1.00  0.22           C  
ATOM   2423  CD  GLN A 323     -21.316 -10.132 -23.044  1.00  0.19           C  
ATOM   2424  NE2 GLN A 323     -22.449  -9.639 -23.532  1.00  0.12           N  
ATOM   2425  OE1 GLN A 323     -21.072 -11.342 -23.019  1.00  0.15           O  
ATOM   2426  N   ASN A 324     -17.284  -8.607 -18.632  1.00  0.27           N  
ATOM   2427  CA  ASN A 324     -16.834  -9.058 -17.320  1.00  0.30           C  
ATOM   2428  C   ASN A 324     -17.892  -9.913 -16.627  1.00  0.27           C  
ATOM   2429  CB  ASN A 324     -16.459  -7.863 -16.441  1.00  0.26           C  
ATOM   2430  O   ASN A 324     -19.062  -9.532 -16.568  1.00  0.26           O  
ATOM   2431  CG  ASN A 324     -15.193  -7.170 -16.906  1.00  0.25           C  
ATOM   2432  ND2 ASN A 324     -15.121  -5.862 -16.693  1.00  0.19           N  
ATOM   2433  OD1 ASN A 324     -14.289  -7.806 -17.454  1.00  0.25           O  
ATOM   2434  N   ALA A 325     -17.753 -11.227 -16.630  1.00  0.29           N  
ATOM   2435  CA  ALA A 325     -18.488 -12.278 -15.932  1.00  0.29           C  
ATOM   2436  C   ALA A 325     -17.692 -12.806 -14.741  1.00  0.29           C  
ATOM   2437  CB  ALA A 325     -18.825 -13.418 -16.890  1.00  0.27           C  
ATOM   2438  O   ALA A 325     -16.464 -12.894 -14.797  1.00  0.28           O  
ATOM   2439  N   LEU A 326     -18.240 -12.640 -13.496  1.00  0.29           N  
ATOM   2440  CA  LEU A 326     -17.828 -13.438 -12.346  1.00  0.31           C  
ATOM   2441  C   LEU A 326     -17.753 -14.917 -12.710  1.00  0.29           C  
ATOM   2442  CB  LEU A 326     -18.797 -13.236 -11.178  1.00  0.27           C  
ATOM   2443  O   LEU A 326     -18.714 -15.479 -13.241  1.00  0.28           O  
ATOM   2444  CG  LEU A 326     -18.206 -12.632  -9.904  1.00  0.26           C  
ATOM   2445  CD1 LEU A 326     -18.944 -11.350  -9.533  1.00  0.25           C  
ATOM   2446  CD2 LEU A 326     -18.262 -13.638  -8.759  1.00  0.26           C  
ATOM   2447  N   LEU A 327     -16.550 -15.503 -12.887  1.00  0.30           N  
ATOM   2448  CA  LEU A 327     -16.158 -16.871 -13.210  1.00  0.31           C  
ATOM   2449  C   LEU A 327     -16.148 -17.743 -11.959  1.00  0.30           C  
ATOM   2450  CB  LEU A 327     -14.777 -16.891 -13.871  1.00  0.28           C  
ATOM   2451  O   LEU A 327     -15.499 -17.405 -10.967  1.00  0.29           O  
ATOM   2452  CG  LEU A 327     -14.662 -16.185 -15.223  1.00  0.27           C  
ATOM   2453  CD1 LEU A 327     -13.196 -16.019 -15.611  1.00  0.26           C  
ATOM   2454  CD2 LEU A 327     -15.420 -16.958 -16.296  1.00  0.28           C  
ATOM   2455  N   ALA A 328     -17.190 -18.564 -11.668  1.00  0.27           N  
ATOM   2456  CA  ALA A 328     -17.315 -19.646 -10.695  1.00  0.27           C  
ATOM   2457  C   ALA A 328     -16.610 -20.908 -11.184  1.00  0.27           C  
ATOM   2458  CB  ALA A 328     -18.787 -19.939 -10.412  1.00  0.25           C  
ATOM   2459  O   ALA A 328     -16.585 -21.187 -12.385  1.00  0.26           O  
ATOM   2460  N   SER A 329     -15.691 -21.581 -10.434  1.00  0.25           N  
ATOM   2461  CA  SER A 329     -14.736 -22.681 -10.514  1.00  0.26           C  
ATOM   2462  C   SER A 329     -15.350 -23.898 -11.197  1.00  0.25           C  
ATOM   2463  CB  SER A 329     -14.242 -23.064  -9.118  1.00  0.23           C  
ATOM   2464  O   SER A 329     -14.661 -24.626 -11.915  1.00  0.23           O  
ATOM   2465  OG  SER A 329     -15.245 -23.767  -8.405  1.00  0.25           O  
ATOM   2466  N   THR A 330     -16.739 -24.181 -10.924  1.00  0.24           N  
ATOM   2467  CA  THR A 330     -17.085 -25.527 -11.369  1.00  0.25           C  
ATOM   2468  C   THR A 330     -18.026 -25.474 -12.569  1.00  0.24           C  
ATOM   2469  CB  THR A 330     -17.739 -26.339 -10.236  1.00  0.22           C  
ATOM   2470  O   THR A 330     -18.069 -26.408 -13.373  1.00  0.22           O  
ATOM   2471  CG2 THR A 330     -16.701 -26.797  -9.217  1.00  0.14           C  
ATOM   2472  OG1 THR A 330     -18.715 -25.524  -9.573  1.00  0.14           O  
ATOM   2473  N   ALA A 331     -18.296 -24.273 -13.128  1.00  0.24           N  
ATOM   2474  CA  ALA A 331     -19.172 -24.083 -14.282  1.00  0.24           C  
ATOM   2475  C   ALA A 331     -19.170 -22.626 -14.737  1.00  0.23           C  
ATOM   2476  CB  ALA A 331     -20.593 -24.532 -13.950  1.00  0.21           C  
ATOM   2477  O   ALA A 331     -19.475 -21.724 -13.954  1.00  0.22           O  
ATOM   2478  N   PHE A 332     -18.076 -22.155 -15.232  1.00  0.24           N  
ATOM   2479  CA  PHE A 332     -18.115 -20.967 -16.078  1.00  0.26           C  
ATOM   2480  C   PHE A 332     -19.504 -20.773 -16.674  1.00  0.24           C  
ATOM   2481  CB  PHE A 332     -17.073 -21.067 -17.196  1.00  0.23           C  
ATOM   2482  O   PHE A 332     -19.811 -21.317 -17.736  1.00  0.23           O  
ATOM   2483  CG  PHE A 332     -15.682 -20.687 -16.766  1.00  0.22           C  
ATOM   2484  CD1 PHE A 332     -15.291 -19.354 -16.728  1.00  0.18           C  
ATOM   2485  CD2 PHE A 332     -14.765 -21.663 -16.398  1.00  0.16           C  
ATOM   2486  CE1 PHE A 332     -14.004 -19.000 -16.330  1.00  0.12           C  
ATOM   2487  CE2 PHE A 332     -13.477 -21.317 -16.000  1.00  0.13           C  
ATOM   2488  CZ  PHE A 332     -13.098 -19.984 -15.967  1.00  0.17           C  
ATOM   2489  N   SER A 333     -20.531 -20.959 -15.921  1.00  0.23           N  
ATOM   2490  CA  SER A 333     -21.748 -20.330 -16.423  1.00  0.25           C  
ATOM   2491  C   SER A 333     -21.891 -18.905 -15.899  1.00  0.23           C  
ATOM   2492  CB  SER A 333     -22.977 -21.151 -16.031  1.00  0.20           C  
ATOM   2493  O   SER A 333     -21.649 -18.645 -14.718  1.00  0.21           O  
ATOM   2494  OG  SER A 333     -22.790 -21.766 -14.767  1.00  0.10           O  
ATOM   2495  N   TYR A 334     -21.385 -17.832 -16.598  1.00  0.26           N  
ATOM   2496  CA  TYR A 334     -21.844 -16.453 -16.482  1.00  0.30           C  
ATOM   2497  C   TYR A 334     -22.987 -16.341 -15.480  1.00  0.26           C  
ATOM   2498  CB  TYR A 334     -22.292 -15.919 -17.846  1.00  0.25           C  
ATOM   2499  O   TYR A 334     -23.925 -17.141 -15.507  1.00  0.25           O  
ATOM   2500  CG  TYR A 334     -21.159 -15.731 -18.826  1.00  0.25           C  
ATOM   2501  CD1 TYR A 334     -20.443 -14.537 -18.872  1.00  0.23           C  
ATOM   2502  CD2 TYR A 334     -20.803 -16.746 -19.708  1.00  0.22           C  
ATOM   2503  CE1 TYR A 334     -19.399 -14.359 -19.774  1.00  0.12           C  
ATOM   2504  CE2 TYR A 334     -19.762 -16.578 -20.615  1.00  0.14           C  
ATOM   2505  OH  TYR A 334     -18.034 -15.212 -21.535  1.00  0.08           O  
ATOM   2506  CZ  TYR A 334     -19.066 -15.383 -20.640  1.00  0.22           C  
ATOM   2507  N   LEU A 335     -22.687 -15.974 -14.245  1.00  0.26           N  
ATOM   2508  CA  LEU A 335     -23.945 -15.584 -13.617  1.00  0.28           C  
ATOM   2509  C   LEU A 335     -24.883 -14.941 -14.633  1.00  0.26           C  
ATOM   2510  CB  LEU A 335     -23.688 -14.618 -12.458  1.00  0.24           C  
ATOM   2511  O   LEU A 335     -24.545 -13.920 -15.236  1.00  0.24           O  
ATOM   2512  CG  LEU A 335     -23.040 -15.215 -11.208  1.00  0.24           C  
ATOM   2513  CD1 LEU A 335     -22.572 -14.105 -10.273  1.00  0.22           C  
ATOM   2514  CD2 LEU A 335     -24.013 -16.147 -10.495  1.00  0.23           C  
ATOM   2515  N   ALA A 336     -25.561 -15.658 -15.420  1.00  0.22           N  
ATOM   2516  CA  ALA A 336     -26.769 -15.172 -16.082  1.00  0.25           C  
ATOM   2517  C   ALA A 336     -27.510 -14.169 -15.204  1.00  0.22           C  
ATOM   2518  CB  ALA A 336     -27.685 -16.339 -16.442  1.00  0.21           C  
ATOM   2519  O   ALA A 336     -27.768 -14.436 -14.028  1.00  0.21           O  
ATOM   2520  N   GLY A 337     -27.395 -12.801 -15.581  1.00  0.25           N  
ATOM   2521  CA  GLY A 337     -28.118 -11.657 -15.049  1.00  0.26           C  
ATOM   2522  C   GLY A 337     -27.213 -10.633 -14.390  1.00  0.25           C  
ATOM   2523  O   GLY A 337     -27.674  -9.573 -13.962  1.00  0.24           O  
ATOM   2524  N   VAL A 338     -25.884 -10.876 -14.277  1.00  0.25           N  
ATOM   2525  CA  VAL A 338     -24.971  -9.821 -13.850  1.00  0.28           C  
ATOM   2526  C   VAL A 338     -24.452  -9.061 -15.068  1.00  0.25           C  
ATOM   2527  CB  VAL A 338     -23.788 -10.390 -13.034  1.00  0.23           C  
ATOM   2528  O   VAL A 338     -23.897  -9.660 -15.992  1.00  0.24           O  
ATOM   2529  CG1 VAL A 338     -23.051  -9.272 -12.299  1.00  0.14           C  
ATOM   2530  CG2 VAL A 338     -24.282 -11.448 -12.048  1.00  0.20           C  
ATOM   2531  N   THR A 339     -25.155  -7.960 -15.518  1.00  0.26           N  
ATOM   2532  CA  THR A 339     -24.704  -6.954 -16.473  1.00  0.28           C  
ATOM   2533  C   THR A 339     -23.227  -6.633 -16.262  1.00  0.26           C  
ATOM   2534  CB  THR A 339     -25.535  -5.662 -16.357  1.00  0.23           C  
ATOM   2535  O   THR A 339     -22.779  -6.461 -15.127  1.00  0.25           O  
ATOM   2536  CG2 THR A 339     -25.532  -4.888 -17.671  1.00  0.09           C  
ATOM   2537  OG1 THR A 339     -26.885  -5.999 -16.017  1.00  0.13           O  
ATOM   2538  N   PRO A 340     -22.346  -6.950 -17.299  1.00  0.26           N  
ATOM   2539  CA  PRO A 340     -20.900  -6.865 -17.515  1.00  0.28           C  
ATOM   2540  C   PRO A 340     -20.255  -5.715 -16.745  1.00  0.26           C  
ATOM   2541  CB  PRO A 340     -20.782  -6.645 -19.025  1.00  0.24           C  
ATOM   2542  O   PRO A 340     -20.760  -4.590 -16.771  1.00  0.25           O  
ATOM   2543  CG  PRO A 340     -22.190  -6.485 -19.499  1.00  0.23           C  
ATOM   2544  CD  PRO A 340     -23.112  -6.680 -18.330  1.00  0.25           C  
ATOM   2545  N   VAL A 341     -19.418  -6.067 -15.689  1.00  0.27           N  
ATOM   2546  CA  VAL A 341     -18.638  -5.167 -14.845  1.00  0.29           C  
ATOM   2547  C   VAL A 341     -17.253  -4.959 -15.454  1.00  0.27           C  
ATOM   2548  CB  VAL A 341     -18.511  -5.707 -13.403  1.00  0.26           C  
ATOM   2549  O   VAL A 341     -16.575  -5.925 -15.813  1.00  0.27           O  
ATOM   2550  CG1 VAL A 341     -17.912  -4.648 -12.480  1.00  0.22           C  
ATOM   2551  CG2 VAL A 341     -19.873  -6.165 -12.884  1.00  0.25           C  
ATOM   2552  N   TYR A 342     -16.893  -3.837 -16.144  1.00  0.27           N  
ATOM   2553  CA  TYR A 342     -15.649  -3.503 -16.830  1.00  0.29           C  
ATOM   2554  C   TYR A 342     -14.491  -3.409 -15.843  1.00  0.27           C  
ATOM   2555  CB  TYR A 342     -15.793  -2.182 -17.592  1.00  0.25           C  
ATOM   2556  O   TYR A 342     -13.327  -3.351 -16.247  1.00  0.26           O  
ATOM   2557  CG  TYR A 342     -16.503  -2.321 -18.917  1.00  0.25           C  
ATOM   2558  CD1 TYR A 342     -15.819  -2.741 -20.056  1.00  0.23           C  
ATOM   2559  CD2 TYR A 342     -17.858  -2.032 -19.034  1.00  0.23           C  
ATOM   2560  CE1 TYR A 342     -16.468  -2.868 -21.279  1.00  0.19           C  
ATOM   2561  CE2 TYR A 342     -18.518  -2.155 -20.252  1.00  0.22           C  
ATOM   2562  OH  TYR A 342     -18.464  -2.699 -22.576  1.00  0.10           O  
ATOM   2563  CZ  TYR A 342     -17.816  -2.574 -21.367  1.00  0.24           C  
ATOM   2564  N   SER A 343     -14.625  -3.746 -14.544  1.00  0.28           N  
ATOM   2565  CA  SER A 343     -13.449  -3.525 -13.709  1.00  0.30           C  
ATOM   2566  C   SER A 343     -13.381  -4.537 -12.570  1.00  0.28           C  
ATOM   2567  CB  SER A 343     -13.453  -2.105 -13.141  1.00  0.27           C  
ATOM   2568  O   SER A 343     -14.293  -4.611 -11.744  1.00  0.28           O  
ATOM   2569  OG  SER A 343     -12.207  -1.801 -12.538  1.00  0.21           O  
ATOM   2570  N   PRO A 344     -12.627  -5.673 -12.697  1.00  0.30           N  
ATOM   2571  CA  PRO A 344     -12.324  -6.441 -11.487  1.00  0.30           C  
ATOM   2572  C   PRO A 344     -11.849  -5.560 -10.334  1.00  0.30           C  
ATOM   2573  CB  PRO A 344     -11.214  -7.392 -11.942  1.00  0.28           C  
ATOM   2574  O   PRO A 344     -10.916  -4.770 -10.499  1.00  0.29           O  
ATOM   2575  CG  PRO A 344     -10.595  -6.719 -13.124  1.00  0.27           C  
ATOM   2576  CD  PRO A 344     -11.592  -5.756 -13.701  1.00  0.29           C  
ATOM   2577  N   LEU A 345     -12.686  -5.001  -9.526  1.00  0.31           N  
ATOM   2578  CA  LEU A 345     -12.342  -4.509  -8.196  1.00  0.31           C  
ATOM   2579  C   LEU A 345     -11.666  -5.599  -7.371  1.00  0.31           C  
ATOM   2580  CB  LEU A 345     -13.592  -4.006  -7.470  1.00  0.29           C  
ATOM   2581  O   LEU A 345     -12.032  -6.773  -7.466  1.00  0.30           O  
ATOM   2582  CG  LEU A 345     -14.277  -2.777  -8.072  1.00  0.28           C  
ATOM   2583  CD1 LEU A 345     -15.638  -2.557  -7.420  1.00  0.25           C  
ATOM   2584  CD2 LEU A 345     -13.396  -1.543  -7.913  1.00  0.26           C  
ATOM   2585  N   ASP A 346     -10.392  -5.388  -7.061  1.00  0.32           N  
ATOM   2586  CA  ASP A 346      -9.458  -6.140  -6.228  1.00  0.34           C  
ATOM   2587  C   ASP A 346     -10.163  -6.733  -5.010  1.00  0.32           C  
ATOM   2588  CB  ASP A 346      -8.299  -5.246  -5.781  1.00  0.30           C  
ATOM   2589  O   ASP A 346      -9.608  -7.595  -4.325  1.00  0.31           O  
ATOM   2590  CG  ASP A 346      -6.999  -5.558  -6.501  1.00  0.29           C  
ATOM   2591  OD1 ASP A 346      -6.932  -6.572  -7.229  1.00  0.27           O  
ATOM   2592  OD2 ASP A 346      -6.031  -4.784  -6.337  1.00  0.21           O  
ATOM   2593  N   THR A 347     -11.435  -6.642  -4.848  1.00  0.34           N  
ATOM   2594  CA  THR A 347     -11.867  -6.847  -3.470  1.00  0.35           C  
ATOM   2595  C   THR A 347     -13.145  -7.679  -3.422  1.00  0.34           C  
ATOM   2596  CB  THR A 347     -12.098  -5.505  -2.751  1.00  0.31           C  
ATOM   2597  O   THR A 347     -14.119  -7.371  -4.113  1.00  0.33           O  
ATOM   2598  CG2 THR A 347     -10.779  -4.779  -2.504  1.00  0.28           C  
ATOM   2599  OG1 THR A 347     -12.943  -4.676  -3.558  1.00  0.27           O  
ATOM   2600  N   GLY A 348     -12.935  -8.950  -3.231  1.00  0.35           N  
ATOM   2601  CA  GLY A 348     -13.967  -9.839  -2.722  1.00  0.35           C  
ATOM   2602  C   GLY A 348     -13.662 -10.375  -1.336  1.00  0.36           C  
ATOM   2603  O   GLY A 348     -12.508 -10.373  -0.904  1.00  0.34           O  
ATOM   2604  N   PHE A 349     -14.628 -10.580  -0.459  1.00  0.26           N  
ATOM   2605  CA  PHE A 349     -14.629 -11.339   0.786  1.00  0.33           C  
ATOM   2606  C   PHE A 349     -15.695 -12.428   0.756  1.00  0.27           C  
ATOM   2607  CB  PHE A 349     -14.859 -10.411   1.983  1.00  0.26           C  
ATOM   2608  O   PHE A 349     -16.668 -12.330   0.005  1.00  0.24           O  
ATOM   2609  CG  PHE A 349     -14.009  -9.170   1.961  1.00  0.27           C  
ATOM   2610  CD1 PHE A 349     -12.732  -9.175   2.508  1.00  0.25           C  
ATOM   2611  CD2 PHE A 349     -14.488  -7.996   1.392  1.00  0.26           C  
ATOM   2612  CE1 PHE A 349     -11.943  -8.027   2.489  1.00  0.25           C  
ATOM   2613  CE2 PHE A 349     -13.705  -6.845   1.370  1.00  0.28           C  
ATOM   2614  CZ  PHE A 349     -12.433  -6.863   1.919  1.00  0.26           C  
ATOM   2615  N   VAL A 350     -15.423 -13.463   1.585  1.00  0.32           N  
ATOM   2616  CA  VAL A 350     -16.370 -14.472   2.046  1.00  0.34           C  
ATOM   2617  C   VAL A 350     -16.984 -14.037   3.375  1.00  0.32           C  
ATOM   2618  CB  VAL A 350     -15.697 -15.855   2.198  1.00  0.30           C  
ATOM   2619  O   VAL A 350     -16.263 -13.693   4.316  1.00  0.30           O  
ATOM   2620  CG1 VAL A 350     -16.721 -16.912   2.607  1.00  0.27           C  
ATOM   2621  CG2 VAL A 350     -15.001 -16.255   0.898  1.00  0.27           C  
ATOM   2622  N   HIS A 351     -18.268 -13.821   3.457  1.00  0.27           N  
ATOM   2623  CA  HIS A 351     -19.106 -13.801   4.650  1.00  0.34           C  
ATOM   2624  C   HIS A 351     -19.002 -15.114   5.419  1.00  0.27           C  
ATOM   2625  CB  HIS A 351     -20.564 -13.526   4.277  1.00  0.27           C  
ATOM   2626  O   HIS A 351     -18.702 -16.158   4.836  1.00  0.25           O  
ATOM   2627  CG  HIS A 351     -21.416 -13.126   5.439  1.00  0.27           C  
ATOM   2628  CD2 HIS A 351     -21.652 -11.914   5.993  1.00  0.25           C  
ATOM   2629  ND1 HIS A 351     -22.146 -14.035   6.174  1.00  0.17           N  
ATOM   2630  CE1 HIS A 351     -22.795 -13.397   7.133  1.00  0.23           C  
ATOM   2631  NE2 HIS A 351     -22.513 -12.108   7.045  1.00  0.26           N  
ATOM   2632  N   SER A 352     -19.031 -15.072   6.805  1.00  0.31           N  
ATOM   2633  CA  SER A 352     -19.049 -16.259   7.655  1.00  0.33           C  
ATOM   2634  C   SER A 352     -20.148 -17.226   7.230  1.00  0.31           C  
ATOM   2635  CB  SER A 352     -19.242 -15.866   9.120  1.00  0.29           C  
ATOM   2636  O   SER A 352     -20.042 -18.433   7.458  1.00  0.29           O  
ATOM   2637  OG  SER A 352     -20.395 -15.057   9.276  1.00  0.28           O  
ATOM   2638  N   SER A 353     -21.252 -16.705   6.704  1.00  0.32           N  
ATOM   2639  CA  SER A 353     -22.324 -17.544   6.178  1.00  0.35           C  
ATOM   2640  C   SER A 353     -21.877 -18.293   4.927  1.00  0.32           C  
ATOM   2641  CB  SER A 353     -23.559 -16.700   5.862  1.00  0.30           C  
ATOM   2642  O   SER A 353     -22.628 -19.105   4.381  1.00  0.30           O  
ATOM   2643  OG  SER A 353     -23.266 -15.730   4.872  1.00  0.29           O  
ATOM   2644  N   GLY A 354     -20.653 -18.019   4.440  1.00  0.36           N  
ATOM   2645  CA  GLY A 354     -20.207 -18.510   3.146  1.00  0.36           C  
ATOM   2646  C   GLY A 354     -20.521 -17.559   2.006  1.00  0.35           C  
ATOM   2647  O   GLY A 354     -20.132 -17.802   0.862  1.00  0.33           O  
ATOM   2648  N   THR A 355     -21.247 -16.507   2.169  1.00  0.36           N  
ATOM   2649  CA  THR A 355     -21.567 -15.500   1.163  1.00  0.37           C  
ATOM   2650  C   THR A 355     -20.318 -14.717   0.767  1.00  0.36           C  
ATOM   2651  CB  THR A 355     -22.647 -14.527   1.670  1.00  0.33           C  
ATOM   2652  O   THR A 355     -19.554 -14.279   1.629  1.00  0.34           O  
ATOM   2653  CG2 THR A 355     -23.209 -13.686   0.528  1.00  0.30           C  
ATOM   2654  OG1 THR A 355     -23.714 -15.275   2.267  1.00  0.29           O  
ATOM   2655  N   VAL A 356     -19.961 -14.692  -0.453  1.00  0.38           N  
ATOM   2656  CA  VAL A 356     -18.865 -13.895  -0.994  1.00  0.39           C  
ATOM   2657  C   VAL A 356     -19.407 -12.579  -1.548  1.00  0.38           C  
ATOM   2658  CB  VAL A 356     -18.095 -14.660  -2.093  1.00  0.36           C  
ATOM   2659  O   VAL A 356     -20.371 -12.573  -2.317  1.00  0.36           O  
ATOM   2660  CG1 VAL A 356     -16.933 -13.821  -2.623  1.00  0.31           C  
ATOM   2661  CG2 VAL A 356     -17.592 -15.999  -1.558  1.00  0.32           C  
ATOM   2662  N   CYS A 357     -18.868 -11.538  -1.061  1.00  0.32           N  
ATOM   2663  CA  CYS A 357     -19.030 -10.199  -1.616  1.00  0.36           C  
ATOM   2664  C   CYS A 357     -17.886  -9.860  -2.565  1.00  0.32           C  
ATOM   2665  CB  CYS A 357     -19.101  -9.160  -0.497  1.00  0.30           C  
ATOM   2666  O   CYS A 357     -16.715  -9.978  -2.200  1.00  0.30           O  
ATOM   2667  SG  CYS A 357     -20.778  -8.843   0.095  1.00  0.23           S  
ATOM   2668  N   VAL A 358     -18.183  -9.774  -3.816  1.00  0.41           N  
ATOM   2669  CA  VAL A 358     -17.315  -9.159  -4.814  1.00  0.41           C  
ATOM   2670  C   VAL A 358     -17.834  -7.766  -5.163  1.00  0.40           C  
ATOM   2671  CB  VAL A 358     -17.214 -10.024  -6.090  1.00  0.38           C  
ATOM   2672  O   VAL A 358     -19.040  -7.568  -5.324  1.00  0.38           O  
ATOM   2673  CG1 VAL A 358     -16.135  -9.483  -7.027  1.00  0.33           C  
ATOM   2674  CG2 VAL A 358     -16.927 -11.480  -5.726  1.00  0.34           C  
ATOM   2675  N   VAL A 359     -17.013  -6.802  -4.970  1.00  0.39           N  
ATOM   2676  CA  VAL A 359     -17.271  -5.482  -5.537  1.00  0.39           C  
ATOM   2677  C   VAL A 359     -16.787  -5.439  -6.985  1.00  0.39           C  
ATOM   2678  CB  VAL A 359     -16.589  -4.367  -4.714  1.00  0.37           C  
ATOM   2679  O   VAL A 359     -15.661  -5.845  -7.282  1.00  0.37           O  
ATOM   2680  CG1 VAL A 359     -16.968  -2.989  -5.253  1.00  0.32           C  
ATOM   2681  CG2 VAL A 359     -16.965  -4.489  -3.238  1.00  0.33           C  
ATOM   2682  N   GLY A 360     -17.679  -5.298  -7.939  1.00  0.38           N  
ATOM   2683  CA  GLY A 360     -17.517  -4.962  -9.344  1.00  0.37           C  
ATOM   2684  C   GLY A 360     -18.173  -3.647  -9.723  1.00  0.38           C  
ATOM   2685  O   GLY A 360     -19.129  -3.216  -9.075  1.00  0.36           O  
ATOM   2686  N   GLY A 361     -17.478  -2.792 -10.408  1.00  0.36           N  
ATOM   2687  CA  GLY A 361     -17.957  -1.605 -11.099  1.00  0.36           C  
ATOM   2688  C   GLY A 361     -18.652  -1.918 -12.410  1.00  0.36           C  
ATOM   2689  O   GLY A 361     -18.317  -2.899 -13.078  1.00  0.34           O  
ATOM   2690  N   GLN A 362     -19.758  -1.322 -12.625  1.00  0.31           N  
ATOM   2691  CA  GLN A 362     -20.432  -1.114 -13.902  1.00  0.32           C  
ATOM   2692  C   GLN A 362     -19.987   0.193 -14.553  1.00  0.30           C  
ATOM   2693  CB  GLN A 362     -21.950  -1.116 -13.715  1.00  0.28           C  
ATOM   2694  O   GLN A 362     -19.895   1.225 -13.885  1.00  0.28           O  
ATOM   2695  CG  GLN A 362     -22.726  -1.417 -14.990  1.00  0.26           C  
ATOM   2696  CD  GLN A 362     -24.223  -1.513 -14.758  1.00  0.28           C  
ATOM   2697  NE2 GLN A 362     -24.985  -1.625 -15.840  1.00  0.14           N  
ATOM   2698  OE1 GLN A 362     -24.689  -1.488 -13.614  1.00  0.24           O  
ATOM   2699  N   THR A 363     -19.481   0.154 -15.828  1.00  0.32           N  
ATOM   2700  CA  THR A 363     -19.720   1.270 -16.737  1.00  0.34           C  
ATOM   2701  C   THR A 363     -21.199   1.364 -17.100  1.00  0.32           C  
ATOM   2702  CB  THR A 363     -18.881   1.135 -18.021  1.00  0.30           C  
ATOM   2703  O   THR A 363     -21.801   0.379 -17.534  1.00  0.29           O  
ATOM   2704  CG2 THR A 363     -17.424   1.506 -17.767  1.00  0.26           C  
ATOM   2705  OG1 THR A 363     -18.943  -0.219 -18.485  1.00  0.16           O  
ATOM   2706  N   ASP A 364     -21.958   2.210 -16.447  1.00  0.30           N  
ATOM   2707  CA  ASP A 364     -23.123   2.676 -17.193  1.00  0.31           C  
ATOM   2708  C   ASP A 364     -22.752   3.015 -18.634  1.00  0.30           C  
ATOM   2709  CB  ASP A 364     -23.746   3.894 -16.509  1.00  0.27           C  
ATOM   2710  O   ASP A 364     -21.832   3.799 -18.876  1.00  0.28           O  
ATOM   2711  CG  ASP A 364     -25.059   4.323 -17.141  1.00  0.26           C  
ATOM   2712  OD1 ASP A 364     -25.283   4.035 -18.336  1.00  0.23           O  
ATOM   2713  OD2 ASP A 364     -25.876   4.956 -16.438  1.00  0.17           O  
ATOM   2714  N   PRO A 365     -22.950   2.121 -19.587  1.00  0.31           N  
ATOM   2715  CA  PRO A 365     -22.762   2.497 -20.991  1.00  0.31           C  
ATOM   2716  C   PRO A 365     -23.171   3.940 -21.275  1.00  0.31           C  
ATOM   2717  CB  PRO A 365     -23.664   1.515 -21.742  1.00  0.28           C  
ATOM   2718  O   PRO A 365     -22.755   4.516 -22.284  1.00  0.28           O  
ATOM   2719  CG  PRO A 365     -24.687   1.091 -20.738  1.00  0.27           C  
ATOM   2720  CD  PRO A 365     -24.090   1.219 -19.366  1.00  0.31           C  
ATOM   2721  N   THR A 366     -24.207   4.506 -20.548  1.00  0.27           N  
ATOM   2722  CA  THR A 366     -24.594   5.891 -20.792  1.00  0.31           C  
ATOM   2723  C   THR A 366     -23.471   6.844 -20.397  1.00  0.27           C  
ATOM   2724  CB  THR A 366     -25.876   6.256 -20.021  1.00  0.24           C  
ATOM   2725  O   THR A 366     -23.306   7.904 -21.005  1.00  0.25           O  
ATOM   2726  CG2 THR A 366     -26.995   6.661 -20.974  1.00  0.16           C  
ATOM   2727  OG1 THR A 366     -26.304   5.124 -19.253  1.00  0.14           O  
ATOM   2728  N   TYR A 367     -22.575   6.461 -19.552  1.00  0.26           N  
ATOM   2729  CA  TYR A 367     -21.457   7.253 -19.054  1.00  0.27           C  
ATOM   2730  C   TYR A 367     -20.126   6.604 -19.412  1.00  0.26           C  
ATOM   2731  CB  TYR A 367     -21.559   7.432 -17.536  1.00  0.24           C  
ATOM   2732  O   TYR A 367     -19.617   5.764 -18.665  1.00  0.24           O  
ATOM   2733  CG  TYR A 367     -22.676   8.352 -17.107  1.00  0.23           C  
ATOM   2734  CD1 TYR A 367     -22.517   9.735 -17.140  1.00  0.09           C  
ATOM   2735  CD2 TYR A 367     -23.892   7.840 -16.667  1.00  0.08           C  
ATOM   2736  CE1 TYR A 367     -23.543  10.587 -16.743  1.00  0.07           C  
ATOM   2737  CE2 TYR A 367     -24.925   8.682 -16.268  1.00  0.08           C  
ATOM   2738  OH  TYR A 367     -25.761  10.890 -15.917  1.00  0.07           O  
ATOM   2739  CZ  TYR A 367     -24.742  10.051 -16.310  1.00  0.07           C  
ATOM   2740  N   ALA A 368     -19.941   6.201 -20.703  1.00  0.28           N  
ATOM   2741  CA  ALA A 368     -18.707   5.748 -21.338  1.00  0.28           C  
ATOM   2742  C   ALA A 368     -17.483   6.238 -20.570  1.00  0.28           C  
ATOM   2743  CB  ALA A 368     -18.648   6.225 -22.787  1.00  0.25           C  
ATOM   2744  O   ALA A 368     -16.396   5.666 -20.691  1.00  0.26           O  
ATOM   2745  N   SER A 369     -17.646   7.234 -19.763  1.00  0.27           N  
ATOM   2746  CA  SER A 369     -16.549   7.983 -19.160  1.00  0.28           C  
ATOM   2747  C   SER A 369     -16.470   7.734 -17.657  1.00  0.27           C  
ATOM   2748  CB  SER A 369     -16.709   9.480 -19.428  1.00  0.24           C  
ATOM   2749  O   SER A 369     -15.448   8.015 -17.029  1.00  0.25           O  
ATOM   2750  OG  SER A 369     -18.080   9.832 -19.512  1.00  0.13           O  
ATOM   2751  N   TYR A 370     -17.244   6.803 -17.031  1.00  0.29           N  
ATOM   2752  CA  TYR A 370     -17.190   6.808 -15.573  1.00  0.32           C  
ATOM   2753  C   TYR A 370     -17.760   5.515 -15.002  1.00  0.29           C  
ATOM   2754  CB  TYR A 370     -17.957   8.009 -15.011  1.00  0.27           C  
ATOM   2755  O   TYR A 370     -18.737   4.975 -15.526  1.00  0.28           O  
ATOM   2756  CG  TYR A 370     -17.395   9.343 -15.440  1.00  0.26           C  
ATOM   2757  CD1 TYR A 370     -16.326   9.922 -14.760  1.00  0.24           C  
ATOM   2758  CD2 TYR A 370     -17.932  10.027 -16.525  1.00  0.25           C  
ATOM   2759  CE1 TYR A 370     -15.806  11.152 -15.150  1.00  0.23           C  
ATOM   2760  CE2 TYR A 370     -17.421  11.257 -16.925  1.00  0.26           C  
ATOM   2761  OH  TYR A 370     -15.848  13.028 -16.623  1.00  0.11           O  
ATOM   2762  CZ  TYR A 370     -16.359  11.810 -16.232  1.00  0.25           C  
ATOM   2763  N   PHE A 371     -17.062   4.842 -14.168  1.00  0.34           N  
ATOM   2764  CA  PHE A 371     -17.395   3.668 -13.369  1.00  0.35           C  
ATOM   2765  C   PHE A 371     -18.383   4.028 -12.265  1.00  0.34           C  
ATOM   2766  CB  PHE A 371     -16.131   3.053 -12.762  1.00  0.32           C  
ATOM   2767  O   PHE A 371     -18.068   4.826 -11.380  1.00  0.33           O  
ATOM   2768  CG  PHE A 371     -15.202   2.446 -13.779  1.00  0.31           C  
ATOM   2769  CD1 PHE A 371     -15.434   1.170 -14.278  1.00  0.28           C  
ATOM   2770  CD2 PHE A 371     -14.098   3.153 -14.237  1.00  0.30           C  
ATOM   2771  CE1 PHE A 371     -14.576   0.606 -15.220  1.00  0.29           C  
ATOM   2772  CE2 PHE A 371     -13.237   2.595 -15.178  1.00  0.31           C  
ATOM   2773  CZ  PHE A 371     -13.477   1.322 -15.667  1.00  0.29           C  
ATOM   2774  N   ASP A 372     -19.641   4.039 -12.506  1.00  0.29           N  
ATOM   2775  CA  ASP A 372     -20.591   3.813 -11.421  1.00  0.31           C  
ATOM   2776  C   ASP A 372     -20.375   2.445 -10.778  1.00  0.29           C  
ATOM   2777  CB  ASP A 372     -22.028   3.932 -11.933  1.00  0.27           C  
ATOM   2778  O   ASP A 372     -20.234   1.440 -11.478  1.00  0.28           O  
ATOM   2779  CG  ASP A 372     -22.570   5.349 -11.855  1.00  0.26           C  
ATOM   2780  OD1 ASP A 372     -22.002   6.179 -11.112  1.00  0.24           O  
ATOM   2781  OD2 ASP A 372     -23.575   5.637 -12.540  1.00  0.18           O  
ATOM   2782  N   ILE A 373     -19.571   2.339  -9.733  1.00  0.32           N  
ATOM   2783  CA  ILE A 373     -19.671   1.154  -8.888  1.00  0.33           C  
ATOM   2784  C   ILE A 373     -21.128   0.920  -8.497  1.00  0.32           C  
ATOM   2785  CB  ILE A 373     -18.792   1.286  -7.624  1.00  0.30           C  
ATOM   2786  O   ILE A 373     -21.631   1.533  -7.553  1.00  0.31           O  
ATOM   2787  CG1 ILE A 373     -17.336   1.571  -8.013  1.00  0.28           C  
ATOM   2788  CG2 ILE A 373     -18.891   0.023  -6.763  1.00  0.28           C  
ATOM   2789  CD1 ILE A 373     -16.399   1.734  -6.825  1.00  0.26           C  
ATOM   2790  N   ASP A 374     -21.973   0.775  -9.469  1.00  0.30           N  
ATOM   2791  CA  ASP A 374     -23.325   0.427  -9.044  1.00  0.32           C  
ATOM   2792  C   ASP A 374     -23.339  -0.896  -8.283  1.00  0.30           C  
ATOM   2793  CB  ASP A 374     -24.264   0.350 -10.250  1.00  0.27           C  
ATOM   2794  O   ASP A 374     -24.195  -1.116  -7.423  1.00  0.28           O  
ATOM   2795  CG  ASP A 374     -24.958   1.668 -10.546  1.00  0.26           C  
ATOM   2796  OD1 ASP A 374     -25.027   2.536  -9.649  1.00  0.18           O  
ATOM   2797  OD2 ASP A 374     -25.442   1.839 -11.686  1.00  0.14           O  
ATOM   2798  N   LEU A 375     -22.260  -1.657  -8.218  1.00  0.31           N  
ATOM   2799  CA  LEU A 375     -22.662  -3.014  -7.865  1.00  0.32           C  
ATOM   2800  C   LEU A 375     -21.530  -3.749  -7.154  1.00  0.31           C  
ATOM   2801  CB  LEU A 375     -23.084  -3.791  -9.115  1.00  0.28           C  
ATOM   2802  O   LEU A 375     -20.442  -3.911  -7.712  1.00  0.30           O  
ATOM   2803  CG  LEU A 375     -24.528  -3.595  -9.579  1.00  0.27           C  
ATOM   2804  CD1 LEU A 375     -24.626  -3.766 -11.091  1.00  0.23           C  
ATOM   2805  CD2 LEU A 375     -25.457  -4.570  -8.864  1.00  0.24           C  
ATOM   2806  N   ALA A 376     -21.374  -3.710  -5.788  1.00  0.35           N  
ATOM   2807  CA  ALA A 376     -20.892  -4.828  -4.982  1.00  0.35           C  
ATOM   2808  C   ALA A 376     -21.888  -5.985  -4.998  1.00  0.35           C  
ATOM   2809  CB  ALA A 376     -20.628  -4.376  -3.548  1.00  0.33           C  
ATOM   2810  O   ALA A 376     -23.101  -5.767  -4.988  1.00  0.33           O  
ATOM   2811  N   TYR A 377     -21.501  -7.077  -5.605  1.00  0.35           N  
ATOM   2812  CA  TYR A 377     -22.250  -8.321  -5.469  1.00  0.37           C  
ATOM   2813  C   TYR A 377     -21.844  -9.066  -4.203  1.00  0.35           C  
ATOM   2814  CB  TYR A 377     -22.033  -9.216  -6.693  1.00  0.33           C  
ATOM   2815  O   TYR A 377     -20.663  -9.105  -3.849  1.00  0.33           O  
ATOM   2816  CG  TYR A 377     -22.434  -8.569  -7.996  1.00  0.32           C  
ATOM   2817  CD1 TYR A 377     -23.733  -8.690  -8.486  1.00  0.30           C  
ATOM   2818  CD2 TYR A 377     -21.516  -7.836  -8.740  1.00  0.31           C  
ATOM   2819  CE1 TYR A 377     -24.106  -8.097  -9.688  1.00  0.31           C  
ATOM   2820  CE2 TYR A 377     -21.879  -7.238  -9.943  1.00  0.33           C  
ATOM   2821  OH  TYR A 377     -23.538  -6.785 -11.598  1.00  0.23           O  
ATOM   2822  CZ  TYR A 377     -23.174  -7.374 -10.408  1.00  0.30           C  
ATOM   2823  N   ALA A 378     -22.825  -9.319  -3.327  1.00  0.34           N  
ATOM   2824  CA  ALA A 378     -22.776 -10.480  -2.443  1.00  0.34           C  
ATOM   2825  C   ALA A 378     -23.326 -11.722  -3.138  1.00  0.34           C  
ATOM   2826  CB  ALA A 378     -23.555 -10.205  -1.159  1.00  0.31           C  
ATOM   2827  O   ALA A 378     -24.405 -11.681  -3.735  1.00  0.32           O  
ATOM   2828  N   ILE A 379     -22.510 -12.632  -3.469  1.00  0.35           N  
ATOM   2829  CA  ILE A 379     -22.886 -13.979  -3.884  1.00  0.36           C  
ATOM   2830  C   ILE A 379     -22.953 -14.895  -2.663  1.00  0.35           C  
ATOM   2831  CB  ILE A 379     -21.895 -14.547  -4.925  1.00  0.33           C  
ATOM   2832  O   ILE A 379     -21.977 -15.023  -1.921  1.00  0.33           O  
ATOM   2833  CG1 ILE A 379     -21.776 -13.596  -6.122  1.00  0.30           C  
ATOM   2834  CG2 ILE A 379     -22.328 -15.945  -5.377  1.00  0.30           C  
ATOM   2835  CD1 ILE A 379     -20.703 -13.996  -7.126  1.00  0.29           C  
ATOM   2836  N   ASP A 380     -24.206 -15.238  -2.259  1.00  0.34           N  
ATOM   2837  CA  ASP A 380     -24.487 -16.297  -1.295  1.00  0.35           C  
ATOM   2838  C   ASP A 380     -24.173 -17.671  -1.881  1.00  0.34           C  
ATOM   2839  CB  ASP A 380     -25.948 -16.238  -0.844  1.00  0.31           C  
ATOM   2840  O   ASP A 380     -24.823 -18.110  -2.832  1.00  0.32           O  
ATOM   2841  CG  ASP A 380     -26.212 -17.040   0.418  1.00  0.30           C  
ATOM   2842  OD1 ASP A 380     -25.368 -17.883   0.793  1.00  0.31           O  
ATOM   2843  OD2 ASP A 380     -27.275 -16.830   1.042  1.00  0.35           O  
ATOM   2844  N   PHE A 381     -23.125 -18.340  -1.357  1.00  0.32           N  
ATOM   2845  CA  PHE A 381     -22.760 -19.678  -1.809  1.00  0.35           C  
ATOM   2846  C   PHE A 381     -23.479 -20.741  -0.988  1.00  0.32           C  
ATOM   2847  CB  PHE A 381     -21.244 -19.882  -1.721  1.00  0.31           C  
ATOM   2848  O   PHE A 381     -23.696 -21.858  -1.463  1.00  0.31           O  
ATOM   2849  CG  PHE A 381     -20.482 -19.277  -2.869  1.00  0.30           C  
ATOM   2850  CD1 PHE A 381     -20.352 -19.959  -4.072  1.00  0.29           C  
ATOM   2851  CD2 PHE A 381     -19.896 -18.024  -2.744  1.00  0.32           C  
ATOM   2852  CE1 PHE A 381     -19.647 -19.401  -5.136  1.00  0.32           C  
ATOM   2853  CE2 PHE A 381     -19.190 -17.460  -3.803  1.00  0.34           C  
ATOM   2854  CZ  PHE A 381     -19.066 -18.151  -4.998  1.00  0.31           C  
ATOM   2855  N   ALA A 382     -23.529 -20.491   0.261  1.00  0.34           N  
ATOM   2856  CA  ALA A 382     -24.220 -21.522   1.032  1.00  0.35           C  
ATOM   2857  C   ALA A 382     -25.556 -21.883   0.389  1.00  0.34           C  
ATOM   2858  CB  ALA A 382     -24.433 -21.058   2.470  1.00  0.31           C  
ATOM   2859  O   ALA A 382     -25.902 -23.062   0.282  1.00  0.31           O  
ATOM   2860  N   ALA A 383     -26.189 -20.886  -0.164  1.00  0.33           N  
ATOM   2861  CA  ALA A 383     -27.537 -21.116  -0.678  1.00  0.34           C  
ATOM   2862  C   ALA A 383     -27.496 -21.856  -2.013  1.00  0.33           C  
ATOM   2863  CB  ALA A 383     -28.282 -19.793  -0.830  1.00  0.30           C  
ATOM   2864  O   ALA A 383     -28.443 -22.562  -2.368  1.00  0.30           O  
ATOM   2865  N   SER A 384     -26.288 -21.991  -2.734  1.00  0.28           N  
ATOM   2866  CA  SER A 384     -26.426 -22.495  -4.096  1.00  0.31           C  
ATOM   2867  C   SER A 384     -25.729 -23.842  -4.260  1.00  0.28           C  
ATOM   2868  CB  SER A 384     -25.858 -21.492  -5.100  1.00  0.27           C  
ATOM   2869  O   SER A 384     -25.657 -24.378  -5.368  1.00  0.27           O  
ATOM   2870  OG  SER A 384     -24.477 -21.276  -4.869  1.00  0.26           O  
ATOM   2871  N   GLY A 385     -25.513 -24.703  -3.310  1.00  0.34           N  
ATOM   2872  CA  GLY A 385     -24.994 -26.058  -3.407  1.00  0.34           C  
ATOM   2873  C   GLY A 385     -23.675 -26.140  -4.150  1.00  0.34           C  
ATOM   2874  O   GLY A 385     -23.391 -27.140  -4.813  1.00  0.32           O  
ATOM   2875  N   GLY A 386     -22.783 -25.098  -4.250  1.00  0.32           N  
ATOM   2876  CA  GLY A 386     -21.564 -24.975  -5.032  1.00  0.33           C  
ATOM   2877  C   GLY A 386     -21.788 -24.341  -6.392  1.00  0.32           C  
ATOM   2878  O   GLY A 386     -20.833 -24.079  -7.126  1.00  0.30           O  
ATOM   2879  N   SER A 387     -22.994 -24.058  -6.838  1.00  0.33           N  
ATOM   2880  CA  SER A 387     -23.371 -23.233  -7.981  1.00  0.35           C  
ATOM   2881  C   SER A 387     -23.580 -21.780  -7.568  1.00  0.33           C  
ATOM   2882  CB  SER A 387     -24.643 -23.774  -8.636  1.00  0.31           C  
ATOM   2883  O   SER A 387     -24.202 -21.504  -6.540  1.00  0.32           O  
ATOM   2884  OG  SER A 387     -24.331 -24.777  -9.588  1.00  0.25           O  
ATOM   2885  N   PRO A 388     -22.668 -20.816  -8.054  1.00  0.34           N  
ATOM   2886  CA  PRO A 388     -23.072 -19.456  -7.693  1.00  0.35           C  
ATOM   2887  C   PRO A 388     -24.588 -19.283  -7.645  1.00  0.34           C  
ATOM   2888  CB  PRO A 388     -22.460 -18.599  -8.804  1.00  0.32           C  
ATOM   2889  O   PRO A 388     -25.287 -19.672  -8.585  1.00  0.33           O  
ATOM   2890  CG  PRO A 388     -21.821 -19.580  -9.734  1.00  0.31           C  
ATOM   2891  CD  PRO A 388     -22.021 -20.962  -9.181  1.00  0.35           C  
ATOM   2892  N   GLY A 389     -25.114 -19.249  -6.551  1.00  0.34           N  
ATOM   2893  CA  GLY A 389     -26.438 -18.654  -6.472  1.00  0.34           C  
ATOM   2894  C   GLY A 389     -26.544 -17.335  -7.215  1.00  0.34           C  
ATOM   2895  O   GLY A 389     -25.551 -16.835  -7.747  1.00  0.32           O  
ATOM   2896  N   ALA A 390     -27.798 -16.992  -7.768  1.00  0.38           N  
ATOM   2897  CA  ALA A 390     -28.064 -15.660  -8.308  1.00  0.38           C  
ATOM   2898  C   ALA A 390     -27.219 -14.604  -7.602  1.00  0.38           C  
ATOM   2899  CB  ALA A 390     -29.548 -15.322  -8.182  1.00  0.36           C  
ATOM   2900  O   ALA A 390     -27.164 -14.564  -6.371  1.00  0.36           O  
ATOM   2901  N   ALA A 391     -26.094 -14.164  -8.253  1.00  0.35           N  
ATOM   2902  CA  ALA A 391     -25.485 -12.939  -7.741  1.00  0.36           C  
ATOM   2903  C   ALA A 391     -26.541 -12.004  -7.158  1.00  0.35           C  
ATOM   2904  CB  ALA A 391     -24.704 -12.232  -8.846  1.00  0.34           C  
ATOM   2905  O   ALA A 391     -27.543 -11.704  -7.812  1.00  0.34           O  
ATOM   2906  N   ILE A 392     -26.584 -11.982  -5.798  1.00  0.36           N  
ATOM   2907  CA  ILE A 392     -27.342 -10.900  -5.180  1.00  0.37           C  
ATOM   2908  C   ILE A 392     -26.633  -9.570  -5.422  1.00  0.36           C  
ATOM   2909  CB  ILE A 392     -27.534 -11.137  -3.665  1.00  0.33           C  
ATOM   2910  O   ILE A 392     -25.497  -9.375  -4.982  1.00  0.34           O  
ATOM   2911  CG1 ILE A 392     -28.179 -12.505  -3.416  1.00  0.30           C  
ATOM   2912  CG2 ILE A 392     -28.371 -10.015  -3.045  1.00  0.31           C  
ATOM   2913  CD1 ILE A 392     -28.285 -12.881  -1.945  1.00  0.30           C  
ATOM   2914  N   PRO A 393     -27.056  -8.791  -6.436  1.00  0.35           N  
ATOM   2915  CA  PRO A 393     -26.482  -7.444  -6.473  1.00  0.35           C  
ATOM   2916  C   PRO A 393     -26.385  -6.805  -5.090  1.00  0.35           C  
ATOM   2917  CB  PRO A 393     -27.457  -6.670  -7.365  1.00  0.33           C  
ATOM   2918  O   PRO A 393     -27.375  -6.759  -4.356  1.00  0.33           O  
ATOM   2919  CG  PRO A 393     -28.672  -7.536  -7.444  1.00  0.32           C  
ATOM   2920  CD  PRO A 393     -28.324  -8.896  -6.910  1.00  0.35           C  
ATOM   2921  N   LEU A 394     -25.251  -6.743  -4.526  1.00  0.34           N  
ATOM   2922  CA  LEU A 394     -25.098  -5.641  -3.583  1.00  0.34           C  
ATOM   2923  C   LEU A 394     -25.353  -4.301  -4.266  1.00  0.34           C  
ATOM   2924  CB  LEU A 394     -23.696  -5.654  -2.967  1.00  0.32           C  
ATOM   2925  O   LEU A 394     -24.698  -3.970  -5.257  1.00  0.32           O  
ATOM   2926  CG  LEU A 394     -23.468  -6.641  -1.821  1.00  0.30           C  
ATOM   2927  CD1 LEU A 394     -21.992  -7.010  -1.726  1.00  0.27           C  
ATOM   2928  CD2 LEU A 394     -23.964  -6.055  -0.504  1.00  0.29           C  
ATOM   2929  N   ARG A 395     -26.511  -3.966  -4.720  1.00  0.31           N  
ATOM   2930  CA  ARG A 395     -26.753  -2.610  -5.201  1.00  0.31           C  
ATOM   2931  C   ARG A 395     -26.002  -1.587  -4.355  1.00  0.31           C  
ATOM   2932  CB  ARG A 395     -28.250  -2.296  -5.196  1.00  0.28           C  
ATOM   2933  O   ARG A 395     -26.436  -1.247  -3.253  1.00  0.29           O  
ATOM   2934  CG  ARG A 395     -28.939  -2.559  -6.526  1.00  0.26           C  
ATOM   2935  CD  ARG A 395     -30.397  -2.123  -6.502  1.00  0.28           C  
ATOM   2936  NE  ARG A 395     -31.072  -2.426  -7.761  1.00  0.18           N  
ATOM   2937  NH1 ARG A 395     -32.982  -1.224  -7.266  1.00  0.19           N  
ATOM   2938  NH2 ARG A 395     -32.802  -2.328  -9.267  1.00  0.18           N  
ATOM   2939  CZ  ARG A 395     -32.284  -1.992  -8.095  1.00  0.22           C  
ATOM   2940  N   LEU A 396     -24.740  -1.638  -4.393  1.00  0.33           N  
ATOM   2941  CA  LEU A 396     -24.121  -0.351  -4.097  1.00  0.33           C  
ATOM   2942  C   LEU A 396     -24.397   0.654  -5.210  1.00  0.33           C  
ATOM   2943  CB  LEU A 396     -22.611  -0.515  -3.904  1.00  0.32           C  
ATOM   2944  O   LEU A 396     -23.925   0.485  -6.336  1.00  0.32           O  
ATOM   2945  CG  LEU A 396     -22.166  -1.289  -2.662  1.00  0.30           C  
ATOM   2946  CD1 LEU A 396     -20.700  -1.690  -2.785  1.00  0.27           C  
ATOM   2947  CD2 LEU A 396     -22.394  -0.458  -1.404  1.00  0.29           C  
ATOM   2948  N   SER A 397     -25.572   1.049  -5.386  1.00  0.28           N  
ATOM   2949  CA  SER A 397     -25.668   2.315  -6.106  1.00  0.29           C  
ATOM   2950  C   SER A 397     -24.861   3.408  -5.412  1.00  0.28           C  
ATOM   2951  CB  SER A 397     -27.128   2.751  -6.233  1.00  0.26           C  
ATOM   2952  O   SER A 397     -25.167   3.789  -4.280  1.00  0.27           O  
ATOM   2953  OG  SER A 397     -27.465   3.683  -5.220  1.00  0.14           O  
ATOM   2954  N   PHE A 398     -23.610   3.420  -5.510  1.00  0.32           N  
ATOM   2955  CA  PHE A 398     -22.943   4.652  -5.105  1.00  0.34           C  
ATOM   2956  C   PHE A 398     -23.812   5.865  -5.415  1.00  0.32           C  
ATOM   2957  CB  PHE A 398     -21.587   4.785  -5.805  1.00  0.31           C  
ATOM   2958  O   PHE A 398     -23.707   6.897  -4.748  1.00  0.31           O  
ATOM   2959  CG  PHE A 398     -20.466   4.071  -5.099  1.00  0.30           C  
ATOM   2960  CD1 PHE A 398     -19.743   4.704  -4.095  1.00  0.28           C  
ATOM   2961  CD2 PHE A 398     -20.135   2.766  -5.439  1.00  0.30           C  
ATOM   2962  CE1 PHE A 398     -18.706   4.045  -3.440  1.00  0.29           C  
ATOM   2963  CE2 PHE A 398     -19.100   2.101  -4.789  1.00  0.31           C  
ATOM   2964  CZ  PHE A 398     -18.386   2.743  -3.790  1.00  0.29           C  
ATOM   2965  N   ARG A 399     -24.605   5.766  -6.393  1.00  0.30           N  
ATOM   2966  CA  ARG A 399     -25.548   6.877  -6.462  1.00  0.31           C  
ATOM   2967  C   ARG A 399     -26.253   7.080  -5.125  1.00  0.30           C  
ATOM   2968  CB  ARG A 399     -26.579   6.640  -7.567  1.00  0.27           C  
ATOM   2969  O   ARG A 399     -26.704   8.185  -4.816  1.00  0.28           O  
ATOM   2970  CG  ARG A 399     -26.173   7.203  -8.920  1.00  0.26           C  
ATOM   2971  CD  ARG A 399     -27.292   7.073  -9.944  1.00  0.30           C  
ATOM   2972  NE  ARG A 399     -26.880   7.562 -11.257  1.00  0.24           N  
ATOM   2973  NH1 ARG A 399     -29.017   7.622 -12.134  1.00  0.22           N  
ATOM   2974  NH2 ARG A 399     -27.227   8.253 -13.419  1.00  0.20           N  
ATOM   2975  CZ  ARG A 399     -27.709   7.811 -12.267  1.00  0.24           C  
ATOM   2976  N   GLN A 400     -26.355   6.009  -4.347  1.00  0.26           N  
ATOM   2977  CA  GLN A 400     -27.088   6.168  -3.095  1.00  0.28           C  
ATOM   2978  C   GLN A 400     -26.180   6.702  -1.991  1.00  0.26           C  
ATOM   2979  CB  GLN A 400     -27.712   4.840  -2.665  1.00  0.23           C  
ATOM   2980  O   GLN A 400     -26.626   6.913  -0.861  1.00  0.24           O  
ATOM   2981  CG  GLN A 400     -29.049   4.544  -3.332  1.00  0.23           C  
ATOM   2982  CD  GLN A 400     -29.683   3.260  -2.831  1.00  0.22           C  
ATOM   2983  NE2 GLN A 400     -30.995   3.139  -3.006  1.00  0.12           N  
ATOM   2984  OE1 GLN A 400     -29.000   2.384  -2.292  1.00  0.22           O  
ATOM   2985  N   ILE A 401     -24.857   6.810  -2.216  1.00  0.27           N  
ATOM   2986  CA  ILE A 401     -24.119   7.657  -1.286  1.00  0.27           C  
ATOM   2987  C   ILE A 401     -24.419   9.126  -1.577  1.00  0.27           C  
ATOM   2988  CB  ILE A 401     -22.598   7.395  -1.367  1.00  0.26           C  
ATOM   2989  O   ILE A 401     -24.052   9.644  -2.635  1.00  0.26           O  
ATOM   2990  CG1 ILE A 401     -22.297   5.915  -1.105  1.00  0.25           C  
ATOM   2991  CG2 ILE A 401     -21.843   8.291  -0.381  1.00  0.25           C  
ATOM   2992  CD1 ILE A 401     -20.835   5.538  -1.296  1.00  0.21           C  
ATOM   2993  N   THR A 402     -25.514   9.580  -1.305  1.00  0.22           N  
ATOM   2994  CA  THR A 402     -25.866  10.995  -1.340  1.00  0.26           C  
ATOM   2995  C   THR A 402     -24.648  11.863  -1.037  1.00  0.25           C  
ATOM   2996  CB  THR A 402     -26.990  11.316  -0.337  1.00  0.23           C  
ATOM   2997  O   THR A 402     -24.020  11.716   0.013  1.00  0.22           O  
ATOM   2998  CG2 THR A 402     -28.357  10.949  -0.906  1.00  0.07           C  
ATOM   2999  OG1 THR A 402     -26.773  10.573   0.869  1.00  0.10           O  
ATOM   3000  N   GLY A 403     -23.996  12.517  -2.089  1.00  0.27           N  
ATOM   3001  CA  GLY A 403     -22.922  13.489  -2.220  1.00  0.27           C  
ATOM   3002  C   GLY A 403     -21.709  12.943  -2.949  1.00  0.28           C  
ATOM   3003  O   GLY A 403     -20.760  13.680  -3.226  1.00  0.26           O  
ATOM   3004  N   LEU A 404     -21.615  11.678  -3.301  1.00  0.29           N  
ATOM   3005  CA  LEU A 404     -20.569  11.150  -4.170  1.00  0.29           C  
ATOM   3006  C   LEU A 404     -21.149  10.695  -5.505  1.00  0.29           C  
ATOM   3007  CB  LEU A 404     -19.844   9.985  -3.491  1.00  0.27           C  
ATOM   3008  O   LEU A 404     -21.956   9.764  -5.550  1.00  0.28           O  
ATOM   3009  CG  LEU A 404     -19.006  10.332  -2.260  1.00  0.27           C  
ATOM   3010  CD1 LEU A 404     -18.528   9.060  -1.568  1.00  0.22           C  
ATOM   3011  CD2 LEU A 404     -17.823  11.213  -2.649  1.00  0.25           C  
ATOM   3012  N   GLY A 405     -21.584  11.731  -6.366  1.00  0.32           N  
ATOM   3013  CA  GLY A 405     -22.187  11.549  -7.677  1.00  0.31           C  
ATOM   3014  C   GLY A 405     -21.356  10.679  -8.600  1.00  0.32           C  
ATOM   3015  O   GLY A 405     -21.900   9.963  -9.444  1.00  0.29           O  
ATOM   3016  N   HIS A 406     -20.095  10.572  -8.358  1.00  0.31           N  
ATOM   3017  CA  HIS A 406     -19.273   9.883  -9.346  1.00  0.33           C  
ATOM   3018  C   HIS A 406     -18.002   9.326  -8.713  1.00  0.31           C  
ATOM   3019  CB  HIS A 406     -18.917  10.825 -10.497  1.00  0.29           C  
ATOM   3020  O   HIS A 406     -17.518   9.856  -7.711  1.00  0.29           O  
ATOM   3021  CG  HIS A 406     -20.101  11.274 -11.293  1.00  0.27           C  
ATOM   3022  CD2 HIS A 406     -20.832  12.412 -11.233  1.00  0.26           C  
ATOM   3023  ND1 HIS A 406     -20.661  10.507 -12.292  1.00  0.18           N  
ATOM   3024  CE1 HIS A 406     -21.688  11.157 -12.814  1.00  0.24           C  
ATOM   3025  NE2 HIS A 406     -21.813  12.315 -12.189  1.00  0.24           N  
ATOM   3026  N   TYR A 407     -17.576   8.133  -9.086  1.00  0.36           N  
ATOM   3027  CA  TYR A 407     -16.294   7.447  -8.968  1.00  0.40           C  
ATOM   3028  C   TYR A 407     -15.295   7.980  -9.988  1.00  0.36           C  
ATOM   3029  CB  TYR A 407     -16.473   5.937  -9.151  1.00  0.34           C  
ATOM   3030  O   TYR A 407     -15.619   8.116 -11.170  1.00  0.36           O  
ATOM   3031  CG  TYR A 407     -16.440   5.161  -7.857  1.00  0.32           C  
ATOM   3032  CD1 TYR A 407     -15.237   4.688  -7.336  1.00  0.30           C  
ATOM   3033  CD2 TYR A 407     -17.610   4.897  -7.153  1.00  0.32           C  
ATOM   3034  CE1 TYR A 407     -15.202   3.971  -6.144  1.00  0.29           C  
ATOM   3035  CE2 TYR A 407     -17.587   4.181  -5.961  1.00  0.31           C  
ATOM   3036  OH  TYR A 407     -16.351   3.013  -4.286  1.00  0.19           O  
ATOM   3037  CZ  TYR A 407     -16.380   3.723  -5.465  1.00  0.29           C  
ATOM   3038  N   ALA A 408     -14.228   8.612  -9.570  1.00  0.30           N  
ATOM   3039  CA  ALA A 408     -13.030   8.736 -10.397  1.00  0.29           C  
ATOM   3040  C   ALA A 408     -12.277   7.411 -10.474  1.00  0.30           C  
ATOM   3041  CB  ALA A 408     -12.117   9.832  -9.852  1.00  0.28           C  
ATOM   3042  O   ALA A 408     -11.657   6.985  -9.498  1.00  0.29           O  
ATOM   3043  N   GLY A 409     -12.661   6.276 -11.048  1.00  0.33           N  
ATOM   3044  CA  GLY A 409     -11.599   5.462 -11.618  1.00  0.32           C  
ATOM   3045  C   GLY A 409     -10.502   6.284 -12.270  1.00  0.33           C  
ATOM   3046  O   GLY A 409     -10.678   7.478 -12.518  1.00  0.32           O  
ATOM   3047  N   PRO A 410      -9.268   6.016 -11.913  1.00  0.30           N  
ATOM   3048  CA  PRO A 410      -8.244   6.780 -12.630  1.00  0.31           C  
ATOM   3049  C   PRO A 410      -8.689   7.193 -14.031  1.00  0.30           C  
ATOM   3050  CB  PRO A 410      -7.062   5.810 -12.696  1.00  0.28           C  
ATOM   3051  O   PRO A 410      -8.507   6.437 -14.989  1.00  0.29           O  
ATOM   3052  CG  PRO A 410      -7.682   4.450 -12.669  1.00  0.27           C  
ATOM   3053  CD  PRO A 410      -8.982   4.534 -11.923  1.00  0.31           C  
ATOM   3054  N   PHE A 411      -9.754   7.833 -14.315  1.00  0.27           N  
ATOM   3055  CA  PHE A 411      -9.953   8.540 -15.575  1.00  0.29           C  
ATOM   3056  C   PHE A 411      -9.558  10.006 -15.441  1.00  0.27           C  
ATOM   3057  CB  PHE A 411     -11.411   8.428 -16.030  1.00  0.25           C  
ATOM   3058  O   PHE A 411     -10.113  10.731 -14.613  1.00  0.26           O  
ATOM   3059  CG  PHE A 411     -11.787   7.060 -16.532  1.00  0.24           C  
ATOM   3060  CD1 PHE A 411     -11.472   6.668 -17.827  1.00  0.22           C  
ATOM   3061  CD2 PHE A 411     -12.457   6.166 -15.708  1.00  0.21           C  
ATOM   3062  CE1 PHE A 411     -11.819   5.403 -18.294  1.00  0.13           C  
ATOM   3063  CE2 PHE A 411     -12.808   4.899 -16.167  1.00  0.15           C  
ATOM   3064  CZ  PHE A 411     -12.488   4.520 -17.461  1.00  0.19           C  
ATOM   3065  N   ASP A 412      -8.476  10.331 -16.050  1.00  0.26           N  
ATOM   3066  CA  ASP A 412      -8.402  11.551 -16.848  1.00  0.27           C  
ATOM   3067  C   ASP A 412      -9.400  11.512 -18.003  1.00  0.26           C  
ATOM   3068  CB  ASP A 412      -6.984  11.757 -17.384  1.00  0.24           C  
ATOM   3069  O   ASP A 412      -9.361  10.603 -18.834  1.00  0.25           O  
ATOM   3070  CG  ASP A 412      -6.660  13.214 -17.661  1.00  0.24           C  
ATOM   3071  OD1 ASP A 412      -7.594  14.042 -17.739  1.00  0.20           O  
ATOM   3072  OD2 ASP A 412      -5.461  13.538 -17.804  1.00  0.14           O  
ATOM   3073  N   PRO A 413     -10.681  11.947 -17.868  1.00  0.23           N  
ATOM   3074  CA  PRO A 413     -11.412  12.204 -19.111  1.00  0.23           C  
ATOM   3075  C   PRO A 413     -10.516  12.749 -20.220  1.00  0.23           C  
ATOM   3076  CB  PRO A 413     -12.460  13.240 -18.696  1.00  0.21           C  
ATOM   3077  O   PRO A 413     -10.907  12.748 -21.391  1.00  0.21           O  
ATOM   3078  CG  PRO A 413     -11.914  13.857 -17.449  1.00  0.21           C  
ATOM   3079  CD  PRO A 413     -10.958  12.887 -16.815  1.00  0.19           C  
ATOM   3080  N   ILE A 414      -9.410  13.362 -19.863  1.00  0.19           N  
ATOM   3081  CA  ILE A 414      -8.805  14.257 -20.844  1.00  0.21           C  
ATOM   3082  C   ILE A 414      -8.013  13.443 -21.865  1.00  0.19           C  
ATOM   3083  CB  ILE A 414      -7.891  15.302 -20.166  1.00  0.18           C  
ATOM   3084  O   ILE A 414      -7.853  13.864 -23.013  1.00  0.17           O  
ATOM   3085  CG1 ILE A 414      -8.698  16.163 -19.188  1.00  0.09           C  
ATOM   3086  CG2 ILE A 414      -7.195  16.173 -21.217  1.00  0.07           C  
ATOM   3087  CD1 ILE A 414      -7.863  17.187 -18.430  1.00  0.07           C  
ATOM   3088  N   GLN A 415      -8.007  12.060 -21.750  1.00  0.21           N  
ATOM   3089  CA  GLN A 415      -7.350  11.470 -22.912  1.00  0.22           C  
ATOM   3090  C   GLN A 415      -8.310  10.578 -23.693  1.00  0.20           C  
ATOM   3091  CB  GLN A 415      -6.120  10.668 -22.484  1.00  0.19           C  
ATOM   3092  O   GLN A 415      -8.650   9.481 -23.246  1.00  0.19           O  
ATOM   3093  CG  GLN A 415      -4.948  11.531 -22.035  1.00  0.18           C  
ATOM   3094  CD  GLN A 415      -3.643  10.762 -21.970  1.00  0.12           C  
ATOM   3095  NE2 GLN A 415      -2.560  11.457 -21.638  1.00  0.10           N  
ATOM   3096  OE1 GLN A 415      -3.607   9.552 -22.217  1.00  0.13           O  
ATOM   3097  N   THR A 416      -9.503  10.998 -24.200  1.00  0.19           N  
ATOM   3098  CA  THR A 416     -10.209  10.546 -25.394  1.00  0.21           C  
ATOM   3099  C   THR A 416      -9.265   9.796 -26.329  1.00  0.20           C  
ATOM   3100  CB  THR A 416     -10.848  11.728 -26.147  1.00  0.19           C  
ATOM   3101  O   THR A 416      -8.370  10.395 -26.929  1.00  0.19           O  
ATOM   3102  CG2 THR A 416     -12.013  12.317 -25.359  1.00  0.07           C  
ATOM   3103  OG1 THR A 416      -9.861  12.747 -26.351  1.00  0.11           O  
ATOM   3104  N   GLY A 417      -8.984   8.487 -26.015  1.00  0.23           N  
ATOM   3105  CA  GLY A 417      -8.488   7.506 -26.966  1.00  0.22           C  
ATOM   3106  C   GLY A 417      -7.702   6.385 -26.312  1.00  0.23           C  
ATOM   3107  O   GLY A 417      -7.317   5.420 -26.976  1.00  0.22           O  
ATOM   3108  N   TYR A 418      -7.496   6.346 -24.998  1.00  0.22           N  
ATOM   3109  CA  TYR A 418      -6.780   5.346 -24.214  1.00  0.25           C  
ATOM   3110  C   TYR A 418      -7.698   4.191 -23.834  1.00  0.22           C  
ATOM   3111  CB  TYR A 418      -6.184   5.977 -22.952  1.00  0.21           C  
ATOM   3112  O   TYR A 418      -8.699   4.388 -23.140  1.00  0.22           O  
ATOM   3113  CG  TYR A 418      -5.023   6.901 -23.226  1.00  0.22           C  
ATOM   3114  CD1 TYR A 418      -3.732   6.402 -23.385  1.00  0.16           C  
ATOM   3115  CD2 TYR A 418      -5.213   8.275 -23.325  1.00  0.14           C  
ATOM   3116  CE1 TYR A 418      -2.658   7.251 -23.636  1.00  0.10           C  
ATOM   3117  CE2 TYR A 418      -4.147   9.133 -23.575  1.00  0.11           C  
ATOM   3118  OH  TYR A 418      -1.816   9.457 -23.977  1.00  0.08           O  
ATOM   3119  CZ  TYR A 418      -2.876   8.612 -23.729  1.00  0.15           C  
ATOM   3120  N   HIS A 419      -8.072   3.371 -24.701  1.00  0.22           N  
ATOM   3121  CA  HIS A 419      -8.525   1.992 -24.561  1.00  0.25           C  
ATOM   3122  C   HIS A 419      -7.820   1.295 -23.403  1.00  0.22           C  
ATOM   3123  CB  HIS A 419      -8.292   1.217 -25.860  1.00  0.20           C  
ATOM   3124  O   HIS A 419      -6.588   1.255 -23.354  1.00  0.21           O  
ATOM   3125  CG  HIS A 419      -9.176   1.653 -26.985  1.00  0.18           C  
ATOM   3126  CD2 HIS A 419      -8.925   2.435 -28.061  1.00  0.09           C  
ATOM   3127  ND1 HIS A 419     -10.498   1.277 -27.080  1.00  0.12           N  
ATOM   3128  CE1 HIS A 419     -11.024   1.810 -28.170  1.00  0.08           C  
ATOM   3129  NE2 HIS A 419     -10.090   2.518 -28.783  1.00  0.09           N  
ATOM   3130  N   TYR A 420      -8.068   1.831 -22.066  1.00  0.24           N  
ATOM   3131  CA  TYR A 420      -8.388   1.699 -20.649  1.00  0.27           C  
ATOM   3132  C   TYR A 420      -7.947   0.341 -20.115  1.00  0.25           C  
ATOM   3133  CB  TYR A 420      -9.890   1.888 -20.417  1.00  0.24           C  
ATOM   3134  O   TYR A 420      -8.411  -0.699 -20.588  1.00  0.25           O  
ATOM   3135  CG  TYR A 420     -10.302   3.331 -20.254  1.00  0.24           C  
ATOM   3136  CD1 TYR A 420     -10.225   3.962 -19.014  1.00  0.22           C  
ATOM   3137  CD2 TYR A 420     -10.768   4.066 -21.338  1.00  0.23           C  
ATOM   3138  CE1 TYR A 420     -10.605   5.291 -18.858  1.00  0.20           C  
ATOM   3139  CE2 TYR A 420     -11.151   5.396 -21.194  1.00  0.22           C  
ATOM   3140  OH  TYR A 420     -11.443   7.315 -19.804  1.00  0.11           O  
ATOM   3141  CZ  TYR A 420     -11.066   5.999 -19.953  1.00  0.23           C  
ATOM   3142  N   ASN A 421      -6.660   0.316 -19.638  1.00  0.28           N  
ATOM   3143  CA  ASN A 421      -5.967  -0.791 -18.988  1.00  0.30           C  
ATOM   3144  C   ASN A 421      -6.546  -1.080 -17.605  1.00  0.28           C  
ATOM   3145  CB  ASN A 421      -4.468  -0.502 -18.886  1.00  0.26           C  
ATOM   3146  O   ASN A 421      -6.496  -0.228 -16.717  1.00  0.27           O  
ATOM   3147  CG  ASN A 421      -3.647  -1.752 -18.640  1.00  0.26           C  
ATOM   3148  ND2 ASN A 421      -2.343  -1.661 -18.873  1.00  0.20           N  
ATOM   3149  OD1 ASN A 421      -4.181  -2.792 -18.244  1.00  0.26           O  
ATOM   3150  N   PRO A 422      -7.823  -1.510 -17.441  1.00  0.27           N  
ATOM   3151  CA  PRO A 422      -8.373  -1.994 -16.173  1.00  0.28           C  
ATOM   3152  C   PRO A 422      -7.296  -2.249 -15.121  1.00  0.27           C  
ATOM   3153  CB  PRO A 422      -9.071  -3.298 -16.567  1.00  0.25           C  
ATOM   3154  O   PRO A 422      -7.613  -2.551 -13.967  1.00  0.26           O  
ATOM   3155  CG  PRO A 422      -8.330  -3.779 -17.773  1.00  0.25           C  
ATOM   3156  CD  PRO A 422      -7.785  -2.586 -18.504  1.00  0.27           C  
ATOM   3157  N   TYR A 423      -5.940  -2.217 -15.483  1.00  0.29           N  
ATOM   3158  CA  TYR A 423      -4.776  -2.515 -14.657  1.00  0.31           C  
ATOM   3159  C   TYR A 423      -4.804  -1.708 -13.364  1.00  0.29           C  
ATOM   3160  CB  TYR A 423      -3.483  -2.225 -15.425  1.00  0.27           C  
ATOM   3161  O   TYR A 423      -4.006  -1.951 -12.456  1.00  0.27           O  
ATOM   3162  CG  TYR A 423      -3.394  -2.936 -16.754  1.00  0.26           C  
ATOM   3163  CD1 TYR A 423      -3.237  -4.318 -16.817  1.00  0.24           C  
ATOM   3164  CD2 TYR A 423      -3.465  -2.226 -17.948  1.00  0.25           C  
ATOM   3165  CE1 TYR A 423      -3.153  -4.977 -18.039  1.00  0.23           C  
ATOM   3166  CE2 TYR A 423      -3.381  -2.875 -19.176  1.00  0.25           C  
ATOM   3167  OH  TYR A 423      -3.143  -4.896 -20.423  1.00  0.12           O  
ATOM   3168  CZ  TYR A 423      -3.226  -4.248 -19.211  1.00  0.24           C  
ATOM   3169  N   HIS A 424      -5.758  -0.786 -13.237  1.00  0.32           N  
ATOM   3170  CA  HIS A 424      -5.530   0.385 -12.398  1.00  0.33           C  
ATOM   3171  C   HIS A 424      -6.270   0.264 -11.071  1.00  0.32           C  
ATOM   3172  CB  HIS A 424      -5.964   1.658 -13.127  1.00  0.29           C  
ATOM   3173  O   HIS A 424      -6.218   1.175 -10.241  1.00  0.30           O  
ATOM   3174  CG  HIS A 424      -5.156   1.954 -14.351  1.00  0.28           C  
ATOM   3175  CD2 HIS A 424      -5.393   1.688 -15.657  1.00  0.27           C  
ATOM   3176  ND1 HIS A 424      -3.940   2.598 -14.302  1.00  0.20           N  
ATOM   3177  CE1 HIS A 424      -3.462   2.718 -15.530  1.00  0.25           C  
ATOM   3178  NE2 HIS A 424      -4.325   2.174 -16.370  1.00  0.25           N  
ATOM   3179  N   ASN A 425      -6.722  -1.015 -10.728  1.00  0.33           N  
ATOM   3180  CA  ASN A 425      -7.719  -1.155  -9.672  1.00  0.34           C  
ATOM   3181  C   ASN A 425      -7.083  -1.599  -8.357  1.00  0.33           C  
ATOM   3182  CB  ASN A 425      -8.812  -2.139 -10.092  1.00  0.31           C  
ATOM   3183  O   ASN A 425      -7.783  -2.034  -7.440  1.00  0.32           O  
ATOM   3184  CG  ASN A 425      -9.765  -1.551 -11.114  1.00  0.29           C  
ATOM   3185  ND2 ASN A 425     -10.535  -2.411 -11.770  1.00  0.21           N  
ATOM   3186  OD1 ASN A 425      -9.808  -0.334 -11.313  1.00  0.27           O  
ATOM   3187  N   ASN A 426      -5.766  -1.278  -8.123  1.00  0.38           N  
ATOM   3188  CA  ASN A 426      -5.322  -1.440  -6.743  1.00  0.38           C  
ATOM   3189  C   ASN A 426      -5.719  -0.244  -5.882  1.00  0.38           C  
ATOM   3190  CB  ASN A 426      -3.809  -1.656  -6.687  1.00  0.35           C  
ATOM   3191  O   ASN A 426      -5.157  -0.035  -4.805  1.00  0.36           O  
ATOM   3192  CG  ASN A 426      -3.393  -3.019  -7.205  1.00  0.33           C  
ATOM   3193  ND2 ASN A 426      -2.100  -3.190  -7.453  1.00  0.25           N  
ATOM   3194  OD1 ASN A 426      -4.228  -3.910  -7.382  1.00  0.31           O  
ATOM   3195  N   ASN A 427      -6.656   0.496  -6.278  1.00  0.43           N  
ATOM   3196  CA  ASN A 427      -6.958   1.692  -5.499  1.00  0.43           C  
ATOM   3197  C   ASN A 427      -8.107   1.451  -4.524  1.00  0.43           C  
ATOM   3198  CB  ASN A 427      -7.284   2.867  -6.423  1.00  0.40           C  
ATOM   3199  O   ASN A 427      -8.590   2.386  -3.883  1.00  0.41           O  
ATOM   3200  CG  ASN A 427      -6.087   3.320  -7.236  1.00  0.37           C  
ATOM   3201  ND2 ASN A 427      -6.348   3.948  -8.376  1.00  0.29           N  
ATOM   3202  OD1 ASN A 427      -4.937   3.106  -6.843  1.00  0.37           O  
ATOM   3203  N   GLN A 428      -8.487   0.263  -4.417  1.00  0.49           N  
ATOM   3204  CA  GLN A 428      -9.595   0.054  -3.492  1.00  0.50           C  
ATOM   3205  C   GLN A 428      -9.317  -1.117  -2.554  1.00  0.49           C  
ATOM   3206  CB  GLN A 428     -10.897  -0.185  -4.258  1.00  0.46           C  
ATOM   3207  O   GLN A 428      -8.689  -2.101  -2.951  1.00  0.47           O  
ATOM   3208  CG  GLN A 428     -11.302   0.974  -5.159  1.00  0.44           C  
ATOM   3209  CD  GLN A 428     -12.534   0.668  -5.991  1.00  0.48           C  
ATOM   3210  NE2 GLN A 428     -13.031   1.672  -6.705  1.00  0.36           N  
ATOM   3211  OE1 GLN A 428     -13.034  -0.462  -5.992  1.00  0.46           O  
ATOM   3212  N   ILE A 429      -9.770  -0.744  -1.379  1.00  0.56           N  
ATOM   3213  CA  ILE A 429      -9.743  -1.678  -0.258  1.00  0.56           C  
ATOM   3214  C   ILE A 429     -11.168  -1.965   0.209  1.00  0.57           C  
ATOM   3215  CB  ILE A 429      -8.895  -1.132   0.912  1.00  0.53           C  
ATOM   3216  O   ILE A 429     -11.914  -1.043   0.549  1.00  0.55           O  
ATOM   3217  CG1 ILE A 429      -7.519  -0.679   0.409  1.00  0.45           C  
ATOM   3218  CG2 ILE A 429      -8.755  -2.186   2.014  1.00  0.47           C  
ATOM   3219  CD1 ILE A 429      -6.732   0.145   1.419  1.00  0.45           C  
ATOM   3220  N   LEU A 430     -11.604  -3.135   0.079  1.00  0.54           N  
ATOM   3221  CA  LEU A 430     -12.667  -3.576   0.974  1.00  0.55           C  
ATOM   3222  C   LEU A 430     -12.093  -4.084   2.292  1.00  0.55           C  
ATOM   3223  CB  LEU A 430     -13.505  -4.673   0.312  1.00  0.53           C  
ATOM   3224  O   LEU A 430     -11.370  -5.083   2.315  1.00  0.53           O  
ATOM   3225  CG  LEU A 430     -14.960  -4.785   0.771  1.00  0.51           C  
ATOM   3226  CD1 LEU A 430     -15.887  -4.113  -0.237  1.00  0.48           C  
ATOM   3227  CD2 LEU A 430     -15.348  -6.246   0.970  1.00  0.48           C  
ATOM   3228  N   HIS A 431     -12.246  -3.455   3.313  1.00  0.62           N  
ATOM   3229  CA  HIS A 431     -11.861  -3.838   4.666  1.00  0.61           C  
ATOM   3230  C   HIS A 431     -13.051  -4.390   5.443  1.00  0.62           C  
ATOM   3231  CB  HIS A 431     -11.257  -2.644   5.409  1.00  0.58           C  
ATOM   3232  O   HIS A 431     -14.076  -3.717   5.578  1.00  0.60           O  
ATOM   3233  CG  HIS A 431     -10.671  -2.999   6.738  1.00  0.55           C  
ATOM   3234  CD2 HIS A 431     -11.106  -2.752   7.996  1.00  0.54           C  
ATOM   3235  ND1 HIS A 431      -9.487  -3.692   6.868  1.00  0.57           N  
ATOM   3236  CE1 HIS A 431      -9.220  -3.858   8.153  1.00  0.53           C  
ATOM   3237  NE2 HIS A 431     -10.187  -3.296   8.858  1.00  0.44           N  
ATOM   3238  N   LYS A 432     -12.918  -5.665   5.870  1.00  0.61           N  
ATOM   3239  CA  LYS A 432     -13.899  -6.291   6.752  1.00  0.60           C  
ATOM   3240  C   LYS A 432     -13.643  -5.918   8.210  1.00  0.62           C  
ATOM   3241  CB  LYS A 432     -13.875  -7.811   6.589  1.00  0.59           C  
ATOM   3242  O   LYS A 432     -12.578  -6.214   8.754  1.00  0.61           O  
ATOM   3243  CG  LYS A 432     -14.953  -8.536   7.381  1.00  0.56           C  
ATOM   3244  CD  LYS A 432     -14.872 -10.044   7.185  1.00  0.57           C  
ATOM   3245  CE  LYS A 432     -15.912 -10.775   8.024  1.00  0.51           C  
ATOM   3246  NZ  LYS A 432     -15.784 -12.257   7.898  1.00  0.46           N  
ATOM   3247  N   VAL A 433     -14.531  -5.365   8.892  1.00  0.63           N  
ATOM   3248  CA  VAL A 433     -14.525  -5.073  10.322  1.00  0.62           C  
ATOM   3249  C   VAL A 433     -15.312  -6.146  11.071  1.00  0.62           C  
ATOM   3250  CB  VAL A 433     -15.115  -3.676  10.618  1.00  0.60           C  
ATOM   3251  O   VAL A 433     -14.876  -6.623  12.122  1.00  0.60           O  
ATOM   3252  CG1 VAL A 433     -15.176  -3.423  12.123  1.00  0.55           C  
ATOM   3253  CG2 VAL A 433     -14.291  -2.592   9.924  1.00  0.56           C  
ATOM   3254  N   SER A 434     -16.476  -6.526  10.576  1.00  0.65           N  
ATOM   3255  CA  SER A 434     -17.314  -7.591  11.119  1.00  0.64           C  
ATOM   3256  C   SER A 434     -18.069  -8.319  10.012  1.00  0.64           C  
ATOM   3257  CB  SER A 434     -18.305  -7.027  12.137  1.00  0.62           C  
ATOM   3258  O   SER A 434     -17.931  -7.982   8.834  1.00  0.62           O  
ATOM   3259  OG  SER A 434     -19.332  -6.296  11.489  1.00  0.63           O  
ATOM   3260  N   ASP A 435     -18.918  -9.391  10.333  1.00  0.59           N  
ATOM   3261  CA  ASP A 435     -19.708 -10.136   9.358  1.00  0.58           C  
ATOM   3262  C   ASP A 435     -20.804  -9.260   8.754  1.00  0.59           C  
ATOM   3263  CB  ASP A 435     -20.325 -11.378  10.005  1.00  0.57           C  
ATOM   3264  O   ASP A 435     -21.289  -9.534   7.654  1.00  0.57           O  
ATOM   3265  CG  ASP A 435     -19.312 -12.480  10.259  1.00  0.55           C  
ATOM   3266  OD1 ASP A 435     -18.275 -12.528   9.562  1.00  0.55           O  
ATOM   3267  OD2 ASP A 435     -19.553 -13.309  11.163  1.00  0.56           O  
ATOM   3268  N   SER A 436     -21.028  -8.180   9.388  1.00  0.61           N  
ATOM   3269  CA  SER A 436     -22.119  -7.314   8.954  1.00  0.60           C  
ATOM   3270  C   SER A 436     -21.597  -5.962   8.479  1.00  0.61           C  
ATOM   3271  CB  SER A 436     -23.126  -7.111  10.087  1.00  0.58           C  
ATOM   3272  O   SER A 436     -22.372  -5.112   8.037  1.00  0.60           O  
ATOM   3273  OG  SER A 436     -22.497  -6.543  11.223  1.00  0.59           O  
ATOM   3274  N   GLN A 437     -20.367  -5.706   8.640  1.00  0.65           N  
ATOM   3275  CA  GLN A 437     -19.859  -4.372   8.338  1.00  0.64           C  
ATOM   3276  C   GLN A 437     -18.534  -4.445   7.586  1.00  0.65           C  
ATOM   3277  CB  GLN A 437     -19.691  -3.558   9.622  1.00  0.62           C  
ATOM   3278  O   GLN A 437     -17.583  -5.074   8.053  1.00  0.62           O  
ATOM   3279  CG  GLN A 437     -19.374  -2.088   9.380  1.00  0.59           C  
ATOM   3280  CD  GLN A 437     -19.334  -1.278  10.662  1.00  0.60           C  
ATOM   3281  NE2 GLN A 437     -19.568   0.025  10.548  1.00  0.53           N  
ATOM   3282  OE1 GLN A 437     -19.096  -1.819  11.747  1.00  0.61           O  
ATOM   3283  N   PHE A 438     -18.621  -3.683   6.438  1.00  0.66           N  
ATOM   3284  CA  PHE A 438     -17.427  -3.562   5.611  1.00  0.66           C  
ATOM   3285  C   PHE A 438     -17.189  -2.110   5.213  1.00  0.66           C  
ATOM   3286  CB  PHE A 438     -17.547  -4.437   4.360  1.00  0.64           C  
ATOM   3287  O   PHE A 438     -18.129  -1.315   5.153  1.00  0.64           O  
ATOM   3288  CG  PHE A 438     -17.897  -5.871   4.654  1.00  0.61           C  
ATOM   3289  CD1 PHE A 438     -16.900  -6.820   4.844  1.00  0.57           C  
ATOM   3290  CD2 PHE A 438     -19.225  -6.270   4.739  1.00  0.57           C  
ATOM   3291  CE1 PHE A 438     -17.222  -8.148   5.116  1.00  0.52           C  
ATOM   3292  CE2 PHE A 438     -19.554  -7.595   5.010  1.00  0.52           C  
ATOM   3293  CZ  PHE A 438     -18.551  -8.532   5.197  1.00  0.57           C  
ATOM   3294  N   TRP A 439     -15.869  -1.914   5.013  1.00  0.69           N  
ATOM   3295  CA  TRP A 439     -15.512  -0.577   4.547  1.00  0.70           C  
ATOM   3296  C   TRP A 439     -14.798  -0.642   3.202  1.00  0.69           C  
ATOM   3297  CB  TRP A 439     -14.627   0.133   5.576  1.00  0.66           C  
ATOM   3298  O   TRP A 439     -13.870  -1.435   3.022  1.00  0.65           O  
ATOM   3299  CG  TRP A 439     -15.312   0.408   6.881  1.00  0.60           C  
ATOM   3300  CD1 TRP A 439     -15.264  -0.357   8.013  1.00  0.55           C  
ATOM   3301  CD2 TRP A 439     -16.151   1.526   7.186  1.00  0.56           C  
ATOM   3302  CE2 TRP A 439     -16.578   1.375   8.524  1.00  0.55           C  
ATOM   3303  CE3 TRP A 439     -16.583   2.642   6.458  1.00  0.68           C  
ATOM   3304  NE1 TRP A 439     -16.024   0.220   9.005  1.00  0.67           N  
ATOM   3305  CH2 TRP A 439     -17.825   3.383   8.414  1.00  0.63           C  
ATOM   3306  CZ2 TRP A 439     -17.417   2.301   9.149  1.00  0.66           C  
ATOM   3307  CZ3 TRP A 439     -17.418   3.562   7.081  1.00  0.64           C  
ATOM   3308  N   LEU A 440     -15.300   0.083   2.256  1.00  0.67           N  
ATOM   3309  CA  LEU A 440     -14.618   0.373   0.999  1.00  0.66           C  
ATOM   3310  C   LEU A 440     -13.789   1.648   1.112  1.00  0.67           C  
ATOM   3311  CB  LEU A 440     -15.630   0.507  -0.142  1.00  0.65           C  
ATOM   3312  O   LEU A 440     -14.335   2.730   1.342  1.00  0.66           O  
ATOM   3313  CG  LEU A 440     -15.054   0.797  -1.529  1.00  0.62           C  
ATOM   3314  CD1 LEU A 440     -14.257  -0.401  -2.033  1.00  0.59           C  
ATOM   3315  CD2 LEU A 440     -16.168   1.155  -2.507  1.00  0.59           C  
ATOM   3316  N   ILE A 441     -12.439   1.491   1.077  1.00  0.71           N  
ATOM   3317  CA  ILE A 441     -11.502   2.608   1.047  1.00  0.70           C  
ATOM   3318  C   ILE A 441     -11.036   2.852  -0.387  1.00  0.70           C  
ATOM   3319  CB  ILE A 441     -10.288   2.353   1.969  1.00  0.69           C  
ATOM   3320  O   ILE A 441     -10.569   1.931  -1.060  1.00  0.68           O  
ATOM   3321  CG1 ILE A 441     -10.758   1.974   3.378  1.00  0.67           C  
ATOM   3322  CG2 ILE A 441      -9.373   3.580   2.008  1.00  0.67           C  
ATOM   3323  CD1 ILE A 441      -9.649   1.455   4.282  1.00  0.65           C  
ATOM   3324  N   GLY A 442     -11.205   4.166  -0.850  1.00  0.66           N  
ATOM   3325  CA  GLY A 442     -10.849   4.428  -2.235  1.00  0.65           C  
ATOM   3326  C   GLY A 442     -10.901   5.900  -2.597  1.00  0.66           C  
ATOM   3327  O   GLY A 442     -11.027   6.757  -1.719  1.00  0.63           O  
ATOM   3328  N   CYS A 443     -10.636   6.253  -3.825  1.00  0.60           N  
ATOM   3329  CA  CYS A 443     -10.778   7.579  -4.416  1.00  0.61           C  
ATOM   3330  C   CYS A 443     -12.166   7.760  -5.020  1.00  0.60           C  
ATOM   3331  CB  CYS A 443      -9.712   7.805  -5.488  1.00  0.59           C  
ATOM   3332  O   CYS A 443     -12.616   6.930  -5.811  1.00  0.58           O  
ATOM   3333  SG  CYS A 443      -9.456   9.544  -5.904  1.00  0.54           S  
ATOM   3334  N   PHE A 444     -12.812   8.966  -4.631  1.00  0.60           N  
ATOM   3335  CA  PHE A 444     -14.167   9.304  -5.051  1.00  0.59           C  
ATOM   3336  C   PHE A 444     -14.209  10.692  -5.679  1.00  0.60           C  
ATOM   3337  CB  PHE A 444     -15.132   9.236  -3.863  1.00  0.58           C  
ATOM   3338  O   PHE A 444     -13.405  11.560  -5.333  1.00  0.58           O  
ATOM   3339  CG  PHE A 444     -15.133   7.907  -3.157  1.00  0.55           C  
ATOM   3340  CD1 PHE A 444     -15.962   6.877  -3.584  1.00  0.54           C  
ATOM   3341  CD2 PHE A 444     -14.303   7.687  -2.066  1.00  0.54           C  
ATOM   3342  CE1 PHE A 444     -15.965   5.646  -2.933  1.00  0.52           C  
ATOM   3343  CE2 PHE A 444     -14.300   6.460  -1.409  1.00  0.51           C  
ATOM   3344  CZ  PHE A 444     -15.132   5.441  -1.844  1.00  0.55           C  
ATOM   3345  N   MET A 445     -15.152  11.073  -6.637  1.00  0.54           N  
ATOM   3346  CA  MET A 445     -15.406  12.390  -7.214  1.00  0.54           C  
ATOM   3347  C   MET A 445     -16.894  12.722  -7.177  1.00  0.54           C  
ATOM   3348  CB  MET A 445     -14.892  12.455  -8.653  1.00  0.52           C  
ATOM   3349  O   MET A 445     -17.732  11.870  -7.475  1.00  0.52           O  
ATOM   3350  CG  MET A 445     -13.384  12.299  -8.773  1.00  0.51           C  
ATOM   3351  SD  MET A 445     -12.786  12.551 -10.490  1.00  0.52           S  
ATOM   3352  CE  MET A 445     -13.569  11.136 -11.312  1.00  0.44           C  
ATOM   3353  N   ASP A 446     -17.147  13.986  -6.796  1.00  0.54           N  
ATOM   3354  CA  ASP A 446     -18.511  14.506  -6.762  1.00  0.54           C  
ATOM   3355  C   ASP A 446     -19.042  14.748  -8.173  1.00  0.54           C  
ATOM   3356  CB  ASP A 446     -18.571  15.801  -5.948  1.00  0.52           C  
ATOM   3357  O   ASP A 446     -20.244  14.628  -8.418  1.00  0.52           O  
ATOM   3358  CG  ASP A 446     -18.229  15.596  -4.483  1.00  0.50           C  
ATOM   3359  OD1 ASP A 446     -18.455  14.488  -3.952  1.00  0.51           O  
ATOM   3360  OD2 ASP A 446     -17.730  16.554  -3.853  1.00  0.53           O  
ATOM   3361  N   SER A 447     -18.213  15.226  -9.031  1.00  0.53           N  
ATOM   3362  CA  SER A 447     -18.447  15.469 -10.451  1.00  0.52           C  
ATOM   3363  C   SER A 447     -17.221  15.105 -11.283  1.00  0.52           C  
ATOM   3364  CB  SER A 447     -18.820  16.932 -10.691  1.00  0.50           C  
ATOM   3365  O   SER A 447     -16.114  14.996 -10.753  1.00  0.50           O  
ATOM   3366  OG  SER A 447     -17.675  17.763 -10.610  1.00  0.48           O  
ATOM   3367  N   PRO A 448     -17.443  14.884 -12.612  1.00  0.49           N  
ATOM   3368  CA  PRO A 448     -16.325  14.570 -13.504  1.00  0.49           C  
ATOM   3369  C   PRO A 448     -15.227  15.630 -13.471  1.00  0.49           C  
ATOM   3370  CB  PRO A 448     -16.983  14.508 -14.885  1.00  0.48           C  
ATOM   3371  O   PRO A 448     -14.088  15.357 -13.857  1.00  0.48           O  
ATOM   3372  CG  PRO A 448     -18.403  14.130 -14.615  1.00  0.47           C  
ATOM   3373  CD  PRO A 448     -18.821  14.747 -13.311  1.00  0.48           C  
ATOM   3374  N   THR A 449     -15.506  16.733 -13.037  1.00  0.52           N  
ATOM   3375  CA  THR A 449     -14.577  17.858 -13.027  1.00  0.51           C  
ATOM   3376  C   THR A 449     -14.104  18.155 -11.606  1.00  0.52           C  
ATOM   3377  CB  THR A 449     -15.220  19.120 -13.631  1.00  0.49           C  
ATOM   3378  O   THR A 449     -13.293  19.059 -11.393  1.00  0.49           O  
ATOM   3379  CG2 THR A 449     -15.544  18.918 -15.108  1.00  0.44           C  
ATOM   3380  OG1 THR A 449     -16.430  19.418 -12.924  1.00  0.41           O  
ATOM   3381  N   ALA A 450     -14.680  17.385 -10.686  1.00  0.58           N  
ATOM   3382  CA  ALA A 450     -14.288  17.641  -9.303  1.00  0.58           C  
ATOM   3383  C   ALA A 450     -12.941  16.997  -8.986  1.00  0.58           C  
ATOM   3384  CB  ALA A 450     -15.358  17.127  -8.343  1.00  0.55           C  
ATOM   3385  O   ALA A 450     -12.550  16.016  -9.623  1.00  0.56           O  
ATOM   3386  N   ASP A 451     -12.264  17.531  -8.067  1.00  0.61           N  
ATOM   3387  CA  ASP A 451     -11.070  16.913  -7.499  1.00  0.60           C  
ATOM   3388  C   ASP A 451     -11.411  15.600  -6.798  1.00  0.61           C  
ATOM   3389  CB  ASP A 451     -10.386  17.869  -6.520  1.00  0.58           C  
ATOM   3390  O   ASP A 451     -12.377  15.530  -6.035  1.00  0.59           O  
ATOM   3391  CG  ASP A 451      -9.545  18.927  -7.214  1.00  0.56           C  
ATOM   3392  OD1 ASP A 451      -9.070  18.683  -8.344  1.00  0.56           O  
ATOM   3393  OD2 ASP A 451      -9.353  20.012  -6.623  1.00  0.58           O  
ATOM   3394  N   PRO A 452     -10.752  14.509  -7.221  1.00  0.61           N  
ATOM   3395  CA  PRO A 452     -10.982  13.262  -6.487  1.00  0.61           C  
ATOM   3396  C   PRO A 452     -10.772  13.415  -4.982  1.00  0.61           C  
ATOM   3397  CB  PRO A 452      -9.951  12.303  -7.088  1.00  0.59           C  
ATOM   3398  O   PRO A 452      -9.876  14.145  -4.552  1.00  0.60           O  
ATOM   3399  CG  PRO A 452      -8.857  13.187  -7.593  1.00  0.58           C  
ATOM   3400  CD  PRO A 452      -9.448  14.519  -7.956  1.00  0.57           C  
ATOM   3401  N   LYS A 453     -11.597  12.753  -4.258  1.00  0.65           N  
ATOM   3402  CA  LYS A 453     -11.522  12.661  -2.803  1.00  0.64           C  
ATOM   3403  C   LYS A 453     -11.227  11.232  -2.356  1.00  0.65           C  
ATOM   3404  CB  LYS A 453     -12.823  13.152  -2.166  1.00  0.62           C  
ATOM   3405  O   LYS A 453     -11.822  10.281  -2.868  1.00  0.63           O  
ATOM   3406  CG  LYS A 453     -13.130  14.618  -2.435  1.00  0.60           C  
ATOM   3407  CD  LYS A 453     -14.461  15.032  -1.820  1.00  0.59           C  
ATOM   3408  CE  LYS A 453     -14.823  16.466  -2.182  1.00  0.56           C  
ATOM   3409  NZ  LYS A 453     -16.196  16.825  -1.718  1.00  0.53           N  
ATOM   3410  N   LEU A 454     -10.354  11.091  -1.490  1.00  0.69           N  
ATOM   3411  CA  LEU A 454     -10.201   9.837  -0.760  1.00  0.69           C  
ATOM   3412  C   LEU A 454     -11.276   9.699   0.312  1.00  0.70           C  
ATOM   3413  CB  LEU A 454      -8.813   9.754  -0.121  1.00  0.67           C  
ATOM   3414  O   LEU A 454     -11.609  10.671   0.993  1.00  0.68           O  
ATOM   3415  CG  LEU A 454      -8.400   8.388   0.430  1.00  0.64           C  
ATOM   3416  CD1 LEU A 454      -8.086   7.429  -0.713  1.00  0.60           C  
ATOM   3417  CD2 LEU A 454      -7.202   8.527   1.363  1.00  0.61           C  
ATOM   3418  N   GLY A 455     -11.812   8.494   0.406  1.00  0.71           N  
ATOM   3419  CA  GLY A 455     -12.779   8.303   1.475  1.00  0.70           C  
ATOM   3420  C   GLY A 455     -13.021   6.843   1.807  1.00  0.71           C  
ATOM   3421  O   GLY A 455     -12.454   5.954   1.169  1.00  0.69           O  
ATOM   3422  N   VAL A 456     -13.747   6.653   2.867  1.00  0.73           N  
ATOM   3423  CA  VAL A 456     -14.196   5.362   3.378  1.00  0.73           C  
ATOM   3424  C   VAL A 456     -15.720   5.282   3.316  1.00  0.73           C  
ATOM   3425  CB  VAL A 456     -13.708   5.123   4.825  1.00  0.71           C  
ATOM   3426  O   VAL A 456     -16.414   6.197   3.765  1.00  0.71           O  
ATOM   3427  CG1 VAL A 456     -13.965   3.678   5.249  1.00  0.68           C  
ATOM   3428  CG2 VAL A 456     -12.225   5.465   4.950  1.00  0.68           C  
ATOM   3429  N   ILE A 457     -16.249   4.245   2.767  1.00  0.67           N  
ATOM   3430  CA  ILE A 457     -17.683   3.986   2.700  1.00  0.67           C  
ATOM   3431  C   ILE A 457     -18.012   2.703   3.460  1.00  0.67           C  
ATOM   3432  CB  ILE A 457     -18.171   3.884   1.238  1.00  0.65           C  
ATOM   3433  O   ILE A 457     -17.384   1.665   3.238  1.00  0.65           O  
ATOM   3434  CG1 ILE A 457     -17.898   5.194   0.490  1.00  0.61           C  
ATOM   3435  CG2 ILE A 457     -19.660   3.525   1.189  1.00  0.61           C  
ATOM   3436  CD1 ILE A 457     -18.150   5.115  -1.009  1.00  0.58           C  
ATOM   3437  N   SER A 458     -18.940   2.845   4.312  1.00  0.68           N  
ATOM   3438  CA  SER A 458     -19.493   1.639   4.920  1.00  0.67           C  
ATOM   3439  C   SER A 458     -20.350   0.861   3.926  1.00  0.67           C  
ATOM   3440  CB  SER A 458     -20.323   1.993   6.154  1.00  0.65           C  
ATOM   3441  O   SER A 458     -21.210   1.437   3.257  1.00  0.64           O  
ATOM   3442  OG  SER A 458     -20.812   0.821   6.785  1.00  0.63           O  
ATOM   3443  N   VAL A 459     -20.045  -0.403   3.831  1.00  0.60           N  
ATOM   3444  CA  VAL A 459     -20.828  -1.337   3.028  1.00  0.59           C  
ATOM   3445  C   VAL A 459     -21.425  -2.417   3.928  1.00  0.60           C  
ATOM   3446  CB  VAL A 459     -19.974  -1.983   1.914  1.00  0.58           C  
ATOM   3447  O   VAL A 459     -20.712  -3.035   4.723  1.00  0.58           O  
ATOM   3448  CG1 VAL A 459     -20.844  -2.836   0.993  1.00  0.56           C  
ATOM   3449  CG2 VAL A 459     -19.238  -0.908   1.116  1.00  0.57           C  
ATOM   3450  N   SER A 460     -22.673  -2.596   3.989  1.00  0.59           N  
ATOM   3451  CA  SER A 460     -23.373  -3.701   4.635  1.00  0.59           C  
ATOM   3452  C   SER A 460     -23.815  -4.747   3.617  1.00  0.59           C  
ATOM   3453  CB  SER A 460     -24.588  -3.187   5.409  1.00  0.57           C  
ATOM   3454  O   SER A 460     -24.272  -4.403   2.525  1.00  0.57           O  
ATOM   3455  OG  SER A 460     -24.202  -2.206   6.357  1.00  0.57           O  
ATOM   3456  N   PRO A 461     -23.529  -6.001   3.964  1.00  0.52           N  
ATOM   3457  CA  PRO A 461     -24.231  -6.986   3.138  1.00  0.51           C  
ATOM   3458  C   PRO A 461     -25.740  -6.757   3.100  1.00  0.52           C  
ATOM   3459  CB  PRO A 461     -23.897  -8.317   3.816  1.00  0.50           C  
ATOM   3460  O   PRO A 461     -26.295  -6.128   4.005  1.00  0.51           O  
ATOM   3461  CG  PRO A 461     -23.438  -7.942   5.188  1.00  0.49           C  
ATOM   3462  CD  PRO A 461     -23.114  -6.476   5.198  1.00  0.50           C  
ATOM   3463  N   PRO A 462     -26.319  -7.242   1.999  1.00  0.46           N  
ATOM   3464  CA  PRO A 462     -27.775  -7.357   2.113  1.00  0.46           C  
ATOM   3465  C   PRO A 462     -28.209  -8.197   3.312  1.00  0.46           C  
ATOM   3466  CB  PRO A 462     -28.180  -8.030   0.800  1.00  0.45           C  
ATOM   3467  O   PRO A 462     -27.540  -9.173   3.661  1.00  0.45           O  
ATOM   3468  CG  PRO A 462     -26.913  -8.616   0.264  1.00  0.44           C  
ATOM   3469  CD  PRO A 462     -25.754  -7.956   0.954  1.00  0.46           C  
ATOM   3470  N   ALA A 463     -29.263  -7.763   3.905  1.00  0.51           N  
ATOM   3471  CA  ALA A 463     -29.921  -8.544   4.949  1.00  0.51           C  
ATOM   3472  C   ALA A 463     -30.389  -9.893   4.412  1.00  0.50           C  
ATOM   3473  CB  ALA A 463     -31.101  -7.768   5.530  1.00  0.49           C  
ATOM   3474  O   ALA A 463     -30.696 -10.023   3.224  1.00  0.49           O  
TER    3475      ALA A 463
END
