# Supplementary material for: DepoScope: Accurate phage depolymerase annotation and domain delineation using large language models
Source: PLoS Comput Biol. 2024 Aug 5;20(8):e1011831. doi: 10.1371/journal.pcbi.1011831 (PMC11326577; doi:10.1371/journal.pcbi.1011831)
Supplement: S1 Data — (ZIP) [file pcbi.1011831.s003.zip › FN_FP_deposcope_032024/False_positives/NC_017981.1__YP_006383635.pdb]

PARENT N/A
ATOM      1  N   MET A   1     -33.319 -43.305 -92.755  1.00  0.52           N  
ATOM      2  CA  MET A   1     -32.465 -42.979 -91.616  1.00  0.56           C  
ATOM      3  C   MET A   1     -31.283 -43.939 -91.530  1.00  0.54           C  
ATOM      4  CB  MET A   1     -33.266 -43.017 -90.314  1.00  0.48           C  
ATOM      5  O   MET A   1     -31.465 -45.158 -91.556  1.00  0.51           O  
ATOM      6  CG  MET A   1     -34.213 -41.840 -90.142  1.00  0.47           C  
ATOM      7  SD  MET A   1     -35.188 -41.943 -88.591  1.00  0.51           S  
ATOM      8  CE  MET A   1     -36.767 -41.253 -89.159  1.00  0.45           C  
ATOM      9  N   ALA A   2     -29.991 -43.722 -92.072  1.00  0.62           N  
ATOM     10  CA  ALA A   2     -28.927 -44.652 -91.704  1.00  0.62           C  
ATOM     11  C   ALA A   2     -29.098 -45.141 -90.269  1.00  0.62           C  
ATOM     12  CB  ALA A   2     -27.561 -43.993 -91.879  1.00  0.57           C  
ATOM     13  O   ALA A   2     -29.334 -44.344 -89.358  1.00  0.59           O  
ATOM     14  N   ASP A   3     -29.571 -46.527 -90.013  1.00  0.60           N  
ATOM     15  CA  ASP A   3     -29.261 -47.009 -88.671  1.00  0.59           C  
ATOM     16  C   ASP A   3     -27.884 -46.527 -88.219  1.00  0.60           C  
ATOM     17  CB  ASP A   3     -29.326 -48.537 -88.620  1.00  0.56           C  
ATOM     18  O   ASP A   3     -26.868 -46.889 -88.815  1.00  0.57           O  
ATOM     19  CG  ASP A   3     -30.608 -49.055 -87.993  1.00  0.53           C  
ATOM     20  OD1 ASP A   3     -31.311 -48.279 -87.311  1.00  0.54           O  
ATOM     21  OD2 ASP A   3     -30.917 -50.252 -88.180  1.00  0.58           O  
ATOM     22  N   ILE A   4     -27.558 -45.229 -87.879  1.00  0.59           N  
ATOM     23  CA  ILE A   4     -26.289 -44.938 -87.220  1.00  0.59           C  
ATOM     24  C   ILE A   4     -25.973 -46.032 -86.203  1.00  0.59           C  
ATOM     25  CB  ILE A   4     -26.314 -43.556 -86.530  1.00  0.55           C  
ATOM     26  O   ILE A   4     -26.722 -46.232 -85.243  1.00  0.57           O  
ATOM     27  CG1 ILE A   4     -26.623 -42.455 -87.551  1.00  0.50           C  
ATOM     28  CG2 ILE A   4     -24.986 -43.284 -85.817  1.00  0.51           C  
ATOM     29  CD1 ILE A   4     -26.788 -41.071 -86.939  1.00  0.51           C  
ATOM     30  N   GLN A   5     -25.256 -47.203 -86.522  1.00  0.61           N  
ATOM     31  CA  GLN A   5     -24.670 -48.108 -85.539  1.00  0.60           C  
ATOM     32  C   GLN A   5     -23.766 -47.354 -84.568  1.00  0.61           C  
ATOM     33  CB  GLN A   5     -23.882 -49.219 -86.234  1.00  0.57           C  
ATOM     34  O   GLN A   5     -22.795 -46.717 -84.983  1.00  0.58           O  
ATOM     35  CG  GLN A   5     -24.757 -50.221 -86.977  1.00  0.54           C  
ATOM     36  CD  GLN A   5     -23.970 -51.400 -87.517  1.00  0.53           C  
ATOM     37  NE2 GLN A   5     -24.674 -52.468 -87.875  1.00  0.46           N  
ATOM     38  OE1 GLN A   5     -22.740 -51.350 -87.613  1.00  0.57           O  
ATOM     39  N   LEU A   6     -24.254 -46.899 -83.357  1.00  0.62           N  
ATOM     40  CA  LEU A   6     -23.573 -46.273 -82.229  1.00  0.61           C  
ATOM     41  C   LEU A   6     -22.171 -46.845 -82.054  1.00  0.62           C  
ATOM     42  CB  LEU A   6     -24.380 -46.465 -80.942  1.00  0.58           C  
ATOM     43  O   LEU A   6     -21.371 -46.315 -81.280  1.00  0.61           O  
ATOM     44  CG  LEU A   6     -25.151 -45.245 -80.436  1.00  0.56           C  
ATOM     45  CD1 LEU A   6     -26.594 -45.623 -80.121  1.00  0.54           C  
ATOM     46  CD2 LEU A   6     -24.468 -44.651 -79.209  1.00  0.55           C  
ATOM     47  N   LYS A   7     -21.876 -47.793 -82.784  1.00  0.61           N  
ATOM     48  CA  LYS A   7     -20.680 -48.599 -82.557  1.00  0.59           C  
ATOM     49  C   LYS A   7     -19.414 -47.796 -82.843  1.00  0.61           C  
ATOM     50  CB  LYS A   7     -20.709 -49.858 -83.424  1.00  0.54           C  
ATOM     51  O   LYS A   7     -18.342 -48.112 -82.323  1.00  0.58           O  
ATOM     52  CG  LYS A   7     -19.731 -50.937 -82.981  1.00  0.50           C  
ATOM     53  CD  LYS A   7     -19.822 -52.172 -83.868  1.00  0.51           C  
ATOM     54  CE  LYS A   7     -18.793 -53.222 -83.473  1.00  0.41           C  
ATOM     55  NZ  LYS A   7     -18.797 -54.383 -84.412  1.00  0.37           N  
ATOM     56  N   TYR A   8     -19.463 -46.405 -83.270  1.00  0.69           N  
ATOM     57  CA  TYR A   8     -18.185 -45.716 -83.411  1.00  0.69           C  
ATOM     58  C   TYR A   8     -18.289 -44.271 -82.941  1.00  0.70           C  
ATOM     59  CB  TYR A   8     -17.709 -45.758 -84.867  1.00  0.64           C  
ATOM     60  O   TYR A   8     -18.370 -43.350 -83.757  1.00  0.66           O  
ATOM     61  CG  TYR A   8     -17.489 -47.156 -85.393  1.00  0.59           C  
ATOM     62  CD1 TYR A   8     -16.398 -47.915 -84.976  1.00  0.55           C  
ATOM     63  CD2 TYR A   8     -18.371 -47.720 -86.309  1.00  0.58           C  
ATOM     64  CE1 TYR A   8     -16.190 -49.202 -85.460  1.00  0.56           C  
ATOM     65  CE2 TYR A   8     -18.173 -49.006 -86.800  1.00  0.56           C  
ATOM     66  OH  TYR A   8     -16.881 -51.012 -86.852  1.00  0.58           O  
ATOM     67  CZ  TYR A   8     -17.082 -49.738 -86.370  1.00  0.50           C  
ATOM     68  N   LEU A   9     -18.570 -44.023 -81.586  1.00  0.71           N  
ATOM     69  CA  LEU A   9     -18.586 -42.725 -80.920  1.00  0.71           C  
ATOM     70  C   LEU A   9     -17.411 -41.866 -81.374  1.00  0.72           C  
ATOM     71  CB  LEU A   9     -18.546 -42.903 -79.400  1.00  0.69           C  
ATOM     72  O   LEU A   9     -17.523 -40.640 -81.444  1.00  0.71           O  
ATOM     73  CG  LEU A   9     -19.813 -43.459 -78.748  1.00  0.66           C  
ATOM     74  CD1 LEU A   9     -19.553 -43.794 -77.283  1.00  0.62           C  
ATOM     75  CD2 LEU A   9     -20.962 -42.465 -78.879  1.00  0.64           C  
ATOM     76  N   GLN A  10     -16.302 -42.483 -81.831  1.00  0.74           N  
ATOM     77  CA  GLN A  10     -15.073 -41.799 -82.221  1.00  0.74           C  
ATOM     78  C   GLN A  10     -15.190 -41.216 -83.627  1.00  0.74           C  
ATOM     79  CB  GLN A  10     -13.880 -42.753 -82.146  1.00  0.71           C  
ATOM     80  O   GLN A  10     -14.444 -40.305 -83.991  1.00  0.73           O  
ATOM     81  CG  GLN A  10     -13.978 -43.937 -83.099  1.00  0.67           C  
ATOM     82  CD  GLN A  10     -12.924 -44.994 -82.832  1.00  0.65           C  
ATOM     83  NE2 GLN A  10     -12.912 -46.040 -83.652  1.00  0.53           N  
ATOM     84  OE1 GLN A  10     -12.126 -44.873 -81.897  1.00  0.66           O  
ATOM     85  N   ASP A  11     -16.140 -41.781 -84.408  1.00  0.76           N  
ATOM     86  CA  ASP A  11     -16.352 -41.322 -85.778  1.00  0.76           C  
ATOM     87  C   ASP A  11     -17.381 -40.195 -85.826  1.00  0.76           C  
ATOM     88  CB  ASP A  11     -16.800 -42.482 -86.669  1.00  0.74           C  
ATOM     89  O   ASP A  11     -17.656 -39.645 -86.895  1.00  0.74           O  
ATOM     90  CG  ASP A  11     -15.770 -43.595 -86.757  1.00  0.71           C  
ATOM     91  OD1 ASP A  11     -14.560 -43.318 -86.614  1.00  0.73           O  
ATOM     92  OD2 ASP A  11     -16.173 -44.758 -86.973  1.00  0.74           O  
ATOM     93  N   LEU A  12     -17.992 -39.914 -84.700  1.00  0.76           N  
ATOM     94  CA  LEU A  12     -18.922 -38.793 -84.629  1.00  0.77           C  
ATOM     95  C   LEU A  12     -18.180 -37.464 -84.716  1.00  0.77           C  
ATOM     96  CB  LEU A  12     -19.736 -38.853 -83.334  1.00  0.75           C  
ATOM     97  O   LEU A  12     -17.119 -37.300 -84.109  1.00  0.77           O  
ATOM     98  CG  LEU A  12     -20.642 -40.073 -83.158  1.00  0.73           C  
ATOM     99  CD1 LEU A  12     -21.292 -40.056 -81.779  1.00  0.72           C  
ATOM    100  CD2 LEU A  12     -21.702 -40.115 -84.254  1.00  0.73           C  
ATOM    101  N   GLU A  13     -18.621 -36.512 -85.548  1.00  0.77           N  
ATOM    102  CA  GLU A  13     -18.110 -35.144 -85.563  1.00  0.79           C  
ATOM    103  C   GLU A  13     -18.149 -34.525 -84.169  1.00  0.79           C  
ATOM    104  CB  GLU A  13     -18.910 -34.283 -86.544  1.00  0.76           C  
ATOM    105  O   GLU A  13     -19.134 -34.678 -83.443  1.00  0.79           O  
ATOM    106  CG  GLU A  13     -18.711 -34.667 -88.003  1.00  0.72           C  
ATOM    107  CD  GLU A  13     -19.334 -33.677 -88.974  1.00  0.70           C  
ATOM    108  OE1 GLU A  13     -20.023 -32.734 -88.522  1.00  0.71           O  
ATOM    109  OE2 GLU A  13     -19.133 -33.846 -90.198  1.00  0.65           O  
ATOM    110  N   ALA A  14     -17.124 -33.871 -83.779  1.00  0.81           N  
ATOM    111  CA  ALA A  14     -17.091 -33.156 -82.506  1.00  0.82           C  
ATOM    112  C   ALA A  14     -18.220 -32.133 -82.422  1.00  0.83           C  
ATOM    113  CB  ALA A  14     -15.740 -32.470 -82.317  1.00  0.80           C  
ATOM    114  O   ALA A  14     -18.393 -31.314 -83.328  1.00  0.82           O  
ATOM    115  N   ALA A  15     -18.873 -32.290 -81.319  1.00  0.84           N  
ATOM    116  CA  ALA A  15     -19.915 -31.291 -81.096  1.00  0.86           C  
ATOM    117  C   ALA A  15     -19.310 -29.907 -80.878  1.00  0.86           C  
ATOM    118  CB  ALA A  15     -20.781 -31.683 -79.901  1.00  0.84           C  
ATOM    119  O   ALA A  15     -18.352 -29.754 -80.117  1.00  0.86           O  
ATOM    120  N   GLY A  16     -19.789 -28.810 -81.544  1.00  0.89           N  
ATOM    121  CA  GLY A  16     -19.395 -27.424 -81.348  1.00  0.90           C  
ATOM    122  C   GLY A  16     -19.799 -26.875 -79.992  1.00  0.88           C  
ATOM    123  O   GLY A  16     -19.305 -25.828 -79.568  1.00  0.85           O  
ATOM    124  N   GLY A  17     -20.772 -27.560 -79.261  1.00  0.91           N  
ATOM    125  CA  GLY A  17     -21.333 -27.244 -77.957  1.00  0.91           C  
ATOM    126  C   GLY A  17     -22.390 -28.234 -77.506  1.00  0.91           C  
ATOM    127  O   GLY A  17     -22.793 -29.112 -78.272  1.00  0.89           O  
ATOM    128  N   VAL A  18     -22.738 -28.105 -76.208  1.00  0.91           N  
ATOM    129  CA  VAL A  18     -23.783 -28.962 -75.658  1.00  0.92           C  
ATOM    130  C   VAL A  18     -24.923 -28.105 -75.114  1.00  0.91           C  
ATOM    131  CB  VAL A  18     -23.233 -29.886 -74.548  1.00  0.89           C  
ATOM    132  O   VAL A  18     -24.701 -27.221 -74.282  1.00  0.90           O  
ATOM    133  CG1 VAL A  18     -24.331 -30.805 -74.016  1.00  0.82           C  
ATOM    134  CG2 VAL A  18     -22.053 -30.704 -75.071  1.00  0.80           C  
ATOM    135  N   ALA A  19     -26.138 -28.315 -75.554  1.00  0.90           N  
ATOM    136  CA  ALA A  19     -27.372 -27.701 -75.069  1.00  0.91           C  
ATOM    137  C   ALA A  19     -28.109 -28.633 -74.113  1.00  0.92           C  
ATOM    138  CB  ALA A  19     -28.274 -27.323 -76.241  1.00  0.90           C  
ATOM    139  O   ALA A  19     -27.988 -29.857 -74.211  1.00  0.92           O  
ATOM    140  N   ALA A  20     -28.824 -27.962 -73.330  1.00  0.88           N  
ATOM    141  CA  ALA A  20     -29.612 -28.708 -72.352  1.00  0.90           C  
ATOM    142  C   ALA A  20     -30.573 -29.671 -73.042  1.00  0.91           C  
ATOM    143  CB  ALA A  20     -30.382 -27.750 -71.447  1.00  0.88           C  
ATOM    144  O   ALA A  20     -30.966 -30.687 -72.463  1.00  0.91           O  
ATOM    145  N   THR A  21     -30.841 -29.450 -74.313  1.00  0.91           N  
ATOM    146  CA  THR A  21     -31.809 -30.198 -75.107  1.00  0.92           C  
ATOM    147  C   THR A  21     -31.111 -31.261 -75.950  1.00  0.92           C  
ATOM    148  CB  THR A  21     -32.621 -29.264 -76.023  1.00  0.91           C  
ATOM    149  O   THR A  21     -31.768 -32.109 -76.557  1.00  0.91           O  
ATOM    150  CG2 THR A  21     -33.574 -28.391 -75.213  1.00  0.89           C  
ATOM    151  OG1 THR A  21     -31.722 -28.421 -76.753  1.00  0.91           O  
ATOM    152  N   ASP A  22     -29.835 -31.198 -76.029  1.00  0.91           N  
ATOM    153  CA  ASP A  22     -29.102 -32.206 -76.789  1.00  0.92           C  
ATOM    154  C   ASP A  22     -29.300 -33.597 -76.189  1.00  0.92           C  
ATOM    155  CB  ASP A  22     -27.612 -31.862 -76.839  1.00  0.91           C  
ATOM    156  O   ASP A  22     -29.407 -33.744 -74.970  1.00  0.91           O  
ATOM    157  CG  ASP A  22     -27.319 -30.614 -77.653  1.00  0.90           C  
ATOM    158  OD1 ASP A  22     -28.176 -30.200 -78.464  1.00  0.90           O  
ATOM    159  OD2 ASP A  22     -26.221 -30.042 -77.485  1.00  0.90           O  
ATOM    160  N   LEU A  23     -29.488 -34.523 -77.056  1.00  0.88           N  
ATOM    161  CA  LEU A  23     -29.683 -35.923 -76.693  1.00  0.89           C  
ATOM    162  C   LEU A  23     -28.345 -36.646 -76.578  1.00  0.86           C  
ATOM    163  CB  LEU A  23     -30.570 -36.625 -77.725  1.00  0.87           C  
ATOM    164  O   LEU A  23     -27.496 -36.533 -77.465  1.00  0.83           O  
ATOM    165  CG  LEU A  23     -31.995 -36.090 -77.870  1.00  0.85           C  
ATOM    166  CD1 LEU A  23     -32.731 -36.837 -78.978  1.00  0.82           C  
ATOM    167  CD2 LEU A  23     -32.747 -36.206 -76.549  1.00  0.82           C  
ATOM    168  N   MET A  24     -28.103 -37.322 -75.478  1.00  0.89           N  
ATOM    169  CA  MET A  24     -27.023 -38.286 -75.285  1.00  0.89           C  
ATOM    170  C   MET A  24     -27.555 -39.715 -75.330  1.00  0.88           C  
ATOM    171  CB  MET A  24     -26.309 -38.036 -73.955  1.00  0.87           C  
ATOM    172  O   MET A  24     -28.584 -40.019 -74.724  1.00  0.87           O  
ATOM    173  CG  MET A  24     -25.029 -38.837 -73.787  1.00  0.80           C  
ATOM    174  SD  MET A  24     -24.062 -38.316 -72.317  1.00  0.78           S  
ATOM    175  CE  MET A  24     -25.336 -38.450 -71.032  1.00  0.69           C  
ATOM    176  N   HIS A  25     -26.851 -40.649 -76.018  1.00  0.84           N  
ATOM    177  CA  HIS A  25     -27.160 -42.075 -76.007  1.00  0.84           C  
ATOM    178  C   HIS A  25     -26.712 -42.725 -74.703  1.00  0.84           C  
ATOM    179  CB  HIS A  25     -26.501 -42.775 -77.197  1.00  0.82           C  
ATOM    180  O   HIS A  25     -25.563 -42.561 -74.285  1.00  0.83           O  
ATOM    181  CG  HIS A  25     -26.766 -44.247 -77.248  1.00  0.77           C  
ATOM    182  CD2 HIS A  25     -27.901 -44.937 -77.510  1.00  0.75           C  
ATOM    183  ND1 HIS A  25     -25.788 -45.187 -77.008  1.00  0.72           N  
ATOM    184  CE1 HIS A  25     -26.312 -46.397 -77.121  1.00  0.73           C  
ATOM    185  NE2 HIS A  25     -27.593 -46.272 -77.425  1.00  0.69           N  
ATOM    186  N   VAL A  26     -27.721 -43.419 -74.089  1.00  0.86           N  
ATOM    187  CA  VAL A  26     -27.440 -44.221 -72.903  1.00  0.87           C  
ATOM    188  C   VAL A  26     -28.006 -45.628 -73.084  1.00  0.87           C  
ATOM    189  CB  VAL A  26     -28.024 -43.572 -71.628  1.00  0.85           C  
ATOM    190  O   VAL A  26     -29.066 -45.805 -73.690  1.00  0.86           O  
ATOM    191  CG1 VAL A  26     -27.352 -42.228 -71.350  1.00  0.81           C  
ATOM    192  CG2 VAL A  26     -29.536 -43.400 -71.761  1.00  0.80           C  
ATOM    193  N   SER A  27     -27.328 -46.757 -72.594  1.00  0.82           N  
ATOM    194  CA  SER A  27     -27.877 -48.099 -72.432  1.00  0.82           C  
ATOM    195  C   SER A  27     -28.534 -48.266 -71.066  1.00  0.82           C  
ATOM    196  CB  SER A  27     -26.782 -49.151 -72.612  1.00  0.80           C  
ATOM    197  O   SER A  27     -27.851 -48.275 -70.040  1.00  0.81           O  
ATOM    198  OG  SER A  27     -27.329 -50.458 -72.575  1.00  0.77           O  
ATOM    199  N   GLN A  28     -29.883 -48.221 -71.135  1.00  0.87           N  
ATOM    200  CA  GLN A  28     -30.665 -48.433 -69.922  1.00  0.89           C  
ATOM    201  C   GLN A  28     -31.393 -49.774 -69.964  1.00  0.89           C  
ATOM    202  CB  GLN A  28     -31.670 -47.296 -69.725  1.00  0.87           C  
ATOM    203  O   GLN A  28     -32.250 -49.994 -70.822  1.00  0.88           O  
ATOM    204  CG  GLN A  28     -32.404 -47.349 -68.392  1.00  0.82           C  
ATOM    205  CD  GLN A  28     -33.362 -46.188 -68.204  1.00  0.80           C  
ATOM    206  NE2 GLN A  28     -33.786 -45.963 -66.964  1.00  0.84           N  
ATOM    207  OE1 GLN A  28     -33.719 -45.498 -69.164  1.00  0.86           O  
ATOM    208  N   SER A  29     -31.040 -50.832 -69.155  1.00  0.89           N  
ATOM    209  CA  SER A  29     -31.575 -52.184 -69.034  1.00  0.90           C  
ATOM    210  C   SER A  29     -31.425 -52.957 -70.339  1.00  0.91           C  
ATOM    211  CB  SER A  29     -33.048 -52.143 -68.622  1.00  0.89           C  
ATOM    212  O   SER A  29     -32.330 -53.694 -70.738  1.00  0.90           O  
ATOM    213  OG  SER A  29     -33.212 -51.425 -67.411  1.00  0.89           O  
ATOM    214  N   GLY A  30     -30.320 -52.693 -71.057  1.00  0.83           N  
ATOM    215  CA  GLY A  30     -29.973 -53.384 -72.289  1.00  0.84           C  
ATOM    216  C   GLY A  30     -30.656 -52.802 -73.512  1.00  0.83           C  
ATOM    217  O   GLY A  30     -30.487 -53.307 -74.623  1.00  0.82           O  
ATOM    218  N   LEU A  31     -31.424 -51.721 -73.245  1.00  0.85           N  
ATOM    219  CA  LEU A  31     -32.099 -51.023 -74.333  1.00  0.85           C  
ATOM    220  C   LEU A  31     -31.456 -49.665 -74.590  1.00  0.85           C  
ATOM    221  CB  LEU A  31     -33.586 -50.845 -74.015  1.00  0.84           C  
ATOM    222  O   LEU A  31     -31.193 -48.910 -73.651  1.00  0.84           O  
ATOM    223  CG  LEU A  31     -34.392 -52.127 -73.797  1.00  0.85           C  
ATOM    224  CD1 LEU A  31     -35.826 -51.791 -73.402  1.00  0.84           C  
ATOM    225  CD2 LEU A  31     -34.366 -52.994 -75.052  1.00  0.85           C  
ATOM    226  N   ASP A  32     -31.257 -49.375 -75.838  1.00  0.81           N  
ATOM    227  CA  ASP A  32     -30.790 -48.057 -76.258  1.00  0.82           C  
ATOM    228  C   ASP A  32     -31.851 -46.990 -76.000  1.00  0.82           C  
ATOM    229  CB  ASP A  32     -30.407 -48.071 -77.740  1.00  0.80           C  
ATOM    230  O   ASP A  32     -32.996 -47.126 -76.438  1.00  0.80           O  
ATOM    231  CG  ASP A  32     -29.198 -48.942 -78.032  1.00  0.76           C  
ATOM    232  OD1 ASP A  32     -28.307 -49.059 -77.164  1.00  0.77           O  
ATOM    233  OD2 ASP A  32     -29.135 -49.514 -79.142  1.00  0.78           O  
ATOM    234  N   ARG A  33     -31.443 -45.993 -75.195  1.00  0.88           N  
ATOM    235  CA  ARG A  33     -32.304 -44.863 -74.860  1.00  0.88           C  
ATOM    236  C   ARG A  33     -31.592 -43.538 -75.111  1.00  0.88           C  
ATOM    237  CB  ARG A  33     -32.757 -44.946 -73.400  1.00  0.87           C  
ATOM    238  O   ARG A  33     -30.361 -43.488 -75.157  1.00  0.87           O  
ATOM    239  CG  ARG A  33     -33.513 -46.220 -73.061  1.00  0.85           C  
ATOM    240  CD  ARG A  33     -34.931 -46.199 -73.614  1.00  0.84           C  
ATOM    241  NE  ARG A  33     -35.713 -47.336 -73.136  1.00  0.83           N  
ATOM    242  NH1 ARG A  33     -37.536 -46.916 -74.492  1.00  0.79           N  
ATOM    243  NH2 ARG A  33     -37.554 -48.707 -73.062  1.00  0.78           N  
ATOM    244  CZ  ARG A  33     -36.933 -47.650 -73.564  1.00  0.81           C  
ATOM    245  N   SER A  34     -32.322 -42.541 -75.284  1.00  0.89           N  
ATOM    246  CA  SER A  34     -31.799 -41.179 -75.280  1.00  0.89           C  
ATOM    247  C   SER A  34     -32.156 -40.454 -73.987  1.00  0.90           C  
ATOM    248  CB  SER A  34     -32.335 -40.395 -76.478  1.00  0.88           C  
ATOM    249  O   SER A  34     -33.248 -40.640 -73.446  1.00  0.89           O  
ATOM    250  OG  SER A  34     -33.748 -40.306 -76.430  1.00  0.86           O  
ATOM    251  N   VAL A  35     -31.131 -39.699 -73.489  1.00  0.92           N  
ATOM    252  CA  VAL A  35     -31.311 -38.810 -72.346  1.00  0.93           C  
ATOM    253  C   VAL A  35     -30.897 -37.390 -72.725  1.00  0.93           C  
ATOM    254  CB  VAL A  35     -30.503 -39.292 -71.120  1.00  0.91           C  
ATOM    255  O   VAL A  35     -29.917 -37.195 -73.448  1.00  0.92           O  
ATOM    256  CG1 VAL A  35     -29.003 -39.210 -71.397  1.00  0.82           C  
ATOM    257  CG2 VAL A  35     -30.868 -38.470 -69.885  1.00  0.81           C  
ATOM    258  N   THR A  36     -31.649 -36.429 -72.265  1.00  0.92           N  
ATOM    259  CA  THR A  36     -31.209 -35.059 -72.504  1.00  0.93           C  
ATOM    260  C   THR A  36     -30.070 -34.684 -71.560  1.00  0.93           C  
ATOM    261  CB  THR A  36     -32.370 -34.062 -72.334  1.00  0.92           C  
ATOM    262  O   THR A  36     -30.046 -35.116 -70.405  1.00  0.93           O  
ATOM    263  CG2 THR A  36     -33.488 -34.345 -73.331  1.00  0.87           C  
ATOM    264  OG1 THR A  36     -32.892 -34.168 -71.004  1.00  0.89           O  
ATOM    265  N   VAL A  37     -29.208 -33.884 -71.974  1.00  0.92           N  
ATOM    266  CA  VAL A  37     -28.105 -33.352 -71.181  1.00  0.92           C  
ATOM    267  C   VAL A  37     -28.645 -32.727 -69.897  1.00  0.92           C  
ATOM    268  CB  VAL A  37     -27.284 -32.311 -71.975  1.00  0.91           C  
ATOM    269  O   VAL A  37     -28.051 -32.878 -68.827  1.00  0.92           O  
ATOM    270  CG1 VAL A  37     -26.246 -31.642 -71.077  1.00  0.88           C  
ATOM    271  CG2 VAL A  37     -26.610 -32.970 -73.178  1.00  0.88           C  
ATOM    272  N   SER A  38     -29.879 -32.266 -69.932  1.00  0.90           N  
ATOM    273  CA  SER A  38     -30.522 -31.668 -68.766  1.00  0.91           C  
ATOM    274  C   SER A  38     -30.851 -32.723 -67.714  1.00  0.91           C  
ATOM    275  CB  SER A  38     -31.796 -30.930 -69.175  1.00  0.89           C  
ATOM    276  O   SER A  38     -30.706 -32.478 -66.515  1.00  0.90           O  
ATOM    277  OG  SER A  38     -32.733 -31.825 -69.751  1.00  0.85           O  
ATOM    278  N   VAL A  39     -31.169 -33.814 -68.098  1.00  0.91           N  
ATOM    279  CA  VAL A  39     -31.462 -34.908 -67.179  1.00  0.91           C  
ATOM    280  C   VAL A  39     -30.167 -35.413 -66.546  1.00  0.91           C  
ATOM    281  CB  VAL A  39     -32.194 -36.067 -67.892  1.00  0.90           C  
ATOM    282  O   VAL A  39     -30.096 -35.606 -65.330  1.00  0.90           O  
ATOM    283  CG1 VAL A  39     -32.309 -37.281 -66.971  1.00  0.87           C  
ATOM    284  CG2 VAL A  39     -33.576 -35.616 -68.362  1.00  0.87           C  
ATOM    285  N   LEU A  40     -29.162 -35.599 -67.322  1.00  0.92           N  
ATOM    286  CA  LEU A  40     -27.851 -36.004 -66.826  1.00  0.92           C  
ATOM    287  C   LEU A  40     -27.272 -34.945 -65.893  1.00  0.92           C  
ATOM    288  CB  LEU A  40     -26.890 -36.254 -67.992  1.00  0.90           C  
ATOM    289  O   LEU A  40     -26.779 -35.269 -64.810  1.00  0.91           O  
ATOM    290  CG  LEU A  40     -25.487 -36.739 -67.622  1.00  0.80           C  
ATOM    291  CD1 LEU A  40     -25.557 -38.115 -66.969  1.00  0.73           C  
ATOM    292  CD2 LEU A  40     -24.590 -36.770 -68.854  1.00  0.73           C  
ATOM    293  N   MET A  41     -27.392 -33.676 -66.231  1.00  0.91           N  
ATOM    294  CA  MET A  41     -26.973 -32.556 -65.392  1.00  0.91           C  
ATOM    295  C   MET A  41     -27.736 -32.551 -64.071  1.00  0.92           C  
ATOM    296  CB  MET A  41     -27.181 -31.229 -66.122  1.00  0.89           C  
ATOM    297  O   MET A  41     -27.142 -32.371 -63.007  1.00  0.91           O  
ATOM    298  CG  MET A  41     -26.184 -30.982 -67.243  1.00  0.79           C  
ATOM    299  SD  MET A  41     -24.465 -30.799 -66.626  1.00  0.76           S  
ATOM    300  CE  MET A  41     -24.638 -29.284 -65.642  1.00  0.69           C  
ATOM    301  N   ARG A  42     -29.000 -32.822 -64.119  1.00  0.90           N  
ATOM    302  CA  ARG A  42     -29.802 -32.947 -62.907  1.00  0.90           C  
ATOM    303  C   ARG A  42     -29.347 -34.138 -62.070  1.00  0.91           C  
ATOM    304  CB  ARG A  42     -31.286 -33.088 -63.254  1.00  0.89           C  
ATOM    305  O   ARG A  42     -29.117 -34.006 -60.865  1.00  0.91           O  
ATOM    306  CG  ARG A  42     -32.202 -33.126 -62.042  1.00  0.84           C  
ATOM    307  CD  ARG A  42     -33.668 -33.193 -62.445  1.00  0.83           C  
ATOM    308  NE  ARG A  42     -34.057 -32.043 -63.256  1.00  0.81           N  
ATOM    309  NH1 ARG A  42     -36.250 -32.716 -63.530  1.00  0.77           N  
ATOM    310  NH2 ARG A  42     -35.519 -30.762 -64.479  1.00  0.75           N  
ATOM    311  CZ  ARG A  42     -35.274 -31.843 -63.753  1.00  0.77           C  
ATOM    312  N   PHE A  43     -29.150 -35.226 -62.645  1.00  0.91           N  
ATOM    313  CA  PHE A  43     -28.663 -36.413 -61.952  1.00  0.92           C  
ATOM    314  C   PHE A  43     -27.320 -36.139 -61.286  1.00  0.91           C  
ATOM    315  CB  PHE A  43     -28.537 -37.591 -62.923  1.00  0.91           C  
ATOM    316  O   PHE A  43     -27.142 -36.415 -60.098  1.00  0.91           O  
ATOM    317  CG  PHE A  43     -27.867 -38.800 -62.328  1.00  0.88           C  
ATOM    318  CD1 PHE A  43     -28.583 -39.687 -61.533  1.00  0.85           C  
ATOM    319  CD2 PHE A  43     -26.522 -39.049 -62.563  1.00  0.85           C  
ATOM    320  CE1 PHE A  43     -27.966 -40.807 -60.980  1.00  0.86           C  
ATOM    321  CE2 PHE A  43     -25.898 -40.166 -62.014  1.00  0.85           C  
ATOM    322  CZ  PHE A  43     -26.622 -41.043 -61.222  1.00  0.84           C  
ATOM    323  N   MET A  44     -26.342 -35.546 -61.965  1.00  0.92           N  
ATOM    324  CA  MET A  44     -25.023 -35.193 -61.447  1.00  0.93           C  
ATOM    325  C   MET A  44     -25.136 -34.166 -60.325  1.00  0.93           C  
ATOM    326  CB  MET A  44     -24.133 -34.649 -62.566  1.00  0.91           C  
ATOM    327  O   MET A  44     -24.473 -34.292 -59.294  1.00  0.92           O  
ATOM    328  CG  MET A  44     -23.711 -35.701 -63.579  1.00  0.82           C  
ATOM    329  SD  MET A  44     -22.446 -35.078 -64.754  1.00  0.80           S  
ATOM    330  CE  MET A  44     -23.397 -33.776 -65.587  1.00  0.74           C  
ATOM    331  N   THR A  45     -26.026 -33.218 -60.494  1.00  0.92           N  
ATOM    332  CA  THR A  45     -26.259 -32.189 -59.486  1.00  0.93           C  
ATOM    333  C   THR A  45     -26.886 -32.792 -58.233  1.00  0.93           C  
ATOM    334  CB  THR A  45     -27.166 -31.070 -60.030  1.00  0.91           C  
ATOM    335  O   THR A  45     -26.483 -32.469 -57.114  1.00  0.93           O  
ATOM    336  CG2 THR A  45     -27.369 -29.973 -58.990  1.00  0.81           C  
ATOM    337  OG1 THR A  45     -26.564 -30.500 -61.199  1.00  0.83           O  
ATOM    338  N   ASP A  46     -27.792 -33.672 -58.408  1.00  0.91           N  
ATOM    339  CA  ASP A  46     -28.462 -34.358 -57.307  1.00  0.93           C  
ATOM    340  C   ASP A  46     -27.507 -35.314 -56.594  1.00  0.92           C  
ATOM    341  CB  ASP A  46     -29.687 -35.121 -57.816  1.00  0.90           C  
ATOM    342  O   ASP A  46     -27.516 -35.406 -55.365  1.00  0.91           O  
ATOM    343  CG  ASP A  46     -30.832 -34.206 -58.213  1.00  0.83           C  
ATOM    344  OD1 ASP A  46     -30.863 -33.039 -57.767  1.00  0.83           O  
ATOM    345  OD2 ASP A  46     -31.712 -34.658 -58.977  1.00  0.87           O  
ATOM    346  N   ALA A  47     -26.619 -35.937 -57.346  1.00  0.93           N  
ATOM    347  CA  ALA A  47     -25.605 -36.845 -56.816  1.00  0.93           C  
ATOM    348  C   ALA A  47     -24.520 -36.078 -56.065  1.00  0.93           C  
ATOM    349  CB  ALA A  47     -24.987 -37.668 -57.943  1.00  0.91           C  
ATOM    350  O   ALA A  47     -24.120 -36.471 -54.967  1.00  0.93           O  
ATOM    351  N   PHE A  48     -24.012 -34.868 -56.551  1.00  0.95           N  
ATOM    352  CA  PHE A  48     -22.888 -34.119 -56.003  1.00  0.95           C  
ATOM    353  C   PHE A  48     -23.364 -33.118 -54.956  1.00  0.94           C  
ATOM    354  CB  PHE A  48     -22.129 -33.392 -57.117  1.00  0.93           C  
ATOM    355  O   PHE A  48     -22.627 -32.789 -54.024  1.00  0.93           O  
ATOM    356  CG  PHE A  48     -21.290 -34.302 -57.974  1.00  0.87           C  
ATOM    357  CD1 PHE A  48     -20.237 -35.022 -57.423  1.00  0.82           C  
ATOM    358  CD2 PHE A  48     -21.555 -34.437 -59.330  1.00  0.82           C  
ATOM    359  CE1 PHE A  48     -19.459 -35.865 -58.213  1.00  0.82           C  
ATOM    360  CE2 PHE A  48     -20.782 -35.277 -60.126  1.00  0.82           C  
ATOM    361  CZ  PHE A  48     -19.734 -35.990 -59.566  1.00  0.80           C  
ATOM    362  N   PHE A  49     -24.632 -32.656 -55.072  1.00  0.94           N  
ATOM    363  CA  PHE A  49     -25.243 -31.675 -54.183  1.00  0.95           C  
ATOM    364  C   PHE A  49     -26.644 -32.112 -53.775  1.00  0.94           C  
ATOM    365  CB  PHE A  49     -25.297 -30.299 -54.856  1.00  0.93           C  
ATOM    366  O   PHE A  49     -27.635 -31.506 -54.190  1.00  0.92           O  
ATOM    367  CG  PHE A  49     -23.952 -29.784 -55.292  1.00  0.90           C  
ATOM    368  CD1 PHE A  49     -23.050 -29.282 -54.362  1.00  0.85           C  
ATOM    369  CD2 PHE A  49     -23.590 -29.801 -56.633  1.00  0.85           C  
ATOM    370  CE1 PHE A  49     -21.804 -28.803 -54.763  1.00  0.87           C  
ATOM    371  CE2 PHE A  49     -22.347 -29.325 -57.041  1.00  0.87           C  
ATOM    372  CZ  PHE A  49     -21.456 -28.826 -56.105  1.00  0.87           C  
ATOM    373  N   PRO A  50     -26.795 -33.125 -53.130  1.00  0.94           N  
ATOM    374  CA  PRO A  50     -28.125 -33.453 -52.613  1.00  0.95           C  
ATOM    375  C   PRO A  50     -28.771 -32.289 -51.864  1.00  0.95           C  
ATOM    376  CB  PRO A  50     -27.857 -34.628 -51.669  1.00  0.94           C  
ATOM    377  O   PRO A  50     -28.073 -31.374 -51.418  1.00  0.95           O  
ATOM    378  CG  PRO A  50     -26.444 -34.442 -51.220  1.00  0.92           C  
ATOM    379  CD  PRO A  50     -25.661 -33.830 -52.346  1.00  0.91           C  
ATOM    380  N   VAL A  51     -30.080 -32.245 -51.848  1.00  0.94           N  
ATOM    381  CA  VAL A  51     -30.809 -31.282 -51.028  1.00  0.94           C  
ATOM    382  C   VAL A  51     -30.222 -31.254 -49.619  1.00  0.93           C  
ATOM    383  CB  VAL A  51     -32.317 -31.611 -50.972  1.00  0.93           C  
ATOM    384  O   VAL A  51     -30.019 -32.304 -49.004  1.00  0.92           O  
ATOM    385  CG1 VAL A  51     -33.046 -30.646 -50.039  1.00  0.88           C  
ATOM    386  CG2 VAL A  51     -32.925 -31.567 -52.373  1.00  0.87           C  
ATOM    387  N   GLY A  52     -29.896 -30.091 -49.227  1.00  0.92           N  
ATOM    388  CA  GLY A  52     -29.263 -29.865 -47.937  1.00  0.92           C  
ATOM    389  C   GLY A  52     -27.781 -29.562 -48.045  1.00  0.91           C  
ATOM    390  O   GLY A  52     -27.175 -29.055 -47.098  1.00  0.89           O  
ATOM    391  N   SER A  53     -27.163 -29.871 -49.176  1.00  0.94           N  
ATOM    392  CA  SER A  53     -25.754 -29.549 -49.377  1.00  0.93           C  
ATOM    393  C   SER A  53     -25.503 -28.051 -49.239  1.00  0.93           C  
ATOM    394  CB  SER A  53     -25.286 -30.028 -50.752  1.00  0.92           C  
ATOM    395  O   SER A  53     -26.338 -27.237 -49.638  1.00  0.91           O  
ATOM    396  OG  SER A  53     -25.380 -31.438 -50.853  1.00  0.82           O  
ATOM    397  N   VAL A  54     -24.382 -27.616 -48.785  1.00  0.91           N  
ATOM    398  CA  VAL A  54     -23.917 -26.238 -48.670  1.00  0.92           C  
ATOM    399  C   VAL A  54     -22.774 -25.994 -49.652  1.00  0.91           C  
ATOM    400  CB  VAL A  54     -23.462 -25.911 -47.230  1.00  0.90           C  
ATOM    401  O   VAL A  54     -21.765 -26.704 -49.629  1.00  0.89           O  
ATOM    402  CG1 VAL A  54     -22.977 -24.465 -47.133  1.00  0.86           C  
ATOM    403  CG2 VAL A  54     -24.598 -26.164 -46.241  1.00  0.86           C  
ATOM    404  N   MET A  55     -22.859 -25.003 -50.473  1.00  0.92           N  
ATOM    405  CA  MET A  55     -21.812 -24.505 -51.360  1.00  0.92           C  
ATOM    406  C   MET A  55     -21.212 -23.210 -50.821  1.00  0.92           C  
ATOM    407  CB  MET A  55     -22.361 -24.280 -52.769  1.00  0.91           C  
ATOM    408  O   MET A  55     -21.931 -22.234 -50.600  1.00  0.91           O  
ATOM    409  CG  MET A  55     -21.295 -23.932 -53.795  1.00  0.89           C  
ATOM    410  SD  MET A  55     -21.976 -23.774 -55.491  1.00  0.91           S  
ATOM    411  CE  MET A  55     -22.425 -25.501 -55.819  1.00  0.86           C  
ATOM    412  N   LEU A  56     -19.910 -23.228 -50.607  1.00  0.90           N  
ATOM    413  CA  LEU A  56     -19.150 -22.028 -50.275  1.00  0.90           C  
ATOM    414  C   LEU A  56     -18.522 -21.419 -51.524  1.00  0.90           C  
ATOM    415  CB  LEU A  56     -18.061 -22.351 -49.248  1.00  0.89           C  
ATOM    416  O   LEU A  56     -17.918 -22.131 -52.331  1.00  0.88           O  
ATOM    417  CG  LEU A  56     -18.535 -22.951 -47.923  1.00  0.86           C  
ATOM    418  CD1 LEU A  56     -17.341 -23.268 -47.028  1.00  0.83           C  
ATOM    419  CD2 LEU A  56     -19.499 -22.002 -47.220  1.00  0.83           C  
ATOM    420  N   ARG A  57     -18.566 -20.079 -51.599  1.00  0.90           N  
ATOM    421  CA  ARG A  57     -18.042 -19.397 -52.778  1.00  0.90           C  
ATOM    422  C   ARG A  57     -17.260 -18.148 -52.386  1.00  0.90           C  
ATOM    423  CB  ARG A  57     -19.179 -19.025 -53.733  1.00  0.89           C  
ATOM    424  O   ARG A  57     -17.630 -17.448 -51.441  1.00  0.89           O  
ATOM    425  CG  ARG A  57     -19.921 -20.222 -54.304  1.00  0.88           C  
ATOM    426  CD  ARG A  57     -20.922 -19.808 -55.373  1.00  0.88           C  
ATOM    427  NE  ARG A  57     -20.271 -19.119 -56.483  1.00  0.85           N  
ATOM    428  NH1 ARG A  57     -20.610 -20.820 -58.009  1.00  0.81           N  
ATOM    429  NH2 ARG A  57     -19.527 -18.902 -58.645  1.00  0.81           N  
ATOM    430  CZ  ARG A  57     -20.138 -19.615 -57.710  1.00  0.85           C  
ATOM    431  N   SER A  58     -16.271 -17.859 -53.251  1.00  0.85           N  
ATOM    432  CA  SER A  58     -15.439 -16.667 -53.128  1.00  0.86           C  
ATOM    433  C   SER A  58     -16.046 -15.488 -53.880  1.00  0.83           C  
ATOM    434  CB  SER A  58     -14.028 -16.943 -53.649  1.00  0.82           C  
ATOM    435  O   SER A  58     -15.495 -14.386 -53.867  1.00  0.80           O  
ATOM    436  OG  SER A  58     -14.067 -17.398 -54.991  1.00  0.75           O  
ATOM    437  N   ASP A  59     -17.267 -15.743 -54.552  1.00  0.87           N  
ATOM    438  CA  ASP A  59     -17.972 -14.704 -55.297  1.00  0.87           C  
ATOM    439  C   ASP A  59     -19.442 -14.639 -54.891  1.00  0.85           C  
ATOM    440  CB  ASP A  59     -17.852 -14.948 -56.803  1.00  0.85           C  
ATOM    441  O   ASP A  59     -19.928 -15.504 -54.160  1.00  0.82           O  
ATOM    442  CG  ASP A  59     -18.515 -16.240 -57.249  1.00  0.83           C  
ATOM    443  OD1 ASP A  59     -19.521 -16.653 -56.633  1.00  0.84           O  
ATOM    444  OD2 ASP A  59     -18.025 -16.852 -58.222  1.00  0.86           O  
ATOM    445  N   ALA A  60     -20.170 -13.592 -55.345  1.00  0.82           N  
ATOM    446  CA  ALA A  60     -21.570 -13.348 -55.006  1.00  0.83           C  
ATOM    447  C   ALA A  60     -22.503 -14.091 -55.958  1.00  0.84           C  
ATOM    448  CB  ALA A  60     -21.871 -11.851 -55.031  1.00  0.79           C  
ATOM    449  O   ALA A  60     -23.713 -13.854 -55.962  1.00  0.82           O  
ATOM    450  N   LYS A  61     -22.039 -14.861 -56.760  1.00  0.90           N  
ATOM    451  CA  LYS A  61     -22.905 -15.431 -57.788  1.00  0.90           C  
ATOM    452  C   LYS A  61     -23.852 -16.471 -57.194  1.00  0.91           C  
ATOM    453  CB  LYS A  61     -22.071 -16.060 -58.905  1.00  0.88           C  
ATOM    454  O   LYS A  61     -23.424 -17.352 -56.446  1.00  0.90           O  
ATOM    455  CG  LYS A  61     -21.285 -15.052 -59.732  1.00  0.83           C  
ATOM    456  CD  LYS A  61     -20.484 -15.736 -60.832  1.00  0.83           C  
ATOM    457  CE  LYS A  61     -19.607 -14.745 -61.585  1.00  0.79           C  
ATOM    458  NZ  LYS A  61     -18.630 -15.437 -62.478  1.00  0.77           N  
ATOM    459  N   ASN A  62     -25.104 -16.416 -57.598  1.00  0.88           N  
ATOM    460  CA  ASN A  62     -26.179 -17.321 -57.203  1.00  0.90           C  
ATOM    461  C   ASN A  62     -26.080 -18.660 -57.929  1.00  0.90           C  
ATOM    462  CB  ASN A  62     -27.543 -16.678 -57.459  1.00  0.87           C  
ATOM    463  O   ASN A  62     -26.151 -18.711 -59.158  1.00  0.89           O  
ATOM    464  CG  ASN A  62     -28.690 -17.503 -56.910  1.00  0.83           C  
ATOM    465  ND2 ASN A  62     -29.847 -16.873 -56.741  1.00  0.85           N  
ATOM    466  OD1 ASN A  62     -28.538 -18.697 -56.638  1.00  0.83           O  
ATOM    467  N   PRO A  63     -25.877 -19.712 -57.146  1.00  0.93           N  
ATOM    468  CA  PRO A  63     -25.760 -21.014 -57.808  1.00  0.93           C  
ATOM    469  C   PRO A  63     -26.979 -21.354 -58.662  1.00  0.93           C  
ATOM    470  CB  PRO A  63     -25.622 -21.992 -56.639  1.00  0.92           C  
ATOM    471  O   PRO A  63     -26.872 -22.127 -59.617  1.00  0.92           O  
ATOM    472  CG  PRO A  63     -25.011 -21.188 -55.537  1.00  0.91           C  
ATOM    473  CD  PRO A  63     -25.548 -19.787 -55.616  1.00  0.90           C  
ATOM    474  N   ASN A  64     -28.099 -20.742 -58.468  1.00  0.92           N  
ATOM    475  CA  ASN A  64     -29.295 -20.973 -59.271  1.00  0.92           C  
ATOM    476  C   ASN A  64     -29.058 -20.635 -60.740  1.00  0.91           C  
ATOM    477  CB  ASN A  64     -30.473 -20.163 -58.724  1.00  0.91           C  
ATOM    478  O   ASN A  64     -29.691 -21.215 -61.625  1.00  0.89           O  
ATOM    479  CG  ASN A  64     -30.894 -20.609 -57.338  1.00  0.87           C  
ATOM    480  ND2 ASN A  64     -31.295 -19.656 -56.505  1.00  0.88           N  
ATOM    481  OD1 ASN A  64     -30.859 -21.800 -57.018  1.00  0.85           O  
ATOM    482  N   THR A  65     -28.172 -19.775 -61.050  1.00  0.90           N  
ATOM    483  CA  THR A  65     -27.893 -19.381 -62.426  1.00  0.90           C  
ATOM    484  C   THR A  65     -26.953 -20.381 -63.095  1.00  0.88           C  
ATOM    485  CB  THR A  65     -27.277 -17.971 -62.490  1.00  0.88           C  
ATOM    486  O   THR A  65     -26.932 -20.496 -64.322  1.00  0.86           O  
ATOM    487  CG2 THR A  65     -28.227 -16.930 -61.908  1.00  0.77           C  
ATOM    488  OG1 THR A  65     -26.054 -17.956 -61.745  1.00  0.83           O  
ATOM    489  N   MET A  66     -26.246 -21.176 -62.348  1.00  0.89           N  
ATOM    490  CA  MET A  66     -25.199 -22.061 -62.851  1.00  0.89           C  
ATOM    491  C   MET A  66     -25.676 -23.510 -62.874  1.00  0.88           C  
ATOM    492  CB  MET A  66     -23.936 -21.940 -61.998  1.00  0.86           C  
ATOM    493  O   MET A  66     -25.157 -24.327 -63.637  1.00  0.85           O  
ATOM    494  CG  MET A  66     -23.319 -20.551 -62.010  1.00  0.77           C  
ATOM    495  SD  MET A  66     -21.758 -20.466 -61.048  1.00  0.72           S  
ATOM    496  CE  MET A  66     -22.231 -21.430 -59.585  1.00  0.68           C  
ATOM    497  N   LEU A  67     -26.562 -23.827 -61.939  1.00  0.89           N  
ATOM    498  CA  LEU A  67     -27.122 -25.164 -61.778  1.00  0.90           C  
ATOM    499  C   LEU A  67     -28.632 -25.151 -61.992  1.00  0.89           C  
ATOM    500  CB  LEU A  67     -26.797 -25.719 -60.389  1.00  0.88           C  
ATOM    501  O   LEU A  67     -29.400 -25.172 -61.028  1.00  0.86           O  
ATOM    502  CG  LEU A  67     -25.313 -25.884 -60.055  1.00  0.84           C  
ATOM    503  CD1 LEU A  67     -25.140 -26.276 -58.591  1.00  0.80           C  
ATOM    504  CD2 LEU A  67     -24.671 -26.920 -60.971  1.00  0.80           C  
ATOM    505  N   PRO A  68     -29.094 -25.068 -63.251  1.00  0.85           N  
ATOM    506  CA  PRO A  68     -30.525 -25.055 -63.562  1.00  0.85           C  
ATOM    507  C   PRO A  68     -31.255 -26.288 -63.035  1.00  0.84           C  
ATOM    508  CB  PRO A  68     -30.553 -25.017 -65.092  1.00  0.82           C  
ATOM    509  O   PRO A  68     -30.679 -27.377 -62.985  1.00  0.82           O  
ATOM    510  CG  PRO A  68     -29.211 -24.488 -65.486  1.00  0.77           C  
ATOM    511  CD  PRO A  68     -28.218 -24.871 -64.426  1.00  0.78           C  
ATOM    512  N   GLY A  69     -32.464 -25.997 -62.473  1.00  0.85           N  
ATOM    513  CA  GLY A  69     -33.299 -27.045 -61.908  1.00  0.86           C  
ATOM    514  C   GLY A  69     -33.042 -27.280 -60.431  1.00  0.86           C  
ATOM    515  O   GLY A  69     -33.609 -28.200 -59.836  1.00  0.84           O  
ATOM    516  N   THR A  70     -32.194 -26.556 -59.880  1.00  0.91           N  
ATOM    517  CA  THR A  70     -31.991 -26.531 -58.435  1.00  0.91           C  
ATOM    518  C   THR A  70     -32.463 -25.205 -57.845  1.00  0.91           C  
ATOM    519  CB  THR A  70     -30.511 -26.759 -58.075  1.00  0.90           C  
ATOM    520  O   THR A  70     -32.552 -24.201 -58.555  1.00  0.90           O  
ATOM    521  CG2 THR A  70     -29.962 -28.002 -58.768  1.00  0.88           C  
ATOM    522  OG1 THR A  70     -29.745 -25.619 -58.485  1.00  0.89           O  
ATOM    523  N   THR A  71     -32.750 -25.173 -56.509  1.00  0.94           N  
ATOM    524  CA  THR A  71     -33.001 -23.952 -55.752  1.00  0.95           C  
ATOM    525  C   THR A  71     -32.026 -23.829 -54.584  1.00  0.95           C  
ATOM    526  CB  THR A  71     -34.447 -23.909 -55.224  1.00  0.94           C  
ATOM    527  O   THR A  71     -31.986 -24.696 -53.708  1.00  0.94           O  
ATOM    528  CG2 THR A  71     -34.703 -22.636 -54.424  1.00  0.89           C  
ATOM    529  OG1 THR A  71     -35.355 -23.955 -56.331  1.00  0.90           O  
ATOM    530  N   TRP A  72     -31.246 -22.850 -54.636  1.00  0.93           N  
ATOM    531  CA  TRP A  72     -30.266 -22.525 -53.604  1.00  0.95           C  
ATOM    532  C   TRP A  72     -30.666 -21.258 -52.855  1.00  0.92           C  
ATOM    533  CB  TRP A  72     -28.875 -22.352 -54.219  1.00  0.93           C  
ATOM    534  O   TRP A  72     -31.025 -20.252 -53.471  1.00  0.89           O  
ATOM    535  CG  TRP A  72     -28.316 -23.605 -54.823  1.00  0.91           C  
ATOM    536  CD1 TRP A  72     -28.623 -24.140 -56.044  1.00  0.85           C  
ATOM    537  CD2 TRP A  72     -27.356 -24.485 -54.230  1.00  0.87           C  
ATOM    538  CE2 TRP A  72     -27.125 -25.533 -55.149  1.00  0.92           C  
ATOM    539  CE3 TRP A  72     -26.666 -24.488 -53.010  1.00  0.88           C  
ATOM    540  NE1 TRP A  72     -27.910 -25.299 -56.246  1.00  0.88           N  
ATOM    541  CH2 TRP A  72     -25.572 -26.553 -53.684  1.00  0.86           C  
ATOM    542  CZ2 TRP A  72     -26.233 -26.575 -54.885  1.00  0.87           C  
ATOM    543  CZ3 TRP A  72     -25.778 -25.526 -52.750  1.00  0.87           C  
ATOM    544  N   VAL A  73     -30.657 -21.277 -51.574  1.00  0.93           N  
ATOM    545  CA  VAL A  73     -30.883 -20.128 -50.703  1.00  0.92           C  
ATOM    546  C   VAL A  73     -29.577 -19.734 -50.017  1.00  0.92           C  
ATOM    547  CB  VAL A  73     -31.972 -20.422 -49.647  1.00  0.90           C  
ATOM    548  O   VAL A  73     -28.825 -20.597 -49.558  1.00  0.90           O  
ATOM    549  CG1 VAL A  73     -32.222 -19.194 -48.774  1.00  0.79           C  
ATOM    550  CG2 VAL A  73     -33.265 -20.871 -50.326  1.00  0.78           C  
ATOM    551  N   ARG A  74     -29.223 -18.546 -50.105  1.00  0.90           N  
ATOM    552  CA  ARG A  74     -28.054 -18.027 -49.403  1.00  0.90           C  
ATOM    553  C   ARG A  74     -28.185 -18.228 -47.897  1.00  0.89           C  
ATOM    554  CB  ARG A  74     -27.853 -16.543 -49.718  1.00  0.88           C  
ATOM    555  O   ARG A  74     -29.229 -17.928 -47.314  1.00  0.87           O  
ATOM    556  CG  ARG A  74     -26.503 -15.998 -49.282  1.00  0.81           C  
ATOM    557  CD  ARG A  74     -26.242 -14.612 -49.856  1.00  0.78           C  
ATOM    558  NE  ARG A  74     -24.905 -14.132 -49.519  1.00  0.72           N  
ATOM    559  NH1 ARG A  74     -25.138 -12.100 -50.593  1.00  0.57           N  
ATOM    560  NH2 ARG A  74     -23.181 -12.614 -49.515  1.00  0.53           N  
ATOM    561  CZ  ARG A  74     -24.411 -12.950 -49.876  1.00  0.72           C  
ATOM    562  N   LEU A  75     -27.165 -18.811 -47.250  1.00  0.88           N  
ATOM    563  CA  LEU A  75     -27.113 -18.868 -45.793  1.00  0.87           C  
ATOM    564  C   LEU A  75     -26.790 -17.499 -45.206  1.00  0.85           C  
ATOM    565  CB  LEU A  75     -26.072 -19.892 -45.334  1.00  0.85           C  
ATOM    566  O   LEU A  75     -25.872 -16.820 -45.673  1.00  0.80           O  
ATOM    567  CG  LEU A  75     -26.408 -21.362 -45.590  1.00  0.80           C  
ATOM    568  CD1 LEU A  75     -25.248 -22.254 -45.160  1.00  0.75           C  
ATOM    569  CD2 LEU A  75     -27.688 -21.753 -44.859  1.00  0.76           C  
ATOM    570  N   ALA A  76     -27.715 -16.839 -44.375  1.00  0.73           N  
ATOM    571  CA  ALA A  76     -27.623 -15.575 -43.650  1.00  0.73           C  
ATOM    572  C   ALA A  76     -26.394 -15.549 -42.746  1.00  0.72           C  
ATOM    573  CB  ALA A  76     -28.889 -15.340 -42.828  1.00  0.65           C  
ATOM    574  O   ALA A  76     -25.907 -16.599 -42.319  1.00  0.65           O  
ATOM    575  N   ALA A  77     -25.775 -14.337 -42.629  1.00  0.66           N  
ATOM    576  CA  ALA A  77     -24.690 -13.830 -41.793  1.00  0.65           C  
ATOM    577  C   ALA A  77     -24.846 -14.297 -40.349  1.00  0.67           C  
ATOM    578  CB  ALA A  77     -24.639 -12.305 -41.854  1.00  0.59           C  
ATOM    579  O   ALA A  77     -25.964 -14.394 -39.838  1.00  0.63           O  
ATOM    580  N   GLY A  78     -23.922 -14.725 -39.762  1.00  0.62           N  
ATOM    581  CA  GLY A  78     -23.760 -14.800 -38.319  1.00  0.61           C  
ATOM    582  C   GLY A  78     -23.295 -16.162 -37.840  1.00  0.61           C  
ATOM    583  O   GLY A  78     -23.449 -16.498 -36.664  1.00  0.57           O  
ATOM    584  N   ARG A  79     -22.529 -16.855 -38.671  1.00  0.63           N  
ATOM    585  CA  ARG A  79     -22.081 -18.195 -38.309  1.00  0.65           C  
ATOM    586  C   ARG A  79     -20.598 -18.379 -38.615  1.00  0.63           C  
ATOM    587  CB  ARG A  79     -22.903 -19.255 -39.045  1.00  0.56           C  
ATOM    588  O   ARG A  79     -20.018 -17.609 -39.383  1.00  0.57           O  
ATOM    589  CG  ARG A  79     -24.374 -19.271 -38.661  1.00  0.53           C  
ATOM    590  CD  ARG A  79     -25.032 -20.600 -39.003  1.00  0.56           C  
ATOM    591  NE  ARG A  79     -26.435 -20.626 -38.600  1.00  0.42           N  
ATOM    592  NH1 ARG A  79     -26.747 -22.863 -39.086  1.00  0.31           N  
ATOM    593  NH2 ARG A  79     -28.480 -21.613 -38.257  1.00  0.27           N  
ATOM    594  CZ  ARG A  79     -27.218 -21.701 -38.649  1.00  0.48           C  
ATOM    595  N   ASN A  80     -19.657 -19.328 -37.929  1.00  0.54           N  
ATOM    596  CA  ASN A  80     -18.262 -19.566 -37.571  1.00  0.56           C  
ATOM    597  C   ASN A  80     -17.362 -19.581 -38.803  1.00  0.54           C  
ATOM    598  CB  ASN A  80     -18.123 -20.878 -36.796  1.00  0.46           C  
ATOM    599  O   ASN A  80     -16.178 -19.251 -38.716  1.00  0.50           O  
ATOM    600  CG  ASN A  80     -18.665 -20.783 -35.384  1.00  0.43           C  
ATOM    601  ND2 ASN A  80     -18.980 -21.928 -34.791  1.00  0.39           N  
ATOM    602  OD1 ASN A  80     -18.801 -19.688 -34.830  1.00  0.43           O  
ATOM    603  N   ILE A  81     -18.039 -19.854 -39.924  1.00  0.62           N  
ATOM    604  CA  ILE A  81     -17.323 -19.752 -41.191  1.00  0.61           C  
ATOM    605  C   ILE A  81     -17.572 -18.381 -41.815  1.00  0.61           C  
ATOM    606  CB  ILE A  81     -17.745 -20.872 -42.170  1.00  0.56           C  
ATOM    607  O   ILE A  81     -18.669 -18.106 -42.308  1.00  0.58           O  
ATOM    608  CG1 ILE A  81     -17.611 -22.244 -41.500  1.00  0.51           C  
ATOM    609  CG2 ILE A  81     -16.914 -20.806 -43.455  1.00  0.52           C  
ATOM    610  CD1 ILE A  81     -18.094 -23.403 -42.362  1.00  0.52           C  
ATOM    611  N   ARG A  82     -17.366 -17.272 -41.151  1.00  0.64           N  
ATOM    612  CA  ARG A  82     -17.579 -15.914 -41.642  1.00  0.65           C  
ATOM    613  C   ARG A  82     -18.082 -15.925 -43.081  1.00  0.63           C  
ATOM    614  CB  ARG A  82     -16.287 -15.099 -41.545  1.00  0.57           C  
ATOM    615  O   ARG A  82     -17.289 -15.862 -44.023  1.00  0.57           O  
ATOM    616  CG  ARG A  82     -16.486 -13.605 -41.747  1.00  0.53           C  
ATOM    617  CD  ARG A  82     -15.166 -12.848 -41.688  1.00  0.55           C  
ATOM    618  NE  ARG A  82     -15.312 -11.474 -42.159  1.00  0.46           N  
ATOM    619  NH1 ARG A  82     -13.048 -11.011 -42.149  1.00  0.34           N  
ATOM    620  NH2 ARG A  82     -14.548  -9.404 -42.797  1.00  0.28           N  
ATOM    621  CZ  ARG A  82     -14.302 -10.633 -42.367  1.00  0.48           C  
ATOM    622  N   ILE A  83     -19.465 -15.968 -43.349  1.00  0.75           N  
ATOM    623  CA  ILE A  83     -20.423 -15.828 -44.440  1.00  0.77           C  
ATOM    624  C   ILE A  83     -20.544 -14.358 -44.835  1.00  0.76           C  
ATOM    625  CB  ILE A  83     -21.807 -16.395 -44.053  1.00  0.71           C  
ATOM    626  O   ILE A  83     -20.674 -13.486 -43.972  1.00  0.73           O  
ATOM    627  CG1 ILE A  83     -21.676 -17.847 -43.578  1.00  0.60           C  
ATOM    628  CG2 ILE A  83     -22.782 -16.289 -45.229  1.00  0.58           C  
ATOM    629  CD1 ILE A  83     -22.990 -18.474 -43.133  1.00  0.59           C  
ATOM    630  N   ALA A  84     -20.357 -14.029 -45.962  1.00  0.78           N  
ATOM    631  CA  ALA A  84     -20.402 -12.685 -46.532  1.00  0.80           C  
ATOM    632  C   ALA A  84     -21.767 -12.041 -46.311  1.00  0.79           C  
ATOM    633  CB  ALA A  84     -20.071 -12.728 -48.022  1.00  0.75           C  
ATOM    634  O   ALA A  84     -22.753 -12.734 -46.050  1.00  0.77           O  
ATOM    635  N   ALA A  85     -22.030 -10.773 -46.344  1.00  0.79           N  
ATOM    636  CA  ALA A  85     -23.267  -9.997 -46.332  1.00  0.80           C  
ATOM    637  C   ALA A  85     -24.197 -10.429 -47.462  1.00  0.81           C  
ATOM    638  CB  ALA A  85     -22.960  -8.505 -46.440  1.00  0.78           C  
ATOM    639  O   ALA A  85     -23.740 -10.924 -48.495  1.00  0.81           O  
ATOM    640  N   GLU A  86     -25.566 -10.220 -47.271  1.00  0.78           N  
ATOM    641  CA  GLU A  86     -26.570 -10.630 -48.247  1.00  0.81           C  
ATOM    642  C   GLU A  86     -26.294 -10.013 -49.616  1.00  0.78           C  
ATOM    643  CB  GLU A  86     -27.973 -10.245 -47.770  1.00  0.75           C  
ATOM    644  O   GLU A  86     -26.423 -10.683 -50.642  1.00  0.76           O  
ATOM    645  CG  GLU A  86     -29.090 -10.761 -48.665  1.00  0.68           C  
ATOM    646  CD  GLU A  86     -30.479 -10.504 -48.101  1.00  0.67           C  
ATOM    647  OE1 GLU A  86     -30.599  -9.765 -47.097  1.00  0.72           O  
ATOM    648  OE2 GLU A  86     -31.454 -11.047 -48.666  1.00  0.65           O  
ATOM    649  N   ASN A  87     -25.804  -8.816 -49.596  1.00  0.75           N  
ATOM    650  CA  ASN A  87     -25.514  -8.053 -50.805  1.00  0.80           C  
ATOM    651  C   ASN A  87     -24.136  -8.393 -51.365  1.00  0.75           C  
ATOM    652  CB  ASN A  87     -25.620  -6.551 -50.531  1.00  0.73           C  
ATOM    653  O   ASN A  87     -23.736  -7.866 -52.405  1.00  0.73           O  
ATOM    654  CG  ASN A  87     -24.581  -6.064 -49.540  1.00  0.66           C  
ATOM    655  ND2 ASN A  87     -24.634  -4.779 -49.208  1.00  0.73           N  
ATOM    656  OD1 ASN A  87     -23.737  -6.835 -49.077  1.00  0.68           O  
ATOM    657  N   GLY A  88     -23.274  -9.147 -50.658  1.00  0.78           N  
ATOM    658  CA  GLY A  88     -21.957  -9.593 -51.085  1.00  0.82           C  
ATOM    659  C   GLY A  88     -20.875  -8.553 -50.867  1.00  0.81           C  
ATOM    660  O   GLY A  88     -19.751  -8.708 -51.351  1.00  0.78           O  
ATOM    661  N   SER A  89     -21.125  -7.441 -50.169  1.00  0.85           N  
ATOM    662  CA  SER A  89     -20.238  -6.288 -50.054  1.00  0.86           C  
ATOM    663  C   SER A  89     -18.985  -6.632 -49.255  1.00  0.85           C  
ATOM    664  CB  SER A  89     -20.966  -5.115 -49.397  1.00  0.84           C  
ATOM    665  O   SER A  89     -17.959  -5.961 -49.380  1.00  0.83           O  
ATOM    666  OG  SER A  89     -21.488  -5.491 -48.134  1.00  0.82           O  
ATOM    667  N   ASP A  90     -18.956  -7.833 -48.669  1.00  0.84           N  
ATOM    668  CA  ASP A  90     -17.857  -8.113 -47.750  1.00  0.84           C  
ATOM    669  C   ASP A  90     -17.170  -9.432 -48.100  1.00  0.83           C  
ATOM    670  CB  ASP A  90     -18.362  -8.151 -46.306  1.00  0.82           C  
ATOM    671  O   ASP A  90     -16.385  -9.958 -47.309  1.00  0.79           O  
ATOM    672  CG  ASP A  90     -19.367  -9.262 -46.057  1.00  0.78           C  
ATOM    673  OD1 ASP A  90     -19.936  -9.799 -47.032  1.00  0.76           O  
ATOM    674  OD2 ASP A  90     -19.594  -9.602 -44.876  1.00  0.81           O  
ATOM    675  N   VAL A  91     -17.454 -10.071 -49.251  1.00  0.81           N  
ATOM    676  CA  VAL A  91     -16.798 -11.276 -49.748  1.00  0.84           C  
ATOM    677  C   VAL A  91     -15.295 -11.037 -49.864  1.00  0.83           C  
ATOM    678  CB  VAL A  91     -17.375 -11.714 -51.113  1.00  0.79           C  
ATOM    679  O   VAL A  91     -14.862  -9.994 -50.359  1.00  0.80           O  
ATOM    680  CG1 VAL A  91     -16.634 -12.940 -51.644  1.00  0.65           C  
ATOM    681  CG2 VAL A  91     -18.871 -12.001 -50.993  1.00  0.63           C  
ATOM    682  N   LEU A  92     -14.565 -11.987 -49.394  1.00  0.78           N  
ATOM    683  CA  LEU A  92     -13.108 -11.992 -49.322  1.00  0.80           C  
ATOM    684  C   LEU A  92     -12.606 -10.890 -48.395  1.00  0.78           C  
ATOM    685  CB  LEU A  92     -12.502 -11.817 -50.717  1.00  0.77           C  
ATOM    686  O   LEU A  92     -11.406 -10.609 -48.352  1.00  0.76           O  
ATOM    687  CG  LEU A  92     -12.824 -12.909 -51.738  1.00  0.76           C  
ATOM    688  CD1 LEU A  92     -12.170 -12.591 -53.079  1.00  0.73           C  
ATOM    689  CD2 LEU A  92     -12.370 -14.271 -51.225  1.00  0.77           C  
ATOM    690  N   ASN A  93     -13.485 -10.399 -47.659  1.00  0.88           N  
ATOM    691  CA  ASN A  93     -12.981  -9.549 -46.586  1.00  0.88           C  
ATOM    692  C   ASN A  93     -12.387 -10.374 -45.448  1.00  0.87           C  
ATOM    693  CB  ASN A  93     -14.091  -8.638 -46.057  1.00  0.87           C  
ATOM    694  O   ASN A  93     -12.950 -11.398 -45.058  1.00  0.85           O  
ATOM    695  CG  ASN A  93     -14.514  -7.587 -47.065  1.00  0.84           C  
ATOM    696  ND2 ASN A  93     -15.621  -6.909 -46.786  1.00  0.85           N  
ATOM    697  OD1 ASN A  93     -13.851  -7.387 -48.086  1.00  0.83           O  
ATOM    698  N   ILE A  94     -11.222 -10.091 -45.010  1.00  0.84           N  
ATOM    699  CA  ILE A  94     -10.574 -10.626 -43.817  1.00  0.84           C  
ATOM    700  C   ILE A  94     -10.957  -9.786 -42.601  1.00  0.83           C  
ATOM    701  CB  ILE A  94      -9.037 -10.665 -43.978  1.00  0.82           C  
ATOM    702  O   ILE A  94     -10.848  -8.558 -42.627  1.00  0.78           O  
ATOM    703  CG1 ILE A  94      -8.649 -11.520 -45.190  1.00  0.78           C  
ATOM    704  CG2 ILE A  94      -8.374 -11.191 -42.702  1.00  0.75           C  
ATOM    705  CD1 ILE A  94      -7.163 -11.492 -45.517  1.00  0.76           C  
ATOM    706  N   GLY A  95     -11.522 -10.529 -41.635  1.00  0.80           N  
ATOM    707  CA  GLY A  95     -11.777  -9.908 -40.344  1.00  0.80           C  
ATOM    708  C   GLY A  95     -11.241 -10.715 -39.177  1.00  0.80           C  
ATOM    709  O   GLY A  95     -10.792 -11.850 -39.355  1.00  0.77           O  
ATOM    710  N   GLY A  96     -11.215 -10.143 -38.014  1.00  0.79           N  
ATOM    711  CA  GLY A  96     -10.660 -10.769 -36.824  1.00  0.80           C  
ATOM    712  C   GLY A  96      -9.145 -10.702 -36.768  1.00  0.80           C  
ATOM    713  O   GLY A  96      -8.526  -9.914 -37.484  1.00  0.78           O  
ATOM    714  N   ALA A  97      -8.705 -11.349 -35.756  1.00  0.76           N  
ATOM    715  CA  ALA A  97      -7.271 -11.537 -35.550  1.00  0.77           C  
ATOM    716  C   ALA A  97      -6.976 -12.917 -34.971  1.00  0.77           C  
ATOM    717  CB  ALA A  97      -6.719 -10.449 -34.632  1.00  0.74           C  
ATOM    718  O   ALA A  97      -7.808 -13.492 -34.266  1.00  0.75           O  
ATOM    719  N   ASP A  98      -5.880 -13.563 -35.373  1.00  0.74           N  
ATOM    720  CA  ASP A  98      -5.463 -14.833 -34.785  1.00  0.75           C  
ATOM    721  C   ASP A  98      -5.236 -14.694 -33.282  1.00  0.74           C  
ATOM    722  CB  ASP A  98      -4.192 -15.347 -35.464  1.00  0.71           C  
ATOM    723  O   ASP A  98      -5.471 -15.637 -32.523  1.00  0.73           O  
ATOM    724  CG  ASP A  98      -4.429 -15.817 -36.888  1.00  0.66           C  
ATOM    725  OD1 ASP A  98      -5.514 -16.367 -37.177  1.00  0.68           O  
ATOM    726  OD2 ASP A  98      -3.522 -15.639 -37.729  1.00  0.75           O  
ATOM    727  N   ASP A  99      -4.781 -13.510 -32.930  1.00  0.83           N  
ATOM    728  CA  ASP A  99      -4.452 -13.237 -31.534  1.00  0.83           C  
ATOM    729  C   ASP A  99      -5.208 -12.014 -31.021  1.00  0.83           C  
ATOM    730  CB  ASP A  99      -2.945 -13.032 -31.368  1.00  0.80           C  
ATOM    731  O   ASP A  99      -5.386 -11.036 -31.750  1.00  0.80           O  
ATOM    732  CG  ASP A  99      -2.130 -14.231 -31.819  1.00  0.74           C  
ATOM    733  OD1 ASP A  99      -2.500 -15.379 -31.489  1.00  0.71           O  
ATOM    734  OD2 ASP A  99      -1.107 -14.027 -32.508  1.00  0.78           O  
ATOM    735  N   VAL A 100      -5.730 -12.122 -29.814  1.00  0.80           N  
ATOM    736  CA  VAL A 100      -6.299 -10.989 -29.092  1.00  0.81           C  
ATOM    737  C   VAL A 100      -5.503 -10.737 -27.814  1.00  0.81           C  
ATOM    738  CB  VAL A 100      -7.789 -11.222 -28.754  1.00  0.77           C  
ATOM    739  O   VAL A 100      -5.370 -11.628 -26.972  1.00  0.79           O  
ATOM    740  CG1 VAL A 100      -8.353 -10.046 -27.960  1.00  0.68           C  
ATOM    741  CG2 VAL A 100      -8.597 -11.445 -30.032  1.00  0.68           C  
ATOM    742  N   THR A 101      -4.942  -9.535 -27.705  1.00  0.83           N  
ATOM    743  CA  THR A 101      -4.260  -9.154 -26.473  1.00  0.85           C  
ATOM    744  C   THR A 101      -5.236  -8.510 -25.492  1.00  0.85           C  
ATOM    745  CB  THR A 101      -3.097  -8.184 -26.755  1.00  0.82           C  
ATOM    746  O   THR A 101      -5.815  -7.461 -25.782  1.00  0.84           O  
ATOM    747  CG2 THR A 101      -2.344  -7.841 -25.473  1.00  0.78           C  
ATOM    748  OG1 THR A 101      -2.189  -8.793 -27.681  1.00  0.81           O  
ATOM    749  N   LEU A 102      -5.570  -9.308 -24.375  1.00  0.83           N  
ATOM    750  CA  LEU A 102      -6.279  -8.706 -23.251  1.00  0.85           C  
ATOM    751  C   LEU A 102      -5.441  -7.607 -22.605  1.00  0.85           C  
ATOM    752  CB  LEU A 102      -6.636  -9.770 -22.210  1.00  0.80           C  
ATOM    753  O   LEU A 102      -4.315  -7.856 -22.168  1.00  0.84           O  
ATOM    754  CG  LEU A 102      -7.740  -9.404 -21.217  1.00  0.71           C  
ATOM    755  CD1 LEU A 102      -9.015 -10.181 -21.530  1.00  0.65           C  
ATOM    756  CD2 LEU A 102      -7.283  -9.671 -19.787  1.00  0.66           C  
ATOM    757  N   THR A 103      -5.910  -6.434 -22.607  1.00  0.87           N  
ATOM    758  CA  THR A 103      -5.246  -5.309 -21.959  1.00  0.88           C  
ATOM    759  C   THR A 103      -5.881  -5.015 -20.603  1.00  0.88           C  
ATOM    760  CB  THR A 103      -5.299  -4.047 -22.839  1.00  0.86           C  
ATOM    761  O   THR A 103      -6.995  -5.464 -20.322  1.00  0.87           O  
ATOM    762  CG2 THR A 103      -4.789  -4.336 -24.247  1.00  0.83           C  
ATOM    763  OG1 THR A 103      -6.652  -3.583 -22.918  1.00  0.85           O  
ATOM    764  N   GLY A 104      -5.189  -4.315 -19.726  1.00  0.84           N  
ATOM    765  CA  GLY A 104      -5.765  -3.803 -18.493  1.00  0.85           C  
ATOM    766  C   GLY A 104      -7.090  -3.094 -18.703  1.00  0.85           C  
ATOM    767  O   GLY A 104      -7.977  -3.160 -17.850  1.00  0.83           O  
ATOM    768  N   ASN A 105      -7.313  -2.506 -19.982  1.00  0.86           N  
ATOM    769  CA  ASN A 105      -8.559  -1.824 -20.317  1.00  0.87           C  
ATOM    770  C   ASN A 105      -9.703  -2.814 -20.520  1.00  0.86           C  
ATOM    771  CB  ASN A 105      -8.379  -0.958 -21.565  1.00  0.83           C  
ATOM    772  O   ASN A 105     -10.869  -2.471 -20.320  1.00  0.84           O  
ATOM    773  CG  ASN A 105      -7.532   0.272 -21.305  1.00  0.75           C  
ATOM    774  ND2 ASN A 105      -7.026   0.881 -22.371  1.00  0.74           N  
ATOM    775  OD1 ASN A 105      -7.332   0.672 -20.155  1.00  0.74           O  
ATOM    776  N   ASN A 106      -9.427  -4.098 -20.836  1.00  0.83           N  
ATOM    777  CA  ASN A 106     -10.429  -5.132 -21.069  1.00  0.85           C  
ATOM    778  C   ASN A 106     -10.848  -5.809 -19.767  1.00  0.82           C  
ATOM    779  CB  ASN A 106      -9.908  -6.170 -22.064  1.00  0.81           C  
ATOM    780  O   ASN A 106     -11.841  -6.539 -19.734  1.00  0.79           O  
ATOM    781  CG  ASN A 106      -9.539  -5.562 -23.403  1.00  0.76           C  
ATOM    782  ND2 ASN A 106     -10.521  -4.977 -24.079  1.00  0.76           N  
ATOM    783  OD1 ASN A 106      -8.382  -5.619 -23.826  1.00  0.78           O  
ATOM    784  N   LEU A 107     -10.068  -5.602 -18.751  1.00  0.86           N  
ATOM    785  CA  LEU A 107     -10.391  -6.220 -17.469  1.00  0.88           C  
ATOM    786  C   LEU A 107     -11.640  -5.590 -16.862  1.00  0.88           C  
ATOM    787  CB  LEU A 107      -9.214  -6.087 -16.499  1.00  0.85           C  
ATOM    788  O   LEU A 107     -11.873  -4.389 -17.017  1.00  0.86           O  
ATOM    789  CG  LEU A 107      -7.930  -6.822 -16.886  1.00  0.80           C  
ATOM    790  CD1 LEU A 107      -6.825  -6.524 -15.878  1.00  0.76           C  
ATOM    791  CD2 LEU A 107      -8.181  -8.322 -16.984  1.00  0.78           C  
ATOM    792  N   PRO A 108     -12.546  -6.292 -16.316  1.00  0.87           N  
ATOM    793  CA  PRO A 108     -13.628  -5.713 -15.516  1.00  0.88           C  
ATOM    794  C   PRO A 108     -13.127  -4.687 -14.501  1.00  0.88           C  
ATOM    795  CB  PRO A 108     -14.233  -6.928 -14.810  1.00  0.86           C  
ATOM    796  O   PRO A 108     -12.099  -4.903 -13.855  1.00  0.88           O  
ATOM    797  CG  PRO A 108     -13.749  -8.105 -15.593  1.00  0.84           C  
ATOM    798  CD  PRO A 108     -12.455  -7.735 -16.260  1.00  0.85           C  
ATOM    799  N   SER A 109     -13.837  -3.616 -14.427  1.00  0.88           N  
ATOM    800  CA  SER A 109     -13.539  -2.596 -13.426  1.00  0.89           C  
ATOM    801  C   SER A 109     -13.647  -3.159 -12.013  1.00  0.87           C  
ATOM    802  CB  SER A 109     -14.482  -1.401 -13.581  1.00  0.86           C  
ATOM    803  O   SER A 109     -14.679  -3.719 -11.640  1.00  0.85           O  
ATOM    804  OG  SER A 109     -14.116  -0.354 -12.699  1.00  0.77           O  
ATOM    805  N   HIS A 110     -12.551  -3.142 -11.262  1.00  0.89           N  
ATOM    806  CA  HIS A 110     -12.583  -3.567  -9.867  1.00  0.89           C  
ATOM    807  C   HIS A 110     -11.732  -2.653  -8.992  1.00  0.88           C  
ATOM    808  CB  HIS A 110     -12.104  -5.014  -9.737  1.00  0.87           C  
ATOM    809  O   HIS A 110     -10.831  -1.973  -9.490  1.00  0.85           O  
ATOM    810  CG  HIS A 110     -10.682  -5.215 -10.153  1.00  0.84           C  
ATOM    811  CD2 HIS A 110      -9.549  -5.330  -9.421  1.00  0.82           C  
ATOM    812  ND1 HIS A 110     -10.300  -5.316 -11.473  1.00  0.80           N  
ATOM    813  CE1 HIS A 110      -8.990  -5.486 -11.535  1.00  0.82           C  
ATOM    814  NE2 HIS A 110      -8.510  -5.498 -10.303  1.00  0.84           N  
ATOM    815  N   SER A 111     -12.092  -2.480  -7.749  1.00  0.87           N  
ATOM    816  CA  SER A 111     -11.360  -1.812  -6.678  1.00  0.87           C  
ATOM    817  C   SER A 111     -11.223  -2.714  -5.456  1.00  0.85           C  
ATOM    818  CB  SER A 111     -12.055  -0.508  -6.284  1.00  0.84           C  
ATOM    819  O   SER A 111     -12.070  -3.577  -5.217  1.00  0.82           O  
ATOM    820  OG  SER A 111     -13.341  -0.767  -5.747  1.00  0.79           O  
ATOM    821  N   HIS A 112     -10.149  -2.567  -4.777  1.00  0.86           N  
ATOM    822  CA  HIS A 112      -9.963  -3.213  -3.482  1.00  0.87           C  
ATOM    823  C   HIS A 112     -10.132  -2.217  -2.340  1.00  0.85           C  
ATOM    824  CB  HIS A 112      -8.584  -3.871  -3.406  1.00  0.84           C  
ATOM    825  O   HIS A 112      -9.802  -1.037  -2.485  1.00  0.83           O  
ATOM    826  CG  HIS A 112      -8.386  -4.966  -4.405  1.00  0.81           C  
ATOM    827  CD2 HIS A 112      -7.726  -4.982  -5.587  1.00  0.79           C  
ATOM    828  ND1 HIS A 112      -8.905  -6.231  -4.235  1.00  0.77           N  
ATOM    829  CE1 HIS A 112      -8.571  -6.980  -5.273  1.00  0.79           C  
ATOM    830  NE2 HIS A 112      -7.855  -6.246  -6.107  1.00  0.79           N  
ATOM    831  N   ALA A 113     -10.704  -2.614  -1.237  1.00  0.83           N  
ATOM    832  CA  ALA A 113     -10.742  -1.812  -0.017  1.00  0.83           C  
ATOM    833  C   ALA A 113      -9.384  -1.811   0.680  1.00  0.83           C  
ATOM    834  CB  ALA A 113     -11.822  -2.331   0.928  1.00  0.81           C  
ATOM    835  O   ALA A 113      -8.756  -2.862   0.830  1.00  0.81           O  
ATOM    836  N   PHE A 114      -8.782  -0.616   0.963  1.00  0.82           N  
ATOM    837  CA  PHE A 114      -7.659  -0.498   1.886  1.00  0.83           C  
ATOM    838  C   PHE A 114      -8.146  -0.449   3.329  1.00  0.81           C  
ATOM    839  CB  PHE A 114      -6.831   0.752   1.569  1.00  0.79           C  
ATOM    840  O   PHE A 114      -8.966   0.400   3.685  1.00  0.78           O  
ATOM    841  CG  PHE A 114      -5.603   0.899   2.427  1.00  0.76           C  
ATOM    842  CD1 PHE A 114      -4.430   0.226   2.107  1.00  0.73           C  
ATOM    843  CD2 PHE A 114      -5.622   1.712   3.553  1.00  0.75           C  
ATOM    844  CE1 PHE A 114      -3.292   0.361   2.899  1.00  0.74           C  
ATOM    845  CE2 PHE A 114      -4.488   1.851   4.349  1.00  0.74           C  
ATOM    846  CZ  PHE A 114      -3.325   1.174   4.021  1.00  0.73           C  
ATOM    847  N   GLN A 115      -7.748  -1.368   4.168  1.00  0.81           N  
ATOM    848  CA  GLN A 115      -8.017  -1.330   5.601  1.00  0.82           C  
ATOM    849  C   GLN A 115      -6.990  -0.468   6.331  1.00  0.81           C  
ATOM    850  CB  GLN A 115      -8.024  -2.744   6.184  1.00  0.77           C  
ATOM    851  O   GLN A 115      -5.793  -0.761   6.302  1.00  0.78           O  
ATOM    852  CG  GLN A 115      -9.238  -3.570   5.779  1.00  0.70           C  
ATOM    853  CD  GLN A 115      -9.322  -4.891   6.520  1.00  0.68           C  
ATOM    854  NE2 GLN A 115     -10.482  -5.536   6.452  1.00  0.59           N  
ATOM    855  OE1 GLN A 115      -8.353  -5.330   7.147  1.00  0.67           O  
ATOM    856  N   ASN A 116      -7.347   0.788   6.810  1.00  0.82           N  
ATOM    857  CA  ASN A 116      -6.507   1.563   7.718  1.00  0.81           C  
ATOM    858  C   ASN A 116      -5.968   0.701   8.856  1.00  0.81           C  
ATOM    859  CB  ASN A 116      -7.282   2.757   8.278  1.00  0.78           C  
ATOM    860  O   ASN A 116      -6.710  -0.081   9.453  1.00  0.77           O  
ATOM    861  CG  ASN A 116      -7.630   3.779   7.213  1.00  0.75           C  
ATOM    862  ND2 ASN A 116      -8.622   4.615   7.495  1.00  0.74           N  
ATOM    863  OD1 ASN A 116      -7.013   3.816   6.145  1.00  0.73           O  
ATOM    864  N   GLY A 117      -4.685   0.662   9.112  1.00  0.82           N  
ATOM    865  CA  GLY A 117      -4.022   0.015  10.233  1.00  0.82           C  
ATOM    866  C   GLY A 117      -3.622   0.983  11.330  1.00  0.81           C  
ATOM    867  O   GLY A 117      -3.634   2.199  11.126  1.00  0.79           O  
ATOM    868  N   ALA A 118      -3.449   0.522  12.541  1.00  0.81           N  
ATOM    869  CA  ALA A 118      -2.849   1.226  13.672  1.00  0.81           C  
ATOM    870  C   ALA A 118      -1.504   0.610  14.050  1.00  0.81           C  
ATOM    871  CB  ALA A 118      -3.793   1.209  14.871  1.00  0.78           C  
ATOM    872  O   ALA A 118      -1.331  -0.609  13.979  1.00  0.79           O  
ATOM    873  N   THR A 119      -0.424   1.534  14.156  1.00  0.77           N  
ATOM    874  CA  THR A 119       0.791   1.020  14.777  1.00  0.76           C  
ATOM    875  C   THR A 119       0.497   0.472  16.171  1.00  0.76           C  
ATOM    876  CB  THR A 119       1.875   2.110  14.870  1.00  0.74           C  
ATOM    877  O   THR A 119      -0.480   0.874  16.807  1.00  0.74           O  
ATOM    878  CG2 THR A 119       2.231   2.650  13.489  1.00  0.71           C  
ATOM    879  OG1 THR A 119       1.393   3.187  15.683  1.00  0.74           O  
ATOM    880  N   ASN A 120       1.133  -0.675  16.605  1.00  0.76           N  
ATOM    881  CA  ASN A 120       1.168  -1.136  17.989  1.00  0.76           C  
ATOM    882  C   ASN A 120       1.473   0.007  18.953  1.00  0.75           C  
ATOM    883  CB  ASN A 120       2.195  -2.258  18.155  1.00  0.72           C  
ATOM    884  O   ASN A 120       2.165   0.961  18.592  1.00  0.73           O  
ATOM    885  CG  ASN A 120       1.834  -3.501  17.366  1.00  0.68           C  
ATOM    886  ND2 ASN A 120       2.833  -4.323  17.065  1.00  0.67           N  
ATOM    887  OD1 ASN A 120       0.668  -3.721  17.028  1.00  0.67           O  
ATOM    888  N   GLN A 121       0.698   0.119  20.135  1.00  0.74           N  
ATOM    889  CA  GLN A 121       1.017   1.046  21.216  1.00  0.74           C  
ATOM    890  C   GLN A 121       2.504   1.001  21.557  1.00  0.74           C  
ATOM    891  CB  GLN A 121       0.183   0.730  22.458  1.00  0.70           C  
ATOM    892  O   GLN A 121       3.048  -0.066  21.847  1.00  0.70           O  
ATOM    893  CG  GLN A 121       0.046   1.901  23.421  1.00  0.65           C  
ATOM    894  CD  GLN A 121      -0.885   1.602  24.581  1.00  0.64           C  
ATOM    895  NE2 GLN A 121      -1.001   2.548  25.507  1.00  0.53           N  
ATOM    896  OE1 GLN A 121      -1.495   0.530  24.644  1.00  0.62           O  
ATOM    897  N   ALA A 122       3.353   1.976  21.160  1.00  0.69           N  
ATOM    898  CA  ALA A 122       4.656   2.093  21.810  1.00  0.68           C  
ATOM    899  C   ALA A 122       4.510   2.123  23.329  1.00  0.68           C  
ATOM    900  CB  ALA A 122       5.383   3.344  21.324  1.00  0.63           C  
ATOM    901  O   ALA A 122       3.674   2.854  23.864  1.00  0.65           O  
ATOM    902  N   GLY A 123       4.930   0.993  24.147  1.00  0.66           N  
ATOM    903  CA  GLY A 123       5.003   0.740  25.577  1.00  0.66           C  
ATOM    904  C   GLY A 123       5.388   1.967  26.381  1.00  0.66           C  
ATOM    905  O   GLY A 123       6.012   2.890  25.854  1.00  0.64           O  
ATOM    906  N   ASN A 124       4.640   2.214  27.556  1.00  0.70           N  
ATOM    907  CA  ASN A 124       5.060   3.189  28.556  1.00  0.70           C  
ATOM    908  C   ASN A 124       6.567   3.137  28.792  1.00  0.70           C  
ATOM    909  CB  ASN A 124       4.309   2.968  29.871  1.00  0.67           C  
ATOM    910  O   ASN A 124       7.149   2.054  28.879  1.00  0.68           O  
ATOM    911  CG  ASN A 124       2.824   3.250  29.749  1.00  0.64           C  
ATOM    912  ND2 ASN A 124       2.065   2.882  30.775  1.00  0.63           N  
ATOM    913  OD1 ASN A 124       2.363   3.792  28.742  1.00  0.63           O  
ATOM    914  N   HIS A 125       7.351   4.068  28.490  1.00  0.69           N  
ATOM    915  CA  HIS A 125       8.740   4.142  28.930  1.00  0.69           C  
ATOM    916  C   HIS A 125       8.870   4.967  30.206  1.00  0.69           C  
ATOM    917  CB  HIS A 125       9.620   4.737  27.829  1.00  0.65           C  
ATOM    918  O   HIS A 125       8.062   5.864  30.456  1.00  0.67           O  
ATOM    919  CG  HIS A 125       9.218   6.118  27.420  1.00  0.64           C  
ATOM    920  CD2 HIS A 125       9.680   7.330  27.808  1.00  0.62           C  
ATOM    921  ND1 HIS A 125       8.219   6.362  26.503  1.00  0.61           N  
ATOM    922  CE1 HIS A 125       8.085   7.668  26.343  1.00  0.57           C  
ATOM    923  NE2 HIS A 125       8.960   8.278  27.124  1.00  0.55           N  
ATOM    924  N   THR A 126       9.686   4.409  31.189  1.00  0.72           N  
ATOM    925  CA  THR A 126      10.106   5.070  32.420  1.00  0.71           C  
ATOM    926  C   THR A 126      11.501   5.667  32.265  1.00  0.72           C  
ATOM    927  CB  THR A 126      10.092   4.093  33.611  1.00  0.69           C  
ATOM    928  O   THR A 126      12.348   5.106  31.568  1.00  0.70           O  
ATOM    929  CG2 THR A 126       8.679   3.594  33.896  1.00  0.64           C  
ATOM    930  OG1 THR A 126      10.932   2.972  33.311  1.00  0.68           O  
ATOM    931  N   HIS A 127      11.786   6.826  32.581  1.00  0.77           N  
ATOM    932  CA  HIS A 127      13.095   7.453  32.729  1.00  0.77           C  
ATOM    933  C   HIS A 127      13.551   7.439  34.184  1.00  0.77           C  
ATOM    934  CB  HIS A 127      13.063   8.889  32.203  1.00  0.74           C  
ATOM    935  O   HIS A 127      12.734   7.583  35.097  1.00  0.75           O  
ATOM    936  CG  HIS A 127      12.758   8.986  30.742  1.00  0.71           C  
ATOM    937  CD2 HIS A 127      11.614   9.301  30.091  1.00  0.69           C  
ATOM    938  ND1 HIS A 127      13.701   8.739  29.767  1.00  0.66           N  
ATOM    939  CE1 HIS A 127      13.147   8.899  28.577  1.00  0.65           C  
ATOM    940  NE2 HIS A 127      11.881   9.241  28.746  1.00  0.61           N  
ATOM    941  N   ASN A 128      14.795   7.089  34.463  1.00  0.77           N  
ATOM    942  CA  ASN A 128      15.438   7.196  35.768  1.00  0.77           C  
ATOM    943  C   ASN A 128      15.669   8.653  36.160  1.00  0.77           C  
ATOM    944  CB  ASN A 128      16.760   6.427  35.781  1.00  0.74           C  
ATOM    945  O   ASN A 128      16.271   9.416  35.403  1.00  0.75           O  
ATOM    946  CG  ASN A 128      16.566   4.929  35.646  1.00  0.71           C  
ATOM    947  ND2 ASN A 128      17.509   4.265  34.990  1.00  0.70           N  
ATOM    948  OD1 ASN A 128      15.575   4.374  36.128  1.00  0.69           O  
ATOM    949  N   VAL A 129      15.014   9.114  37.181  1.00  0.77           N  
ATOM    950  CA  VAL A 129      15.317  10.424  37.748  1.00  0.78           C  
ATOM    951  C   VAL A 129      15.997  10.254  39.105  1.00  0.77           C  
ATOM    952  CB  VAL A 129      14.044  11.287  37.895  1.00  0.74           C  
ATOM    953  O   VAL A 129      15.609   9.393  39.898  1.00  0.75           O  
ATOM    954  CG1 VAL A 129      14.379  12.643  38.514  1.00  0.65           C  
ATOM    955  CG2 VAL A 129      13.365  11.469  36.539  1.00  0.65           C  
ATOM    956  N   TRP A 130      17.086  10.809  39.335  1.00  0.77           N  
ATOM    957  CA  TRP A 130      17.776  10.779  40.620  1.00  0.81           C  
ATOM    958  C   TRP A 130      18.083  12.192  41.106  1.00  0.77           C  
ATOM    959  CB  TRP A 130      19.070   9.968  40.517  1.00  0.74           C  
ATOM    960  O   TRP A 130      18.324  13.094  40.300  1.00  0.74           O  
ATOM    961  CG  TRP A 130      20.105  10.584  39.623  1.00  0.65           C  
ATOM    962  CD1 TRP A 130      21.115  11.429  39.992  1.00  0.58           C  
ATOM    963  CD2 TRP A 130      20.227  10.405  38.209  1.00  0.61           C  
ATOM    964  CE2 TRP A 130      21.335  11.172  37.785  1.00  0.56           C  
ATOM    965  CE3 TRP A 130      19.507   9.670  37.258  1.00  0.63           C  
ATOM    966  NE1 TRP A 130      21.858  11.786  38.891  1.00  0.67           N  
ATOM    967  CH2 TRP A 130      21.019  10.495  35.540  1.00  0.61           C  
ATOM    968  CZ2 TRP A 130      21.740  11.223  36.449  1.00  0.68           C  
ATOM    969  CZ3 TRP A 130      19.912   9.722  35.929  1.00  0.57           C  
ATOM    970  N   THR A 131      17.888  12.681  42.168  1.00  0.79           N  
ATOM    971  CA  THR A 131      18.385  13.875  42.843  1.00  0.79           C  
ATOM    972  C   THR A 131      19.593  13.541  43.713  1.00  0.78           C  
ATOM    973  CB  THR A 131      17.289  14.524  43.708  1.00  0.76           C  
ATOM    974  O   THR A 131      19.605  12.518  44.401  1.00  0.75           O  
ATOM    975  CG2 THR A 131      16.134  15.026  42.847  1.00  0.72           C  
ATOM    976  OG1 THR A 131      16.790  13.558  44.641  1.00  0.76           O  
ATOM    977  N   GLY A 132      20.759  14.191  43.528  1.00  0.76           N  
ATOM    978  CA  GLY A 132      21.969  14.181  44.335  1.00  0.76           C  
ATOM    979  C   GLY A 132      21.775  14.792  45.709  1.00  0.75           C  
ATOM    980  O   GLY A 132      20.865  15.599  45.912  1.00  0.73           O  
ATOM    981  N   ASN A 133      22.418  14.287  46.764  1.00  0.75           N  
ATOM    982  CA  ASN A 133      22.483  14.914  48.080  1.00  0.75           C  
ATOM    983  C   ASN A 133      22.841  16.394  47.979  1.00  0.74           C  
ATOM    984  CB  ASN A 133      23.489  14.184  48.973  1.00  0.71           C  
ATOM    985  O   ASN A 133      23.813  16.758  47.314  1.00  0.71           O  
ATOM    986  CG  ASN A 133      22.842  13.110  49.825  1.00  0.67           C  
ATOM    987  ND2 ASN A 133      23.664  12.281  50.459  1.00  0.63           N  
ATOM    988  OD1 ASN A 133      21.615  13.024  49.911  1.00  0.64           O  
ATOM    989  N   ALA A 134      21.955  17.327  48.349  1.00  0.72           N  
ATOM    990  CA  ALA A 134      22.389  18.689  48.650  1.00  0.71           C  
ATOM    991  C   ALA A 134      23.441  18.698  49.755  1.00  0.70           C  
ATOM    992  CB  ALA A 134      21.195  19.553  49.049  1.00  0.67           C  
ATOM    993  O   ALA A 134      23.228  18.129  50.828  1.00  0.67           O  
ATOM    994  N   GLY A 135      24.869  18.802  49.477  1.00  0.70           N  
ATOM    995  CA  GLY A 135      26.111  18.931  50.222  1.00  0.70           C  
ATOM    996  C   GLY A 135      25.929  19.587  51.577  1.00  0.70           C  
ATOM    997  O   GLY A 135      25.018  20.397  51.763  1.00  0.67           O  
ATOM    998  N   SER A 136      26.500  18.985  52.697  1.00  0.71           N  
ATOM    999  CA  SER A 136      26.652  19.551  54.033  1.00  0.71           C  
ATOM   1000  C   SER A 136      27.095  21.009  53.969  1.00  0.70           C  
ATOM   1001  CB  SER A 136      27.659  18.739  54.848  1.00  0.67           C  
ATOM   1002  O   SER A 136      27.969  21.363  53.175  1.00  0.68           O  
ATOM   1003  OG  SER A 136      26.994  17.894  55.772  1.00  0.64           O  
ATOM   1004  N   HIS A 137      26.353  21.921  54.265  1.00  0.72           N  
ATOM   1005  CA  HIS A 137      26.782  23.312  54.360  1.00  0.72           C  
ATOM   1006  C   HIS A 137      27.004  23.721  55.812  1.00  0.72           C  
ATOM   1007  CB  HIS A 137      25.753  24.236  53.706  1.00  0.69           C  
ATOM   1008  O   HIS A 137      26.483  23.082  56.729  1.00  0.69           O  
ATOM   1009  CG  HIS A 137      24.390  24.143  54.315  1.00  0.68           C  
ATOM   1010  CD2 HIS A 137      23.795  24.885  55.278  1.00  0.68           C  
ATOM   1011  ND1 HIS A 137      23.470  23.189  53.938  1.00  0.68           N  
ATOM   1012  CE1 HIS A 137      22.364  23.350  54.645  1.00  0.66           C  
ATOM   1013  NE2 HIS A 137      22.535  24.373  55.465  1.00  0.65           N  
ATOM   1014  N   THR A 138      28.073  24.620  56.067  1.00  0.75           N  
ATOM   1015  CA  THR A 138      28.399  25.225  57.354  1.00  0.75           C  
ATOM   1016  C   THR A 138      27.754  26.602  57.483  1.00  0.75           C  
ATOM   1017  CB  THR A 138      29.922  25.349  57.543  1.00  0.72           C  
ATOM   1018  O   THR A 138      27.555  27.296  56.483  1.00  0.73           O  
ATOM   1019  CG2 THR A 138      30.584  23.975  57.592  1.00  0.66           C  
ATOM   1020  OG1 THR A 138      30.475  26.093  56.450  1.00  0.69           O  
ATOM   1021  N   HIS A 139      27.222  26.962  58.542  1.00  0.78           N  
ATOM   1022  CA  HIS A 139      26.800  28.312  58.900  1.00  0.78           C  
ATOM   1023  C   HIS A 139      27.909  29.059  59.634  1.00  0.78           C  
ATOM   1024  CB  HIS A 139      25.537  28.267  59.762  1.00  0.76           C  
ATOM   1025  O   HIS A 139      28.585  28.489  60.493  1.00  0.77           O  
ATOM   1026  CG  HIS A 139      24.358  27.663  59.068  1.00  0.72           C  
ATOM   1027  CD2 HIS A 139      23.798  26.435  59.173  1.00  0.70           C  
ATOM   1028  ND1 HIS A 139      23.614  28.349  58.132  1.00  0.68           N  
ATOM   1029  CE1 HIS A 139      22.643  27.566  57.691  1.00  0.67           C  
ATOM   1030  NE2 HIS A 139      22.733  26.399  58.307  1.00  0.64           N  
ATOM   1031  N   GLY A 140      28.298  30.233  59.108  1.00  0.77           N  
ATOM   1032  CA  GLY A 140      29.106  31.193  59.843  1.00  0.77           C  
ATOM   1033  C   GLY A 140      28.417  31.726  61.085  1.00  0.78           C  
ATOM   1034  O   GLY A 140      27.255  32.134  61.029  1.00  0.75           O  
ATOM   1035  N   ALA A 141      28.985  31.519  62.265  1.00  0.80           N  
ATOM   1036  CA  ALA A 141      28.530  32.194  63.477  1.00  0.80           C  
ATOM   1037  C   ALA A 141      29.691  32.876  64.194  1.00  0.80           C  
ATOM   1038  CB  ALA A 141      27.840  31.203  64.412  1.00  0.78           C  
ATOM   1039  O   ALA A 141      30.806  32.348  64.226  1.00  0.77           O  
ATOM   1040  N   TYR A 142      29.647  34.133  64.556  1.00  0.79           N  
ATOM   1041  CA  TYR A 142      30.656  34.860  65.318  1.00  0.79           C  
ATOM   1042  C   TYR A 142      30.080  35.375  66.632  1.00  0.78           C  
ATOM   1043  CB  TYR A 142      31.212  36.028  64.498  1.00  0.76           C  
ATOM   1044  O   TYR A 142      28.870  35.584  66.747  1.00  0.75           O  
ATOM   1045  CG  TYR A 142      30.207  37.126  64.249  1.00  0.72           C  
ATOM   1046  CD1 TYR A 142      29.325  37.059  63.172  1.00  0.68           C  
ATOM   1047  CD2 TYR A 142      30.138  38.234  65.087  1.00  0.70           C  
ATOM   1048  CE1 TYR A 142      28.399  38.070  62.937  1.00  0.66           C  
ATOM   1049  CE2 TYR A 142      29.216  39.250  64.862  1.00  0.66           C  
ATOM   1050  OH  TYR A 142      27.437  40.163  63.558  1.00  0.52           O  
ATOM   1051  CZ  TYR A 142      28.351  39.160  63.786  1.00  0.65           C  
ATOM   1052  N   THR A 143      30.582  35.369  67.773  1.00  0.77           N  
ATOM   1053  CA  THR A 143      30.304  36.072  69.020  1.00  0.77           C  
ATOM   1054  C   THR A 143      31.293  37.215  69.229  1.00  0.76           C  
ATOM   1055  CB  THR A 143      30.361  35.115  70.225  1.00  0.74           C  
ATOM   1056  O   THR A 143      32.496  37.050  69.016  1.00  0.73           O  
ATOM   1057  CG2 THR A 143      29.508  33.874  69.983  1.00  0.69           C  
ATOM   1058  OG1 THR A 143      31.718  34.713  70.445  1.00  0.73           O  
ATOM   1059  N   ASP A 144      30.856  38.479  69.451  1.00  0.73           N  
ATOM   1060  CA  ASP A 144      31.608  39.676  69.817  1.00  0.73           C  
ATOM   1061  C   ASP A 144      32.290  39.501  71.172  1.00  0.72           C  
ATOM   1062  CB  ASP A 144      30.689  40.899  69.845  1.00  0.70           C  
ATOM   1063  O   ASP A 144      31.738  38.870  72.075  1.00  0.69           O  
ATOM   1064  CG  ASP A 144      30.295  41.376  68.458  1.00  0.67           C  
ATOM   1065  OD1 ASP A 144      31.065  41.160  67.497  1.00  0.67           O  
ATOM   1066  OD2 ASP A 144      29.206  41.974  68.325  1.00  0.70           O  
ATOM   1067  N   ALA A 145      33.674  39.682  71.238  1.00  0.70           N  
ATOM   1068  CA  ALA A 145      34.390  39.855  72.499  1.00  0.69           C  
ATOM   1069  C   ALA A 145      33.661  40.835  73.414  1.00  0.69           C  
ATOM   1070  CB  ALA A 145      35.816  40.335  72.240  1.00  0.66           C  
ATOM   1071  O   ALA A 145      33.357  41.960  73.012  1.00  0.66           O  
ATOM   1072  N   GLN A 146      32.952  40.390  74.384  1.00  0.66           N  
ATOM   1073  CA  GLN A 146      32.473  41.291  75.428  1.00  0.65           C  
ATOM   1074  C   GLN A 146      33.631  42.040  76.082  1.00  0.65           C  
ATOM   1075  CB  GLN A 146      31.684  40.518  76.485  1.00  0.61           C  
ATOM   1076  O   GLN A 146      34.668  41.446  76.386  1.00  0.62           O  
ATOM   1077  CG  GLN A 146      30.262  40.175  76.062  1.00  0.58           C  
ATOM   1078  CD  GLN A 146      29.214  40.818  76.951  1.00  0.59           C  
ATOM   1079  NE2 GLN A 146      27.985  40.905  76.453  1.00  0.47           N  
ATOM   1080  OE1 GLN A 146      29.506  41.233  78.078  1.00  0.58           O  
ATOM   1081  N   GLY A 147      33.730  43.533  75.915  1.00  0.66           N  
ATOM   1082  CA  GLY A 147      34.459  44.677  76.438  1.00  0.65           C  
ATOM   1083  C   GLY A 147      34.729  44.582  77.928  1.00  0.66           C  
ATOM   1084  O   GLY A 147      33.949  43.980  78.668  1.00  0.62           O  
ATOM   1085  N   ASN A 148      36.081  44.700  78.349  1.00  0.66           N  
ATOM   1086  CA  ASN A 148      36.534  45.003  79.702  1.00  0.66           C  
ATOM   1087  C   ASN A 148      35.498  45.818  80.471  1.00  0.66           C  
ATOM   1088  CB  ASN A 148      37.872  45.744  79.667  1.00  0.63           C  
ATOM   1089  O   ASN A 148      34.962  46.798  79.951  1.00  0.63           O  
ATOM   1090  CG  ASN A 148      38.996  44.895  79.106  1.00  0.61           C  
ATOM   1091  ND2 ASN A 148      40.074  45.543  78.681  1.00  0.57           N  
ATOM   1092  OD1 ASN A 148      38.895  43.666  79.054  1.00  0.58           O  
ATOM   1093  N   HIS A 149      34.701  45.281  81.299  1.00  0.65           N  
ATOM   1094  CA  HIS A 149      33.949  46.132  82.213  1.00  0.64           C  
ATOM   1095  C   HIS A 149      34.761  46.450  83.465  1.00  0.64           C  
ATOM   1096  CB  HIS A 149      32.627  45.466  82.600  1.00  0.62           C  
ATOM   1097  O   HIS A 149      35.684  45.711  83.815  1.00  0.62           O  
ATOM   1098  CG  HIS A 149      32.796  44.124  83.238  1.00  0.61           C  
ATOM   1099  CD2 HIS A 149      32.875  43.762  84.540  1.00  0.59           C  
ATOM   1100  ND1 HIS A 149      32.906  42.961  82.506  1.00  0.58           N  
ATOM   1101  CE1 HIS A 149      33.046  41.939  83.333  1.00  0.56           C  
ATOM   1102  NE2 HIS A 149      33.031  42.398  84.573  1.00  0.52           N  
ATOM   1103  N   ALA A 150      34.787  47.765  83.924  1.00  0.69           N  
ATOM   1104  CA  ALA A 150      35.354  48.364  85.130  1.00  0.68           C  
ATOM   1105  C   ALA A 150      34.360  48.312  86.287  1.00  0.68           C  
ATOM   1106  CB  ALA A 150      35.776  49.806  84.860  1.00  0.65           C  
ATOM   1107  O   ALA A 150      33.174  48.597  86.109  1.00  0.66           O  
ATOM   1108  N   HIS A 151      34.673  47.632  87.310  1.00  0.72           N  
ATOM   1109  CA  HIS A 151      33.964  47.716  88.582  1.00  0.72           C  
ATOM   1110  C   HIS A 151      34.361  48.970  89.353  1.00  0.72           C  
ATOM   1111  CB  HIS A 151      34.234  46.471  89.429  1.00  0.69           C  
ATOM   1112  O   HIS A 151      35.516  49.399  89.297  1.00  0.69           O  
ATOM   1113  CG  HIS A 151      33.729  45.205  88.813  1.00  0.66           C  
ATOM   1114  CD2 HIS A 151      34.379  44.216  88.155  1.00  0.65           C  
ATOM   1115  ND1 HIS A 151      32.399  44.845  88.836  1.00  0.63           N  
ATOM   1116  CE1 HIS A 151      32.253  43.686  88.217  1.00  0.62           C  
ATOM   1117  NE2 HIS A 151      33.439  43.283  87.794  1.00  0.58           N  
ATOM   1118  N   ARG A 152      33.422  49.778  89.914  1.00  0.70           N  
ATOM   1119  CA  ARG A 152      33.553  50.846  90.900  1.00  0.70           C  
ATOM   1120  C   ARG A 152      33.585  50.283  92.317  1.00  0.70           C  
ATOM   1121  CB  ARG A 152      32.408  51.851  90.761  1.00  0.67           C  
ATOM   1122  O   ARG A 152      32.688  49.535  92.713  1.00  0.68           O  
ATOM   1123  CG  ARG A 152      32.434  52.638  89.460  1.00  0.64           C  
ATOM   1124  CD  ARG A 152      31.338  53.694  89.419  1.00  0.64           C  
ATOM   1125  NE  ARG A 152      31.320  54.402  88.141  1.00  0.53           N  
ATOM   1126  NH1 ARG A 152      29.618  55.848  88.731  1.00  0.42           N  
ATOM   1127  NH2 ARG A 152      30.572  55.981  86.651  1.00  0.38           N  
ATOM   1128  CZ  ARG A 152      30.503  55.408  87.844  1.00  0.57           C  
ATOM   1129  N   ALA A 153      34.700  50.314  92.909  1.00  0.73           N  
ATOM   1130  CA  ALA A 153      34.799  50.116  94.353  1.00  0.73           C  
ATOM   1131  C   ALA A 153      35.063  51.436  95.070  1.00  0.73           C  
ATOM   1132  CB  ALA A 153      35.898  49.108  94.678  1.00  0.71           C  
ATOM   1133  O   ALA A 153      35.710  52.331  94.520  1.00  0.70           O  
ATOM   1134  N   TRP A 154      34.376  51.876  96.147  1.00  0.66           N  
ATOM   1135  CA  TRP A 154      34.548  52.962  97.106  1.00  0.70           C  
ATOM   1136  C   TRP A 154      34.882  52.416  98.491  1.00  0.66           C  
ATOM   1137  CB  TRP A 154      33.285  53.825  97.175  1.00  0.63           C  
ATOM   1138  O   TRP A 154      34.513  51.288  98.826  1.00  0.63           O  
ATOM   1139  CG  TRP A 154      32.086  53.108  97.720  1.00  0.59           C  
ATOM   1140  CD1 TRP A 154      31.717  52.999  99.032  1.00  0.51           C  
ATOM   1141  CD2 TRP A 154      31.101  52.395  96.966  1.00  0.54           C  
ATOM   1142  CE2 TRP A 154      30.162  51.880  97.886  1.00  0.49           C  
ATOM   1143  CE3 TRP A 154      30.920  52.144  95.599  1.00  0.58           C  
ATOM   1144  NE1 TRP A 154      30.561  52.262  99.139  1.00  0.57           N  
ATOM   1145  CH2 TRP A 154      28.904  50.894  96.140  1.00  0.54           C  
ATOM   1146  CZ2 TRP A 154      29.057  51.126  97.483  1.00  0.60           C  
ATOM   1147  CZ3 TRP A 154      29.820  51.393  95.200  1.00  0.49           C  
ATOM   1148  N   THR A 155      35.757  52.841  99.222  1.00  0.71           N  
ATOM   1149  CA  THR A 155      35.936  52.701 100.663  1.00  0.70           C  
ATOM   1150  C   THR A 155      35.335  53.894 101.401  1.00  0.71           C  
ATOM   1151  CB  THR A 155      37.425  52.563 101.031  1.00  0.68           C  
ATOM   1152  O   THR A 155      35.401  55.027 100.918  1.00  0.68           O  
ATOM   1153  CG2 THR A 155      38.077  51.417 100.265  1.00  0.66           C  
ATOM   1154  OG1 THR A 155      38.105  53.784 100.713  1.00  0.67           O  
ATOM   1155  N   ASP A 156      34.471  53.681 102.422  1.00  0.70           N  
ATOM   1156  CA  ASP A 156      33.986  54.660 103.390  1.00  0.69           C  
ATOM   1157  C   ASP A 156      35.143  55.447 104.002  1.00  0.69           C  
ATOM   1158  CB  ASP A 156      33.177  53.972 104.491  1.00  0.67           C  
ATOM   1159  O   ASP A 156      36.261  54.938 104.104  1.00  0.66           O  
ATOM   1160  CG  ASP A 156      31.854  53.416 103.995  1.00  0.64           C  
ATOM   1161  OD1 ASP A 156      31.280  53.973 103.035  1.00  0.65           O  
ATOM   1162  OD2 ASP A 156      31.380  52.413 104.572  1.00  0.67           O  
ATOM   1163  N   ALA A 157      34.980  56.900 104.142  1.00  0.67           N  
ATOM   1164  CA  ALA A 157      35.858  57.707 104.986  1.00  0.66           C  
ATOM   1165  C   ALA A 157      36.077  57.044 106.343  1.00  0.66           C  
ATOM   1166  CB  ALA A 157      35.279  59.108 105.170  1.00  0.64           C  
ATOM   1167  O   ALA A 157      35.116  56.708 107.039  1.00  0.64           O  
ATOM   1168  N   GLN A 158      37.240  56.495 106.593  1.00  0.63           N  
ATOM   1169  CA  GLN A 158      37.500  56.207 108.000  1.00  0.62           C  
ATOM   1170  C   GLN A 158      37.388  57.469 108.850  1.00  0.62           C  
ATOM   1171  CB  GLN A 158      38.883  55.578 108.173  1.00  0.59           C  
ATOM   1172  O   GLN A 158      37.838  58.541 108.442  1.00  0.59           O  
ATOM   1173  CG  GLN A 158      38.974  54.144 107.671  1.00  0.57           C  
ATOM   1174  CD  GLN A 158      39.940  53.299 108.480  1.00  0.58           C  
ATOM   1175  NE2 GLN A 158      39.906  51.988 108.265  1.00  0.46           N  
ATOM   1176  OE1 GLN A 158      40.712  53.820 109.292  1.00  0.56           O  
ATOM   1177  N   GLY A 159      36.276  57.603 109.802  1.00  0.64           N  
ATOM   1178  CA  GLY A 159      36.000  58.500 110.914  1.00  0.63           C  
ATOM   1179  C   GLY A 159      37.254  58.968 111.628  1.00  0.63           C  
ATOM   1180  O   GLY A 159      38.261  58.256 111.656  1.00  0.61           O  
ATOM   1181  N   GLN A 160      37.528  60.247 111.661  1.00  0.64           N  
ATOM   1182  CA  GLN A 160      38.400  60.872 112.650  1.00  0.63           C  
ATOM   1183  C   GLN A 160      38.354  60.118 113.977  1.00  0.63           C  
ATOM   1184  CB  GLN A 160      38.008  62.335 112.864  1.00  0.61           C  
ATOM   1185  O   GLN A 160      37.275  59.802 114.481  1.00  0.61           O  
ATOM   1186  CG  GLN A 160      38.312  63.233 111.673  1.00  0.61           C  
ATOM   1187  CD  GLN A 160      38.240  64.709 112.017  1.00  0.60           C  
ATOM   1188  NE2 GLN A 160      38.917  65.536 111.228  1.00  0.50           N  
ATOM   1189  OE1 GLN A 160      37.579  65.103 112.983  1.00  0.60           O  
ATOM   1190  N   HIS A 161      39.266  59.298 114.242  1.00  0.59           N  
ATOM   1191  CA  HIS A 161      39.354  58.834 115.622  1.00  0.59           C  
ATOM   1192  C   HIS A 161      40.398  59.624 116.403  1.00  0.59           C  
ATOM   1193  CB  HIS A 161      39.685  57.341 115.665  1.00  0.56           C  
ATOM   1194  O   HIS A 161      41.330  60.180 115.816  1.00  0.57           O  
ATOM   1195  CG  HIS A 161      40.984  56.995 115.009  1.00  0.56           C  
ATOM   1196  CD2 HIS A 161      42.226  56.837 115.524  1.00  0.55           C  
ATOM   1197  ND1 HIS A 161      41.097  56.773 113.653  1.00  0.58           N  
ATOM   1198  CE1 HIS A 161      42.356  56.491 113.363  1.00  0.53           C  
ATOM   1199  NE2 HIS A 161      43.062  56.523 114.481  1.00  0.48           N  
ATOM   1200  N   GLN A 162      40.054  59.944 117.701  1.00  0.60           N  
ATOM   1201  CA  GLN A 162      40.834  60.531 118.784  1.00  0.60           C  
ATOM   1202  C   GLN A 162      41.479  59.450 119.647  1.00  0.59           C  
ATOM   1203  CB  GLN A 162      39.957  61.438 119.648  1.00  0.58           C  
ATOM   1204  O   GLN A 162      40.826  58.471 120.015  1.00  0.58           O  
ATOM   1205  CG  GLN A 162      39.549  62.735 118.962  1.00  0.58           C  
ATOM   1206  CD  GLN A 162      38.678  63.614 119.839  1.00  0.59           C  
ATOM   1207  NE2 GLN A 162      38.530  64.877 119.451  1.00  0.50           N  
ATOM   1208  OE1 GLN A 162      38.141  63.163 120.855  1.00  0.59           O  
ATOM   1209  N   HIS A 163      42.781  59.314 119.571  1.00  0.60           N  
ATOM   1210  CA  HIS A 163      43.484  58.574 120.613  1.00  0.59           C  
ATOM   1211  C   HIS A 163      43.664  59.424 121.866  1.00  0.59           C  
ATOM   1212  CB  HIS A 163      44.845  58.095 120.104  1.00  0.57           C  
ATOM   1213  O   HIS A 163      44.110  60.571 121.785  1.00  0.57           O  
ATOM   1214  CG  HIS A 163      44.754  57.123 118.971  1.00  0.57           C  
ATOM   1215  CD2 HIS A 163      44.728  57.320 117.632  1.00  0.56           C  
ATOM   1216  ND1 HIS A 163      44.672  55.761 119.163  1.00  0.58           N  
ATOM   1217  CE1 HIS A 163      44.602  55.160 117.987  1.00  0.54           C  
ATOM   1218  NE2 HIS A 163      44.633  56.083 117.042  1.00  0.51           N  
ATOM   1219  N   GLY A 164      43.048  59.079 123.007  1.00  0.55           N  
ATOM   1220  CA  GLY A 164      43.477  59.488 124.336  1.00  0.54           C  
ATOM   1221  C   GLY A 164      44.943  59.204 124.603  1.00  0.55           C  
ATOM   1222  O   GLY A 164      45.381  58.054 124.528  1.00  0.55           O  
ATOM   1223  N   VAL A 165      45.891  60.195 124.425  1.00  0.53           N  
ATOM   1224  CA  VAL A 165      47.169  60.030 125.109  1.00  0.54           C  
ATOM   1225  C   VAL A 165      46.967  60.157 126.618  1.00  0.53           C  
ATOM   1226  CB  VAL A 165      48.211  61.062 124.622  1.00  0.53           C  
ATOM   1227  O   VAL A 165      46.537  61.204 127.107  1.00  0.52           O  
ATOM   1228  CG1 VAL A 165      49.582  60.775 125.232  1.00  0.50           C  
ATOM   1229  CG2 VAL A 165      48.290  61.060 123.097  1.00  0.51           C  
ATOM   1230  N   GLY A 166      46.741  58.994 127.451  1.00  0.49           N  
ATOM   1231  CA  GLY A 166      46.985  58.942 128.884  1.00  0.47           C  
ATOM   1232  C   GLY A 166      48.311  59.560 129.286  1.00  0.48           C  
ATOM   1233  O   GLY A 166      49.373  58.999 129.006  1.00  0.48           O  
ATOM   1234  N   ILE A 167      48.525  60.857 129.365  1.00  0.49           N  
ATOM   1235  CA  ILE A 167      49.633  61.310 130.199  1.00  0.48           C  
ATOM   1236  C   ILE A 167      49.514  60.697 131.592  1.00  0.48           C  
ATOM   1237  CB  ILE A 167      49.676  62.852 130.294  1.00  0.47           C  
ATOM   1238  O   ILE A 167      48.532  60.933 132.300  1.00  0.47           O  
ATOM   1239  CG1 ILE A 167      49.766  63.471 128.894  1.00  0.44           C  
ATOM   1240  CG2 ILE A 167      50.846  63.306 131.170  1.00  0.45           C  
ATOM   1241  CD1 ILE A 167      49.769  64.993 128.890  1.00  0.46           C  
ATOM   1242  N   ARG A 168      50.076  59.443 131.798  1.00  0.48           N  
ATOM   1243  CA  ARG A 168      50.372  58.940 133.135  1.00  0.47           C  
ATOM   1244  C   ARG A 168      50.834  60.065 134.054  1.00  0.47           C  
ATOM   1245  CB  ARG A 168      51.438  57.843 133.073  1.00  0.46           C  
ATOM   1246  O   ARG A 168      51.829  60.735 133.772  1.00  0.46           O  
ATOM   1247  CG  ARG A 168      50.896  56.443 133.314  1.00  0.46           C  
ATOM   1248  CD  ARG A 168      52.006  55.402 133.319  1.00  0.47           C  
ATOM   1249  NE  ARG A 168      51.476  54.049 133.457  1.00  0.44           N  
ATOM   1250  NH1 ARG A 168      53.493  53.097 134.057  1.00  0.36           N  
ATOM   1251  NH2 ARG A 168      51.610  51.799 133.900  1.00  0.32           N  
ATOM   1252  CZ  ARG A 168      52.194  52.985 133.805  1.00  0.46           C  
ATOM   1253  N   ASN A 169      49.947  60.565 135.016  1.00  0.48           N  
ATOM   1254  CA  ASN A 169      50.312  61.207 136.274  1.00  0.49           C  
ATOM   1255  C   ASN A 169      51.449  60.467 136.972  1.00  0.48           C  
ATOM   1256  CB  ASN A 169      49.096  61.307 137.198  1.00  0.47           C  
ATOM   1257  O   ASN A 169      51.409  59.242 137.105  1.00  0.48           O  
ATOM   1258  CG  ASN A 169      49.213  62.443 138.195  1.00  0.47           C  
ATOM   1259  ND2 ASN A 169      48.082  62.866 138.748  1.00  0.43           N  
ATOM   1260  OD1 ASN A 169      50.310  62.938 138.466  1.00  0.48           O  
ATOM   1261  N   PRO A 170      52.815  61.022 137.071  1.00  0.49           N  
ATOM   1262  CA  PRO A 170      53.901  60.532 137.924  1.00  0.48           C  
ATOM   1263  C   PRO A 170      53.453  60.280 139.362  1.00  0.49           C  
ATOM   1264  CB  PRO A 170      54.934  61.660 137.863  1.00  0.47           C  
ATOM   1265  O   PRO A 170      53.209  61.229 140.112  1.00  0.48           O  
ATOM   1266  CG  PRO A 170      54.140  62.888 137.552  1.00  0.46           C  
ATOM   1267  CD  PRO A 170      52.872  62.474 136.864  1.00  0.48           C  
ATOM   1268  N   SER A 171      52.417  59.408 139.690  1.00  0.50           N  
ATOM   1269  CA  SER A 171      52.204  58.849 141.021  1.00  0.50           C  
ATOM   1270  C   SER A 171      53.133  57.668 141.281  1.00  0.50           C  
ATOM   1271  CB  SER A 171      50.749  58.409 141.192  1.00  0.47           C  
ATOM   1272  O   SER A 171      53.044  56.641 140.605  1.00  0.48           O  
ATOM   1273  OG  SER A 171      50.325  57.631 140.085  1.00  0.49           O  
ATOM   1274  N   ASN A 172      54.381  57.826 141.738  1.00  0.49           N  
ATOM   1275  CA  ASN A 172      55.054  56.966 142.705  1.00  0.50           C  
ATOM   1276  C   ASN A 172      56.572  57.036 142.558  1.00  0.48           C  
ATOM   1277  CB  ASN A 172      54.574  55.520 142.564  1.00  0.44           C  
ATOM   1278  O   ASN A 172      57.146  56.383 141.686  1.00  0.46           O  
ATOM   1279  CG  ASN A 172      53.271  55.263 143.295  1.00  0.43           C  
ATOM   1280  ND2 ASN A 172      52.647  54.126 143.013  1.00  0.40           N  
ATOM   1281  OD1 ASN A 172      52.830  56.080 144.107  1.00  0.45           O  
ATOM   1282  N   TYR A 173      57.063  58.256 142.790  1.00  0.49           N  
ATOM   1283  CA  TYR A 173      58.480  58.109 143.105  1.00  0.50           C  
ATOM   1284  C   TYR A 173      58.874  59.001 144.276  1.00  0.49           C  
ATOM   1285  CB  TYR A 173      59.340  58.444 141.882  1.00  0.45           C  
ATOM   1286  O   TYR A 173      58.726  60.223 144.211  1.00  0.48           O  
ATOM   1287  CG  TYR A 173      59.558  57.273 140.955  1.00  0.44           C  
ATOM   1288  CD1 TYR A 173      60.598  56.372 141.171  1.00  0.41           C  
ATOM   1289  CD2 TYR A 173      58.726  57.066 139.860  1.00  0.42           C  
ATOM   1290  CE1 TYR A 173      60.804  55.292 140.318  1.00  0.42           C  
ATOM   1291  CE2 TYR A 173      58.922  55.990 139.000  1.00  0.42           C  
ATOM   1292  OH  TYR A 173      60.161  54.044 138.390  1.00  0.36           O  
ATOM   1293  CZ  TYR A 173      59.962  55.110 139.238  1.00  0.39           C  
ATOM   1294  N   GLY A 174      58.920  58.432 145.637  1.00  0.50           N  
ATOM   1295  CA  GLY A 174      59.659  58.388 146.889  1.00  0.50           C  
ATOM   1296  C   GLY A 174      61.115  58.787 146.737  1.00  0.50           C  
ATOM   1297  O   GLY A 174      61.904  58.056 146.135  1.00  0.48           O  
ATOM   1298  N   GLY A 175      61.455  59.977 146.620  1.00  0.48           N  
ATOM   1299  CA  GLY A 175      62.762  60.439 147.059  1.00  0.47           C  
ATOM   1300  C   GLY A 175      63.067  61.861 146.627  1.00  0.48           C  
ATOM   1301  O   GLY A 175      62.754  62.255 145.502  1.00  0.46           O  
ATOM   1302  N   SER A 176      63.218  62.887 147.524  1.00  0.48           N  
ATOM   1303  CA  SER A 176      63.991  64.070 147.890  1.00  0.48           C  
ATOM   1304  C   SER A 176      64.986  64.440 146.796  1.00  0.47           C  
ATOM   1305  CB  SER A 176      64.732  63.839 149.208  1.00  0.44           C  
ATOM   1306  O   SER A 176      65.801  63.611 146.384  1.00  0.45           O  
ATOM   1307  OG  SER A 176      65.570  62.700 149.121  1.00  0.49           O  
ATOM   1308  N   GLY A 177      64.694  65.132 145.575  1.00  0.43           N  
ATOM   1309  CA  GLY A 177      65.582  65.812 144.646  1.00  0.45           C  
ATOM   1310  C   GLY A 177      65.599  65.180 143.267  1.00  0.43           C  
ATOM   1311  O   GLY A 177      65.918  63.998 143.123  1.00  0.40           O  
ATOM   1312  N   GLY A 178      64.618  65.401 142.358  1.00  0.40           N  
ATOM   1313  CA  GLY A 178      64.928  65.329 140.938  1.00  0.40           C  
ATOM   1314  C   GLY A 178      63.711  65.051 140.076  1.00  0.40           C  
ATOM   1315  O   GLY A 178      62.924  64.151 140.375  1.00  0.37           O  
ATOM   1316  N   TYR A 179      62.911  65.895 139.412  1.00  0.42           N  
ATOM   1317  CA  TYR A 179      62.607  66.499 138.119  1.00  0.44           C  
ATOM   1318  C   TYR A 179      61.640  65.629 137.325  1.00  0.42           C  
ATOM   1319  CB  TYR A 179      63.891  66.722 137.315  1.00  0.36           C  
ATOM   1320  O   TYR A 179      61.933  64.465 137.041  1.00  0.39           O  
ATOM   1321  CG  TYR A 179      64.749  67.847 137.840  1.00  0.35           C  
ATOM   1322  CD1 TYR A 179      64.512  69.166 137.459  1.00  0.32           C  
ATOM   1323  CD2 TYR A 179      65.798  67.594 138.718  1.00  0.34           C  
ATOM   1324  CE1 TYR A 179      65.302  70.206 137.939  1.00  0.34           C  
ATOM   1325  CE2 TYR A 179      66.593  68.626 139.204  1.00  0.36           C  
ATOM   1326  OH  TYR A 179      67.122  70.952 139.289  1.00  0.30           O  
ATOM   1327  CZ  TYR A 179      66.338  69.926 138.810  1.00  0.31           C  
ATOM   1328  N   TYR A 180      60.229  65.825 137.350  1.00  0.46           N  
ATOM   1329  CA  TYR A 180      59.295  65.606 136.252  1.00  0.47           C  
ATOM   1330  C   TYR A 180      57.908  66.131 136.603  1.00  0.46           C  
ATOM   1331  CB  TYR A 180      59.216  64.117 135.901  1.00  0.41           C  
ATOM   1332  O   TYR A 180      57.218  65.561 137.451  1.00  0.44           O  
ATOM   1333  CG  TYR A 180      60.482  63.569 135.290  1.00  0.39           C  
ATOM   1334  CD1 TYR A 180      60.753  63.736 133.933  1.00  0.35           C  
ATOM   1335  CD2 TYR A 180      61.410  62.884 136.066  1.00  0.37           C  
ATOM   1336  CE1 TYR A 180      61.918  63.231 133.365  1.00  0.35           C  
ATOM   1337  CE2 TYR A 180      62.579  62.375 135.508  1.00  0.38           C  
ATOM   1338  OH  TYR A 180      63.978  62.052 133.602  1.00  0.30           O  
ATOM   1339  CZ  TYR A 180      62.823  62.554 134.159  1.00  0.32           C  
ATOM   1340  N   GLY A 181      57.754  67.460 136.569  1.00  0.44           N  
ATOM   1341  CA  GLY A 181      56.498  68.177 136.422  1.00  0.44           C  
ATOM   1342  C   GLY A 181      56.683  69.668 136.209  1.00  0.44           C  
ATOM   1343  O   GLY A 181      57.547  70.287 136.833  1.00  0.42           O  
ATOM   1344  N   VAL A 182      56.649  70.101 134.930  1.00  0.43           N  
ATOM   1345  CA  VAL A 182      56.331  71.368 134.278  1.00  0.45           C  
ATOM   1346  C   VAL A 182      56.141  72.457 135.331  1.00  0.43           C  
ATOM   1347  CB  VAL A 182      55.067  71.251 133.397  1.00  0.40           C  
ATOM   1348  O   VAL A 182      55.239  72.370 136.168  1.00  0.42           O  
ATOM   1349  CG1 VAL A 182      54.861  72.523 132.577  1.00  0.35           C  
ATOM   1350  CG2 VAL A 182      55.165  70.031 132.483  1.00  0.36           C  
ATOM   1351  N   ARG A 183      57.099  72.941 136.097  1.00  0.39           N  
ATOM   1352  CA  ARG A 183      57.531  74.178 136.739  1.00  0.40           C  
ATOM   1353  C   ARG A 183      56.450  75.250 136.647  1.00  0.38           C  
ATOM   1354  CB  ARG A 183      58.828  74.688 136.107  1.00  0.35           C  
ATOM   1355  O   ARG A 183      56.050  75.644 135.549  1.00  0.36           O  
ATOM   1356  CG  ARG A 183      60.063  74.452 136.962  1.00  0.34           C  
ATOM   1357  CD  ARG A 183      61.296  75.119 136.368  1.00  0.36           C  
ATOM   1358  NE  ARG A 183      62.489  74.855 137.167  1.00  0.34           N  
ATOM   1359  NH1 ARG A 183      63.741  76.561 136.238  1.00  0.27           N  
ATOM   1360  NH2 ARG A 183      64.648  75.220 137.861  1.00  0.24           N  
ATOM   1361  CZ  ARG A 183      63.623  75.546 137.087  1.00  0.36           C  
ATOM   1362  N   GLY A 184      55.890  75.763 137.932  1.00  0.43           N  
ATOM   1363  CA  GLY A 184      55.602  77.027 138.589  1.00  0.44           C  
ATOM   1364  C   GLY A 184      56.695  77.465 139.546  1.00  0.43           C  
ATOM   1365  O   GLY A 184      57.116  76.693 140.411  1.00  0.42           O  
ATOM   1366  N   ILE A 185      57.841  78.031 139.023  1.00  0.40           N  
ATOM   1367  CA  ILE A 185      58.679  79.099 139.557  1.00  0.44           C  
ATOM   1368  C   ILE A 185      58.042  79.671 140.822  1.00  0.40           C  
ATOM   1369  CB  ILE A 185      58.902  80.218 138.516  1.00  0.36           C  
ATOM   1370  O   ILE A 185      56.863  80.034 140.820  1.00  0.39           O  
ATOM   1371  CG1 ILE A 185      59.439  79.629 137.206  1.00  0.32           C  
ATOM   1372  CG2 ILE A 185      59.851  81.286 139.065  1.00  0.32           C  
ATOM   1373  CD1 ILE A 185      59.585  80.647 136.083  1.00  0.32           C  
ATOM   1374  N   GLY A 186      58.525  79.185 141.975  1.00  0.43           N  
ATOM   1375  CA  GLY A 186      59.018  79.912 143.134  1.00  0.44           C  
ATOM   1376  C   GLY A 186      59.019  79.082 144.403  1.00  0.43           C  
ATOM   1377  O   GLY A 186      57.965  78.632 144.858  1.00  0.41           O  
ATOM   1378  N   LEU A 187      60.108  78.280 144.619  1.00  0.45           N  
ATOM   1379  CA  LEU A 187      61.019  78.183 145.753  1.00  0.47           C  
ATOM   1380  C   LEU A 187      60.992  79.462 146.583  1.00  0.45           C  
ATOM   1381  CB  LEU A 187      62.446  77.903 145.273  1.00  0.41           C  
ATOM   1382  O   LEU A 187      61.353  80.534 146.092  1.00  0.43           O  
ATOM   1383  CG  LEU A 187      62.741  76.472 144.823  1.00  0.40           C  
ATOM   1384  CD1 LEU A 187      64.008  76.433 143.975  1.00  0.36           C  
ATOM   1385  CD2 LEU A 187      62.870  75.548 146.030  1.00  0.38           C  
ATOM   1386  N   GLY A 188      59.934  79.817 147.419  1.00  0.45           N  
ATOM   1387  CA  GLY A 188      59.995  80.614 148.634  1.00  0.46           C  
ATOM   1388  C   GLY A 188      58.744  80.500 149.485  1.00  0.45           C  
ATOM   1389  O   GLY A 188      57.627  80.534 148.964  1.00  0.42           O  
ATOM   1390  N   SER A 189      58.825  79.939 150.603  1.00  0.45           N  
ATOM   1391  CA  SER A 189      58.337  79.971 151.978  1.00  0.46           C  
ATOM   1392  C   SER A 189      57.007  80.711 152.075  1.00  0.45           C  
ATOM   1393  CB  SER A 189      59.365  80.632 152.896  1.00  0.40           C  
ATOM   1394  O   SER A 189      56.943  81.918 151.836  1.00  0.42           O  
ATOM   1395  OG  SER A 189      59.502  82.009 152.590  1.00  0.43           O  
ATOM   1396  N   GLY A 190      55.788  80.248 151.548  1.00  0.43           N  
ATOM   1397  CA  GLY A 190      54.395  80.487 151.890  1.00  0.42           C  
ATOM   1398  C   GLY A 190      53.469  79.377 151.430  1.00  0.43           C  
ATOM   1399  O   GLY A 190      53.629  78.844 150.330  1.00  0.40           O  
ATOM   1400  N   ALA A 191      52.918  78.625 152.319  1.00  0.43           N  
ATOM   1401  CA  ALA A 191      51.668  77.929 152.615  1.00  0.44           C  
ATOM   1402  C   ALA A 191      50.815  77.779 151.359  1.00  0.43           C  
ATOM   1403  CB  ALA A 191      50.890  78.672 153.698  1.00  0.38           C  
ATOM   1404  O   ALA A 191      50.627  78.740 150.609  1.00  0.40           O  
ATOM   1405  N   TRP A 192      50.851  76.472 150.702  1.00  0.41           N  
ATOM   1406  CA  TRP A 192      49.895  75.589 150.043  1.00  0.56           C  
ATOM   1407  C   TRP A 192      48.495  76.193 150.059  1.00  0.42           C  
ATOM   1408  CB  TRP A 192      49.879  74.214 150.718  1.00  0.40           C  
ATOM   1409  O   TRP A 192      47.901  76.373 151.125  1.00  0.41           O  
ATOM   1410  CG  TRP A 192      51.149  73.436 150.547  1.00  0.41           C  
ATOM   1411  CD1 TRP A 192      52.212  73.396 151.406  1.00  0.39           C  
ATOM   1412  CD2 TRP A 192      51.490  72.590 149.445  1.00  0.40           C  
ATOM   1413  CE2 TRP A 192      52.777  72.068 149.702  1.00  0.38           C  
ATOM   1414  CE3 TRP A 192      50.832  72.222 148.264  1.00  0.51           C  
ATOM   1415  NE1 TRP A 192      53.195  72.574 150.903  1.00  0.47           N  
ATOM   1416  CH2 TRP A 192      52.753  70.851 147.672  1.00  0.37           C  
ATOM   1417  CZ2 TRP A 192      53.419  71.195 148.820  1.00  0.41           C  
ATOM   1418  CZ3 TRP A 192      51.472  71.354 147.387  1.00  0.38           C  
ATOM   1419  N   ALA A 193      48.015  77.157 149.115  1.00  0.43           N  
ATOM   1420  CA  ALA A 193      46.576  77.248 148.887  1.00  0.43           C  
ATOM   1421  C   ALA A 193      46.137  76.306 147.769  1.00  0.43           C  
ATOM   1422  CB  ALA A 193      46.180  78.685 148.554  1.00  0.38           C  
ATOM   1423  O   ALA A 193      46.665  76.366 146.656  1.00  0.41           O  
ATOM   1424  N   GLN A 194      45.880  74.889 148.197  1.00  0.45           N  
ATOM   1425  CA  GLN A 194      44.727  74.165 147.673  1.00  0.48           C  
ATOM   1426  C   GLN A 194      43.833  75.082 146.842  1.00  0.45           C  
ATOM   1427  CB  GLN A 194      43.922  73.539 148.813  1.00  0.42           C  
ATOM   1428  O   GLN A 194      43.196  75.990 147.380  1.00  0.44           O  
ATOM   1429  CG  GLN A 194      44.031  72.022 148.881  1.00  0.43           C  
ATOM   1430  CD  GLN A 194      43.021  71.403 149.830  1.00  0.49           C  
ATOM   1431  NE2 GLN A 194      42.958  70.076 149.845  1.00  0.38           N  
ATOM   1432  OE1 GLN A 194      42.304  72.112 150.543  1.00  0.53           O  
ATOM   1433  N   GLY A 195      44.182  75.541 145.614  1.00  0.39           N  
ATOM   1434  CA  GLY A 195      43.085  76.036 144.797  1.00  0.42           C  
ATOM   1435  C   GLY A 195      43.390  76.010 143.311  1.00  0.39           C  
ATOM   1436  O   GLY A 195      44.325  76.670 142.852  1.00  0.38           O  
ATOM   1437  N   GLY A 196      42.979  74.848 142.531  1.00  0.42           N  
ATOM   1438  CA  GLY A 196      42.337  74.739 141.231  1.00  0.43           C  
ATOM   1439  C   GLY A 196      42.971  73.690 140.338  1.00  0.42           C  
ATOM   1440  O   GLY A 196      44.181  73.719 140.100  1.00  0.41           O  
ATOM   1441  N   GLY A 197      42.501  72.289 140.503  1.00  0.43           N  
ATOM   1442  CA  GLY A 197      42.268  71.305 139.458  1.00  0.44           C  
ATOM   1443  C   GLY A 197      43.066  71.572 138.196  1.00  0.44           C  
ATOM   1444  O   GLY A 197      42.842  72.575 137.515  1.00  0.42           O  
ATOM   1445  N   GLN A 198      44.383  71.345 138.052  1.00  0.44           N  
ATOM   1446  CA  GLN A 198      45.022  71.166 136.752  1.00  0.47           C  
ATOM   1447  C   GLN A 198      44.637  69.828 136.129  1.00  0.44           C  
ATOM   1448  CB  GLN A 198      46.542  71.267 136.883  1.00  0.42           C  
ATOM   1449  O   GLN A 198      44.951  68.769 136.677  1.00  0.44           O  
ATOM   1450  CG  GLN A 198      47.090  72.666 136.632  1.00  0.42           C  
ATOM   1451  CD  GLN A 198      48.587  72.675 136.388  1.00  0.47           C  
ATOM   1452  NE2 GLN A 198      49.086  73.761 135.807  1.00  0.38           N  
ATOM   1453  OE1 GLN A 198      49.289  71.715 136.719  1.00  0.49           O  
ATOM   1454  N   THR A 199      43.434  69.683 135.317  1.00  0.44           N  
ATOM   1455  CA  THR A 199      43.019  68.935 134.136  1.00  0.45           C  
ATOM   1456  C   THR A 199      44.202  68.699 133.202  1.00  0.44           C  
ATOM   1457  CB  THR A 199      41.899  69.669 133.375  1.00  0.42           C  
ATOM   1458  O   THR A 199      44.776  69.650 132.666  1.00  0.43           O  
ATOM   1459  CG2 THR A 199      40.535  69.384 133.994  1.00  0.40           C  
ATOM   1460  OG1 THR A 199      42.145  71.080 133.418  1.00  0.36           O  
ATOM   1461  N   GLY A 200      45.257  67.769 133.477  1.00  0.44           N  
ATOM   1462  CA  GLY A 200      45.992  67.218 132.350  1.00  0.44           C  
ATOM   1463  C   GLY A 200      45.174  67.166 131.073  1.00  0.44           C  
ATOM   1464  O   GLY A 200      44.083  66.592 131.051  1.00  0.43           O  
ATOM   1465  N   SER A 201      44.908  68.317 130.386  1.00  0.46           N  
ATOM   1466  CA  SER A 201      44.459  68.247 128.999  1.00  0.46           C  
ATOM   1467  C   SER A 201      44.912  66.951 128.336  1.00  0.46           C  
ATOM   1468  CB  SER A 201      44.981  69.445 128.206  1.00  0.44           C  
ATOM   1469  O   SER A 201      46.105  66.642 128.316  1.00  0.45           O  
ATOM   1470  OG  SER A 201      43.926  70.087 127.511  1.00  0.42           O  
ATOM   1471  N   GLU A 202      44.209  65.605 128.585  1.00  0.50           N  
ATOM   1472  CA  GLU A 202      44.201  64.700 127.440  1.00  0.50           C  
ATOM   1473  C   GLU A 202      44.699  65.401 126.179  1.00  0.51           C  
ATOM   1474  CB  GLU A 202      42.796  64.137 127.208  1.00  0.49           C  
ATOM   1475  O   GLU A 202      44.085  66.363 125.713  1.00  0.50           O  
ATOM   1476  CG  GLU A 202      42.290  63.260 128.345  1.00  0.48           C  
ATOM   1477  CD  GLU A 202      40.905  62.687 128.089  1.00  0.48           C  
ATOM   1478  OE1 GLU A 202      40.283  63.039 127.062  1.00  0.52           O  
ATOM   1479  OE2 GLU A 202      40.439  61.880 128.924  1.00  0.46           O  
ATOM   1480  N   SER A 203      46.001  65.856 126.097  1.00  0.48           N  
ATOM   1481  CA  SER A 203      46.428  66.163 124.735  1.00  0.48           C  
ATOM   1482  C   SER A 203      45.787  65.214 123.728  1.00  0.49           C  
ATOM   1483  CB  SER A 203      47.951  66.087 124.621  1.00  0.46           C  
ATOM   1484  O   SER A 203      45.898  63.993 123.859  1.00  0.47           O  
ATOM   1485  OG  SER A 203      48.552  67.267 125.127  1.00  0.44           O  
ATOM   1486  N   LEU A 204      44.476  65.457 123.291  1.00  0.51           N  
ATOM   1487  CA  LEU A 204      44.034  64.913 122.011  1.00  0.50           C  
ATOM   1488  C   LEU A 204      45.220  64.680 121.081  1.00  0.51           C  
ATOM   1489  CB  LEU A 204      43.028  65.857 121.346  1.00  0.50           C  
ATOM   1490  O   LEU A 204      46.059  65.567 120.903  1.00  0.51           O  
ATOM   1491  CG  LEU A 204      41.697  66.050 122.075  1.00  0.49           C  
ATOM   1492  CD1 LEU A 204      40.935  67.230 121.481  1.00  0.46           C  
ATOM   1493  CD2 LEU A 204      40.860  64.778 122.007  1.00  0.47           C  
ATOM   1494  N   THR A 205      45.783  63.503 120.959  1.00  0.48           N  
ATOM   1495  CA  THR A 205      46.447  63.294 119.677  1.00  0.48           C  
ATOM   1496  C   THR A 205      45.669  63.965 118.549  1.00  0.48           C  
ATOM   1497  CB  THR A 205      46.609  61.794 119.370  1.00  0.46           C  
ATOM   1498  O   THR A 205      44.439  64.035 118.592  1.00  0.47           O  
ATOM   1499  CG2 THR A 205      47.576  61.134 120.348  1.00  0.44           C  
ATOM   1500  OG1 THR A 205      45.333  61.150 119.470  1.00  0.41           O  
ATOM   1501  N   SER A 206      46.117  65.176 117.995  1.00  0.52           N  
ATOM   1502  CA  SER A 206      45.658  65.584 116.671  1.00  0.52           C  
ATOM   1503  C   SER A 206      44.878  64.466 115.987  1.00  0.52           C  
ATOM   1504  CB  SER A 206      46.843  65.999 115.797  1.00  0.49           C  
ATOM   1505  O   SER A 206      45.102  63.286 116.265  1.00  0.50           O  
ATOM   1506  OG  SER A 206      47.768  64.934 115.666  1.00  0.49           O  
ATOM   1507  N   ALA A 207      43.521  64.638 115.678  1.00  0.54           N  
ATOM   1508  CA  ALA A 207      42.947  63.851 114.589  1.00  0.54           C  
ATOM   1509  C   ALA A 207      44.041  63.259 113.705  1.00  0.54           C  
ATOM   1510  CB  ALA A 207      42.000  64.710 113.755  1.00  0.53           C  
ATOM   1511  O   ALA A 207      44.739  63.988 112.997  1.00  0.53           O  
ATOM   1512  N   ASP A 208      45.171  62.655 114.270  1.00  0.53           N  
ATOM   1513  CA  ASP A 208      46.089  61.899 113.424  1.00  0.53           C  
ATOM   1514  C   ASP A 208      45.352  61.259 112.250  1.00  0.53           C  
ATOM   1515  CB  ASP A 208      46.811  60.825 114.241  1.00  0.49           C  
ATOM   1516  O   ASP A 208      44.305  60.635 112.433  1.00  0.51           O  
ATOM   1517  CG  ASP A 208      47.924  61.387 115.107  1.00  0.48           C  
ATOM   1518  OD1 ASP A 208      48.325  62.553 114.905  1.00  0.48           O  
ATOM   1519  OD2 ASP A 208      48.407  60.655 115.998  1.00  0.49           O  
ATOM   1520  N   GLY A 209      45.394  62.019 110.930  1.00  0.56           N  
ATOM   1521  CA  GLY A 209      45.588  61.940 109.491  1.00  0.55           C  
ATOM   1522  C   GLY A 209      44.495  61.161 108.783  1.00  0.56           C  
ATOM   1523  O   GLY A 209      44.229  60.006 109.123  1.00  0.54           O  
ATOM   1524  N   ASN A 210      43.225  61.807 108.576  1.00  0.63           N  
ATOM   1525  CA  ASN A 210      42.533  61.270 107.409  1.00  0.63           C  
ATOM   1526  C   ASN A 210      43.487  60.507 106.494  1.00  0.63           C  
ATOM   1527  CB  ASN A 210      41.838  62.391 106.635  1.00  0.61           C  
ATOM   1528  O   ASN A 210      44.520  61.039 106.084  1.00  0.62           O  
ATOM   1529  CG  ASN A 210      40.618  62.930 107.356  1.00  0.60           C  
ATOM   1530  ND2 ASN A 210      40.159  64.107 106.948  1.00  0.55           N  
ATOM   1531  OD1 ASN A 210      40.092  62.293 108.273  1.00  0.57           O  
ATOM   1532  N   HIS A 211      43.630  59.216 106.629  1.00  0.60           N  
ATOM   1533  CA  HIS A 211      44.264  58.508 105.523  1.00  0.59           C  
ATOM   1534  C   HIS A 211      43.223  57.907 104.584  1.00  0.60           C  
ATOM   1535  CB  HIS A 211      45.191  57.411 106.050  1.00  0.57           C  
ATOM   1536  O   HIS A 211      42.055  57.767 104.954  1.00  0.58           O  
ATOM   1537  CG  HIS A 211      44.481  56.351 106.832  1.00  0.55           C  
ATOM   1538  CD2 HIS A 211      44.016  55.135 106.463  1.00  0.54           C  
ATOM   1539  ND1 HIS A 211      44.175  56.492 108.168  1.00  0.58           N  
ATOM   1540  CE1 HIS A 211      43.551  55.404 108.588  1.00  0.53           C  
ATOM   1541  NE2 HIS A 211      43.442  54.565 107.572  1.00  0.46           N  
ATOM   1542  N   SER A 212      43.435  57.984 103.370  1.00  0.66           N  
ATOM   1543  CA  SER A 212      42.785  57.359 102.223  1.00  0.66           C  
ATOM   1544  C   SER A 212      43.390  55.992 101.921  1.00  0.66           C  
ATOM   1545  CB  SER A 212      42.892  58.257 100.990  1.00  0.64           C  
ATOM   1546  O   SER A 212      44.585  55.776 102.135  1.00  0.65           O  
ATOM   1547  OG  SER A 212      44.249  58.488 100.653  1.00  0.62           O  
ATOM   1548  N   HIS A 213      42.668  54.860 101.911  1.00  0.68           N  
ATOM   1549  CA  HIS A 213      43.087  53.586 101.338  1.00  0.68           C  
ATOM   1550  C   HIS A 213      42.965  53.599  99.818  1.00  0.69           C  
ATOM   1551  CB  HIS A 213      42.262  52.438 101.921  1.00  0.66           C  
ATOM   1552  O   HIS A 213      41.995  54.131  99.274  1.00  0.67           O  
ATOM   1553  CG  HIS A 213      42.405  52.289 103.403  1.00  0.64           C  
ATOM   1554  CD2 HIS A 213      41.581  52.647 104.416  1.00  0.62           C  
ATOM   1555  ND1 HIS A 213      43.509  51.709 103.989  1.00  0.64           N  
ATOM   1556  CE1 HIS A 213      43.357  51.717 105.303  1.00  0.60           C  
ATOM   1557  NE2 HIS A 213      42.196  52.281 105.588  1.00  0.57           N  
ATOM   1558  N   ASN A 214      43.970  53.208  99.178  1.00  0.70           N  
ATOM   1559  CA  ASN A 214      43.841  52.724  97.808  1.00  0.69           C  
ATOM   1560  C   ASN A 214      43.099  51.392  97.751  1.00  0.70           C  
ATOM   1561  CB  ASN A 214      45.217  52.593  97.152  1.00  0.67           C  
ATOM   1562  O   ASN A 214      43.493  50.428  98.411  1.00  0.68           O  
ATOM   1563  CG  ASN A 214      45.864  53.937  96.880  1.00  0.65           C  
ATOM   1564  ND2 ASN A 214      47.191  53.974  96.916  1.00  0.63           N  
ATOM   1565  OD1 ASN A 214      45.177  54.933  96.640  1.00  0.64           O  
ATOM   1566  N   VAL A 215      41.823  51.358  97.392  1.00  0.71           N  
ATOM   1567  CA  VAL A 215      41.246  50.092  96.954  1.00  0.71           C  
ATOM   1568  C   VAL A 215      41.630  49.824  95.501  1.00  0.72           C  
ATOM   1569  CB  VAL A 215      39.708  50.086  97.109  1.00  0.69           C  
ATOM   1570  O   VAL A 215      41.368  50.647  94.621  1.00  0.69           O  
ATOM   1571  CG1 VAL A 215      39.122  48.762  96.622  1.00  0.62           C  
ATOM   1572  CG2 VAL A 215      39.318  50.344  98.563  1.00  0.62           C  
ATOM   1573  N   GLY A 216      42.624  48.838  95.185  1.00  0.70           N  
ATOM   1574  CA  GLY A 216      42.846  48.178  93.908  1.00  0.69           C  
ATOM   1575  C   GLY A 216      41.737  47.213  93.534  1.00  0.70           C  
ATOM   1576  O   GLY A 216      41.249  46.461  94.381  1.00  0.68           O  
ATOM   1577  N   MET A 217      41.021  47.467  92.435  1.00  0.70           N  
ATOM   1578  CA  MET A 217      40.225  46.431  91.783  1.00  0.70           C  
ATOM   1579  C   MET A 217      40.964  45.854  90.580  1.00  0.70           C  
ATOM   1580  CB  MET A 217      38.869  46.987  91.347  1.00  0.67           C  
ATOM   1581  O   MET A 217      41.479  46.602  89.746  1.00  0.67           O  
ATOM   1582  CG  MET A 217      37.942  47.320  92.505  1.00  0.64           C  
ATOM   1583  SD  MET A 217      36.231  46.717  92.232  1.00  0.58           S  
ATOM   1584  CE  MET A 217      35.812  47.620  90.715  1.00  0.56           C  
ATOM   1585  N   ASP A 218      41.223  44.578  90.606  1.00  0.66           N  
ATOM   1586  CA  ASP A 218      41.707  43.855  89.434  1.00  0.66           C  
ATOM   1587  C   ASP A 218      40.733  43.989  88.266  1.00  0.66           C  
ATOM   1588  CB  ASP A 218      41.929  42.378  89.767  1.00  0.63           C  
ATOM   1589  O   ASP A 218      39.518  44.052  88.467  1.00  0.64           O  
ATOM   1590  CG  ASP A 218      43.114  42.150  90.689  1.00  0.61           C  
ATOM   1591  OD1 ASP A 218      44.044  42.985  90.706  1.00  0.62           O  
ATOM   1592  OD2 ASP A 218      43.119  41.125  91.404  1.00  0.65           O  
ATOM   1593  N   ALA A 219      41.158  44.542  87.018  1.00  0.65           N  
ATOM   1594  CA  ALA A 219      40.377  44.417  85.790  1.00  0.64           C  
ATOM   1595  C   ALA A 219      39.668  43.068  85.725  1.00  0.65           C  
ATOM   1596  CB  ALA A 219      41.273  44.603  84.568  1.00  0.62           C  
ATOM   1597  O   ALA A 219      40.304  42.019  85.851  1.00  0.63           O  
ATOM   1598  N   ALA A 220      38.361  42.884  85.946  1.00  0.64           N  
ATOM   1599  CA  ALA A 220      37.641  41.685  85.523  1.00  0.63           C  
ATOM   1600  C   ALA A 220      38.016  41.295  84.096  1.00  0.63           C  
ATOM   1601  CB  ALA A 220      36.134  41.902  85.634  1.00  0.60           C  
ATOM   1602  O   ALA A 220      37.996  42.133  83.191  1.00  0.60           O  
ATOM   1603  N   GLY A 221      39.063  40.413  83.765  1.00  0.64           N  
ATOM   1604  CA  GLY A 221      39.553  39.691  82.603  1.00  0.63           C  
ATOM   1605  C   GLY A 221      38.534  39.603  81.482  1.00  0.64           C  
ATOM   1606  O   GLY A 221      37.327  39.597  81.731  1.00  0.62           O  
ATOM   1607  N   ASN A 222      38.878  40.048  80.279  1.00  0.67           N  
ATOM   1608  CA  ASN A 222      38.235  39.725  79.010  1.00  0.68           C  
ATOM   1609  C   ASN A 222      37.698  38.296  79.001  1.00  0.68           C  
ATOM   1610  CB  ASN A 222      39.207  39.934  77.847  1.00  0.65           C  
ATOM   1611  O   ASN A 222      38.415  37.357  79.349  1.00  0.66           O  
ATOM   1612  CG  ASN A 222      39.557  41.393  77.633  1.00  0.63           C  
ATOM   1613  ND2 ASN A 222      40.590  41.645  76.838  1.00  0.61           N  
ATOM   1614  OD1 ASN A 222      38.905  42.287  78.180  1.00  0.61           O  
ATOM   1615  N   HIS A 223      36.441  38.059  79.070  1.00  0.67           N  
ATOM   1616  CA  HIS A 223      35.955  36.716  78.775  1.00  0.67           C  
ATOM   1617  C   HIS A 223      35.323  36.651  77.389  1.00  0.68           C  
ATOM   1618  CB  HIS A 223      34.947  36.266  79.834  1.00  0.64           C  
ATOM   1619  O   HIS A 223      34.937  37.680  76.829  1.00  0.65           O  
ATOM   1620  CG  HIS A 223      33.704  37.097  79.871  1.00  0.64           C  
ATOM   1621  CD2 HIS A 223      32.485  36.898  79.319  1.00  0.63           C  
ATOM   1622  ND1 HIS A 223      33.634  38.301  80.538  1.00  0.64           N  
ATOM   1623  CE1 HIS A 223      32.420  38.807  80.395  1.00  0.60           C  
ATOM   1624  NE2 HIS A 223      31.703  37.974  79.659  1.00  0.57           N  
ATOM   1625  N   GLY A 224      35.428  35.524  76.637  1.00  0.71           N  
ATOM   1626  CA  GLY A 224      34.866  35.152  75.349  1.00  0.71           C  
ATOM   1627  C   GLY A 224      33.800  34.078  75.451  1.00  0.71           C  
ATOM   1628  O   GLY A 224      33.776  33.309  76.415  1.00  0.69           O  
ATOM   1629  N   HIS A 225      32.669  34.044  74.706  1.00  0.76           N  
ATOM   1630  CA  HIS A 225      31.675  32.998  74.491  1.00  0.76           C  
ATOM   1631  C   HIS A 225      32.049  32.117  73.304  1.00  0.77           C  
ATOM   1632  CB  HIS A 225      30.291  33.613  74.272  1.00  0.74           C  
ATOM   1633  O   HIS A 225      32.515  32.616  72.277  1.00  0.75           O  
ATOM   1634  CG  HIS A 225      29.789  34.394  75.445  1.00  0.71           C  
ATOM   1635  CD2 HIS A 225      29.712  35.729  75.656  1.00  0.69           C  
ATOM   1636  ND1 HIS A 225      29.292  33.794  76.581  1.00  0.69           N  
ATOM   1637  CE1 HIS A 225      28.928  34.730  77.442  1.00  0.66           C  
ATOM   1638  NE2 HIS A 225      29.173  35.912  76.905  1.00  0.65           N  
ATOM   1639  N   ASN A 226      31.984  30.812  73.507  1.00  0.77           N  
ATOM   1640  CA  ASN A 226      32.033  29.854  72.408  1.00  0.78           C  
ATOM   1641  C   ASN A 226      30.652  29.626  71.800  1.00  0.78           C  
ATOM   1642  CB  ASN A 226      32.630  28.526  72.880  1.00  0.75           C  
ATOM   1643  O   ASN A 226      29.691  29.345  72.518  1.00  0.76           O  
ATOM   1644  CG  ASN A 226      34.100  28.640  73.234  1.00  0.72           C  
ATOM   1645  ND2 ASN A 226      34.529  27.884  74.237  1.00  0.70           N  
ATOM   1646  OD1 ASN A 226      34.844  29.402  72.611  1.00  0.69           O  
ATOM   1647  N   ILE A 227      30.447  29.873  70.547  1.00  0.79           N  
ATOM   1648  CA  ILE A 227      29.238  29.481  69.829  1.00  0.80           C  
ATOM   1649  C   ILE A 227      29.535  28.277  68.938  1.00  0.80           C  
ATOM   1650  CB  ILE A 227      28.679  30.648  68.985  1.00  0.77           C  
ATOM   1651  O   ILE A 227      30.547  28.253  68.233  1.00  0.77           O  
ATOM   1652  CG1 ILE A 227      27.274  30.312  68.472  1.00  0.69           C  
ATOM   1653  CG2 ILE A 227      29.623  30.975  67.823  1.00  0.68           C  
ATOM   1654  CD1 ILE A 227      26.498  31.516  67.958  1.00  0.68           C  
ATOM   1655  N   THR A 228      28.784  27.169  69.112  1.00  0.79           N  
ATOM   1656  CA  THR A 228      28.807  25.993  68.249  1.00  0.79           C  
ATOM   1657  C   THR A 228      27.615  25.997  67.297  1.00  0.79           C  
ATOM   1658  CB  THR A 228      28.804  24.693  69.075  1.00  0.77           C  
ATOM   1659  O   THR A 228      26.464  26.044  67.736  1.00  0.77           O  
ATOM   1660  CG2 THR A 228      28.944  23.470  68.176  1.00  0.71           C  
ATOM   1661  OG1 THR A 228      29.897  24.720  70.001  1.00  0.75           O  
ATOM   1662  N   VAL A 229      27.802  26.155  65.955  1.00  0.78           N  
ATOM   1663  CA  VAL A 229      26.780  25.929  64.938  1.00  0.78           C  
ATOM   1664  C   VAL A 229      26.893  24.504  64.400  1.00  0.77           C  
ATOM   1665  CB  VAL A 229      26.896  26.946  63.781  1.00  0.75           C  
ATOM   1666  O   VAL A 229      27.950  24.101  63.909  1.00  0.74           O  
ATOM   1667  CG1 VAL A 229      25.728  26.792  62.808  1.00  0.69           C  
ATOM   1668  CG2 VAL A 229      26.956  28.371  64.327  1.00  0.67           C  
ATOM   1669  N   ASN A 230      26.009  23.587  64.705  1.00  0.74           N  
ATOM   1670  CA  ASN A 230      25.948  22.219  64.203  1.00  0.74           C  
ATOM   1671  C   ASN A 230      25.778  22.185  62.687  1.00  0.73           C  
ATOM   1672  CB  ASN A 230      24.813  21.448  64.881  1.00  0.71           C  
ATOM   1673  O   ASN A 230      25.016  22.975  62.126  1.00  0.71           O  
ATOM   1674  CG  ASN A 230      25.074  21.201  66.354  1.00  0.68           C  
ATOM   1675  ND2 ASN A 230      24.008  21.002  67.120  1.00  0.67           N  
ATOM   1676  OD1 ASN A 230      26.225  21.189  66.800  1.00  0.66           O  
ATOM   1677  N   ALA A 231      26.698  21.514  61.893  1.00  0.71           N  
ATOM   1678  CA  ALA A 231      26.437  21.182  60.494  1.00  0.71           C  
ATOM   1679  C   ALA A 231      25.027  20.627  60.317  1.00  0.71           C  
ATOM   1680  CB  ALA A 231      27.468  20.179  59.984  1.00  0.68           C  
ATOM   1681  O   ALA A 231      24.578  19.790  61.104  1.00  0.68           O  
ATOM   1682  N   VAL A 232      24.217  21.200  59.547  1.00  0.69           N  
ATOM   1683  CA  VAL A 232      23.033  20.517  59.037  1.00  0.69           C  
ATOM   1684  C   VAL A 232      23.450  19.424  58.055  1.00  0.69           C  
ATOM   1685  CB  VAL A 232      22.059  21.503  58.354  1.00  0.65           C  
ATOM   1686  O   VAL A 232      24.288  19.653  57.180  1.00  0.66           O  
ATOM   1687  CG1 VAL A 232      20.695  20.850  58.136  1.00  0.57           C  
ATOM   1688  CG2 VAL A 232      21.918  22.776  59.187  1.00  0.57           C  
ATOM   1689  N   GLY A 233      23.146  18.037  58.344  1.00  0.70           N  
ATOM   1690  CA  GLY A 233      23.320  16.800  57.600  1.00  0.70           C  
ATOM   1691  C   GLY A 233      22.826  16.890  56.168  1.00  0.70           C  
ATOM   1692  O   GLY A 233      22.052  17.787  55.829  1.00  0.68           O  
ATOM   1693  N   ASP A 234      23.466  16.205  55.187  1.00  0.74           N  
ATOM   1694  CA  ASP A 234      23.066  15.961  53.805  1.00  0.75           C  
ATOM   1695  C   ASP A 234      21.575  15.643  53.713  1.00  0.75           C  
ATOM   1696  CB  ASP A 234      23.886  14.819  53.202  1.00  0.72           C  
ATOM   1697  O   ASP A 234      21.050  14.866  54.514  1.00  0.72           O  
ATOM   1698  CG  ASP A 234      25.369  15.133  53.119  1.00  0.69           C  
ATOM   1699  OD1 ASP A 234      25.746  16.322  53.202  1.00  0.67           O  
ATOM   1700  OD2 ASP A 234      26.168  14.184  52.965  1.00  0.72           O  
ATOM   1701  N   HIS A 235      20.759  16.360  53.143  1.00  0.74           N  
ATOM   1702  CA  HIS A 235      19.388  15.951  52.860  1.00  0.74           C  
ATOM   1703  C   HIS A 235      19.181  15.711  51.368  1.00  0.74           C  
ATOM   1704  CB  HIS A 235      18.399  17.004  53.364  1.00  0.70           C  
ATOM   1705  O   HIS A 235      19.896  16.278  50.539  1.00  0.71           O  
ATOM   1706  CG  HIS A 235      18.578  18.347  52.731  1.00  0.69           C  
ATOM   1707  CD2 HIS A 235      17.956  18.922  51.675  1.00  0.69           C  
ATOM   1708  ND1 HIS A 235      19.498  19.267  53.185  1.00  0.69           N  
ATOM   1709  CE1 HIS A 235      19.432  20.354  52.434  1.00  0.67           C  
ATOM   1710  NE2 HIS A 235      18.504  20.170  51.511  1.00  0.66           N  
ATOM   1711  N   ALA A 236      18.327  14.685  50.979  1.00  0.77           N  
ATOM   1712  CA  ALA A 236      17.946  14.278  49.629  1.00  0.77           C  
ATOM   1713  C   ALA A 236      16.536  14.755  49.291  1.00  0.78           C  
ATOM   1714  CB  ALA A 236      18.042  12.762  49.483  1.00  0.75           C  
ATOM   1715  O   ALA A 236      15.674  14.835  50.169  1.00  0.76           O  
ATOM   1716  N   HIS A 237      16.261  15.277  48.142  1.00  0.79           N  
ATOM   1717  CA  HIS A 237      14.954  15.549  47.555  1.00  0.79           C  
ATOM   1718  C   HIS A 237      14.450  14.354  46.753  1.00  0.80           C  
ATOM   1719  CB  HIS A 237      15.014  16.792  46.666  1.00  0.77           C  
ATOM   1720  O   HIS A 237      15.230  13.686  46.070  1.00  0.78           O  
ATOM   1721  CG  HIS A 237      15.375  18.042  47.404  1.00  0.73           C  
ATOM   1722  CD2 HIS A 237      16.533  18.741  47.456  1.00  0.71           C  
ATOM   1723  ND1 HIS A 237      14.482  18.711  48.213  1.00  0.70           N  
ATOM   1724  CE1 HIS A 237      15.078  19.772  48.732  1.00  0.69           C  
ATOM   1725  NE2 HIS A 237      16.323  19.813  48.288  1.00  0.66           N  
ATOM   1726  N   ALA A 238      13.102  14.013  46.882  1.00  0.79           N  
ATOM   1727  CA  ALA A 238      12.446  13.038  46.014  1.00  0.79           C  
ATOM   1728  C   ALA A 238      12.072  13.663  44.673  1.00  0.79           C  
ATOM   1729  CB  ALA A 238      11.206  12.467  46.696  1.00  0.77           C  
ATOM   1730  O   ALA A 238      11.535  14.772  44.626  1.00  0.77           O  
ATOM   1731  N   ALA A 239      12.505  13.177  43.597  1.00  0.81           N  
ATOM   1732  CA  ALA A 239      12.004  13.518  42.268  1.00  0.81           C  
ATOM   1733  C   ALA A 239      11.184  12.372  41.680  1.00  0.81           C  
ATOM   1734  CB  ALA A 239      13.161  13.871  41.337  1.00  0.79           C  
ATOM   1735  O   ALA A 239      11.533  11.201  41.847  1.00  0.79           O  
ATOM   1736  N   ALA A 240       9.964  12.643  41.184  1.00  0.79           N  
ATOM   1737  CA  ALA A 240       9.096  11.702  40.482  1.00  0.79           C  
ATOM   1738  C   ALA A 240       8.925  12.099  39.019  1.00  0.79           C  
ATOM   1739  CB  ALA A 240       7.735  11.619  41.170  1.00  0.77           C  
ATOM   1740  O   ALA A 240       8.879  13.288  38.693  1.00  0.77           O  
ATOM   1741  N   MET A 241       9.034  11.272  38.122  1.00  0.77           N  
ATOM   1742  CA  MET A 241       8.700  11.451  36.712  1.00  0.78           C  
ATOM   1743  C   MET A 241       7.515  10.575  36.318  1.00  0.77           C  
ATOM   1744  CB  MET A 241       9.905  11.128  35.828  1.00  0.74           C  
ATOM   1745  O   MET A 241       7.534   9.363  36.537  1.00  0.73           O  
ATOM   1746  CG  MET A 241       9.775  11.640  34.403  1.00  0.67           C  
ATOM   1747  SD  MET A 241      11.401  11.855  33.581  1.00  0.60           S  
ATOM   1748  CE  MET A 241      12.226  10.323  34.097  1.00  0.56           C  
ATOM   1749  N   ASP A 242       6.459  11.109  35.773  1.00  0.74           N  
ATOM   1750  CA  ASP A 242       5.254  10.437  35.295  1.00  0.74           C  
ATOM   1751  C   ASP A 242       5.518   9.704  33.982  1.00  0.74           C  
ATOM   1752  CB  ASP A 242       4.114  11.442  35.116  1.00  0.71           C  
ATOM   1753  O   ASP A 242       6.247  10.202  33.122  1.00  0.72           O  
ATOM   1754  CG  ASP A 242       3.567  11.959  36.435  1.00  0.68           C  
ATOM   1755  OD1 ASP A 242       3.678  11.253  37.460  1.00  0.67           O  
ATOM   1756  OD2 ASP A 242       3.017  13.081  36.448  1.00  0.69           O  
ATOM   1757  N   GLU A 243       5.288   8.412  33.829  1.00  0.72           N  
ATOM   1758  CA  GLU A 243       5.224   7.677  32.569  1.00  0.71           C  
ATOM   1759  C   GLU A 243       4.356   8.407  31.548  1.00  0.71           C  
ATOM   1760  CB  GLU A 243       4.689   6.262  32.799  1.00  0.68           C  
ATOM   1761  O   GLU A 243       3.232   8.811  31.856  1.00  0.68           O  
ATOM   1762  CG  GLU A 243       5.095   5.268  31.720  1.00  0.65           C  
ATOM   1763  CD  GLU A 243       4.566   3.864  31.968  1.00  0.64           C  
ATOM   1764  OE1 GLU A 243       4.007   3.610  33.059  1.00  0.63           O  
ATOM   1765  OE2 GLU A 243       4.714   3.011  31.064  1.00  0.59           O  
ATOM   1766  N   ARG A 244       4.899   9.065  30.519  1.00  0.73           N  
ATOM   1767  CA  ARG A 244       4.128   9.506  29.362  1.00  0.71           C  
ATOM   1768  C   ARG A 244       3.671   8.318  28.523  1.00  0.71           C  
ATOM   1769  CB  ARG A 244       4.951  10.468  28.502  1.00  0.68           C  
ATOM   1770  O   ARG A 244       4.449   7.398  28.264  1.00  0.67           O  
ATOM   1771  CG  ARG A 244       5.241  11.801  29.174  1.00  0.64           C  
ATOM   1772  CD  ARG A 244       3.988  12.658  29.290  1.00  0.63           C  
ATOM   1773  NE  ARG A 244       4.305  14.022  29.705  1.00  0.50           N  
ATOM   1774  NH1 ARG A 244       2.120  14.771  29.634  1.00  0.40           N  
ATOM   1775  NH2 ARG A 244       3.808  16.199  30.240  1.00  0.35           N  
ATOM   1776  CZ  ARG A 244       3.410  14.994  29.859  1.00  0.55           C  
ATOM   1777  N   GLY A 245       2.101   8.167  28.252  1.00  0.67           N  
ATOM   1778  CA  GLY A 245       1.038   7.344  27.699  1.00  0.66           C  
ATOM   1779  C   GLY A 245       1.356   6.807  26.317  1.00  0.68           C  
ATOM   1780  O   GLY A 245       2.029   7.472  25.527  1.00  0.64           O  
ATOM   1781  N   ALA A 246       1.282   5.346  26.094  1.00  0.73           N  
ATOM   1782  CA  ALA A 246       1.207   4.559  24.865  1.00  0.74           C  
ATOM   1783  C   ALA A 246       0.449   5.313  23.776  1.00  0.74           C  
ATOM   1784  CB  ALA A 246       0.543   3.211  25.137  1.00  0.71           C  
ATOM   1785  O   ALA A 246      -0.601   5.904  24.038  1.00  0.72           O  
ATOM   1786  N   HIS A 247       1.026   5.617  22.679  1.00  0.75           N  
ATOM   1787  CA  HIS A 247       0.306   6.213  21.559  1.00  0.76           C  
ATOM   1788  C   HIS A 247       0.316   5.291  20.344  1.00  0.77           C  
ATOM   1789  CB  HIS A 247       0.912   7.569  21.194  1.00  0.73           C  
ATOM   1790  O   HIS A 247       1.165   4.403  20.240  1.00  0.76           O  
ATOM   1791  CG  HIS A 247       2.335   7.489  20.743  1.00  0.72           C  
ATOM   1792  CD2 HIS A 247       2.874   7.467  19.501  1.00  0.72           C  
ATOM   1793  ND1 HIS A 247       3.392   7.416  21.624  1.00  0.71           N  
ATOM   1794  CE1 HIS A 247       4.523   7.353  20.941  1.00  0.69           C  
ATOM   1795  NE2 HIS A 247       4.237   7.382  19.651  1.00  0.68           N  
ATOM   1796  N   THR A 248      -0.708   5.344  19.518  1.00  0.79           N  
ATOM   1797  CA  THR A 248      -0.878   4.661  18.241  1.00  0.81           C  
ATOM   1798  C   THR A 248      -0.825   5.654  17.084  1.00  0.81           C  
ATOM   1799  CB  THR A 248      -2.208   3.886  18.195  1.00  0.77           C  
ATOM   1800  O   THR A 248      -1.236   6.808  17.230  1.00  0.80           O  
ATOM   1801  CG2 THR A 248      -2.231   2.769  19.233  1.00  0.69           C  
ATOM   1802  OG1 THR A 248      -3.290   4.789  18.457  1.00  0.75           O  
ATOM   1803  N   HIS A 249      -0.266   5.329  15.991  1.00  0.82           N  
ATOM   1804  CA  HIS A 249      -0.358   6.076  14.742  1.00  0.83           C  
ATOM   1805  C   HIS A 249      -1.292   5.385  13.754  1.00  0.84           C  
ATOM   1806  CB  HIS A 249       1.028   6.253  14.119  1.00  0.81           C  
ATOM   1807  O   HIS A 249      -1.238   4.164  13.593  1.00  0.83           O  
ATOM   1808  CG  HIS A 249       1.979   7.022  14.980  1.00  0.77           C  
ATOM   1809  CD2 HIS A 249       2.984   6.606  15.786  1.00  0.75           C  
ATOM   1810  ND1 HIS A 249       1.950   8.396  15.076  1.00  0.75           N  
ATOM   1811  CE1 HIS A 249       2.900   8.794  15.906  1.00  0.75           C  
ATOM   1812  NE2 HIS A 249       3.542   7.727  16.350  1.00  0.75           N  
ATOM   1813  N   THR A 250      -2.184   6.134  13.090  1.00  0.83           N  
ATOM   1814  CA  THR A 250      -3.024   5.616  12.015  1.00  0.85           C  
ATOM   1815  C   THR A 250      -2.264   5.605  10.692  1.00  0.85           C  
ATOM   1816  CB  THR A 250      -4.312   6.446  11.864  1.00  0.82           C  
ATOM   1817  O   THR A 250      -1.707   6.626  10.281  1.00  0.84           O  
ATOM   1818  CG2 THR A 250      -5.252   5.820  10.839  1.00  0.71           C  
ATOM   1819  OG1 THR A 250      -4.980   6.515  13.130  1.00  0.77           O  
ATOM   1820  N   VAL A 251      -2.125   4.500  10.102  1.00  0.83           N  
ATOM   1821  CA  VAL A 251      -1.635   4.370   8.734  1.00  0.84           C  
ATOM   1822  C   VAL A 251      -2.807   4.424   7.757  1.00  0.84           C  
ATOM   1823  CB  VAL A 251      -0.839   3.060   8.538  1.00  0.82           C  
ATOM   1824  O   VAL A 251      -3.709   3.584   7.812  1.00  0.82           O  
ATOM   1825  CG1 VAL A 251      -0.271   2.980   7.122  1.00  0.76           C  
ATOM   1826  CG2 VAL A 251       0.281   2.958   9.573  1.00  0.75           C  
ATOM   1827  N   THR A 252      -2.795   5.437   6.990  1.00  0.85           N  
ATOM   1828  CA  THR A 252      -3.772   5.610   5.921  1.00  0.86           C  
ATOM   1829  C   THR A 252      -3.142   5.320   4.561  1.00  0.86           C  
ATOM   1830  CB  THR A 252      -4.359   7.033   5.925  1.00  0.83           C  
ATOM   1831  O   THR A 252      -1.949   5.558   4.360  1.00  0.84           O  
ATOM   1832  CG2 THR A 252      -5.105   7.317   7.224  1.00  0.74           C  
ATOM   1833  OG1 THR A 252      -3.295   7.983   5.781  1.00  0.79           O  
ATOM   1834  N   GLY A 253      -3.933   4.729   3.568  1.00  0.84           N  
ATOM   1835  CA  GLY A 253      -3.524   4.457   2.199  1.00  0.84           C  
ATOM   1836  C   GLY A 253      -4.682   4.459   1.219  1.00  0.84           C  
ATOM   1837  O   GLY A 253      -5.846   4.473   1.625  1.00  0.82           O  
ATOM   1838  N   THR A 254      -4.400   4.654  -0.067  1.00  0.84           N  
ATOM   1839  CA  THR A 254      -5.380   4.568  -1.144  1.00  0.85           C  
ATOM   1840  C   THR A 254      -5.023   3.443  -2.111  1.00  0.83           C  
ATOM   1841  CB  THR A 254      -5.481   5.898  -1.913  1.00  0.81           C  
ATOM   1842  O   THR A 254      -3.845   3.195  -2.376  1.00  0.81           O  
ATOM   1843  CG2 THR A 254      -6.019   7.011  -1.020  1.00  0.72           C  
ATOM   1844  OG1 THR A 254      -4.182   6.269  -2.389  1.00  0.78           O  
ATOM   1845  N   ILE A 255      -5.979   2.632  -2.503  1.00  0.84           N  
ATOM   1846  CA  ILE A 255      -5.847   1.655  -3.579  1.00  0.84           C  
ATOM   1847  C   ILE A 255      -6.519   2.185  -4.843  1.00  0.84           C  
ATOM   1848  CB  ILE A 255      -6.455   0.291  -3.181  1.00  0.81           C  
ATOM   1849  O   ILE A 255      -7.645   2.686  -4.792  1.00  0.81           O  
ATOM   1850  CG1 ILE A 255      -5.774  -0.249  -1.918  1.00  0.71           C  
ATOM   1851  CG2 ILE A 255      -6.339  -0.709  -4.335  1.00  0.69           C  
ATOM   1852  CD1 ILE A 255      -6.390  -1.535  -1.384  1.00  0.70           C  
ATOM   1853  N   GLY A 256      -5.885   2.244  -5.922  1.00  0.82           N  
ATOM   1854  CA  GLY A 256      -6.385   2.617  -7.236  1.00  0.82           C  
ATOM   1855  C   GLY A 256      -7.314   1.579  -7.838  1.00  0.83           C  
ATOM   1856  O   GLY A 256      -7.255   0.402  -7.477  1.00  0.81           O  
ATOM   1857  N   SER A 257      -8.276   1.990  -8.637  1.00  0.85           N  
ATOM   1858  CA  SER A 257      -9.090   1.125  -9.485  1.00  0.85           C  
ATOM   1859  C   SER A 257      -8.316   0.673 -10.718  1.00  0.84           C  
ATOM   1860  CB  SER A 257     -10.371   1.843  -9.911  1.00  0.81           C  
ATOM   1861  O   SER A 257      -7.550   1.447 -11.296  1.00  0.81           O  
ATOM   1862  OG  SER A 257     -11.138   2.218  -8.780  1.00  0.71           O  
ATOM   1863  N   THR A 258      -8.440  -0.549 -11.085  1.00  0.83           N  
ATOM   1864  CA  THR A 258      -7.930  -1.104 -12.334  1.00  0.83           C  
ATOM   1865  C   THR A 258      -9.061  -1.716 -13.155  1.00  0.83           C  
ATOM   1866  CB  THR A 258      -6.848  -2.168 -12.072  1.00  0.80           C  
ATOM   1867  O   THR A 258     -10.114  -2.059 -12.613  1.00  0.81           O  
ATOM   1868  CG2 THR A 258      -7.444  -3.406 -11.409  1.00  0.72           C  
ATOM   1869  OG1 THR A 258      -6.249  -2.548 -13.317  1.00  0.74           O  
ATOM   1870  N   GLY A 259      -8.884  -1.746 -14.517  1.00  0.81           N  
ATOM   1871  CA  GLY A 259      -9.861  -2.228 -15.480  1.00  0.83           C  
ATOM   1872  C   GLY A 259     -10.861  -1.166 -15.898  1.00  0.82           C  
ATOM   1873  O   GLY A 259     -11.175  -0.262 -15.121  1.00  0.79           O  
ATOM   1874  N   ASN A 260     -11.413  -1.073 -17.240  1.00  0.85           N  
ATOM   1875  CA  ASN A 260     -12.404  -0.123 -17.733  1.00  0.87           C  
ATOM   1876  C   ASN A 260     -13.520  -0.826 -18.501  1.00  0.85           C  
ATOM   1877  CB  ASN A 260     -11.740   0.937 -18.614  1.00  0.80           C  
ATOM   1878  O   ASN A 260     -14.348  -0.172 -19.139  1.00  0.83           O  
ATOM   1879  CG  ASN A 260     -11.166   0.359 -19.892  1.00  0.70           C  
ATOM   1880  ND2 ASN A 260     -10.519   1.203 -20.687  1.00  0.68           N  
ATOM   1881  OD1 ASN A 260     -11.304  -0.837 -20.164  1.00  0.65           O  
ATOM   1882  N   ASN A 261     -13.593  -2.173 -18.480  1.00  0.86           N  
ATOM   1883  CA  ASN A 261     -14.613  -2.951 -19.175  1.00  0.87           C  
ATOM   1884  C   ASN A 261     -14.578  -2.706 -20.680  1.00  0.86           C  
ATOM   1885  CB  ASN A 261     -16.002  -2.635 -18.617  1.00  0.82           C  
ATOM   1886  O   ASN A 261     -15.622  -2.679 -21.334  1.00  0.82           O  
ATOM   1887  CG  ASN A 261     -16.171  -3.086 -17.180  1.00  0.74           C  
ATOM   1888  ND2 ASN A 261     -17.059  -2.421 -16.450  1.00  0.73           N  
ATOM   1889  OD1 ASN A 261     -15.509  -4.025 -16.729  1.00  0.69           O  
ATOM   1890  N   ALA A 262     -13.496  -2.365 -21.270  1.00  0.90           N  
ATOM   1891  CA  ALA A 262     -13.491  -2.221 -22.724  1.00  0.90           C  
ATOM   1892  C   ALA A 262     -13.737  -3.563 -23.409  1.00  0.89           C  
ATOM   1893  CB  ALA A 262     -12.168  -1.622 -23.194  1.00  0.88           C  
ATOM   1894  O   ALA A 262     -13.083  -4.559 -23.091  1.00  0.88           O  
ATOM   1895  N   SER A 263     -14.653  -3.664 -24.199  1.00  0.88           N  
ATOM   1896  CA  SER A 263     -14.929  -4.856 -24.994  1.00  0.88           C  
ATOM   1897  C   SER A 263     -13.750  -5.204 -25.897  1.00  0.87           C  
ATOM   1898  CB  SER A 263     -16.188  -4.658 -25.839  1.00  0.85           C  
ATOM   1899  O   SER A 263     -13.063  -4.313 -26.400  1.00  0.85           O  
ATOM   1900  OG  SER A 263     -16.063  -3.514 -26.667  1.00  0.75           O  
ATOM   1901  N   PHE A 264     -13.421  -6.402 -26.016  1.00  0.85           N  
ATOM   1902  CA  PHE A 264     -12.466  -6.880 -27.009  1.00  0.85           C  
ATOM   1903  C   PHE A 264     -13.089  -7.964 -27.881  1.00  0.83           C  
ATOM   1904  CB  PHE A 264     -11.203  -7.416 -26.328  1.00  0.83           C  
ATOM   1905  O   PHE A 264     -14.094  -8.569 -27.504  1.00  0.79           O  
ATOM   1906  CG  PHE A 264     -11.430  -8.669 -25.528  1.00  0.82           C  
ATOM   1907  CD1 PHE A 264     -11.951  -8.604 -24.241  1.00  0.80           C  
ATOM   1908  CD2 PHE A 264     -11.122  -9.914 -26.062  1.00  0.81           C  
ATOM   1909  CE1 PHE A 264     -12.162  -9.763 -23.498  1.00  0.82           C  
ATOM   1910  CE2 PHE A 264     -11.331 -11.076 -25.325  1.00  0.82           C  
ATOM   1911  CZ  PHE A 264     -11.850 -10.999 -24.043  1.00  0.80           C  
ATOM   1912  N   SER A 265     -12.597  -8.206 -29.110  1.00  0.80           N  
ATOM   1913  CA  SER A 265     -13.095  -9.187 -30.068  1.00  0.79           C  
ATOM   1914  C   SER A 265     -12.360 -10.517 -29.930  1.00  0.79           C  
ATOM   1915  CB  SER A 265     -12.952  -8.663 -31.497  1.00  0.77           C  
ATOM   1916  O   SER A 265     -11.131 -10.563 -30.006  1.00  0.77           O  
ATOM   1917  OG  SER A 265     -13.544  -9.558 -32.423  1.00  0.73           O  
ATOM   1918  N   VAL A 266     -12.993 -11.655 -29.601  1.00  0.78           N  
ATOM   1919  CA  VAL A 266     -12.479 -13.019 -29.541  1.00  0.78           C  
ATOM   1920  C   VAL A 266     -12.668 -13.703 -30.894  1.00  0.77           C  
ATOM   1921  CB  VAL A 266     -13.171 -13.838 -28.429  1.00  0.75           C  
ATOM   1922  O   VAL A 266     -12.589 -14.930 -30.992  1.00  0.75           O  
ATOM   1923  CG1 VAL A 266     -12.835 -13.269 -27.051  1.00  0.70           C  
ATOM   1924  CG2 VAL A 266     -14.682 -13.862 -28.646  1.00  0.69           C  
ATOM   1925  N   VAL A 267     -12.990 -13.053 -31.917  1.00  0.78           N  
ATOM   1926  CA  VAL A 267     -13.212 -13.640 -33.235  1.00  0.78           C  
ATOM   1927  C   VAL A 267     -11.870 -13.935 -33.901  1.00  0.79           C  
ATOM   1928  CB  VAL A 267     -14.061 -12.713 -34.133  1.00  0.77           C  
ATOM   1929  O   VAL A 267     -11.079 -13.023 -34.149  1.00  0.78           O  
ATOM   1930  CG1 VAL A 267     -14.323 -13.367 -35.489  1.00  0.72           C  
ATOM   1931  CG2 VAL A 267     -15.377 -12.361 -33.443  1.00  0.72           C  
ATOM   1932  N   ASN A 268     -11.608 -15.145 -34.166  1.00  0.79           N  
ATOM   1933  CA  ASN A 268     -10.424 -15.580 -34.899  1.00  0.79           C  
ATOM   1934  C   ASN A 268     -10.390 -14.992 -36.307  1.00  0.79           C  
ATOM   1935  CB  ASN A 268     -10.361 -17.107 -34.960  1.00  0.76           C  
ATOM   1936  O   ASN A 268     -11.426 -14.594 -36.844  1.00  0.78           O  
ATOM   1937  CG  ASN A 268     -10.185 -17.739 -33.593  1.00  0.71           C  
ATOM   1938  ND2 ASN A 268     -10.364 -19.053 -33.520  1.00  0.68           N  
ATOM   1939  OD1 ASN A 268      -9.892 -17.052 -32.611  1.00  0.69           O  
ATOM   1940  N   ALA A 269      -9.223 -14.770 -36.874  1.00  0.81           N  
ATOM   1941  CA  ALA A 269      -9.090 -14.360 -38.270  1.00  0.81           C  
ATOM   1942  C   ALA A 269      -9.944 -15.236 -39.182  1.00  0.81           C  
ATOM   1943  CB  ALA A 269      -7.627 -14.414 -38.703  1.00  0.79           C  
ATOM   1944  O   ALA A 269      -9.951 -16.462 -39.047  1.00  0.80           O  
ATOM   1945  N   TYR A 270     -10.533 -14.717 -40.093  1.00  0.80           N  
ATOM   1946  CA  TYR A 270     -11.441 -15.438 -40.978  1.00  0.81           C  
ATOM   1947  C   TYR A 270     -11.499 -14.782 -42.352  1.00  0.82           C  
ATOM   1948  CB  TYR A 270     -12.846 -15.502 -40.371  1.00  0.79           C  
ATOM   1949  O   TYR A 270     -11.144 -13.610 -42.503  1.00  0.80           O  
ATOM   1950  CG  TYR A 270     -13.475 -14.147 -40.153  1.00  0.77           C  
ATOM   1951  CD1 TYR A 270     -13.278 -13.450 -38.963  1.00  0.75           C  
ATOM   1952  CD2 TYR A 270     -14.268 -13.563 -41.134  1.00  0.76           C  
ATOM   1953  CE1 TYR A 270     -13.857 -12.202 -38.756  1.00  0.74           C  
ATOM   1954  CE2 TYR A 270     -14.852 -12.316 -40.939  1.00  0.75           C  
ATOM   1955  OH  TYR A 270     -15.217 -10.409 -39.550  1.00  0.61           O  
ATOM   1956  CZ  TYR A 270     -14.641 -11.644 -39.749  1.00  0.71           C  
ATOM   1957  N   VAL A 271     -11.971 -15.459 -43.436  1.00  0.82           N  
ATOM   1958  CA  VAL A 271     -12.350 -15.015 -44.773  1.00  0.83           C  
ATOM   1959  C   VAL A 271     -13.856 -15.181 -44.966  1.00  0.81           C  
ATOM   1960  CB  VAL A 271     -11.584 -15.791 -45.868  1.00  0.80           C  
ATOM   1961  O   VAL A 271     -14.412 -16.241 -44.670  1.00  0.79           O  
ATOM   1962  CG1 VAL A 271     -11.989 -15.305 -47.258  1.00  0.73           C  
ATOM   1963  CG2 VAL A 271     -10.077 -15.647 -45.667  1.00  0.71           C  
ATOM   1964  N   ASN A 272     -14.422 -14.101 -45.426  1.00  0.82           N  
ATOM   1965  CA  ASN A 272     -15.846 -14.196 -45.730  1.00  0.83           C  
ATOM   1966  C   ASN A 272     -16.093 -14.959 -47.029  1.00  0.83           C  
ATOM   1967  CB  ASN A 272     -16.473 -12.802 -45.806  1.00  0.80           C  
ATOM   1968  O   ASN A 272     -15.583 -14.577 -48.084  1.00  0.81           O  
ATOM   1969  CG  ASN A 272     -16.583 -12.136 -44.449  1.00  0.76           C  
ATOM   1970  ND2 ASN A 272     -16.374 -10.826 -44.412  1.00  0.75           N  
ATOM   1971  OD1 ASN A 272     -16.854 -12.795 -43.441  1.00  0.75           O  
ATOM   1972  N   LEU A 273     -16.907 -16.045 -46.926  1.00  0.86           N  
ATOM   1973  CA  LEU A 273     -17.354 -16.754 -48.121  1.00  0.86           C  
ATOM   1974  C   LEU A 273     -18.871 -16.679 -48.261  1.00  0.86           C  
ATOM   1975  CB  LEU A 273     -16.905 -18.217 -48.076  1.00  0.85           C  
ATOM   1976  O   LEU A 273     -19.594 -16.741 -47.264  1.00  0.85           O  
ATOM   1977  CG  LEU A 273     -15.396 -18.462 -48.045  1.00  0.85           C  
ATOM   1978  CD1 LEU A 273     -15.103 -19.957 -47.981  1.00  0.83           C  
ATOM   1979  CD2 LEU A 273     -14.726 -17.832 -49.261  1.00  0.83           C  
ATOM   1980  N   ALA A 274     -19.295 -16.611 -49.435  1.00  0.87           N  
ATOM   1981  CA  ALA A 274     -20.723 -16.784 -49.687  1.00  0.87           C  
ATOM   1982  C   ALA A 274     -21.137 -18.243 -49.519  1.00  0.87           C  
ATOM   1983  CB  ALA A 274     -21.081 -16.290 -51.086  1.00  0.85           C  
ATOM   1984  O   ALA A 274     -20.578 -19.132 -50.166  1.00  0.85           O  
ATOM   1985  N   ALA A 275     -22.049 -18.448 -48.716  1.00  0.88           N  
ATOM   1986  CA  ALA A 275     -22.551 -19.800 -48.484  1.00  0.89           C  
ATOM   1987  C   ALA A 275     -23.985 -19.947 -48.984  1.00  0.90           C  
ATOM   1988  CB  ALA A 275     -22.470 -20.151 -47.000  1.00  0.88           C  
ATOM   1989  O   ALA A 275     -24.847 -19.123 -48.667  1.00  0.89           O  
ATOM   1990  N   TRP A 276     -24.232 -21.019 -49.702  1.00  0.90           N  
ATOM   1991  CA  TRP A 276     -25.526 -21.330 -50.302  1.00  0.92           C  
ATOM   1992  C   TRP A 276     -25.985 -22.730 -49.910  1.00  0.91           C  
ATOM   1993  CB  TRP A 276     -25.455 -21.210 -51.826  1.00  0.90           C  
ATOM   1994  O   TRP A 276     -25.227 -23.695 -50.032  1.00  0.89           O  
ATOM   1995  CG  TRP A 276     -25.031 -19.856 -52.312  1.00  0.84           C  
ATOM   1996  CD1 TRP A 276     -23.753 -19.386 -52.431  1.00  0.78           C  
ATOM   1997  CD2 TRP A 276     -25.890 -18.794 -52.738  1.00  0.81           C  
ATOM   1998  CE2 TRP A 276     -25.063 -17.709 -53.104  1.00  0.86           C  
ATOM   1999  CE3 TRP A 276     -27.280 -18.655 -52.848  1.00  0.83           C  
ATOM   2000  NE1 TRP A 276     -23.765 -18.096 -52.908  1.00  0.83           N  
ATOM   2001  CH2 TRP A 276     -26.946 -16.390 -53.669  1.00  0.80           C  
ATOM   2002  CZ2 TRP A 276     -25.582 -16.499 -53.572  1.00  0.81           C  
ATOM   2003  CZ3 TRP A 276     -27.795 -17.450 -53.313  1.00  0.81           C  
ATOM   2004  N   ARG A 277     -27.216 -22.850 -49.484  1.00  0.91           N  
ATOM   2005  CA  ARG A 277     -27.815 -24.152 -49.208  1.00  0.92           C  
ATOM   2006  C   ARG A 277     -28.801 -24.544 -50.303  1.00  0.93           C  
ATOM   2007  CB  ARG A 277     -28.516 -24.144 -47.848  1.00  0.91           C  
ATOM   2008  O   ARG A 277     -29.683 -23.760 -50.660  1.00  0.92           O  
ATOM   2009  CG  ARG A 277     -29.105 -25.488 -47.451  1.00  0.89           C  
ATOM   2010  CD  ARG A 277     -29.727 -25.443 -46.062  1.00  0.88           C  
ATOM   2011  NE  ARG A 277     -30.953 -24.649 -46.047  1.00  0.86           N  
ATOM   2012  NH1 ARG A 277     -31.358 -24.940 -43.791  1.00  0.79           N  
ATOM   2013  NH2 ARG A 277     -32.795 -23.690 -45.067  1.00  0.77           N  
ATOM   2014  CZ  ARG A 277     -31.699 -24.428 -44.968  1.00  0.85           C  
ATOM   2015  N   ARG A 278     -28.651 -25.723 -50.765  1.00  0.94           N  
ATOM   2016  CA  ARG A 278     -29.655 -26.282 -51.664  1.00  0.95           C  
ATOM   2017  C   ARG A 278     -30.942 -26.607 -50.914  1.00  0.95           C  
ATOM   2018  CB  ARG A 278     -29.120 -27.538 -52.354  1.00  0.94           C  
ATOM   2019  O   ARG A 278     -30.921 -27.341 -49.924  1.00  0.94           O  
ATOM   2020  CG  ARG A 278     -29.994 -28.034 -53.496  1.00  0.90           C  
ATOM   2021  CD  ARG A 278     -29.382 -29.242 -54.191  1.00  0.89           C  
ATOM   2022  NE  ARG A 278     -30.268 -29.777 -55.221  1.00  0.90           N  
ATOM   2023  NH1 ARG A 278     -28.973 -31.640 -55.659  1.00  0.81           N  
ATOM   2024  NH2 ARG A 278     -30.925 -31.298 -56.812  1.00  0.79           N  
ATOM   2025  CZ  ARG A 278     -30.053 -30.904 -55.895  1.00  0.87           C  
ATOM   2026  N   THR A 279     -32.141 -26.099 -51.509  1.00  0.94           N  
ATOM   2027  CA  THR A 279     -33.441 -26.351 -50.898  1.00  0.94           C  
ATOM   2028  C   THR A 279     -34.282 -27.274 -51.777  1.00  0.93           C  
ATOM   2029  CB  THR A 279     -34.206 -25.038 -50.650  1.00  0.93           C  
ATOM   2030  O   THR A 279     -35.137 -28.007 -51.276  1.00  0.90           O  
ATOM   2031  CG2 THR A 279     -33.557 -24.226 -49.534  1.00  0.85           C  
ATOM   2032  OG1 THR A 279     -34.210 -24.259 -51.853  1.00  0.88           O  
ATOM   2033  N   GLN A 280     -33.958 -27.100 -53.089  1.00  0.94           N  
ATOM   2034  CA  GLN A 280     -34.568 -27.939 -54.116  1.00  0.93           C  
ATOM   2035  C   GLN A 280     -33.544 -28.353 -55.169  1.00  0.92           C  
ATOM   2036  CB  GLN A 280     -35.738 -27.210 -54.780  1.00  0.91           C  
ATOM   2037  O   GLN A 280     -32.591 -27.619 -55.437  1.00  0.89           O  
ATOM   2038  CG  GLN A 280     -36.887 -26.899 -53.831  1.00  0.86           C  
ATOM   2039  CD  GLN A 280     -38.044 -26.198 -54.519  1.00  0.83           C  
ATOM   2040  NE2 GLN A 280     -39.136 -26.001 -53.789  1.00  0.82           N  
ATOM   2041  OE1 GLN A 280     -37.955 -25.837 -55.697  1.00  0.82           O  
TER    2042      GLN A 280
END
