# Supplementary material for: DepoScope: Accurate phage depolymerase annotation and domain delineation using large language models
Source: PLoS Comput Biol. 2024 Aug 5;20(8):e1011831. doi: 10.1371/journal.pcbi.1011831 (PMC11326577; doi:10.1371/journal.pcbi.1011831)
Supplement: S1 Data — (ZIP) [file pcbi.1011831.s003.zip › FN_FP_deposcope_032024/False_positives/NC_019401.1__YP_006987249.pdb]

PARENT N/A
ATOM      1  N   MET A   1       9.241  14.605  41.060  1.00  0.25           N  
ATOM      2  CA  MET A   1       8.025  15.068  41.723  1.00  0.26           C  
ATOM      3  C   MET A   1       6.803  14.321  41.200  1.00  0.25           C  
ATOM      4  CB  MET A   1       7.843  16.573  41.525  1.00  0.24           C  
ATOM      5  O   MET A   1       6.533  14.328  39.998  1.00  0.26           O  
ATOM      6  CG  MET A   1       8.257  17.405  42.728  1.00  0.25           C  
ATOM      7  SD  MET A   1       7.915  19.193  42.497  1.00  0.21           S  
ATOM      8  CE  MET A   1       9.552  19.882  42.868  1.00  0.26           C  
ATOM      9  N   ALA A   2       6.307  13.058  41.873  1.00  0.37           N  
ATOM     10  CA  ALA A   2       4.937  12.561  41.767  1.00  0.38           C  
ATOM     11  C   ALA A   2       3.936  13.712  41.755  1.00  0.37           C  
ATOM     12  CB  ALA A   2       4.628  11.602  42.914  1.00  0.36           C  
ATOM     13  O   ALA A   2       4.019  14.624  42.582  1.00  0.37           O  
ATOM     14  N   TYR A   3       3.537  14.170  40.627  1.00  0.39           N  
ATOM     15  CA  TYR A   3       2.419  15.088  40.812  1.00  0.39           C  
ATOM     16  C   TYR A   3       1.206  14.362  41.382  1.00  0.39           C  
ATOM     17  CB  TYR A   3       2.050  15.760  39.487  1.00  0.36           C  
ATOM     18  O   TYR A   3       0.778  13.338  40.843  1.00  0.38           O  
ATOM     19  CG  TYR A   3       3.098  16.722  38.981  1.00  0.36           C  
ATOM     20  CD1 TYR A   3       3.120  18.047  39.411  1.00  0.35           C  
ATOM     21  CD2 TYR A   3       4.067  16.308  38.074  1.00  0.37           C  
ATOM     22  CE1 TYR A   3       4.083  18.937  38.946  1.00  0.38           C  
ATOM     23  CE2 TYR A   3       5.034  17.190  37.603  1.00  0.40           C  
ATOM     24  OH  TYR A   3       5.990  19.377  37.582  1.00  0.34           O  
ATOM     25  CZ  TYR A   3       5.034  18.500  38.045  1.00  0.34           C  
ATOM     26  N   THR A   4       0.931  14.346  42.651  1.00  0.37           N  
ATOM     27  CA  THR A   4      -0.275  14.203  43.459  1.00  0.39           C  
ATOM     28  C   THR A   4      -1.287  15.293  43.118  1.00  0.37           C  
ATOM     29  CB  THR A   4       0.052  14.253  44.963  1.00  0.35           C  
ATOM     30  O   THR A   4      -1.006  16.482  43.284  1.00  0.36           O  
ATOM     31  CG2 THR A   4      -1.117  13.739  45.797  1.00  0.35           C  
ATOM     32  OG1 THR A   4       1.204  13.442  45.224  1.00  0.34           O  
ATOM     33  N   ILE A   5      -2.269  15.061  42.220  1.00  0.39           N  
ATOM     34  CA  ILE A   5      -3.450  15.916  42.201  1.00  0.41           C  
ATOM     35  C   ILE A   5      -4.292  15.662  43.449  1.00  0.40           C  
ATOM     36  CB  ILE A   5      -4.295  15.685  40.928  1.00  0.38           C  
ATOM     37  O   ILE A   5      -4.800  14.556  43.648  1.00  0.40           O  
ATOM     38  CG1 ILE A   5      -3.462  15.978  39.675  1.00  0.36           C  
ATOM     39  CG2 ILE A   5      -5.562  16.545  40.957  1.00  0.36           C  
ATOM     40  CD1 ILE A   5      -4.175  15.653  38.369  1.00  0.37           C  
ATOM     41  N   LYS A   6      -4.016  16.391  44.549  1.00  0.39           N  
ATOM     42  CA  LYS A   6      -4.799  16.708  45.740  1.00  0.40           C  
ATOM     43  C   LYS A   6      -5.872  17.748  45.431  1.00  0.39           C  
ATOM     44  CB  LYS A   6      -3.890  17.211  46.862  1.00  0.36           C  
ATOM     45  O   LYS A   6      -5.560  18.868  45.022  1.00  0.37           O  
ATOM     46  CG  LYS A   6      -3.260  16.102  47.692  1.00  0.36           C  
ATOM     47  CD  LYS A   6      -2.468  16.664  48.866  1.00  0.41           C  
ATOM     48  CE  LYS A   6      -1.834  15.555  49.695  1.00  0.36           C  
ATOM     49  NZ  LYS A   6      -1.057  16.101  50.848  1.00  0.36           N  
ATOM     50  N   GLY A   7      -7.270  17.179  45.067  1.00  0.35           N  
ATOM     51  CA  GLY A   7      -8.523  17.918  45.062  1.00  0.36           C  
ATOM     52  C   GLY A   7      -9.636  17.201  44.323  1.00  0.35           C  
ATOM     53  O   GLY A   7      -9.401  16.175  43.681  1.00  0.33           O  
ATOM     54  N   ASP A   8     -11.078  17.220  44.815  1.00  0.39           N  
ATOM     55  CA  ASP A   8     -12.303  16.792  44.147  1.00  0.39           C  
ATOM     56  C   ASP A   8     -12.232  17.058  42.645  1.00  0.38           C  
ATOM     57  CB  ASP A   8     -13.519  17.500  44.750  1.00  0.36           C  
ATOM     58  O   ASP A   8     -12.074  18.205  42.220  1.00  0.37           O  
ATOM     59  CG  ASP A   8     -13.916  16.944  46.106  1.00  0.36           C  
ATOM     60  OD1 ASP A   8     -13.645  15.756  46.382  1.00  0.40           O  
ATOM     61  OD2 ASP A   8     -14.509  17.701  46.905  1.00  0.46           O  
ATOM     62  N   LEU A   9     -11.487  16.303  41.845  1.00  0.37           N  
ATOM     63  CA  LEU A   9     -11.622  16.341  40.393  1.00  0.39           C  
ATOM     64  C   LEU A   9     -13.073  16.121  39.977  1.00  0.37           C  
ATOM     65  CB  LEU A   9     -10.727  15.282  39.744  1.00  0.36           C  
ATOM     66  O   LEU A   9     -13.560  14.988  39.983  1.00  0.37           O  
ATOM     67  CG  LEU A   9     -10.116  15.649  38.390  1.00  0.35           C  
ATOM     68  CD1 LEU A   9      -8.654  16.049  38.558  1.00  0.35           C  
ATOM     69  CD2 LEU A   9     -10.249  14.487  37.411  1.00  0.37           C  
ATOM     70  N   ASN A  10     -13.948  17.072  40.222  1.00  0.34           N  
ATOM     71  CA  ASN A  10     -15.222  17.331  39.558  1.00  0.38           C  
ATOM     72  C   ASN A  10     -15.020  17.802  38.121  1.00  0.34           C  
ATOM     73  CB  ASN A  10     -16.037  18.359  40.345  1.00  0.33           C  
ATOM     74  O   ASN A  10     -14.809  18.992  37.877  1.00  0.33           O  
ATOM     75  CG  ASN A  10     -17.187  17.732  41.108  1.00  0.34           C  
ATOM     76  ND2 ASN A  10     -17.596  18.374  42.197  1.00  0.32           N  
ATOM     77  OD1 ASN A  10     -17.704  16.680  40.723  1.00  0.36           O  
ATOM     78  N   ALA A  11     -14.346  16.978  37.164  1.00  0.34           N  
ATOM     79  CA  ALA A  11     -14.149  17.361  35.768  1.00  0.35           C  
ATOM     80  C   ALA A  11     -15.150  16.654  34.859  1.00  0.35           C  
ATOM     81  CB  ALA A  11     -12.721  17.048  35.327  1.00  0.33           C  
ATOM     82  O   ALA A  11     -15.267  15.426  34.890  1.00  0.34           O  
ATOM     83  N   THR A  12     -16.284  17.094  34.503  1.00  0.35           N  
ATOM     84  CA  THR A  12     -17.146  16.753  33.377  1.00  0.35           C  
ATOM     85  C   THR A  12     -16.314  16.420  32.141  1.00  0.35           C  
ATOM     86  CB  THR A  12     -18.118  17.901  33.049  1.00  0.33           C  
ATOM     87  O   THR A  12     -16.724  15.605  31.312  1.00  0.34           O  
ATOM     88  CG2 THR A  12     -19.438  17.734  33.796  1.00  0.33           C  
ATOM     89  OG1 THR A  12     -17.522  19.147  33.429  1.00  0.34           O  
ATOM     90  N   HIS A  13     -15.015  16.854  31.999  1.00  0.35           N  
ATOM     91  CA  HIS A  13     -14.025  16.796  30.930  1.00  0.37           C  
ATOM     92  C   HIS A  13     -12.610  16.707  31.494  1.00  0.35           C  
ATOM     93  CB  HIS A  13     -14.150  18.016  30.016  1.00  0.32           C  
ATOM     94  O   HIS A  13     -12.224  17.514  32.342  1.00  0.33           O  
ATOM     95  CG  HIS A  13     -15.433  18.062  29.249  1.00  0.31           C  
ATOM     96  CD2 HIS A  13     -15.693  17.843  27.938  1.00  0.33           C  
ATOM     97  ND1 HIS A  13     -16.641  18.367  29.837  1.00  0.44           N  
ATOM     98  CE1 HIS A  13     -17.592  18.333  28.918  1.00  0.32           C  
ATOM     99  NE2 HIS A  13     -17.043  18.018  27.758  1.00  0.33           N  
ATOM    100  N   ILE A  14     -11.785  15.593  31.511  1.00  0.36           N  
ATOM    101  CA  ILE A  14     -10.353  15.350  31.651  1.00  0.38           C  
ATOM    102  C   ILE A  14      -9.706  15.271  30.271  1.00  0.36           C  
ATOM    103  CB  ILE A  14     -10.075  14.056  32.449  1.00  0.35           C  
ATOM    104  O   ILE A  14     -10.110  14.460  29.434  1.00  0.35           O  
ATOM    105  CG1 ILE A  14     -10.638  14.173  33.870  1.00  0.35           C  
ATOM    106  CG2 ILE A  14      -8.575  13.751  32.478  1.00  0.35           C  
ATOM    107  CD1 ILE A  14     -10.491  12.906  34.701  1.00  0.35           C  
ATOM    108  N   LYS A  15      -8.852  16.294  29.894  1.00  0.35           N  
ATOM    109  CA  LYS A  15      -7.762  16.463  28.937  1.00  0.35           C  
ATOM    110  C   LYS A  15      -6.518  15.699  29.380  1.00  0.35           C  
ATOM    111  CB  LYS A  15      -7.431  17.945  28.758  1.00  0.33           C  
ATOM    112  O   LYS A  15      -5.874  16.068  30.364  1.00  0.34           O  
ATOM    113  CG  LYS A  15      -8.241  18.634  27.669  1.00  0.32           C  
ATOM    114  CD  LYS A  15      -7.815  20.085  27.489  1.00  0.35           C  
ATOM    115  CE  LYS A  15      -8.648  20.785  26.423  1.00  0.35           C  
ATOM    116  NZ  LYS A  15      -8.258  22.219  26.269  1.00  0.35           N  
ATOM    117  N   VAL A  16      -6.370  14.309  29.164  1.00  0.38           N  
ATOM    118  CA  VAL A  16      -5.143  13.520  29.208  1.00  0.39           C  
ATOM    119  C   VAL A  16      -4.422  13.610  27.865  1.00  0.38           C  
ATOM    120  CB  VAL A  16      -5.431  12.043  29.560  1.00  0.37           C  
ATOM    121  O   VAL A  16      -4.982  13.250  26.827  1.00  0.37           O  
ATOM    122  CG1 VAL A  16      -4.128  11.267  29.743  1.00  0.38           C  
ATOM    123  CG2 VAL A  16      -6.291  11.953  30.819  1.00  0.38           C  
ATOM    124  N   GLN A  17      -3.410  14.396  27.746  1.00  0.35           N  
ATOM    125  CA  GLN A  17      -2.529  14.708  26.625  1.00  0.39           C  
ATOM    126  C   GLN A  17      -3.281  15.451  25.525  1.00  0.36           C  
ATOM    127  CB  GLN A  17      -1.901  13.432  26.063  1.00  0.33           C  
ATOM    128  O   GLN A  17      -3.209  15.074  24.353  1.00  0.34           O  
ATOM    129  CG  GLN A  17      -0.796  12.854  26.937  1.00  0.32           C  
ATOM    130  CD  GLN A  17      -0.049  11.718  26.264  1.00  0.40           C  
ATOM    131  NE2 GLN A  17       1.113  11.369  26.806  1.00  0.35           N  
ATOM    132  OE1 GLN A  17      -0.513  11.157  25.266  1.00  0.45           O  
ATOM    133  N   GLY A  18      -4.188  16.357  25.898  1.00  0.36           N  
ATOM    134  CA  GLY A  18      -4.964  17.312  25.124  1.00  0.35           C  
ATOM    135  C   GLY A  18      -6.244  16.723  24.560  1.00  0.36           C  
ATOM    136  O   GLY A  18      -6.992  17.407  23.859  1.00  0.35           O  
ATOM    137  N   LYS A  19      -6.566  15.403  25.045  1.00  0.37           N  
ATOM    138  CA  LYS A  19      -7.859  14.817  24.703  1.00  0.38           C  
ATOM    139  C   LYS A  19      -8.868  15.016  25.830  1.00  0.37           C  
ATOM    140  CB  LYS A  19      -7.708  13.327  24.392  1.00  0.33           C  
ATOM    141  O   LYS A  19      -8.559  14.771  26.998  1.00  0.35           O  
ATOM    142  CG  LYS A  19      -7.017  13.038  23.067  1.00  0.30           C  
ATOM    143  CD  LYS A  19      -7.013  11.548  22.752  1.00  0.35           C  
ATOM    144  CE  LYS A  19      -6.275  11.252  21.454  1.00  0.30           C  
ATOM    145  NZ  LYS A  19      -6.270   9.792  21.140  1.00  0.30           N  
ATOM    146  N   THR A  20      -9.927  15.899  25.567  1.00  0.35           N  
ATOM    147  CA  THR A  20     -11.171  15.891  26.329  1.00  0.37           C  
ATOM    148  C   THR A  20     -11.797  14.500  26.328  1.00  0.35           C  
ATOM    149  CB  THR A  20     -12.178  16.911  25.766  1.00  0.32           C  
ATOM    150  O   THR A  20     -12.132  13.965  25.268  1.00  0.33           O  
ATOM    151  CG2 THR A  20     -13.350  17.111  26.721  1.00  0.30           C  
ATOM    152  OG1 THR A  20     -11.517  18.167  25.568  1.00  0.33           O  
ATOM    153  N   VAL A  21     -11.541  13.581  27.276  1.00  0.36           N  
ATOM    154  CA  VAL A  21     -12.386  12.485  27.740  1.00  0.37           C  
ATOM    155  C   VAL A  21     -13.663  13.045  28.363  1.00  0.36           C  
ATOM    156  CB  VAL A  21     -11.645  11.590  28.759  1.00  0.33           C  
ATOM    157  O   VAL A  21     -13.609  13.780  29.351  1.00  0.35           O  
ATOM    158  CG1 VAL A  21     -12.440  10.315  29.035  1.00  0.33           C  
ATOM    159  CG2 VAL A  21     -10.245  11.251  28.251  1.00  0.31           C  
ATOM    160  N   GLY A  22     -14.629  13.691  27.434  1.00  0.31           N  
ATOM    161  CA  GLY A  22     -16.034  13.797  27.796  1.00  0.31           C  
ATOM    162  C   GLY A  22     -16.638  12.477  28.236  1.00  0.31           C  
ATOM    163  O   GLY A  22     -16.389  11.438  27.620  1.00  0.30           O  
ATOM    164  N   GLY A  23     -17.027  12.269  29.558  1.00  0.31           N  
ATOM    165  CA  GLY A  23     -17.891  11.545  30.476  1.00  0.31           C  
ATOM    166  C   GLY A  23     -17.298  11.400  31.865  1.00  0.31           C  
ATOM    167  O   GLY A  23     -16.076  11.384  32.025  1.00  0.29           O  
ATOM    168  N   ALA A  24     -17.795  12.237  32.891  1.00  0.31           N  
ATOM    169  CA  ALA A  24     -17.590  11.972  34.313  1.00  0.32           C  
ATOM    170  C   ALA A  24     -16.740  10.722  34.520  1.00  0.31           C  
ATOM    171  CB  ALA A  24     -18.932  11.824  35.026  1.00  0.28           C  
ATOM    172  O   ALA A  24     -17.107   9.633  34.074  1.00  0.29           O  
ATOM    173  N   ILE A  25     -15.409  10.722  34.297  1.00  0.32           N  
ATOM    174  CA  ILE A  25     -14.634   9.834  35.157  1.00  0.34           C  
ATOM    175  C   ILE A  25     -15.042  10.042  36.614  1.00  0.32           C  
ATOM    176  CB  ILE A  25     -13.116  10.066  34.987  1.00  0.30           C  
ATOM    177  O   ILE A  25     -14.862  11.129  37.166  1.00  0.30           O  
ATOM    178  CG1 ILE A  25     -12.707   9.875  33.522  1.00  0.31           C  
ATOM    179  CG2 ILE A  25     -12.321   9.132  35.904  1.00  0.30           C  
ATOM    180  CD1 ILE A  25     -11.239  10.167  33.246  1.00  0.30           C  
ATOM    181  N   SER A  26     -16.218   9.681  36.941  1.00  0.31           N  
ATOM    182  CA  SER A  26     -16.580   9.351  38.316  1.00  0.33           C  
ATOM    183  C   SER A  26     -15.508   8.493  38.979  1.00  0.31           C  
ATOM    184  CB  SER A  26     -17.924   8.623  38.356  1.00  0.29           C  
ATOM    185  O   SER A  26     -15.100   7.467  38.431  1.00  0.29           O  
ATOM    186  OG  SER A  26     -17.865   7.504  39.224  1.00  0.29           O  
ATOM    187  N   THR A  27     -14.381   9.019  39.569  1.00  0.31           N  
ATOM    188  CA  THR A  27     -13.707   8.536  40.769  1.00  0.33           C  
ATOM    189  C   THR A  27     -14.716   7.980  41.770  1.00  0.31           C  
ATOM    190  CB  THR A  27     -12.883   9.654  41.434  1.00  0.29           C  
ATOM    191  O   THR A  27     -15.407   8.741  42.450  1.00  0.30           O  
ATOM    192  CG2 THR A  27     -11.753  10.121  40.523  1.00  0.29           C  
ATOM    193  OG1 THR A  27     -13.740  10.765  41.722  1.00  0.31           O  
ATOM    194  N   THR A  28     -15.780   7.351  41.283  1.00  0.30           N  
ATOM    195  CA  THR A  28     -16.448   6.564  42.313  1.00  0.33           C  
ATOM    196  C   THR A  28     -15.900   5.141  42.348  1.00  0.30           C  
ATOM    197  CB  THR A  28     -17.971   6.525  42.086  1.00  0.27           C  
ATOM    198  O   THR A  28     -16.338   4.320  43.156  1.00  0.28           O  
ATOM    199  CG2 THR A  28     -18.626   7.833  42.519  1.00  0.28           C  
ATOM    200  OG1 THR A  28     -18.235   6.310  40.694  1.00  0.28           O  
ATOM    201  N   ASP A  29     -14.728   4.835  41.700  1.00  0.32           N  
ATOM    202  CA  ASP A  29     -14.207   3.547  42.148  1.00  0.35           C  
ATOM    203  C   ASP A  29     -12.797   3.693  42.717  1.00  0.32           C  
ATOM    204  CB  ASP A  29     -14.209   2.537  40.999  1.00  0.29           C  
ATOM    205  O   ASP A  29     -11.908   4.233  42.055  1.00  0.30           O  
ATOM    206  CG  ASP A  29     -15.589   1.976  40.705  1.00  0.28           C  
ATOM    207  OD1 ASP A  29     -16.482   2.067  41.574  1.00  0.31           O  
ATOM    208  OD2 ASP A  29     -15.784   1.434  39.595  1.00  0.24           O  
ATOM    209  N   ASN A  30     -12.729   4.308  43.952  1.00  0.31           N  
ATOM    210  CA  ASN A  30     -11.787   3.952  45.008  1.00  0.34           C  
ATOM    211  C   ASN A  30     -10.375   3.768  44.461  1.00  0.31           C  
ATOM    212  CB  ASN A  30     -12.246   2.684  45.731  1.00  0.28           C  
ATOM    213  O   ASN A  30     -10.147   2.929  43.587  1.00  0.29           O  
ATOM    214  CG  ASN A  30     -13.397   2.940  46.685  1.00  0.28           C  
ATOM    215  ND2 ASN A  30     -14.180   1.904  46.960  1.00  0.18           N  
ATOM    216  OD1 ASN A  30     -13.581   4.059  47.169  1.00  0.29           O  
ATOM    217  N   ASP A  31      -9.525   4.965  44.181  1.00  0.31           N  
ATOM    218  CA  ASP A  31      -8.125   4.950  44.592  1.00  0.34           C  
ATOM    219  C   ASP A  31      -7.244   4.318  43.516  1.00  0.31           C  
ATOM    220  CB  ASP A  31      -7.961   4.198  45.914  1.00  0.28           C  
ATOM    221  O   ASP A  31      -6.630   3.273  43.744  1.00  0.29           O  
ATOM    222  CG  ASP A  31      -8.390   5.018  47.119  1.00  0.28           C  
ATOM    223  OD1 ASP A  31      -8.384   6.265  47.042  1.00  0.33           O  
ATOM    224  OD2 ASP A  31      -8.734   4.410  48.156  1.00  0.34           O  
ATOM    225  N   THR A  32      -7.265   4.655  42.185  1.00  0.36           N  
ATOM    226  CA  THR A  32      -6.023   4.265  41.525  1.00  0.38           C  
ATOM    227  C   THR A  32      -5.344   5.476  40.893  1.00  0.36           C  
ATOM    228  CB  THR A  32      -6.275   3.194  40.448  1.00  0.33           C  
ATOM    229  O   THR A  32      -5.898   6.103  39.987  1.00  0.35           O  
ATOM    230  CG2 THR A  32      -5.073   2.266  40.304  1.00  0.32           C  
ATOM    231  OG1 THR A  32      -7.422   2.417  40.814  1.00  0.31           O  
ATOM    232  N   VAL A  33      -4.569   6.370  41.648  1.00  0.34           N  
ATOM    233  CA  VAL A  33      -3.451   7.301  41.533  1.00  0.37           C  
ATOM    234  C   VAL A  33      -2.454   6.786  40.497  1.00  0.35           C  
ATOM    235  CB  VAL A  33      -2.746   7.512  42.891  1.00  0.33           C  
ATOM    236  O   VAL A  33      -1.938   5.673  40.623  1.00  0.33           O  
ATOM    237  CG1 VAL A  33      -1.650   8.570  42.772  1.00  0.31           C  
ATOM    238  CG2 VAL A  33      -3.761   7.908  43.962  1.00  0.31           C  
ATOM    239  N   TYR A  34      -2.389   7.243  39.220  1.00  0.36           N  
ATOM    240  CA  TYR A  34      -1.400   7.044  38.166  1.00  0.41           C  
ATOM    241  C   TYR A  34      -0.125   7.825  38.461  1.00  0.36           C  
ATOM    242  CB  TYR A  34      -1.969   7.465  36.808  1.00  0.35           C  
ATOM    243  O   TYR A  34      -0.165   9.044  38.646  1.00  0.36           O  
ATOM    244  CG  TYR A  34      -3.136   6.623  36.352  1.00  0.35           C  
ATOM    245  CD1 TYR A  34      -2.934   5.367  35.785  1.00  0.37           C  
ATOM    246  CD2 TYR A  34      -4.441   7.083  36.484  1.00  0.39           C  
ATOM    247  CE1 TYR A  34      -4.006   4.588  35.361  1.00  0.37           C  
ATOM    248  CE2 TYR A  34      -5.521   6.314  36.064  1.00  0.40           C  
ATOM    249  OH  TYR A  34      -6.359   4.304  35.087  1.00  0.27           O  
ATOM    250  CZ  TYR A  34      -5.294   5.070  35.505  1.00  0.38           C  
ATOM    251  N   THR A  35       0.893   7.190  38.972  1.00  0.31           N  
ATOM    252  CA  THR A  35       2.250   7.628  39.283  1.00  0.33           C  
ATOM    253  C   THR A  35       3.136   7.568  38.042  1.00  0.31           C  
ATOM    254  CB  THR A  35       2.870   6.771  40.402  1.00  0.30           C  
ATOM    255  O   THR A  35       3.254   6.518  37.408  1.00  0.31           O  
ATOM    256  CG2 THR A  35       2.703   7.439  41.763  1.00  0.29           C  
ATOM    257  OG1 THR A  35       2.226   5.491  40.429  1.00  0.30           O  
ATOM    258  N   ALA A  36       3.330   8.600  37.270  1.00  0.35           N  
ATOM    259  CA  ALA A  36       4.537   8.763  36.465  1.00  0.37           C  
ATOM    260  C   ALA A  36       5.771   8.280  37.222  1.00  0.35           C  
ATOM    261  CB  ALA A  36       4.708  10.222  36.051  1.00  0.33           C  
ATOM    262  O   ALA A  36       5.874   8.467  38.437  1.00  0.34           O  
ATOM    263  N   ASN A  37       6.449   7.176  36.642  1.00  0.32           N  
ATOM    264  CA  ASN A  37       7.775   6.898  37.183  1.00  0.35           C  
ATOM    265  C   ASN A  37       8.658   8.143  37.169  1.00  0.32           C  
ATOM    266  CB  ASN A  37       8.445   5.763  36.406  1.00  0.29           C  
ATOM    267  O   ASN A  37       8.276   9.173  36.612  1.00  0.30           O  
ATOM    268  CG  ASN A  37       8.666   6.105  34.946  1.00  0.30           C  
ATOM    269  ND2 ASN A  37       9.107   5.125  34.167  1.00  0.32           N  
ATOM    270  OD1 ASN A  37       8.443   7.242  34.522  1.00  0.34           O  
ATOM    271  N   GLU A  38       9.626   8.274  38.099  1.00  0.30           N  
ATOM    272  CA  GLU A  38      10.675   9.263  38.328  1.00  0.29           C  
ATOM    273  C   GLU A  38      11.187   9.841  37.011  1.00  0.30           C  
ATOM    274  CB  GLU A  38      11.833   8.646  39.117  1.00  0.27           C  
ATOM    275  O   GLU A  38      11.701  10.960  36.977  1.00  0.28           O  
ATOM    276  CG  GLU A  38      11.491   8.331  40.566  1.00  0.27           C  
ATOM    277  CD  GLU A  38      12.680   7.822  41.365  1.00  0.32           C  
ATOM    278  OE1 GLU A  38      13.742   7.545  40.764  1.00  0.43           O  
ATOM    279  OE2 GLU A  38      12.547   7.697  42.603  1.00  0.36           O  
ATOM    280  N   SER A  39      11.036   9.216  35.842  1.00  0.26           N  
ATOM    281  CA  SER A  39      11.466   9.696  34.533  1.00  0.28           C  
ATOM    282  C   SER A  39      10.326  10.392  33.797  1.00  0.26           C  
ATOM    283  CB  SER A  39      11.999   8.539  33.686  1.00  0.24           C  
ATOM    284  O   SER A  39      10.498  10.853  32.667  1.00  0.25           O  
ATOM    285  OG  SER A  39      12.007   7.333  34.429  1.00  0.28           O  
ATOM    286  N   GLY A  40       9.171  10.772  34.546  1.00  0.32           N  
ATOM    287  CA  GLY A  40       8.081  11.510  33.927  1.00  0.32           C  
ATOM    288  C   GLY A  40       7.391  10.738  32.819  1.00  0.32           C  
ATOM    289  O   GLY A  40       6.557  11.290  32.097  1.00  0.30           O  
ATOM    290  N   HIS A  41       7.659   9.347  32.517  1.00  0.29           N  
ATOM    291  CA  HIS A  41       6.871   8.363  31.784  1.00  0.32           C  
ATOM    292  C   HIS A  41       5.719   7.837  32.633  1.00  0.29           C  
ATOM    293  CB  HIS A  41       7.756   7.204  31.323  1.00  0.26           C  
ATOM    294  O   HIS A  41       5.927   7.404  33.769  1.00  0.27           O  
ATOM    295  CG  HIS A  41       8.662   7.555  30.186  1.00  0.26           C  
ATOM    296  CD2 HIS A  41       9.891   8.122  30.171  1.00  0.27           C  
ATOM    297  ND1 HIS A  41       8.326   7.326  28.869  1.00  0.25           N  
ATOM    298  CE1 HIS A  41       9.314   7.738  28.091  1.00  0.28           C  
ATOM    299  NE2 HIS A  41      10.275   8.225  28.857  1.00  0.28           N  
ATOM    300  N   VAL A  42       4.516   8.292  32.423  1.00  0.26           N  
ATOM    301  CA  VAL A  42       3.422   7.413  32.820  1.00  0.29           C  
ATOM    302  C   VAL A  42       3.541   6.077  32.091  1.00  0.26           C  
ATOM    303  CB  VAL A  42       2.046   8.056  32.534  1.00  0.24           C  
ATOM    304  O   VAL A  42       3.508   6.030  30.859  1.00  0.25           O  
ATOM    305  CG1 VAL A  42       0.918   7.179  33.076  1.00  0.24           C  
ATOM    306  CG2 VAL A  42       1.975   9.456  33.140  1.00  0.26           C  
ATOM    307  N   ALA A  43       4.409   5.140  32.489  1.00  0.26           N  
ATOM    308  CA  ALA A  43       4.052   3.756  32.189  1.00  0.27           C  
ATOM    309  C   ALA A  43       2.540   3.557  32.238  1.00  0.26           C  
ATOM    310  CB  ALA A  43       4.743   2.804  33.162  1.00  0.24           C  
ATOM    311  O   ALA A  43       1.917   3.746  33.286  1.00  0.24           O  
ATOM    312  N   LEU A  44       1.728   3.886  31.218  1.00  0.29           N  
ATOM    313  CA  LEU A  44       0.482   3.127  31.211  1.00  0.31           C  
ATOM    314  C   LEU A  44       0.716   1.695  31.678  1.00  0.29           C  
ATOM    315  CB  LEU A  44      -0.136   3.125  29.810  1.00  0.27           C  
ATOM    316  O   LEU A  44       1.655   1.035  31.226  1.00  0.27           O  
ATOM    317  CG  LEU A  44      -0.703   4.457  29.317  1.00  0.27           C  
ATOM    318  CD1 LEU A  44      -1.035   4.375  27.831  1.00  0.28           C  
ATOM    319  CD2 LEU A  44      -1.937   4.846  30.125  1.00  0.30           C  
ATOM    320  N   PRO A  45       0.503   1.395  32.932  1.00  0.25           N  
ATOM    321  CA  PRO A  45       0.460  -0.043  33.202  1.00  0.26           C  
ATOM    322  C   PRO A  45      -0.013  -0.856  31.999  1.00  0.25           C  
ATOM    323  CB  PRO A  45      -0.535  -0.155  34.361  1.00  0.23           C  
ATOM    324  O   PRO A  45      -0.854  -0.390  31.227  1.00  0.23           O  
ATOM    325  CG  PRO A  45      -1.365   1.085  34.272  1.00  0.24           C  
ATOM    326  CD  PRO A  45      -0.577   2.136  33.545  1.00  0.28           C  
ATOM    327  N   ILE A  46       0.837  -1.746  31.322  1.00  0.24           N  
ATOM    328  CA  ILE A  46       0.238  -2.925  30.706  1.00  0.27           C  
ATOM    329  C   ILE A  46      -1.179  -3.123  31.238  1.00  0.24           C  
ATOM    330  CB  ILE A  46       1.089  -4.190  30.962  1.00  0.23           C  
ATOM    331  O   ILE A  46      -1.380  -3.273  32.446  1.00  0.23           O  
ATOM    332  CG1 ILE A  46       2.521  -3.982  30.456  1.00  0.16           C  
ATOM    333  CG2 ILE A  46       0.447  -5.415  30.305  1.00  0.21           C  
ATOM    334  CD1 ILE A  46       3.469  -5.123  30.797  1.00  0.22           C  
ATOM    335  N   PRO A  47      -2.163  -2.502  30.559  1.00  0.26           N  
ATOM    336  CA  PRO A  47      -3.463  -2.933  31.077  1.00  0.27           C  
ATOM    337  C   PRO A  47      -3.440  -4.364  31.611  1.00  0.26           C  
ATOM    338  CB  PRO A  47      -4.383  -2.820  29.858  1.00  0.24           C  
ATOM    339  O   PRO A  47      -2.809  -5.240  31.014  1.00  0.24           O  
ATOM    340  CG  PRO A  47      -3.514  -2.272  28.773  1.00  0.25           C  
ATOM    341  CD  PRO A  47      -2.099  -2.226  29.273  1.00  0.30           C  
ATOM    342  N   THR A  48      -3.613  -4.509  32.924  1.00  0.27           N  
ATOM    343  CA  THR A  48      -3.980  -5.788  33.521  1.00  0.28           C  
ATOM    344  C   THR A  48      -5.009  -6.513  32.658  1.00  0.27           C  
ATOM    345  CB  THR A  48      -4.539  -5.601  34.943  1.00  0.25           C  
ATOM    346  O   THR A  48      -5.682  -5.892  31.833  1.00  0.26           O  
ATOM    347  CG2 THR A  48      -3.509  -4.946  35.857  1.00  0.26           C  
ATOM    348  OG1 THR A  48      -5.706  -4.773  34.886  1.00  0.29           O  
ATOM    349  N   SER A  49      -4.998  -7.890  32.425  1.00  0.22           N  
ATOM    350  CA  SER A  49      -6.040  -8.707  31.812  1.00  0.24           C  
ATOM    351  C   SER A  49      -7.415  -8.070  31.983  1.00  0.22           C  
ATOM    352  CB  SER A  49      -6.042 -10.113  32.415  1.00  0.21           C  
ATOM    353  O   SER A  49      -8.203  -8.018  31.036  1.00  0.21           O  
ATOM    354  OG  SER A  49      -6.178 -10.056  33.824  1.00  0.19           O  
ATOM    355  N   SER A  50      -7.770  -7.478  33.010  1.00  0.25           N  
ATOM    356  CA  SER A  50      -9.029  -6.813  33.328  1.00  0.26           C  
ATOM    357  C   SER A  50      -9.044  -5.379  32.809  1.00  0.24           C  
ATOM    358  CB  SER A  50      -9.273  -6.820  34.838  1.00  0.22           C  
ATOM    359  O   SER A  50     -10.087  -4.879  32.383  1.00  0.23           O  
ATOM    360  OG  SER A  50      -8.130  -6.354  35.534  1.00  0.19           O  
ATOM    361  N   GLU A  51      -7.956  -4.668  32.521  1.00  0.22           N  
ATOM    362  CA  GLU A  51      -7.851  -3.357  31.888  1.00  0.24           C  
ATOM    363  C   GLU A  51      -7.508  -3.485  30.406  1.00  0.21           C  
ATOM    364  CB  GLU A  51      -6.801  -2.498  32.598  1.00  0.19           C  
ATOM    365  O   GLU A  51      -7.958  -2.681  29.587  1.00  0.20           O  
ATOM    366  CG  GLU A  51      -7.298  -1.861  33.887  1.00  0.20           C  
ATOM    367  CD  GLU A  51      -6.188  -1.224  34.709  1.00  0.16           C  
ATOM    368  OE1 GLU A  51      -5.052  -1.749  34.704  1.00  0.13           O  
ATOM    369  OE2 GLU A  51      -6.458  -0.192  35.363  1.00  0.11           O  
ATOM    370  N   ILE A  52      -6.932  -4.616  29.958  1.00  0.23           N  
ATOM    371  CA  ILE A  52      -7.040  -5.259  28.653  1.00  0.24           C  
ATOM    372  C   ILE A  52      -8.480  -5.709  28.417  1.00  0.23           C  
ATOM    373  CB  ILE A  52      -6.076  -6.460  28.532  1.00  0.21           C  
ATOM    374  O   ILE A  52      -9.052  -5.452  27.355  1.00  0.22           O  
ATOM    375  CG1 ILE A  52      -4.620  -5.987  28.607  1.00  0.20           C  
ATOM    376  CG2 ILE A  52      -6.335  -7.232  27.235  1.00  0.22           C  
ATOM    377  CD1 ILE A  52      -3.601  -7.117  28.602  1.00  0.22           C  
ATOM    378  N   ASP A  53      -9.181  -6.325  29.309  1.00  0.22           N  
ATOM    379  CA  ASP A  53     -10.614  -6.598  29.363  1.00  0.23           C  
ATOM    380  C   ASP A  53     -11.413  -5.305  29.505  1.00  0.22           C  
ATOM    381  CB  ASP A  53     -10.936  -7.545  30.521  1.00  0.20           C  
ATOM    382  O   ASP A  53     -12.433  -5.123  28.836  1.00  0.21           O  
ATOM    383  CG  ASP A  53     -10.637  -8.998  30.199  1.00  0.21           C  
ATOM    384  OD1 ASP A  53     -10.552  -9.353  29.003  1.00  0.12           O  
ATOM    385  OD2 ASP A  53     -10.486  -9.796  31.149  1.00  0.12           O  
ATOM    386  N   TYR A  54     -11.049  -4.199  30.182  1.00  0.23           N  
ATOM    387  CA  TYR A  54     -11.725  -2.914  30.327  1.00  0.22           C  
ATOM    388  C   TYR A  54     -11.356  -1.973  29.186  1.00  0.22           C  
ATOM    389  CB  TYR A  54     -11.371  -2.269  31.670  1.00  0.20           C  
ATOM    390  O   TYR A  54     -12.230  -1.342  28.587  1.00  0.21           O  
ATOM    391  CG  TYR A  54     -12.188  -1.039  31.987  1.00  0.21           C  
ATOM    392  CD1 TYR A  54     -13.458  -1.148  32.547  1.00  0.13           C  
ATOM    393  CD2 TYR A  54     -11.691   0.233  31.725  1.00  0.14           C  
ATOM    394  CE1 TYR A  54     -14.215  -0.018  32.839  1.00  0.09           C  
ATOM    395  CE2 TYR A  54     -12.439   1.370  32.012  1.00  0.13           C  
ATOM    396  OH  TYR A  54     -14.443   2.357  32.855  1.00  0.08           O  
ATOM    397  CZ  TYR A  54     -13.698   1.234  32.569  1.00  0.13           C  
ATOM    398  N   ILE A  55     -10.123  -1.823  28.596  1.00  0.22           N  
ATOM    399  CA  ILE A  55      -9.762  -1.356  27.262  1.00  0.21           C  
ATOM    400  C   ILE A  55     -10.350  -2.294  26.210  1.00  0.22           C  
ATOM    401  CB  ILE A  55      -8.229  -1.256  27.093  1.00  0.20           C  
ATOM    402  O   ILE A  55     -10.963  -1.842  25.239  1.00  0.21           O  
ATOM    403  CG1 ILE A  55      -7.662  -0.159  28.001  1.00  0.16           C  
ATOM    404  CG2 ILE A  55      -7.862  -0.998  25.629  1.00  0.19           C  
ATOM    405  CD1 ILE A  55      -6.144  -0.169  28.111  1.00  0.19           C  
ATOM    406  N   LEU A  56     -10.393  -3.541  26.305  1.00  0.22           N  
ATOM    407  CA  LEU A  56     -11.199  -4.576  25.667  1.00  0.21           C  
ATOM    408  C   LEU A  56     -12.672  -4.418  26.029  1.00  0.22           C  
ATOM    409  CB  LEU A  56     -10.707  -5.967  26.074  1.00  0.20           C  
ATOM    410  O   LEU A  56     -13.545  -4.536  25.166  1.00  0.20           O  
ATOM    411  CG  LEU A  56      -9.350  -6.397  25.513  1.00  0.20           C  
ATOM    412  CD1 LEU A  56      -8.933  -7.738  26.107  1.00  0.20           C  
ATOM    413  CD2 LEU A  56      -9.399  -6.472  23.991  1.00  0.23           C  
ATOM    414  N   ASN A  57     -13.161  -3.917  27.038  1.00  0.21           N  
ATOM    415  CA  ASN A  57     -14.487  -3.746  27.621  1.00  0.21           C  
ATOM    416  C   ASN A  57     -14.909  -2.280  27.635  1.00  0.20           C  
ATOM    417  CB  ASN A  57     -14.531  -4.325  29.037  1.00  0.19           C  
ATOM    418  O   ASN A  57     -16.102  -1.972  27.613  1.00  0.19           O  
ATOM    419  CG  ASN A  57     -14.761  -5.823  29.049  1.00  0.19           C  
ATOM    420  ND2 ASN A  57     -14.158  -6.508  30.014  1.00  0.12           N  
ATOM    421  OD1 ASN A  57     -15.474  -6.361  28.198  1.00  0.11           O  
ATOM    422  N   GLN A  58     -14.196  -1.187  27.558  1.00  0.20           N  
ATOM    423  CA  GLN A  58     -14.734   0.119  27.195  1.00  0.21           C  
ATOM    424  C   GLN A  58     -14.715   0.321  25.683  1.00  0.20           C  
ATOM    425  CB  GLN A  58     -13.945   1.235  27.883  1.00  0.18           C  
ATOM    426  O   GLN A  58     -15.505   1.100  25.145  1.00  0.19           O  
ATOM    427  CG  GLN A  58     -14.146   1.291  29.391  1.00  0.17           C  
ATOM    428  CD  GLN A  58     -14.857   2.553  29.842  1.00  0.08           C  
ATOM    429  NE2 GLN A  58     -15.420   2.518  31.046  1.00  0.08           N  
ATOM    430  OE1 GLN A  58     -14.901   3.550  29.115  1.00  0.10           O  
ATOM    431  N   PHE A  59     -14.072  -0.498  24.771  1.00  0.20           N  
ATOM    432  CA  PHE A  59     -14.220  -0.928  23.385  1.00  0.21           C  
ATOM    433  C   PHE A  59     -14.568  -2.410  23.312  1.00  0.20           C  
ATOM    434  CB  PHE A  59     -12.938  -0.650  22.595  1.00  0.18           C  
ATOM    435  O   PHE A  59     -13.678  -3.262  23.309  1.00  0.19           O  
ATOM    436  CG  PHE A  59     -12.604   0.812  22.474  1.00  0.18           C  
ATOM    437  CD1 PHE A  59     -13.211   1.600  21.503  1.00  0.10           C  
ATOM    438  CD2 PHE A  59     -11.683   1.400  23.331  1.00  0.10           C  
ATOM    439  CE1 PHE A  59     -12.905   2.954  21.388  1.00  0.09           C  
ATOM    440  CE2 PHE A  59     -11.371   2.752  23.222  1.00  0.10           C  
ATOM    441  CZ  PHE A  59     -11.983   3.527  22.250  1.00  0.10           C  
ATOM    442  N   PRO A  60     -15.502  -2.833  24.130  1.00  0.21           N  
ATOM    443  CA  PRO A  60     -15.871  -4.245  24.006  1.00  0.20           C  
ATOM    444  C   PRO A  60     -15.431  -4.855  22.676  1.00  0.20           C  
ATOM    445  CB  PRO A  60     -17.397  -4.222  24.117  1.00  0.19           C  
ATOM    446  O   PRO A  60     -15.679  -4.276  21.615  1.00  0.19           O  
ATOM    447  CG  PRO A  60     -17.781  -2.810  23.812  1.00  0.18           C  
ATOM    448  CD  PRO A  60     -16.575  -1.936  24.005  1.00  0.14           C  
ATOM    449  N   LEU A  61     -14.249  -5.232  22.244  1.00  0.19           N  
ATOM    450  CA  LEU A  61     -14.337  -6.345  21.304  1.00  0.19           C  
ATOM    451  C   LEU A  61     -15.768  -6.862  21.207  1.00  0.19           C  
ATOM    452  CB  LEU A  61     -13.399  -7.479  21.727  1.00  0.18           C  
ATOM    453  O   LEU A  61     -16.168  -7.404  20.174  1.00  0.18           O  
ATOM    454  CG  LEU A  61     -11.918  -7.293  21.395  1.00  0.18           C  
ATOM    455  CD1 LEU A  61     -11.064  -8.231  22.241  1.00  0.08           C  
ATOM    456  CD2 LEU A  61     -11.669  -7.530  19.909  1.00  0.09           C  
ATOM    457  N   SER A  62     -16.681  -6.573  22.106  1.00  0.18           N  
ATOM    458  CA  SER A  62     -18.119  -6.753  22.281  1.00  0.18           C  
ATOM    459  C   SER A  62     -18.890  -5.521  21.818  1.00  0.17           C  
ATOM    460  CB  SER A  62     -18.449  -7.051  23.744  1.00  0.15           C  
ATOM    461  O   SER A  62     -20.086  -5.602  21.532  1.00  0.17           O  
ATOM    462  OG  SER A  62     -18.047  -5.978  24.578  1.00  0.09           O  
ATOM    463  N   GLN A  63     -18.425  -4.412  21.514  1.00  0.20           N  
ATOM    464  CA  GLN A  63     -19.358  -3.487  20.878  1.00  0.19           C  
ATOM    465  C   GLN A  63     -19.207  -3.511  19.360  1.00  0.20           C  
ATOM    466  CB  GLN A  63     -19.149  -2.066  21.404  1.00  0.18           C  
ATOM    467  O   GLN A  63     -20.117  -3.106  18.634  1.00  0.19           O  
ATOM    468  CG  GLN A  63     -19.913  -1.767  22.686  1.00  0.14           C  
ATOM    469  CD  GLN A  63     -19.831  -0.307  23.091  1.00  0.07           C  
ATOM    470  NE2 GLN A  63     -20.578   0.064  24.125  1.00  0.07           N  
ATOM    471  OE1 GLN A  63     -19.102   0.481  22.480  1.00  0.09           O  
ATOM    472  N   TYR A  64     -18.317  -4.289  18.866  1.00  0.20           N  
ATOM    473  CA  TYR A  64     -18.396  -4.954  17.570  1.00  0.21           C  
ATOM    474  C   TYR A  64     -18.550  -6.461  17.740  1.00  0.20           C  
ATOM    475  CB  TYR A  64     -17.152  -4.648  16.731  1.00  0.19           C  
ATOM    476  O   TYR A  64     -17.738  -7.103  18.411  1.00  0.19           O  
ATOM    477  CG  TYR A  64     -17.009  -3.189  16.369  1.00  0.15           C  
ATOM    478  CD1 TYR A  64     -17.723  -2.641  15.306  1.00  0.07           C  
ATOM    479  CD2 TYR A  64     -16.158  -2.357  17.089  1.00  0.07           C  
ATOM    480  CE1 TYR A  64     -17.592  -1.299  14.968  1.00  0.07           C  
ATOM    481  CE2 TYR A  64     -16.020  -1.012  16.759  1.00  0.08           C  
ATOM    482  OH  TYR A  64     -16.607   0.837  15.369  1.00  0.07           O  
ATOM    483  CZ  TYR A  64     -16.740  -0.493  15.699  1.00  0.07           C  
ATOM    484  N   GLY A  65     -19.324  -6.939  18.807  1.00  0.21           N  
ATOM    485  CA  GLY A  65     -19.987  -8.215  19.023  1.00  0.19           C  
ATOM    486  C   GLY A  65     -19.018  -9.358  19.262  1.00  0.21           C  
ATOM    487  O   GLY A  65     -17.991  -9.459  18.588  1.00  0.20           O  
ATOM    488  N   SER A  66     -18.505  -9.694  20.441  1.00  0.20           N  
ATOM    489  CA  SER A  66     -18.558 -11.149  20.533  1.00  0.19           C  
ATOM    490  C   SER A  66     -18.809 -11.780  19.168  1.00  0.19           C  
ATOM    491  CB  SER A  66     -19.647 -11.585  21.514  1.00  0.17           C  
ATOM    492  O   SER A  66     -19.675 -11.326  18.418  1.00  0.18           O  
ATOM    493  OG  SER A  66     -20.935 -11.382  20.958  1.00  0.09           O  
ATOM    494  N   ILE A  67     -18.013 -11.659  18.182  1.00  0.19           N  
ATOM    495  CA  ILE A  67     -18.224 -12.813  17.314  1.00  0.19           C  
ATOM    496  C   ILE A  67     -19.077 -13.853  18.036  1.00  0.19           C  
ATOM    497  CB  ILE A  67     -16.882 -13.436  16.868  1.00  0.18           C  
ATOM    498  O   ILE A  67     -18.591 -14.554  18.927  1.00  0.18           O  
ATOM    499  CG1 ILE A  67     -16.009 -12.384  16.174  1.00  0.12           C  
ATOM    500  CG2 ILE A  67     -17.124 -14.638  15.951  1.00  0.10           C  
ATOM    501  CD1 ILE A  67     -14.613 -12.876  15.818  1.00  0.11           C  
ATOM    502  N   ASN A  68     -19.889 -13.392  18.751  1.00  0.16           N  
ATOM    503  CA  ASN A  68     -21.023 -14.300  18.886  1.00  0.19           C  
ATOM    504  C   ASN A  68     -21.515 -14.788  17.526  1.00  0.16           C  
ATOM    505  CB  ASN A  68     -22.163 -13.625  19.652  1.00  0.12           C  
ATOM    506  O   ASN A  68     -21.744 -13.986  16.619  1.00  0.15           O  
ATOM    507  CG  ASN A  68     -22.369 -14.216  21.032  1.00  0.06           C  
ATOM    508  ND2 ASN A  68     -23.071 -13.487  21.891  1.00  0.09           N  
ATOM    509  OD1 ASN A  68     -21.899 -15.319  21.325  1.00  0.09           O  
ATOM    510  N   ASN A  69     -20.853 -15.759  16.796  1.00  0.18           N  
ATOM    511  CA  ASN A  69     -21.700 -16.555  15.914  1.00  0.20           C  
ATOM    512  C   ASN A  69     -22.809 -15.712  15.291  1.00  0.19           C  
ATOM    513  CB  ASN A  69     -22.297 -17.743  16.671  1.00  0.15           C  
ATOM    514  O   ASN A  69     -23.399 -16.102  14.282  1.00  0.17           O  
ATOM    515  CG  ASN A  69     -21.325 -18.898  16.805  1.00  0.06           C  
ATOM    516  ND2 ASN A  69     -21.597 -19.796  17.745  1.00  0.09           N  
ATOM    517  OD1 ASN A  69     -20.338 -18.984  16.070  1.00  0.08           O  
ATOM    518  N   ASN A  70     -22.931 -14.412  15.314  1.00  0.17           N  
ATOM    519  CA  ASN A  70     -24.112 -13.589  15.079  1.00  0.19           C  
ATOM    520  C   ASN A  70     -23.811 -12.106  15.280  1.00  0.17           C  
ATOM    521  CB  ASN A  70     -25.261 -14.026  15.991  1.00  0.14           C  
ATOM    522  O   ASN A  70     -24.721 -11.311  15.518  1.00  0.17           O  
ATOM    523  CG  ASN A  70     -25.881 -15.340  15.560  1.00  0.08           C  
ATOM    524  ND2 ASN A  70     -26.466 -16.059  16.510  1.00  0.10           N  
ATOM    525  OD1 ASN A  70     -25.834 -15.706  14.383  1.00  0.09           O  
ATOM    526  N   ALA A  71     -22.686 -11.558  15.165  1.00  0.20           N  
ATOM    527  CA  ALA A  71     -23.054 -10.146  15.220  1.00  0.20           C  
ATOM    528  C   ALA A  71     -22.888  -9.483  13.855  1.00  0.20           C  
ATOM    529  CB  ALA A  71     -22.215  -9.417  16.267  1.00  0.19           C  
ATOM    530  O   ALA A  71     -21.838  -9.608  13.221  1.00  0.20           O  
ATOM    531  N   VAL A  72     -24.025  -9.549  12.969  1.00  0.19           N  
ATOM    532  CA  VAL A  72     -25.157  -8.632  12.876  1.00  0.20           C  
ATOM    533  C   VAL A  72     -24.715  -7.330  12.213  1.00  0.20           C  
ATOM    534  CB  VAL A  72     -25.768  -8.342  14.266  1.00  0.18           C  
ATOM    535  O   VAL A  72     -24.041  -6.506  12.836  1.00  0.19           O  
ATOM    536  CG1 VAL A  72     -27.125  -7.655  14.126  1.00  0.09           C  
ATOM    537  CG2 VAL A  72     -25.899  -9.634  15.070  1.00  0.08           C  
ATOM    538  N   GLY A  73     -24.092  -7.359  10.934  1.00  0.21           N  
ATOM    539  CA  GLY A  73     -24.731  -6.313  10.151  1.00  0.22           C  
ATOM    540  C   GLY A  73     -25.512  -6.847   8.965  1.00  0.21           C  
ATOM    541  O   GLY A  73     -25.049  -7.751   8.267  1.00  0.20           O  
ATOM    542  N   VAL A  74     -26.699  -7.386   9.207  1.00  0.18           N  
ATOM    543  CA  VAL A  74     -27.991  -7.640   8.578  1.00  0.21           C  
ATOM    544  C   VAL A  74     -27.842  -8.721   7.510  1.00  0.19           C  
ATOM    545  CB  VAL A  74     -28.583  -6.355   7.958  1.00  0.17           C  
ATOM    546  O   VAL A  74     -26.998  -8.609   6.618  1.00  0.18           O  
ATOM    547  CG1 VAL A  74     -30.041  -6.572   7.555  1.00  0.09           C  
ATOM    548  CG2 VAL A  74     -28.463  -5.187   8.935  1.00  0.08           C  
ATOM    549  N   ALA A  75     -27.931 -10.065   7.875  1.00  0.18           N  
ATOM    550  CA  ALA A  75     -28.868 -11.019   7.285  1.00  0.19           C  
ATOM    551  C   ALA A  75     -29.741 -10.348   6.229  1.00  0.17           C  
ATOM    552  CB  ALA A  75     -29.739 -11.649   8.369  1.00  0.15           C  
ATOM    553  O   ALA A  75     -30.630  -9.560   6.559  1.00  0.17           O  
ATOM    554  N   GLY A  76     -29.236  -9.494   5.329  1.00  0.21           N  
ATOM    555  CA  GLY A  76     -30.185  -9.417   4.230  1.00  0.21           C  
ATOM    556  C   GLY A  76     -30.109 -10.607   3.292  1.00  0.21           C  
ATOM    557  O   GLY A  76     -29.018 -11.037   2.913  1.00  0.20           O  
ATOM    558  N   THR A  77     -30.751 -11.740   3.512  1.00  0.19           N  
ATOM    559  CA  THR A  77     -31.198 -12.650   2.463  1.00  0.21           C  
ATOM    560  C   THR A  77     -31.199 -11.952   1.106  1.00  0.18           C  
ATOM    561  CB  THR A  77     -32.606 -13.199   2.762  1.00  0.16           C  
ATOM    562  O   THR A  77     -31.784 -10.878   0.955  1.00  0.18           O  
ATOM    563  CG2 THR A  77     -32.540 -14.407   3.690  1.00  0.08           C  
ATOM    564  OG1 THR A  77     -33.389 -12.174   3.385  1.00  0.11           O  
ATOM    565  N   PHE A  78     -30.120 -11.901   0.368  1.00  0.20           N  
ATOM    566  CA  PHE A  78     -30.105 -11.480  -1.028  1.00  0.23           C  
ATOM    567  C   PHE A  78     -30.399 -12.657  -1.951  1.00  0.20           C  
ATOM    568  CB  PHE A  78     -28.753 -10.856  -1.388  1.00  0.19           C  
ATOM    569  O   PHE A  78     -29.809 -13.730  -1.805  1.00  0.19           O  
ATOM    570  CG  PHE A  78     -28.511  -9.518  -0.743  1.00  0.20           C  
ATOM    571  CD1 PHE A  78     -28.964  -8.349  -1.344  1.00  0.18           C  
ATOM    572  CD2 PHE A  78     -27.831  -9.429   0.464  1.00  0.17           C  
ATOM    573  CE1 PHE A  78     -28.741  -7.109  -0.749  1.00  0.13           C  
ATOM    574  CE2 PHE A  78     -27.605  -8.194   1.065  1.00  0.14           C  
ATOM    575  CZ  PHE A  78     -28.060  -7.035   0.456  1.00  0.22           C  
ATOM    576  N   ASP A  79     -31.608 -12.802  -2.417  1.00  0.18           N  
ATOM    577  CA  ASP A  79     -32.292 -13.536  -3.477  1.00  0.23           C  
ATOM    578  C   ASP A  79     -31.483 -13.509  -4.772  1.00  0.18           C  
ATOM    579  CB  ASP A  79     -33.687 -12.957  -3.717  1.00  0.16           C  
ATOM    580  O   ASP A  79     -31.135 -12.437  -5.271  1.00  0.18           O  
ATOM    581  CG  ASP A  79     -34.757 -14.026  -3.855  1.00  0.12           C  
ATOM    582  OD1 ASP A  79     -34.414 -15.224  -3.948  1.00  0.09           O  
ATOM    583  OD2 ASP A  79     -35.954 -13.666  -3.875  1.00  0.10           O  
ATOM    584  N   GLY A  80     -30.243 -14.311  -4.859  1.00  0.21           N  
ATOM    585  CA  GLY A  80     -29.774 -15.330  -5.784  1.00  0.21           C  
ATOM    586  C   GLY A  80     -30.193 -15.072  -7.219  1.00  0.21           C  
ATOM    587  O   GLY A  80     -31.073 -15.755  -7.747  1.00  0.20           O  
ATOM    588  N   GLY A  81     -29.603 -14.000  -7.964  1.00  0.21           N  
ATOM    589  CA  GLY A  81     -29.617 -14.189  -9.406  1.00  0.21           C  
ATOM    590  C   GLY A  81     -28.288 -14.669  -9.958  1.00  0.21           C  
ATOM    591  O   GLY A  81     -27.227 -14.245  -9.493  1.00  0.20           O  
ATOM    592  N   SER A  82     -28.099 -16.030 -10.210  1.00  0.18           N  
ATOM    593  CA  SER A  82     -27.359 -17.147 -10.788  1.00  0.21           C  
ATOM    594  C   SER A  82     -26.066 -16.673 -11.444  1.00  0.18           C  
ATOM    595  CB  SER A  82     -28.219 -17.887 -11.814  1.00  0.15           C  
ATOM    596  O   SER A  82     -25.149 -17.467 -11.665  1.00  0.17           O  
ATOM    597  OG  SER A  82     -28.651 -17.007 -12.837  1.00  0.09           O  
ATOM    598  N   THR A  83     -25.652 -15.289 -11.515  1.00  0.22           N  
ATOM    599  CA  THR A  83     -24.450 -14.927 -12.259  1.00  0.24           C  
ATOM    600  C   THR A  83     -23.781 -13.702 -11.643  1.00  0.21           C  
ATOM    601  CB  THR A  83     -24.773 -14.650 -13.739  1.00  0.20           C  
ATOM    602  O   THR A  83     -24.332 -12.600 -11.686  1.00  0.21           O  
ATOM    603  CG2 THR A  83     -24.001 -15.593 -14.656  1.00  0.09           C  
ATOM    604  OG1 THR A  83     -26.177 -14.831 -13.958  1.00  0.12           O  
ATOM    605  N   PRO A  84     -22.938 -13.855 -10.549  1.00  0.24           N  
ATOM    606  CA  PRO A  84     -22.134 -12.797  -9.931  1.00  0.26           C  
ATOM    607  C   PRO A  84     -21.167 -12.141 -10.914  1.00  0.24           C  
ATOM    608  CB  PRO A  84     -21.374 -13.533  -8.825  1.00  0.23           C  
ATOM    609  O   PRO A  84     -20.616 -12.817 -11.788  1.00  0.23           O  
ATOM    610  CG  PRO A  84     -21.657 -14.981  -9.065  1.00  0.23           C  
ATOM    611  CD  PRO A  84     -22.700 -15.092 -10.139  1.00  0.26           C  
ATOM    612  N   ALA A  85     -21.212 -10.909 -11.276  1.00  0.24           N  
ATOM    613  CA  ALA A  85     -20.396  -9.936 -11.999  1.00  0.24           C  
ATOM    614  C   ALA A  85     -18.917 -10.104 -11.662  1.00  0.24           C  
ATOM    615  CB  ALA A  85     -20.854  -8.515 -11.679  1.00  0.23           C  
ATOM    616  O   ALA A  85     -18.544 -10.164 -10.488  1.00  0.23           O  
ATOM    617  N   TYR A  86     -17.975 -10.871 -12.184  1.00  0.24           N  
ATOM    618  CA  TYR A  86     -16.768 -11.648 -12.441  1.00  0.26           C  
ATOM    619  C   TYR A  86     -15.530 -10.760 -12.405  1.00  0.24           C  
ATOM    620  CB  TYR A  86     -16.863 -12.356 -13.796  1.00  0.22           C  
ATOM    621  O   TYR A  86     -14.406 -11.256 -12.294  1.00  0.23           O  
ATOM    622  CG  TYR A  86     -17.901 -13.451 -13.837  1.00  0.22           C  
ATOM    623  CD1 TYR A  86     -17.638 -14.708 -13.297  1.00  0.20           C  
ATOM    624  CD2 TYR A  86     -19.146 -13.231 -14.417  1.00  0.20           C  
ATOM    625  CE1 TYR A  86     -18.591 -15.720 -13.334  1.00  0.17           C  
ATOM    626  CE2 TYR A  86     -20.107 -14.237 -14.460  1.00  0.20           C  
ATOM    627  OH  TYR A  86     -20.768 -16.474 -13.956  1.00  0.10           O  
ATOM    628  CZ  TYR A  86     -19.821 -15.476 -13.916  1.00  0.21           C  
ATOM    629  N   TYR A  87     -15.325  -9.534 -11.779  1.00  0.25           N  
ATOM    630  CA  TYR A  87     -14.037  -8.909 -12.059  1.00  0.27           C  
ATOM    631  C   TYR A  87     -13.912  -7.571 -11.340  1.00  0.25           C  
ATOM    632  CB  TYR A  87     -13.851  -8.711 -13.566  1.00  0.23           C  
ATOM    633  O   TYR A  87     -14.824  -6.743 -11.395  1.00  0.25           O  
ATOM    634  CG  TYR A  87     -13.876  -9.998 -14.355  1.00  0.23           C  
ATOM    635  CD1 TYR A  87     -12.767 -10.840 -14.387  1.00  0.22           C  
ATOM    636  CD2 TYR A  87     -15.008 -10.374 -15.071  1.00  0.22           C  
ATOM    637  CE1 TYR A  87     -12.784 -12.026 -15.114  1.00  0.19           C  
ATOM    638  CE2 TYR A  87     -15.036 -11.557 -15.802  1.00  0.22           C  
ATOM    639  OH  TYR A  87     -13.945 -13.548 -16.538  1.00  0.12           O  
ATOM    640  CZ  TYR A  87     -13.922 -12.375 -15.817  1.00  0.22           C  
ATOM    641  N   SER A  88     -13.303  -7.495 -10.137  1.00  0.25           N  
ATOM    642  CA  SER A  88     -12.463  -6.523  -9.446  1.00  0.27           C  
ATOM    643  C   SER A  88     -12.640  -6.614  -7.934  1.00  0.25           C  
ATOM    644  CB  SER A  88     -12.782  -5.104  -9.920  1.00  0.24           C  
ATOM    645  O   SER A  88     -13.751  -6.829  -7.446  1.00  0.24           O  
ATOM    646  OG  SER A  88     -14.064  -4.701  -9.471  1.00  0.14           O  
ATOM    647  N   ALA A  89     -11.688  -7.304  -7.160  1.00  0.28           N  
ATOM    648  CA  ALA A  89     -11.601  -6.871  -5.767  1.00  0.28           C  
ATOM    649  C   ALA A  89     -12.300  -5.530  -5.565  1.00  0.28           C  
ATOM    650  CB  ALA A  89     -10.141  -6.778  -5.329  1.00  0.26           C  
ATOM    651  O   ALA A  89     -11.968  -4.544  -6.226  1.00  0.27           O  
ATOM    652  N   MET A  90     -13.603  -5.546  -5.451  1.00  0.28           N  
ATOM    653  CA  MET A  90     -14.467  -4.410  -5.142  1.00  0.31           C  
ATOM    654  C   MET A  90     -14.037  -3.736  -3.843  1.00  0.28           C  
ATOM    655  CB  MET A  90     -15.927  -4.855  -5.042  1.00  0.27           C  
ATOM    656  O   MET A  90     -13.824  -4.407  -2.832  1.00  0.27           O  
ATOM    657  CG  MET A  90     -16.564  -5.172  -6.385  1.00  0.27           C  
ATOM    658  SD  MET A  90     -18.373  -4.862  -6.395  1.00  0.18           S  
ATOM    659  CE  MET A  90     -18.485  -3.666  -7.755  1.00  0.21           C  
ATOM    660  N   PRO A  91     -13.420  -2.546  -3.920  1.00  0.38           N  
ATOM    661  CA  PRO A  91     -12.854  -1.767  -2.816  1.00  0.38           C  
ATOM    662  C   PRO A  91     -13.884  -1.438  -1.738  1.00  0.38           C  
ATOM    663  CB  PRO A  91     -12.357  -0.493  -3.503  1.00  0.36           C  
ATOM    664  O   PRO A  91     -15.080  -1.350  -2.027  1.00  0.37           O  
ATOM    665  CG  PRO A  91     -13.231  -0.340  -4.705  1.00  0.34           C  
ATOM    666  CD  PRO A  91     -13.696  -1.702  -5.133  1.00  0.37           C  
ATOM    667  N   VAL A  92     -13.629  -1.601  -0.429  1.00  0.39           N  
ATOM    668  CA  VAL A  92     -14.090  -0.763   0.673  1.00  0.39           C  
ATOM    669  C   VAL A  92     -13.682   0.687   0.424  1.00  0.39           C  
ATOM    670  CB  VAL A  92     -13.531  -1.249   2.029  1.00  0.38           C  
ATOM    671  O   VAL A  92     -12.524   0.967   0.103  1.00  0.38           O  
ATOM    672  CG1 VAL A  92     -14.047  -0.375   3.170  1.00  0.35           C  
ATOM    673  CG2 VAL A  92     -13.901  -2.713   2.263  1.00  0.35           C  
ATOM    674  N   LEU A  93     -14.693   1.569   0.321  1.00  0.44           N  
ATOM    675  CA  LEU A  93     -14.542   3.018   0.242  1.00  0.44           C  
ATOM    676  C   LEU A  93     -14.486   3.636   1.635  1.00  0.44           C  
ATOM    677  CB  LEU A  93     -15.695   3.634  -0.556  1.00  0.43           C  
ATOM    678  O   LEU A  93     -15.218   3.216   2.535  1.00  0.42           O  
ATOM    679  CG  LEU A  93     -15.903   3.096  -1.972  1.00  0.41           C  
ATOM    680  CD1 LEU A  93     -17.226   3.597  -2.541  1.00  0.39           C  
ATOM    681  CD2 LEU A  93     -14.741   3.498  -2.874  1.00  0.40           C  
ATOM    682  N   LEU A  94     -13.479   4.484   1.937  1.00  0.41           N  
ATOM    683  CA  LEU A  94     -13.458   5.428   3.049  1.00  0.41           C  
ATOM    684  C   LEU A  94     -14.105   6.750   2.651  1.00  0.40           C  
ATOM    685  CB  LEU A  94     -12.022   5.670   3.520  1.00  0.39           C  
ATOM    686  O   LEU A  94     -13.675   7.392   1.689  1.00  0.38           O  
ATOM    687  CG  LEU A  94     -11.854   6.545   4.762  1.00  0.37           C  
ATOM    688  CD1 LEU A  94     -12.317   5.795   6.006  1.00  0.35           C  
ATOM    689  CD2 LEU A  94     -10.404   6.992   4.910  1.00  0.36           C  
ATOM    690  N   GLU A  95     -15.182   7.180   3.313  1.00  0.42           N  
ATOM    691  CA  GLU A  95     -15.838   8.483   3.280  1.00  0.44           C  
ATOM    692  C   GLU A  95     -15.101   9.495   4.153  1.00  0.42           C  
ATOM    693  CB  GLU A  95     -17.296   8.364   3.731  1.00  0.42           C  
ATOM    694  O   GLU A  95     -14.254   9.120   4.966  1.00  0.40           O  
ATOM    695  CG  GLU A  95     -18.177   7.585   2.764  1.00  0.41           C  
ATOM    696  CD  GLU A  95     -19.327   8.408   2.205  1.00  0.44           C  
ATOM    697  OE1 GLU A  95     -19.635   9.483   2.768  1.00  0.44           O  
ATOM    698  OE2 GLU A  95     -19.926   7.973   1.196  1.00  0.44           O  
ATOM    699  N   GLU A  96     -15.283  10.819   3.867  1.00  0.38           N  
ATOM    700  CA  GLU A  96     -14.679  11.950   4.565  1.00  0.40           C  
ATOM    701  C   GLU A  96     -14.900  11.851   6.071  1.00  0.38           C  
ATOM    702  CB  GLU A  96     -15.242  13.272   4.036  1.00  0.38           C  
ATOM    703  O   GLU A  96     -14.047  12.268   6.858  1.00  0.36           O  
ATOM    704  CG  GLU A  96     -14.285  14.030   3.128  1.00  0.36           C  
ATOM    705  CD  GLU A  96     -14.868  15.326   2.590  1.00  0.40           C  
ATOM    706  OE1 GLU A  96     -16.051  15.624   2.873  1.00  0.41           O  
ATOM    707  OE2 GLU A  96     -14.137  16.050   1.877  1.00  0.42           O  
ATOM    708  N   ASP A  97     -16.209  11.412   6.459  1.00  0.38           N  
ATOM    709  CA  ASP A  97     -16.551  11.307   7.874  1.00  0.39           C  
ATOM    710  C   ASP A  97     -15.892  10.085   8.510  1.00  0.38           C  
ATOM    711  CB  ASP A  97     -18.069  11.240   8.056  1.00  0.37           C  
ATOM    712  O   ASP A  97     -16.076   9.823   9.700  1.00  0.36           O  
ATOM    713  CG  ASP A  97     -18.676   9.962   7.504  1.00  0.35           C  
ATOM    714  OD1 ASP A  97     -17.957   9.180   6.845  1.00  0.35           O  
ATOM    715  OD2 ASP A  97     -19.885   9.736   7.728  1.00  0.37           O  
ATOM    716  N   GLY A  98     -14.985   9.477   7.711  1.00  0.40           N  
ATOM    717  CA  GLY A  98     -14.374   8.246   8.187  1.00  0.40           C  
ATOM    718  C   GLY A  98     -15.249   7.025   7.977  1.00  0.40           C  
ATOM    719  O   GLY A  98     -14.875   5.914   8.358  1.00  0.38           O  
ATOM    720  N   SER A  99     -16.461   7.183   7.442  1.00  0.42           N  
ATOM    721  CA  SER A  99     -17.310   6.021   7.200  1.00  0.43           C  
ATOM    722  C   SER A  99     -16.803   5.202   6.019  1.00  0.42           C  
ATOM    723  CB  SER A  99     -18.755   6.455   6.948  1.00  0.41           C  
ATOM    724  O   SER A  99     -16.187   5.744   5.099  1.00  0.40           O  
ATOM    725  OG  SER A  99     -18.808   7.487   5.978  1.00  0.33           O  
ATOM    726  N   LEU A 100     -16.728   3.921   6.111  1.00  0.42           N  
ATOM    727  CA  LEU A 100     -16.337   2.969   5.077  1.00  0.42           C  
ATOM    728  C   LEU A 100     -17.562   2.415   4.357  1.00  0.42           C  
ATOM    729  CB  LEU A 100     -15.525   1.821   5.684  1.00  0.41           C  
ATOM    730  O   LEU A 100     -18.513   1.963   4.999  1.00  0.41           O  
ATOM    731  CG  LEU A 100     -14.129   2.176   6.198  1.00  0.39           C  
ATOM    732  CD1 LEU A 100     -13.585   1.052   7.072  1.00  0.37           C  
ATOM    733  CD2 LEU A 100     -13.186   2.460   5.033  1.00  0.38           C  
ATOM    734  N   VAL A 101     -17.610   2.616   3.081  1.00  0.48           N  
ATOM    735  CA  VAL A 101     -18.682   2.147   2.208  1.00  0.47           C  
ATOM    736  C   VAL A 101     -18.198   0.949   1.393  1.00  0.48           C  
ATOM    737  CB  VAL A 101     -19.178   3.267   1.266  1.00  0.46           C  
ATOM    738  O   VAL A 101     -17.130   1.000   0.777  1.00  0.46           O  
ATOM    739  CG1 VAL A 101     -20.315   2.763   0.379  1.00  0.42           C  
ATOM    740  CG2 VAL A 101     -19.625   4.483   2.074  1.00  0.43           C  
ATOM    741  N   TYR A 102     -18.810  -0.222   1.520  1.00  0.45           N  
ATOM    742  CA  TYR A 102     -18.673  -1.391   0.657  1.00  0.45           C  
ATOM    743  C   TYR A 102     -19.785  -1.433  -0.384  1.00  0.45           C  
ATOM    744  CB  TYR A 102     -18.686  -2.677   1.488  1.00  0.43           C  
ATOM    745  O   TYR A 102     -20.965  -1.310  -0.046  1.00  0.43           O  
ATOM    746  CG  TYR A 102     -18.554  -3.934   0.662  1.00  0.41           C  
ATOM    747  CD1 TYR A 102     -17.328  -4.305   0.113  1.00  0.39           C  
ATOM    748  CD2 TYR A 102     -19.653  -4.753   0.429  1.00  0.40           C  
ATOM    749  CE1 TYR A 102     -17.202  -5.461  -0.650  1.00  0.40           C  
ATOM    750  CE2 TYR A 102     -19.539  -5.911  -0.332  1.00  0.40           C  
ATOM    751  OH  TYR A 102     -18.192  -7.402  -1.621  1.00  0.31           O  
ATOM    752  CZ  TYR A 102     -18.311  -6.257  -0.866  1.00  0.39           C  
ATOM    753  N   LEU A 103     -19.446  -1.459  -1.640  1.00  0.45           N  
ATOM    754  CA  LEU A 103     -20.333  -1.621  -2.787  1.00  0.44           C  
ATOM    755  C   LEU A 103     -20.305  -3.058  -3.297  1.00  0.44           C  
ATOM    756  CB  LEU A 103     -19.937  -0.660  -3.911  1.00  0.44           C  
ATOM    757  O   LEU A 103     -19.235  -3.663  -3.402  1.00  0.43           O  
ATOM    758  CG  LEU A 103     -20.306   0.810  -3.707  1.00  0.42           C  
ATOM    759  CD1 LEU A 103     -19.305   1.711  -4.422  1.00  0.39           C  
ATOM    760  CD2 LEU A 103     -21.724   1.079  -4.201  1.00  0.40           C  
ATOM    761  N   ARG A 104     -21.400  -3.710  -3.508  1.00  0.44           N  
ATOM    762  CA  ARG A 104     -21.607  -5.029  -4.097  1.00  0.44           C  
ATOM    763  C   ARG A 104     -22.550  -4.953  -5.293  1.00  0.44           C  
ATOM    764  CB  ARG A 104     -22.159  -6.004  -3.055  1.00  0.42           C  
ATOM    765  O   ARG A 104     -23.599  -4.309  -5.223  1.00  0.41           O  
ATOM    766  CG  ARG A 104     -22.340  -7.422  -3.573  1.00  0.39           C  
ATOM    767  CD  ARG A 104     -22.892  -8.348  -2.499  1.00  0.41           C  
ATOM    768  NE  ARG A 104     -23.141  -9.690  -3.019  1.00  0.40           N  
ATOM    769  NH1 ARG A 104     -24.036 -10.511  -1.055  1.00  0.34           N  
ATOM    770  NH2 ARG A 104     -23.860 -11.867  -2.894  1.00  0.32           N  
ATOM    771  CZ  ARG A 104     -23.679 -10.686  -2.322  1.00  0.39           C  
ATOM    772  N   PRO A 105     -22.196  -5.517  -6.482  1.00  0.42           N  
ATOM    773  CA  PRO A 105     -23.230  -5.905  -7.445  1.00  0.42           C  
ATOM    774  C   PRO A 105     -24.152  -6.999  -6.912  1.00  0.42           C  
ATOM    775  CB  PRO A 105     -22.423  -6.406  -8.645  1.00  0.41           C  
ATOM    776  O   PRO A 105     -23.691  -7.929  -6.245  1.00  0.40           O  
ATOM    777  CG  PRO A 105     -21.134  -6.890  -8.064  1.00  0.39           C  
ATOM    778  CD  PRO A 105     -20.895  -6.169  -6.768  1.00  0.42           C  
ATOM    779  N   GLY A 106     -25.436  -6.892  -6.891  1.00  0.38           N  
ATOM    780  CA  GLY A 106     -26.534  -7.843  -6.819  1.00  0.37           C  
ATOM    781  C   GLY A 106     -27.313  -7.953  -8.116  1.00  0.38           C  
ATOM    782  O   GLY A 106     -27.521  -6.954  -8.809  1.00  0.36           O  
ATOM    783  N   THR A 107     -27.227  -9.089  -8.847  1.00  0.35           N  
ATOM    784  CA  THR A 107     -28.226  -9.391  -9.866  1.00  0.37           C  
ATOM    785  C   THR A 107     -29.588  -9.648  -9.229  1.00  0.35           C  
ATOM    786  CB  THR A 107     -27.812 -10.611 -10.710  1.00  0.34           C  
ATOM    787  O   THR A 107     -29.703 -10.450  -8.299  1.00  0.34           O  
ATOM    788  CG2 THR A 107     -26.660 -10.266 -11.647  1.00  0.30           C  
ATOM    789  OG1 THR A 107     -27.403 -11.671  -9.837  1.00  0.27           O  
ATOM    790  N   ASN A 108     -30.598  -8.805  -9.450  1.00  0.31           N  
ATOM    791  CA  ASN A 108     -32.026  -9.095  -9.526  1.00  0.34           C  
ATOM    792  C   ASN A 108     -32.484  -9.280 -10.970  1.00  0.31           C  
ATOM    793  CB  ASN A 108     -32.835  -7.986  -8.851  1.00  0.29           C  
ATOM    794  O   ASN A 108     -32.604  -8.308 -11.718  1.00  0.30           O  
ATOM    795  CG  ASN A 108     -34.138  -8.490  -8.261  1.00  0.29           C  
ATOM    796  ND2 ASN A 108     -34.837  -7.623  -7.539  1.00  0.24           N  
ATOM    797  OD1 ASN A 108     -34.512  -9.650  -8.453  1.00  0.30           O  
ATOM    798  N   GLY A 109     -32.171 -10.527 -11.672  1.00  0.32           N  
ATOM    799  CA  GLY A 109     -32.558 -10.789 -13.049  1.00  0.33           C  
ATOM    800  C   GLY A 109     -31.606 -10.183 -14.062  1.00  0.32           C  
ATOM    801  O   GLY A 109     -30.407 -10.469 -14.044  1.00  0.30           O  
ATOM    802  N   SER A 110     -32.136  -9.401 -15.017  1.00  0.34           N  
ATOM    803  CA  SER A 110     -31.585  -8.595 -16.102  1.00  0.34           C  
ATOM    804  C   SER A 110     -30.974  -7.302 -15.574  1.00  0.34           C  
ATOM    805  CB  SER A 110     -32.667  -8.274 -17.133  1.00  0.31           C  
ATOM    806  O   SER A 110     -30.343  -6.555 -16.325  1.00  0.31           O  
ATOM    807  OG  SER A 110     -33.826  -7.757 -16.503  1.00  0.28           O  
ATOM    808  N   THR A 111     -31.010  -6.996 -14.267  1.00  0.39           N  
ATOM    809  CA  THR A 111     -30.551  -5.762 -13.639  1.00  0.40           C  
ATOM    810  C   THR A 111     -29.529  -6.060 -12.545  1.00  0.39           C  
ATOM    811  CB  THR A 111     -31.728  -4.968 -13.042  1.00  0.38           C  
ATOM    812  O   THR A 111     -29.710  -6.989 -11.756  1.00  0.37           O  
ATOM    813  CG2 THR A 111     -31.822  -3.577 -13.661  1.00  0.34           C  
ATOM    814  OG1 THR A 111     -32.949  -5.674 -13.293  1.00  0.31           O  
ATOM    815  N   ILE A 112     -28.324  -5.674 -12.674  1.00  0.42           N  
ATOM    816  CA  ILE A 112     -27.349  -5.649 -11.589  1.00  0.42           C  
ATOM    817  C   ILE A 112     -27.660  -4.491 -10.643  1.00  0.42           C  
ATOM    818  CB  ILE A 112     -25.906  -5.527 -12.128  1.00  0.40           C  
ATOM    819  O   ILE A 112     -27.735  -3.336 -11.069  1.00  0.40           O  
ATOM    820  CG1 ILE A 112     -25.578  -6.710 -13.047  1.00  0.35           C  
ATOM    821  CG2 ILE A 112     -24.904  -5.436 -10.974  1.00  0.36           C  
ATOM    822  CD1 ILE A 112     -24.177  -6.662 -13.641  1.00  0.36           C  
ATOM    823  N   ASN A 113     -28.207  -4.806  -9.476  1.00  0.42           N  
ATOM    824  CA  ASN A 113     -28.339  -3.910  -8.332  1.00  0.43           C  
ATOM    825  C   ASN A 113     -27.057  -3.866  -7.505  1.00  0.42           C  
ATOM    826  CB  ASN A 113     -29.522  -4.329  -7.456  1.00  0.41           C  
ATOM    827  O   ASN A 113     -26.434  -4.900  -7.261  1.00  0.40           O  
ATOM    828  CG  ASN A 113     -30.850  -4.221  -8.178  1.00  0.39           C  
ATOM    829  ND2 ASN A 113     -31.686  -5.243  -8.037  1.00  0.32           N  
ATOM    830  OD1 ASN A 113     -31.123  -3.228  -8.857  1.00  0.38           O  
ATOM    831  N   TYR A 114     -26.480  -2.711  -7.405  1.00  0.48           N  
ATOM    832  CA  TYR A 114     -25.390  -2.493  -6.461  1.00  0.48           C  
ATOM    833  C   TYR A 114     -25.924  -2.036  -5.108  1.00  0.48           C  
ATOM    834  CB  TYR A 114     -24.403  -1.458  -7.009  1.00  0.46           C  
ATOM    835  O   TYR A 114     -26.814  -1.185  -5.040  1.00  0.46           O  
ATOM    836  CG  TYR A 114     -23.585  -1.957  -8.175  1.00  0.44           C  
ATOM    837  CD1 TYR A 114     -22.355  -2.579  -7.973  1.00  0.42           C  
ATOM    838  CD2 TYR A 114     -24.040  -1.807  -9.481  1.00  0.43           C  
ATOM    839  CE1 TYR A 114     -21.597  -3.039  -9.045  1.00  0.41           C  
ATOM    840  CE2 TYR A 114     -23.291  -2.263 -10.560  1.00  0.43           C  
ATOM    841  OH  TYR A 114     -21.327  -3.331 -11.398  1.00  0.33           O  
ATOM    842  CZ  TYR A 114     -22.073  -2.877 -10.333  1.00  0.42           C  
ATOM    843  N   TYR A 115     -25.514  -2.794  -4.210  1.00  0.46           N  
ATOM    844  CA  TYR A 115     -25.789  -2.515  -2.805  1.00  0.46           C  
ATOM    845  C   TYR A 115     -24.558  -1.947  -2.110  1.00  0.46           C  
ATOM    846  CB  TYR A 115     -26.255  -3.785  -2.086  1.00  0.44           C  
ATOM    847  O   TYR A 115     -23.426  -2.274  -2.474  1.00  0.43           O  
ATOM    848  CG  TYR A 115     -27.509  -4.388  -2.670  1.00  0.42           C  
ATOM    849  CD1 TYR A 115     -28.763  -4.072  -2.152  1.00  0.39           C  
ATOM    850  CD2 TYR A 115     -27.444  -5.274  -3.739  1.00  0.40           C  
ATOM    851  CE1 TYR A 115     -29.922  -4.627  -2.685  1.00  0.41           C  
ATOM    852  CE2 TYR A 115     -28.596  -5.835  -4.281  1.00  0.41           C  
ATOM    853  OH  TYR A 115     -30.972  -6.057  -4.280  1.00  0.34           O  
ATOM    854  CZ  TYR A 115     -29.828  -5.505  -3.748  1.00  0.39           C  
ATOM    855  N   TYR A 116     -24.707  -0.875  -1.413  1.00  0.45           N  
ATOM    856  CA  TYR A 116     -23.703  -0.390  -0.472  1.00  0.46           C  
ATOM    857  C   TYR A 116     -24.161  -0.595   0.967  1.00  0.46           C  
ATOM    858  CB  TYR A 116     -23.406   1.092  -0.719  1.00  0.44           C  
ATOM    859  O   TYR A 116     -25.360  -0.701   1.235  1.00  0.43           O  
ATOM    860  CG  TYR A 116     -24.546   2.009  -0.350  1.00  0.42           C  
ATOM    861  CD1 TYR A 116     -25.579   2.266  -1.250  1.00  0.38           C  
ATOM    862  CD2 TYR A 116     -24.594   2.622   0.897  1.00  0.39           C  
ATOM    863  CE1 TYR A 116     -26.631   3.112  -0.915  1.00  0.38           C  
ATOM    864  CE2 TYR A 116     -25.641   3.470   1.243  1.00  0.40           C  
ATOM    865  OH  TYR A 116     -27.692   4.547   0.668  1.00  0.30           O  
ATOM    866  CZ  TYR A 116     -26.653   3.709   0.331  1.00  0.35           C  
ATOM    867  N   THR A 117     -23.219  -0.843   1.839  1.00  0.42           N  
ATOM    868  CA  THR A 117     -23.362  -0.717   3.285  1.00  0.43           C  
ATOM    869  C   THR A 117     -22.185   0.051   3.879  1.00  0.42           C  
ATOM    870  CB  THR A 117     -23.471  -2.097   3.958  1.00  0.40           C  
ATOM    871  O   THR A 117     -21.084   0.035   3.326  1.00  0.40           O  
ATOM    872  CG2 THR A 117     -22.144  -2.846   3.897  1.00  0.35           C  
ATOM    873  OG1 THR A 117     -23.847  -1.925   5.330  1.00  0.30           O  
ATOM    874  N   TYR A 118     -22.510   0.966   4.845  1.00  0.44           N  
ATOM    875  CA  TYR A 118     -21.509   1.520   5.750  1.00  0.44           C  
ATOM    876  C   TYR A 118     -20.968   0.447   6.687  1.00  0.44           C  
ATOM    877  CB  TYR A 118     -22.100   2.675   6.565  1.00  0.42           C  
ATOM    878  O   TYR A 118     -21.737  -0.298   7.298  1.00  0.42           O  
ATOM    879  CG  TYR A 118     -22.455   3.884   5.734  1.00  0.39           C  
ATOM    880  CD1 TYR A 118     -21.482   4.810   5.364  1.00  0.35           C  
ATOM    881  CD2 TYR A 118     -23.764   4.104   5.319  1.00  0.36           C  
ATOM    882  CE1 TYR A 118     -21.805   5.926   4.601  1.00  0.38           C  
ATOM    883  CE2 TYR A 118     -24.099   5.217   4.555  1.00  0.39           C  
ATOM    884  OH  TYR A 118     -23.439   7.225   3.445  1.00  0.31           O  
ATOM    885  CZ  TYR A 118     -23.114   6.121   4.201  1.00  0.35           C  
ATOM    886  N   ILE A 119     -19.728   0.207   6.707  1.00  0.38           N  
ATOM    887  CA  ILE A 119     -19.051  -0.670   7.656  1.00  0.38           C  
ATOM    888  C   ILE A 119     -19.195  -0.110   9.069  1.00  0.38           C  
ATOM    889  CB  ILE A 119     -17.558  -0.844   7.298  1.00  0.36           C  
ATOM    890  O   ILE A 119     -19.356  -0.867  10.030  1.00  0.36           O  
ATOM    891  CG1 ILE A 119     -17.412  -1.500   5.920  1.00  0.32           C  
ATOM    892  CG2 ILE A 119     -16.837  -1.662   8.373  1.00  0.32           C  
ATOM    893  CD1 ILE A 119     -15.970  -1.656   5.458  1.00  0.31           C  
ATOM    894  N   ASN A 120     -19.167   1.248   9.279  1.00  0.34           N  
ATOM    895  CA  ASN A 120     -19.290   1.839  10.607  1.00  0.37           C  
ATOM    896  C   ASN A 120     -20.747   1.911  11.055  1.00  0.34           C  
ATOM    897  CB  ASN A 120     -18.656   3.232  10.635  1.00  0.33           C  
ATOM    898  O   ASN A 120     -21.029   2.201  12.219  1.00  0.32           O  
ATOM    899  CG  ASN A 120     -17.932   3.570   9.347  1.00  0.32           C  
ATOM    900  ND2 ASN A 120     -17.642   4.851   9.149  1.00  0.27           N  
ATOM    901  OD1 ASN A 120     -17.637   2.689   8.536  1.00  0.32           O  
ATOM    902  N   ASN A 121     -21.698   1.706  10.287  1.00  0.30           N  
ATOM    903  CA  ASN A 121     -23.121   1.573  10.580  1.00  0.32           C  
ATOM    904  C   ASN A 121     -23.721   0.346   9.900  1.00  0.30           C  
ATOM    905  CB  ASN A 121     -23.876   2.836  10.159  1.00  0.28           C  
ATOM    906  O   ASN A 121     -24.273   0.447   8.803  1.00  0.29           O  
ATOM    907  CG  ASN A 121     -25.130   3.068  10.979  1.00  0.28           C  
ATOM    908  ND2 ASN A 121     -25.700   4.262  10.867  1.00  0.25           N  
ATOM    909  OD1 ASN A 121     -25.582   2.181  11.708  1.00  0.29           O  
ATOM    910  N   PRO A 122     -23.177  -0.829  10.206  1.00  0.33           N  
ATOM    911  CA  PRO A 122     -23.705  -2.066   9.627  1.00  0.34           C  
ATOM    912  C   PRO A 122     -25.215  -2.206   9.811  1.00  0.33           C  
ATOM    913  CB  PRO A 122     -22.959  -3.161  10.394  1.00  0.32           C  
ATOM    914  O   PRO A 122     -25.823  -3.134   9.272  1.00  0.32           O  
ATOM    915  CG  PRO A 122     -22.566  -2.522  11.687  1.00  0.30           C  
ATOM    916  CD  PRO A 122     -22.450  -1.040  11.471  1.00  0.36           C  
ATOM    917  N   VAL A 123     -25.932  -1.406  10.699  1.00  0.26           N  
ATOM    918  CA  VAL A 123     -27.360  -1.528  10.975  1.00  0.28           C  
ATOM    919  C   VAL A 123     -28.162  -1.092   9.751  1.00  0.26           C  
ATOM    920  CB  VAL A 123     -27.773  -0.694  12.208  1.00  0.23           C  
ATOM    921  O   VAL A 123     -29.285  -1.557   9.539  1.00  0.24           O  
ATOM    922  CG1 VAL A 123     -29.225  -0.978  12.590  1.00  0.14           C  
ATOM    923  CG2 VAL A 123     -26.842  -0.984  13.384  1.00  0.19           C  
ATOM    924  N   VAL A 124     -27.578  -0.471   8.753  1.00  0.27           N  
ATOM    925  CA  VAL A 124     -28.400  -0.070   7.615  1.00  0.30           C  
ATOM    926  C   VAL A 124     -28.329  -1.138   6.525  1.00  0.27           C  
ATOM    927  CB  VAL A 124     -27.958   1.298   7.050  1.00  0.25           C  
ATOM    928  O   VAL A 124     -27.239  -1.545   6.116  1.00  0.26           O  
ATOM    929  CG1 VAL A 124     -28.956   1.800   6.008  1.00  0.12           C  
ATOM    930  CG2 VAL A 124     -27.802   2.316   8.179  1.00  0.16           C  
ATOM    931  N   SER A 125     -29.310  -2.205   6.589  1.00  0.32           N  
ATOM    932  CA  SER A 125     -29.639  -2.959   5.384  1.00  0.32           C  
ATOM    933  C   SER A 125     -28.961  -2.362   4.156  1.00  0.32           C  
ATOM    934  CB  SER A 125     -31.153  -2.999   5.173  1.00  0.29           C  
ATOM    935  O   SER A 125     -28.867  -1.140   4.025  1.00  0.30           O  
ATOM    936  OG  SER A 125     -31.670  -1.692   4.992  1.00  0.25           O  
ATOM    937  N   MET A 126     -27.945  -3.112   3.621  1.00  0.31           N  
ATOM    938  CA  MET A 126     -27.452  -2.785   2.286  1.00  0.34           C  
ATOM    939  C   MET A 126     -28.558  -2.174   1.433  1.00  0.31           C  
ATOM    940  CB  MET A 126     -26.890  -4.031   1.600  1.00  0.30           C  
ATOM    941  O   MET A 126     -29.666  -2.708   1.370  1.00  0.30           O  
ATOM    942  CG  MET A 126     -25.501  -4.421   2.079  1.00  0.30           C  
ATOM    943  SD  MET A 126     -24.629  -5.514   0.891  1.00  0.22           S  
ATOM    944  CE  MET A 126     -25.714  -6.968   0.938  1.00  0.30           C  
ATOM    945  N   GLN A 127     -28.404  -0.972   1.295  1.00  0.38           N  
ATOM    946  CA  GLN A 127     -29.284  -0.139   0.482  1.00  0.39           C  
ATOM    947  C   GLN A 127     -28.911  -0.223  -0.995  1.00  0.38           C  
ATOM    948  CB  GLN A 127     -29.234   1.315   0.954  1.00  0.36           C  
ATOM    949  O   GLN A 127     -27.732  -0.336  -1.338  1.00  0.36           O  
ATOM    950  CG  GLN A 127     -29.747   1.519   2.373  1.00  0.34           C  
ATOM    951  CD  GLN A 127     -31.221   1.191   2.518  1.00  0.38           C  
ATOM    952  NE2 GLN A 127     -31.580   0.550   3.625  1.00  0.31           N  
ATOM    953  OE1 GLN A 127     -32.031   1.511   1.642  1.00  0.42           O  
ATOM    954  N   PRO A 128     -29.842  -0.788  -1.805  1.00  0.40           N  
ATOM    955  CA  PRO A 128     -29.529  -0.611  -3.225  1.00  0.40           C  
ATOM    956  C   PRO A 128     -28.790   0.694  -3.509  1.00  0.40           C  
ATOM    957  CB  PRO A 128     -30.907  -0.615  -3.893  1.00  0.38           C  
ATOM    958  O   PRO A 128     -29.177   1.750  -3.000  1.00  0.39           O  
ATOM    959  CG  PRO A 128     -31.879  -0.495  -2.764  1.00  0.36           C  
ATOM    960  CD  PRO A 128     -31.132  -0.665  -1.471  1.00  0.40           C  
ATOM    961  N   TYR A 129     -27.555   0.597  -3.761  1.00  0.44           N  
ATOM    962  CA  TYR A 129     -26.851   1.767  -4.274  1.00  0.44           C  
ATOM    963  C   TYR A 129     -27.613   2.395  -5.435  1.00  0.44           C  
ATOM    964  CB  TYR A 129     -25.436   1.389  -4.723  1.00  0.41           C  
ATOM    965  O   TYR A 129     -28.143   3.502  -5.311  1.00  0.42           O  
ATOM    966  CG  TYR A 129     -24.572   2.578  -5.069  1.00  0.39           C  
ATOM    967  CD1 TYR A 129     -24.397   2.975  -6.392  1.00  0.36           C  
ATOM    968  CD2 TYR A 129     -23.927   3.304  -4.073  1.00  0.38           C  
ATOM    969  CE1 TYR A 129     -23.600   4.068  -6.716  1.00  0.37           C  
ATOM    970  CE2 TYR A 129     -23.128   4.399  -4.385  1.00  0.39           C  
ATOM    971  OH  TYR A 129     -22.181   5.856  -6.022  1.00  0.29           O  
ATOM    972  CZ  TYR A 129     -22.971   4.773  -5.707  1.00  0.35           C  
ATOM    973  N   THR A 130     -27.891   1.709  -6.528  1.00  0.38           N  
ATOM    974  CA  THR A 130     -28.596   1.934  -7.786  1.00  0.38           C  
ATOM    975  C   THR A 130     -28.943   0.607  -8.456  1.00  0.38           C  
ATOM    976  CB  THR A 130     -27.758   2.795  -8.749  1.00  0.35           C  
ATOM    977  O   THR A 130     -28.325  -0.420  -8.168  1.00  0.36           O  
ATOM    978  CG2 THR A 130     -26.584   2.004  -9.316  1.00  0.31           C  
ATOM    979  OG1 THR A 130     -28.588   3.237  -9.830  1.00  0.30           O  
ATOM    980  N   THR A 131     -30.205   0.401  -8.868  1.00  0.34           N  
ATOM    981  CA  THR A 131     -30.541  -0.528  -9.941  1.00  0.35           C  
ATOM    982  C   THR A 131     -29.898  -0.093 -11.255  1.00  0.34           C  
ATOM    983  CB  THR A 131     -32.065  -0.641 -10.125  1.00  0.32           C  
ATOM    984  O   THR A 131     -30.137   1.018 -11.731  1.00  0.32           O  
ATOM    985  CG2 THR A 131     -32.486  -2.090 -10.352  1.00  0.28           C  
ATOM    986  OG1 THR A 131     -32.721  -0.144  -8.952  1.00  0.27           O  
ATOM    987  N   ILE A 132     -28.716  -0.492 -11.518  1.00  0.35           N  
ATOM    988  CA  ILE A 132     -28.205  -0.391 -12.880  1.00  0.36           C  
ATOM    989  C   ILE A 132     -28.860  -1.455 -13.758  1.00  0.35           C  
ATOM    990  CB  ILE A 132     -26.667  -0.536 -12.920  1.00  0.33           C  
ATOM    991  O   ILE A 132     -28.836  -2.643 -13.427  1.00  0.34           O  
ATOM    992  CG1 ILE A 132     -26.010   0.480 -11.979  1.00  0.31           C  
ATOM    993  CG2 ILE A 132     -26.146  -0.375 -14.351  1.00  0.31           C  
ATOM    994  CD1 ILE A 132     -24.499   0.331 -11.864  1.00  0.31           C  
ATOM    995  N   ASN A 133     -29.936  -1.179 -14.541  1.00  0.29           N  
ATOM    996  CA  ASN A 133     -30.497  -1.989 -15.617  1.00  0.31           C  
ATOM    997  C   ASN A 133     -29.419  -2.445 -16.597  1.00  0.29           C  
ATOM    998  CB  ASN A 133     -31.593  -1.217 -16.355  1.00  0.27           C  
ATOM    999  O   ASN A 133     -28.827  -1.625 -17.301  1.00  0.27           O  
ATOM   1000  CG  ASN A 133     -32.941  -1.316 -15.669  1.00  0.26           C  
ATOM   1001  ND2 ASN A 133     -33.789  -0.317 -15.879  1.00  0.14           N  
ATOM   1002  OD1 ASN A 133     -33.217  -2.284 -14.955  1.00  0.18           O  
ATOM   1003  N   HIS A 134     -28.586  -3.489 -16.285  1.00  0.30           N  
ATOM   1004  CA  HIS A 134     -27.660  -4.191 -17.167  1.00  0.33           C  
ATOM   1005  C   HIS A 134     -28.404  -5.125 -18.116  1.00  0.30           C  
ATOM   1006  CB  HIS A 134     -26.635  -4.980 -16.351  1.00  0.29           C  
ATOM   1007  O   HIS A 134     -29.166  -5.988 -17.673  1.00  0.29           O  
ATOM   1008  CG  HIS A 134     -25.239  -4.456 -16.473  1.00  0.27           C  
ATOM   1009  CD2 HIS A 134     -24.048  -5.099 -16.506  1.00  0.28           C  
ATOM   1010  ND1 HIS A 134     -24.956  -3.111 -16.575  1.00  0.21           N  
ATOM   1011  CE1 HIS A 134     -23.646  -2.950 -16.667  1.00  0.27           C  
ATOM   1012  NE2 HIS A 134     -23.073  -4.140 -16.627  1.00  0.28           N  
ATOM   1013  N   TYR A 135     -28.353  -4.888 -19.272  1.00  0.24           N  
ATOM   1014  CA  TYR A 135     -28.570  -5.714 -20.455  1.00  0.30           C  
ATOM   1015  C   TYR A 135     -27.246  -6.207 -21.027  1.00  0.25           C  
ATOM   1016  CB  TYR A 135     -29.341  -4.932 -21.523  1.00  0.23           C  
ATOM   1017  O   TYR A 135     -26.340  -5.411 -21.286  1.00  0.24           O  
ATOM   1018  CG  TYR A 135     -30.778  -5.368 -21.676  1.00  0.23           C  
ATOM   1019  CD1 TYR A 135     -31.126  -6.389 -22.558  1.00  0.11           C  
ATOM   1020  CD2 TYR A 135     -31.789  -4.761 -20.940  1.00  0.10           C  
ATOM   1021  CE1 TYR A 135     -32.449  -6.793 -22.703  1.00  0.09           C  
ATOM   1022  CE2 TYR A 135     -33.116  -5.156 -21.077  1.00  0.09           C  
ATOM   1023  OH  TYR A 135     -34.746  -6.568 -22.100  1.00  0.07           O  
ATOM   1024  CZ  TYR A 135     -33.435  -6.172 -21.960  1.00  0.08           C  
ATOM   1025  N   TYR A 136     -26.497  -7.106 -20.576  1.00  0.26           N  
ATOM   1026  CA  TYR A 136     -25.813  -7.978 -21.524  1.00  0.28           C  
ATOM   1027  C   TYR A 136     -25.081  -9.102 -20.801  1.00  0.26           C  
ATOM   1028  CB  TYR A 136     -24.826  -7.176 -22.377  1.00  0.24           C  
ATOM   1029  O   TYR A 136     -24.415  -8.868 -19.790  1.00  0.25           O  
ATOM   1030  CG  TYR A 136     -25.314  -6.907 -23.780  1.00  0.24           C  
ATOM   1031  CD1 TYR A 136     -25.082  -7.821 -24.805  1.00  0.16           C  
ATOM   1032  CD2 TYR A 136     -26.006  -5.740 -24.083  1.00  0.14           C  
ATOM   1033  CE1 TYR A 136     -25.529  -7.577 -26.100  1.00  0.09           C  
ATOM   1034  CE2 TYR A 136     -26.457  -5.485 -25.374  1.00  0.10           C  
ATOM   1035  OH  TYR A 136     -26.658  -6.162 -27.654  1.00  0.08           O  
ATOM   1036  CZ  TYR A 136     -26.214  -6.409 -26.374  1.00  0.12           C  
ATOM   1037  N   SER A 137     -25.358 -10.314 -20.925  1.00  0.23           N  
ATOM   1038  CA  SER A 137     -25.023 -11.715 -21.158  1.00  0.22           C  
ATOM   1039  C   SER A 137     -23.616 -11.859 -21.728  1.00  0.23           C  
ATOM   1040  CB  SER A 137     -26.035 -12.358 -22.107  1.00  0.20           C  
ATOM   1041  O   SER A 137     -23.089 -12.970 -21.822  1.00  0.22           O  
ATOM   1042  OG  SER A 137     -25.835 -11.907 -23.436  1.00  0.12           O  
ATOM   1043  N   GLY A 138     -22.607 -10.771 -21.674  1.00  0.23           N  
ATOM   1044  CA  GLY A 138     -21.363 -10.999 -22.391  1.00  0.23           C  
ATOM   1045  C   GLY A 138     -20.167 -10.332 -21.738  1.00  0.23           C  
ATOM   1046  O   GLY A 138     -20.237  -9.164 -21.350  1.00  0.22           O  
ATOM   1047  N   SER A 139     -19.431 -10.987 -20.696  1.00  0.22           N  
ATOM   1048  CA  SER A 139     -18.080 -11.308 -20.250  1.00  0.24           C  
ATOM   1049  C   SER A 139     -17.153 -10.104 -20.380  1.00  0.23           C  
ATOM   1050  CB  SER A 139     -17.516 -12.484 -21.049  1.00  0.21           C  
ATOM   1051  O   SER A 139     -17.008  -9.541 -21.467  1.00  0.22           O  
ATOM   1052  OG  SER A 139     -17.760 -12.314 -22.434  1.00  0.11           O  
ATOM   1053  N   TRP A 140     -17.271  -8.892 -19.613  1.00  0.18           N  
ATOM   1054  CA  TRP A 140     -16.063  -8.097 -19.421  1.00  0.28           C  
ATOM   1055  C   TRP A 140     -16.386  -6.606 -19.429  1.00  0.23           C  
ATOM   1056  CB  TRP A 140     -15.031  -8.414 -20.506  1.00  0.21           C  
ATOM   1057  O   TRP A 140     -16.779  -6.056 -20.460  1.00  0.21           O  
ATOM   1058  CG  TRP A 140     -14.833  -9.881 -20.748  1.00  0.20           C  
ATOM   1059  CD1 TRP A 140     -15.581 -10.691 -21.556  1.00  0.08           C  
ATOM   1060  CD2 TRP A 140     -13.822 -10.712 -20.171  1.00  0.07           C  
ATOM   1061  CE2 TRP A 140     -14.016 -12.017 -20.675  1.00  0.07           C  
ATOM   1062  CE3 TRP A 140     -12.768 -10.480 -19.276  1.00  0.17           C  
ATOM   1063  NE1 TRP A 140     -15.094 -11.977 -21.517  1.00  0.17           N  
ATOM   1064  CH2 TRP A 140     -12.171 -12.833 -19.437  1.00  0.14           C  
ATOM   1065  CZ2 TRP A 140     -13.194 -13.088 -20.313  1.00  0.15           C  
ATOM   1066  CZ3 TRP A 140     -11.952 -11.547 -18.918  1.00  0.15           C  
ATOM   1067  N   LYS A 141     -17.006  -6.027 -18.441  1.00  0.28           N  
ATOM   1068  CA  LYS A 141     -17.107  -4.572 -18.519  1.00  0.30           C  
ATOM   1069  C   LYS A 141     -16.943  -3.935 -17.142  1.00  0.28           C  
ATOM   1070  CB  LYS A 141     -18.446  -4.158 -19.131  1.00  0.26           C  
ATOM   1071  O   LYS A 141     -17.438  -4.464 -16.145  1.00  0.28           O  
ATOM   1072  CG  LYS A 141     -18.612  -4.565 -20.588  1.00  0.26           C  
ATOM   1073  CD  LYS A 141     -19.710  -3.759 -21.272  1.00  0.28           C  
ATOM   1074  CE  LYS A 141     -19.902  -4.190 -22.719  1.00  0.22           C  
ATOM   1075  NZ  LYS A 141     -20.950  -3.377 -23.405  1.00  0.18           N  
ATOM   1076  N   ASN A 142     -15.602  -3.193 -16.942  1.00  0.33           N  
ATOM   1077  CA  ASN A 142     -14.677  -2.336 -16.209  1.00  0.34           C  
ATOM   1078  C   ASN A 142     -15.416  -1.390 -15.266  1.00  0.33           C  
ATOM   1079  CB  ASN A 142     -13.799  -1.541 -17.178  1.00  0.30           C  
ATOM   1080  O   ASN A 142     -16.201  -0.552 -15.711  1.00  0.32           O  
ATOM   1081  CG  ASN A 142     -12.865  -2.426 -17.980  1.00  0.29           C  
ATOM   1082  ND2 ASN A 142     -12.582  -2.025 -19.213  1.00  0.24           N  
ATOM   1083  OD1 ASN A 142     -12.403  -3.462 -17.495  1.00  0.28           O  
ATOM   1084  N   ILE A 143     -15.899  -1.869 -14.188  1.00  0.36           N  
ATOM   1085  CA  ILE A 143     -16.157  -0.982 -13.059  1.00  0.37           C  
ATOM   1086  C   ILE A 143     -14.834  -0.534 -12.442  1.00  0.36           C  
ATOM   1087  CB  ILE A 143     -17.041  -1.667 -11.992  1.00  0.33           C  
ATOM   1088  O   ILE A 143     -14.002  -1.365 -12.071  1.00  0.34           O  
ATOM   1089  CG1 ILE A 143     -18.352  -2.156 -12.619  1.00  0.29           C  
ATOM   1090  CG2 ILE A 143     -17.314  -0.715 -10.824  1.00  0.30           C  
ATOM   1091  CD1 ILE A 143     -19.228  -2.962 -11.671  1.00  0.28           C  
ATOM   1092  N   LEU A 144     -14.410   0.654 -12.809  1.00  0.40           N  
ATOM   1093  CA  LEU A 144     -13.303   1.348 -12.160  1.00  0.39           C  
ATOM   1094  C   LEU A 144     -13.767   2.032 -10.878  1.00  0.40           C  
ATOM   1095  CB  LEU A 144     -12.686   2.379 -13.108  1.00  0.36           C  
ATOM   1096  O   LEU A 144     -14.774   2.745 -10.880  1.00  0.38           O  
ATOM   1097  CG  LEU A 144     -11.601   1.865 -14.056  1.00  0.33           C  
ATOM   1098  CD1 LEU A 144     -11.722   2.544 -15.417  1.00  0.29           C  
ATOM   1099  CD2 LEU A 144     -10.217   2.095 -13.460  1.00  0.30           C  
ATOM   1100  N   PHE A 145     -13.359   1.566  -9.793  1.00  0.38           N  
ATOM   1101  CA  PHE A 145     -13.388   2.248  -8.505  1.00  0.40           C  
ATOM   1102  C   PHE A 145     -12.085   2.999  -8.260  1.00  0.38           C  
ATOM   1103  CB  PHE A 145     -13.639   1.249  -7.371  1.00  0.35           C  
ATOM   1104  O   PHE A 145     -11.000   2.461  -8.490  1.00  0.36           O  
ATOM   1105  CG  PHE A 145     -15.051   0.731  -7.319  1.00  0.33           C  
ATOM   1106  CD1 PHE A 145     -16.021   1.390  -6.573  1.00  0.30           C  
ATOM   1107  CD2 PHE A 145     -15.409  -0.414  -8.018  1.00  0.32           C  
ATOM   1108  CE1 PHE A 145     -17.329   0.913  -6.523  1.00  0.30           C  
ATOM   1109  CE2 PHE A 145     -16.714  -0.897  -7.973  1.00  0.33           C  
ATOM   1110  CZ  PHE A 145     -17.672  -0.232  -7.224  1.00  0.29           C  
ATOM   1111  N   THR A 146     -12.158   4.210  -7.972  1.00  0.40           N  
ATOM   1112  CA  THR A 146     -11.044   4.992  -7.448  1.00  0.40           C  
ATOM   1113  C   THR A 146     -11.432   5.679  -6.142  1.00  0.40           C  
ATOM   1114  CB  THR A 146     -10.574   6.047  -8.467  1.00  0.37           C  
ATOM   1115  O   THR A 146     -12.581   6.093  -5.970  1.00  0.38           O  
ATOM   1116  CG2 THR A 146     -10.333   5.421  -9.836  1.00  0.32           C  
ATOM   1117  OG1 THR A 146     -11.577   7.064  -8.589  1.00  0.29           O  
ATOM   1118  N   ALA A 147     -10.727   5.360  -5.082  1.00  0.36           N  
ATOM   1119  CA  ALA A 147     -10.570   6.137  -3.855  1.00  0.36           C  
ATOM   1120  C   ALA A 147      -9.349   7.050  -3.936  1.00  0.36           C  
ATOM   1121  CB  ALA A 147     -10.457   5.209  -2.648  1.00  0.33           C  
ATOM   1122  O   ALA A 147      -8.266   6.614  -4.332  1.00  0.34           O  
ATOM   1123  N   SER A 148      -9.519   8.351  -4.092  1.00  0.36           N  
ATOM   1124  CA  SER A 148      -8.592   9.376  -3.624  1.00  0.36           C  
ATOM   1125  C   SER A 148      -8.930   9.821  -2.205  1.00  0.36           C  
ATOM   1126  CB  SER A 148      -8.608  10.583  -4.563  1.00  0.33           C  
ATOM   1127  O   SER A 148      -9.946   9.406  -1.644  1.00  0.34           O  
ATOM   1128  OG  SER A 148      -9.785  11.349  -4.378  1.00  0.29           O  
ATOM   1129  N   ASP A 149      -7.871  10.406  -1.445  1.00  0.31           N  
ATOM   1130  CA  ASP A 149      -7.690  10.857  -0.069  1.00  0.33           C  
ATOM   1131  C   ASP A 149      -9.027  11.231   0.567  1.00  0.31           C  
ATOM   1132  CB  ASP A 149      -6.731  12.049  -0.016  1.00  0.29           C  
ATOM   1133  O   ASP A 149      -9.267  10.935   1.740  1.00  0.29           O  
ATOM   1134  CG  ASP A 149      -5.486  11.846  -0.862  1.00  0.27           C  
ATOM   1135  OD1 ASP A 149      -5.186  10.692  -1.239  1.00  0.26           O  
ATOM   1136  OD2 ASP A 149      -4.796  12.848  -1.150  1.00  0.22           O  
ATOM   1137  N   THR A 150     -10.038  11.666  -0.031  1.00  0.32           N  
ATOM   1138  CA  THR A 150     -11.289  12.107   0.576  1.00  0.34           C  
ATOM   1139  C   THR A 150     -12.464  11.858  -0.366  1.00  0.33           C  
ATOM   1140  CB  THR A 150     -11.233  13.599   0.949  1.00  0.30           C  
ATOM   1141  O   THR A 150     -13.620  12.074   0.005  1.00  0.30           O  
ATOM   1142  CG2 THR A 150     -10.173  13.861   2.014  1.00  0.27           C  
ATOM   1143  OG1 THR A 150     -10.920  14.367  -0.219  1.00  0.23           O  
ATOM   1144  N   LYS A 151     -12.308  11.315  -1.512  1.00  0.39           N  
ATOM   1145  CA  LYS A 151     -13.356  11.245  -2.527  1.00  0.40           C  
ATOM   1146  C   LYS A 151     -13.266   9.944  -3.321  1.00  0.39           C  
ATOM   1147  CB  LYS A 151     -13.269  12.443  -3.472  1.00  0.37           C  
ATOM   1148  O   LYS A 151     -12.172   9.514  -3.694  1.00  0.38           O  
ATOM   1149  CG  LYS A 151     -13.439  13.789  -2.783  1.00  0.34           C  
ATOM   1150  CD  LYS A 151     -13.444  14.935  -3.787  1.00  0.36           C  
ATOM   1151  CE  LYS A 151     -13.472  16.289  -3.092  1.00  0.31           C  
ATOM   1152  NZ  LYS A 151     -13.445  17.416  -4.072  1.00  0.32           N  
ATOM   1153  N   THR A 152     -14.283   9.146  -3.262  1.00  0.45           N  
ATOM   1154  CA  THR A 152     -14.469   7.860  -3.925  1.00  0.46           C  
ATOM   1155  C   THR A 152     -15.478   7.980  -5.064  1.00  0.45           C  
ATOM   1156  CB  THR A 152     -14.938   6.782  -2.931  1.00  0.42           C  
ATOM   1157  O   THR A 152     -16.513   8.634  -4.917  1.00  0.44           O  
ATOM   1158  CG2 THR A 152     -14.501   5.392  -3.380  1.00  0.37           C  
ATOM   1159  OG1 THR A 152     -14.378   7.054  -1.640  1.00  0.32           O  
ATOM   1160  N   ALA A 153     -15.121   7.684  -6.273  1.00  0.47           N  
ATOM   1161  CA  ALA A 153     -15.967   7.622  -7.462  1.00  0.46           C  
ATOM   1162  C   ALA A 153     -16.139   6.182  -7.938  1.00  0.47           C  
ATOM   1163  CB  ALA A 153     -15.380   8.482  -8.578  1.00  0.43           C  
ATOM   1164  O   ALA A 153     -15.197   5.388  -7.887  1.00  0.45           O  
ATOM   1165  N   LEU A 154     -17.381   5.724  -8.096  1.00  0.49           N  
ATOM   1166  CA  LEU A 154     -17.794   4.566  -8.881  1.00  0.49           C  
ATOM   1167  C   LEU A 154     -18.043   4.956 -10.335  1.00  0.49           C  
ATOM   1168  CB  LEU A 154     -19.056   3.937  -8.286  1.00  0.46           C  
ATOM   1169  O   LEU A 154     -18.840   5.854 -10.613  1.00  0.47           O  
ATOM   1170  CG  LEU A 154     -19.451   2.564  -8.832  1.00  0.44           C  
ATOM   1171  CD1 LEU A 154     -18.880   1.458  -7.950  1.00  0.39           C  
ATOM   1172  CD2 LEU A 154     -20.968   2.445  -8.932  1.00  0.40           C  
ATOM   1173  N   LEU A 155     -17.211   4.498 -11.159  1.00  0.48           N  
ATOM   1174  CA  LEU A 155     -17.498   4.490 -12.589  1.00  0.48           C  
ATOM   1175  C   LEU A 155     -18.008   3.124 -13.034  1.00  0.48           C  
ATOM   1176  CB  LEU A 155     -16.247   4.866 -13.388  1.00  0.46           C  
ATOM   1177  O   LEU A 155     -17.389   2.099 -12.738  1.00  0.46           O  
ATOM   1178  CG  LEU A 155     -16.255   6.243 -14.053  1.00  0.44           C  
ATOM   1179  CD1 LEU A 155     -15.411   7.225 -13.248  1.00  0.39           C  
ATOM   1180  CD2 LEU A 155     -15.751   6.147 -15.489  1.00  0.40           C  
ATOM   1181  N   TYR A 156     -19.242   3.055 -13.491  1.00  0.45           N  
ATOM   1182  CA  TYR A 156     -19.734   1.863 -14.171  1.00  0.46           C  
ATOM   1183  C   TYR A 156     -20.376   2.221 -15.506  1.00  0.45           C  
ATOM   1184  CB  TYR A 156     -20.743   1.119 -13.290  1.00  0.42           C  
ATOM   1185  O   TYR A 156     -20.843   3.347 -15.695  1.00  0.42           O  
ATOM   1186  CG  TYR A 156     -21.993   1.913 -12.997  1.00  0.39           C  
ATOM   1187  CD1 TYR A 156     -22.037   2.814 -11.935  1.00  0.35           C  
ATOM   1188  CD2 TYR A 156     -23.133   1.762 -13.779  1.00  0.36           C  
ATOM   1189  CE1 TYR A 156     -23.187   3.546 -11.660  1.00  0.34           C  
ATOM   1190  CE2 TYR A 156     -24.289   2.488 -13.513  1.00  0.38           C  
ATOM   1191  OH  TYR A 156     -25.448   4.099 -12.185  1.00  0.27           O  
ATOM   1192  CZ  TYR A 156     -24.306   3.377 -12.453  1.00  0.32           C  
ATOM   1193  N   GLU A 157     -20.177   1.424 -16.469  1.00  0.42           N  
ATOM   1194  CA  GLU A 157     -20.801   1.448 -17.788  1.00  0.44           C  
ATOM   1195  C   GLU A 157     -22.190   0.816 -17.754  1.00  0.42           C  
ATOM   1196  CB  GLU A 157     -19.921   0.729 -18.813  1.00  0.40           C  
ATOM   1197  O   GLU A 157     -22.366  -0.278 -17.212  1.00  0.40           O  
ATOM   1198  CG  GLU A 157     -20.306   1.007 -20.258  1.00  0.38           C  
ATOM   1199  CD  GLU A 157     -19.352   0.383 -21.265  1.00  0.43           C  
ATOM   1200  OE1 GLU A 157     -18.375  -0.278 -20.845  1.00  0.42           O  
ATOM   1201  OE2 GLU A 157     -19.583   0.558 -22.482  1.00  0.41           O  
ATOM   1202  N   GLU A 158     -23.272   1.642 -18.114  1.00  0.37           N  
ATOM   1203  CA  GLU A 158     -24.582   1.147 -18.526  1.00  0.37           C  
ATOM   1204  C   GLU A 158     -24.577   0.728 -19.994  1.00  0.37           C  
ATOM   1205  CB  GLU A 158     -25.658   2.208 -18.286  1.00  0.34           C  
ATOM   1206  O   GLU A 158     -24.340   1.553 -20.879  1.00  0.35           O  
ATOM   1207  CG  GLU A 158     -27.074   1.651 -18.250  1.00  0.32           C  
ATOM   1208  CD  GLU A 158     -28.122   2.699 -17.908  1.00  0.36           C  
ATOM   1209  OE1 GLU A 158     -27.750   3.860 -17.623  1.00  0.36           O  
ATOM   1210  OE2 GLU A 158     -29.325   2.355 -17.925  1.00  0.35           O  
ATOM   1211  N   VAL A 159     -24.443  -0.651 -20.334  1.00  0.34           N  
ATOM   1212  CA  VAL A 159     -24.634  -1.242 -21.655  1.00  0.35           C  
ATOM   1213  C   VAL A 159     -26.099  -1.119 -22.069  1.00  0.34           C  
ATOM   1214  CB  VAL A 159     -24.194  -2.723 -21.683  1.00  0.31           C  
ATOM   1215  O   VAL A 159     -26.996  -1.531 -21.330  1.00  0.32           O  
ATOM   1216  CG1 VAL A 159     -24.368  -3.311 -23.082  1.00  0.28           C  
ATOM   1217  CG2 VAL A 159     -22.744  -2.857 -21.220  1.00  0.28           C  
ATOM   1218  N   GLY A 160     -26.350  -0.507 -23.251  1.00  0.34           N  
ATOM   1219  CA  GLY A 160     -27.542  -0.234 -24.039  1.00  0.35           C  
ATOM   1220  C   GLY A 160     -27.864   1.245 -24.142  1.00  0.34           C  
ATOM   1221  O   GLY A 160     -28.409   1.698 -25.150  1.00  0.31           O  
ATOM   1222  N   ASN A 161     -27.447   2.048 -23.069  1.00  0.31           N  
ATOM   1223  CA  ASN A 161     -27.769   3.463 -23.215  1.00  0.33           C  
ATOM   1224  C   ASN A 161     -26.531   4.288 -23.554  1.00  0.31           C  
ATOM   1225  CB  ASN A 161     -28.431   3.997 -21.943  1.00  0.28           C  
ATOM   1226  O   ASN A 161     -26.610   5.511 -23.681  1.00  0.29           O  
ATOM   1227  CG  ASN A 161     -29.856   3.506 -21.776  1.00  0.28           C  
ATOM   1228  ND2 ASN A 161     -30.356   3.546 -20.547  1.00  0.19           N  
ATOM   1229  OD1 ASN A 161     -30.500   3.092 -22.743  1.00  0.27           O  
ATOM   1230  N   ASN A 162     -25.408   3.613 -24.022  1.00  0.36           N  
ATOM   1231  CA  ASN A 162     -24.249   4.441 -24.335  1.00  0.37           C  
ATOM   1232  C   ASN A 162     -23.941   5.424 -23.209  1.00  0.36           C  
ATOM   1233  CB  ASN A 162     -24.465   5.192 -25.651  1.00  0.34           C  
ATOM   1234  O   ASN A 162     -23.644   6.592 -23.463  1.00  0.34           O  
ATOM   1235  CG  ASN A 162     -24.393   4.281 -26.861  1.00  0.32           C  
ATOM   1236  ND2 ASN A 162     -25.087   4.658 -27.929  1.00  0.28           N  
ATOM   1237  OD1 ASN A 162     -23.720   3.248 -26.837  1.00  0.33           O  
ATOM   1238  N   ALA A 163     -24.210   4.971 -21.984  1.00  0.42           N  
ATOM   1239  CA  ALA A 163     -23.952   5.865 -20.859  1.00  0.41           C  
ATOM   1240  C   ALA A 163     -22.965   5.240 -19.877  1.00  0.42           C  
ATOM   1241  CB  ALA A 163     -25.256   6.215 -20.147  1.00  0.38           C  
ATOM   1242  O   ALA A 163     -22.999   4.031 -19.638  1.00  0.40           O  
ATOM   1243  N   ILE A 164     -21.890   5.885 -19.633  1.00  0.50           N  
ATOM   1244  CA  ILE A 164     -21.032   5.682 -18.471  1.00  0.49           C  
ATOM   1245  C   ILE A 164     -21.546   6.514 -17.298  1.00  0.50           C  
ATOM   1246  CB  ILE A 164     -19.563   6.045 -18.783  1.00  0.47           C  
ATOM   1247  O   ILE A 164     -21.790   7.714 -17.440  1.00  0.48           O  
ATOM   1248  CG1 ILE A 164     -19.041   5.202 -19.952  1.00  0.40           C  
ATOM   1249  CG2 ILE A 164     -18.686   5.861 -17.541  1.00  0.42           C  
ATOM   1250  CD1 ILE A 164     -17.651   5.598 -20.429  1.00  0.39           C  
ATOM   1251  N   HIS A 165     -21.887   5.754 -16.331  1.00  0.48           N  
ATOM   1252  CA  HIS A 165     -22.323   6.391 -15.093  1.00  0.47           C  
ATOM   1253  C   HIS A 165     -21.149   6.619 -14.147  1.00  0.48           C  
ATOM   1254  CB  HIS A 165     -23.396   5.546 -14.405  1.00  0.45           C  
ATOM   1255  O   HIS A 165     -20.277   5.757 -14.014  1.00  0.46           O  
ATOM   1256  CG  HIS A 165     -24.677   5.460 -15.173  1.00  0.42           C  
ATOM   1257  CD2 HIS A 165     -25.025   4.702 -16.239  1.00  0.39           C  
ATOM   1258  ND1 HIS A 165     -25.782   6.224 -14.865  1.00  0.44           N  
ATOM   1259  CE1 HIS A 165     -26.758   5.937 -15.710  1.00  0.38           C  
ATOM   1260  NE2 HIS A 165     -26.324   5.016 -16.554  1.00  0.34           N  
ATOM   1261  N   VAL A 166     -20.885   7.856 -13.780  1.00  0.52           N  
ATOM   1262  CA  VAL A 166     -19.975   8.250 -12.709  1.00  0.50           C  
ATOM   1263  C   VAL A 166     -20.775   8.646 -11.470  1.00  0.52           C  
ATOM   1264  CB  VAL A 166     -19.056   9.414 -13.145  1.00  0.48           C  
ATOM   1265  O   VAL A 166     -21.646   9.516 -11.538  1.00  0.49           O  
ATOM   1266  CG1 VAL A 166     -18.042   9.740 -12.050  1.00  0.40           C  
ATOM   1267  CG2 VAL A 166     -18.344   9.070 -14.452  1.00  0.42           C  
ATOM   1268  N   VAL A 167     -20.631   7.790 -10.580  1.00  0.48           N  
ATOM   1269  CA  VAL A 167     -21.139   8.168  -9.266  1.00  0.47           C  
ATOM   1270  C   VAL A 167     -19.980   8.585  -8.364  1.00  0.48           C  
ATOM   1271  CB  VAL A 167     -21.936   7.017  -8.612  1.00  0.46           C  
ATOM   1272  O   VAL A 167     -19.022   7.830  -8.185  1.00  0.46           O  
ATOM   1273  CG1 VAL A 167     -22.537   7.464  -7.281  1.00  0.39           C  
ATOM   1274  CG2 VAL A 167     -23.029   6.522  -9.557  1.00  0.41           C  
ATOM   1275  N   LEU A 168     -19.751   9.890  -8.191  1.00  0.45           N  
ATOM   1276  CA  LEU A 168     -18.890  10.411  -7.136  1.00  0.44           C  
ATOM   1277  C   LEU A 168     -19.618  10.424  -5.796  1.00  0.45           C  
ATOM   1278  CB  LEU A 168     -18.411  11.823  -7.483  1.00  0.42           C  
ATOM   1279  O   LEU A 168     -20.779  10.831  -5.720  1.00  0.43           O  
ATOM   1280  CG  LEU A 168     -17.287  11.923  -8.516  1.00  0.39           C  
ATOM   1281  CD1 LEU A 168     -17.253  13.319  -9.129  1.00  0.34           C  
ATOM   1282  CD2 LEU A 168     -15.944  11.580  -7.880  1.00  0.35           C  
ATOM   1283  N   THR A 169     -19.037   9.776  -4.902  1.00  0.41           N  
ATOM   1284  CA  THR A 169     -19.395  10.003  -3.506  1.00  0.41           C  
ATOM   1285  C   THR A 169     -18.593  11.164  -2.924  1.00  0.41           C  
ATOM   1286  CB  THR A 169     -19.163   8.739  -2.658  1.00  0.39           C  
ATOM   1287  O   THR A 169     -17.385  11.263  -3.146  1.00  0.39           O  
ATOM   1288  CG2 THR A 169     -19.941   7.552  -3.215  1.00  0.35           C  
ATOM   1289  OG1 THR A 169     -17.765   8.422  -2.656  1.00  0.31           O  
ATOM   1290  N   ASN A 170     -19.204  12.454  -3.010  1.00  0.37           N  
ATOM   1291  CA  ASN A 170     -18.708  13.585  -2.234  1.00  0.37           C  
ATOM   1292  C   ASN A 170     -18.632  13.254  -0.746  1.00  0.37           C  
ATOM   1293  CB  ASN A 170     -19.586  14.817  -2.459  1.00  0.35           C  
ATOM   1294  O   ASN A 170     -19.531  13.605   0.019  1.00  0.35           O  
ATOM   1295  CG  ASN A 170     -19.289  15.514  -3.772  1.00  0.33           C  
ATOM   1296  ND2 ASN A 170     -20.181  16.408  -4.185  1.00  0.29           N  
ATOM   1297  OD1 ASN A 170     -18.267  15.251  -4.412  1.00  0.34           O  
ATOM   1298  N   GLY A 171     -18.022  12.105  -0.327  1.00  0.34           N  
ATOM   1299  CA  GLY A 171     -17.720  11.873   1.076  1.00  0.33           C  
ATOM   1300  C   GLY A 171     -18.951  11.571   1.909  1.00  0.34           C  
ATOM   1301  O   GLY A 171     -18.858  10.913   2.948  1.00  0.32           O  
ATOM   1302  N   THR A 172     -20.156  11.580   1.538  1.00  0.32           N  
ATOM   1303  CA  THR A 172     -21.383  11.253   2.256  1.00  0.33           C  
ATOM   1304  C   THR A 172     -22.325  10.437   1.374  1.00  0.32           C  
ATOM   1305  CB  THR A 172     -22.103  12.524   2.741  1.00  0.30           C  
ATOM   1306  O   THR A 172     -22.796  10.923   0.344  1.00  0.31           O  
ATOM   1307  CG2 THR A 172     -22.253  12.527   4.259  1.00  0.28           C  
ATOM   1308  OG1 THR A 172     -21.347  13.675   2.345  1.00  0.25           O  
ATOM   1309  N   LEU A 173     -22.091   9.176   1.018  1.00  0.33           N  
ATOM   1310  CA  LEU A 173     -23.118   8.304   0.458  1.00  0.34           C  
ATOM   1311  C   LEU A 173     -24.460   8.535   1.144  1.00  0.33           C  
ATOM   1312  CB  LEU A 173     -22.707   6.836   0.596  1.00  0.31           C  
ATOM   1313  O   LEU A 173     -24.701   8.019   2.237  1.00  0.32           O  
ATOM   1314  CG  LEU A 173     -21.827   6.270  -0.520  1.00  0.30           C  
ATOM   1315  CD1 LEU A 173     -20.985   5.112   0.005  1.00  0.27           C  
ATOM   1316  CD2 LEU A 173     -22.683   5.823  -1.701  1.00  0.30           C  
ATOM   1317  N   ARG A 174     -24.823   9.706   1.535  1.00  0.30           N  
ATOM   1318  CA  ARG A 174     -26.166   9.966   2.043  1.00  0.31           C  
ATOM   1319  C   ARG A 174     -27.214   9.755   0.956  1.00  0.30           C  
ATOM   1320  CB  ARG A 174     -26.265  11.388   2.598  1.00  0.27           C  
ATOM   1321  O   ARG A 174     -26.992  10.108  -0.204  1.00  0.28           O  
ATOM   1322  CG  ARG A 174     -25.557  11.581   3.929  1.00  0.26           C  
ATOM   1323  CD  ARG A 174     -25.827  12.959   4.517  1.00  0.29           C  
ATOM   1324  NE  ARG A 174     -25.102  13.163   5.768  1.00  0.19           N  
ATOM   1325  NH1 ARG A 174     -26.242  15.085   6.356  1.00  0.21           N  
ATOM   1326  NH2 ARG A 174     -24.599  14.258   7.723  1.00  0.19           N  
ATOM   1327  CZ  ARG A 174     -25.316  14.168   6.613  1.00  0.22           C  
ATOM   1328  N   LYS A 175     -28.156   8.743   1.109  1.00  0.25           N  
ATOM   1329  CA  LYS A 175     -29.513   8.263   0.870  1.00  0.29           C  
ATOM   1330  C   LYS A 175     -30.238   9.144  -0.144  1.00  0.25           C  
ATOM   1331  CB  LYS A 175     -30.303   8.210   2.178  1.00  0.23           C  
ATOM   1332  O   LYS A 175     -31.062   8.657  -0.921  1.00  0.23           O  
ATOM   1333  CG  LYS A 175     -30.225   6.871   2.896  1.00  0.23           C  
ATOM   1334  CD  LYS A 175     -31.099   6.853   4.143  1.00  0.27           C  
ATOM   1335  CE  LYS A 175     -31.012   5.517   4.868  1.00  0.21           C  
ATOM   1336  NZ  LYS A 175     -31.839   5.507   6.112  1.00  0.14           N  
ATOM   1337  N   SER A 176     -29.995  10.408  -0.191  1.00  0.24           N  
ATOM   1338  CA  SER A 176     -31.127  11.154  -0.731  1.00  0.25           C  
ATOM   1339  C   SER A 176     -30.709  12.005  -1.925  1.00  0.24           C  
ATOM   1340  CB  SER A 176     -31.747  12.044   0.348  1.00  0.21           C  
ATOM   1341  O   SER A 176     -31.542  12.365  -2.759  1.00  0.22           O  
ATOM   1342  OG  SER A 176     -30.790  12.956   0.857  1.00  0.11           O  
ATOM   1343  N   ALA A 177     -29.472  11.838  -2.465  1.00  0.27           N  
ATOM   1344  CA  ALA A 177     -29.261  12.555  -3.719  1.00  0.29           C  
ATOM   1345  C   ALA A 177     -28.054  12.001  -4.471  1.00  0.27           C  
ATOM   1346  CB  ALA A 177     -29.079  14.048  -3.455  1.00  0.25           C  
ATOM   1347  O   ALA A 177     -26.909  12.319  -4.142  1.00  0.26           O  
ATOM   1348  N   HIS A 178     -27.883  10.699  -4.529  1.00  0.31           N  
ATOM   1349  CA  HIS A 178     -27.009  10.203  -5.586  1.00  0.37           C  
ATOM   1350  C   HIS A 178     -27.053  11.112  -6.809  1.00  0.32           C  
ATOM   1351  CB  HIS A 178     -27.398   8.776  -5.978  1.00  0.31           C  
ATOM   1352  O   HIS A 178     -28.131  11.411  -7.328  1.00  0.31           O  
ATOM   1353  CG  HIS A 178     -27.110   7.762  -4.917  1.00  0.31           C  
ATOM   1354  CD2 HIS A 178     -27.941   7.033  -4.135  1.00  0.31           C  
ATOM   1355  ND1 HIS A 178     -25.829   7.405  -4.558  1.00  0.19           N  
ATOM   1356  CE1 HIS A 178     -25.884   6.495  -3.599  1.00  0.27           C  
ATOM   1357  NE2 HIS A 178     -27.155   6.253  -3.324  1.00  0.30           N  
ATOM   1358  N   LYS A 179     -26.290  12.081  -6.771  1.00  0.36           N  
ATOM   1359  CA  LYS A 179     -26.168  12.719  -8.078  1.00  0.37           C  
ATOM   1360  C   LYS A 179     -25.285  11.895  -9.011  1.00  0.36           C  
ATOM   1361  CB  LYS A 179     -25.604  14.133  -7.935  1.00  0.33           C  
ATOM   1362  O   LYS A 179     -24.153  11.554  -8.662  1.00  0.34           O  
ATOM   1363  CG  LYS A 179     -26.539  15.104  -7.230  1.00  0.32           C  
ATOM   1364  CD  LYS A 179     -26.080  16.546  -7.401  1.00  0.36           C  
ATOM   1365  CE  LYS A 179     -26.990  17.516  -6.659  1.00  0.28           C  
ATOM   1366  NZ  LYS A 179     -26.557  18.933  -6.842  1.00  0.29           N  
ATOM   1367  N   GLU A 180     -25.846  10.911  -9.667  1.00  0.42           N  
ATOM   1368  CA  GLU A 180     -25.369  10.248 -10.877  1.00  0.45           C  
ATOM   1369  C   GLU A 180     -25.105  11.257 -11.991  1.00  0.43           C  
ATOM   1370  CB  GLU A 180     -26.377   9.197 -11.347  1.00  0.41           C  
ATOM   1371  O   GLU A 180     -25.947  12.111 -12.275  1.00  0.42           O  
ATOM   1372  CG  GLU A 180     -25.766   8.099 -12.206  1.00  0.39           C  
ATOM   1373  CD  GLU A 180     -26.758   7.013 -12.587  1.00  0.45           C  
ATOM   1374  OE1 GLU A 180     -27.906   7.037 -12.088  1.00  0.47           O  
ATOM   1375  OE2 GLU A 180     -26.385   6.130 -13.392  1.00  0.42           O  
ATOM   1376  N   ALA A 181     -23.848  11.451 -12.239  1.00  0.45           N  
ATOM   1377  CA  ALA A 181     -23.551  12.103 -13.512  1.00  0.44           C  
ATOM   1378  C   ALA A 181     -23.392  11.077 -14.630  1.00  0.46           C  
ATOM   1379  CB  ALA A 181     -22.290  12.955 -13.392  1.00  0.41           C  
ATOM   1380  O   ALA A 181     -22.885   9.976 -14.403  1.00  0.44           O  
ATOM   1381  N   VAL A 182     -24.220  11.170 -15.606  1.00  0.48           N  
ATOM   1382  CA  VAL A 182     -24.162  10.355 -16.815  1.00  0.46           C  
ATOM   1383  C   VAL A 182     -23.135  10.939 -17.783  1.00  0.48           C  
ATOM   1384  CB  VAL A 182     -25.543  10.256 -17.500  1.00  0.44           C  
ATOM   1385  O   VAL A 182     -23.193  12.125 -18.118  1.00  0.46           O  
ATOM   1386  CG1 VAL A 182     -25.473   9.352 -18.729  1.00  0.36           C  
ATOM   1387  CG2 VAL A 182     -26.591   9.741 -16.514  1.00  0.38           C  
ATOM   1388  N   ILE A 183     -22.100  10.265 -17.963  1.00  0.48           N  
ATOM   1389  CA  ILE A 183     -21.215  10.506 -19.097  1.00  0.47           C  
ATOM   1390  C   ILE A 183     -21.804   9.872 -20.355  1.00  0.48           C  
ATOM   1391  CB  ILE A 183     -19.796   9.957 -18.834  1.00  0.45           C  
ATOM   1392  O   ILE A 183     -22.120   8.680 -20.367  1.00  0.47           O  
ATOM   1393  CG1 ILE A 183     -19.232  10.537 -17.532  1.00  0.37           C  
ATOM   1394  CG2 ILE A 183     -18.870  10.262 -20.015  1.00  0.38           C  
ATOM   1395  CD1 ILE A 183     -17.925   9.897 -17.083  1.00  0.36           C  
ATOM   1396  N   VAL A 184     -22.201  10.671 -21.351  1.00  0.41           N  
ATOM   1397  CA  VAL A 184     -22.571  10.206 -22.684  1.00  0.41           C  
ATOM   1398  C   VAL A 184     -21.377   9.519 -23.342  1.00  0.41           C  
ATOM   1399  CB  VAL A 184     -23.072  11.368 -23.571  1.00  0.38           C  
ATOM   1400  O   VAL A 184     -20.282  10.084 -23.401  1.00  0.39           O  
ATOM   1401  CG1 VAL A 184     -23.580  10.843 -24.913  1.00  0.31           C  
ATOM   1402  CG2 VAL A 184     -24.168  12.153 -22.852  1.00  0.32           C  
ATOM   1403  N   ARG A 185     -21.434   8.173 -23.407  1.00  0.41           N  
ATOM   1404  CA  ARG A 185     -20.386   7.323 -23.963  1.00  0.42           C  
ATOM   1405  C   ARG A 185     -19.583   8.067 -25.024  1.00  0.41           C  
ATOM   1406  CB  ARG A 185     -20.988   6.048 -24.559  1.00  0.38           C  
ATOM   1407  O   ARG A 185     -18.377   7.852 -25.162  1.00  0.39           O  
ATOM   1408  CG  ARG A 185     -19.973   4.941 -24.797  1.00  0.35           C  
ATOM   1409  CD  ARG A 185     -20.639   3.661 -25.282  1.00  0.39           C  
ATOM   1410  NE  ARG A 185     -19.661   2.607 -25.536  1.00  0.34           N  
ATOM   1411  NH1 ARG A 185     -21.178   1.138 -26.471  1.00  0.28           N  
ATOM   1412  NH2 ARG A 185     -18.972   0.546 -26.279  1.00  0.25           N  
ATOM   1413  CZ  ARG A 185     -19.939   1.433 -26.095  1.00  0.31           C  
ATOM   1414  N   THR A 186     -20.345   8.769 -26.011  1.00  0.37           N  
ATOM   1415  CA  THR A 186     -19.577   9.367 -27.097  1.00  0.37           C  
ATOM   1416  C   THR A 186     -18.394  10.161 -26.550  1.00  0.37           C  
ATOM   1417  CB  THR A 186     -20.458  10.286 -27.964  1.00  0.34           C  
ATOM   1418  O   THR A 186     -17.438  10.440 -27.276  1.00  0.35           O  
ATOM   1419  CG2 THR A 186     -21.389   9.472 -28.858  1.00  0.29           C  
ATOM   1420  OG1 THR A 186     -21.246  11.126 -27.112  1.00  0.28           O  
ATOM   1421  N   LEU A 187     -18.393  10.245 -25.218  1.00  0.33           N  
ATOM   1422  CA  LEU A 187     -17.364  11.141 -24.703  1.00  0.32           C  
ATOM   1423  C   LEU A 187     -16.185  10.351 -24.146  1.00  0.33           C  
ATOM   1424  CB  LEU A 187     -17.941  12.053 -23.617  1.00  0.30           C  
ATOM   1425  O   LEU A 187     -15.063  10.860 -24.087  1.00  0.31           O  
ATOM   1426  CG  LEU A 187     -18.999  13.060 -24.069  1.00  0.28           C  
ATOM   1427  CD1 LEU A 187     -19.581  13.795 -22.865  1.00  0.23           C  
ATOM   1428  CD2 LEU A 187     -18.406  14.047 -25.068  1.00  0.25           C  
ATOM   1429  N   ILE A 188     -16.269   9.017 -23.785  1.00  0.44           N  
ATOM   1430  CA  ILE A 188     -15.216   8.078 -23.413  1.00  0.42           C  
ATOM   1431  C   ILE A 188     -15.313   6.825 -24.279  1.00  0.45           C  
ATOM   1432  CB  ILE A 188     -15.297   7.703 -21.916  1.00  0.41           C  
ATOM   1433  O   ILE A 188     -16.181   5.976 -24.060  1.00  0.43           O  
ATOM   1434  CG1 ILE A 188     -15.310   8.967 -21.049  1.00  0.36           C  
ATOM   1435  CG2 ILE A 188     -14.136   6.784 -21.526  1.00  0.37           C  
ATOM   1436  CD1 ILE A 188     -15.405   8.692 -19.554  1.00  0.33           C  
ATOM   1437  N   PRO A 189     -14.761   6.895 -25.521  1.00  0.40           N  
ATOM   1438  CA  PRO A 189     -15.008   5.974 -26.634  1.00  0.39           C  
ATOM   1439  C   PRO A 189     -14.596   4.539 -26.314  1.00  0.40           C  
ATOM   1440  CB  PRO A 189     -14.151   6.550 -27.764  1.00  0.36           C  
ATOM   1441  O   PRO A 189     -15.109   3.596 -26.922  1.00  0.38           O  
ATOM   1442  CG  PRO A 189     -13.259   7.547 -27.098  1.00  0.34           C  
ATOM   1443  CD  PRO A 189     -13.790   7.815 -25.719  1.00  0.36           C  
ATOM   1444  N   HIS A 190     -14.118   4.161 -25.087  1.00  0.41           N  
ATOM   1445  CA  HIS A 190     -13.717   2.765 -24.951  1.00  0.43           C  
ATOM   1446  C   HIS A 190     -13.321   2.443 -23.514  1.00  0.41           C  
ATOM   1447  CB  HIS A 190     -12.560   2.445 -25.899  1.00  0.39           C  
ATOM   1448  O   HIS A 190     -13.698   3.162 -22.586  1.00  0.40           O  
ATOM   1449  CG  HIS A 190     -12.942   2.478 -27.344  1.00  0.37           C  
ATOM   1450  CD2 HIS A 190     -12.644   3.365 -28.323  1.00  0.35           C  
ATOM   1451  ND1 HIS A 190     -13.731   1.510 -27.928  1.00  0.27           N  
ATOM   1452  CE1 HIS A 190     -13.901   1.801 -29.206  1.00  0.34           C  
ATOM   1453  NE2 HIS A 190     -13.252   2.922 -29.472  1.00  0.33           N  
ATOM   1454  N   TYR A 191     -12.608   1.265 -23.086  1.00  0.46           N  
ATOM   1455  CA  TYR A 191     -12.256   0.570 -21.852  1.00  0.46           C  
ATOM   1456  C   TYR A 191     -11.589   1.520 -20.864  1.00  0.46           C  
ATOM   1457  CB  TYR A 191     -11.328  -0.612 -22.147  1.00  0.44           C  
ATOM   1458  O   TYR A 191     -10.523   2.072 -21.146  1.00  0.45           O  
ATOM   1459  CG  TYR A 191     -11.978  -1.706 -22.958  1.00  0.43           C  
ATOM   1460  CD1 TYR A 191     -12.732  -2.702 -22.342  1.00  0.39           C  
ATOM   1461  CD2 TYR A 191     -11.838  -1.748 -24.341  1.00  0.40           C  
ATOM   1462  CE1 TYR A 191     -13.332  -3.714 -23.085  1.00  0.39           C  
ATOM   1463  CE2 TYR A 191     -12.433  -2.754 -25.095  1.00  0.40           C  
ATOM   1464  OH  TYR A 191     -13.768  -4.730 -25.199  1.00  0.30           O  
ATOM   1465  CZ  TYR A 191     -13.177  -3.731 -24.459  1.00  0.39           C  
ATOM   1466  N   MET A 192     -12.307   1.986 -19.768  1.00  0.45           N  
ATOM   1467  CA  MET A 192     -11.698   2.633 -18.610  1.00  0.45           C  
ATOM   1468  C   MET A 192     -10.830   1.651 -17.831  1.00  0.45           C  
ATOM   1469  CB  MET A 192     -12.774   3.220 -17.694  1.00  0.41           C  
ATOM   1470  O   MET A 192     -11.283   0.561 -17.477  1.00  0.42           O  
ATOM   1471  CG  MET A 192     -13.603   4.315 -18.346  1.00  0.38           C  
ATOM   1472  SD  MET A 192     -14.820   5.057 -17.190  1.00  0.27           S  
ATOM   1473  CE  MET A 192     -15.994   3.681 -17.035  1.00  0.30           C  
ATOM   1474  N   VAL A 193      -9.605   1.922 -17.757  1.00  0.49           N  
ATOM   1475  CA  VAL A 193      -8.677   0.977 -17.144  1.00  0.50           C  
ATOM   1476  C   VAL A 193      -8.292   1.464 -15.748  1.00  0.50           C  
ATOM   1477  CB  VAL A 193      -7.412   0.781 -18.008  1.00  0.47           C  
ATOM   1478  O   VAL A 193      -7.921   0.664 -14.886  1.00  0.47           O  
ATOM   1479  CG1 VAL A 193      -7.592  -0.392 -18.970  1.00  0.40           C  
ATOM   1480  CG2 VAL A 193      -7.088   2.061 -18.776  1.00  0.42           C  
ATOM   1481  N   TYR A 194      -8.331   2.794 -15.440  1.00  0.56           N  
ATOM   1482  CA  TYR A 194      -7.963   3.443 -14.187  1.00  0.56           C  
ATOM   1483  C   TYR A 194      -8.683   4.778 -14.032  1.00  0.57           C  
ATOM   1484  CB  TYR A 194      -6.447   3.657 -14.117  1.00  0.54           C  
ATOM   1485  O   TYR A 194      -8.923   5.478 -15.018  1.00  0.55           O  
ATOM   1486  CG  TYR A 194      -5.944   3.982 -12.732  1.00  0.52           C  
ATOM   1487  CD1 TYR A 194      -5.785   2.983 -11.774  1.00  0.49           C  
ATOM   1488  CD2 TYR A 194      -5.626   5.289 -12.377  1.00  0.49           C  
ATOM   1489  CE1 TYR A 194      -5.323   3.279 -10.496  1.00  0.48           C  
ATOM   1490  CE2 TYR A 194      -5.163   5.596 -11.102  1.00  0.49           C  
ATOM   1491  OH  TYR A 194      -4.557   4.884  -8.906  1.00  0.41           O  
ATOM   1492  CZ  TYR A 194      -5.015   4.586 -10.170  1.00  0.48           C  
ATOM   1493  N   ALA A 195      -9.054   5.145 -12.814  1.00  0.60           N  
ATOM   1494  CA  ALA A 195      -9.565   6.470 -12.475  1.00  0.59           C  
ATOM   1495  C   ALA A 195      -8.991   6.956 -11.147  1.00  0.60           C  
ATOM   1496  CB  ALA A 195     -11.090   6.454 -12.418  1.00  0.58           C  
ATOM   1497  O   ALA A 195      -8.652   6.150 -10.278  1.00  0.58           O  
ATOM   1498  N   LEU A 196      -8.759   8.235 -10.964  1.00  0.59           N  
ATOM   1499  CA  LEU A 196      -8.312   8.909  -9.749  1.00  0.59           C  
ATOM   1500  C   LEU A 196      -8.891  10.317  -9.664  1.00  0.59           C  
ATOM   1501  CB  LEU A 196      -6.783   8.969  -9.701  1.00  0.58           C  
ATOM   1502  O   LEU A 196      -9.197  10.930 -10.690  1.00  0.58           O  
ATOM   1503  CG  LEU A 196      -6.105   9.838 -10.761  1.00  0.57           C  
ATOM   1504  CD1 LEU A 196      -4.825  10.453 -10.204  1.00  0.53           C  
ATOM   1505  CD2 LEU A 196      -5.809   9.020 -12.014  1.00  0.53           C  
ATOM   1506  N   VAL A 197      -9.025  10.839  -8.406  1.00  0.60           N  
ATOM   1507  CA  VAL A 197      -9.323  12.241  -8.137  1.00  0.60           C  
ATOM   1508  C   VAL A 197      -8.028  13.000  -7.854  1.00  0.60           C  
ATOM   1509  CB  VAL A 197     -10.301  12.396  -6.951  1.00  0.58           C  
ATOM   1510  O   VAL A 197      -7.260  12.620  -6.967  1.00  0.59           O  
ATOM   1511  CG1 VAL A 197     -10.607  13.870  -6.692  1.00  0.55           C  
ATOM   1512  CG2 VAL A 197     -11.589  11.619  -7.217  1.00  0.56           C  
ATOM   1513  N   ILE A 198      -7.740  13.986  -8.618  1.00  0.65           N  
ATOM   1514  CA  ILE A 198      -6.654  14.938  -8.415  1.00  0.65           C  
ATOM   1515  C   ILE A 198      -7.210  16.360  -8.404  1.00  0.65           C  
ATOM   1516  CB  ILE A 198      -5.566  14.797  -9.503  1.00  0.64           C  
ATOM   1517  O   ILE A 198      -7.713  16.845  -9.420  1.00  0.64           O  
ATOM   1518  CG1 ILE A 198      -5.076  13.346  -9.583  1.00  0.61           C  
ATOM   1519  CG2 ILE A 198      -4.402  15.754  -9.232  1.00  0.61           C  
ATOM   1520  CD1 ILE A 198      -4.150  13.070 -10.759  1.00  0.59           C  
ATOM   1521  N   GLY A 199      -7.202  17.041  -7.168  1.00  0.62           N  
ATOM   1522  CA  GLY A 199      -7.804  18.349  -6.960  1.00  0.61           C  
ATOM   1523  C   GLY A 199      -9.301  18.362  -7.209  1.00  0.62           C  
ATOM   1524  O   GLY A 199     -10.058  17.691  -6.506  1.00  0.59           O  
ATOM   1525  N   THR A 200      -9.686  19.212  -8.234  1.00  0.68           N  
ATOM   1526  CA  THR A 200     -11.096  19.472  -8.505  1.00  0.67           C  
ATOM   1527  C   THR A 200     -11.583  18.633  -9.683  1.00  0.68           C  
ATOM   1528  CB  THR A 200     -11.343  20.963  -8.797  1.00  0.65           C  
ATOM   1529  O   THR A 200     -12.710  18.807 -10.152  1.00  0.67           O  
ATOM   1530  CG2 THR A 200     -11.092  21.815  -7.557  1.00  0.63           C  
ATOM   1531  OG1 THR A 200     -10.463  21.392  -9.844  1.00  0.66           O  
ATOM   1532  N   TYR A 201     -10.773  17.710 -10.120  1.00  0.73           N  
ATOM   1533  CA  TYR A 201     -11.107  16.925 -11.303  1.00  0.73           C  
ATOM   1534  C   TYR A 201     -11.043  15.432 -11.002  1.00  0.73           C  
ATOM   1535  CB  TYR A 201     -10.162  17.265 -12.459  1.00  0.72           C  
ATOM   1536  O   TYR A 201     -10.199  14.985 -10.222  1.00  0.72           O  
ATOM   1537  CG  TYR A 201     -10.359  18.655 -13.015  1.00  0.71           C  
ATOM   1538  CD1 TYR A 201     -11.337  18.911 -13.973  1.00  0.71           C  
ATOM   1539  CD2 TYR A 201      -9.568  19.714 -12.584  1.00  0.71           C  
ATOM   1540  CE1 TYR A 201     -11.521  20.189 -14.490  1.00  0.69           C  
ATOM   1541  CE2 TYR A 201      -9.743  20.997 -13.093  1.00  0.68           C  
ATOM   1542  OH  TYR A 201     -10.899  22.491 -14.552  1.00  0.70           O  
ATOM   1543  CZ  TYR A 201     -10.721  21.224 -14.044  1.00  0.67           C  
ATOM   1544  N   TYR A 202     -11.876  14.807 -11.599  1.00  0.71           N  
ATOM   1545  CA  TYR A 202     -11.898  13.352 -11.696  1.00  0.71           C  
ATOM   1546  C   TYR A 202     -11.280  12.884 -13.008  1.00  0.71           C  
ATOM   1547  CB  TYR A 202     -13.332  12.827 -11.578  1.00  0.69           C  
ATOM   1548  O   TYR A 202     -11.792  13.191 -14.087  1.00  0.68           O  
ATOM   1549  CG  TYR A 202     -13.416  11.344 -11.311  1.00  0.65           C  
ATOM   1550  CD1 TYR A 202     -13.233  10.836 -10.027  1.00  0.61           C  
ATOM   1551  CD2 TYR A 202     -13.676  10.447 -12.342  1.00  0.61           C  
ATOM   1552  CE1 TYR A 202     -13.307   9.470  -9.776  1.00  0.58           C  
ATOM   1553  CE2 TYR A 202     -13.752   9.079 -12.103  1.00  0.59           C  
ATOM   1554  OH  TYR A 202     -13.641   7.247 -10.576  1.00  0.50           O  
ATOM   1555  CZ  TYR A 202     -13.567   8.601 -10.819  1.00  0.59           C  
ATOM   1556  N   TYR A 203     -10.089  12.219 -12.872  1.00  0.72           N  
ATOM   1557  CA  TYR A 203      -9.352  11.774 -14.050  1.00  0.72           C  
ATOM   1558  C   TYR A 203      -9.661  10.316 -14.368  1.00  0.72           C  
ATOM   1559  CB  TYR A 203      -7.845  11.955 -13.841  1.00  0.70           C  
ATOM   1560  O   TYR A 203      -9.682   9.469 -13.472  1.00  0.70           O  
ATOM   1561  CG  TYR A 203      -7.405  13.398 -13.815  1.00  0.69           C  
ATOM   1562  CD1 TYR A 203      -6.988  14.041 -14.978  1.00  0.69           C  
ATOM   1563  CD2 TYR A 203      -7.405  14.122 -12.627  1.00  0.69           C  
ATOM   1564  CE1 TYR A 203      -6.579  15.371 -14.958  1.00  0.67           C  
ATOM   1565  CE2 TYR A 203      -6.998  15.451 -12.595  1.00  0.65           C  
ATOM   1566  OH  TYR A 203      -6.185  17.383 -13.738  1.00  0.67           O  
ATOM   1567  CZ  TYR A 203      -6.588  16.066 -13.764  1.00  0.66           C  
ATOM   1568  N   ILE A 204      -9.934   9.967 -15.572  1.00  0.68           N  
ATOM   1569  CA  ILE A 204     -10.214   8.630 -16.086  1.00  0.67           C  
ATOM   1570  C   ILE A 204      -9.205   8.275 -17.176  1.00  0.68           C  
ATOM   1571  CB  ILE A 204     -11.655   8.526 -16.635  1.00  0.66           C  
ATOM   1572  O   ILE A 204      -9.044   9.016 -18.147  1.00  0.66           O  
ATOM   1573  CG1 ILE A 204     -12.663   8.995 -15.580  1.00  0.63           C  
ATOM   1574  CG2 ILE A 204     -11.959   7.095 -17.086  1.00  0.63           C  
ATOM   1575  CD1 ILE A 204     -14.082   9.155 -16.108  1.00  0.61           C  
ATOM   1576  N   VAL A 205      -8.474   7.209 -16.898  1.00  0.64           N  
ATOM   1577  CA  VAL A 205      -7.604   6.626 -17.914  1.00  0.64           C  
ATOM   1578  C   VAL A 205      -8.377   5.584 -18.720  1.00  0.64           C  
ATOM   1579  CB  VAL A 205      -6.345   5.988 -17.285  1.00  0.62           C  
ATOM   1580  O   VAL A 205      -8.975   4.668 -18.150  1.00  0.62           O  
ATOM   1581  CG1 VAL A 205      -5.420   5.438 -18.369  1.00  0.60           C  
ATOM   1582  CG2 VAL A 205      -5.609   7.005 -16.415  1.00  0.60           C  
ATOM   1583  N   THR A 206      -8.558   5.827 -20.065  1.00  0.59           N  
ATOM   1584  CA  THR A 206      -9.199   4.893 -20.984  1.00  0.59           C  
ATOM   1585  C   THR A 206      -8.180   4.307 -21.957  1.00  0.59           C  
ATOM   1586  CB  THR A 206     -10.332   5.576 -21.774  1.00  0.57           C  
ATOM   1587  O   THR A 206      -7.156   4.930 -22.242  1.00  0.57           O  
ATOM   1588  CG2 THR A 206     -11.339   6.233 -20.834  1.00  0.55           C  
ATOM   1589  OG1 THR A 206      -9.772   6.578 -22.632  1.00  0.57           O  
ATOM   1590  N   ILE A 207      -8.374   3.123 -22.347  1.00  0.51           N  
ATOM   1591  CA  ILE A 207      -7.788   2.503 -23.531  1.00  0.51           C  
ATOM   1592  C   ILE A 207      -8.849   2.369 -24.621  1.00  0.51           C  
ATOM   1593  CB  ILE A 207      -7.180   1.121 -23.202  1.00  0.50           C  
ATOM   1594  O   ILE A 207      -9.938   1.845 -24.375  1.00  0.49           O  
ATOM   1595  CG1 ILE A 207      -6.103   1.256 -22.120  1.00  0.47           C  
ATOM   1596  CG2 ILE A 207      -6.609   0.469 -24.465  1.00  0.48           C  
ATOM   1597  CD1 ILE A 207      -5.544  -0.074 -21.633  1.00  0.47           C  
ATOM   1598  N   ASP A 208      -8.772   3.059 -25.671  1.00  0.42           N  
ATOM   1599  CA  ASP A 208      -9.534   2.964 -26.913  1.00  0.42           C  
ATOM   1600  C   ASP A 208      -8.943   1.904 -27.840  1.00  0.42           C  
ATOM   1601  CB  ASP A 208      -9.575   4.319 -27.622  1.00  0.40           C  
ATOM   1602  O   ASP A 208      -7.779   1.995 -28.234  1.00  0.40           O  
ATOM   1603  CG  ASP A 208     -10.508   4.332 -28.820  1.00  0.38           C  
ATOM   1604  OD1 ASP A 208     -10.989   3.254 -29.232  1.00  0.37           O  
ATOM   1605  OD2 ASP A 208     -10.763   5.431 -29.360  1.00  0.36           O  
ATOM   1606  N   SER A 209      -9.543   0.682 -27.851  1.00  0.35           N  
ATOM   1607  CA  SER A 209      -9.438  -0.323 -28.904  1.00  0.35           C  
ATOM   1608  C   SER A 209     -10.624  -0.248 -29.860  1.00  0.35           C  
ATOM   1609  CB  SER A 209      -9.346  -1.725 -28.301  1.00  0.32           C  
ATOM   1610  O   SER A 209     -11.721  -0.705 -29.533  1.00  0.33           O  
ATOM   1611  OG  SER A 209     -10.624  -2.181 -27.891  1.00  0.28           O  
ATOM   1612  N   SER A 210     -11.011   0.780 -30.419  1.00  0.32           N  
ATOM   1613  CA  SER A 210     -12.118   0.767 -31.369  1.00  0.32           C  
ATOM   1614  C   SER A 210     -12.309  -0.618 -31.977  1.00  0.32           C  
ATOM   1615  CB  SER A 210     -11.885   1.792 -32.479  1.00  0.29           C  
ATOM   1616  O   SER A 210     -13.410  -0.968 -32.406  1.00  0.30           O  
ATOM   1617  OG  SER A 210     -10.715   1.478 -33.216  1.00  0.25           O  
ATOM   1618  N   THR A 211     -11.402  -1.563 -31.760  1.00  0.28           N  
ATOM   1619  CA  THR A 211     -11.596  -2.862 -32.394  1.00  0.30           C  
ATOM   1620  C   THR A 211     -11.421  -3.990 -31.381  1.00  0.29           C  
ATOM   1621  CB  THR A 211     -10.618  -3.064 -33.566  1.00  0.26           C  
ATOM   1622  O   THR A 211     -11.375  -5.164 -31.753  1.00  0.27           O  
ATOM   1623  CG2 THR A 211     -11.291  -2.767 -34.902  1.00  0.16           C  
ATOM   1624  OG1 THR A 211      -9.497  -2.186 -33.402  1.00  0.14           O  
ATOM   1625  N   PHE A 212     -11.488  -3.747 -30.063  1.00  0.28           N  
ATOM   1626  CA  PHE A 212     -11.819  -4.813 -29.125  1.00  0.30           C  
ATOM   1627  C   PHE A 212     -13.288  -5.201 -29.241  1.00  0.28           C  
ATOM   1628  CB  PHE A 212     -11.501  -4.384 -27.689  1.00  0.27           C  
ATOM   1629  O   PHE A 212     -14.163  -4.500 -28.729  1.00  0.27           O  
ATOM   1630  CG  PHE A 212     -10.487  -5.259 -27.004  1.00  0.26           C  
ATOM   1631  CD1 PHE A 212     -10.890  -6.357 -26.253  1.00  0.25           C  
ATOM   1632  CD2 PHE A 212      -9.130  -4.984 -27.111  1.00  0.26           C  
ATOM   1633  CE1 PHE A 212      -9.953  -7.168 -25.617  1.00  0.23           C  
ATOM   1634  CE2 PHE A 212      -8.188  -5.791 -26.479  1.00  0.25           C  
ATOM   1635  CZ  PHE A 212      -8.601  -6.882 -25.732  1.00  0.25           C  
ATOM   1636  N   ILE A 213     -13.699  -5.547 -30.377  1.00  0.26           N  
ATOM   1637  CA  ILE A 213     -14.925  -6.321 -30.542  1.00  0.27           C  
ATOM   1638  C   ILE A 213     -14.642  -7.798 -30.275  1.00  0.26           C  
ATOM   1639  CB  ILE A 213     -15.523  -6.137 -31.954  1.00  0.24           C  
ATOM   1640  O   ILE A 213     -13.898  -8.439 -31.021  1.00  0.24           O  
ATOM   1641  CG1 ILE A 213     -15.805  -4.655 -32.226  1.00  0.16           C  
ATOM   1642  CG2 ILE A 213     -16.795  -6.974 -32.115  1.00  0.21           C  
ATOM   1643  CD1 ILE A 213     -16.301  -4.367 -33.636  1.00  0.19           C  
ATOM   1644  N   LEU A 214     -14.326  -8.138 -29.063  1.00  0.24           N  
ATOM   1645  CA  LEU A 214     -14.332  -9.548 -28.692  1.00  0.26           C  
ATOM   1646  C   LEU A 214     -15.592 -10.240 -29.203  1.00  0.24           C  
ATOM   1647  CB  LEU A 214     -14.232  -9.703 -27.172  1.00  0.23           C  
ATOM   1648  O   LEU A 214     -15.812 -11.421 -28.927  1.00  0.23           O  
ATOM   1649  CG  LEU A 214     -12.875  -9.377 -26.545  1.00  0.23           C  
ATOM   1650  CD1 LEU A 214     -12.995  -9.310 -25.027  1.00  0.21           C  
ATOM   1651  CD2 LEU A 214     -11.833 -10.410 -26.959  1.00  0.22           C  
ATOM   1652  N   ASN A 215     -16.419  -9.442 -30.095  1.00  0.21           N  
ATOM   1653  CA  ASN A 215     -17.666 -10.088 -30.490  1.00  0.24           C  
ATOM   1654  C   ASN A 215     -17.464 -11.010 -31.690  1.00  0.21           C  
ATOM   1655  CB  ASN A 215     -18.738  -9.040 -30.800  1.00  0.19           C  
ATOM   1656  O   ASN A 215     -18.330 -11.831 -31.999  1.00  0.20           O  
ATOM   1657  CG  ASN A 215     -19.300  -8.392 -29.550  1.00  0.19           C  
ATOM   1658  ND2 ASN A 215     -19.837  -7.187 -29.697  1.00  0.11           N  
ATOM   1659  OD1 ASN A 215     -19.250  -8.970 -28.461  1.00  0.10           O  
ATOM   1660  N   ASN A 216     -16.212 -11.473 -31.891  1.00  0.21           N  
ATOM   1661  CA  ASN A 216     -16.031 -12.496 -32.915  1.00  0.23           C  
ATOM   1662  C   ASN A 216     -14.559 -12.854 -33.096  1.00  0.21           C  
ATOM   1663  CB  ASN A 216     -16.633 -12.037 -34.245  1.00  0.19           C  
ATOM   1664  O   ASN A 216     -13.787 -12.066 -33.644  1.00  0.20           O  
ATOM   1665  CG  ASN A 216     -17.017 -13.196 -35.144  1.00  0.15           C  
ATOM   1666  ND2 ASN A 216     -17.828 -12.917 -36.157  1.00  0.11           N  
ATOM   1667  OD1 ASN A 216     -16.588 -14.333 -34.928  1.00  0.09           O  
ATOM   1668  N   PRO A 217     -13.884 -13.577 -32.199  1.00  0.22           N  
ATOM   1669  CA  PRO A 217     -12.541 -14.086 -32.487  1.00  0.24           C  
ATOM   1670  C   PRO A 217     -12.393 -14.582 -33.924  1.00  0.22           C  
ATOM   1671  CB  PRO A 217     -12.380 -15.238 -31.492  1.00  0.21           C  
ATOM   1672  O   PRO A 217     -11.272 -14.756 -34.409  1.00  0.21           O  
ATOM   1673  CG  PRO A 217     -13.776 -15.645 -31.149  1.00  0.21           C  
ATOM   1674  CD  PRO A 217     -14.681 -14.464 -31.354  1.00  0.26           C  
ATOM   1675  N   THR A 218     -13.531 -14.887 -34.637  1.00  0.19           N  
ATOM   1676  CA  THR A 218     -13.378 -15.447 -35.975  1.00  0.22           C  
ATOM   1677  C   THR A 218     -13.164 -14.341 -37.004  1.00  0.19           C  
ATOM   1678  CB  THR A 218     -14.606 -16.289 -36.371  1.00  0.17           C  
ATOM   1679  O   THR A 218     -12.543 -14.566 -38.045  1.00  0.18           O  
ATOM   1680  CG2 THR A 218     -14.539 -17.682 -35.755  1.00  0.08           C  
ATOM   1681  OG1 THR A 218     -15.795 -15.632 -35.915  1.00  0.11           O  
ATOM   1682  N   THR A 219     -13.415 -13.087 -36.632  1.00  0.22           N  
ATOM   1683  CA  THR A 219     -13.244 -11.965 -37.549  1.00  0.24           C  
ATOM   1684  C   THR A 219     -12.575 -10.788 -36.845  1.00  0.22           C  
ATOM   1685  CB  THR A 219     -14.594 -11.514 -38.138  1.00  0.20           C  
ATOM   1686  O   THR A 219     -13.251  -9.953 -36.241  1.00  0.21           O  
ATOM   1687  CG2 THR A 219     -14.966 -12.348 -39.359  1.00  0.08           C  
ATOM   1688  OG1 THR A 219     -15.615 -11.661 -37.144  1.00  0.12           O  
ATOM   1689  N   LEU A 220     -11.700 -11.046 -35.840  1.00  0.23           N  
ATOM   1690  CA  LEU A 220     -10.870 -10.011 -35.233  1.00  0.25           C  
ATOM   1691  C   LEU A 220      -9.878  -9.448 -36.245  1.00  0.23           C  
ATOM   1692  CB  LEU A 220     -10.120 -10.568 -34.021  1.00  0.21           C  
ATOM   1693  O   LEU A 220      -8.861 -10.079 -36.541  1.00  0.22           O  
ATOM   1694  CG  LEU A 220     -10.963 -10.862 -32.779  1.00  0.21           C  
ATOM   1695  CD1 LEU A 220     -10.196 -11.767 -31.819  1.00  0.20           C  
ATOM   1696  CD2 LEU A 220     -11.370  -9.565 -32.088  1.00  0.20           C  
ATOM   1697  N   ASN A 221     -10.285  -9.143 -37.402  1.00  0.24           N  
ATOM   1698  CA  ASN A 221      -9.493  -8.229 -38.218  1.00  0.26           C  
ATOM   1699  C   ASN A 221      -9.023  -7.022 -37.412  1.00  0.24           C  
ATOM   1700  CB  ASN A 221     -10.292  -7.773 -39.441  1.00  0.22           C  
ATOM   1701  O   ASN A 221      -9.667  -5.971 -37.426  1.00  0.23           O  
ATOM   1702  CG  ASN A 221     -10.158  -8.724 -40.614  1.00  0.21           C  
ATOM   1703  ND2 ASN A 221     -11.136  -8.699 -41.512  1.00  0.12           N  
ATOM   1704  OD1 ASN A 221      -9.185  -9.475 -40.712  1.00  0.11           O  
ATOM   1705  N   ILE A 222      -8.560  -7.216 -36.222  1.00  0.26           N  
ATOM   1706  CA  ILE A 222      -7.784  -6.094 -35.704  1.00  0.28           C  
ATOM   1707  C   ILE A 222      -6.598  -5.818 -36.626  1.00  0.26           C  
ATOM   1708  CB  ILE A 222      -7.292  -6.364 -34.264  1.00  0.24           C  
ATOM   1709  O   ILE A 222      -5.800  -6.716 -36.907  1.00  0.24           O  
ATOM   1710  CG1 ILE A 222      -8.472  -6.733 -33.358  1.00  0.15           C  
ATOM   1711  CG2 ILE A 222      -6.538  -5.149 -33.715  1.00  0.22           C  
ATOM   1712  CD1 ILE A 222      -8.064  -7.167 -31.957  1.00  0.24           C  
ATOM   1713  N   SER A 223      -6.880  -5.206 -37.694  1.00  0.26           N  
ATOM   1714  CA  SER A 223      -5.731  -4.696 -38.437  1.00  0.28           C  
ATOM   1715  C   SER A 223      -4.642  -4.195 -37.494  1.00  0.26           C  
ATOM   1716  CB  SER A 223      -6.159  -3.571 -39.379  1.00  0.24           C  
ATOM   1717  O   SER A 223      -4.938  -3.601 -36.455  1.00  0.25           O  
ATOM   1718  OG  SER A 223      -5.519  -2.355 -39.033  1.00  0.12           O  
ATOM   1719  N   ILE A 224      -3.586  -4.936 -37.181  1.00  0.26           N  
ATOM   1720  CA  ILE A 224      -2.306  -4.462 -36.666  1.00  0.30           C  
ATOM   1721  C   ILE A 224      -2.224  -2.944 -36.808  1.00  0.26           C  
ATOM   1722  CB  ILE A 224      -1.121  -5.134 -37.394  1.00  0.24           C  
ATOM   1723  O   ILE A 224      -1.481  -2.285 -36.077  1.00  0.25           O  
ATOM   1724  CG1 ILE A 224      -1.123  -6.645 -37.136  1.00  0.13           C  
ATOM   1725  CG2 ILE A 224       0.207  -4.506 -36.957  1.00  0.16           C  
ATOM   1726  CD1 ILE A 224      -0.152  -7.424 -38.013  1.00  0.21           C  
ATOM   1727  N   ASN A 225      -3.095  -2.329 -37.600  1.00  0.29           N  
ATOM   1728  CA  ASN A 225      -3.113  -0.900 -37.894  1.00  0.32           C  
ATOM   1729  C   ASN A 225      -3.871  -0.117 -36.826  1.00  0.29           C  
ATOM   1730  CB  ASN A 225      -3.722  -0.643 -39.274  1.00  0.26           C  
ATOM   1731  O   ASN A 225      -3.946   1.111 -36.887  1.00  0.27           O  
ATOM   1732  CG  ASN A 225      -2.879  -1.210 -40.400  1.00  0.26           C  
ATOM   1733  ND2 ASN A 225      -3.528  -1.585 -41.496  1.00  0.13           N  
ATOM   1734  OD1 ASN A 225      -1.655  -1.311 -40.284  1.00  0.12           O  
ATOM   1735  N   ASP A 226      -4.483  -0.786 -35.841  1.00  0.30           N  
ATOM   1736  CA  ASP A 226      -5.220   0.058 -34.906  1.00  0.32           C  
ATOM   1737  C   ASP A 226      -4.519   0.118 -33.550  1.00  0.31           C  
ATOM   1738  CB  ASP A 226      -6.652  -0.453 -34.735  1.00  0.28           C  
ATOM   1739  O   ASP A 226      -4.461  -0.882 -32.831  1.00  0.29           O  
ATOM   1740  CG  ASP A 226      -7.656   0.302 -35.589  1.00  0.28           C  
ATOM   1741  OD1 ASP A 226      -7.376   1.454 -35.984  1.00  0.22           O  
ATOM   1742  OD2 ASP A 226      -8.738  -0.260 -35.866  1.00  0.16           O  
ATOM   1743  N   PRO A 227      -3.480   0.989 -33.395  1.00  0.37           N  
ATOM   1744  CA  PRO A 227      -2.710   1.290 -32.186  1.00  0.37           C  
ATOM   1745  C   PRO A 227      -3.593   1.476 -30.955  1.00  0.37           C  
ATOM   1746  CB  PRO A 227      -1.989   2.593 -32.543  1.00  0.35           C  
ATOM   1747  O   PRO A 227      -4.709   1.992 -31.063  1.00  0.36           O  
ATOM   1748  CG  PRO A 227      -2.855   3.237 -33.577  1.00  0.34           C  
ATOM   1749  CD  PRO A 227      -3.625   2.164 -34.291  1.00  0.36           C  
ATOM   1750  N   LEU A 228      -3.410   0.563 -29.898  1.00  0.40           N  
ATOM   1751  CA  LEU A 228      -4.000   0.835 -28.592  1.00  0.40           C  
ATOM   1752  C   LEU A 228      -3.887   2.315 -28.242  1.00  0.40           C  
ATOM   1753  CB  LEU A 228      -3.321  -0.010 -27.510  1.00  0.38           C  
ATOM   1754  O   LEU A 228      -2.810   2.905 -28.360  1.00  0.38           O  
ATOM   1755  CG  LEU A 228      -4.056  -1.281 -27.083  1.00  0.37           C  
ATOM   1756  CD1 LEU A 228      -3.068  -2.430 -26.904  1.00  0.34           C  
ATOM   1757  CD2 LEU A 228      -4.840  -1.039 -25.798  1.00  0.36           C  
ATOM   1758  N   GLN A 229      -4.933   3.050 -28.168  1.00  0.46           N  
ATOM   1759  CA  GLN A 229      -5.151   4.467 -27.896  1.00  0.47           C  
ATOM   1760  C   GLN A 229      -5.528   4.696 -26.435  1.00  0.46           C  
ATOM   1761  CB  GLN A 229      -6.239   5.029 -28.813  1.00  0.44           C  
ATOM   1762  O   GLN A 229      -6.356   3.970 -25.881  1.00  0.44           O  
ATOM   1763  CG  GLN A 229      -5.906   4.930 -30.295  1.00  0.43           C  
ATOM   1764  CD  GLN A 229      -6.979   5.535 -31.180  1.00  0.45           C  
ATOM   1765  NE2 GLN A 229      -6.767   5.482 -32.490  1.00  0.36           N  
ATOM   1766  OE1 GLN A 229      -7.992   6.045 -30.690  1.00  0.43           O  
ATOM   1767  N   PHE A 230      -4.683   5.402 -25.703  1.00  0.54           N  
ATOM   1768  CA  PHE A 230      -4.978   5.876 -24.356  1.00  0.55           C  
ATOM   1769  C   PHE A 230      -5.652   7.242 -24.398  1.00  0.54           C  
ATOM   1770  CB  PHE A 230      -3.699   5.947 -23.517  1.00  0.53           C  
ATOM   1771  O   PHE A 230      -5.254   8.113 -25.175  1.00  0.53           O  
ATOM   1772  CG  PHE A 230      -3.281   4.624 -22.933  1.00  0.52           C  
ATOM   1773  CD1 PHE A 230      -3.737   4.226 -21.683  1.00  0.49           C  
ATOM   1774  CD2 PHE A 230      -2.432   3.779 -23.636  1.00  0.49           C  
ATOM   1775  CE1 PHE A 230      -3.352   3.002 -21.140  1.00  0.46           C  
ATOM   1776  CE2 PHE A 230      -2.043   2.555 -23.100  1.00  0.47           C  
ATOM   1777  CZ  PHE A 230      -2.504   2.168 -21.851  1.00  0.49           C  
ATOM   1778  N   GLY A 231      -6.676   7.379 -23.649  1.00  0.59           N  
ATOM   1779  CA  GLY A 231      -7.287   8.654 -23.310  1.00  0.58           C  
ATOM   1780  C   GLY A 231      -7.241   8.963 -21.826  1.00  0.59           C  
ATOM   1781  O   GLY A 231      -7.379   8.062 -20.995  1.00  0.57           O  
ATOM   1782  N   LEU A 232      -6.703  10.138 -21.465  1.00  0.66           N  
ATOM   1783  CA  LEU A 232      -6.941  10.725 -20.150  1.00  0.66           C  
ATOM   1784  C   LEU A 232      -8.078  11.739 -20.206  1.00  0.67           C  
ATOM   1785  CB  LEU A 232      -5.669  11.395 -19.624  1.00  0.64           C  
ATOM   1786  O   LEU A 232      -8.015  12.709 -20.965  1.00  0.65           O  
ATOM   1787  CG  LEU A 232      -5.742  11.973 -18.210  1.00  0.62           C  
ATOM   1788  CD1 LEU A 232      -5.934  10.855 -17.190  1.00  0.61           C  
ATOM   1789  CD2 LEU A 232      -4.487  12.780 -17.896  1.00  0.61           C  
ATOM   1790  N   TYR A 233      -9.040  11.401 -19.556  1.00  0.69           N  
ATOM   1791  CA  TYR A 233     -10.214  12.262 -19.459  1.00  0.70           C  
ATOM   1792  C   TYR A 233     -10.381  12.798 -18.042  1.00  0.70           C  
ATOM   1793  CB  TYR A 233     -11.475  11.502 -19.881  1.00  0.68           C  
ATOM   1794  O   TYR A 233      -9.896  12.194 -17.082  1.00  0.69           O  
ATOM   1795  CG  TYR A 233     -11.417  10.967 -21.292  1.00  0.65           C  
ATOM   1796  CD1 TYR A 233     -11.923  11.706 -22.359  1.00  0.62           C  
ATOM   1797  CD2 TYR A 233     -10.858   9.722 -21.560  1.00  0.63           C  
ATOM   1798  CE1 TYR A 233     -11.874  11.217 -23.660  1.00  0.60           C  
ATOM   1799  CE2 TYR A 233     -10.804   9.223 -22.857  1.00  0.59           C  
ATOM   1800  OH  TYR A 233     -11.261   9.487 -25.185  1.00  0.58           O  
ATOM   1801  CZ  TYR A 233     -11.313   9.976 -23.899  1.00  0.61           C  
ATOM   1802  N   ARG A 234     -10.839  14.018 -17.938  1.00  0.71           N  
ATOM   1803  CA  ARG A 234     -11.199  14.528 -16.619  1.00  0.71           C  
ATOM   1804  C   ARG A 234     -12.620  15.080 -16.614  1.00  0.72           C  
ATOM   1805  CB  ARG A 234     -10.214  15.612 -16.174  1.00  0.70           C  
ATOM   1806  O   ARG A 234     -13.116  15.541 -17.644  1.00  0.71           O  
ATOM   1807  CG  ARG A 234     -10.265  16.874 -17.019  1.00  0.70           C  
ATOM   1808  CD  ARG A 234      -9.232  17.897 -16.568  1.00  0.70           C  
ATOM   1809  NE  ARG A 234      -9.304  19.122 -17.360  1.00  0.58           N  
ATOM   1810  NH1 ARG A 234      -7.501  20.137 -16.334  1.00  0.67           N  
ATOM   1811  NH2 ARG A 234      -8.635  21.222 -18.004  1.00  0.64           N  
ATOM   1812  CZ  ARG A 234      -8.480  20.158 -17.231  1.00  0.64           C  
ATOM   1813  N   ILE A 235     -13.172  14.940 -15.570  1.00  0.74           N  
ATOM   1814  CA  ILE A 235     -14.499  15.450 -15.243  1.00  0.74           C  
ATOM   1815  C   ILE A 235     -14.415  16.356 -14.016  1.00  0.74           C  
ATOM   1816  CB  ILE A 235     -15.501  14.301 -14.993  1.00  0.72           C  
ATOM   1817  O   ILE A 235     -13.808  15.990 -13.007  1.00  0.72           O  
ATOM   1818  CG1 ILE A 235     -15.479  13.310 -16.162  1.00  0.67           C  
ATOM   1819  CG2 ILE A 235     -16.912  14.854 -14.771  1.00  0.67           C  
ATOM   1820  CD1 ILE A 235     -16.240  12.019 -15.894  1.00  0.65           C  
ATOM   1821  N   PRO A 236     -14.861  17.709 -14.157  1.00  0.73           N  
ATOM   1822  CA  PRO A 236     -14.905  18.498 -12.923  1.00  0.73           C  
ATOM   1823  C   PRO A 236     -15.714  17.822 -11.819  1.00  0.74           C  
ATOM   1824  CB  PRO A 236     -15.569  19.804 -13.365  1.00  0.72           C  
ATOM   1825  O   PRO A 236     -16.842  17.384 -12.055  1.00  0.73           O  
ATOM   1826  CG  PRO A 236     -15.370  19.853 -14.845  1.00  0.72           C  
ATOM   1827  CD  PRO A 236     -15.397  18.449 -15.377  1.00  0.72           C  
ATOM   1828  N   VAL A 237     -15.127  17.732 -10.669  1.00  0.68           N  
ATOM   1829  CA  VAL A 237     -15.798  17.139  -9.516  1.00  0.67           C  
ATOM   1830  C   VAL A 237     -17.086  17.903  -9.219  1.00  0.68           C  
ATOM   1831  CB  VAL A 237     -14.884  17.130  -8.270  1.00  0.66           C  
ATOM   1832  O   VAL A 237     -18.082  17.311  -8.795  1.00  0.66           O  
ATOM   1833  CG1 VAL A 237     -15.672  16.725  -7.026  1.00  0.62           C  
ATOM   1834  CG2 VAL A 237     -13.699  16.190  -8.485  1.00  0.63           C  
ATOM   1835  N   ALA A 238     -17.134  19.157  -9.578  1.00  0.70           N  
ATOM   1836  CA  ALA A 238     -18.300  20.004  -9.339  1.00  0.70           C  
ATOM   1837  C   ALA A 238     -19.481  19.568 -10.202  1.00  0.70           C  
ATOM   1838  CB  ALA A 238     -17.958  21.467  -9.609  1.00  0.68           C  
ATOM   1839  O   ALA A 238     -20.622  19.545  -9.736  1.00  0.68           O  
ATOM   1840  N   GLU A 239     -19.190  19.134 -11.465  1.00  0.71           N  
ATOM   1841  CA  GLU A 239     -20.253  18.718 -12.375  1.00  0.71           C  
ATOM   1842  C   GLU A 239     -20.822  17.360 -11.974  1.00  0.70           C  
ATOM   1843  CB  GLU A 239     -19.739  18.668 -13.816  1.00  0.69           C  
ATOM   1844  O   GLU A 239     -22.039  17.163 -11.984  1.00  0.68           O  
ATOM   1845  CG  GLU A 239     -19.457  20.038 -14.416  1.00  0.67           C  
ATOM   1846  CD  GLU A 239     -18.997  19.976 -15.864  1.00  0.66           C  
ATOM   1847  OE1 GLU A 239     -19.056  18.883 -16.473  1.00  0.68           O  
ATOM   1848  OE2 GLU A 239     -18.574  21.027 -16.393  1.00  0.66           O  
ATOM   1849  N   ILE A 240     -19.921  16.468 -11.488  1.00  0.66           N  
ATOM   1850  CA  ILE A 240     -20.347  15.188 -10.931  1.00  0.65           C  
ATOM   1851  C   ILE A 240     -21.187  15.425  -9.678  1.00  0.65           C  
ATOM   1852  CB  ILE A 240     -19.138  14.284 -10.603  1.00  0.63           C  
ATOM   1853  O   ILE A 240     -22.263  14.842  -9.526  1.00  0.63           O  
ATOM   1854  CG1 ILE A 240     -18.318  14.007 -11.869  1.00  0.60           C  
ATOM   1855  CG2 ILE A 240     -19.602  12.977  -9.954  1.00  0.61           C  
ATOM   1856  CD1 ILE A 240     -17.001  13.290 -11.609  1.00  0.59           C  
ATOM   1857  N   ASN A 241     -20.795  16.444  -8.834  1.00  0.63           N  
ATOM   1858  CA  ASN A 241     -21.525  16.791  -7.620  1.00  0.62           C  
ATOM   1859  C   ASN A 241     -22.867  17.443  -7.940  1.00  0.62           C  
ATOM   1860  CB  ASN A 241     -20.685  17.712  -6.732  1.00  0.61           C  
ATOM   1861  O   ASN A 241     -23.814  17.340  -7.158  1.00  0.61           O  
ATOM   1862  CG  ASN A 241     -19.556  16.979  -6.035  1.00  0.59           C  
ATOM   1863  ND2 ASN A 241     -18.548  17.724  -5.596  1.00  0.56           N  
ATOM   1864  OD1 ASN A 241     -19.589  15.754  -5.892  1.00  0.59           O  
ATOM   1865  N   ALA A 242     -22.982  18.038  -9.058  1.00  0.65           N  
ATOM   1866  CA  ALA A 242     -24.222  18.702  -9.450  1.00  0.64           C  
ATOM   1867  C   ALA A 242     -25.236  17.697  -9.988  1.00  0.63           C  
ATOM   1868  CB  ALA A 242     -23.941  19.780 -10.494  1.00  0.62           C  
ATOM   1869  O   ALA A 242     -26.438  17.972 -10.016  1.00  0.62           O  
ATOM   1870  N   GLY A 243     -24.858  16.440 -10.168  1.00  0.59           N  
ATOM   1871  CA  GLY A 243     -25.715  15.425 -10.758  1.00  0.58           C  
ATOM   1872  C   GLY A 243     -26.115  15.739 -12.188  1.00  0.59           C  
ATOM   1873  O   GLY A 243     -27.187  15.333 -12.642  1.00  0.58           O  
ATOM   1874  N   SER A 244     -25.385  16.586 -12.923  1.00  0.58           N  
ATOM   1875  CA  SER A 244     -25.698  17.021 -14.280  1.00  0.57           C  
ATOM   1876  C   SER A 244     -24.987  16.155 -15.315  1.00  0.58           C  
ATOM   1877  CB  SER A 244     -25.310  18.487 -14.477  1.00  0.53           C  
ATOM   1878  O   SER A 244     -24.177  15.296 -14.962  1.00  0.55           O  
ATOM   1879  OG  SER A 244     -24.010  18.736 -13.971  1.00  0.50           O  
ATOM   1880  N   VAL A 245     -25.476  16.197 -16.573  1.00  0.58           N  
ATOM   1881  CA  VAL A 245     -24.629  15.736 -17.669  1.00  0.56           C  
ATOM   1882  C   VAL A 245     -23.245  16.372 -17.556  1.00  0.58           C  
ATOM   1883  CB  VAL A 245     -25.254  16.061 -19.044  1.00  0.53           C  
ATOM   1884  O   VAL A 245     -23.121  17.598 -17.505  1.00  0.56           O  
ATOM   1885  CG1 VAL A 245     -24.356  15.565 -20.176  1.00  0.44           C  
ATOM   1886  CG2 VAL A 245     -26.648  15.446 -19.155  1.00  0.46           C  
ATOM   1887  N   VAL A 246     -22.396  15.525 -17.207  1.00  0.64           N  
ATOM   1888  CA  VAL A 246     -21.048  16.043 -16.996  1.00  0.65           C  
ATOM   1889  C   VAL A 246     -20.345  16.217 -18.340  1.00  0.65           C  
ATOM   1890  CB  VAL A 246     -20.220  15.114 -16.078  1.00  0.61           C  
ATOM   1891  O   VAL A 246     -20.587  15.454 -19.278  1.00  0.62           O  
ATOM   1892  CG1 VAL A 246     -20.374  15.525 -14.615  1.00  0.53           C  
ATOM   1893  CG2 VAL A 246     -20.640  13.659 -16.275  1.00  0.54           C  
ATOM   1894  N   THR A 247     -19.756  17.305 -18.470  1.00  0.61           N  
ATOM   1895  CA  THR A 247     -18.798  17.498 -19.553  1.00  0.61           C  
ATOM   1896  C   THR A 247     -17.529  16.688 -19.304  1.00  0.61           C  
ATOM   1897  CB  THR A 247     -18.437  18.985 -19.721  1.00  0.58           C  
ATOM   1898  O   THR A 247     -16.940  16.765 -18.224  1.00  0.59           O  
ATOM   1899  CG2 THR A 247     -17.810  19.249 -21.086  1.00  0.52           C  
ATOM   1900  OG1 THR A 247     -19.624  19.777 -19.591  1.00  0.54           O  
ATOM   1901  N   VAL A 248     -17.284  15.696 -20.048  1.00  0.65           N  
ATOM   1902  CA  VAL A 248     -16.003  14.998 -20.023  1.00  0.65           C  
ATOM   1903  C   VAL A 248     -14.985  15.757 -20.872  1.00  0.65           C  
ATOM   1904  CB  VAL A 248     -16.138  13.544 -20.527  1.00  0.62           C  
ATOM   1905  O   VAL A 248     -15.181  15.934 -22.077  1.00  0.63           O  
ATOM   1906  CG1 VAL A 248     -14.806  12.806 -20.411  1.00  0.57           C  
ATOM   1907  CG2 VAL A 248     -17.229  12.810 -19.749  1.00  0.57           C  
ATOM   1908  N   GLU A 249     -14.119  16.482 -20.089  1.00  0.66           N  
ATOM   1909  CA  GLU A 249     -13.006  17.126 -20.780  1.00  0.66           C  
ATOM   1910  C   GLU A 249     -11.880  16.134 -21.058  1.00  0.66           C  
ATOM   1911  CB  GLU A 249     -12.476  18.307 -19.964  1.00  0.63           C  
ATOM   1912  O   GLU A 249     -11.457  15.400 -20.163  1.00  0.64           O  
ATOM   1913  CG  GLU A 249     -13.489  19.427 -19.775  1.00  0.60           C  
ATOM   1914  CD  GLU A 249     -12.959  20.580 -18.936  1.00  0.60           C  
ATOM   1915  OE1 GLU A 249     -11.864  20.446 -18.344  1.00  0.60           O  
ATOM   1916  OE2 GLU A 249     -13.645  21.624 -18.870  1.00  0.56           O  
ATOM   1917  N   ARG A 250     -11.601  16.020 -22.173  1.00  0.61           N  
ATOM   1918  CA  ARG A 250     -10.356  15.324 -22.484  1.00  0.61           C  
ATOM   1919  C   ARG A 250      -9.146  16.161 -22.085  1.00  0.61           C  
ATOM   1920  CB  ARG A 250     -10.289  14.984 -23.975  1.00  0.58           C  
ATOM   1921  O   ARG A 250      -9.057  17.340 -22.435  1.00  0.59           O  
ATOM   1922  CG  ARG A 250      -9.144  14.054 -24.343  1.00  0.56           C  
ATOM   1923  CD  ARG A 250      -9.207  13.633 -25.804  1.00  0.56           C  
ATOM   1924  NE  ARG A 250      -8.101  12.748 -26.159  1.00  0.50           N  
ATOM   1925  NH1 ARG A 250      -8.754  12.473 -28.358  1.00  0.38           N  
ATOM   1926  NH2 ARG A 250      -6.870  11.425 -27.576  1.00  0.34           N  
ATOM   1927  CZ  ARG A 250      -7.911  12.217 -27.363  1.00  0.49           C  
ATOM   1928  N   VAL A 251      -8.398  15.769 -21.104  1.00  0.62           N  
ATOM   1929  CA  VAL A 251      -7.189  16.513 -20.765  1.00  0.60           C  
ATOM   1930  C   VAL A 251      -6.342  16.722 -22.019  1.00  0.61           C  
ATOM   1931  CB  VAL A 251      -6.363  15.789 -19.679  1.00  0.57           C  
ATOM   1932  O   VAL A 251      -5.918  15.756 -22.657  1.00  0.58           O  
ATOM   1933  CG1 VAL A 251      -5.139  16.617 -19.290  1.00  0.51           C  
ATOM   1934  CG2 VAL A 251      -7.229  15.503 -18.453  1.00  0.52           C  
ATOM   1935  N   SER A 252      -6.707  17.928 -22.736  1.00  0.41           N  
ATOM   1936  CA  SER A 252      -6.058  18.582 -23.867  1.00  0.41           C  
ATOM   1937  C   SER A 252      -4.619  18.962 -23.534  1.00  0.41           C  
ATOM   1938  CB  SER A 252      -6.839  19.828 -24.287  1.00  0.36           C  
ATOM   1939  O   SER A 252      -4.343  19.479 -22.450  1.00  0.38           O  
ATOM   1940  OG  SER A 252      -6.849  20.789 -23.246  1.00  0.34           O  
ATOM   1941  N   GLY A 253      -3.789  18.525 -24.103  1.00  0.33           N  
ATOM   1942  CA  GLY A 253      -2.386  18.707 -24.440  1.00  0.33           C  
ATOM   1943  C   GLY A 253      -1.726  17.440 -24.951  1.00  0.33           C  
ATOM   1944  O   GLY A 253      -0.527  17.432 -25.239  1.00  0.31           O  
ATOM   1945  N   ILE A 254      -2.521  16.486 -25.290  1.00  0.31           N  
ATOM   1946  CA  ILE A 254      -2.051  15.398 -26.141  1.00  0.32           C  
ATOM   1947  C   ILE A 254      -1.805  15.918 -27.556  1.00  0.32           C  
ATOM   1948  CB  ILE A 254      -3.058  14.226 -26.168  1.00  0.30           C  
ATOM   1949  O   ILE A 254      -2.740  16.038 -28.351  1.00  0.30           O  
ATOM   1950  CG1 ILE A 254      -3.373  13.760 -24.742  1.00  0.28           C  
ATOM   1951  CG2 ILE A 254      -2.520  13.071 -27.017  1.00  0.28           C  
ATOM   1952  CD1 ILE A 254      -4.454  12.690 -24.666  1.00  0.26           C  
ATOM   1953  N   SER A 255      -1.498  17.253 -27.690  1.00  0.26           N  
ATOM   1954  CA  SER A 255      -0.844  17.695 -28.917  1.00  0.28           C  
ATOM   1955  C   SER A 255       0.645  17.364 -28.901  1.00  0.27           C  
ATOM   1956  CB  SER A 255      -1.038  19.199 -29.116  1.00  0.24           C  
ATOM   1957  O   SER A 255       1.384  17.851 -28.043  1.00  0.25           O  
ATOM   1958  OG  SER A 255      -0.304  19.933 -28.152  1.00  0.13           O  
ATOM   1959  N   GLY A 256       1.013  16.152 -28.870  1.00  0.27           N  
ATOM   1960  CA  GLY A 256       2.395  15.802 -29.158  1.00  0.26           C  
ATOM   1961  C   GLY A 256       2.531  14.769 -30.261  1.00  0.26           C  
ATOM   1962  O   GLY A 256       1.603  13.998 -30.514  1.00  0.25           O  
ATOM   1963  N   LYS A 257       3.003  15.215 -31.499  1.00  0.24           N  
ATOM   1964  CA  LYS A 257       3.548  14.393 -32.576  1.00  0.26           C  
ATOM   1965  C   LYS A 257       3.704  12.941 -32.133  1.00  0.24           C  
ATOM   1966  CB  LYS A 257       4.896  14.945 -33.044  1.00  0.22           C  
ATOM   1967  O   LYS A 257       4.007  12.670 -30.969  1.00  0.23           O  
ATOM   1968  CG  LYS A 257       4.789  16.217 -33.872  1.00  0.21           C  
ATOM   1969  CD  LYS A 257       6.107  16.547 -34.562  1.00  0.14           C  
ATOM   1970  CE  LYS A 257       5.997  17.811 -35.404  1.00  0.12           C  
ATOM   1971  NZ  LYS A 257       7.248  18.073 -36.176  1.00  0.10           N  
ATOM   1972  N   THR A 258       2.788  12.003 -32.748  1.00  0.25           N  
ATOM   1973  CA  THR A 258       3.134  10.588 -32.817  1.00  0.25           C  
ATOM   1974  C   THR A 258       4.596  10.369 -32.439  1.00  0.25           C  
ATOM   1975  CB  THR A 258       2.873  10.017 -34.223  1.00  0.23           C  
ATOM   1976  O   THR A 258       5.399  11.304 -32.477  1.00  0.24           O  
ATOM   1977  CG2 THR A 258       1.382  10.003 -34.543  1.00  0.22           C  
ATOM   1978  OG1 THR A 258       3.552  10.825 -35.193  1.00  0.17           O  
ATOM   1979  N   MET A 259       4.813   9.428 -31.522  1.00  0.22           N  
ATOM   1980  CA  MET A 259       6.139   8.847 -31.335  1.00  0.25           C  
ATOM   1981  C   MET A 259       6.993   9.029 -32.586  1.00  0.22           C  
ATOM   1982  CB  MET A 259       6.033   7.362 -30.986  1.00  0.21           C  
ATOM   1983  O   MET A 259       8.219   9.121 -32.497  1.00  0.20           O  
ATOM   1984  CG  MET A 259       6.788   6.973 -29.725  1.00  0.21           C  
ATOM   1985  SD  MET A 259       6.835   5.157 -29.465  1.00  0.17           S  
ATOM   1986  CE  MET A 259       5.165   4.885 -28.809  1.00  0.23           C  
ATOM   1987  N   TYR A 260       6.448   9.403 -33.682  1.00  0.22           N  
ATOM   1988  CA  TYR A 260       7.254   9.436 -34.897  1.00  0.26           C  
ATOM   1989  C   TYR A 260       6.959  10.690 -35.713  1.00  0.22           C  
ATOM   1990  CB  TYR A 260       6.997   8.188 -35.747  1.00  0.20           C  
ATOM   1991  O   TYR A 260       7.446  10.836 -36.836  1.00  0.20           O  
ATOM   1992  CG  TYR A 260       7.364   6.897 -35.056  1.00  0.21           C  
ATOM   1993  CD1 TYR A 260       8.696   6.522 -34.900  1.00  0.20           C  
ATOM   1994  CD2 TYR A 260       6.379   6.050 -34.559  1.00  0.20           C  
ATOM   1995  CE1 TYR A 260       9.039   5.332 -34.266  1.00  0.17           C  
ATOM   1996  CE2 TYR A 260       6.710   4.858 -33.923  1.00  0.20           C  
ATOM   1997  OH  TYR A 260       8.373   3.330 -33.152  1.00  0.09           O  
ATOM   1998  CZ  TYR A 260       8.040   4.509 -33.781  1.00  0.24           C  
ATOM   1999  N   GLY A 261       6.617  11.803 -35.018  1.00  0.22           N  
ATOM   2000  CA  GLY A 261       6.675  13.078 -35.714  1.00  0.22           C  
ATOM   2001  C   GLY A 261       5.404  13.399 -36.479  1.00  0.22           C  
ATOM   2002  O   GLY A 261       5.284  14.474 -37.069  1.00  0.21           O  
ATOM   2003  N   ASP A 262       4.238  12.425 -36.483  1.00  0.19           N  
ATOM   2004  CA  ASP A 262       3.057  12.905 -37.195  1.00  0.24           C  
ATOM   2005  C   ASP A 262       2.138  13.694 -36.265  1.00  0.18           C  
ATOM   2006  CB  ASP A 262       2.295  11.735 -37.820  1.00  0.18           C  
ATOM   2007  O   ASP A 262       1.997  13.354 -35.088  1.00  0.18           O  
ATOM   2008  CG  ASP A 262       3.092  11.015 -38.894  1.00  0.14           C  
ATOM   2009  OD1 ASP A 262       3.933  11.654 -39.562  1.00  0.09           O  
ATOM   2010  OD2 ASP A 262       2.874   9.798 -39.076  1.00  0.10           O  
ATOM   2011  N   ASP A 263       1.942  15.043 -36.437  1.00  0.18           N  
ATOM   2012  CA  ASP A 263       0.963  16.033 -35.998  1.00  0.23           C  
ATOM   2013  C   ASP A 263      -0.348  15.365 -35.591  1.00  0.18           C  
ATOM   2014  CB  ASP A 263       0.710  17.063 -37.100  1.00  0.16           C  
ATOM   2015  O   ASP A 263      -0.987  14.694 -36.404  1.00  0.17           O  
ATOM   2016  CG  ASP A 263       1.430  18.378 -36.860  1.00  0.11           C  
ATOM   2017  OD1 ASP A 263       1.772  18.683 -35.697  1.00  0.09           O  
ATOM   2018  OD2 ASP A 263       1.656  19.118 -37.843  1.00  0.09           O  
ATOM   2019  N   ILE A 264      -0.458  14.787 -34.422  1.00  0.22           N  
ATOM   2020  CA  ILE A 264      -1.766  14.533 -33.827  1.00  0.23           C  
ATOM   2021  C   ILE A 264      -2.667  15.749 -34.023  1.00  0.22           C  
ATOM   2022  CB  ILE A 264      -1.646  14.189 -32.326  1.00  0.21           C  
ATOM   2023  O   ILE A 264      -2.582  16.721 -33.268  1.00  0.21           O  
ATOM   2024  CG1 ILE A 264      -0.637  13.054 -32.116  1.00  0.21           C  
ATOM   2025  CG2 ILE A 264      -3.014  13.820 -31.745  1.00  0.21           C  
ATOM   2026  CD1 ILE A 264      -0.381  12.716 -30.654  1.00  0.21           C  
ATOM   2027  N   THR A 265      -2.754  16.367 -35.063  1.00  0.15           N  
ATOM   2028  CA  THR A 265      -3.763  17.401 -35.265  1.00  0.20           C  
ATOM   2029  C   THR A 265      -5.158  16.789 -35.338  1.00  0.15           C  
ATOM   2030  CB  THR A 265      -3.486  18.209 -36.547  1.00  0.13           C  
ATOM   2031  O   THR A 265      -6.145  17.436 -34.983  1.00  0.15           O  
ATOM   2032  CG2 THR A 265      -2.344  19.198 -36.338  1.00  0.07           C  
ATOM   2033  OG1 THR A 265      -3.136  17.309 -37.605  1.00  0.11           O  
ATOM   2034  N   SER A 266      -5.273  15.462 -35.508  1.00  0.16           N  
ATOM   2035  CA  SER A 266      -6.655  15.056 -35.746  1.00  0.21           C  
ATOM   2036  C   SER A 266      -7.005  13.800 -34.955  1.00  0.17           C  
ATOM   2037  CB  SER A 266      -6.893  14.813 -37.237  1.00  0.14           C  
ATOM   2038  O   SER A 266      -8.183  13.504 -34.740  1.00  0.16           O  
ATOM   2039  OG  SER A 266      -6.073  13.761 -37.713  1.00  0.09           O  
ATOM   2040  N   GLN A 267      -6.075  13.196 -34.237  1.00  0.20           N  
ATOM   2041  CA  GLN A 267      -6.447  11.917 -33.641  1.00  0.23           C  
ATOM   2042  C   GLN A 267      -5.817  11.749 -32.261  1.00  0.21           C  
ATOM   2043  CB  GLN A 267      -6.034  10.759 -34.551  1.00  0.19           C  
ATOM   2044  O   GLN A 267      -4.602  11.887 -32.106  1.00  0.20           O  
ATOM   2045  CG  GLN A 267      -6.739  10.755 -35.900  1.00  0.16           C  
ATOM   2046  CD  GLN A 267      -6.635   9.420 -36.613  1.00  0.08           C  
ATOM   2047  NE2 GLN A 267      -7.275   9.316 -37.773  1.00  0.08           N  
ATOM   2048  OE1 GLN A 267      -5.984   8.490 -36.126  1.00  0.10           O  
ATOM   2049  N   ASN A 268      -6.152  12.685 -31.329  1.00  0.16           N  
ATOM   2050  CA  ASN A 268      -6.232  13.178 -29.959  1.00  0.25           C  
ATOM   2051  C   ASN A 268      -5.990  12.062 -28.946  1.00  0.16           C  
ATOM   2052  CB  ASN A 268      -7.589  13.839 -29.704  1.00  0.16           C  
ATOM   2053  O   ASN A 268      -6.605  12.042 -27.879  1.00  0.16           O  
ATOM   2054  CG  ASN A 268      -7.738  15.162 -30.430  1.00  0.14           C  
ATOM   2055  ND2 ASN A 268      -8.963  15.484 -30.829  1.00  0.10           N  
ATOM   2056  OD1 ASN A 268      -6.761  15.888 -30.631  1.00  0.09           O  
ATOM   2057  N   PHE A 269      -5.092  10.937 -29.072  1.00  0.24           N  
ATOM   2058  CA  PHE A 269      -4.777   9.789 -28.230  1.00  0.30           C  
ATOM   2059  C   PHE A 269      -3.279   9.513 -28.229  1.00  0.24           C  
ATOM   2060  CB  PHE A 269      -5.539   8.547 -28.704  1.00  0.24           C  
ATOM   2061  O   PHE A 269      -2.565   9.928 -29.145  1.00  0.23           O  
ATOM   2062  CG  PHE A 269      -7.022   8.763 -28.848  1.00  0.24           C  
ATOM   2063  CD1 PHE A 269      -7.873   8.577 -27.766  1.00  0.24           C  
ATOM   2064  CD2 PHE A 269      -7.564   9.152 -30.066  1.00  0.25           C  
ATOM   2065  CE1 PHE A 269      -9.246   8.776 -27.896  1.00  0.25           C  
ATOM   2066  CE2 PHE A 269      -8.934   9.352 -30.204  1.00  0.28           C  
ATOM   2067  CZ  PHE A 269      -9.774   9.163 -29.118  1.00  0.26           C  
ATOM   2068  N   ILE A 270      -2.747   9.046 -27.087  1.00  0.23           N  
ATOM   2069  CA  ILE A 270      -1.436   8.409 -27.023  1.00  0.26           C  
ATOM   2070  C   ILE A 270      -1.483   7.059 -27.736  1.00  0.23           C  
ATOM   2071  CB  ILE A 270      -0.966   8.229 -25.563  1.00  0.22           C  
ATOM   2072  O   ILE A 270      -2.308   6.204 -27.405  1.00  0.22           O  
ATOM   2073  CG1 ILE A 270      -0.965   9.576 -24.831  1.00  0.15           C  
ATOM   2074  CG2 ILE A 270       0.422   7.581 -25.518  1.00  0.20           C  
ATOM   2075  CD1 ILE A 270      -0.647   9.474 -23.346  1.00  0.20           C  
ATOM   2076  N   ARG A 271      -0.908   6.897 -28.923  1.00  0.23           N  
ATOM   2077  CA  ARG A 271      -0.575   5.701 -29.691  1.00  0.26           C  
ATOM   2078  C   ARG A 271       0.610   4.966 -29.075  1.00  0.23           C  
ATOM   2079  CB  ARG A 271      -0.268   6.064 -31.146  1.00  0.21           C  
ATOM   2080  O   ARG A 271       1.690   5.540 -28.920  1.00  0.22           O  
ATOM   2081  CG  ARG A 271      -1.331   5.608 -32.132  1.00  0.22           C  
ATOM   2082  CD  ARG A 271      -0.962   5.967 -33.565  1.00  0.24           C  
ATOM   2083  NE  ARG A 271      -1.999   5.556 -34.507  1.00  0.10           N  
ATOM   2084  NH1 ARG A 271      -0.745   5.994 -36.397  1.00  0.14           N  
ATOM   2085  NH2 ARG A 271      -2.880   5.183 -36.595  1.00  0.13           N  
ATOM   2086  CZ  ARG A 271      -1.872   5.579 -35.831  1.00  0.20           C  
ATOM   2087  N   ILE A 272       0.464   3.935 -28.278  1.00  0.24           N  
ATOM   2088  CA  ILE A 272       1.590   3.311 -27.592  1.00  0.26           C  
ATOM   2089  C   ILE A 272       2.328   2.381 -28.552  1.00  0.24           C  
ATOM   2090  CB  ILE A 272       1.128   2.532 -26.340  1.00  0.23           C  
ATOM   2091  O   ILE A 272       3.560   2.327 -28.550  1.00  0.23           O  
ATOM   2092  CG1 ILE A 272       0.447   3.477 -25.344  1.00  0.23           C  
ATOM   2093  CG2 ILE A 272       2.310   1.808 -25.688  1.00  0.23           C  
ATOM   2094  CD1 ILE A 272      -0.098   2.782 -24.104  1.00  0.21           C  
ATOM   2095  N   ALA A 273       1.624   1.678 -29.546  1.00  0.24           N  
ATOM   2096  CA  ALA A 273       2.202   0.568 -30.299  1.00  0.25           C  
ATOM   2097  C   ALA A 273       2.101   0.812 -31.802  1.00  0.24           C  
ATOM   2098  CB  ALA A 273       1.513  -0.743 -29.928  1.00  0.22           C  
ATOM   2099  O   ALA A 273       1.006   0.783 -32.369  1.00  0.23           O  
ATOM   2100  N   ASP A 274       2.793   1.832 -32.388  1.00  0.22           N  
ATOM   2101  CA  ASP A 274       2.944   1.681 -33.832  1.00  0.24           C  
ATOM   2102  C   ASP A 274       4.044   0.675 -34.167  1.00  0.23           C  
ATOM   2103  CB  ASP A 274       3.251   3.031 -34.484  1.00  0.21           C  
ATOM   2104  O   ASP A 274       4.177   0.254 -35.318  1.00  0.21           O  
ATOM   2105  CG  ASP A 274       2.000   3.787 -34.897  1.00  0.20           C  
ATOM   2106  OD1 ASP A 274       0.927   3.162 -35.036  1.00  0.10           O  
ATOM   2107  OD2 ASP A 274       2.090   5.020 -35.088  1.00  0.10           O  
ATOM   2108  N   LYS A 275       4.949   0.335 -33.249  1.00  0.23           N  
ATOM   2109  CA  LYS A 275       5.926  -0.452 -33.994  1.00  0.24           C  
ATOM   2110  C   LYS A 275       5.271  -1.663 -34.652  1.00  0.23           C  
ATOM   2111  CB  LYS A 275       7.062  -0.906 -33.076  1.00  0.21           C  
ATOM   2112  O   LYS A 275       5.857  -2.287 -35.539  1.00  0.22           O  
ATOM   2113  CG  LYS A 275       8.302  -0.027 -33.143  1.00  0.21           C  
ATOM   2114  CD  LYS A 275       9.496  -0.692 -32.470  1.00  0.11           C  
ATOM   2115  CE  LYS A 275      10.744   0.176 -32.560  1.00  0.09           C  
ATOM   2116  NZ  LYS A 275      11.928  -0.491 -31.941  1.00  0.09           N  
ATOM   2117  N   TRP A 276       3.938  -1.923 -34.412  1.00  0.16           N  
ATOM   2118  CA  TRP A 276       3.480  -3.106 -35.134  1.00  0.24           C  
ATOM   2119  C   TRP A 276       2.521  -2.722 -36.255  1.00  0.19           C  
ATOM   2120  CB  TRP A 276       2.800  -4.089 -34.177  1.00  0.19           C  
ATOM   2121  O   TRP A 276       2.366  -3.463 -37.229  1.00  0.15           O  
ATOM   2122  CG  TRP A 276       3.713  -4.648 -33.128  1.00  0.19           C  
ATOM   2123  CD1 TRP A 276       4.138  -4.024 -31.988  1.00  0.07           C  
ATOM   2124  CD2 TRP A 276       4.318  -5.945 -33.125  1.00  0.07           C  
ATOM   2125  CE2 TRP A 276       5.098  -6.039 -31.951  1.00  0.07           C  
ATOM   2126  CE3 TRP A 276       4.277  -7.037 -34.001  1.00  0.16           C  
ATOM   2127  NE1 TRP A 276       4.971  -4.855 -31.275  1.00  0.17           N  
ATOM   2128  CH2 TRP A 276       5.772  -8.239 -32.506  1.00  0.13           C  
ATOM   2129  CZ2 TRP A 276       5.830  -7.185 -31.631  1.00  0.15           C  
ATOM   2130  CZ3 TRP A 276       5.006  -8.176 -33.681  1.00  0.13           C  
ATOM   2131  N   ALA A 277       2.140  -1.456 -36.411  1.00  0.22           N  
ATOM   2132  CA  ALA A 277       1.100  -1.248 -37.415  1.00  0.22           C  
ATOM   2133  C   ALA A 277       1.554  -0.250 -38.476  1.00  0.22           C  
ATOM   2134  CB  ALA A 277      -0.189  -0.767 -36.754  1.00  0.20           C  
ATOM   2135  O   ALA A 277       0.940  -0.144 -39.541  1.00  0.20           O  
ATOM   2136  N   SER A 278       2.872  -0.113 -38.686  1.00  0.22           N  
ATOM   2137  CA  SER A 278       3.212   0.564 -39.933  1.00  0.22           C  
ATOM   2138  C   SER A 278       4.705   0.461 -40.229  1.00  0.22           C  
ATOM   2139  CB  SER A 278       2.795   2.034 -39.876  1.00  0.20           C  
ATOM   2140  O   SER A 278       5.514   1.155 -39.611  1.00  0.21           O  
ATOM   2141  OG  SER A 278       3.639   2.763 -39.001  1.00  0.12           O  
ATOM   2142  N   ALA A 279       5.348  -0.822 -40.231  1.00  0.21           N  
ATOM   2143  CA  ALA A 279       6.259  -0.800 -41.373  1.00  0.22           C  
ATOM   2144  C   ALA A 279       5.552  -1.257 -42.647  1.00  0.20           C  
ATOM   2145  CB  ALA A 279       7.477  -1.678 -41.100  1.00  0.19           C  
ATOM   2146  O   ALA A 279       4.953  -2.334 -42.679  1.00  0.20           O  
ATOM   2147  N   ASP A 280       4.774  -0.372 -43.173  1.00  0.19           N  
ATOM   2148  CA  ASP A 280       4.857  -0.437 -44.629  1.00  0.22           C  
ATOM   2149  C   ASP A 280       5.314  -1.818 -45.093  1.00  0.18           C  
ATOM   2150  CB  ASP A 280       5.808   0.638 -45.160  1.00  0.17           C  
ATOM   2151  O   ASP A 280       6.392  -2.281 -44.713  1.00  0.18           O  
ATOM   2152  CG  ASP A 280       5.099   1.933 -45.516  1.00  0.12           C  
ATOM   2153  OD1 ASP A 280       3.853   1.942 -45.605  1.00  0.09           O  
ATOM   2154  OD2 ASP A 280       5.795   2.954 -45.711  1.00  0.10           O  
ATOM   2155  N   ASN A 281       4.534  -2.945 -45.059  1.00  0.21           N  
ATOM   2156  CA  ASN A 281       4.529  -3.918 -46.146  1.00  0.23           C  
ATOM   2157  C   ASN A 281       5.494  -3.521 -47.259  1.00  0.21           C  
ATOM   2158  CB  ASN A 281       3.115  -4.090 -46.706  1.00  0.19           C  
ATOM   2159  O   ASN A 281       5.721  -4.290 -48.194  1.00  0.19           O  
ATOM   2160  CG  ASN A 281       2.471  -5.393 -46.276  1.00  0.20           C  
ATOM   2161  ND2 ASN A 281       1.176  -5.528 -46.533  1.00  0.11           N  
ATOM   2162  OD1 ASN A 281       3.133  -6.272 -45.716  1.00  0.10           O  
ATOM   2163  N   THR A 282       6.516  -2.793 -46.996  1.00  0.20           N  
ATOM   2164  CA  THR A 282       7.446  -2.521 -48.087  1.00  0.23           C  
ATOM   2165  C   THR A 282       8.787  -2.033 -47.547  1.00  0.20           C  
ATOM   2166  CB  THR A 282       6.872  -1.478 -49.064  1.00  0.18           C  
ATOM   2167  O   THR A 282       8.842  -1.054 -46.800  1.00  0.20           O  
ATOM   2168  CG2 THR A 282       5.631  -2.010 -49.772  1.00  0.08           C  
ATOM   2169  OG1 THR A 282       6.522  -0.293 -48.336  1.00  0.12           O  
ATOM   2170  N   SER A 283       9.804  -3.074 -47.311  1.00  0.19           N  
ATOM   2171  CA  SER A 283      11.196  -3.178 -47.736  1.00  0.21           C  
ATOM   2172  C   SER A 283      12.114  -2.368 -46.825  1.00  0.19           C  
ATOM   2173  CB  SER A 283      11.353  -2.704 -49.182  1.00  0.18           C  
ATOM   2174  O   SER A 283      13.320  -2.283 -47.068  1.00  0.19           O  
ATOM   2175  OG  SER A 283      10.899  -1.369 -49.326  1.00  0.10           O  
ATOM   2176  N   ASP A 284      11.773  -2.180 -45.474  1.00  0.21           N  
ATOM   2177  CA  ASP A 284      12.869  -1.900 -44.552  1.00  0.22           C  
ATOM   2178  C   ASP A 284      12.703  -2.679 -43.249  1.00  0.21           C  
ATOM   2179  CB  ASP A 284      12.956  -0.401 -44.260  1.00  0.20           C  
ATOM   2180  O   ASP A 284      11.862  -2.334 -42.416  1.00  0.20           O  
ATOM   2181  CG  ASP A 284      14.353   0.161 -44.458  1.00  0.16           C  
ATOM   2182  OD1 ASP A 284      15.319  -0.626 -44.560  1.00  0.08           O  
ATOM   2183  OD2 ASP A 284      14.490   1.403 -44.508  1.00  0.09           O  
ATOM   2184  N   LYS A 285      12.560  -4.082 -43.389  1.00  0.22           N  
ATOM   2185  CA  LYS A 285      12.862  -5.240 -42.554  1.00  0.23           C  
ATOM   2186  C   LYS A 285      14.049  -4.963 -41.637  1.00  0.22           C  
ATOM   2187  CB  LYS A 285      13.144  -6.468 -43.420  1.00  0.20           C  
ATOM   2188  O   LYS A 285      14.434  -5.817 -40.835  1.00  0.20           O  
ATOM   2189  CG  LYS A 285      11.946  -6.946 -44.228  1.00  0.20           C  
ATOM   2190  CD  LYS A 285      12.212  -8.298 -44.876  1.00  0.15           C  
ATOM   2191  CE  LYS A 285      11.031  -8.756 -45.721  1.00  0.11           C  
ATOM   2192  NZ  LYS A 285      11.290 -10.077 -46.366  1.00  0.10           N  
ATOM   2193  N   SER A 286      14.629  -3.695 -41.509  1.00  0.19           N  
ATOM   2194  CA  SER A 286      16.014  -3.486 -41.097  1.00  0.19           C  
ATOM   2195  C   SER A 286      16.089  -2.740 -39.768  1.00  0.18           C  
ATOM   2196  CB  SER A 286      16.782  -2.713 -42.169  1.00  0.17           C  
ATOM   2197  O   SER A 286      17.058  -2.888 -39.021  1.00  0.17           O  
ATOM   2198  OG  SER A 286      16.132  -1.490 -42.471  1.00  0.10           O  
ATOM   2199  N   PHE A 287      15.010  -2.519 -39.096  1.00  0.17           N  
ATOM   2200  CA  PHE A 287      15.108  -2.006 -37.735  1.00  0.22           C  
ATOM   2201  C   PHE A 287      13.967  -2.533 -36.874  1.00  0.19           C  
ATOM   2202  CB  PHE A 287      15.101  -0.474 -37.735  1.00  0.16           C  
ATOM   2203  O   PHE A 287      13.871  -2.202 -35.690  1.00  0.18           O  
ATOM   2204  CG  PHE A 287      16.448   0.139 -38.010  1.00  0.08           C  
ATOM   2205  CD1 PHE A 287      17.342   0.381 -36.973  1.00  0.07           C  
ATOM   2206  CD2 PHE A 287      16.820   0.474 -39.305  1.00  0.07           C  
ATOM   2207  CE1 PHE A 287      18.589   0.948 -37.225  1.00  0.07           C  
ATOM   2208  CE2 PHE A 287      18.065   1.041 -39.564  1.00  0.07           C  
ATOM   2209  CZ  PHE A 287      18.947   1.278 -38.522  1.00  0.07           C  
ATOM   2210  N   ILE A 288      13.592  -3.802 -37.180  1.00  0.21           N  
ATOM   2211  CA  ILE A 288      12.991  -5.074 -36.794  1.00  0.21           C  
ATOM   2212  C   ILE A 288      13.893  -6.225 -37.235  1.00  0.21           C  
ATOM   2213  CB  ILE A 288      11.579  -5.238 -37.398  1.00  0.20           C  
ATOM   2214  O   ILE A 288      14.011  -6.507 -38.430  1.00  0.20           O  
ATOM   2215  CG1 ILE A 288      10.698  -4.038 -37.031  1.00  0.14           C  
ATOM   2216  CG2 ILE A 288      10.941  -6.550 -36.931  1.00  0.19           C  
ATOM   2217  CD1 ILE A 288       9.307  -4.079 -37.648  1.00  0.18           C  
ATOM   2218  N   LYS A 289      15.139  -6.132 -37.031  1.00  0.18           N  
ATOM   2219  CA  LYS A 289      15.980  -7.245 -37.464  1.00  0.20           C  
ATOM   2220  C   LYS A 289      15.313  -8.585 -37.168  1.00  0.17           C  
ATOM   2221  CB  LYS A 289      17.349  -7.179 -36.785  1.00  0.16           C  
ATOM   2222  O   LYS A 289      15.413  -9.101 -36.053  1.00  0.17           O  
ATOM   2223  CG  LYS A 289      18.518  -7.096 -37.756  1.00  0.14           C  
ATOM   2224  CD  LYS A 289      19.853  -7.092 -37.024  1.00  0.08           C  
ATOM   2225  CE  LYS A 289      21.024  -7.032 -37.995  1.00  0.09           C  
ATOM   2226  NZ  LYS A 289      22.337  -7.040 -37.282  1.00  0.08           N  
ATOM   2227  N   TYR A 290      13.950  -8.789 -37.389  1.00  0.21           N  
ATOM   2228  CA  TYR A 290      13.398 -10.135 -37.491  1.00  0.23           C  
ATOM   2229  C   TYR A 290      13.445 -10.637 -38.929  1.00  0.21           C  
ATOM   2230  CB  TYR A 290      11.957 -10.166 -36.973  1.00  0.20           C  
ATOM   2231  O   TYR A 290      12.887 -10.008 -39.831  1.00  0.20           O  
ATOM   2232  CG  TYR A 290      11.837  -9.887 -35.495  1.00  0.21           C  
ATOM   2233  CD1 TYR A 290      12.086 -10.885 -34.555  1.00  0.20           C  
ATOM   2234  CD2 TYR A 290      11.473  -8.627 -35.034  1.00  0.21           C  
ATOM   2235  CE1 TYR A 290      11.974 -10.634 -33.192  1.00  0.21           C  
ATOM   2236  CE2 TYR A 290      11.358  -8.363 -33.673  1.00  0.24           C  
ATOM   2237  OH  TYR A 290      11.499  -9.117 -31.413  1.00  0.11           O  
ATOM   2238  CZ  TYR A 290      11.611  -9.372 -32.761  1.00  0.23           C  
ATOM   2239  N   PRO A 291      14.468 -11.363 -39.290  1.00  0.19           N  
ATOM   2240  CA  PRO A 291      14.379 -12.171 -40.508  1.00  0.21           C  
ATOM   2241  C   PRO A 291      13.046 -12.907 -40.632  1.00  0.18           C  
ATOM   2242  CB  PRO A 291      15.537 -13.161 -40.360  1.00  0.17           C  
ATOM   2243  O   PRO A 291      12.536 -13.438 -39.643  1.00  0.18           O  
ATOM   2244  CG  PRO A 291      15.937 -13.069 -38.922  1.00  0.13           C  
ATOM   2245  CD  PRO A 291      15.340 -11.819 -38.341  1.00  0.08           C  
ATOM   2246  N   SER A 292      11.973 -12.522 -41.541  1.00  0.17           N  
ATOM   2247  CA  SER A 292      11.202 -13.198 -42.579  1.00  0.19           C  
ATOM   2248  C   SER A 292      10.416 -14.374 -42.006  1.00  0.17           C  
ATOM   2249  CB  SER A 292      12.121 -13.686 -43.699  1.00  0.15           C  
ATOM   2250  O   SER A 292       9.849 -15.172 -42.755  1.00  0.16           O  
ATOM   2251  OG  SER A 292      13.165 -14.491 -43.179  1.00  0.10           O  
ATOM   2252  N   VAL A 293       9.998 -14.544 -40.650  1.00  0.15           N  
ATOM   2253  CA  VAL A 293       9.204 -15.757 -40.491  1.00  0.20           C  
ATOM   2254  C   VAL A 293       7.774 -15.392 -40.099  1.00  0.14           C  
ATOM   2255  CB  VAL A 293       9.820 -16.705 -39.438  1.00  0.14           C  
ATOM   2256  O   VAL A 293       6.946 -16.273 -39.855  1.00  0.15           O  
ATOM   2257  CG1 VAL A 293       9.189 -18.093 -39.525  1.00  0.09           C  
ATOM   2258  CG2 VAL A 293      11.335 -16.791 -39.620  1.00  0.07           C  
ATOM   2259  N   ILE A 294       7.176 -14.090 -40.586  1.00  0.17           N  
ATOM   2260  CA  ILE A 294       5.823 -13.848 -40.099  1.00  0.19           C  
ATOM   2261  C   ILE A 294       4.915 -13.467 -41.267  1.00  0.17           C  
ATOM   2262  CB  ILE A 294       5.800 -12.742 -39.020  1.00  0.16           C  
ATOM   2263  O   ILE A 294       5.006 -12.356 -41.795  1.00  0.17           O  
ATOM   2264  CG1 ILE A 294       6.782 -13.077 -37.892  1.00  0.12           C  
ATOM   2265  CG2 ILE A 294       4.382 -12.551 -38.473  1.00  0.12           C  
ATOM   2266  CD1 ILE A 294       6.887 -11.999 -36.822  1.00  0.14           C  
ATOM   2267  N   THR A 295       4.506 -14.313 -42.152  1.00  0.16           N  
ATOM   2268  CA  THR A 295       3.678 -14.065 -43.327  1.00  0.19           C  
ATOM   2269  C   THR A 295       2.196 -14.146 -42.971  1.00  0.15           C  
ATOM   2270  CB  THR A 295       3.993 -15.065 -44.454  1.00  0.14           C  
ATOM   2271  O   THR A 295       1.352 -13.588 -43.675  1.00  0.15           O  
ATOM   2272  CG2 THR A 295       5.263 -14.670 -45.201  1.00  0.08           C  
ATOM   2273  OG1 THR A 295       4.170 -16.371 -43.891  1.00  0.12           O  
ATOM   2274  N   ASN A 296       1.746 -14.412 -41.615  1.00  0.16           N  
ATOM   2275  CA  ASN A 296       0.322 -14.553 -41.333  1.00  0.20           C  
ATOM   2276  C   ASN A 296       0.000 -14.209 -39.881  1.00  0.15           C  
ATOM   2277  CB  ASN A 296      -0.153 -15.970 -41.661  1.00  0.14           C  
ATOM   2278  O   ASN A 296       0.261 -15.006 -38.978  1.00  0.15           O  
ATOM   2279  CG  ASN A 296      -0.230 -16.230 -43.152  1.00  0.09           C  
ATOM   2280  ND2 ASN A 296      -0.080 -17.490 -43.544  1.00  0.10           N  
ATOM   2281  OD1 ASN A 296      -0.423 -15.306 -43.947  1.00  0.09           O  
ATOM   2282  N   VAL A 297       0.119 -12.945 -39.369  1.00  0.18           N  
ATOM   2283  CA  VAL A 297      -0.233 -12.216 -38.155  1.00  0.20           C  
ATOM   2284  C   VAL A 297      -1.748 -12.231 -37.964  1.00  0.17           C  
ATOM   2285  CB  VAL A 297       0.284 -10.761 -38.197  1.00  0.16           C  
ATOM   2286  O   VAL A 297      -2.489 -11.687 -38.786  1.00  0.16           O  
ATOM   2287  CG1 VAL A 297       0.115 -10.088 -36.836  1.00  0.10           C  
ATOM   2288  CG2 VAL A 297       1.748 -10.728 -38.634  1.00  0.08           C  
ATOM   2289  N   VAL A 298      -2.359 -13.303 -37.503  1.00  0.18           N  
ATOM   2290  CA  VAL A 298      -3.705 -13.244 -36.942  1.00  0.22           C  
ATOM   2291  C   VAL A 298      -3.733 -12.268 -35.768  1.00  0.18           C  
ATOM   2292  CB  VAL A 298      -4.191 -14.638 -36.488  1.00  0.17           C  
ATOM   2293  O   VAL A 298      -2.805 -12.235 -34.957  1.00  0.18           O  
ATOM   2294  CG1 VAL A 298      -5.698 -14.629 -36.235  1.00  0.09           C  
ATOM   2295  CG2 VAL A 298      -3.828 -15.695 -37.529  1.00  0.08           C  
ATOM   2296  N   PRO A 299      -4.567 -11.188 -35.776  1.00  0.21           N  
ATOM   2297  CA  PRO A 299      -4.878 -10.066 -34.887  1.00  0.23           C  
ATOM   2298  C   PRO A 299      -4.548 -10.362 -33.426  1.00  0.21           C  
ATOM   2299  CB  PRO A 299      -6.385  -9.872 -35.078  1.00  0.19           C  
ATOM   2300  O   PRO A 299      -4.862 -11.445 -32.926  1.00  0.20           O  
ATOM   2301  CG  PRO A 299      -6.802 -10.985 -35.984  1.00  0.18           C  
ATOM   2302  CD  PRO A 299      -5.585 -11.789 -36.343  1.00  0.09           C  
ATOM   2303  N   VAL A 300      -3.429  -9.955 -32.808  1.00  0.21           N  
ATOM   2304  CA  VAL A 300      -2.905  -9.905 -31.447  1.00  0.23           C  
ATOM   2305  C   VAL A 300      -4.039  -9.612 -30.467  1.00  0.21           C  
ATOM   2306  CB  VAL A 300      -1.791  -8.843 -31.306  1.00  0.19           C  
ATOM   2307  O   VAL A 300      -4.812  -8.672 -30.666  1.00  0.20           O  
ATOM   2308  CG1 VAL A 300      -1.053  -9.008 -29.979  1.00  0.11           C  
ATOM   2309  CG2 VAL A 300      -0.816  -8.935 -32.478  1.00  0.09           C  
ATOM   2310  N   THR A 301      -4.870 -10.538 -30.006  1.00  0.21           N  
ATOM   2311  CA  THR A 301      -5.722 -10.347 -28.837  1.00  0.24           C  
ATOM   2312  C   THR A 301      -4.964  -9.625 -27.727  1.00  0.21           C  
ATOM   2313  CB  THR A 301      -6.255 -11.691 -28.308  1.00  0.19           C  
ATOM   2314  O   THR A 301      -3.878 -10.053 -27.330  1.00  0.20           O  
ATOM   2315  CG2 THR A 301      -7.776 -11.752 -28.392  1.00  0.09           C  
ATOM   2316  OG1 THR A 301      -5.702 -12.758 -29.089  1.00  0.12           O  
ATOM   2317  N   TYR A 302      -4.886  -8.298 -27.685  1.00  0.24           N  
ATOM   2318  CA  TYR A 302      -4.468  -7.410 -26.606  1.00  0.27           C  
ATOM   2319  C   TYR A 302      -5.163  -7.774 -25.300  1.00  0.24           C  
ATOM   2320  CB  TYR A 302      -4.763  -5.951 -26.966  1.00  0.22           C  
ATOM   2321  O   TYR A 302      -6.394  -7.783 -25.226  1.00  0.23           O  
ATOM   2322  CG  TYR A 302      -4.016  -5.462 -28.183  1.00  0.23           C  
ATOM   2323  CD1 TYR A 302      -2.711  -4.985 -28.078  1.00  0.18           C  
ATOM   2324  CD2 TYR A 302      -4.612  -5.477 -29.439  1.00  0.16           C  
ATOM   2325  CE1 TYR A 302      -2.019  -4.532 -29.197  1.00  0.10           C  
ATOM   2326  CE2 TYR A 302      -3.930  -5.026 -30.565  1.00  0.11           C  
ATOM   2327  OH  TYR A 302      -1.955  -4.110 -31.544  1.00  0.08           O  
ATOM   2328  CZ  TYR A 302      -2.636  -4.557 -30.434  1.00  0.18           C  
ATOM   2329  N   SER A 303      -4.861  -8.724 -24.553  1.00  0.23           N  
ATOM   2330  CA  SER A 303      -5.323  -8.780 -23.170  1.00  0.26           C  
ATOM   2331  C   SER A 303      -4.392  -8.004 -22.244  1.00  0.23           C  
ATOM   2332  CB  SER A 303      -5.430 -10.231 -22.699  1.00  0.21           C  
ATOM   2333  O   SER A 303      -3.172  -8.175 -22.296  1.00  0.22           O  
ATOM   2334  OG  SER A 303      -4.144 -10.795 -22.508  1.00  0.12           O  
ATOM   2335  N   ILE A 304      -4.532  -6.672 -22.038  1.00  0.25           N  
ATOM   2336  CA  ILE A 304      -3.973  -5.982 -20.880  1.00  0.27           C  
ATOM   2337  C   ILE A 304      -4.236  -6.798 -19.616  1.00  0.25           C  
ATOM   2338  CB  ILE A 304      -4.560  -4.560 -20.732  1.00  0.23           C  
ATOM   2339  O   ILE A 304      -5.358  -6.815 -19.103  1.00  0.24           O  
ATOM   2340  CG1 ILE A 304      -4.373  -3.767 -22.030  1.00  0.22           C  
ATOM   2341  CG2 ILE A 304      -3.917  -3.832 -19.548  1.00  0.22           C  
ATOM   2342  CD1 ILE A 304      -4.996  -2.379 -22.003  1.00  0.21           C  
ATOM   2343  N   TYR A 305      -3.961  -8.056 -19.538  1.00  0.27           N  
ATOM   2344  CA  TYR A 305      -3.905  -8.908 -18.355  1.00  0.28           C  
ATOM   2345  C   TYR A 305      -3.080  -8.255 -17.252  1.00  0.27           C  
ATOM   2346  CB  TYR A 305      -3.315 -10.277 -18.706  1.00  0.25           C  
ATOM   2347  O   TYR A 305      -3.095  -8.710 -16.105  1.00  0.26           O  
ATOM   2348  CG  TYR A 305      -4.187 -11.095 -19.627  1.00  0.25           C  
ATOM   2349  CD1 TYR A 305      -5.352 -11.701 -19.160  1.00  0.21           C  
ATOM   2350  CD2 TYR A 305      -3.849 -11.265 -20.965  1.00  0.21           C  
ATOM   2351  CE1 TYR A 305      -6.158 -12.457 -20.005  1.00  0.14           C  
ATOM   2352  CE2 TYR A 305      -4.647 -12.019 -21.819  1.00  0.16           C  
ATOM   2353  OH  TYR A 305      -6.592 -13.358 -22.171  1.00  0.09           O  
ATOM   2354  CZ  TYR A 305      -5.798 -12.610 -21.330  1.00  0.20           C  
ATOM   2355  N   GLY A 306      -2.575  -6.937 -17.443  1.00  0.29           N  
ATOM   2356  CA  GLY A 306      -1.589  -6.386 -16.527  1.00  0.29           C  
ATOM   2357  C   GLY A 306      -2.082  -5.156 -15.788  1.00  0.29           C  
ATOM   2358  O   GLY A 306      -2.996  -4.472 -16.252  1.00  0.28           O  
ATOM   2359  N   SER A 307      -2.212  -5.184 -14.401  1.00  0.34           N  
ATOM   2360  CA  SER A 307      -2.310  -4.137 -13.389  1.00  0.35           C  
ATOM   2361  C   SER A 307      -1.898  -2.782 -13.954  1.00  0.34           C  
ATOM   2362  CB  SER A 307      -1.441  -4.479 -12.177  1.00  0.32           C  
ATOM   2363  O   SER A 307      -0.764  -2.610 -14.405  1.00  0.33           O  
ATOM   2364  OG  SER A 307      -0.093  -4.679 -12.566  1.00  0.26           O  
ATOM   2365  N   VAL A 308      -2.787  -2.106 -14.856  1.00  0.44           N  
ATOM   2366  CA  VAL A 308      -2.558  -0.665 -14.882  1.00  0.44           C  
ATOM   2367  C   VAL A 308      -2.473  -0.129 -13.454  1.00  0.44           C  
ATOM   2368  CB  VAL A 308      -3.669   0.073 -15.662  1.00  0.43           C  
ATOM   2369  O   VAL A 308      -3.307  -0.462 -12.609  1.00  0.42           O  
ATOM   2370  CG1 VAL A 308      -3.378   1.571 -15.731  1.00  0.38           C  
ATOM   2371  CG2 VAL A 308      -3.812  -0.512 -17.066  1.00  0.40           C  
ATOM   2372  N   ARG A 309      -1.315   0.393 -13.138  1.00  0.45           N  
ATOM   2373  CA  ARG A 309      -1.107   1.217 -11.952  1.00  0.45           C  
ATOM   2374  C   ARG A 309      -0.855   2.672 -12.333  1.00  0.45           C  
ATOM   2375  CB  ARG A 309       0.064   0.682 -11.124  1.00  0.44           C  
ATOM   2376  O   ARG A 309      -0.159   2.951 -13.311  1.00  0.43           O  
ATOM   2377  CG  ARG A 309      -0.150  -0.726 -10.592  1.00  0.42           C  
ATOM   2378  CD  ARG A 309      -1.232  -0.766  -9.521  1.00  0.45           C  
ATOM   2379  NE  ARG A 309      -1.356  -2.095  -8.929  1.00  0.42           N  
ATOM   2380  NH1 ARG A 309      -3.445  -2.524  -9.818  1.00  0.34           N  
ATOM   2381  NH2 ARG A 309      -2.411  -4.088  -8.499  1.00  0.30           N  
ATOM   2382  CZ  ARG A 309      -2.404  -2.899  -9.083  1.00  0.41           C  
ATOM   2383  N   ALA A 310      -1.592   3.602 -11.744  1.00  0.54           N  
ATOM   2384  CA  ALA A 310      -1.302   5.032 -11.814  1.00  0.54           C  
ATOM   2385  C   ALA A 310      -0.867   5.570 -10.454  1.00  0.54           C  
ATOM   2386  CB  ALA A 310      -2.521   5.798 -12.321  1.00  0.53           C  
ATOM   2387  O   ALA A 310      -1.353   5.118  -9.415  1.00  0.52           O  
ATOM   2388  N   ILE A 311       0.180   6.329 -10.397  1.00  0.50           N  
ATOM   2389  CA  ILE A 311       0.647   7.094  -9.246  1.00  0.51           C  
ATOM   2390  C   ILE A 311       0.675   8.581  -9.592  1.00  0.50           C  
ATOM   2391  CB  ILE A 311       2.045   6.625  -8.784  1.00  0.50           C  
ATOM   2392  O   ILE A 311       1.202   8.973 -10.635  1.00  0.49           O  
ATOM   2393  CG1 ILE A 311       2.003   5.150  -8.368  1.00  0.46           C  
ATOM   2394  CG2 ILE A 311       2.558   7.503  -7.639  1.00  0.48           C  
ATOM   2395  CD1 ILE A 311       3.371   4.550  -8.078  1.00  0.47           C  
ATOM   2396  N   TYR A 312       0.109   9.363  -8.719  1.00  0.56           N  
ATOM   2397  CA  TYR A 312       0.241  10.815  -8.750  1.00  0.55           C  
ATOM   2398  C   TYR A 312       1.232  11.295  -7.697  1.00  0.56           C  
ATOM   2399  CB  TYR A 312      -1.120  11.483  -8.529  1.00  0.53           C  
ATOM   2400  O   TYR A 312       1.084  10.992  -6.511  1.00  0.54           O  
ATOM   2401  CG  TYR A 312      -1.064  12.992  -8.541  1.00  0.50           C  
ATOM   2402  CD1 TYR A 312      -0.598  13.682  -9.658  1.00  0.48           C  
ATOM   2403  CD2 TYR A 312      -1.477  13.729  -7.437  1.00  0.49           C  
ATOM   2404  CE1 TYR A 312      -0.543  15.072  -9.673  1.00  0.50           C  
ATOM   2405  CE2 TYR A 312      -1.426  15.119  -7.440  1.00  0.48           C  
ATOM   2406  OH  TYR A 312      -0.907  17.156  -8.571  1.00  0.53           O  
ATOM   2407  CZ  TYR A 312      -0.959  15.781  -8.561  1.00  0.49           C  
ATOM   2408  N   ASP A 313       2.325  11.876  -8.079  1.00  0.49           N  
ATOM   2409  CA  ASP A 313       3.393  12.323  -7.190  1.00  0.49           C  
ATOM   2410  C   ASP A 313       3.182  13.774  -6.764  1.00  0.49           C  
ATOM   2411  CB  ASP A 313       4.756  12.166  -7.868  1.00  0.47           C  
ATOM   2412  O   ASP A 313       4.088  14.402  -6.211  1.00  0.47           O  
ATOM   2413  CG  ASP A 313       4.924  13.069  -9.077  1.00  0.46           C  
ATOM   2414  OD1 ASP A 313       4.105  13.994  -9.267  1.00  0.47           O  
ATOM   2415  OD2 ASP A 313       5.882  12.851  -9.850  1.00  0.50           O  
ATOM   2416  N   GLY A 314       2.002  14.372  -6.985  1.00  0.56           N  
ATOM   2417  CA  GLY A 314       1.726  15.774  -6.714  1.00  0.56           C  
ATOM   2418  C   GLY A 314       1.870  16.657  -7.939  1.00  0.56           C  
ATOM   2419  O   GLY A 314       1.292  17.745  -7.997  1.00  0.55           O  
ATOM   2420  N   THR A 315       2.616  16.252  -8.938  1.00  0.61           N  
ATOM   2421  CA  THR A 315       2.836  17.001 -10.170  1.00  0.61           C  
ATOM   2422  C   THR A 315       2.559  16.128 -11.391  1.00  0.60           C  
ATOM   2423  CB  THR A 315       4.273  17.549 -10.242  1.00  0.58           C  
ATOM   2424  O   THR A 315       1.835  16.537 -12.301  1.00  0.59           O  
ATOM   2425  CG2 THR A 315       4.477  18.397 -11.493  1.00  0.55           C  
ATOM   2426  OG1 THR A 315       4.530  18.355  -9.085  1.00  0.55           O  
ATOM   2427  N   ASN A 316       3.018  14.962 -11.297  1.00  0.64           N  
ATOM   2428  CA  ASN A 316       2.953  14.023 -12.412  1.00  0.64           C  
ATOM   2429  C   ASN A 316       2.036  12.844 -12.100  1.00  0.64           C  
ATOM   2430  CB  ASN A 316       4.354  13.525 -12.776  1.00  0.62           C  
ATOM   2431  O   ASN A 316       2.120  12.255 -11.021  1.00  0.62           O  
ATOM   2432  CG  ASN A 316       5.313  14.656 -13.088  1.00  0.60           C  
ATOM   2433  ND2 ASN A 316       6.295  14.859 -12.217  1.00  0.58           N  
ATOM   2434  OD1 ASN A 316       5.173  15.343 -14.103  1.00  0.59           O  
ATOM   2435  N   LEU A 317       1.049  12.570 -13.037  1.00  0.65           N  
ATOM   2436  CA  LEU A 317       0.362  11.283 -13.053  1.00  0.64           C  
ATOM   2437  C   LEU A 317       1.104  10.281 -13.931  1.00  0.64           C  
ATOM   2438  CB  LEU A 317      -1.076  11.448 -13.550  1.00  0.62           C  
ATOM   2439  O   LEU A 317       1.232  10.485 -15.141  1.00  0.62           O  
ATOM   2440  CG  LEU A 317      -1.925  10.177 -13.607  1.00  0.60           C  
ATOM   2441  CD1 LEU A 317      -2.175   9.643 -12.201  1.00  0.58           C  
ATOM   2442  CD2 LEU A 317      -3.243  10.445 -14.325  1.00  0.59           C  
ATOM   2443  N   ARG A 318       1.616   9.305 -13.217  1.00  0.56           N  
ATOM   2444  CA  ARG A 318       2.374   8.255 -13.889  1.00  0.56           C  
ATOM   2445  C   ARG A 318       1.553   6.975 -14.005  1.00  0.56           C  
ATOM   2446  CB  ARG A 318       3.680   7.973 -13.144  1.00  0.55           C  
ATOM   2447  O   ARG A 318       1.085   6.438 -12.999  1.00  0.55           O  
ATOM   2448  CG  ARG A 318       4.601   9.179 -13.037  1.00  0.54           C  
ATOM   2449  CD  ARG A 318       5.889   8.841 -12.299  1.00  0.54           C  
ATOM   2450  NE  ARG A 318       6.667  10.039 -11.998  1.00  0.51           N  
ATOM   2451  NH1 ARG A 318       8.621   8.901 -11.522  1.00  0.46           N  
ATOM   2452  NH2 ARG A 318       8.559  11.189 -11.385  1.00  0.41           N  
ATOM   2453  CZ  ARG A 318       7.947  10.040 -11.635  1.00  0.55           C  
ATOM   2454  N   ILE A 319       1.344   6.509 -15.158  1.00  0.59           N  
ATOM   2455  CA  ILE A 319       0.588   5.300 -15.468  1.00  0.58           C  
ATOM   2456  C   ILE A 319       1.520   4.246 -16.060  1.00  0.59           C  
ATOM   2457  CB  ILE A 319      -0.575   5.595 -16.442  1.00  0.57           C  
ATOM   2458  O   ILE A 319       2.214   4.505 -17.047  1.00  0.57           O  
ATOM   2459  CG1 ILE A 319      -1.456   6.724 -15.896  1.00  0.55           C  
ATOM   2460  CG2 ILE A 319      -1.400   4.330 -16.697  1.00  0.56           C  
ATOM   2461  CD1 ILE A 319      -2.515   7.212 -16.875  1.00  0.54           C  
ATOM   2462  N   GLY A 320       1.735   3.190 -15.291  1.00  0.51           N  
ATOM   2463  CA  GLY A 320       2.400   1.988 -15.770  1.00  0.50           C  
ATOM   2464  C   GLY A 320       1.432   0.904 -16.205  1.00  0.51           C  
ATOM   2465  O   GLY A 320       0.408   0.681 -15.556  1.00  0.49           O  
ATOM   2466  N   PHE A 321       1.645   0.253 -17.318  1.00  0.44           N  
ATOM   2467  CA  PHE A 321       0.962  -0.943 -17.796  1.00  0.45           C  
ATOM   2468  C   PHE A 321       1.913  -1.827 -18.594  1.00  0.44           C  
ATOM   2469  CB  PHE A 321      -0.249  -0.565 -18.654  1.00  0.43           C  
ATOM   2470  O   PHE A 321       2.941  -1.358 -19.084  1.00  0.41           O  
ATOM   2471  CG  PHE A 321       0.081   0.360 -19.795  1.00  0.40           C  
ATOM   2472  CD1 PHE A 321       0.146   1.734 -19.597  1.00  0.37           C  
ATOM   2473  CD2 PHE A 321       0.325  -0.145 -21.065  1.00  0.38           C  
ATOM   2474  CE1 PHE A 321       0.451   2.592 -20.651  1.00  0.39           C  
ATOM   2475  CE2 PHE A 321       0.630   0.707 -22.123  1.00  0.38           C  
ATOM   2476  CZ  PHE A 321       0.692   2.075 -21.914  1.00  0.37           C  
ATOM   2477  N   SER A 322       1.685  -3.049 -18.457  1.00  0.39           N  
ATOM   2478  CA  SER A 322       2.319  -4.081 -19.271  1.00  0.40           C  
ATOM   2479  C   SER A 322       1.379  -4.577 -20.365  1.00  0.39           C  
ATOM   2480  CB  SER A 322       2.763  -5.255 -18.397  1.00  0.38           C  
ATOM   2481  O   SER A 322       0.173  -4.704 -20.144  1.00  0.37           O  
ATOM   2482  OG  SER A 322       3.787  -4.856 -17.502  1.00  0.29           O  
ATOM   2483  N   GLU A 323       1.786  -4.667 -21.658  1.00  0.35           N  
ATOM   2484  CA  GLU A 323       1.197  -5.275 -22.848  1.00  0.36           C  
ATOM   2485  C   GLU A 323       1.698  -6.703 -23.043  1.00  0.34           C  
ATOM   2486  CB  GLU A 323       1.506  -4.434 -24.089  1.00  0.33           C  
ATOM   2487  O   GLU A 323       2.900  -6.962 -22.958  1.00  0.32           O  
ATOM   2488  CG  GLU A 323       0.555  -4.682 -25.252  1.00  0.31           C  
ATOM   2489  CD  GLU A 323       0.867  -3.833 -26.473  1.00  0.33           C  
ATOM   2490  OE1 GLU A 323       1.810  -3.011 -26.417  1.00  0.32           O  
ATOM   2491  OE2 GLU A 323       0.163  -3.990 -27.496  1.00  0.32           O  
ATOM   2492  N   ASN A 324       0.834  -7.786 -22.967  1.00  0.30           N  
ATOM   2493  CA  ASN A 324       1.014  -9.049 -23.674  1.00  0.32           C  
ATOM   2494  C   ASN A 324       0.793  -8.889 -25.175  1.00  0.30           C  
ATOM   2495  CB  ASN A 324       0.074 -10.118 -23.111  1.00  0.28           C  
ATOM   2496  O   ASN A 324      -0.277  -8.457 -25.607  1.00  0.29           O  
ATOM   2497  CG  ASN A 324       0.575 -10.707 -21.807  1.00  0.27           C  
ATOM   2498  ND2 ASN A 324      -0.346 -11.193 -20.983  1.00  0.14           N  
ATOM   2499  OD1 ASN A 324       1.780 -10.725 -21.541  1.00  0.14           O  
ATOM   2500  N   CYS A 325       1.856  -8.761 -25.940  1.00  0.25           N  
ATOM   2501  CA  CYS A 325       1.827  -8.909 -27.391  1.00  0.29           C  
ATOM   2502  C   CYS A 325       1.702 -10.375 -27.787  1.00  0.26           C  
ATOM   2503  CB  CYS A 325       3.085  -8.307 -28.016  1.00  0.24           C  
ATOM   2504  O   CYS A 325       2.498 -11.210 -27.352  1.00  0.24           O  
ATOM   2505  SG  CYS A 325       3.164  -6.506 -27.903  1.00  0.18           S  
ATOM   2506  N   PHE A 326       0.528 -10.981 -27.999  1.00  0.28           N  
ATOM   2507  CA  PHE A 326       0.242 -12.191 -28.760  1.00  0.31           C  
ATOM   2508  C   PHE A 326       0.523 -11.976 -30.243  1.00  0.28           C  
ATOM   2509  CB  PHE A 326      -1.214 -12.623 -28.559  1.00  0.27           C  
ATOM   2510  O   PHE A 326       0.079 -10.985 -30.827  1.00  0.27           O  
ATOM   2511  CG  PHE A 326      -1.549 -12.980 -27.136  1.00  0.25           C  
ATOM   2512  CD1 PHE A 326      -1.361 -14.275 -26.667  1.00  0.25           C  
ATOM   2513  CD2 PHE A 326      -2.053 -12.021 -26.267  1.00  0.26           C  
ATOM   2514  CE1 PHE A 326      -1.671 -14.609 -25.351  1.00  0.19           C  
ATOM   2515  CE2 PHE A 326      -2.365 -12.347 -24.951  1.00  0.22           C  
ATOM   2516  CZ  PHE A 326      -2.174 -13.642 -24.495  1.00  0.25           C  
ATOM   2517  N   ILE A 327       1.637 -12.576 -30.760  1.00  0.27           N  
ATOM   2518  CA  ILE A 327       1.918 -12.827 -32.169  1.00  0.29           C  
ATOM   2519  C   ILE A 327       1.308 -14.162 -32.587  1.00  0.27           C  
ATOM   2520  CB  ILE A 327       3.437 -12.819 -32.453  1.00  0.25           C  
ATOM   2521  O   ILE A 327       1.435 -15.160 -31.874  1.00  0.26           O  
ATOM   2522  CG1 ILE A 327       4.057 -11.491 -32.004  1.00  0.24           C  
ATOM   2523  CG2 ILE A 327       3.710 -13.077 -33.938  1.00  0.25           C  
ATOM   2524  CD1 ILE A 327       5.575 -11.446 -32.121  1.00  0.24           C  
ATOM   2525  N   SER A 328       0.193 -14.145 -33.343  1.00  0.24           N  
ATOM   2526  CA  SER A 328      -0.471 -15.075 -34.251  1.00  0.26           C  
ATOM   2527  C   SER A 328       0.540 -15.960 -34.972  1.00  0.24           C  
ATOM   2528  CB  SER A 328      -1.315 -14.314 -35.274  1.00  0.22           C  
ATOM   2529  O   SER A 328       1.595 -15.486 -35.400  1.00  0.23           O  
ATOM   2530  OG  SER A 328      -0.604 -14.146 -36.489  1.00  0.13           O  
ATOM   2531  N   ASN A 329       0.433 -17.240 -35.012  1.00  0.24           N  
ATOM   2532  CA  ASN A 329       0.603 -18.502 -35.724  1.00  0.26           C  
ATOM   2533  C   ASN A 329       1.365 -19.522 -34.882  1.00  0.24           C  
ATOM   2534  CB  ASN A 329       1.318 -18.274 -37.057  1.00  0.22           C  
ATOM   2535  O   ASN A 329       2.570 -19.703 -35.059  1.00  0.23           O  
ATOM   2536  CG  ASN A 329       0.435 -17.593 -38.084  1.00  0.22           C  
ATOM   2537  ND2 ASN A 329       1.051 -17.040 -39.122  1.00  0.13           N  
ATOM   2538  OD1 ASN A 329      -0.791 -17.563 -37.945  1.00  0.12           O  
ATOM   2539  N   ASN A 330       0.849 -20.028 -33.758  1.00  0.23           N  
ATOM   2540  CA  ASN A 330       1.456 -21.182 -33.104  1.00  0.25           C  
ATOM   2541  C   ASN A 330       2.824 -20.841 -32.521  1.00  0.23           C  
ATOM   2542  CB  ASN A 330       1.572 -22.354 -34.082  1.00  0.21           C  
ATOM   2543  O   ASN A 330       3.580 -21.735 -32.136  1.00  0.22           O  
ATOM   2544  CG  ASN A 330       0.246 -23.047 -34.323  1.00  0.18           C  
ATOM   2545  ND2 ASN A 330       0.150 -23.775 -35.429  1.00  0.11           N  
ATOM   2546  OD1 ASN A 330      -0.685 -22.929 -33.522  1.00  0.10           O  
ATOM   2547  N   VAL A 331       3.160 -19.494 -32.390  1.00  0.26           N  
ATOM   2548  CA  VAL A 331       4.394 -19.114 -31.710  1.00  0.27           C  
ATOM   2549  C   VAL A 331       4.096 -18.060 -30.646  1.00  0.26           C  
ATOM   2550  CB  VAL A 331       5.450 -18.582 -32.706  1.00  0.24           C  
ATOM   2551  O   VAL A 331       3.684 -16.943 -30.968  1.00  0.25           O  
ATOM   2552  CG1 VAL A 331       6.805 -18.420 -32.021  1.00  0.15           C  
ATOM   2553  CG2 VAL A 331       5.564 -19.515 -33.910  1.00  0.21           C  
ATOM   2554  N   LEU A 332       3.191 -18.336 -29.677  1.00  0.26           N  
ATOM   2555  CA  LEU A 332       3.308 -17.520 -28.474  1.00  0.27           C  
ATOM   2556  C   LEU A 332       4.746 -17.058 -28.267  1.00  0.26           C  
ATOM   2557  CB  LEU A 332       2.829 -18.301 -27.247  1.00  0.25           C  
ATOM   2558  O   LEU A 332       5.662 -17.880 -28.194  1.00  0.26           O  
ATOM   2559  CG  LEU A 332       1.361 -18.121 -26.858  1.00  0.24           C  
ATOM   2560  CD1 LEU A 332       0.798 -19.422 -26.296  1.00  0.22           C  
ATOM   2561  CD2 LEU A 332       1.211 -16.987 -25.849  1.00  0.22           C  
ATOM   2562  N   ARG A 333       5.180 -16.046 -29.007  1.00  0.27           N  
ATOM   2563  CA  ARG A 333       6.478 -15.549 -28.561  1.00  0.28           C  
ATOM   2564  C   ARG A 333       6.345 -14.753 -27.268  1.00  0.27           C  
ATOM   2565  CB  ARG A 333       7.123 -14.683 -29.646  1.00  0.25           C  
ATOM   2566  O   ARG A 333       5.715 -13.693 -27.247  1.00  0.26           O  
ATOM   2567  CG  ARG A 333       7.754 -15.480 -30.776  1.00  0.25           C  
ATOM   2568  CD  ARG A 333       8.704 -14.627 -31.605  1.00  0.26           C  
ATOM   2569  NE  ARG A 333       9.348 -15.407 -32.658  1.00  0.14           N  
ATOM   2570  NH1 ARG A 333      10.860 -13.760 -33.239  1.00  0.18           N  
ATOM   2571  NH2 ARG A 333      10.869 -15.770 -34.341  1.00  0.18           N  
ATOM   2572  CZ  ARG A 333      10.358 -14.977 -33.410  1.00  0.19           C  
ATOM   2573  N   SER A 334       5.703 -15.326 -26.212  1.00  0.29           N  
ATOM   2574  CA  SER A 334       5.896 -14.885 -24.834  1.00  0.30           C  
ATOM   2575  C   SER A 334       7.189 -14.092 -24.683  1.00  0.29           C  
ATOM   2576  CB  SER A 334       5.909 -16.083 -23.884  1.00  0.27           C  
ATOM   2577  O   SER A 334       7.476 -13.560 -23.609  1.00  0.28           O  
ATOM   2578  OG  SER A 334       7.008 -16.933 -24.162  1.00  0.20           O  
ATOM   2579  N   ASP A 335       7.903 -13.809 -25.775  1.00  0.26           N  
ATOM   2580  CA  ASP A 335       9.263 -13.322 -25.568  1.00  0.29           C  
ATOM   2581  C   ASP A 335       9.331 -11.803 -25.712  1.00  0.27           C  
ATOM   2582  CB  ASP A 335      10.227 -13.987 -26.554  1.00  0.25           C  
ATOM   2583  O   ASP A 335      10.265 -11.169 -25.219  1.00  0.25           O  
ATOM   2584  CG  ASP A 335       9.699 -14.006 -27.977  1.00  0.24           C  
ATOM   2585  OD1 ASP A 335       8.472 -13.874 -28.175  1.00  0.11           O  
ATOM   2586  OD2 ASP A 335      10.517 -14.158 -28.910  1.00  0.12           O  
ATOM   2587  N   THR A 336       8.311 -11.011 -26.185  1.00  0.32           N  
ATOM   2588  CA  THR A 336       8.493  -9.565 -26.252  1.00  0.33           C  
ATOM   2589  C   THR A 336       7.252  -8.840 -25.740  1.00  0.32           C  
ATOM   2590  CB  THR A 336       8.802  -9.107 -27.690  1.00  0.30           C  
ATOM   2591  O   THR A 336       6.157  -9.017 -26.278  1.00  0.30           O  
ATOM   2592  CG2 THR A 336       9.841  -7.990 -27.700  1.00  0.26           C  
ATOM   2593  OG1 THR A 336       9.305 -10.219 -28.442  1.00  0.17           O  
ATOM   2594  N   ARG A 337       7.109  -8.616 -24.453  1.00  0.34           N  
ATOM   2595  CA  ARG A 337       6.228  -7.721 -23.711  1.00  0.35           C  
ATOM   2596  C   ARG A 337       6.885  -6.364 -23.489  1.00  0.34           C  
ATOM   2597  CB  ARG A 337       5.840  -8.341 -22.366  1.00  0.32           C  
ATOM   2598  O   ARG A 337       8.090  -6.285 -23.238  1.00  0.32           O  
ATOM   2599  CG  ARG A 337       4.811  -9.455 -22.476  1.00  0.30           C  
ATOM   2600  CD  ARG A 337       4.289  -9.877 -21.109  1.00  0.33           C  
ATOM   2601  NE  ARG A 337       3.409 -11.038 -21.203  1.00  0.32           N  
ATOM   2602  NH1 ARG A 337       2.765 -10.989 -18.985  1.00  0.30           N  
ATOM   2603  NH2 ARG A 337       1.936 -12.601 -20.388  1.00  0.27           N  
ATOM   2604  CZ  ARG A 337       2.706 -11.540 -20.192  1.00  0.30           C  
ATOM   2605  N   TYR A 338       6.209  -5.325 -24.005  1.00  0.37           N  
ATOM   2606  CA  TYR A 338       6.556  -3.917 -23.841  1.00  0.38           C  
ATOM   2607  C   TYR A 338       5.839  -3.314 -22.640  1.00  0.37           C  
ATOM   2608  CB  TYR A 338       6.209  -3.127 -25.107  1.00  0.36           C  
ATOM   2609  O   TYR A 338       4.692  -3.666 -22.353  1.00  0.35           O  
ATOM   2610  CG  TYR A 338       6.951  -3.594 -26.336  1.00  0.34           C  
ATOM   2611  CD1 TYR A 338       8.235  -3.132 -26.616  1.00  0.32           C  
ATOM   2612  CD2 TYR A 338       6.369  -4.496 -27.221  1.00  0.33           C  
ATOM   2613  CE1 TYR A 338       8.921  -3.558 -27.748  1.00  0.35           C  
ATOM   2614  CE2 TYR A 338       7.046  -4.928 -28.356  1.00  0.35           C  
ATOM   2615  OH  TYR A 338       8.995  -4.879 -29.734  1.00  0.28           O  
ATOM   2616  CZ  TYR A 338       8.320  -4.455 -28.611  1.00  0.34           C  
ATOM   2617  N   ASP A 339       6.618  -2.840 -21.705  1.00  0.38           N  
ATOM   2618  CA  ASP A 339       6.133  -1.958 -20.648  1.00  0.40           C  
ATOM   2619  C   ASP A 339       6.140  -0.500 -21.103  1.00  0.38           C  
ATOM   2620  CB  ASP A 339       6.980  -2.118 -19.384  1.00  0.37           C  
ATOM   2621  O   ASP A 339       7.082  -0.055 -21.762  1.00  0.37           O  
ATOM   2622  CG  ASP A 339       6.831  -3.486 -18.740  1.00  0.36           C  
ATOM   2623  OD1 ASP A 339       5.765  -4.120 -18.894  1.00  0.33           O  
ATOM   2624  OD2 ASP A 339       7.787  -3.931 -18.070  1.00  0.33           O  
ATOM   2625  N   PHE A 340       4.994   0.084 -20.873  1.00  0.43           N  
ATOM   2626  CA  PHE A 340       4.794   1.509 -21.111  1.00  0.44           C  
ATOM   2627  C   PHE A 340       4.548   2.248 -19.800  1.00  0.43           C  
ATOM   2628  CB  PHE A 340       3.620   1.735 -22.069  1.00  0.43           C  
ATOM   2629  O   PHE A 340       3.867   1.734 -18.911  1.00  0.42           O  
ATOM   2630  CG  PHE A 340       3.769   1.028 -23.389  1.00  0.41           C  
ATOM   2631  CD1 PHE A 340       4.435   1.635 -24.447  1.00  0.39           C  
ATOM   2632  CD2 PHE A 340       3.243  -0.244 -23.572  1.00  0.40           C  
ATOM   2633  CE1 PHE A 340       4.575   0.984 -25.670  1.00  0.39           C  
ATOM   2634  CE2 PHE A 340       3.379  -0.902 -24.791  1.00  0.39           C  
ATOM   2635  CZ  PHE A 340       4.044  -0.286 -25.839  1.00  0.40           C  
ATOM   2636  N   THR A 341       5.387   3.175 -19.507  1.00  0.50           N  
ATOM   2637  CA  THR A 341       5.031   4.217 -18.551  1.00  0.50           C  
ATOM   2638  C   THR A 341       4.715   5.526 -19.269  1.00  0.50           C  
ATOM   2639  CB  THR A 341       6.161   4.448 -17.530  1.00  0.49           C  
ATOM   2640  O   THR A 341       5.465   5.953 -20.149  1.00  0.49           O  
ATOM   2641  CG2 THR A 341       5.681   5.304 -16.363  1.00  0.46           C  
ATOM   2642  OG1 THR A 341       6.609   3.183 -17.028  1.00  0.40           O  
ATOM   2643  N   VAL A 342       3.568   5.987 -19.007  1.00  0.55           N  
ATOM   2644  CA  VAL A 342       3.192   7.338 -19.409  1.00  0.56           C  
ATOM   2645  C   VAL A 342       3.145   8.248 -18.183  1.00  0.56           C  
ATOM   2646  CB  VAL A 342       1.830   7.356 -20.138  1.00  0.55           C  
ATOM   2647  O   VAL A 342       2.563   7.889 -17.158  1.00  0.55           O  
ATOM   2648  CG1 VAL A 342       1.506   8.761 -20.643  1.00  0.53           C  
ATOM   2649  CG2 VAL A 342       1.831   6.356 -21.293  1.00  0.54           C  
ATOM   2650  N   THR A 343       4.000   9.328 -18.201  1.00  0.59           N  
ATOM   2651  CA  THR A 343       3.942  10.366 -17.178  1.00  0.59           C  
ATOM   2652  C   THR A 343       3.206  11.598 -17.699  1.00  0.59           C  
ATOM   2653  CB  THR A 343       5.353  10.768 -16.710  1.00  0.58           C  
ATOM   2654  O   THR A 343       3.589  12.171 -18.721  1.00  0.58           O  
ATOM   2655  CG2 THR A 343       5.287  11.805 -15.593  1.00  0.56           C  
ATOM   2656  OG1 THR A 343       6.039   9.606 -16.228  1.00  0.57           O  
ATOM   2657  N   PHE A 344       2.134  11.916 -17.035  1.00  0.63           N  
ATOM   2658  CA  PHE A 344       1.406  13.158 -17.272  1.00  0.63           C  
ATOM   2659  C   PHE A 344       1.765  14.204 -16.223  1.00  0.63           C  
ATOM   2660  CB  PHE A 344      -0.105  12.906 -17.268  1.00  0.61           C  
ATOM   2661  O   PHE A 344       1.633  13.957 -15.023  1.00  0.61           O  
ATOM   2662  CG  PHE A 344      -0.569  11.983 -18.361  1.00  0.59           C  
ATOM   2663  CD1 PHE A 344      -0.983  12.488 -19.588  1.00  0.56           C  
ATOM   2664  CD2 PHE A 344      -0.592  10.608 -18.163  1.00  0.56           C  
ATOM   2665  CE1 PHE A 344      -1.414  11.636 -20.602  1.00  0.52           C  
ATOM   2666  CE2 PHE A 344      -1.021   9.750 -19.171  1.00  0.52           C  
ATOM   2667  CZ  PHE A 344      -1.433  10.266 -20.390  1.00  0.56           C  
ATOM   2668  N   ASN A 345       2.377  15.380 -16.743  1.00  0.66           N  
ATOM   2669  CA  ASN A 345       2.389  16.546 -15.867  1.00  0.66           C  
ATOM   2670  C   ASN A 345       0.994  17.148 -15.716  1.00  0.66           C  
ATOM   2671  CB  ASN A 345       3.368  17.600 -16.388  1.00  0.63           C  
ATOM   2672  O   ASN A 345       0.411  17.625 -16.691  1.00  0.65           O  
ATOM   2673  CG  ASN A 345       3.505  18.784 -15.452  1.00  0.61           C  
ATOM   2674  ND2 ASN A 345       4.701  18.975 -14.907  1.00  0.62           N  
ATOM   2675  OD1 ASN A 345       2.543  19.521 -15.219  1.00  0.63           O  
ATOM   2676  N   MET A 346       0.490  17.014 -14.585  1.00  0.65           N  
ATOM   2677  CA  MET A 346      -0.902  17.393 -14.361  1.00  0.65           C  
ATOM   2678  C   MET A 346      -1.063  18.909 -14.380  1.00  0.65           C  
ATOM   2679  CB  MET A 346      -1.407  16.830 -13.032  1.00  0.62           C  
ATOM   2680  O   MET A 346      -2.168  19.418 -14.579  1.00  0.63           O  
ATOM   2681  CG  MET A 346      -1.446  15.311 -12.984  1.00  0.60           C  
ATOM   2682  SD  MET A 346      -2.515  14.595 -14.293  1.00  0.59           S  
ATOM   2683  CE  MET A 346      -4.149  15.078 -13.671  1.00  0.55           C  
ATOM   2684  N   ASN A 347       0.082  19.674 -14.262  1.00  0.62           N  
ATOM   2685  CA  ASN A 347       0.044  21.131 -14.342  1.00  0.62           C  
ATOM   2686  C   ASN A 347       0.073  21.614 -15.789  1.00  0.61           C  
ATOM   2687  CB  ASN A 347       1.205  21.742 -13.555  1.00  0.59           C  
ATOM   2688  O   ASN A 347      -0.613  22.575 -16.141  1.00  0.60           O  
ATOM   2689  CG  ASN A 347       1.111  21.468 -12.067  1.00  0.56           C  
ATOM   2690  ND2 ASN A 347       2.259  21.377 -11.407  1.00  0.56           N  
ATOM   2691  OD1 ASN A 347       0.015  21.338 -11.515  1.00  0.58           O  
ATOM   2692  N   THR A 348       0.831  20.949 -16.518  1.00  0.59           N  
ATOM   2693  CA  THR A 348       1.081  21.459 -17.861  1.00  0.58           C  
ATOM   2694  C   THR A 348       0.224  20.724 -18.887  1.00  0.57           C  
ATOM   2695  CB  THR A 348       2.568  21.326 -18.241  1.00  0.55           C  
ATOM   2696  O   THR A 348       0.053  21.195 -20.013  1.00  0.56           O  
ATOM   2697  CG2 THR A 348       3.456  22.084 -17.260  1.00  0.51           C  
ATOM   2698  OG1 THR A 348       2.936  19.941 -18.230  1.00  0.52           O  
ATOM   2699  N   GLY A 349      -0.463  19.594 -18.379  1.00  0.55           N  
ATOM   2700  CA  GLY A 349      -1.122  18.707 -19.324  1.00  0.53           C  
ATOM   2701  C   GLY A 349      -0.154  17.999 -20.253  1.00  0.54           C  
ATOM   2702  O   GLY A 349      -0.570  17.243 -21.133  1.00  0.53           O  
ATOM   2703  N   VAL A 350       1.168  18.370 -20.065  1.00  0.54           N  
ATOM   2704  CA  VAL A 350       2.199  17.785 -20.915  1.00  0.53           C  
ATOM   2705  C   VAL A 350       2.549  16.385 -20.415  1.00  0.54           C  
ATOM   2706  CB  VAL A 350       3.467  18.668 -20.958  1.00  0.52           C  
ATOM   2707  O   VAL A 350       2.698  16.169 -19.210  1.00  0.52           O  
ATOM   2708  CG1 VAL A 350       4.545  18.023 -21.828  1.00  0.46           C  
ATOM   2709  CG2 VAL A 350       3.126  20.065 -21.473  1.00  0.48           C  
ATOM   2710  N   TYR A 351       2.542  15.364 -21.152  1.00  0.47           N  
ATOM   2711  CA  TYR A 351       3.072  14.060 -20.773  1.00  0.50           C  
ATOM   2712  C   TYR A 351       4.430  13.814 -21.420  1.00  0.47           C  
ATOM   2713  CB  TYR A 351       2.097  12.947 -21.167  1.00  0.45           C  
ATOM   2714  O   TYR A 351       4.732  14.375 -22.476  1.00  0.46           O  
ATOM   2715  CG  TYR A 351       2.055  12.675 -22.652  1.00  0.44           C  
ATOM   2716  CD1 TYR A 351       1.175  13.366 -23.482  1.00  0.41           C  
ATOM   2717  CD2 TYR A 351       2.893  11.726 -23.227  1.00  0.42           C  
ATOM   2718  CE1 TYR A 351       1.131  13.118 -24.850  1.00  0.38           C  
ATOM   2719  CE2 TYR A 351       2.858  11.469 -24.593  1.00  0.41           C  
ATOM   2720  OH  TYR A 351       1.937  11.919 -26.749  1.00  0.28           O  
ATOM   2721  CZ  TYR A 351       1.976  12.169 -25.395  1.00  0.38           C  
ATOM   2722  N   THR A 352       5.183  13.200 -20.696  1.00  0.47           N  
ATOM   2723  CA  THR A 352       6.414  12.541 -21.120  1.00  0.47           C  
ATOM   2724  C   THR A 352       6.234  11.026 -21.149  1.00  0.47           C  
ATOM   2725  CB  THR A 352       7.589  12.903 -20.193  1.00  0.45           C  
ATOM   2726  O   THR A 352       5.639  10.448 -20.237  1.00  0.45           O  
ATOM   2727  CG2 THR A 352       7.938  14.384 -20.300  1.00  0.40           C  
ATOM   2728  OG1 THR A 352       7.230  12.606 -18.838  1.00  0.37           O  
ATOM   2729  N   SER A 353       6.033  10.378 -22.273  1.00  0.42           N  
ATOM   2730  CA  SER A 353       6.073   8.930 -22.453  1.00  0.42           C  
ATOM   2731  C   SER A 353       7.505   8.431 -22.609  1.00  0.42           C  
ATOM   2732  CB  SER A 353       5.245   8.518 -23.671  1.00  0.40           C  
ATOM   2733  O   SER A 353       8.293   9.014 -23.357  1.00  0.41           O  
ATOM   2734  OG  SER A 353       5.899   8.888 -24.872  1.00  0.35           O  
ATOM   2735  N   ASN A 354       8.130   7.665 -21.667  1.00  0.36           N  
ATOM   2736  CA  ASN A 354       9.134   6.662 -22.007  1.00  0.37           C  
ATOM   2737  C   ASN A 354       8.533   5.520 -22.821  1.00  0.36           C  
ATOM   2738  CB  ASN A 354       9.800   6.118 -20.741  1.00  0.34           C  
ATOM   2739  O   ASN A 354       7.955   4.588 -22.259  1.00  0.35           O  
ATOM   2740  CG  ASN A 354      11.006   6.933 -20.319  1.00  0.32           C  
ATOM   2741  ND2 ASN A 354      11.431   6.763 -19.073  1.00  0.28           N  
ATOM   2742  OD1 ASN A 354      11.552   7.711 -21.107  1.00  0.32           O  
ATOM   2743  N   LEU A 355       7.884   5.848 -23.924  1.00  0.32           N  
ATOM   2744  CA  LEU A 355       7.355   4.830 -24.825  1.00  0.33           C  
ATOM   2745  C   LEU A 355       8.447   4.301 -25.749  1.00  0.32           C  
ATOM   2746  CB  LEU A 355       6.199   5.397 -25.655  1.00  0.30           C  
ATOM   2747  O   LEU A 355       8.162   3.848 -26.859  1.00  0.31           O  
ATOM   2748  CG  LEU A 355       4.910   5.712 -24.895  1.00  0.29           C  
ATOM   2749  CD1 LEU A 355       3.931   6.454 -25.798  1.00  0.26           C  
ATOM   2750  CD2 LEU A 355       4.282   4.432 -24.354  1.00  0.28           C  
ATOM   2751  N   THR A 356       9.799   4.570 -25.503  1.00  0.30           N  
ATOM   2752  CA  THR A 356      10.696   3.674 -26.223  1.00  0.31           C  
ATOM   2753  C   THR A 356      10.536   2.238 -25.732  1.00  0.30           C  
ATOM   2754  CB  THR A 356      12.165   4.110 -26.069  1.00  0.28           C  
ATOM   2755  O   THR A 356      10.784   1.945 -24.561  1.00  0.29           O  
ATOM   2756  CG2 THR A 356      13.015   3.600 -27.228  1.00  0.27           C  
ATOM   2757  OG1 THR A 356      12.231   5.542 -26.037  1.00  0.23           O  
ATOM   2758  N   PRO A 357       9.530   1.456 -26.282  1.00  0.28           N  
ATOM   2759  CA  PRO A 357       9.732   0.034 -25.992  1.00  0.29           C  
ATOM   2760  C   PRO A 357      11.207  -0.358 -25.959  1.00  0.29           C  
ATOM   2761  CB  PRO A 357       9.007  -0.667 -27.144  1.00  0.27           C  
ATOM   2762  O   PRO A 357      11.962  -0.012 -26.872  1.00  0.28           O  
ATOM   2763  CG  PRO A 357       8.548   0.441 -28.037  1.00  0.26           C  
ATOM   2764  CD  PRO A 357       8.957   1.749 -27.423  1.00  0.29           C  
ATOM   2765  N   THR A 358      11.929  -0.299 -24.951  1.00  0.28           N  
ATOM   2766  CA  THR A 358      13.199  -1.017 -24.956  1.00  0.29           C  
ATOM   2767  C   THR A 358      12.980  -2.503 -25.226  1.00  0.28           C  
ATOM   2768  CB  THR A 358      13.945  -0.841 -23.620  1.00  0.26           C  
ATOM   2769  O   THR A 358      12.250  -3.172 -24.492  1.00  0.26           O  
ATOM   2770  CG2 THR A 358      15.427  -1.170 -23.771  1.00  0.24           C  
ATOM   2771  OG1 THR A 358      13.811   0.516 -23.180  1.00  0.18           O  
ATOM   2772  N   PRO A 359      12.936  -2.916 -26.567  1.00  0.27           N  
ATOM   2773  CA  PRO A 359      13.113  -4.366 -26.679  1.00  0.27           C  
ATOM   2774  C   PRO A 359      14.062  -4.928 -25.622  1.00  0.27           C  
ATOM   2775  CB  PRO A 359      13.694  -4.543 -28.084  1.00  0.25           C  
ATOM   2776  O   PRO A 359      15.156  -4.395 -25.424  1.00  0.26           O  
ATOM   2777  CG  PRO A 359      13.985  -3.155 -28.554  1.00  0.25           C  
ATOM   2778  CD  PRO A 359      13.451  -2.185 -27.539  1.00  0.27           C  
ATOM   2779  N   VAL A 360      13.535  -5.442 -24.476  1.00  0.24           N  
ATOM   2780  CA  VAL A 360      14.211  -5.882 -23.261  1.00  0.25           C  
ATOM   2781  C   VAL A 360      15.220  -6.977 -23.598  1.00  0.24           C  
ATOM   2782  CB  VAL A 360      13.205  -6.392 -22.204  1.00  0.23           C  
ATOM   2783  O   VAL A 360      16.238  -7.124 -22.917  1.00  0.23           O  
ATOM   2784  CG1 VAL A 360      13.924  -6.757 -20.906  1.00  0.23           C  
ATOM   2785  CG2 VAL A 360      12.127  -5.341 -21.944  1.00  0.23           C  
ATOM   2786  N   ILE A 361      15.402  -7.438 -24.994  1.00  0.22           N  
ATOM   2787  CA  ILE A 361      16.446  -8.313 -25.517  1.00  0.23           C  
ATOM   2788  C   ILE A 361      16.865  -7.841 -26.908  1.00  0.21           C  
ATOM   2789  CB  ILE A 361      15.977  -9.784 -25.569  1.00  0.20           C  
ATOM   2790  O   ILE A 361      16.033  -7.739 -27.813  1.00  0.20           O  
ATOM   2791  CG1 ILE A 361      15.508 -10.243 -24.184  1.00  0.14           C  
ATOM   2792  CG2 ILE A 361      17.094 -10.689 -26.096  1.00  0.18           C  
ATOM   2793  CD1 ILE A 361      14.911 -11.644 -24.165  1.00  0.18           C  
ATOM   2794  N   SER A 362      17.890  -7.125 -27.192  1.00  0.21           N  
ATOM   2795  CA  SER A 362      18.475  -6.985 -28.522  1.00  0.22           C  
ATOM   2796  C   SER A 362      19.829  -7.681 -28.606  1.00  0.21           C  
ATOM   2797  CB  SER A 362      18.628  -5.508 -28.887  1.00  0.19           C  
ATOM   2798  O   SER A 362      20.307  -7.990 -29.699  1.00  0.19           O  
ATOM   2799  OG  SER A 362      19.761  -4.946 -28.248  1.00  0.13           O  
ATOM   2800  N   THR A 363      20.270  -8.584 -27.604  1.00  0.18           N  
ATOM   2801  CA  THR A 363      21.639  -8.876 -28.015  1.00  0.20           C  
ATOM   2802  C   THR A 363      22.023 -10.304 -27.637  1.00  0.19           C  
ATOM   2803  CB  THR A 363      22.636  -7.889 -27.380  1.00  0.17           C  
ATOM   2804  O   THR A 363      22.502 -10.552 -26.528  1.00  0.18           O  
ATOM   2805  CG2 THR A 363      22.466  -6.488 -27.958  1.00  0.08           C  
ATOM   2806  OG1 THR A 363      22.415  -7.839 -25.965  1.00  0.11           O  
ATOM   2807  N   GLY A 364      21.122 -11.448 -27.961  1.00  0.21           N  
ATOM   2808  CA  GLY A 364      21.745 -12.705 -28.342  1.00  0.21           C  
ATOM   2809  C   GLY A 364      21.319 -13.190 -29.715  1.00  0.21           C  
ATOM   2810  O   GLY A 364      20.196 -12.927 -30.151  1.00  0.20           O  
ATOM   2811  N   THR A 365      22.217 -13.072 -30.744  1.00  0.15           N  
ATOM   2812  CA  THR A 365      22.174 -13.695 -32.062  1.00  0.20           C  
ATOM   2813  C   THR A 365      20.833 -14.385 -32.292  1.00  0.17           C  
ATOM   2814  CB  THR A 365      23.315 -14.715 -32.235  1.00  0.12           C  
ATOM   2815  O   THR A 365      20.382 -15.172 -31.457  1.00  0.15           O  
ATOM   2816  CG2 THR A 365      24.577 -14.045 -32.768  1.00  0.07           C  
ATOM   2817  OG1 THR A 365      23.606 -15.317 -30.967  1.00  0.11           O  
ATOM   2818  N   ALA A 366      19.734 -13.576 -32.566  1.00  0.15           N  
ATOM   2819  CA  ALA A 366      18.438 -13.641 -33.236  1.00  0.18           C  
ATOM   2820  C   ALA A 366      18.099 -15.074 -33.637  1.00  0.15           C  
ATOM   2821  CB  ALA A 366      18.427 -12.731 -34.462  1.00  0.12           C  
ATOM   2822  O   ALA A 366      16.926 -15.421 -33.790  1.00  0.14           O  
ATOM   2823  N   THR A 367      19.102 -15.940 -33.665  1.00  0.14           N  
ATOM   2824  CA  THR A 367      18.975 -17.166 -34.446  1.00  0.18           C  
ATOM   2825  C   THR A 367      18.528 -18.326 -33.562  1.00  0.14           C  
ATOM   2826  CB  THR A 367      20.302 -17.526 -35.140  1.00  0.10           C  
ATOM   2827  O   THR A 367      17.935 -19.291 -34.048  1.00  0.14           O  
ATOM   2828  CG2 THR A 367      20.353 -16.962 -36.556  1.00  0.07           C  
ATOM   2829  OG1 THR A 367      21.392 -16.988 -34.382  1.00  0.11           O  
ATOM   2830  N   SER A 368      18.389 -18.106 -32.335  1.00  0.20           N  
ATOM   2831  CA  SER A 368      17.885 -19.257 -31.594  1.00  0.19           C  
ATOM   2832  C   SER A 368      16.944 -18.825 -30.475  1.00  0.20           C  
ATOM   2833  CB  SER A 368      19.043 -20.069 -31.012  1.00  0.18           C  
ATOM   2834  O   SER A 368      17.388 -18.309 -29.447  1.00  0.19           O  
ATOM   2835  OG  SER A 368      19.907 -19.241 -30.253  1.00  0.09           O  
ATOM   2836  N   LEU A 369      15.970 -17.838 -30.833  1.00  0.19           N  
ATOM   2837  CA  LEU A 369      14.649 -17.447 -30.353  1.00  0.20           C  
ATOM   2838  C   LEU A 369      13.716 -18.652 -30.285  1.00  0.18           C  
ATOM   2839  CB  LEU A 369      14.046 -16.370 -31.259  1.00  0.17           C  
ATOM   2840  O   LEU A 369      13.514 -19.342 -31.287  1.00  0.18           O  
ATOM   2841  CG  LEU A 369      14.444 -14.925 -30.951  1.00  0.13           C  
ATOM   2842  CD1 LEU A 369      14.459 -14.096 -32.231  1.00  0.08           C  
ATOM   2843  CD2 LEU A 369      13.495 -14.316 -29.925  1.00  0.08           C  
ATOM   2844  N   ILE A 370      13.932 -19.581 -29.352  1.00  0.19           N  
ATOM   2845  CA  ILE A 370      13.288 -20.881 -29.194  1.00  0.20           C  
ATOM   2846  C   ILE A 370      11.826 -20.787 -29.623  1.00  0.19           C  
ATOM   2847  CB  ILE A 370      13.389 -21.388 -27.738  1.00  0.18           C  
ATOM   2848  O   ILE A 370      11.102 -19.887 -29.190  1.00  0.18           O  
ATOM   2849  CG1 ILE A 370      14.854 -21.438 -27.290  1.00  0.09           C  
ATOM   2850  CG2 ILE A 370      12.726 -22.762 -27.598  1.00  0.08           C  
ATOM   2851  CD1 ILE A 370      15.041 -21.811 -25.826  1.00  0.07           C  
ATOM   2852  N   THR A 371      11.490 -21.210 -30.879  1.00  0.18           N  
ATOM   2853  CA  THR A 371      10.396 -21.952 -31.496  1.00  0.19           C  
ATOM   2854  C   THR A 371       9.590 -22.705 -30.441  1.00  0.18           C  
ATOM   2855  CB  THR A 371      10.920 -22.945 -32.550  1.00  0.15           C  
ATOM   2856  O   THR A 371      10.131 -23.550 -29.725  1.00  0.17           O  
ATOM   2857  CG2 THR A 371      10.648 -22.440 -33.964  1.00  0.08           C  
ATOM   2858  OG1 THR A 371      12.332 -23.114 -32.379  1.00  0.11           O  
ATOM   2859  N   TRP A 372       8.666 -21.947 -29.587  1.00  0.15           N  
ATOM   2860  CA  TRP A 372       7.587 -22.607 -28.860  1.00  0.20           C  
ATOM   2861  C   TRP A 372       6.795 -23.530 -29.780  1.00  0.17           C  
ATOM   2862  CB  TRP A 372       6.652 -21.572 -28.228  1.00  0.16           C  
ATOM   2863  O   TRP A 372       6.233 -23.084 -30.783  1.00  0.15           O  
ATOM   2864  CG  TRP A 372       7.263 -20.817 -27.086  1.00  0.14           C  
ATOM   2865  CD1 TRP A 372       8.041 -19.695 -27.162  1.00  0.07           C  
ATOM   2866  CD2 TRP A 372       7.150 -21.133 -25.695  1.00  0.07           C  
ATOM   2867  CE2 TRP A 372       7.885 -20.159 -24.984  1.00  0.07           C  
ATOM   2868  CE3 TRP A 372       6.497 -22.147 -24.981  1.00  0.16           C  
ATOM   2869  NE1 TRP A 372       8.418 -19.294 -25.901  1.00  0.17           N  
ATOM   2870  CH2 TRP A 372       7.336 -21.172 -22.916  1.00  0.14           C  
ATOM   2871  CZ2 TRP A 372       7.985 -20.169 -23.590  1.00  0.15           C  
ATOM   2872  CZ3 TRP A 372       6.598 -22.155 -23.594  1.00  0.14           C  
ATOM   2873  N   SER A 373       7.128 -24.538 -30.149  1.00  0.17           N  
ATOM   2874  CA  SER A 373       6.349 -25.593 -30.791  1.00  0.18           C  
ATOM   2875  C   SER A 373       5.250 -26.108 -29.868  1.00  0.16           C  
ATOM   2876  CB  SER A 373       7.258 -26.750 -31.210  1.00  0.14           C  
ATOM   2877  O   SER A 373       4.610 -27.120 -30.161  1.00  0.16           O  
ATOM   2878  OG  SER A 373       7.995 -27.238 -30.103  1.00  0.09           O  
ATOM   2879  N   ASN A 374       4.799 -25.367 -28.704  1.00  0.19           N  
ATOM   2880  CA  ASN A 374       3.593 -26.058 -28.258  1.00  0.19           C  
ATOM   2881  C   ASN A 374       2.361 -25.164 -28.370  1.00  0.18           C  
ATOM   2882  CB  ASN A 374       3.760 -26.554 -26.820  1.00  0.17           C  
ATOM   2883  O   ASN A 374       2.335 -24.063 -27.818  1.00  0.18           O  
ATOM   2884  CG  ASN A 374       2.968 -27.816 -26.543  1.00  0.11           C  
ATOM   2885  ND2 ASN A 374       3.293 -28.492 -25.447  1.00  0.10           N  
ATOM   2886  OD1 ASN A 374       2.071 -28.182 -27.307  1.00  0.08           O  
ATOM   2887  N   PRO A 375       1.648 -25.105 -29.493  1.00  0.20           N  
ATOM   2888  CA  PRO A 375       0.441 -24.577 -30.132  1.00  0.18           C  
ATOM   2889  C   PRO A 375      -0.709 -24.377 -29.147  1.00  0.20           C  
ATOM   2890  CB  PRO A 375       0.093 -25.648 -31.168  1.00  0.18           C  
ATOM   2891  O   PRO A 375      -1.728 -23.775 -29.496  1.00  0.19           O  
ATOM   2892  CG  PRO A 375       0.712 -26.903 -30.643  1.00  0.16           C  
ATOM   2893  CD  PRO A 375       1.873 -26.531 -29.767  1.00  0.10           C  
ATOM   2894  N   TYR A 376      -0.572 -24.865 -27.828  1.00  0.19           N  
ATOM   2895  CA  TYR A 376      -1.827 -25.087 -27.118  1.00  0.18           C  
ATOM   2896  C   TYR A 376      -2.287 -23.816 -26.414  1.00  0.18           C  
ATOM   2897  CB  TYR A 376      -1.677 -26.222 -26.101  1.00  0.18           C  
ATOM   2898  O   TYR A 376      -3.463 -23.683 -26.066  1.00  0.18           O  
ATOM   2899  CG  TYR A 376      -1.718 -27.599 -26.718  1.00  0.13           C  
ATOM   2900  CD1 TYR A 376      -2.932 -28.208 -27.030  1.00  0.07           C  
ATOM   2901  CD2 TYR A 376      -0.545 -28.295 -26.989  1.00  0.08           C  
ATOM   2902  CE1 TYR A 376      -2.975 -29.477 -27.596  1.00  0.07           C  
ATOM   2903  CE2 TYR A 376      -0.576 -29.565 -27.555  1.00  0.07           C  
ATOM   2904  OH  TYR A 376      -1.831 -31.404 -28.416  1.00  0.07           O  
ATOM   2905  CZ  TYR A 376      -1.794 -30.147 -27.855  1.00  0.07           C  
ATOM   2906  N   TYR A 377      -1.625 -22.697 -26.590  1.00  0.20           N  
ATOM   2907  CA  TYR A 377      -1.748 -21.393 -25.948  1.00  0.20           C  
ATOM   2908  C   TYR A 377      -2.350 -20.370 -26.904  1.00  0.20           C  
ATOM   2909  CB  TYR A 377      -0.383 -20.906 -25.455  1.00  0.19           C  
ATOM   2910  O   TYR A 377      -2.817 -19.311 -26.476  1.00  0.20           O  
ATOM   2911  CG  TYR A 377       0.139 -21.669 -24.261  1.00  0.20           C  
ATOM   2912  CD1 TYR A 377      -0.313 -21.381 -22.975  1.00  0.17           C  
ATOM   2913  CD2 TYR A 377       1.084 -22.677 -24.416  1.00  0.16           C  
ATOM   2914  CE1 TYR A 377       0.166 -22.080 -21.871  1.00  0.14           C  
ATOM   2915  CE2 TYR A 377       1.570 -23.382 -23.320  1.00  0.16           C  
ATOM   2916  OH  TYR A 377       1.583 -23.772 -20.965  1.00  0.09           O  
ATOM   2917  CZ  TYR A 377       1.105 -23.077 -22.054  1.00  0.19           C  
ATOM   2918  N   ALA A 378      -3.091 -20.626 -27.937  1.00  0.19           N  
ATOM   2919  CA  ALA A 378      -3.858 -19.870 -28.924  1.00  0.18           C  
ATOM   2920  C   ALA A 378      -4.587 -20.806 -29.885  1.00  0.19           C  
ATOM   2921  CB  ALA A 378      -2.943 -18.924 -29.698  1.00  0.18           C  
ATOM   2922  O   ALA A 378      -5.506 -20.386 -30.591  1.00  0.18           O  
ATOM   2923  N   ASN A 379      -4.842 -21.976 -29.451  1.00  0.16           N  
ATOM   2924  CA  ASN A 379      -5.636 -22.685 -30.448  1.00  0.18           C  
ATOM   2925  C   ASN A 379      -6.426 -23.832 -29.823  1.00  0.17           C  
ATOM   2926  CB  ASN A 379      -4.741 -23.209 -31.573  1.00  0.14           C  
ATOM   2927  O   ASN A 379      -7.039 -24.629 -30.534  1.00  0.17           O  
ATOM   2928  CG  ASN A 379      -4.761 -22.316 -32.798  1.00  0.07           C  
ATOM   2929  ND2 ASN A 379      -3.837 -22.556 -33.721  1.00  0.09           N  
ATOM   2930  OD1 ASN A 379      -5.598 -21.418 -32.913  1.00  0.08           O  
ATOM   2931  N   SER A 380      -6.804 -23.654 -28.537  1.00  0.19           N  
ATOM   2932  CA  SER A 380      -7.858 -24.661 -28.470  1.00  0.17           C  
ATOM   2933  C   SER A 380      -9.169 -24.057 -27.977  1.00  0.18           C  
ATOM   2934  CB  SER A 380      -7.442 -25.812 -27.553  1.00  0.17           C  
ATOM   2935  O   SER A 380      -9.188 -23.328 -26.983  1.00  0.18           O  
ATOM   2936  OG  SER A 380      -7.355 -25.378 -26.207  1.00  0.09           O  
ATOM   2937  N   SER A 381      -9.683 -23.325 -28.925  1.00  0.18           N  
ATOM   2938  CA  SER A 381     -11.131 -23.253 -29.089  1.00  0.17           C  
ATOM   2939  C   SER A 381     -11.849 -23.465 -27.760  1.00  0.18           C  
ATOM   2940  CB  SER A 381     -11.608 -24.291 -30.106  1.00  0.16           C  
ATOM   2941  O   SER A 381     -13.025 -23.122 -27.622  1.00  0.17           O  
ATOM   2942  OG  SER A 381     -11.115 -25.579 -29.779  1.00  0.09           O  
ATOM   2943  N   ASN A 382     -11.104 -23.725 -26.622  1.00  0.18           N  
ATOM   2944  CA  ASN A 382     -11.661 -23.849 -25.279  1.00  0.17           C  
ATOM   2945  C   ASN A 382     -10.929 -22.953 -24.284  1.00  0.17           C  
ATOM   2946  CB  ASN A 382     -11.618 -25.306 -24.812  1.00  0.15           C  
ATOM   2947  O   ASN A 382      -9.771 -23.206 -23.948  1.00  0.17           O  
ATOM   2948  CG  ASN A 382     -12.636 -26.177 -25.522  1.00  0.08           C  
ATOM   2949  ND2 ASN A 382     -12.381 -27.479 -25.556  1.00  0.11           N  
ATOM   2950  OD1 ASN A 382     -13.642 -25.683 -26.037  1.00  0.09           O  
ATOM   2951  N   LEU A 383     -10.486 -21.776 -24.604  1.00  0.20           N  
ATOM   2952  CA  LEU A 383     -10.164 -20.600 -23.803  1.00  0.18           C  
ATOM   2953  C   LEU A 383     -10.553 -20.811 -22.344  1.00  0.20           C  
ATOM   2954  CB  LEU A 383     -10.875 -19.362 -24.359  1.00  0.19           C  
ATOM   2955  O   LEU A 383      -9.966 -20.203 -21.446  1.00  0.19           O  
ATOM   2956  CG  LEU A 383     -10.277 -18.748 -25.626  1.00  0.19           C  
ATOM   2957  CD1 LEU A 383     -11.308 -17.870 -26.326  1.00  0.14           C  
ATOM   2958  CD2 LEU A 383      -9.023 -17.948 -25.292  1.00  0.14           C  
ATOM   2959  N   TRP A 384     -10.603 -22.021 -21.813  1.00  0.10           N  
ATOM   2960  CA  TRP A 384     -11.549 -22.313 -20.741  1.00  0.17           C  
ATOM   2961  C   TRP A 384     -11.817 -23.812 -20.644  1.00  0.13           C  
ATOM   2962  CB  TRP A 384     -12.863 -21.560 -20.963  1.00  0.08           C  
ATOM   2963  O   TRP A 384     -12.198 -24.445 -21.632  1.00  0.11           O  
ATOM   2964  CG  TRP A 384     -12.711 -20.069 -21.006  1.00  0.06           C  
ATOM   2965  CD1 TRP A 384     -12.452 -19.299 -22.105  1.00  0.07           C  
ATOM   2966  CD2 TRP A 384     -12.804 -19.169 -19.897  1.00  0.07           C  
ATOM   2967  CE2 TRP A 384     -12.591 -17.866 -20.399  1.00  0.07           C  
ATOM   2968  CE3 TRP A 384     -13.048 -19.338 -18.528  1.00  0.16           C  
ATOM   2969  NE1 TRP A 384     -12.379 -17.973 -21.747  1.00  0.17           N  
ATOM   2970  CH2 TRP A 384     -12.855 -16.930 -18.241  1.00  0.14           C  
ATOM   2971  CZ2 TRP A 384     -12.615 -16.736 -19.577  1.00  0.15           C  
ATOM   2972  CZ3 TRP A 384     -13.071 -18.213 -17.712  1.00  0.14           C  
ATOM   2973  N   GLY A 385     -10.879 -24.718 -20.290  1.00  0.20           N  
ATOM   2974  CA  GLY A 385     -11.435 -26.038 -20.040  1.00  0.17           C  
ATOM   2975  C   GLY A 385     -10.693 -27.145 -20.766  1.00  0.19           C  
ATOM   2976  O   GLY A 385     -10.492 -27.072 -21.980  1.00  0.19           O  
ATOM   2977  N   SER A 386      -9.540 -27.743 -20.214  1.00  0.16           N  
ATOM   2978  CA  SER A 386      -9.575 -29.202 -20.179  1.00  0.17           C  
ATOM   2979  C   SER A 386      -8.235 -29.798 -20.594  1.00  0.16           C  
ATOM   2980  CB  SER A 386     -10.683 -29.733 -21.090  1.00  0.13           C  
ATOM   2981  O   SER A 386      -7.760 -29.556 -21.706  1.00  0.16           O  
ATOM   2982  OG  SER A 386     -10.423 -29.402 -22.444  1.00  0.09           O  
ATOM   2983  N   ASN A 387      -7.111 -29.455 -19.742  1.00  0.17           N  
ATOM   2984  CA  ASN A 387      -6.069 -30.474 -19.686  1.00  0.19           C  
ATOM   2985  C   ASN A 387      -4.721 -29.924 -20.143  1.00  0.18           C  
ATOM   2986  CB  ASN A 387      -6.460 -31.689 -20.531  1.00  0.15           C  
ATOM   2987  O   ASN A 387      -4.586 -29.462 -21.277  1.00  0.18           O  
ATOM   2988  CG  ASN A 387      -7.591 -32.489 -19.916  1.00  0.08           C  
ATOM   2989  ND2 ASN A 387      -8.254 -33.301 -20.730  1.00  0.09           N  
ATOM   2990  OD1 ASN A 387      -7.867 -32.377 -18.719  1.00  0.08           O  
ATOM   2991  N   ASP A 388      -4.012 -29.129 -19.047  1.00  0.21           N  
ATOM   2992  CA  ASP A 388      -2.641 -28.792 -18.675  1.00  0.21           C  
ATOM   2993  C   ASP A 388      -2.538 -27.340 -18.216  1.00  0.22           C  
ATOM   2994  CB  ASP A 388      -1.690 -29.042 -19.847  1.00  0.20           C  
ATOM   2995  O   ASP A 388      -2.632 -26.418 -19.029  1.00  0.21           O  
ATOM   2996  CG  ASP A 388      -1.434 -30.518 -20.098  1.00  0.18           C  
ATOM   2997  OD1 ASP A 388      -1.632 -31.337 -19.176  1.00  0.08           O  
ATOM   2998  OD2 ASP A 388      -1.026 -30.864 -21.229  1.00  0.09           O  
ATOM   2999  N   ASN A 389      -3.544 -26.910 -17.360  1.00  0.20           N  
ATOM   3000  CA  ASN A 389      -3.806 -25.972 -16.273  1.00  0.20           C  
ATOM   3001  C   ASN A 389      -2.597 -25.082 -15.997  1.00  0.20           C  
ATOM   3002  CB  ASN A 389      -4.213 -26.723 -15.003  1.00  0.18           C  
ATOM   3003  O   ASN A 389      -1.919 -25.245 -14.981  1.00  0.19           O  
ATOM   3004  CG  ASN A 389      -5.574 -27.379 -15.123  1.00  0.16           C  
ATOM   3005  ND2 ASN A 389      -5.749 -28.509 -14.449  1.00  0.11           N  
ATOM   3006  OD1 ASN A 389      -6.460 -26.876 -15.818  1.00  0.10           O  
ATOM   3007  N   GLU A 390      -1.695 -24.741 -16.954  1.00  0.21           N  
ATOM   3008  CA  GLU A 390      -0.432 -24.013 -16.889  1.00  0.20           C  
ATOM   3009  C   GLU A 390      -0.621 -22.545 -17.260  1.00  0.21           C  
ATOM   3010  CB  GLU A 390       0.608 -24.657 -17.809  1.00  0.19           C  
ATOM   3011  O   GLU A 390      -0.956 -22.226 -18.403  1.00  0.20           O  
ATOM   3012  CG  GLU A 390       1.182 -25.960 -17.271  1.00  0.18           C  
ATOM   3013  CD  GLU A 390       2.270 -26.548 -18.156  1.00  0.09           C  
ATOM   3014  OE1 GLU A 390       2.566 -25.963 -19.223  1.00  0.11           O  
ATOM   3015  OE2 GLU A 390       2.829 -27.602 -17.781  1.00  0.11           O  
ATOM   3016  N   TYR A 391      -1.596 -21.895 -16.438  1.00  0.22           N  
ATOM   3017  CA  TYR A 391      -2.119 -20.652 -15.880  1.00  0.23           C  
ATOM   3018  C   TYR A 391      -1.216 -19.475 -16.230  1.00  0.22           C  
ATOM   3019  CB  TYR A 391      -2.264 -20.765 -14.359  1.00  0.21           C  
ATOM   3020  O   TYR A 391      -0.013 -19.506 -15.959  1.00  0.21           O  
ATOM   3021  CG  TYR A 391      -3.279 -21.793 -13.921  1.00  0.21           C  
ATOM   3022  CD1 TYR A 391      -4.644 -21.517 -13.971  1.00  0.15           C  
ATOM   3023  CD2 TYR A 391      -2.876 -23.040 -13.456  1.00  0.14           C  
ATOM   3024  CE1 TYR A 391      -5.583 -22.460 -13.566  1.00  0.10           C  
ATOM   3025  CE2 TYR A 391      -3.807 -23.990 -13.049  1.00  0.11           C  
ATOM   3026  OH  TYR A 391      -6.081 -24.629 -12.706  1.00  0.08           O  
ATOM   3027  CZ  TYR A 391      -5.156 -23.692 -13.108  1.00  0.16           C  
ATOM   3028  N   SER A 392      -1.463 -18.766 -17.418  1.00  0.22           N  
ATOM   3029  CA  SER A 392      -1.368 -17.340 -17.713  1.00  0.22           C  
ATOM   3030  C   SER A 392      -1.345 -16.511 -16.433  1.00  0.22           C  
ATOM   3031  CB  SER A 392      -2.536 -16.897 -18.596  1.00  0.21           C  
ATOM   3032  O   SER A 392      -2.369 -16.365 -15.763  1.00  0.22           O  
ATOM   3033  OG  SER A 392      -3.758 -16.955 -17.880  1.00  0.13           O  
ATOM   3034  N   ASP A 393      -0.808 -17.041 -15.237  1.00  0.22           N  
ATOM   3035  CA  ASP A 393      -0.668 -16.493 -13.892  1.00  0.22           C  
ATOM   3036  C   ASP A 393      -0.298 -15.012 -13.937  1.00  0.22           C  
ATOM   3037  CB  ASP A 393       0.384 -17.274 -13.101  1.00  0.21           C  
ATOM   3038  O   ASP A 393       0.718 -14.638 -14.526  1.00  0.22           O  
ATOM   3039  CG  ASP A 393      -0.058 -18.685 -12.758  1.00  0.20           C  
ATOM   3040  OD1 ASP A 393      -1.273 -18.974 -12.813  1.00  0.10           O  
ATOM   3041  OD2 ASP A 393       0.816 -19.516 -12.428  1.00  0.11           O  
ATOM   3042  N   GLY A 394      -1.222 -14.180 -14.486  1.00  0.24           N  
ATOM   3043  CA  GLY A 394      -1.265 -12.780 -14.095  1.00  0.22           C  
ATOM   3044  C   GLY A 394      -0.063 -12.351 -13.276  1.00  0.23           C  
ATOM   3045  O   GLY A 394       0.121 -12.809 -12.146  1.00  0.22           O  
ATOM   3046  N   MET A 395       1.193 -12.724 -13.705  1.00  0.22           N  
ATOM   3047  CA  MET A 395       2.535 -12.148 -13.722  1.00  0.23           C  
ATOM   3048  C   MET A 395       2.674 -11.061 -12.661  1.00  0.22           C  
ATOM   3049  CB  MET A 395       2.857 -11.575 -15.103  1.00  0.21           C  
ATOM   3050  O   MET A 395       1.920 -10.086 -12.662  1.00  0.21           O  
ATOM   3051  CG  MET A 395       2.992 -12.630 -16.188  1.00  0.20           C  
ATOM   3052  SD  MET A 395       3.735 -11.964 -17.728  1.00  0.17           S  
ATOM   3053  CE  MET A 395       5.491 -12.289 -17.402  1.00  0.12           C  
ATOM   3054  N   ALA A 396       2.669 -11.554 -11.307  1.00  0.25           N  
ATOM   3055  CA  ALA A 396       3.057 -10.864 -10.080  1.00  0.25           C  
ATOM   3056  C   ALA A 396       3.347  -9.390 -10.347  1.00  0.25           C  
ATOM   3057  CB  ALA A 396       4.275 -11.538  -9.453  1.00  0.23           C  
ATOM   3058  O   ALA A 396       4.166  -9.058 -11.208  1.00  0.24           O  
ATOM   3059  N   GLY A 397       2.312  -8.573 -10.719  1.00  0.26           N  
ATOM   3060  CA  GLY A 397       1.909  -7.221 -10.368  1.00  0.26           C  
ATOM   3061  C   GLY A 397       3.083  -6.284 -10.153  1.00  0.26           C  
ATOM   3062  O   GLY A 397       4.146  -6.709  -9.697  1.00  0.25           O  
ATOM   3063  N   THR A 398       3.400  -5.430 -11.136  1.00  0.27           N  
ATOM   3064  CA  THR A 398       4.121  -4.169 -11.003  1.00  0.28           C  
ATOM   3065  C   THR A 398       4.080  -3.672  -9.561  1.00  0.27           C  
ATOM   3066  CB  THR A 398       3.540  -3.092 -11.937  1.00  0.25           C  
ATOM   3067  O   THR A 398       3.004  -3.540  -8.975  1.00  0.26           O  
ATOM   3068  CG2 THR A 398       4.496  -1.912 -12.077  1.00  0.24           C  
ATOM   3069  OG1 THR A 398       3.311  -3.663 -13.231  1.00  0.22           O  
ATOM   3070  N   ILE A 399       5.048  -4.115  -8.785  1.00  0.28           N  
ATOM   3071  CA  ILE A 399       5.162  -3.404  -7.516  1.00  0.28           C  
ATOM   3072  C   ILE A 399       5.847  -2.057  -7.739  1.00  0.28           C  
ATOM   3073  CB  ILE A 399       5.941  -4.234  -6.471  1.00  0.26           C  
ATOM   3074  O   ILE A 399       6.908  -1.989  -8.364  1.00  0.26           O  
ATOM   3075  CG1 ILE A 399       5.269  -5.597  -6.264  1.00  0.24           C  
ATOM   3076  CG2 ILE A 399       6.050  -3.471  -5.148  1.00  0.25           C  
ATOM   3077  CD1 ILE A 399       6.060  -6.548  -5.377  1.00  0.22           C  
ATOM   3078  N   TYR A 400       5.107  -0.997  -7.653  1.00  0.27           N  
ATOM   3079  CA  TYR A 400       5.553   0.368  -7.395  1.00  0.30           C  
ATOM   3080  C   TYR A 400       6.097   0.505  -5.978  1.00  0.27           C  
ATOM   3081  CB  TYR A 400       4.405   1.358  -7.611  1.00  0.25           C  
ATOM   3082  O   TYR A 400       5.419   0.156  -5.009  1.00  0.26           O  
ATOM   3083  CG  TYR A 400       4.137   1.670  -9.064  1.00  0.25           C  
ATOM   3084  CD1 TYR A 400       4.748   2.756  -9.687  1.00  0.24           C  
ATOM   3085  CD2 TYR A 400       3.274   0.881  -9.815  1.00  0.25           C  
ATOM   3086  CE1 TYR A 400       4.503   3.049 -11.025  1.00  0.24           C  
ATOM   3087  CE2 TYR A 400       3.022   1.164 -11.154  1.00  0.26           C  
ATOM   3088  OH  TYR A 400       3.394   2.533 -13.073  1.00  0.13           O  
ATOM   3089  CZ  TYR A 400       3.640   2.248 -11.749  1.00  0.24           C  
ATOM   3090  N   ILE A 401       7.334   0.588  -5.837  1.00  0.26           N  
ATOM   3091  CA  ILE A 401       7.886   1.001  -4.552  1.00  0.27           C  
ATOM   3092  C   ILE A 401       8.515   2.386  -4.682  1.00  0.26           C  
ATOM   3093  CB  ILE A 401       8.929  -0.014  -4.033  1.00  0.24           C  
ATOM   3094  O   ILE A 401       9.321   2.627  -5.583  1.00  0.25           O  
ATOM   3095  CG1 ILE A 401       8.327  -1.423  -3.989  1.00  0.24           C  
ATOM   3096  CG2 ILE A 401       9.449   0.403  -2.654  1.00  0.23           C  
ATOM   3097  CD1 ILE A 401       9.325  -2.511  -3.615  1.00  0.22           C  
ATOM   3098  N   THR A 402       7.890   3.457  -4.301  1.00  0.24           N  
ATOM   3099  CA  THR A 402       8.460   4.777  -4.059  1.00  0.27           C  
ATOM   3100  C   THR A 402       9.282   4.784  -2.774  1.00  0.24           C  
ATOM   3101  CB  THR A 402       7.362   5.854  -3.975  1.00  0.23           C  
ATOM   3102  O   THR A 402       8.793   4.383  -1.715  1.00  0.23           O  
ATOM   3103  CG2 THR A 402       6.940   6.319  -5.365  1.00  0.22           C  
ATOM   3104  OG1 THR A 402       6.221   5.312  -3.298  1.00  0.19           O  
ATOM   3105  N   LYS A 403      10.615   4.595  -2.864  1.00  0.22           N  
ATOM   3106  CA  LYS A 403      11.512   5.015  -1.790  1.00  0.22           C  
ATOM   3107  C   LYS A 403      12.380   6.191  -2.227  1.00  0.22           C  
ATOM   3108  CB  LYS A 403      12.395   3.849  -1.343  1.00  0.21           C  
ATOM   3109  O   LYS A 403      13.036   6.132  -3.269  1.00  0.21           O  
ATOM   3110  CG  LYS A 403      13.034   4.046   0.024  1.00  0.21           C  
ATOM   3111  CD  LYS A 403      13.820   2.815   0.457  1.00  0.24           C  
ATOM   3112  CE  LYS A 403      14.477   3.019   1.815  1.00  0.22           C  
ATOM   3113  NZ  LYS A 403      15.127   1.768   2.309  1.00  0.19           N  
ATOM   3114  N   ASN A 404      12.385   7.374  -1.498  1.00  0.23           N  
ATOM   3115  CA  ASN A 404      13.152   8.611  -1.604  1.00  0.26           C  
ATOM   3116  C   ASN A 404      12.906   9.310  -2.938  1.00  0.23           C  
ATOM   3117  CB  ASN A 404      14.645   8.334  -1.417  1.00  0.21           C  
ATOM   3118  O   ASN A 404      13.821   9.905  -3.510  1.00  0.21           O  
ATOM   3119  CG  ASN A 404      14.961   7.720  -0.068  1.00  0.22           C  
ATOM   3120  ND2 ASN A 404      16.108   7.059   0.029  1.00  0.13           N  
ATOM   3121  OD1 ASN A 404      14.179   7.838   0.880  1.00  0.13           O  
ATOM   3122  N   GLY A 405      11.647   9.272  -3.525  1.00  0.24           N  
ATOM   3123  CA  GLY A 405      11.410   9.776  -4.868  1.00  0.25           C  
ATOM   3124  C   GLY A 405      11.874   8.823  -5.953  1.00  0.23           C  
ATOM   3125  O   GLY A 405      11.680   9.086  -7.142  1.00  0.22           O  
ATOM   3126  N   ILE A 406      12.632   7.724  -5.619  1.00  0.23           N  
ATOM   3127  CA  ILE A 406      13.070   6.705  -6.566  1.00  0.25           C  
ATOM   3128  C   ILE A 406      12.070   5.551  -6.581  1.00  0.23           C  
ATOM   3129  CB  ILE A 406      14.484   6.185  -6.224  1.00  0.21           C  
ATOM   3130  O   ILE A 406      11.702   5.027  -5.527  1.00  0.22           O  
ATOM   3131  CG1 ILE A 406      15.480   7.348  -6.159  1.00  0.12           C  
ATOM   3132  CG2 ILE A 406      14.935   5.134  -7.243  1.00  0.14           C  
ATOM   3133  CD1 ILE A 406      16.880   6.941  -5.722  1.00  0.16           C  
ATOM   3134  N   GLN A 407      11.376   5.385  -7.625  1.00  0.26           N  
ATOM   3135  CA  GLN A 407      10.352   4.403  -7.966  1.00  0.29           C  
ATOM   3136  C   GLN A 407      10.949   3.234  -8.744  1.00  0.26           C  
ATOM   3137  CB  GLN A 407       9.231   5.054  -8.776  1.00  0.24           C  
ATOM   3138  O   GLN A 407      11.726   3.436  -9.680  1.00  0.25           O  
ATOM   3139  CG  GLN A 407       8.357   6.002  -7.965  1.00  0.24           C  
ATOM   3140  CD  GLN A 407       7.269   6.654  -8.797  1.00  0.28           C  
ATOM   3141  NE2 GLN A 407       6.420   7.444  -8.149  1.00  0.25           N  
ATOM   3142  OE1 GLN A 407       7.192   6.450 -10.013  1.00  0.36           O  
ATOM   3143  N   TYR A 408      10.979   2.097  -8.140  1.00  0.29           N  
ATOM   3144  CA  TYR A 408      11.457   0.840  -8.704  1.00  0.31           C  
ATOM   3145  C   TYR A 408      10.324   0.081  -9.385  1.00  0.29           C  
ATOM   3146  CB  TYR A 408      12.088  -0.033  -7.615  1.00  0.27           C  
ATOM   3147  O   TYR A 408       9.206   0.026  -8.868  1.00  0.28           O  
ATOM   3148  CG  TYR A 408      13.269   0.611  -6.930  1.00  0.27           C  
ATOM   3149  CD1 TYR A 408      14.560   0.451  -7.428  1.00  0.25           C  
ATOM   3150  CD2 TYR A 408      13.097   1.378  -5.783  1.00  0.27           C  
ATOM   3151  CE1 TYR A 408      15.652   1.041  -6.799  1.00  0.27           C  
ATOM   3152  CE2 TYR A 408      14.181   1.973  -5.146  1.00  0.29           C  
ATOM   3153  OH  TYR A 408      16.530   2.385  -5.034  1.00  0.19           O  
ATOM   3154  CZ  TYR A 408      15.453   1.799  -5.660  1.00  0.26           C  
ATOM   3155  N   PHE A 409      10.461  -0.265 -10.636  1.00  0.31           N  
ATOM   3156  CA  PHE A 409       9.785  -1.249 -11.473  1.00  0.34           C  
ATOM   3157  C   PHE A 409      10.433  -2.621 -11.326  1.00  0.31           C  
ATOM   3158  CB  PHE A 409       9.807  -0.814 -12.942  1.00  0.29           C  
ATOM   3159  O   PHE A 409      11.642  -2.766 -11.519  1.00  0.30           O  
ATOM   3160  CG  PHE A 409       8.736   0.183 -13.295  1.00  0.28           C  
ATOM   3161  CD1 PHE A 409       7.510  -0.240 -13.792  1.00  0.28           C  
ATOM   3162  CD2 PHE A 409       8.957   1.545 -13.129  1.00  0.29           C  
ATOM   3163  CE1 PHE A 409       6.517   0.681 -14.120  1.00  0.28           C  
ATOM   3164  CE2 PHE A 409       7.970   2.471 -13.454  1.00  0.30           C  
ATOM   3165  CZ  PHE A 409       6.751   2.037 -13.951  1.00  0.28           C  
ATOM   3166  N   ILE A 410       9.913  -3.494 -10.516  1.00  0.30           N  
ATOM   3167  CA  ILE A 410      10.502  -4.829 -10.487  1.00  0.31           C  
ATOM   3168  C   ILE A 410       9.544  -5.829 -11.128  1.00  0.30           C  
ATOM   3169  CB  ILE A 410      10.845  -5.264  -9.045  1.00  0.28           C  
ATOM   3170  O   ILE A 410       8.343  -5.817 -10.846  1.00  0.28           O  
ATOM   3171  CG1 ILE A 410      11.766  -4.234  -8.381  1.00  0.26           C  
ATOM   3172  CG2 ILE A 410      11.486  -6.655  -9.039  1.00  0.26           C  
ATOM   3173  CD1 ILE A 410      12.070  -4.527  -6.918  1.00  0.25           C  
ATOM   3174  N   ARG A 411      10.024  -6.626 -12.213  1.00  0.28           N  
ATOM   3175  CA  ARG A 411       9.368  -7.509 -13.172  1.00  0.31           C  
ATOM   3176  C   ARG A 411       9.883  -8.938 -13.041  1.00  0.28           C  
ATOM   3177  CB  ARG A 411       9.580  -7.004 -14.601  1.00  0.26           C  
ATOM   3178  O   ARG A 411      11.071  -9.155 -12.792  1.00  0.27           O  
ATOM   3179  CG  ARG A 411       8.589  -7.568 -15.606  1.00  0.25           C  
ATOM   3180  CD  ARG A 411       8.857  -7.051 -17.013  1.00  0.28           C  
ATOM   3181  NE  ARG A 411       7.996  -7.699 -17.998  1.00  0.26           N  
ATOM   3182  NH1 ARG A 411       9.034  -6.754 -19.832  1.00  0.26           N  
ATOM   3183  NH2 ARG A 411       7.264  -8.181 -20.121  1.00  0.23           N  
ATOM   3184  CZ  ARG A 411       8.100  -7.543 -19.315  1.00  0.26           C  
ATOM   3185  N   GLU A 412       8.907  -9.934 -13.345  1.00  0.27           N  
ATOM   3186  CA  GLU A 412       8.975 -11.306 -13.839  1.00  0.30           C  
ATOM   3187  C   GLU A 412       8.972 -11.343 -15.365  1.00  0.27           C  
ATOM   3188  CB  GLU A 412       7.811 -12.134 -13.290  1.00  0.25           C  
ATOM   3189  O   GLU A 412       8.117 -10.726 -16.004  1.00  0.26           O  
ATOM   3190  CG  GLU A 412       8.244 -13.281 -12.388  1.00  0.24           C  
ATOM   3191  CD  GLU A 412       7.076 -14.082 -11.835  1.00  0.28           C  
ATOM   3192  OE1 GLU A 412       5.909 -13.735 -12.127  1.00  0.33           O  
ATOM   3193  OE2 GLU A 412       7.330 -15.064 -11.102  1.00  0.25           O  
ATOM   3194  N   LYS A 413      10.105 -11.602 -16.030  1.00  0.27           N  
ATOM   3195  CA  LYS A 413      10.117 -12.036 -17.423  1.00  0.28           C  
ATOM   3196  C   LYS A 413      10.580 -13.485 -17.543  1.00  0.27           C  
ATOM   3197  CB  LYS A 413      11.017 -11.128 -18.262  1.00  0.25           C  
ATOM   3198  O   LYS A 413      11.620 -13.858 -16.995  1.00  0.26           O  
ATOM   3199  CG  LYS A 413      10.759 -11.212 -19.759  1.00  0.24           C  
ATOM   3200  CD  LYS A 413      11.661 -10.261 -20.536  1.00  0.26           C  
ATOM   3201  CE  LYS A 413      11.481 -10.421 -22.039  1.00  0.21           C  
ATOM   3202  NZ  LYS A 413      12.362  -9.490 -22.805  1.00  0.17           N  
ATOM   3203  N   TYR A 414       9.691 -14.396 -18.328  1.00  0.24           N  
ATOM   3204  CA  TYR A 414      10.028 -15.517 -19.198  1.00  0.27           C  
ATOM   3205  C   TYR A 414      10.805 -15.043 -20.421  1.00  0.24           C  
ATOM   3206  CB  TYR A 414       8.760 -16.255 -19.639  1.00  0.22           C  
ATOM   3207  O   TYR A 414      10.306 -14.234 -21.207  1.00  0.23           O  
ATOM   3208  CG  TYR A 414       8.552 -17.575 -18.938  1.00  0.22           C  
ATOM   3209  CD1 TYR A 414       9.031 -18.762 -19.489  1.00  0.20           C  
ATOM   3210  CD2 TYR A 414       7.875 -17.639 -17.725  1.00  0.18           C  
ATOM   3211  CE1 TYR A 414       8.840 -19.981 -18.848  1.00  0.12           C  
ATOM   3212  CE2 TYR A 414       7.678 -18.853 -17.075  1.00  0.13           C  
ATOM   3213  OH  TYR A 414       7.971 -21.221 -17.004  1.00  0.09           O  
ATOM   3214  CZ  TYR A 414       8.163 -20.017 -17.643  1.00  0.20           C  
ATOM   3215  N   VAL A 415      12.108 -14.884 -20.386  1.00  0.24           N  
ATOM   3216  CA  VAL A 415      12.736 -14.612 -21.674  1.00  0.24           C  
ATOM   3217  C   VAL A 415      12.898 -15.914 -22.456  1.00  0.24           C  
ATOM   3218  CB  VAL A 415      14.106 -13.920 -21.504  1.00  0.22           C  
ATOM   3219  O   VAL A 415      12.632 -15.961 -23.659  1.00  0.22           O  
ATOM   3220  CG1 VAL A 415      14.656 -13.470 -22.856  1.00  0.22           C  
ATOM   3221  CG2 VAL A 415      13.988 -12.733 -20.549  1.00  0.22           C  
ATOM   3222  N   LEU A 416      13.020 -17.139 -21.825  1.00  0.21           N  
ATOM   3223  CA  LEU A 416      13.496 -18.395 -22.396  1.00  0.22           C  
ATOM   3224  C   LEU A 416      13.223 -19.559 -21.450  1.00  0.21           C  
ATOM   3225  CB  LEU A 416      14.993 -18.311 -22.703  1.00  0.19           C  
ATOM   3226  O   LEU A 416      13.159 -19.374 -20.233  1.00  0.20           O  
ATOM   3227  CG  LEU A 416      15.391 -17.460 -23.910  1.00  0.17           C  
ATOM   3228  CD1 LEU A 416      16.864 -17.072 -23.823  1.00  0.09           C  
ATOM   3229  CD2 LEU A 416      15.106 -18.208 -25.208  1.00  0.10           C  
ATOM   3230  N   SER A 417      12.421 -20.531 -21.943  1.00  0.23           N  
ATOM   3231  CA  SER A 417      12.336 -21.830 -21.283  1.00  0.24           C  
ATOM   3232  C   SER A 417      13.364 -21.949 -20.163  1.00  0.23           C  
ATOM   3233  CB  SER A 417      12.537 -22.960 -22.294  1.00  0.22           C  
ATOM   3234  O   SER A 417      13.160 -22.696 -19.203  1.00  0.22           O  
ATOM   3235  OG  SER A 417      13.774 -22.815 -22.971  1.00  0.13           O  
ATOM   3236  N   ASP A 418      14.250 -21.119 -20.014  1.00  0.20           N  
ATOM   3237  CA  ASP A 418      15.370 -21.513 -19.165  1.00  0.22           C  
ATOM   3238  C   ASP A 418      16.082 -20.289 -18.593  1.00  0.20           C  
ATOM   3239  CB  ASP A 418      16.359 -22.378 -19.948  1.00  0.18           C  
ATOM   3240  O   ASP A 418      16.957 -20.418 -17.735  1.00  0.19           O  
ATOM   3241  CG  ASP A 418      15.729 -23.643 -20.505  1.00  0.15           C  
ATOM   3242  OD1 ASP A 418      14.725 -24.125 -19.938  1.00  0.09           O  
ATOM   3243  OD2 ASP A 418      16.243 -24.163 -21.519  1.00  0.10           O  
ATOM   3244  N   VAL A 419      15.668 -19.059 -18.787  1.00  0.23           N  
ATOM   3245  CA  VAL A 419      16.372 -17.872 -18.313  1.00  0.25           C  
ATOM   3246  C   VAL A 419      15.365 -16.843 -17.803  1.00  0.23           C  
ATOM   3247  CB  VAL A 419      17.252 -17.254 -19.422  1.00  0.21           C  
ATOM   3248  O   VAL A 419      14.432 -16.471 -18.519  1.00  0.22           O  
ATOM   3249  CG1 VAL A 419      18.201 -16.209 -18.838  1.00  0.12           C  
ATOM   3250  CG2 VAL A 419      18.035 -18.344 -20.151  1.00  0.14           C  
ATOM   3251  N   TYR A 420      15.030 -16.843 -16.469  1.00  0.26           N  
ATOM   3252  CA  TYR A 420      14.310 -15.832 -15.703  1.00  0.29           C  
ATOM   3253  C   TYR A 420      15.115 -14.540 -15.614  1.00  0.26           C  
ATOM   3254  CB  TYR A 420      13.993 -16.347 -14.296  1.00  0.25           C  
ATOM   3255  O   TYR A 420      16.314 -14.567 -15.330  1.00  0.26           O  
ATOM   3256  CG  TYR A 420      12.891 -17.378 -14.261  1.00  0.25           C  
ATOM   3257  CD1 TYR A 420      11.558 -16.996 -14.125  1.00  0.24           C  
ATOM   3258  CD2 TYR A 420      13.179 -18.734 -14.363  1.00  0.26           C  
ATOM   3259  CE1 TYR A 420      10.539 -17.942 -14.090  1.00  0.25           C  
ATOM   3260  CE2 TYR A 420      12.168 -19.689 -14.329  1.00  0.27           C  
ATOM   3261  OH  TYR A 420       9.849 -20.225 -14.160  1.00  0.14           O  
ATOM   3262  CZ  TYR A 420      10.853 -19.284 -14.193  1.00  0.26           C  
ATOM   3263  N   GLN A 421      14.701 -13.532 -16.328  1.00  0.25           N  
ATOM   3264  CA  GLN A 421      15.263 -12.186 -16.285  1.00  0.28           C  
ATOM   3265  C   GLN A 421      14.336 -11.226 -15.544  1.00  0.25           C  
ATOM   3266  CB  GLN A 421      15.531 -11.670 -17.700  1.00  0.23           C  
ATOM   3267  O   GLN A 421      13.130 -11.200 -15.798  1.00  0.24           O  
ATOM   3268  CG  GLN A 421      16.653 -12.406 -18.420  1.00  0.23           C  
ATOM   3269  CD  GLN A 421      16.967 -11.810 -19.780  1.00  0.25           C  
ATOM   3270  NE2 GLN A 421      18.012 -12.320 -20.423  1.00  0.23           N  
ATOM   3271  OE1 GLN A 421      16.277 -10.899 -20.248  1.00  0.33           O  
ATOM   3272  N   VAL A 422      14.461 -10.932 -14.190  1.00  0.26           N  
ATOM   3273  CA  VAL A 422      13.874  -9.821 -13.448  1.00  0.28           C  
ATOM   3274  C   VAL A 422      14.553  -8.514 -13.850  1.00  0.26           C  
ATOM   3275  CB  VAL A 422      13.988 -10.035 -11.922  1.00  0.25           C  
ATOM   3276  O   VAL A 422      15.783  -8.431 -13.883  1.00  0.25           O  
ATOM   3277  CG1 VAL A 422      13.272  -8.917 -11.166  1.00  0.24           C  
ATOM   3278  CG2 VAL A 422      13.421 -11.398 -11.531  1.00  0.24           C  
ATOM   3279  N   TYR A 423      13.805  -7.647 -14.554  1.00  0.28           N  
ATOM   3280  CA  TYR A 423      14.169  -6.306 -14.999  1.00  0.31           C  
ATOM   3281  C   TYR A 423      13.670  -5.252 -14.018  1.00  0.28           C  
ATOM   3282  CB  TYR A 423      13.601  -6.030 -16.394  1.00  0.27           C  
ATOM   3283  O   TYR A 423      12.587  -5.392 -13.444  1.00  0.27           O  
ATOM   3284  CG  TYR A 423      14.150  -6.944 -17.464  1.00  0.26           C  
ATOM   3285  CD1 TYR A 423      15.278  -6.588 -18.200  1.00  0.25           C  
ATOM   3286  CD2 TYR A 423      13.541  -8.163 -17.741  1.00  0.27           C  
ATOM   3287  CE1 TYR A 423      15.786  -7.425 -19.188  1.00  0.26           C  
ATOM   3288  CE2 TYR A 423      14.040  -9.008 -18.727  1.00  0.28           C  
ATOM   3289  OH  TYR A 423      15.659  -9.464 -20.420  1.00  0.15           O  
ATOM   3290  CZ  TYR A 423      15.161  -8.631 -19.443  1.00  0.27           C  
ATOM   3291  N   ARG A 424      14.512  -4.437 -13.594  1.00  0.25           N  
ATOM   3292  CA  ARG A 424      14.294  -3.159 -12.923  1.00  0.27           C  
ATOM   3293  C   ARG A 424      14.685  -1.993 -13.825  1.00  0.25           C  
ATOM   3294  CB  ARG A 424      15.084  -3.097 -11.614  1.00  0.24           C  
ATOM   3295  O   ARG A 424      15.799  -1.956 -14.353  1.00  0.25           O  
ATOM   3296  CG  ARG A 424      14.639  -1.984 -10.679  1.00  0.23           C  
ATOM   3297  CD  ARG A 424      15.452  -1.970  -9.392  1.00  0.25           C  
ATOM   3298  NE  ARG A 424      15.130  -0.812  -8.563  1.00  0.23           N  
ATOM   3299  NH1 ARG A 424      16.761  -1.230  -6.981  1.00  0.22           N  
ATOM   3300  NH2 ARG A 424      15.385   0.590  -6.762  1.00  0.18           N  
ATOM   3301  CZ  ARG A 424      15.760  -0.487  -7.437  1.00  0.23           C  
ATOM   3302  N   SER A 425      13.725  -1.190 -14.286  1.00  0.25           N  
ATOM   3303  CA  SER A 425      13.895   0.185 -14.743  1.00  0.27           C  
ATOM   3304  C   SER A 425      13.781   1.170 -13.584  1.00  0.25           C  
ATOM   3305  CB  SER A 425      12.859   0.526 -15.815  1.00  0.23           C  
ATOM   3306  O   SER A 425      12.994   0.961 -12.659  1.00  0.24           O  
ATOM   3307  OG  SER A 425      11.660  -0.201 -15.606  1.00  0.17           O  
ATOM   3308  N   LYS A 426      14.963   1.793 -13.163  1.00  0.24           N  
ATOM   3309  CA  LYS A 426      14.971   3.122 -12.558  1.00  0.25           C  
ATOM   3310  C   LYS A 426      14.156   4.109 -13.388  1.00  0.24           C  
ATOM   3311  CB  LYS A 426      16.405   3.630 -12.397  1.00  0.22           C  
ATOM   3312  O   LYS A 426      14.362   4.228 -14.598  1.00  0.23           O  
ATOM   3313  CG  LYS A 426      16.541   4.809 -11.445  1.00  0.22           C  
ATOM   3314  CD  LYS A 426      17.988   5.270 -11.330  1.00  0.24           C  
ATOM   3315  CE  LYS A 426      18.107   6.536 -10.492  1.00  0.21           C  
ATOM   3316  NZ  LYS A 426      19.506   7.058 -10.472  1.00  0.16           N  
ATOM   3317  N   ILE A 427      13.005   4.646 -12.889  1.00  0.23           N  
ATOM   3318  CA  ILE A 427      12.513   5.967 -13.263  1.00  0.25           C  
ATOM   3319  C   ILE A 427      13.161   7.029 -12.378  1.00  0.23           C  
ATOM   3320  CB  ILE A 427      10.973   6.047 -13.157  1.00  0.21           C  
ATOM   3321  O   ILE A 427      12.995   7.013 -11.156  1.00  0.22           O  
ATOM   3322  CG1 ILE A 427      10.322   4.954 -14.011  1.00  0.17           C  
ATOM   3323  CG2 ILE A 427      10.475   7.435 -13.571  1.00  0.21           C  
ATOM   3324  CD1 ILE A 427       8.806   4.887 -13.881  1.00  0.20           C  
ATOM   3325  N   GLU A 428      14.384   7.477 -12.752  1.00  0.21           N  
ATOM   3326  CA  GLU A 428      15.003   8.713 -12.283  1.00  0.23           C  
ATOM   3327  C   GLU A 428      14.082   9.910 -12.502  1.00  0.21           C  
ATOM   3328  CB  GLU A 428      16.343   8.944 -12.987  1.00  0.19           C  
ATOM   3329  O   GLU A 428      13.336   9.954 -13.482  1.00  0.20           O  
ATOM   3330  CG  GLU A 428      17.445   7.994 -12.540  1.00  0.20           C  
ATOM   3331  CD  GLU A 428      18.788   8.286 -13.189  1.00  0.21           C  
ATOM   3332  OE1 GLU A 428      18.846   9.132 -14.111  1.00  0.30           O  
ATOM   3333  OE2 GLU A 428      19.791   7.664 -12.772  1.00  0.18           O  
ATOM   3334  N   ASN A 429      13.698  10.591 -11.427  1.00  0.21           N  
ATOM   3335  CA  ASN A 429      13.334  12.003 -11.456  1.00  0.25           C  
ATOM   3336  C   ASN A 429      14.025  12.737 -12.602  1.00  0.21           C  
ATOM   3337  CB  ASN A 429      13.667  12.671 -10.120  1.00  0.20           C  
ATOM   3338  O   ASN A 429      15.253  12.820 -12.640  1.00  0.20           O  
ATOM   3339  CG  ASN A 429      12.628  12.392  -9.052  1.00  0.20           C  
ATOM   3340  ND2 ASN A 429      13.039  12.464  -7.792  1.00  0.12           N  
ATOM   3341  OD1 ASN A 429      11.466  12.112  -9.357  1.00  0.11           O  
ATOM   3342  N   PHE A 430      13.506  12.718 -13.867  1.00  0.21           N  
ATOM   3343  CA  PHE A 430      13.872  13.747 -14.833  1.00  0.23           C  
ATOM   3344  C   PHE A 430      13.632  15.138 -14.259  1.00  0.21           C  
ATOM   3345  CB  PHE A 430      13.082  13.572 -16.133  1.00  0.20           C  
ATOM   3346  O   PHE A 430      12.549  15.424 -13.743  1.00  0.20           O  
ATOM   3347  CG  PHE A 430      13.288  12.235 -16.794  1.00  0.21           C  
ATOM   3348  CD1 PHE A 430      14.422  11.989 -17.557  1.00  0.18           C  
ATOM   3349  CD2 PHE A 430      12.346  11.224 -16.650  1.00  0.18           C  
ATOM   3350  CE1 PHE A 430      14.615  10.753 -18.170  1.00  0.15           C  
ATOM   3351  CE2 PHE A 430      12.532   9.987 -17.259  1.00  0.19           C  
ATOM   3352  CZ  PHE A 430      13.667   9.753 -18.019  1.00  0.21           C  
ATOM   3353  N   THR A 431      14.775  15.698 -13.747  1.00  0.19           N  
ATOM   3354  CA  THR A 431      14.833  17.072 -13.258  1.00  0.20           C  
ATOM   3355  C   THR A 431      14.311  18.043 -14.313  1.00  0.19           C  
ATOM   3356  CB  THR A 431      16.268  17.463 -12.861  1.00  0.18           C  
ATOM   3357  O   THR A 431      13.824  19.126 -13.980  1.00  0.18           O  
ATOM   3358  CG2 THR A 431      16.544  17.129 -11.399  1.00  0.16           C  
ATOM   3359  OG1 THR A 431      17.197  16.751 -13.686  1.00  0.15           O  
ATOM   3360  N   SER A 432      14.067  17.662 -15.623  1.00  0.20           N  
ATOM   3361  CA  SER A 432      13.543  18.562 -16.646  1.00  0.19           C  
ATOM   3362  C   SER A 432      12.971  17.784 -17.826  1.00  0.18           C  
ATOM   3363  CB  SER A 432      14.635  19.514 -17.133  1.00  0.17           C  
ATOM   3364  O   SER A 432      13.291  16.608 -18.015  1.00  0.18           O  
ATOM   3365  OG  SER A 432      15.565  18.833 -17.957  1.00  0.10           O  
ATOM   3366  N   VAL A 433      11.840  18.174 -18.411  1.00  0.15           N  
ATOM   3367  CA  VAL A 433      11.350  17.748 -19.718  1.00  0.17           C  
ATOM   3368  C   VAL A 433      12.525  17.563 -20.675  1.00  0.14           C  
ATOM   3369  CB  VAL A 433      10.340  18.761 -20.303  1.00  0.13           C  
ATOM   3370  O   VAL A 433      12.540  16.625 -21.476  1.00  0.13           O  
ATOM   3371  CG1 VAL A 433       9.843  18.298 -21.671  1.00  0.09           C  
ATOM   3372  CG2 VAL A 433       9.168  18.960 -19.344  1.00  0.08           C  
ATOM   3373  N   ALA A 434      13.514  18.373 -20.590  1.00  0.11           N  
ATOM   3374  CA  ALA A 434      14.731  18.249 -21.389  1.00  0.17           C  
ATOM   3375  C   ALA A 434      15.526  17.010 -20.988  1.00  0.11           C  
ATOM   3376  CB  ALA A 434      15.593  19.501 -21.243  1.00  0.08           C  
ATOM   3377  O   ALA A 434      16.044  16.292 -21.847  1.00  0.10           O  
ATOM   3378  N   ASP A 435      15.674  16.682 -19.799  1.00  0.16           N  
ATOM   3379  CA  ASP A 435      16.341  15.434 -19.443  1.00  0.19           C  
ATOM   3380  C   ASP A 435      15.530  14.226 -19.908  1.00  0.16           C  
ATOM   3381  CB  ASP A 435      16.574  15.361 -17.933  1.00  0.13           C  
ATOM   3382  O   ASP A 435      16.092  13.245 -20.399  1.00  0.15           O  
ATOM   3383  CG  ASP A 435      17.712  16.251 -17.465  1.00  0.07           C  
ATOM   3384  OD1 ASP A 435      18.623  16.549 -18.267  1.00  0.09           O  
ATOM   3385  OD2 ASP A 435      17.698  16.657 -16.283  1.00  0.09           O  
ATOM   3386  N   ALA A 436      14.274  14.247 -19.952  1.00  0.20           N  
ATOM   3387  CA  ALA A 436      13.360  13.225 -20.456  1.00  0.18           C  
ATOM   3388  C   ALA A 436      13.351  13.201 -21.981  1.00  0.20           C  
ATOM   3389  CB  ALA A 436      11.950  13.464 -19.922  1.00  0.18           C  
ATOM   3390  O   ALA A 436      13.328  12.129 -22.591  1.00  0.19           O  
ATOM   3391  N   TYR A 437      13.490  14.302 -22.587  1.00  0.16           N  
ATOM   3392  CA  TYR A 437      13.677  14.437 -24.028  1.00  0.18           C  
ATOM   3393  C   TYR A 437      15.124  14.158 -24.418  1.00  0.16           C  
ATOM   3394  CB  TYR A 437      13.271  15.838 -24.494  1.00  0.14           C  
ATOM   3395  O   TYR A 437      15.395  13.687 -25.525  1.00  0.15           O  
ATOM   3396  CG  TYR A 437      11.787  15.997 -24.720  1.00  0.10           C  
ATOM   3397  CD1 TYR A 437      11.173  15.458 -25.848  1.00  0.07           C  
ATOM   3398  CD2 TYR A 437      10.997  16.686 -23.807  1.00  0.08           C  
ATOM   3399  CE1 TYR A 437       9.807  15.603 -26.062  1.00  0.07           C  
ATOM   3400  CE2 TYR A 437       9.629  16.838 -24.010  1.00  0.08           C  
ATOM   3401  OH  TYR A 437       7.690  16.440 -25.345  1.00  0.07           O  
ATOM   3402  CZ  TYR A 437       9.044  16.293 -25.138  1.00  0.07           C  
ATOM   3403  N   SER A 438      16.115  14.417 -23.514  1.00  0.16           N  
ATOM   3404  CA  SER A 438      17.480  14.066 -23.895  1.00  0.19           C  
ATOM   3405  C   SER A 438      17.685  12.555 -23.890  1.00  0.15           C  
ATOM   3406  CB  SER A 438      18.486  14.729 -22.953  1.00  0.13           C  
ATOM   3407  O   SER A 438      18.633  12.050 -24.494  1.00  0.15           O  
ATOM   3408  OG  SER A 438      18.248  14.343 -21.610  1.00  0.09           O  
ATOM   3409  N   TYR A 439      16.708  11.777 -23.369  1.00  0.18           N  
ATOM   3410  CA  TYR A 439      16.738  10.332 -23.569  1.00  0.21           C  
ATOM   3411  C   TYR A 439      16.542   9.981 -25.039  1.00  0.17           C  
ATOM   3412  CB  TYR A 439      15.659   9.650 -22.722  1.00  0.16           C  
ATOM   3413  O   TYR A 439      16.705   8.824 -25.434  1.00  0.16           O  
ATOM   3414  CG  TYR A 439      16.191   8.555 -21.830  1.00  0.17           C  
ATOM   3415  CD1 TYR A 439      16.229   7.232 -22.266  1.00  0.09           C  
ATOM   3416  CD2 TYR A 439      16.655   8.839 -20.550  1.00  0.09           C  
ATOM   3417  CE1 TYR A 439      16.716   6.219 -21.447  1.00  0.08           C  
ATOM   3418  CE2 TYR A 439      17.145   7.834 -19.723  1.00  0.09           C  
ATOM   3419  OH  TYR A 439      17.655   5.530 -19.364  1.00  0.07           O  
ATOM   3420  CZ  TYR A 439      17.171   6.529 -20.179  1.00  0.09           C  
ATOM   3421  N   ARG A 440      16.407  10.896 -25.813  1.00  0.17           N  
ATOM   3422  CA  ARG A 440      16.616  10.846 -27.256  1.00  0.18           C  
ATOM   3423  C   ARG A 440      18.094  10.678 -27.590  1.00  0.17           C  
ATOM   3424  CB  ARG A 440      16.070  12.111 -27.922  1.00  0.16           C  
ATOM   3425  O   ARG A 440      18.921  11.510 -27.211  1.00  0.17           O  
ATOM   3426  CG  ARG A 440      14.580  12.056 -28.220  1.00  0.13           C  
ATOM   3427  CD  ARG A 440      14.121  13.263 -29.027  1.00  0.08           C  
ATOM   3428  NE  ARG A 440      12.676  13.252 -29.239  1.00  0.07           N  
ATOM   3429  NH1 ARG A 440      12.697  14.872 -30.886  1.00  0.07           N  
ATOM   3430  NH2 ARG A 440      10.716  13.926 -30.227  1.00  0.05           N  
ATOM   3431  CZ  ARG A 440      12.033  14.017 -30.117  1.00  0.08           C  
ATOM   3432  N   GLY A 441      18.564   9.343 -27.607  1.00  0.19           N  
ATOM   3433  CA  GLY A 441      19.860   9.048 -28.195  1.00  0.19           C  
ATOM   3434  C   GLY A 441      20.863   8.511 -27.190  1.00  0.18           C  
ATOM   3435  O   GLY A 441      21.971   8.119 -27.560  1.00  0.17           O  
ATOM   3436  N   ARG A 442      20.316   8.238 -26.034  1.00  0.16           N  
ATOM   3437  CA  ARG A 442      21.219   7.418 -25.234  1.00  0.18           C  
ATOM   3438  C   ARG A 442      20.614   6.045 -24.961  1.00  0.14           C  
ATOM   3439  CB  ARG A 442      21.552   8.115 -23.913  1.00  0.11           C  
ATOM   3440  O   ARG A 442      19.405   5.923 -24.751  1.00  0.14           O  
ATOM   3441  CG  ARG A 442      22.528   9.272 -24.056  1.00  0.06           C  
ATOM   3442  CD  ARG A 442      23.021   9.765 -22.703  1.00  0.07           C  
ATOM   3443  NE  ARG A 442      23.929  10.900 -22.841  1.00  0.07           N  
ATOM   3444  NH1 ARG A 442      24.442  11.028 -20.592  1.00  0.06           N  
ATOM   3445  NH2 ARG A 442      25.385  12.501 -22.073  1.00  0.05           N  
ATOM   3446  CZ  ARG A 442      24.583  11.474 -21.835  1.00  0.07           C  
ATOM   3447  N   THR A 443      21.060   4.884 -25.680  1.00  0.18           N  
ATOM   3448  CA  THR A 443      21.029   3.508 -25.196  1.00  0.21           C  
ATOM   3449  C   THR A 443      20.449   3.444 -23.786  1.00  0.18           C  
ATOM   3450  CB  THR A 443      22.436   2.882 -25.204  1.00  0.15           C  
ATOM   3451  O   THR A 443      20.891   4.170 -22.893  1.00  0.17           O  
ATOM   3452  CG2 THR A 443      22.365   1.373 -25.416  1.00  0.08           C  
ATOM   3453  OG1 THR A 443      23.207   3.466 -26.261  1.00  0.11           O  
ATOM   3454  N   VAL A 444      19.166   3.683 -23.565  1.00  0.21           N  
ATOM   3455  CA  VAL A 444      18.813   3.146 -22.256  1.00  0.22           C  
ATOM   3456  C   VAL A 444      19.578   1.848 -22.005  1.00  0.22           C  
ATOM   3457  CB  VAL A 444      17.292   2.899 -22.135  1.00  0.20           C  
ATOM   3458  O   VAL A 444      19.451   0.888 -22.769  1.00  0.21           O  
ATOM   3459  CG1 VAL A 444      16.926   2.466 -20.717  1.00  0.10           C  
ATOM   3460  CG2 VAL A 444      16.516   4.154 -22.531  1.00  0.08           C  
ATOM   3461  N   THR A 445      20.833   1.904 -21.942  1.00  0.21           N  
ATOM   3462  CA  THR A 445      21.535   0.786 -21.322  1.00  0.23           C  
ATOM   3463  C   THR A 445      20.712   0.195 -20.181  1.00  0.22           C  
ATOM   3464  CB  THR A 445      22.915   1.217 -20.793  1.00  0.19           C  
ATOM   3465  O   THR A 445      20.223   0.927 -19.318  1.00  0.20           O  
ATOM   3466  CG2 THR A 445      23.881   0.038 -20.752  1.00  0.08           C  
ATOM   3467  OG1 THR A 445      23.453   2.231 -21.650  1.00  0.11           O  
ATOM   3468  N   LEU A 446      19.577  -0.599 -20.459  1.00  0.21           N  
ATOM   3469  CA  LEU A 446      19.253  -1.514 -19.370  1.00  0.24           C  
ATOM   3470  C   LEU A 446      20.127  -1.239 -18.151  1.00  0.21           C  
ATOM   3471  CB  LEU A 446      19.426  -2.967 -19.820  1.00  0.19           C  
ATOM   3472  O   LEU A 446      21.355  -1.305 -18.235  1.00  0.20           O  
ATOM   3473  CG  LEU A 446      18.294  -3.929 -19.458  1.00  0.18           C  
ATOM   3474  CD1 LEU A 446      17.685  -4.530 -20.721  1.00  0.09           C  
ATOM   3475  CD2 LEU A 446      18.800  -5.026 -18.528  1.00  0.09           C  
ATOM   3476  N   GLN A 447      19.788  -0.041 -17.587  1.00  0.21           N  
ATOM   3477  CA  GLN A 447      20.810   0.091 -16.554  1.00  0.24           C  
ATOM   3478  C   GLN A 447      21.068  -1.244 -15.861  1.00  0.21           C  
ATOM   3479  CB  GLN A 447      20.400   1.145 -15.524  1.00  0.19           C  
ATOM   3480  O   GLN A 447      22.221  -1.623 -15.642  1.00  0.19           O  
ATOM   3481  CG  GLN A 447      20.848   2.557 -15.878  1.00  0.17           C  
ATOM   3482  CD  GLN A 447      20.872   3.484 -14.677  1.00  0.08           C  
ATOM   3483  NE2 GLN A 447      21.582   4.600 -14.803  1.00  0.08           N  
ATOM   3484  OE1 GLN A 447      20.257   3.199 -13.644  1.00  0.10           O  
ATOM   3485  N   GLU A 448      20.211  -2.256 -15.922  1.00  0.21           N  
ATOM   3486  CA  GLU A 448      20.772  -3.348 -15.132  1.00  0.23           C  
ATOM   3487  C   GLU A 448      19.849  -4.563 -15.136  1.00  0.21           C  
ATOM   3488  CB  GLU A 448      21.036  -2.892 -13.695  1.00  0.20           C  
ATOM   3489  O   GLU A 448      18.626  -4.420 -15.061  1.00  0.20           O  
ATOM   3490  CG  GLU A 448      22.208  -1.931 -13.560  1.00  0.19           C  
ATOM   3491  CD  GLU A 448      22.403  -1.418 -12.142  1.00  0.09           C  
ATOM   3492  OE1 GLU A 448      21.572  -1.737 -11.261  1.00  0.11           O  
ATOM   3493  OE2 GLU A 448      23.394  -0.691 -11.910  1.00  0.10           O  
ATOM   3494  N   ARG A 449      20.124  -5.589 -15.909  1.00  0.24           N  
ATOM   3495  CA  ARG A 449      19.823  -6.995 -16.158  1.00  0.26           C  
ATOM   3496  C   ARG A 449      20.002  -7.826 -14.892  1.00  0.24           C  
ATOM   3497  CB  ARG A 449      20.712  -7.546 -17.276  1.00  0.23           C  
ATOM   3498  O   ARG A 449      21.046  -7.757 -14.240  1.00  0.23           O  
ATOM   3499  CG  ARG A 449      20.215  -8.854 -17.870  1.00  0.22           C  
ATOM   3500  CD  ARG A 449      21.142  -9.365 -18.963  1.00  0.24           C  
ATOM   3501  NE  ARG A 449      20.725 -10.675 -19.455  1.00  0.14           N  
ATOM   3502  NH1 ARG A 449      22.502 -10.924 -20.911  1.00  0.16           N  
ATOM   3503  NH2 ARG A 449      20.912 -12.567 -20.745  1.00  0.17           N  
ATOM   3504  CZ  ARG A 449      21.380 -11.386 -20.369  1.00  0.19           C  
ATOM   3505  N   PHE A 450      18.882  -8.395 -14.363  1.00  0.23           N  
ATOM   3506  CA  PHE A 450      18.973  -9.576 -13.514  1.00  0.28           C  
ATOM   3507  C   PHE A 450      18.561 -10.827 -14.280  1.00  0.23           C  
ATOM   3508  CB  PHE A 450      18.098  -9.413 -12.267  1.00  0.23           C  
ATOM   3509  O   PHE A 450      17.527 -10.838 -14.952  1.00  0.23           O  
ATOM   3510  CG  PHE A 450      18.247  -8.076 -11.592  1.00  0.22           C  
ATOM   3511  CD1 PHE A 450      19.213  -7.879 -10.613  1.00  0.23           C  
ATOM   3512  CD2 PHE A 450      17.420  -7.015 -11.938  1.00  0.24           C  
ATOM   3513  CE1 PHE A 450      19.353  -6.643  -9.987  1.00  0.21           C  
ATOM   3514  CE2 PHE A 450      17.553  -5.777 -11.316  1.00  0.24           C  
ATOM   3515  CZ  PHE A 450      18.519  -5.593 -10.341  1.00  0.25           C  
ATOM   3516  N   VAL A 451      19.444 -11.600 -14.723  1.00  0.24           N  
ATOM   3517  CA  VAL A 451      19.227 -13.018 -14.996  1.00  0.26           C  
ATOM   3518  C   VAL A 451      19.311 -13.812 -13.695  1.00  0.24           C  
ATOM   3519  CB  VAL A 451      20.249 -13.561 -16.019  1.00  0.22           C  
ATOM   3520  O   VAL A 451      20.296 -13.709 -12.959  1.00  0.23           O  
ATOM   3521  CG1 VAL A 451      19.938 -15.014 -16.373  1.00  0.13           C  
ATOM   3522  CG2 VAL A 451      20.259 -12.692 -17.276  1.00  0.15           C  
ATOM   3523  N   VAL A 452      18.196 -14.060 -12.987  1.00  0.24           N  
ATOM   3524  CA  VAL A 452      18.041 -15.125 -12.002  1.00  0.26           C  
ATOM   3525  C   VAL A 452      18.513 -16.451 -12.594  1.00  0.24           C  
ATOM   3526  CB  VAL A 452      16.577 -15.246 -11.523  1.00  0.23           C  
ATOM   3527  O   VAL A 452      18.197 -16.773 -13.742  1.00  0.24           O  
ATOM   3528  CG1 VAL A 452      16.472 -16.212 -10.344  1.00  0.20           C  
ATOM   3529  CG2 VAL A 452      16.024 -13.874 -11.145  1.00  0.23           C  
ATOM   3530  N   ASN A 453      19.752 -16.902 -12.220  1.00  0.24           N  
ATOM   3531  CA  ASN A 453      20.513 -18.127 -12.439  1.00  0.26           C  
ATOM   3532  C   ASN A 453      19.692 -19.172 -13.189  1.00  0.24           C  
ATOM   3533  CB  ASN A 453      21.008 -18.697 -11.108  1.00  0.22           C  
ATOM   3534  O   ASN A 453      18.509 -19.362 -12.900  1.00  0.23           O  
ATOM   3535  CG  ASN A 453      22.478 -19.068 -11.142  1.00  0.22           C  
ATOM   3536  ND2 ASN A 453      23.077 -19.225  -9.967  1.00  0.12           N  
ATOM   3537  OD1 ASN A 453      23.070 -19.211 -12.215  1.00  0.11           O  
ATOM   3538  N   GLN A 454      20.003 -19.423 -14.470  1.00  0.23           N  
ATOM   3539  CA  GLN A 454      19.773 -20.244 -15.655  1.00  0.24           C  
ATOM   3540  C   GLN A 454      19.499 -21.696 -15.273  1.00  0.23           C  
ATOM   3541  CB  GLN A 454      20.972 -20.168 -16.602  1.00  0.21           C  
ATOM   3542  O   GLN A 454      19.031 -22.483 -16.098  1.00  0.22           O  
ATOM   3543  CG  GLN A 454      20.911 -18.999 -17.577  1.00  0.21           C  
ATOM   3544  CD  GLN A 454      22.051 -19.011 -18.578  1.00  0.21           C  
ATOM   3545  NE2 GLN A 454      22.027 -18.069 -19.515  1.00  0.14           N  
ATOM   3546  OE1 GLN A 454      22.947 -19.859 -18.509  1.00  0.23           O  
ATOM   3547  N   ASP A 455      19.712 -22.017 -13.867  1.00  0.24           N  
ATOM   3548  CA  ASP A 455      19.416 -23.434 -13.685  1.00  0.26           C  
ATOM   3549  C   ASP A 455      17.910 -23.678 -13.627  1.00  0.24           C  
ATOM   3550  CB  ASP A 455      20.084 -23.963 -12.414  1.00  0.22           C  
ATOM   3551  O   ASP A 455      17.465 -24.764 -13.250  1.00  0.22           O  
ATOM   3552  CG  ASP A 455      21.544 -24.325 -12.618  1.00  0.22           C  
ATOM   3553  OD1 ASP A 455      21.957 -24.569 -13.772  1.00  0.11           O  
ATOM   3554  OD2 ASP A 455      22.289 -24.371 -11.615  1.00  0.11           O  
ATOM   3555  N   PHE A 456      17.082 -22.787 -14.103  1.00  0.25           N  
ATOM   3556  CA  PHE A 456      15.631 -22.649 -14.054  1.00  0.27           C  
ATOM   3557  C   PHE A 456      14.979 -23.367 -15.229  1.00  0.25           C  
ATOM   3558  CB  PHE A 456      15.230 -21.171 -14.053  1.00  0.24           C  
ATOM   3559  O   PHE A 456      13.931 -22.941 -15.720  1.00  0.24           O  
ATOM   3560  CG  PHE A 456      15.460 -20.480 -12.737  1.00  0.23           C  
ATOM   3561  CD1 PHE A 456      14.527 -20.579 -11.711  1.00  0.22           C  
ATOM   3562  CD2 PHE A 456      16.610 -19.730 -12.524  1.00  0.25           C  
ATOM   3563  CE1 PHE A 456      14.738 -19.940 -10.492  1.00  0.24           C  
ATOM   3564  CE2 PHE A 456      16.827 -19.089 -11.308  1.00  0.26           C  
ATOM   3565  CZ  PHE A 456      15.889 -19.194 -10.293  1.00  0.25           C  
ATOM   3566  N   ALA A 457      15.541 -24.399 -15.788  1.00  0.23           N  
ATOM   3567  CA  ALA A 457      15.356 -24.800 -17.180  1.00  0.24           C  
ATOM   3568  C   ALA A 457      14.428 -26.007 -17.285  1.00  0.23           C  
ATOM   3569  CB  ALA A 457      16.703 -25.110 -17.828  1.00  0.22           C  
ATOM   3570  O   ALA A 457      13.892 -26.294 -18.358  1.00  0.22           O  
ATOM   3571  N   SER A 458      13.549 -26.264 -16.205  1.00  0.21           N  
ATOM   3572  CA  SER A 458      12.866 -27.455 -16.700  1.00  0.23           C  
ATOM   3573  C   SER A 458      11.507 -27.631 -16.032  1.00  0.21           C  
ATOM   3574  CB  SER A 458      13.723 -28.700 -16.467  1.00  0.19           C  
ATOM   3575  O   SER A 458      11.412 -27.659 -14.803  1.00  0.20           O  
ATOM   3576  OG  SER A 458      13.756 -29.037 -15.091  1.00  0.10           O  
ATOM   3577  N   ARG A 459      10.659 -26.640 -15.717  1.00  0.22           N  
ATOM   3578  CA  ARG A 459       9.243 -26.901 -15.477  1.00  0.23           C  
ATOM   3579  C   ARG A 459       8.567 -25.700 -14.825  1.00  0.22           C  
ATOM   3580  CB  ARG A 459       9.067 -28.142 -14.600  1.00  0.20           C  
ATOM   3581  O   ARG A 459       9.119 -25.095 -13.904  1.00  0.21           O  
ATOM   3582  CG  ARG A 459       9.323 -29.452 -15.327  1.00  0.14           C  
ATOM   3583  CD  ARG A 459       8.885 -30.652 -14.498  1.00  0.08           C  
ATOM   3584  NE  ARG A 459       9.053 -31.904 -15.231  1.00  0.07           N  
ATOM   3585  NH1 ARG A 459       7.793 -33.171 -13.768  1.00  0.07           N  
ATOM   3586  NH2 ARG A 459       8.746 -34.148 -15.609  1.00  0.05           N  
ATOM   3587  CZ  ARG A 459       8.530 -33.071 -14.868  1.00  0.07           C  
ATOM   3588  N   VAL A 460       7.736 -24.706 -15.611  1.00  0.23           N  
ATOM   3589  CA  VAL A 460       6.582 -23.815 -15.666  1.00  0.24           C  
ATOM   3590  C   VAL A 460       5.972 -23.673 -14.273  1.00  0.23           C  
ATOM   3591  CB  VAL A 460       5.518 -24.324 -16.664  1.00  0.22           C  
ATOM   3592  O   VAL A 460       5.575 -24.665 -13.658  1.00  0.23           O  
ATOM   3593  CG1 VAL A 460       4.461 -23.250 -16.921  1.00  0.12           C  
ATOM   3594  CG2 VAL A 460       6.177 -24.753 -17.973  1.00  0.11           C  
ATOM   3595  N   GLY A 461       6.282 -22.663 -13.443  1.00  0.25           N  
ATOM   3596  CA  GLY A 461       5.502 -22.322 -12.264  1.00  0.26           C  
ATOM   3597  C   GLY A 461       6.272 -21.483 -11.262  1.00  0.25           C  
ATOM   3598  O   GLY A 461       5.781 -21.212 -10.164  1.00  0.24           O  
ATOM   3599  N   ASP A 462       7.372 -20.771 -11.589  1.00  0.25           N  
ATOM   3600  CA  ASP A 462       8.293 -20.080 -10.691  1.00  0.28           C  
ATOM   3601  C   ASP A 462       7.976 -18.587 -10.623  1.00  0.25           C  
ATOM   3602  CB  ASP A 462       9.740 -20.290 -11.141  1.00  0.24           C  
ATOM   3603  O   ASP A 462       7.674 -17.964 -11.642  1.00  0.25           O  
ATOM   3604  CG  ASP A 462      10.196 -21.733 -11.017  1.00  0.24           C  
ATOM   3605  OD1 ASP A 462       9.578 -22.504 -10.252  1.00  0.14           O  
ATOM   3606  OD2 ASP A 462      11.184 -22.102 -11.688  1.00  0.13           O  
ATOM   3607  N   GLN A 463       7.305 -18.051  -9.525  1.00  0.31           N  
ATOM   3608  CA  GLN A 463       6.649 -16.812  -9.120  1.00  0.32           C  
ATOM   3609  C   GLN A 463       7.568 -15.963  -8.246  1.00  0.31           C  
ATOM   3610  CB  GLN A 463       5.347 -17.112  -8.375  1.00  0.29           C  
ATOM   3611  O   GLN A 463       8.320 -16.495  -7.427  1.00  0.29           O  
ATOM   3612  CG  GLN A 463       4.290 -17.792  -9.234  1.00  0.28           C  
ATOM   3613  CD  GLN A 463       2.998 -18.048  -8.481  1.00  0.30           C  
ATOM   3614  NE2 GLN A 463       1.968 -18.482  -9.201  1.00  0.28           N  
ATOM   3615  OE1 GLN A 463       2.925 -17.859  -7.263  1.00  0.34           O  
ATOM   3616  N   LEU A 464       7.881 -14.608  -8.642  1.00  0.31           N  
ATOM   3617  CA  LEU A 464       8.252 -13.627  -7.628  1.00  0.33           C  
ATOM   3618  C   LEU A 464       7.180 -13.531  -6.547  1.00  0.31           C  
ATOM   3619  CB  LEU A 464       8.473 -12.253  -8.267  1.00  0.29           C  
ATOM   3620  O   LEU A 464       6.020 -13.236  -6.842  1.00  0.30           O  
ATOM   3621  CG  LEU A 464       9.502 -11.348  -7.588  1.00  0.29           C  
ATOM   3622  CD1 LEU A 464      10.799 -11.326  -8.389  1.00  0.26           C  
ATOM   3623  CD2 LEU A 464       8.947  -9.937  -7.422  1.00  0.27           C  
ATOM   3624  N   LEU A 465       7.401 -14.072  -5.426  1.00  0.35           N  
ATOM   3625  CA  LEU A 465       6.513 -14.031  -4.270  1.00  0.35           C  
ATOM   3626  C   LEU A 465       6.505 -12.643  -3.638  1.00  0.35           C  
ATOM   3627  CB  LEU A 465       6.936 -15.075  -3.232  1.00  0.33           C  
ATOM   3628  O   LEU A 465       5.442 -12.110  -3.315  1.00  0.33           O  
ATOM   3629  CG  LEU A 465       6.760 -16.540  -3.633  1.00  0.31           C  
ATOM   3630  CD1 LEU A 465       7.330 -17.457  -2.556  1.00  0.29           C  
ATOM   3631  CD2 LEU A 465       5.288 -16.853  -3.884  1.00  0.31           C  
ATOM   3632  N   SER A 466       7.800 -11.942  -3.507  1.00  0.40           N  
ATOM   3633  CA  SER A 466       7.953 -10.641  -2.865  1.00  0.41           C  
ATOM   3634  C   SER A 466       9.208  -9.927  -3.357  1.00  0.40           C  
ATOM   3635  CB  SER A 466       8.009 -10.796  -1.344  1.00  0.39           C  
ATOM   3636  O   SER A 466      10.143 -10.567  -3.842  1.00  0.38           O  
ATOM   3637  OG  SER A 466       9.350 -10.884  -0.896  1.00  0.31           O  
ATOM   3638  N   CYS A 467       9.197  -8.603  -3.402  1.00  0.31           N  
ATOM   3639  CA  CYS A 467      10.285  -7.642  -3.540  1.00  0.36           C  
ATOM   3640  C   CYS A 467      10.235  -6.599  -2.430  1.00  0.31           C  
ATOM   3641  CB  CYS A 467      10.221  -6.952  -4.903  1.00  0.31           C  
ATOM   3642  O   CYS A 467       9.232  -5.903  -2.271  1.00  0.29           O  
ATOM   3643  SG  CYS A 467      11.670  -5.939  -5.273  1.00  0.20           S  
ATOM   3644  N   THR A 468      11.197  -6.567  -1.546  1.00  0.42           N  
ATOM   3645  CA  THR A 468      11.344  -5.657  -0.416  1.00  0.42           C  
ATOM   3646  C   THR A 468      12.550  -4.743  -0.611  1.00  0.42           C  
ATOM   3647  CB  THR A 468      11.491  -6.430   0.908  1.00  0.42           C  
ATOM   3648  O   THR A 468      13.686  -5.214  -0.692  1.00  0.41           O  
ATOM   3649  CG2 THR A 468      11.539  -5.477   2.098  1.00  0.38           C  
ATOM   3650  OG1 THR A 468      10.375  -7.316   1.064  1.00  0.35           O  
ATOM   3651  N   PRO A 469      12.423  -3.433  -0.909  1.00  0.38           N  
ATOM   3652  CA  PRO A 469      13.574  -2.538  -0.767  1.00  0.39           C  
ATOM   3653  C   PRO A 469      14.138  -2.524   0.652  1.00  0.39           C  
ATOM   3654  CB  PRO A 469      13.003  -1.168  -1.141  1.00  0.38           C  
ATOM   3655  O   PRO A 469      13.391  -2.339   1.616  1.00  0.37           O  
ATOM   3656  CG  PRO A 469      11.535  -1.282  -0.883  1.00  0.36           C  
ATOM   3657  CD  PRO A 469      11.162  -2.736  -0.887  1.00  0.40           C  
ATOM   3658  N   ILE A 470      15.362  -2.788   0.857  1.00  0.39           N  
ATOM   3659  CA  ILE A 470      16.108  -2.653   2.104  1.00  0.41           C  
ATOM   3660  C   ILE A 470      16.649  -1.230   2.230  1.00  0.39           C  
ATOM   3661  CB  ILE A 470      17.264  -3.675   2.185  1.00  0.39           C  
ATOM   3662  O   ILE A 470      16.644  -0.652   3.319  1.00  0.38           O  
ATOM   3663  CG1 ILE A 470      16.723  -5.104   2.058  1.00  0.36           C  
ATOM   3664  CG2 ILE A 470      18.048  -3.500   3.489  1.00  0.36           C  
ATOM   3665  CD1 ILE A 470      17.805  -6.174   2.021  1.00  0.38           C  
ATOM   3666  N   SER A 471      17.224  -0.684   1.189  1.00  0.39           N  
ATOM   3667  CA  SER A 471      17.766   0.668   1.097  1.00  0.40           C  
ATOM   3668  C   SER A 471      17.530   1.266  -0.286  1.00  0.39           C  
ATOM   3669  CB  SER A 471      19.263   0.667   1.412  1.00  0.37           C  
ATOM   3670  O   SER A 471      16.854   0.662  -1.122  1.00  0.37           O  
ATOM   3671  OG  SER A 471      19.999   0.079   0.353  1.00  0.32           O  
ATOM   3672  N   SER A 472      17.965   2.594  -0.435  1.00  0.35           N  
ATOM   3673  CA  SER A 472      17.863   3.291  -1.713  1.00  0.37           C  
ATOM   3674  C   SER A 472      18.568   2.518  -2.823  1.00  0.34           C  
ATOM   3675  CB  SER A 472      18.455   4.697  -1.605  1.00  0.33           C  
ATOM   3676  O   SER A 472      18.296   2.734  -4.006  1.00  0.32           O  
ATOM   3677  OG  SER A 472      19.798   4.645  -1.156  1.00  0.27           O  
ATOM   3678  N   SER A 473      19.521   1.683  -2.489  1.00  0.35           N  
ATOM   3679  CA  SER A 473      20.367   0.940  -3.418  1.00  0.36           C  
ATOM   3680  C   SER A 473      20.098  -0.558  -3.335  1.00  0.35           C  
ATOM   3681  CB  SER A 473      21.845   1.217  -3.137  1.00  0.33           C  
ATOM   3682  O   SER A 473      20.629  -1.335  -4.130  1.00  0.33           O  
ATOM   3683  OG  SER A 473      22.176   0.874  -1.803  1.00  0.29           O  
ATOM   3684  N   ARG A 474      19.239  -1.024  -2.405  1.00  0.38           N  
ATOM   3685  CA  ARG A 474      19.117  -2.449  -2.115  1.00  0.41           C  
ATOM   3686  C   ARG A 474      17.656  -2.885  -2.116  1.00  0.38           C  
ATOM   3687  CB  ARG A 474      19.762  -2.781  -0.768  1.00  0.37           C  
ATOM   3688  O   ARG A 474      16.820  -2.274  -1.447  1.00  0.36           O  
ATOM   3689  CG  ARG A 474      20.230  -4.223  -0.647  1.00  0.36           C  
ATOM   3690  CD  ARG A 474      20.948  -4.474   0.671  1.00  0.39           C  
ATOM   3691  NE  ARG A 474      22.344  -4.050   0.613  1.00  0.40           N  
ATOM   3692  NH1 ARG A 474      22.717  -4.260   2.884  1.00  0.33           N  
ATOM   3693  NH2 ARG A 474      24.406  -3.562   1.500  1.00  0.29           N  
ATOM   3694  CZ  ARG A 474      23.153  -3.958   1.666  1.00  0.35           C  
ATOM   3695  N   VAL A 475      17.249  -3.744  -2.941  1.00  0.40           N  
ATOM   3696  CA  VAL A 475      15.999  -4.496  -2.934  1.00  0.41           C  
ATOM   3697  C   VAL A 475      16.292  -5.987  -2.784  1.00  0.40           C  
ATOM   3698  CB  VAL A 475      15.175  -4.241  -4.216  1.00  0.39           C  
ATOM   3699  O   VAL A 475      17.259  -6.496  -3.356  1.00  0.38           O  
ATOM   3700  CG1 VAL A 475      13.825  -4.951  -4.141  1.00  0.34           C  
ATOM   3701  CG2 VAL A 475      14.982  -2.742  -4.437  1.00  0.35           C  
ATOM   3702  N   ILE A 476      15.598  -6.613  -1.924  1.00  0.41           N  
ATOM   3703  CA  ILE A 476      15.522  -8.067  -1.835  1.00  0.42           C  
ATOM   3704  C   ILE A 476      14.261  -8.563  -2.539  1.00  0.41           C  
ATOM   3705  CB  ILE A 476      15.538  -8.544  -0.365  1.00  0.40           C  
ATOM   3706  O   ILE A 476      13.174  -8.018  -2.335  1.00  0.39           O  
ATOM   3707  CG1 ILE A 476      16.853  -8.143   0.313  1.00  0.35           C  
ATOM   3708  CG2 ILE A 476      15.321 -10.058  -0.287  1.00  0.36           C  
ATOM   3709  CD1 ILE A 476      16.956  -8.575   1.769  1.00  0.37           C  
ATOM   3710  N   PHE A 477      14.276  -9.468  -3.491  1.00  0.38           N  
ATOM   3711  CA  PHE A 477      13.188 -10.219  -4.106  1.00  0.41           C  
ATOM   3712  C   PHE A 477      13.226 -11.680  -3.675  1.00  0.38           C  
ATOM   3713  CB  PHE A 477      13.262 -10.121  -5.633  1.00  0.37           C  
ATOM   3714  O   PHE A 477      14.302 -12.236  -3.441  1.00  0.36           O  
ATOM   3715  CG  PHE A 477      13.736  -8.783  -6.133  1.00  0.37           C  
ATOM   3716  CD1 PHE A 477      12.829  -7.766  -6.406  1.00  0.36           C  
ATOM   3717  CD2 PHE A 477      15.089  -8.542  -6.330  1.00  0.37           C  
ATOM   3718  CE1 PHE A 477      13.265  -6.526  -6.869  1.00  0.34           C  
ATOM   3719  CE2 PHE A 477      15.532  -7.306  -6.792  1.00  0.37           C  
ATOM   3720  CZ  PHE A 477      14.619  -6.300  -7.062  1.00  0.35           C  
ATOM   3721  N   SER A 478      12.033 -12.163  -3.426  1.00  0.40           N  
ATOM   3722  CA  SER A 478      11.792 -13.593  -3.266  1.00  0.41           C  
ATOM   3723  C   SER A 478      10.908 -14.133  -4.385  1.00  0.40           C  
ATOM   3724  CB  SER A 478      11.144 -13.879  -1.910  1.00  0.39           C  
ATOM   3725  O   SER A 478       9.993 -13.448  -4.846  1.00  0.38           O  
ATOM   3726  OG  SER A 478       9.851 -13.301  -1.839  1.00  0.32           O  
ATOM   3727  N   GLY A 479      11.286 -15.276  -4.975  1.00  0.37           N  
ATOM   3728  CA  GLY A 479      10.525 -16.092  -5.908  1.00  0.37           C  
ATOM   3729  C   GLY A 479      10.586 -17.574  -5.591  1.00  0.37           C  
ATOM   3730  O   GLY A 479      11.368 -18.001  -4.739  1.00  0.35           O  
ATOM   3731  N   THR A 480       9.552 -18.297  -5.836  1.00  0.34           N  
ATOM   3732  CA  THR A 480       9.474 -19.752  -5.901  1.00  0.35           C  
ATOM   3733  C   THR A 480       9.867 -20.252  -7.288  1.00  0.34           C  
ATOM   3734  CB  THR A 480       8.060 -20.252  -5.554  1.00  0.32           C  
ATOM   3735  O   THR A 480       9.555 -19.614  -8.296  1.00  0.32           O  
ATOM   3736  CG2 THR A 480       7.666 -19.849  -4.137  1.00  0.29           C  
ATOM   3737  OG1 THR A 480       7.120 -19.688  -6.477  1.00  0.27           O  
ATOM   3738  N   GLY A 481      10.956 -21.336  -7.389  1.00  0.31           N  
ATOM   3739  CA  GLY A 481      11.223 -22.246  -8.491  1.00  0.30           C  
ATOM   3740  C   GLY A 481      10.796 -23.673  -8.204  1.00  0.31           C  
ATOM   3741  O   GLY A 481      10.694 -24.074  -7.042  1.00  0.29           O  
ATOM   3742  N   THR A 482      10.019 -24.374  -9.184  1.00  0.28           N  
ATOM   3743  CA  THR A 482       9.631 -25.780  -9.188  1.00  0.29           C  
ATOM   3744  C   THR A 482      10.766 -26.656  -8.667  1.00  0.28           C  
ATOM   3745  CB  THR A 482       9.228 -26.244 -10.600  1.00  0.26           C  
ATOM   3746  O   THR A 482      10.523 -27.662  -7.997  1.00  0.26           O  
ATOM   3747  CG2 THR A 482       7.842 -26.882 -10.595  1.00  0.21           C  
ATOM   3748  OG1 THR A 482       9.218 -25.116 -11.483  1.00  0.16           O  
ATOM   3749  N   TYR A 483      12.027 -26.345  -8.734  1.00  0.27           N  
ATOM   3750  CA  TYR A 483      13.140 -27.204  -8.346  1.00  0.28           C  
ATOM   3751  C   TYR A 483      14.181 -26.422  -7.552  1.00  0.27           C  
ATOM   3752  CB  TYR A 483      13.791 -27.833  -9.582  1.00  0.25           C  
ATOM   3753  O   TYR A 483      14.694 -25.405  -8.023  1.00  0.26           O  
ATOM   3754  CG  TYR A 483      13.213 -29.176  -9.954  1.00  0.24           C  
ATOM   3755  CD1 TYR A 483      13.698 -30.349  -9.380  1.00  0.10           C  
ATOM   3756  CD2 TYR A 483      12.181 -29.276 -10.881  1.00  0.09           C  
ATOM   3757  CE1 TYR A 483      13.170 -31.590  -9.722  1.00  0.08           C  
ATOM   3758  CE2 TYR A 483      11.645 -30.512 -11.231  1.00  0.09           C  
ATOM   3759  OH  TYR A 483      11.618 -32.886 -10.988  1.00  0.07           O  
ATOM   3760  CZ  TYR A 483      12.145 -31.661 -10.646  1.00  0.07           C  
ATOM   3761  N   ASN A 484      14.083 -26.376  -6.181  1.00  0.25           N  
ATOM   3762  CA  ASN A 484      15.166 -26.310  -5.206  1.00  0.27           C  
ATOM   3763  C   ASN A 484      15.542 -24.867  -4.883  1.00  0.25           C  
ATOM   3764  CB  ASN A 484      16.390 -27.077  -5.710  1.00  0.23           C  
ATOM   3765  O   ASN A 484      16.249 -24.217  -5.655  1.00  0.24           O  
ATOM   3766  CG  ASN A 484      16.160 -28.574  -5.763  1.00  0.22           C  
ATOM   3767  ND2 ASN A 484      16.907 -29.259  -6.621  1.00  0.11           N  
ATOM   3768  OD1 ASN A 484      15.318 -29.111  -5.039  1.00  0.10           O  
ATOM   3769  N   GLY A 485      14.624 -23.994  -4.400  1.00  0.27           N  
ATOM   3770  CA  GLY A 485      15.196 -22.953  -3.560  1.00  0.28           C  
ATOM   3771  C   GLY A 485      14.490 -21.618  -3.700  1.00  0.27           C  
ATOM   3772  O   GLY A 485      13.607 -21.462  -4.546  1.00  0.26           O  
ATOM   3773  N   VAL A 486      14.268 -20.805  -2.654  1.00  0.31           N  
ATOM   3774  CA  VAL A 486      14.103 -19.360  -2.529  1.00  0.32           C  
ATOM   3775  C   VAL A 486      15.360 -18.651  -3.028  1.00  0.31           C  
ATOM   3776  CB  VAL A 486      13.803 -18.948  -1.070  1.00  0.30           C  
ATOM   3777  O   VAL A 486      16.478 -19.047  -2.693  1.00  0.30           O  
ATOM   3778  CG1 VAL A 486      13.511 -17.451  -0.981  1.00  0.27           C  
ATOM   3779  CG2 VAL A 486      12.631 -19.758  -0.518  1.00  0.28           C  
ATOM   3780  N   TYR A 487      15.246 -18.051  -4.156  1.00  0.28           N  
ATOM   3781  CA  TYR A 487      16.355 -17.237  -4.639  1.00  0.32           C  
ATOM   3782  C   TYR A 487      16.232 -15.800  -4.146  1.00  0.28           C  
ATOM   3783  CB  TYR A 487      16.414 -17.260  -6.170  1.00  0.27           C  
ATOM   3784  O   TYR A 487      15.125 -15.273  -4.021  1.00  0.27           O  
ATOM   3785  CG  TYR A 487      16.656 -18.634  -6.746  1.00  0.27           C  
ATOM   3786  CD1 TYR A 487      17.950 -19.093  -6.983  1.00  0.27           C  
ATOM   3787  CD2 TYR A 487      15.593 -19.475  -7.057  1.00  0.27           C  
ATOM   3788  CE1 TYR A 487      18.178 -20.358  -7.516  1.00  0.22           C  
ATOM   3789  CE2 TYR A 487      15.809 -20.741  -7.591  1.00  0.24           C  
ATOM   3790  OH  TYR A 487      17.323 -22.425  -8.344  1.00  0.10           O  
ATOM   3791  CZ  TYR A 487      17.103 -21.173  -7.816  1.00  0.28           C  
ATOM   3792  N   TYR A 488      17.441 -15.351  -3.809  1.00  0.30           N  
ATOM   3793  CA  TYR A 488      17.775 -14.035  -3.277  1.00  0.34           C  
ATOM   3794  C   TYR A 488      18.759 -13.311  -4.188  1.00  0.30           C  
ATOM   3795  CB  TYR A 488      18.362 -14.158  -1.867  1.00  0.29           C  
ATOM   3796  O   TYR A 488      19.656 -13.933  -4.761  1.00  0.29           O  
ATOM   3797  CG  TYR A 488      17.542 -15.024  -0.942  1.00  0.28           C  
ATOM   3798  CD1 TYR A 488      16.527 -14.476  -0.160  1.00  0.27           C  
ATOM   3799  CD2 TYR A 488      17.782 -16.390  -0.846  1.00  0.28           C  
ATOM   3800  CE1 TYR A 488      15.771 -15.270   0.696  1.00  0.28           C  
ATOM   3801  CE2 TYR A 488      17.031 -17.194   0.007  1.00  0.30           C  
ATOM   3802  OH  TYR A 488      15.284 -17.416   1.617  1.00  0.17           O  
ATOM   3803  CZ  TYR A 488      16.029 -16.625   0.772  1.00  0.28           C  
ATOM   3804  N   GLY A 489      18.490 -12.244  -4.632  1.00  0.32           N  
ATOM   3805  CA  GLY A 489      19.484 -11.293  -5.103  1.00  0.32           C  
ATOM   3806  C   GLY A 489      19.471  -9.985  -4.335  1.00  0.32           C  
ATOM   3807  O   GLY A 489      18.446  -9.604  -3.766  1.00  0.30           O  
ATOM   3808  N   LYS A 490      20.648  -9.594  -3.669  1.00  0.30           N  
ATOM   3809  CA  LYS A 490      21.104  -8.235  -3.389  1.00  0.31           C  
ATOM   3810  C   LYS A 490      21.376  -7.469  -4.681  1.00  0.30           C  
ATOM   3811  CB  LYS A 490      22.363  -8.259  -2.520  1.00  0.28           C  
ATOM   3812  O   LYS A 490      22.039  -7.982  -5.585  1.00  0.28           O  
ATOM   3813  CG  LYS A 490      22.854  -6.880  -2.104  1.00  0.26           C  
ATOM   3814  CD  LYS A 490      24.152  -6.965  -1.312  1.00  0.30           C  
ATOM   3815  CE  LYS A 490      24.767  -5.589  -1.096  1.00  0.26           C  
ATOM   3816  NZ  LYS A 490      26.085  -5.674  -0.399  1.00  0.28           N  
ATOM   3817  N   TYR A 491      20.709  -6.488  -4.842  1.00  0.26           N  
ATOM   3818  CA  TYR A 491      21.216  -5.393  -5.661  1.00  0.31           C  
ATOM   3819  C   TYR A 491      21.629  -4.210  -4.794  1.00  0.26           C  
ATOM   3820  CB  TYR A 491      20.161  -4.950  -6.680  1.00  0.25           C  
ATOM   3821  O   TYR A 491      20.821  -3.683  -4.025  1.00  0.26           O  
ATOM   3822  CG  TYR A 491      20.669  -3.938  -7.677  1.00  0.26           C  
ATOM   3823  CD1 TYR A 491      20.429  -2.577  -7.501  1.00  0.26           C  
ATOM   3824  CD2 TYR A 491      21.387  -4.339  -8.798  1.00  0.27           C  
ATOM   3825  CE1 TYR A 491      20.893  -1.640  -8.419  1.00  0.26           C  
ATOM   3826  CE2 TYR A 491      21.856  -3.411  -9.722  1.00  0.29           C  
ATOM   3827  OH  TYR A 491      22.066  -1.143 -10.436  1.00  0.12           O  
ATOM   3828  CZ  TYR A 491      21.605  -2.066  -9.524  1.00  0.27           C  
ATOM   3829  N   ASP A 492      22.990  -4.096  -4.703  1.00  0.27           N  
ATOM   3830  CA  ASP A 492      23.726  -2.893  -4.329  1.00  0.29           C  
ATOM   3831  C   ASP A 492      23.862  -1.940  -5.514  1.00  0.27           C  
ATOM   3832  CB  ASP A 492      25.110  -3.258  -3.786  1.00  0.26           C  
ATOM   3833  O   ASP A 492      24.345  -2.331  -6.579  1.00  0.26           O  
ATOM   3834  CG  ASP A 492      25.197  -3.162  -2.273  1.00  0.26           C  
ATOM   3835  OD1 ASP A 492      24.493  -2.320  -1.673  1.00  0.28           O  
ATOM   3836  OD2 ASP A 492      25.979  -3.932  -1.675  1.00  0.28           O  
ATOM   3837  N   LYS A 493      22.990  -0.981  -5.566  1.00  0.23           N  
ATOM   3838  CA  LYS A 493      23.374   0.159  -6.393  1.00  0.25           C  
ATOM   3839  C   LYS A 493      24.887   0.360  -6.384  1.00  0.23           C  
ATOM   3840  CB  LYS A 493      22.674   1.431  -5.912  1.00  0.22           C  
ATOM   3841  O   LYS A 493      25.496   0.485  -5.320  1.00  0.23           O  
ATOM   3842  CG  LYS A 493      22.251   2.367  -7.035  1.00  0.23           C  
ATOM   3843  CD  LYS A 493      21.580   3.622  -6.493  1.00  0.27           C  
ATOM   3844  CE  LYS A 493      21.225   4.594  -7.611  1.00  0.23           C  
ATOM   3845  NZ  LYS A 493      20.547   5.818  -7.087  1.00  0.19           N  
ATOM   3846  N   GLY A 494      25.504   0.032  -7.609  1.00  0.22           N  
ATOM   3847  CA  GLY A 494      26.909   0.336  -7.833  1.00  0.22           C  
ATOM   3848  C   GLY A 494      27.837  -0.791  -7.422  1.00  0.22           C  
ATOM   3849  O   GLY A 494      29.038  -0.744  -7.695  1.00  0.20           O  
ATOM   3850  N   VAL A 495      27.354  -1.863  -6.759  1.00  0.22           N  
ATOM   3851  CA  VAL A 495      28.281  -2.990  -6.748  1.00  0.24           C  
ATOM   3852  C   VAL A 495      28.096  -3.823  -8.014  1.00  0.22           C  
ATOM   3853  CB  VAL A 495      28.087  -3.873  -5.495  1.00  0.20           C  
ATOM   3854  O   VAL A 495      27.011  -4.357  -8.260  1.00  0.21           O  
ATOM   3855  CG1 VAL A 495      29.200  -4.914  -5.391  1.00  0.11           C  
ATOM   3856  CG2 VAL A 495      28.040  -3.008  -4.237  1.00  0.09           C  
ATOM   3857  N   ALA A 496      28.451  -3.364  -9.161  1.00  0.21           N  
ATOM   3858  CA  ALA A 496      28.949  -4.158 -10.281  1.00  0.22           C  
ATOM   3859  C   ALA A 496      29.568  -5.465  -9.795  1.00  0.20           C  
ATOM   3860  CB  ALA A 496      29.969  -3.358 -11.088  1.00  0.19           C  
ATOM   3861  O   ALA A 496      30.542  -5.455  -9.038  1.00  0.19           O  
ATOM   3862  N   ASP A 497      28.810  -6.416  -9.355  1.00  0.20           N  
ATOM   3863  CA  ASP A 497      29.596  -7.582  -9.746  1.00  0.22           C  
ATOM   3864  C   ASP A 497      29.554  -7.791 -11.258  1.00  0.20           C  
ATOM   3865  CB  ASP A 497      29.091  -8.835  -9.027  1.00  0.18           C  
ATOM   3866  O   ASP A 497      28.520  -8.174 -11.809  1.00  0.19           O  
ATOM   3867  CG  ASP A 497      30.154  -9.494  -8.167  1.00  0.16           C  
ATOM   3868  OD1 ASP A 497      31.351  -9.164  -8.316  1.00  0.10           O  
ATOM   3869  OD2 ASP A 497      29.793 -10.353  -7.334  1.00  0.10           O  
ATOM   3870  N   ILE A 498      29.907  -6.861 -12.069  1.00  0.17           N  
ATOM   3871  CA  ILE A 498      30.629  -7.024 -13.325  1.00  0.22           C  
ATOM   3872  C   ILE A 498      31.887  -7.859 -13.093  1.00  0.18           C  
ATOM   3873  CB  ILE A 498      30.999  -5.658 -13.946  1.00  0.16           C  
ATOM   3874  O   ILE A 498      32.861  -7.376 -12.510  1.00  0.17           O  
ATOM   3875  CG1 ILE A 498      29.788  -4.719 -13.931  1.00  0.09           C  
ATOM   3876  CG2 ILE A 498      31.535  -5.839 -15.369  1.00  0.07           C  
ATOM   3877  CD1 ILE A 498      30.099  -3.300 -14.385  1.00  0.07           C  
ATOM   3878  N   GLY A 499      31.812  -9.009 -12.659  1.00  0.19           N  
ATOM   3879  CA  GLY A 499      33.087  -9.573 -13.074  1.00  0.19           C  
ATOM   3880  C   GLY A 499      33.121 -11.087 -13.002  1.00  0.18           C  
ATOM   3881  O   GLY A 499      34.030 -11.719 -13.544  1.00  0.18           O  
ATOM   3882  N   THR A 500      32.084 -11.854 -12.719  1.00  0.19           N  
ATOM   3883  CA  THR A 500      32.392 -13.269 -12.895  1.00  0.22           C  
ATOM   3884  C   THR A 500      31.458 -13.902 -13.922  1.00  0.18           C  
ATOM   3885  CB  THR A 500      32.288 -14.033 -11.562  1.00  0.17           C  
ATOM   3886  O   THR A 500      30.237 -13.884 -13.753  1.00  0.18           O  
ATOM   3887  CG2 THR A 500      33.566 -13.885 -10.742  1.00  0.08           C  
ATOM   3888  OG1 THR A 500      31.186 -13.516 -10.806  1.00  0.12           O  
ATOM   3889  N   THR A 501      31.696 -13.696 -15.266  1.00  0.20           N  
ATOM   3890  CA  THR A 501      31.341 -14.656 -16.305  1.00  0.22           C  
ATOM   3891  C   THR A 501      31.227 -16.063 -15.725  1.00  0.19           C  
ATOM   3892  CB  THR A 501      32.375 -14.651 -17.447  1.00  0.18           C  
ATOM   3893  O   THR A 501      32.172 -16.569 -15.117  1.00  0.19           O  
ATOM   3894  CG2 THR A 501      31.689 -14.652 -18.809  1.00  0.09           C  
ATOM   3895  OG1 THR A 501      33.194 -13.481 -17.337  1.00  0.12           O  
ATOM   3896  N   ARG A 502      30.159 -16.406 -15.170  1.00  0.23           N  
ATOM   3897  CA  ARG A 502      29.968 -17.838 -14.960  1.00  0.25           C  
ATOM   3898  C   ARG A 502      29.341 -18.492 -16.186  1.00  0.23           C  
ATOM   3899  CB  ARG A 502      29.097 -18.089 -13.728  1.00  0.22           C  
ATOM   3900  O   ARG A 502      28.409 -17.946 -16.779  1.00  0.22           O  
ATOM   3901  CG  ARG A 502      29.802 -17.818 -12.408  1.00  0.22           C  
ATOM   3902  CD  ARG A 502      28.994 -18.326 -11.222  1.00  0.24           C  
ATOM   3903  NE  ARG A 502      29.629 -17.985  -9.952  1.00  0.17           N  
ATOM   3904  NH1 ARG A 502      28.201 -19.261  -8.659  1.00  0.20           N  
ATOM   3905  NH2 ARG A 502      29.888 -18.062  -7.671  1.00  0.19           N  
ATOM   3906  CZ  ARG A 502      29.238 -18.437  -8.764  1.00  0.23           C  
ATOM   3907  N   THR A 503      30.070 -19.317 -17.008  1.00  0.23           N  
ATOM   3908  CA  THR A 503      29.723 -20.404 -17.917  1.00  0.24           C  
ATOM   3909  C   THR A 503      28.907 -21.473 -17.197  1.00  0.23           C  
ATOM   3910  CB  THR A 503      30.983 -21.042 -18.531  1.00  0.21           C  
ATOM   3911  O   THR A 503      29.321 -21.978 -16.152  1.00  0.22           O  
ATOM   3912  CG2 THR A 503      30.653 -21.775 -19.827  1.00  0.19           C  
ATOM   3913  OG1 THR A 503      31.946 -20.018 -18.806  1.00  0.16           O  
ATOM   3914  N   TYR A 504      27.654 -21.426 -17.307  1.00  0.25           N  
ATOM   3915  CA  TYR A 504      26.751 -22.457 -16.806  1.00  0.28           C  
ATOM   3916  C   TYR A 504      26.486 -23.514 -17.871  1.00  0.25           C  
ATOM   3917  CB  TYR A 504      25.428 -21.836 -16.346  1.00  0.24           C  
ATOM   3918  O   TYR A 504      26.198 -23.184 -19.024  1.00  0.24           O  
ATOM   3919  CG  TYR A 504      25.584 -20.838 -15.224  1.00  0.25           C  
ATOM   3920  CD1 TYR A 504      25.600 -21.253 -13.894  1.00  0.25           C  
ATOM   3921  CD2 TYR A 504      25.714 -19.480 -15.491  1.00  0.27           C  
ATOM   3922  CE1 TYR A 504      25.741 -20.337 -12.857  1.00  0.28           C  
ATOM   3923  CE2 TYR A 504      25.856 -18.555 -14.462  1.00  0.30           C  
ATOM   3924  OH  TYR A 504      26.009 -18.081 -12.127  1.00  0.16           O  
ATOM   3925  CZ  TYR A 504      25.869 -18.992 -13.150  1.00  0.28           C  
ATOM   3926  N   THR A 505      27.074 -24.762 -17.870  1.00  0.23           N  
ATOM   3927  CA  THR A 505      26.915 -26.017 -18.595  1.00  0.24           C  
ATOM   3928  C   THR A 505      25.669 -26.761 -18.122  1.00  0.23           C  
ATOM   3929  CB  THR A 505      28.150 -26.921 -18.426  1.00  0.21           C  
ATOM   3930  O   THR A 505      25.491 -26.985 -16.923  1.00  0.23           O  
ATOM   3931  CG2 THR A 505      28.299 -27.875 -19.606  1.00  0.21           C  
ATOM   3932  OG1 THR A 505      29.324 -26.104 -18.336  1.00  0.21           O  
ATOM   3933  N   TYR A 506      24.495 -26.647 -18.756  1.00  0.22           N  
ATOM   3934  CA  TYR A 506      23.240 -27.390 -18.772  1.00  0.23           C  
ATOM   3935  C   TYR A 506      23.344 -28.618 -19.667  1.00  0.22           C  
ATOM   3936  CB  TYR A 506      22.091 -26.494 -19.246  1.00  0.21           C  
ATOM   3937  O   TYR A 506      23.867 -28.540 -20.782  1.00  0.22           O  
ATOM   3938  CG  TYR A 506      20.722 -27.042 -18.925  1.00  0.22           C  
ATOM   3939  CD1 TYR A 506      19.996 -27.757 -19.876  1.00  0.21           C  
ATOM   3940  CD2 TYR A 506      20.151 -26.847 -17.672  1.00  0.24           C  
ATOM   3941  CE1 TYR A 506      18.733 -28.262 -19.585  1.00  0.26           C  
ATOM   3942  CE2 TYR A 506      18.889 -27.348 -17.371  1.00  0.28           C  
ATOM   3943  OH  TYR A 506      16.939 -28.551 -18.039  1.00  0.16           O  
ATOM   3944  CZ  TYR A 506      18.189 -28.053 -18.332  1.00  0.25           C  
ATOM   3945  N   ASN A 507      22.934 -29.724 -19.100  1.00  0.16           N  
ATOM   3946  CA  ASN A 507      22.572 -31.000 -19.707  1.00  0.21           C  
ATOM   3947  C   ASN A 507      22.285 -30.849 -21.199  1.00  0.16           C  
ATOM   3948  CB  ASN A 507      21.364 -31.611 -18.993  1.00  0.15           C  
ATOM   3949  O   ASN A 507      21.332 -30.170 -21.586  1.00  0.16           O  
ATOM   3950  CG  ASN A 507      21.755 -32.420 -17.772  1.00  0.11           C  
ATOM   3951  ND2 ASN A 507      20.782 -32.710 -16.917  1.00  0.10           N  
ATOM   3952  OD1 ASN A 507      22.923 -32.779 -17.598  1.00  0.09           O  
ATOM   3953  N   SER A 508      23.306 -30.477 -21.960  1.00  0.10           N  
ATOM   3954  CA  SER A 508      23.754 -30.674 -23.335  1.00  0.19           C  
ATOM   3955  C   SER A 508      23.589 -29.402 -24.158  1.00  0.11           C  
ATOM   3956  CB  SER A 508      22.983 -31.820 -23.991  1.00  0.08           C  
ATOM   3957  O   SER A 508      24.034 -29.336 -25.306  1.00  0.11           O  
ATOM   3958  OG  SER A 508      21.612 -31.771 -23.638  1.00  0.09           O  
ATOM   3959  N   TYR A 509      23.317 -28.260 -23.427  1.00  0.11           N  
ATOM   3960  CA  TYR A 509      23.551 -27.028 -24.171  1.00  0.21           C  
ATOM   3961  C   TYR A 509      24.425 -26.067 -23.374  1.00  0.11           C  
ATOM   3962  CB  TYR A 509      22.222 -26.353 -24.525  1.00  0.10           C  
ATOM   3963  O   TYR A 509      24.109 -25.733 -22.230  1.00  0.11           O  
ATOM   3964  CG  TYR A 509      21.423 -27.095 -25.568  1.00  0.06           C  
ATOM   3965  CD1 TYR A 509      21.658 -26.895 -26.927  1.00  0.07           C  
ATOM   3966  CD2 TYR A 509      20.432 -27.998 -25.199  1.00  0.07           C  
ATOM   3967  CE1 TYR A 509      20.923 -27.575 -27.892  1.00  0.07           C  
ATOM   3968  CE2 TYR A 509      19.691 -28.684 -26.155  1.00  0.07           C  
ATOM   3969  OH  TYR A 509      19.213 -29.143 -28.448  1.00  0.07           O  
ATOM   3970  CZ  TYR A 509      19.943 -28.467 -27.497  1.00  0.07           C  
ATOM   3971  N   THR A 510      25.890 -26.121 -23.286  1.00  0.18           N  
ATOM   3972  CA  THR A 510      26.857 -25.028 -23.268  1.00  0.21           C  
ATOM   3973  C   THR A 510      26.258 -23.766 -23.881  1.00  0.18           C  
ATOM   3974  CB  THR A 510      28.143 -25.409 -24.024  1.00  0.16           C  
ATOM   3975  O   THR A 510      26.017 -23.710 -25.089  1.00  0.17           O  
ATOM   3976  CG2 THR A 510      29.380 -25.152 -23.169  1.00  0.08           C  
ATOM   3977  OG1 THR A 510      28.095 -26.799 -24.369  1.00  0.11           O  
ATOM   3978  N   ARG A 511      25.148 -23.280 -23.239  1.00  0.21           N  
ATOM   3979  CA  ARG A 511      24.489 -22.105 -23.799  1.00  0.22           C  
ATOM   3980  C   ARG A 511      24.883 -20.843 -23.039  1.00  0.21           C  
ATOM   3981  CB  ARG A 511      22.969 -22.278 -23.775  1.00  0.20           C  
ATOM   3982  O   ARG A 511      24.707 -20.764 -21.822  1.00  0.21           O  
ATOM   3983  CG  ARG A 511      22.434 -23.177 -24.877  1.00  0.19           C  
ATOM   3984  CD  ARG A 511      20.913 -23.150 -24.939  1.00  0.19           C  
ATOM   3985  NE  ARG A 511      20.397 -24.080 -25.940  1.00  0.11           N  
ATOM   3986  NH1 ARG A 511      18.219 -23.320 -25.824  1.00  0.12           N  
ATOM   3987  NH2 ARG A 511      18.768 -25.024 -27.255  1.00  0.11           N  
ATOM   3988  CZ  ARG A 511      19.129 -24.139 -26.337  1.00  0.14           C  
ATOM   3989  N   GLY A 512      26.009 -20.047 -23.459  1.00  0.22           N  
ATOM   3990  CA  GLY A 512      26.604 -18.728 -23.602  1.00  0.23           C  
ATOM   3991  C   GLY A 512      26.870 -18.047 -22.272  1.00  0.22           C  
ATOM   3992  O   GLY A 512      26.142 -18.263 -21.301  1.00  0.21           O  
ATOM   3993  N   THR A 513      28.144 -17.930 -21.913  1.00  0.20           N  
ATOM   3994  CA  THR A 513      28.752 -16.981 -20.987  1.00  0.23           C  
ATOM   3995  C   THR A 513      27.883 -15.736 -20.839  1.00  0.20           C  
ATOM   3996  CB  THR A 513      30.163 -16.573 -21.451  1.00  0.18           C  
ATOM   3997  O   THR A 513      27.566 -15.072 -21.828  1.00  0.19           O  
ATOM   3998  CG2 THR A 513      31.171 -16.688 -20.312  1.00  0.09           C  
ATOM   3999  OG1 THR A 513      30.572 -17.429 -22.525  1.00  0.12           O  
ATOM   4000  N   ILE A 514      26.846 -15.810 -19.947  1.00  0.21           N  
ATOM   4001  CA  ILE A 514      26.204 -14.570 -19.526  1.00  0.24           C  
ATOM   4002  C   ILE A 514      27.202 -13.707 -18.757  1.00  0.21           C  
ATOM   4003  CB  ILE A 514      24.955 -14.847 -18.658  1.00  0.19           C  
ATOM   4004  O   ILE A 514      27.729 -14.126 -17.725  1.00  0.20           O  
ATOM   4005  CG1 ILE A 514      23.964 -15.737 -19.416  1.00  0.12           C  
ATOM   4006  CG2 ILE A 514      24.295 -13.534 -18.227  1.00  0.12           C  
ATOM   4007  CD1 ILE A 514      22.755 -16.159 -18.593  1.00  0.16           C  
ATOM   4008  N   THR A 515      27.879 -12.867 -19.429  1.00  0.21           N  
ATOM   4009  CA  THR A 515      28.571 -11.663 -18.984  1.00  0.22           C  
ATOM   4010  C   THR A 515      27.574 -10.559 -18.646  1.00  0.21           C  
ATOM   4011  CB  THR A 515      29.556 -11.158 -20.055  1.00  0.19           C  
ATOM   4012  O   THR A 515      26.795 -10.134 -19.502  1.00  0.20           O  
ATOM   4013  CG2 THR A 515      30.989 -11.557 -19.717  1.00  0.10           C  
ATOM   4014  OG1 THR A 515      29.202 -11.720 -21.325  1.00  0.13           O  
ATOM   4015  N   GLY A 516      26.937 -10.723 -17.453  1.00  0.23           N  
ATOM   4016  CA  GLY A 516      26.205  -9.647 -16.805  1.00  0.24           C  
ATOM   4017  C   GLY A 516      25.712 -10.011 -15.418  1.00  0.23           C  
ATOM   4018  O   GLY A 516      25.915 -11.136 -14.957  1.00  0.23           O  
ATOM   4019  N   TYR A 517      25.610  -9.110 -14.496  1.00  0.23           N  
ATOM   4020  CA  TYR A 517      25.317  -9.047 -13.069  1.00  0.27           C  
ATOM   4021  C   TYR A 517      24.572 -10.294 -12.609  1.00  0.23           C  
ATOM   4022  CB  TYR A 517      24.493  -7.797 -12.744  1.00  0.22           C  
ATOM   4023  O   TYR A 517      23.509 -10.621 -13.142  1.00  0.23           O  
ATOM   4024  CG  TYR A 517      25.295  -6.519 -12.765  1.00  0.22           C  
ATOM   4025  CD1 TYR A 517      25.961  -6.073 -11.626  1.00  0.16           C  
ATOM   4026  CD2 TYR A 517      25.388  -5.754 -13.923  1.00  0.13           C  
ATOM   4027  CE1 TYR A 517      26.700  -4.894 -11.640  1.00  0.09           C  
ATOM   4028  CE2 TYR A 517      26.124  -4.574 -13.948  1.00  0.10           C  
ATOM   4029  OH  TYR A 517      27.506  -2.985 -12.823  1.00  0.08           O  
ATOM   4030  CZ  TYR A 517      26.776  -4.153 -12.804  1.00  0.13           C  
ATOM   4031  N   ALA A 518      25.267 -11.380 -12.195  1.00  0.25           N  
ATOM   4032  CA  ALA A 518      24.771 -12.423 -11.302  1.00  0.26           C  
ATOM   4033  C   ALA A 518      24.457 -11.858  -9.920  1.00  0.25           C  
ATOM   4034  CB  ALA A 518      25.788 -13.557 -11.192  1.00  0.24           C  
ATOM   4035  O   ALA A 518      25.332 -11.292  -9.260  1.00  0.24           O  
ATOM   4036  N   PRO A 519      23.223 -11.213  -9.666  1.00  0.27           N  
ATOM   4037  CA  PRO A 519      23.064 -11.112  -8.213  1.00  0.29           C  
ATOM   4038  C   PRO A 519      23.779 -12.232  -7.462  1.00  0.27           C  
ATOM   4039  CB  PRO A 519      21.549 -11.204  -8.017  1.00  0.26           C  
ATOM   4040  O   PRO A 519      23.980 -13.319  -8.012  1.00  0.26           O  
ATOM   4041  CG  PRO A 519      21.018 -11.642  -9.344  1.00  0.25           C  
ATOM   4042  CD  PRO A 519      22.130 -11.567 -10.351  1.00  0.29           C  
ATOM   4043  N   GLN A 520      24.670 -11.832  -6.594  1.00  0.24           N  
ATOM   4044  CA  GLN A 520      24.948 -12.892  -5.631  1.00  0.25           C  
ATOM   4045  C   GLN A 520      23.706 -13.740  -5.373  1.00  0.24           C  
ATOM   4046  CB  GLN A 520      25.462 -12.302  -4.317  1.00  0.22           C  
ATOM   4047  O   GLN A 520      22.734 -13.265  -4.782  1.00  0.22           O  
ATOM   4048  CG  GLN A 520      26.911 -11.835  -4.378  1.00  0.22           C  
ATOM   4049  CD  GLN A 520      27.477 -11.501  -3.011  1.00  0.24           C  
ATOM   4050  NE2 GLN A 520      28.791 -11.314  -2.943  1.00  0.15           N  
ATOM   4051  OE1 GLN A 520      26.740 -11.409  -2.024  1.00  0.30           O  
ATOM   4052  N   SER A 521      22.962 -14.188  -6.392  1.00  0.27           N  
ATOM   4053  CA  SER A 521      22.008 -15.243  -6.068  1.00  0.29           C  
ATOM   4054  C   SER A 521      22.621 -16.271  -5.123  1.00  0.28           C  
ATOM   4055  CB  SER A 521      21.522 -15.936  -7.342  1.00  0.26           C  
ATOM   4056  O   SER A 521      23.736 -16.746  -5.352  1.00  0.27           O  
ATOM   4057  OG  SER A 521      22.617 -16.384  -8.121  1.00  0.24           O  
ATOM   4058  N   PHE A 522      22.523 -16.073  -3.828  1.00  0.22           N  
ATOM   4059  CA  PHE A 522      22.759 -17.158  -2.883  1.00  0.28           C  
ATOM   4060  C   PHE A 522      21.631 -18.181  -2.942  1.00  0.22           C  
ATOM   4061  CB  PHE A 522      22.898 -16.612  -1.458  1.00  0.21           C  
ATOM   4062  O   PHE A 522      20.463 -17.818  -3.096  1.00  0.21           O  
ATOM   4063  CG  PHE A 522      24.088 -15.711  -1.267  1.00  0.22           C  
ATOM   4064  CD1 PHE A 522      25.322 -16.235  -0.901  1.00  0.12           C  
ATOM   4065  CD2 PHE A 522      23.973 -14.340  -1.455  1.00  0.10           C  
ATOM   4066  CE1 PHE A 522      26.426 -15.403  -0.724  1.00  0.08           C  
ATOM   4067  CE2 PHE A 522      25.071 -13.503  -1.279  1.00  0.09           C  
ATOM   4068  CZ  PHE A 522      26.296 -14.036  -0.913  1.00  0.09           C  
ATOM   4069  N   ARG A 523      21.917 -19.368  -3.487  1.00  0.29           N  
ATOM   4070  CA  ARG A 523      21.279 -20.603  -3.043  1.00  0.30           C  
ATOM   4071  C   ARG A 523      21.235 -20.681  -1.521  1.00  0.28           C  
ATOM   4072  CB  ARG A 523      22.012 -21.821  -3.609  1.00  0.27           C  
ATOM   4073  O   ARG A 523      22.263 -20.531  -0.856  1.00  0.27           O  
ATOM   4074  CG  ARG A 523      21.134 -22.731  -4.453  1.00  0.26           C  
ATOM   4075  CD  ARG A 523      21.904 -23.939  -4.969  1.00  0.29           C  
ATOM   4076  NE  ARG A 523      21.056 -24.818  -5.768  1.00  0.24           N  
ATOM   4077  NH1 ARG A 523      22.511 -26.612  -5.715  1.00  0.24           N  
ATOM   4078  NH2 ARG A 523      20.518 -26.780  -6.835  1.00  0.22           N  
ATOM   4079  CZ  ARG A 523      21.364 -26.068  -6.104  1.00  0.25           C  
ATOM   4080  N   VAL A 524      20.169 -20.510  -0.918  1.00  0.26           N  
ATOM   4081  CA  VAL A 524      20.056 -21.418   0.218  1.00  0.28           C  
ATOM   4082  C   VAL A 524      20.187 -22.863  -0.259  1.00  0.27           C  
ATOM   4083  CB  VAL A 524      18.719 -21.225   0.969  1.00  0.25           C  
ATOM   4084  O   VAL A 524      19.456 -23.297  -1.152  1.00  0.26           O  
ATOM   4085  CG1 VAL A 524      18.682 -22.079   2.235  1.00  0.24           C  
ATOM   4086  CG2 VAL A 524      18.507 -19.751   1.308  1.00  0.24           C  
ATOM   4087  N   PRO A 525      21.420 -23.339  -0.355  1.00  0.25           N  
ATOM   4088  CA  PRO A 525      21.353 -24.796  -0.487  1.00  0.26           C  
ATOM   4089  C   PRO A 525      20.196 -25.408   0.300  1.00  0.25           C  
ATOM   4090  CB  PRO A 525      22.700 -25.263   0.071  1.00  0.23           C  
ATOM   4091  O   PRO A 525      20.167 -25.319   1.530  1.00  0.24           O  
ATOM   4092  CG  PRO A 525      23.317 -24.035   0.658  1.00  0.23           C  
ATOM   4093  CD  PRO A 525      22.435 -22.861   0.342  1.00  0.23           C  
ATOM   4094  N   LEU A 526      18.986 -25.134  -0.074  1.00  0.27           N  
ATOM   4095  CA  LEU A 526      18.115 -26.162   0.487  1.00  0.28           C  
ATOM   4096  C   LEU A 526      18.697 -27.553   0.255  1.00  0.27           C  
ATOM   4097  CB  LEU A 526      16.716 -26.073  -0.127  1.00  0.26           C  
ATOM   4098  O   LEU A 526      18.958 -27.939  -0.887  1.00  0.26           O  
ATOM   4099  CG  LEU A 526      15.890 -24.841   0.245  1.00  0.26           C  
ATOM   4100  CD1 LEU A 526      14.671 -24.725  -0.664  1.00  0.23           C  
ATOM   4101  CD2 LEU A 526      15.467 -24.902   1.709  1.00  0.25           C  
ATOM   4102  N   THR A 527      19.816 -27.901   0.951  1.00  0.21           N  
ATOM   4103  CA  THR A 527      20.247 -29.292   0.867  1.00  0.24           C  
ATOM   4104  C   THR A 527      19.054 -30.214   0.632  1.00  0.21           C  
ATOM   4105  CB  THR A 527      20.991 -29.725   2.144  1.00  0.19           C  
ATOM   4106  O   THR A 527      19.207 -31.308   0.084  1.00  0.19           O  
ATOM   4107  CG2 THR A 527      22.501 -29.715   1.930  1.00  0.08           C  
ATOM   4108  OG1 THR A 527      20.665 -28.823   3.209  1.00  0.11           O  
ATOM   4109  N   VAL A 528      17.821 -29.614   0.625  1.00  0.20           N  
ATOM   4110  CA  VAL A 528      16.649 -30.483   0.615  1.00  0.25           C  
ATOM   4111  C   VAL A 528      15.638 -29.975  -0.410  1.00  0.21           C  
ATOM   4112  CB  VAL A 528      15.994 -30.568   2.012  1.00  0.19           C  
ATOM   4113  O   VAL A 528      15.374 -28.773  -0.489  1.00  0.20           O  
ATOM   4114  CG1 VAL A 528      15.156 -31.839   2.139  1.00  0.10           C  
ATOM   4115  CG2 VAL A 528      17.061 -30.517   3.105  1.00  0.08           C  
ATOM   4116  N   GLN A 529      15.644 -30.447  -1.757  1.00  0.24           N  
ATOM   4117  CA  GLN A 529      14.789 -30.483  -2.939  1.00  0.26           C  
ATOM   4118  C   GLN A 529      13.392 -29.956  -2.622  1.00  0.24           C  
ATOM   4119  CB  GLN A 529      14.700 -31.904  -3.496  1.00  0.22           C  
ATOM   4120  O   GLN A 529      12.570 -30.669  -2.043  1.00  0.23           O  
ATOM   4121  CG  GLN A 529      15.933 -32.336  -4.278  1.00  0.21           C  
ATOM   4122  CD  GLN A 529      15.734 -33.653  -5.005  1.00  0.11           C  
ATOM   4123  NE2 GLN A 529      16.684 -34.004  -5.866  1.00  0.11           N  
ATOM   4124  OE1 GLN A 529      14.736 -34.350  -4.795  1.00  0.12           O  
ATOM   4125  N   SER A 530      13.191 -28.797  -2.079  1.00  0.27           N  
ATOM   4126  CA  SER A 530      11.895 -28.394  -1.544  1.00  0.29           C  
ATOM   4127  C   SER A 530      11.335 -27.192  -2.298  1.00  0.27           C  
ATOM   4128  CB  SER A 530      12.007 -28.064  -0.055  1.00  0.25           C  
ATOM   4129  O   SER A 530      12.089 -26.322  -2.738  1.00  0.26           O  
ATOM   4130  OG  SER A 530      13.043 -27.125   0.175  1.00  0.19           O  
ATOM   4131  N   GLN A 531      10.162 -27.298  -2.998  1.00  0.28           N  
ATOM   4132  CA  GLN A 531       9.194 -26.369  -3.572  1.00  0.30           C  
ATOM   4133  C   GLN A 531       8.759 -25.326  -2.547  1.00  0.28           C  
ATOM   4134  CB  GLN A 531       7.974 -27.124  -4.102  1.00  0.27           C  
ATOM   4135  O   GLN A 531       8.314 -25.672  -1.451  1.00  0.27           O  
ATOM   4136  CG  GLN A 531       8.271 -28.001  -5.311  1.00  0.26           C  
ATOM   4137  CD  GLN A 531       7.035 -28.695  -5.851  1.00  0.27           C  
ATOM   4138  NE2 GLN A 531       7.151 -29.272  -7.043  1.00  0.23           N  
ATOM   4139  OE1 GLN A 531       5.983 -28.713  -5.203  1.00  0.33           O  
ATOM   4140  N   VAL A 532       9.342 -24.151  -2.390  1.00  0.31           N  
ATOM   4141  CA  VAL A 532       8.821 -23.031  -1.614  1.00  0.31           C  
ATOM   4142  C   VAL A 532       7.641 -22.398  -2.347  1.00  0.31           C  
ATOM   4143  CB  VAL A 532       9.913 -21.970  -1.345  1.00  0.29           C  
ATOM   4144  O   VAL A 532       7.753 -22.038  -3.522  1.00  0.30           O  
ATOM   4145  CG1 VAL A 532       9.388 -20.880  -0.413  1.00  0.27           C  
ATOM   4146  CG2 VAL A 532      11.160 -22.627  -0.756  1.00  0.27           C  
ATOM   4147  N   TYR A 533       6.416 -22.550  -1.980  1.00  0.31           N  
ATOM   4148  CA  TYR A 533       5.186 -22.151  -2.653  1.00  0.32           C  
ATOM   4149  C   TYR A 533       4.716 -20.785  -2.166  1.00  0.31           C  
ATOM   4150  CB  TYR A 533       4.086 -23.192  -2.427  1.00  0.29           C  
ATOM   4151  O   TYR A 533       3.930 -20.115  -2.840  1.00  0.29           O  
ATOM   4152  CG  TYR A 533       4.320 -24.491  -3.160  1.00  0.28           C  
ATOM   4153  CD1 TYR A 533       4.075 -24.595  -4.528  1.00  0.26           C  
ATOM   4154  CD2 TYR A 533       4.784 -25.616  -2.487  1.00  0.28           C  
ATOM   4155  CE1 TYR A 533       4.287 -25.790  -5.207  1.00  0.28           C  
ATOM   4156  CE2 TYR A 533       5.000 -26.816  -3.156  1.00  0.29           C  
ATOM   4157  OH  TYR A 533       4.962 -28.079  -5.182  1.00  0.15           O  
ATOM   4158  CZ  TYR A 533       4.750 -26.893  -4.514  1.00  0.27           C  
ATOM   4159  N   SER A 534       5.221 -20.203  -1.037  1.00  0.33           N  
ATOM   4160  CA  SER A 534       4.858 -18.944  -0.396  1.00  0.34           C  
ATOM   4161  C   SER A 534       5.997 -18.415   0.469  1.00  0.33           C  
ATOM   4162  CB  SER A 534       3.600 -19.119   0.456  1.00  0.30           C  
ATOM   4163  O   SER A 534       6.763 -19.193   1.040  1.00  0.31           O  
ATOM   4164  OG  SER A 534       3.884 -19.872   1.623  1.00  0.26           O  
ATOM   4165  N   GLY A 535       6.410 -17.199   0.149  1.00  0.36           N  
ATOM   4166  CA  GLY A 535       7.361 -16.450   0.955  1.00  0.35           C  
ATOM   4167  C   GLY A 535       6.962 -15.001   1.157  1.00  0.36           C  
ATOM   4168  O   GLY A 535       6.338 -14.396   0.282  1.00  0.34           O  
ATOM   4169  N   VAL A 536       6.772 -14.628   2.319  1.00  0.37           N  
ATOM   4170  CA  VAL A 536       6.878 -13.241   2.760  1.00  0.38           C  
ATOM   4171  C   VAL A 536       8.322 -12.929   3.145  1.00  0.37           C  
ATOM   4172  CB  VAL A 536       5.935 -12.949   3.948  1.00  0.35           C  
ATOM   4173  O   VAL A 536       9.001 -13.757   3.757  1.00  0.35           O  
ATOM   4174  CG1 VAL A 536       5.908 -11.454   4.262  1.00  0.30           C  
ATOM   4175  CG2 VAL A 536       4.527 -13.461   3.649  1.00  0.31           C  
ATOM   4176  N   SER A 537       8.920 -12.024   2.460  1.00  0.38           N  
ATOM   4177  CA  SER A 537      10.107 -11.336   2.956  1.00  0.39           C  
ATOM   4178  C   SER A 537       9.731 -10.110   3.782  1.00  0.38           C  
ATOM   4179  CB  SER A 537      11.011 -10.921   1.795  1.00  0.36           C  
ATOM   4180  O   SER A 537       8.833  -9.354   3.406  1.00  0.37           O  
ATOM   4181  OG  SER A 537      10.330 -10.042   0.916  1.00  0.30           O  
ATOM   4182  N   LEU A 538      10.148 -10.151   4.974  1.00  0.37           N  
ATOM   4183  CA  LEU A 538      10.172  -8.993   5.861  1.00  0.38           C  
ATOM   4184  C   LEU A 538      11.606  -8.588   6.186  1.00  0.37           C  
ATOM   4185  CB  LEU A 538       9.408  -9.292   7.153  1.00  0.35           C  
ATOM   4186  O   LEU A 538      12.473  -9.446   6.366  1.00  0.35           O  
ATOM   4187  CG  LEU A 538       7.905  -9.535   7.011  1.00  0.34           C  
ATOM   4188  CD1 LEU A 538       7.366 -10.254   8.244  1.00  0.31           C  
ATOM   4189  CD2 LEU A 538       7.168  -8.219   6.789  1.00  0.33           C  
ATOM   4190  N   CYS A 539      12.022  -7.422   6.016  1.00  0.28           N  
ATOM   4191  CA  CYS A 539      13.239  -6.808   6.536  1.00  0.37           C  
ATOM   4192  C   CYS A 539      13.079  -6.440   8.006  1.00  0.28           C  
ATOM   4193  CB  CYS A 539      13.600  -5.563   5.726  1.00  0.29           C  
ATOM   4194  O   CYS A 539      12.068  -5.855   8.398  1.00  0.26           O  
ATOM   4195  SG  CYS A 539      15.373  -5.226   5.660  1.00  0.20           S  
ATOM   4196  N   ASP A 540      13.944  -7.047   8.865  1.00  0.37           N  
ATOM   4197  CA  ASP A 540      14.085  -6.596  10.246  1.00  0.39           C  
ATOM   4198  C   ASP A 540      14.721  -5.209  10.308  1.00  0.38           C  
ATOM   4199  CB  ASP A 540      14.917  -7.593  11.055  1.00  0.36           C  
ATOM   4200  O   ASP A 540      15.088  -4.642   9.277  1.00  0.36           O  
ATOM   4201  CG  ASP A 540      16.391  -7.568  10.691  1.00  0.35           C  
ATOM   4202  OD1 ASP A 540      16.836  -6.617  10.012  1.00  0.35           O  
ATOM   4203  OD2 ASP A 540      17.113  -8.509  11.083  1.00  0.37           O  
ATOM   4204  N   THR A 541      14.575  -4.588  11.478  1.00  0.34           N  
ATOM   4205  CA  THR A 541      15.086  -3.248  11.745  1.00  0.36           C  
ATOM   4206  C   THR A 541      16.577  -3.167  11.434  1.00  0.34           C  
ATOM   4207  CB  THR A 541      14.841  -2.839  13.209  1.00  0.33           C  
ATOM   4208  O   THR A 541      17.117  -2.075  11.240  1.00  0.32           O  
ATOM   4209  CG2 THR A 541      13.353  -2.648  13.485  1.00  0.29           C  
ATOM   4210  OG1 THR A 541      15.349  -3.859  14.076  1.00  0.29           O  
ATOM   4211  N   SER A 542      17.284  -4.284  11.437  1.00  0.38           N  
ATOM   4212  CA  SER A 542      18.716  -4.356  11.165  1.00  0.40           C  
ATOM   4213  C   SER A 542      18.990  -4.474   9.670  1.00  0.38           C  
ATOM   4214  CB  SER A 542      19.343  -5.541  11.902  1.00  0.37           C  
ATOM   4215  O   SER A 542      20.147  -4.487   9.244  1.00  0.36           O  
ATOM   4216  OG  SER A 542      19.064  -5.474  13.290  1.00  0.32           O  
ATOM   4217  N   GLY A 543      17.881  -4.225   8.832  1.00  0.42           N  
ATOM   4218  CA  GLY A 543      17.998  -4.479   7.405  1.00  0.42           C  
ATOM   4219  C   GLY A 543      18.042  -5.956   7.064  1.00  0.42           C  
ATOM   4220  O   GLY A 543      18.238  -6.325   5.904  1.00  0.41           O  
ATOM   4221  N   ASN A 544      18.007  -6.853   8.077  1.00  0.42           N  
ATOM   4222  CA  ASN A 544      17.933  -8.276   7.760  1.00  0.43           C  
ATOM   4223  C   ASN A 544      16.569  -8.653   7.187  1.00  0.42           C  
ATOM   4224  CB  ASN A 544      18.240  -9.118   9.000  1.00  0.40           C  
ATOM   4225  O   ASN A 544      15.538  -8.177   7.666  1.00  0.40           O  
ATOM   4226  CG  ASN A 544      19.606  -8.820   9.585  1.00  0.38           C  
ATOM   4227  ND2 ASN A 544      19.645  -8.527  10.880  1.00  0.34           N  
ATOM   4228  OD1 ASN A 544      20.617  -8.852   8.880  1.00  0.37           O  
ATOM   4229  N   VAL A 545      16.549  -9.031   6.068  1.00  0.45           N  
ATOM   4230  CA  VAL A 545      15.351  -9.599   5.458  1.00  0.44           C  
ATOM   4231  C   VAL A 545      15.177 -11.046   5.912  1.00  0.45           C  
ATOM   4232  CB  VAL A 545      15.409  -9.526   3.916  1.00  0.43           C  
ATOM   4233  O   VAL A 545      16.094 -11.860   5.778  1.00  0.43           O  
ATOM   4234  CG1 VAL A 545      14.131 -10.091   3.300  1.00  0.38           C  
ATOM   4235  CG2 VAL A 545      15.636  -8.086   3.458  1.00  0.40           C  
ATOM   4236  N   GLN A 546      14.205 -11.147   6.701  1.00  0.43           N  
ATOM   4237  CA  GLN A 546      13.746 -12.487   7.052  1.00  0.44           C  
ATOM   4238  C   GLN A 546      12.697 -12.986   6.063  1.00  0.43           C  
ATOM   4239  CB  GLN A 546      13.180 -12.506   8.473  1.00  0.42           C  
ATOM   4240  O   GLN A 546      11.769 -12.254   5.713  1.00  0.41           O  
ATOM   4241  CG  GLN A 546      14.215 -12.215   9.552  1.00  0.41           C  
ATOM   4242  CD  GLN A 546      13.677 -12.429  10.954  1.00  0.44           C  
ATOM   4243  NE2 GLN A 546      14.409 -11.941  11.950  1.00  0.37           N  
ATOM   4244  OE1 GLN A 546      12.613 -13.028  11.141  1.00  0.44           O  
ATOM   4245  N   PHE A 547      13.015 -13.934   5.415  1.00  0.40           N  
ATOM   4246  CA  PHE A 547      12.105 -14.659   4.536  1.00  0.41           C  
ATOM   4247  C   PHE A 547      11.682 -15.980   5.166  1.00  0.40           C  
ATOM   4248  CB  PHE A 547      12.760 -14.913   3.174  1.00  0.39           C  
ATOM   4249  O   PHE A 547      12.510 -16.701   5.726  1.00  0.38           O  
ATOM   4250  CG  PHE A 547      12.605 -13.773   2.204  1.00  0.38           C  
ATOM   4251  CD1 PHE A 547      11.512 -13.714   1.348  1.00  0.36           C  
ATOM   4252  CD2 PHE A 547      13.554 -12.760   2.148  1.00  0.37           C  
ATOM   4253  CE1 PHE A 547      11.367 -12.660   0.449  1.00  0.35           C  
ATOM   4254  CE2 PHE A 547      13.415 -11.704   1.252  1.00  0.37           C  
ATOM   4255  CZ  PHE A 547      12.321 -11.656   0.403  1.00  0.35           C  
ATOM   4256  N   TYR A 548      10.532 -16.054   5.078  1.00  0.42           N  
ATOM   4257  CA  TYR A 548       9.841 -17.265   5.506  1.00  0.43           C  
ATOM   4258  C   TYR A 548       9.168 -17.955   4.325  1.00  0.42           C  
ATOM   4259  CB  TYR A 548       8.802 -16.939   6.582  1.00  0.40           C  
ATOM   4260  O   TYR A 548       8.424 -17.323   3.571  1.00  0.40           O  
ATOM   4261  CG  TYR A 548       9.375 -16.232   7.786  1.00  0.38           C  
ATOM   4262  CD1 TYR A 548       9.862 -16.952   8.875  1.00  0.36           C  
ATOM   4263  CD2 TYR A 548       9.431 -14.843   7.838  1.00  0.37           C  
ATOM   4264  CE1 TYR A 548      10.390 -16.304   9.987  1.00  0.37           C  
ATOM   4265  CE2 TYR A 548       9.957 -14.185   8.945  1.00  0.38           C  
ATOM   4266  OH  TYR A 548      10.955 -14.277  11.111  1.00  0.30           O  
ATOM   4267  CZ  TYR A 548      10.433 -14.923  10.012  1.00  0.37           C  
ATOM   4268  N   GLY A 549       9.570 -19.138   3.921  1.00  0.40           N  
ATOM   4269  CA  GLY A 549       8.974 -20.005   2.916  1.00  0.39           C  
ATOM   4270  C   GLY A 549       8.812 -21.439   3.385  1.00  0.40           C  
ATOM   4271  O   GLY A 549       9.473 -21.865   4.335  1.00  0.38           O  
ATOM   4272  N   THR A 550       7.707 -22.040   3.098  1.00  0.38           N  
ATOM   4273  CA  THR A 550       7.525 -23.486   3.147  1.00  0.38           C  
ATOM   4274  C   THR A 550       8.238 -24.161   1.979  1.00  0.38           C  
ATOM   4275  CB  THR A 550       6.032 -23.863   3.128  1.00  0.36           C  
ATOM   4276  O   THR A 550       8.031 -23.791   0.821  1.00  0.35           O  
ATOM   4277  CG2 THR A 550       5.811 -25.266   3.682  1.00  0.32           C  
ATOM   4278  OG1 THR A 550       5.298 -22.925   3.926  1.00  0.28           O  
ATOM   4279  N   ALA A 551       9.351 -24.871   2.247  1.00  0.34           N  
ATOM   4280  CA  ALA A 551      10.012 -25.817   1.352  1.00  0.34           C  
ATOM   4281  C   ALA A 551       9.409 -27.213   1.488  1.00  0.34           C  
ATOM   4282  CB  ALA A 551      11.512 -25.859   1.635  1.00  0.31           C  
ATOM   4283  O   ALA A 551       9.199 -27.699   2.602  1.00  0.31           O  
ATOM   4284  N   PHE A 552       8.701 -27.799   0.436  1.00  0.31           N  
ATOM   4285  CA  PHE A 552       8.363 -29.204   0.238  1.00  0.34           C  
ATOM   4286  C   PHE A 552       9.574 -29.988  -0.252  1.00  0.31           C  
ATOM   4287  CB  PHE A 552       7.208 -29.345  -0.759  1.00  0.29           C  
ATOM   4288  O   PHE A 552      10.227 -29.592  -1.219  1.00  0.29           O  
ATOM   4289  CG  PHE A 552       5.847 -29.176  -0.139  1.00  0.28           C  
ATOM   4290  CD1 PHE A 552       5.153 -30.273   0.356  1.00  0.27           C  
ATOM   4291  CD2 PHE A 552       5.262 -27.920  -0.051  1.00  0.29           C  
ATOM   4292  CE1 PHE A 552       3.893 -30.120   0.930  1.00  0.28           C  
ATOM   4293  CE2 PHE A 552       4.004 -27.759   0.522  1.00  0.29           C  
ATOM   4294  CZ  PHE A 552       3.320 -28.861   1.011  1.00  0.28           C  
ATOM   4295  N   THR A 553      10.280 -30.775   0.611  1.00  0.28           N  
ATOM   4296  CA  THR A 553      11.101 -31.926   0.252  1.00  0.29           C  
ATOM   4297  C   THR A 553      10.230 -33.151  -0.011  1.00  0.28           C  
ATOM   4298  CB  THR A 553      12.125 -32.249   1.356  1.00  0.26           C  
ATOM   4299  O   THR A 553       9.313 -33.444   0.759  1.00  0.26           O  
ATOM   4300  CG2 THR A 553      13.361 -31.362   1.236  1.00  0.25           C  
ATOM   4301  OG1 THR A 553      11.520 -32.035   2.638  1.00  0.22           O  
ATOM   4302  N   GLU A 554      10.107 -33.595  -1.343  1.00  0.24           N  
ATOM   4303  CA  GLU A 554       9.677 -34.966  -1.604  1.00  0.26           C  
ATOM   4304  C   GLU A 554       9.533 -35.756  -0.307  1.00  0.24           C  
ATOM   4305  CB  GLU A 554      10.662 -35.668  -2.542  1.00  0.22           C  
ATOM   4306  O   GLU A 554      10.517 -35.979   0.403  1.00  0.23           O  
ATOM   4307  CG  GLU A 554      10.273 -35.593  -4.011  1.00  0.21           C  
ATOM   4308  CD  GLU A 554      11.224 -36.352  -4.923  1.00  0.11           C  
ATOM   4309  OE1 GLU A 554      12.205 -36.944  -4.419  1.00  0.12           O  
ATOM   4310  OE2 GLU A 554      10.987 -36.352  -6.152  1.00  0.11           O  
ATOM   4311  N   GLY A 555       8.274 -35.847   0.311  1.00  0.26           N  
ATOM   4312  CA  GLY A 555       7.883 -36.660   1.451  1.00  0.26           C  
ATOM   4313  C   GLY A 555       8.307 -36.066   2.781  1.00  0.26           C  
ATOM   4314  O   GLY A 555       7.937 -36.576   3.841  1.00  0.24           O  
ATOM   4315  N   LYS A 556       9.072 -34.976   2.996  1.00  0.25           N  
ATOM   4316  CA  LYS A 556       9.517 -34.368   4.247  1.00  0.27           C  
ATOM   4317  C   LYS A 556       9.336 -32.853   4.216  1.00  0.25           C  
ATOM   4318  CB  LYS A 556      10.981 -34.715   4.521  1.00  0.22           C  
ATOM   4319  O   LYS A 556       9.865 -32.177   3.332  1.00  0.23           O  
ATOM   4320  CG  LYS A 556      11.242 -36.204   4.698  1.00  0.22           C  
ATOM   4321  CD  LYS A 556      12.699 -36.478   5.047  1.00  0.21           C  
ATOM   4322  CE  LYS A 556      12.981 -37.972   5.140  1.00  0.13           C  
ATOM   4323  NZ  LYS A 556      14.425 -38.248   5.400  1.00  0.11           N  
ATOM   4324  N   ASN A 557       8.125 -32.346   4.376  1.00  0.31           N  
ATOM   4325  CA  ASN A 557       7.673 -30.992   4.674  1.00  0.33           C  
ATOM   4326  C   ASN A 557       8.659 -30.258   5.579  1.00  0.31           C  
ATOM   4327  CB  ASN A 557       6.283 -31.018   5.314  1.00  0.30           C  
ATOM   4328  O   ASN A 557       8.892 -30.673   6.715  1.00  0.30           O  
ATOM   4329  CG  ASN A 557       5.218 -31.552   4.377  1.00  0.28           C  
ATOM   4330  ND2 ASN A 557       4.152 -32.104   4.944  1.00  0.24           N  
ATOM   4331  OD1 ASN A 557       5.353 -31.470   3.153  1.00  0.28           O  
ATOM   4332  N   LEU A 558       9.814 -29.817   5.032  1.00  0.29           N  
ATOM   4333  CA  LEU A 558      10.627 -28.876   5.794  1.00  0.32           C  
ATOM   4334  C   LEU A 558      10.117 -27.450   5.619  1.00  0.30           C  
ATOM   4335  CB  LEU A 558      12.093 -28.963   5.363  1.00  0.28           C  
ATOM   4336  O   LEU A 558       9.841 -27.018   4.497  1.00  0.28           O  
ATOM   4337  CG  LEU A 558      12.990 -29.886   6.189  1.00  0.27           C  
ATOM   4338  CD1 LEU A 558      13.982 -30.610   5.285  1.00  0.25           C  
ATOM   4339  CD2 LEU A 558      13.721 -29.096   7.269  1.00  0.25           C  
ATOM   4340  N   THR A 559       9.537 -26.810   6.627  1.00  0.38           N  
ATOM   4341  CA  THR A 559       9.425 -25.358   6.718  1.00  0.40           C  
ATOM   4342  C   THR A 559      10.714 -24.749   7.262  1.00  0.38           C  
ATOM   4343  CB  THR A 559       8.242 -24.944   7.612  1.00  0.36           C  
ATOM   4344  O   THR A 559      11.230 -25.190   8.291  1.00  0.37           O  
ATOM   4345  CG2 THR A 559       8.033 -23.433   7.584  1.00  0.32           C  
ATOM   4346  OG1 THR A 559       7.050 -25.588   7.146  1.00  0.29           O  
ATOM   4347  N   VAL A 560      11.446 -24.141   6.423  1.00  0.36           N  
ATOM   4348  CA  VAL A 560      12.673 -23.410   6.721  1.00  0.38           C  
ATOM   4349  C   VAL A 560      12.384 -21.911   6.763  1.00  0.36           C  
ATOM   4350  CB  VAL A 560      13.779 -23.710   5.685  1.00  0.35           C  
ATOM   4351  O   VAL A 560      11.647 -21.391   5.922  1.00  0.34           O  
ATOM   4352  CG1 VAL A 560      15.148 -23.778   6.361  1.00  0.31           C  
ATOM   4353  CG2 VAL A 560      13.479 -25.014   4.948  1.00  0.32           C  
ATOM   4354  N   GLY A 561      12.509 -21.236   7.888  1.00  0.45           N  
ATOM   4355  CA  GLY A 561      12.819 -19.819   7.999  1.00  0.44           C  
ATOM   4356  C   GLY A 561      14.302 -19.522   7.877  1.00  0.45           C  
ATOM   4357  O   GLY A 561      15.132 -20.234   8.445  1.00  0.43           O  
ATOM   4358  N   TYR A 562      14.556 -18.829   6.906  1.00  0.43           N  
ATOM   4359  CA  TYR A 562      15.879 -18.227   6.775  1.00  0.43           C  
ATOM   4360  C   TYR A 562      15.845 -16.749   7.145  1.00  0.43           C  
ATOM   4361  CB  TYR A 562      16.407 -18.397   5.348  1.00  0.42           C  
ATOM   4362  O   TYR A 562      14.903 -16.036   6.792  1.00  0.41           O  
ATOM   4363  CG  TYR A 562      16.613 -19.836   4.943  1.00  0.40           C  
ATOM   4364  CD1 TYR A 562      17.822 -20.483   5.186  1.00  0.37           C  
ATOM   4365  CD2 TYR A 562      15.599 -20.552   4.316  1.00  0.38           C  
ATOM   4366  CE1 TYR A 562      18.017 -21.809   4.813  1.00  0.38           C  
ATOM   4367  CE2 TYR A 562      15.782 -21.878   3.938  1.00  0.40           C  
ATOM   4368  OH  TYR A 562      17.179 -23.810   3.820  1.00  0.31           O  
ATOM   4369  CZ  TYR A 562      16.992 -22.497   4.191  1.00  0.35           C  
ATOM   4370  N   LYS A 563      16.662 -16.399   8.057  1.00  0.45           N  
ATOM   4371  CA  LYS A 563      17.094 -15.013   8.210  1.00  0.45           C  
ATOM   4372  C   LYS A 563      18.283 -14.705   7.305  1.00  0.46           C  
ATOM   4373  CB  LYS A 563      17.454 -14.720   9.667  1.00  0.43           C  
ATOM   4374  O   LYS A 563      19.294 -15.410   7.337  1.00  0.43           O  
ATOM   4375  CG  LYS A 563      17.658 -13.243   9.969  1.00  0.41           C  
ATOM   4376  CD  LYS A 563      17.923 -13.007  11.451  1.00  0.43           C  
ATOM   4377  CE  LYS A 563      18.173 -11.534  11.747  1.00  0.36           C  
ATOM   4378  NZ  LYS A 563      18.368 -11.289  13.207  1.00  0.36           N  
ATOM   4379  N   LEU A 564      18.035 -14.018   6.361  1.00  0.43           N  
ATOM   4380  CA  LEU A 564      19.107 -13.348   5.632  1.00  0.44           C  
ATOM   4381  C   LEU A 564      19.620 -12.140   6.408  1.00  0.44           C  
ATOM   4382  CB  LEU A 564      18.622 -12.912   4.247  1.00  0.42           C  
ATOM   4383  O   LEU A 564      18.854 -11.222   6.713  1.00  0.42           O  
ATOM   4384  CG  LEU A 564      19.653 -12.218   3.355  1.00  0.41           C  
ATOM   4385  CD1 LEU A 564      20.636 -13.238   2.790  1.00  0.37           C  
ATOM   4386  CD2 LEU A 564      18.961 -11.455   2.231  1.00  0.39           C  
ATOM   4387  N   ASP A 565      20.870 -12.252   6.983  1.00  0.45           N  
ATOM   4388  CA  ASP A 565      21.609 -11.041   7.326  1.00  0.44           C  
ATOM   4389  C   ASP A 565      21.824 -10.161   6.097  1.00  0.45           C  
ATOM   4390  CB  ASP A 565      22.955 -11.396   7.961  1.00  0.43           C  
ATOM   4391  O   ASP A 565      22.483 -10.573   5.140  1.00  0.43           O  
ATOM   4392  CG  ASP A 565      23.754 -10.174   8.379  1.00  0.41           C  
ATOM   4393  OD1 ASP A 565      24.023  -9.300   7.527  1.00  0.43           O  
ATOM   4394  OD2 ASP A 565      24.122 -10.087   9.571  1.00  0.48           O  
ATOM   4395  N   ALA A 566      21.013  -9.149   5.985  1.00  0.42           N  
ATOM   4396  CA  ALA A 566      21.102  -8.212   4.868  1.00  0.43           C  
ATOM   4397  C   ALA A 566      22.529  -7.700   4.694  1.00  0.42           C  
ATOM   4398  CB  ALA A 566      20.143  -7.043   5.077  1.00  0.41           C  
ATOM   4399  O   ALA A 566      22.906  -7.250   3.610  1.00  0.41           O  
ATOM   4400  N   ASN A 567      23.411  -7.673   5.770  1.00  0.45           N  
ATOM   4401  CA  ASN A 567      24.785  -7.194   5.655  1.00  0.47           C  
ATOM   4402  C   ASN A 567      25.711  -8.273   5.102  1.00  0.45           C  
ATOM   4403  CB  ASN A 567      25.295  -6.698   7.009  1.00  0.44           C  
ATOM   4404  O   ASN A 567      26.455  -8.031   4.150  1.00  0.43           O  
ATOM   4405  CG  ASN A 567      24.577  -5.451   7.484  1.00  0.43           C  
ATOM   4406  ND2 ASN A 567      24.137  -5.460   8.737  1.00  0.37           N  
ATOM   4407  OD1 ASN A 567      24.417  -4.487   6.730  1.00  0.42           O  
ATOM   4408  N   THR A 568      25.695  -9.504   5.764  1.00  0.43           N  
ATOM   4409  CA  THR A 568      26.615 -10.586   5.431  1.00  0.43           C  
ATOM   4410  C   THR A 568      26.068 -11.425   4.280  1.00  0.43           C  
ATOM   4411  CB  THR A 568      26.878 -11.490   6.649  1.00  0.41           C  
ATOM   4412  O   THR A 568      26.810 -12.181   3.648  1.00  0.41           O  
ATOM   4413  CG2 THR A 568      27.480 -10.696   7.804  1.00  0.36           C  
ATOM   4414  OG1 THR A 568      25.643 -12.075   7.079  1.00  0.35           O  
ATOM   4415  N   LEU A 569      24.800 -11.148   3.880  1.00  0.36           N  
ATOM   4416  CA  LEU A 569      24.042 -11.998   2.969  1.00  0.39           C  
ATOM   4417  C   LEU A 569      24.177 -13.467   3.357  1.00  0.36           C  
ATOM   4418  CB  LEU A 569      24.513 -11.794   1.527  1.00  0.35           C  
ATOM   4419  O   LEU A 569      24.225 -14.341   2.488  1.00  0.35           O  
ATOM   4420  CG  LEU A 569      24.342 -10.387   0.951  1.00  0.35           C  
ATOM   4421  CD1 LEU A 569      24.880 -10.329  -0.475  1.00  0.34           C  
ATOM   4422  CD2 LEU A 569      22.877  -9.966   0.993  1.00  0.36           C  
ATOM   4423  N   THR A 570      24.474 -13.674   4.688  1.00  0.40           N  
ATOM   4424  CA  THR A 570      24.455 -15.036   5.210  1.00  0.41           C  
ATOM   4425  C   THR A 570      23.059 -15.406   5.703  1.00  0.40           C  
ATOM   4426  CB  THR A 570      25.470 -15.209   6.355  1.00  0.39           C  
ATOM   4427  O   THR A 570      22.317 -14.548   6.186  1.00  0.38           O  
ATOM   4428  CG2 THR A 570      26.901 -15.177   5.830  1.00  0.35           C  
ATOM   4429  OG1 THR A 570      25.296 -14.150   7.304  1.00  0.32           O  
ATOM   4430  N   PHE A 571      22.566 -16.407   5.217  1.00  0.40           N  
ATOM   4431  CA  PHE A 571      21.392 -17.019   5.828  1.00  0.41           C  
ATOM   4432  C   PHE A 571      21.739 -17.622   7.184  1.00  0.40           C  
ATOM   4433  CB  PHE A 571      20.805 -18.095   4.909  1.00  0.39           C  
ATOM   4434  O   PHE A 571      22.681 -18.410   7.295  1.00  0.39           O  
ATOM   4435  CG  PHE A 571      20.146 -17.544   3.674  1.00  0.38           C  
ATOM   4436  CD1 PHE A 571      18.814 -17.149   3.697  1.00  0.35           C  
ATOM   4437  CD2 PHE A 571      20.858 -17.422   2.488  1.00  0.36           C  
ATOM   4438  CE1 PHE A 571      18.201 -16.639   2.555  1.00  0.34           C  
ATOM   4439  CE2 PHE A 571      20.253 -16.914   1.342  1.00  0.37           C  
ATOM   4440  CZ  PHE A 571      18.924 -16.524   1.378  1.00  0.33           C  
ATOM   4441  N   ASP A 572      21.355 -16.924   8.112  1.00  0.41           N  
ATOM   4442  CA  ASP A 572      21.209 -17.714   9.331  1.00  0.42           C  
ATOM   4443  C   ASP A 572      19.908 -18.512   9.317  1.00  0.41           C  
ATOM   4444  CB  ASP A 572      21.259 -16.810  10.565  1.00  0.39           C  
ATOM   4445  O   ASP A 572      18.833 -17.953   9.089  1.00  0.39           O  
ATOM   4446  CG  ASP A 572      22.277 -17.267  11.595  1.00  0.38           C  
ATOM   4447  OD1 ASP A 572      22.714 -18.437  11.543  1.00  0.38           O  
ATOM   4448  OD2 ASP A 572      22.644 -16.451  12.468  1.00  0.39           O  
ATOM   4449  N   LYS A 573      20.109 -19.713   8.701  1.00  0.41           N  
ATOM   4450  CA  LYS A 573      19.023 -20.643   8.994  1.00  0.41           C  
ATOM   4451  C   LYS A 573      18.448 -20.396  10.386  1.00  0.41           C  
ATOM   4452  CB  LYS A 573      19.507 -22.089   8.877  1.00  0.37           C  
ATOM   4453  O   LYS A 573      19.118 -20.639  11.392  1.00  0.38           O  
ATOM   4454  CG  LYS A 573      18.385 -23.111   8.770  1.00  0.35           C  
ATOM   4455  CD  LYS A 573      18.928 -24.518   8.555  1.00  0.38           C  
ATOM   4456  CE  LYS A 573      17.810 -25.550   8.510  1.00  0.31           C  
ATOM   4457  NZ  LYS A 573      18.335 -26.926   8.265  1.00  0.32           N  
ATOM   4458  N   THR A 574      17.575 -19.330  10.484  1.00  0.38           N  
ATOM   4459  CA  THR A 574      17.078 -19.038  11.824  1.00  0.39           C  
ATOM   4460  C   THR A 574      16.463 -20.283  12.457  1.00  0.38           C  
ATOM   4461  CB  THR A 574      16.035 -17.904  11.798  1.00  0.35           C  
ATOM   4462  O   THR A 574      16.703 -20.572  13.631  1.00  0.36           O  
ATOM   4463  CG2 THR A 574      16.705 -16.539  11.917  1.00  0.30           C  
ATOM   4464  OG1 THR A 574      15.307 -17.961  10.565  1.00  0.29           O  
ATOM   4465  N   PHE A 575      15.877 -21.093  11.812  1.00  0.35           N  
ATOM   4466  CA  PHE A 575      15.252 -22.315  12.304  1.00  0.38           C  
ATOM   4467  C   PHE A 575      14.867 -23.230  11.147  1.00  0.35           C  
ATOM   4468  CB  PHE A 575      14.016 -21.986  13.147  1.00  0.33           C  
ATOM   4469  O   PHE A 575      14.735 -22.778  10.008  1.00  0.33           O  
ATOM   4470  CG  PHE A 575      12.889 -21.375  12.359  1.00  0.31           C  
ATOM   4471  CD1 PHE A 575      12.811 -19.998  12.185  1.00  0.29           C  
ATOM   4472  CD2 PHE A 575      11.907 -22.177  11.792  1.00  0.30           C  
ATOM   4473  CE1 PHE A 575      11.769 -19.430  11.456  1.00  0.30           C  
ATOM   4474  CE2 PHE A 575      10.863 -21.616  11.063  1.00  0.32           C  
ATOM   4475  CZ  PHE A 575      10.795 -20.242  10.896  1.00  0.28           C  
ATOM   4476  N   SER A 576      15.067 -24.443  11.234  1.00  0.35           N  
ATOM   4477  CA  SER A 576      14.445 -25.618  10.632  1.00  0.36           C  
ATOM   4478  C   SER A 576      13.580 -26.364  11.642  1.00  0.35           C  
ATOM   4479  CB  SER A 576      15.510 -26.558  10.067  1.00  0.34           C  
ATOM   4480  O   SER A 576      14.012 -26.619  12.768  1.00  0.33           O  
ATOM   4481  OG  SER A 576      15.841 -27.566  11.006  1.00  0.30           O  
ATOM   4482  N   ILE A 577      12.334 -26.150  11.532  1.00  0.39           N  
ATOM   4483  CA  ILE A 577      11.538 -27.194  12.169  1.00  0.40           C  
ATOM   4484  C   ILE A 577      11.741 -28.517  11.434  1.00  0.39           C  
ATOM   4485  CB  ILE A 577      10.039 -26.822  12.200  1.00  0.38           C  
ATOM   4486  O   ILE A 577      11.415 -28.634  10.251  1.00  0.38           O  
ATOM   4487  CG1 ILE A 577       9.845 -25.439  12.833  1.00  0.34           C  
ATOM   4488  CG2 ILE A 577       9.234 -27.887  12.952  1.00  0.35           C  
ATOM   4489  CD1 ILE A 577       8.406 -24.942  12.804  1.00  0.35           C  
ATOM   4490  N   PRO A 578      12.636 -29.455  12.023  1.00  0.41           N  
ATOM   4491  CA  PRO A 578      12.734 -30.788  11.424  1.00  0.41           C  
ATOM   4492  C   PRO A 578      11.375 -31.353  11.016  1.00  0.41           C  
ATOM   4493  CB  PRO A 578      13.362 -31.629  12.539  1.00  0.39           C  
ATOM   4494  O   PRO A 578      10.381 -31.147  11.717  1.00  0.39           O  
ATOM   4495  CG  PRO A 578      13.842 -30.634  13.545  1.00  0.38           C  
ATOM   4496  CD  PRO A 578      13.102 -29.345  13.331  1.00  0.40           C  
ATOM   4497  N   SER A 579      11.298 -31.905   9.862  1.00  0.37           N  
ATOM   4498  CA  SER A 579      10.087 -32.618   9.469  1.00  0.40           C  
ATOM   4499  C   SER A 579       9.526 -33.435  10.628  1.00  0.37           C  
ATOM   4500  CB  SER A 579      10.368 -33.535   8.277  1.00  0.36           C  
ATOM   4501  O   SER A 579       8.309 -33.516  10.805  1.00  0.35           O  
ATOM   4502  OG  SER A 579      11.472 -34.382   8.543  1.00  0.28           O  
ATOM   4503  N   SER A 580      10.432 -34.141  11.414  1.00  0.40           N  
ATOM   4504  CA  SER A 580       9.996 -34.962  12.539  1.00  0.41           C  
ATOM   4505  C   SER A 580       9.246 -34.129  13.573  1.00  0.40           C  
ATOM   4506  CB  SER A 580      11.193 -35.650  13.196  1.00  0.38           C  
ATOM   4507  O   SER A 580       8.271 -34.596  14.165  1.00  0.38           O  
ATOM   4508  OG  SER A 580      12.182 -34.702  13.557  1.00  0.35           O  
ATOM   4509  N   VAL A 581       9.656 -32.908  13.785  1.00  0.36           N  
ATOM   4510  CA  VAL A 581       9.008 -31.987  14.713  1.00  0.38           C  
ATOM   4511  C   VAL A 581       7.721 -31.448  14.092  1.00  0.36           C  
ATOM   4512  CB  VAL A 581       9.943 -30.820  15.100  1.00  0.35           C  
ATOM   4513  O   VAL A 581       6.670 -31.437  14.738  1.00  0.34           O  
ATOM   4514  CG1 VAL A 581       9.216 -29.822  15.999  1.00  0.32           C  
ATOM   4515  CG2 VAL A 581      11.199 -31.349  15.789  1.00  0.32           C  
ATOM   4516  N   LEU A 582       7.685 -31.090  12.889  1.00  0.40           N  
ATOM   4517  CA  LEU A 582       6.455 -30.714  12.200  1.00  0.41           C  
ATOM   4518  C   LEU A 582       5.517 -31.910  12.073  1.00  0.40           C  
ATOM   4519  CB  LEU A 582       6.770 -30.148  10.813  1.00  0.39           C  
ATOM   4520  O   LEU A 582       4.313 -31.786  12.307  1.00  0.39           O  
ATOM   4521  CG  LEU A 582       7.292 -28.711  10.770  1.00  0.38           C  
ATOM   4522  CD1 LEU A 582       7.924 -28.417   9.414  1.00  0.36           C  
ATOM   4523  CD2 LEU A 582       6.167 -27.724  11.066  1.00  0.37           C  
ATOM   4524  N   VAL A 583       6.077 -33.073  11.685  1.00  0.44           N  
ATOM   4525  CA  VAL A 583       5.309 -34.314  11.692  1.00  0.44           C  
ATOM   4526  C   VAL A 583       4.842 -34.624  13.112  1.00  0.44           C  
ATOM   4527  CB  VAL A 583       6.132 -35.495  11.132  1.00  0.42           C  
ATOM   4528  O   VAL A 583       3.686 -34.998  13.325  1.00  0.42           O  
ATOM   4529  CG1 VAL A 583       5.383 -36.813  11.320  1.00  0.37           C  
ATOM   4530  CG2 VAL A 583       6.456 -35.266   9.656  1.00  0.39           C  
ATOM   4531  N   GLY A 584       5.788 -34.471  14.161  1.00  0.44           N  
ATOM   4532  CA  GLY A 584       5.370 -34.643  15.543  1.00  0.44           C  
ATOM   4533  C   GLY A 584       4.316 -33.642  15.976  1.00  0.44           C  
ATOM   4534  O   GLY A 584       3.306 -34.017  16.576  1.00  0.42           O  
ATOM   4535  N   LEU A 585       4.489 -32.356  15.724  1.00  0.41           N  
ATOM   4536  CA  LEU A 585       3.467 -31.330  15.901  1.00  0.43           C  
ATOM   4537  C   LEU A 585       2.213 -31.670  15.102  1.00  0.41           C  
ATOM   4538  CB  LEU A 585       4.002 -29.961  15.475  1.00  0.41           C  
ATOM   4539  O   LEU A 585       1.107 -31.679  15.648  1.00  0.40           O  
ATOM   4540  CG  LEU A 585       3.214 -28.744  15.962  1.00  0.40           C  
ATOM   4541  CD1 LEU A 585       3.678 -28.335  17.356  1.00  0.37           C  
ATOM   4542  CD2 LEU A 585       3.361 -27.584  14.983  1.00  0.38           C  
ATOM   4543  N   LYS A 586       2.361 -31.927  13.833  1.00  0.46           N  
ATOM   4544  CA  LYS A 586       1.298 -32.512  13.022  1.00  0.47           C  
ATOM   4545  C   LYS A 586       0.617 -33.664  13.756  1.00  0.46           C  
ATOM   4546  CB  LYS A 586       1.851 -33.000  11.682  1.00  0.45           C  
ATOM   4547  O   LYS A 586      -0.609 -33.683  13.891  1.00  0.45           O  
ATOM   4548  CG  LYS A 586       0.808 -33.637  10.776  1.00  0.44           C  
ATOM   4549  CD  LYS A 586       1.443 -34.239   9.529  1.00  0.47           C  
ATOM   4550  CE  LYS A 586       0.721 -35.505   9.088  1.00  0.41           C  
ATOM   4551  NZ  LYS A 586       1.275 -36.041   7.809  1.00  0.40           N  
ATOM   4552  N   ASN A 587       1.419 -34.688  14.062  1.00  0.51           N  
ATOM   4553  CA  ASN A 587       0.855 -35.886  14.675  1.00  0.51           C  
ATOM   4554  C   ASN A 587       0.211 -35.576  16.023  1.00  0.51           C  
ATOM   4555  CB  ASN A 587       1.929 -36.964  14.835  1.00  0.50           C  
ATOM   4556  O   ASN A 587      -0.876 -36.072  16.325  1.00  0.50           O  
ATOM   4557  CG  ASN A 587       2.369 -37.552  13.508  1.00  0.48           C  
ATOM   4558  ND2 ASN A 587       3.424 -38.357  13.538  1.00  0.45           N  
ATOM   4559  OD1 ASN A 587       1.766 -37.283  12.466  1.00  0.49           O  
ATOM   4560  N   SER A 588       0.903 -34.716  16.862  1.00  0.46           N  
ATOM   4561  CA  SER A 588       0.374 -34.347  18.171  1.00  0.47           C  
ATOM   4562  C   SER A 588      -0.916 -33.544  18.040  1.00  0.46           C  
ATOM   4563  CB  SER A 588       1.407 -33.543  18.960  1.00  0.45           C  
ATOM   4564  O   SER A 588      -1.893 -33.808  18.744  1.00  0.45           O  
ATOM   4565  OG  SER A 588       0.858 -33.080  20.182  1.00  0.43           O  
ATOM   4566  N   ILE A 589      -0.976 -32.653  17.126  1.00  0.42           N  
ATOM   4567  CA  ILE A 589      -2.183 -31.872  16.875  1.00  0.43           C  
ATOM   4568  C   ILE A 589      -3.254 -32.764  16.251  1.00  0.42           C  
ATOM   4569  CB  ILE A 589      -1.892 -30.662  15.959  1.00  0.41           C  
ATOM   4570  O   ILE A 589      -4.393 -32.798  16.722  1.00  0.41           O  
ATOM   4571  CG1 ILE A 589      -1.006 -29.643  16.686  1.00  0.37           C  
ATOM   4572  CG2 ILE A 589      -3.198 -30.015  15.489  1.00  0.38           C  
ATOM   4573  CD1 ILE A 589      -0.434 -28.563  15.778  1.00  0.38           C  
ATOM   4574  N   LEU A 590      -2.943 -33.501  15.199  1.00  0.45           N  
ATOM   4575  CA  LEU A 590      -3.909 -34.420  14.608  1.00  0.47           C  
ATOM   4576  C   LEU A 590      -4.389 -35.440  15.635  1.00  0.46           C  
ATOM   4577  CB  LEU A 590      -3.297 -35.140  13.403  1.00  0.45           C  
ATOM   4578  O   LEU A 590      -5.591 -35.689  15.754  1.00  0.44           O  
ATOM   4579  CG  LEU A 590      -3.045 -34.286  12.160  1.00  0.43           C  
ATOM   4580  CD1 LEU A 590      -2.336 -35.108  11.088  1.00  0.41           C  
ATOM   4581  CD2 LEU A 590      -4.355 -33.718  11.625  1.00  0.42           C  
ATOM   4582  N   THR A 591      -3.583 -36.113  16.424  1.00  0.50           N  
ATOM   4583  CA  THR A 591      -3.966 -37.053  17.471  1.00  0.50           C  
ATOM   4584  C   THR A 591      -4.835 -36.369  18.522  1.00  0.50           C  
ATOM   4585  CB  THR A 591      -2.728 -37.670  18.148  1.00  0.47           C  
ATOM   4586  O   THR A 591      -5.857 -36.916  18.941  1.00  0.48           O  
ATOM   4587  CG2 THR A 591      -3.128 -38.752  19.145  1.00  0.43           C  
ATOM   4588  OG1 THR A 591      -1.881 -38.248  17.146  1.00  0.43           O  
ATOM   4589  N   SER A 592      -4.452 -35.094  18.945  1.00  0.41           N  
ATOM   4590  CA  SER A 592      -5.274 -34.406  19.935  1.00  0.43           C  
ATOM   4591  C   SER A 592      -6.661 -34.095  19.383  1.00  0.41           C  
ATOM   4592  CB  SER A 592      -4.597 -33.112  20.390  1.00  0.41           C  
ATOM   4593  O   SER A 592      -7.625 -33.974  20.142  1.00  0.40           O  
ATOM   4594  OG  SER A 592      -4.583 -32.157  19.343  1.00  0.38           O  
ATOM   4595  N   LEU A 593      -6.761 -34.042  18.073  1.00  0.39           N  
ATOM   4596  CA  LEU A 593      -8.027 -33.811  17.386  1.00  0.42           C  
ATOM   4597  C   LEU A 593      -8.687 -35.131  17.003  1.00  0.39           C  
ATOM   4598  CB  LEU A 593      -7.810 -32.954  16.136  1.00  0.39           C  
ATOM   4599  O   LEU A 593      -9.744 -35.141  16.367  1.00  0.38           O  
ATOM   4600  CG  LEU A 593      -7.360 -31.512  16.372  1.00  0.38           C  
ATOM   4601  CD1 LEU A 593      -7.069 -30.823  15.043  1.00  0.37           C  
ATOM   4602  CD2 LEU A 593      -8.418 -30.744  17.158  1.00  0.40           C  
ATOM   4603  N   GLY A 594      -8.191 -36.309  17.453  1.00  0.44           N  
ATOM   4604  CA  GLY A 594      -8.643 -37.632  17.052  1.00  0.43           C  
ATOM   4605  C   GLY A 594      -8.420 -37.918  15.579  1.00  0.44           C  
ATOM   4606  O   GLY A 594      -9.138 -38.723  14.982  1.00  0.42           O  
ATOM   4607  N   LEU A 595      -7.571 -37.192  14.840  1.00  0.42           N  
ATOM   4608  CA  LEU A 595      -7.344 -37.286  13.402  1.00  0.45           C  
ATOM   4609  C   LEU A 595      -6.100 -38.114  13.101  1.00  0.42           C  
ATOM   4610  CB  LEU A 595      -7.203 -35.890  12.789  1.00  0.42           C  
ATOM   4611  O   LEU A 595      -5.164 -38.151  13.903  1.00  0.41           O  
ATOM   4612  CG  LEU A 595      -8.400 -34.953  12.955  1.00  0.42           C  
ATOM   4613  CD1 LEU A 595      -8.066 -33.566  12.416  1.00  0.41           C  
ATOM   4614  CD2 LEU A 595      -9.628 -35.524  12.252  1.00  0.42           C  
ATOM   4615  N   SER A 596      -6.201 -38.955  11.986  1.00  0.43           N  
ATOM   4616  CA  SER A 596      -5.085 -39.795  11.565  1.00  0.45           C  
ATOM   4617  C   SER A 596      -3.934 -38.954  11.023  1.00  0.43           C  
ATOM   4618  CB  SER A 596      -5.539 -40.797  10.502  1.00  0.40           C  
ATOM   4619  O   SER A 596      -4.139 -38.087  10.171  1.00  0.41           O  
ATOM   4620  OG  SER A 596      -4.443 -41.559  10.028  1.00  0.38           O  
ATOM   4621  N   PRO A 597      -2.598 -39.028  11.563  1.00  0.40           N  
ATOM   4622  CA  PRO A 597      -1.373 -38.333  11.161  1.00  0.39           C  
ATOM   4623  C   PRO A 597      -1.033 -38.541   9.687  1.00  0.40           C  
ATOM   4624  CB  PRO A 597      -0.302 -38.954  12.062  1.00  0.37           C  
ATOM   4625  O   PRO A 597      -0.271 -37.761   9.110  1.00  0.38           O  
ATOM   4626  CG  PRO A 597      -1.063 -39.799  13.032  1.00  0.35           C  
ATOM   4627  CD  PRO A 597      -2.471 -39.951  12.531  1.00  0.38           C  
ATOM   4628  N   GLN A 598      -1.444 -39.675   9.024  1.00  0.34           N  
ATOM   4629  CA  GLN A 598      -0.847 -40.184   7.794  1.00  0.38           C  
ATOM   4630  C   GLN A 598      -1.136 -39.256   6.617  1.00  0.34           C  
ATOM   4631  CB  GLN A 598      -1.359 -41.592   7.490  1.00  0.31           C  
ATOM   4632  O   GLN A 598      -0.325 -39.140   5.696  1.00  0.32           O  
ATOM   4633  CG  GLN A 598      -0.695 -42.681   8.323  1.00  0.30           C  
ATOM   4634  CD  GLN A 598      -0.942 -44.073   7.773  1.00  0.35           C  
ATOM   4635  NE2 GLN A 598      -0.418 -45.083   8.459  1.00  0.30           N  
ATOM   4636  OE1 GLN A 598      -1.598 -44.240   6.740  1.00  0.39           O  
ATOM   4637  N   ASP A 599      -2.165 -38.373   6.643  1.00  0.29           N  
ATOM   4638  CA  ASP A 599      -2.621 -37.962   5.319  1.00  0.33           C  
ATOM   4639  C   ASP A 599      -2.661 -36.441   5.199  1.00  0.29           C  
ATOM   4640  CB  ASP A 599      -4.002 -38.550   5.020  1.00  0.27           C  
ATOM   4641  O   ASP A 599      -2.981 -35.905   4.135  1.00  0.28           O  
ATOM   4642  CG  ASP A 599      -3.980 -40.059   4.849  1.00  0.26           C  
ATOM   4643  OD1 ASP A 599      -2.938 -40.610   4.432  1.00  0.25           O  
ATOM   4644  OD2 ASP A 599      -5.014 -40.702   5.130  1.00  0.18           O  
ATOM   4645  N   SER A 600      -1.867 -35.622   5.953  1.00  0.32           N  
ATOM   4646  CA  SER A 600      -2.039 -34.180   6.089  1.00  0.34           C  
ATOM   4647  C   SER A 600      -0.767 -33.432   5.706  1.00  0.32           C  
ATOM   4648  CB  SER A 600      -2.440 -33.820   7.520  1.00  0.30           C  
ATOM   4649  O   SER A 600       0.341 -33.910   5.962  1.00  0.30           O  
ATOM   4650  OG  SER A 600      -1.856 -34.719   8.447  1.00  0.26           O  
ATOM   4651  N   LYS A 601      -0.785 -32.605   4.589  1.00  0.36           N  
ATOM   4652  CA  LYS A 601       0.197 -31.626   4.135  1.00  0.37           C  
ATOM   4653  C   LYS A 601       0.152 -30.364   4.991  1.00  0.36           C  
ATOM   4654  CB  LYS A 601      -0.037 -31.271   2.666  1.00  0.35           C  
ATOM   4655  O   LYS A 601      -0.920 -29.947   5.435  1.00  0.35           O  
ATOM   4656  CG  LYS A 601       0.102 -32.450   1.714  1.00  0.33           C  
ATOM   4657  CD  LYS A 601       0.111 -31.996   0.260  1.00  0.35           C  
ATOM   4658  CE  LYS A 601       0.210 -33.179  -0.695  1.00  0.31           C  
ATOM   4659  NZ  LYS A 601       0.214 -32.739  -2.122  1.00  0.33           N  
ATOM   4660  N   ILE A 602       1.293 -29.757   5.610  1.00  0.37           N  
ATOM   4661  CA  ILE A 602       1.560 -28.566   6.409  1.00  0.37           C  
ATOM   4662  C   ILE A 602       2.094 -27.452   5.511  1.00  0.37           C  
ATOM   4663  CB  ILE A 602       2.560 -28.862   7.549  1.00  0.35           C  
ATOM   4664  O   ILE A 602       3.022 -27.669   4.728  1.00  0.35           O  
ATOM   4665  CG1 ILE A 602       1.987 -29.917   8.502  1.00  0.31           C  
ATOM   4666  CG2 ILE A 602       2.915 -27.578   8.303  1.00  0.32           C  
ATOM   4667  CD1 ILE A 602       2.960 -30.371   9.581  1.00  0.31           C  
ATOM   4668  N   GLY A 603       1.347 -26.359   5.234  1.00  0.40           N  
ATOM   4669  CA  GLY A 603       1.879 -25.037   4.946  1.00  0.39           C  
ATOM   4670  C   GLY A 603       2.082 -24.191   6.189  1.00  0.40           C  
ATOM   4671  O   GLY A 603       1.237 -24.184   7.086  1.00  0.38           O  
ATOM   4672  N   LEU A 604       3.326 -23.882   6.609  1.00  0.36           N  
ATOM   4673  CA  LEU A 604       3.679 -22.883   7.612  1.00  0.37           C  
ATOM   4674  C   LEU A 604       3.874 -21.513   6.970  1.00  0.36           C  
ATOM   4675  CB  LEU A 604       4.952 -23.296   8.356  1.00  0.35           C  
ATOM   4676  O   LEU A 604       4.635 -21.375   6.010  1.00  0.34           O  
ATOM   4677  CG  LEU A 604       4.753 -24.055   9.669  1.00  0.33           C  
ATOM   4678  CD1 LEU A 604       5.808 -25.146   9.816  1.00  0.31           C  
ATOM   4679  CD2 LEU A 604       4.801 -23.095  10.853  1.00  0.32           C  
ATOM   4680  N   TYR A 605       3.012 -20.644   7.187  1.00  0.38           N  
ATOM   4681  CA  TYR A 605       3.206 -19.226   6.905  1.00  0.39           C  
ATOM   4682  C   TYR A 605       3.557 -18.460   8.175  1.00  0.38           C  
ATOM   4683  CB  TYR A 605       1.948 -18.628   6.267  1.00  0.37           C  
ATOM   4684  O   TYR A 605       2.989 -18.716   9.239  1.00  0.37           O  
ATOM   4685  CG  TYR A 605       1.648 -19.173   4.891  1.00  0.35           C  
ATOM   4686  CD1 TYR A 605       2.130 -18.537   3.749  1.00  0.33           C  
ATOM   4687  CD2 TYR A 605       0.882 -20.322   4.731  1.00  0.34           C  
ATOM   4688  CE1 TYR A 605       1.855 -19.035   2.479  1.00  0.34           C  
ATOM   4689  CE2 TYR A 605       0.601 -20.828   3.466  1.00  0.35           C  
ATOM   4690  OH  TYR A 605       0.815 -20.676   1.094  1.00  0.27           O  
ATOM   4691  CZ  TYR A 605       1.091 -20.179   2.348  1.00  0.33           C  
ATOM   4692  N   TYR A 606       4.638 -17.828   8.195  1.00  0.33           N  
ATOM   4693  CA  TYR A 606       5.249 -17.029   9.251  1.00  0.36           C  
ATOM   4694  C   TYR A 606       4.716 -15.601   9.232  1.00  0.33           C  
ATOM   4695  CB  TYR A 606       6.774 -17.019   9.105  1.00  0.32           C  
ATOM   4696  O   TYR A 606       4.669 -14.964   8.177  1.00  0.32           O  
ATOM   4697  CG  TYR A 606       7.509 -17.250  10.403  1.00  0.31           C  
ATOM   4698  CD1 TYR A 606       8.014 -16.181  11.140  1.00  0.30           C  
ATOM   4699  CD2 TYR A 606       7.702 -18.536  10.895  1.00  0.31           C  
ATOM   4700  CE1 TYR A 606       8.694 -16.388  12.335  1.00  0.31           C  
ATOM   4701  CE2 TYR A 606       8.380 -18.756  12.089  1.00  0.32           C  
ATOM   4702  OH  TYR A 606       9.544 -17.889  13.984  1.00  0.17           O  
ATOM   4703  CZ  TYR A 606       8.871 -17.677  12.801  1.00  0.31           C  
ATOM   4704  N   CYS A 607       4.212 -15.113  10.309  1.00  0.30           N  
ATOM   4705  CA  CYS A 607       3.993 -13.747  10.773  1.00  0.34           C  
ATOM   4706  C   CYS A 607       4.996 -13.373  11.858  1.00  0.31           C  
ATOM   4707  CB  CYS A 607       2.569 -13.584  11.304  1.00  0.30           C  
ATOM   4708  O   CYS A 607       4.946 -13.907  12.967  1.00  0.29           O  
ATOM   4709  SG  CYS A 607       1.979 -11.877  11.293  1.00  0.22           S  
ATOM   4710  N   PRO A 608       6.225 -12.829  11.571  1.00  0.33           N  
ATOM   4711  CA  PRO A 608       7.107 -12.392  12.656  1.00  0.34           C  
ATOM   4712  C   PRO A 608       6.420 -11.431  13.624  1.00  0.33           C  
ATOM   4713  CB  PRO A 608       8.255 -11.697  11.920  1.00  0.32           C  
ATOM   4714  O   PRO A 608       5.656 -10.561  13.198  1.00  0.32           O  
ATOM   4715  CG  PRO A 608       7.748 -11.492  10.529  1.00  0.30           C  
ATOM   4716  CD  PRO A 608       6.494 -12.300  10.354  1.00  0.33           C  
ATOM   4717  N   ASP A 609       6.413 -11.681  14.887  1.00  0.28           N  
ATOM   4718  CA  ASP A 609       6.375 -10.766  16.023  1.00  0.30           C  
ATOM   4719  C   ASP A 609       7.606  -9.862  16.042  1.00  0.27           C  
ATOM   4720  CB  ASP A 609       6.275 -11.544  17.337  1.00  0.26           C  
ATOM   4721  O   ASP A 609       8.625 -10.180  15.426  1.00  0.26           O  
ATOM   4722  CG  ASP A 609       7.077 -10.915  18.462  1.00  0.25           C  
ATOM   4723  OD1 ASP A 609       7.743  -9.883  18.233  1.00  0.25           O  
ATOM   4724  OD2 ASP A 609       7.044 -11.458  19.588  1.00  0.18           O  
ATOM   4725  N   SER A 610       7.539  -8.425  16.180  1.00  0.24           N  
ATOM   4726  CA  SER A 610       8.558  -7.396  16.363  1.00  0.27           C  
ATOM   4727  C   SER A 610       9.728  -7.917  17.190  1.00  0.24           C  
ATOM   4728  CB  SER A 610       7.957  -6.161  17.036  1.00  0.22           C  
ATOM   4729  O   SER A 610      10.843  -7.399  17.093  1.00  0.22           O  
ATOM   4730  OG  SER A 610       7.375  -6.500  18.283  1.00  0.13           O  
ATOM   4731  N   SER A 611       9.524  -8.844  18.158  1.00  0.25           N  
ATOM   4732  CA  SER A 611      10.658  -9.502  18.800  1.00  0.28           C  
ATOM   4733  C   SER A 611      11.165 -10.671  17.962  1.00  0.25           C  
ATOM   4734  CB  SER A 611      10.273  -9.993  20.196  1.00  0.23           C  
ATOM   4735  O   SER A 611      12.219 -11.239  18.254  1.00  0.23           O  
ATOM   4736  OG  SER A 611       9.314 -11.033  20.117  1.00  0.13           O  
ATOM   4737  N   TYR A 612      10.551 -10.895  16.812  1.00  0.30           N  
ATOM   4738  CA  TYR A 612      10.899 -12.017  15.947  1.00  0.32           C  
ATOM   4739  C   TYR A 612      10.902 -13.326  16.726  1.00  0.30           C  
ATOM   4740  CB  TYR A 612      12.269 -11.791  15.300  1.00  0.28           C  
ATOM   4741  O   TYR A 612      11.438 -14.334  16.258  1.00  0.28           O  
ATOM   4742  CG  TYR A 612      12.312 -10.607  14.365  1.00  0.27           C  
ATOM   4743  CD1 TYR A 612      11.863 -10.715  13.051  1.00  0.25           C  
ATOM   4744  CD2 TYR A 612      12.801  -9.377  14.794  1.00  0.27           C  
ATOM   4745  CE1 TYR A 612      11.902  -9.627  12.185  1.00  0.25           C  
ATOM   4746  CE2 TYR A 612      12.844  -8.282  13.937  1.00  0.27           C  
ATOM   4747  OH  TYR A 612      12.434  -7.336  11.784  1.00  0.14           O  
ATOM   4748  CZ  TYR A 612      12.393  -8.417  12.637  1.00  0.26           C  
ATOM   4749  N   SER A 613      10.315 -13.278  17.959  1.00  0.28           N  
ATOM   4750  CA  SER A 613      10.318 -14.421  18.865  1.00  0.30           C  
ATOM   4751  C   SER A 613       9.076 -15.284  18.669  1.00  0.28           C  
ATOM   4752  CB  SER A 613      10.400 -13.954  20.319  1.00  0.25           C  
ATOM   4753  O   SER A 613       9.050 -16.446  19.080  1.00  0.25           O  
ATOM   4754  OG  SER A 613       9.314 -13.101  20.635  1.00  0.17           O  
ATOM   4755  N   LYS A 614       8.069 -14.866  17.963  1.00  0.31           N  
ATOM   4756  CA  LYS A 614       6.845 -15.654  17.843  1.00  0.33           C  
ATOM   4757  C   LYS A 614       6.355 -15.690  16.398  1.00  0.31           C  
ATOM   4758  CB  LYS A 614       5.753 -15.091  18.753  1.00  0.29           C  
ATOM   4759  O   LYS A 614       6.418 -14.683  15.690  1.00  0.29           O  
ATOM   4760  CG  LYS A 614       6.079 -15.176  20.237  1.00  0.27           C  
ATOM   4761  CD  LYS A 614       4.910 -14.707  21.094  1.00  0.30           C  
ATOM   4762  CE  LYS A 614       5.272 -14.689  22.573  1.00  0.27           C  
ATOM   4763  NZ  LYS A 614       4.142 -14.192  23.414  1.00  0.27           N  
ATOM   4764  N   SER A 615       6.279 -16.815  15.773  1.00  0.35           N  
ATOM   4765  CA  SER A 615       5.785 -17.225  14.462  1.00  0.36           C  
ATOM   4766  C   SER A 615       4.440 -17.934  14.575  1.00  0.35           C  
ATOM   4767  CB  SER A 615       6.796 -18.139  13.770  1.00  0.33           C  
ATOM   4768  O   SER A 615       4.145 -18.558  15.597  1.00  0.33           O  
ATOM   4769  OG  SER A 615       8.117 -17.658  13.950  1.00  0.28           O  
ATOM   4770  N   VAL A 616       3.422 -17.446  13.937  1.00  0.35           N  
ATOM   4771  CA  VAL A 616       2.193 -18.202  13.723  1.00  0.36           C  
ATOM   4772  C   VAL A 616       2.344 -19.098  12.496  1.00  0.35           C  
ATOM   4773  CB  VAL A 616       0.974 -17.268  13.554  1.00  0.33           C  
ATOM   4774  O   VAL A 616       2.764 -18.639  11.432  1.00  0.34           O  
ATOM   4775  CG1 VAL A 616      -0.311 -18.079  13.399  1.00  0.30           C  
ATOM   4776  CG2 VAL A 616       0.865 -16.312  14.741  1.00  0.31           C  
ATOM   4777  N   ALA A 617       2.497 -20.387  12.619  1.00  0.36           N  
ATOM   4778  CA  ALA A 617       2.375 -21.495  11.675  1.00  0.37           C  
ATOM   4779  C   ALA A 617       0.911 -21.858  11.442  1.00  0.36           C  
ATOM   4780  CB  ALA A 617       3.148 -22.712  12.179  1.00  0.34           C  
ATOM   4781  O   ALA A 617       0.131 -21.957  12.392  1.00  0.34           O  
ATOM   4782  N   THR A 618       0.380 -21.610  10.267  1.00  0.37           N  
ATOM   4783  CA  THR A 618      -0.833 -22.300   9.842  1.00  0.39           C  
ATOM   4784  C   THR A 618      -0.499 -23.666   9.250  1.00  0.37           C  
ATOM   4785  CB  THR A 618      -1.617 -21.468   8.810  1.00  0.36           C  
ATOM   4786  O   THR A 618       0.376 -23.778   8.389  1.00  0.36           O  
ATOM   4787  CG2 THR A 618      -2.965 -22.109   8.496  1.00  0.32           C  
ATOM   4788  OG1 THR A 618      -1.836 -20.152   9.332  1.00  0.29           O  
ATOM   4789  N   ILE A 619      -0.933 -24.708   9.872  1.00  0.36           N  
ATOM   4790  CA  ILE A 619      -0.962 -26.110   9.468  1.00  0.36           C  
ATOM   4791  C   ILE A 619      -2.284 -26.419   8.770  1.00  0.36           C  
ATOM   4792  CB  ILE A 619      -0.761 -27.051  10.676  1.00  0.34           C  
ATOM   4793  O   ILE A 619      -3.357 -26.246   9.353  1.00  0.34           O  
ATOM   4794  CG1 ILE A 619       0.536 -26.701  11.416  1.00  0.30           C  
ATOM   4795  CG2 ILE A 619      -0.756 -28.515  10.226  1.00  0.31           C  
ATOM   4796  CD1 ILE A 619       0.742 -27.482  12.707  1.00  0.29           C  
ATOM   4797  N   VAL A 620      -2.354 -26.504   7.400  1.00  0.37           N  
ATOM   4798  CA  VAL A 620      -3.443 -27.101   6.636  1.00  0.38           C  
ATOM   4799  C   VAL A 620      -3.257 -28.616   6.568  1.00  0.37           C  
ATOM   4800  CB  VAL A 620      -3.528 -26.510   5.211  1.00  0.36           C  
ATOM   4801  O   VAL A 620      -2.192 -29.099   6.180  1.00  0.35           O  
ATOM   4802  CG1 VAL A 620      -4.743 -27.063   4.468  1.00  0.32           C  
ATOM   4803  CG2 VAL A 620      -3.582 -24.985   5.269  1.00  0.32           C  
ATOM   4804  N   THR A 621      -4.100 -29.384   7.336  1.00  0.33           N  
ATOM   4805  CA  THR A 621      -4.152 -30.842   7.318  1.00  0.35           C  
ATOM   4806  C   THR A 621      -5.192 -31.334   6.316  1.00  0.33           C  
ATOM   4807  CB  THR A 621      -4.473 -31.406   8.715  1.00  0.31           C  
ATOM   4808  O   THR A 621      -6.182 -30.647   6.053  1.00  0.32           O  
ATOM   4809  CG2 THR A 621      -3.422 -30.983   9.735  1.00  0.29           C  
ATOM   4810  OG1 THR A 621      -5.754 -30.922   9.136  1.00  0.27           O  
ATOM   4811  N   HIS A 622      -4.811 -32.376   5.356  1.00  0.29           N  
ATOM   4812  CA  HIS A 622      -5.475 -33.353   4.500  1.00  0.33           C  
ATOM   4813  C   HIS A 622      -5.668 -34.680   5.226  1.00  0.29           C  
ATOM   4814  CB  HIS A 622      -4.676 -33.569   3.214  1.00  0.28           C  
ATOM   4815  O   HIS A 622      -4.727 -35.209   5.823  1.00  0.28           O  
ATOM   4816  CG  HIS A 622      -5.367 -34.446   2.219  1.00  0.27           C  
ATOM   4817  CD2 HIS A 622      -5.046 -34.768   0.943  1.00  0.28           C  
ATOM   4818  ND1 HIS A 622      -6.543 -35.107   2.499  1.00  0.18           N  
ATOM   4819  CE1 HIS A 622      -6.917 -35.800   1.437  1.00  0.27           C  
ATOM   4820  NE2 HIS A 622      -6.025 -35.612   0.479  1.00  0.25           N  
ATOM   4821  N   ASN A 623      -6.937 -35.024   5.338  1.00  0.29           N  
ATOM   4822  CA  ASN A 623      -7.303 -36.433   5.435  1.00  0.31           C  
ATOM   4823  C   ASN A 623      -7.328 -37.101   4.064  1.00  0.29           C  
ATOM   4824  CB  ASN A 623      -8.659 -36.589   6.127  1.00  0.27           C  
ATOM   4825  O   ASN A 623      -8.065 -36.674   3.174  1.00  0.27           O  
ATOM   4826  CG  ASN A 623      -8.529 -36.989   7.583  1.00  0.26           C  
ATOM   4827  ND2 ASN A 623      -9.626 -36.889   8.326  1.00  0.19           N  
ATOM   4828  OD1 ASN A 623      -7.453 -37.384   8.038  1.00  0.26           O  
ATOM   4829  N   GLY A 624      -6.264 -37.289   3.385  1.00  0.28           N  
ATOM   4830  CA  GLY A 624      -6.054 -38.350   2.413  1.00  0.27           C  
ATOM   4831  C   GLY A 624      -7.340 -39.030   1.984  1.00  0.28           C  
ATOM   4832  O   GLY A 624      -7.333 -39.876   1.088  1.00  0.26           O  
ATOM   4833  N   GLY A 625      -8.589 -38.381   2.027  1.00  0.25           N  
ATOM   4834  CA  GLY A 625      -9.894 -38.844   1.583  1.00  0.24           C  
ATOM   4835  C   GLY A 625     -10.904 -37.723   1.429  1.00  0.25           C  
ATOM   4836  O   GLY A 625     -10.743 -36.650   2.015  1.00  0.24           O  
ATOM   4837  N   ASN A 626     -11.473 -37.505   0.142  1.00  0.26           N  
ATOM   4838  CA  ASN A 626     -12.665 -36.814  -0.336  1.00  0.28           C  
ATOM   4839  C   ASN A 626     -13.295 -35.958   0.759  1.00  0.26           C  
ATOM   4840  CB  ASN A 626     -13.686 -37.818  -0.879  1.00  0.24           C  
ATOM   4841  O   ASN A 626     -14.235 -35.204   0.500  1.00  0.25           O  
ATOM   4842  CG  ASN A 626     -13.231 -38.475  -2.167  1.00  0.23           C  
ATOM   4843  ND2 ASN A 626     -13.830 -39.613  -2.496  1.00  0.14           N  
ATOM   4844  OD1 ASN A 626     -12.347 -37.964  -2.860  1.00  0.15           O  
ATOM   4845  N   ASN A 627     -12.766 -35.823   1.950  1.00  0.26           N  
ATOM   4846  CA  ASN A 627     -13.456 -35.491   3.192  1.00  0.28           C  
ATOM   4847  C   ASN A 627     -12.640 -34.525   4.045  1.00  0.26           C  
ATOM   4848  CB  ASN A 627     -13.775 -36.761   3.984  1.00  0.24           C  
ATOM   4849  O   ASN A 627     -11.478 -34.792   4.356  1.00  0.25           O  
ATOM   4850  CG  ASN A 627     -14.773 -37.656   3.277  1.00  0.23           C  
ATOM   4851  ND2 ASN A 627     -14.730 -38.948   3.581  1.00  0.12           N  
ATOM   4852  OD1 ASN A 627     -15.575 -37.190   2.463  1.00  0.11           O  
ATOM   4853  N   GLY A 628     -12.660 -33.123   3.733  1.00  0.30           N  
ATOM   4854  CA  GLY A 628     -12.635 -32.041   4.703  1.00  0.31           C  
ATOM   4855  C   GLY A 628     -11.324 -31.948   5.461  1.00  0.30           C  
ATOM   4856  O   GLY A 628     -10.961 -32.867   6.198  1.00  0.29           O  
ATOM   4857  N   GLY A 629     -10.156 -31.531   4.822  1.00  0.33           N  
ATOM   4858  CA  GLY A 629      -8.935 -31.212   5.546  1.00  0.34           C  
ATOM   4859  C   GLY A 629      -9.146 -30.197   6.653  1.00  0.33           C  
ATOM   4860  O   GLY A 629      -9.956 -29.277   6.514  1.00  0.32           O  
ATOM   4861  N   ASN A 630      -9.152 -30.667   7.973  1.00  0.33           N  
ATOM   4862  CA  ASN A 630      -9.017 -29.910   9.213  1.00  0.34           C  
ATOM   4863  C   ASN A 630      -7.723 -29.101   9.238  1.00  0.32           C  
ATOM   4864  CB  ASN A 630      -9.083 -30.844  10.423  1.00  0.31           C  
ATOM   4865  O   ASN A 630      -6.661 -29.611   8.876  1.00  0.31           O  
ATOM   4866  CG  ASN A 630     -10.417 -31.554  10.540  1.00  0.30           C  
ATOM   4867  ND2 ASN A 630     -10.379 -32.833  10.897  1.00  0.27           N  
ATOM   4868  OD1 ASN A 630     -11.473 -30.960  10.310  1.00  0.29           O  
ATOM   4869  N   LYS A 631      -7.886 -27.760   8.885  1.00  0.35           N  
ATOM   4870  CA  LYS A 631      -6.751 -26.841   8.901  1.00  0.37           C  
ATOM   4871  C   LYS A 631      -6.603 -26.174  10.266  1.00  0.35           C  
ATOM   4872  CB  LYS A 631      -6.906 -25.778   7.813  1.00  0.34           C  
ATOM   4873  O   LYS A 631      -7.581 -25.677  10.829  1.00  0.34           O  
ATOM   4874  CG  LYS A 631      -6.729 -26.311   6.398  1.00  0.32           C  
ATOM   4875  CD  LYS A 631      -6.682 -25.181   5.378  1.00  0.36           C  
ATOM   4876  CE  LYS A 631      -6.642 -25.715   3.952  1.00  0.31           C  
ATOM   4877  NZ  LYS A 631      -6.571 -24.612   2.949  1.00  0.33           N  
ATOM   4878  N   ILE A 632      -5.439 -26.463  10.943  1.00  0.36           N  
ATOM   4879  CA  ILE A 632      -4.924 -26.110  12.262  1.00  0.38           C  
ATOM   4880  C   ILE A 632      -3.965 -24.928  12.141  1.00  0.36           C  
ATOM   4881  CB  ILE A 632      -4.217 -27.308  12.932  1.00  0.34           C  
ATOM   4882  O   ILE A 632      -3.108 -24.904  11.255  1.00  0.34           O  
ATOM   4883  CG1 ILE A 632      -5.157 -28.517  12.994  1.00  0.30           C  
ATOM   4884  CG2 ILE A 632      -3.719 -26.929  14.330  1.00  0.30           C  
ATOM   4885  CD1 ILE A 632      -4.479 -29.808  13.433  1.00  0.31           C  
ATOM   4886  N   ILE A 633      -4.275 -23.718  12.713  1.00  0.38           N  
ATOM   4887  CA  ILE A 633      -3.395 -22.582  12.966  1.00  0.39           C  
ATOM   4888  C   ILE A 633      -2.643 -22.793  14.278  1.00  0.38           C  
ATOM   4889  CB  ILE A 633      -4.184 -21.254  13.008  1.00  0.36           C  
ATOM   4890  O   ILE A 633      -3.258 -23.016  15.324  1.00  0.36           O  
ATOM   4891  CG1 ILE A 633      -4.967 -21.057  11.705  1.00  0.33           C  
ATOM   4892  CG2 ILE A 633      -3.242 -20.074  13.264  1.00  0.33           C  
ATOM   4893  CD1 ILE A 633      -5.852 -19.818  11.696  1.00  0.33           C  
ATOM   4894  N   ALA A 634      -1.355 -23.113  14.199  1.00  0.38           N  
ATOM   4895  CA  ALA A 634      -0.436 -23.169  15.332  1.00  0.38           C  
ATOM   4896  C   ALA A 634       0.452 -21.929  15.381  1.00  0.38           C  
ATOM   4897  CB  ALA A 634       0.422 -24.430  15.260  1.00  0.37           C  
ATOM   4898  O   ALA A 634       0.839 -21.393  14.339  1.00  0.36           O  
ATOM   4899  N   THR A 635       0.440 -21.163  16.495  1.00  0.38           N  
ATOM   4900  CA  THR A 635       1.536 -20.256  16.816  1.00  0.40           C  
ATOM   4901  C   THR A 635       2.795 -21.036  17.182  1.00  0.38           C  
ATOM   4902  CB  THR A 635       1.159 -19.313  17.974  1.00  0.37           C  
ATOM   4903  O   THR A 635       2.738 -21.983  17.969  1.00  0.37           O  
ATOM   4904  CG2 THR A 635       1.302 -17.851  17.563  1.00  0.33           C  
ATOM   4905  OG1 THR A 635      -0.199 -19.558  18.360  1.00  0.28           O  
ATOM   4906  N   VAL A 636       3.893 -20.906  16.369  1.00  0.37           N  
ATOM   4907  CA  VAL A 636       5.251 -21.347  16.672  1.00  0.38           C  
ATOM   4908  C   VAL A 636       6.051 -20.189  17.263  1.00  0.37           C  
ATOM   4909  CB  VAL A 636       5.962 -21.900  15.416  1.00  0.36           C  
ATOM   4910  O   VAL A 636       6.088 -19.096  16.692  1.00  0.35           O  
ATOM   4911  CG1 VAL A 636       7.345 -22.441  15.773  1.00  0.33           C  
ATOM   4912  CG2 VAL A 636       5.113 -22.987  14.759  1.00  0.33           C  
ATOM   4913  N   ASP A 637       6.423 -20.217  18.642  1.00  0.35           N  
ATOM   4914  CA  ASP A 637       7.468 -19.402  19.254  1.00  0.37           C  
ATOM   4915  C   ASP A 637       8.848 -19.799  18.735  1.00  0.35           C  
ATOM   4916  CB  ASP A 637       7.423 -19.528  20.778  1.00  0.34           C  
ATOM   4917  O   ASP A 637       9.273 -20.944  18.899  1.00  0.33           O  
ATOM   4918  CG  ASP A 637       8.230 -18.454  21.486  1.00  0.32           C  
ATOM   4919  OD1 ASP A 637       9.147 -17.872  20.867  1.00  0.31           O  
ATOM   4920  OD2 ASP A 637       7.948 -18.189  22.675  1.00  0.34           O  
ATOM   4921  N   THR A 638       9.426 -19.073  17.892  1.00  0.33           N  
ATOM   4922  CA  THR A 638      10.748 -19.230  17.297  1.00  0.36           C  
ATOM   4923  C   THR A 638      11.838 -18.820  18.283  1.00  0.34           C  
ATOM   4924  CB  THR A 638      10.882 -18.400  16.006  1.00  0.32           C  
ATOM   4925  O   THR A 638      13.028 -18.940  17.987  1.00  0.32           O  
ATOM   4926  CG2 THR A 638       9.900 -18.877  14.941  1.00  0.30           C  
ATOM   4927  OG1 THR A 638      10.617 -17.023  16.301  1.00  0.28           O  
ATOM   4928  N   THR A 639      11.599 -18.152  19.424  1.00  0.31           N  
ATOM   4929  CA  THR A 639      12.694 -17.840  20.336  1.00  0.35           C  
ATOM   4930  C   THR A 639      13.283 -19.116  20.930  1.00  0.31           C  
ATOM   4931  CB  THR A 639      12.228 -16.909  21.470  1.00  0.30           C  
ATOM   4932  O   THR A 639      14.449 -19.141  21.327  1.00  0.29           O  
ATOM   4933  CG2 THR A 639      11.925 -15.510  20.945  1.00  0.28           C  
ATOM   4934  OG1 THR A 639      11.043 -17.450  22.068  1.00  0.27           O  
ATOM   4935  N   VAL A 640      12.550 -20.275  20.765  1.00  0.25           N  
ATOM   4936  CA  VAL A 640      13.011 -21.432  21.525  1.00  0.29           C  
ATOM   4937  C   VAL A 640      13.742 -22.401  20.599  1.00  0.25           C  
ATOM   4938  CB  VAL A 640      11.839 -22.151  22.231  1.00  0.23           C
[truncated: 169,646 more chars]
