# Supplementary material for: DepoScope: Accurate phage depolymerase annotation and domain delineation using large language models
Source: PLoS Comput Biol. 2024 Aug 5;20(8):e1011831. doi: 10.1371/journal.pcbi.1011831 (PMC11326577; doi:10.1371/journal.pcbi.1011831)
Supplement: S1 Data — (ZIP) [file pcbi.1011831.s003.zip › FN_FP_deposcope_032024/False_positives/NC_019401.1__YP_006987250.pdb]

PARENT N/A
ATOM      1  N   MET A   1      37.286  20.525  13.065  1.00  0.25           N  
ATOM      2  CA  MET A   1      36.362  19.979  14.055  1.00  0.31           C  
ATOM      3  C   MET A   1      35.618  18.771  13.497  1.00  0.23           C  
ATOM      4  CB  MET A   1      35.363  21.046  14.506  1.00  0.24           C  
ATOM      5  O   MET A   1      34.906  18.882  12.497  1.00  0.25           O  
ATOM      6  CG  MET A   1      35.745  21.732  15.807  1.00  0.25           C  
ATOM      7  SD  MET A   1      34.560  23.050  16.281  1.00  0.18           S  
ATOM      8  CE  MET A   1      35.490  23.853  17.616  1.00  0.25           C  
ATOM      9  N   SER A   2      36.258  17.477  13.617  1.00  0.33           N  
ATOM     10  CA  SER A   2      36.104  16.291  12.780  1.00  0.36           C  
ATOM     11  C   SER A   2      34.632  15.951  12.569  1.00  0.34           C  
ATOM     12  CB  SER A   2      36.827  15.097  13.403  1.00  0.32           C  
ATOM     13  O   SER A   2      33.878  15.809  13.533  1.00  0.34           O  
ATOM     14  OG  SER A   2      36.194  14.696  14.606  1.00  0.37           O  
ATOM     15  N   LYS A   3      33.858  16.585  11.754  1.00  0.31           N  
ATOM     16  CA  LYS A   3      32.544  16.157  11.284  1.00  0.32           C  
ATOM     17  C   LYS A   3      32.538  14.669  10.948  1.00  0.31           C  
ATOM     18  CB  LYS A   3      32.121  16.972  10.060  1.00  0.28           C  
ATOM     19  O   LYS A   3      33.219  14.234  10.017  1.00  0.30           O  
ATOM     20  CG  LYS A   3      31.243  18.171  10.389  1.00  0.29           C  
ATOM     21  CD  LYS A   3      30.804  18.904   9.128  1.00  0.32           C  
ATOM     22  CE  LYS A   3      29.932  20.108   9.455  1.00  0.30           C  
ATOM     23  NZ  LYS A   3      29.510  20.838   8.222  1.00  0.30           N  
ATOM     24  N   LYS A   4      32.827  13.863  11.981  1.00  0.28           N  
ATOM     25  CA  LYS A   4      32.627  12.431  12.183  1.00  0.30           C  
ATOM     26  C   LYS A   4      31.185  12.030  11.884  1.00  0.29           C  
ATOM     27  CB  LYS A   4      32.996  12.034  13.613  1.00  0.26           C  
ATOM     28  O   LYS A   4      30.270  12.381  12.632  1.00  0.28           O  
ATOM     29  CG  LYS A   4      34.184  11.087  13.705  1.00  0.27           C  
ATOM     30  CD  LYS A   4      34.492  10.717  15.150  1.00  0.33           C  
ATOM     31  CE  LYS A   4      35.689   9.780  15.244  1.00  0.29           C  
ATOM     32  NZ  LYS A   4      35.955   9.361  16.653  1.00  0.30           N  
ATOM     33  N   ILE A   5      30.681  12.309  10.633  1.00  0.31           N  
ATOM     34  CA  ILE A   5      29.571  11.810   9.828  1.00  0.33           C  
ATOM     35  C   ILE A   5      29.781  10.329   9.521  1.00  0.31           C  
ATOM     36  CB  ILE A   5      29.418  12.613   8.517  1.00  0.28           C  
ATOM     37  O   ILE A   5      30.867   9.924   9.099  1.00  0.30           O  
ATOM     38  CG1 ILE A   5      29.163  14.093   8.824  1.00  0.29           C  
ATOM     39  CG2 ILE A   5      28.293  12.031   7.655  1.00  0.29           C  
ATOM     40  CD1 ILE A   5      29.152  14.988   7.592  1.00  0.28           C  
ATOM     41  N   ILE A   6      29.430   9.418  10.445  1.00  0.33           N  
ATOM     42  CA  ILE A   6      29.333   8.020  10.848  1.00  0.37           C  
ATOM     43  C   ILE A   6      30.732   7.436  11.027  1.00  0.33           C  
ATOM     44  CB  ILE A   6      28.533   7.190   9.819  1.00  0.30           C  
ATOM     45  O   ILE A   6      31.453   7.224  10.049  1.00  0.32           O  
ATOM     46  CG1 ILE A   6      27.145   7.802   9.601  1.00  0.31           C  
ATOM     47  CG2 ILE A   6      28.423   5.730  10.271  1.00  0.30           C  
ATOM     48  CD1 ILE A   6      26.323   7.107   8.524  1.00  0.29           C  
ATOM     49  N   GLY A   7      31.583   8.138  11.840  1.00  0.27           N  
ATOM     50  CA  GLY A   7      32.824   7.705  12.461  1.00  0.28           C  
ATOM     51  C   GLY A   7      32.726   6.329  13.094  1.00  0.27           C  
ATOM     52  O   GLY A   7      31.708   5.990  13.700  1.00  0.26           O  
ATOM     53  N   ASP A   8      32.929   5.193  12.303  1.00  0.30           N  
ATOM     54  CA  ASP A   8      33.482   4.016  12.966  1.00  0.33           C  
ATOM     55  C   ASP A   8      32.812   3.782  14.318  1.00  0.30           C  
ATOM     56  CB  ASP A   8      34.994   4.161  13.146  1.00  0.28           C  
ATOM     57  O   ASP A   8      32.891   4.628  15.211  1.00  0.28           O  
ATOM     58  CG  ASP A   8      35.792   3.389  12.111  1.00  0.27           C  
ATOM     59  OD1 ASP A   8      35.226   2.492  11.449  1.00  0.31           O  
ATOM     60  OD2 ASP A   8      36.999   3.677  11.957  1.00  0.32           O  
ATOM     61  N   MET A   9      31.554   3.579  14.504  1.00  0.32           N  
ATOM     62  CA  MET A   9      31.364   2.964  15.814  1.00  0.36           C  
ATOM     63  C   MET A   9      32.437   1.913  16.082  1.00  0.32           C  
ATOM     64  CB  MET A   9      29.975   2.331  15.915  1.00  0.30           C  
ATOM     65  O   MET A   9      32.337   0.782  15.604  1.00  0.30           O  
ATOM     66  CG  MET A   9      28.863   3.333  16.180  1.00  0.30           C  
ATOM     67  SD  MET A   9      27.297   2.526  16.691  1.00  0.33           S  
ATOM     68  CE  MET A   9      26.959   1.521  15.218  1.00  0.32           C  
ATOM     69  N   SER A  10      33.684   2.096  15.919  1.00  0.31           N  
ATOM     70  CA  SER A  10      34.692   1.587  16.843  1.00  0.33           C  
ATOM     71  C   SER A  10      34.327   1.906  18.289  1.00  0.31           C  
ATOM     72  CB  SER A  10      36.066   2.171  16.514  1.00  0.29           C  
ATOM     73  O   SER A  10      34.124   3.070  18.641  1.00  0.29           O  
ATOM     74  OG  SER A  10      36.378   3.244  17.386  1.00  0.28           O  
ATOM     75  N   VAL A  11      33.407   1.259  19.058  1.00  0.36           N  
ATOM     76  CA  VAL A  11      33.777   1.228  20.469  1.00  0.39           C  
ATOM     77  C   VAL A  11      35.297   1.257  20.606  1.00  0.36           C  
ATOM     78  CB  VAL A  11      33.201  -0.017  21.179  1.00  0.34           C  
ATOM     79  O   VAL A  11      35.966   0.247  20.379  1.00  0.34           O  
ATOM     80  CG1 VAL A  11      33.423   0.071  22.688  1.00  0.33           C  
ATOM     81  CG2 VAL A  11      31.715  -0.172  20.863  1.00  0.33           C  
ATOM     82  N   GLN A  12      35.985   2.111  19.886  1.00  0.32           N  
ATOM     83  CA  GLN A  12      37.272   2.532  20.428  1.00  0.33           C  
ATOM     84  C   GLN A  12      37.184   2.768  21.933  1.00  0.32           C  
ATOM     85  CB  GLN A  12      37.762   3.799  19.726  1.00  0.29           C  
ATOM     86  O   GLN A  12      36.306   3.494  22.403  1.00  0.30           O  
ATOM     87  CG  GLN A  12      38.585   3.529  18.473  1.00  0.29           C  
ATOM     88  CD  GLN A  12      39.298   4.767  17.962  1.00  0.34           C  
ATOM     89  NE2 GLN A  12      40.230   4.573  17.034  1.00  0.29           N  
ATOM     90  OE1 GLN A  12      39.014   5.888  18.396  1.00  0.39           O  
ATOM     91  N   ARG A  13      37.550   1.670  22.720  1.00  0.34           N  
ATOM     92  CA  ARG A  13      38.412   1.623  23.897  1.00  0.35           C  
ATOM     93  C   ARG A  13      38.515   2.994  24.556  1.00  0.34           C  
ATOM     94  CB  ARG A  13      39.806   1.116  23.521  1.00  0.30           C  
ATOM     95  O   ARG A  13      39.195   3.885  24.045  1.00  0.32           O  
ATOM     96  CG  ARG A  13      40.319   0.000  24.418  1.00  0.29           C  
ATOM     97  CD  ARG A  13      41.719  -0.445  24.020  1.00  0.34           C  
ATOM     98  NE  ARG A  13      42.191  -1.547  24.853  1.00  0.30           N  
ATOM     99  NH1 ARG A  13      44.288  -1.651  23.889  1.00  0.25           N  
ATOM    100  NH2 ARG A  13      43.726  -3.094  25.579  1.00  0.21           N  
ATOM    101  CZ  ARG A  13      43.400  -2.095  24.772  1.00  0.27           C  
ATOM    102  N   ASN A  14      37.593   3.291  25.438  1.00  0.34           N  
ATOM    103  CA  ASN A  14      38.175   3.813  26.670  1.00  0.36           C  
ATOM    104  C   ASN A  14      38.322   2.722  27.727  1.00  0.34           C  
ATOM    105  CB  ASN A  14      37.333   4.969  27.214  1.00  0.30           C  
ATOM    106  O   ASN A  14      37.335   2.301  28.332  1.00  0.31           O  
ATOM    107  CG  ASN A  14      37.646   6.289  26.537  1.00  0.29           C  
ATOM    108  ND2 ASN A  14      36.691   7.210  26.563  1.00  0.29           N  
ATOM    109  OD1 ASN A  14      38.738   6.478  25.994  1.00  0.34           O  
ATOM    110  N   ALA A  15      39.032   1.574  27.586  1.00  0.31           N  
ATOM    111  CA  ALA A  15      40.052   1.106  28.521  1.00  0.32           C  
ATOM    112  C   ALA A  15      40.741   2.278  29.213  1.00  0.32           C  
ATOM    113  CB  ALA A  15      41.081   0.240  27.797  1.00  0.28           C  
ATOM    114  O   ALA A  15      41.671   2.873  28.662  1.00  0.29           O  
ATOM    115  N   GLN A  16      39.978   3.306  29.577  1.00  0.34           N  
ATOM    116  CA  GLN A  16      40.630   4.117  30.600  1.00  0.37           C  
ATOM    117  C   GLN A  16      39.659   4.475  31.721  1.00  0.35           C  
ATOM    118  CB  GLN A  16      41.214   5.390  29.985  1.00  0.30           C  
ATOM    119  O   GLN A  16      38.750   5.285  31.527  1.00  0.32           O  
ATOM    120  CG  GLN A  16      42.530   5.172  29.252  1.00  0.31           C  
ATOM    121  CD  GLN A  16      43.261   6.469  28.960  1.00  0.39           C  
ATOM    122  NE2 GLN A  16      44.552   6.368  28.662  1.00  0.29           N  
ATOM    123  OE1 GLN A  16      42.671   7.553  29.000  1.00  0.43           O  
ATOM    124  N   SER A  17      39.239   3.469  32.664  1.00  0.35           N  
ATOM    125  CA  SER A  17      39.208   3.834  34.077  1.00  0.37           C  
ATOM    126  C   SER A  17      38.626   2.708  34.925  1.00  0.35           C  
ATOM    127  CB  SER A  17      38.394   5.111  34.284  1.00  0.31           C  
ATOM    128  O   SER A  17      37.535   2.209  34.641  1.00  0.33           O  
ATOM    129  OG  SER A  17      37.005   4.842  34.200  1.00  0.35           O  
ATOM    130  N   ASN A  18      39.512   1.808  35.321  1.00  0.32           N  
ATOM    131  CA  ASN A  18      39.565   1.372  36.712  1.00  0.36           C  
ATOM    132  C   ASN A  18      38.613   0.208  36.972  1.00  0.32           C  
ATOM    133  CB  ASN A  18      39.248   2.537  37.652  1.00  0.29           C  
ATOM    134  O   ASN A  18      37.394   0.383  36.958  1.00  0.31           O  
ATOM    135  CG  ASN A  18      40.344   3.584  37.677  1.00  0.30           C  
ATOM    136  ND2 ASN A  18      39.994   4.801  38.075  1.00  0.24           N  
ATOM    137  OD1 ASN A  18      41.497   3.301  37.340  1.00  0.33           O  
ATOM    138  N   GLY A  19      39.005  -1.110  36.305  1.00  0.32           N  
ATOM    139  CA  GLY A  19      38.842  -2.183  37.273  1.00  0.33           C  
ATOM    140  C   GLY A  19      37.390  -2.467  37.608  1.00  0.32           C  
ATOM    141  O   GLY A  19      36.757  -1.707  38.344  1.00  0.30           O  
ATOM    142  N   ARG A  20      36.447  -2.807  36.653  1.00  0.35           N  
ATOM    143  CA  ARG A  20      35.148  -3.371  37.004  1.00  0.38           C  
ATOM    144  C   ARG A  20      34.107  -3.055  35.935  1.00  0.35           C  
ATOM    145  CB  ARG A  20      34.681  -2.842  38.362  1.00  0.31           C  
ATOM    146  O   ARG A  20      33.769  -1.890  35.715  1.00  0.33           O  
ATOM    147  CG  ARG A  20      35.382  -3.486  39.548  1.00  0.31           C  
ATOM    148  CD  ARG A  20      34.782  -3.032  40.872  1.00  0.36           C  
ATOM    149  NE  ARG A  20      35.466  -3.641  42.010  1.00  0.29           N  
ATOM    150  NH1 ARG A  20      34.098  -2.685  43.607  1.00  0.24           N  
ATOM    151  NH2 ARG A  20      35.816  -4.064  44.240  1.00  0.19           N  
ATOM    152  CZ  ARG A  20      35.125  -3.462  43.283  1.00  0.26           C  
ATOM    153  N   ASN A  21      34.163  -3.737  34.745  1.00  0.40           N  
ATOM    154  CA  ASN A  21      33.028  -4.179  33.942  1.00  0.43           C  
ATOM    155  C   ASN A  21      33.345  -4.134  32.450  1.00  0.40           C  
ATOM    156  CB  ASN A  21      31.792  -3.331  34.248  1.00  0.36           C  
ATOM    157  O   ASN A  21      33.299  -3.068  31.833  1.00  0.38           O  
ATOM    158  CG  ASN A  21      31.213  -3.616  35.620  1.00  0.34           C  
ATOM    159  ND2 ASN A  21      30.506  -2.641  36.180  1.00  0.30           N  
ATOM    160  OD1 ASN A  21      31.401  -4.702  36.173  1.00  0.36           O  
ATOM    161  N   THR A  22      34.375  -4.981  31.915  1.00  0.40           N  
ATOM    162  CA  THR A  22      34.698  -5.525  30.601  1.00  0.43           C  
ATOM    163  C   THR A  22      33.462  -6.138  29.950  1.00  0.40           C  
ATOM    164  CB  THR A  22      35.812  -6.585  30.693  1.00  0.38           C  
ATOM    165  O   THR A  22      32.754  -6.931  30.575  1.00  0.39           O  
ATOM    166  CG2 THR A  22      37.165  -5.995  30.311  1.00  0.35           C  
ATOM    167  OG1 THR A  22      35.881  -7.081  32.035  1.00  0.32           O  
ATOM    168  N   ILE A  23      32.584  -5.499  29.215  1.00  0.44           N  
ATOM    169  CA  ILE A  23      31.686  -6.173  28.284  1.00  0.46           C  
ATOM    170  C   ILE A  23      32.377  -7.402  27.698  1.00  0.45           C  
ATOM    171  CB  ILE A  23      31.230  -5.224  27.153  1.00  0.42           C  
ATOM    172  O   ILE A  23      33.418  -7.286  27.048  1.00  0.44           O  
ATOM    173  CG1 ILE A  23      30.505  -4.006  27.737  1.00  0.38           C  
ATOM    174  CG2 ILE A  23      30.337  -5.965  26.153  1.00  0.38           C  
ATOM    175  CD1 ILE A  23      30.125  -2.957  26.701  1.00  0.39           C  
ATOM    176  N   ARG A  24      32.194  -8.597  28.311  1.00  0.47           N  
ATOM    177  CA  ARG A  24      32.649  -9.902  27.841  1.00  0.46           C  
ATOM    178  C   ARG A  24      32.130 -10.189  26.436  1.00  0.47           C  
ATOM    179  CB  ARG A  24      32.200 -11.006  28.801  1.00  0.45           C  
ATOM    180  O   ARG A  24      32.882 -10.648  25.573  1.00  0.46           O  
ATOM    181  CG  ARG A  24      33.236 -11.363  29.855  1.00  0.43           C  
ATOM    182  CD  ARG A  24      32.799 -12.557  30.693  1.00  0.46           C  
ATOM    183  NE  ARG A  24      33.863 -13.007  31.586  1.00  0.39           N  
ATOM    184  NH1 ARG A  24      32.663 -14.778  32.460  1.00  0.29           N  
ATOM    185  NH2 ARG A  24      34.803 -14.373  33.175  1.00  0.24           N  
ATOM    186  CZ  ARG A  24      33.774 -14.052  32.405  1.00  0.37           C  
ATOM    187  N   ASP A  25      30.925  -9.844  26.168  1.00  0.44           N  
ATOM    188  CA  ASP A  25      30.124 -10.132  24.982  1.00  0.45           C  
ATOM    189  C   ASP A  25      29.030  -9.084  24.791  1.00  0.44           C  
ATOM    190  CB  ASP A  25      29.504 -11.528  25.080  1.00  0.43           C  
ATOM    191  O   ASP A  25      28.538  -8.508  25.764  1.00  0.44           O  
ATOM    192  CG  ASP A  25      28.608 -11.695  26.295  1.00  0.42           C  
ATOM    193  OD1 ASP A  25      29.123 -11.980  27.398  1.00  0.45           O  
ATOM    194  OD2 ASP A  25      27.376 -11.543  26.148  1.00  0.52           O  
ATOM    195  N   ILE A  26      28.778  -8.583  23.624  1.00  0.44           N  
ATOM    196  CA  ILE A  26      27.595  -7.986  23.014  1.00  0.45           C  
ATOM    197  C   ILE A  26      27.029  -8.930  21.955  1.00  0.45           C  
ATOM    198  CB  ILE A  26      27.916  -6.610  22.389  1.00  0.44           C  
ATOM    199  O   ILE A  26      27.709  -9.259  20.980  1.00  0.45           O  
ATOM    200  CG1 ILE A  26      28.450  -5.650  23.457  1.00  0.43           C  
ATOM    201  CG2 ILE A  26      26.677  -6.028  21.700  1.00  0.44           C  
ATOM    202  CD1 ILE A  26      28.827  -4.275  22.922  1.00  0.43           C  
ATOM    203  N   ASN A  27      25.832  -9.540  22.303  1.00  0.43           N  
ATOM    204  CA  ASN A  27      25.055 -10.431  21.448  1.00  0.48           C  
ATOM    205  C   ASN A  27      25.818 -11.716  21.138  1.00  0.44           C  
ATOM    206  CB  ASN A  27      24.660  -9.722  20.151  1.00  0.42           C  
ATOM    207  O   ASN A  27      25.844 -12.166  19.991  1.00  0.44           O  
ATOM    208  CG  ASN A  27      23.658  -8.607  20.378  1.00  0.42           C  
ATOM    209  ND2 ASN A  27      23.618  -7.650  19.459  1.00  0.41           N  
ATOM    210  OD1 ASN A  27      22.927  -8.605  21.372  1.00  0.43           O  
ATOM    211  N   ASN A  28      26.505 -12.370  22.118  1.00  0.50           N  
ATOM    212  CA  ASN A  28      27.359 -13.553  22.115  1.00  0.51           C  
ATOM    213  C   ASN A  28      28.629 -13.325  21.301  1.00  0.51           C  
ATOM    214  CB  ASN A  28      26.595 -14.766  21.577  1.00  0.47           C  
ATOM    215  O   ASN A  28      29.303 -14.281  20.913  1.00  0.50           O  
ATOM    216  CG  ASN A  28      25.420 -15.151  22.454  1.00  0.45           C  
ATOM    217  ND2 ASN A  28      24.332 -15.588  21.830  1.00  0.48           N  
ATOM    218  OD1 ASN A  28      25.488 -15.056  23.682  1.00  0.48           O  
ATOM    219  N   ILE A  29      28.942 -11.996  21.024  1.00  0.55           N  
ATOM    220  CA  ILE A  29      30.286 -11.759  20.508  1.00  0.55           C  
ATOM    221  C   ILE A  29      31.195 -11.283  21.639  1.00  0.55           C  
ATOM    222  CB  ILE A  29      30.277 -10.727  19.358  1.00  0.52           C  
ATOM    223  O   ILE A  29      31.013 -10.185  22.171  1.00  0.55           O  
ATOM    224  CG1 ILE A  29      29.363 -11.203  18.222  1.00  0.46           C  
ATOM    225  CG2 ILE A  29      31.698 -10.475  18.848  1.00  0.48           C  
ATOM    226  CD1 ILE A  29      29.191 -10.188  17.100  1.00  0.48           C  
ATOM    227  N   THR A  30      31.999 -12.128  22.001  1.00  0.55           N  
ATOM    228  CA  THR A  30      33.060 -11.942  22.985  1.00  0.55           C  
ATOM    229  C   THR A  30      34.046 -10.874  22.522  1.00  0.55           C  
ATOM    230  CB  THR A  30      33.812 -13.258  23.252  1.00  0.53           C  
ATOM    231  O   THR A  30      34.418 -10.833  21.347  1.00  0.54           O  
ATOM    232  CG2 THR A  30      33.840 -13.585  24.741  1.00  0.50           C  
ATOM    233  OG1 THR A  30      33.159 -14.325  22.552  1.00  0.53           O  
ATOM    234  N   ALA A  31      34.365  -9.934  23.258  1.00  0.59           N  
ATOM    235  CA  ALA A  31      35.449  -8.982  23.036  1.00  0.60           C  
ATOM    236  C   ALA A  31      36.757  -9.703  22.720  1.00  0.61           C  
ATOM    237  CB  ALA A  31      35.624  -8.079  24.255  1.00  0.57           C  
ATOM    238  O   ALA A  31      37.042 -10.761  23.286  1.00  0.61           O  
ATOM    239  N   ASP A  32      37.501  -9.182  21.694  1.00  0.54           N  
ATOM    240  CA  ASP A  32      38.866  -9.604  21.397  1.00  0.56           C  
ATOM    241  C   ASP A  32      39.808  -9.272  22.553  1.00  0.55           C  
ATOM    242  CB  ASP A  32      39.363  -8.945  20.109  1.00  0.53           C  
ATOM    243  O   ASP A  32      39.374  -8.755  23.584  1.00  0.56           O  
ATOM    244  CG  ASP A  32      39.659  -7.465  20.275  1.00  0.53           C  
ATOM    245  OD1 ASP A  32      39.649  -6.966  21.422  1.00  0.55           O  
ATOM    246  OD2 ASP A  32      39.900  -6.790  19.251  1.00  0.62           O  
ATOM    247  N   VAL A  33      41.128  -9.695  22.343  1.00  0.50           N  
ATOM    248  CA  VAL A  33      42.213  -9.637  23.317  1.00  0.50           C  
ATOM    249  C   VAL A  33      42.518  -8.182  23.666  1.00  0.50           C  
ATOM    250  CB  VAL A  33      43.486 -10.338  22.792  1.00  0.49           C  
ATOM    251  O   VAL A  33      43.126  -7.900  24.701  1.00  0.49           O  
ATOM    252  CG1 VAL A  33      43.219 -11.820  22.533  1.00  0.44           C  
ATOM    253  CG2 VAL A  33      43.986  -9.652  21.522  1.00  0.47           C  
ATOM    254  N   ASN A  34      41.895  -7.302  22.805  1.00  0.48           N  
ATOM    255  CA  ASN A  34      42.065  -5.873  23.042  1.00  0.49           C  
ATOM    256  C   ASN A  34      40.828  -5.262  23.695  1.00  0.47           C  
ATOM    257  CB  ASN A  34      42.389  -5.146  21.735  1.00  0.46           C  
ATOM    258  O   ASN A  34      40.783  -4.056  23.943  1.00  0.45           O  
ATOM    259  CG  ASN A  34      43.701  -5.598  21.125  1.00  0.44           C  
ATOM    260  ND2 ASN A  34      43.697  -5.839  19.820  1.00  0.44           N  
ATOM    261  OD1 ASN A  34      44.711  -5.730  21.822  1.00  0.45           O  
ATOM    262  N   GLY A  35      39.734  -6.220  24.190  1.00  0.50           N  
ATOM    263  CA  GLY A  35      38.476  -5.735  24.735  1.00  0.49           C  
ATOM    264  C   GLY A  35      37.564  -5.130  23.685  1.00  0.49           C  
ATOM    265  O   GLY A  35      36.588  -4.453  24.018  1.00  0.47           O  
ATOM    266  N   ASN A  36      37.929  -5.130  22.377  1.00  0.52           N  
ATOM    267  CA  ASN A  36      37.051  -4.789  21.263  1.00  0.52           C  
ATOM    268  C   ASN A  36      35.998  -5.868  21.028  1.00  0.52           C  
ATOM    269  CB  ASN A  36      37.865  -4.555  19.989  1.00  0.50           C  
ATOM    270  O   ASN A  36      36.312  -7.059  21.033  1.00  0.50           O  
ATOM    271  CG  ASN A  36      38.974  -3.539  20.182  1.00  0.48           C  
ATOM    272  ND2 ASN A  36      40.194  -3.918  19.822  1.00  0.47           N  
ATOM    273  OD1 ASN A  36      38.735  -2.424  20.652  1.00  0.48           O  
ATOM    274  N   VAL A  37      34.869  -5.688  21.307  1.00  0.47           N  
ATOM    275  CA  VAL A  37      33.824  -6.468  20.652  1.00  0.46           C  
ATOM    276  C   VAL A  37      33.736  -6.078  19.178  1.00  0.47           C  
ATOM    277  CB  VAL A  37      32.454  -6.271  21.338  1.00  0.44           C  
ATOM    278  O   VAL A  37      33.298  -4.973  18.847  1.00  0.45           O  
ATOM    279  CG1 VAL A  37      31.398  -7.174  20.704  1.00  0.41           C  
ATOM    280  CG2 VAL A  37      32.565  -6.545  22.837  1.00  0.42           C  
ATOM    281  N   ASN A  38      34.558  -6.742  18.354  1.00  0.44           N  
ATOM    282  CA  ASN A  38      34.334  -6.718  16.913  1.00  0.44           C  
ATOM    283  C   ASN A  38      32.902  -7.108  16.561  1.00  0.44           C  
ATOM    284  CB  ASN A  38      35.326  -7.641  16.200  1.00  0.42           C  
ATOM    285  O   ASN A  38      32.563  -8.292  16.540  1.00  0.42           O  
ATOM    286  CG  ASN A  38      36.600  -6.927  15.794  1.00  0.41           C  
ATOM    287  ND2 ASN A  38      37.702  -7.665  15.743  1.00  0.39           N  
ATOM    288  OD1 ASN A  38      36.593  -5.722  15.528  1.00  0.41           O  
ATOM    289  N   LEU A  39      31.881  -6.247  16.862  1.00  0.43           N  
ATOM    290  CA  LEU A  39      30.585  -6.432  16.217  1.00  0.43           C  
ATOM    291  C   LEU A  39      30.751  -6.649  14.717  1.00  0.43           C  
ATOM    292  CB  LEU A  39      29.682  -5.223  16.473  1.00  0.42           C  
ATOM    293  O   LEU A  39      31.527  -5.946  14.066  1.00  0.42           O  
ATOM    294  CG  LEU A  39      29.295  -4.961  17.930  1.00  0.41           C  
ATOM    295  CD1 LEU A  39      28.511  -3.658  18.044  1.00  0.40           C  
ATOM    296  CD2 LEU A  39      28.487  -6.128  18.487  1.00  0.42           C  
ATOM    297  N   PRO A  40      30.577  -7.892  14.204  1.00  0.37           N  
ATOM    298  CA  PRO A  40      30.556  -7.929  12.740  1.00  0.38           C  
ATOM    299  C   PRO A  40      30.104  -6.608  12.122  1.00  0.37           C  
ATOM    300  CB  PRO A  40      29.558  -9.047  12.429  1.00  0.35           C  
ATOM    301  O   PRO A  40      29.193  -5.959  12.643  1.00  0.35           O  
ATOM    302  CG  PRO A  40      28.795  -9.242  13.700  1.00  0.34           C  
ATOM    303  CD  PRO A  40      29.572  -8.618  14.823  1.00  0.37           C  
ATOM    304  N   TYR A  41      30.943  -5.534  11.824  1.00  0.32           N  
ATOM    305  CA  TYR A  41      30.466  -4.547  10.862  1.00  0.34           C  
ATOM    306  C   TYR A  41      28.943  -4.538  10.799  1.00  0.32           C  
ATOM    307  CB  TYR A  41      31.045  -4.827   9.472  1.00  0.30           C  
ATOM    308  O   TYR A  41      28.317  -5.587  10.627  1.00  0.30           O  
ATOM    309  CG  TYR A  41      32.188  -3.916   9.095  1.00  0.28           C  
ATOM    310  CD1 TYR A  41      31.952  -2.682   8.494  1.00  0.29           C  
ATOM    311  CD2 TYR A  41      33.506  -4.288   9.339  1.00  0.30           C  
ATOM    312  CE1 TYR A  41      33.002  -1.840   8.144  1.00  0.29           C  
ATOM    313  CE2 TYR A  41      34.564  -3.454   8.993  1.00  0.31           C  
ATOM    314  OH  TYR A  41      35.347  -1.404   8.052  1.00  0.15           O  
ATOM    315  CZ  TYR A  41      34.303  -2.234   8.397  1.00  0.28           C  
ATOM    316  N   TYR A  42      27.956  -3.955  11.598  1.00  0.32           N  
ATOM    317  CA  TYR A  42      26.814  -3.425  10.862  1.00  0.33           C  
ATOM    318  C   TYR A  42      27.236  -2.926   9.485  1.00  0.32           C  
ATOM    319  CB  TYR A  42      26.148  -2.290  11.647  1.00  0.30           C  
ATOM    320  O   TYR A  42      27.861  -1.870   9.366  1.00  0.30           O  
ATOM    321  CG  TYR A  42      25.509  -2.739  12.939  1.00  0.28           C  
ATOM    322  CD1 TYR A  42      24.241  -3.316  12.948  1.00  0.28           C  
ATOM    323  CD2 TYR A  42      26.171  -2.587  14.152  1.00  0.30           C  
ATOM    324  CE1 TYR A  42      23.648  -3.729  14.136  1.00  0.31           C  
ATOM    325  CE2 TYR A  42      25.587  -2.996  15.346  1.00  0.32           C  
ATOM    326  OH  TYR A  42      23.745  -3.973  16.507  1.00  0.25           O  
ATOM    327  CZ  TYR A  42      24.328  -3.566  15.328  1.00  0.29           C  
ATOM    328  N   ASP A  43      28.243  -3.562   8.647  1.00  0.28           N  
ATOM    329  CA  ASP A  43      28.286  -3.265   7.218  1.00  0.29           C  
ATOM    330  C   ASP A  43      26.991  -2.601   6.757  1.00  0.28           C  
ATOM    331  CB  ASP A  43      28.539  -4.541   6.413  1.00  0.26           C  
ATOM    332  O   ASP A  43      25.911  -2.919   7.258  1.00  0.26           O  
ATOM    333  CG  ASP A  43      29.139  -4.269   5.044  1.00  0.26           C  
ATOM    334  OD1 ASP A  43      29.118  -3.105   4.590  1.00  0.27           O  
ATOM    335  OD2 ASP A  43      29.633  -5.228   4.413  1.00  0.19           O  
ATOM    336  N   LYS A  44      26.866  -1.176   6.711  1.00  0.31           N  
ATOM    337  CA  LYS A  44      25.849  -0.682   5.788  1.00  0.32           C  
ATOM    338  C   LYS A  44      24.873  -1.790   5.402  1.00  0.30           C  
ATOM    339  CB  LYS A  44      26.499  -0.097   4.534  1.00  0.28           C  
ATOM    340  O   LYS A  44      23.711  -1.521   5.091  1.00  0.28           O  
ATOM    341  CG  LYS A  44      26.747   1.403   4.607  1.00  0.27           C  
ATOM    342  CD  LYS A  44      27.342   1.935   3.310  1.00  0.32           C  
ATOM    343  CE  LYS A  44      27.609   3.432   3.390  1.00  0.30           C  
ATOM    344  NZ  LYS A  44      28.225   3.953   2.132  1.00  0.32           N  
ATOM    345  N   GLU A  45      25.168  -3.115   5.489  1.00  0.25           N  
ATOM    346  CA  GLU A  45      24.407  -4.341   5.266  1.00  0.26           C  
ATOM    347  C   GLU A  45      23.467  -4.628   6.434  1.00  0.25           C  
ATOM    348  CB  GLU A  45      25.350  -5.527   5.047  1.00  0.23           C  
ATOM    349  O   GLU A  45      22.331  -5.061   6.231  1.00  0.23           O  
ATOM    350  CG  GLU A  45      25.504  -5.928   3.587  1.00  0.23           C  
ATOM    351  CD  GLU A  45      26.281  -7.221   3.399  1.00  0.27           C  
ATOM    352  OE1 GLU A  45      26.865  -7.727   4.384  1.00  0.34           O  
ATOM    353  OE2 GLU A  45      26.307  -7.732   2.257  1.00  0.28           O  
ATOM    354  N   TYR A  46      23.553  -4.194   7.642  1.00  0.26           N  
ATOM    355  CA  TYR A  46      22.717  -4.448   8.809  1.00  0.28           C  
ATOM    356  C   TYR A  46      21.884  -3.221   9.162  1.00  0.26           C  
ATOM    357  CB  TYR A  46      23.577  -4.857  10.009  1.00  0.24           C  
ATOM    358  O   TYR A  46      20.698  -3.337   9.477  1.00  0.24           O  
ATOM    359  CG  TYR A  46      22.914  -5.867  10.915  1.00  0.24           C  
ATOM    360  CD1 TYR A  46      23.002  -7.232  10.651  1.00  0.24           C  
ATOM    361  CD2 TYR A  46      22.199  -5.458  12.035  1.00  0.26           C  
ATOM    362  CE1 TYR A  46      22.392  -8.166  11.482  1.00  0.28           C  
ATOM    363  CE2 TYR A  46      21.584  -6.383  12.872  1.00  0.31           C  
ATOM    364  OH  TYR A  46      21.080  -8.652  13.414  1.00  0.13           O  
ATOM    365  CZ  TYR A  46      21.687  -7.732  12.588  1.00  0.26           C  
ATOM    366  N   ILE A  47      22.255  -1.950   9.032  1.00  0.26           N  
ATOM    367  CA  ILE A  47      21.380  -0.797   8.855  1.00  0.27           C  
ATOM    368  C   ILE A  47      20.695  -0.874   7.493  1.00  0.26           C  
ATOM    369  CB  ILE A  47      22.159   0.530   8.989  1.00  0.24           C  
ATOM    370  O   ILE A  47      19.483  -0.671   7.388  1.00  0.24           O  
ATOM    371  CG1 ILE A  47      22.671   0.707  10.423  1.00  0.17           C  
ATOM    372  CG2 ILE A  47      21.284   1.715   8.570  1.00  0.23           C  
ATOM    373  CD1 ILE A  47      23.556   1.930  10.619  1.00  0.23           C  
ATOM    374  N   ASN A  48      21.246  -1.411   6.453  1.00  0.25           N  
ATOM    375  CA  ASN A  48      20.696  -2.016   5.245  1.00  0.26           C  
ATOM    376  C   ASN A  48      19.941  -3.305   5.557  1.00  0.25           C  
ATOM    377  CB  ASN A  48      21.806  -2.285   4.227  1.00  0.23           C  
ATOM    378  O   ASN A  48      18.945  -3.620   4.904  1.00  0.24           O  
ATOM    379  CG  ASN A  48      22.265  -1.027   3.517  1.00  0.23           C  
ATOM    380  ND2 ASN A  48      23.478  -1.058   2.977  1.00  0.17           N  
ATOM    381  OD1 ASN A  48      21.535  -0.034   3.454  1.00  0.26           O  
ATOM    382  N   LYS A  49      20.115  -3.942   6.654  1.00  0.23           N  
ATOM    383  CA  LYS A  49      19.432  -5.139   7.134  1.00  0.23           C  
ATOM    384  C   LYS A  49      18.288  -4.779   8.078  1.00  0.24           C  
ATOM    385  CB  LYS A  49      20.416  -6.075   7.837  1.00  0.21           C  
ATOM    386  O   LYS A  49      17.249  -5.442   8.085  1.00  0.22           O  
ATOM    387  CG  LYS A  49      20.949  -7.192   6.951  1.00  0.22           C  
ATOM    388  CD  LYS A  49      21.911  -8.097   7.710  1.00  0.25           C  
ATOM    389  CE  LYS A  49      22.469  -9.196   6.817  1.00  0.22           C  
ATOM    390  NZ  LYS A  49      23.437 -10.067   7.549  1.00  0.20           N  
ATOM    391  N   ILE A  50      18.297  -3.682   8.855  1.00  0.22           N  
ATOM    392  CA  ILE A  50      17.177  -3.171   9.638  1.00  0.24           C  
ATOM    393  C   ILE A  50      16.349  -2.210   8.787  1.00  0.22           C  
ATOM    394  CB  ILE A  50      17.661  -2.466  10.925  1.00  0.20           C  
ATOM    395  O   ILE A  50      15.118  -2.197   8.874  1.00  0.21           O  
ATOM    396  CG1 ILE A  50      18.395  -3.460  11.833  1.00  0.12           C  
ATOM    397  CG2 ILE A  50      16.485  -1.817  11.660  1.00  0.13           C  
ATOM    398  CD1 ILE A  50      19.061  -2.817  13.042  1.00  0.17           C  
ATOM    399  N   THR A  51      16.897  -1.269   7.942  1.00  0.22           N  
ATOM    400  CA  THR A  51      16.188  -0.611   6.850  1.00  0.23           C  
ATOM    401  C   THR A  51      15.764  -1.627   5.792  1.00  0.22           C  
ATOM    402  CB  THR A  51      17.055   0.481   6.198  1.00  0.20           C  
ATOM    403  O   THR A  51      14.809  -1.394   5.049  1.00  0.21           O  
ATOM    404  CG2 THR A  51      16.955   1.795   6.967  1.00  0.09           C  
ATOM    405  OG1 THR A  51      18.423   0.052   6.182  1.00  0.12           O  
ATOM    406  N   SER A  52      16.261  -2.783   5.799  1.00  0.21           N  
ATOM    407  CA  SER A  52      15.884  -3.917   4.962  1.00  0.21           C  
ATOM    408  C   SER A  52      14.839  -4.789   5.650  1.00  0.21           C  
ATOM    409  CB  SER A  52      17.113  -4.759   4.615  1.00  0.19           C  
ATOM    410  O   SER A  52      14.133  -5.556   4.992  1.00  0.20           O  
ATOM    411  OG  SER A  52      17.655  -5.361   5.778  1.00  0.13           O  
ATOM    412  N   VAL A  53      14.831  -4.710   7.085  1.00  0.21           N  
ATOM    413  CA  VAL A  53      13.953  -5.599   7.839  1.00  0.22           C  
ATOM    414  C   VAL A  53      12.551  -4.998   7.916  1.00  0.21           C  
ATOM    415  CB  VAL A  53      14.498  -5.864   9.260  1.00  0.19           C  
ATOM    416  O   VAL A  53      11.567  -5.722   8.081  1.00  0.20           O  
ATOM    417  CG1 VAL A  53      13.873  -7.126   9.852  1.00  0.10           C  
ATOM    418  CG2 VAL A  53      16.021  -5.980   9.234  1.00  0.09           C  
ATOM    419  N   LEU A  54      12.356  -3.783   7.401  1.00  0.22           N  
ATOM    420  CA  LEU A  54      11.060  -3.132   7.243  1.00  0.22           C  
ATOM    421  C   LEU A  54      10.906  -2.560   5.838  1.00  0.22           C  
ATOM    422  CB  LEU A  54      10.889  -2.019   8.281  1.00  0.21           C  
ATOM    423  O   LEU A  54      11.773  -1.820   5.366  1.00  0.22           O  
ATOM    424  CG  LEU A  54      10.717  -2.468   9.733  1.00  0.21           C  
ATOM    425  CD1 LEU A  54      10.868  -1.279  10.676  1.00  0.17           C  
ATOM    426  CD2 LEU A  54       9.363  -3.142   9.928  1.00  0.18           C  
ATOM    427  N   PRO A  55      10.543  -3.406   4.763  1.00  0.24           N  
ATOM    428  CA  PRO A  55      10.197  -2.477   3.685  1.00  0.23           C  
ATOM    429  C   PRO A  55       9.841  -1.083   4.199  1.00  0.24           C  
ATOM    430  CB  PRO A  55       8.987  -3.140   3.022  1.00  0.22           C  
ATOM    431  O   PRO A  55       8.841  -0.917   4.901  1.00  0.23           O  
ATOM    432  CG  PRO A  55       8.420  -4.038   4.073  1.00  0.22           C  
ATOM    433  CD  PRO A  55       9.499  -4.344   5.072  1.00  0.26           C  
ATOM    434  N   ILE A  56      10.562  -0.376   4.977  1.00  0.19           N  
ATOM    435  CA  ILE A  56      10.261   1.026   5.250  1.00  0.20           C  
ATOM    436  C   ILE A  56       9.574   1.651   4.039  1.00  0.19           C  
ATOM    437  CB  ILE A  56      11.538   1.818   5.612  1.00  0.17           C  
ATOM    438  O   ILE A  56       8.843   2.635   4.172  1.00  0.18           O  
ATOM    439  CG1 ILE A  56      12.193   1.232   6.868  1.00  0.10           C  
ATOM    440  CG2 ILE A  56      11.215   3.303   5.804  1.00  0.08           C  
ATOM    441  CD1 ILE A  56      13.540   1.852   7.210  1.00  0.08           C  
ATOM    442  N   SER A  57       9.564   0.877   2.898  1.00  0.21           N  
ATOM    443  CA  SER A  57       8.862   1.617   1.855  1.00  0.21           C  
ATOM    444  C   SER A  57       7.350   1.476   1.999  1.00  0.21           C  
ATOM    445  CB  SER A  57       9.297   1.136   0.470  1.00  0.19           C  
ATOM    446  O   SER A  57       6.591   2.271   1.441  1.00  0.20           O  
ATOM    447  OG  SER A  57       8.953  -0.226   0.280  1.00  0.12           O  
ATOM    448  N   ARG A  58       6.807   0.820   3.117  1.00  0.23           N  
ATOM    449  CA  ARG A  58       5.351   0.815   3.216  1.00  0.21           C  
ATOM    450  C   ARG A  58       4.899   1.093   4.646  1.00  0.23           C  
ATOM    451  CB  ARG A  58       4.783  -0.524   2.739  1.00  0.21           C  
ATOM    452  O   ARG A  58       3.700   1.094   4.934  1.00  0.22           O  
ATOM    453  CG  ARG A  58       4.726  -0.664   1.226  1.00  0.21           C  
ATOM    454  CD  ARG A  58       4.017  -1.943   0.804  1.00  0.24           C  
ATOM    455  NE  ARG A  58       3.977  -2.084  -0.648  1.00  0.20           N  
ATOM    456  NH1 ARG A  58       2.667  -3.987  -0.635  1.00  0.17           N  
ATOM    457  NH2 ARG A  58       3.366  -3.085  -2.623  1.00  0.14           N  
ATOM    458  CZ  ARG A  58       3.337  -3.052  -1.299  1.00  0.19           C  
ATOM    459  N   ILE A  59       5.843   1.553   5.602  1.00  0.19           N  
ATOM    460  CA  ILE A  59       5.437   1.703   6.995  1.00  0.19           C  
ATOM    461  C   ILE A  59       5.474   3.178   7.387  1.00  0.19           C  
ATOM    462  CB  ILE A  59       6.337   0.875   7.938  1.00  0.18           C  
ATOM    463  O   ILE A  59       4.916   3.568   8.416  1.00  0.18           O  
ATOM    464  CG1 ILE A  59       6.328  -0.602   7.526  1.00  0.11           C  
ATOM    465  CG2 ILE A  59       5.891   1.039   9.394  1.00  0.10           C  
ATOM    466  CD1 ILE A  59       7.273  -1.477   8.337  1.00  0.11           C  
ATOM    467  N   GLY A  60       5.474   4.091   6.389  1.00  0.21           N  
ATOM    468  CA  GLY A  60       5.409   5.462   6.870  1.00  0.19           C  
ATOM    469  C   GLY A  60       4.805   6.420   5.861  1.00  0.20           C  
ATOM    470  O   GLY A  60       5.351   6.608   4.772  1.00  0.20           O  
ATOM    471  N   THR A  61       3.516   5.977   5.350  1.00  0.20           N  
ATOM    472  CA  THR A  61       2.434   6.775   4.785  1.00  0.20           C  
ATOM    473  C   THR A  61       1.301   5.879   4.293  1.00  0.20           C  
ATOM    474  CB  THR A  61       2.936   7.657   3.627  1.00  0.18           C  
ATOM    475  O   THR A  61       1.545   4.863   3.639  1.00  0.20           O  
ATOM    476  CG2 THR A  61       3.568   8.943   4.148  1.00  0.08           C  
ATOM    477  OG1 THR A  61       3.912   6.930   2.870  1.00  0.11           O  
ATOM    478  N   MET A  62       0.408   5.257   5.073  1.00  0.19           N  
ATOM    479  CA  MET A  62      -0.866   4.880   4.467  1.00  0.21           C  
ATOM    480  C   MET A  62      -0.907   5.279   2.995  1.00  0.19           C  
ATOM    481  CB  MET A  62      -2.031   5.527   5.217  1.00  0.18           C  
ATOM    482  O   MET A  62      -1.128   6.447   2.670  1.00  0.19           O  
ATOM    483  CG  MET A  62      -2.373   4.840   6.529  1.00  0.17           C  
ATOM    484  SD  MET A  62      -3.978   5.400   7.219  1.00  0.17           S  
ATOM    485  CE  MET A  62      -3.482   5.771   8.924  1.00  0.12           C  
ATOM    486  N   ASP A  63       0.132   5.142   2.216  1.00  0.21           N  
ATOM    487  CA  ASP A  63       0.154   5.349   0.771  1.00  0.22           C  
ATOM    488  C   ASP A  63      -0.546   4.205   0.041  1.00  0.21           C  
ATOM    489  CB  ASP A  63       1.593   5.489   0.271  1.00  0.20           C  
ATOM    490  O   ASP A  63      -0.311   3.033   0.343  1.00  0.21           O  
ATOM    491  CG  ASP A  63       2.216   6.828   0.624  1.00  0.17           C  
ATOM    492  OD1 ASP A  63       1.478   7.827   0.762  1.00  0.10           O  
ATOM    493  OD2 ASP A  63       3.457   6.885   0.764  1.00  0.10           O  
ATOM    494  N   TYR A  64      -2.003   4.277   0.009  1.00  0.21           N  
ATOM    495  CA  TYR A  64      -2.857   3.611  -0.968  1.00  0.23           C  
ATOM    496  C   TYR A  64      -2.356   2.201  -1.259  1.00  0.21           C  
ATOM    497  CB  TYR A  64      -2.921   4.420  -2.266  1.00  0.20           C  
ATOM    498  O   TYR A  64      -1.222   2.019  -1.708  1.00  0.21           O  
ATOM    499  CG  TYR A  64      -3.668   5.725  -2.132  1.00  0.20           C  
ATOM    500  CD1 TYR A  64      -5.045   5.786  -2.334  1.00  0.14           C  
ATOM    501  CD2 TYR A  64      -2.999   6.899  -1.803  1.00  0.13           C  
ATOM    502  CE1 TYR A  64      -5.737   6.987  -2.214  1.00  0.10           C  
ATOM    503  CE2 TYR A  64      -3.681   8.105  -1.680  1.00  0.12           C  
ATOM    504  OH  TYR A  64      -5.728   9.330  -1.765  1.00  0.08           O  
ATOM    505  CZ  TYR A  64      -5.048   8.139  -1.886  1.00  0.13           C  
ATOM    506  N   LEU A  65      -2.324   1.337  -0.328  1.00  0.24           N  
ATOM    507  CA  LEU A  65      -2.460   0.063  -1.027  1.00  0.23           C  
ATOM    508  C   LEU A  65      -3.312   0.221  -2.282  1.00  0.24           C  
ATOM    509  CB  LEU A  65      -3.078  -0.991  -0.106  1.00  0.22           C  
ATOM    510  O   LEU A  65      -4.451   0.687  -2.210  1.00  0.23           O  
ATOM    511  CG  LEU A  65      -2.147  -1.608   0.939  1.00  0.22           C  
ATOM    512  CD1 LEU A  65      -2.956  -2.184   2.096  1.00  0.19           C  
ATOM    513  CD2 LEU A  65      -1.270  -2.683   0.306  1.00  0.21           C  
ATOM    514  N   PRO A  66      -2.834   0.891  -3.357  1.00  0.23           N  
ATOM    515  CA  PRO A  66      -3.790   0.541  -4.411  1.00  0.22           C  
ATOM    516  C   PRO A  66      -4.457  -0.812  -4.176  1.00  0.23           C  
ATOM    517  CB  PRO A  66      -2.927   0.513  -5.674  1.00  0.21           C  
ATOM    518  O   PRO A  66      -3.778  -1.842  -4.144  1.00  0.22           O  
ATOM    519  CG  PRO A  66      -1.539   0.257  -5.183  1.00  0.21           C  
ATOM    520  CD  PRO A  66      -1.455   0.684  -3.746  1.00  0.21           C  
ATOM    521  N   MET A  67      -5.183  -1.097  -3.097  1.00  0.21           N  
ATOM    522  CA  MET A  67      -6.151  -2.186  -3.191  1.00  0.22           C  
ATOM    523  C   MET A  67      -6.888  -2.145  -4.526  1.00  0.21           C  
ATOM    524  CB  MET A  67      -7.154  -2.115  -2.038  1.00  0.20           C  
ATOM    525  O   MET A  67      -7.556  -1.158  -4.841  1.00  0.20           O  
ATOM    526  CG  MET A  67      -6.571  -2.520  -0.693  1.00  0.20           C  
ATOM    527  SD  MET A  67      -7.857  -2.710   0.602  1.00  0.19           S  
ATOM    528  CE  MET A  67      -8.676  -1.095   0.479  1.00  0.20           C  
ATOM    529  N   SER A  68      -6.171  -2.257  -5.635  1.00  0.22           N  
ATOM    530  CA  SER A  68      -6.980  -2.618  -6.795  1.00  0.22           C  
ATOM    531  C   SER A  68      -8.023  -3.672  -6.435  1.00  0.22           C  
ATOM    532  CB  SER A  68      -6.093  -3.134  -7.928  1.00  0.20           C  
ATOM    533  O   SER A  68      -7.678  -4.759  -5.968  1.00  0.21           O  
ATOM    534  OG  SER A  68      -5.732  -4.487  -7.709  1.00  0.12           O  
ATOM    535  N   ILE A  69      -9.090  -3.397  -5.640  1.00  0.22           N  
ATOM    536  CA  ILE A  69     -10.301  -4.203  -5.752  1.00  0.23           C  
ATOM    537  C   ILE A  69     -10.650  -4.409  -7.224  1.00  0.22           C  
ATOM    538  CB  ILE A  69     -11.486  -3.549  -5.007  1.00  0.21           C  
ATOM    539  O   ILE A  69     -10.999  -3.456  -7.925  1.00  0.21           O  
ATOM    540  CG1 ILE A  69     -11.111  -3.271  -3.547  1.00  0.16           C  
ATOM    541  CG2 ILE A  69     -12.733  -4.435  -5.093  1.00  0.20           C  
ATOM    542  CD1 ILE A  69     -12.180  -2.519  -2.765  1.00  0.18           C  
ATOM    543  N   ASN A  70      -9.946  -5.136  -7.912  1.00  0.21           N  
ATOM    544  CA  ASN A  70     -10.365  -5.723  -9.180  1.00  0.23           C  
ATOM    545  C   ASN A  70     -11.760  -6.335  -9.080  1.00  0.21           C  
ATOM    546  CB  ASN A  70      -9.356  -6.775  -9.644  1.00  0.20           C  
ATOM    547  O   ASN A  70     -11.924  -7.431  -8.542  1.00  0.21           O  
ATOM    548  CG  ASN A  70      -8.110  -6.161 -10.251  1.00  0.20           C  
ATOM    549  ND2 ASN A  70      -7.000  -6.888 -10.190  1.00  0.13           N  
ATOM    550  OD1 ASN A  70      -8.144  -5.043 -10.771  1.00  0.12           O  
ATOM    551  N   GLY A  71     -12.789  -5.617  -8.686  1.00  0.23           N  
ATOM    552  CA  GLY A  71     -14.161  -6.067  -8.863  1.00  0.23           C  
ATOM    553  C   GLY A  71     -14.715  -5.766 -10.243  1.00  0.23           C  
ATOM    554  O   GLY A  71     -14.580  -4.646 -10.740  1.00  0.22           O  
ATOM    555  N   SER A  72     -14.789  -6.621 -11.242  1.00  0.21           N  
ATOM    556  CA  SER A  72     -15.922  -6.662 -12.161  1.00  0.21           C  
ATOM    557  C   SER A  72     -17.223  -6.953 -11.421  1.00  0.21           C  
ATOM    558  CB  SER A  72     -15.696  -7.716 -13.245  1.00  0.19           C  
ATOM    559  O   SER A  72     -17.283  -7.867 -10.595  1.00  0.21           O  
ATOM    560  OG  SER A  72     -15.414  -8.979 -12.668  1.00  0.11           O  
ATOM    561  N   PHE A  73     -18.098  -5.958 -11.091  1.00  0.21           N  
ATOM    562  CA  PHE A  73     -19.533  -5.947 -10.835  1.00  0.23           C  
ATOM    563  C   PHE A  73     -20.300  -6.501 -12.029  1.00  0.21           C  
ATOM    564  CB  PHE A  73     -20.013  -4.528 -10.516  1.00  0.20           C  
ATOM    565  O   PHE A  73     -20.205  -5.968 -13.137  1.00  0.20           O  
ATOM    566  CG  PHE A  73     -19.517  -4.002  -9.196  1.00  0.20           C  
ATOM    567  CD1 PHE A  73     -20.185  -4.306  -8.016  1.00  0.19           C  
ATOM    568  CD2 PHE A  73     -18.383  -3.203  -9.135  1.00  0.19           C  
ATOM    569  CE1 PHE A  73     -19.728  -3.821  -6.792  1.00  0.16           C  
ATOM    570  CE2 PHE A  73     -17.920  -2.715  -7.916  1.00  0.19           C  
ATOM    571  CZ  PHE A  73     -18.595  -3.024  -6.746  1.00  0.21           C  
ATOM    572  N   GLU A  74     -20.393  -7.778 -12.212  1.00  0.19           N  
ATOM    573  CA  GLU A  74     -21.541  -8.287 -12.955  1.00  0.19           C  
ATOM    574  C   GLU A  74     -22.761  -8.439 -12.051  1.00  0.19           C  
ATOM    575  CB  GLU A  74     -21.204  -9.627 -13.614  1.00  0.18           C  
ATOM    576  O   GLU A  74     -22.713  -9.161 -11.052  1.00  0.19           O  
ATOM    577  CG  GLU A  74     -20.879  -9.519 -15.096  1.00  0.15           C  
ATOM    578  CD  GLU A  74     -20.626 -10.866 -15.755  1.00  0.07           C  
ATOM    579  OE1 GLU A  74     -20.652 -11.901 -15.050  1.00  0.10           O  
ATOM    580  OE2 GLU A  74     -20.398 -10.887 -16.985  1.00  0.10           O  
ATOM    581  N   GLY A  75     -23.723  -7.418 -12.238  1.00  0.18           N  
ATOM    582  CA  GLY A  75     -25.173  -7.347 -12.325  1.00  0.19           C  
ATOM    583  C   GLY A  75     -25.685  -5.948 -12.615  1.00  0.18           C  
ATOM    584  O   GLY A  75     -26.884  -5.751 -12.821  1.00  0.17           O  
ATOM    585  N   ALA A  76     -24.750  -5.078 -13.068  1.00  0.17           N  
ATOM    586  CA  ALA A  76     -25.231  -4.021 -13.953  1.00  0.18           C  
ATOM    587  C   ALA A  76     -24.937  -4.353 -15.414  1.00  0.15           C  
ATOM    588  CB  ALA A  76     -24.598  -2.683 -13.578  1.00  0.14           C  
ATOM    589  O   ALA A  76     -23.786  -4.596 -15.782  1.00  0.14           O  
ATOM    590  N   THR A  77     -25.361  -5.358 -15.948  1.00  0.12           N  
ATOM    591  CA  THR A  77     -25.581  -5.818 -17.315  1.00  0.17           C  
ATOM    592  C   THR A  77     -24.873  -4.906 -18.313  1.00  0.12           C  
ATOM    593  CB  THR A  77     -27.084  -5.880 -17.649  1.00  0.07           C  
ATOM    594  O   THR A  77     -24.541  -5.331 -19.422  1.00  0.12           O  
ATOM    595  CG2 THR A  77     -27.686  -7.216 -17.227  1.00  0.07           C  
ATOM    596  OG1 THR A  77     -27.764  -4.823 -16.960  1.00  0.11           O  
ATOM    597  N   THR A  78     -24.122  -3.928 -17.875  1.00  0.16           N  
ATOM    598  CA  THR A  78     -23.628  -3.272 -19.080  1.00  0.19           C  
ATOM    599  C   THR A  78     -22.528  -2.271 -18.740  1.00  0.15           C  
ATOM    600  CB  THR A  78     -24.765  -2.554 -19.831  1.00  0.13           C  
ATOM    601  O   THR A  78     -21.678  -1.966 -19.578  1.00  0.15           O  
ATOM    602  CG2 THR A  78     -24.874  -3.051 -21.269  1.00  0.07           C  
ATOM    603  OG1 THR A  78     -26.006  -2.801 -19.157  1.00  0.11           O  
ATOM    604  N   TYR A  79     -21.820  -2.132 -17.674  1.00  0.20           N  
ATOM    605  CA  TYR A  79     -20.940  -0.974 -17.792  1.00  0.22           C  
ATOM    606  C   TYR A  79     -20.007  -0.873 -16.592  1.00  0.20           C  
ATOM    607  CB  TYR A  79     -21.760   0.313 -17.926  1.00  0.19           C  
ATOM    608  O   TYR A  79     -19.071  -0.070 -16.591  1.00  0.19           O  
ATOM    609  CG  TYR A  79     -22.404   0.484 -19.280  1.00  0.14           C  
ATOM    610  CD1 TYR A  79     -21.675   0.971 -20.363  1.00  0.07           C  
ATOM    611  CD2 TYR A  79     -23.742   0.161 -19.480  1.00  0.07           C  
ATOM    612  CE1 TYR A  79     -22.265   1.133 -21.613  1.00  0.07           C  
ATOM    613  CE2 TYR A  79     -24.342   0.318 -20.725  1.00  0.07           C  
ATOM    614  OH  TYR A  79     -24.186   0.961 -23.018  1.00  0.07           O  
ATOM    615  CZ  TYR A  79     -23.597   0.804 -21.783  1.00  0.07           C  
ATOM    616  N   TYR A  80     -19.692  -1.945 -15.778  1.00  0.22           N  
ATOM    617  CA  TYR A  80     -18.993  -1.397 -14.621  1.00  0.24           C  
ATOM    618  C   TYR A  80     -17.940  -2.371 -14.108  1.00  0.22           C  
ATOM    619  CB  TYR A  80     -19.985  -1.064 -13.502  1.00  0.21           C  
ATOM    620  O   TYR A  80     -18.265  -3.340 -13.417  1.00  0.22           O  
ATOM    621  CG  TYR A  80     -21.005  -0.020 -13.886  1.00  0.22           C  
ATOM    622  CD1 TYR A  80     -20.672   1.333 -13.909  1.00  0.20           C  
ATOM    623  CD2 TYR A  80     -22.304  -0.383 -14.225  1.00  0.20           C  
ATOM    624  CE1 TYR A  80     -21.610   2.298 -14.260  1.00  0.16           C  
ATOM    625  CE2 TYR A  80     -23.250   0.574 -14.578  1.00  0.19           C  
ATOM    626  OH  TYR A  80     -23.825   2.862 -14.942  1.00  0.10           O  
ATOM    627  CZ  TYR A  80     -22.893   1.910 -14.593  1.00  0.21           C  
ATOM    628  N   THR A  81     -17.096  -2.994 -14.756  1.00  0.22           N  
ATOM    629  CA  THR A  81     -15.937  -3.853 -14.544  1.00  0.23           C  
ATOM    630  C   THR A  81     -14.711  -3.025 -14.170  1.00  0.22           C  
ATOM    631  CB  THR A  81     -15.629  -4.695 -15.796  1.00  0.20           C  
ATOM    632  O   THR A  81     -13.609  -3.562 -14.036  1.00  0.21           O  
ATOM    633  CG2 THR A  81     -16.648  -5.817 -15.969  1.00  0.12           C  
ATOM    634  OG1 THR A  81     -15.663  -3.851 -16.953  1.00  0.14           O  
ATOM    635  N   GLU A  82     -14.908  -1.653 -13.867  1.00  0.24           N  
ATOM    636  CA  GLU A  82     -13.868  -0.665 -13.600  1.00  0.26           C  
ATOM    637  C   GLU A  82     -13.739  -0.390 -12.104  1.00  0.24           C  
ATOM    638  CB  GLU A  82     -14.157   0.637 -14.351  1.00  0.22           C  
ATOM    639  O   GLU A  82     -14.732  -0.415 -11.375  1.00  0.23           O  
ATOM    640  CG  GLU A  82     -14.103   0.498 -15.865  1.00  0.22           C  
ATOM    641  CD  GLU A  82     -14.289   1.819 -16.596  1.00  0.21           C  
ATOM    642  OE1 GLU A  82     -14.495   2.858 -15.929  1.00  0.22           O  
ATOM    643  OE2 GLU A  82     -14.229   1.814 -17.846  1.00  0.15           O  
ATOM    644  N   ARG A  83     -12.683  -1.009 -11.384  1.00  0.27           N  
ATOM    645  CA  ARG A  83     -11.953  -0.934 -10.122  1.00  0.28           C  
ATOM    646  C   ARG A  83     -12.734  -0.135  -9.084  1.00  0.27           C  
ATOM    647  CB  ARG A  83     -10.573  -0.309 -10.335  1.00  0.25           C  
ATOM    648  O   ARG A  83     -12.862   1.086  -9.201  1.00  0.26           O  
ATOM    649  CG  ARG A  83      -9.636  -1.157 -11.181  1.00  0.24           C  
ATOM    650  CD  ARG A  83      -8.241  -0.553 -11.257  1.00  0.26           C  
ATOM    651  NE  ARG A  83      -7.364  -1.330 -12.128  1.00  0.18           N  
ATOM    652  NH1 ARG A  83      -5.453  -0.137 -11.612  1.00  0.19           N  
ATOM    653  NH2 ARG A  83      -5.356  -1.882 -13.096  1.00  0.17           N  
ATOM    654  CZ  ARG A  83      -6.060  -1.114 -12.277  1.00  0.20           C  
ATOM    655  N   LEU A  84     -13.901  -0.582  -8.585  1.00  0.28           N  
ATOM    656  CA  LEU A  84     -14.187   0.029  -7.291  1.00  0.29           C  
ATOM    657  C   LEU A  84     -13.018  -0.159  -6.331  1.00  0.28           C  
ATOM    658  CB  LEU A  84     -15.461  -0.567  -6.687  1.00  0.26           C  
ATOM    659  O   LEU A  84     -12.711  -1.285  -5.933  1.00  0.27           O  
ATOM    660  CG  LEU A  84     -16.786  -0.059  -7.259  1.00  0.25           C  
ATOM    661  CD1 LEU A  84     -17.903  -1.056  -6.974  1.00  0.22           C  
ATOM    662  CD2 LEU A  84     -17.126   1.312  -6.684  1.00  0.23           C  
ATOM    663  N   ILE A  85     -11.878   0.315  -6.516  1.00  0.30           N  
ATOM    664  CA  ILE A  85     -11.053   0.557  -5.338  1.00  0.31           C  
ATOM    665  C   ILE A  85     -11.942   0.935  -4.155  1.00  0.30           C  
ATOM    666  CB  ILE A  85     -10.008   1.665  -5.598  1.00  0.28           C  
ATOM    667  O   ILE A  85     -12.592   1.983  -4.168  1.00  0.29           O  
ATOM    668  CG1 ILE A  85      -9.163   1.323  -6.831  1.00  0.24           C  
ATOM    669  CG2 ILE A  85      -9.120   1.869  -4.366  1.00  0.26           C  
ATOM    670  CD1 ILE A  85      -8.170   2.409  -7.221  1.00  0.24           C  
ATOM    671  N   LEU A  86     -12.782  -0.032  -3.638  1.00  0.35           N  
ATOM    672  CA  LEU A  86     -13.317   0.430  -2.362  1.00  0.35           C  
ATOM    673  C   LEU A  86     -12.227   1.087  -1.521  1.00  0.35           C  
ATOM    674  CB  LEU A  86     -13.942  -0.735  -1.589  1.00  0.33           C  
ATOM    675  O   LEU A  86     -11.236   0.443  -1.169  1.00  0.34           O  
ATOM    676  CG  LEU A  86     -15.232  -1.318  -2.168  1.00  0.31           C  
ATOM    677  CD1 LEU A  86     -15.580  -2.629  -1.471  1.00  0.28           C  
ATOM    678  CD2 LEU A  86     -16.376  -0.318  -2.040  1.00  0.30           C  
ATOM    679  N   PRO A  87     -11.923   2.274  -1.809  1.00  0.38           N  
ATOM    680  CA  PRO A  87     -11.003   2.914  -0.866  1.00  0.38           C  
ATOM    681  C   PRO A  87     -11.311   2.565   0.589  1.00  0.38           C  
ATOM    682  CB  PRO A  87     -11.215   4.408  -1.125  1.00  0.36           C  
ATOM    683  O   PRO A  87     -12.464   2.654   1.017  1.00  0.37           O  
ATOM    684  CG  PRO A  87     -12.538   4.492  -1.815  1.00  0.33           C  
ATOM    685  CD  PRO A  87     -12.883   3.132  -2.352  1.00  0.37           C  
ATOM    686  N   VAL A  88     -10.634   1.584   1.113  1.00  0.42           N  
ATOM    687  CA  VAL A  88     -10.523   1.287   2.538  1.00  0.43           C  
ATOM    688  C   VAL A  88      -9.433   2.155   3.163  1.00  0.43           C  
ATOM    689  CB  VAL A  88     -10.220  -0.208   2.783  1.00  0.40           C  
ATOM    690  O   VAL A  88      -8.336   2.278   2.612  1.00  0.41           O  
ATOM    691  CG1 VAL A  88     -10.238  -0.525   4.278  1.00  0.35           C  
ATOM    692  CG2 VAL A  88     -11.223  -1.085   2.036  1.00  0.36           C  
ATOM    693  N   MET A  89      -9.810   2.956   4.109  1.00  0.41           N  
ATOM    694  CA  MET A  89      -8.901   3.709   4.968  1.00  0.44           C  
ATOM    695  C   MET A  89      -8.976   3.213   6.408  1.00  0.41           C  
ATOM    696  CB  MET A  89      -9.223   5.204   4.913  1.00  0.40           C  
ATOM    697  O   MET A  89     -10.049   2.839   6.885  1.00  0.39           O  
ATOM    698  CG  MET A  89      -8.078   6.095   5.367  1.00  0.39           C  
ATOM    699  SD  MET A  89      -8.522   7.875   5.347  1.00  0.33           S  
ATOM    700  CE  MET A  89      -9.039   8.057   3.617  1.00  0.35           C  
ATOM    701  N   VAL A  90      -7.905   3.022   7.057  1.00  0.43           N  
ATOM    702  CA  VAL A  90      -7.772   2.942   8.508  1.00  0.43           C  
ATOM    703  C   VAL A  90      -7.299   4.286   9.058  1.00  0.43           C  
ATOM    704  CB  VAL A  90      -6.795   1.821   8.928  1.00  0.41           C  
ATOM    705  O   VAL A  90      -6.249   4.793   8.657  1.00  0.41           O  
ATOM    706  CG1 VAL A  90      -6.721   1.712  10.450  1.00  0.36           C  
ATOM    707  CG2 VAL A  90      -7.217   0.488   8.313  1.00  0.37           C  
ATOM    708  N   GLU A  91      -8.093   4.945   9.823  1.00  0.46           N  
ATOM    709  CA  GLU A  91      -7.820   6.123  10.641  1.00  0.46           C  
ATOM    710  C   GLU A  91      -6.778   5.820  11.714  1.00  0.46           C  
ATOM    711  CB  GLU A  91      -9.107   6.638  11.289  1.00  0.45           C  
ATOM    712  O   GLU A  91      -6.565   4.659  12.069  1.00  0.44           O  
ATOM    713  CG  GLU A  91     -10.130   7.163  10.291  1.00  0.43           C  
ATOM    714  CD  GLU A  91     -11.318   7.844  10.952  1.00  0.46           C  
ATOM    715  OE1 GLU A  91     -11.524   7.655  12.173  1.00  0.46           O  
ATOM    716  OE2 GLU A  91     -12.049   8.571  10.244  1.00  0.44           O  
ATOM    717  N   ASN A  92      -6.071   6.872  12.108  1.00  0.38           N  
ATOM    718  CA  ASN A  92      -5.006   6.837  13.105  1.00  0.41           C  
ATOM    719  C   ASN A  92      -5.469   6.168  14.396  1.00  0.38           C  
ATOM    720  CB  ASN A  92      -4.495   8.250  13.393  1.00  0.37           C  
ATOM    721  O   ASN A  92      -4.658   5.604  15.133  1.00  0.36           O  
ATOM    722  CG  ASN A  92      -3.645   8.805  12.267  1.00  0.35           C  
ATOM    723  ND2 ASN A  92      -3.485  10.122  12.238  1.00  0.28           N  
ATOM    724  OD1 ASN A  92      -3.136   8.055  11.430  1.00  0.33           O  
ATOM    725  N   ASN A  93      -6.733   6.255  14.690  1.00  0.42           N  
ATOM    726  CA  ASN A  93      -7.320   5.663  15.887  1.00  0.43           C  
ATOM    727  C   ASN A  93      -7.677   4.195  15.669  1.00  0.42           C  
ATOM    728  CB  ASN A  93      -8.556   6.451  16.326  1.00  0.40           C  
ATOM    729  O   ASN A  93      -8.276   3.561  16.541  1.00  0.40           O  
ATOM    730  CG  ASN A  93      -9.683   6.379  15.314  1.00  0.38           C  
ATOM    731  ND2 ASN A  93     -10.824   6.967  15.655  1.00  0.34           N  
ATOM    732  OD1 ASN A  93      -9.530   5.799  14.236  1.00  0.38           O  
ATOM    733  N   GLY A  94      -7.281   3.590  14.527  1.00  0.48           N  
ATOM    734  CA  GLY A  94      -7.640   2.228  14.165  1.00  0.48           C  
ATOM    735  C   GLY A  94      -9.004   2.123  13.511  1.00  0.48           C  
ATOM    736  O   GLY A  94      -9.481   1.022  13.230  1.00  0.47           O  
ATOM    737  N   THR A  95      -9.726   3.226  13.285  1.00  0.56           N  
ATOM    738  CA  THR A  95     -11.013   3.148  12.603  1.00  0.55           C  
ATOM    739  C   THR A  95     -10.824   2.823  11.124  1.00  0.56           C  
ATOM    740  CB  THR A  95     -11.802   4.463  12.746  1.00  0.54           C  
ATOM    741  O   THR A  95     -10.113   3.536  10.413  1.00  0.54           O  
ATOM    742  CG2 THR A  95     -13.170   4.358  12.080  1.00  0.50           C  
ATOM    743  OG1 THR A  95     -11.980   4.758  14.137  1.00  0.51           O  
ATOM    744  N   LEU A  96     -11.333   1.735  10.641  1.00  0.57           N  
ATOM    745  CA  LEU A  96     -11.467   1.386   9.231  1.00  0.57           C  
ATOM    746  C   LEU A  96     -12.700   2.044   8.622  1.00  0.57           C  
ATOM    747  CB  LEU A  96     -11.548  -0.133   9.060  1.00  0.55           C  
ATOM    748  O   LEU A  96     -13.812   1.880   9.130  1.00  0.56           O  
ATOM    749  CG  LEU A  96     -11.688  -0.648   7.626  1.00  0.54           C  
ATOM    750  CD1 LEU A  96     -10.348  -0.567   6.902  1.00  0.51           C  
ATOM    751  CD2 LEU A  96     -12.220  -2.077   7.620  1.00  0.52           C  
ATOM    752  N   VAL A  97     -12.441   2.851   7.609  1.00  0.59           N  
ATOM    753  CA  VAL A  97     -13.521   3.469   6.848  1.00  0.58           C  
ATOM    754  C   VAL A  97     -13.530   2.921   5.423  1.00  0.59           C  
ATOM    755  CB  VAL A  97     -13.392   5.009   6.826  1.00  0.57           C  
ATOM    756  O   VAL A  97     -12.475   2.778   4.800  1.00  0.57           O  
ATOM    757  CG1 VAL A  97     -14.578   5.640   6.100  1.00  0.55           C  
ATOM    758  CG2 VAL A  97     -13.280   5.555   8.249  1.00  0.56           C  
ATOM    759  N   TYR A  98     -14.668   2.484   4.942  1.00  0.57           N  
ATOM    760  CA  TYR A  98     -14.858   2.066   3.557  1.00  0.57           C  
ATOM    761  C   TYR A  98     -16.238   2.467   3.051  1.00  0.57           C  
ATOM    762  CB  TYR A  98     -14.673   0.552   3.422  1.00  0.55           C  
ATOM    763  O   TYR A  98     -17.135   2.763   3.844  1.00  0.55           O  
ATOM    764  CG  TYR A  98     -15.684  -0.256   4.199  1.00  0.53           C  
ATOM    765  CD1 TYR A  98     -15.505  -0.513   5.556  1.00  0.50           C  
ATOM    766  CD2 TYR A  98     -16.820  -0.763   3.578  1.00  0.50           C  
ATOM    767  CE1 TYR A  98     -16.433  -1.258   6.276  1.00  0.48           C  
ATOM    768  CE2 TYR A  98     -17.756  -1.509   4.287  1.00  0.48           C  
ATOM    769  OH  TYR A  98     -18.477  -2.489   6.341  1.00  0.41           O  
ATOM    770  CZ  TYR A  98     -17.554  -1.751   5.634  1.00  0.51           C  
ATOM    771  N   LEU A  99     -16.401   2.643   1.796  1.00  0.57           N  
ATOM    772  CA  LEU A  99     -17.688   2.761   1.119  1.00  0.56           C  
ATOM    773  C   LEU A  99     -18.112   1.424   0.521  1.00  0.57           C  
ATOM    774  CB  LEU A  99     -17.620   3.825   0.021  1.00  0.55           C  
ATOM    775  O   LEU A  99     -17.283   0.691  -0.024  1.00  0.55           O  
ATOM    776  CG  LEU A  99     -17.368   5.261   0.483  1.00  0.54           C  
ATOM    777  CD1 LEU A  99     -17.229   6.189  -0.720  1.00  0.52           C  
ATOM    778  CD2 LEU A  99     -18.491   5.733   1.401  1.00  0.52           C  
ATOM    779  N   ARG A 100     -19.307   1.074   0.672  1.00  0.54           N  
ATOM    780  CA  ARG A 100     -19.946   0.020  -0.109  1.00  0.54           C  
ATOM    781  C   ARG A 100     -21.147   0.560  -0.878  1.00  0.54           C  
ATOM    782  CB  ARG A 100     -20.381  -1.134   0.798  1.00  0.52           C  
ATOM    783  O   ARG A 100     -21.911   1.373  -0.355  1.00  0.52           O  
ATOM    784  CG  ARG A 100     -21.538  -0.788   1.723  1.00  0.50           C  
ATOM    785  CD  ARG A 100     -21.954  -1.978   2.576  1.00  0.50           C  
ATOM    786  NE  ARG A 100     -23.029  -1.630   3.499  1.00  0.46           N  
ATOM    787  NH1 ARG A 100     -24.737  -2.200   2.051  1.00  0.43           N  
ATOM    788  NH2 ARG A 100     -25.222  -1.398   4.143  1.00  0.40           N  
ATOM    789  CZ  ARG A 100     -24.327  -1.743   3.229  1.00  0.50           C  
ATOM    790  N   PRO A 101     -21.272   0.224  -2.135  1.00  0.54           N  
ATOM    791  CA  PRO A 101     -22.570   0.448  -2.774  1.00  0.54           C  
ATOM    792  C   PRO A 101     -23.723  -0.207  -2.017  1.00  0.54           C  
ATOM    793  CB  PRO A 101     -22.396  -0.184  -4.157  1.00  0.53           C  
ATOM    794  O   PRO A 101     -23.544  -1.268  -1.411  1.00  0.53           O  
ATOM    795  CG  PRO A 101     -21.304  -1.189  -3.983  1.00  0.53           C  
ATOM    796  CD  PRO A 101     -20.466  -0.783  -2.804  1.00  0.53           C  
ATOM    797  N   GLY A 102     -24.985   0.503  -1.947  1.00  0.55           N  
ATOM    798  CA  GLY A 102     -26.194  -0.068  -1.377  1.00  0.55           C  
ATOM    799  C   GLY A 102     -27.435   0.756  -1.662  1.00  0.55           C  
ATOM    800  O   GLY A 102     -27.348   1.837  -2.248  1.00  0.53           O  
ATOM    801  N   THR A 103     -28.604   0.136  -1.547  1.00  0.56           N  
ATOM    802  CA  THR A 103     -29.894   0.813  -1.623  1.00  0.56           C  
ATOM    803  C   THR A 103     -30.469   1.039  -0.228  1.00  0.56           C  
ATOM    804  CB  THR A 103     -30.898   0.009  -2.471  1.00  0.54           C  
ATOM    805  O   THR A 103     -30.273   0.217   0.671  1.00  0.55           O  
ATOM    806  CG2 THR A 103     -30.465  -0.043  -3.932  1.00  0.52           C  
ATOM    807  OG1 THR A 103     -30.983  -1.327  -1.961  1.00  0.50           O  
ATOM    808  N   ASN A 104     -30.990   2.264   0.044  1.00  0.60           N  
ATOM    809  CA  ASN A 104     -31.939   2.524   1.121  1.00  0.61           C  
ATOM    810  C   ASN A 104     -33.351   2.742   0.584  1.00  0.61           C  
ATOM    811  CB  ASN A 104     -31.495   3.731   1.950  1.00  0.58           C  
ATOM    812  O   ASN A 104     -33.646   3.791   0.010  1.00  0.60           O  
ATOM    813  CG  ASN A 104     -32.361   3.951   3.174  1.00  0.56           C  
ATOM    814  ND2 ASN A 104     -32.111   5.041   3.890  1.00  0.58           N  
ATOM    815  OD1 ASN A 104     -33.248   3.147   3.475  1.00  0.59           O  
ATOM    816  N   GLY A 105     -34.173   1.702   0.713  1.00  0.57           N  
ATOM    817  CA  GLY A 105     -35.455   1.628   0.030  1.00  0.57           C  
ATOM    818  C   GLY A 105     -35.324   1.545  -1.479  1.00  0.56           C  
ATOM    819  O   GLY A 105     -34.756   0.587  -2.006  1.00  0.52           O  
ATOM    820  N   SER A 106     -35.937   2.527  -2.264  1.00  0.54           N  
ATOM    821  CA  SER A 106     -35.905   2.621  -3.720  1.00  0.52           C  
ATOM    822  C   SER A 106     -34.778   3.534  -4.191  1.00  0.54           C  
ATOM    823  CB  SER A 106     -37.243   3.133  -4.254  1.00  0.49           C  
ATOM    824  O   SER A 106     -34.681   3.848  -5.379  1.00  0.52           O  
ATOM    825  OG  SER A 106     -37.550   4.404  -3.706  1.00  0.50           O  
ATOM    826  N   THR A 107     -33.941   3.928  -3.264  1.00  0.59           N  
ATOM    827  CA  THR A 107     -32.926   4.912  -3.627  1.00  0.58           C  
ATOM    828  C   THR A 107     -31.529   4.303  -3.546  1.00  0.59           C  
ATOM    829  CB  THR A 107     -33.001   6.153  -2.718  1.00  0.56           C  
ATOM    830  O   THR A 107     -31.118   3.818  -2.490  1.00  0.57           O  
ATOM    831  CG2 THR A 107     -32.179   7.303  -3.290  1.00  0.51           C  
ATOM    832  OG1 THR A 107     -34.367   6.570  -2.601  1.00  0.54           O  
ATOM    833  N   ASP A 108     -30.872   4.140  -4.741  1.00  0.59           N  
ATOM    834  CA  ASP A 108     -29.488   3.685  -4.845  1.00  0.59           C  
ATOM    835  C   ASP A 108     -28.535   4.670  -4.172  1.00  0.59           C  
ATOM    836  CB  ASP A 108     -29.096   3.492  -6.311  1.00  0.57           C  
ATOM    837  O   ASP A 108     -28.824   5.865  -4.090  1.00  0.58           O  
ATOM    838  CG  ASP A 108     -29.887   2.392  -6.997  1.00  0.56           C  
ATOM    839  OD1 ASP A 108     -30.349   1.455  -6.312  1.00  0.55           O  
ATOM    840  OD2 ASP A 108     -30.047   2.462  -8.235  1.00  0.57           O  
ATOM    841  N   GLY A 109     -27.446   4.225  -3.488  1.00  0.59           N  
ATOM    842  CA  GLY A 109     -26.418   5.027  -2.844  1.00  0.59           C  
ATOM    843  C   GLY A 109     -25.232   4.208  -2.370  1.00  0.59           C  
ATOM    844  O   GLY A 109     -24.887   3.194  -2.981  1.00  0.57           O  
ATOM    845  N   TYR A 110     -24.504   4.764  -1.506  1.00  0.62           N  
ATOM    846  CA  TYR A 110     -23.380   4.112  -0.844  1.00  0.61           C  
ATOM    847  C   TYR A 110     -23.571   4.099   0.668  1.00  0.62           C  
ATOM    848  CB  TYR A 110     -22.065   4.814  -1.198  1.00  0.59           C  
ATOM    849  O   TYR A 110     -24.164   5.020   1.233  1.00  0.60           O  
ATOM    850  CG  TYR A 110     -21.705   4.726  -2.661  1.00  0.58           C  
ATOM    851  CD1 TYR A 110     -20.946   3.665  -3.149  1.00  0.56           C  
ATOM    852  CD2 TYR A 110     -22.122   5.704  -3.558  1.00  0.56           C  
ATOM    853  CE1 TYR A 110     -20.609   3.581  -4.496  1.00  0.53           C  
ATOM    854  CE2 TYR A 110     -21.792   5.630  -4.907  1.00  0.52           C  
ATOM    855  OH  TYR A 110     -20.707   4.488  -6.700  1.00  0.50           O  
ATOM    856  CZ  TYR A 110     -21.037   4.566  -5.366  1.00  0.57           C  
ATOM    857  N   TYR A 111     -23.217   3.063   1.164  1.00  0.62           N  
ATOM    858  CA  TYR A 111     -22.993   3.057   2.605  1.00  0.61           C  
ATOM    859  C   TYR A 111     -21.549   3.419   2.934  1.00  0.62           C  
ATOM    860  CB  TYR A 111     -23.336   1.687   3.198  1.00  0.60           C  
ATOM    861  O   TYR A 111     -20.615   2.846   2.369  1.00  0.60           O  
ATOM    862  CG  TYR A 111     -24.810   1.366   3.171  1.00  0.57           C  
ATOM    863  CD1 TYR A 111     -25.636   1.705   4.240  1.00  0.56           C  
ATOM    864  CD2 TYR A 111     -25.380   0.722   2.078  1.00  0.56           C  
ATOM    865  CE1 TYR A 111     -26.995   1.409   4.221  1.00  0.56           C  
ATOM    866  CE2 TYR A 111     -26.737   0.421   2.048  1.00  0.54           C  
ATOM    867  OH  TYR A 111     -28.881   0.473   3.097  1.00  0.60           O  
ATOM    868  CZ  TYR A 111     -27.536   0.768   3.122  1.00  0.56           C  
ATOM    869  N   TYR A 112     -21.423   4.506   3.625  1.00  0.62           N  
ATOM    870  CA  TYR A 112     -20.219   4.791   4.397  1.00  0.62           C  
ATOM    871  C   TYR A 112     -20.130   3.889   5.622  1.00  0.62           C  
ATOM    872  CB  TYR A 112     -20.190   6.260   4.827  1.00  0.60           C  
ATOM    873  O   TYR A 112     -20.937   4.007   6.547  1.00  0.60           O  
ATOM    874  CG  TYR A 112     -18.917   6.662   5.531  1.00  0.58           C  
ATOM    875  CD1 TYR A 112     -18.811   6.581   6.918  1.00  0.56           C  
ATOM    876  CD2 TYR A 112     -17.820   7.124   4.813  1.00  0.56           C  
ATOM    877  CE1 TYR A 112     -17.640   6.953   7.572  1.00  0.54           C  
ATOM    878  CE2 TYR A 112     -16.645   7.498   5.456  1.00  0.53           C  
ATOM    879  OH  TYR A 112     -15.403   7.777   7.476  1.00  0.53           O  
ATOM    880  CZ  TYR A 112     -16.564   7.408   6.834  1.00  0.56           C  
ATOM    881  N   CYS A 113     -19.290   2.935   5.475  1.00  0.59           N  
ATOM    882  CA  CYS A 113     -19.069   1.960   6.537  1.00  0.59           C  
ATOM    883  C   CYS A 113     -17.785   2.266   7.300  1.00  0.59           C  
ATOM    884  CB  CYS A 113     -19.006   0.546   5.961  1.00  0.57           C  
ATOM    885  O   CYS A 113     -16.798   2.707   6.709  1.00  0.57           O  
ATOM    886  SG  CYS A 113     -20.470   0.080   5.011  1.00  0.59           S  
ATOM    887  N   TYR A 114     -17.861   2.277   8.635  1.00  0.57           N  
ATOM    888  CA  TYR A 114     -16.668   2.340   9.471  1.00  0.57           C  
ATOM    889  C   TYR A 114     -16.696   1.258  10.544  1.00  0.57           C  
ATOM    890  CB  TYR A 114     -16.541   3.720  10.124  1.00  0.55           C  
ATOM    891  O   TYR A 114     -17.769   0.830  10.975  1.00  0.55           O  
ATOM    892  CG  TYR A 114     -17.668   4.049  11.071  1.00  0.53           C  
ATOM    893  CD1 TYR A 114     -18.866   4.583  10.600  1.00  0.50           C  
ATOM    894  CD2 TYR A 114     -17.539   3.829  12.438  1.00  0.50           C  
ATOM    895  CE1 TYR A 114     -19.907   4.890  11.470  1.00  0.48           C  
ATOM    896  CE2 TYR A 114     -18.573   4.132  13.317  1.00  0.47           C  
ATOM    897  OH  TYR A 114     -20.780   4.963  13.690  1.00  0.43           O  
ATOM    898  CZ  TYR A 114     -19.752   4.661  12.824  1.00  0.50           C  
ATOM    899  N   VAL A 115     -15.669   0.745  10.848  1.00  0.56           N  
ATOM    900  CA  VAL A 115     -15.358  -0.106  11.991  1.00  0.55           C  
ATOM    901  C   VAL A 115     -14.433   0.637  12.953  1.00  0.55           C  
ATOM    902  CB  VAL A 115     -14.710  -1.437  11.549  1.00  0.54           C  
ATOM    903  O   VAL A 115     -13.315   1.007  12.586  1.00  0.54           O  
ATOM    904  CG1 VAL A 115     -14.469  -2.347  12.752  1.00  0.52           C  
ATOM    905  CG2 VAL A 115     -15.586  -2.138  10.512  1.00  0.53           C  
ATOM    906  N   ASN A 116     -15.120   1.112  14.143  1.00  0.56           N  
ATOM    907  CA  ASN A 116     -14.334   1.672  15.238  1.00  0.55           C  
ATOM    908  C   ASN A 116     -13.304   0.673  15.757  1.00  0.56           C  
ATOM    909  CB  ASN A 116     -15.248   2.131  16.375  1.00  0.54           C  
ATOM    910  O   ASN A 116     -13.617  -0.503  15.952  1.00  0.54           O  
ATOM    911  CG  ASN A 116     -16.093   3.332  15.997  1.00  0.51           C  
ATOM    912  ND2 ASN A 116     -17.282   3.428  16.581  1.00  0.48           N  
ATOM    913  OD1 ASN A 116     -15.681   4.165  15.185  1.00  0.53           O  
ATOM    914  N   ASP A 117     -12.007   1.201  15.897  1.00  0.50           N  
ATOM    915  CA  ASP A 117     -10.910   0.502  16.561  1.00  0.49           C  
ATOM    916  C   ASP A 117     -10.816  -0.947  16.088  1.00  0.50           C  
ATOM    917  CB  ASP A 117     -11.084   0.550  18.080  1.00  0.47           C  
ATOM    918  O   ASP A 117     -11.167  -1.870  16.825  1.00  0.47           O  
ATOM    919  CG  ASP A 117      -9.844   0.102  18.833  1.00  0.44           C  
ATOM    920  OD1 ASP A 117      -8.876  -0.363  18.194  1.00  0.45           O  
ATOM    921  OD2 ASP A 117      -9.835   0.212  20.079  1.00  0.48           O  
ATOM    922  N   ILE A 118     -10.640  -1.147  14.826  1.00  0.44           N  
ATOM    923  CA  ILE A 118     -10.445  -2.459  14.217  1.00  0.44           C  
ATOM    924  C   ILE A 118      -9.358  -3.221  14.972  1.00  0.44           C  
ATOM    925  CB  ILE A 118     -10.076  -2.339  12.722  1.00  0.43           C  
ATOM    926  O   ILE A 118      -9.212  -4.434  14.804  1.00  0.43           O  
ATOM    927  CG1 ILE A 118      -8.775  -1.545  12.555  1.00  0.39           C  
ATOM    928  CG2 ILE A 118     -11.218  -1.691  11.934  1.00  0.40           C  
ATOM    929  CD1 ILE A 118      -8.167  -1.638  11.162  1.00  0.40           C  
ATOM    930  N   ARG A 119      -8.553  -2.538  15.727  1.00  0.40           N  
ATOM    931  CA  ARG A 119      -7.526  -3.190  16.533  1.00  0.40           C  
ATOM    932  C   ARG A 119      -8.151  -4.124  17.565  1.00  0.40           C  
ATOM    933  CB  ARG A 119      -6.649  -2.149  17.232  1.00  0.39           C  
ATOM    934  O   ARG A 119      -7.594  -5.180  17.871  1.00  0.39           O  
ATOM    935  CG  ARG A 119      -5.855  -1.272  16.277  1.00  0.38           C  
ATOM    936  CD  ARG A 119      -5.105  -0.171  17.014  1.00  0.41           C  
ATOM    937  NE  ARG A 119      -5.450   1.152  16.502  1.00  0.39           N  
ATOM    938  NH1 ARG A 119      -4.012   2.296  17.902  1.00  0.33           N  
ATOM    939  NH2 ARG A 119      -5.309   3.442  16.399  1.00  0.30           N  
ATOM    940  CZ  ARG A 119      -4.923   2.294  16.935  1.00  0.39           C  
ATOM    941  N   ASN A 120      -9.340  -3.768  18.029  1.00  0.42           N  
ATOM    942  CA  ASN A 120     -10.062  -4.484  19.075  1.00  0.42           C  
ATOM    943  C   ASN A 120     -11.216  -5.301  18.500  1.00  0.41           C  
ATOM    944  CB  ASN A 120     -10.577  -3.510  20.136  1.00  0.40           C  
ATOM    945  O   ASN A 120     -11.890  -6.030  19.230  1.00  0.40           O  
ATOM    946  CG  ASN A 120      -9.458  -2.856  20.922  1.00  0.38           C  
ATOM    947  ND2 ASN A 120      -9.580  -1.556  21.159  1.00  0.35           N  
ATOM    948  OD1 ASN A 120      -8.490  -3.515  21.312  1.00  0.38           O  
ATOM    949  N   ALA A 121     -11.444  -5.238  17.175  1.00  0.38           N  
ATOM    950  CA  ALA A 121     -12.592  -5.945  16.614  1.00  0.39           C  
ATOM    951  C   ALA A 121     -12.250  -7.403  16.321  1.00  0.38           C  
ATOM    952  CB  ALA A 121     -13.076  -5.250  15.343  1.00  0.36           C  
ATOM    953  O   ALA A 121     -11.264  -7.690  15.638  1.00  0.37           O  
ATOM    954  N   VAL A 122     -12.686  -8.453  17.224  1.00  0.33           N  
ATOM    955  CA  VAL A 122     -12.562  -9.901  17.101  1.00  0.33           C  
ATOM    956  C   VAL A 122     -13.281 -10.376  15.840  1.00  0.33           C  
ATOM    957  CB  VAL A 122     -13.128 -10.627  18.342  1.00  0.30           C  
ATOM    958  O   VAL A 122     -12.760 -11.212  15.098  1.00  0.31           O  
ATOM    959  CG1 VAL A 122     -12.918 -12.136  18.228  1.00  0.28           C  
ATOM    960  CG2 VAL A 122     -12.478 -10.089  19.616  1.00  0.27           C  
ATOM    961  N   ASP A 123     -14.373  -9.986  15.473  1.00  0.33           N  
ATOM    962  CA  ASP A 123     -15.335 -10.145  14.387  1.00  0.35           C  
ATOM    963  C   ASP A 123     -15.738  -8.790  13.808  1.00  0.33           C  
ATOM    964  CB  ASP A 123     -16.574 -10.899  14.873  1.00  0.32           C  
ATOM    965  O   ASP A 123     -16.113  -7.880  14.549  1.00  0.32           O  
ATOM    966  CG  ASP A 123     -16.844 -12.168  14.083  1.00  0.30           C  
ATOM    967  OD1 ASP A 123     -16.339 -12.298  12.947  1.00  0.30           O  
ATOM    968  OD2 ASP A 123     -17.571 -13.044  14.600  1.00  0.28           O  
ATOM    969  N   LEU A 124     -15.101  -8.383  12.737  1.00  0.33           N  
ATOM    970  CA  LEU A 124     -15.544  -7.199  12.008  1.00  0.35           C  
ATOM    971  C   LEU A 124     -16.812  -7.493  11.214  1.00  0.33           C  
ATOM    972  CB  LEU A 124     -14.441  -6.706  11.067  1.00  0.32           C  
ATOM    973  O   LEU A 124     -16.781  -7.541   9.982  1.00  0.32           O  
ATOM    974  CG  LEU A 124     -13.176  -6.161  11.732  1.00  0.30           C  
ATOM    975  CD1 LEU A 124     -12.108  -5.872  10.683  1.00  0.28           C  
ATOM    976  CD2 LEU A 124     -13.494  -4.907  12.540  1.00  0.30           C  
ATOM    977  N   THR A 125     -17.754  -8.392  11.656  1.00  0.34           N  
ATOM    978  CA  THR A 125     -19.096  -8.104  11.162  1.00  0.35           C  
ATOM    979  C   THR A 125     -19.307  -6.600  11.017  1.00  0.34           C  
ATOM    980  CB  THR A 125     -20.172  -8.689  12.096  1.00  0.32           C  
ATOM    981  O   THR A 125     -19.238  -5.860  12.001  1.00  0.32           O  
ATOM    982  CG2 THR A 125     -21.536  -8.716  11.413  1.00  0.29           C  
ATOM    983  OG1 THR A 125     -19.805 -10.025  12.460  1.00  0.28           O  
ATOM    984  N   PRO A 126     -18.752  -5.992   9.939  1.00  0.36           N  
ATOM    985  CA  PRO A 126     -19.298  -4.634  10.004  1.00  0.36           C  
ATOM    986  C   PRO A 126     -20.490  -4.523  10.952  1.00  0.36           C  
ATOM    987  CB  PRO A 126     -19.720  -4.355   8.560  1.00  0.35           C  
ATOM    988  O   PRO A 126     -21.369  -5.389  10.949  1.00  0.35           O  
ATOM    989  CG  PRO A 126     -19.335  -5.586   7.804  1.00  0.33           C  
ATOM    990  CD  PRO A 126     -18.831  -6.608   8.782  1.00  0.37           C  
ATOM    991  N   VAL A 127     -20.196  -4.005  12.132  1.00  0.36           N  
ATOM    992  CA  VAL A 127     -21.397  -3.554  12.828  1.00  0.35           C  
ATOM    993  C   VAL A 127     -22.282  -2.760  11.869  1.00  0.36           C  
ATOM    994  CB  VAL A 127     -21.048  -2.697  14.065  1.00  0.33           C  
ATOM    995  O   VAL A 127     -21.909  -1.669  11.430  1.00  0.34           O  
ATOM    996  CG1 VAL A 127     -22.308  -2.355  14.858  1.00  0.30           C  
ATOM    997  CG2 VAL A 127     -20.037  -3.424  14.950  1.00  0.30           C  
ATOM    998  N   LEU A 128     -22.914  -3.460  10.905  1.00  0.31           N  
ATOM    999  CA  LEU A 128     -23.967  -2.807  10.133  1.00  0.33           C  
ATOM   1000  C   LEU A 128     -24.527  -1.605  10.886  1.00  0.31           C  
ATOM   1001  CB  LEU A 128     -25.092  -3.797   9.818  1.00  0.29           C  
ATOM   1002  O   LEU A 128     -25.024  -0.659  10.271  1.00  0.30           O  
ATOM   1003  CG  LEU A 128     -24.734  -4.957   8.889  1.00  0.27           C  
ATOM   1004  CD1 LEU A 128     -25.914  -5.915   8.758  1.00  0.24           C  
ATOM   1005  CD2 LEU A 128     -24.308  -4.435   7.521  1.00  0.26           C  
ATOM   1006  N   SER A 129     -24.400  -1.591  12.262  1.00  0.34           N  
ATOM   1007  CA  SER A 129     -24.909  -0.431  12.987  1.00  0.35           C  
ATOM   1008  C   SER A 129     -24.085   0.816  12.686  1.00  0.34           C  
ATOM   1009  CB  SER A 129     -24.911  -0.699  14.493  1.00  0.31           C  
ATOM   1010  O   SER A 129     -24.541   1.938  12.912  1.00  0.32           O  
ATOM   1011  OG  SER A 129     -23.599  -0.960  14.959  1.00  0.29           O  
ATOM   1012  N   ASN A 130     -22.920   0.591  12.079  1.00  0.46           N  
ATOM   1013  CA  ASN A 130     -22.045   1.723  11.792  1.00  0.46           C  
ATOM   1014  C   ASN A 130     -22.010   2.040  10.299  1.00  0.47           C  
ATOM   1015  CB  ASN A 130     -20.631   1.453  12.310  1.00  0.43           C  
ATOM   1016  O   ASN A 130     -20.958   2.380   9.757  1.00  0.45           O  
ATOM   1017  CG  ASN A 130     -20.557   1.439  13.824  1.00  0.40           C  
ATOM   1018  ND2 ASN A 130     -19.557   0.751  14.363  1.00  0.36           N  
ATOM   1019  OD1 ASN A 130     -21.392   2.040  14.505  1.00  0.41           O  
ATOM   1020  N   GLU A 131     -23.168   1.707   9.568  1.00  0.55           N  
ATOM   1021  CA  GLU A 131     -23.320   2.075   8.164  1.00  0.56           C  
ATOM   1022  C   GLU A 131     -24.187   3.322   8.011  1.00  0.56           C  
ATOM   1023  CB  GLU A 131     -23.922   0.915   7.366  1.00  0.53           C  
ATOM   1024  O   GLU A 131     -25.179   3.486   8.724  1.00  0.54           O  
ATOM   1025  CG  GLU A 131     -23.062  -0.340   7.361  1.00  0.51           C  
ATOM   1026  CD  GLU A 131     -23.591  -1.426   6.439  1.00  0.53           C  
ATOM   1027  OE1 GLU A 131     -24.749  -1.319   5.976  1.00  0.54           O  
ATOM   1028  OE2 GLU A 131     -22.841  -2.393   6.177  1.00  0.49           O  
ATOM   1029  N   LYS A 132     -23.651   4.243   7.409  1.00  0.60           N  
ATOM   1030  CA  LYS A 132     -24.432   5.418   7.034  1.00  0.61           C  
ATOM   1031  C   LYS A 132     -24.687   5.452   5.530  1.00  0.60           C  
ATOM   1032  CB  LYS A 132     -23.721   6.699   7.475  1.00  0.58           C  
ATOM   1033  O   LYS A 132     -23.747   5.391   4.735  1.00  0.59           O  
ATOM   1034  CG  LYS A 132     -23.648   6.879   8.984  1.00  0.57           C  
ATOM   1035  CD  LYS A 132     -23.267   8.305   9.359  1.00  0.57           C  
ATOM   1036  CE  LYS A 132     -23.156   8.477  10.868  1.00  0.48           C  
ATOM   1037  NZ  LYS A 132     -22.817   9.882  11.242  1.00  0.44           N  
ATOM   1038  N   TYR A 133     -25.965   5.455   5.281  1.00  0.64           N  
ATOM   1039  CA  TYR A 133     -26.396   5.517   3.889  1.00  0.63           C  
ATOM   1040  C   TYR A 133     -26.214   6.920   3.324  1.00  0.64           C  
ATOM   1041  CB  TYR A 133     -27.861   5.088   3.760  1.00  0.60           C  
ATOM   1042  O   TYR A 133     -26.588   7.907   3.962  1.00  0.61           O  
ATOM   1043  CG  TYR A 133     -28.367   5.077   2.338  1.00  0.56           C  
ATOM   1044  CD1 TYR A 133     -27.861   4.175   1.405  1.00  0.54           C  
ATOM   1045  CD2 TYR A 133     -29.352   5.968   1.925  1.00  0.55           C  
ATOM   1046  CE1 TYR A 133     -28.323   4.163   0.093  1.00  0.55           C  
ATOM   1047  CE2 TYR A 133     -29.821   5.964   0.616  1.00  0.55           C  
ATOM   1048  OH  TYR A 133     -29.763   5.051  -1.589  1.00  0.60           O  
ATOM   1049  CZ  TYR A 133     -29.302   5.059  -0.291  1.00  0.50           C  
ATOM   1050  N   ILE A 134     -25.465   7.144   2.431  1.00  0.60           N  
ATOM   1051  CA  ILE A 134     -25.333   8.324   1.584  1.00  0.59           C  
ATOM   1052  C   ILE A 134     -26.236   8.184   0.360  1.00  0.60           C  
ATOM   1053  CB  ILE A 134     -23.868   8.544   1.145  1.00  0.58           C  
ATOM   1054  O   ILE A 134     -25.961   7.381  -0.534  1.00  0.58           O  
ATOM   1055  CG1 ILE A 134     -22.944   8.577   2.368  1.00  0.54           C  
ATOM   1056  CG2 ILE A 134     -23.737   9.832   0.326  1.00  0.55           C  
ATOM   1057  CD1 ILE A 134     -21.462   8.624   2.023  1.00  0.54           C  
ATOM   1058  N   PRO A 135     -27.513   8.784   0.542  1.00  0.57           N  
ATOM   1059  CA  PRO A 135     -28.327   8.730  -0.675  1.00  0.56           C  
ATOM   1060  C   PRO A 135     -27.625   9.346  -1.883  1.00  0.57           C  
ATOM   1061  CB  PRO A 135     -29.575   9.533  -0.301  1.00  0.55           C  
ATOM   1062  O   PRO A 135     -26.950  10.371  -1.753  1.00  0.55           O  
ATOM   1063  CG  PRO A 135     -29.118  10.472   0.768  1.00  0.52           C  
ATOM   1064  CD  PRO A 135     -27.948   9.855   1.478  1.00  0.52           C  
ATOM   1065  N   THR A 136     -27.447   8.645  -2.788  1.00  0.51           N  
ATOM   1066  CA  THR A 136     -27.189   9.285  -4.073  1.00  0.50           C  
ATOM   1067  C   THR A 136     -28.496   9.716  -4.734  1.00  0.51           C  
ATOM   1068  CB  THR A 136     -26.416   8.348  -5.019  1.00  0.48           C  
ATOM   1069  O   THR A 136     -29.488   8.986  -4.694  1.00  0.49           O  
ATOM   1070  CG2 THR A 136     -25.049   7.993  -4.446  1.00  0.44           C  
ATOM   1071  OG1 THR A 136     -27.169   7.144  -5.209  1.00  0.42           O  
ATOM   1072  N   THR A 137     -28.890  11.090  -4.695  1.00  0.44           N  
ATOM   1073  CA  THR A 137     -29.978  11.515  -5.569  1.00  0.44           C  
ATOM   1074  C   THR A 137     -29.743  11.035  -6.998  1.00  0.44           C  
ATOM   1075  CB  THR A 137     -30.137  13.047  -5.559  1.00  0.41           C  
ATOM   1076  O   THR A 137     -30.495  11.389  -7.909  1.00  0.42           O  
ATOM   1077  CG2 THR A 137     -30.874  13.515  -4.308  1.00  0.37           C  
ATOM   1078  OG1 THR A 137     -28.841  13.656  -5.593  1.00  0.33           O  
ATOM   1079  N   PHE A 138     -28.831  10.130  -7.138  1.00  0.39           N  
ATOM   1080  CA  PHE A 138     -28.346   9.904  -8.494  1.00  0.41           C  
ATOM   1081  C   PHE A 138     -28.737   8.515  -8.985  1.00  0.39           C  
ATOM   1082  CB  PHE A 138     -26.825  10.074  -8.558  1.00  0.37           C  
ATOM   1083  O   PHE A 138     -28.742   7.556  -8.211  1.00  0.38           O  
ATOM   1084  CG  PHE A 138     -26.341  11.404  -8.045  1.00  0.35           C  
ATOM   1085  CD1 PHE A 138     -26.497  12.557  -8.805  1.00  0.32           C  
ATOM   1086  CD2 PHE A 138     -25.729  11.501  -6.802  1.00  0.34           C  
ATOM   1087  CE1 PHE A 138     -26.051  13.788  -8.332  1.00  0.32           C  
ATOM   1088  CE2 PHE A 138     -25.280  12.728  -6.323  1.00  0.35           C  
ATOM   1089  CZ  PHE A 138     -25.441  13.871  -7.090  1.00  0.32           C  
ATOM   1090  N   THR A 139     -29.537   8.288  -9.946  1.00  0.38           N  
ATOM   1091  CA  THR A 139     -30.038   7.177 -10.747  1.00  0.38           C  
ATOM   1092  C   THR A 139     -28.944   6.136 -10.971  1.00  0.38           C  
ATOM   1093  CB  THR A 139     -30.572   7.664 -12.107  1.00  0.35           C  
ATOM   1094  O   THR A 139     -27.756   6.439 -10.843  1.00  0.36           O  
ATOM   1095  CG2 THR A 139     -31.809   8.539 -11.930  1.00  0.32           C  
ATOM   1096  OG1 THR A 139     -29.554   8.423 -12.770  1.00  0.29           O  
ATOM   1097  N   ALA A 140     -29.128   4.853 -10.918  1.00  0.37           N  
ATOM   1098  CA  ALA A 140     -28.448   3.571 -11.079  1.00  0.37           C  
ATOM   1099  C   ALA A 140     -27.134   3.737 -11.836  1.00  0.37           C  
ATOM   1100  CB  ALA A 140     -29.353   2.576 -11.801  1.00  0.34           C  
ATOM   1101  O   ALA A 140     -26.242   2.891 -11.739  1.00  0.34           O  
ATOM   1102  N   ASN A 141     -26.866   4.806 -12.525  1.00  0.37           N  
ATOM   1103  CA  ASN A 141     -25.770   4.986 -13.472  1.00  0.38           C  
ATOM   1104  C   ASN A 141     -24.599   5.731 -12.838  1.00  0.37           C  
ATOM   1105  CB  ASN A 141     -26.256   5.723 -14.722  1.00  0.35           C  
ATOM   1106  O   ASN A 141     -23.797   6.348 -13.542  1.00  0.35           O  
ATOM   1107  CG  ASN A 141     -27.213   4.893 -15.554  1.00  0.33           C  
ATOM   1108  ND2 ASN A 141     -28.105   5.562 -16.275  1.00  0.28           N  
ATOM   1109  OD1 ASN A 141     -27.152   3.661 -15.549  1.00  0.32           O  
ATOM   1110  N   HIS A 142     -24.434   5.683 -11.478  1.00  0.37           N  
ATOM   1111  CA  HIS A 142     -23.420   6.519 -10.846  1.00  0.40           C  
ATOM   1112  C   HIS A 142     -22.226   5.688 -10.390  1.00  0.37           C  
ATOM   1113  CB  HIS A 142     -24.016   7.278  -9.659  1.00  0.35           C  
ATOM   1114  O   HIS A 142     -22.394   4.574  -9.890  1.00  0.36           O  
ATOM   1115  CG  HIS A 142     -24.996   8.336 -10.054  1.00  0.33           C  
ATOM   1116  CD2 HIS A 142     -25.505   8.670 -11.263  1.00  0.32           C  
ATOM   1117  ND1 HIS A 142     -25.564   9.201  -9.143  1.00  0.32           N  
ATOM   1118  CE1 HIS A 142     -26.384  10.022  -9.778  1.00  0.32           C  
ATOM   1119  NE2 HIS A 142     -26.366   9.722 -11.065  1.00  0.31           N  
ATOM   1120  N   LYS A 143     -21.038   6.136 -10.745  1.00  0.44           N  
ATOM   1121  CA  LYS A 143     -19.657   5.688 -10.588  1.00  0.44           C  
ATOM   1122  C   LYS A 143     -18.964   6.432  -9.449  1.00  0.44           C  
ATOM   1123  CB  LYS A 143     -18.878   5.881 -11.890  1.00  0.41           C  
ATOM   1124  O   LYS A 143     -18.930   7.664  -9.436  1.00  0.42           O  
ATOM   1125  CG  LYS A 143     -19.432   5.089 -13.065  1.00  0.39           C  
ATOM   1126  CD  LYS A 143     -18.572   5.262 -14.311  1.00  0.42           C  
ATOM   1127  CE  LYS A 143     -19.175   4.545 -15.511  1.00  0.35           C  
ATOM   1128  NZ  LYS A 143     -18.320   4.687 -16.728  1.00  0.35           N  
ATOM   1129  N   LEU A 144     -18.837   5.756  -8.162  1.00  0.44           N  
ATOM   1130  CA  LEU A 144     -17.761   6.245  -7.309  1.00  0.43           C  
ATOM   1131  C   LEU A 144     -16.403   6.029  -7.968  1.00  0.44           C  
ATOM   1132  CB  LEU A 144     -17.796   5.547  -5.947  1.00  0.41           C  
ATOM   1133  O   LEU A 144     -16.057   4.902  -8.332  1.00  0.42           O  
ATOM   1134  CG  LEU A 144     -16.961   6.185  -4.836  1.00  0.38           C  
ATOM   1135  CD1 LEU A 144     -17.806   7.172  -4.038  1.00  0.33           C  
ATOM   1136  CD2 LEU A 144     -16.378   5.112  -3.922  1.00  0.35           C  
ATOM   1137  N   HIS A 145     -15.744   7.035  -8.306  1.00  0.42           N  
ATOM   1138  CA  HIS A 145     -14.452   6.939  -8.975  1.00  0.43           C  
ATOM   1139  C   HIS A 145     -13.310   6.896  -7.966  1.00  0.42           C  
ATOM   1140  CB  HIS A 145     -14.259   8.112  -9.938  1.00  0.39           C  
ATOM   1141  O   HIS A 145     -12.419   6.050  -8.065  1.00  0.39           O  
ATOM   1142  CG  HIS A 145     -14.721   7.828 -11.331  1.00  0.37           C  
ATOM   1143  CD2 HIS A 145     -15.941   7.951 -11.906  1.00  0.35           C  
ATOM   1144  ND1 HIS A 145     -13.879   7.351 -12.312  1.00  0.32           N  
ATOM   1145  CE1 HIS A 145     -14.563   7.194 -13.433  1.00  0.35           C  
ATOM   1146  NE2 HIS A 145     -15.816   7.551 -13.213  1.00  0.32           N  
ATOM   1147  N   GLU A 146     -13.362   7.894  -6.953  1.00  0.41           N  
ATOM   1148  CA  GLU A 146     -12.290   8.101  -5.984  1.00  0.42           C  
ATOM   1149  C   GLU A 146     -12.839   8.599  -4.650  1.00  0.41           C  
ATOM   1150  CB  GLU A 146     -11.256   9.090  -6.529  1.00  0.39           C  
ATOM   1151  O   GLU A 146     -13.820   9.345  -4.616  1.00  0.39           O  
ATOM   1152  CG  GLU A 146      -9.848   8.865  -5.997  1.00  0.37           C  
ATOM   1153  CD  GLU A 146      -8.801   9.722  -6.688  1.00  0.41           C  
ATOM   1154  OE1 GLU A 146      -9.162  10.514  -7.588  1.00  0.39           O  
ATOM   1155  OE2 GLU A 146      -7.609   9.601  -6.327  1.00  0.38           O  
ATOM   1156  N   PHE A 147     -12.427   7.999  -3.533  1.00  0.43           N  
ATOM   1157  CA  PHE A 147     -12.512   8.402  -2.134  1.00  0.43           C  
ATOM   1158  C   PHE A 147     -11.143   8.816  -1.606  1.00  0.43           C  
ATOM   1159  CB  PHE A 147     -13.083   7.266  -1.280  1.00  0.40           C  
ATOM   1160  O   PHE A 147     -10.213   8.007  -1.577  1.00  0.41           O  
ATOM   1161  CG  PHE A 147     -13.485   7.692   0.106  1.00  0.37           C  
ATOM   1162  CD1 PHE A 147     -12.663   7.430   1.196  1.00  0.33           C  
ATOM   1163  CD2 PHE A 147     -14.687   8.355   0.320  1.00  0.34           C  
ATOM   1164  CE1 PHE A 147     -13.033   7.824   2.480  1.00  0.33           C  
ATOM   1165  CE2 PHE A 147     -15.064   8.751   1.600  1.00  0.36           C  
ATOM   1166  CZ  PHE A 147     -14.236   8.484   2.679  1.00  0.31           C  
ATOM   1167  N   ILE A 148     -10.835  10.109  -1.655  1.00  0.40           N  
ATOM   1168  CA  ILE A 148      -9.599  10.753  -1.224  1.00  0.41           C  
ATOM   1169  C   ILE A 148      -9.861  11.588   0.028  1.00  0.41           C  
ATOM   1170  CB  ILE A 148      -9.003  11.637  -2.342  1.00  0.38           C  
ATOM   1171  O   ILE A 148     -10.831  12.347   0.084  1.00  0.39           O  
ATOM   1172  CG1 ILE A 148      -8.907  10.848  -3.653  1.00  0.32           C  
ATOM   1173  CG2 ILE A 148      -7.632  12.181  -1.928  1.00  0.33           C  
ATOM   1174  CD1 ILE A 148      -8.501  11.690  -4.855  1.00  0.31           C  
ATOM   1175  N   GLY A 149      -9.119  11.226   1.085  1.00  0.40           N  
ATOM   1176  CA  GLY A 149      -9.069  12.157   2.201  1.00  0.39           C  
ATOM   1177  C   GLY A 149      -8.416  11.571   3.438  1.00  0.40           C  
ATOM   1178  O   GLY A 149      -7.935  10.436   3.414  1.00  0.39           O  
ATOM   1179  N   SER A 150      -8.133  12.319   4.480  1.00  0.39           N  
ATOM   1180  CA  SER A 150      -7.839  12.293   5.910  1.00  0.39           C  
ATOM   1181  C   SER A 150      -8.958  12.945   6.716  1.00  0.39           C  
ATOM   1182  CB  SER A 150      -6.514  12.998   6.198  1.00  0.37           C  
ATOM   1183  O   SER A 150      -9.697  13.784   6.197  1.00  0.38           O  
ATOM   1184  OG  SER A 150      -6.670  14.406   6.141  1.00  0.32           O  
ATOM   1185  N   LYS A 151      -9.619  12.194   7.805  1.00  0.36           N  
ATOM   1186  CA  LYS A 151     -10.643  12.453   8.813  1.00  0.37           C  
ATOM   1187  C   LYS A 151     -11.432  13.717   8.482  1.00  0.36           C  
ATOM   1188  CB  LYS A 151     -10.012  12.578  10.201  1.00  0.33           C  
ATOM   1189  O   LYS A 151     -12.649  13.763   8.674  1.00  0.34           O  
ATOM   1190  CG  LYS A 151     -10.024  11.286  11.005  1.00  0.30           C  
ATOM   1191  CD  LYS A 151      -9.503  11.504  12.419  1.00  0.34           C  
ATOM   1192  CE  LYS A 151      -9.540  10.217  13.234  1.00  0.27           C  
ATOM   1193  NZ  LYS A 151      -9.052  10.431  14.629  1.00  0.28           N  
ATOM   1194  N   ALA A 152     -10.715  14.845   8.102  1.00  0.39           N  
ATOM   1195  CA  ALA A 152     -11.391  16.140   8.123  1.00  0.38           C  
ATOM   1196  C   ALA A 152     -11.819  16.558   6.719  1.00  0.39           C  
ATOM   1197  CB  ALA A 152     -10.484  17.203   8.738  1.00  0.35           C  
ATOM   1198  O   ALA A 152     -12.744  17.357   6.557  1.00  0.36           O  
ATOM   1199  N   ASN A 153     -11.329  15.826   5.733  1.00  0.43           N  
ATOM   1200  CA  ASN A 153     -11.535  16.211   4.341  1.00  0.42           C  
ATOM   1201  C   ASN A 153     -11.535  14.997   3.417  1.00  0.43           C  
ATOM   1202  CB  ASN A 153     -10.468  17.215   3.898  1.00  0.40           C  
ATOM   1203  O   ASN A 153     -10.473  14.488   3.053  1.00  0.41           O  
ATOM   1204  CG  ASN A 153     -10.441  18.459   4.764  1.00  0.37           C  
ATOM   1205  ND2 ASN A 153      -9.250  18.856   5.195  1.00  0.33           N  
ATOM   1206  OD1 ASN A 153     -11.483  19.057   5.045  1.00  0.38           O  
ATOM   1207  N   GLU A 154     -12.535  14.257   3.560  1.00  0.50           N  
ATOM   1208  CA  GLU A 154     -12.733  13.125   2.659  1.00  0.51           C  
ATOM   1209  C   GLU A 154     -13.567  13.524   1.446  1.00  0.51           C  
ATOM   1210  CB  GLU A 154     -13.400  11.961   3.396  1.00  0.47           C  
ATOM   1211  O   GLU A 154     -14.608  14.169   1.587  1.00  0.49           O  
ATOM   1212  CG  GLU A 154     -12.580  11.417   4.558  1.00  0.45           C  
ATOM   1213  CD  GLU A 154     -13.367  10.484   5.463  1.00  0.49           C  
ATOM   1214  OE1 GLU A 154     -14.614  10.442   5.355  1.00  0.47           O  
ATOM   1215  OE2 GLU A 154     -12.732   9.790   6.288  1.00  0.42           O  
ATOM   1216  N   VAL A 155     -12.966  13.592   0.343  1.00  0.51           N  
ATOM   1217  CA  VAL A 155     -13.617  13.894  -0.928  1.00  0.49           C  
ATOM   1218  C   VAL A 155     -14.192  12.615  -1.532  1.00  0.51           C  
ATOM   1219  CB  VAL A 155     -12.640  14.560  -1.922  1.00  0.46           C  
ATOM   1220  O   VAL A 155     -13.473  11.629  -1.713  1.00  0.49           O  
ATOM   1221  CG1 VAL A 155     -13.335  14.847  -3.252  1.00  0.38           C  
ATOM   1222  CG2 VAL A 155     -12.068  15.845  -1.326  1.00  0.40           C  
ATOM   1223  N   LEU A 156     -15.437  12.574  -1.587  1.00  0.54           N  
ATOM   1224  CA  LEU A 156     -16.204  11.701  -2.470  1.00  0.53           C  
ATOM   1225  C   LEU A 156     -16.309  12.300  -3.869  1.00  0.54           C  
ATOM   1226  CB  LEU A 156     -17.603  11.458  -1.900  1.00  0.49           C  
ATOM   1227  O   LEU A 156     -16.849  13.395  -4.041  1.00  0.51           O  
ATOM   1228  CG  LEU A 156     -17.879  10.057  -1.352  1.00  0.46           C  
ATOM   1229  CD1 LEU A 156     -18.298  10.133   0.112  1.00  0.40           C  
ATOM   1230  CD2 LEU A 156     -18.948   9.358  -2.184  1.00  0.41           C  
ATOM   1231  N   PHE A 157     -15.545  11.768  -4.742  1.00  0.52           N  
ATOM   1232  CA  PHE A 157     -15.734  12.084  -6.153  1.00  0.51           C  
ATOM   1233  C   PHE A 157     -16.581  11.019  -6.838  1.00  0.52           C  
ATOM   1234  CB  PHE A 157     -14.382  12.216  -6.862  1.00  0.47           C  
ATOM   1235  O   PHE A 157     -16.206   9.845  -6.868  1.00  0.49           O  
ATOM   1236  CG  PHE A 157     -14.453  12.954  -8.171  1.00  0.43           C  
ATOM   1237  CD1 PHE A 157     -14.360  12.269  -9.377  1.00  0.37           C  
ATOM   1238  CD2 PHE A 157     -14.613  14.333  -8.197  1.00  0.38           C  
ATOM   1239  CE1 PHE A 157     -14.425  12.950 -10.591  1.00  0.35           C  
ATOM   1240  CE2 PHE A 157     -14.679  15.020  -9.406  1.00  0.41           C  
ATOM   1241  CZ  PHE A 157     -14.584  14.327 -10.602  1.00  0.33           C  
ATOM   1242  N   MET A 158     -17.702  11.407  -7.230  1.00  0.50           N  
ATOM   1243  CA  MET A 158     -18.672  10.528  -7.876  1.00  0.50           C  
ATOM   1244  C   MET A 158     -19.120  11.103  -9.216  1.00  0.50           C  
ATOM   1245  CB  MET A 158     -19.884  10.305  -6.971  1.00  0.45           C  
ATOM   1246  O   MET A 158     -19.257  12.319  -9.359  1.00  0.47           O  
ATOM   1247  CG  MET A 158     -19.554   9.597  -5.667  1.00  0.42           C  
ATOM   1248  SD  MET A 158     -21.042   9.285  -4.639  1.00  0.39           S  
ATOM   1249  CE  MET A 158     -21.476  10.986  -4.180  1.00  0.32           C  
ATOM   1250  N   LYS A 159     -19.232  10.357 -10.275  1.00  0.52           N  
ATOM   1251  CA  LYS A 159     -19.872  10.575 -11.569  1.00  0.51           C  
ATOM   1252  C   LYS A 159     -21.281   9.989 -11.590  1.00  0.52           C  
ATOM   1253  CB  LYS A 159     -19.034   9.965 -12.693  1.00  0.48           C  
ATOM   1254  O   LYS A 159     -21.488   8.842 -11.189  1.00  0.49           O  
ATOM   1255  CG  LYS A 159     -19.597  10.207 -14.086  1.00  0.45           C  
ATOM   1256  CD  LYS A 159     -18.710   9.593 -15.161  1.00  0.46           C  
ATOM   1257  CE  LYS A 159     -19.317   9.757 -16.548  1.00  0.38           C  
ATOM   1258  NZ  LYS A 159     -18.404   9.250 -17.616  1.00  0.36           N  
ATOM   1259  N   THR A 160     -22.207  10.830 -11.974  1.00  0.48           N  
ATOM   1260  CA  THR A 160     -23.555  10.472 -12.401  1.00  0.47           C  
ATOM   1261  C   THR A 160     -23.708  10.645 -13.909  1.00  0.48           C  
ATOM   1262  CB  THR A 160     -24.615  11.319 -11.673  1.00  0.44           C  
ATOM   1263  O   THR A 160     -23.425  11.717 -14.448  1.00  0.45           O  
ATOM   1264  CG2 THR A 160     -25.991  10.666 -11.753  1.00  0.38           C  
ATOM   1265  OG1 THR A 160     -24.244  11.459 -10.296  1.00  0.34           O  
ATOM   1266  N   ASN A 161     -23.825   9.555 -14.656  1.00  0.45           N  
ATOM   1267  CA  ASN A 161     -24.383   9.592 -16.004  1.00  0.46           C  
ATOM   1268  C   ASN A 161     -25.909   9.614 -15.978  1.00  0.45           C  
ATOM   1269  CB  ASN A 161     -23.883   8.401 -16.824  1.00  0.43           C  
ATOM   1270  O   ASN A 161     -26.540   8.659 -15.522  1.00  0.43           O  
ATOM   1271  CG  ASN A 161     -24.297   8.481 -18.281  1.00  0.41           C  
ATOM   1272  ND2 ASN A 161     -23.540   7.820 -19.149  1.00  0.32           N  
ATOM   1273  OD1 ASN A 161     -25.287   9.132 -18.623  1.00  0.40           O  
ATOM   1274  N   ASN A 162     -26.486  10.766 -16.386  1.00  0.41           N  
ATOM   1275  CA  ASN A 162     -27.919  10.898 -16.623  1.00  0.43           C  
ATOM   1276  C   ASN A 162     -28.271  10.648 -18.087  1.00  0.42           C  
ATOM   1277  CB  ASN A 162     -28.411  12.280 -16.187  1.00  0.40           C  
ATOM   1278  O   ASN A 162     -29.336  11.055 -18.552  1.00  0.40           O  
ATOM   1279  CG  ASN A 162     -28.216  12.529 -14.705  1.00  0.38           C  
ATOM   1280  ND2 ASN A 162     -28.239  13.795 -14.308  1.00  0.33           N  
ATOM   1281  OD1 ASN A 162     -28.044  11.590 -13.923  1.00  0.38           O  
ATOM   1282  N   GLY A 163     -27.622   9.861 -18.881  1.00  0.44           N  
ATOM   1283  CA  GLY A 163     -27.913   9.476 -20.253  1.00  0.44           C  
ATOM   1284  C   GLY A 163     -27.523  10.536 -21.266  1.00  0.44           C  
ATOM   1285  O   GLY A 163     -27.025  10.215 -22.347  1.00  0.42           O  
ATOM   1286  N   THR A 164     -27.642  11.810 -20.961  1.00  0.45           N  
ATOM   1287  CA  THR A 164     -27.344  12.891 -21.893  1.00  0.45           C  
ATOM   1288  C   THR A 164     -26.295  13.834 -21.310  1.00  0.45           C  
ATOM   1289  CB  THR A 164     -28.613  13.687 -22.250  1.00  0.42           C  
ATOM   1290  O   THR A 164     -25.504  14.424 -22.049  1.00  0.42           O  
ATOM   1291  CG2 THR A 164     -29.279  13.128 -23.503  1.00  0.39           C  
ATOM   1292  OG1 THR A 164     -29.538  13.614 -21.157  1.00  0.37           O  
ATOM   1293  N   THR A 165     -26.199  13.948 -20.050  1.00  0.49           N  
ATOM   1294  CA  THR A 165     -25.309  14.816 -19.288  1.00  0.48           C  
ATOM   1295  C   THR A 165     -24.708  14.067 -18.102  1.00  0.49           C  
ATOM   1296  CB  THR A 165     -26.047  16.071 -18.786  1.00  0.46           C  
ATOM   1297  O   THR A 165     -25.428  13.413 -17.345  1.00  0.46           O  
ATOM   1298  CG2 THR A 165     -25.487  17.334 -19.432  1.00  0.42           C  
ATOM   1299  OG1 THR A 165     -27.439  15.960 -19.108  1.00  0.39           O  
ATOM   1300  N   ASP A 166     -23.427  13.863 -18.192  1.00  0.50           N  
ATOM   1301  CA  ASP A 166     -22.705  13.389 -17.015  1.00  0.50           C  
ATOM   1302  C   ASP A 166     -22.580  14.492 -15.967  1.00  0.51           C  
ATOM   1303  CB  ASP A 166     -21.318  12.876 -17.407  1.00  0.48           C  
ATOM   1304  O   ASP A 166     -22.306  15.646 -16.302  1.00  0.49           O  
ATOM   1305  CG  ASP A 166     -21.366  11.578 -18.195  1.00  0.47           C  
ATOM   1306  OD1 ASP A 166     -22.393  10.868 -18.138  1.00  0.46           O  
ATOM   1307  OD2 ASP A 166     -20.367  11.262 -18.877  1.00  0.48           O  
ATOM   1308  N   THR A 167     -23.180  14.277 -14.788  1.00  0.53           N  
ATOM   1309  CA  THR A 167     -22.987  15.152 -13.637  1.00  0.53           C  
ATOM   1310  C   THR A 167     -21.990  14.542 -12.655  1.00  0.53           C  
ATOM   1311  CB  THR A 167     -24.319  15.428 -12.915  1.00  0.51           C  
ATOM   1312  O   THR A 167     -22.041  13.343 -12.375  1.00  0.51           O  
ATOM   1313  CG2 THR A 167     -24.212  16.652 -12.012  1.00  0.47           C  
ATOM   1314  OG1 THR A 167     -25.345  15.654 -13.888  1.00  0.45           O  
ATOM   1315  N   TYR A 168     -21.011  15.230 -12.379  1.00  0.56           N  
ATOM   1316  CA  TYR A 168     -20.014  14.848 -11.386  1.00  0.56           C  
ATOM   1317  C   TYR A 168     -20.293  15.519 -10.047  1.00  0.56           C  
ATOM   1318  CB  TYR A 168     -18.607  15.212 -11.870  1.00  0.53           C  
ATOM   1319  O   TYR A 168     -20.696  16.684 -10.001  1.00  0.54           O  
ATOM   1320  CG  TYR A 168     -18.184  14.474 -13.117  1.00  0.51           C  
ATOM   1321  CD1 TYR A 168     -17.550  13.237 -13.037  1.00  0.48           C  
ATOM   1322  CD2 TYR A 168     -18.416  15.014 -14.377  1.00  0.49           C  
ATOM   1323  CE1 TYR A 168     -17.157  12.554 -14.184  1.00  0.46           C  
ATOM   1324  CE2 TYR A 168     -18.028  14.341 -15.531  1.00  0.48           C  
ATOM   1325  OH  TYR A 168     -17.013  12.442 -16.562  1.00  0.39           O  
ATOM   1326  CZ  TYR A 168     -17.400  13.113 -15.424  1.00  0.47           C  
ATOM   1327  N   THR A 169     -20.187  14.694  -9.107  1.00  0.57           N  
ATOM   1328  CA  THR A 169     -20.432  15.163  -7.747  1.00  0.57           C  
ATOM   1329  C   THR A 169     -19.203  14.940  -6.869  1.00  0.57           C  
ATOM   1330  CB  THR A 169     -21.648  14.455  -7.122  1.00  0.55           C  
ATOM   1331  O   THR A 169     -18.612  13.858  -6.883  1.00  0.55           O  
ATOM   1332  CG2 THR A 169     -22.036  15.097  -5.795  1.00  0.51           C  
ATOM   1333  OG1 THR A 169     -22.758  14.540  -8.024  1.00  0.51           O  
ATOM   1334  N   ILE A 170     -18.704  16.027  -6.297  1.00  0.58           N  
ATOM   1335  CA  ILE A 170     -17.714  15.974  -5.227  1.00  0.57           C  
ATOM   1336  C   ILE A 170     -18.392  16.230  -3.883  1.00  0.57           C  
ATOM   1337  CB  ILE A 170     -16.577  16.995  -5.458  1.00  0.55           C  
ATOM   1338  O   ILE A 170     -19.113  17.218  -3.723  1.00  0.55           O  
ATOM   1339  CG1 ILE A 170     -15.851  16.697  -6.774  1.00  0.48           C  
ATOM   1340  CG2 ILE A 170     -15.600  16.990  -4.279  1.00  0.50           C  
ATOM   1341  CD1 ILE A 170     -14.872  17.782  -7.200  1.00  0.47           C  
ATOM   1342  N   GLY A 171     -18.385  15.214  -3.073  1.00  0.57           N  
ATOM   1343  CA  GLY A 171     -18.775  15.342  -1.678  1.00  0.56           C  
ATOM   1344  C   GLY A 171     -17.597  15.304  -0.723  1.00  0.57           C  
ATOM   1345  O   GLY A 171     -16.555  14.725  -1.037  1.00  0.55           O  
ATOM   1346  N   LEU A 172     -17.567  16.191   0.227  1.00  0.54           N  
ATOM   1347  CA  LEU A 172     -16.729  16.123   1.419  1.00  0.53           C  
ATOM   1348  C   LEU A 172     -17.505  15.540   2.596  1.00  0.54           C  
ATOM   1349  CB  LEU A 172     -16.199  17.513   1.782  1.00  0.51           C  
ATOM   1350  O   LEU A 172     -18.633  15.956   2.869  1.00  0.52           O  
ATOM   1351  CG  LEU A 172     -15.026  18.030   0.947  1.00  0.48           C  
ATOM   1352  CD1 LEU A 172     -14.984  19.554   0.980  1.00  0.43           C  
ATOM   1353  CD2 LEU A 172     -13.712  17.442   1.450  1.00  0.43           C  
ATOM   1354  N   THR A 173     -17.003  14.569   3.120  1.00  0.50           N  
ATOM   1355  CA  THR A 173     -17.439  14.170   4.454  1.00  0.50           C  
ATOM   1356  C   THR A 173     -16.873  15.113   5.512  1.00  0.50           C  
ATOM   1357  CB  THR A 173     -17.015  12.724   4.771  1.00  0.48           C  
ATOM   1358  O   THR A 173     -15.793  15.679   5.333  1.00  0.49           O  
ATOM   1359  CG2 THR A 173     -17.483  11.762   3.684  1.00  0.45           C  
ATOM   1360  OG1 THR A 173     -15.586  12.661   4.866  1.00  0.41           O  
ATOM   1361  N   ASN A 174     -17.678  15.866   6.347  1.00  0.43           N  
ATOM   1362  CA  ASN A 174     -17.300  16.700   7.483  1.00  0.43           C  
ATOM   1363  C   ASN A 174     -16.685  15.871   8.607  1.00  0.43           C  
ATOM   1364  CB  ASN A 174     -18.510  17.481   8.002  1.00  0.40           C  
ATOM   1365  O   ASN A 174     -16.755  16.253   9.776  1.00  0.41           O  
ATOM   1366  CG  ASN A 174     -19.196  18.285   6.914  1.00  0.38           C  
ATOM   1367  ND2 ASN A 174     -20.340  18.871   7.243  1.00  0.33           N  
ATOM   1368  OD1 ASN A 174     -18.701  18.377   5.788  1.00  0.39           O  
ATOM   1369  N   GLY A 175     -15.839  14.914   8.338  1.00  0.39           N  
ATOM   1370  CA  GLY A 175     -15.001  14.259   9.330  1.00  0.38           C  
ATOM   1371  C   GLY A 175     -15.757  13.872  10.587  1.00  0.39           C  
ATOM   1372  O   GLY A 175     -15.222  13.171  11.449  1.00  0.37           O  
ATOM   1373  N   THR A 176     -16.930  14.418  10.837  1.00  0.36           N  
ATOM   1374  CA  THR A 176     -17.712  13.872  11.941  1.00  0.36           C  
ATOM   1375  C   THR A 176     -18.706  12.829  11.436  1.00  0.36           C  
ATOM   1376  CB  THR A 176     -18.468  14.983  12.693  1.00  0.33           C  
ATOM   1377  O   THR A 176     -19.526  13.118  10.562  1.00  0.34           O  
ATOM   1378  CG2 THR A 176     -17.763  15.341  13.998  1.00  0.31           C  
ATOM   1379  OG1 THR A 176     -18.539  16.150  11.865  1.00  0.27           O  
ATOM   1380  N   LEU A 177     -18.144  11.696  11.135  1.00  0.35           N  
ATOM   1381  CA  LEU A 177     -18.862  10.466  10.817  1.00  0.36           C  
ATOM   1382  C   LEU A 177     -20.338  10.589  11.178  1.00  0.35           C  
ATOM   1383  CB  LEU A 177     -18.241   9.277  11.555  1.00  0.33           C  
ATOM   1384  O   LEU A 177     -21.181   9.890  10.611  1.00  0.34           O  
ATOM   1385  CG  LEU A 177     -16.909   8.761  11.009  1.00  0.31           C  
ATOM   1386  CD1 LEU A 177     -16.223   7.872  12.041  1.00  0.27           C  
ATOM   1387  CD2 LEU A 177     -17.122   8.005   9.702  1.00  0.29           C  
ATOM   1388  N   ASN A 178     -20.666  11.675  11.964  1.00  0.31           N  
ATOM   1389  CA  ASN A 178     -22.009  11.811  12.519  1.00  0.33           C  
ATOM   1390  C   ASN A 178     -22.868  12.755  11.683  1.00  0.31           C  
ATOM   1391  CB  ASN A 178     -21.944  12.296  13.969  1.00  0.28           C  
ATOM   1392  O   ASN A 178     -24.097  12.696  11.739  1.00  0.29           O  
ATOM   1393  CG  ASN A 178     -21.391  11.246  14.912  1.00  0.27           C  
ATOM   1394  ND2 ASN A 178     -20.850  11.688  16.041  1.00  0.19           N  
ATOM   1395  OD1 ASN A 178     -21.448  10.047  14.627  1.00  0.27           O  
ATOM   1396  N   SER A 179     -22.446  13.472  10.657  1.00  0.35           N  
ATOM   1397  CA  SER A 179     -23.173  14.386   9.782  1.00  0.35           C  
ATOM   1398  C   SER A 179     -22.473  14.536   8.436  1.00  0.35           C  
ATOM   1399  CB  SER A 179     -23.322  15.756  10.444  1.00  0.31           C  
ATOM   1400  O   SER A 179     -21.347  15.034   8.368  1.00  0.33           O  
ATOM   1401  OG  SER A 179     -22.057  16.370  10.621  1.00  0.29           O  
ATOM   1402  N   VAL A 180     -22.397  13.558   7.654  1.00  0.37           N  
ATOM   1403  CA  VAL A 180     -22.023  13.812   6.266  1.00  0.38           C  
ATOM   1404  C   VAL A 180     -22.954  14.863   5.665  1.00  0.37           C  
ATOM   1405  CB  VAL A 180     -22.062  12.519   5.421  1.00  0.35           C  
ATOM   1406  O   VAL A 180     -24.144  14.608   5.469  1.00  0.36           O  
ATOM   1407  CG1 VAL A 180     -21.509  12.773   4.020  1.00  0.31           C  
ATOM   1408  CG2 VAL A 180     -21.280  11.405   6.115  1.00  0.32           C  
ATOM   1409  N   SER A 181     -23.125  16.040   6.329  1.00  0.38           N  
ATOM   1410  CA  SER A 181     -23.647  17.078   5.446  1.00  0.38           C  
ATOM   1411  C   SER A 181     -22.798  17.211   4.186  1.00  0.38           C  
ATOM   1412  CB  SER A 181     -23.708  18.422   6.174  1.00  0.35           C  
ATOM   1413  O   SER A 181     -21.570  17.274   4.263  1.00  0.36           O  
ATOM   1414  OG  SER A 181     -22.405  18.941   6.380  1.00  0.32           O  
ATOM   1415  N   HIS A 182     -23.263  16.491   3.166  1.00  0.42           N  
ATOM   1416  CA  HIS A 182     -22.734  16.420   1.809  1.00  0.44           C  
ATOM   1417  C   HIS A 182     -23.169  17.626   0.984  1.00  0.43           C  
ATOM   1418  CB  HIS A 182     -23.184  15.127   1.126  1.00  0.39           C  
ATOM   1419  O   HIS A 182     -24.337  18.020   1.020  1.00  0.41           O  
ATOM   1420  CG  HIS A 182     -22.751  13.888   1.843  1.00  0.38           C  
ATOM   1421  CD2 HIS A 182     -23.460  12.978   2.552  1.00  0.36           C  
ATOM   1422  ND1 HIS A 182     -21.438  13.470   1.881  1.00  0.39           N  
ATOM   1423  CE1 HIS A 182     -21.359  12.353   2.584  1.00  0.34           C  
ATOM   1424  NE2 HIS A 182     -22.571  12.033   3.003  1.00  0.34           N  
ATOM   1425  N   GLN A 183     -22.345  18.534   0.836  1.00  0.43           N  
ATOM   1426  CA  GLN A 183     -22.528  19.495  -0.246  1.00  0.43           C  
ATOM   1427  C   GLN A 183     -21.812  19.039  -1.514  1.00  0.43           C  
ATOM   1428  CB  GLN A 183     -22.025  20.877   0.173  1.00  0.39           C  
ATOM   1429  O   GLN A 183     -20.692  18.527  -1.451  1.00  0.41           O  
ATOM   1430  CG  GLN A 183     -22.922  21.578   1.184  1.00  0.37           C  
ATOM   1431  CD  GLN A 183     -22.883  23.090   1.055  1.00  0.40           C  
ATOM   1432  NE2 GLN A 183     -23.848  23.763   1.672  1.00  0.31           N  
ATOM   1433  OE1 GLN A 183     -21.992  23.648   0.407  1.00  0.41           O  
ATOM   1434  N   TYR A 184     -22.583  18.635  -2.540  1.00  0.48           N  
ATOM   1435  CA  TYR A 184     -22.141  18.343  -3.899  1.00  0.50           C  
ATOM   1436  C   TYR A 184     -21.959  19.626  -4.701  1.00  0.48           C  
ATOM   1437  CB  TYR A 184     -23.143  17.424  -4.604  1.00  0.46           C  
ATOM   1438  O   TYR A 184     -22.714  20.586  -4.528  1.00  0.47           O  
ATOM   1439  CG  TYR A 184     -23.461  16.167  -3.832  1.00  0.44           C  
ATOM   1440  CD1 TYR A 184     -22.675  15.025  -3.969  1.00  0.40           C  
ATOM   1441  CD2 TYR A 184     -24.548  16.117  -2.966  1.00  0.41           C  
ATOM   1442  CE1 TYR A 184     -22.965  13.863  -3.261  1.00  0.37           C  
ATOM   1443  CE2 TYR A 184     -24.848  14.961  -2.254  1.00  0.41           C  
ATOM   1444  OH  TYR A 184     -24.344  12.693  -1.704  1.00  0.27           O  
ATOM   1445  CZ  TYR A 184     -24.052  13.841  -2.407  1.00  0.36           C  
ATOM   1446  N   VAL A 185     -20.901  19.728  -5.303  1.00  0.50           N  
ATOM   1447  CA  VAL A 185     -20.792  20.563  -6.495  1.00  0.49           C  
ATOM   1448  C   VAL A 185     -21.007  19.711  -7.744  1.00  0.51           C  
ATOM   1449  CB  VAL A 185     -19.424  21.278  -6.565  1.00  0.47           C  
ATOM   1450  O   VAL A 185     -20.344  18.687  -7.926  1.00  0.48           O  
ATOM   1451  CG1 VAL A 185     -19.344  22.170  -7.803  1.00  0.39           C  
ATOM   1452  CG2 VAL A 185     -19.184  22.095  -5.297  1.00  0.41           C  
ATOM   1453  N   GLU A 186     -22.218  19.752  -8.327  1.00  0.52           N  
ATOM   1454  CA  GLU A 186     -22.480  19.223  -9.662  1.00  0.52           C  
ATOM   1455  C   GLU A 186     -21.767  20.045 -10.732  1.00  0.52           C  
ATOM   1456  CB  GLU A 186     -23.985  19.188  -9.942  1.00  0.50           C  
ATOM   1457  O   GLU A 186     -21.755  21.276 -10.670  1.00  0.50           O  
ATOM   1458  CG  GLU A 186     -24.726  18.097  -9.182  1.00  0.47           C  
ATOM   1459  CD  GLU A 186     -26.193  17.989  -9.568  1.00  0.49           C  
ATOM   1460  OE1 GLU A 186     -26.699  18.879 -10.289  1.00  0.50           O  
ATOM   1461  OE2 GLU A 186     -26.842  17.006  -9.145  1.00  0.45           O  
ATOM   1462  N   PHE A 187     -21.083  19.300 -11.564  1.00  0.51           N  
ATOM   1463  CA  PHE A 187     -20.499  19.868 -12.773  1.00  0.53           C  
ATOM   1464  C   PHE A 187     -21.249  19.392 -14.011  1.00  0.51           C  
ATOM   1465  CB  PHE A 187     -19.017  19.497 -12.881  1.00  0.49           C  
ATOM   1466  O   PHE A 187     -21.329  18.190 -14.272  1.00  0.50           O  
ATOM   1467  CG  PHE A 187     -18.325  19.368 -11.551  1.00  0.48           C  
ATOM   1468  CD1 PHE A 187     -17.757  20.477 -10.937  1.00  0.45           C  
ATOM   1469  CD2 PHE A 187     -18.241  18.136 -10.915  1.00  0.45           C  
ATOM   1470  CE1 PHE A 187     -17.115  20.360  -9.706  1.00  0.41           C  
ATOM   1471  CE2 PHE A 187     -17.602  18.011  -9.685  1.00  0.44           C  
ATOM   1472  CZ  PHE A 187     -17.039  19.125  -9.083  1.00  0.41           C  
ATOM   1473  N   PRO A 188     -22.210  20.217 -14.474  1.00  0.44           N  
ATOM   1474  CA  PRO A 188     -22.802  19.892 -15.773  1.00  0.43           C  
ATOM   1475  C   PRO A 188     -21.759  19.765 -16.882  1.00  0.44           C  
ATOM   1476  CB  PRO A 188     -23.740  21.072 -16.039  1.00  0.41           C  
ATOM   1477  O   PRO A 188     -20.922  20.656 -17.051  1.00  0.43           O  
ATOM   1478  CG  PRO A 188     -23.225  22.172 -15.169  1.00  0.38           C  
ATOM   1479  CD  PRO A 188     -22.387  21.567 -14.080  1.00  0.41           C  
ATOM   1480  N   ARG A 189     -21.828  18.459 -17.609  1.00  0.44           N  
ATOM   1481  CA  ARG A 189     -21.037  18.542 -18.833  1.00  0.44           C  
ATOM   1482  C   ARG A 189     -21.635  17.670 -19.931  1.00  0.44           C  
ATOM   1483  CB  ARG A 189     -19.588  18.128 -18.566  1.00  0.39           C  
ATOM   1484  O   ARG A 189     -22.351  16.707 -19.646  1.00  0.42           O  
ATOM   1485  CG  ARG A 189     -18.709  19.259 -18.054  1.00  0.36           C  
ATOM   1486  CD  ARG A 189     -17.235  18.995 -18.327  1.00  0.40           C  
ATOM   1487  NE  ARG A 189     -16.391  20.073 -17.821  1.00  0.34           N  
ATOM   1488  NH1 ARG A 189     -14.456  19.312 -18.827  1.00  0.28           N  
ATOM   1489  NH2 ARG A 189     -14.419  21.220 -17.558  1.00  0.25           N  
ATOM   1490  CZ  ARG A 189     -15.091  20.199 -18.069  1.00  0.31           C  
ATOM   1491  N   SER A 190     -21.607  18.133 -21.217  1.00  0.41           N  
ATOM   1492  CA  SER A 190     -21.962  17.754 -22.581  1.00  0.41           C  
ATOM   1493  C   SER A 190     -21.191  16.517 -23.029  1.00  0.41           C  
ATOM   1494  CB  SER A 190     -21.693  18.910 -23.545  1.00  0.37           C  
ATOM   1495  O   SER A 190     -19.982  16.420 -22.814  1.00  0.39           O  
ATOM   1496  OG  SER A 190     -20.327  19.286 -23.511  1.00  0.34           O  
ATOM   1497  N   ASN A 191     -21.965  15.268 -23.166  1.00  0.36           N  
ATOM   1498  CA  ASN A 191     -21.967  14.038 -23.951  1.00  0.37           C  
ATOM   1499  C   ASN A 191     -20.645  13.288 -23.821  1.00  0.36           C  
ATOM   1500  CB  ASN A 191     -22.264  14.340 -25.422  1.00  0.32           C  
ATOM   1501  O   ASN A 191     -19.683  13.588 -24.531  1.00  0.34           O  
ATOM   1502  CG  ASN A 191     -23.749  14.401 -25.718  1.00  0.31           C  
ATOM   1503  ND2 ASN A 191     -24.101  14.943 -26.878  1.00  0.24           N  
ATOM   1504  OD1 ASN A 191     -24.574  13.965 -24.910  1.00  0.31           O  
ATOM   1505  N   MET A 192     -20.141  12.786 -22.633  1.00  0.33           N  
ATOM   1506  CA  MET A 192     -18.852  12.148 -22.377  1.00  0.35           C  
ATOM   1507  C   MET A 192     -18.996  10.631 -22.334  1.00  0.33           C  
ATOM   1508  CB  MET A 192     -18.252  12.654 -21.064  1.00  0.31           C  
ATOM   1509  O   MET A 192     -19.883  10.105 -21.660  1.00  0.33           O  
ATOM   1510  CG  MET A 192     -17.835  14.115 -21.103  1.00  0.30           C  
ATOM   1511  SD  MET A 192     -16.690  14.556 -19.739  1.00  0.25           S  
ATOM   1512  CE  MET A 192     -16.445  12.923 -18.986  1.00  0.28           C  
ATOM   1513  N   GLY A 193     -19.012   9.870 -23.358  1.00  0.35           N  
ATOM   1514  CA  GLY A 193     -18.827   8.439 -23.536  1.00  0.35           C  
ATOM   1515  C   GLY A 193     -18.318   7.743 -22.288  1.00  0.35           C  
ATOM   1516  O   GLY A 193     -17.705   8.375 -21.425  1.00  0.33           O  
ATOM   1517  N   SER A 194     -19.067   6.737 -21.653  1.00  0.33           N  
ATOM   1518  CA  SER A 194     -19.213   5.765 -20.574  1.00  0.34           C  
ATOM   1519  C   SER A 194     -17.878   5.496 -19.888  1.00  0.33           C  
ATOM   1520  CB  SER A 194     -19.793   4.454 -21.108  1.00  0.30           C  
ATOM   1521  O   SER A 194     -17.842   5.091 -18.724  1.00  0.30           O  
ATOM   1522  OG  SER A 194     -18.866   3.804 -21.960  1.00  0.25           O  
ATOM   1523  N   THR A 195     -16.621   5.711 -20.391  1.00  0.33           N  
ATOM   1524  CA  THR A 195     -15.436   4.923 -20.068  1.00  0.34           C  
ATOM   1525  C   THR A 195     -14.342   5.808 -19.478  1.00  0.33           C  
ATOM   1526  CB  THR A 195     -14.895   4.193 -21.310  1.00  0.31           C  
ATOM   1527  O   THR A 195     -13.218   5.352 -19.258  1.00  0.32           O  
ATOM   1528  CG2 THR A 195     -15.825   3.059 -21.731  1.00  0.28           C  
ATOM   1529  OG1 THR A 195     -14.778   5.125 -22.392  1.00  0.27           O  
ATOM   1530  N   ASP A 196     -14.498   6.962 -18.822  1.00  0.36           N  
ATOM   1531  CA  ASP A 196     -13.409   7.927 -18.704  1.00  0.37           C  
ATOM   1532  C   ASP A 196     -12.961   8.074 -17.252  1.00  0.36           C  
ATOM   1533  CB  ASP A 196     -13.833   9.286 -19.264  1.00  0.33           C  
ATOM   1534  O   ASP A 196     -13.787   8.282 -16.360  1.00  0.35           O  
ATOM   1535  CG  ASP A 196     -13.960   9.290 -20.777  1.00  0.31           C  
ATOM   1536  OD1 ASP A 196     -13.290   8.476 -21.448  1.00  0.30           O  
ATOM   1537  OD2 ASP A 196     -14.735  10.118 -21.304  1.00  0.28           O  
ATOM   1538  N   PRO A 197     -11.696   7.516 -16.863  1.00  0.37           N  
ATOM   1539  CA  PRO A 197     -11.053   7.752 -15.569  1.00  0.37           C  
ATOM   1540  C   PRO A 197     -10.821   9.234 -15.286  1.00  0.38           C  
ATOM   1541  CB  PRO A 197      -9.723   7.005 -15.694  1.00  0.35           C  
ATOM   1542  O   PRO A 197     -10.207   9.932 -16.098  1.00  0.37           O  
ATOM   1543  CG  PRO A 197      -9.430   6.989 -17.160  1.00  0.32           C  
ATOM   1544  CD  PRO A 197     -10.727   7.115 -17.906  1.00  0.36           C  
ATOM   1545  N   GLN A 198     -11.613   9.942 -14.450  1.00  0.45           N  
ATOM   1546  CA  GLN A 198     -11.452  11.265 -13.854  1.00  0.46           C  
ATOM   1547  C   GLN A 198     -11.013  11.161 -12.396  1.00  0.45           C  
ATOM   1548  CB  GLN A 198     -12.754  12.061 -13.955  1.00  0.41           C  
ATOM   1549  O   GLN A 198     -11.497  10.303 -11.656  1.00  0.44           O  
ATOM   1550  CG  GLN A 198     -13.222  12.296 -15.384  1.00  0.38           C  
ATOM   1551  CD  GLN A 198     -14.310  13.350 -15.480  1.00  0.41           C  
ATOM   1552  NE2 GLN A 198     -14.590  13.804 -16.697  1.00  0.31           N  
ATOM   1553  OE1 GLN A 198     -14.895  13.751 -14.469  1.00  0.39           O  
ATOM   1554  N   TYR A 199      -9.719  11.583 -12.141  1.00  0.53           N  
ATOM   1555  CA  TYR A 199      -9.038  11.589 -10.852  1.00  0.53           C  
ATOM   1556  C   TYR A 199      -9.291  12.895 -10.107  1.00  0.53           C  
ATOM   1557  CB  TYR A 199      -7.532  11.379 -11.039  1.00  0.52           C  
ATOM   1558  O   TYR A 199      -9.295  13.970 -10.711  1.00  0.52           O  
ATOM   1559  CG  TYR A 199      -7.184  10.124 -11.802  1.00  0.50           C  
ATOM   1560  CD1 TYR A 199      -7.175   8.882 -11.170  1.00  0.47           C  
ATOM   1561  CD2 TYR A 199      -6.864  10.177 -13.154  1.00  0.48           C  
ATOM   1562  CE1 TYR A 199      -6.853   7.723 -11.869  1.00  0.45           C  
ATOM   1563  CE2 TYR A 199      -6.541   9.024 -13.862  1.00  0.46           C  
ATOM   1564  OH  TYR A 199      -6.219   6.660 -13.909  1.00  0.34           O  
ATOM   1565  CZ  TYR A 199      -6.539   7.804 -13.212  1.00  0.48           C  
ATOM   1566  N   ALA A 200      -9.768  12.903  -8.971  1.00  0.59           N  
ATOM   1567  CA  ALA A 200      -9.711  14.020  -8.032  1.00  0.59           C  
ATOM   1568  C   ALA A 200      -8.611  13.810  -6.995  1.00  0.59           C  
ATOM   1569  CB  ALA A 200     -11.060  14.206  -7.343  1.00  0.57           C  
ATOM   1570  O   ALA A 200      -8.338  12.677  -6.592  1.00  0.57           O  
ATOM   1571  N   HIS A 201      -7.910  14.856  -6.758  1.00  0.57           N  
ATOM   1572  CA  HIS A 201      -6.852  14.856  -5.753  1.00  0.58           C  
ATOM   1573  C   HIS A 201      -7.034  15.998  -4.760  1.00  0.57           C  
ATOM   1574  CB  HIS A 201      -5.479  14.955  -6.421  1.00  0.56           C  
ATOM   1575  O   HIS A 201      -7.314  17.132  -5.155  1.00  0.56           O  
ATOM   1576  CG  HIS A 201      -5.075  13.713  -7.149  1.00  0.56           C  
ATOM   1577  CD2 HIS A 201      -5.097  13.408  -8.468  1.00  0.53           C  
ATOM   1578  ND1 HIS A 201      -4.578  12.601  -6.505  1.00  0.49           N  
ATOM   1579  CE1 HIS A 201      -4.311  11.664  -7.399  1.00  0.48           C  
ATOM   1580  NE2 HIS A 201      -4.617  12.128  -8.598  1.00  0.45           N  
ATOM   1581  N   ILE A 202      -6.738  15.731  -3.390  1.00  0.59           N  
ATOM   1582  CA  ILE A 202      -6.653  16.793  -2.393  1.00  0.59           C  
ATOM   1583  C   ILE A 202      -5.189  17.136  -2.129  1.00  0.59           C  
ATOM   1584  CB  ILE A 202      -7.354  16.389  -1.076  1.00  0.58           C  
ATOM   1585  O   ILE A 202      -4.387  16.257  -1.805  1.00  0.57           O  
ATOM   1586  CG1 ILE A 202      -8.858  16.202  -1.308  1.00  0.55           C  
ATOM   1587  CG2 ILE A 202      -7.094  17.432   0.015  1.00  0.56           C  
ATOM   1588  CD1 ILE A 202      -9.610  15.672  -0.095  1.00  0.54           C  
ATOM   1589  N   VAL A 203      -4.818  18.290  -2.356  1.00  0.60           N  
ATOM   1590  CA  VAL A 203      -3.544  18.883  -1.963  1.00  0.60           C  
ATOM   1591  C   VAL A 203      -3.793  20.110  -1.089  1.00  0.60           C  
ATOM   1592  CB  VAL A 203      -2.694  19.269  -3.194  1.00  0.59           C  
ATOM   1593  O   VAL A 203      -4.368  21.100  -1.547  1.00  0.58           O  
ATOM   1594  CG1 VAL A 203      -1.325  19.792  -2.763  1.00  0.57           C  
ATOM   1595  CG2 VAL A 203      -2.541  18.074  -4.133  1.00  0.58           C  
ATOM   1596  N   GLY A 204      -3.474  20.046   0.301  1.00  0.58           N  
ATOM   1597  CA  GLY A 204      -3.860  21.061   1.268  1.00  0.57           C  
ATOM   1598  C   GLY A 204      -5.362  21.244   1.373  1.00  0.58           C  
ATOM   1599  O   GLY A 204      -6.085  20.304   1.711  1.00  0.55           O  
ATOM   1600  N   ASN A 205      -5.835  22.555   1.128  1.00  0.66           N  
ATOM   1601  CA  ASN A 205      -7.228  22.969   1.251  1.00  0.66           C  
ATOM   1602  C   ASN A 205      -7.933  22.974  -0.103  1.00  0.67           C  
ATOM   1603  CB  ASN A 205      -7.322  24.350   1.903  1.00  0.64           C  
ATOM   1604  O   ASN A 205      -8.985  23.597  -0.257  1.00  0.66           O  
ATOM   1605  CG  ASN A 205      -7.021  24.316   3.389  1.00  0.62           C  
ATOM   1606  ND2 ASN A 205      -6.381  25.366   3.889  1.00  0.59           N  
ATOM   1607  OD1 ASN A 205      -7.361  23.353   4.081  1.00  0.60           O  
ATOM   1608  N   PHE A 206      -7.424  22.280  -1.065  1.00  0.71           N  
ATOM   1609  CA  PHE A 206      -8.016  22.306  -2.397  1.00  0.71           C  
ATOM   1610  C   PHE A 206      -8.154  20.895  -2.956  1.00  0.71           C  
ATOM   1611  CB  PHE A 206      -7.172  23.165  -3.345  1.00  0.69           C  
ATOM   1612  O   PHE A 206      -7.321  20.029  -2.682  1.00  0.69           O  
ATOM   1613  CG  PHE A 206      -7.246  24.640  -3.054  1.00  0.67           C  
ATOM   1614  CD1 PHE A 206      -8.220  25.433  -3.649  1.00  0.65           C  
ATOM   1615  CD2 PHE A 206      -6.340  25.234  -2.185  1.00  0.66           C  
ATOM   1616  CE1 PHE A 206      -8.290  26.798  -3.382  1.00  0.63           C  
ATOM   1617  CE2 PHE A 206      -6.404  26.598  -1.913  1.00  0.62           C  
ATOM   1618  CZ  PHE A 206      -7.379  27.378  -2.513  1.00  0.62           C  
ATOM   1619  N   VAL A 207      -9.181  20.690  -3.671  1.00  0.71           N  
ATOM   1620  CA  VAL A 207      -9.392  19.513  -4.506  1.00  0.71           C  
ATOM   1621  C   VAL A 207      -9.085  19.851  -5.963  1.00  0.71           C  
ATOM   1622  CB  VAL A 207     -10.836  18.976  -4.377  1.00  0.69           C  
ATOM   1623  O   VAL A 207      -9.610  20.826  -6.505  1.00  0.70           O  
ATOM   1624  CG1 VAL A 207     -11.013  17.700  -5.197  1.00  0.67           C  
ATOM   1625  CG2 VAL A 207     -11.182  18.726  -2.910  1.00  0.68           C  
ATOM   1626  N   TYR A 208      -8.169  19.113  -6.481  1.00  0.70           N  
ATOM   1627  CA  TYR A 208      -7.830  19.182  -7.898  1.00  0.69           C  
ATOM   1628  C   TYR A 208      -8.526  18.074  -8.680  1.00  0.69           C  
ATOM   1629  CB  TYR A 208      -6.314  19.085  -8.094  1.00  0.67           C  
ATOM   1630  O   TYR A 208      -8.457  16.902  -8.304  1.00  0.67           O  
ATOM   1631  CG  TYR A 208      -5.545  20.211  -7.446  1.00  0.65           C  
ATOM   1632  CD1 TYR A 208      -5.249  21.374  -8.153  1.00  0.64           C  
ATOM   1633  CD2 TYR A 208      -5.113  20.114  -6.128  1.00  0.64           C  
ATOM   1634  CE1 TYR A 208      -4.539  22.414  -7.561  1.00  0.62           C  
ATOM   1635  CE2 TYR A 208      -4.402  21.147  -5.526  1.00  0.61           C  
ATOM   1636  OH  TYR A 208      -3.418  23.318  -5.659  1.00  0.62           O  
ATOM   1637  CZ  TYR A 208      -4.121  22.292  -6.249  1.00  0.62           C  
ATOM   1638  N   ILE A 209      -9.284  18.480  -9.666  1.00  0.67           N  
ATOM   1639  CA  ILE A 209     -10.097  17.562 -10.455  1.00  0.66           C  
ATOM   1640  C   ILE A 209      -9.682  17.635 -11.923  1.00  0.67           C  
ATOM   1641  CB  ILE A 209     -11.604  17.872 -10.308  1.00  0.65           C  
ATOM   1642  O   ILE A 209      -9.669  18.715 -12.517  1.00  0.64           O  
ATOM   1643  CG1 ILE A 209     -11.997  17.921  -8.827  1.00  0.62           C  
ATOM   1644  CG2 ILE A 209     -12.444  16.839 -11.064  1.00  0.63           C  
ATOM   1645  CD1 ILE A 209     -13.358  18.551  -8.568  1.00  0.61           C  
ATOM   1646  N   TRP A 210      -9.413  16.528 -12.410  1.00  0.56           N  
ATOM   1647  CA  TRP A 210      -9.192  16.413 -13.848  1.00  0.62           C  
ATOM   1648  C   TRP A 210     -10.491  16.074 -14.572  1.00  0.57           C  
ATOM   1649  CB  TRP A 210      -8.133  15.349 -14.146  1.00  0.58           C  
ATOM   1650  O   TRP A 210     -11.111  15.044 -14.299  1.00  0.55           O  
ATOM   1651  CG  TRP A 210      -6.805  15.613 -13.503  1.00  0.58           C  
ATOM   1652  CD1 TRP A 210      -6.323  15.059 -12.350  1.00  0.52           C  
ATOM   1653  CD2 TRP A 210      -5.790  16.504 -13.974  1.00  0.52           C  
ATOM   1654  CE2 TRP A 210      -4.718  16.439 -13.057  1.00  0.49           C  
ATOM   1655  CE3 TRP A 210      -5.682  17.351 -15.085  1.00  0.35           C  
ATOM   1656  NE1 TRP A 210      -5.068  15.551 -12.076  1.00  0.33           N  
ATOM   1657  CH2 TRP A 210      -3.472  18.012 -14.313  1.00  0.27           C  
ATOM   1658  CZ2 TRP A 210      -3.551  17.191 -13.218  1.00  0.29           C  
ATOM   1659  CZ3 TRP A 210      -4.521  18.099 -15.243  1.00  0.29           C  
ATOM   1660  N   CYS A 211     -10.818  16.999 -15.465  1.00  0.60           N  
ATOM   1661  CA  CYS A 211     -12.011  16.803 -16.281  1.00  0.61           C  
ATOM   1662  C   CYS A 211     -11.684  16.927 -17.764  1.00  0.60           C  
ATOM   1663  CB  CYS A 211     -13.092  17.814 -15.901  1.00  0.59           C  
ATOM   1664  O   CYS A 211     -10.848  17.745 -18.154  1.00  0.58           O  
ATOM   1665  SG  CYS A 211     -13.747  17.588 -14.234  1.00  0.57           S  
ATOM   1666  N   ILE A 212     -12.152  16.146 -18.579  1.00  0.56           N  
ATOM   1667  CA  ILE A 212     -12.230  16.351 -20.021  1.00  0.56           C  
ATOM   1668  C   ILE A 212     -13.251  17.443 -20.332  1.00  0.56           C  
ATOM   1669  CB  ILE A 212     -12.601  15.045 -20.758  1.00  0.55           C  
ATOM   1670  O   ILE A 212     -14.429  17.318 -19.987  1.00  0.55           O  
ATOM   1671  CG1 ILE A 212     -11.545  13.965 -20.495  1.00  0.52           C  
ATOM   1672  CG2 ILE A 212     -12.763  15.300 -22.260  1.00  0.53           C  
ATOM   1673  CD1 ILE A 212     -11.902  12.599 -21.065  1.00  0.51           C  
ATOM   1674  N   ASP A 213     -12.852  18.670 -20.940  1.00  0.59           N  
ATOM   1675  CA  ASP A 213     -13.707  19.798 -21.296  1.00  0.58           C  
ATOM   1676  C   ASP A 213     -14.502  19.505 -22.566  1.00  0.59           C  
ATOM   1677  CB  ASP A 213     -12.873  21.067 -21.478  1.00  0.57           C  
ATOM   1678  O   ASP A 213     -15.671  19.881 -22.674  1.00  0.57           O  
ATOM   1679  CG  ASP A 213     -12.531  21.746 -20.163  1.00  0.53           C  
ATOM   1680  OD1 ASP A 213     -13.228  21.506 -19.153  1.00  0.55           O  
ATOM   1681  OD2 ASP A 213     -11.558  22.530 -20.137  1.00  0.58           O  
ATOM   1682  N   SER A 214     -14.026  19.032 -23.545  1.00  0.54           N  
ATOM   1683  CA  SER A 214     -14.686  18.740 -24.813  1.00  0.53           C  
ATOM   1684  C   SER A 214     -14.225  17.402 -25.381  1.00  0.54           C  
ATOM   1685  CB  SER A 214     -14.418  19.853 -25.826  1.00  0.50           C  
ATOM   1686  O   SER A 214     -13.072  17.007 -25.195  1.00  0.51           O  
ATOM   1687  OG  SER A 214     -13.047  19.889 -26.183  1.00  0.48           O  
ATOM   1688  N   TYR A 215     -15.207  16.612 -25.821  1.00  0.49           N  
ATOM   1689  CA  TYR A 215     -15.069  15.446 -26.686  1.00  0.49           C  
ATOM   1690  C   TYR A 215     -15.309  15.817 -28.145  1.00  0.49           C  
ATOM   1691  CB  TYR A 215     -16.043  14.343 -26.261  1.00  0.47           C  
ATOM   1692  O   TYR A 215     -16.395  16.277 -28.504  1.00  0.47           O  
ATOM   1693  CG  TYR A 215     -15.951  13.094 -27.104  1.00  0.45           C  
ATOM   1694  CD1 TYR A 215     -16.831  12.877 -28.162  1.00  0.42           C  
ATOM   1695  CD2 TYR A 215     -14.985  12.128 -26.843  1.00  0.43           C  
ATOM   1696  CE1 TYR A 215     -16.751  11.727 -28.939  1.00  0.41           C  
ATOM   1697  CE2 TYR A 215     -14.896  10.974 -27.614  1.00  0.43           C  
ATOM   1698  OH  TYR A 215     -15.698   9.642 -29.426  1.00  0.30           O  
ATOM   1699  CZ  TYR A 215     -15.782  10.783 -28.659  1.00  0.41           C  
ATOM   1700  N   ASP A 216     -14.308  15.899 -28.908  1.00  0.42           N  
ATOM   1701  CA  ASP A 216     -14.368  15.839 -30.366  1.00  0.43           C  
ATOM   1702  C   ASP A 216     -13.933  14.468 -30.878  1.00  0.42           C  
ATOM   1703  CB  ASP A 216     -13.496  16.934 -30.984  1.00  0.40           C  
ATOM   1704  O   ASP A 216     -12.797  14.047 -30.649  1.00  0.40           O  
ATOM   1705  CG  ASP A 216     -13.528  16.931 -32.502  1.00  0.38           C  
ATOM   1706  OD1 ASP A 216     -14.085  15.984 -33.099  1.00  0.38           O  
ATOM   1707  OD2 ASP A 216     -12.990  17.883 -33.107  1.00  0.42           O  
ATOM   1708  N   SER A 217     -14.929  13.471 -31.112  1.00  0.40           N  
ATOM   1709  CA  SER A 217     -14.741  12.122 -31.636  1.00  0.40           C  
ATOM   1710  C   SER A 217     -13.624  12.083 -32.673  1.00  0.39           C  
ATOM   1711  CB  SER A 217     -16.040  11.601 -32.252  1.00  0.37           C  
ATOM   1712  O   SER A 217     -13.093  11.014 -32.981  1.00  0.38           O  
ATOM   1713  OG  SER A 217     -16.422  12.392 -33.365  1.00  0.32           O  
ATOM   1714  N   THR A 218     -13.290  13.055 -33.383  1.00  0.37           N  
ATOM   1715  CA  THR A 218     -12.334  13.074 -34.485  1.00  0.37           C  
ATOM   1716  C   THR A 218     -11.016  13.706 -34.048  1.00  0.37           C  
ATOM   1717  CB  THR A 218     -12.896  13.839 -35.698  1.00  0.34           C  
ATOM   1718  O   THR A 218      -9.981  13.498 -34.684  1.00  0.35           O  
ATOM   1719  CG2 THR A 218     -14.160  13.173 -36.231  1.00  0.31           C  
ATOM   1720  OG1 THR A 218     -13.206  15.182 -35.307  1.00  0.32           O  
ATOM   1721  N   ALA A 219     -10.960  14.326 -32.863  1.00  0.37           N  
ATOM   1722  CA  ALA A 219      -9.862  15.164 -32.387  1.00  0.38           C  
ATOM   1723  C   ALA A 219      -9.594  14.927 -30.904  1.00  0.37           C  
ATOM   1724  CB  ALA A 219     -10.170  16.638 -32.640  1.00  0.34           C  
ATOM   1725  O   ALA A 219     -10.392  14.284 -30.217  1.00  0.35           O  
ATOM   1726  N   ALA A 220      -8.364  15.109 -30.369  1.00  0.46           N  
ATOM   1727  CA  ALA A 220      -7.757  15.265 -29.049  1.00  0.45           C  
ATOM   1728  C   ALA A 220      -8.723  15.934 -28.077  1.00  0.46           C  
ATOM   1729  CB  ALA A 220      -6.464  16.071 -29.150  1.00  0.43           C  
ATOM   1730  O   ALA A 220      -9.489  16.820 -28.464  1.00  0.44           O  
ATOM   1731  N   PHE A 221      -9.197  15.278 -26.945  1.00  0.50           N  
ATOM   1732  CA  PHE A 221      -9.928  15.824 -25.808  1.00  0.51           C  
ATOM   1733  C   PHE A 221      -9.165  16.984 -25.180  1.00  0.50           C  
ATOM   1734  CB  PHE A 221     -10.186  14.737 -24.760  1.00  0.48           C  
ATOM   1735  O   PHE A 221      -7.951  16.901 -24.985  1.00  0.48           O  
ATOM   1736  CG  PHE A 221     -10.844  13.502 -25.316  1.00  0.47           C  
ATOM   1737  CD1 PHE A 221     -12.210  13.480 -25.570  1.00  0.45           C  
ATOM   1738  CD2 PHE A 221     -10.096  12.364 -25.584  1.00  0.45           C  
ATOM   1739  CE1 PHE A 221     -12.822  12.339 -26.084  1.00  0.42           C  
ATOM   1740  CE2 PHE A 221     -10.700  11.219 -26.098  1.00  0.44           C  
ATOM   1741  CZ  PHE A 221     -12.063  11.209 -26.346  1.00  0.44           C  
ATOM   1742  N   ASP A 222      -9.894  18.093 -24.987  1.00  0.56           N  
ATOM   1743  CA  ASP A 222      -9.406  19.127 -24.080  1.00  0.55           C  
ATOM   1744  C   ASP A 222      -9.593  18.712 -22.622  1.00  0.56           C  
ATOM   1745  CB  ASP A 222     -10.121  20.454 -24.344  1.00  0.54           C  
ATOM   1746  O   ASP A 222     -10.720  18.489 -22.175  1.00  0.54           O  
ATOM   1747  CG  ASP A 222      -9.650  21.139 -25.615  1.00  0.52           C  
ATOM   1748  OD1 ASP A 222      -8.483  20.942 -26.017  1.00  0.52           O  
ATOM   1749  OD2 ASP A 222     -10.452  21.884 -26.219  1.00  0.56           O  
ATOM   1750  N   ILE A 223      -8.531  18.240 -22.020  1.00  0.59           N  
ATOM   1751  CA  ILE A 223      -8.509  17.977 -20.585  1.00  0.59           C  
ATOM   1752  C   ILE A 223      -8.125  19.250 -19.834  1.00  0.59           C  
ATOM   1753  CB  ILE A 223      -7.532  16.833 -20.235  1.00  0.58           C  
ATOM   1754  O   ILE A 223      -7.142  19.910 -20.179  1.00  0.58           O  
ATOM   1755  CG1 ILE A 223      -7.922  15.551 -20.979  1.00  0.55           C  
ATOM   1756  CG2 ILE A 223      -7.495  16.599 -18.722  1.00  0.55           C  
ATOM   1757  CD1 ILE A 223      -6.961  14.391 -20.760  1.00  0.54           C  
ATOM   1758  N   SER A 224      -8.925  19.660 -18.891  1.00  0.66           N  
ATOM   1759  CA  SER A 224      -8.654  20.819 -18.047  1.00  0.66           C  
ATOM   1760  C   SER A 224      -8.528  20.417 -16.581  1.00  0.66           C  
ATOM   1761  CB  SER A 224      -9.757  21.867 -18.203  1.00  0.64           C  
ATOM   1762  O   SER A 224      -9.144  19.442 -16.144  1.00  0.65           O  
ATOM   1763  OG  SER A 224      -9.770  22.390 -19.520  1.00  0.62           O  
ATOM   1764  N   LEU A 225      -7.646  21.008 -15.924  1.00  0.70           N  
ATOM   1765  CA  LEU A 225      -7.536  20.929 -14.471  1.00  0.69           C  
ATOM   1766  C   LEU A 225      -8.436  21.963 -13.801  1.00  0.70           C  
ATOM   1767  CB  LEU A 225      -6.085  21.137 -14.031  1.00  0.68           C  
ATOM   1768  O   LEU A 225      -8.388  23.147 -14.142  1.00  0.69           O  
ATOM   1769  CG  LEU A 225      -5.805  21.002 -12.533  1.00  0.65           C  
ATOM   1770  CD1 LEU A 225      -6.009  19.559 -12.083  1.00  0.65           C  
ATOM   1771  CD2 LEU A 225      -4.391  21.474 -12.209  1.00  0.65           C  
ATOM   1772  N   TYR A 226      -9.258  21.443 -12.970  1.00  0.73           N  
ATOM   1773  CA  TYR A 226     -10.088  22.303 -12.133  1.00  0.73           C  
ATOM   1774  C   TYR A 226      -9.654  22.228 -10.674  1.00  0.73           C  
ATOM   1775  CB  TYR A 226     -11.564  21.914 -12.260  1.00  0.71           C  
ATOM   1776  O   TYR A 226      -9.083  21.225 -10.241  1.00  0.71           O  
ATOM   1777  CG  TYR A 226     -12.141  22.163 -13.633  1.00  0.69           C  
ATOM   1778  CD1 TYR A 226     -12.854  23.328 -13.909  1.00  0.68           C  
ATOM   1779  CD2 TYR A 226     -11.976  21.234 -14.655  1.00  0.68           C  
ATOM   1780  CE1 TYR A 226     -13.389  23.560 -15.172  1.00  0.66           C  
ATOM   1781  CE2 TYR A 226     -12.508  21.457 -15.921  1.00  0.65           C  
ATOM   1782  OH  TYR A 226     -13.739  22.846 -17.421  1.00  0.63           O  
ATOM   1783  CZ  TYR A 226     -13.211  22.621 -16.170  1.00  0.65           C  
ATOM   1784  N   THR A 227      -9.907  23.367  -9.994  1.00  0.74           N  
ATOM   1785  CA  THR A 227      -9.659  23.411  -8.557  1.00  0.74           C  
ATOM   1786  C   THR A 227     -10.882  23.939  -7.813  1.00  0.74           C  
ATOM   1787  CB  THR A 227      -8.437  24.289  -8.228  1.00  0.72           C  
ATOM   1788  O   THR A 227     -11.616  24.782  -8.333  1.00  0.73           O  
ATOM   1789  CG2 THR A 227      -7.288  24.017  -9.194  1.00  0.67           C  
ATOM   1790  OG1 THR A 227      -8.809  25.670  -8.323  1.00  0.69           O  
ATOM   1791  N   ILE A 228     -11.093  23.381  -6.667  1.00  0.75           N  
ATOM   1792  CA  ILE A 228     -12.094  23.880  -5.730  1.00  0.75           C  
ATOM   1793  C   ILE A 228     -11.565  23.767  -4.302  1.00  0.76           C  
ATOM   1794  CB  ILE A 228     -13.429  23.116  -5.869  1.00  0.74           C  
ATOM   1795  O   ILE A 228     -10.869  22.805  -3.965  1.00  0.74           O  
ATOM   1796  CG1 ILE A 228     -14.510  23.767  -4.999  1.00  0.71           C  
ATOM   1797  CG2 ILE A 228     -13.248  21.640  -5.504  1.00  0.71           C  
ATOM   1798  CD1 ILE A 228     -15.925  23.308  -5.323  1.00  0.69           C  
ATOM   1799  N   SER A 229     -11.748  24.860  -3.559  1.00  0.76           N  
ATOM   1800  CA  SER A 229     -11.347  24.793  -2.157  1.00  0.75           C  
ATOM   1801  C   SER A 229     -12.228  23.823  -1.376  1.00  0.76           C  
ATOM   1802  CB  SER A 229     -11.409  26.180  -1.515  1.00  0.74           C  
ATOM   1803  O   SER A 229     -13.434  23.739  -1.618  1.00  0.75           O  
ATOM   1804  OG  SER A 229     -12.752  26.575  -1.300  1.00  0.72           O  
ATOM   1805  N   VAL A 230     -11.586  23.170  -0.395  1.00  0.70           N  
ATOM   1806  CA  VAL A 230     -12.304  22.312   0.542  1.00  0.69           C  
ATOM   1807  C   VAL A 230     -13.357  23.129   1.287  1.00  0.70           C  
ATOM   1808  CB  VAL A 230     -11.342  21.639   1.547  1.00  0.68           C  
ATOM   1809  O   VAL A 230     -14.474  22.656   1.511  1.00  0.68           O  
ATOM   1810  CG1 VAL A 230     -12.124  20.915   2.642  1.00  0.64           C  
ATOM   1811  CG2 VAL A 230     -10.408  20.671   0.824  1.00  0.65           C  
ATOM   1812  N   ALA A 231     -13.073  24.396   1.514  1.00  0.71           N  
ATOM   1813  CA  ALA A 231     -14.027  25.293   2.160  1.00  0.70           C  
ATOM   1814  C   ALA A 231     -15.245  25.530   1.271  1.00  0.71           C  
ATOM   1815  CB  ALA A 231     -13.358  26.621   2.507  1.00  0.68           C  
ATOM   1816  O   ALA A 231     -16.383  25.491   1.744  1.00  0.70           O  
ATOM   1817  N   ASN A 232     -15.048  25.742  -0.019  1.00  0.74           N  
ATOM   1818  CA  ASN A 232     -16.148  25.966  -0.951  1.00  0.74           C  
ATOM   1819  C   ASN A 232     -16.993  24.709  -1.134  1.00  0.73           C  
ATOM   1820  CB  ASN A 232     -15.618  26.450  -2.302  1.00  0.72           C  
ATOM   1821  O   ASN A 232     -18.220  24.787  -1.218  1.00  0.72           O  
ATOM   1822  CG  ASN A 232     -15.170  27.899  -2.269  1.00  0.70           C  
ATOM   1823  ND2 ASN A 232     -14.520  28.343  -3.338  1.00  0.71           N  
ATOM   1824  OD1 ASN A 232     -15.406  28.612  -1.290  1.00  0.72           O  
ATOM   1825  N   ILE A 233     -16.335  23.532  -1.153  1.00  0.69           N  
ATOM   1826  CA  ILE A 233     -17.084  22.280  -1.161  1.00  0.69           C  
ATOM   1827  C   ILE A 233     -17.916  22.168   0.114  1.00  0.69           C  
ATOM   1828  CB  ILE A 233     -16.145  21.060  -1.298  1.00  0.67           C  
ATOM   1829  O   ILE A 233     -19.114  21.882   0.058  1.00  0.67           O  
ATOM   1830  CG1 ILE A 233     -15.392  21.113  -2.632  1.00  0.64           C  
ATOM   1831  CG2 ILE A 233     -16.934  19.754  -1.165  1.00  0.64           C  
ATOM   1832  CD1 ILE A 233     -14.261  20.100  -2.745  1.00  0.63           C  
ATOM   1833  N   ARG A 234     -17.452  22.632   1.265  1.00  0.64           N  
ATOM   1834  CA  ARG A 234     -18.156  22.548   2.541  1.00  0.64           C  
ATOM   1835  C   ARG A 234     -19.322  23.530   2.589  1.00  0.64           C  
ATOM   1836  CB  ARG A 234     -17.197  22.817   3.703  1.00  0.62           C  
ATOM   1837  O   ARG A 234     -20.338  23.264   3.234  1.00  0.62           O  
ATOM   1838  CG  ARG A 234     -16.283  21.647   4.031  1.00  0.60           C  
ATOM   1839  CD  ARG A 234     -15.343  21.972   5.183  1.00  0.60           C  
ATOM   1840  NE  ARG A 234     -14.491  20.834   5.520  1.00  0.54           N  
ATOM   1841  NH1 ARG A 234     -13.126  22.019   6.959  1.00  0.49           N  
ATOM   1842  NH2 ARG A 234     -12.750  19.788   6.591  1.00  0.45           N  
ATOM   1843  CZ  ARG A 234     -13.457  20.883   6.356  1.00  0.58           C  
ATOM   1844  N   SER A 235     -19.138  24.682   1.879  1.00  0.65           N  
ATOM   1845  CA  SER A 235     -20.176  25.707   1.905  1.00  0.64           C  
ATOM   1846  C   SER A 235     -21.234  25.448   0.837  1.00  0.65           C  
ATOM   1847  CB  SER A 235     -19.565  27.094   1.703  1.00  0.62           C  
ATOM   1848  O   SER A 235     -22.242  26.155   0.771  1.00  0.63           O  
ATOM   1849  OG  SER A 235     -18.967  27.199   0.423  1.00  0.63           O  
ATOM   1850  N   GLY A 236     -21.027  24.316   0.053  1.00  0.62           N  
ATOM   1851  CA  GLY A 236     -21.924  24.090  -1.070  1.00  0.61           C  
ATOM   1852  C   GLY A 236     -21.769  25.119  -2.173  1.00  0.62           C  
ATOM   1853  O   GLY A 236     -22.683  25.317  -2.977  1.00  0.60           O  
ATOM   1854  N   ALA A 237     -20.694  25.944  -2.087  1.00  0.61           N  
ATOM   1855  CA  ALA A 237     -20.491  27.012  -3.063  1.00  0.60           C  
ATOM   1856  C   ALA A 237     -20.062  26.447  -4.414  1.00  0.60           C  
ATOM   1857  CB  ALA A 237     -19.453  28.009  -2.553  1.00  0.56           C  
ATOM   1858  O   ALA A 237     -18.877  26.464  -4.753  1.00  0.57           O  
ATOM   1859  N   SER A 238     -20.991  25.765  -5.141  1.00  0.55           N  
ATOM   1860  CA  SER A 238     -20.757  25.094  -6.415  1.00  0.54           C  
ATOM   1861  C   SER A 238     -19.983  25.988  -7.378  1.00  0.55           C  
ATOM   1862  CB  SER A 238     -22.084  24.675  -7.051  1.00  0.51           C  
ATOM   1863  O   SER A 238     -19.155  25.505  -8.152  1.00  0.53           O  
ATOM   1864  OG  SER A 238     -22.943  25.791  -7.206  1.00  0.46           O  
ATOM   1865  N   ASN A 239     -20.297  27.304  -7.397  1.00  0.49           N  
ATOM   1866  CA  ASN A 239     -19.782  28.269  -8.363  1.00  0.49           C  
ATOM   1867  C   ASN A 239     -18.296  28.540  -8.148  1.00  0.49           C  
ATOM   1868  CB  ASN A 239     -20.576  29.575  -8.292  1.00  0.42           C  
ATOM   1869  O   ASN A 239     -17.720  29.415  -8.797  1.00  0.46           O  
ATOM   1870  CG  ASN A 239     -22.033  29.394  -8.669  1.00  0.37           C  
ATOM   1871  ND2 ASN A 239     -22.884  30.298  -8.197  1.00  0.32           N  
ATOM   1872  OD1 ASN A 239     -22.392  28.449  -9.376  1.00  0.38           O  
ATOM   1873  N   SER A 240     -17.670  27.534  -7.470  1.00  0.61           N  
ATOM   1874  CA  SER A 240     -16.288  27.868  -7.144  1.00  0.60           C  
ATOM   1875  C   SER A 240     -15.315  26.887  -7.788  1.00  0.61           C  
ATOM   1876  CB  SER A 240     -16.083  27.882  -5.628  1.00  0.54           C  
ATOM   1877  O   SER A 240     -14.121  26.897  -7.482  1.00  0.57           O  
ATOM   1878  OG  SER A 240     -16.518  26.663  -5.051  1.00  0.50           O  
ATOM   1879  N   LEU A 241     -15.831  25.967  -8.705  1.00  0.70           N  
ATOM   1880  CA  LEU A 241     -14.849  25.234  -9.497  1.00  0.70           C  
ATOM   1881  C   LEU A 241     -14.105  26.170 -10.443  1.00  0.70           C  
ATOM   1882  CB  LEU A 241     -15.529  24.118 -10.295  1.00  0.67           C  
ATOM   1883  O   LEU A 241     -14.721  26.821 -11.290  1.00  0.68           O  
ATOM   1884  CG  LEU A 241     -14.680  22.879 -10.586  1.00  0.64           C  
ATOM   1885  CD1 LEU A 241     -15.267  21.658  -9.886  1.00  0.59           C  
ATOM   1886  CD2 LEU A 241     -14.577  22.642 -12.089  1.00  0.60           C  
ATOM   1887  N   THR A 242     -12.908  26.364 -10.219  1.00  0.75           N  
ATOM   1888  CA  THR A 242     -12.072  27.245 -11.027  1.00  0.75           C  
ATOM   1889  C   THR A 242     -11.193  26.436 -11.976  1.00  0.76           C  
ATOM   1890  CB  THR A 242     -11.187  28.142 -10.141  1.00  0.74           C  
ATOM   1891  O   THR A 242     -10.466  25.539 -11.545  1.00  0.74           O  
ATOM   1892  CG2 THR A 242     -10.389  29.131 -10.984  1.00  0.70           C  
ATOM   1893  OG1 THR A 242     -12.016  28.869  -9.227  1.00  0.73           O  
ATOM   1894  N   LYS A 243     -11.303  26.675 -13.219  1.00  0.75           N  
ATOM   1895  CA  LYS A 243     -10.377  26.100 -14.190  1.00  0.75           C  
ATOM   1896  C   LYS A 243      -8.971  26.665 -14.010  1.00  0.75           C  
ATOM   1897  CB  LYS A 243     -10.866  26.356 -15.616  1.00  0.73           C  
ATOM   1898  O   LYS A 243      -8.785  27.883 -13.973  1.00  0.74           O  
ATOM   1899  CG  LYS A 243     -10.045  25.654 -16.688  1.00  0.72           C  
ATOM   1900  CD  LYS A 243     -10.726  25.723 -18.048  1.00  0.71           C  
ATOM   1901  CE  LYS A 243      -9.945  24.955 -19.105  1.00  0.67           C  
ATOM   1902  NZ  LYS A 243     -10.758  24.724 -20.337  1.00  0.66           N  
ATOM   1903  N   VAL A 244      -8.089  25.797 -13.760  1.00  0.74           N  
ATOM   1904  CA  VAL A 244      -6.698  26.233 -13.714  1.00  0.73           C  
ATOM   1905  C   VAL A 244      -6.234  26.632 -15.113  1.00  0.73           C  
ATOM   1906  CB  VAL A 244      -5.777  25.133 -13.140  1.00  0.72           C  
ATOM   1907  O   VAL A 244      -6.211  25.803 -16.026  1.00  0.71           O  
ATOM   1908  CG1 VAL A 244      -4.334  25.628 -13.051  1.00  0.71           C  
ATOM   1909  CG2 VAL A 244      -6.276  24.681 -11.769  1.00  0.71           C  
ATOM   1910  N   THR A 245      -6.045  27.949 -15.299  1.00  0.70           N  
ATOM   1911  CA  THR A 245      -5.637  28.519 -16.579  1.00  0.70           C  
ATOM   1912  C   THR A 245      -4.188  28.161 -16.893  1.00  0.69           C  
ATOM   1913  CB  THR A 245      -5.805  30.049 -16.587  1.00  0.66           C  
ATOM   1914  O   THR A 245      -3.328  28.201 -16.011  1.00  0.67           O  
ATOM   1915  CG2 THR A 245      -7.273  30.442 -16.715  1.00  0.60           C  
ATOM   1916  OG1 THR A 245      -5.282  30.588 -15.367  1.00  0.68           O  
ATOM   1917  N   GLY A 246      -3.986  27.875 -18.096  1.00  0.64           N  
ATOM   1918  CA  GLY A 246      -2.656  27.595 -18.612  1.00  0.62           C  
ATOM   1919  C   GLY A 246      -2.314  26.117 -18.611  1.00  0.62           C  
ATOM   1920  O   GLY A 246      -1.339  25.699 -19.238  1.00  0.59           O  
ATOM   1921  N   ILE A 247      -3.058  25.288 -17.849  1.00  0.58           N  
ATOM   1922  CA  ILE A 247      -3.017  23.832 -17.919  1.00  0.56           C  
ATOM   1923  C   ILE A 247      -4.220  23.318 -18.705  1.00  0.58           C  
ATOM   1924  CB  ILE A 247      -2.988  23.199 -16.509  1.00  0.54           C  
ATOM   1925  O   ILE A 247      -5.366  23.492 -18.283  1.00  0.55           O  
ATOM   1926  CG1 ILE A 247      -1.805  23.747 -15.702  1.00  0.48           C  
ATOM   1927  CG2 ILE A 247      -2.926  21.672 -16.604  1.00  0.50           C  
ATOM   1928  CD1 ILE A 247      -1.691  23.165 -14.300  1.00  0.47           C  
ATOM   1929  N   SER A 248      -3.982  23.177 -20.010  1.00  0.56           N  
ATOM   1930  CA  SER A 248      -4.892  22.590 -20.988  1.00  0.53           C  
ATOM   1931  C   SER A 248      -4.171  21.586 -21.881  1.00  0.55           C  
ATOM   1932  CB  SER A 248      -5.533  23.681 -21.846  1.00  0.51           C  
ATOM   1933  O   SER A 248      -3.081  21.866 -22.384  1.00  0.52           O  
ATOM   1934  OG  SER A 248      -4.546  24.400 -22.565  1.00  0.51           O  
ATOM   1935  N   GLY A 249      -4.568  20.380 -21.634  1.00  0.49           N  
ATOM   1936  CA  GLY A 249      -3.996  19.329 -22.460  1.00  0.48           C  
ATOM   1937  C   GLY A 249      -4.987  18.737 -23.444  1.00  0.49           C  
ATOM   1938  O   GLY A 249      -6.186  19.014 -23.368  1.00  0.47           O  
ATOM   1939  N   LYS A 250      -4.589  18.315 -24.514  1.00  0.42           N  
ATOM   1940  CA  LYS A 250      -5.271  17.456 -25.476  1.00  0.41           C  
ATOM   1941  C   LYS A 250      -4.916  15.989 -25.252  1.00  0.42           C  
ATOM   1942  CB  LYS A 250      -4.919  17.866 -26.907  1.00  0.38           C  
ATOM   1943  O   LYS A 250      -3.738  15.637 -25.158  1.00  0.39           O  
ATOM   1944  CG  LYS A 250      -5.526  19.194 -27.337  1.00  0.36           C  
ATOM   1945  CD  LYS A 250      -5.656  19.284 -28.852  1.00  0.38           C  
ATOM   1946  CE  LYS A 250      -6.261  20.613 -29.284  1.00  0.31           C  
ATOM   1947  NZ  LYS A 250      -6.556  20.638 -30.748  1.00  0.32           N  
ATOM   1948  N   THR A 251      -5.819  15.185 -24.604  1.00  0.37           N  
ATOM   1949  CA  THR A 251      -5.744  13.733 -24.722  1.00  0.37           C  
ATOM   1950  C   THR A 251      -6.298  13.269 -26.066  1.00  0.37           C  
ATOM   1951  CB  THR A 251      -6.511  13.039 -23.580  1.00  0.34           C  
ATOM   1952  O   THR A 251      -7.258  13.847 -26.580  1.00  0.35           O  
ATOM   1953  CG2 THR A 251      -5.819  11.746 -23.159  1.00  0.30           C  
ATOM   1954  OG1 THR A 251      -6.578  13.921 -22.453  1.00  0.28           O  
ATOM   1955  N   ILE A 252      -5.651  12.534 -26.775  1.00  0.27           N  
ATOM   1956  CA  ILE A 252      -6.033  11.726 -27.929  1.00  0.29           C  
ATOM   1957  C   ILE A 252      -6.423  10.323 -27.470  1.00  0.27           C  
ATOM   1958  CB  ILE A 252      -4.892  11.652 -28.969  1.00  0.25           C  
ATOM   1959  O   ILE A 252      -5.793   9.759 -26.572  1.00  0.26           O  
ATOM   1960  CG1 ILE A 252      -4.425  13.062 -29.350  1.00  0.14           C  
ATOM   1961  CG2 ILE A 252      -5.341  10.870 -30.207  1.00  0.21           C  
ATOM   1962  CD1 ILE A 252      -3.217  13.084 -30.276  1.00  0.21           C  
ATOM   1963  N   TYR A 253      -7.862   9.913 -27.632  1.00  0.27           N  
ATOM   1964  CA  TYR A 253      -8.838   8.833 -27.725  1.00  0.29           C  
ATOM   1965  C   TYR A 253      -8.193   7.560 -28.260  1.00  0.27           C  
ATOM   1966  CB  TYR A 253     -10.010   9.242 -28.622  1.00  0.25           C  
ATOM   1967  O   TYR A 253      -8.787   6.481 -28.195  1.00  0.27           O  
ATOM   1968  CG  TYR A 253     -11.364   9.009 -27.997  1.00  0.25           C  
ATOM   1969  CD1 TYR A 253     -12.030   7.797 -28.164  1.00  0.19           C  
ATOM   1970  CD2 TYR A 253     -11.980   9.999 -27.240  1.00  0.16           C  
ATOM   1971  CE1 TYR A 253     -13.278   7.578 -27.591  1.00  0.09           C  
ATOM   1972  CE2 TYR A 253     -13.228   9.791 -26.663  1.00  0.11           C  
ATOM   1973  OH  TYR A 253     -15.104   8.368 -26.274  1.00  0.08           O  
ATOM   1974  CZ  TYR A 253     -13.868   8.579 -26.843  1.00  0.13           C  
ATOM   1975  N   ASP A 254      -7.022   7.117 -27.981  1.00  0.24           N  
ATOM   1976  CA  ASP A 254      -7.104   5.724 -28.410  1.00  0.27           C  
ATOM   1977  C   ASP A 254      -6.356   4.807 -27.445  1.00  0.25           C  
ATOM   1978  CB  ASP A 254      -6.548   5.564 -29.826  1.00  0.22           C  
ATOM   1979  O   ASP A 254      -5.209   5.080 -27.084  1.00  0.24           O  
ATOM   1980  CG  ASP A 254      -7.545   4.943 -30.789  1.00  0.21           C  
ATOM   1981  OD1 ASP A 254      -8.583   4.414 -30.335  1.00  0.10           O  
ATOM   1982  OD2 ASP A 254      -7.289   4.981 -32.012  1.00  0.11           O  
ATOM   1983  N   ASP A 255      -6.734   4.834 -26.039  1.00  0.25           N  
ATOM   1984  CA  ASP A 255      -6.532   3.644 -25.219  1.00  0.27           C  
ATOM   1985  C   ASP A 255      -5.776   3.983 -23.936  1.00  0.25           C  
ATOM   1986  CB  ASP A 255      -5.775   2.572 -26.007  1.00  0.23           C  
ATOM   1987  O   ASP A 255      -4.715   4.608 -23.981  1.00  0.24           O  
ATOM   1988  CG  ASP A 255      -6.669   1.791 -26.955  1.00  0.23           C  
ATOM   1989  OD1 ASP A 255      -7.900   1.752 -26.739  1.00  0.12           O  
ATOM   1990  OD2 ASP A 255      -6.138   1.208 -27.925  1.00  0.13           O  
ATOM   1991  N   ALA A 256      -6.492   4.718 -23.015  1.00  0.27           N  
ATOM   1992  CA  ALA A 256      -6.544   4.842 -21.560  1.00  0.27           C  
ATOM   1993  C   ALA A 256      -5.248   5.436 -21.014  1.00  0.27           C  
ATOM   1994  CB  ALA A 256      -6.814   3.483 -20.919  1.00  0.25           C  
ATOM   1995  O   ALA A 256      -5.203   5.897 -19.871  1.00  0.25           O  
ATOM   1996  N   VAL A 257      -4.281   5.990 -21.831  1.00  0.27           N  
ATOM   1997  CA  VAL A 257      -2.990   6.328 -21.241  1.00  0.29           C  
ATOM   1998  C   VAL A 257      -2.393   7.535 -21.961  1.00  0.27           C  
ATOM   1999  CB  VAL A 257      -2.009   5.135 -21.299  1.00  0.25           C  
ATOM   2000  O   VAL A 257      -1.552   8.245 -21.404  1.00  0.26           O  
ATOM   2001  CG1 VAL A 257      -0.757   5.425 -20.474  1.00  0.24           C  
ATOM   2002  CG2 VAL A 257      -2.692   3.860 -20.809  1.00  0.24           C  
ATOM   2003  N   ALA A 258      -2.879   8.067 -23.139  1.00  0.26           N  
ATOM   2004  CA  ALA A 258      -2.282   9.114 -23.964  1.00  0.27           C  
ATOM   2005  C   ALA A 258      -2.921  10.470 -23.678  1.00  0.26           C  
ATOM   2006  CB  ALA A 258      -2.419   8.766 -25.445  1.00  0.25           C  
ATOM   2007  O   ALA A 258      -4.147  10.602 -23.697  1.00  0.26           O  
ATOM   2008  N   GLY A 259      -2.406  11.215 -22.728  1.00  0.30           N  
ATOM   2009  CA  GLY A 259      -2.405  12.592 -22.262  1.00  0.30           C  
ATOM   2010  C   GLY A 259      -2.661  12.719 -20.772  1.00  0.30           C  
ATOM   2011  O   GLY A 259      -3.764  13.076 -20.355  1.00  0.29           O  
ATOM   2012  N   SER A 260      -2.220  11.603 -20.030  1.00  0.31           N  
ATOM   2013  CA  SER A 260      -2.463  11.616 -18.591  1.00  0.33           C  
ATOM   2014  C   SER A 260      -1.767  12.797 -17.923  1.00  0.32           C  
ATOM   2015  CB  SER A 260      -1.990  10.308 -17.955  1.00  0.29           C  
ATOM   2016  O   SER A 260      -0.611  13.096 -18.229  1.00  0.30           O  
ATOM   2017  OG  SER A 260      -0.599  10.126 -18.156  1.00  0.23           O  
ATOM   2018  N   ILE A 261      -2.341  14.028 -17.906  1.00  0.33           N  
ATOM   2019  CA  ILE A 261      -2.082  14.887 -16.756  1.00  0.34           C  
ATOM   2020  C   ILE A 261      -2.231  14.082 -15.467  1.00  0.33           C  
ATOM   2021  CB  ILE A 261      -3.030  16.107 -16.737  1.00  0.31           C  
ATOM   2022  O   ILE A 261      -3.211  13.354 -15.291  1.00  0.32           O  
ATOM   2023  CG1 ILE A 261      -2.892  16.910 -18.036  1.00  0.27           C  
ATOM   2024  CG2 ILE A 261      -2.751  16.989 -15.516  1.00  0.28           C  
ATOM   2025  CD1 ILE A 261      -3.873  18.069 -18.154  1.00  0.26           C  
ATOM   2026  N   ARG A 262      -1.140  13.935 -14.827  1.00  0.35           N  
ATOM   2027  CA  ARG A 262      -1.112  13.409 -13.466  1.00  0.37           C  
ATOM   2028  C   ARG A 262      -0.602  14.458 -12.484  1.00  0.35           C  
ATOM   2029  CB  ARG A 262      -0.240  12.154 -13.392  1.00  0.34           C  
ATOM   2030  O   ARG A 262       0.189  15.329 -12.853  1.00  0.34           O  
ATOM   2031  CG  ARG A 262      -0.719  11.017 -14.281  1.00  0.32           C  
ATOM   2032  CD  ARG A 262      -1.904  10.283 -13.668  1.00  0.36           C  
ATOM   2033  NE  ARG A 262      -2.231   9.071 -14.414  1.00  0.34           N  
ATOM   2034  NH1 ARG A 262      -4.504   9.193 -14.018  1.00  0.30           N  
ATOM   2035  NH2 ARG A 262      -3.643   7.471 -15.263  1.00  0.26           N  
ATOM   2036  CZ  ARG A 262      -3.459   8.581 -14.563  1.00  0.31           C  
ATOM   2037  N   ILE A 263      -1.252  14.607 -11.331  1.00  0.33           N  
ATOM   2038  CA  ILE A 263      -0.746  15.250 -10.124  1.00  0.33           C  
ATOM   2039  C   ILE A 263       0.187  14.295  -9.382  1.00  0.33           C  
ATOM   2040  CB  ILE A 263      -1.897  15.702  -9.198  1.00  0.31           C  
ATOM   2041  O   ILE A 263      -0.190  13.161  -9.078  1.00  0.32           O  
ATOM   2042  CG1 ILE A 263      -2.837  16.659  -9.941  1.00  0.27           C  
ATOM   2043  CG2 ILE A 263      -1.345  16.354  -7.927  1.00  0.28           C  
ATOM   2044  CD1 ILE A 263      -4.049  17.091  -9.129  1.00  0.25           C  
ATOM   2045  N   ALA A 264       1.524  14.411  -9.504  1.00  0.33           N  
ATOM   2046  CA  ALA A 264       2.423  13.836  -8.507  1.00  0.33           C  
ATOM   2047  C   ALA A 264       1.997  14.226  -7.095  1.00  0.33           C  
ATOM   2048  CB  ALA A 264       3.860  14.281  -8.768  1.00  0.31           C  
ATOM   2049  O   ALA A 264       1.764  15.404  -6.813  1.00  0.32           O  
ATOM   2050  N   GLN A 265       1.103  13.376  -6.337  1.00  0.30           N  
ATOM   2051  CA  GLN A 265       0.800  13.491  -4.915  1.00  0.31           C  
ATOM   2052  C   GLN A 265       2.063  13.766  -4.103  1.00  0.30           C  
ATOM   2053  CB  GLN A 265       0.114  12.222  -4.406  1.00  0.28           C  
ATOM   2054  O   GLN A 265       3.138  13.258  -4.429  1.00  0.29           O  
ATOM   2055  CG  GLN A 265      -1.406  12.307  -4.393  1.00  0.26           C  
ATOM   2056  CD  GLN A 265      -2.060  11.045  -3.862  1.00  0.30           C  
ATOM   2057  NE2 GLN A 265      -3.380  11.078  -3.714  1.00  0.22           N  
ATOM   2058  OE1 GLN A 265      -1.384  10.048  -3.587  1.00  0.31           O  
ATOM   2059  N   LYS A 266       1.958  14.974  -3.197  1.00  0.26           N  
ATOM   2060  CA  LYS A 266       2.523  15.503  -1.959  1.00  0.27           C  
ATOM   2061  C   LYS A 266       3.686  14.642  -1.473  1.00  0.26           C  
ATOM   2062  CB  LYS A 266       1.449  15.592  -0.874  1.00  0.24           C  
ATOM   2063  O   LYS A 266       3.475  13.577  -0.891  1.00  0.25           O  
ATOM   2064  CG  LYS A 266       1.590  16.802   0.039  1.00  0.23           C  
ATOM   2065  CD  LYS A 266       0.483  16.846   1.084  1.00  0.26           C  
ATOM   2066  CE  LYS A 266       0.651  18.029   2.028  1.00  0.18           C  
ATOM   2067  NZ  LYS A 266      -0.432  18.075   3.056  1.00  0.14           N  
ATOM   2068  N   TYR A 267       4.461  14.017  -2.278  1.00  0.26           N  
ATOM   2069  CA  TYR A 267       5.621  13.599  -1.498  1.00  0.29           C  
ATOM   2070  C   TYR A 267       6.673  14.700  -1.452  1.00  0.26           C  
ATOM   2071  CB  TYR A 267       6.229  12.320  -2.081  1.00  0.24           C  
ATOM   2072  O   TYR A 267       7.460  14.855  -2.389  1.00  0.25           O  
ATOM   2073  CG  TYR A 267       5.393  11.086  -1.840  1.00  0.24           C  
ATOM   2074  CD1 TYR A 267       5.482  10.384  -0.639  1.00  0.21           C  
ATOM   2075  CD2 TYR A 267       4.515  10.618  -2.812  1.00  0.19           C  
ATOM   2076  CE1 TYR A 267       4.716   9.246  -0.413  1.00  0.12           C  
ATOM   2077  CE2 TYR A 267       3.744   9.480  -2.597  1.00  0.13           C  
ATOM   2078  OH  TYR A 267       3.090   7.676  -1.178  1.00  0.09           O  
ATOM   2079  CZ  TYR A 267       3.851   8.802  -1.396  1.00  0.18           C  
ATOM   2080  N   VAL A 268       6.317  15.963  -1.566  1.00  0.25           N  
ATOM   2081  CA  VAL A 268       7.242  17.083  -1.426  1.00  0.26           C  
ATOM   2082  C   VAL A 268       7.769  17.142   0.006  1.00  0.25           C  
ATOM   2083  CB  VAL A 268       6.572  18.423  -1.803  1.00  0.23           C  
ATOM   2084  O   VAL A 268       6.992  17.268   0.956  1.00  0.24           O  
ATOM   2085  CG1 VAL A 268       7.603  19.550  -1.840  1.00  0.23           C  
ATOM   2086  CG2 VAL A 268       5.859  18.302  -3.148  1.00  0.23           C  
ATOM   2087  N   SER A 269       8.528  16.267   0.543  1.00  0.23           N  
ATOM   2088  CA  SER A 269       9.440  16.190   1.680  1.00  0.24           C  
ATOM   2089  C   SER A 269      10.070  17.547   1.975  1.00  0.23           C  
ATOM   2090  CB  SER A 269      10.536  15.156   1.420  1.00  0.21           C  
ATOM   2091  O   SER A 269      11.041  17.636   2.730  1.00  0.22           O  
ATOM   2092  OG  SER A 269      11.787  15.789   1.214  1.00  0.14           O  
ATOM   2093  N   THR A 270       9.380  18.689   1.776  1.00  0.24           N  
ATOM   2094  CA  THR A 270       9.717  19.843   2.601  1.00  0.24           C  
ATOM   2095  C   THR A 270       8.456  20.499   3.156  1.00  0.24           C  
ATOM   2096  CB  THR A 270      10.530  20.881   1.804  1.00  0.22           C  
ATOM   2097  O   THR A 270       7.471  20.671   2.436  1.00  0.23           O  
ATOM   2098  CG2 THR A 270      11.906  20.337   1.436  1.00  0.10           C  
ATOM   2099  OG1 THR A 270       9.822  21.213   0.603  1.00  0.13           O  
ATOM   2100  N   ALA A 271       7.672  19.937   4.104  1.00  0.23           N  
ATOM   2101  CA  ALA A 271       6.820  20.572   5.107  1.00  0.23           C  
ATOM   2102  C   ALA A 271       6.274  21.903   4.599  1.00  0.22           C  
ATOM   2103  CB  ALA A 271       7.593  20.779   6.407  1.00  0.20           C  
ATOM   2104  O   ALA A 271       5.252  22.390   5.089  1.00  0.21           O  
ATOM   2105  N   THR A 272       6.745  22.473   3.462  1.00  0.23           N  
ATOM   2106  CA  THR A 272       6.251  23.801   3.116  1.00  0.27           C  
ATOM   2107  C   THR A 272       5.682  23.815   1.701  1.00  0.24           C  
ATOM   2108  CB  THR A 272       7.364  24.859   3.235  1.00  0.21           C  
ATOM   2109  O   THR A 272       5.212  24.851   1.225  1.00  0.22           O  
ATOM   2110  CG2 THR A 272       7.727  25.114   4.694  1.00  0.08           C  
ATOM   2111  OG1 THR A 272       8.529  24.398   2.538  1.00  0.11           O  
ATOM   2112  N   SER A 273       5.486  22.716   0.966  1.00  0.30           N  
ATOM   2113  CA  SER A 273       4.888  23.276  -0.242  1.00  0.32           C  
ATOM   2114  C   SER A 273       3.596  22.552  -0.605  1.00  0.31           C  
ATOM   2115  CB  SER A 273       5.870  23.200  -1.412  1.00  0.28           C  
ATOM   2116  O   SER A 273       3.607  21.350  -0.878  1.00  0.29           O  
ATOM   2117  OG  SER A 273       6.117  21.853  -1.775  1.00  0.15           O  
ATOM   2118  N   ASP A 274       2.349  22.746   0.106  1.00  0.40           N  
ATOM   2119  CA  ASP A 274       1.002  22.954  -0.415  1.00  0.42           C  
ATOM   2120  C   ASP A 274       1.028  23.206  -1.921  1.00  0.41           C  
ATOM   2121  CB  ASP A 274       0.324  24.124   0.302  1.00  0.38           C  
ATOM   2122  O   ASP A 274       0.043  23.677  -2.494  1.00  0.39           O  
ATOM   2123  CG  ASP A 274       0.483  24.066   1.811  1.00  0.36           C  
ATOM   2124  OD1 ASP A 274       0.628  22.957   2.368  1.00  0.36           O  
ATOM   2125  OD2 ASP A 274       0.460  25.141   2.450  1.00  0.34           O  
ATOM   2126  N   LYS A 275       2.125  22.975  -2.557  1.00  0.49           N  
ATOM   2127  CA  LYS A 275       2.334  23.270  -3.971  1.00  0.48           C  
ATOM   2128  C   LYS A 275       2.445  21.987  -4.790  1.00  0.49           C  
ATOM   2129  CB  LYS A 275       3.588  24.124  -4.162  1.00  0.45           C  
ATOM   2130  O   LYS A 275       3.533  21.421  -4.922  1.00  0.46           O  
ATOM   2131  CG  LYS A 275       3.531  25.473  -3.461  1.00  0.42           C  
ATOM   2132  CD  LYS A 275       4.797  26.285  -3.706  1.00  0.44           C  
ATOM   2133  CE  LYS A 275       4.799  27.575  -2.898  1.00  0.36           C  
ATOM   2134  NZ  LYS A 275       6.033  28.380  -3.144  1.00  0.35           N  
ATOM   2135  N   PRO A 276       1.282  21.398  -5.241  1.00  0.55           N  
ATOM   2136  CA  PRO A 276       1.336  20.240  -6.136  1.00  0.54           C  
ATOM   2137  C   PRO A 276       2.059  20.541  -7.447  1.00  0.56           C  
ATOM   2138  CB  PRO A 276      -0.139  19.920  -6.387  1.00  0.53           C  
ATOM   2139  O   PRO A 276       2.020  21.674  -7.932  1.00  0.55           O  
ATOM   2140  CG  PRO A 276      -0.847  21.227  -6.226  1.00  0.50           C  
ATOM   2141  CD  PRO A 276      -0.074  22.071  -5.254  1.00  0.52           C  
ATOM   2142  N   PHE A 277       2.796  19.606  -7.939  1.00  0.53           N  
ATOM   2143  CA  PHE A 277       3.227  19.585  -9.332  1.00  0.53           C  
ATOM   2144  C   PHE A 277       2.179  18.914 -10.212  1.00  0.54           C  
ATOM   2145  CB  PHE A 277       4.570  18.860  -9.469  1.00  0.51           C  
ATOM   2146  O   PHE A 277       1.585  17.907  -9.822  1.00  0.52           O  
ATOM   2147  CG  PHE A 277       5.718  19.582  -8.819  1.00  0.48           C  
ATOM   2148  CD1 PHE A 277       6.388  20.598  -9.489  1.00  0.43           C  
ATOM   2149  CD2 PHE A 277       6.129  19.245  -7.536  1.00  0.43           C  
ATOM   2150  CE1 PHE A 277       7.452  21.269  -8.889  1.00  0.41           C  
ATOM   2151  CE2 PHE A 277       7.191  19.910  -6.930  1.00  0.46           C  
ATOM   2152  CZ  PHE A 277       7.851  20.921  -7.608  1.00  0.38           C  
ATOM   2153  N   VAL A 278       1.855  19.643 -11.315  1.00  0.60           N  
ATOM   2154  CA  VAL A 278       1.100  19.085 -12.432  1.00  0.59           C  
ATOM   2155  C   VAL A 278       2.025  18.877 -13.629  1.00  0.60           C  
ATOM   2156  CB  VAL A 278      -0.085  19.994 -12.826  1.00  0.57           C  
ATOM   2157  O   VAL A 278       2.781  19.778 -14.001  1.00  0.58           O  
ATOM   2158  CG1 VAL A 278      -0.877  19.380 -13.979  1.00  0.50           C  
ATOM   2159  CG2 VAL A 278      -0.992  20.239 -11.621  1.00  0.53           C  
ATOM   2160  N   ILE A 279       2.097  17.705 -14.032  1.00  0.54           N  
ATOM   2161  CA  ILE A 279       2.823  17.388 -15.257  1.00  0.54           C  
ATOM   2162  C   ILE A 279       1.834  17.164 -16.399  1.00  0.54           C  
ATOM   2163  CB  ILE A 279       3.722  16.144 -15.075  1.00  0.52           C  
ATOM   2164  O   ILE A 279       0.877  16.398 -16.259  1.00  0.52           O  
ATOM   2165  CG1 ILE A 279       4.681  16.347 -13.896  1.00  0.46           C  
ATOM   2166  CG2 ILE A 279       4.493  15.842 -16.363  1.00  0.48           C  
ATOM   2167  CD1 ILE A 279       5.503  15.113 -13.548  1.00  0.47           C  
ATOM   2168  N   GLN A 280       1.966  17.839 -17.457  1.00  0.56           N  
ATOM   2169  CA  GLN A 280       1.192  17.811 -18.694  1.00  0.55           C  
ATOM   2170  C   GLN A 280       2.053  17.362 -19.871  1.00  0.56           C  
ATOM   2171  CB  GLN A 280       0.587  19.186 -18.980  1.00  0.53           C  
ATOM   2172  O   GLN A 280       3.161  17.866 -20.065  1.00  0.53           O  
ATOM   2173  CG  GLN A 280      -0.289  19.225 -20.225  1.00  0.49           C  
ATOM   2174  CD  GLN A 280      -0.841  20.609 -20.510  1.00  0.50           C  
ATOM   2175  NE2 GLN A 280      -1.746  20.698 -21.479  1.00  0.37           N  
ATOM   2176  OE1 GLN A 280      -0.458  21.590 -19.865  1.00  0.50           O  
ATOM   2177  N   ASP A 281       1.543  16.400 -20.582  1.00  0.47           N  
ATOM   2178  CA  ASP A 281       1.927  16.213 -21.978  1.00  0.48           C  
ATOM   2179  C   ASP A 281       1.347  17.316 -22.860  1.00  0.47           C  
ATOM   2180  CB  ASP A 281       1.471  14.842 -22.481  1.00  0.46           C  
ATOM   2181  O   ASP A 281       0.127  17.429 -23.000  1.00  0.45           O  
ATOM   2182  CG  ASP A 281       1.998  14.514 -23.867  1.00  0.44           C  
ATOM   2183  OD1 ASP A 281       2.710  15.351 -24.463  1.00  0.43           O  
ATOM   2184  OD2 ASP A 281       1.696  13.409 -24.368  1.00  0.42           O  
ATOM   2185  N   ALA A 282       2.142  18.252 -23.311  1.00  0.44           N  
ATOM   2186  CA  ALA A 282       1.808  19.324 -24.245  1.00  0.43           C  
ATOM   2187  C   ALA A 282       2.212  18.955 -25.670  1.00  0.45           C  
ATOM   2188  CB  ALA A 282       2.485  20.626 -23.824  1.00  0.42           C  
ATOM   2189  O   ALA A 282       2.670  19.809 -26.433  1.00  0.42           O  
ATOM   2190  N   GLY A 283       2.034  17.722 -26.134  1.00  0.43           N  
ATOM   2191  CA  GLY A 283       2.333  17.264 -27.481  1.00  0.42           C  
ATOM   2192  C   GLY A 283       3.778  16.840 -27.660  1.00  0.42           C  
ATOM   2193  O   GLY A 283       4.084  15.646 -27.664  1.00  0.40           O  
ATOM   2194  N   ALA A 284       4.647  17.794 -27.995  1.00  0.42           N  
ATOM   2195  CA  ALA A 284       6.079  17.588 -28.198  1.00  0.42           C  
ATOM   2196  C   ALA A 284       6.854  17.814 -26.904  1.00  0.42           C  
ATOM   2197  CB  ALA A 284       6.599  18.514 -29.295  1.00  0.40           C  
ATOM   2198  O   ALA A 284       8.021  17.429 -26.796  1.00  0.39           O  
ATOM   2199  N   ASN A 285       6.249  18.301 -25.910  1.00  0.47           N  
ATOM   2200  CA  ASN A 285       6.937  18.763 -24.709  1.00  0.47           C  
ATOM   2201  C   ASN A 285       6.197  18.344 -23.443  1.00  0.47           C  
ATOM   2202  CB  ASN A 285       7.115  20.282 -24.743  1.00  0.44           C  
ATOM   2203  O   ASN A 285       4.970  18.224 -23.447  1.00  0.44           O  
ATOM   2204  CG  ASN A 285       7.921  20.750 -25.938  1.00  0.41           C  
ATOM   2205  ND2 ASN A 285       7.500  21.855 -26.542  1.00  0.36           N  
ATOM   2206  OD1 ASN A 285       8.914  20.122 -26.317  1.00  0.41           O  
ATOM   2207  N   THR A 286       6.900  17.824 -22.477  1.00  0.55           N  
ATOM   2208  CA  THR A 286       6.362  17.692 -21.127  1.00  0.55           C  
ATOM   2209  C   THR A 286       6.465  19.014 -20.372  1.00  0.56           C  
ATOM   2210  CB  THR A 286       7.095  16.590 -20.340  1.00  0.53           C  
ATOM   2211  O   THR A 286       7.535  19.625 -20.322  1.00  0.54           O  
ATOM   2212  CG2 THR A 286       6.391  16.297 -19.019  1.00  0.49           C  
ATOM   2213  OG1 THR A 286       7.130  15.392 -21.126  1.00  0.48           O  
ATOM   2214  N   ALA A 287       5.302  19.589 -20.040  1.00  0.58           N  
ATOM   2215  CA  ALA A 287       5.266  20.747 -19.152  1.00  0.57           C  
ATOM   2216  C   ALA A 287       5.038  20.322 -17.704  1.00  0.59           C  
ATOM   2217  CB  ALA A 287       4.178  21.723 -19.594  1.00  0.56           C  
ATOM   2218  O   ALA A 287       4.220  19.440 -17.431  1.00  0.57           O  
ATOM   2219  N   VAL A 288       5.909  20.665 -16.901  1.00  0.61           N  
ATOM   2220  CA  VAL A 288       5.740  20.544 -15.456  1.00  0.60           C  
ATOM   2221  C   VAL A 288       5.328  21.892 -14.869  1.00  0.61           C  
ATOM   2222  CB  VAL A 288       7.030  20.037 -14.774  1.00  0.59           C  
ATOM   2223  O   VAL A 288       5.978  22.910 -15.120  1.00  0.61           O  
ATOM   2224  CG1 VAL A 288       6.802  19.823 -13.279  1.00  0.54           C  
ATOM   2225  CG2 VAL A 288       7.511  18.747 -15.435  1.00  0.56           C  
ATOM   2226  N   TYR A 289       4.225  21.849 -14.249  1.00  0.64           N  
ATOM   2227  CA  TYR A 289       3.697  23.022 -13.561  1.00  0.64           C  
ATOM   2228  C   TYR A 289       3.788  22.854 -12.049  1.00  0.65           C  
ATOM   2229  CB  TYR A 289       2.243  23.277 -13.971  1.00  0.61           C  
ATOM   2230  O   TYR A 289       3.515  21.774 -11.521  1.00  0.63           O  
ATOM   2231  CG  TYR A 289       2.040  23.363 -15.465  1.00  0.57           C  
ATOM   2232  CD1 TYR A 289       2.177  24.575 -16.137  1.00  0.55           C  
ATOM   2233  CD2 TYR A 289       1.710  22.233 -16.206  1.00  0.56           C  
ATOM   2234  CE1 TYR A 289       1.989  24.660 -17.513  1.00  0.57           C  
ATOM   2235  CE2 TYR A 289       1.519  22.307 -17.582  1.00  0.57           C  
ATOM   2236  OH  TYR A 289       1.474  23.600 -19.587  1.00  0.59           O  
ATOM   2237  CZ  TYR A 289       1.661  23.522 -18.225  1.00  0.53           C  
ATOM   2238  N   GLN A 290       4.275  23.850 -11.403  1.00  0.63           N  
ATOM   2239  CA  GLN A 290       4.022  24.011  -9.975  1.00  0.63           C  
ATOM   2240  C   GLN A 290       2.803  24.896  -9.729  1.00  0.64           C  
ATOM   2241  CB  GLN A 290       5.248  24.600  -9.275  1.00  0.61           C  
ATOM   2242  O   GLN A 290       2.732  26.018 -10.233  1.00  0.63           O  
ATOM   2243  CG  GLN A 290       5.182  24.527  -7.755  1.00  0.58           C  
ATOM   2244  CD  GLN A 290       6.468  24.981  -7.090  1.00  0.58           C  
ATOM   2245  NE2 GLN A 290       6.751  24.435  -5.912  1.00  0.46           N  
ATOM   2246  OE1 GLN A 290       7.201  25.816  -7.630  1.00  0.58           O  
ATOM   2247  N   LEU A 291       1.887  24.299  -9.078  1.00  0.65           N  
ATOM   2248  CA  LEU A 291       0.724  25.076  -8.663  1.00  0.64           C  
ATOM   2249  C   LEU A 291       0.905  25.613  -7.248  1.00  0.64           C  
ATOM   2250  CB  LEU A 291      -0.545  24.223  -8.739  1.00  0.62           C  
ATOM   2251  O   LEU A 291       1.623  25.018  -6.441  1.00  0.62           O  
ATOM   2252  CG  LEU A 291      -0.833  23.554 -10.085  1.00  0.58           C  
ATOM   2253  CD1 LEU A 291      -2.078  22.679  -9.986  1.00  0.55           C  
ATOM   2254  CD2 LEU A 291      -0.996  24.603 -11.179  1.00  0.56           C  
ATOM   2255  N   ASN A 292       0.571  26.857  -7.041  1.00  0.62           N  
ATOM   2256  CA  ASN A 292       0.397  27.360  -5.683  1.00  0.60           C  
ATOM   2257  C   ASN A 292      -0.865  26.796  -5.034  1.00  0.61           C  
ATOM   2258  CB  ASN A 292       0.359  28.890  -5.677  1.00  0.58           C  
ATOM   2259  O   ASN A 292      -1.593  26.020  -5.655  1.00  0.59           O  
ATOM   2260  CG  ASN A 292      -0.901  29.445  -6.312  1.00  0.53           C  
ATOM   2261  ND2 ASN A 292      -0.895  30.739  -6.608  1.00  0.56           N  
ATOM   2262  OD1 ASN A 292      -1.872  28.717  -6.535  1.00  0.58           O  
ATOM   2263  N   ASN A 293      -1.137  27.086  -3.789  1.00  0.55           N  
ATOM   2264  CA  ASN A 293      -2.265  26.656  -2.970  1.00  0.55           C  
ATOM   2265  C   ASN A 293      -3.590  27.171  -3.526  1.00  0.55           C  
ATOM   2266  CB  ASN A 293      -2.083  27.115  -1.521  1.00  0.52           C  
ATOM   2267  O   ASN A 293      -4.646  26.950  -2.931  1.00  0.54           O  
ATOM   2268  CG  ASN A 293      -0.782  26.629  -0.914  1.00  0.51           C  
ATOM   2269  ND2 ASN A 293      -0.448  27.144   0.263  1.00  0.45           N  
ATOM   2270  OD1 ASN A 293      -0.082  25.797  -1.499  1.00  0.50           O  
ATOM   2271  N   HIS A 294      -3.616  27.847  -4.618  1.00  0.55           N  
ATOM   2272  CA  HIS A 294      -4.869  28.335  -5.184  1.00  0.55           C  
ATOM   2273  C   HIS A 294      -5.097  27.774  -6.583  1.00  0.55           C  
ATOM   2274  CB  HIS A 294      -4.880  29.864  -5.222  1.00  0.49           C  
ATOM   2275  O   HIS A 294      -5.956  28.264  -7.321  1.00  0.52           O  
ATOM   2276  CG  HIS A 294      -4.734  30.499  -3.876  1.00  0.45           C  
ATOM   2277  CD2 HIS A 294      -3.728  31.233  -3.344  1.00  0.41           C  
ATOM   2278  ND1 HIS A 294      -5.703  30.408  -2.901  1.00  0.49           N  
ATOM   2279  CE1 HIS A 294      -5.299  31.061  -1.825  1.00  0.41           C  
ATOM   2280  NE2 HIS A 294      -4.103  31.571  -2.067  1.00  0.38           N  
ATOM   2281  N   GLY A 295      -4.290  26.727  -6.959  1.00  0.59           N  
ATOM   2282  CA  GLY A 295      -4.397  26.196  -8.308  1.00  0.58           C  
ATOM   2283  C   GLY A 295      -3.774  27.100  -9.356  1.00  0.60           C  
ATOM   2284  O   GLY A 295      -3.990  26.910 -10.555  1.00  0.59           O  
ATOM   2285  N   VAL A 296      -3.041  28.173  -8.948  1.00  0.65           N  
ATOM   2286  CA  VAL A 296      -2.362  29.045  -9.900  1.00  0.66           C  
ATOM   2287  C   VAL A 296      -0.970  28.496 -10.204  1.00  0.66           C  
ATOM   2288  CB  VAL A 296      -2.259  30.493  -9.370  1.00  0.62           C  
ATOM   2289  O   VAL A 296      -0.233  28.116  -9.291  1.00  0.64           O  
ATOM   2290  CG1 VAL A 296      -1.608  31.404 -10.409  1.00  0.53           C  
ATOM   2291  CG2 VAL A 296      -3.641  31.019  -8.985  1.00  0.53           C  
ATOM   2292  N   ILE A 297      -0.634  28.426 -11.448  1.00  0.61           N  
ATOM   2293  CA  ILE A 297       0.712  28.039 -11.857  1.00  0.60           C  
ATOM   2294  C   ILE A 297       1.726  29.038 -11.305  1.00  0.62           C  
ATOM   2295  CB  ILE A 297       0.831  27.949 -13.395  1.00  0.58           C  
ATOM   2296  O   ILE A 297       1.648  30.235 -11.591  1.00  0.61           O  
ATOM   2297  CG1 ILE A 297      -0.128  26.886 -13.943  1.00  0.52           C  
ATOM   2298  CG2 ILE A 297       2.275  27.648 -13.807  1.00  0.52           C  
ATOM   2299  CD1 ILE A 297      -0.209  26.851 -15.463  1.00  0.50           C  
ATOM   2300  N   GLN A 298       2.536  28.551 -10.465  1.00  0.61           N  
ATOM   2301  CA  GLN A 298       3.620  29.372  -9.937  1.00  0.63           C  
ATOM   2302  C   GLN A 298       4.862  29.277 -10.818  1.00  0.60           C  
ATOM   2303  CB  GLN A 298       3.960  28.957  -8.505  1.00  0.58           C  
ATOM   2304  O   GLN A 298       5.590  30.258 -10.983  1.00  0.58           O  
ATOM   2305  CG  GLN A 298       2.951  29.438  -7.470  1.00  0.53           C  
ATOM   2306  CD  GLN A 298       3.518  29.460  -6.063  1.00  0.56           C  
ATOM   2307  NE2 GLN A 298       3.013  30.366  -5.234  1.00  0.43           N  
ATOM   2308  OE1 GLN A 298       4.403  28.667  -5.724  1.00  0.56           O  
ATOM   2309  N   ALA A 299       5.110  28.170 -11.239  1.00  0.59           N  
ATOM   2310  CA  ALA A 299       6.268  27.910 -12.090  1.00  0.59           C  
ATOM   2311  C   ALA A 299       5.952  26.843 -13.134  1.00  0.59           C  
ATOM   2312  CB  ALA A 299       7.465  27.485 -11.244  1.00  0.54           C  
ATOM   2313  O   ALA A 299       5.126  25.958 -12.897  1.00  0.57           O  
ATOM   2314  N   ALA A 300       6.429  27.048 -14.285  1.00  0.60           N  
ATOM   2315  CA  ALA A 300       6.344  26.098 -15.391  1.00  0.58           C  
ATOM   2316  C   ALA A 300       7.714  25.865 -16.021  1.00  0.60           C  
ATOM   2317  CB  ALA A 300       5.355  26.595 -16.444  1.00  0.55           C  
ATOM   2318  O   ALA A 300       8.511  26.797 -16.151  1.00  0.57           O  
ATOM   2319  N   ALA A 301       8.032  24.756 -16.035  1.00  0.54           N  
ATOM   2320  CA  ALA A 301       9.158  24.384 -16.888  1.00  0.53           C  
ATOM   2321  C   ALA A 301       8.713  23.437 -18.000  1.00  0.54           C  
ATOM   2322  CB  ALA A 301      10.266  23.742 -16.058  1.00  0.50           C  
ATOM   2323  O   ALA A 301       7.912  22.529 -17.767  1.00  0.52           O  
ATOM   2324  N   ASN A 302       8.949  23.890 -19.159  1.00  0.52           N  
ATOM   2325  CA  ASN A 302       8.851  23.064 -20.357  1.00  0.51           C  
ATOM   2326  C   ASN A 302      10.130  22.266 -20.594  1.00  0.52           C  
ATOM   2327  CB  ASN A 302       8.529  23.927 -21.579  1.00  0.49           C  
ATOM   2328  O   ASN A 302      11.226  22.829 -20.597  1.00  0.50           O  
ATOM   2329  CG  ASN A 302       7.070  24.333 -21.640  1.00  0.45           C  
ATOM   2330  ND2 ASN A 302       6.784  25.414 -22.355  1.00  0.42           N  
ATOM   2331  OD1 ASN A 302       6.206  23.680 -21.048  1.00  0.47           O  
ATOM   2332  N   ASN A 303       9.989  21.103 -20.380  1.00  0.46           N  
ATOM   2333  CA  ASN A 303      11.035  20.310 -21.017  1.00  0.45           C  
ATOM   2334  C   ASN A 303      10.965  20.408 -22.538  1.00  0.46           C  
ATOM   2335  CB  ASN A 303      10.945  18.848 -20.574  1.00  0.43           C  
ATOM   2336  O   ASN A 303       9.955  20.043 -23.142  1.00  0.44           O  
ATOM   2337  CG  ASN A 303      12.205  18.065 -20.886  1.00  0.40           C  
ATOM   2338  ND2 ASN A 303      12.253  16.816 -20.438  1.00  0.35           N  
ATOM   2339  OD1 ASN A 303      13.129  18.579 -21.523  1.00  0.41           O  
ATOM   2340  N   THR A 304      11.887  21.325 -23.040  1.00  0.38           N  
ATOM   2341  CA  THR A 304      12.067  21.504 -24.476  1.00  0.38           C  
ATOM   2342  C   THR A 304      12.754  20.288 -25.090  1.00  0.38           C  
ATOM   2343  CB  THR A 304      12.887  22.771 -24.783  1.00  0.35           C  
ATOM   2344  O   THR A 304      13.019  20.260 -26.294  1.00  0.36           O  
ATOM   2345  CG2 THR A 304      12.090  24.032 -24.466  1.00  0.31           C  
ATOM   2346  OG1 THR A 304      14.082  22.762 -23.993  1.00  0.31           O  
ATOM   2347  N   ASN A 305      13.113  19.367 -24.236  1.00  0.34           N  
ATOM   2348  CA  ASN A 305      13.682  18.235 -24.960  1.00  0.36           C  
ATOM   2349  C   ASN A 305      12.617  17.483 -25.752  1.00  0.35           C  
ATOM   2350  CB  ASN A 305      14.396  17.286 -23.995  1.00  0.33           C  
ATOM   2351  O   ASN A 305      11.702  16.898 -25.170  1.00  0.33           O  
ATOM   2352  CG  ASN A 305      15.899  17.487 -23.983  1.00  0.32           C  
ATOM   2353  ND2 ASN A 305      16.550  17.031 -22.919  1.00  0.25           N  
ATOM   2354  OD1 ASN A 305      16.470  18.048 -24.922  1.00  0.31           O  
ATOM   2355  N   THR A 306      12.319  18.004 -26.982  1.00  0.32           N  
ATOM   2356  CA  THR A 306      11.518  17.509 -28.097  1.00  0.33           C  
ATOM   2357  C   THR A 306      11.551  15.985 -28.152  1.00  0.32           C  
ATOM   2358  CB  THR A 306      12.010  18.085 -29.437  1.00  0.29           C  
ATOM   2359  O   THR A 306      12.626  15.382 -28.165  1.00  0.30           O  
ATOM   2360  CG2 THR A 306      11.601  19.546 -29.592  1.00  0.24           C  
ATOM   2361  OG1 THR A 306      13.439  17.991 -29.495  1.00  0.15           O  
ATOM   2362  N   GLY A 307      10.506  15.471 -27.831  1.00  0.33           N  
ATOM   2363  CA  GLY A 307      10.228  14.065 -28.079  1.00  0.33           C  
ATOM   2364  C   GLY A 307       9.918  13.286 -26.814  1.00  0.33           C  
ATOM   2365  O   GLY A 307       9.589  12.100 -26.875  1.00  0.31           O  
ATOM   2366  N   ILE A 308      10.035  13.880 -25.632  1.00  0.34           N  
ATOM   2367  CA  ILE A 308       9.711  13.202 -24.381  1.00  0.35           C  
ATOM   2368  C   ILE A 308       8.262  13.493 -23.997  1.00  0.34           C  
ATOM   2369  CB  ILE A 308      10.663  13.632 -23.243  1.00  0.32           C  
ATOM   2370  O   ILE A 308       7.884  14.651 -23.805  1.00  0.33           O  
ATOM   2371  CG1 ILE A 308      12.120  13.349 -23.630  1.00  0.30           C  
ATOM   2372  CG2 ILE A 308      10.297  12.923 -21.936  1.00  0.30           C  
ATOM   2373  CD1 ILE A 308      13.134  13.775 -22.577  1.00  0.29           C  
ATOM   2374  N   ARG A 309       7.362  12.698 -24.454  1.00  0.37           N  
ATOM   2375  CA  ARG A 309       5.970  12.623 -24.022  1.00  0.37           C  
ATOM   2376  C   ARG A 309       5.810  11.651 -22.858  1.00  0.36           C  
ATOM   2377  CB  ARG A 309       5.067  12.203 -25.184  1.00  0.34           C  
ATOM   2378  O   ARG A 309       6.346  10.542 -22.891  1.00  0.35           O  
ATOM   2379  CG  ARG A 309       4.998  13.222 -26.310  1.00  0.33           C  
ATOM   2380  CD  ARG A 309       3.895  12.890 -27.304  1.00  0.34           C  
ATOM   2381  NE  ARG A 309       3.883  13.821 -28.428  1.00  0.33           N  
ATOM   2382  NH1 ARG A 309       1.740  13.295 -29.111  1.00  0.29           N  
ATOM   2383  NH2 ARG A 309       2.957  14.868 -30.251  1.00  0.26           N  
ATOM   2384  CZ  ARG A 309       2.860  13.992 -29.261  1.00  0.31           C  
ATOM   2385  N   VAL A 310       5.629  12.088 -21.563  1.00  0.35           N  
ATOM   2386  CA  VAL A 310       5.723  11.492 -20.235  1.00  0.36           C  
ATOM   2387  C   VAL A 310       4.365  10.924 -19.826  1.00  0.35           C  
ATOM   2388  CB  VAL A 310       6.210  12.516 -19.186  1.00  0.33           C  
ATOM   2389  O   VAL A 310       3.359  11.637 -19.834  1.00  0.34           O  
ATOM   2390  CG1 VAL A 310       6.477  11.832 -17.846  1.00  0.30           C  
ATOM   2391  CG2 VAL A 310       7.464  13.233 -19.683  1.00  0.30           C  
ATOM   2392  N   ALA A 311       4.081   9.641 -19.936  1.00  0.37           N  
ATOM   2393  CA  ALA A 311       2.780   9.005 -19.742  1.00  0.36           C  
ATOM   2394  C   ALA A 311       2.485   8.800 -18.259  1.00  0.37           C  
ATOM   2395  CB  ALA A 311       2.725   7.671 -20.482  1.00  0.33           C  
ATOM   2396  O   ALA A 311       1.343   8.955 -17.820  1.00  0.34           O  
ATOM   2397  N   LEU A 312       3.495   8.473 -17.262  1.00  0.33           N  
ATOM   2398  CA  LEU A 312       3.228   8.077 -15.883  1.00  0.34           C  
ATOM   2399  C   LEU A 312       4.339   8.556 -14.955  1.00  0.33           C  
ATOM   2400  CB  LEU A 312       3.083   6.556 -15.782  1.00  0.31           C  
ATOM   2401  O   LEU A 312       5.511   8.240 -15.168  1.00  0.32           O  
ATOM   2402  CG  LEU A 312       1.735   5.973 -16.210  1.00  0.29           C  
ATOM   2403  CD1 LEU A 312       1.909   4.539 -16.699  1.00  0.26           C  
ATOM   2404  CD2 LEU A 312       0.736   6.034 -15.060  1.00  0.28           C  
ATOM   2405  N   PHE A 313       4.194   9.634 -14.228  1.00  0.33           N  
ATOM   2406  CA  PHE A 313       4.886   9.919 -12.976  1.00  0.34           C  
ATOM   2407  C   PHE A 313       4.338   9.056 -11.846  1.00  0.33           C  
ATOM   2408  CB  PHE A 313       4.758  11.402 -12.615  1.00  0.31           C  
ATOM   2409  O   PHE A 313       3.126   9.003 -11.631  1.00  0.32           O  
ATOM   2410  CG  PHE A 313       5.648  12.304 -13.426  1.00  0.29           C  
ATOM   2411  CD1 PHE A 313       6.973  12.509 -13.060  1.00  0.26           C  
ATOM   2412  CD2 PHE A 313       5.160  12.947 -14.556  1.00  0.28           C  
ATOM   2413  CE1 PHE A 313       7.799  13.343 -13.809  1.00  0.26           C  
ATOM   2414  CE2 PHE A 313       5.980  13.783 -15.310  1.00  0.28           C  
ATOM   2415  CZ  PHE A 313       7.299  13.980 -14.934  1.00  0.26           C  
ATOM   2416  N   HIS A 314       4.890   8.000 -11.464  1.00  0.31           N  
ATOM   2417  CA  HIS A 314       4.905   7.667 -10.044  1.00  0.33           C  
ATOM   2418  C   HIS A 314       5.797   8.625  -9.262  1.00  0.31           C  
ATOM   2419  CB  HIS A 314       5.375   6.225  -9.837  1.00  0.30           C  
ATOM   2420  O   HIS A 314       6.944   8.865  -9.647  1.00  0.30           O  
ATOM   2421  CG  HIS A 314       4.314   5.320  -9.297  1.00  0.28           C  
ATOM   2422  CD2 HIS A 314       3.697   4.247  -9.845  1.00  0.27           C  
ATOM   2423  ND1 HIS A 314       3.767   5.480  -8.042  1.00  0.18           N  
ATOM   2424  CE1 HIS A 314       2.859   4.541  -7.841  1.00  0.23           C  
ATOM   2425  NE2 HIS A 314       2.796   3.779  -8.920  1.00  0.23           N  
ATOM   2426  N   PRO A 315       5.271   9.627  -8.568  1.00  0.31           N  
ATOM   2427  CA  PRO A 315       6.087  10.347  -7.588  1.00  0.32           C  
ATOM   2428  C   PRO A 315       6.866   9.411  -6.666  1.00  0.31           C  
ATOM   2429  CB  PRO A 315       5.056  11.157  -6.798  1.00  0.29           C  
ATOM   2430  O   PRO A 315       6.331   8.393  -6.219  1.00  0.30           O  
ATOM   2431  CG  PRO A 315       3.759  10.451  -7.026  1.00  0.27           C  
ATOM   2432  CD  PRO A 315       3.890   9.597  -8.254  1.00  0.30           C  
ATOM   2433  N   PHE A 316       8.234   9.314  -6.683  1.00  0.29           N  
ATOM   2434  CA  PHE A 316       9.167   8.579  -5.838  1.00  0.31           C  
ATOM   2435  C   PHE A 316       9.756   9.487  -4.764  1.00  0.29           C  
ATOM   2436  CB  PHE A 316      10.290   7.966  -6.681  1.00  0.28           C  
ATOM   2437  O   PHE A 316       9.978  10.676  -5.003  1.00  0.28           O  
ATOM   2438  CG  PHE A 316       9.798   7.163  -7.854  1.00  0.26           C  
ATOM   2439  CD1 PHE A 316       9.461   5.823  -7.705  1.00  0.25           C  
ATOM   2440  CD2 PHE A 316       9.673   7.748  -9.107  1.00  0.27           C  
ATOM   2441  CE1 PHE A 316       9.006   5.077  -8.789  1.00  0.27           C  
ATOM   2442  CE2 PHE A 316       9.219   7.009 -10.196  1.00  0.28           C  
ATOM   2443  CZ  PHE A 316       8.886   5.673 -10.035  1.00  0.26           C  
ATOM   2444  N   ALA A 317       9.746   9.087  -3.457  1.00  0.28           N  
ATOM   2445  CA  ALA A 317      10.748   9.449  -2.458  1.00  0.28           C  
ATOM   2446  C   ALA A 317      12.149   9.055  -2.918  1.00  0.28           C  
ATOM   2447  CB  ALA A 317      10.427   8.790  -1.119  1.00  0.25           C  
ATOM   2448  O   ALA A 317      12.413   7.881  -3.188  1.00  0.26           O  
ATOM   2449  N   VAL A 318      12.844   9.625  -3.916  1.00  0.27           N  
ATOM   2450  CA  VAL A 318      14.299   9.512  -3.947  1.00  0.28           C  
ATOM   2451  C   VAL A 318      14.874   9.868  -2.578  1.00  0.27           C  
ATOM   2452  CB  VAL A 318      14.915  10.419  -5.036  1.00  0.25           C  
ATOM   2453  O   VAL A 318      14.456  10.848  -1.958  1.00  0.26           O  
ATOM   2454  CG1 VAL A 318      16.386  10.073  -5.258  1.00  0.24           C  
ATOM   2455  CG2 VAL A 318      14.131  10.293  -6.341  1.00  0.25           C  
ATOM   2456  N   ASN A 319      15.282   8.848  -1.778  1.00  0.24           N  
ATOM   2457  CA  ASN A 319      16.253   8.905  -0.691  1.00  0.26           C  
ATOM   2458  C   ASN A 319      16.592  10.346  -0.318  1.00  0.24           C  
ATOM   2459  CB  ASN A 319      17.524   8.140  -1.065  1.00  0.22           C  
ATOM   2460  O   ASN A 319      17.014  11.129  -1.171  1.00  0.22           O  
ATOM   2461  CG  ASN A 319      18.057   7.298   0.078  1.00  0.21           C  
ATOM   2462  ND2 ASN A 319      18.908   6.332  -0.244  1.00  0.12           N  
ATOM   2463  OD1 ASN A 319      17.705   7.514   1.241  1.00  0.11           O  
ATOM   2464  N   THR A 320      15.755  11.066   0.418  1.00  0.24           N  
ATOM   2465  CA  THR A 320      16.065  12.208   1.271  1.00  0.25           C  
ATOM   2466  C   THR A 320      17.574  12.360   1.444  1.00  0.24           C  
ATOM   2467  CB  THR A 320      15.399  12.070   2.653  1.00  0.22           C  
ATOM   2468  O   THR A 320      18.041  13.334   2.038  1.00  0.23           O  
ATOM   2469  CG2 THR A 320      13.882  12.185   2.546  1.00  0.18           C  
ATOM   2470  OG1 THR A 320      15.732  10.793   3.212  1.00  0.16           O  
ATOM   2471  N   SER A 321      18.457  11.447   0.913  1.00  0.22           N  
ATOM   2472  CA  SER A 321      19.857  11.822   1.078  1.00  0.24           C  
ATOM   2473  C   SER A 321      20.304  12.787  -0.015  1.00  0.22           C  
ATOM   2474  CB  SER A 321      20.751  10.581   1.070  1.00  0.20           C  
ATOM   2475  O   SER A 321      21.464  13.204  -0.047  1.00  0.21           O  
ATOM   2476  OG  SER A 321      20.403   9.718   0.001  1.00  0.11           O  
ATOM   2477  N   PHE A 322      19.415  13.386  -0.793  1.00  0.23           N  
ATOM   2478  CA  PHE A 322      19.832  14.502  -1.633  1.00  0.26           C  
ATOM   2479  C   PHE A 322      19.711  15.822  -0.880  1.00  0.23           C  
ATOM   2480  CB  PHE A 322      18.996  14.552  -2.916  1.00  0.22           C  
ATOM   2481  O   PHE A 322      18.629  16.177  -0.408  1.00  0.22           O  
ATOM   2482  CG  PHE A 322      19.273  13.418  -3.866  1.00  0.22           C  
ATOM   2483  CD1 PHE A 322      20.388  13.444  -4.695  1.00  0.20           C  
ATOM   2484  CD2 PHE A 322      18.419  12.325  -3.928  1.00  0.19           C  
ATOM   2485  CE1 PHE A 322      20.647  12.396  -5.575  1.00  0.13           C  
ATOM   2486  CE2 PHE A 322      18.671  11.274  -4.805  1.00  0.15           C  
ATOM   2487  CZ  PHE A 322      19.785  11.311  -5.628  1.00  0.20           C  
ATOM   2488  N   SER A 323      20.501  16.097   0.052  1.00  0.23           N  
ATOM   2489  CA  SER A 323      20.922  17.167   0.950  1.00  0.24           C  
ATOM   2490  C   SER A 323      20.815  18.530   0.275  1.00  0.23           C  
ATOM   2491  CB  SER A 323      22.357  16.935   1.425  1.00  0.20           C  
ATOM   2492  O   SER A 323      20.752  19.560   0.949  1.00  0.21           O  
ATOM   2493  OG  SER A 323      23.273  17.100   0.356  1.00  0.13           O  
ATOM   2494  N   ASN A 324      20.091  18.707  -0.925  1.00  0.22           N  
ATOM   2495  CA  ASN A 324      20.056  20.086  -1.403  1.00  0.28           C  
ATOM   2496  C   ASN A 324      18.833  20.345  -2.277  1.00  0.23           C  
ATOM   2497  CB  ASN A 324      21.337  20.420  -2.169  1.00  0.21           C  
ATOM   2498  O   ASN A 324      18.662  19.708  -3.318  1.00  0.22           O  
ATOM   2499  CG  ASN A 324      22.576  20.346  -1.298  1.00  0.18           C  
ATOM   2500  ND2 ASN A 324      23.737  20.219  -1.928  1.00  0.10           N  
ATOM   2501  OD1 ASN A 324      22.489  20.401  -0.068  1.00  0.09           O  
ATOM   2502  N   SER A 325      17.568  20.701  -1.746  1.00  0.28           N  
ATOM   2503  CA  SER A 325      16.508  21.446  -2.418  1.00  0.29           C  
ATOM   2504  C   SER A 325      16.202  20.855  -3.790  1.00  0.28           C  
ATOM   2505  CB  SER A 325      16.895  22.918  -2.562  1.00  0.25           C  
ATOM   2506  O   SER A 325      15.378  21.393  -4.533  1.00  0.26           O  
ATOM   2507  OG  SER A 325      18.211  23.045  -3.071  1.00  0.16           O  
ATOM   2508  N   GLN A 326      16.769  19.792  -4.211  1.00  0.30           N  
ATOM   2509  CA  GLN A 326      16.591  19.164  -5.516  1.00  0.32           C  
ATOM   2510  C   GLN A 326      15.723  17.913  -5.410  1.00  0.30           C  
ATOM   2511  CB  GLN A 326      17.946  18.812  -6.132  1.00  0.28           C  
ATOM   2512  O   GLN A 326      15.965  17.053  -4.561  1.00  0.28           O  
ATOM   2513  CG  GLN A 326      18.772  20.026  -6.535  1.00  0.27           C  
ATOM   2514  CD  GLN A 326      20.103  19.650  -7.157  1.00  0.29           C  
ATOM   2515  NE2 GLN A 326      20.749  20.615  -7.805  1.00  0.25           N  
ATOM   2516  OE1 GLN A 326      20.548  18.503  -7.057  1.00  0.35           O  
ATOM   2517  N   GLN A 327      14.462  18.128  -5.746  1.00  0.34           N  
ATOM   2518  CA  GLN A 327      13.326  17.221  -5.880  1.00  0.37           C  
ATOM   2519  C   GLN A 327      13.383  16.460  -7.201  1.00  0.34           C  
ATOM   2520  CB  GLN A 327      12.009  17.991  -5.774  1.00  0.32           C  
ATOM   2521  O   GLN A 327      13.748  17.025  -8.234  1.00  0.33           O  
ATOM   2522  CG  GLN A 327      11.779  18.633  -4.412  1.00  0.31           C  
ATOM   2523  CD  GLN A 327      10.465  19.387  -4.333  1.00  0.35           C  
ATOM   2524  NE2 GLN A 327      10.111  19.835  -3.134  1.00  0.31           N  
ATOM   2525  OE1 GLN A 327       9.775  19.566  -5.341  1.00  0.38           O  
ATOM   2526  N   TYR A 328      13.551  15.191  -7.186  1.00  0.38           N  
ATOM   2527  CA  TYR A 328      13.537  14.339  -8.369  1.00  0.39           C  
ATOM   2528  C   TYR A 328      12.188  13.649  -8.529  1.00  0.38           C  
ATOM   2529  CB  TYR A 328      14.653  13.292  -8.291  1.00  0.36           C  
ATOM   2530  O   TYR A 328      11.609  13.170  -7.551  1.00  0.36           O  
ATOM   2531  CG  TYR A 328      16.041  13.884  -8.276  1.00  0.33           C  
ATOM   2532  CD1 TYR A 328      16.729  14.127  -9.462  1.00  0.31           C  
ATOM   2533  CD2 TYR A 328      16.667  14.201  -7.075  1.00  0.32           C  
ATOM   2534  CE1 TYR A 328      18.010  14.670  -9.453  1.00  0.33           C  
ATOM   2535  CE2 TYR A 328      17.947  14.745  -7.054  1.00  0.34           C  
ATOM   2536  OH  TYR A 328      19.877  15.515  -8.230  1.00  0.28           O  
ATOM   2537  CZ  TYR A 328      18.609  14.976  -8.245  1.00  0.31           C  
ATOM   2538  N   MET A 329      11.498  13.958  -9.542  1.00  0.36           N  
ATOM   2539  CA  MET A 329      10.401  13.152 -10.069  1.00  0.38           C  
ATOM   2540  C   MET A 329      10.858  12.329 -11.268  1.00  0.36           C  
ATOM   2541  CB  MET A 329       9.221  14.040 -10.463  1.00  0.34           C  
ATOM   2542  O   MET A 329      11.610  12.819 -12.113  1.00  0.34           O  
ATOM   2543  CG  MET A 329       8.488  14.649  -9.278  1.00  0.33           C  
ATOM   2544  SD  MET A 329       7.035  15.647  -9.787  1.00  0.31           S  
ATOM   2545  CE  MET A 329       6.185  14.453 -10.857  1.00  0.30           C  
ATOM   2546  N   TRP A 330      10.799  11.069 -11.129  1.00  0.26           N  
ATOM   2547  CA  TRP A 330      10.987  10.162 -12.257  1.00  0.37           C  
ATOM   2548  C   TRP A 330       9.671   9.926 -12.991  1.00  0.28           C  
ATOM   2549  CB  TRP A 330      11.569   8.828 -11.783  1.00  0.29           C  
ATOM   2550  O   TRP A 330       8.625   9.750 -12.361  1.00  0.25           O  
ATOM   2551  CG  TRP A 330      12.993   8.914 -11.321  1.00  0.29           C  
ATOM   2552  CD1 TRP A 330      13.444   9.405 -10.127  1.00  0.23           C  
ATOM   2553  CD2 TRP A 330      14.153   8.500 -12.049  1.00  0.10           C  
ATOM   2554  CE2 TRP A 330      15.276   8.770 -11.234  1.00  0.08           C  
ATOM   2555  CE3 TRP A 330      14.354   7.926 -13.311  1.00  0.17           C  
ATOM   2556  NE1 TRP A 330      14.816   9.321 -10.069  1.00  0.17           N  
ATOM   2557  CH2 TRP A 330      16.748   7.924 -12.883  1.00  0.15           C  
ATOM   2558  CZ2 TRP A 330      16.581   8.484 -11.643  1.00  0.15           C  
ATOM   2559  CZ3 TRP A 330      15.653   7.643 -13.716  1.00  0.15           C  
ATOM   2560  N   GLY A 331       9.616  10.204 -14.203  1.00  0.39           N  
ATOM   2561  CA  GLY A 331       8.630   9.835 -15.205  1.00  0.37           C  
ATOM   2562  C   GLY A 331       9.244   9.212 -16.445  1.00  0.39           C  
ATOM   2563  O   GLY A 331      10.423   9.427 -16.736  1.00  0.37           O  
ATOM   2564  N   LEU A 332       8.797   8.101 -16.835  1.00  0.36           N  
ATOM   2565  CA  LEU A 332       9.028   7.601 -18.186  1.00  0.37           C  
ATOM   2566  C   LEU A 332       8.270   8.438 -19.211  1.00  0.36           C  
ATOM   2567  CB  LEU A 332       8.604   6.134 -18.294  1.00  0.34           C  
ATOM   2568  O   LEU A 332       7.105   8.781 -19.000  1.00  0.34           O  
ATOM   2569  CG  LEU A 332       9.704   5.093 -18.080  1.00  0.33           C  
ATOM   2570  CD1 LEU A 332       9.179   3.932 -17.242  1.00  0.31           C  
ATOM   2571  CD2 LEU A 332      10.238   4.595 -19.418  1.00  0.32           C  
ATOM   2572  N   SER A 333       8.989   9.053 -20.127  1.00  0.35           N  
ATOM   2573  CA  SER A 333       8.566   9.750 -21.337  1.00  0.36           C  
ATOM   2574  C   SER A 333       8.504   8.800 -22.529  1.00  0.35           C  
ATOM   2575  CB  SER A 333       9.513  10.909 -21.648  1.00  0.33           C  
ATOM   2576  O   SER A 333       9.341   7.904 -22.660  1.00  0.33           O  
ATOM   2577  OG  SER A 333      10.700  10.438 -22.264  1.00  0.27           O  
ATOM   2578  N   PHE A 334       7.309   8.662 -23.308  1.00  0.34           N  
ATOM   2579  CA  PHE A 334       7.157   8.102 -24.646  1.00  0.37           C  
ATOM   2580  C   PHE A 334       6.672   9.165 -25.625  1.00  0.34           C  
ATOM   2581  CB  PHE A 334       6.181   6.921 -24.628  1.00  0.33           C  
ATOM   2582  O   PHE A 334       6.150  10.203 -25.214  1.00  0.32           O  
ATOM   2583  CG  PHE A 334       4.987   7.133 -23.736  1.00  0.32           C  
ATOM   2584  CD1 PHE A 334       5.053   6.836 -22.381  1.00  0.31           C  
ATOM   2585  CD2 PHE A 334       3.799   7.630 -24.255  1.00  0.33           C  
ATOM   2586  CE1 PHE A 334       3.950   7.031 -21.553  1.00  0.33           C  
ATOM   2587  CE2 PHE A 334       2.692   7.828 -23.434  1.00  0.34           C  
ATOM   2588  CZ  PHE A 334       2.769   7.527 -22.084  1.00  0.32           C  
ATOM   2589  N   THR A 335       7.150   9.016 -26.959  1.00  0.34           N  
ATOM   2590  CA  THR A 335       6.582   9.676 -28.130  1.00  0.36           C  
ATOM   2591  C   THR A 335       5.328   8.948 -28.605  1.00  0.34           C  
ATOM   2592  CB  THR A 335       7.603   9.748 -29.280  1.00  0.33           C  
ATOM   2593  O   THR A 335       5.347   7.732 -28.805  1.00  0.33           O  
ATOM   2594  CG2 THR A 335       7.236  10.846 -30.273  1.00  0.29           C  
ATOM   2595  OG1 THR A 335       8.903  10.022 -28.742  1.00  0.25           O  
ATOM   2596  N   TYR A 336       4.072   9.484 -28.456  1.00  0.33           N  
ATOM   2597  CA  TYR A 336       2.855   9.190 -29.204  1.00  0.35           C  
ATOM   2598  C   TYR A 336       2.824   9.959 -30.519  1.00  0.33           C  
ATOM   2599  CB  TYR A 336       1.616   9.530 -28.371  1.00  0.31           C  
ATOM   2600  O   TYR A 336       3.006  11.179 -30.536  1.00  0.30           O  
ATOM   2601  CG  TYR A 336       0.324   9.040 -28.976  1.00  0.30           C  
ATOM   2602  CD1 TYR A 336      -0.051   7.702 -28.879  1.00  0.29           C  
ATOM   2603  CD2 TYR A 336      -0.525   9.913 -29.649  1.00  0.31           C  
ATOM   2604  CE1 TYR A 336      -1.240   7.245 -29.437  1.00  0.32           C  
ATOM   2605  CE2 TYR A 336      -1.717   9.467 -30.211  1.00  0.33           C  
ATOM   2606  OH  TYR A 336      -3.244   7.687 -30.655  1.00  0.22           O  
ATOM   2607  CZ  TYR A 336      -2.065   8.134 -30.100  1.00  0.29           C  
ATOM   2608  N   ASN A 337       2.882   9.224 -31.662  1.00  0.29           N  
ATOM   2609  CA  ASN A 337       2.466   9.780 -32.945  1.00  0.33           C  
ATOM   2610  C   ASN A 337       0.951   9.938 -33.023  1.00  0.29           C  
ATOM   2611  CB  ASN A 337       2.969   8.907 -34.097  1.00  0.26           C  
ATOM   2612  O   ASN A 337       0.220   8.947 -33.062  1.00  0.26           O  
ATOM   2613  CG  ASN A 337       2.888   9.607 -35.439  1.00  0.27           C  
ATOM   2614  ND2 ASN A 337       3.751   9.210 -36.367  1.00  0.15           N  
ATOM   2615  OD1 ASN A 337       2.058  10.497 -35.640  1.00  0.25           O  
ATOM   2616  N   ILE A 338       0.414  11.147 -32.715  1.00  0.29           N  
ATOM   2617  CA  ILE A 338      -0.948  11.648 -32.869  1.00  0.34           C  
ATOM   2618  C   ILE A 338      -1.537  11.144 -34.184  1.00  0.29           C  
ATOM   2619  CB  ILE A 338      -0.991  13.192 -32.819  1.00  0.28           C  
ATOM   2620  O   ILE A 338      -2.678  10.677 -34.222  1.00  0.27           O  
ATOM   2621  CG1 ILE A 338      -0.727  13.688 -31.393  1.00  0.16           C  
ATOM   2622  CG2 ILE A 338      -2.334  13.712 -33.340  1.00  0.24           C  
ATOM   2623  CD1 ILE A 338      -0.509  15.191 -31.290  1.00  0.28           C  
ATOM   2624  N   SER A 339      -0.848  11.287 -35.289  1.00  0.23           N  
ATOM   2625  CA  SER A 339      -1.398  11.056 -36.621  1.00  0.29           C  
ATOM   2626  C   SER A 339      -1.622   9.570 -36.877  1.00  0.23           C  
ATOM   2627  CB  SER A 339      -0.471  11.633 -37.691  1.00  0.22           C  
ATOM   2628  O   SER A 339      -2.623   9.183 -37.482  1.00  0.21           O  
ATOM   2629  OG  SER A 339       0.784  11.984 -37.133  1.00  0.13           O  
ATOM   2630  N   ALA A 340      -0.714   8.672 -36.342  1.00  0.23           N  
ATOM   2631  CA  ALA A 340      -0.744   7.229 -36.562  1.00  0.28           C  
ATOM   2632  C   ALA A 340      -1.543   6.524 -35.470  1.00  0.23           C  
ATOM   2633  CB  ALA A 340       0.675   6.670 -36.624  1.00  0.21           C  
ATOM   2634  O   ALA A 340      -1.846   5.334 -35.583  1.00  0.21           O  
ATOM   2635  N   LYS A 341      -2.223   7.260 -34.510  1.00  0.28           N  
ATOM   2636  CA  LYS A 341      -2.957   6.673 -33.393  1.00  0.31           C  
ATOM   2637  C   LYS A 341      -2.149   5.562 -32.728  1.00  0.28           C  
ATOM   2638  CB  LYS A 341      -4.307   6.130 -33.863  1.00  0.25           C  
ATOM   2639  O   LYS A 341      -2.701   4.524 -32.355  1.00  0.26           O  
ATOM   2640  CG  LYS A 341      -5.261   7.200 -34.374  1.00  0.25           C  
ATOM   2641  CD  LYS A 341      -6.639   6.623 -34.673  1.00  0.28           C  
ATOM   2642  CE  LYS A 341      -7.598   7.696 -35.170  1.00  0.23           C  
ATOM   2643  NZ  LYS A 341      -8.988   7.169 -35.322  1.00  0.19           N  
ATOM   2644  N   SER A 342      -0.873   5.645 -32.901  1.00  0.27           N  
ATOM   2645  CA  SER A 342       0.030   4.587 -32.462  1.00  0.29           C  
ATOM   2646  C   SER A 342       1.149   5.142 -31.587  1.00  0.27           C  
ATOM   2647  CB  SER A 342       0.628   3.858 -33.667  1.00  0.24           C  
ATOM   2648  O   SER A 342       1.569   6.288 -31.761  1.00  0.25           O  
ATOM   2649  OG  SER A 342       1.378   4.750 -34.473  1.00  0.13           O  
ATOM   2650  N   TYR A 343       1.263   4.627 -30.399  1.00  0.33           N  
ATOM   2651  CA  TYR A 343       2.513   4.775 -29.662  1.00  0.36           C  
ATOM   2652  C   TYR A 343       3.714   4.573 -30.578  1.00  0.33           C  
ATOM   2653  CB  TYR A 343       2.572   3.782 -28.497  1.00  0.32           C  
ATOM   2654  O   TYR A 343       3.796   3.570 -31.292  1.00  0.31           O  
ATOM   2655  CG  TYR A 343       1.484   3.984 -27.471  1.00  0.30           C  
ATOM   2656  CD1 TYR A 343       1.647   4.887 -26.423  1.00  0.30           C  
ATOM   2657  CD2 TYR A 343       0.291   3.273 -27.546  1.00  0.32           C  
ATOM   2658  CE1 TYR A 343       0.648   5.076 -25.474  1.00  0.31           C  
ATOM   2659  CE2 TYR A 343      -0.715   3.453 -26.603  1.00  0.33           C  
ATOM   2660  OH  TYR A 343      -1.520   4.539 -24.635  1.00  0.21           O  
ATOM   2661  CZ  TYR A 343      -0.528   4.356 -25.572  1.00  0.31           C  
ATOM   2662  N   ILE A 344       4.163   5.463 -31.184  1.00  0.30           N  
ATOM   2663  CA  ILE A 344       5.514   5.273 -31.700  1.00  0.31           C  
ATOM   2664  C   ILE A 344       6.523   5.401 -30.561  1.00  0.30           C  
ATOM   2665  CB  ILE A 344       5.839   6.286 -32.820  1.00  0.27           C  
ATOM   2666  O   ILE A 344       6.638   6.461 -29.941  1.00  0.28           O  
ATOM   2667  CG1 ILE A 344       4.790   6.204 -33.935  1.00  0.20           C  
ATOM   2668  CG2 ILE A 344       7.247   6.045 -33.374  1.00  0.25           C  
ATOM   2669  CD1 ILE A 344       4.997   7.214 -35.055  1.00  0.24           C  
ATOM   2670  N   PHE A 345       6.733   4.312 -29.814  1.00  0.32           N  
ATOM   2671  CA  PHE A 345       7.932   4.125 -29.006  1.00  0.34           C  
ATOM   2672  C   PHE A 345       9.186   4.227 -29.866  1.00  0.32           C  
ATOM   2673  CB  PHE A 345       7.894   2.771 -28.291  1.00  0.31           C  
ATOM   2674  O   PHE A 345       9.883   3.233 -30.077  1.00  0.31           O  
ATOM   2675  CG  PHE A 345       6.794   2.653 -27.271  1.00  0.29           C  
ATOM   2676  CD1 PHE A 345       6.965   3.150 -25.984  1.00  0.28           C  
ATOM   2677  CD2 PHE A 345       5.589   2.045 -27.599  1.00  0.30           C  
ATOM   2678  CE1 PHE A 345       5.948   3.042 -25.038  1.00  0.29           C  
ATOM   2679  CE2 PHE A 345       4.569   1.934 -26.658  1.00  0.31           C  
ATOM   2680  CZ  PHE A 345       4.751   2.432 -25.378  1.00  0.29           C  
ATOM   2681  N   ASP A 346       9.160   4.868 -31.078  1.00  0.28           N  
ATOM   2682  CA  ASP A 346      10.393   4.889 -31.858  1.00  0.30           C  
ATOM   2683  C   ASP A 346      11.601   5.176 -30.969  1.00  0.28           C  
ATOM   2684  CB  ASP A 346      10.303   5.930 -32.976  1.00  0.26           C  
ATOM   2685  O   ASP A 346      12.691   4.650 -31.205  1.00  0.26           O  
ATOM   2686  CG  ASP A 346       9.881   5.336 -34.308  1.00  0.26           C  
ATOM   2687  OD1 ASP A 346       9.876   4.094 -34.447  1.00  0.13           O  
ATOM   2688  OD2 ASP A 346       9.552   6.117 -35.227  1.00  0.13           O  
ATOM   2689  N   LYS A 347      11.425   5.769 -29.749  1.00  0.31           N  
ATOM   2690  CA  LYS A 347      12.460   6.256 -28.841  1.00  0.32           C  
ATOM   2691  C   LYS A 347      11.936   6.350 -27.410  1.00  0.31           C  
ATOM   2692  CB  LYS A 347      12.979   7.620 -29.300  1.00  0.28           C  
ATOM   2693  O   LYS A 347      11.570   7.433 -26.948  1.00  0.29           O  
ATOM   2694  CG  LYS A 347      13.652   7.598 -30.664  1.00  0.27           C  
ATOM   2695  CD  LYS A 347      14.218   8.965 -31.029  1.00  0.30           C  
ATOM   2696  CE  LYS A 347      14.785   8.977 -32.442  1.00  0.23           C  
ATOM   2697  NZ  LYS A 347      15.291  10.328 -32.825  1.00  0.22           N  
ATOM   2698  N   PRO A 348      11.322   5.265 -26.752  1.00  0.33           N  
ATOM   2699  CA  PRO A 348      11.083   5.498 -25.326  1.00  0.34           C  
ATOM   2700  C   PRO A 348      12.318   6.027 -24.600  1.00  0.33           C  
ATOM   2701  CB  PRO A 348      10.693   4.113 -24.803  1.00  0.31           C  
ATOM   2702  O   PRO A 348      13.427   5.536 -24.822  1.00  0.32           O  
ATOM   2703  CG  PRO A 348      11.257   3.155 -25.801  1.00  0.30           C  
ATOM   2704  CD  PRO A 348      11.486   3.889 -27.091  1.00  0.33           C  
ATOM   2705  N   ASN A 349      12.416   7.231 -24.274  1.00  0.34           N  
ATOM   2706  CA  ASN A 349      13.265   7.821 -23.245  1.00  0.35           C  
ATOM   2707  C   ASN A 349      12.711   7.564 -21.846  1.00  0.34           C  
ATOM   2708  CB  ASN A 349      13.430   9.324 -23.482  1.00  0.32           C  
ATOM   2709  O   ASN A 349      11.520   7.763 -21.599  1.00  0.32           O  
ATOM   2710  CG  ASN A 349      14.209   9.633 -24.746  1.00  0.30           C  
ATOM   2711  ND2 ASN A 349      13.831  10.707 -25.428  1.00  0.25           N  
ATOM   2712  OD1 ASN A 349      15.143   8.911 -25.106  1.00  0.29           O  
ATOM   2713  N   ALA A 350      13.082   6.406 -21.148  1.00  0.38           N  
ATOM   2714  CA  ALA A 350      12.999   6.552 -19.697  1.00  0.38           C  
ATOM   2715  C   ALA A 350      13.904   7.680 -19.207  1.00  0.38           C  
ATOM   2716  CB  ALA A 350      13.368   5.241 -19.008  1.00  0.36           C  
ATOM   2717  O   ALA A 350      15.043   7.812 -19.662  1.00  0.36           O  
ATOM   2718  N   GLY A 351      13.279   8.712 -18.875  1.00  0.37           N  
ATOM   2719  CA  GLY A 351      13.939   9.854 -18.263  1.00  0.37           C  
ATOM   2720  C   GLY A 351      13.409  10.178 -16.879  1.00  0.38           C  
ATOM   2721  O   GLY A 351      12.303   9.769 -16.520  1.00  0.35           O  
ATOM   2722  N   ALA A 352      14.274  10.325 -15.999  1.00  0.40           N  
ATOM   2723  CA  ALA A 352      14.029  11.100 -14.785  1.00  0.40           C  
ATOM   2724  C   ALA A 352      13.973  12.594 -15.090  1.00  0.40           C  
ATOM   2725  CB  ALA A 352      15.108  10.812 -13.744  1.00  0.38           C  
ATOM   2726  O   ALA A 352      14.785  13.107 -15.864  1.00  0.37           O  
ATOM   2727  N   ILE A 353      12.798  13.076 -14.833  1.00  0.42           N  
ATOM   2728  CA  ILE A 353      12.761  14.526 -14.679  1.00  0.42           C  
ATOM   2729  C   ILE A 353      13.116  14.902 -13.242  1.00  0.42           C  
ATOM   2730  CB  ILE A 353      11.377  15.100 -15.058  1.00  0.41           C  
ATOM   2731  O   ILE A 353      12.585  14.320 -12.293  1.00  0.40           O  
ATOM   2732  CG1 ILE A 353      10.959  14.612 -16.450  1.00  0.36           C  
ATOM   2733  CG2 ILE A 353      11.392  16.630 -14.996  1.00  0.38           C  
ATOM   2734  CD1 ILE A 353       9.549  15.021 -16.852  1.00  0.36           C  
ATOM   2735  N   GLN A 354      14.296  15.496 -13.199  1.00  0.42           N  
ATOM   2736  CA  GLN A 354      14.550  16.303 -12.010  1.00  0.43           C  
ATOM   2737  C   GLN A 354      13.726  17.587 -12.031  1.00  0.42           C  
ATOM   2738  CB  GLN A 354      16.038  16.636 -11.895  1.00  0.41           C  
ATOM   2739  O   GLN A 354      13.780  18.350 -12.997  1.00  0.40           O  
ATOM   2740  CG  GLN A 354      16.421  17.295 -10.576  1.00  0.39           C  
ATOM   2741  CD  GLN A 354      17.897  17.633 -10.496  1.00  0.41           C  
ATOM   2742  NE2 GLN A 354      18.347  18.051  -9.317  1.00  0.34           N  
ATOM   2743  OE1 GLN A 354      18.629  17.519 -11.484  1.00  0.40           O  
ATOM   2744  N   VAL A 355      12.841  17.605 -11.129  1.00  0.45           N  
ATOM   2745  CA  VAL A 355      12.227  18.889 -10.809  1.00  0.45           C  
ATOM   2746  C   VAL A 355      12.882  19.479  -9.562  1.00  0.45           C  
ATOM   2747  CB  VAL A 355      10.703  18.752 -10.595  1.00  0.44           C  
ATOM   2748  O   VAL A 355      12.958  18.821  -8.522  1.00  0.43           O  
ATOM   2749  CG1 VAL A 355      10.050  20.127 -10.463  1.00  0.40           C  
ATOM   2750  CG2 VAL A 355      10.072  17.966 -11.742  1.00  0.42           C  
ATOM   2751  N   SER A 356      13.818  20.366  -9.763  1.00  0.43           N  
ATOM   2752  CA  SER A 356      14.282  21.217  -8.673  1.00  0.44           C  
ATOM   2753  C   SER A 356      13.497  22.524  -8.618  1.00  0.43           C  
ATOM   2754  CB  SER A 356      15.774  21.516  -8.823  1.00  0.41           C  
ATOM   2755  O   SER A 356      13.130  23.077  -9.657  1.00  0.41           O  
ATOM   2756  OG  SER A 356      16.003  22.402  -9.905  1.00  0.35           O  
ATOM   2757  N   THR A 357      12.911  22.689  -7.511  1.00  0.41           N  
ATOM   2758  CA  THR A 357      12.509  24.057  -7.201  1.00  0.42           C  
ATOM   2759  C   THR A 357      13.673  24.840  -6.601  1.00  0.42           C  
ATOM   2760  CB  THR A 357      11.315  24.081  -6.229  1.00  0.40           C  
ATOM   2761  O   THR A 357      14.265  24.418  -5.605  1.00  0.40           O  
ATOM   2762  CG2 THR A 357      10.045  23.575  -6.905  1.00  0.36           C  
ATOM   2763  OG1 THR A 357      11.608  23.247  -5.101  1.00  0.32           O  
ATOM   2764  N   ALA A 358      14.435  25.573  -7.433  1.00  0.43           N  
ATOM   2765  CA  ALA A 358      15.145  26.751  -6.940  1.00  0.43           C  
ATOM   2766  C   ALA A 358      14.220  27.963  -6.880  1.00  0.43           C  
ATOM   2767  CB  ALA A 358      16.354  27.051  -7.822  1.00  0.41           C  
ATOM   2768  O   ALA A 358      13.904  28.562  -7.911  1.00  0.41           O  
ATOM   2769  N   GLY A 359      13.425  28.167  -5.801  1.00  0.42           N  
ATOM   2770  CA  GLY A 359      12.430  29.222  -5.695  1.00  0.40           C  
ATOM   2771  C   GLY A 359      11.137  28.897  -6.418  1.00  0.41           C  
ATOM   2772  O   GLY A 359      10.492  27.889  -6.124  1.00  0.38           O  
ATOM   2773  N   ASN A 360      10.720  29.903  -7.394  1.00  0.45           N  
ATOM   2774  CA  ASN A 360       9.595  29.857  -8.322  1.00  0.43           C  
ATOM   2775  C   ASN A 360      10.006  29.282  -9.674  1.00  0.45           C  
ATOM   2776  CB  ASN A 360       8.987  31.249  -8.499  1.00  0.41           C  
ATOM   2777  O   ASN A 360       9.307  29.468 -10.671  1.00  0.43           O  
ATOM   2778  CG  ASN A 360       8.361  31.780  -7.224  1.00  0.39           C  
ATOM   2779  ND2 ASN A 360       8.290  33.101  -7.104  1.00  0.40           N  
ATOM   2780  OD1 ASN A 360       7.946  31.010  -6.354  1.00  0.42           O  
ATOM   2781  N   THR A 361      11.154  28.654  -9.723  1.00  0.46           N  
ATOM   2782  CA  THR A 361      11.570  28.072 -10.995  1.00  0.47           C  
ATOM   2783  C   THR A 361      11.640  26.551 -10.896  1.00  0.46           C  
ATOM   2784  CB  THR A 361      12.936  28.624 -11.442  1.00  0.44           C  
ATOM   2785  O   THR A 361      12.180  26.011  -9.929  1.00  0.44           O  
ATOM   2786  CG2 THR A 361      13.165  28.385 -12.930  1.00  0.37           C  
ATOM   2787  OG1 THR A 361      12.984  30.032 -11.182  1.00  0.39           O  
ATOM   2788  N   ILE A 362      10.864  25.921 -11.636  1.00  0.48           N  
ATOM   2789  CA  ILE A 362      11.024  24.491 -11.878  1.00  0.47           C  
ATOM   2790  C   ILE A 362      12.085  24.266 -12.953  1.00  0.48           C  
ATOM   2791  CB  ILE A 362       9.689  23.835 -12.297  1.00  0.46           C  
ATOM   2792  O   ILE A 362      12.059  24.910 -14.005  1.00  0.47           O  
ATOM   2793  CG1 ILE A 362       8.640  24.008 -11.193  1.00  0.40           C  
ATOM   2794  CG2 ILE A 362       9.896  22.354 -12.629  1.00  0.42           C  
ATOM   2795  CD1 ILE A 362       7.250  23.519 -11.578  1.00  0.40           C  
ATOM   2796  N   VAL A 363      13.199  23.700 -12.530  1.00  0.49           N  
ATOM   2797  CA  VAL A 363      14.149  23.191 -13.514  1.00  0.48           C  
ATOM   2798  C   VAL A 363      13.882  21.710 -13.773  1.00  0.49           C  
ATOM   2799  CB  VAL A 363      15.609  23.397 -13.052  1.00  0.48           C  
ATOM   2800  O   VAL A 363      13.846  20.907 -12.838  1.00  0.47           O  
ATOM   2801  CG1 VAL A 363      16.587  22.949 -14.137  1.00  0.42           C  
ATOM   2802  CG2 VAL A 363      15.850  24.860 -12.682  1.00  0.44           C  
ATOM   2803  N   VAL A 364      13.233  21.491 -14.860  1.00  0.47           N  
ATOM   2804  CA  VAL A 364      13.149  20.120 -15.354  1.00  0.45           C  
ATOM   2805  C   VAL A 364      14.467  19.728 -16.017  1.00  0.46           C  
ATOM   2806  CB  VAL A 364      11.979  19.946 -16.348  1.00  0.45           C  
ATOM   2807  O   VAL A 364      14.848  20.300 -17.041  1.00  0.45           O  
ATOM   2808  CG1 VAL A 364      11.829  18.481 -16.753  1.00  0.40           C  
ATOM   2809  CG2 VAL A 364      10.679  20.471 -15.739  1.00  0.42           C  
ATOM   2810  N   ASN A 365      15.337  19.167 -15.142  1.00  0.42           N  
ATOM   2811  CA  ASN A 365      16.544  18.540 -15.670  1.00  0.42           C  
ATOM   2812  C   ASN A 365      16.306  17.076 -16.026  1.00  0.42           C  
ATOM   2813  CB  ASN A 365      17.695  18.664 -14.669  1.00  0.40           C  
ATOM   2814  O   ASN A 365      15.653  16.348 -15.276  1.00  0.40           O  
ATOM   2815  CG  ASN A 365      18.172  20.093 -14.501  1.00  0.39           C  
ATOM   2816  ND2 ASN A 365      18.561  20.448 -13.282  1.00  0.34           N  
ATOM   2817  OD1 ASN A 365      18.189  20.871 -15.458  1.00  0.38           O  
ATOM   2818  N   ASN A 366      16.237  16.791 -17.282  1.00  0.41           N  
ATOM   2819  CA  ASN A 366      16.283  15.427 -17.799  1.00  0.41           C  
ATOM   2820  C   ASN A 366      17.689  14.841 -17.712  1.00  0.41           C  
ATOM   2821  CB  ASN A 366      15.778  15.384 -19.243  1.00  0.39           C  
ATOM   2822  O   ASN A 366      18.423  14.827 -18.702  1.00  0.39           O  
ATOM   2823  CG  ASN A 366      15.042  14.098 -19.566  1.00  0.36           C  
ATOM   2824  ND2 ASN A 366      14.462  14.030 -20.758  1.00  0.29           N  
ATOM   2825  OD1 ASN A 366      14.995  13.174 -18.750  1.00  0.36           O  
ATOM   2826  N   PRO A 367      18.098  14.958 -16.466  1.00  0.34           N  
ATOM   2827  CA  PRO A 367      19.478  14.470 -16.505  1.00  0.34           C  
ATOM   2828  C   PRO A 367      19.590  13.062 -17.086  1.00  0.35           C  
ATOM   2829  CB  PRO A 367      19.901  14.489 -15.034  1.00  0.32           C  
ATOM   2830  O   PRO A 367      20.649  12.680 -17.589  1.00  0.33           O  
ATOM   2831  CG  PRO A 367      18.624  14.368 -14.268  1.00  0.30           C  
ATOM   2832  CD  PRO A 367      17.518  14.970 -15.086  1.00  0.34           C  
ATOM   2833  N   TYR A 368      18.430  12.409 -17.215  1.00  0.34           N  
ATOM   2834  CA  TYR A 368      18.545  11.036 -17.693  1.00  0.36           C  
ATOM   2835  C   TYR A 368      17.562  10.769 -18.827  1.00  0.34           C  
ATOM   2836  CB  TYR A 368      18.304  10.046 -16.550  1.00  0.33           C  
ATOM   2837  O   TYR A 368      16.350  10.918 -18.654  1.00  0.33           O  
ATOM   2838  CG  TYR A 368      19.282  10.187 -15.408  1.00  0.31           C  
ATOM   2839  CD1 TYR A 368      20.558   9.636 -15.486  1.00  0.29           C  
ATOM   2840  CD2 TYR A 368      18.930  10.872 -14.250  1.00  0.30           C  
ATOM   2841  CE1 TYR A 368      21.462   9.762 -14.435  1.00  0.30           C  
ATOM   2842  CE2 TYR A 368      19.825  11.005 -13.193  1.00  0.32           C  
ATOM   2843  OH  TYR A 368      21.977  10.576 -12.253  1.00  0.22           O  
ATOM   2844  CZ  TYR A 368      21.087  10.448 -13.295  1.00  0.29           C  
ATOM   2845  N   ASN A 369      17.867  11.083 -20.076  1.00  0.33           N  
ATOM   2846  CA  ASN A 369      17.328  10.425 -21.261  1.00  0.35           C  
ATOM   2847  C   ASN A 369      17.911   9.026 -21.439  1.00  0.34           C  
ATOM   2848  CB  ASN A 369      17.586  11.270 -22.510  1.00  0.32           C  
ATOM   2849  O   ASN A 369      19.106   8.875 -21.699  1.00  0.32           O  
ATOM   2850  CG  ASN A 369      16.313  11.844 -23.099  1.00  0.30           C  
ATOM   2851  ND2 ASN A 369      16.446  12.921 -23.865  1.00  0.24           N  
ATOM   2852  OD1 ASN A 369      15.218  11.325 -22.868  1.00  0.30           O  
ATOM   2853  N   VAL A 370      17.652   8.127 -20.525  1.00  0.32           N  
ATOM   2854  CA  VAL A 370      17.900   6.817 -21.118  1.00  0.33           C  
ATOM   2855  C   VAL A 370      17.125   6.688 -22.427  1.00  0.32           C  
ATOM   2856  CB  VAL A 370      17.511   5.675 -20.153  1.00  0.30           C  
ATOM   2857  O   VAL A 370      15.901   6.841 -22.450  1.00  0.30           O  
ATOM   2858  CG1 VAL A 370      17.907   4.319 -20.734  1.00  0.28           C  
ATOM   2859  CG2 VAL A 370      18.162   5.886 -18.787  1.00  0.28           C  
ATOM   2860  N   ARG A 371      17.804   7.138 -23.525  1.00  0.31           N  
ATOM   2861  CA  ARG A 371      17.328   6.696 -24.832  1.00  0.32           C  
ATOM   2862  C   ARG A 371      17.085   5.191 -24.846  1.00  0.31           C  
ATOM   2863  CB  ARG A 371      18.330   7.075 -25.925  1.00  0.29           C  
ATOM   2864  O   ARG A 371      17.979   4.409 -24.516  1.00  0.29           O  
ATOM   2865  CG  ARG A 371      18.420   8.570 -26.185  1.00  0.28           C  
ATOM   2866  CD  ARG A 371      19.384   8.888 -27.320  1.00  0.30           C  
ATOM   2867  NE  ARG A 371      19.568  10.327 -27.485  1.00  0.22           N  
ATOM   2868  NH1 ARG A 371      21.006  10.146 -29.284  1.00  0.23           N  
ATOM   2869  NH2 ARG A 371      20.430  12.212 -28.473  1.00  0.22           N  
ATOM   2870  CZ  ARG A 371      20.334  10.892 -28.414  1.00  0.25           C  
ATOM   2871  N   MET A 372      15.964   4.787 -24.670  1.00  0.29           N  
ATOM   2872  CA  MET A 372      15.641   3.371 -24.814  1.00  0.32           C  
ATOM   2873  C   MET A 372      16.232   2.805 -26.101  1.00  0.29           C  
ATOM   2874  CB  MET A 372      14.125   3.160 -24.799  1.00  0.28           C  
ATOM   2875  O   MET A 372      16.527   1.611 -26.181  1.00  0.27           O  
ATOM   2876  CG  MET A 372      13.511   3.231 -23.410  1.00  0.27           C  
ATOM   2877  SD  MET A 372      12.925   1.597 -22.817  1.00  0.19           S  
ATOM   2878  CE  MET A 372      11.609   1.271 -24.024  1.00  0.27           C  
ATOM   2879  N   GLU A 373      16.465   3.522 -27.215  1.00  0.24           N  
ATOM   2880  CA  GLU A 373      17.295   3.017 -28.305  1.00  0.26           C  
ATOM   2881  C   GLU A 373      18.691   2.649 -27.811  1.00  0.24           C  
ATOM   2882  CB  GLU A 373      17.391   4.050 -29.431  1.00  0.22           C  
ATOM   2883  O   GLU A 373      19.307   1.709 -28.317  1.00  0.22           O  
ATOM   2884  CG  GLU A 373      16.046   4.618 -29.860  1.00  0.22           C  
ATOM   2885  CD  GLU A 373      16.153   5.618 -31.001  1.00  0.19           C  
ATOM   2886  OE1 GLU A 373      17.268   5.807 -31.538  1.00  0.15           O  
ATOM   2887  OE2 GLU A 373      15.115   6.217 -31.359  1.00  0.12           O  
ATOM   2888  N   ASP A 374      19.367   3.515 -27.053  1.00  0.24           N  
ATOM   2889  CA  ASP A 374      20.686   3.093 -26.590  1.00  0.25           C  
ATOM   2890  C   ASP A 374      20.601   1.785 -25.807  1.00  0.24           C  
ATOM   2891  CB  ASP A 374      21.325   4.182 -25.726  1.00  0.22           C  
ATOM   2892  O   ASP A 374      21.616   1.123 -25.582  1.00  0.23           O  
ATOM   2893  CG  ASP A 374      21.696   5.425 -26.516  1.00  0.21           C  
ATOM   2894  OD1 ASP A 374      21.945   5.320 -27.736  1.00  0.10           O  
ATOM   2895  OD2 ASP A 374      21.742   6.518 -25.912  1.00  0.10           O  
ATOM   2896  N   ILE A 375      19.298   1.130 -25.663  1.00  0.26           N  
ATOM   2897  CA  ILE A 375      18.693  -0.129 -25.244  1.00  0.27           C  
ATOM   2898  C   ILE A 375      18.630  -1.090 -26.429  1.00  0.26           C  
ATOM   2899  CB  ILE A 375      17.281   0.090 -24.656  1.00  0.24           C  
ATOM   2900  O   ILE A 375      17.922  -0.835 -27.406  1.00  0.24           O  
ATOM   2901  CG1 ILE A 375      17.325   1.144 -23.543  1.00  0.23           C  
ATOM   2902  CG2 ILE A 375      16.701  -1.229 -24.139  1.00  0.24           C  
ATOM   2903  CD1 ILE A 375      15.956   1.513 -22.986  1.00  0.24           C  
ATOM   2904  N   ASN A 376      19.789  -1.329 -27.091  1.00  0.23           N  
ATOM   2905  CA  ASN A 376      19.907  -2.225 -28.236  1.00  0.26           C  
ATOM   2906  C   ASN A 376      18.753  -3.221 -28.290  1.00  0.25           C  
ATOM   2907  CB  ASN A 376      21.246  -2.966 -28.203  1.00  0.23           C  
ATOM   2908  O   ASN A 376      18.492  -3.929 -27.315  1.00  0.23           O  
ATOM   2909  CG  ASN A 376      22.375  -2.158 -28.811  1.00  0.18           C  
ATOM   2910  ND2 ASN A 376      23.607  -2.487 -28.440  1.00  0.09           N  
ATOM   2911  OD1 ASN A 376      22.143  -1.245 -29.608  1.00  0.08           O  
ATOM   2912  N   GLY A 377      17.804  -3.066 -29.224  1.00  0.26           N  
ATOM   2913  CA  GLY A 377      16.721  -3.851 -29.795  1.00  0.26           C  
ATOM   2914  C   GLY A 377      15.383  -3.136 -29.759  1.00  0.26           C  
ATOM   2915  O   GLY A 377      14.345  -3.734 -30.050  1.00  0.24           O  
ATOM   2916  N   PHE A 378      15.270  -1.849 -29.547  1.00  0.26           N  
ATOM   2917  CA  PHE A 378      14.133  -0.950 -29.711  1.00  0.28           C  
ATOM   2918  C   PHE A 378      13.946  -0.577 -31.177  1.00  0.26           C  
ATOM   2919  CB  PHE A 378      14.320   0.315 -28.867  1.00  0.24           C  
ATOM   2920  O   PHE A 378      14.812   0.063 -31.776  1.00  0.25           O  
ATOM   2921  CG  PHE A 378      13.889   0.157 -27.434  1.00  0.24           C  
ATOM   2922  CD1 PHE A 378      12.567   0.374 -27.064  1.00  0.23           C  
ATOM   2923  CD2 PHE A 378      14.805  -0.208 -26.457  1.00  0.25           C  
ATOM   2924  CE1 PHE A 378      12.165   0.229 -25.738  1.00  0.25           C  
ATOM   2925  CE2 PHE A 378      14.411  -0.355 -25.130  1.00  0.27           C  
ATOM   2926  CZ  PHE A 378      13.090  -0.135 -24.773  1.00  0.25           C  
ATOM   2927  N   SER A 379      13.356  -1.435 -31.994  1.00  0.24           N  
ATOM   2928  CA  SER A 379      12.814  -1.012 -33.281  1.00  0.27           C  
ATOM   2929  C   SER A 379      11.397  -0.469 -33.133  1.00  0.24           C  
ATOM   2930  CB  SER A 379      12.823  -2.174 -34.275  1.00  0.23           C  
ATOM   2931  O   SER A 379      10.636  -0.929 -32.279  1.00  0.23           O  
ATOM   2932  OG  SER A 379      11.747  -3.061 -34.021  1.00  0.10           O  
ATOM   2933  N   SER A 380      11.020   0.790 -33.595  1.00  0.24           N  
ATOM   2934  CA  SER A 380      10.188   1.935 -33.949  1.00  0.26           C  
ATOM   2935  C   SER A 380       8.705   1.599 -33.834  1.00  0.24           C  
ATOM   2936  CB  SER A 380      10.504   2.408 -35.368  1.00  0.22           C  
ATOM   2937  O   SER A 380       7.866   2.496 -33.732  1.00  0.22           O  
ATOM   2938  OG  SER A 380      10.307   1.362 -36.303  1.00  0.13           O  
ATOM   2939  N   ASP A 381       8.187   0.388 -33.716  1.00  0.23           N  
ATOM   2940  CA  ASP A 381       6.798   0.130 -34.081  1.00  0.27           C  
ATOM   2941  C   ASP A 381       6.003  -0.390 -32.886  1.00  0.23           C  
ATOM   2942  CB  ASP A 381       6.723  -0.869 -35.237  1.00  0.21           C  
ATOM   2943  O   ASP A 381       4.933  -0.978 -33.053  1.00  0.22           O  
ATOM   2944  CG  ASP A 381       7.427  -0.380 -36.491  1.00  0.20           C  
ATOM   2945  OD1 ASP A 381       7.653   0.842 -36.626  1.00  0.09           O  
ATOM   2946  OD2 ASP A 381       7.755  -1.223 -37.353  1.00  0.10           O  
ATOM   2947  N   ALA A 382       6.163  -0.047 -31.609  1.00  0.25           N  
ATOM   2948  CA  ALA A 382       5.796  -0.671 -30.341  1.00  0.27           C  
ATOM   2949  C   ALA A 382       4.730   0.147 -29.616  1.00  0.25           C  
ATOM   2950  CB  ALA A 382       7.027  -0.839 -29.454  1.00  0.24           C  
ATOM   2951  O   ALA A 382       4.889   1.355 -29.425  1.00  0.24           O  
ATOM   2952  N   GLN A 383       3.430  -0.105 -29.677  1.00  0.26           N  
ATOM   2953  CA  GLN A 383       2.209   0.236 -28.956  1.00  0.28           C  
ATOM   2954  C   GLN A 383       2.193  -0.402 -27.570  1.00  0.26           C  
ATOM   2955  CB  GLN A 383       0.977  -0.201 -29.749  1.00  0.24           C  
ATOM   2956  O   GLN A 383       2.204  -1.629 -27.445  1.00  0.25           O  
ATOM   2957  CG  GLN A 383       0.801   0.538 -31.068  1.00  0.23           C  
ATOM   2958  CD  GLN A 383      -0.522   0.227 -31.744  1.00  0.24           C  
ATOM   2959  NE2 GLN A 383      -0.768   0.861 -32.886  1.00  0.15           N  
ATOM   2960  OE1 GLN A 383      -1.315  -0.577 -31.245  1.00  0.26           O  
ATOM   2961  N   GLY A 384       2.998  -0.061 -26.630  1.00  0.28           N  
ATOM   2962  CA  GLY A 384       3.207  -0.583 -25.289  1.00  0.29           C  
ATOM   2963  C   GLY A 384       2.403   0.149 -24.231  1.00  0.28           C  
ATOM   2964  O   GLY A 384       1.989   1.292 -24.439  1.00  0.28           O  
ATOM   2965  N   ASN A 385       1.765  -0.678 -23.297  1.00  0.29           N  
ATOM   2966  CA  ASN A 385       1.175  -0.383 -21.996  1.00  0.31           C  
ATOM   2967  C   ASN A 385       2.239   0.004 -20.973  1.00  0.29           C  
ATOM   2968  CB  ASN A 385       0.362  -1.577 -21.492  1.00  0.28           C  
ATOM   2969  O   ASN A 385       3.404  -0.372 -21.111  1.00  0.28           O  
ATOM   2970  CG  ASN A 385      -0.941  -1.757 -22.246  1.00  0.26           C  
ATOM   2971  ND2 ASN A 385      -1.420  -2.994 -22.316  1.00  0.13           N  
ATOM   2972  OD1 ASN A 385      -1.512  -0.793 -22.762  1.00  0.14           O  
ATOM   2973  N   VAL A 386       1.792   1.139 -20.132  1.00  0.30           N  
ATOM   2974  CA  VAL A 386       2.207   2.027 -19.051  1.00  0.32           C  
ATOM   2975  C   VAL A 386       3.388   1.412 -18.302  1.00  0.30           C  
ATOM   2976  CB  VAL A 386       1.045   2.312 -18.073  1.00  0.28           C  
ATOM   2977  O   VAL A 386       3.278   0.314 -17.752  1.00  0.29           O  
ATOM   2978  CG1 VAL A 386       1.425   3.419 -17.092  1.00  0.25           C  
ATOM   2979  CG2 VAL A 386      -0.220   2.685 -18.843  1.00  0.26           C  
ATOM   2980  N   PRO A 387       4.662   1.625 -18.619  1.00  0.33           N  
ATOM   2981  CA  PRO A 387       5.727   1.266 -17.680  1.00  0.34           C  
ATOM   2982  C   PRO A 387       5.422   1.702 -16.248  1.00  0.33           C  
ATOM   2983  CB  PRO A 387       6.947   2.009 -18.229  1.00  0.31           C  
ATOM   2984  O   PRO A 387       4.768   2.727 -16.037  1.00  0.31           O  
ATOM   2985  CG  PRO A 387       6.382   3.052 -19.138  1.00  0.30           C  
ATOM   2986  CD  PRO A 387       4.968   2.676 -19.475  1.00  0.32           C  
ATOM   2987  N   THR A 388       5.416   0.808 -15.270  1.00  0.35           N  
ATOM   2988  CA  THR A 388       5.439   1.048 -13.832  1.00  0.36           C  
ATOM   2989  C   THR A 388       6.874   1.165 -13.326  1.00  0.35           C  
ATOM   2990  CB  THR A 388       4.712  -0.074 -13.066  1.00  0.34           C  
ATOM   2991  O   THR A 388       7.769   0.476 -13.818  1.00  0.33           O  
ATOM   2992  CG2 THR A 388       3.277   0.325 -12.739  1.00  0.31           C  
ATOM   2993  OG1 THR A 388       4.695  -1.260 -13.870  1.00  0.27           O  
ATOM   2994  N   ILE A 389       7.326   2.325 -12.700  1.00  0.37           N  
ATOM   2995  CA  ILE A 389       8.577   2.567 -11.991  1.00  0.38           C  
ATOM   2996  C   ILE A 389       8.365   2.380 -10.490  1.00  0.37           C  
ATOM   2997  CB  ILE A 389       9.129   3.980 -12.282  1.00  0.36           C  
ATOM   2998  O   ILE A 389       7.349   2.815  -9.942  1.00  0.36           O  
ATOM   2999  CG1 ILE A 389       9.524   4.105 -13.758  1.00  0.33           C  
ATOM   3000  CG2 ILE A 389      10.316   4.296 -11.368  1.00  0.33           C  
ATOM   3001  CD1 ILE A 389       9.913   5.516 -14.178  1.00  0.33           C  
ATOM   3002  N   TYR A 390       9.292   1.679  -9.794  1.00  0.36           N  
ATOM   3003  CA  TYR A 390       9.293   1.463  -8.352  1.00  0.38           C  
ATOM   3004  C   TYR A 390      10.698   1.608  -7.780  1.00  0.36           C  
ATOM   3005  CB  TYR A 390       8.733   0.078  -8.015  1.00  0.36           C  
ATOM   3006  O   TYR A 390      11.686   1.334  -8.466  1.00  0.35           O  
ATOM   3007  CG  TYR A 390       7.357  -0.175  -8.582  1.00  0.35           C  
ATOM   3008  CD1 TYR A 390       6.213   0.176  -7.870  1.00  0.33           C  
ATOM   3009  CD2 TYR A 390       7.199  -0.765  -9.832  1.00  0.35           C  
ATOM   3010  CE1 TYR A 390       4.943  -0.057  -8.388  1.00  0.35           C  
ATOM   3011  CE2 TYR A 390       5.934  -1.003 -10.360  1.00  0.36           C  
ATOM   3012  OH  TYR A 390       3.560  -0.878 -10.150  1.00  0.27           O  
ATOM   3013  CZ  TYR A 390       4.814  -0.646  -9.632  1.00  0.35           C  
ATOM   3014  N   GLN A 391      10.784   2.170  -6.615  1.00  0.36           N  
ATOM   3015  CA  GLN A 391      11.960   2.213  -5.751  1.00  0.38           C  
ATOM   3016  C   GLN A 391      11.952   1.059  -4.753  1.00  0.36           C  
ATOM   3017  CB  GLN A 391      12.033   3.549  -5.009  1.00  0.35           C  
ATOM   3018  O   GLN A 391      10.926   0.776  -4.131  1.00  0.34           O  
ATOM   3019  CG  GLN A 391      13.353   3.779  -4.286  1.00  0.33           C  
ATOM   3020  CD  GLN A 391      13.448   5.159  -3.662  1.00  0.35           C  
ATOM   3021  NE2 GLN A 391      14.666   5.587  -3.352  1.00  0.33           N  
ATOM   3022  OE1 GLN A 391      12.433   5.835  -3.462  1.00  0.37           O  
ATOM   3023  N   THR A 392      12.971   0.291  -4.709  1.00  0.35           N  
ATOM   3024  CA  THR A 392      13.337  -0.633  -3.641  1.00  0.36           C  
ATOM   3025  C   THR A 392      13.745   0.129  -2.383  1.00  0.35           C  
ATOM   3026  CB  THR A 392      14.484  -1.563  -4.076  1.00  0.33           C  
ATOM   3027  O   THR A 392      13.980   1.338  -2.433  1.00  0.33           O  
ATOM   3028  CG2 THR A 392      14.064  -2.445  -5.247  1.00  0.31           C  
ATOM   3029  OG1 THR A 392      15.611  -0.771  -4.469  1.00  0.29           O  
ATOM   3030  N   ALA A 393      13.594  -0.482  -1.205  1.00  0.32           N  
ATOM   3031  CA  ALA A 393      13.876   0.030   0.133  1.00  0.34           C  
ATOM   3032  C   ALA A 393      15.278   0.626   0.208  1.00  0.32           C  
ATOM   3033  CB  ALA A 393      13.716  -1.078   1.171  1.00  0.31           C  
ATOM   3034  O   ALA A 393      15.541   1.510   1.027  1.00  0.30           O  
ATOM   3035  N   ASP A 394      16.287   0.240  -0.645  1.00  0.30           N  
ATOM   3036  CA  ASP A 394      17.618   0.832  -0.743  1.00  0.34           C  
ATOM   3037  C   ASP A 394      17.635   1.982  -1.748  1.00  0.30           C  
ATOM   3038  CB  ASP A 394      18.649  -0.227  -1.139  1.00  0.29           C  
ATOM   3039  O   ASP A 394      18.699   2.510  -2.078  1.00  0.28           O  
ATOM   3040  CG  ASP A 394      18.375  -0.842  -2.500  1.00  0.29           C  
ATOM   3041  OD1 ASP A 394      17.247  -0.696  -3.019  1.00  0.28           O  
ATOM   3042  OD2 ASP A 394      19.294  -1.480  -3.057  1.00  0.22           O  
ATOM   3043  N   GLY A 395      16.402   2.522  -2.045  1.00  0.36           N  
ATOM   3044  CA  GLY A 395      16.379   3.625  -2.992  1.00  0.36           C  
ATOM   3045  C   GLY A 395      16.566   3.181  -4.430  1.00  0.36           C  
ATOM   3046  O   GLY A 395      16.711   4.012  -5.329  1.00  0.34           O  
ATOM   3047  N   LYS A 396      16.621   1.847  -4.757  1.00  0.34           N  
ATOM   3048  CA  LYS A 396      16.722   1.389  -6.139  1.00  0.35           C  
ATOM   3049  C   LYS A 396      15.408   1.600  -6.886  1.00  0.34           C  
ATOM   3050  CB  LYS A 396      17.122  -0.086  -6.188  1.00  0.32           C  
ATOM   3051  O   LYS A 396      14.329   1.419  -6.317  1.00  0.32           O  
ATOM   3052  CG  LYS A 396      18.490  -0.377  -5.589  1.00  0.31           C  
ATOM   3053  CD  LYS A 396      18.867  -1.845  -5.740  1.00  0.33           C  
ATOM   3054  CE  LYS A 396      20.170  -2.166  -5.022  1.00  0.32           C  
ATOM   3055  NZ  LYS A 396      20.451  -3.633  -5.012  1.00  0.35           N  
ATOM   3056  N   LEU A 397      15.344   2.271  -8.013  1.00  0.36           N  
ATOM   3057  CA  LEU A 397      14.212   2.425  -8.920  1.00  0.37           C  
ATOM   3058  C   LEU A 397      14.197   1.313  -9.963  1.00  0.36           C  
ATOM   3059  CB  LEU A 397      14.261   3.790  -9.612  1.00  0.35           C  
ATOM   3060  O   LEU A 397      15.237   0.977 -10.534  1.00  0.34           O  
ATOM   3061  CG  LEU A 397      13.965   5.006  -8.734  1.00  0.33           C  
ATOM   3062  CD1 LEU A 397      14.470   6.279  -9.405  1.00  0.31           C  
ATOM   3063  CD2 LEU A 397      12.471   5.105  -8.443  1.00  0.33           C  
ATOM   3064  N   PHE A 398      13.074   0.695 -10.052  1.00  0.35           N  
ATOM   3065  CA  PHE A 398      12.727  -0.242 -11.114  1.00  0.36           C  
ATOM   3066  C   PHE A 398      11.651   0.342 -12.022  1.00  0.35           C  
ATOM   3067  CB  PHE A 398      12.251  -1.573 -10.525  1.00  0.33           C  
ATOM   3068  O   PHE A 398      10.713   0.985 -11.547  1.00  0.33           O  
ATOM   3069  CG  PHE A 398      13.330  -2.343  -9.813  1.00  0.32           C  
ATOM   3070  CD1 PHE A 398      14.100  -3.278 -10.494  1.00  0.30           C  
ATOM   3071  CD2 PHE A 398      13.575  -2.132  -8.463  1.00  0.32           C  
ATOM   3072  CE1 PHE A 398      15.100  -3.993  -9.839  1.00  0.31           C  
ATOM   3073  CE2 PHE A 398      14.573  -2.842  -7.801  1.00  0.32           C  
ATOM   3074  CZ  PHE A 398      15.333  -3.773  -8.490  1.00  0.32           C  
ATOM   3075  N   SER A 399      11.833   0.418 -13.328  1.00  0.38           N  
ATOM   3076  CA  SER A 399      10.798   0.603 -14.340  1.00  0.38           C  
ATOM   3077  C   SER A 399      10.596  -0.666 -15.163  1.00  0.37           C  
ATOM   3078  CB  SER A 399      11.152   1.768 -15.264  1.00  0.35           C  
ATOM   3079  O   SER A 399      11.565  -1.332 -15.534  1.00  0.35           O  
ATOM   3080  OG  SER A 399      10.199   1.893 -16.305  1.00  0.29           O  
ATOM   3081  N   THR A 400       9.374  -1.152 -15.172  1.00  0.33           N  
ATOM   3082  CA  THR A 400       8.914  -2.141 -16.140  1.00  0.35           C  
ATOM   3083  C   THR A 400       8.152  -1.469 -17.279  1.00  0.33           C  
ATOM   3084  CB  THR A 400       8.017  -3.201 -15.474  1.00  0.32           C  
ATOM   3085  O   THR A 400       7.343  -0.568 -17.045  1.00  0.32           O  
ATOM   3086  CG2 THR A 400       8.813  -4.058 -14.496  1.00  0.29           C  
ATOM   3087  OG1 THR A 400       6.958  -2.545 -14.766  1.00  0.27           O  
ATOM   3088  N   VAL A 401       8.577  -1.503 -18.559  1.00  0.32           N  
ATOM   3089  CA  VAL A 401       7.905  -1.157 -19.807  1.00  0.33           C  
ATOM   3090  C   VAL A 401       7.486  -2.431 -20.539  1.00  0.32           C  
ATOM   3091  CB  VAL A 401       8.805  -0.291 -20.716  1.00  0.30           C  
ATOM   3092  O   VAL A 401       8.313  -3.312 -20.787  1.00  0.30           O  
ATOM   3093  CG1 VAL A 401       8.032   0.187 -21.944  1.00  0.27           C  
ATOM   3094  CG2 VAL A 401       9.364   0.897 -19.936  1.00  0.28           C  
ATOM   3095  N   ALA A 402       6.131  -2.740 -20.549  1.00  0.31           N  
ATOM   3096  CA  ALA A 402       5.529  -3.701 -21.469  1.00  0.32           C  
ATOM   3097  C   ALA A 402       5.437  -3.126 -22.880  1.00  0.31           C  
ATOM   3098  CB  ALA A 402       4.145  -4.115 -20.976  1.00  0.29           C  
ATOM   3099  O   ALA A 402       5.104  -1.952 -23.058  1.00  0.29           O  
ATOM   3100  N   ARG A 403       6.051  -3.771 -23.974  1.00  0.28           N  
ATOM   3101  CA  ARG A 403       6.028  -3.598 -25.423  1.00  0.29           C  
ATOM   3102  C   ARG A 403       4.809  -4.280 -26.036  1.00  0.28           C  
ATOM   3103  CB  ARG A 403       7.309  -4.151 -26.052  1.00  0.26           C  
ATOM   3104  O   ARG A 403       4.517  -5.437 -25.726  1.00  0.26           O  
ATOM   3105  CG  ARG A 403       7.622  -3.573 -27.422  1.00  0.25           C  
ATOM   3106  CD  ARG A 403       8.909  -4.148 -27.997  1.00  0.26           C  
ATOM   3107  NE  ARG A 403       9.163  -3.657 -29.348  1.00  0.22           N  
ATOM   3108  NH1 ARG A 403      11.069  -4.920 -29.672  1.00  0.23           N  
ATOM   3109  NH2 ARG A 403      10.320  -3.523 -31.328  1.00  0.22           N  
ATOM   3110  CZ  ARG A 403      10.183  -4.035 -30.113  1.00  0.25           C  
ATOM   3111  N   TYR A 404       4.025  -3.555 -26.986  1.00  0.25           N  
ATOM   3112  CA  TYR A 404       3.383  -3.882 -28.255  1.00  0.29           C  
ATOM   3113  C   TYR A 404       4.393  -3.868 -29.396  1.00  0.25           C  
ATOM   3114  CB  TYR A 404       2.247  -2.899 -28.551  1.00  0.24           C  
ATOM   3115  O   TYR A 404       5.034  -2.847 -29.654  1.00  0.24           O  
ATOM   3116  CG  TYR A 404       0.942  -3.569 -28.908  1.00  0.23           C  
ATOM   3117  CD1 TYR A 404       0.576  -3.759 -30.239  1.00  0.22           C  
ATOM   3118  CD2 TYR A 404       0.073  -4.011 -27.917  1.00  0.18           C  
ATOM   3119  CE1 TYR A 404      -0.626  -4.374 -30.573  1.00  0.10           C  
ATOM   3120  CE2 TYR A 404      -1.132  -4.628 -28.239  1.00  0.12           C  
ATOM   3121  OH  TYR A 404      -2.663  -5.414 -29.893  1.00  0.08           O  
ATOM   3122  CZ  TYR A 404      -1.472  -4.805 -29.568  1.00  0.20           C  
ATOM   3123  N   ILE A 405       5.098  -4.913 -29.733  1.00  0.24           N  
ATOM   3124  CA  ILE A 405       5.599  -5.009 -31.099  1.00  0.25           C  
ATOM   3125  C   ILE A 405       4.567  -5.710 -31.980  1.00  0.24           C  
ATOM   3126  CB  ILE A 405       6.949  -5.759 -31.155  1.00  0.22           C  
ATOM   3127  O   ILE A 405       4.050  -6.770 -31.618  1.00  0.23           O  
ATOM   3128  CG1 ILE A 405       7.973  -5.085 -30.235  1.00  0.13           C  
ATOM   3129  CG2 ILE A 405       7.468  -5.831 -32.593  1.00  0.13           C  
ATOM   3130  CD1 ILE A 405       9.310  -5.810 -30.160  1.00  0.18           C  
ATOM   3131  N   SER A 406       3.792  -4.934 -32.753  1.00  0.24           N  
ATOM   3132  CA  SER A 406       3.002  -5.379 -33.896  1.00  0.25           C  
ATOM   3133  C   SER A 406       3.685  -6.530 -34.626  1.00  0.24           C  
ATOM   3134  CB  SER A 406       2.761  -4.220 -34.865  1.00  0.22           C  
ATOM   3135  O   SER A 406       3.081  -7.170 -35.490  1.00  0.23           O  
ATOM   3136  OG  SER A 406       3.990  -3.696 -35.337  1.00  0.13           O  
ATOM   3137  N   SER A 407       4.887  -7.021 -34.206  1.00  0.25           N  
ATOM   3138  CA  SER A 407       5.525  -8.151 -34.873  1.00  0.26           C  
ATOM   3139  C   SER A 407       5.651  -9.347 -33.936  1.00  0.26           C  
ATOM   3140  CB  SER A 407       6.906  -7.754 -35.396  1.00  0.24           C  
ATOM   3141  O   SER A 407       5.740  -9.181 -32.717  1.00  0.24           O  
ATOM   3142  OG  SER A 407       7.605  -8.888 -35.881  1.00  0.10           O  
ATOM   3143  N   PRO A 408       5.122 -10.569 -34.290  1.00  0.25           N  
ATOM   3144  CA  PRO A 408       5.110 -11.784 -33.471  1.00  0.26           C  
ATOM   3145  C   PRO A 408       6.142 -11.747 -32.346  1.00  0.25           C  
ATOM   3146  CB  PRO A 408       5.439 -12.890 -34.478  1.00  0.23           C  
ATOM   3147  O   PRO A 408       6.209 -12.674 -31.535  1.00  0.24           O  
ATOM   3148  CG  PRO A 408       6.014 -12.174 -35.657  1.00  0.23           C  
ATOM   3149  CD  PRO A 408       5.660 -10.719 -35.551  1.00  0.25           C  
ATOM   3150  N   GLN A 409       6.994 -10.745 -32.142  1.00  0.24           N  
ATOM   3151  CA  GLN A 409       8.193 -10.621 -31.320  1.00  0.25           C  
ATOM   3152  C   GLN A 409       7.966  -9.657 -30.159  1.00  0.24           C  
ATOM   3153  CB  GLN A 409       9.378 -10.154 -32.166  1.00  0.22           C  
ATOM   3154  O   GLN A 409       7.928  -8.441 -30.354  1.00  0.23           O  
ATOM   3155  CG  GLN A 409       9.824 -11.167 -33.212  1.00  0.22           C  
ATOM   3156  CD  GLN A 409      11.029 -10.699 -34.007  1.00  0.23           C  
ATOM   3157  NE2 GLN A 409      11.566 -11.580 -34.843  1.00  0.16           N  
ATOM   3158  OE1 GLN A 409      11.472  -9.554 -33.871  1.00  0.28           O  
ATOM   3159  N   HIS A 410       7.068  -9.845 -29.255  1.00  0.25           N  
ATOM   3160  CA  HIS A 410       6.717  -9.075 -28.067  1.00  0.28           C  
ATOM   3161  C   HIS A 410       7.825  -9.142 -27.020  1.00  0.25           C  
ATOM   3162  CB  HIS A 410       5.401  -9.579 -27.471  1.00  0.24           C  
ATOM   3163  O   HIS A 410       8.338 -10.222 -26.721  1.00  0.24           O  
ATOM   3164  CG  HIS A 410       4.236  -9.456 -28.401  1.00  0.23           C  
ATOM   3165  CD2 HIS A 410       3.792 -10.275 -29.383  1.00  0.25           C  
ATOM   3166  ND1 HIS A 410       3.376  -8.379 -28.378  1.00  0.18           N  
ATOM   3167  CE1 HIS A 410       2.450  -8.543 -29.308  1.00  0.23           C  
ATOM   3168  NE2 HIS A 410       2.680  -9.685 -29.932  1.00  0.22           N  
ATOM   3169  N   LYS A 411       8.770  -8.139 -26.765  1.00  0.25           N  
ATOM   3170  CA  LYS A 411       9.882  -7.876 -25.857  1.00  0.27           C  
ATOM   3171  C   LYS A 411       9.416  -7.108 -24.624  1.00  0.25           C  
ATOM   3172  CB  LYS A 411      10.987  -7.097 -26.573  1.00  0.24           C  
ATOM   3173  O   LYS A 411       8.707  -6.106 -24.741  1.00  0.24           O  
ATOM   3174  CG  LYS A 411      11.760  -7.917 -27.595  1.00  0.23           C  
ATOM   3175  CD  LYS A 411      12.930  -7.131 -28.172  1.00  0.24           C  
ATOM   3176  CE  LYS A 411      13.662  -7.924 -29.246  1.00  0.23           C  
ATOM   3177  NZ  LYS A 411      14.837  -7.175 -29.784  1.00  0.23           N  
ATOM   3178  N   ILE A 412       9.176  -7.697 -23.484  1.00  0.28           N  
ATOM   3179  CA  ILE A 412       9.300  -6.964 -22.229  1.00  0.30           C  
ATOM   3180  C   ILE A 412      10.775  -6.790 -21.876  1.00  0.28           C  
ATOM   3181  CB  ILE A 412       8.555  -7.680 -21.081  1.00  0.26           C  
ATOM   3182  O   ILE A 412      11.524  -7.768 -21.813  1.00  0.27           O  
ATOM   3183  CG1 ILE A 412       7.066  -7.821 -21.416  1.00  0.25           C  
ATOM   3184  CG2 ILE A 412       8.750  -6.929 -19.760  1.00  0.25           C  
ATOM   3185  CD1 ILE A 412       6.266  -8.591 -20.374  1.00  0.24           C  
ATOM   3186  N   THR A 413      11.273  -5.614 -22.037  1.00  0.27           N  
ATOM   3187  CA  THR A 413      12.584  -5.147 -21.601  1.00  0.29           C  
ATOM   3188  C   THR A 413      12.513  -4.579 -20.186  1.00  0.27           C  
ATOM   3189  CB  THR A 413      13.143  -4.078 -22.558  1.00  0.26           C  
ATOM   3190  O   THR A 413      11.600  -3.816 -19.863  1.00  0.26           O  
ATOM   3191  CG2 THR A 413      14.638  -4.275 -22.791  1.00  0.24           C  
ATOM   3192  OG1 THR A 413      12.460  -4.167 -23.815  1.00  0.25           O  
ATOM   3193  N   ARG A 414      13.025  -5.223 -19.251  1.00  0.28           N  
ATOM   3194  CA  ARG A 414      13.431  -4.813 -17.910  1.00  0.30           C  
ATOM   3195  C   ARG A 414      14.739  -4.031 -17.949  1.00  0.28           C  
ATOM   3196  CB  ARG A 414      13.576  -6.032 -16.996  1.00  0.27           C  
ATOM   3197  O   ARG A 414      15.689  -4.432 -18.624  1.00  0.28           O  
ATOM   3198  CG  ARG A 414      13.490  -5.704 -15.514  1.00  0.26           C  
ATOM   3199  CD  ARG A 414      13.641  -6.950 -14.652  1.00  0.28           C  
ATOM   3200  NE  ARG A 414      13.739  -6.615 -13.234  1.00  0.25           N  
ATOM   3201  NH1 ARG A 414      13.969  -8.800 -12.521  1.00  0.24           N  
ATOM   3202  NH2 ARG A 414      13.971  -7.087 -10.998  1.00  0.21           N  
ATOM   3203  CZ  ARG A 414      13.893  -7.501 -12.254  1.00  0.24           C  
ATOM   3204  N   ALA A 415      14.750  -2.873 -17.371  1.00  0.27           N  
ATOM   3205  CA  ALA A 415      15.893  -2.122 -16.860  1.00  0.27           C  
ATOM   3206  C   ALA A 415      16.065  -2.338 -15.359  1.00  0.27           C  
ATOM   3207  CB  ALA A 415      15.733  -0.635 -17.165  1.00  0.25           C  
ATOM   3208  O   ALA A 415      15.128  -2.130 -14.584  1.00  0.26           O  
ATOM   3209  N   SER A 416      16.779  -3.414 -14.864  1.00  0.27           N  
ATOM   3210  CA  SER A 416      17.442  -3.303 -13.569  1.00  0.28           C  
ATOM   3211  C   SER A 416      18.682  -2.421 -13.656  1.00  0.27           C  
ATOM   3212  CB  SER A 416      17.826  -4.687 -13.043  1.00  0.25           C  
ATOM   3213  O   SER A 416      19.414  -2.466 -14.647  1.00  0.26           O  
ATOM   3214  OG  SER A 416      18.819  -5.279 -13.864  1.00  0.22           O  
ATOM   3215  N   ILE A 417      18.780  -1.268 -12.879  1.00  0.24           N  
ATOM   3216  CA  ILE A 417      19.958  -0.512 -12.468  1.00  0.25           C  
ATOM   3217  C   ILE A 417      20.681  -1.254 -11.346  1.00  0.24           C  
ATOM   3218  CB  ILE A 417      19.583   0.916 -12.012  1.00  0.22           C  
ATOM   3219  O   ILE A 417      20.161  -1.367 -10.233  1.00  0.23           O  
ATOM   3220  CG1 ILE A 417      18.773   1.629 -13.101  1.00  0.22           C  
ATOM   3221  CG2 ILE A 417      20.839   1.715 -11.652  1.00  0.22           C  
ATOM   3222  CD1 ILE A 417      18.243   2.994 -12.685  1.00  0.20           C  
ATOM   3223  N   ASP A 418      21.558  -2.413 -11.618  1.00  0.25           N  
ATOM   3224  CA  ASP A 418      22.274  -3.417 -10.837  1.00  0.27           C  
ATOM   3225  C   ASP A 418      23.353  -2.771  -9.970  1.00  0.25           C  
ATOM   3226  CB  ASP A 418      22.898  -4.469 -11.756  1.00  0.23           C  
ATOM   3227  O   ASP A 418      23.745  -3.327  -8.942  1.00  0.23           O  
ATOM   3228  CG  ASP A 418      21.884  -5.466 -12.289  1.00  0.23           C  
ATOM   3229  OD1 ASP A 418      20.806  -5.626 -11.678  1.00  0.26           O  
ATOM   3230  OD2 ASP A 418      22.168  -6.100 -13.329  1.00  0.27           O  
ATOM   3231  N   ASN A 419      23.601  -1.434 -10.053  1.00  0.22           N  
ATOM   3232  CA  ASN A 419      24.709  -0.963  -9.230  1.00  0.24           C  
ATOM   3233  C   ASN A 419      24.316   0.260  -8.406  1.00  0.22           C  
ATOM   3234  CB  ASN A 419      25.928  -0.649 -10.099  1.00  0.20           C  
ATOM   3235  O   ASN A 419      24.394   1.390  -8.890  1.00  0.21           O  
ATOM   3236  CG  ASN A 419      26.774  -1.874 -10.385  1.00  0.19           C  
ATOM   3237  ND2 ASN A 419      27.584  -1.804 -11.435  1.00  0.11           N  
ATOM   3238  OD1 ASN A 419      26.699  -2.876  -9.669  1.00  0.10           O  
ATOM   3239  N   PHE A 420      23.381   0.287  -7.646  1.00  0.22           N  
ATOM   3240  CA  PHE A 420      23.013   1.373  -6.745  1.00  0.25           C  
ATOM   3241  C   PHE A 420      23.973   1.445  -5.565  1.00  0.22           C  
ATOM   3242  CB  PHE A 420      21.577   1.193  -6.243  1.00  0.21           C  
ATOM   3243  O   PHE A 420      24.037   2.463  -4.872  1.00  0.21           O  
ATOM   3244  CG  PHE A 420      20.598   2.167  -6.842  1.00  0.22           C  
ATOM   3245  CD1 PHE A 420      20.422   3.428  -6.284  1.00  0.21           C  
ATOM   3246  CD2 PHE A 420      19.854   1.823  -7.962  1.00  0.23           C  
ATOM   3247  CE1 PHE A 420      19.517   4.332  -6.836  1.00  0.25           C  
ATOM   3248  CE2 PHE A 420      18.948   2.721  -8.519  1.00  0.27           C  
ATOM   3249  CZ  PHE A 420      18.780   3.974  -7.954  1.00  0.25           C  
ATOM   3250  N   SER A 421      24.942   0.467  -5.450  1.00  0.20           N  
ATOM   3251  CA  SER A 421      25.617   0.519  -4.158  1.00  0.21           C  
ATOM   3252  C   SER A 421      26.811   1.468  -4.196  1.00  0.20           C  
ATOM   3253  CB  SER A 421      26.079  -0.877  -3.738  1.00  0.19           C  
ATOM   3254  O   SER A 421      27.031   2.235  -3.257  1.00  0.18           O  
ATOM   3255  OG  SER A 421      27.044  -1.382  -4.644  1.00  0.14           O  
ATOM   3256  N   ASP A 422      27.418   1.736  -5.314  1.00  0.16           N  
ATOM   3257  CA  ASP A 422      28.727   2.354  -5.129  1.00  0.20           C  
ATOM   3258  C   ASP A 422      28.897   3.565  -6.044  1.00  0.16           C  
ATOM   3259  CB  ASP A 422      29.841   1.338  -5.389  1.00  0.14           C  
ATOM   3260  O   ASP A 422      29.616   4.508  -5.707  1.00  0.15           O  
ATOM   3261  CG  ASP A 422      29.900   0.242  -4.339  1.00  0.08           C  
ATOM   3262  OD1 ASP A 422      29.357   0.430  -3.229  1.00  0.09           O  
ATOM   3263  OD2 ASP A 422      30.498  -0.818  -4.624  1.00  0.09           O  
ATOM   3264  N   GLN A 423      28.088   3.674  -7.008  1.00  0.18           N  
ATOM   3265  CA  GLN A 423      28.525   4.772  -7.864  1.00  0.21           C  
ATOM   3266  C   GLN A 423      27.698   6.029  -7.613  1.00  0.17           C  
ATOM   3267  CB  GLN A 423      28.439   4.372  -9.338  1.00  0.16           C  
ATOM   3268  O   GLN A 423      28.100   7.130  -7.996  1.00  0.16           O  
ATOM   3269  CG  GLN A 423      29.490   3.356  -9.762  1.00  0.08           C  
ATOM   3270  CD  GLN A 423      29.573   3.190 -11.268  1.00  0.07           C  
ATOM   3271  NE2 GLN A 423      30.538   2.400 -11.726  1.00  0.07           N  
ATOM   3272  OE1 GLN A 423      28.775   3.767 -12.014  1.00  0.09           O  
ATOM   3273  N   TYR A 424      26.865   6.018  -6.461  1.00  0.20           N  
ATOM   3274  CA  TYR A 424      26.280   7.339  -6.263  1.00  0.21           C  
ATOM   3275  C   TYR A 424      26.624   7.887  -4.884  1.00  0.19           C  
ATOM   3276  CB  TYR A 424      24.759   7.285  -6.439  1.00  0.19           C  
ATOM   3277  O   TYR A 424      25.908   8.737  -4.350  1.00  0.18           O  
ATOM   3278  CG  TYR A 424      24.315   7.254  -7.881  1.00  0.19           C  
ATOM   3279  CD1 TYR A 424      24.198   8.429  -8.620  1.00  0.17           C  
ATOM   3280  CD2 TYR A 424      24.011   6.050  -8.508  1.00  0.16           C  
ATOM   3281  CE1 TYR A 424      23.787   8.406  -9.948  1.00  0.11           C  
ATOM   3282  CE2 TYR A 424      23.599   6.015  -9.836  1.00  0.13           C  
ATOM   3283  OH  TYR A 424      23.084   7.167 -11.862  1.00  0.08           O  
ATOM   3284  CZ  TYR A 424      23.491   7.196 -10.547  1.00  0.19           C  
ATOM   3285  N   THR A 425      27.704   7.469  -4.343  1.00  0.13           N  
ATOM   3286  CA  THR A 425      28.482   8.500  -3.665  1.00  0.19           C  
ATOM   3287  C   THR A 425      28.852   9.622  -4.632  1.00  0.14           C  
ATOM   3288  CB  THR A 425      29.763   7.914  -3.042  1.00  0.09           C  
ATOM   3289  O   THR A 425      28.892  10.792  -4.246  1.00  0.13           O  
ATOM   3290  CG2 THR A 425      29.677   7.900  -1.520  1.00  0.07           C  
ATOM   3291  OG1 THR A 425      29.944   6.572  -3.512  1.00  0.11           O  
ATOM   3292  N   THR A 426      28.269   9.568  -5.870  1.00  0.14           N  
ATOM   3293  CA  THR A 426      28.698  10.582  -6.827  1.00  0.20           C  
ATOM   3294  C   THR A 426      27.923  10.453  -8.135  1.00  0.15           C  
ATOM   3295  CB  THR A 426      30.209  10.479  -7.110  1.00  0.11           C  
ATOM   3296  O   THR A 426      28.049   9.450  -8.841  1.00  0.14           O  
ATOM   3297  CG2 THR A 426      30.940  11.737  -6.655  1.00  0.07           C  
ATOM   3298  OG1 THR A 426      30.744   9.349  -6.410  1.00  0.11           O  
ATOM   3299  N   LEU A 427      26.560  10.241  -8.309  1.00  0.20           N  
ATOM   3300  CA  LEU A 427      25.935  10.931  -9.431  1.00  0.22           C  
ATOM   3301  C   LEU A 427      26.795  12.102  -9.896  1.00  0.20           C  
ATOM   3302  CB  LEU A 427      24.540  11.430  -9.045  1.00  0.19           C  
ATOM   3303  O   LEU A 427      26.922  13.104  -9.189  1.00  0.19           O  
ATOM   3304  CG  LEU A 427      23.366  10.823  -9.814  1.00  0.20           C  
ATOM   3305  CD1 LEU A 427      22.346  10.233  -8.846  1.00  0.19           C  
ATOM   3306  CD2 LEU A 427      22.715  11.870 -10.712  1.00  0.19           C  
ATOM   3307  N   ASN A 428      27.918  11.827 -10.282  1.00  0.15           N  
ATOM   3308  CA  ASN A 428      28.479  12.930 -11.053  1.00  0.20           C  
ATOM   3309  C   ASN A 428      27.507  13.419 -12.123  1.00  0.15           C  
ATOM   3310  CB  ASN A 428      29.808  12.519 -11.691  1.00  0.12           C  
ATOM   3311  O   ASN A 428      27.282  12.734 -13.122  1.00  0.14           O  
ATOM   3312  CG  ASN A 428      30.743  13.693 -11.903  1.00  0.06           C  
ATOM   3313  ND2 ASN A 428      32.041  13.418 -11.938  1.00  0.10           N  
ATOM   3314  OD1 ASN A 428      30.302  14.838 -12.034  1.00  0.09           O  
ATOM   3315  N   LEU A 429      26.403  14.096 -11.784  1.00  0.19           N  
ATOM   3316  CA  LEU A 429      25.443  14.931 -12.498  1.00  0.22           C  
ATOM   3317  C   LEU A 429      26.151  15.845 -13.493  1.00  0.19           C  
ATOM   3318  CB  LEU A 429      24.623  15.768 -11.513  1.00  0.18           C  
ATOM   3319  O   LEU A 429      25.522  16.377 -14.410  1.00  0.17           O  
ATOM   3320  CG  LEU A 429      23.698  14.994 -10.572  1.00  0.19           C  
ATOM   3321  CD1 LEU A 429      23.059  15.940  -9.561  1.00  0.16           C  
ATOM   3322  CD2 LEU A 429      22.630  14.249 -11.365  1.00  0.16           C  
ATOM   3323  N   THR A 430      27.406  15.738 -13.363  1.00  0.14           N  
ATOM   3324  CA  THR A 430      28.184  16.593 -14.252  1.00  0.19           C  
ATOM   3325  C   THR A 430      28.482  15.878 -15.567  1.00  0.13           C  
ATOM   3326  CB  THR A 430      29.505  17.031 -13.592  1.00  0.11           C  
ATOM   3327  O   THR A 430      28.345  16.463 -16.643  1.00  0.13           O  
ATOM   3328  CG2 THR A 430      29.893  18.442 -14.021  1.00  0.07           C  
ATOM   3329  OG1 THR A 430      29.353  17.002 -12.167  1.00  0.11           O  
ATOM   3330  N   THR A 431      28.643  14.540 -15.488  1.00  0.17           N  
ATOM   3331  CA  THR A 431      29.180  13.963 -16.715  1.00  0.21           C  
ATOM   3332  C   THR A 431      28.064  13.358 -17.562  1.00  0.16           C  
ATOM   3333  CB  THR A 431      30.238  12.886 -16.410  1.00  0.14           C  
ATOM   3334  O   THR A 431      28.239  13.136 -18.762  1.00  0.15           O  
ATOM   3335  CG2 THR A 431      31.509  13.509 -15.844  1.00  0.07           C  
ATOM   3336  OG1 THR A 431      29.706  11.960 -15.455  1.00  0.11           O  
ATOM   3337  N   ARG A 432      26.767  13.668 -17.281  1.00  0.20           N  
ATOM   3338  CA  ARG A 432      25.726  13.436 -18.277  1.00  0.22           C  
ATOM   3339  C   ARG A 432      25.932  12.101 -18.983  1.00  0.20           C  
ATOM   3340  CB  ARG A 432      25.699  14.573 -19.301  1.00  0.18           C  
ATOM   3341  O   ARG A 432      25.348  11.856 -20.041  1.00  0.19           O  
ATOM   3342  CG  ARG A 432      25.286  15.916 -18.721  1.00  0.17           C  
ATOM   3343  CD  ARG A 432      25.163  16.983 -19.800  1.00  0.08           C  
ATOM   3344  NE  ARG A 432      24.751  18.268 -19.242  1.00  0.07           N  
ATOM   3345  NH1 ARG A 432      24.503  19.310 -21.289  1.00  0.07           N  
ATOM   3346  NH2 ARG A 432      24.084  20.463 -19.352  1.00  0.05           N  
ATOM   3347  CZ  ARG A 432      24.447  19.344 -19.963  1.00  0.07           C  
ATOM   3348  N   SER A 433      26.759  11.204 -18.362  1.00  0.20           N  
ATOM   3349  CA  SER A 433      27.063   9.932 -19.007  1.00  0.23           C  
ATOM   3350  C   SER A 433      26.713   8.755 -18.102  1.00  0.20           C  
ATOM   3351  CB  SER A 433      28.541   9.866 -19.394  1.00  0.18           C  
ATOM   3352  O   SER A 433      26.899   8.825 -16.885  1.00  0.19           O  
ATOM   3353  OG  SER A 433      29.221   8.895 -18.617  1.00  0.09           O  
ATOM   3354  N   LEU A 434      25.673   8.078 -18.398  1.00  0.23           N  
ATOM   3355  CA  LEU A 434      25.313   6.745 -17.928  1.00  0.26           C  
ATOM   3356  C   LEU A 434      26.538   5.839 -17.873  1.00  0.23           C  
ATOM   3357  CB  LEU A 434      24.246   6.127 -18.835  1.00  0.22           C  
ATOM   3358  O   LEU A 434      26.408   4.613 -17.857  1.00  0.22           O  
ATOM   3359  CG  LEU A 434      22.843   6.730 -18.741  1.00  0.22           C  
ATOM   3360  CD1 LEU A 434      21.977   6.240 -19.897  1.00  0.21           C  
ATOM   3361  CD2 LEU A 434      22.201   6.386 -17.401  1.00  0.23           C  
ATOM   3362  N   SER A 435      27.632   6.349 -17.904  1.00  0.19           N  
ATOM   3363  CA  SER A 435      28.799   5.483 -17.766  1.00  0.22           C  
ATOM   3364  C   SER A 435      28.954   4.989 -16.332  1.00  0.20           C  
ATOM   3365  CB  SER A 435      30.067   6.219 -18.200  1.00  0.18           C  
ATOM   3366  O   SER A 435      29.082   5.790 -15.404  1.00  0.19           O  
ATOM   3367  OG  SER A 435      30.250   7.399 -17.438  1.00  0.09           O  
ATOM   3368  N   GLY A 436      28.050   4.009 -15.949  1.00  0.20           N  
ATOM   3369  CA  GLY A 436      28.262   3.102 -14.832  1.00  0.21           C  
ATOM   3370  C   GLY A 436      26.983   2.446 -14.346  1.00  0.20           C  
ATOM   3371  O   GLY A 436      27.009   1.639 -13.415  1.00  0.19           O  
ATOM   3372  N   ILE A 437      25.767   2.624 -15.027  1.00  0.23           N  
ATOM   3373  CA  ILE A 437      24.562   1.810 -14.903  1.00  0.26           C  
ATOM   3374  C   ILE A 437      24.587   0.690 -15.940  1.00  0.23           C  
ATOM   3375  CB  ILE A 437      23.285   2.664 -15.065  1.00  0.22           C  
ATOM   3376  O   ILE A 437      24.690   0.950 -17.141  1.00  0.22           O  
ATOM   3377  CG1 ILE A 437      23.262   3.794 -14.029  1.00  0.13           C  
ATOM   3378  CG2 ILE A 437      22.033   1.790 -14.951  1.00  0.18           C  
ATOM   3379  CD1 ILE A 437      22.071   4.733 -14.164  1.00  0.21           C  
ATOM   3380  N   THR A 438      25.209  -0.389 -15.592  1.00  0.23           N  
ATOM   3381  CA  THR A 438      24.870  -1.601 -16.329  1.00  0.25           C  
ATOM   3382  C   THR A 438      23.385  -1.922 -16.188  1.00  0.23           C  
ATOM   3383  CB  THR A 438      25.706  -2.800 -15.847  1.00  0.21           C  
ATOM   3384  O   THR A 438      22.904  -2.186 -15.084  1.00  0.22           O  
ATOM   3385  CG2 THR A 438      25.602  -3.970 -16.820  1.00  0.09           C  
ATOM   3386  OG1 THR A 438      27.079  -2.405 -15.738  1.00  0.12           O  
ATOM   3387  N   ILE A 439      22.424  -1.211 -16.973  1.00  0.25           N  
ATOM   3388  CA  ILE A 439      21.109  -1.785 -17.237  1.00  0.27           C  
ATOM   3389  C   ILE A 439      21.264  -3.210 -17.762  1.00  0.25           C  
ATOM   3390  CB  ILE A 439      20.310  -0.927 -18.243  1.00  0.23           C  
ATOM   3391  O   ILE A 439      21.951  -3.439 -18.761  1.00  0.24           O  
ATOM   3392  CG1 ILE A 439      20.224   0.524 -17.757  1.00  0.19           C  
ATOM   3393  CG2 ILE A 439      18.913  -1.515 -18.463  1.00  0.23           C  
ATOM   3394  CD1 ILE A 439      19.491   1.455 -18.714  1.00  0.23           C  
ATOM   3395  N   LYS A 440      21.203  -4.145 -16.843  1.00  0.23           N  
ATOM   3396  CA  LYS A 440      21.341  -5.556 -17.195  1.00  0.26           C  
ATOM   3397  C   LYS A 440      20.015  -6.135 -17.678  1.00  0.24           C  
ATOM   3398  CB  LYS A 440      21.860  -6.358 -16.001  1.00  0.22           C  
ATOM   3399  O   LYS A 440      18.965  -5.871 -17.088  1.00  0.23           O  
ATOM   3400  CG  LYS A 440      23.372  -6.322 -15.840  1.00  0.22           C  
ATOM   3401  CD  LYS A 440      23.845  -7.300 -14.772  1.00  0.23           C  
ATOM   3402  CE  LYS A 440      25.350  -7.215 -14.561  1.00  0.21           C  
ATOM   3403  NZ  LYS A 440      25.819  -8.173 -13.516  1.00  0.15           N  
ATOM   3404  N   TYR A 441      19.712  -6.416 -18.934  1.00  0.23           N  
ATOM   3405  CA  TYR A 441      18.886  -6.967 -20.002  1.00  0.29           C  
ATOM   3406  C   TYR A 441      18.046  -8.134 -19.496  1.00  0.23           C  
ATOM   3407  CB  TYR A 441      19.758  -7.423 -21.176  1.00  0.23           C  
ATOM   3408  O   TYR A 441      18.551  -9.009 -18.789  1.00  0.23           O  
ATOM   3409  CG  TYR A 441      20.447  -6.289 -21.897  1.00  0.23           C  
ATOM   3410  CD1 TYR A 441      19.824  -5.630 -22.955  1.00  0.23           C  
ATOM   3411  CD2 TYR A 441      21.720  -5.874 -21.522  1.00  0.23           C  
ATOM   3412  CE1 TYR A 441      20.455  -4.586 -23.623  1.00  0.18           C  
ATOM   3413  CE2 TYR A 441      22.361  -4.832 -22.183  1.00  0.21           C  
ATOM   3414  OH  TYR A 441      22.350  -3.161 -23.889  1.00  0.10           O  
ATOM   3415  CZ  TYR A 441      21.721  -4.194 -23.231  1.00  0.24           C  
ATOM   3416  N   VAL A 442      16.854  -8.076 -19.506  1.00  0.24           N  
ATOM   3417  CA  VAL A 442      15.998  -9.257 -19.514  1.00  0.26           C  
ATOM   3418  C   VAL A 442      15.086  -9.225 -20.739  1.00  0.24           C  
ATOM   3419  CB  VAL A 442      15.154  -9.355 -18.224  1.00  0.23           C  
ATOM   3420  O   VAL A 442      14.320  -8.277 -20.926  1.00  0.23           O  
ATOM   3421  CG1 VAL A 442      14.413 -10.689 -18.163  1.00  0.21           C  
ATOM   3422  CG2 VAL A 442      16.040  -9.176 -16.992  1.00  0.22           C  
ATOM   3423  N   ASP A 443      15.372  -9.639 -21.933  1.00  0.21           N  
ATOM   3424  CA  ASP A 443      14.732  -9.971 -23.202  1.00  0.24           C  
ATOM   3425  C   ASP A 443      13.624 -11.003 -23.004  1.00  0.21           C  
ATOM   3426  CB  ASP A 443      15.764 -10.493 -24.204  1.00  0.20           C  
ATOM   3427  O   ASP A 443      13.882 -12.119 -22.548  1.00  0.21           O  
ATOM   3428  CG  ASP A 443      16.556  -9.383 -24.872  1.00  0.20           C  
ATOM   3429  OD1 ASP A 443      16.085  -8.226 -24.893  1.00  0.13           O  
ATOM   3430  OD2 ASP A 443      17.659  -9.670 -25.385  1.00  0.13           O  
ATOM   3431  N   ALA A 444      12.417 -10.597 -22.665  1.00  0.25           N  
ATOM   3432  CA  ALA A 444      11.270 -11.496 -22.757  1.00  0.25           C  
ATOM   3433  C   ALA A 444      10.482 -11.251 -24.041  1.00  0.25           C  
ATOM   3434  CB  ALA A 444      10.363 -11.329 -21.540  1.00  0.24           C  
ATOM   3435  O   ALA A 444      10.141 -10.109 -24.359  1.00  0.24           O  
ATOM   3436  N   VAL A 445      10.634 -11.922 -25.168  1.00  0.22           N  
ATOM   3437  CA  VAL A 445       9.916 -12.061 -26.431  1.00  0.23           C  
ATOM   3438  C   VAL A 445       8.594 -12.789 -26.196  1.00  0.22           C  
ATOM   3439  CB  VAL A 445      10.759 -12.814 -27.484  1.00  0.20           C  
ATOM   3440  O   VAL A 445       8.576 -13.901 -25.662  1.00  0.21           O  
ATOM   3441  CG1 VAL A 445      10.050 -12.825 -28.837  1.00  0.14           C  
ATOM   3442  CG2 VAL A 445      12.144 -12.182 -27.608  1.00  0.17           C  
ATOM   3443  N   TYR A 446       7.277 -12.050 -26.314  1.00  0.25           N  
ATOM   3444  CA  TYR A 446       5.957 -12.530 -25.920  1.00  0.27           C  
ATOM   3445  C   TYR A 446       5.015 -12.580 -27.117  1.00  0.25           C  
ATOM   3446  CB  TYR A 446       5.364 -11.637 -24.826  1.00  0.24           C  
ATOM   3447  O   TYR A 446       5.068 -11.713 -27.993  1.00  0.25           O  
ATOM   3448  CG  TYR A 446       6.147 -11.656 -23.536  1.00  0.24           C  
ATOM   3449  CD1 TYR A 446       5.931 -12.649 -22.583  1.00  0.22           C  
ATOM   3450  CD2 TYR A 446       7.102 -10.682 -23.267  1.00  0.25           C  
ATOM   3451  CE1 TYR A 446       6.649 -12.670 -21.391  1.00  0.24           C  
ATOM   3452  CE2 TYR A 446       7.826 -10.693 -22.079  1.00  0.26           C  
ATOM   3453  OH  TYR A 446       8.306 -11.705 -19.971  1.00  0.17           O  
ATOM   3454  CZ  TYR A 446       7.593 -11.690 -21.149  1.00  0.25           C  
ATOM   3455  N   GLY A 447       4.201 -13.677 -27.275  1.00  0.24           N  
ATOM   3456  CA  GLY A 447       3.138 -14.204 -28.115  1.00  0.23           C  
ATOM   3457  C   GLY A 447       1.806 -13.511 -27.897  1.00  0.24           C  
ATOM   3458  O   GLY A 447       1.452 -13.178 -26.765  1.00  0.23           O  
ATOM   3459  N   SER A 448       1.258 -12.711 -28.819  1.00  0.19           N  
ATOM   3460  CA  SER A 448       0.078 -12.211 -29.517  1.00  0.21           C  
ATOM   3461  C   SER A 448      -0.876 -11.507 -28.557  1.00  0.19           C  
ATOM   3462  CB  SER A 448      -0.650 -13.353 -30.227  1.00  0.17           C  
ATOM   3463  O   SER A 448      -1.063 -11.952 -27.423  1.00  0.19           O  
ATOM   3464  OG  SER A 448      -1.207 -14.256 -29.287  1.00  0.10           O  
ATOM   3465  N   ALA A 449      -1.165 -10.043 -28.694  1.00  0.20           N  
ATOM   3466  CA  ALA A 449      -2.120  -8.944 -28.813  1.00  0.20           C  
ATOM   3467  C   ALA A 449      -3.132  -8.971 -27.671  1.00  0.20           C  
ATOM   3468  CB  ALA A 449      -2.839  -9.007 -30.158  1.00  0.19           C  
ATOM   3469  O   ALA A 449      -3.985  -9.860 -27.609  1.00  0.20           O  
ATOM   3470  N   VAL A 450      -2.732  -8.856 -26.255  1.00  0.21           N  
ATOM   3471  CA  VAL A 450      -3.915  -8.576 -25.447  1.00  0.23           C  
ATOM   3472  C   VAL A 450      -3.494  -8.006 -24.094  1.00  0.22           C  
ATOM   3473  CB  VAL A 450      -4.778  -9.841 -25.248  1.00  0.20           C  
ATOM   3474  O   VAL A 450      -2.591  -8.537 -23.444  1.00  0.22           O  
ATOM   3475  CG1 VAL A 450      -6.175  -9.469 -24.753  1.00  0.11           C  
ATOM   3476  CG2 VAL A 450      -4.863 -10.639 -26.548  1.00  0.10           C  
ATOM   3477  N   GLY A 451      -3.730  -6.601 -23.842  1.00  0.23           N  
ATOM   3478  CA  GLY A 451      -3.960  -5.501 -22.918  1.00  0.23           C  
ATOM   3479  C   GLY A 451      -3.401  -5.760 -21.532  1.00  0.23           C  
ATOM   3480  O   GLY A 451      -3.767  -6.741 -20.882  1.00  0.22           O  
ATOM   3481  N   GLU A 452      -2.078  -5.731 -21.256  1.00  0.23           N  
ATOM   3482  CA  GLU A 452      -0.990  -5.813 -20.287  1.00  0.24           C  
ATOM   3483  C   GLU A 452      -1.209  -4.847 -19.126  1.00  0.23           C  
ATOM   3484  CB  GLU A 452       0.354  -5.528 -20.962  1.00  0.22           C  
ATOM   3485  O   GLU A 452      -1.430  -3.653 -19.339  1.00  0.23           O  
ATOM   3486  CG  GLU A 452       0.754  -6.566 -22.000  1.00  0.22           C  
ATOM   3487  CD  GLU A 452       2.099  -6.279 -22.649  1.00  0.23           C  
ATOM   3488  OE1 GLU A 452       2.718  -5.239 -22.328  1.00  0.29           O  
ATOM   3489  OE2 GLU A 452       2.536  -7.100 -23.486  1.00  0.21           O  
ATOM   3490  N   ASN A 453      -2.003  -5.122 -18.134  1.00  0.24           N  
ATOM   3491  CA  ASN A 453      -1.941  -4.429 -16.852  1.00  0.25           C  
ATOM   3492  C   ASN A 453      -0.984  -5.121 -15.886  1.00  0.24           C  
ATOM   3493  CB  ASN A 453      -3.336  -4.320 -16.232  1.00  0.22           C  
ATOM   3494  O   ASN A 453      -1.131  -6.312 -15.607  1.00  0.23           O  
ATOM   3495  CG  ASN A 453      -4.241  -3.370 -16.992  1.00  0.22           C  
ATOM   3496  ND2 ASN A 453      -5.512  -3.733 -17.114  1.00  0.14           N  
ATOM   3497  OD1 ASN A 453      -3.801  -2.320 -17.466  1.00  0.16           O  
ATOM   3498  N   LEU A 454       0.362  -4.815 -15.923  1.00  0.26           N  
ATOM   3499  CA  LEU A 454       1.306  -5.069 -14.840  1.00  0.26           C  
ATOM   3500  C   LEU A 454       0.706  -4.678 -13.493  1.00  0.26           C  
ATOM   3501  CB  LEU A 454       2.610  -4.302 -15.073  1.00  0.25           C  
ATOM   3502  O   LEU A 454       0.309  -3.527 -13.296  1.00  0.25           O  
ATOM   3503  CG  LEU A 454       3.500  -4.807 -16.210  1.00  0.24           C  
ATOM   3504  CD1 LEU A 454       4.583  -3.783 -16.530  1.00  0.22           C  
ATOM   3505  CD2 LEU A 454       4.118  -6.153 -15.846  1.00  0.24           C  
ATOM   3506  N   ILE A 455      -0.173  -5.562 -12.947  1.00  0.25           N  
ATOM   3507  CA  ILE A 455      -0.660  -5.615 -11.573  1.00  0.26           C  
ATOM   3508  C   ILE A 455       0.517  -5.519 -10.604  1.00  0.25           C  
ATOM   3509  CB  ILE A 455      -1.468  -6.905 -11.309  1.00  0.23           C  
ATOM   3510  O   ILE A 455       1.470  -6.297 -10.696  1.00  0.24           O  
ATOM   3511  CG1 ILE A 455      -2.609  -7.038 -12.324  1.00  0.14           C  
ATOM   3512  CG2 ILE A 455      -2.006  -6.921  -9.875  1.00  0.20           C  
ATOM   3513  CD1 ILE A 455      -3.385  -8.343 -12.215  1.00  0.20           C  
ATOM   3514  N   ASN A 456       0.744  -4.213 -10.006  1.00  0.23           N  
ATOM   3515  CA  ASN A 456       1.474  -3.690  -8.855  1.00  0.25           C  
ATOM   3516  C   ASN A 456       2.557  -4.659  -8.391  1.00  0.23           C  
ATOM   3517  CB  ASN A 456       0.512  -3.379  -7.707  1.00  0.22           C  
ATOM   3518  O   ASN A 456       2.254  -5.709  -7.822  1.00  0.22           O  
ATOM   3519  CG  ASN A 456      -0.128  -2.010  -7.835  1.00  0.22           C  
ATOM   3520  ND2 ASN A 456      -1.315  -1.855  -7.262  1.00  0.13           N  
ATOM   3521  OD1 ASN A 456       0.440  -1.101  -8.446  1.00  0.13           O  
ATOM   3522  N   PRO A 457       3.809  -4.686  -9.027  1.00  0.25           N  
ATOM   3523  CA  PRO A 457       4.922  -5.481  -8.503  1.00  0.27           C  
ATOM   3524  C   PRO A 457       5.059  -5.376  -6.986  1.00  0.25           C  
ATOM   3525  CB  PRO A 457       6.143  -4.882  -9.205  1.00  0.24           C  
ATOM   3526  O   PRO A 457       4.805  -4.314  -6.412  1.00  0.25           O  
ATOM   3527  CG  PRO A 457       5.708  -3.518  -9.632  1.00  0.24           C  
ATOM   3528  CD  PRO A 457       4.207  -3.489  -9.679  1.00  0.27           C  
ATOM   3529  N   THR A 458       4.962  -6.400  -6.256  1.00  0.27           N  
ATOM   3530  CA  THR A 458       5.393  -6.589  -4.875  1.00  0.28           C  
ATOM   3531  C   THR A 458       6.914  -6.515  -4.769  1.00  0.27           C  
ATOM   3532  CB  THR A 458       4.902  -7.937  -4.316  1.00  0.25           C  
ATOM   3533  O   THR A 458       7.625  -7.288  -5.415  1.00  0.25           O  
ATOM   3534  CG2 THR A 458       5.194  -8.053  -2.824  1.00  0.24           C  
ATOM   3535  OG1 THR A 458       3.489  -8.048  -4.525  1.00  0.22           O  
ATOM   3536  N   VAL A 459       7.523  -5.281  -4.360  1.00  0.26           N  
ATOM   3537  CA  VAL A 459       8.909  -5.255  -3.904  1.00  0.27           C  
ATOM   3538  C   VAL A 459       9.119  -6.316  -2.826  1.00  0.26           C  
ATOM   3539  CB  VAL A 459       9.304  -3.862  -3.365  1.00  0.24           C  
ATOM   3540  O   VAL A 459       8.474  -6.279  -1.776  1.00  0.24           O  
ATOM   3541  CG1 VAL A 459      10.780  -3.834  -2.972  1.00  0.23           C  
ATOM   3542  CG2 VAL A 459       9.004  -2.783  -4.404  1.00  0.23           C  
ATOM   3543  N   LEU A 460       9.715  -7.468  -3.157  1.00  0.26           N  
ATOM   3544  CA  LEU A 460      10.009  -8.605  -2.292  1.00  0.26           C  
ATOM   3545  C   LEU A 460      11.198  -8.307  -1.385  1.00  0.26           C  
ATOM   3546  CB  LEU A 460      10.292  -9.856  -3.128  1.00  0.24           C  
ATOM   3547  O   LEU A 460      11.224  -8.730  -0.227  1.00  0.24           O  
ATOM   3548  CG  LEU A 460       9.123 -10.399  -3.952  1.00  0.24           C  
ATOM   3549  CD1 LEU A 460       9.585 -11.559  -4.828  1.00  0.22           C  
ATOM   3550  CD2 LEU A 460       7.981 -10.834  -3.040  1.00  0.24           C  
ATOM   3551  N   SER A 461      12.290  -7.560  -1.838  1.00  0.24           N  
ATOM   3552  CA  SER A 461      13.512  -7.221  -1.116  1.00  0.25           C  
ATOM   3553  C   SER A 461      14.286  -6.117  -1.827  1.00  0.24           C  
ATOM   3554  CB  SER A 461      14.400  -8.456  -0.957  1.00  0.22           C  
ATOM   3555  O   SER A 461      13.824  -5.576  -2.834  1.00  0.22           O  
ATOM   3556  OG  SER A 461      15.026  -8.787  -2.185  1.00  0.19           O  
ATOM   3557  N   LYS A 462      15.478  -5.685  -1.240  1.00  0.25           N  
ATOM   3558  CA  LYS A 462      16.381  -4.626  -1.682  1.00  0.26           C  
ATOM   3559  C   LYS A 462      16.625  -4.703  -3.186  1.00  0.25           C  
ATOM   3560  CB  LYS A 462      17.711  -4.707  -0.931  1.00  0.23           C  
ATOM   3561  O   LYS A 462      16.849  -3.680  -3.837  1.00  0.23           O  
ATOM   3562  CG  LYS A 462      17.635  -4.238   0.515  1.00  0.23           C  
ATOM   3563  CD  LYS A 462      19.013  -4.199   1.163  1.00  0.24           C  
ATOM   3564  CE  LYS A 462      18.941  -3.713   2.604  1.00  0.22           C  
ATOM   3565  NZ  LYS A 462      20.291  -3.665   3.241  1.00  0.21           N  
ATOM   3566  N   THR A 463      16.724  -5.857  -3.664  1.00  0.24           N  
ATOM   3567  CA  THR A 463      17.142  -6.259  -5.002  1.00  0.25           C  
ATOM   3568  C   THR A 463      15.999  -6.949  -5.741  1.00  0.24           C  
ATOM   3569  CB  THR A 463      18.363  -7.196  -4.949  1.00  0.21           C  
ATOM   3570  O   THR A 463      16.154  -7.353  -6.896  1.00  0.22           O  
ATOM   3571  CG2 THR A 463      19.595  -6.465  -4.428  1.00  0.13           C  
ATOM   3572  OG1 THR A 463      18.073  -8.299  -4.081  1.00  0.15           O  
ATOM   3573  N   ARG A 464      14.738  -7.094  -5.068  1.00  0.26           N  
ATOM   3574  CA  ARG A 464      13.783  -8.046  -5.626  1.00  0.28           C  
ATOM   3575  C   ARG A 464      12.384  -7.443  -5.692  1.00  0.26           C  
ATOM   3576  CB  ARG A 464      13.760  -9.333  -4.798  1.00  0.24           C  
ATOM   3577  O   ARG A 464      11.907  -6.859  -4.716  1.00  0.25           O  
ATOM   3578  CG  ARG A 464      15.045 -10.141  -4.880  1.00  0.23           C  
ATOM   3579  CD  ARG A 464      14.931 -11.460  -4.130  1.00  0.25           C  
ATOM   3580  NE  ARG A 464      16.223 -12.130  -4.016  1.00  0.23           N  
ATOM   3581  NH1 ARG A 464      15.400 -13.980  -2.905  1.00  0.23           N  
ATOM   3582  NH2 ARG A 464      17.635 -13.829  -3.389  1.00  0.19           N  
ATOM   3583  CZ  ARG A 464      16.417 -13.312  -3.437  1.00  0.24           C  
ATOM   3584  N   VAL A 465      11.809  -7.269  -6.803  1.00  0.27           N  
ATOM   3585  CA  VAL A 465      10.421  -6.917  -7.087  1.00  0.29           C  
ATOM   3586  C   VAL A 465       9.698  -8.117  -7.695  1.00  0.27           C  
ATOM   3587  CB  VAL A 465      10.328  -5.701  -8.037  1.00  0.25           C  
ATOM   3588  O   VAL A 465      10.242  -8.804  -8.563  1.00  0.26           O  
ATOM   3589  CG1 VAL A 465       8.874  -5.264  -8.211  1.00  0.21           C  
ATOM   3590  CG2 VAL A 465      11.177  -4.547  -7.509  1.00  0.24           C  
ATOM   3591  N   LEU A 466       8.674  -8.637  -7.016  1.00  0.27           N  
ATOM   3592  CA  LEU A 466       7.634  -9.470  -7.610  1.00  0.29           C  
ATOM   3593  C   LEU A 466       6.756  -8.653  -8.553  1.00  0.27           C  
ATOM   3594  CB  LEU A 466       6.772 -10.111  -6.519  1.00  0.25           C  
ATOM   3595  O   LEU A 466       6.142  -7.667  -8.138  1.00  0.26           O  
ATOM   3596  CG  LEU A 466       6.025 -11.388  -6.908  1.00  0.25           C  
ATOM   3597  CD1 LEU A 466       6.825 -12.618  -6.489  1.00  0.23           C  
ATOM   3598  CD2 LEU A 466       4.636 -11.408  -6.280  1.00  0.24           C  
ATOM   3599  N   LEU A 467       6.815  -8.791  -9.852  1.00  0.27           N  
ATOM   3600  CA  LEU A 467       5.930  -8.297 -10.902  1.00  0.28           C  
ATOM   3601  C   LEU A 467       4.755  -9.246 -11.113  1.00  0.27           C  
ATOM   3602  CB  LEU A 467       6.700  -8.120 -12.213  1.00  0.25           C  
ATOM   3603  O   LEU A 467       4.951 -10.431 -11.394  1.00  0.26           O  
ATOM   3604  CG  LEU A 467       7.793  -7.050 -12.219  1.00  0.24           C  
ATOM   3605  CD1 LEU A 467       8.679  -7.203 -13.450  1.00  0.23           C  
ATOM   3606  CD2 LEU A 467       7.176  -5.656 -12.167  1.00  0.25           C  
ATOM   3607  N   ASN A 468       3.542  -8.945 -10.553  1.00  0.24           N  
ATOM   3608  CA  ASN A 468       2.281  -9.575 -10.928  1.00  0.26           C  
ATOM   3609  C   ASN A 468       1.767  -9.048 -12.265  1.00  0.24           C  
ATOM   3610  CB  ASN A 468       1.231  -9.365  -9.835  1.00  0.23           C  
ATOM   3611  O   ASN A 468       1.607  -7.839 -12.441  1.00  0.23           O  
ATOM   3612  CG  ASN A 468       1.321 -10.400  -8.731  1.00  0.22           C  
ATOM   3613  ND2 ASN A 468       0.915 -10.019  -7.526  1.00  0.14           N  
ATOM   3614  OD1 ASN A 468       1.754 -11.533  -8.959  1.00  0.13           O  
ATOM   3615  N   CYS A 469       1.997  -9.634 -13.428  1.00  0.21           N  
ATOM   3616  CA  CYS A 469       1.402  -9.404 -14.740  1.00  0.25           C  
ATOM   3617  C   CYS A 469       0.141 -10.240 -14.920  1.00  0.21           C  
ATOM   3618  CB  CYS A 469       2.404  -9.731 -15.847  1.00  0.19           C  
ATOM   3619  O   CYS A 469       0.109 -11.414 -14.546  1.00  0.20           O  
ATOM   3620  SG  CYS A 469       3.909  -8.734 -15.785  1.00  0.18           S  
ATOM   3621  N   SER A 470      -1.041  -9.612 -14.897  1.00  0.24           N  
ATOM   3622  CA  SER A 470      -2.278 -10.137 -15.467  1.00  0.25           C  
ATOM   3623  C   SER A 470      -2.470  -9.664 -16.904  1.00  0.24           C  
ATOM   3624  CB  SER A 470      -3.480  -9.718 -14.619  1.00  0.22           C  
ATOM   3625  O   SER A 470      -2.232  -8.495 -17.215  1.00  0.23           O  
ATOM   3626  OG  SER A 470      -3.645  -8.311 -14.642  1.00  0.16           O  
ATOM   3627  N   GLY A 471      -2.349 -10.495 -17.905  1.00  0.25           N  
ATOM   3628  CA  GLY A 471      -2.839 -10.433 -19.273  1.00  0.24           C  
ATOM   3629  C   GLY A 471      -3.809 -11.549 -19.611  1.00  0.24           C  
ATOM   3630  O   GLY A 471      -3.860 -12.566 -18.915  1.00  0.24           O  
ATOM   3631  N   THR A 472      -4.913 -11.243 -20.274  1.00  0.23           N  
ATOM   3632  CA  THR A 472      -5.845 -12.088 -21.011  1.00  0.24           C  
ATOM   3633  C   THR A 472      -5.363 -12.304 -22.443  1.00  0.23           C  
ATOM   3634  CB  THR A 472      -7.259 -11.478 -21.030  1.00  0.21           C  
ATOM   3635  O   THR A 472      -5.043 -11.344 -23.147  1.00  0.22           O  
ATOM   3636  CG2 THR A 472      -7.936 -11.618 -19.670  1.00  0.17           C  
ATOM   3637  OG1 THR A 472      -7.169 -10.088 -21.365  1.00  0.16           O  
ATOM   3638  N   GLU A 473      -4.726 -13.494 -22.744  1.00  0.22           N  
ATOM   3639  CA  GLU A 473      -4.883 -14.097 -24.065  1.00  0.22           C  
ATOM   3640  C   GLU A 473      -6.265 -14.725 -24.224  1.00  0.22           C  
ATOM   3641  CB  GLU A 473      -3.797 -15.148 -24.309  1.00  0.20           C  
ATOM   3642  O   GLU A 473      -6.704 -15.497 -23.369  1.00  0.21           O  
ATOM   3643  CG  GLU A 473      -3.200 -15.102 -25.708  1.00  0.19           C  
ATOM   3644  CD  GLU A 473      -2.092 -16.121 -25.921  1.00  0.17           C  
ATOM   3645  OE1 GLU A 473      -1.797 -16.902 -24.988  1.00  0.18           O  
ATOM   3646  OE2 GLU A 473      -1.514 -16.139 -27.031  1.00  0.14           O  
ATOM   3647  N   ASN A 474      -7.082 -14.245 -25.251  1.00  0.21           N  
ATOM   3648  CA  ASN A 474      -8.339 -14.771 -25.774  1.00  0.23           C  
ATOM   3649  C   ASN A 474      -9.462 -14.664 -24.747  1.00  0.21           C  
ATOM   3650  CB  ASN A 474      -8.167 -16.223 -26.225  1.00  0.19           C  
ATOM   3651  O   ASN A 474     -10.296 -15.564 -24.638  1.00  0.20           O  
ATOM   3652  CG  ASN A 474      -7.256 -16.357 -27.430  1.00  0.18           C  
ATOM   3653  ND2 ASN A 474      -6.482 -17.435 -27.471  1.00  0.11           N  
ATOM   3654  OD1 ASN A 474      -7.248 -15.498 -28.315  1.00  0.10           O  
ATOM   3655  N   GLY A 475      -9.542 -13.454 -23.904  1.00  0.23           N  
ATOM   3656  CA  GLY A 475     -10.549 -13.372 -22.857  1.00  0.21           C  
ATOM   3657  C   GLY A 475     -10.155 -14.111 -21.592  1.00  0.23           C  
ATOM   3658  O   GLY A 475     -10.921 -14.152 -20.627  1.00  0.21           O  
ATOM   3659  N   LEU A 476      -8.858 -14.576 -21.419  1.00  0.21           N  
ATOM   3660  CA  LEU A 476      -8.187 -15.379 -20.402  1.00  0.21           C  
ATOM   3661  C   LEU A 476      -7.173 -14.542 -19.630  1.00  0.21           C  
ATOM   3662  CB  LEU A 476      -7.489 -16.582 -21.044  1.00  0.19           C  
ATOM   3663  O   LEU A 476      -6.360 -13.834 -20.229  1.00  0.20           O  
ATOM   3664  CG  LEU A 476      -8.400 -17.632 -21.683  1.00  0.19           C  
ATOM   3665  CD1 LEU A 476      -7.579 -18.604 -22.523  1.00  0.14           C  
ATOM   3666  CD2 LEU A 476      -9.190 -18.378 -20.612  1.00  0.13           C  
ATOM   3667  N   PRO A 477      -7.439 -14.082 -18.385  1.00  0.22           N  
ATOM   3668  CA  PRO A 477      -6.325 -13.528 -17.611  1.00  0.23           C  
ATOM   3669  C   PRO A 477      -5.059 -14.376 -17.710  1.00  0.22           C  
ATOM   3670  CB  PRO A 477      -6.864 -13.517 -16.178  1.00  0.21           C  
ATOM   3671  O   PRO A 477      -5.106 -15.590 -17.496  1.00  0.21           O  
ATOM   3672  CG  PRO A 477      -8.076 -14.390 -16.218  1.00  0.20           C  
ATOM   3673  CD  PRO A 477      -8.440 -14.635 -17.655  1.00  0.22           C  
ATOM   3674  N   LEU A 478      -4.146 -14.122 -18.615  1.00  0.23           N  
ATOM   3675  CA  LEU A 478      -2.769 -14.601 -18.560  1.00  0.23           C  
ATOM   3676  C   LEU A 478      -1.988 -13.887 -17.462  1.00  0.23           C  
ATOM   3677  CB  LEU A 478      -2.076 -14.398 -19.910  1.00  0.21           C  
ATOM   3678  O   LEU A 478      -2.017 -12.658 -17.373  1.00  0.22           O  
ATOM   3679  CG  LEU A 478      -2.487 -15.351 -21.033  1.00  0.21           C  
ATOM   3680  CD1 LEU A 478      -2.071 -14.785 -22.387  1.00  0.17           C  
ATOM   3681  CD2 LEU A 478      -1.877 -16.731 -20.814  1.00  0.17           C  
ATOM   3682  N   SER A 479      -1.674 -14.524 -16.311  1.00  0.24           N  
ATOM   3683  CA  SER A 479      -0.367 -14.432 -15.669  1.00  0.24           C  
ATOM   3684  C   SER A 479       0.734 -14.971 -16.577  1.00  0.24           C  
ATOM   3685  CB  SER A 479      -0.365 -15.194 -14.343  1.00  0.22           C  
ATOM   3686  O   SER A 479       0.579 -16.032 -17.186  1.00  0.23           O  
ATOM   3687  OG  SER A 479      -0.557 -16.581 -14.560  1.00  0.16           O  
ATOM   3688  N   PHE A 480       1.264 -14.094 -17.468  1.00  0.25           N  
ATOM   3689  CA  PHE A 480       2.321 -14.221 -18.464  1.00  0.26           C  
ATOM   3690  C   PHE A 480       3.539 -14.922 -17.874  1.00  0.25           C  
ATOM   3691  CB  PHE A 480       2.719 -12.844 -19.006  1.00  0.23           C  
ATOM   3692  O   PHE A 480       3.873 -14.718 -16.705  1.00  0.24           O  
ATOM   3693  CG  PHE A 480       1.577 -12.080 -19.619  1.00  0.23           C  
ATOM   3694  CD1 PHE A 480       1.219 -12.283 -20.946  1.00  0.21           C  
ATOM   3695  CD2 PHE A 480       0.860 -11.158 -18.867  1.00  0.23           C  
ATOM   3696  CE1 PHE A 480       0.162 -11.577 -21.516  1.00  0.19           C  
ATOM   3697  CE2 PHE A 480      -0.197 -10.449 -19.429  1.00  0.23           C  
ATOM   3698  CZ  PHE A 480      -0.544 -10.659 -20.754  1.00  0.22           C  
ATOM   3699  N   ASP A 481       4.025 -16.068 -18.523  1.00  0.22           N  
ATOM   3700  CA  ASP A 481       5.277 -16.777 -18.769  1.00  0.23           C  
ATOM   3701  C   ASP A 481       6.470 -15.827 -18.695  1.00  0.22           C  
ATOM   3702  CB  ASP A 481       5.241 -17.472 -20.132  1.00  0.21           C  
ATOM   3703  O   ASP A 481       6.543 -14.855 -19.449  1.00  0.22           O  
ATOM   3704  CG  ASP A 481       5.188 -18.986 -20.024  1.00  0.20           C  
ATOM   3705  OD1 ASP A 481       5.435 -19.528 -18.926  1.00  0.11           O  
ATOM   3706  OD2 ASP A 481       4.898 -19.642 -21.048  1.00  0.12           O  
ATOM   3707  N   THR A 482       6.808 -15.319 -17.461  1.00  0.23           N  
ATOM   3708  CA  THR A 482       8.123 -14.773 -17.146  1.00  0.25           C  
ATOM   3709  C   THR A 482       9.206 -15.835 -17.321  1.00  0.23           C  
ATOM   3710  CB  THR A 482       8.170 -14.221 -15.709  1.00  0.22           C  
ATOM   3711  O   THR A 482       9.109 -16.926 -16.756  1.00  0.22           O  
ATOM   3712  CG2 THR A 482       8.497 -12.731 -15.703  1.00  0.18           C  
ATOM   3713  OG1 THR A 482       6.895 -14.422 -15.085  1.00  0.15           O  
ATOM   3714  N   LYS A 483       9.739 -15.927 -18.572  1.00  0.22           N  
ATOM   3715  CA  LYS A 483      10.963 -16.596 -19.004  1.00  0.23           C  
ATOM   3716  C   LYS A 483      12.141 -16.216 -18.111  1.00  0.22           C  
ATOM   3717  CB  LYS A 483      11.277 -16.252 -20.461  1.00  0.21           C  
ATOM   3718  O   LYS A 483      12.321 -15.043 -17.777  1.00  0.22           O  
ATOM   3719  CG  LYS A 483      10.354 -16.921 -21.468  1.00  0.20           C  
ATOM   3720  CD  LYS A 483      10.810 -16.667 -22.899  1.00  0.20           C  
ATOM   3721  CE  LYS A 483       9.836 -17.256 -23.910  1.00  0.16           C  
ATOM   3722  NZ  LYS A 483      10.281 -17.014 -25.315  1.00  0.12           N  
ATOM   3723  N   ILE A 484      12.735 -17.246 -17.351  1.00  0.21           N  
ATOM   3724  CA  ILE A 484      13.882 -17.731 -16.591  1.00  0.22           C  
ATOM   3725  C   ILE A 484      15.163 -17.513 -17.395  1.00  0.21           C  
ATOM   3726  CB  ILE A 484      13.727 -19.225 -16.225  1.00  0.20           C  
ATOM   3727  O   ILE A 484      15.251 -17.919 -18.556  1.00  0.20           O  
ATOM   3728  CG1 ILE A 484      12.397 -19.461 -15.500  1.00  0.13           C  
ATOM   3729  CG2 ILE A 484      14.908 -19.697 -15.371  1.00  0.14           C  
ATOM   3730  CD1 ILE A 484      12.114 -20.924 -15.188  1.00  0.16           C  
ATOM   3731  N   TYR A 485      15.903 -16.504 -17.017  1.00  0.21           N  
ATOM   3732  CA  TYR A 485      17.309 -16.588 -17.395  1.00  0.22           C  
ATOM   3733  C   TYR A 485      18.178 -16.927 -16.190  1.00  0.21           C  
ATOM   3734  CB  TYR A 485      17.777 -15.271 -18.022  1.00  0.20           C  
ATOM   3735  O   TYR A 485      18.095 -16.268 -15.151  1.00  0.21           O  
ATOM   3736  CG  TYR A 485      17.120 -14.961 -19.345  1.00  0.20           C  
ATOM   3737  CD1 TYR A 485      17.689 -15.387 -20.543  1.00  0.17           C  
ATOM   3738  CD2 TYR A 485      15.932 -14.241 -19.400  1.00  0.17           C  
ATOM   3739  CE1 TYR A 485      17.089 -15.102 -21.766  1.00  0.14           C  
ATOM   3740  CE2 TYR A 485      15.323 -13.951 -20.617  1.00  0.16           C  
ATOM   3741  OH  TYR A 485      15.309 -14.101 -22.999  1.00  0.10           O  
ATOM   3742  CZ  TYR A 485      15.908 -14.385 -21.792  1.00  0.18           C  
ATOM   3743  N   THR A 486      18.566 -18.176 -16.059  1.00  0.20           N  
ATOM   3744  CA  THR A 486      19.780 -18.818 -15.568  1.00  0.20           C  
ATOM   3745  C   THR A 486      20.999 -18.343 -16.353  1.00  0.20           C  
ATOM   3746  CB  THR A 486      19.675 -20.352 -15.656  1.00  0.18           C  
ATOM   3747  O   THR A 486      20.969 -18.288 -17.584  1.00  0.19           O  
ATOM   3748  CG2 THR A 486      19.021 -20.931 -14.406  1.00  0.09           C  
ATOM   3749  OG1 THR A 486      18.890 -20.706 -16.801  1.00  0.12           O  
ATOM   3750  N   ASP A 487      21.736 -17.459 -15.840  1.00  0.17           N  
ATOM   3751  CA  ASP A 487      23.191 -17.350 -15.781  1.00  0.19           C  
ATOM   3752  C   ASP A 487      23.661 -15.997 -16.311  1.00  0.16           C  
ATOM   3753  CB  ASP A 487      23.846 -18.482 -16.575  1.00  0.14           C  
ATOM   3754  O   ASP A 487      23.413 -15.658 -17.470  1.00  0.15           O  
ATOM   3755  CG  ASP A 487      24.965 -19.170 -15.812  1.00  0.09           C  
ATOM   3756  OD1 ASP A 487      25.402 -18.646 -14.766  1.00  0.09           O  
ATOM   3757  OD2 ASP A 487      25.415 -20.246 -16.264  1.00  0.10           O  
ATOM   3758  N   ILE A 488      23.431 -14.900 -15.622  1.00  0.18           N  
ATOM   3759  CA  ILE A 488      24.065 -13.641 -15.249  1.00  0.20           C  
ATOM   3760  C   ILE A 488      25.581 -13.766 -15.385  1.00  0.18           C  
ATOM   3761  CB  ILE A 488      23.688 -13.222 -13.810  1.00  0.18           C  
ATOM   3762  O   ILE A 488      26.322 -12.861 -14.995  1.00  0.18           O  
ATOM   3763  CG1 ILE A 488      22.180 -13.376 -13.587  1.00  0.13           C  
ATOM   3764  CG2 ILE A 488      24.140 -11.786 -13.530  1.00  0.17           C  
ATOM   3765  CD1 ILE A 488      21.733 -13.094 -12.159  1.00  0.17           C  
ATOM   3766  N   GLY A 489      25.958 -14.719 -16.392  1.00  0.19           N  
ATOM   3767  CA  GLY A 489      27.399 -14.660 -16.574  1.00  0.19           C  
ATOM   3768  C   GLY A 489      27.849 -15.149 -17.938  1.00  0.19           C  
ATOM   3769  O   GLY A 489      28.968 -14.863 -18.368  1.00  0.18           O  
ATOM   3770  N   THR A 490      26.928 -15.371 -18.892  1.00  0.18           N  
ATOM   3771  CA  THR A 490      27.618 -15.775 -20.112  1.00  0.19           C  
ATOM   3772  C   THR A 490      26.887 -15.250 -21.345  1.00  0.17           C  
ATOM   3773  CB  THR A 490      27.746 -17.307 -20.201  1.00  0.15           C  
ATOM   3774  O   THR A 490      25.675 -15.431 -21.478  1.00  0.16           O  
ATOM   3775  CG2 THR A 490      28.644 -17.849 -19.094  1.00  0.08           C  
ATOM   3776  OG1 THR A 490      26.445 -17.897 -20.078  1.00  0.11           O  
ATOM   3777  N   SER A 491      27.143 -13.973 -21.787  1.00  0.16           N  
ATOM   3778  CA  SER A 491      27.282 -13.569 -23.183  1.00  0.18           C  
ATOM   3779  C   SER A 491      27.144 -14.763 -24.121  1.00  0.15           C  
ATOM   3780  CB  SER A 491      28.630 -12.884 -23.411  1.00  0.13           C  
ATOM   3781  O   SER A 491      28.067 -15.076 -24.876  1.00  0.15           O  
ATOM   3782  OG  SER A 491      29.671 -13.841 -23.505  1.00  0.09           O  
ATOM   3783  N   THR A 492      26.370 -15.777 -23.753  1.00  0.14           N  
ATOM   3784  CA  THR A 492      26.132 -16.608 -24.928  1.00  0.20           C  
ATOM   3785  C   THR A 492      24.730 -16.371 -25.482  1.00  0.14           C  
ATOM   3786  CB  THR A 492      26.311 -18.102 -24.601  1.00  0.10           C  
ATOM   3787  O   THR A 492      23.750 -16.384 -24.734  1.00  0.14           O  
ATOM   3788  CG2 THR A 492      27.679 -18.604 -25.052  1.00  0.07           C  
ATOM   3789  OG1 THR A 492      26.187 -18.294 -23.186  1.00  0.11           O  
ATOM   3790  N   THR A 493      24.598 -15.345 -26.407  1.00  0.16           N  
ATOM   3791  CA  THR A 493      23.758 -15.340 -27.600  1.00  0.20           C  
ATOM   3792  C   THR A 493      22.945 -16.628 -27.693  1.00  0.16           C  
ATOM   3793  CB  THR A 493      24.601 -15.169 -28.877  1.00  0.13           C  
ATOM   3794  O   THR A 493      23.496 -17.699 -27.957  1.00  0.16           O  
ATOM   3795  CG2 THR A 493      23.888 -14.282 -29.892  1.00  0.07           C  
ATOM   3796  OG1 THR A 493      25.858 -14.570 -28.536  1.00  0.11           O  
ATOM   3797  N   TYR A 494      22.202 -16.970 -26.727  1.00  0.19           N  
ATOM   3798  CA  TYR A 494      21.278 -17.954 -27.281  1.00  0.22           C  
ATOM   3799  C   TYR A 494      20.381 -17.323 -28.340  1.00  0.18           C  
ATOM   3800  CB  TYR A 494      20.422 -18.572 -26.172  1.00  0.17           C  
ATOM   3801  O   TYR A 494      19.781 -16.271 -28.107  1.00  0.18           O  
ATOM   3802  CG  TYR A 494      21.176 -19.539 -25.291  1.00  0.14           C  
ATOM   3803  CD1 TYR A 494      21.338 -20.871 -25.665  1.00  0.07           C  
ATOM   3804  CD2 TYR A 494      21.726 -19.123 -24.084  1.00  0.08           C  
ATOM   3805  CE1 TYR A 494      22.030 -21.766 -24.856  1.00  0.08           C  
ATOM   3806  CE2 TYR A 494      22.420 -20.009 -23.266  1.00  0.08           C  
ATOM   3807  OH  TYR A 494      23.253 -22.208 -22.856  1.00  0.07           O  
ATOM   3808  CZ  TYR A 494      22.567 -21.326 -23.661  1.00  0.07           C  
ATOM   3809  N   PRO A 495      20.653 -17.523 -29.634  1.00  0.21           N  
ATOM   3810  CA  PRO A 495      19.721 -17.390 -30.756  1.00  0.20           C  
ATOM   3811  C   PRO A 495      18.274 -17.672 -30.357  1.00  0.21           C  
ATOM   3812  CB  PRO A 495      20.224 -18.432 -31.758  1.00  0.19           C  
ATOM   3813  O   PRO A 495      17.976 -18.738 -29.812  1.00  0.20           O  
ATOM   3814  CG  PRO A 495      20.907 -19.467 -30.923  1.00  0.17           C  
ATOM   3815  CD  PRO A 495      21.403 -18.813 -29.666  1.00  0.12           C  
ATOM   3816  N   TYR A 496      17.669 -16.771 -29.651  1.00  0.18           N  
ATOM   3817  CA  TYR A 496      16.306 -16.519 -29.197  1.00  0.21           C  
ATOM   3818  C   TYR A 496      15.299 -16.815 -30.303  1.00  0.18           C  
ATOM   3819  CB  TYR A 496      16.154 -15.069 -28.727  1.00  0.18           C  
ATOM   3820  O   TYR A 496      15.326 -16.181 -31.360  1.00  0.18           O  
ATOM   3821  CG  TYR A 496      16.997 -14.731 -27.521  1.00  0.19           C  
ATOM   3822  CD1 TYR A 496      16.557 -15.030 -26.234  1.00  0.13           C  
ATOM   3823  CD2 TYR A 496      18.233 -14.110 -27.666  1.00  0.12           C  
ATOM   3824  CE1 TYR A 496      17.329 -14.719 -25.120  1.00  0.09           C  
ATOM   3825  CE2 TYR A 496      19.013 -13.794 -26.559  1.00  0.10           C  
ATOM   3826  OH  TYR A 496      19.322 -13.791 -24.192  1.00  0.08           O  
ATOM   3827  CZ  TYR A 496      18.553 -14.102 -25.292  1.00  0.15           C  
ATOM   3828  N   LYS A 497      15.199 -17.967 -30.808  1.00  0.18           N  
ATOM   3829  CA  LYS A 497      14.134 -18.336 -31.735  1.00  0.19           C  
ATOM   3830  C   LYS A 497      12.825 -18.596 -30.994  1.00  0.17           C  
ATOM   3831  CB  LYS A 497      14.531 -19.569 -32.547  1.00  0.16           C  
ATOM   3832  O   LYS A 497      12.779 -19.418 -30.076  1.00  0.17           O  
ATOM   3833  CG  LYS A 497      14.967 -19.259 -33.971  1.00  0.10           C  
ATOM   3834  CD  LYS A 497      15.252 -20.532 -34.758  1.00  0.08           C  
ATOM   3835  CE  LYS A 497      15.673 -20.224 -36.189  1.00  0.09           C  
ATOM   3836  NZ  LYS A 497      15.928 -21.469 -36.972  1.00  0.08           N  
ATOM   3837  N   SER A 498      12.074 -17.539 -30.718  1.00  0.19           N  
ATOM   3838  CA  SER A 498      10.654 -17.251 -30.889  1.00  0.19           C  
ATOM   3839  C   SER A 498       9.959 -18.351 -31.685  1.00  0.19           C  
ATOM   3840  CB  SER A 498      10.460 -15.904 -31.587  1.00  0.18           C  
ATOM   3841  O   SER A 498      10.341 -18.638 -32.821  1.00  0.19           O  
ATOM   3842  OG  SER A 498      10.493 -16.059 -32.996  1.00  0.16           O  
ATOM   3843  N   VAL A 499       9.697 -19.548 -31.123  1.00  0.17           N  
ATOM   3844  CA  VAL A 499       8.814 -20.404 -31.908  1.00  0.19           C  
ATOM   3845  C   VAL A 499       7.509 -20.635 -31.149  1.00  0.17           C  
ATOM   3846  CB  VAL A 499       9.483 -21.757 -32.241  1.00  0.15           C  
ATOM   3847  O   VAL A 499       7.505 -21.250 -30.080  1.00  0.17           O  
ATOM   3848  CG1 VAL A 499       8.604 -22.576 -33.185  1.00  0.09           C  
ATOM   3849  CG2 VAL A 499      10.864 -21.531 -32.852  1.00  0.08           C  
ATOM   3850  N   ILE A 500       6.542 -19.668 -31.167  1.00  0.18           N  
ATOM   3851  CA  ILE A 500       5.146 -20.007 -31.424  1.00  0.18           C  
ATOM   3852  C   ILE A 500       4.888 -20.028 -32.929  1.00  0.17           C  
ATOM   3853  CB  ILE A 500       4.186 -19.015 -30.729  1.00  0.17           C  
ATOM   3854  O   ILE A 500       4.989 -18.996 -33.596  1.00  0.17           O  
ATOM   3855  CG1 ILE A 500       4.459 -18.975 -29.221  1.00  0.12           C  
ATOM   3856  CG2 ILE A 500       2.728 -19.387 -31.012  1.00  0.11           C  
ATOM   3857  CD1 ILE A 500       3.630 -17.944 -28.469  1.00  0.12           C  
ATOM   3858  N   THR A 501       5.424 -20.922 -33.601  1.00  0.12           N  
ATOM   3859  CA  THR A 501       5.016 -21.428 -34.906  1.00  0.17           C  
ATOM   3860  C   THR A 501       3.712 -22.214 -34.799  1.00  0.13           C  
ATOM   3861  CB  THR A 501       6.108 -22.322 -35.524  1.00  0.09           C  
ATOM   3862  O   THR A 501       3.666 -23.265 -34.157  1.00  0.13           O  
ATOM   3863  CG2 THR A 501       7.276 -21.488 -36.038  1.00  0.07           C  
ATOM   3864  OG1 THR A 501       6.588 -23.236 -34.529  1.00  0.11           O  
ATOM   3865  N   GLY A 502       2.508 -21.495 -34.467  1.00  0.17           N  
ATOM   3866  CA  GLY A 502       1.394 -22.016 -35.242  1.00  0.19           C  
ATOM   3867  C   GLY A 502       0.135 -21.179 -35.117  1.00  0.16           C  
ATOM   3868  O   GLY A 502      -0.177 -20.676 -34.035  1.00  0.16           O  
ATOM   3869  N   ASN A 503      -0.201 -20.408 -36.188  1.00  0.12           N  
ATOM   3870  CA  ASN A 503      -1.311 -20.192 -37.110  1.00  0.19           C  
ATOM   3871  C   ASN A 503      -2.652 -20.182 -36.382  1.00  0.14           C  
ATOM   3872  CB  ASN A 503      -1.311 -21.259 -38.208  1.00  0.09           C  
ATOM   3873  O   ASN A 503      -3.026 -21.169 -35.746  1.00  0.14           O  
ATOM   3874  CG  ASN A 503      -0.365 -20.927 -39.345  1.00  0.06           C  
ATOM   3875  ND2 ASN A 503       0.023 -21.941 -40.108  1.00  0.10           N  
ATOM   3876  OD1 ASN A 503       0.014 -19.768 -39.535  1.00  0.09           O  
ATOM   3877  N   THR A 504      -3.095 -18.959 -35.857  1.00  0.16           N  
ATOM   3878  CA  THR A 504      -4.367 -18.290 -36.102  1.00  0.19           C  
ATOM   3879  C   THR A 504      -4.658 -17.265 -35.009  1.00  0.15           C  
ATOM   3880  CB  THR A 504      -5.525 -19.302 -36.181  1.00  0.13           C  
ATOM   3881  O   THR A 504      -4.728 -17.612 -33.828  1.00  0.15           O  
ATOM   3882  CG2 THR A 504      -6.044 -19.433 -37.609  1.00  0.07           C  
ATOM   3883  OG1 THR A 504      -5.064 -20.583 -35.733  1.00  0.11           O  
ATOM   3884  N   ILE A 505      -4.101 -15.986 -35.172  1.00  0.17           N  
ATOM   3885  CA  ILE A 505      -4.445 -14.570 -35.116  1.00  0.18           C  
ATOM   3886  C   ILE A 505      -5.958 -14.401 -35.231  1.00  0.17           C  
ATOM   3887  CB  ILE A 505      -3.730 -13.770 -36.228  1.00  0.16           C  
ATOM   3888  O   ILE A 505      -6.522 -14.527 -36.321  1.00  0.17           O  
ATOM   3889  CG1 ILE A 505      -2.213 -13.965 -36.135  1.00  0.10           C  
ATOM   3890  CG2 ILE A 505      -4.097 -12.285 -36.146  1.00  0.09           C  
ATOM   3891  CD1 ILE A 505      -1.435 -13.321 -37.274  1.00  0.09           C  
ATOM   3892  N   ASN A 506      -6.718 -14.969 -34.201  1.00  0.15           N  
ATOM   3893  CA  ASN A 506      -8.051 -14.382 -34.285  1.00  0.20           C  
ATOM   3894  C   ASN A 506      -8.232 -13.254 -33.273  1.00  0.16           C  
ATOM   3895  CB  ASN A 506      -9.124 -15.454 -34.082  1.00  0.14           C  
ATOM   3896  O   ASN A 506      -8.062 -13.460 -32.070  1.00  0.16           O  
ATOM   3897  CG  ASN A 506      -9.306 -16.336 -35.302  1.00  0.07           C  
ATOM   3898  ND2 ASN A 506      -9.753 -17.566 -35.082  1.00  0.09           N  
ATOM   3899  OD1 ASN A 506      -9.046 -15.914 -36.432  1.00  0.08           O  
ATOM   3900  N   GLY A 507      -7.743 -11.939 -33.574  1.00  0.18           N  
ATOM   3901  CA  GLY A 507      -8.364 -10.624 -33.560  1.00  0.18           C  
ATOM   3902  C   GLY A 507      -9.168 -10.357 -32.302  1.00  0.18           C  
ATOM   3903  O   GLY A 507     -10.154 -11.046 -32.031  1.00  0.17           O  
ATOM   3904  N   TYR A 508      -8.722 -10.414 -31.106  1.00  0.19           N  
ATOM   3905  CA  TYR A 508      -9.422  -9.927 -29.923  1.00  0.20           C  
ATOM   3906  C   TYR A 508      -8.594  -8.876 -29.193  1.00  0.20           C  
ATOM   3907  CB  TYR A 508      -9.746 -11.086 -28.976  1.00  0.19           C  
ATOM   3908  O   TYR A 508      -7.428  -9.111 -28.869  1.00  0.19           O  
ATOM   3909  CG  TYR A 508     -10.886 -11.956 -29.448  1.00  0.17           C  
ATOM   3910  CD1 TYR A 508     -12.207 -11.629 -29.151  1.00  0.08           C  
ATOM   3911  CD2 TYR A 508     -10.645 -13.106 -30.192  1.00  0.08           C  
ATOM   3912  CE1 TYR A 508     -13.261 -12.428 -29.582  1.00  0.07           C  
ATOM   3913  CE2 TYR A 508     -11.690 -13.913 -30.628  1.00  0.08           C  
ATOM   3914  OH  TYR A 508     -14.032 -14.361 -30.749  1.00  0.07           O  
ATOM   3915  CZ  TYR A 508     -12.993 -13.566 -30.320  1.00  0.07           C  
ATOM   3916  N   ALA A 509      -8.931  -7.578 -29.506  1.00  0.17           N  
ATOM   3917  CA  ALA A 509      -8.854  -6.162 -29.158  1.00  0.18           C  
ATOM   3918  C   ALA A 509      -8.582  -5.977 -27.668  1.00  0.16           C  
ATOM   3919  CB  ALA A 509     -10.143  -5.445 -29.553  1.00  0.14           C  
ATOM   3920  O   ALA A 509      -9.170  -6.668 -26.833  1.00  0.15           O  
ATOM   3921  N   PRO A 510      -7.360  -5.421 -27.356  1.00  0.19           N  
ATOM   3922  CA  PRO A 510      -6.577  -4.693 -26.356  1.00  0.18           C  
ATOM   3923  C   PRO A 510      -7.429  -3.743 -25.516  1.00  0.19           C  
ATOM   3924  CB  PRO A 510      -5.563  -3.916 -27.199  1.00  0.18           C  
ATOM   3925  O   PRO A 510      -8.029  -2.809 -26.053  1.00  0.19           O  
ATOM   3926  CG  PRO A 510      -6.162  -3.866 -28.567  1.00  0.19           C  
ATOM   3927  CD  PRO A 510      -7.198  -4.948 -28.674  1.00  0.20           C  
ATOM   3928  N   ASN A 511      -8.276  -4.268 -24.561  1.00  0.19           N  
ATOM   3929  CA  ASN A 511      -9.121  -3.368 -23.783  1.00  0.17           C  
ATOM   3930  C   ASN A 511      -9.435  -3.943 -22.405  1.00  0.19           C  
ATOM   3931  CB  ASN A 511     -10.416  -3.060 -24.538  1.00  0.17           C  
ATOM   3932  O   ASN A 511      -9.943  -5.061 -22.296  1.00  0.18           O  
ATOM   3933  CG  ASN A 511     -10.292  -1.849 -25.442  1.00  0.13           C  
ATOM   3934  ND2 ASN A 511     -11.096  -1.812 -26.497  1.00  0.12           N  
ATOM   3935  OD1 ASN A 511      -9.479  -0.955 -25.193  1.00  0.11           O  
ATOM   3936  N   VAL A 512      -8.500  -3.696 -21.365  1.00  0.21           N  
ATOM   3937  CA  VAL A 512      -8.693  -3.566 -19.924  1.00  0.20           C  
ATOM   3938  C   VAL A 512     -10.166  -3.776 -19.580  1.00  0.21           C  
ATOM   3939  CB  VAL A 512      -8.216  -2.190 -19.409  1.00  0.20           C  
ATOM   3940  O   VAL A 512     -11.037  -3.066 -20.089  1.00  0.20           O  
ATOM   3941  CG1 VAL A 512      -7.953  -2.238 -17.905  1.00  0.17           C  
ATOM   3942  CG2 VAL A 512      -6.963  -1.745 -20.160  1.00  0.19           C  
ATOM   3943  N   ASN A 513     -10.679  -5.067 -19.817  1.00  0.18           N  
ATOM   3944  CA  ASN A 513     -12.001  -5.476 -19.356  1.00  0.19           C  
ATOM   3945  C   ASN A 513     -12.944  -5.745 -20.526  1.00  0.18           C  
ATOM   3946  CB  ASN A 513     -12.597  -4.417 -18.427  1.00  0.17           C  
ATOM   3947  O   ASN A 513     -13.398  -4.812 -21.190  1.00  0.17           O  
ATOM   3948  CG  ASN A 513     -12.126  -4.566 -16.994  1.00  0.17           C  
ATOM   3949  ND2 ASN A 513     -12.107  -3.460 -16.258  1.00  0.12           N  
ATOM   3950  OD1 ASN A 513     -11.780  -5.664 -16.552  1.00  0.11           O  
ATOM   3951  N   ARG A 514     -12.663  -6.792 -21.382  1.00  0.20           N  
ATOM   3952  CA  ARG A 514     -13.770  -7.309 -22.181  1.00  0.19           C  
ATOM   3953  C   ARG A 514     -13.738  -8.833 -22.238  1.00  0.20           C  
ATOM   3954  CB  ARG A 514     -13.728  -6.730 -23.596  1.00  0.18           C  
ATOM   3955  O   ARG A 514     -12.688  -9.428 -22.485  1.00  0.19           O  
ATOM   3956  CG  ARG A 514     -14.278  -5.317 -23.700  1.00  0.15           C  
ATOM   3957  CD  ARG A 514     -14.343  -4.841 -25.145  1.00  0.09           C  
ATOM   3958  NE  ARG A 514     -14.793  -3.455 -25.237  1.00  0.09           N  
ATOM   3959  NH1 ARG A 514     -15.001  -3.458 -27.537  1.00  0.09           N  
ATOM   3960  NH2 ARG A 514     -15.495  -1.567 -26.340  1.00  0.07           N  
ATOM   3961  CZ  ARG A 514     -15.096  -2.830 -26.371  1.00  0.10           C  
ATOM   3962  N   HIS A 515     -14.732  -9.413 -21.669  1.00  0.17           N  
ATOM   3963  CA  HIS A 515     -15.870 -10.214 -22.107  1.00  0.18           C  
ATOM   3964  C   HIS A 515     -15.455 -11.224 -23.171  1.00  0.18           C  
ATOM   3965  CB  HIS A 515     -16.983  -9.313 -22.644  1.00  0.16           C  
ATOM   3966  O   HIS A 515     -14.900 -10.849 -24.206  1.00  0.17           O  
ATOM   3967  CG  HIS A 515     -17.755  -8.610 -21.573  1.00  0.12           C  
ATOM   3968  CD2 HIS A 515     -17.717  -7.326 -21.146  1.00  0.08           C  
ATOM   3969  ND1 HIS A 515     -18.702  -9.246 -20.799  1.00  0.12           N  
ATOM   3970  CE1 HIS A 515     -19.214  -8.380 -19.941  1.00  0.07           C  
ATOM   3971  NE2 HIS A 515     -18.634  -7.207 -20.131  1.00  0.08           N  
ATOM   3972  N   LYS A 516     -15.149 -12.585 -22.748  1.00  0.19           N  
ATOM   3973  CA  LYS A 516     -15.799 -13.819 -23.181  1.00  0.20           C  
ATOM   3974  C   LYS A 516     -15.130 -15.040 -22.557  1.00  0.20           C  
ATOM   3975  CB  LYS A 516     -15.777 -13.931 -24.706  1.00  0.18           C  
ATOM   3976  O   LYS A 516     -13.921 -15.233 -22.700  1.00  0.19           O  
ATOM   3977  CG  LYS A 516     -17.059 -14.493 -25.304  1.00  0.14           C  
ATOM   3978  CD  LYS A 516     -16.970 -14.595 -26.821  1.00  0.08           C  
ATOM   3979  CE  LYS A 516     -18.220 -15.231 -27.414  1.00  0.08           C  
ATOM   3980  NZ  LYS A 516     -18.101 -15.414 -28.891  1.00  0.08           N  
ATOM   3981  N   ILE A 517     -15.647 -15.656 -21.534  1.00  0.18           N  
ATOM   3982  CA  ILE A 517     -16.364 -16.896 -21.261  1.00  0.18           C  
ATOM   3983  C   ILE A 517     -16.381 -17.769 -22.514  1.00  0.17           C  
ATOM   3984  CB  ILE A 517     -17.807 -16.621 -20.780  1.00  0.16           C  
ATOM   3985  O   ILE A 517     -17.056 -17.446 -23.494  1.00  0.17           O  
ATOM   3986  CG1 ILE A 517     -17.793 -15.725 -19.537  1.00  0.11           C  
ATOM   3987  CG2 ILE A 517     -18.543 -17.935 -20.501  1.00  0.10           C  
ATOM   3988  CD1 ILE A 517     -19.177 -15.303 -19.062  1.00  0.11           C  
ATOM   3989  N   ASP A 518     -15.001 -18.288 -22.940  1.00  0.15           N  
ATOM   3990  CA  ASP A 518     -15.156 -19.588 -23.586  1.00  0.21           C  
ATOM   3991  C   ASP A 518     -14.225 -20.626 -22.962  1.00  0.16           C  
ATOM   3992  CB  ASP A 518     -14.889 -19.477 -25.088  1.00  0.14           C  
ATOM   3993  O   ASP A 518     -13.046 -20.350 -22.732  1.00  0.16           O  
ATOM   3994  CG  ASP A 518     -16.158 -19.509 -25.921  1.00  0.09           C  
ATOM   3995  OD1 ASP A 518     -17.225 -19.891 -25.392  1.00  0.09           O  
ATOM   3996  OD2 ASP A 518     -16.091 -19.153 -27.117  1.00  0.09           O  
ATOM   3997  N   ASN A 519     -14.651 -21.549 -22.042  1.00  0.15           N  
ATOM   3998  CA  ASN A 519     -14.601 -22.945 -21.620  1.00  0.20           C  
ATOM   3999  C   ASN A 519     -13.517 -23.718 -22.365  1.00  0.16           C  
ATOM   4000  CB  ASN A 519     -15.962 -23.615 -21.818  1.00  0.13           C  
ATOM   4001  O   ASN A 519     -13.511 -24.950 -22.359  1.00  0.16           O  
ATOM   4002  CG  ASN A 519     -16.877 -23.444 -20.621  1.00  0.10           C  
ATOM   4003  ND2 ASN A 519     -18.167 -23.686 -20.821  1.00  0.11           N  
ATOM   4004  OD1 ASN A 519     -16.428 -23.096 -19.525  1.00  0.09           O  
ATOM   4005  N   THR A 520     -12.196 -23.326 -22.421  1.00  0.17           N  
ATOM   4006  CA  THR A 520     -11.319 -24.356 -22.966  1.00  0.21           C  
ATOM   4007  C   THR A 520      -9.906 -23.813 -23.163  1.00  0.17           C  
ATOM   4008  CB  THR A 520     -11.856 -24.896 -24.304  1.00  0.15           C  
ATOM   4009  O   THR A 520      -9.710 -22.813 -23.857  1.00  0.17           O  
ATOM   4010  CG2 THR A 520     -12.977 -25.904 -24.080  1.00  0.08           C  
ATOM   4011  OG1 THR A 520     -12.358 -23.805 -25.086  1.00  0.11           O  
ATOM   4012  N   ASP A 521      -8.961 -23.742 -22.176  1.00  0.21           N  
ATOM   4013  CA  ASP A 521      -7.525 -23.983 -22.071  1.00  0.23           C  
ATOM   4014  C   ASP A 521      -6.827 -22.836 -21.344  1.00  0.21           C  
ATOM   4015  CB  ASP A 521      -6.910 -24.178 -23.459  1.00  0.20           C  
ATOM   4016  O   ASP A 521      -6.893 -21.685 -21.781  1.00  0.21           O  
ATOM   4017  CG  ASP A 521      -7.190 -25.551 -24.044  1.00  0.19           C  
ATOM   4018  OD1 ASP A 521      -7.488 -26.492 -23.277  1.00  0.11           O  
ATOM   4019  OD2 ASP A 521      -7.109 -25.694 -25.283  1.00  0.12           O  
ATOM   4020  N   PHE A 522      -6.714 -22.819 -19.965  1.00  0.22           N  
ATOM   4021  CA  PHE A 522      -6.338 -21.856 -18.937  1.00  0.25           C  
ATOM   4022  C   PHE A 522      -4.983 -22.209 -18.333  1.00  0.22           C  
ATOM   4023  CB  PHE A 522      -7.403 -21.797 -17.837  1.00  0.22           C  
ATOM   4024  O   PHE A 522      -4.801 -23.307 -17.804  1.00  0.22           O  
ATOM   4025  CG  PHE A 522      -8.765 -21.392 -18.333  1.00  0.22           C  
ATOM   4026  CD1 PHE A 522      -9.085 -20.051 -18.509  1.00  0.21           C  
ATOM   4027  CD2 PHE A 522      -9.726 -22.352 -18.623  1.00  0.22           C  
ATOM   4028  CE1 PHE A 522     -10.344 -19.673 -18.968  1.00  0.22           C  
ATOM   4029  CE2 PHE A 522     -10.987 -21.981 -19.081  1.00  0.24           C  
ATOM   4030  CZ  PHE A 522     -11.294 -20.641 -19.252  1.00  0.24           C  
ATOM   4031  N   ARG A 523      -3.786 -21.666 -18.695  1.00  0.22           N  
ATOM   4032  CA  ARG A 523      -2.464 -21.937 -18.139  1.00  0.23           C  
ATOM   4033  C   ARG A 523      -1.790 -20.650 -17.675  1.00  0.22           C  
ATOM   4034  CB  ARG A 523      -1.583 -22.649 -19.168  1.00  0.21           C  
ATOM   4035  O   ARG A 523      -1.785 -19.651 -18.397  1.00  0.22           O  
ATOM   4036  CG  ARG A 523      -2.086 -24.029 -19.560  1.00  0.21           C  
ATOM   4037  CD  ARG A 523      -1.129 -24.727 -20.517  1.00  0.22           C  
ATOM   4038  NE  ARG A 523      -1.759 -25.871 -21.169  1.00  0.16           N  
ATOM   4039  NH1 ARG A 523       0.193 -26.671 -22.112  1.00  0.17           N  
ATOM   4040  NH2 ARG A 523      -1.788 -27.771 -22.459  1.00  0.15           N  
ATOM   4041  CZ  ARG A 523      -1.117 -26.769 -21.912  1.00  0.20           C  
ATOM   4042  N   TYR A 524      -1.489 -20.421 -16.271  1.00  0.23           N  
ATOM   4043  CA  TYR A 524      -0.946 -19.286 -15.534  1.00  0.26           C  
ATOM   4044  C   TYR A 524       0.375 -19.650 -14.866  1.00  0.23           C  
ATOM   4045  CB  TYR A 524      -1.947 -18.801 -14.481  1.00  0.23           C  
ATOM   4046  O   TYR A 524       0.507 -20.731 -14.286  1.00  0.23           O  
ATOM   4047  CG  TYR A 524      -3.189 -18.175 -15.067  1.00  0.23           C  
ATOM   4048  CD1 TYR A 524      -3.231 -16.815 -15.368  1.00  0.21           C  
ATOM   4049  CD2 TYR A 524      -4.322 -18.940 -15.319  1.00  0.22           C  
ATOM   4050  CE1 TYR A 524      -4.374 -16.233 -15.907  1.00  0.19           C  
ATOM   4051  CE2 TYR A 524      -5.471 -18.369 -15.857  1.00  0.22           C  
ATOM   4052  OH  TYR A 524      -6.621 -16.446 -16.680  1.00  0.11           O  
ATOM   4053  CZ  TYR A 524      -5.487 -17.017 -16.148  1.00  0.23           C  
ATOM   4054  N   CYS A 525       1.466 -18.685 -14.985  1.00  0.17           N  
ATOM   4055  CA  CYS A 525       2.825 -18.590 -14.464  1.00  0.22           C  
ATOM   4056  C   CYS A 525       2.957 -17.422 -13.494  1.00  0.17           C  
ATOM   4057  CB  CYS A 525       3.828 -18.432 -15.607  1.00  0.15           C  
ATOM   4058  O   CYS A 525       2.497 -16.316 -13.783  1.00  0.17           O  
ATOM   4059  SG  CYS A 525       4.595 -19.984 -16.122  1.00  0.18           S  
ATOM   4060  N   GLY A 526       3.098 -17.497 -12.171  1.00  0.27           N  
ATOM   4061  CA  GLY A 526       3.753 -16.683 -11.159  1.00  0.27           C  
ATOM   4062  C   GLY A 526       5.220 -17.024 -10.976  1.00  0.27           C  
ATOM   4063  O   GLY A 526       5.597 -18.197 -11.003  1.00  0.26           O  
ATOM   4064  N   LEU A 527       6.111 -16.207 -11.546  1.00  0.24           N  
ATOM   4065  CA  LEU A 527       7.555 -16.361 -11.414  1.00  0.25           C  
ATOM   4066  C   LEU A 527       8.095 -15.483 -10.290  1.00  0.24           C  
ATOM   4067  CB  LEU A 527       8.255 -16.013 -12.730  1.00  0.23           C  
ATOM   4068  O   LEU A 527       7.680 -14.331 -10.143  1.00  0.23           O  
ATOM   4069  CG  LEU A 527       8.504 -17.175 -13.693  1.00  0.22           C  
ATOM   4070  CD1 LEU A 527       8.197 -16.751 -15.126  1.00  0.20           C  
ATOM   4071  CD2 LEU A 527       9.941 -17.671 -13.573  1.00  0.21           C  
ATOM   4072  N   ILE A 528       8.717 -16.066  -9.348  1.00  0.25           N  
ATOM   4073  CA  ILE A 528       9.660 -15.595  -8.339  1.00  0.26           C  
ATOM   4074  C   ILE A 528      11.074 -15.595  -8.914  1.00  0.25           C  
ATOM   4075  CB  ILE A 528       9.601 -16.464  -7.062  1.00  0.23           C  
ATOM   4076  O   ILE A 528      11.558 -16.625  -9.388  1.00  0.24           O  
ATOM   4077  CG1 ILE A 528       8.177 -16.481  -6.493  1.00  0.23           C  
ATOM   4078  CG2 ILE A 528      10.601 -15.958  -6.018  1.00  0.23           C  
ATOM   4079  CD1 ILE A 528       7.998 -17.414  -5.303  1.00  0.21           C  
ATOM   4080  N   THR A 529      11.628 -14.483  -9.353  1.00  0.25           N  
ATOM   4081  CA  THR A 529      13.044 -14.230  -9.600  1.00  0.27           C  
ATOM   4082  C   THR A 529      13.788 -13.997  -8.288  1.00  0.25           C  
ATOM   4083  CB  THR A 529      13.242 -13.018 -10.528  1.00  0.24           C  
ATOM   4084  O   THR A 529      13.377 -13.168  -7.474  1.00  0.24           O  
ATOM   4085  CG2 THR A 529      14.703 -12.873 -10.940  1.00  0.23           C  
ATOM   4086  OG1 THR A 529      12.440 -13.188 -11.704  1.00  0.18           O  
ATOM   4087  N   LEU A 530      14.567 -14.977  -7.800  1.00  0.23           N  
ATOM   4088  CA  LEU A 530      15.662 -14.955  -6.836  1.00  0.25           C  
ATOM   4089  C   LEU A 530      16.934 -14.403  -7.472  1.00  0.23           C  
ATOM   4090  CB  LEU A 530      15.920 -16.360  -6.286  1.00  0.21           C  
ATOM   4091  O   LEU A 530      17.313 -14.814  -8.571  1.00  0.22           O  
ATOM   4092  CG  LEU A 530      14.805 -16.970  -5.435  1.00  0.21           C  
ATOM   4093  CD1 LEU A 530      15.008 -18.475  -5.296  1.00  0.20           C  
ATOM   4094  CD2 LEU A 530      14.753 -16.304  -4.065  1.00  0.21           C  
ATOM   4095  N   VAL A 531      17.350 -13.193  -7.142  1.00  0.24           N  
ATOM   4096  CA  VAL A 531      18.773 -12.873  -7.185  1.00  0.24           C  
ATOM   4097  C   VAL A 531      19.493 -13.560  -6.027  1.00  0.23           C  
ATOM   4098  CB  VAL A 531      19.013 -11.347  -7.131  1.00  0.22           C  
ATOM   4099  O   VAL A 531      19.169 -13.328  -4.860  1.00  0.22           O  
ATOM   4100  CG1 VAL A 531      20.499 -11.029  -7.293  1.00  0.19           C  
ATOM   4101  CG2 VAL A 531      18.191 -10.640  -8.207  1.00  0.21           C  
ATOM   4102  N   ASP A 532      20.225 -14.711  -6.250  1.00  0.23           N  
ATOM   4103  CA  ASP A 532      21.220 -15.342  -5.387  1.00  0.25           C  
ATOM   4104  C   ASP A 532      22.281 -14.336  -4.947  1.00  0.22           C  
ATOM   4105  CB  ASP A 532      21.879 -16.524  -6.101  1.00  0.21           C  
ATOM   4106  O   ASP A 532      22.334 -13.217  -5.460  1.00  0.21           O  
ATOM   4107  CG  ASP A 532      21.880 -17.794  -5.268  1.00  0.22           C  
ATOM   4108  OD1 ASP A 532      21.764 -17.709  -4.027  1.00  0.14           O  
ATOM   4109  OD2 ASP A 532      22.001 -18.889  -5.859  1.00  0.13           O  
ATOM   4110  N   THR A 533      22.728 -14.580  -3.727  1.00  0.21           N  
ATOM   4111  CA  THR A 533      23.746 -13.877  -2.955  1.00  0.23           C  
ATOM   4112  C   THR A 533      24.906 -13.450  -3.850  1.00  0.21           C  
ATOM   4113  CB  THR A 533      24.278 -14.753  -1.805  1.00  0.20           C  
ATOM   4114  O   THR A 533      25.609 -12.485  -3.546  1.00  0.20           O  
ATOM   4115  CG2 THR A 533      23.284 -14.807  -0.650  1.00  0.19           C  
ATOM   4116  OG1 THR A 533      24.504 -16.082  -2.289  1.00  0.17           O  
ATOM   4117  N   ASP A 534      25.157 -14.241  -4.997  1.00  0.23           N  
ATOM   4118  CA  ASP A 534      26.222 -13.910  -5.939  1.00  0.24           C  
ATOM   4119  C   ASP A 534      25.738 -12.911  -6.987  1.00  0.23           C  
ATOM   4120  CB  ASP A 534      26.748 -15.175  -6.621  1.00  0.21           C  
ATOM   4121  O   ASP A 534      26.515 -12.468  -7.835  1.00  0.22           O  
ATOM   4122  CG  ASP A 534      25.715 -15.841  -7.512  1.00  0.21           C  
ATOM   4123  OD1 ASP A 534      24.555 -15.376  -7.554  1.00  0.24           O  
ATOM   4124  OD2 ASP A 534      26.063 -16.842  -8.176  1.00  0.16           O  
ATOM   4125  N   GLY A 535      24.528 -12.244  -6.774  1.00  0.26           N  
ATOM   4126  CA  GLY A 535      23.918 -11.423  -7.808  1.00  0.27           C  
ATOM   4127  C   GLY A 535      23.261 -12.236  -8.907  1.00  0.26           C  
ATOM   4128  O   GLY A 535      22.701 -11.676  -9.852  1.00  0.25           O  
ATOM   4129  N   SER A 536      23.511 -13.610  -8.885  1.00  0.25           N  
ATOM   4130  CA  SER A 536      22.830 -14.400  -9.906  1.00  0.26           C  
ATOM   4131  C   SER A 536      21.324 -14.427  -9.670  1.00  0.25           C  
ATOM   4132  CB  SER A 536      23.376 -15.829  -9.930  1.00  0.22           C  
ATOM   4133  O   SER A 536      20.870 -14.494  -8.526  1.00  0.23           O  
ATOM   4134  OG  SER A 536      23.039 -16.516  -8.738  1.00  0.18           O  
ATOM   4135  N   ILE A 537      20.549 -13.828 -10.488  1.00  0.25           N  
ATOM   4136  CA  ILE A 537      19.098 -13.942 -10.583  1.00  0.27           C  
ATOM   4137  C   ILE A 537      18.716 -15.375 -10.945  1.00  0.25           C  
ATOM   4138  CB  ILE A 537      18.521 -12.955 -11.622  1.00  0.23           C  
ATOM   4139  O   ILE A 537      19.114 -15.884 -11.996  1.00  0.24           O  
ATOM   4140  CG1 ILE A 537      18.911 -11.516 -11.266  1.00  0.17           C  
ATOM   4141  CG2 ILE A 537      16.999 -13.102 -11.720  1.00  0.22           C  
ATOM   4142  CD1 ILE A 537      18.456 -10.480 -12.286  1.00  0.22           C  
ATOM   4143  N   LYS A 538      18.535 -16.165  -9.958  1.00  0.26           N  
ATOM   4144  CA  LYS A 538      17.877 -17.452 -10.161  1.00  0.27           C  
ATOM   4145  C   LYS A 538      16.365 -17.328  -9.995  1.00  0.26           C  
ATOM   4146  CB  LYS A 538      18.426 -18.496  -9.189  1.00  0.24           C  
ATOM   4147  O   LYS A 538      15.885 -16.831  -8.974  1.00  0.24           O  
ATOM   4148  CG  LYS A 538      19.881 -18.868  -9.437  1.00  0.23           C  
ATOM   4149  CD  LYS A 538      20.323 -20.022  -8.545  1.00  0.25           C  
ATOM   4150  CE  LYS A 538      21.812 -20.303  -8.691  1.00  0.25           C  
ATOM   4151  NZ  LYS A 538      22.283 -21.319  -7.703  1.00  0.24           N  
ATOM   4152  N   THR A 539      15.743 -16.993 -10.967  1.00  0.25           N  
ATOM   4153  CA  THR A 539      14.292 -16.996 -11.120  1.00  0.26           C  
ATOM   4154  C   THR A 539      13.768 -18.420 -11.277  1.00  0.25           C  
ATOM   4155  CB  THR A 539      13.857 -16.149 -12.331  1.00  0.23           C  
ATOM   4156  O   THR A 539      14.309 -19.204 -12.059  1.00  0.24           O  
ATOM   4157  CG2 THR A 539      12.353 -15.898 -12.313  1.00  0.21           C  
ATOM   4158  OG1 THR A 539      14.541 -14.890 -12.297  1.00  0.16           O  
ATOM   4159  N   TYR A 540      13.225 -18.935 -10.232  1.00  0.26           N  
ATOM   4160  CA  TYR A 540      12.446 -20.166 -10.151  1.00  0.27           C  
ATOM   4161  C   TYR A 540      11.006 -19.930 -10.591  1.00  0.26           C  
ATOM   4162  CB  TYR A 540      12.472 -20.726  -8.726  1.00  0.24           C  
ATOM   4163  O   TYR A 540      10.350 -19.001 -10.115  1.00  0.25           O  
ATOM   4164  CG  TYR A 540      13.861 -21.019  -8.214  1.00  0.23           C  
ATOM   4165  CD1 TYR A 540      14.456 -22.260  -8.427  1.00  0.22           C  
ATOM   4166  CD2 TYR A 540      14.581 -20.056  -7.515  1.00  0.23           C  
ATOM   4167  CE1 TYR A 540      15.735 -22.536  -7.956  1.00  0.18           C  
ATOM   4168  CE2 TYR A 540      15.861 -20.320  -7.038  1.00  0.21           C  
ATOM   4169  OH  TYR A 540      17.696 -21.828  -6.794  1.00  0.10           O  
ATOM   4170  CZ  TYR A 540      16.429 -21.561  -7.264  1.00  0.22           C  
ATOM   4171  N   GLY A 541      10.720 -20.087 -11.807  1.00  0.28           N  
ATOM   4172  CA  GLY A 541       9.414 -20.489 -12.303  1.00  0.27           C  
ATOM   4173  C   GLY A 541       8.689 -21.441 -11.371  1.00  0.27           C  
ATOM   4174  O   GLY A 541       9.284 -22.394 -10.863  1.00  0.26           O  
ATOM   4175  N   SER A 542       7.927 -21.041 -10.553  1.00  0.24           N  
ATOM   4176  CA  SER A 542       7.003 -21.943  -9.873  1.00  0.25           C  
ATOM   4177  C   SER A 542       5.692 -22.073 -10.642  1.00  0.24           C  
ATOM   4178  CB  SER A 542       6.724 -21.454  -8.451  1.00  0.23           C  
ATOM   4179  O   SER A 542       4.956 -21.096 -10.792  1.00  0.24           O  
ATOM   4180  OG  SER A 542       5.860 -20.331  -8.466  1.00  0.17           O  
ATOM   4181  N   THR A 543       5.627 -22.514 -11.882  1.00  0.25           N  
ATOM   4182  CA  THR A 543       4.533 -23.345 -12.372  1.00  0.26           C  
ATOM   4183  C   THR A 543       5.054 -24.700 -12.843  1.00  0.25           C  
ATOM   4184  CB  THR A 543       3.779 -22.654 -13.523  1.00  0.23           C  
ATOM   4185  O   THR A 543       5.945 -24.768 -13.692  1.00  0.24           O  
ATOM   4186  CG2 THR A 543       2.300 -22.486 -13.189  1.00  0.23           C  
ATOM   4187  OG1 THR A 543       4.354 -21.363 -13.756  1.00  0.22           O  
ATOM   4188  N   PHE A 544       5.080 -25.705 -11.924  1.00  0.24           N  
ATOM   4189  CA  PHE A 544       4.885 -27.097 -12.310  1.00  0.26           C  
ATOM   4190  C   PHE A 544       3.491 -27.309 -12.888  1.00  0.24           C  
ATOM   4191  CB  PHE A 544       5.102 -28.024 -11.110  1.00  0.22           C  
ATOM   4192  O   PHE A 544       2.490 -27.123 -12.193  1.00  0.23           O  
ATOM   4193  CG  PHE A 544       6.544 -28.165 -10.705  1.00  0.22           C  
ATOM   4194  CD1 PHE A 544       7.348 -29.145 -11.275  1.00  0.19           C  
ATOM   4195  CD2 PHE A 544       7.096 -27.317  -9.754  1.00  0.19           C  
ATOM   4196  CE1 PHE A 544       8.684 -29.278 -10.901  1.00  0.14           C  
ATOM   4197  CE2 PHE A 544       8.430 -27.444  -9.376  1.00  0.15           C  
ATOM   4198  CZ  PHE A 544       9.222 -28.426  -9.950  1.00  0.18           C  
ATOM   4199  N   LEU A 545       3.182 -26.965 -14.081  1.00  0.23           N  
ATOM   4200  CA  LEU A 545       2.138 -27.643 -14.841  1.00  0.23           C  
ATOM   4201  C   LEU A 545       2.721 -28.784 -15.669  1.00  0.23           C  
ATOM   4202  CB  LEU A 545       1.411 -26.653 -15.756  1.00  0.21           C  
ATOM   4203  O   LEU A 545       3.440 -28.546 -16.642  1.00  0.22           O  
ATOM   4204  CG  LEU A 545       0.479 -25.654 -15.068  1.00  0.21           C  
ATOM   4205  CD1 LEU A 545       0.170 -24.488 -16.002  1.00  0.19           C  
ATOM   4206  CD2 LEU A 545      -0.806 -26.342 -14.621  1.00  0.21           C  
ATOM   4207  N   GLU A 546       3.262 -29.730 -15.092  1.00  0.18           N  
ATOM   4208  CA  GLU A 546       3.351 -31.032 -15.748  1.00  0.21           C  
ATOM   4209  C   GLU A 546       2.289 -31.990 -15.217  1.00  0.18           C  
ATOM   4210  CB  GLU A 546       4.745 -31.635 -15.560  1.00  0.17           C  
ATOM   4211  O   GLU A 546       2.150 -32.162 -14.004  1.00  0.18           O  
ATOM   4212  CG  GLU A 546       5.540 -31.762 -16.851  1.00  0.13           C  
ATOM   4213  CD  GLU A 546       6.922 -32.362 -16.649  1.00  0.07           C  
ATOM   4214  OE1 GLU A 546       7.279 -32.688 -15.494  1.00  0.10           O  
ATOM   4215  OE2 GLU A 546       7.654 -32.507 -17.654  1.00  0.09           O  
ATOM   4216  N   GLY A 547       1.233 -32.278 -16.059  1.00  0.21           N  
ATOM   4217  CA  GLY A 547       0.437 -33.490 -16.173  1.00  0.20           C  
ATOM   4218  C   GLY A 547      -1.035 -33.216 -16.414  1.00  0.21           C  
ATOM   4219  O   GLY A 547      -1.898 -33.911 -15.874  1.00  0.20           O  
ATOM   4220  N   LEU A 548      -1.506 -32.011 -17.161  1.00  0.21           N  
ATOM   4221  CA  LEU A 548      -2.827 -32.064 -17.777  1.00  0.21           C  
ATOM   4222  C   LEU A 548      -2.776 -32.811 -19.106  1.00  0.21           C  
ATOM   4223  CB  LEU A 548      -3.375 -30.651 -17.994  1.00  0.20           C  
ATOM   4224  O   LEU A 548      -2.201 -32.319 -20.079  1.00  0.20           O  
ATOM   4225  CG  LEU A 548      -3.793 -29.887 -16.737  1.00  0.20           C  
ATOM   4226  CD1 LEU A 548      -3.999 -28.410 -17.059  1.00  0.18           C  
ATOM   4227  CD2 LEU A 548      -5.060 -30.490 -16.139  1.00  0.19           C  
ATOM   4228  N   SER A 549      -2.409 -34.013 -19.187  1.00  0.19           N  
ATOM   4229  CA  SER A 549      -2.943 -35.017 -20.102  1.00  0.20           C  
ATOM   4230  C   SER A 549      -4.465 -34.955 -20.163  1.00  0.19           C  
ATOM   4231  CB  SER A 549      -2.498 -36.417 -19.680  1.00  0.17           C  
ATOM   4232  O   SER A 549      -5.141 -35.147 -19.150  1.00  0.18           O  
ATOM   4233  OG  SER A 549      -2.821 -36.660 -18.321  1.00  0.10           O  
ATOM   4234  N   LYS A 550      -4.966 -34.023 -21.031  1.00  0.22           N  
ATOM   4235  CA  LYS A 550      -5.834 -34.290 -22.175  1.00  0.23           C  
ATOM   4236  C   LYS A 550      -5.389 -33.496 -23.400  1.00  0.22           C  
ATOM   4237  CB  LYS A 550      -7.287 -33.958 -21.834  1.00  0.20           C  
ATOM   4238  O   LYS A 550      -5.255 -32.272 -23.338  1.00  0.21           O  
ATOM   4239  CG  LYS A 550      -8.076 -35.133 -21.276  1.00  0.20           C  
ATOM   4240  CD  LYS A 550      -9.531 -34.760 -21.022  1.00  0.10           C  
ATOM   4241  CE  LYS A 550     -10.321 -35.934 -20.461  1.00  0.09           C  
ATOM   4242  NZ  LYS A 550     -11.738 -35.561 -20.172  1.00  0.09           N  
ATOM   4243  N   PRO A 551      -4.921 -34.087 -24.513  1.00  0.21           N  
ATOM   4244  CA  PRO A 551      -5.258 -34.498 -25.878  1.00  0.21           C  
ATOM   4245  C   PRO A 551      -6.763 -34.645 -26.095  1.00  0.21           C  
ATOM   4246  CB  PRO A 551      -4.551 -35.848 -26.025  1.00  0.20           C  
ATOM   4247  O   PRO A 551      -7.426 -35.385 -25.364  1.00  0.21           O  
ATOM   4248  CG  PRO A 551      -4.078 -36.183 -24.647  1.00  0.21           C  
ATOM   4249  CD  PRO A 551      -4.270 -34.979 -23.771  1.00  0.26           C  
ATOM   4250  N   ALA A 552      -7.334 -33.453 -27.140  1.00  0.19           N  
ATOM   4251  CA  ALA A 552      -8.071 -34.147 -28.192  1.00  0.18           C  
ATOM   4252  C   ALA A 552      -9.057 -33.208 -28.882  1.00  0.19           C  
ATOM   4253  CB  ALA A 552      -8.805 -35.357 -27.619  1.00  0.17           C  
ATOM   4254  O   ALA A 552      -9.592 -33.532 -29.945  1.00  0.18           O  
ATOM   4255  N   ASN A 553      -8.717 -31.758 -29.043  1.00  0.17           N  
ATOM   4256  CA  ASN A 553      -9.459 -31.195 -30.166  1.00  0.20           C  
ATOM   4257  C   ASN A 553      -8.958 -29.799 -30.526  1.00  0.17           C  
ATOM   4258  CB  ASN A 553     -10.957 -31.158 -29.856  1.00  0.16           C  
ATOM   4259  O   ASN A 553      -9.121 -28.857 -29.748  1.00  0.17           O  
ATOM   4260  CG  ASN A 553     -11.529 -32.534 -29.577  1.00  0.09           C  
ATOM   4261  ND2 ASN A 553     -12.666 -32.575 -28.892  1.00  0.10           N  
ATOM   4262  OD1 ASN A 553     -10.954 -33.551 -29.973  1.00  0.09           O  
ATOM   4263  N   GLY A 554      -7.705 -29.708 -31.077  1.00  0.20           N  
ATOM   4264  CA  GLY A 554      -7.188 -29.056 -32.269  1.00  0.19           C  
ATOM   4265  C   GLY A 554      -7.077 -27.550 -32.126  1.00  0.20           C  
ATOM   4266  O   GLY A 554      -6.963 -26.833 -33.123  1.00  0.19           O  
ATOM   4267  N   LEU A 555      -6.730 -26.964 -30.961  1.00  0.23           N  
ATOM   4268  CA  LEU A 555      -6.245 -25.669 -30.496  1.00  0.22           C  
ATOM   4269  C   LEU A 555      -5.229 -25.841 -29.371  1.00  0.23           C  
ATOM   4270  CB  LEU A 555      -7.411 -24.800 -30.017  1.00  0.22           C  
ATOM   4271  O   LEU A 555      -5.511 -26.505 -28.371  1.00  0.22           O  
ATOM   4272  CG  LEU A 555      -8.313 -24.217 -31.106  1.00  0.20           C  
ATOM   4273  CD1 LEU A 555      -9.638 -23.757 -30.507  1.00  0.08           C  
ATOM   4274  CD2 LEU A 555      -7.614 -23.065 -31.820  1.00  0.08           C  
ATOM   4275  N   MET A 556      -3.847 -25.949 -29.811  1.00  0.19           N  
ATOM   4276  CA  MET A 556      -2.396 -26.094 -29.734  1.00  0.21           C  
ATOM   4277  C   MET A 556      -2.014 -27.277 -28.851  1.00  0.18           C  
ATOM   4278  CB  MET A 556      -1.755 -24.813 -29.197  1.00  0.18           C  
ATOM   4279  O   MET A 556      -2.459 -27.373 -27.706  1.00  0.18           O  
ATOM   4280  CG  MET A 556      -1.592 -23.723 -30.245  1.00  0.14           C  
ATOM   4281  SD  MET A 556      -0.349 -22.464 -29.762  1.00  0.13           S  
ATOM   4282  CE  MET A 556      -1.272 -21.579 -28.474  1.00  0.08           C  
ATOM   4283  N   ASN A 557      -2.123 -28.583 -29.411  1.00  0.20           N  
ATOM   4284  CA  ASN A 557      -1.470 -29.836 -29.046  1.00  0.21           C  
ATOM   4285  C   ASN A 557      -0.550 -29.658 -27.841  1.00  0.19           C  
ATOM   4286  CB  ASN A 557      -0.687 -30.398 -30.234  1.00  0.17           C  
ATOM   4287  O   ASN A 557       0.201 -28.684 -27.767  1.00  0.18           O  
ATOM   4288  CG  ASN A 557      -0.450 -31.892 -30.123  1.00  0.12           C  
ATOM   4289  ND2 ASN A 557      -0.096 -32.521 -31.237  1.00  0.11           N  
ATOM   4290  OD1 ASN A 557      -0.585 -32.475 -29.044  1.00  0.09           O  
ATOM   4291  N   PRO A 558      -0.887 -30.021 -26.592  1.00  0.21           N  
ATOM   4292  CA  PRO A 558       0.244 -30.198 -25.678  1.00  0.21           C  
ATOM   4293  C   PRO A 558       1.572 -30.374 -26.411  1.00  0.20           C  
ATOM   4294  CB  PRO A 558      -0.124 -31.466 -24.903  1.00  0.19           C  
ATOM   4295  O   PRO A 558       2.631 -30.054 -25.863  1.00  0.19           O  
ATOM   4296  CG  PRO A 558      -1.228 -32.090 -25.694  1.00  0.18           C  
ATOM   4297  CD  PRO A 558      -1.802 -31.052 -26.614  1.00  0.10           C  
ATOM   4298  N   ASN A 559       1.611 -30.852 -27.657  1.00  0.21           N  
ATOM   4299  CA  ASN A 559       2.681 -31.012 -28.636  1.00  0.22           C  
ATOM   4300  C   ASN A 559       2.874 -29.747 -29.468  1.00  0.22           C  
ATOM   4301  CB  ASN A 559       2.401 -32.209 -29.547  1.00  0.20           C  
ATOM   4302  O   ASN A 559       3.949 -29.525 -30.027  1.00  0.20           O  
ATOM   4303  CG  ASN A 559       2.392 -33.526 -28.795  1.00  0.15           C  
ATOM   4304  ND2 ASN A 559       1.535 -34.446 -29.221  1.00  0.09           N  
ATOM   4305  OD1 ASN A 559       3.150 -33.714 -27.840  1.00  0.08           O  
ATOM   4306  N   ASP A 560       2.070 -28.772 -29.348  1.00  0.20           N  
ATOM   4307  CA  ASP A 560       2.420 -27.653 -30.217  1.00  0.22           C  
ATOM   4308  C   ASP A 560       3.099 -26.536 -29.427  1.00  0.21           C  
ATOM   4309  CB  ASP A 560       1.175 -27.114 -30.925  1.00  0.18           C  
ATOM   4310  O   ASP A 560       3.630 -25.590 -30.012  1.00  0.19           O  
ATOM   4311  CG  ASP A 560       0.744 -27.972 -32.101  1.00  0.10           C  
ATOM   4312  OD1 ASP A 560       1.573 -28.744 -32.629  1.00  0.08           O  
ATOM   4313  OD2 ASP A 560      -0.435 -27.872 -32.506  1.00  0.09           O  
ATOM   4314  N   PHE A 561       3.320 -26.824 -28.095  1.00  0.23           N  
ATOM   4315  CA  PHE A 561       4.514 -26.287 -27.455  1.00  0.24           C  
ATOM   4316  C   PHE A 561       5.660 -27.289 -27.519  1.00  0.23           C  
ATOM   4317  CB  PHE A 561       4.223 -25.914 -25.997  1.00  0.21           C  
ATOM   4318  O   PHE A 561       5.617 -28.332 -26.862  1.00  0.21           O  
ATOM   4319  CG  PHE A 561       3.398 -24.666 -25.843  1.00  0.21           C  
ATOM   4320  CD1 PHE A 561       4.001 -23.414 -25.834  1.00  0.19           C  
ATOM   4321  CD2 PHE A 561       2.018 -24.744 -25.707  1.00  0.18           C  
ATOM   4322  CE1 PHE A 561       3.240 -22.256 -25.692  1.00  0.12           C  
ATOM   4323  CE2 PHE A 561       1.251 -23.591 -25.564  1.00  0.14           C  
ATOM   4324  CZ  PHE A 561       1.863 -22.348 -25.556  1.00  0.18           C  
ATOM   4325  N   THR A 562       5.887 -27.863 -28.697  1.00  0.21           N  
ATOM   4326  CA  THR A 562       7.279 -28.298 -28.726  1.00  0.21           C  
ATOM   4327  C   THR A 562       8.182 -27.268 -28.053  1.00  0.20           C  
ATOM   4328  CB  THR A 562       7.759 -28.541 -30.169  1.00  0.18           C  
ATOM   4329  O   THR A 562       8.172 -26.092 -28.422  1.00  0.19           O  
ATOM   4330  CG2 THR A 562       7.880 -30.032 -30.464  1.00  0.08           C  
ATOM   4331  OG1 THR A 562       6.820 -27.959 -31.082  1.00  0.11           O  
ATOM   4332  N   PHE A 563       8.058 -27.148 -26.713  1.00  0.21           N  
ATOM   4333  CA  PHE A 563       9.287 -26.906 -25.967  1.00  0.24           C  
ATOM   4334  C   PHE A 563      10.509 -27.127 -26.852  1.00  0.21           C  
ATOM   4335  CB  PHE A 563       9.359 -27.816 -24.737  1.00  0.20           C  
ATOM   4336  O   PHE A 563      10.866 -28.267 -27.153  1.00  0.20           O  
ATOM   4337  CG  PHE A 563       8.922 -27.148 -23.462  1.00  0.20           C  
ATOM   4338  CD1 PHE A 563       9.835 -26.455 -22.676  1.00  0.20           C  
ATOM   4339  CD2 PHE A 563       7.598 -27.212 -23.048  1.00  0.20           C  
ATOM   4340  CE1 PHE A 563       9.433 -25.835 -21.495  1.00  0.16           C  
ATOM   4341  CE2 PHE A 563       7.189 -26.596 -21.869  1.00  0.19           C  
ATOM   4342  CZ  PHE A 563       8.108 -25.908 -21.093  1.00  0.23           C  
ATOM   4343  N   ASN A 564      10.535 -26.656 -27.974  1.00  0.15           N  
ATOM   4344  CA  ASN A 564      11.799 -26.844 -28.680  1.00  0.19           C  
ATOM   4345  C   ASN A 564      12.769 -25.699 -28.405  1.00  0.16           C  
ATOM   4346  CB  ASN A 564      11.557 -26.985 -30.184  1.00  0.11           C  
ATOM   4347  O   ASN A 564      13.668 -25.436 -29.205  1.00  0.15           O  
ATOM   4348  CG  ASN A 564      11.092 -28.375 -30.573  1.00  0.06           C  
ATOM   4349  ND2 ASN A 564      10.390 -28.472 -31.696  1.00  0.09           N  
ATOM   4350  OD1 ASN A 564      11.361 -29.352 -29.870  1.00  0.08           O  
ATOM   4351  N   GLY A 565      12.554 -24.920 -27.296  1.00  0.21           N  
ATOM   4352  CA  GLY A 565      13.813 -24.329 -26.870  1.00  0.21           C  
ATOM   4353  C   GLY A 565      14.501 -25.117 -25.772  1.00  0.21           C  
ATOM   4354  O   GLY A 565      13.843 -25.642 -24.871  1.00  0.20           O  
ATOM   4355  N   VAL A 566      14.945 -26.378 -25.982  1.00  0.19           N  
ATOM   4356  CA  VAL A 566      15.996 -26.926 -25.131  1.00  0.20           C  
ATOM   4357  C   VAL A 566      16.303 -25.951 -23.996  1.00  0.18           C  
ATOM   4358  CB  VAL A 566      17.280 -27.227 -25.937  1.00  0.16           C  
ATOM   4359  O   VAL A 566      16.835 -24.863 -24.231  1.00  0.18           O  
ATOM   4360  CG1 VAL A 566      18.304 -27.955 -25.069  1.00  0.09           C  
ATOM   4361  CG2 VAL A 566      16.948 -28.049 -27.181  1.00  0.08           C  
ATOM   4362  N   TYR A 567      15.360 -25.608 -23.196  1.00  0.23           N  
ATOM   4363  CA  TYR A 567      15.715 -25.057 -21.893  1.00  0.24           C  
ATOM   4364  C   TYR A 567      16.250 -26.143 -20.968  1.00  0.23           C  
ATOM   4365  CB  TYR A 567      14.504 -24.373 -21.250  1.00  0.22           C  
ATOM   4366  O   TYR A 567      15.579 -27.150 -20.730  1.00  0.22           O  
ATOM   4367  CG  TYR A 567      13.988 -23.190 -22.033  1.00  0.21           C  
ATOM   4368  CD1 TYR A 567      14.560 -21.929 -21.884  1.00  0.20           C  
ATOM   4369  CD2 TYR A 567      12.928 -23.331 -22.922  1.00  0.21           C  
ATOM   4370  CE1 TYR A 567      14.086 -20.835 -22.602  1.00  0.17           C  
ATOM   4371  CE2 TYR A 567      12.447 -22.245 -23.645  1.00  0.21           C  
ATOM   4372  OH  TYR A 567      12.559 -19.924 -24.192  1.00  0.11           O  
ATOM   4373  CZ  TYR A 567      13.031 -21.003 -23.479  1.00  0.21           C  
ATOM   4374  N   THR A 568      17.347 -26.659 -21.148  1.00  0.22           N  
ATOM   4375  CA  THR A 568      17.939 -27.161 -19.913  1.00  0.22           C  
ATOM   4376  C   THR A 568      17.691 -26.191 -18.761  1.00  0.21           C  
ATOM   4377  CB  THR A 568      19.453 -27.395 -20.074  1.00  0.19           C  
ATOM   4378  O   THR A 568      18.088 -25.026 -18.828  1.00  0.21           O  
ATOM   4379  CG2 THR A 568      19.785 -28.883 -20.051  1.00  0.09           C  
ATOM   4380  OG1 THR A 568      19.886 -26.839 -21.321  1.00  0.12           O  
ATOM   4381  N   LEU A 569      16.424 -25.753 -18.307  1.00  0.26           N  
ATOM   4382  CA  LEU A 569      16.350 -25.505 -16.871  1.00  0.27           C  
ATOM   4383  C   LEU A 569      17.513 -26.172 -16.144  1.00  0.26           C  
ATOM   4384  CB  LEU A 569      15.021 -26.014 -16.307  1.00  0.25           C  
ATOM   4385  O   LEU A 569      17.638 -27.399 -16.159  1.00  0.25           O  
ATOM   4386  CG  LEU A 569      13.780 -25.185 -16.643  1.00  0.24           C  
ATOM   4387  CD1 LEU A 569      12.518 -26.021 -16.459  1.00  0.23           C  
ATOM   4388  CD2 LEU A 569      13.726 -23.929 -15.781  1.00  0.26           C  
ATOM   4389  N   GLU A 570      18.723 -25.959 -16.545  1.00  0.21           N  
ATOM   4390  CA  GLU A 570      19.628 -26.692 -15.666  1.00  0.24           C  
ATOM   4391  C   GLU A 570      18.916 -27.143 -14.393  1.00  0.21           C  
ATOM   4392  CB  GLU A 570      20.846 -25.836 -15.312  1.00  0.19           C  
ATOM   4393  O   GLU A 570      19.261 -28.175 -13.815  1.00  0.20           O  
ATOM   4394  CG  GLU A 570      21.999 -25.969 -16.297  1.00  0.16           C  
ATOM   4395  CD  GLU A 570      23.237 -25.191 -15.881  1.00  0.08           C  
ATOM   4396  OE1 GLU A 570      23.171 -24.433 -14.887  1.00  0.10           O  
ATOM   4397  OE2 GLU A 570      24.280 -25.340 -16.555  1.00  0.10           O  
ATOM   4398  N   ASN A 571      17.715 -26.577 -14.207  1.00  0.28           N  
ATOM   4399  CA  ASN A 571      17.090 -27.195 -13.043  1.00  0.32           C  
ATOM   4400  C   ASN A 571      15.713 -27.760 -13.379  1.00  0.28           C  
ATOM   4401  CB  ASN A 571      16.986 -26.191 -11.893  1.00  0.26           C  
ATOM   4402  O   ASN A 571      14.755 -27.561 -12.629  1.00  0.26           O  
ATOM   4403  CG  ASN A 571      18.259 -26.106 -11.075  1.00  0.25           C  
ATOM   4404  ND2 ASN A 571      18.501 -24.948 -10.473  1.00  0.14           N  
ATOM   4405  OD1 ASN A 571      19.020 -27.073 -10.986  1.00  0.17           O  
ATOM   4406  N   GLN A 572      15.273 -27.983 -14.666  1.00  0.31           N  
ATOM   4407  CA  GLN A 572      14.089 -28.835 -14.679  1.00  0.34           C  
ATOM   4408  C   GLN A 572      14.143 -29.871 -13.561  1.00  0.31           C  
ATOM   4409  CB  GLN A 572      13.942 -29.531 -16.033  1.00  0.29           C  
ATOM   4410  O   GLN A 572      13.118 -30.199 -12.960  1.00  0.29           O  
ATOM   4411  CG  GLN A 572      12.713 -29.095 -16.820  1.00  0.28           C  
ATOM   4412  CD  GLN A 572      12.550 -29.855 -18.123  1.00  0.34           C  
ATOM   4413  NE2 GLN A 572      11.469 -29.573 -18.842  1.00  0.25           N  
ATOM   4414  OE1 GLN A 572      13.389 -30.688 -18.480  1.00  0.36           O  
ATOM   4415  N   SER A 573      15.380 -30.352 -13.327  1.00  0.38           N  
ATOM   4416  CA  SER A 573      15.471 -31.299 -12.220  1.00  0.40           C  
ATOM   4417  C   SER A 573      15.057 -30.652 -10.903  1.00  0.38           C  
ATOM   4418  CB  SER A 573      16.893 -31.849 -12.101  1.00  0.36           C  
ATOM   4419  O   SER A 573      14.225 -31.195 -10.173  1.00  0.36           O  
ATOM   4420  OG  SER A 573      17.792 -30.836 -11.683  1.00  0.30           O  
ATOM   4421  N   LEU A 574      15.667 -29.467 -10.637  1.00  0.39           N  
ATOM   4422  CA  LEU A 574      15.390 -28.849  -9.344  1.00  0.41           C  
ATOM   4423  C   LEU A 574      13.909 -28.512  -9.209  1.00  0.39           C  
ATOM   4424  CB  LEU A 574      16.232 -27.583  -9.164  1.00  0.37           C  
ATOM   4425  O   LEU A 574      13.320 -28.700  -8.142  1.00  0.38           O  
ATOM   4426  CG  LEU A 574      16.770 -27.321  -7.756  1.00  0.36           C  
ATOM   4427  CD1 LEU A 574      18.293 -27.396  -7.748  1.00  0.32           C  
ATOM   4428  CD2 LEU A 574      16.293 -25.966  -7.244  1.00  0.34           C  
ATOM   4429  N   LEU A 575      13.285 -28.096 -10.322  1.00  0.42           N  
ATOM   4430  CA  LEU A 575      11.859 -27.791 -10.293  1.00  0.44           C  
ATOM   4431  C   LEU A 575      11.031 -29.070 -10.235  1.00  0.42           C  
ATOM   4432  CB  LEU A 575      11.461 -26.966 -11.520  1.00  0.41           C  
ATOM   4433  O   LEU A 575      10.040 -29.141  -9.504  1.00  0.41           O  
ATOM   4434  CG  LEU A 575      11.912 -25.505 -11.530  1.00  0.41           C  
ATOM   4435  CD1 LEU A 575      11.722 -24.901 -12.917  1.00  0.39           C  
ATOM   4436  CD2 LEU A 575      11.147 -24.702 -10.482  1.00  0.41           C  
ATOM   4437  N   THR A 576      11.430 -29.974 -11.141  1.00  0.54           N  
ATOM   4438  CA  THR A 576      10.844 -31.305 -11.025  1.00  0.55           C  
ATOM   4439  C   THR A 576      11.065 -31.873  -9.626  1.00  0.55           C  
ATOM   4440  CB  THR A 576      11.432 -32.268 -12.072  1.00  0.53           C  
ATOM   4441  O   THR A 576      10.133 -32.388  -9.005  1.00  0.54           O  
ATOM   4442  CG2 THR A 576      10.792 -33.649 -11.971  1.00  0.50           C  
ATOM   4443  OG1 THR A 576      11.197 -31.741 -13.384  1.00  0.48           O  
ATOM   4444  N   ASP A 577      12.305 -31.622  -9.106  1.00  0.58           N  
ATOM   4445  CA  ASP A 577      12.619 -32.104  -7.765  1.00  0.59           C  
ATOM   4446  C   ASP A 577      11.795 -31.369  -6.710  1.00  0.59           C  
ATOM   4447  CB  ASP A 577      14.113 -31.943  -7.473  1.00  0.56           C  
ATOM   4448  O   ASP A 577      11.221 -31.995  -5.816  1.00  0.58           O  
ATOM   4449  CG  ASP A 577      14.983 -32.870  -8.303  1.00  0.53           C  
ATOM   4450  OD1 ASP A 577      14.465 -33.869  -8.846  1.00  0.54           O  
ATOM   4451  OD2 ASP A 577      16.199 -32.600  -8.412  1.00  0.59           O  
ATOM   4452  N   LEU A 578      11.670 -30.024  -6.905  1.00  0.62           N  
ATOM   4453  CA  LEU A 578      10.851 -29.243  -5.984  1.00  0.61           C  
ATOM   4454  C   LEU A 578       9.389 -29.668  -6.062  1.00  0.62           C  
ATOM   4455  CB  LEU A 578      10.977 -27.748  -6.291  1.00  0.59           C  
ATOM   4456  O   LEU A 578       8.768 -29.963  -5.038  1.00  0.61           O  
ATOM   4457  CG  LEU A 578      10.122 -26.807  -5.441  1.00  0.57           C  
ATOM   4458  CD1 LEU A 578      10.511 -26.922  -3.970  1.00  0.55           C  
ATOM   4459  CD2 LEU A 578      10.265 -25.369  -5.926  1.00  0.55           C  
ATOM   4460  N   LYS A 579       8.863 -29.724  -7.266  1.00  0.64           N  
ATOM   4461  CA  LYS A 579       7.500 -30.211  -7.458  1.00  0.65           C  
ATOM   4462  C   LYS A 579       7.330 -31.611  -6.875  1.00  0.65           C  
ATOM   4463  CB  LYS A 579       7.135 -30.214  -8.943  1.00  0.63           C  
ATOM   4464  O   LYS A 579       6.412 -31.854  -6.088  1.00  0.64           O  
ATOM   4465  CG  LYS A 579       5.747 -30.764  -9.238  1.00  0.60           C  
ATOM   4466  CD  LYS A 579       5.456 -30.776 -10.733  1.00  0.60           C  
ATOM   4467  CE  LYS A 579       4.165 -31.519 -11.046  1.00  0.56           C  
ATOM   4468  NZ  LYS A 579       3.844 -31.482 -12.505  1.00  0.52           N  
ATOM   4469  N   ASN A 580       8.244 -32.527  -7.288  1.00  0.69           N  
ATOM   4470  CA  ASN A 580       8.174 -33.892  -6.779  1.00  0.70           C  
ATOM   4471  C   ASN A 580       8.317 -33.932  -5.260  1.00  0.70           C  
ATOM   4472  CB  ASN A 580       9.245 -34.766  -7.436  1.00  0.67           C  
ATOM   4473  O   ASN A 580       7.584 -34.654  -4.582  1.00  0.70           O  
ATOM   4474  CG  ASN A 580       8.967 -35.026  -8.903  1.00  0.65           C  
ATOM   4475  ND2 ASN A 580      10.013 -35.336  -9.659  1.00  0.67           N  
ATOM   4476  OD1 ASN A 580       7.821 -34.948  -9.354  1.00  0.68           O  
ATOM   4477  N   SER A 581       9.154 -33.038  -4.790  1.00  0.72           N  
ATOM   4478  CA  SER A 581       9.336 -32.953  -3.345  1.00  0.73           C  
ATOM   4479  C   SER A 581       8.079 -32.428  -2.659  1.00  0.72           C  
ATOM   4480  CB  SER A 581      10.526 -32.053  -3.006  1.00  0.70           C  
ATOM   4481  O   SER A 581       7.646 -32.976  -1.643  1.00  0.71           O  
ATOM   4482  OG  SER A 581      11.728 -32.591  -3.527  1.00  0.70           O  
ATOM   4483  N   ILE A 582       7.443 -31.408  -3.244  1.00  0.73           N  
ATOM   4484  CA  ILE A 582       6.215 -30.856  -2.680  1.00  0.72           C  
ATOM   4485  C   ILE A 582       5.087 -31.877  -2.803  1.00  0.72           C  
ATOM   4486  CB  ILE A 582       5.819 -29.533  -3.373  1.00  0.71           C  
ATOM   4487  O   ILE A 582       4.417 -32.194  -1.817  1.00  0.71           O  
ATOM   4488  CG1 ILE A 582       6.804 -28.419  -2.998  1.00  0.70           C  
ATOM   4489  CG2 ILE A 582       4.384 -29.141  -3.009  1.00  0.70           C  
ATOM   4490  CD1 ILE A 582       6.683 -27.171  -3.862  1.00  0.68           C  
ATOM   4491  N   LEU A 583       4.925 -32.479  -3.953  1.00  0.73           N  
ATOM   4492  CA  LEU A 583       3.831 -33.410  -4.209  1.00  0.73           C  
ATOM   4493  C   LEU A 583       4.033 -34.711  -3.439  1.00  0.73           C  
ATOM   4494  CB  LEU A 583       3.715 -33.702  -5.707  1.00  0.71           C  
ATOM   4495  O   LEU A 583       3.067 -35.315  -2.969  1.00  0.71           O  
ATOM   4496  CG  LEU A 583       3.273 -32.537  -6.593  1.00  0.70           C  
ATOM   4497  CD1 LEU A 583       3.196 -32.978  -8.051  1.00  0.68           C  
ATOM   4498  CD2 LEU A 583       1.929 -31.988  -6.124  1.00  0.69           C  
ATOM   4499  N   SER A 584       5.349 -35.163  -3.181  1.00  0.73           N  
ATOM   4500  CA  SER A 584       5.647 -36.359  -2.399  1.00  0.74           C  
ATOM   4501  C   SER A 584       5.484 -36.097  -0.905  1.00  0.73           C  
ATOM   4502  CB  SER A 584       7.067 -36.848  -2.687  1.00  0.71           C  
ATOM   4503  O   SER A 584       5.313 -37.032  -0.120  1.00  0.71           O  
ATOM   4504  OG  SER A 584       8.022 -35.869  -2.311  1.00  0.69           O  
ATOM   4505  N   SER A 585       5.578 -34.861  -0.557  1.00  0.73           N  
ATOM   4506  CA  SER A 585       5.476 -34.530   0.861  1.00  0.72           C  
ATOM   4507  C   SER A 585       4.024 -34.530   1.326  1.00  0.71           C  
ATOM   4508  CB  SER A 585       6.109 -33.166   1.139  1.00  0.70           C  
ATOM   4509  O   SER A 585       3.751 -34.488   2.527  1.00  0.69           O  
ATOM   4510  OG  SER A 585       5.297 -32.121   0.630  1.00  0.69           O  
ATOM   4511  N   VAL A 586       3.102 -34.677   0.380  1.00  0.69           N  
ATOM   4512  CA  VAL A 586       1.687 -34.566   0.719  1.00  0.69           C  
ATOM   4513  C   VAL A 586       0.975 -35.879   0.403  1.00  0.69           C  
ATOM   4514  CB  VAL A 586       1.013 -33.398  -0.036  1.00  0.66           C  
ATOM   4515  O   VAL A 586       1.147 -36.440  -0.681  1.00  0.66           O  
ATOM   4516  CG1 VAL A 586      -0.440 -33.237   0.406  1.00  0.61           C  
ATOM   4517  CG2 VAL A 586       1.790 -32.101   0.185  1.00  0.61           C  
ATOM   4518  N   THR A 587       0.355 -36.371   1.460  1.00  0.66           N  
ATOM   4519  CA  THR A 587      -0.477 -37.552   1.259  1.00  0.66           C  
ATOM   4520  C   THR A 587      -1.764 -37.189   0.526  1.00  0.66           C  
ATOM   4521  CB  THR A 587      -0.820 -38.229   2.600  1.00  0.64           C  
ATOM   4522  O   THR A 587      -2.514 -36.318   0.971  1.00  0.64           O  
ATOM   4523  CG2 THR A 587      -1.510 -39.570   2.378  1.00  0.60           C  
ATOM   4524  OG1 THR A 587       0.387 -38.442   3.343  1.00  0.64           O  
ATOM   4525  N   HIS A 588      -2.069 -37.711  -0.672  1.00  0.68           N  
ATOM   4526  CA  HIS A 588      -3.291 -37.555  -1.453  1.00  0.69           C  
ATOM   4527  C   HIS A 588      -3.845 -38.908  -1.887  1.00  0.69           C  
ATOM   4528  CB  HIS A 588      -3.036 -36.674  -2.677  1.00  0.64           C  
ATOM   4529  O   HIS A 588      -3.085 -39.859  -2.083  1.00  0.66           O  
ATOM   4530  CG  HIS A 588      -1.980 -37.209  -3.591  1.00  0.61           C  
ATOM   4531  CD2 HIS A 588      -0.689 -36.842  -3.769  1.00  0.59           C  
ATOM   4532  ND1 HIS A 588      -2.209 -38.251  -4.464  1.00  0.58           N  
ATOM   4533  CE1 HIS A 588      -1.101 -38.503  -5.140  1.00  0.54           C  
ATOM   4534  NE2 HIS A 588      -0.163 -37.662  -4.737  1.00  0.49           N  
ATOM   4535  N   PRO A 589      -5.178 -38.945  -1.932  1.00  0.71           N  
ATOM   4536  CA  PRO A 589      -5.763 -40.160  -2.504  1.00  0.71           C  
ATOM   4537  C   PRO A 589      -5.640 -40.215  -4.025  1.00  0.71           C  
ATOM   4538  CB  PRO A 589      -7.231 -40.079  -2.078  1.00  0.68           C  
ATOM   4539  O   PRO A 589      -5.900 -39.219  -4.705  1.00  0.68           O  
ATOM   4540  CG  PRO A 589      -7.507 -38.617  -1.933  1.00  0.66           C  
ATOM   4541  CD  PRO A 589      -6.227 -37.924  -1.565  1.00  0.66           C  
ATOM   4542  N   GLY A 590      -5.217 -41.433  -4.509  1.00  0.74           N  
ATOM   4543  CA  GLY A 590      -5.145 -41.694  -5.937  1.00  0.75           C  
ATOM   4544  C   GLY A 590      -4.002 -40.966  -6.620  1.00  0.74           C  
ATOM   4545  O   GLY A 590      -2.999 -40.637  -5.982  1.00  0.71           O  
ATOM   4546  N   ASN A 591      -4.039 -40.861  -7.914  1.00  0.75           N  
ATOM   4547  CA  ASN A 591      -3.030 -40.183  -8.721  1.00  0.75           C  
ATOM   4548  C   ASN A 591      -3.349 -38.701  -8.888  1.00  0.75           C  
ATOM   4549  CB  ASN A 591      -2.895 -40.855 -10.089  1.00  0.73           C  
ATOM   4550  O   ASN A 591      -4.506 -38.330  -9.092  1.00  0.74           O  
ATOM   4551  CG  ASN A 591      -2.566 -42.331  -9.985  1.00  0.71           C  
ATOM   4552  ND2 ASN A 591      -3.422 -43.172 -10.554  1.00  0.77           N  
ATOM   4553  OD1 ASN A 591      -1.551 -42.714  -9.396  1.00  0.74           O  
ATOM   4554  N   ILE A 592      -2.389 -37.820  -8.744  1.00  0.66           N  
ATOM   4555  CA  ILE A 592      -2.521 -36.406  -9.076  1.00  0.66           C  
ATOM   4556  C   ILE A 592      -2.746 -36.248 -10.578  1.00  0.66           C  
ATOM   4557  CB  ILE A 592      -1.278 -35.602  -8.633  1.00  0.63           C  
ATOM   4558  O   ILE A 592      -1.888 -36.618 -11.383  1.00  0.65           O  
ATOM   4559  CG1 ILE A 592      -1.066 -35.739  -7.120  1.00  0.61           C  
ATOM   4560  CG2 ILE A 592      -1.414 -34.131  -9.036  1.00  0.62           C  
ATOM   4561  CD1 ILE A 592       0.229 -35.117  -6.618  1.00  0.61           C  
ATOM   4562  N   THR A 593      -3.928 -35.863 -10.820  1.00  0.60           N  
ATOM   4563  CA  THR A 593      -4.266 -35.600 -12.214  1.00  0.59           C  
ATOM   4564  C   THR A 593      -3.897 -34.170 -12.599  1.00  0.59           C  
ATOM   4565  CB  THR A 593      -5.764 -35.835 -12.480  1.00  0.57           C  
ATOM   4566  O   THR A 593      -3.528 -33.905 -13.745  1.00  0.57           O  
ATOM   4567  CG2 THR A 593      -6.133 -37.302 -12.283  1.00  0.55           C  
ATOM   4568  OG1 THR A 593      -6.535 -35.034 -11.577  1.00  0.57           O  
ATOM   4569  N   GLU A 594      -4.035 -33.252 -11.623  1.00  0.57           N  
ATOM   4570  CA  GLU A 594      -3.769 -31.834 -11.845  1.00  0.58           C  
ATOM   4571  C   GLU A 594      -3.010 -31.225 -10.670  1.00  0.57           C  
ATOM   4572  CB  GLU A 594      -5.076 -31.072 -12.079  1.00  0.55           C  
ATOM   4573  O   GLU A 594      -3.258 -31.576  -9.514  1.00  0.56           O  
ATOM   4574  CG  GLU A 594      -5.860 -31.552 -13.291  1.00  0.54           C  
ATOM   4575  CD  GLU A 594      -7.232 -30.909 -13.412  1.00  0.56           C  
ATOM   4576  OE1 GLU A 594      -7.547 -29.995 -12.616  1.00  0.55           O  
ATOM   4577  OE2 GLU A 594      -8.000 -31.323 -14.309  1.00  0.53           O  
ATOM   4578  N   SER A 595      -1.911 -30.390 -10.884  1.00  0.59           N  
ATOM   4579  CA  SER A 595      -1.262 -29.690  -9.781  1.00  0.58           C  
ATOM   4580  C   SER A 595      -0.840 -28.283 -10.190  1.00  0.59           C  
ATOM   4581  CB  SER A 595      -0.043 -30.474  -9.291  1.00  0.56           C  
ATOM   4582  O   SER A 595      -0.374 -28.070 -11.311  1.00  0.57           O  
ATOM   4583  OG  SER A 595       0.923 -30.596 -10.321  1.00  0.56           O  
ATOM   4584  N   LEU A 596      -1.127 -27.241  -9.351  1.00  0.51           N  
ATOM   4585  CA  LEU A 596      -0.640 -25.867  -9.393  1.00  0.52           C  
ATOM   4586  C   LEU A 596       0.153 -25.532  -8.134  1.00  0.51           C  
ATOM   4587  CB  LEU A 596      -1.808 -24.889  -9.549  1.00  0.50           C  
ATOM   4588  O   LEU A 596      -0.331 -25.734  -7.018  1.00  0.50           O  
ATOM   4589  CG  LEU A 596      -1.448 -23.402  -9.576  1.00  0.49           C  
ATOM   4590  CD1 LEU A 596      -0.714 -23.058 -10.868  1.00  0.47           C  
ATOM   4591  CD2 LEU A 596      -2.701 -22.546  -9.423  1.00  0.48           C  
ATOM   4592  N   ILE A 597       1.363 -25.154  -8.295  1.00  0.55           N  
ATOM   4593  CA  ILE A 597       2.223 -24.690  -7.211  1.00  0.54           C  
ATOM   4594  C   ILE A 597       2.559 -23.215  -7.415  1.00  0.55           C  
ATOM   4595  CB  ILE A 597       3.518 -25.528  -7.120  1.00  0.53           C  
ATOM   4596  O   ILE A 597       3.098 -22.833  -8.456  1.00  0.53           O  
ATOM   4597  CG1 ILE A 597       3.182 -27.014  -6.955  1.00  0.47           C  
ATOM   4598  CG2 ILE A 597       4.399 -25.035  -5.969  1.00  0.49           C  
ATOM   4599  CD1 ILE A 597       4.397 -27.931  -6.991  1.00  0.48           C  
ATOM   4600  N   VAL A 598       2.101 -22.342  -6.495  1.00  0.52           N  
ATOM   4601  CA  VAL A 598       2.557 -20.962  -6.364  1.00  0.52           C  
ATOM   4602  C   VAL A 598       3.571 -20.859  -5.227  1.00  0.52           C  
ATOM   4603  CB  VAL A 598       1.377 -19.996  -6.114  1.00  0.51           C  
ATOM   4604  O   VAL A 598       3.301 -21.292  -4.104  1.00  0.50           O  
ATOM   4605  CG1 VAL A 598       1.855 -18.545  -6.126  1.00  0.47           C  
ATOM   4606  CG2 VAL A 598       0.283 -20.210  -7.158  1.00  0.49           C  
ATOM   4607  N   LEU A 599       4.844 -20.575  -5.446  1.00  0.47           N  
ATOM   4608  CA  LEU A 599       5.890 -20.323  -4.460  1.00  0.47           C  
ATOM   4609  C   LEU A 599       5.968 -18.839  -4.118  1.00  0.47           C  
ATOM   4610  CB  LEU A 599       7.245 -20.811  -4.979  1.00  0.45           C  
ATOM   4611  O   LEU A 599       6.028 -17.993  -5.013  1.00  0.45           O  
ATOM   4612  CG  LEU A 599       7.409 -22.324  -5.129  1.00  0.43           C  
ATOM   4613  CD1 LEU A 599       8.669 -22.645  -5.925  1.00  0.40           C  
ATOM   4614  CD2 LEU A 599       7.449 -22.996  -3.760  1.00  0.41           C  
ATOM   4615  N   TYR A 600       5.907 -18.598  -2.901  1.00  0.49           N  
ATOM   4616  CA  TYR A 600       6.173 -17.286  -2.323  1.00  0.49           C  
ATOM   4617  C   TYR A 600       7.441 -17.309  -1.478  1.00  0.49           C  
ATOM   4618  CB  TYR A 600       4.987 -16.822  -1.472  1.00  0.47           C  
ATOM   4619  O   TYR A 600       7.549 -18.092  -0.531  1.00  0.47           O  
ATOM   4620  CG  TYR A 600       3.706 -16.660  -2.254  1.00  0.46           C  
ATOM   4621  CD1 TYR A 600       3.393 -15.452  -2.873  1.00  0.43           C  
ATOM   4622  CD2 TYR A 600       2.806 -17.714  -2.374  1.00  0.44           C  
ATOM   4623  CE1 TYR A 600       2.212 -15.298  -3.592  1.00  0.42           C  
ATOM   4624  CE2 TYR A 600       1.623 -17.570  -3.091  1.00  0.42           C  
ATOM   4625  OH  TYR A 600       0.165 -16.213  -4.407  1.00  0.32           O  
ATOM   4626  CZ  TYR A 600       1.335 -16.361  -3.696  1.00  0.45           C  
ATOM   4627  N   TYR A 601       8.447 -16.540  -1.828  1.00  0.40           N  
ATOM   4628  CA  TYR A 601       9.657 -16.355  -1.035  1.00  0.41           C  
ATOM   4629  C   TYR A 601       9.389 -15.459   0.168  1.00  0.40           C  
ATOM   4630  CB  TYR A 601      10.776 -15.757  -1.892  1.00  0.38           C  
ATOM   4631  O   TYR A 601       8.786 -14.392   0.033  1.00  0.38           O  
ATOM   4632  CG  TYR A 601      12.082 -15.587  -1.154  1.00  0.36           C  
ATOM   4633  CD1 TYR A 601      12.471 -14.342  -0.665  1.00  0.33           C  
ATOM   4634  CD2 TYR A 601      12.929 -16.670  -0.945  1.00  0.34           C  
ATOM   4635  CE1 TYR A 601      13.674 -14.180   0.014  1.00  0.34           C  
ATOM   4636  CE2 TYR A 601      14.135 -16.520  -0.268  1.00  0.35           C  
ATOM   4637  OH  TYR A 601      15.690 -15.118   0.879  1.00  0.27           O  
ATOM   4638  CZ  TYR A 601      14.497 -15.273   0.208  1.00  0.33           C  
ATOM   4639  N   ILE A 602       9.689 -15.863   1.417  1.00  0.46           N  
ATOM   4640  CA  ILE A 602       9.800 -15.130   2.673  1.00  0.45           C  
ATOM   4641  C   ILE A 602      11.236 -14.646   2.863  1.00  0.45           C  
ATOM   4642  CB  ILE A 602       9.363 -15.997   3.875  1.00  0.44           C  
ATOM   4643  O   ILE A 602      12.159 -15.454   2.985  1.00  0.44           O  
ATOM   4644  CG1 ILE A 602       7.968 -16.583   3.632  1.00  0.38           C  
ATOM   4645  CG2 ILE A 602       9.396 -15.181   5.170  1.00  0.39           C  
ATOM   4646  CD1 ILE A 602       7.506 -17.551   4.712  1.00  0.38           C  
ATOM   4647  N   PRO A 603      11.456 -13.274   2.713  1.00  0.38           N  
ATOM   4648  CA  PRO A 603      12.778 -12.789   3.117  1.00  0.39           C  
ATOM   4649  C   PRO A 603      13.155 -13.213   4.534  1.00  0.38           C  
ATOM   4650  CB  PRO A 603      12.639 -11.267   3.021  1.00  0.37           C  
ATOM   4651  O   PRO A 603      12.341 -13.097   5.454  1.00  0.37           O  
ATOM   4652  CG  PRO A 603      11.236 -11.040   2.558  1.00  0.35           C  
ATOM   4653  CD  PRO A 603      10.536 -12.367   2.487  1.00  0.38           C  
ATOM   4654  N   SER A 604      14.057 -14.142   4.753  1.00  0.35           N  
ATOM   4655  CA  SER A 604      14.707 -14.440   6.025  1.00  0.36           C  
ATOM   4656  C   SER A 604      15.741 -13.376   6.380  1.00  0.35           C  
ATOM   4657  CB  SER A 604      15.374 -15.815   5.977  1.00  0.33           C  
ATOM   4658  O   SER A 604      16.398 -12.822   5.496  1.00  0.34           O  
ATOM   4659  OG  SER A 604      16.785 -15.691   6.028  1.00  0.29           O  
ATOM   4660  N   THR A 605      15.625 -12.742   7.651  1.00  0.30           N  
ATOM   4661  CA  THR A 605      16.637 -11.949   8.341  1.00  0.32           C  
ATOM   4662  C   THR A 605      17.983 -12.667   8.334  1.00  0.30           C  
ATOM   4663  CB  THR A 605      16.218 -11.650   9.792  1.00  0.28           C  
ATOM   4664  O   THR A 605      19.033 -12.030   8.438  1.00  0.28           O  
ATOM   4665  CG2 THR A 605      15.049 -10.672   9.837  1.00  0.26           C  
ATOM   4666  OG1 THR A 605      15.830 -12.872  10.433  1.00  0.27           O  
ATOM   4667  N   GLU A 606      18.062 -13.967   8.120  1.00  0.27           N  
ATOM   4668  CA  GLU A 606      19.259 -14.790   8.264  1.00  0.29           C  
ATOM   4669  C   GLU A 606      19.826 -15.182   6.903  1.00  0.27           C  
ATOM   4670  CB  GLU A 606      18.953 -16.045   9.087  1.00  0.24           C  
ATOM   4671  O   GLU A 606      19.074 -15.413   5.954  1.00  0.25           O  
ATOM   4672  CG  GLU A 606      18.692 -15.765  10.560  1.00  0.23           C  
ATOM   4673  CD  GLU A 606      18.477 -17.027  11.381  1.00  0.24           C  
ATOM   4674  OE1 GLU A 606      18.495 -18.137  10.803  1.00  0.21           O  
ATOM   4675  OE2 GLU A 606      18.288 -16.903  12.612  1.00  0.14           O  
ATOM   4676  N   ASN A 607      21.033 -14.668   6.471  1.00  0.22           N  
ATOM   4677  CA  ASN A 607      21.999 -15.266   5.555  1.00  0.26           C  
ATOM   4678  C   ASN A 607      21.536 -16.636   5.069  1.00  0.22           C  
ATOM   4679  CB  ASN A 607      23.373 -15.375   6.219  1.00  0.20           C  
ATOM   4680  O   ASN A 607      22.313 -17.593   5.063  1.00  0.21           O  
ATOM   4681  CG  ASN A 607      24.179 -14.096   6.105  1.00  0.18           C  
ATOM   4682  ND2 ASN A 607      25.114 -13.900   7.027  1.00  0.11           N  
ATOM   4683  OD1 ASN A 607      23.964 -13.291   5.195  1.00  0.10           O  
ATOM   4684  N   ALA A 608      20.224 -16.957   5.110  1.00  0.26           N  
ATOM   4685  CA  ALA A 608      20.007 -18.279   4.528  1.00  0.27           C  
ATOM   4686  C   ALA A 608      20.088 -18.228   3.005  1.00  0.26           C  
ATOM   4687  CB  ALA A 608      18.656 -18.838   4.967  1.00  0.24           C  
ATOM   4688  O   ALA A 608      19.315 -17.516   2.360  1.00  0.25           O  
ATOM   4689  N   ALA A 609      21.327 -18.115   2.394  1.00  0.26           N  
ATOM   4690  CA  ALA A 609      21.655 -18.467   1.015  1.00  0.26           C  
ATOM   4691  C   ALA A 609      20.477 -19.151   0.328  1.00  0.25           C  
ATOM   4692  CB  ALA A 609      22.887 -19.368   0.974  1.00  0.23           C  
ATOM   4693  O   ALA A 609      20.312 -19.044  -0.890  1.00  0.24           O  
ATOM   4694  N   PHE A 610      19.601 -19.812   1.023  1.00  0.31           N  
ATOM   4695  CA  PHE A 610      18.431 -20.582   0.617  1.00  0.32           C  
ATOM   4696  C   PHE A 610      17.176 -20.065   1.310  1.00  0.31           C  
ATOM   4697  CB  PHE A 610      18.629 -22.068   0.930  1.00  0.28           C  
ATOM   4698  O   PHE A 610      17.017 -20.229   2.522  1.00  0.30           O  
ATOM   4699  CG  PHE A 610      19.824 -22.677   0.248  1.00  0.27           C  
ATOM   4700  CD1 PHE A 610      19.779 -23.009  -1.101  1.00  0.24           C  
ATOM   4701  CD2 PHE A 610      20.994 -22.919   0.956  1.00  0.25           C  
ATOM   4702  CE1 PHE A 610      20.883 -23.573  -1.734  1.00  0.23           C  
ATOM   4703  CE2 PHE A 610      22.102 -23.483   0.330  1.00  0.25           C  
ATOM   4704  CZ  PHE A 610      22.044 -23.810  -1.015  1.00  0.22           C  
ATOM   4705  N   GLY A 611      16.805 -18.836   1.188  1.00  0.44           N  
ATOM   4706  CA  GLY A 611      15.557 -18.309   1.715  1.00  0.44           C  
ATOM   4707  C   GLY A 611      14.453 -19.347   1.787  1.00  0.45           C  
ATOM   4708  O   GLY A 611      14.618 -20.470   1.305  1.00  0.43           O  
ATOM   4709  N   LYS A 612      13.670 -19.433   2.789  1.00  0.55           N  
ATOM   4710  CA  LYS A 612      12.379 -20.090   2.968  1.00  0.54           C  
ATOM   4711  C   LYS A 612      11.326 -19.496   2.037  1.00  0.55           C  
ATOM   4712  CB  LYS A 612      11.916 -19.979   4.422  1.00  0.52           C  
ATOM   4713  O   LYS A 612      11.301 -18.284   1.813  1.00  0.53           O  
ATOM   4714  CG  LYS A 612      12.792 -20.735   5.410  1.00  0.50           C  
ATOM   4715  CD  LYS A 612      12.224 -20.672   6.822  1.00  0.50           C  
ATOM   4716  CE  LYS A 612      13.138 -21.364   7.824  1.00  0.45           C  
ATOM   4717  NZ  LYS A 612      12.579 -21.316   9.209  1.00  0.42           N  
ATOM   4718  N   SER A 613      10.772 -20.338   1.204  1.00  0.57           N  
ATOM   4719  CA  SER A 613       9.593 -20.005   0.412  1.00  0.57           C  
ATOM   4720  C   SER A 613       8.349 -20.703   0.952  1.00  0.58           C  
ATOM   4721  CB  SER A 613       9.806 -20.386  -1.054  1.00  0.56           C  
ATOM   4722  O   SER A 613       8.452 -21.713   1.651  1.00  0.56           O  
ATOM   4723  OG  SER A 613      10.997 -19.807  -1.556  1.00  0.54           O  
ATOM   4724  N   ILE A 614       7.246 -20.072   0.943  1.00  0.59           N  
ATOM   4725  CA  ILE A 614       5.958 -20.741   1.079  1.00  0.59           C  
ATOM   4726  C   ILE A 614       5.452 -21.172  -0.296  1.00  0.60           C  
ATOM   4727  CB  ILE A 614       4.918 -19.832   1.772  1.00  0.58           C  
ATOM   4728  O   ILE A 614       5.356 -20.354  -1.213  1.00  0.58           O  
ATOM   4729  CG1 ILE A 614       5.423 -19.398   3.152  1.00  0.55           C  
ATOM   4730  CG2 ILE A 614       3.566 -20.543   1.882  1.00  0.56           C  
ATOM   4731  CD1 ILE A 614       5.479 -20.526   4.174  1.00  0.53           C  
ATOM   4732  N   ALA A 615       5.240 -22.454  -0.391  1.00  0.63           N  
ATOM   4733  CA  ALA A 615       4.541 -23.025  -1.539  1.00  0.63           C  
ATOM   4734  C   ALA A 615       3.058 -23.217  -1.239  1.00  0.63           C  
ATOM   4735  CB  ALA A 615       5.176 -24.354  -1.940  1.00  0.61           C  
ATOM   4736  O   ALA A 615       2.696 -23.874  -0.260  1.00  0.62           O  
ATOM   4737  N   VAL A 616       2.222 -22.523  -2.013  1.00  0.60           N  
ATOM   4738  CA  VAL A 616       0.811 -22.889  -2.087  1.00  0.60           C  
ATOM   4739  C   VAL A 616       0.574 -23.788  -3.298  1.00  0.60           C  
ATOM   4740  CB  VAL A 616      -0.096 -21.641  -2.164  1.00  0.58           C  
ATOM   4741  O   VAL A 616       0.773 -23.367  -4.440  1.00  0.58           O  
ATOM   4742  CG1 VAL A 616      -1.570 -22.043  -2.149  1.00  0.57           C  
ATOM   4743  CG2 VAL A 616       0.212 -20.687  -1.011  1.00  0.57           C  
ATOM   4744  N   THR A 617       0.305 -25.081  -2.982  1.00  0.64           N  
ATOM   4745  CA  THR A 617       0.072 -26.115  -3.984  1.00  0.64           C  
ATOM   4746  C   THR A 617      -1.404 -26.503  -4.027  1.00  0.64           C  
ATOM   4747  CB  THR A 617       0.926 -27.365  -3.706  1.00  0.62           C  
ATOM   4748  O   THR A 617      -1.972 -26.916  -3.014  1.00  0.62           O  
ATOM   4749  CG2 THR A 617       0.770 -28.397  -4.819  1.00  0.60           C  
ATOM   4750  OG1 THR A 617       2.304 -26.984  -3.614  1.00  0.63           O  
ATOM   4751  N   SER A 618      -1.996 -26.250  -5.185  1.00  0.59           N  
ATOM   4752  CA  SER A 618      -3.281 -26.867  -5.498  1.00  0.59           C  
ATOM   4753  C   SER A 618      -3.097 -28.141  -6.315  1.00  0.59           C  
ATOM   4754  CB  SER A 618      -4.175 -25.888  -6.260  1.00  0.58           C  
ATOM   4755  O   SER A 618      -2.379 -28.145  -7.317  1.00  0.58           O  
ATOM   4756  OG  SER A 618      -5.460 -26.444  -6.477  1.00  0.58           O  
ATOM   4757  N   ILE A 619      -3.692 -29.335  -5.847  1.00  0.62           N  
ATOM   4758  CA  ILE A 619      -3.648 -30.595  -6.583  1.00  0.62           C  
ATOM   4759  C   ILE A 619      -5.066 -31.124  -6.784  1.00  0.62           C  
ATOM   4760  CB  ILE A 619      -2.782 -31.646  -5.852  1.00  0.60           C  
ATOM   4761  O   ILE A 619      -5.949 -30.883  -5.958  1.00  0.61           O  
ATOM   4762  CG1 ILE A 619      -3.364 -31.947  -4.466  1.00  0.56           C  
ATOM   4763  CG2 ILE A 619      -1.331 -31.169  -5.745  1.00  0.57           C  
ATOM   4764  CD1 ILE A 619      -2.674 -33.094  -3.741  1.00  0.55           C  
ATOM   4765  N   LYS A 620      -5.248 -31.838  -7.949  1.00  0.62           N  
ATOM   4766  CA  LYS A 620      -6.373 -32.715  -8.258  1.00  0.62           C  
ATOM   4767  C   LYS A 620      -5.923 -34.170  -8.362  1.00  0.62           C  
ATOM   4768  CB  LYS A 620      -7.051 -32.282  -9.559  1.00  0.60           C  
ATOM   4769  O   LYS A 620      -4.892 -34.465  -8.969  1.00  0.61           O  
ATOM   4770  CG  LYS A 620      -8.340 -33.030  -9.864  1.00  0.58           C  
ATOM   4771  CD  LYS A 620      -8.981 -32.536 -11.155  1.00  0.58           C  
ATOM   4772  CE  LYS A 620     -10.224 -33.342 -11.507  1.00  0.53           C  
ATOM   4773  NZ  LYS A 620     -10.788 -32.940 -12.830  1.00  0.48           N  
ATOM   4774  N   THR A 621      -6.722 -35.103  -7.705  1.00  0.67           N  
ATOM   4775  CA  THR A 621      -6.443 -36.533  -7.762  1.00  0.67           C  
ATOM   4776  C   THR A 621      -7.568 -37.276  -8.475  1.00  0.68           C  
ATOM   4777  CB  THR A 621      -6.249 -37.121  -6.351  1.00  0.65           C  
ATOM   4778  O   THR A 621      -8.674 -36.750  -8.617  1.00  0.66           O  
ATOM   4779  CG2 THR A 621      -5.080 -36.454  -5.633  1.00  0.60           C  
ATOM   4780  OG1 THR A 621      -7.444 -36.917  -5.587  1.00  0.66           O  
ATOM   4781  N   ASP A 622      -7.309 -38.521  -8.981  1.00  0.67           N  
ATOM   4782  CA  ASP A 622      -8.276 -39.385  -9.650  1.00  0.67           C  
ATOM   4783  C   ASP A 622      -9.141 -40.129  -8.635  1.00  0.66           C  
ATOM   4784  CB  ASP A 622      -7.563 -40.383 -10.565  1.00  0.64           C  
ATOM   4785  O   ASP A 622     -10.187 -40.678  -8.987  1.00  0.64           O  
ATOM   4786  CG  ASP A 622      -6.617 -41.304  -9.814  1.00  0.62           C  
ATOM   4787  OD1 ASP A 622      -6.497 -41.178  -8.576  1.00  0.63           O  
ATOM   4788  OD2 ASP A 622      -5.984 -42.162 -10.467  1.00  0.70           O  
ATOM   4789  N   ALA A 623      -8.740 -40.156  -7.409  1.00  0.70           N  
ATOM   4790  CA  ALA A 623      -9.528 -40.769  -6.343  1.00  0.70           C  
ATOM   4791  C   ALA A 623      -9.932 -39.735  -5.296  1.00  0.70           C  
ATOM   4792  CB  ALA A 623      -8.746 -41.906  -5.690  1.00  0.66           C  
ATOM   4793  O   ALA A 623      -9.132 -38.873  -4.924  1.00  0.68           O  
ATOM   4794  N   PRO A 624     -11.239 -39.752  -4.936  1.00  0.64           N  
ATOM   4795  CA  PRO A 624     -11.633 -38.912  -3.801  1.00  0.64           C  
ATOM   4796  C   PRO A 624     -10.978 -39.346  -2.492  1.00  0.66           C  
ATOM   4797  CB  PRO A 624     -13.151 -39.093  -3.739  1.00  0.61           C  
ATOM   4798  O   PRO A 624     -10.603 -40.512  -2.341  1.00  0.65           O  
ATOM   4799  CG  PRO A 624     -13.395 -40.469  -4.269  1.00  0.59           C  
ATOM   4800  CD  PRO A 624     -12.352 -40.772  -5.307  1.00  0.60           C  
ATOM   4801  N   ASP A 625     -10.724 -38.344  -1.684  1.00  0.53           N  
ATOM   4802  CA  ASP A 625     -10.422 -38.740  -0.312  1.00  0.55           C  
ATOM   4803  C   ASP A 625     -11.654 -39.329   0.373  1.00  0.54           C  
ATOM   4804  CB  ASP A 625      -9.897 -37.546   0.488  1.00  0.50           C  
ATOM   4805  O   ASP A 625     -12.692 -39.521  -0.264  1.00  0.53           O  
ATOM   4806  CG  ASP A 625     -10.985 -36.554   0.857  1.00  0.48           C  
ATOM   4807  OD1 ASP A 625     -12.169 -36.802   0.543  1.00  0.49           O  
ATOM   4808  OD2 ASP A 625     -10.656 -35.512   1.464  1.00  0.53           O  
ATOM   4809  N   VAL A 626     -11.375 -39.767   1.765  1.00  0.46           N  
ATOM   4810  CA  VAL A 626     -12.369 -40.410   2.619  1.00  0.46           C  
ATOM   4811  C   VAL A 626     -13.597 -39.513   2.750  1.00  0.46           C  
ATOM   4812  CB  VAL A 626     -11.793 -40.734   4.016  1.00  0.42           C  
ATOM   4813  O   VAL A 626     -14.668 -39.970   3.156  1.00  0.45           O  
ATOM   4814  CG1 VAL A 626     -10.769 -41.864   3.929  1.00  0.33           C  
ATOM   4815  CG2 VAL A 626     -11.166 -39.486   4.635  1.00  0.34           C  
ATOM   4816  N   SER A 627     -13.396 -38.197   2.492  1.00  0.50           N  
ATOM   4817  CA  SER A 627     -14.503 -37.252   2.590  1.00  0.50           C  
ATOM   4818  C   SER A 627     -15.192 -37.066   1.242  1.00  0.50           C  
ATOM   4819  CB  SER A 627     -14.010 -35.901   3.110  1.00  0.47           C  
ATOM   4820  O   SER A 627     -16.179 -36.336   1.139  1.00  0.49           O  
ATOM   4821  OG  SER A 627     -13.178 -36.071   4.244  1.00  0.43           O  
ATOM   4822  N   GLY A 628     -14.823 -37.778   0.069  1.00  0.51           N  
ATOM   4823  CA  GLY A 628     -15.398 -37.724  -1.266  1.00  0.50           C  
ATOM   4824  C   GLY A 628     -14.775 -36.653  -2.141  1.00  0.51           C  
ATOM   4825  O   GLY A 628     -15.249 -36.396  -3.250  1.00  0.50           O  
ATOM   4826  N   TYR A 629     -13.611 -36.056  -1.782  1.00  0.54           N  
ATOM   4827  CA  TYR A 629     -13.032 -34.930  -2.507  1.00  0.55           C  
ATOM   4828  C   TYR A 629     -11.783 -35.356  -3.269  1.00  0.54           C  
ATOM   4829  CB  TYR A 629     -12.692 -33.789  -1.543  1.00  0.52           C  
ATOM   4830  O   TYR A 629     -10.994 -36.166  -2.777  1.00  0.53           O  
ATOM   4831  CG  TYR A 629     -13.891 -33.232  -0.815  1.00  0.51           C  
ATOM   4832  CD1 TYR A 629     -14.818 -32.427  -1.474  1.00  0.48           C  
ATOM   4833  CD2 TYR A 629     -14.099 -33.507   0.532  1.00  0.49           C  
ATOM   4834  CE1 TYR A 629     -15.924 -31.910  -0.807  1.00  0.45           C  
ATOM   4835  CE2 TYR A 629     -15.201 -32.995   1.209  1.00  0.46           C  
ATOM   4836  OH  TYR A 629     -17.199 -31.689   1.198  1.00  0.35           O  
ATOM   4837  CZ  TYR A 629     -16.106 -32.199   0.533  1.00  0.47           C  
ATOM   4838  N   ASN A 630     -11.577 -34.785  -4.586  1.00  0.54           N  
ATOM   4839  CA  ASN A 630     -10.419 -35.088  -5.420  1.00  0.55           C  
ATOM   4840  C   ASN A 630      -9.485 -33.886  -5.540  1.00  0.54           C  
ATOM   4841  CB  ASN A 630     -10.863 -35.556  -6.808  1.00  0.52           C  
ATOM   4842  O   ASN A 630      -8.492 -33.937  -6.268  1.00  0.52           O  
ATOM   4843  CG  ASN A 630     -11.799 -34.573  -7.483  1.00  0.50           C  
ATOM   4844  ND2 ASN A 630     -12.170 -34.864  -8.724  1.00  0.45           N  
ATOM   4845  OD1 ASN A 630     -12.184 -33.559  -6.895  1.00  0.50           O  
ATOM   4846  N   GLY A 631      -9.798 -32.766  -5.017  1.00  0.57           N  
ATOM   4847  CA  GLY A 631      -8.971 -31.571  -5.057  1.00  0.56           C  
ATOM   4848  C   GLY A 631      -8.469 -31.147  -3.690  1.00  0.57           C  
ATOM   4849  O   GLY A 631      -9.177 -31.290  -2.691  1.00  0.55           O  
ATOM   4850  N   PHE A 632      -7.139 -30.637  -3.627  1.00  0.60           N  
ATOM   4851  CA  PHE A 632      -6.431 -30.318  -2.393  1.00  0.60           C  
ATOM   4852  C   PHE A 632      -5.611 -29.043  -2.554  1.00  0.60           C  
ATOM   4853  CB  PHE A 632      -5.521 -31.478  -1.977  1.00  0.57           C  
ATOM   4854  O   PHE A 632      -5.019 -28.808  -3.609  1.00  0.58           O  
ATOM   4855  CG  PHE A 632      -6.217 -32.812  -1.938  1.00  0.55           C  
ATOM   4856  CD1 PHE A 632      -6.821 -33.262  -0.771  1.00  0.52           C  
ATOM   4857  CD2 PHE A 632      -6.268 -33.615  -3.070  1.00  0.52           C  
ATOM   4858  CE1 PHE A 632      -7.466 -34.496  -0.732  1.00  0.49           C  
ATOM   4859  CE2 PHE A 632      -6.911 -34.849  -3.039  1.00  0.49           C  
ATOM   4860  CZ  PHE A 632      -7.508 -35.288  -1.869  1.00  0.51           C  
ATOM   4861  N   VAL A 633      -5.726 -28.053  -1.616  1.00  0.61           N  
ATOM   4862  CA  VAL A 633      -4.735 -26.988  -1.496  1.00  0.60           C  
ATOM   4863  C   VAL A 633      -3.788 -27.290  -0.337  1.00  0.61           C  
ATOM   4864  CB  VAL A 633      -5.405 -25.610  -1.292  1.00  0.59           C  
ATOM   4865  O   VAL A 633      -4.233 -27.563   0.781  1.00  0.59           O  
ATOM   4866  CG1 VAL A 633      -4.351 -24.519  -1.115  1.00  0.57           C  
ATOM   4867  CG2 VAL A 633      -6.324 -25.284  -2.468  1.00  0.57           C  
ATOM   4868  N   ILE A 634      -2.518 -27.260  -0.622  1.00  0.63           N  
ATOM   4869  CA  ILE A 634      -1.420 -27.525   0.301  1.00  0.63           C  
ATOM   4870  C   ILE A 634      -0.540 -26.284   0.427  1.00  0.63           C  
ATOM   4871  CB  ILE A 634      -0.577 -28.737  -0.157  1.00  0.61           C  
ATOM   4872  O   ILE A 634      -0.134 -25.699  -0.580  1.00  0.61           O  
ATOM   4873  CG1 ILE A 634      -1.471 -29.967  -0.350  1.00  0.58           C  
ATOM   4874  CG2 ILE A 634       0.543 -29.025   0.847  1.00  0.59           C  
ATOM   4875  CD1 ILE A 634      -0.838 -31.066  -1.192  1.00  0.57           C  
ATOM   4876  N   VAL A 635      -0.399 -25.863   1.637  1.00  0.63           N  
ATOM   4877  CA  VAL A 635       0.600 -24.842   1.935  1.00  0.63           C  
ATOM   4878  C   VAL A 635       1.830 -25.490   2.566  1.00  0.63           C  
ATOM   4879  CB  VAL A 635       0.034 -23.750   2.869  1.00  0.61           C  
ATOM   4880  O   VAL A 635       1.720 -26.195   3.572  1.00  0.62           O  
ATOM   4881  CG1 VAL A 635       1.052 -22.629   3.070  1.00  0.59           C  
ATOM   4882  CG2 VAL A 635      -1.274 -23.193   2.309  1.00  0.59           C  
ATOM   4883  N   SER A 636       2.921 -25.403   1.938  1.00  0.67           N  
ATOM   4884  CA  SER A 636       4.189 -25.949   2.412  1.00  0.67           C  
ATOM   4885  C   SER A 636       5.253 -24.861   2.520  1.00  0.67           C  
ATOM   4886  CB  SER A 636       4.677 -27.059   1.480  1.00  0.65           C  
ATOM   4887  O   SER A 636       5.278 -23.927   1.715  1.00  0.66           O  
ATOM   4888  OG  SER A 636       3.677 -28.050   1.312  1.00  0.63           O  
ATOM   4889  N   GLN A 637       6.028 -24.992   3.601  1.00  0.67           N  
ATOM   4890  CA  GLN A 637       7.310 -24.294   3.612  1.00  0.67           C  
ATOM   4891  C   GLN A 637       8.363 -25.065   2.822  1.00  0.67           C  
ATOM   4892  CB  GLN A 637       7.788 -24.071   5.047  1.00  0.65           C  
ATOM   4893  O   GLN A 637       8.575 -26.256   3.059  1.00  0.66           O  
ATOM   4894  CG  GLN A 637       9.016 -23.176   5.154  1.00  0.63           C  
ATOM   4895  CD  GLN A 637       9.423 -22.908   6.591  1.00  0.61           C  
ATOM   4896  NE2 GLN A 637      10.218 -21.863   6.797  1.00  0.53           N  
ATOM   4897  OE1 GLN A 637       9.026 -23.633   7.508  1.00  0.60           O  
ATOM   4898  N   VAL A 638       8.955 -24.349   1.887  1.00  0.67           N  
ATOM   4899  CA  VAL A 638      10.080 -24.845   1.100  1.00  0.67           C  
ATOM   4900  C   VAL A 638      11.377 -24.213   1.597  1.00  0.67           C  
ATOM   4901  CB  VAL A 638       9.889 -24.558  -0.406  1.00  0.65           C  
ATOM   4902  O   VAL A 638      11.515 -22.987   1.603  1.00  0.65           O  
ATOM   4903  CG1 VAL A 638      11.037 -25.154  -1.219  1.00  0.62           C  
ATOM   4904  CG2 VAL A 638       8.547 -25.107  -0.888  1.00  0.63           C  
ATOM   4905  N   THR A 639      12.229 -25.011   2.209  1.00  0.64           N  
ATOM   4906  CA  THR A 639      13.608 -24.625   2.490  1.00  0.63           C  
ATOM   4907  C   THR A 639      14.555 -25.196   1.438  1.00  0.64           C  
ATOM   4908  CB  THR A 639      14.046 -25.096   3.889  1.00  0.62           C  
ATOM   4909  O   THR A 639      14.616 -26.412   1.245  1.00  0.62           O  
ATOM   4910  CG2 THR A 639      15.439 -24.580   4.231  1.00  0.59           C  
ATOM   4911  OG1 THR A 639      13.115 -24.610   4.863  1.00  0.61           O  
ATOM   4912  N   SER A 640      15.168 -24.254   0.662  1.00  0.57           N  
ATOM   4913  CA  SER A 640      16.253 -24.706  -0.203  1.00  0.57           C  
ATOM   4914  C   SER A 640      17.469 -25.133   0.613  1.00  0.57           C  
ATOM   4915  CB  SER A 640      16.650 -23.604  -1.186  1.00  0.56           C  
ATOM   4916  O   SER A 640      17.863 -24.444   1.556  1.00  0.56           O  
ATOM   4917  OG  SER A 640      17.652 -24.061  -2.077  1.00  0.55           O  
ATOM   4918  N   THR A 641      17.973 -26.373   0.358  1.00  0.58           N  
ATOM   4919  CA  THR A 641      19.215 -26.923   0.890  1.00  0.57           C  
ATOM   4920  C   THR A 641      20.232 -27.141  -0.226  1.00  0.58           C  
ATOM   4921  CB  THR A 641      18.967 -28.251   1.629  1.00  0.56           C  
ATOM   4922  O   THR A 641      19.898 -27.027  -1.408  1.00  0.56           O  
ATOM   4923  CG2 THR A 641      17.864 -28.102   2.672  1.00  0.52           C  
ATOM   4924  OG1 THR A 641      18.581 -29.254   0.681  1.00  0.55           O  
ATOM   4925  N   ALA A 642      21.473 -27.441   0.026  1.00  0.47           N  
ATOM   4926  CA  ALA A 642      22.539 -27.671  -0.946  1.00  0.47           C  
ATOM   4927  C   ALA A 642      22.185 -28.820  -1.886  1.00  0.47           C  
ATOM   4928  CB  ALA A 642      23.857 -27.959  -0.232  1.00  0.45           C  
ATOM   4929  O   ALA A 642      22.667 -28.873  -3.020  1.00  0.46           O  
ATOM   4930  N   THR A 643      21.389 -29.709  -1.366  1.00  0.52           N  
ATOM   4931  CA  THR A 643      21.167 -30.975  -2.055  1.00  0.50           C  
ATOM   4932  C   THR A 643      19.737 -31.062  -2.580  1.00  0.52           C  
ATOM   4933  CB  THR A 643      21.450 -32.172  -1.128  1.00  0.48           C  
ATOM   4934  O   THR A 643      19.357 -32.058  -3.199  1.00  0.49           O  
ATOM   4935  CG2 THR A 643      22.930 -32.254  -0.772  1.00  0.42           C  
ATOM   4936  OG1 THR A 643      20.687 -32.027   0.076  1.00  0.45           O  
ATOM   4937  N   GLY A 644      18.975 -29.989  -2.324  1.00  0.58           N  
ATOM   4938  CA  GLY A 644      17.581 -30.085  -2.725  1.00  0.58           C
[truncated: 169,565 more chars]
