# Supplementary material for: DepoScope: Accurate phage depolymerase annotation and domain delineation using large language models
Source: PLoS Comput Biol. 2024 Aug 5;20(8):e1011831. doi: 10.1371/journal.pcbi.1011831 (PMC11326577; doi:10.1371/journal.pcbi.1011831)
Supplement: S1 Data — (ZIP) [file pcbi.1011831.s003.zip › FN_FP_deposcope_032024/False_positives/NC_019414.1__YP_006990136.pdb]

PARENT N/A
ATOM      1  N   MET A   1       6.719  46.472  89.065  1.00  0.51           N  
ATOM      2  CA  MET A   1       7.692  46.163  90.109  1.00  0.58           C  
ATOM      3  C   MET A   1       8.953  47.005  89.946  1.00  0.53           C  
ATOM      4  CB  MET A   1       8.050  44.676  90.088  1.00  0.50           C  
ATOM      5  O   MET A   1       9.669  46.871  88.952  1.00  0.51           O  
ATOM      6  CG  MET A   1       6.927  43.767  90.561  1.00  0.52           C  
ATOM      7  SD  MET A   1       7.473  42.029  90.777  1.00  0.50           S  
ATOM      8  CE  MET A   1       5.876  41.229  91.096  1.00  0.49           C  
ATOM      9  N   PRO A   2       8.886  48.505  90.353  1.00  0.70           N  
ATOM     10  CA  PRO A   2      10.078  49.321  90.600  1.00  0.70           C  
ATOM     11  C   PRO A   2      11.306  48.481  90.946  1.00  0.68           C  
ATOM     12  CB  PRO A   2       9.665  50.199  91.784  1.00  0.66           C  
ATOM     13  O   PRO A   2      11.283  47.719  91.916  1.00  0.65           O  
ATOM     14  CG  PRO A   2       8.590  49.425  92.477  1.00  0.63           C  
ATOM     15  CD  PRO A   2       7.953  48.497  91.482  1.00  0.63           C  
ATOM     16  N   THR A   3      11.931  47.832  89.885  1.00  0.67           N  
ATOM     17  CA  THR A   3      13.173  47.283  90.417  1.00  0.66           C  
ATOM     18  C   THR A   3      14.282  48.331  90.391  1.00  0.65           C  
ATOM     19  CB  THR A   3      13.620  46.040  89.625  1.00  0.60           C  
ATOM     20  O   THR A   3      14.598  48.883  89.335  1.00  0.60           O  
ATOM     21  CG2 THR A   3      13.405  44.766  90.435  1.00  0.52           C  
ATOM     22  OG1 THR A   3      12.861  45.956  88.412  1.00  0.60           O  
ATOM     23  N   THR A   4      14.469  49.231  91.788  1.00  0.66           N  
ATOM     24  CA  THR A   4      15.647  49.490  92.608  1.00  0.66           C  
ATOM     25  C   THR A   4      16.897  48.900  91.961  1.00  0.65           C  
ATOM     26  CB  THR A   4      15.479  48.914  94.026  1.00  0.62           C  
ATOM     27  O   THR A   4      16.975  47.690  91.740  1.00  0.63           O  
ATOM     28  CG2 THR A   4      15.797  49.962  95.087  1.00  0.57           C  
ATOM     29  OG1 THR A   4      14.127  48.470  94.198  1.00  0.64           O  
ATOM     30  N   TRP A   5      17.630  49.612  90.995  1.00  0.67           N  
ATOM     31  CA  TRP A   5      19.059  49.898  90.929  1.00  0.70           C  
ATOM     32  C   TRP A   5      19.681  49.887  92.322  1.00  0.66           C  
ATOM     33  CB  TRP A   5      19.307  51.251  90.257  1.00  0.63           C  
ATOM     34  O   TRP A   5      19.363  50.738  93.157  1.00  0.62           O  
ATOM     35  CG  TRP A   5      19.177  51.221  88.763  1.00  0.60           C  
ATOM     36  CD1 TRP A   5      18.040  51.420  88.031  1.00  0.53           C  
ATOM     37  CD2 TRP A   5      20.224  50.972  87.820  1.00  0.55           C  
ATOM     38  CE2 TRP A   5      19.649  51.037  86.531  1.00  0.53           C  
ATOM     39  CE3 TRP A   5      21.594  50.701  87.939  1.00  0.67           C  
ATOM     40  NE1 TRP A   5      18.317  51.311  86.688  1.00  0.69           N  
ATOM     41  CH2 TRP A   5      21.736  50.576  85.514  1.00  0.62           C  
ATOM     42  CZ2 TRP A   5      20.398  50.840  85.369  1.00  0.66           C  
ATOM     43  CZ3 TRP A   5      22.337  50.506  86.781  1.00  0.61           C  
ATOM     44  N   TYR A   6      19.845  48.713  92.769  1.00  0.67           N  
ATOM     45  CA  TYR A   6      20.907  48.614  93.764  1.00  0.67           C  
ATOM     46  C   TYR A   6      22.263  48.937  93.149  1.00  0.65           C  
ATOM     47  CB  TYR A   6      20.934  47.213  94.382  1.00  0.63           C  
ATOM     48  O   TYR A   6      22.616  48.405  92.094  1.00  0.61           O  
ATOM     49  CG  TYR A   6      19.778  46.936  95.311  1.00  0.62           C  
ATOM     50  CD1 TYR A   6      19.829  47.314  96.651  1.00  0.59           C  
ATOM     51  CD2 TYR A   6      18.631  46.296  94.852  1.00  0.60           C  
ATOM     52  CE1 TYR A   6      18.766  47.059  97.512  1.00  0.57           C  
ATOM     53  CE2 TYR A   6      17.563  46.036  95.704  1.00  0.57           C  
ATOM     54  OH  TYR A   6      16.584  46.167  97.877  1.00  0.60           O  
ATOM     55  CZ  TYR A   6      17.639  46.421  97.029  1.00  0.55           C  
ATOM     56  N   PRO A   7      23.057  50.297  93.267  1.00  0.65           N  
ATOM     57  CA  PRO A   7      24.520  50.232  93.218  1.00  0.65           C  
ATOM     58  C   PRO A   7      25.052  48.808  93.361  1.00  0.65           C  
ATOM     59  CB  PRO A   7      24.951  51.098  94.403  1.00  0.62           C  
ATOM     60  O   PRO A   7      24.713  48.112  94.322  1.00  0.64           O  
ATOM     61  CG  PRO A   7      23.819  51.008  95.375  1.00  0.60           C  
ATOM     62  CD  PRO A   7      22.552  50.759  94.609  1.00  0.61           C  
ATOM     63  N   TYR A   8      25.115  48.025  92.241  1.00  0.64           N  
ATOM     64  CA  TYR A   8      26.157  47.079  92.627  1.00  0.65           C  
ATOM     65  C   TYR A   8      27.405  47.809  93.109  1.00  0.63           C  
ATOM     66  CB  TYR A   8      26.510  46.160  91.454  1.00  0.59           C  
ATOM     67  O   TYR A   8      27.872  48.748  92.460  1.00  0.58           O  
ATOM     68  CG  TYR A   8      26.011  44.745  91.621  1.00  0.58           C  
ATOM     69  CD1 TYR A   8      26.783  43.785  92.272  1.00  0.55           C  
ATOM     70  CD2 TYR A   8      24.767  44.365  91.127  1.00  0.55           C  
ATOM     71  CE1 TYR A   8      26.328  42.480  92.426  1.00  0.54           C  
ATOM     72  CE2 TYR A   8      24.302  43.062  91.275  1.00  0.54           C  
ATOM     73  OH  TYR A   8      24.633  40.838  92.075  1.00  0.60           O  
ATOM     74  CZ  TYR A   8      25.088  42.129  91.925  1.00  0.52           C  
ATOM     75  N   ASP A   9      27.632  47.918  94.353  1.00  0.57           N  
ATOM     76  CA  ASP A   9      28.967  47.733  94.913  1.00  0.58           C  
ATOM     77  C   ASP A   9      29.939  47.218  93.854  1.00  0.57           C  
ATOM     78  CB  ASP A   9      28.922  46.768  96.099  1.00  0.56           C  
ATOM     79  O   ASP A   9      29.762  46.120  93.321  1.00  0.56           O  
ATOM     80  CG  ASP A   9      29.989  47.058  97.140  1.00  0.56           C  
ATOM     81  OD1 ASP A   9      30.856  47.926  96.899  1.00  0.56           O  
ATOM     82  OD2 ASP A   9      29.965  46.410  98.209  1.00  0.61           O  
ATOM     83  N   ASN A  10      30.662  47.898  93.075  1.00  0.54           N  
ATOM     84  CA  ASN A  10      32.110  47.724  93.030  1.00  0.55           C  
ATOM     85  C   ASN A  10      32.563  46.563  93.910  1.00  0.55           C  
ATOM     86  CB  ASN A  10      32.819  49.014  93.447  1.00  0.54           C  
ATOM     87  O   ASN A  10      32.774  46.735  95.112  1.00  0.55           O  
ATOM     88  CG  ASN A  10      32.801  50.069  92.358  1.00  0.55           C  
ATOM     89  ND2 ASN A  10      32.789  51.335  92.758  1.00  0.59           N  
ATOM     90  OD1 ASN A  10      32.796  49.748  91.166  1.00  0.55           O  
ATOM     91  N   GLY A  11      31.835  45.445  94.140  1.00  0.56           N  
ATOM     92  CA  GLY A  11      32.846  44.576  94.722  1.00  0.58           C  
ATOM     93  C   GLY A  11      34.255  44.919  94.278  1.00  0.55           C  
ATOM     94  O   GLY A  11      34.462  45.380  93.153  1.00  0.52           O  
ATOM     95  N   THR A  12      34.779  45.293  94.941  1.00  0.53           N  
ATOM     96  CA  THR A  12      36.209  45.090  94.738  1.00  0.55           C  
ATOM     97  C   THR A  12      36.505  44.736  93.284  1.00  0.53           C  
ATOM     98  CB  THR A  12      36.752  43.982  95.660  1.00  0.53           C  
ATOM     99  O   THR A  12      36.301  43.595  92.864  1.00  0.53           O  
ATOM    100  CG2 THR A  12      37.496  44.575  96.852  1.00  0.56           C  
ATOM    101  OG1 THR A  12      35.659  43.189  96.138  1.00  0.58           O  
ATOM    102  N   VAL A  13      37.037  45.729  92.255  1.00  0.47           N  
ATOM    103  CA  VAL A  13      38.317  46.220  91.755  1.00  0.48           C  
ATOM    104  C   VAL A  13      39.394  46.033  92.821  1.00  0.47           C  
ATOM    105  CB  VAL A  13      38.231  47.705  91.339  1.00  0.47           C  
ATOM    106  O   VAL A  13      39.284  46.571  93.925  1.00  0.47           O  
ATOM    107  CG1 VAL A  13      39.552  48.173  90.730  1.00  0.46           C  
ATOM    108  CG2 VAL A  13      37.082  47.918  90.355  1.00  0.48           C  
ATOM    109  N   GLY A  14      40.100  45.438  93.392  1.00  0.51           N  
ATOM    110  CA  GLY A  14      41.239  45.823  94.210  1.00  0.53           C  
ATOM    111  C   GLY A  14      41.597  47.292  94.081  1.00  0.50           C  
ATOM    112  O   GLY A  14      41.400  47.894  93.024  1.00  0.46           O  
ATOM    113  N   PRO A  15      41.389  47.527  94.984  1.00  0.49           N  
ATOM    114  CA  PRO A  15      42.187  48.525  94.268  1.00  0.52           C  
ATOM    115  C   PRO A  15      42.250  48.264  92.765  1.00  0.50           C  
ATOM    116  CB  PRO A  15      43.573  48.391  94.904  1.00  0.49           C  
ATOM    117  O   PRO A  15      42.734  47.212  92.338  1.00  0.48           O  
ATOM    118  CG  PRO A  15      43.621  46.989  95.423  1.00  0.50           C  
ATOM    119  CD  PRO A  15      42.227  46.570  95.794  1.00  0.53           C  
ATOM    120  N   THR A  16      42.293  48.497  92.035  1.00  0.41           N  
ATOM    121  CA  THR A  16      42.998  49.748  91.779  1.00  0.42           C  
ATOM    122  C   THR A  16      44.286  49.820  92.595  1.00  0.42           C  
ATOM    123  CB  THR A  16      42.113  50.965  92.105  1.00  0.41           C  
ATOM    124  O   THR A  16      44.250  49.777  93.827  1.00  0.39           O  
ATOM    125  CG2 THR A  16      42.700  52.245  91.519  1.00  0.43           C  
ATOM    126  OG1 THR A  16      40.805  50.757  91.556  1.00  0.43           O  
ATOM    127  N   GLY A  17      45.717  49.244  92.252  1.00  0.46           N  
ATOM    128  CA  GLY A  17      46.710  50.035  92.962  1.00  0.47           C  
ATOM    129  C   GLY A  17      46.122  51.252  93.650  1.00  0.47           C  
ATOM    130  O   GLY A  17      45.040  51.716  93.285  1.00  0.44           O  
ATOM    131  N   PRO A  18      45.775  52.133  95.068  1.00  0.48           N  
ATOM    132  CA  PRO A  18      45.339  53.527  95.174  1.00  0.48           C  
ATOM    133  C   PRO A  18      45.081  54.170  93.813  1.00  0.48           C  
ATOM    134  CB  PRO A  18      46.509  54.209  95.887  1.00  0.46           C  
ATOM    135  O   PRO A  18      44.342  55.153  93.720  1.00  0.48           O  
ATOM    136  CG  PRO A  18      47.702  53.377  95.545  1.00  0.46           C  
ATOM    137  CD  PRO A  18      47.261  51.949  95.396  1.00  0.49           C  
ATOM    138  N   GLU A  19      43.951  53.161  93.856  1.00  0.47           N  
ATOM    139  CA  GLU A  19      44.319  54.249  92.955  1.00  0.48           C  
ATOM    140  C   GLU A  19      45.809  54.566  93.051  1.00  0.48           C  
ATOM    141  CB  GLU A  19      43.494  55.502  93.260  1.00  0.47           C  
ATOM    142  O   GLU A  19      46.315  54.873  94.132  1.00  0.48           O  
ATOM    143  CG  GLU A  19      43.305  56.420  92.061  1.00  0.48           C  
ATOM    144  CD  GLU A  19      42.391  57.601  92.348  1.00  0.49           C  
ATOM    145  OE1 GLU A  19      41.817  57.669  93.459  1.00  0.54           O  
ATOM    146  OE2 GLU A  19      42.248  58.466  91.455  1.00  0.49           O  
ATOM    147  N   GLY A  20      46.696  54.352  92.747  1.00  0.48           N  
ATOM    148  CA  GLY A  20      47.766  55.329  92.868  1.00  0.49           C  
ATOM    149  C   GLY A  20      47.295  56.668  93.401  1.00  0.48           C  
ATOM    150  O   GLY A  20      46.143  57.055  93.193  1.00  0.46           O  
ATOM    151  N   PRO A  21      47.131  56.729  94.529  1.00  0.53           N  
ATOM    152  CA  PRO A  21      46.485  58.043  94.552  1.00  0.54           C  
ATOM    153  C   PRO A  21      45.641  58.307  93.307  1.00  0.54           C  
ATOM    154  CB  PRO A  21      47.664  59.015  94.629  1.00  0.53           C  
ATOM    155  O   PRO A  21      46.129  58.160  92.183  1.00  0.54           O  
ATOM    156  CG  PRO A  21      48.820  58.259  94.058  1.00  0.54           C  
ATOM    157  CD  PRO A  21      48.588  56.792  94.282  1.00  0.54           C  
ATOM    158  N   GLN A  22      44.660  58.255  93.807  1.00  0.45           N  
ATOM    159  CA  GLN A  22      44.424  59.189  92.712  1.00  0.49           C  
ATOM    160  C   GLN A  22      45.674  60.011  92.411  1.00  0.47           C  
ATOM    161  CB  GLN A  22      43.252  60.116  93.039  1.00  0.46           C  
ATOM    162  O   GLN A  22      46.215  60.676  93.297  1.00  0.47           O  
ATOM    163  CG  GLN A  22      42.574  60.707  91.810  1.00  0.48           C  
ATOM    164  CD  GLN A  22      41.353  61.537  92.156  1.00  0.50           C  
ATOM    165  NE2 GLN A  22      40.586  61.917  91.140  1.00  0.44           N  
ATOM    166  OE1 GLN A  22      41.099  61.834  93.328  1.00  0.53           O  
ATOM    167  N   GLY A  23      45.850  59.463  91.742  1.00  0.48           N  
ATOM    168  CA  GLY A  23      46.506  60.752  91.587  1.00  0.48           C  
ATOM    169  C   GLY A  23      45.624  61.921  91.983  1.00  0.49           C  
ATOM    170  O   GLY A  23      44.405  61.874  91.806  1.00  0.46           O  
ATOM    171  N   PRO A  24      45.915  62.835  93.016  1.00  0.59           N  
ATOM    172  CA  PRO A  24      44.952  63.906  92.749  1.00  0.60           C  
ATOM    173  C   PRO A  24      44.229  63.731  91.416  1.00  0.59           C  
ATOM    174  CB  PRO A  24      45.821  65.166  92.739  1.00  0.57           C  
ATOM    175  O   PRO A  24      44.811  63.217  90.457  1.00  0.58           O  
ATOM    176  CG  PRO A  24      47.187  64.686  92.371  1.00  0.57           C  
ATOM    177  CD  PRO A  24      47.354  63.284  92.883  1.00  0.55           C  
ATOM    178  N   PRO A  25      42.777  63.501  91.441  1.00  0.47           N  
ATOM    179  CA  PRO A  25      42.499  63.908  90.061  1.00  0.47           C  
ATOM    180  C   PRO A  25      43.741  64.420  89.335  1.00  0.48           C  
ATOM    181  CB  PRO A  25      41.462  65.022  90.224  1.00  0.49           C  
ATOM    182  O   PRO A  25      44.485  65.239  89.880  1.00  0.49           O  
ATOM    183  CG  PRO A  25      41.565  65.433  91.657  1.00  0.50           C  
ATOM    184  CD  PRO A  25      42.266  64.344  92.417  1.00  0.51           C  
ATOM    185  N   GLY A  26      44.497  63.668  88.522  1.00  0.50           N  
ATOM    186  CA  GLY A  26      45.420  64.470  87.735  1.00  0.51           C  
ATOM    187  C   GLY A  26      45.018  65.930  87.649  1.00  0.51           C  
ATOM    188  O   GLY A  26      43.831  66.248  87.560  1.00  0.48           O  
ATOM    189  N   SER A  27      45.571  67.023  88.168  1.00  0.54           N  
ATOM    190  CA  SER A  27      45.366  68.368  87.642  1.00  0.57           C  
ATOM    191  C   SER A  27      44.401  68.357  86.460  1.00  0.54           C  
ATOM    192  CB  SER A  27      46.698  68.988  87.217  1.00  0.52           C  
ATOM    193  O   SER A  27      44.558  67.563  85.531  1.00  0.52           O  
ATOM    194  OG  SER A  27      47.444  68.082  86.423  1.00  0.54           O  
ATOM    195  N   ALA A  28      43.107  68.589  86.585  1.00  0.49           N  
ATOM    196  CA  ALA A  28      42.502  69.099  85.356  1.00  0.51           C  
ATOM    197  C   ALA A  28      43.542  69.792  84.480  1.00  0.49           C  
ATOM    198  CB  ALA A  28      41.361  70.058  85.683  1.00  0.50           C  
ATOM    199  O   ALA A  28      44.172  70.764  84.905  1.00  0.49           O  
ATOM    200  N   GLY A  29      44.479  69.152  84.013  1.00  0.48           N  
ATOM    201  CA  GLY A  29      45.225  69.772  82.929  1.00  0.50           C  
ATOM    202  C   GLY A  29      44.553  71.014  82.376  1.00  0.48           C  
ATOM    203  O   GLY A  29      43.330  71.047  82.219  1.00  0.47           O  
ATOM    204  N   THR A  30      44.885  72.389  82.687  1.00  0.55           N  
ATOM    205  CA  THR A  30      44.407  73.475  81.838  1.00  0.57           C  
ATOM    206  C   THR A  30      43.569  72.930  80.684  1.00  0.55           C  
ATOM    207  CB  THR A  30      45.577  74.304  81.279  1.00  0.53           C  
ATOM    208  O   THR A  30      43.959  71.961  80.030  1.00  0.54           O  
ATOM    209  CG2 THR A  30      45.281  75.798  81.360  1.00  0.52           C  
ATOM    210  OG1 THR A  30      46.760  74.021  82.037  1.00  0.53           O  
ATOM    211  N   PRO A  31      42.159  73.066  80.775  1.00  0.53           N  
ATOM    212  CA  PRO A  31      41.628  72.671  79.468  1.00  0.54           C  
ATOM    213  C   PRO A  31      42.608  72.937  78.328  1.00  0.53           C  
ATOM    214  CB  PRO A  31      40.373  73.536  79.322  1.00  0.52           C  
ATOM    215  O   PRO A  31      43.021  74.080  78.117  1.00  0.53           O  
ATOM    216  CG  PRO A  31      40.272  74.284  80.612  1.00  0.53           C  
ATOM    217  CD  PRO A  31      41.537  74.064  81.391  1.00  0.54           C  
ATOM    218  N   GLY A  32      43.752  72.468  78.348  1.00  0.52           N  
ATOM    219  CA  GLY A  32      44.499  72.527  77.102  1.00  0.53           C  
ATOM    220  C   GLY A  32      43.701  73.116  75.955  1.00  0.52           C  
ATOM    221  O   GLY A  32      42.644  72.594  75.594  1.00  0.50           O  
ATOM    222  N   VAL A  33      43.556  74.632  76.029  1.00  0.60           N  
ATOM    223  CA  VAL A  33      43.138  75.127  74.722  1.00  0.61           C  
ATOM    224  C   VAL A  33      43.636  74.184  73.629  1.00  0.60           C  
ATOM    225  CB  VAL A  33      43.653  76.560  74.466  1.00  0.57           C  
ATOM    226  O   VAL A  33      44.840  73.943  73.510  1.00  0.59           O  
ATOM    227  CG1 VAL A  33      42.997  77.156  73.222  1.00  0.53           C  
ATOM    228  CG2 VAL A  33      43.397  77.445  75.685  1.00  0.54           C  
ATOM    229  N   VAL A  34      43.050  73.413  73.274  1.00  0.56           N  
ATOM    230  CA  VAL A  34      43.452  72.929  71.958  1.00  0.57           C  
ATOM    231  C   VAL A  34      43.878  74.106  71.083  1.00  0.57           C  
ATOM    232  CB  VAL A  34      42.314  72.140  71.272  1.00  0.55           C  
ATOM    233  O   VAL A  34      43.047  74.928  70.688  1.00  0.56           O  
ATOM    234  CG1 VAL A  34      42.772  71.599  69.919  1.00  0.51           C  
ATOM    235  CG2 VAL A  34      41.837  71.002  72.172  1.00  0.54           C  
ATOM    236  N   GLN A  35      45.121  74.601  70.966  1.00  0.62           N  
ATOM    237  CA  GLN A  35      45.714  75.565  70.044  1.00  0.64           C  
ATOM    238  C   GLN A  35      45.349  75.240  68.599  1.00  0.64           C  
ATOM    239  CB  GLN A  35      47.234  75.600  70.207  1.00  0.60           C  
ATOM    240  O   GLN A  35      45.166  76.145  67.781  1.00  0.63           O  
ATOM    241  CG  GLN A  35      47.698  76.204  71.525  1.00  0.58           C  
ATOM    242  CD  GLN A  35      49.166  76.589  71.511  1.00  0.59           C  
ATOM    243  NE2 GLN A  35      49.560  77.457  72.436  1.00  0.49           N  
ATOM    244  OE1 GLN A  35      49.939  76.109  70.675  1.00  0.61           O  
ATOM    245  N   SER A  36      45.139  74.239  68.240  1.00  0.60           N  
ATOM    246  CA  SER A  36      44.781  73.669  66.945  1.00  0.60           C  
ATOM    247  C   SER A  36      44.150  72.290  67.104  1.00  0.60           C  
ATOM    248  CB  SER A  36      46.012  73.575  66.042  1.00  0.58           C  
ATOM    249  O   SER A  36      44.535  71.524  67.989  1.00  0.60           O  
ATOM    250  OG  SER A  36      46.931  72.619  66.542  1.00  0.61           O  
ATOM    251  N   VAL A  37      43.096  72.073  66.728  1.00  0.61           N  
ATOM    252  CA  VAL A  37      42.577  70.753  66.388  1.00  0.62           C  
ATOM    253  C   VAL A  37      42.792  70.481  64.901  1.00  0.62           C  
ATOM    254  CB  VAL A  37      41.079  70.623  66.743  1.00  0.60           C  
ATOM    255  O   VAL A  37      42.331  71.246  64.051  1.00  0.61           O  
ATOM    256  CG1 VAL A  37      40.556  69.235  66.377  1.00  0.56           C  
ATOM    257  CG2 VAL A  37      40.857  70.907  68.228  1.00  0.57           C  
ATOM    258  N   ASN A  38      43.683  69.390  64.593  1.00  0.60           N  
ATOM    259  CA  ASN A  38      44.112  68.940  63.274  1.00  0.62           C  
ATOM    260  C   ASN A  38      44.686  70.088  62.448  1.00  0.61           C  
ATOM    261  CB  ASN A  38      42.951  68.279  62.528  1.00  0.59           C  
ATOM    262  O   ASN A  38      44.412  70.195  61.252  1.00  0.61           O  
ATOM    263  CG  ASN A  38      42.590  66.920  63.096  1.00  0.58           C  
ATOM    264  ND2 ASN A  38      41.457  66.379  62.664  1.00  0.61           N  
ATOM    265  OD1 ASN A  38      43.323  66.362  63.917  1.00  0.61           O  
ATOM    266  N   GLY A  39      45.437  71.040  63.128  1.00  0.63           N  
ATOM    267  CA  GLY A  39      46.141  72.156  62.516  1.00  0.64           C  
ATOM    268  C   GLY A  39      45.252  73.361  62.273  1.00  0.64           C  
ATOM    269  O   GLY A  39      45.733  74.423  61.870  1.00  0.65           O  
ATOM    270  N   GLN A  40      43.874  73.366  62.465  1.00  0.60           N  
ATOM    271  CA  GLN A  40      43.003  74.537  62.452  1.00  0.61           C  
ATOM    272  C   GLN A  40      43.104  75.313  63.761  1.00  0.61           C  
ATOM    273  CB  GLN A  40      41.552  74.124  62.197  1.00  0.59           C  
ATOM    274  O   GLN A  40      42.863  74.761  64.837  1.00  0.62           O  
ATOM    275  CG  GLN A  40      41.334  73.441  60.853  1.00  0.58           C  
ATOM    276  CD  GLN A  40      39.934  73.653  60.308  1.00  0.59           C  
ATOM    277  NE2 GLN A  40      39.764  73.429  59.009  1.00  0.53           N  
ATOM    278  OE1 GLN A  40      39.013  74.014  61.047  1.00  0.62           O  
ATOM    279  N   SER A  41      43.489  76.450  63.778  1.00  0.65           N  
ATOM    280  CA  SER A  41      43.719  77.423  64.840  1.00  0.65           C  
ATOM    281  C   SER A  41      42.642  78.503  64.843  1.00  0.64           C  
ATOM    282  CB  SER A  41      45.098  78.067  64.688  1.00  0.60           C  
ATOM    283  O   SER A  41      42.950  79.694  64.920  1.00  0.60           O  
ATOM    284  OG  SER A  41      45.511  78.058  63.333  1.00  0.61           O  
ATOM    285  N   VAL A  42      41.370  78.311  64.393  1.00  0.59           N  
ATOM    286  CA  VAL A  42      40.255  79.243  64.522  1.00  0.61           C  
ATOM    287  C   VAL A  42      39.541  79.015  65.853  1.00  0.60           C  
ATOM    288  CB  VAL A  42      39.257  79.101  63.351  1.00  0.55           C  
ATOM    289  O   VAL A  42      39.600  77.919  66.415  1.00  0.59           O  
ATOM    290  CG1 VAL A  42      39.589  80.091  62.236  1.00  0.48           C  
ATOM    291  CG2 VAL A  42      39.262  77.670  62.818  1.00  0.48           C  
ATOM    292  N   GLN A  43      39.020  80.042  66.532  1.00  0.65           N  
ATOM    293  CA  GLN A  43      38.232  80.089  67.759  1.00  0.64           C  
ATOM    294  C   GLN A  43      37.049  79.128  67.689  1.00  0.65           C  
ATOM    295  CB  GLN A  43      37.738  81.511  68.026  1.00  0.60           C  
ATOM    296  O   GLN A  43      36.616  78.593  68.712  1.00  0.63           O  
ATOM    297  CG  GLN A  43      38.571  82.268  69.052  1.00  0.57           C  
ATOM    298  CD  GLN A  43      38.047  83.668  69.315  1.00  0.57           C  
ATOM    299  NE2 GLN A  43      38.591  84.322  70.336  1.00  0.46           N  
ATOM    300  OE1 GLN A  43      37.163  84.158  68.606  1.00  0.59           O  
ATOM    301  N   ASP A  44      36.560  78.743  66.623  1.00  0.65           N  
ATOM    302  CA  ASP A  44      35.447  77.830  66.380  1.00  0.65           C  
ATOM    303  C   ASP A  44      35.801  76.808  65.302  1.00  0.65           C  
ATOM    304  CB  ASP A  44      34.194  78.608  65.975  1.00  0.62           C  
ATOM    305  O   ASP A  44      35.540  77.030  64.118  1.00  0.63           O  
ATOM    306  CG  ASP A  44      33.647  79.477  67.095  1.00  0.59           C  
ATOM    307  OD1 ASP A  44      33.739  79.078  68.276  1.00  0.60           O  
ATOM    308  OD2 ASP A  44      33.117  80.568  66.793  1.00  0.64           O  
ATOM    309  N   VAL A  45      36.685  75.839  65.730  1.00  0.64           N  
ATOM    310  CA  VAL A  45      36.925  74.728  64.815  1.00  0.65           C  
ATOM    311  C   VAL A  45      35.694  73.826  64.764  1.00  0.64           C  
ATOM    312  CB  VAL A  45      38.169  73.910  65.229  1.00  0.62           C  
ATOM    313  O   VAL A  45      35.391  73.123  65.732  1.00  0.62           O  
ATOM    314  CG1 VAL A  45      38.404  72.756  64.256  1.00  0.56           C  
ATOM    315  CG2 VAL A  45      39.400  74.811  65.301  1.00  0.57           C  
ATOM    316  N   VAL A  46      34.820  74.004  63.883  1.00  0.67           N  
ATOM    317  CA  VAL A  46      33.857  72.987  63.476  1.00  0.67           C  
ATOM    318  C   VAL A  46      34.577  71.854  62.748  1.00  0.67           C  
ATOM    319  CB  VAL A  46      32.750  73.581  62.576  1.00  0.64           C  
ATOM    320  O   VAL A  46      35.093  72.047  61.644  1.00  0.65           O  
ATOM    321  CG1 VAL A  46      31.719  72.514  62.213  1.00  0.60           C  
ATOM    322  CG2 VAL A  46      32.078  74.764  63.269  1.00  0.61           C  
ATOM    323  N   LEU A  47      34.890  70.832  63.552  1.00  0.69           N  
ATOM    324  CA  LEU A  47      35.407  69.586  62.996  1.00  0.69           C  
ATOM    325  C   LEU A  47      34.345  68.883  62.158  1.00  0.68           C  
ATOM    326  CB  LEU A  47      35.889  68.658  64.114  1.00  0.66           C  
ATOM    327  O   LEU A  47      33.227  68.658  62.627  1.00  0.66           O  
ATOM    328  CG  LEU A  47      37.071  69.157  64.947  1.00  0.65           C  
ATOM    329  CD1 LEU A  47      37.369  68.182  66.081  1.00  0.64           C  
ATOM    330  CD2 LEU A  47      38.301  69.352  64.066  1.00  0.65           C  
ATOM    331  N   ASP A  48      34.685  68.791  60.826  1.00  0.66           N  
ATOM    332  CA  ASP A  48      33.860  67.956  59.959  1.00  0.68           C  
ATOM    333  C   ASP A  48      34.385  66.523  59.915  1.00  0.66           C  
ATOM    334  CB  ASP A  48      33.805  68.540  58.545  1.00  0.65           C  
ATOM    335  O   ASP A  48      35.480  66.242  60.409  1.00  0.66           O  
ATOM    336  CG  ASP A  48      35.093  68.331  57.767  1.00  0.62           C  
ATOM    337  OD1 ASP A  48      35.909  67.470  58.159  1.00  0.61           O  
ATOM    338  OD2 ASP A  48      35.293  69.036  56.755  1.00  0.66           O  
ATOM    339  N   ALA A  49      33.564  65.444  59.785  1.00  0.64           N  
ATOM    340  CA  ALA A  49      33.969  64.042  59.728  1.00  0.65           C  
ATOM    341  C   ALA A  49      35.292  63.884  58.983  1.00  0.65           C  
ATOM    342  CB  ALA A  49      32.883  63.200  59.062  1.00  0.62           C  
ATOM    343  O   ALA A  49      36.088  62.996  59.300  1.00  0.65           O  
ATOM    344  N   ALA A  50      35.690  64.789  57.956  1.00  0.65           N  
ATOM    345  CA  ALA A  50      36.975  64.823  57.262  1.00  0.65           C  
ATOM    346  C   ALA A  50      38.100  65.228  58.211  1.00  0.65           C  
ATOM    347  CB  ALA A  50      36.914  65.781  56.075  1.00  0.64           C  
ATOM    348  O   ALA A  50      39.216  64.710  58.118  1.00  0.66           O  
ATOM    349  N   ASP A  51      38.001  66.098  59.191  1.00  0.65           N  
ATOM    350  CA  ASP A  51      39.059  66.586  60.070  1.00  0.64           C  
ATOM    351  C   ASP A  51      39.536  65.487  61.017  1.00  0.65           C  
ATOM    352  CB  ASP A  51      38.576  67.797  60.871  1.00  0.64           C  
ATOM    353  O   ASP A  51      40.641  65.564  61.559  1.00  0.65           O  
ATOM    354  CG  ASP A  51      38.339  69.023  60.007  1.00  0.64           C  
ATOM    355  OD1 ASP A  51      39.168  69.311  59.117  1.00  0.70           O  
ATOM    356  OD2 ASP A  51      37.316  69.709  60.220  1.00  0.69           O  
ATOM    357  N   VAL A  52      38.737  64.274  61.253  1.00  0.68           N  
ATOM    358  CA  VAL A  52      39.086  63.118  62.073  1.00  0.68           C  
ATOM    359  C   VAL A  52      39.149  61.866  61.201  1.00  0.67           C  
ATOM    360  CB  VAL A  52      38.077  62.915  63.225  1.00  0.65           C  
ATOM    361  O   VAL A  52      39.160  60.745  61.715  1.00  0.66           O  
ATOM    362  CG1 VAL A  52      38.175  64.057  64.236  1.00  0.59           C  
ATOM    363  CG2 VAL A  52      36.656  62.804  62.677  1.00  0.60           C  
ATOM    364  N   ASN A  53      39.366  62.020  59.819  1.00  0.67           N  
ATOM    365  CA  ASN A  53      39.362  60.870  58.921  1.00  0.67           C  
ATOM    366  C   ASN A  53      38.145  59.980  59.156  1.00  0.65           C  
ATOM    367  CB  ASN A  53      40.651  60.061  59.080  1.00  0.64           C  
ATOM    368  O   ASN A  53      38.252  58.753  59.120  1.00  0.63           O  
ATOM    369  CG  ASN A  53      41.852  60.749  58.461  1.00  0.62           C  
ATOM    370  ND2 ASN A  53      42.981  60.711  59.158  1.00  0.63           N  
ATOM    371  OD1 ASN A  53      41.765  61.310  57.365  1.00  0.62           O  
ATOM    372  N   ALA A  54      36.989  60.710  59.608  1.00  0.66           N  
ATOM    373  CA  ALA A  54      35.765  59.936  59.801  1.00  0.66           C  
ATOM    374  C   ALA A  54      34.774  60.187  58.668  1.00  0.65           C  
ATOM    375  CB  ALA A  54      35.128  60.275  61.146  1.00  0.63           C  
ATOM    376  O   ALA A  54      34.755  61.271  58.080  1.00  0.62           O  
ATOM    377  N   LEU A  55      34.125  59.213  58.092  1.00  0.58           N  
ATOM    378  CA  LEU A  55      33.027  59.394  57.149  1.00  0.59           C  
ATOM    379  C   LEU A  55      31.941  60.286  57.743  1.00  0.58           C  
ATOM    380  CB  LEU A  55      32.431  58.040  56.753  1.00  0.56           C  
ATOM    381  O   LEU A  55      31.498  60.063  58.872  1.00  0.58           O  
ATOM    382  CG  LEU A  55      32.985  57.403  55.477  1.00  0.56           C  
ATOM    383  CD1 LEU A  55      33.014  55.884  55.613  1.00  0.53           C  
ATOM    384  CD2 LEU A  55      32.155  57.821  54.268  1.00  0.54           C  
ATOM    385  N   PRO A  56      31.595  61.438  57.085  1.00  0.59           N  
ATOM    386  CA  PRO A  56      30.471  62.229  57.593  1.00  0.59           C  
ATOM    387  C   PRO A  56      29.188  61.413  57.727  1.00  0.60           C  
ATOM    388  CB  PRO A  56      30.311  63.329  56.541  1.00  0.57           C  
ATOM    389  O   PRO A  56      28.934  60.518  56.916  1.00  0.59           O  
ATOM    390  CG  PRO A  56      30.884  62.747  55.289  1.00  0.56           C  
ATOM    391  CD  PRO A  56      31.917  61.725  55.667  1.00  0.58           C  
ATOM    392  N   SER A  57      28.400  61.508  58.937  1.00  0.59           N  
ATOM    393  CA  SER A  57      27.164  60.834  59.321  1.00  0.58           C  
ATOM    394  C   SER A  57      26.003  61.255  58.425  1.00  0.58           C  
ATOM    395  CB  SER A  57      26.824  61.129  60.782  1.00  0.55           C  
ATOM    396  O   SER A  57      24.903  60.708  58.527  1.00  0.56           O  
ATOM    397  OG  SER A  57      26.642  62.520  60.985  1.00  0.56           O  
ATOM    398  N   ASN A  58      26.242  62.287  57.450  1.00  0.48           N  
ATOM    399  CA  ASN A  58      25.182  62.700  56.537  1.00  0.51           C  
ATOM    400  C   ASN A  58      25.144  61.822  55.289  1.00  0.47           C  
ATOM    401  CB  ASN A  58      25.350  64.170  56.148  1.00  0.46           C  
ATOM    402  O   ASN A  58      26.117  61.132  54.980  1.00  0.46           O  
ATOM    403  CG  ASN A  58      26.709  64.462  55.543  1.00  0.44           C  
ATOM    404  ND2 ASN A  58      26.945  65.721  55.194  1.00  0.43           N  
ATOM    405  OD1 ASN A  58      27.540  63.563  55.390  1.00  0.45           O  
ATOM    406  N   ALA A  59      23.849  61.416  54.771  1.00  0.45           N  
ATOM    407  CA  ALA A  59      23.350  60.501  53.747  1.00  0.46           C  
ATOM    408  C   ALA A  59      24.147  60.639  52.453  1.00  0.45           C  
ATOM    409  CB  ALA A  59      21.867  60.753  53.484  1.00  0.41           C  
ATOM    410  O   ALA A  59      24.021  59.811  51.548  1.00  0.44           O  
ATOM    411  N   ASN A  60      25.273  61.522  52.410  1.00  0.48           N  
ATOM    412  CA  ASN A  60      26.130  61.684  51.240  1.00  0.47           C  
ATOM    413  C   ASN A  60      27.601  61.475  51.589  1.00  0.48           C  
ATOM    414  CB  ASN A  60      25.923  63.063  50.610  1.00  0.44           C  
ATOM    415  O   ASN A  60      28.455  62.272  51.196  1.00  0.46           O  
ATOM    416  CG  ASN A  60      24.554  63.218  49.979  1.00  0.41           C  
ATOM    417  ND2 ASN A  60      24.036  64.440  49.978  1.00  0.41           N  
ATOM    418  OD1 ASN A  60      23.965  62.246  49.497  1.00  0.45           O  
ATOM    419  N   ALA A  61      28.049  60.625  52.571  1.00  0.50           N  
ATOM    420  CA  ALA A  61      29.434  60.169  52.650  1.00  0.50           C  
ATOM    421  C   ALA A  61      29.873  59.518  51.342  1.00  0.51           C  
ATOM    422  CB  ALA A  61      29.608  59.193  53.811  1.00  0.48           C  
ATOM    423  O   ALA A  61      29.228  58.583  50.860  1.00  0.49           O  
ATOM    424  N   GLN A  62      30.523  60.346  50.502  1.00  0.47           N  
ATOM    425  CA  GLN A  62      31.321  59.825  49.397  1.00  0.48           C  
ATOM    426  C   GLN A  62      32.590  59.148  49.905  1.00  0.47           C  
ATOM    427  CB  GLN A  62      31.679  60.945  48.418  1.00  0.45           C  
ATOM    428  O   GLN A  62      33.354  59.742  50.669  1.00  0.46           O  
ATOM    429  CG  GLN A  62      30.648  61.153  47.317  1.00  0.43           C  
ATOM    430  CD  GLN A  62      31.054  62.230  46.329  1.00  0.47           C  
ATOM    431  NE2 GLN A  62      30.343  62.305  45.209  1.00  0.37           N  
ATOM    432  OE1 GLN A  62      31.997  62.989  46.571  1.00  0.52           O  
ATOM    433  N   LEU A  63      32.644  57.882  50.176  1.00  0.52           N  
ATOM    434  CA  LEU A  63      33.845  57.054  50.186  1.00  0.53           C  
ATOM    435  C   LEU A  63      34.569  57.129  48.846  1.00  0.53           C  
ATOM    436  CB  LEU A  63      33.492  55.600  50.509  1.00  0.50           C  
ATOM    437  O   LEU A  63      34.108  56.557  47.855  1.00  0.53           O  
ATOM    438  CG  LEU A  63      34.267  54.953  51.658  1.00  0.50           C  
ATOM    439  CD1 LEU A  63      33.342  54.699  52.844  1.00  0.46           C  
ATOM    440  CD2 LEU A  63      34.922  53.655  51.197  1.00  0.47           C  
ATOM    441  N   ASP A  64      35.422  58.125  48.619  1.00  0.46           N  
ATOM    442  CA  ASP A  64      36.438  58.161  47.572  1.00  0.45           C  
ATOM    443  C   ASP A  64      37.655  57.322  47.959  1.00  0.46           C  
ATOM    444  CB  ASP A  64      36.863  59.603  47.286  1.00  0.43           C  
ATOM    445  O   ASP A  64      38.587  57.826  48.589  1.00  0.45           O  
ATOM    446  CG  ASP A  64      37.420  59.789  45.885  1.00  0.41           C  
ATOM    447  OD1 ASP A  64      37.506  58.800  45.126  1.00  0.47           O  
ATOM    448  OD2 ASP A  64      37.778  60.936  45.538  1.00  0.54           O  
ATOM    449  N   ALA A  65      37.448  56.036  48.261  1.00  0.45           N  
ATOM    450  CA  ALA A  65      38.425  54.958  48.388  1.00  0.45           C  
ATOM    451  C   ALA A  65      38.577  54.198  47.073  1.00  0.47           C  
ATOM    452  CB  ALA A  65      38.020  54.002  49.508  1.00  0.44           C  
ATOM    453  O   ALA A  65      37.589  53.931  46.386  1.00  0.48           O  
ATOM    454  N   THR A  66      39.911  54.332  46.521  1.00  0.44           N  
ATOM    455  CA  THR A  66      40.157  53.506  45.344  1.00  0.41           C  
ATOM    456  C   THR A  66      39.526  52.126  45.509  1.00  0.43           C  
ATOM    457  CB  THR A  66      41.666  53.354  45.074  1.00  0.42           C  
ATOM    458  O   THR A  66      39.121  51.501  44.527  1.00  0.43           O  
ATOM    459  CG2 THR A  66      41.940  53.145  43.588  1.00  0.34           C  
ATOM    460  OG1 THR A  66      42.345  54.537  45.512  1.00  0.51           O  
ATOM    461  N   TYR A  67      39.306  51.650  46.801  1.00  0.44           N  
ATOM    462  CA  TYR A  67      38.690  50.366  47.115  1.00  0.50           C  
ATOM    463  C   TYR A  67      37.878  50.451  48.402  1.00  0.43           C  
ATOM    464  CB  TYR A  67      39.757  49.275  47.242  1.00  0.43           C  
ATOM    465  O   TYR A  67      38.355  50.974  49.412  1.00  0.43           O  
ATOM    466  CG  TYR A  67      40.639  49.143  46.024  1.00  0.40           C  
ATOM    467  CD1 TYR A  67      40.289  48.297  44.975  1.00  0.33           C  
ATOM    468  CD2 TYR A  67      41.824  49.864  45.921  1.00  0.37           C  
ATOM    469  CE1 TYR A  67      41.099  48.171  43.851  1.00  0.36           C  
ATOM    470  CE2 TYR A  67      42.642  49.745  44.802  1.00  0.40           C  
ATOM    471  OH  TYR A  67      43.077  48.777  42.664  1.00  0.25           O  
ATOM    472  CZ  TYR A  67      42.271  48.898  43.774  1.00  0.33           C  
ATOM    473  N   PHE A  68      36.659  50.304  48.395  1.00  0.64           N  
ATOM    474  CA  PHE A  68      35.772  49.998  49.511  1.00  0.64           C  
ATOM    475  C   PHE A  68      35.512  48.499  49.601  1.00  0.63           C  
ATOM    476  CB  PHE A  68      34.447  50.753  49.369  1.00  0.59           C  
ATOM    477  O   PHE A  68      34.962  47.902  48.673  1.00  0.60           O  
ATOM    478  CG  PHE A  68      33.532  50.601  50.554  1.00  0.56           C  
ATOM    479  CD1 PHE A  68      33.761  51.316  51.723  1.00  0.52           C  
ATOM    480  CD2 PHE A  68      32.441  49.742  50.499  1.00  0.55           C  
ATOM    481  CE1 PHE A  68      32.915  51.177  52.822  1.00  0.51           C  
ATOM    482  CE2 PHE A  68      31.592  49.598  51.592  1.00  0.53           C  
ATOM    483  CZ  PHE A  68      31.831  50.316  52.753  1.00  0.50           C  
ATOM    484  N   GLY A  69      36.344  47.894  50.623  1.00  0.61           N  
ATOM    485  CA  GLY A  69      36.206  46.480  50.937  1.00  0.62           C  
ATOM    486  C   GLY A  69      35.270  46.216  52.102  1.00  0.61           C  
ATOM    487  O   GLY A  69      35.402  46.831  53.162  1.00  0.60           O  
ATOM    488  N   ILE A  70      34.260  45.609  52.056  1.00  0.68           N  
ATOM    489  CA  ILE A  70      33.440  44.976  53.083  1.00  0.68           C  
ATOM    490  C   ILE A  70      34.014  43.604  53.429  1.00  0.68           C  
ATOM    491  CB  ILE A  70      31.969  44.843  52.629  1.00  0.67           C  
ATOM    492  O   ILE A  70      33.997  42.690  52.601  1.00  0.67           O  
ATOM    493  CG1 ILE A  70      31.429  46.200  52.162  1.00  0.66           C  
ATOM    494  CG2 ILE A  70      31.106  44.269  53.756  1.00  0.66           C  
ATOM    495  CD1 ILE A  70      30.004  46.149  51.629  1.00  0.65           C  
ATOM    496  N   ASN A  71      34.848  43.569  54.442  1.00  0.70           N  
ATOM    497  CA  ASN A  71      35.496  42.366  54.952  1.00  0.72           C  
ATOM    498  C   ASN A  71      34.726  41.769  56.127  1.00  0.69           C  
ATOM    499  CB  ASN A  71      36.939  42.666  55.362  1.00  0.67           C  
ATOM    500  O   ASN A  71      34.417  42.469  57.093  1.00  0.67           O  
ATOM    501  CG  ASN A  71      37.727  41.412  55.688  1.00  0.63           C  
ATOM    502  ND2 ASN A  71      38.923  41.589  56.238  1.00  0.64           N  
ATOM    503  OD1 ASN A  71      37.265  40.294  55.448  1.00  0.64           O  
ATOM    504  N   LYS A  72      34.245  40.578  56.055  1.00  0.74           N  
ATOM    505  CA  LYS A  72      33.614  39.761  57.087  1.00  0.76           C  
ATOM    506  C   LYS A  72      34.097  38.316  57.016  1.00  0.74           C  
ATOM    507  CB  LYS A  72      32.091  39.812  56.955  1.00  0.73           C  
ATOM    508  O   LYS A  72      34.551  37.858  55.965  1.00  0.72           O  
ATOM    509  CG  LYS A  72      31.346  39.320  58.187  1.00  0.68           C  
ATOM    510  CD  LYS A  72      29.879  39.729  58.155  1.00  0.67           C  
ATOM    511  CE  LYS A  72      29.138  39.259  59.399  1.00  0.63           C  
ATOM    512  NZ  LYS A  72      27.731  39.757  59.427  1.00  0.57           N  
ATOM    513  N   ALA A  73      34.133  37.632  58.145  1.00  0.76           N  
ATOM    514  CA  ALA A  73      34.621  36.255  58.157  1.00  0.77           C  
ATOM    515  C   ALA A  73      33.915  35.414  57.097  1.00  0.76           C  
ATOM    516  CB  ALA A  73      34.430  35.634  59.538  1.00  0.74           C  
ATOM    517  O   ALA A  73      32.752  35.662  56.773  1.00  0.75           O  
ATOM    518  N   ALA A  74      34.503  34.309  56.556  1.00  0.71           N  
ATOM    519  CA  ALA A  74      33.940  33.338  55.621  1.00  0.73           C  
ATOM    520  C   ALA A  74      32.662  32.718  56.178  1.00  0.71           C  
ATOM    521  CB  ALA A  74      34.962  32.250  55.305  1.00  0.68           C  
ATOM    522  O   ALA A  74      32.556  32.475  57.382  1.00  0.69           O  
ATOM    523  N   GLY A  75      31.521  32.652  55.366  1.00  0.68           N  
ATOM    524  CA  GLY A  75      30.203  32.215  55.795  1.00  0.68           C  
ATOM    525  C   GLY A  75      29.312  33.357  56.245  1.00  0.67           C  
ATOM    526  O   GLY A  75      28.218  33.131  56.765  1.00  0.67           O  
ATOM    527  N   ASN A  76      29.803  34.481  56.109  1.00  0.69           N  
ATOM    528  CA  ASN A  76      28.925  35.605  56.416  1.00  0.71           C  
ATOM    529  C   ASN A  76      28.618  36.432  55.171  1.00  0.70           C  
ATOM    530  CB  ASN A  76      29.544  36.489  57.502  1.00  0.67           C  
ATOM    531  O   ASN A  76      29.490  36.635  54.324  1.00  0.70           O  
ATOM    532  CG  ASN A  76      29.578  35.811  58.857  1.00  0.65           C  
ATOM    533  ND2 ASN A  76      30.771  35.437  59.303  1.00  0.72           N  
ATOM    534  OD1 ASN A  76      28.540  35.624  59.498  1.00  0.70           O  
ATOM    535  N   TYR A  77      27.442  37.027  55.120  1.00  0.73           N  
ATOM    536  CA  TYR A  77      27.056  37.936  54.047  1.00  0.76           C  
ATOM    537  C   TYR A  77      27.897  39.207  54.079  1.00  0.74           C  
ATOM    538  CB  TYR A  77      25.570  38.291  54.151  1.00  0.70           C  
ATOM    539  O   TYR A  77      28.150  39.765  55.150  1.00  0.71           O  
ATOM    540  CG  TYR A  77      24.655  37.092  54.103  1.00  0.66           C  
ATOM    541  CD1 TYR A  77      24.363  36.462  52.895  1.00  0.62           C  
ATOM    542  CD2 TYR A  77      24.079  36.587  55.264  1.00  0.63           C  
ATOM    543  CE1 TYR A  77      23.519  35.358  52.845  1.00  0.60           C  
ATOM    544  CE2 TYR A  77      23.233  35.483  55.226  1.00  0.58           C  
ATOM    545  OH  TYR A  77      22.123  33.783  53.970  1.00  0.50           O  
ATOM    546  CZ  TYR A  77      22.960  34.876  54.014  1.00  0.62           C  
ATOM    547  N   ARG A  78      28.348  39.644  53.069  1.00  0.78           N  
ATOM    548  CA  ARG A  78      28.829  40.990  52.777  1.00  0.79           C  
ATOM    549  C   ARG A  78      27.863  41.729  51.857  1.00  0.79           C  
ATOM    550  CB  ARG A  78      30.221  40.937  52.142  1.00  0.77           C  
ATOM    551  O   ARG A  78      27.665  41.332  50.708  1.00  0.78           O  
ATOM    552  CG  ARG A  78      31.294  40.370  53.057  1.00  0.75           C  
ATOM    553  CD  ARG A  78      32.525  39.929  52.276  1.00  0.74           C  
ATOM    554  NE  ARG A  78      32.274  38.705  51.520  1.00  0.68           N  
ATOM    555  NH1 ARG A  78      33.911  37.468  52.580  1.00  0.60           N  
ATOM    556  NH2 ARG A  78      32.627  36.512  50.940  1.00  0.56           N  
ATOM    557  CZ  ARG A  78      32.938  37.564  51.682  1.00  0.72           C  
ATOM    558  N   VAL A  79      27.199  42.787  52.560  1.00  0.81           N  
ATOM    559  CA  VAL A  79      26.045  43.391  51.904  1.00  0.82           C  
ATOM    560  C   VAL A  79      26.269  44.893  51.743  1.00  0.81           C  
ATOM    561  CB  VAL A  79      24.742  43.128  52.693  1.00  0.79           C  
ATOM    562  O   VAL A  79      26.657  45.575  52.695  1.00  0.79           O  
ATOM    563  CG1 VAL A  79      23.532  43.666  51.931  1.00  0.74           C  
ATOM    564  CG2 VAL A  79      24.580  41.635  52.973  1.00  0.73           C  
ATOM    565  N   LEU A  80      26.119  45.445  50.533  1.00  0.81           N  
ATOM    566  CA  LEU A  80      25.899  46.851  50.212  1.00  0.82           C  
ATOM    567  C   LEU A  80      24.449  47.095  49.807  1.00  0.82           C  
ATOM    568  CB  LEU A  80      26.837  47.297  49.087  1.00  0.80           C  
ATOM    569  O   LEU A  80      23.946  46.467  48.873  1.00  0.81           O  
ATOM    570  CG  LEU A  80      26.769  48.773  48.693  1.00  0.75           C  
ATOM    571  CD1 LEU A  80      27.195  49.654  49.864  1.00  0.71           C  
ATOM    572  CD2 LEU A  80      27.641  49.042  47.471  1.00  0.71           C  
ATOM    573  N   ARG A  81      23.747  47.989  50.576  1.00  0.79           N  
ATOM    574  CA  ARG A  81      22.355  48.341  50.316  1.00  0.80           C  
ATOM    575  C   ARG A  81      22.233  49.791  49.860  1.00  0.78           C  
ATOM    576  CB  ARG A  81      21.499  48.111  51.564  1.00  0.77           C  
ATOM    577  O   ARG A  81      22.952  50.664  50.350  1.00  0.77           O  
ATOM    578  CG  ARG A  81      21.293  46.644  51.907  1.00  0.75           C  
ATOM    579  CD  ARG A  81      20.481  46.473  53.183  1.00  0.76           C  
ATOM    580  NE  ARG A  81      20.179  45.069  53.445  1.00  0.73           N  
ATOM    581  NH1 ARG A  81      19.414  45.420  55.597  1.00  0.67           N  
ATOM    582  NH2 ARG A  81      19.442  43.304  54.717  1.00  0.63           N  
ATOM    583  CZ  ARG A  81      19.679  44.601  54.586  1.00  0.74           C  
ATOM    584  N   TRP A  82      21.380  50.051  48.999  1.00  0.79           N  
ATOM    585  CA  TRP A  82      20.914  51.377  48.606  1.00  0.83           C  
ATOM    586  C   TRP A  82      19.503  51.635  49.125  1.00  0.78           C  
ATOM    587  CB  TRP A  82      20.947  51.529  47.082  1.00  0.79           C  
ATOM    588  O   TRP A  82      18.579  50.873  48.833  1.00  0.75           O  
ATOM    589  CG  TRP A  82      22.329  51.535  46.501  1.00  0.73           C  
ATOM    590  CD1 TRP A  82      23.055  52.627  46.114  1.00  0.69           C  
ATOM    591  CD2 TRP A  82      23.149  50.393  46.235  1.00  0.72           C  
ATOM    592  CE2 TRP A  82      24.361  50.867  45.688  1.00  0.74           C  
ATOM    593  CE3 TRP A  82      22.976  49.013  46.409  1.00  0.75           C  
ATOM    594  NE1 TRP A  82      24.278  52.232  45.624  1.00  0.78           N  
ATOM    595  CH2 TRP A  82      25.202  48.664  45.492  1.00  0.75           C  
ATOM    596  CZ2 TRP A  82      25.397  50.009  45.312  1.00  0.77           C  
ATOM    597  CZ3 TRP A  82      24.008  48.161  46.034  1.00  0.76           C  
ATOM    598  N   LEU A  83      19.340  52.496  49.992  1.00  0.78           N  
ATOM    599  CA  LEU A  83      18.114  52.827  50.710  1.00  0.79           C  
ATOM    600  C   LEU A  83      17.473  54.088  50.140  1.00  0.76           C  
ATOM    601  CB  LEU A  83      18.400  53.016  52.202  1.00  0.75           C  
ATOM    602  O   LEU A  83      18.176  55.015  49.731  1.00  0.75           O  
ATOM    603  CG  LEU A  83      18.884  51.779  52.961  1.00  0.70           C  
ATOM    604  CD1 LEU A  83      20.383  51.587  52.759  1.00  0.66           C  
ATOM    605  CD2 LEU A  83      18.550  51.898  54.445  1.00  0.67           C  
ATOM    606  N   THR A  84      16.217  54.173  50.046  1.00  0.79           N  
ATOM    607  CA  THR A  84      15.334  55.323  49.886  1.00  0.82           C  
ATOM    608  C   THR A  84      14.356  55.421  51.054  1.00  0.79           C  
ATOM    609  CB  THR A  84      14.551  55.246  48.562  1.00  0.79           C  
ATOM    610  O   THR A  84      13.651  54.458  51.362  1.00  0.76           O  
ATOM    611  CG2 THR A  84      13.763  56.528  48.314  1.00  0.74           C  
ATOM    612  OG1 THR A  84      15.470  55.046  47.481  1.00  0.81           O  
ATOM    613  N   ASP A  85      14.378  56.613  51.972  1.00  0.73           N  
ATOM    614  CA  ASP A  85      13.595  56.944  53.159  1.00  0.77           C  
ATOM    615  C   ASP A  85      13.701  55.842  54.211  1.00  0.73           C  
ATOM    616  CB  ASP A  85      12.129  57.178  52.787  1.00  0.72           C  
ATOM    617  O   ASP A  85      12.697  55.447  54.807  1.00  0.71           O  
ATOM    618  CG  ASP A  85      11.935  58.365  51.860  1.00  0.67           C  
ATOM    619  OD1 ASP A  85      12.815  59.250  51.810  1.00  0.68           O  
ATOM    620  OD2 ASP A  85      10.890  58.416  51.176  1.00  0.79           O  
ATOM    621  N   GLY A  86      14.961  55.129  54.372  1.00  0.71           N  
ATOM    622  CA  GLY A  86      15.339  54.070  55.294  1.00  0.74           C  
ATOM    623  C   GLY A  86      15.029  52.681  54.768  1.00  0.72           C  
ATOM    624  O   GLY A  86      15.504  51.684  55.315  1.00  0.73           O  
ATOM    625  N   ALA A  87      14.332  52.564  53.600  1.00  0.81           N  
ATOM    626  CA  ALA A  87      14.029  51.242  53.057  1.00  0.84           C  
ATOM    627  C   ALA A  87      15.034  50.849  51.978  1.00  0.82           C  
ATOM    628  CB  ALA A  87      12.610  51.209  52.496  1.00  0.82           C  
ATOM    629  O   ALA A  87      15.360  51.654  51.102  1.00  0.82           O  
ATOM    630  N   SER A  88      15.495  49.729  51.966  1.00  0.84           N  
ATOM    631  CA  SER A  88      16.420  49.169  50.986  1.00  0.86           C  
ATOM    632  C   SER A  88      15.718  48.888  49.662  1.00  0.85           C  
ATOM    633  CB  SER A  88      17.053  47.884  51.520  1.00  0.82           C  
ATOM    634  O   SER A  88      14.705  48.187  49.626  1.00  0.84           O  
ATOM    635  OG  SER A  88      18.173  47.511  50.735  1.00  0.74           O  
ATOM    636  N   ARG A  89      16.262  49.419  48.461  1.00  0.88           N  
ATOM    637  CA  ARG A  89      15.701  49.215  47.129  1.00  0.89           C  
ATOM    638  C   ARG A  89      16.502  48.176  46.352  1.00  0.87           C  
ATOM    639  CB  ARG A  89      15.662  50.534  46.354  1.00  0.88           C  
ATOM    640  O   ARG A  89      15.928  47.332  45.660  1.00  0.86           O  
ATOM    641  CG  ARG A  89      14.765  51.590  46.980  1.00  0.84           C  
ATOM    642  CD  ARG A  89      13.326  51.109  47.100  1.00  0.80           C  
ATOM    643  NE  ARG A  89      12.438  52.174  47.559  1.00  0.84           N  
ATOM    644  NH1 ARG A  89      11.161  50.808  48.915  1.00  0.72           N  
ATOM    645  NH2 ARG A  89      10.685  53.045  48.760  1.00  0.68           N  
ATOM    646  CZ  ARG A  89      11.430  52.007  48.410  1.00  0.81           C  
ATOM    647  N   TRP A  90      17.808  48.247  46.647  1.00  0.81           N  
ATOM    648  CA  TRP A  90      18.746  47.323  46.019  1.00  0.88           C  
ATOM    649  C   TRP A  90      19.756  46.798  47.034  1.00  0.79           C  
ATOM    650  CB  TRP A  90      19.478  48.005  44.859  1.00  0.83           C  
ATOM    651  O   TRP A  90      20.072  47.478  48.013  1.00  0.75           O  
ATOM    652  CG  TRP A  90      18.592  48.351  43.700  1.00  0.76           C  
ATOM    653  CD1 TRP A  90      17.902  49.516  43.510  1.00  0.71           C  
ATOM    654  CD2 TRP A  90      18.297  47.521  42.572  1.00  0.76           C  
ATOM    655  CE2 TRP A  90      17.421  48.248  41.736  1.00  0.82           C  
ATOM    656  CE3 TRP A  90      18.690  46.233  42.187  1.00  0.76           C  
ATOM    657  NE1 TRP A  90      17.196  49.461  42.330  1.00  0.80           N  
ATOM    658  CH2 TRP A  90      17.331  46.465  40.183  1.00  0.78           C  
ATOM    659  CZ2 TRP A  90      16.931  47.728  40.536  1.00  0.79           C  
ATOM    660  CZ3 TRP A  90      18.201  45.716  40.993  1.00  0.78           C  
ATOM    661  N   GLU A  91      20.105  45.546  46.734  1.00  0.87           N  
ATOM    662  CA  GLU A  91      21.099  44.865  47.559  1.00  0.88           C  
ATOM    663  C   GLU A  91      22.087  44.082  46.699  1.00  0.88           C  
ATOM    664  CB  GLU A  91      20.416  43.929  48.560  1.00  0.85           C  
ATOM    665  O   GLU A  91      21.686  43.223  45.910  1.00  0.86           O  
ATOM    666  CG  GLU A  91      21.382  43.227  49.503  1.00  0.78           C  
ATOM    667  CD  GLU A  91      20.684  42.423  50.589  1.00  0.77           C  
ATOM    668  OE1 GLU A  91      20.098  43.032  51.513  1.00  0.79           O  
ATOM    669  OE2 GLU A  91      20.723  41.175  50.515  1.00  0.78           O  
ATOM    670  N   ALA A  92      23.384  44.528  46.794  1.00  0.86           N  
ATOM    671  CA  ALA A  92      24.501  43.718  46.315  1.00  0.87           C  
ATOM    672  C   ALA A  92      25.123  42.914  47.453  1.00  0.85           C  
ATOM    673  CB  ALA A  92      25.556  44.603  45.655  1.00  0.85           C  
ATOM    674  O   ALA A  92      25.539  43.480  48.467  1.00  0.83           O  
ATOM    675  N   GLN A  93      24.959  41.643  47.294  1.00  0.87           N  
ATOM    676  CA  GLN A  93      25.390  40.702  48.322  1.00  0.87           C  
ATOM    677  C   GLN A  93      26.376  39.684  47.756  1.00  0.87           C  
ATOM    678  CB  GLN A  93      24.186  39.984  48.933  1.00  0.85           C  
ATOM    679  O   GLN A  93      26.145  39.115  46.688  1.00  0.85           O  
ATOM    680  CG  GLN A  93      24.554  38.980  50.017  1.00  0.79           C  
ATOM    681  CD  GLN A  93      23.344  38.272  50.596  1.00  0.78           C  
ATOM    682  NE2 GLN A  93      23.455  36.960  50.778  1.00  0.79           N  
ATOM    683  OE1 GLN A  93      22.318  38.899  50.879  1.00  0.79           O  
ATOM    684  N   VAL A  94      27.389  39.446  48.417  1.00  0.85           N  
ATOM    685  CA  VAL A  94      28.188  38.228  48.322  1.00  0.85           C  
ATOM    686  C   VAL A  94      27.722  37.222  49.372  1.00  0.83           C  
ATOM    687  CB  VAL A  94      29.695  38.523  48.498  1.00  0.82           C  
ATOM    688  O   VAL A  94      27.613  37.554  50.554  1.00  0.79           O  
ATOM    689  CG1 VAL A  94      30.512  37.236  48.404  1.00  0.72           C  
ATOM    690  CG2 VAL A  94      30.165  39.536  47.456  1.00  0.71           C  
ATOM    691  N   ASP A  95      27.277  35.991  48.920  1.00  0.78           N  
ATOM    692  CA  ASP A  95      26.584  34.995  49.732  1.00  0.79           C  
ATOM    693  C   ASP A  95      27.488  34.469  50.845  1.00  0.77           C  
ATOM    694  CB  ASP A  95      26.095  33.838  48.860  1.00  0.74           C  
ATOM    695  O   ASP A  95      28.702  34.685  50.821  1.00  0.72           O  
ATOM    696  CG  ASP A  95      24.963  34.234  47.929  1.00  0.67           C  
ATOM    697  OD1 ASP A  95      24.400  35.339  48.089  1.00  0.63           O  
ATOM    698  OD2 ASP A  95      24.629  33.434  47.028  1.00  0.67           O  
ATOM    699  N   ASP A  96      26.751  33.855  51.816  1.00  0.66           N  
ATOM    700  CA  ASP A  96      27.364  33.292  53.015  1.00  0.66           C  
ATOM    701  C   ASP A  96      27.867  31.873  52.760  1.00  0.63           C  
ATOM    702  CB  ASP A  96      26.369  33.296  54.178  1.00  0.60           C  
ATOM    703  O   ASP A  96      28.235  31.161  53.697  1.00  0.59           O  
ATOM    704  CG  ASP A  96      25.145  32.437  53.915  1.00  0.57           C  
ATOM    705  OD1 ASP A  96      24.898  32.069  52.746  1.00  0.61           O  
ATOM    706  OD2 ASP A  96      24.418  32.129  54.884  1.00  0.70           O  
ATOM    707  N   VAL A  97      27.766  31.392  51.535  1.00  0.70           N  
ATOM    708  CA  VAL A  97      28.325  30.074  51.256  1.00  0.70           C  
ATOM    709  C   VAL A  97      29.806  30.051  51.630  1.00  0.70           C  
ATOM    710  CB  VAL A  97      28.144  29.682  49.772  1.00  0.67           C  
ATOM    711  O   VAL A  97      30.574  30.915  51.202  1.00  0.68           O  
ATOM    712  CG1 VAL A  97      28.689  28.279  49.514  1.00  0.62           C  
ATOM    713  CG2 VAL A  97      26.671  29.769  49.374  1.00  0.61           C  
ATOM    714  N   ALA A  98      30.113  29.136  52.486  1.00  0.67           N  
ATOM    715  CA  ALA A  98      31.479  28.897  52.944  1.00  0.68           C  
ATOM    716  C   ALA A  98      32.436  28.755  51.763  1.00  0.67           C  
ATOM    717  CB  ALA A  98      31.536  27.650  53.823  1.00  0.63           C  
ATOM    718  O   ALA A  98      32.179  27.981  50.838  1.00  0.65           O  
ATOM    719  N   GLU A  99      33.407  29.543  51.736  1.00  0.71           N  
ATOM    720  CA  GLU A  99      34.538  29.474  50.816  1.00  0.72           C  
ATOM    721  C   GLU A  99      35.342  28.194  51.025  1.00  0.70           C  
ATOM    722  CB  GLU A  99      35.444  30.697  50.984  1.00  0.67           C  
ATOM    723  O   GLU A  99      35.951  28.002  52.080  1.00  0.66           O  
ATOM    724  CG  GLU A  99      34.781  32.010  50.594  1.00  0.64           C  
ATOM    725  CD  GLU A  99      35.647  33.227  50.881  1.00  0.63           C  
ATOM    726  OE1 GLU A  99      36.733  33.070  51.483  1.00  0.70           O  
ATOM    727  OE2 GLU A  99      35.234  34.346  50.502  1.00  0.64           O  
ATOM    728  N   GLY A 100      34.874  27.081  50.352  1.00  0.57           N  
ATOM    729  CA  GLY A 100      35.490  25.769  50.461  1.00  0.58           C  
ATOM    730  C   GLY A 100      36.807  25.664  49.716  1.00  0.58           C  
ATOM    731  O   GLY A 100      37.159  24.595  49.213  1.00  0.56           O  
ATOM    732  N   GLY A 101      37.774  26.706  49.610  1.00  0.58           N  
ATOM    733  CA  GLY A 101      39.120  26.578  49.074  1.00  0.56           C  
ATOM    734  C   GLY A 101      39.146  26.103  47.634  1.00  0.56           C  
ATOM    735  O   GLY A 101      40.213  25.815  47.089  1.00  0.51           O  
ATOM    736  N   SER A 102      38.504  26.680  46.539  1.00  0.56           N  
ATOM    737  CA  SER A 102      38.516  26.514  45.090  1.00  0.58           C  
ATOM    738  C   SER A 102      37.631  27.551  44.407  1.00  0.55           C  
ATOM    739  CB  SER A 102      38.054  25.107  44.707  1.00  0.49           C  
ATOM    740  O   SER A 102      37.051  27.283  43.353  1.00  0.52           O  
ATOM    741  OG  SER A 102      36.935  24.716  45.484  1.00  0.44           O  
ATOM    742  N   ALA A 103      37.566  28.697  44.929  1.00  0.64           N  
ATOM    743  CA  ALA A 103      36.755  29.811  44.447  1.00  0.66           C  
ATOM    744  C   ALA A 103      35.272  29.450  44.445  1.00  0.62           C  
ATOM    745  CB  ALA A 103      37.200  30.228  43.048  1.00  0.60           C  
ATOM    746  O   ALA A 103      34.468  30.106  43.778  1.00  0.58           O  
ATOM    747  N   ALA A 104      35.073  28.381  45.161  1.00  0.71           N  
ATOM    748  CA  ALA A 104      33.708  27.995  45.506  1.00  0.73           C  
ATOM    749  C   ALA A 104      33.222  28.744  46.744  1.00  0.70           C  
ATOM    750  CB  ALA A 104      33.622  26.487  45.734  1.00  0.67           C  
ATOM    751  O   ALA A 104      33.987  28.960  47.687  1.00  0.67           O  
ATOM    752  N   GLY A 105      31.995  29.349  46.569  1.00  0.73           N  
ATOM    753  CA  GLY A 105      31.331  30.164  47.574  1.00  0.74           C  
ATOM    754  C   GLY A 105      31.599  31.648  47.412  1.00  0.72           C  
ATOM    755  O   GLY A 105      32.419  32.049  46.583  1.00  0.69           O  
ATOM    756  N   SER A 106      30.788  32.494  48.009  1.00  0.76           N  
ATOM    757  CA  SER A 106      30.742  33.942  47.839  1.00  0.78           C  
ATOM    758  C   SER A 106      30.217  34.320  46.458  1.00  0.79           C  
ATOM    759  CB  SER A 106      32.129  34.551  48.049  1.00  0.74           C  
ATOM    760  O   SER A 106      30.843  35.105  45.743  1.00  0.77           O  
ATOM    761  OG  SER A 106      32.602  34.284  49.358  1.00  0.70           O  
ATOM    762  N   ASP A 107      29.343  33.732  46.021  1.00  0.83           N  
ATOM    763  CA  ASP A 107      28.693  34.183  44.794  1.00  0.85           C  
ATOM    764  C   ASP A 107      28.084  35.572  44.972  1.00  0.85           C  
ATOM    765  CB  ASP A 107      27.615  33.187  44.361  1.00  0.83           C  
ATOM    766  O   ASP A 107      27.655  35.930  46.070  1.00  0.85           O  
ATOM    767  CG  ASP A 107      28.180  31.835  43.965  1.00  0.80           C  
ATOM    768  OD1 ASP A 107      29.414  31.714  43.801  1.00  0.82           O  
ATOM    769  OD2 ASP A 107      27.385  30.882  43.813  1.00  0.83           O  
ATOM    770  N   PHE A 108      28.279  36.386  43.874  1.00  0.86           N  
ATOM    771  CA  PHE A 108      27.744  37.742  43.865  1.00  0.87           C  
ATOM    772  C   PHE A 108      26.300  37.750  43.378  1.00  0.87           C  
ATOM    773  CB  PHE A 108      28.601  38.654  42.981  1.00  0.86           C  
ATOM    774  O   PHE A 108      25.982  37.148  42.350  1.00  0.86           O  
ATOM    775  CG  PHE A 108      28.068  40.056  42.859  1.00  0.84           C  
ATOM    776  CD1 PHE A 108      28.324  41.000  43.846  1.00  0.82           C  
ATOM    777  CD2 PHE A 108      27.310  40.430  41.757  1.00  0.83           C  
ATOM    778  CE1 PHE A 108      27.833  42.298  43.736  1.00  0.84           C  
ATOM    779  CE2 PHE A 108      26.816  41.726  41.640  1.00  0.84           C  
ATOM    780  CZ  PHE A 108      27.077  42.658  42.631  1.00  0.83           C  
ATOM    781  N   ARG A 109      25.369  38.342  44.176  1.00  0.87           N  
ATOM    782  CA  ARG A 109      23.992  38.599  43.769  1.00  0.87           C  
ATOM    783  C   ARG A 109      23.668  40.087  43.843  1.00  0.88           C  
ATOM    784  CB  ARG A 109      23.016  37.806  44.640  1.00  0.83           C  
ATOM    785  O   ARG A 109      24.015  40.756  44.819  1.00  0.87           O  
ATOM    786  CG  ARG A 109      23.070  38.172  46.115  1.00  0.72           C  
ATOM    787  CD  ARG A 109      22.172  37.272  46.953  1.00  0.71           C  
ATOM    788  NE  ARG A 109      22.172  37.669  48.358  1.00  0.67           N  
ATOM    789  NH1 ARG A 109      20.898  35.881  49.077  1.00  0.56           N  
ATOM    790  NH2 ARG A 109      21.630  37.449  50.579  1.00  0.51           N  
ATOM    791  CZ  ARG A 109      21.567  36.999  49.335  1.00  0.64           C  
ATOM    792  N   LEU A 110      23.089  40.519  42.826  1.00  0.89           N  
ATOM    793  CA  LEU A 110      22.340  41.771  42.850  1.00  0.90           C  
ATOM    794  C   LEU A 110      20.843  41.506  42.960  1.00  0.89           C  
ATOM    795  CB  LEU A 110      22.634  42.595  41.593  1.00  0.89           C  
ATOM    796  O   LEU A 110      20.263  40.829  42.108  1.00  0.88           O  
ATOM    797  CG  LEU A 110      21.974  43.973  41.517  1.00  0.87           C  
ATOM    798  CD1 LEU A 110      22.506  44.878  42.623  1.00  0.84           C  
ATOM    799  CD2 LEU A 110      22.205  44.602  40.147  1.00  0.84           C  
ATOM    800  N   ALA A 111      20.234  41.938  44.089  1.00  0.88           N  
ATOM    801  CA  ALA A 111      18.818  41.708  44.365  1.00  0.89           C  
ATOM    802  C   ALA A 111      18.043  43.023  44.384  1.00  0.88           C  
ATOM    803  CB  ALA A 111      18.646  40.973  45.692  1.00  0.86           C  
ATOM    804  O   ALA A 111      18.542  44.037  44.878  1.00  0.87           O  
ATOM    805  N   SER A 112      16.975  43.004  43.761  1.00  0.86           N  
ATOM    806  CA  SER A 112      15.986  44.051  43.998  1.00  0.88           C  
ATOM    807  C   SER A 112      15.214  43.799  45.289  1.00  0.87           C  
ATOM    808  CB  SER A 112      15.013  44.146  42.823  1.00  0.86           C  
ATOM    809  O   SER A 112      15.043  42.651  45.702  1.00  0.85           O  
ATOM    810  OG  SER A 112      14.250  42.957  42.703  1.00  0.84           O  
ATOM    811  N   ARG A 113      14.717  44.794  45.945  1.00  0.85           N  
ATOM    812  CA  ARG A 113      13.877  44.799  47.137  1.00  0.86           C  
ATOM    813  C   ARG A 113      12.635  45.659  46.929  1.00  0.85           C  
ATOM    814  CB  ARG A 113      14.664  45.301  48.349  1.00  0.84           C  
ATOM    815  O   ARG A 113      12.645  46.587  46.117  1.00  0.83           O  
ATOM    816  CG  ARG A 113      15.820  44.398  48.750  1.00  0.82           C  
ATOM    817  CD  ARG A 113      16.480  44.865  50.039  1.00  0.83           C  
ATOM    818  NE  ARG A 113      17.302  43.816  50.636  1.00  0.81           N  
ATOM    819  NH1 ARG A 113      15.708  43.154  52.172  1.00  0.74           N  
ATOM    820  NH2 ARG A 113      17.744  42.104  52.101  1.00  0.71           N  
ATOM    821  CZ  ARG A 113      16.916  43.027  51.635  1.00  0.79           C  
ATOM    822  N   ASN A 114      11.585  45.300  47.481  1.00  0.87           N  
ATOM    823  CA  ASN A 114      10.297  45.986  47.457  1.00  0.88           C  
ATOM    824  C   ASN A 114      10.356  47.315  48.206  1.00  0.87           C  
ATOM    825  CB  ASN A 114       9.202  45.094  48.046  1.00  0.86           C  
ATOM    826  O   ASN A 114      11.355  47.620  48.859  1.00  0.84           O  
ATOM    827  CG  ASN A 114       8.959  43.846  47.219  1.00  0.85           C  
ATOM    828  ND2 ASN A 114       8.757  42.719  47.892  1.00  0.89           N  
ATOM    829  OD1 ASN A 114       8.953  43.895  45.986  1.00  0.87           O  
ATOM    830  N   ASP A 115       9.315  48.019  48.229  1.00  0.86           N  
ATOM    831  CA  ASP A 115       9.238  49.379  48.752  1.00  0.88           C  
ATOM    832  C   ASP A 115       9.340  49.388  50.276  1.00  0.85           C  
ATOM    833  CB  ASP A 115       7.937  50.052  48.308  1.00  0.85           C  
ATOM    834  O   ASP A 115       9.851  50.344  50.863  1.00  0.83           O  
ATOM    835  CG  ASP A 115       7.917  50.384  46.827  1.00  0.82           C  
ATOM    836  OD1 ASP A 115       8.999  50.496  46.212  1.00  0.83           O  
ATOM    837  OD2 ASP A 115       6.808  50.538  46.270  1.00  0.87           O  
ATOM    838  N   ASP A 116       9.109  48.217  51.011  1.00  0.82           N  
ATOM    839  CA  ASP A 116       9.234  48.011  52.451  1.00  0.85           C  
ATOM    840  C   ASP A 116      10.623  47.492  52.814  1.00  0.81           C  
ATOM    841  CB  ASP A 116       8.163  47.037  52.948  1.00  0.81           C  
ATOM    842  O   ASP A 116      10.906  47.226  53.984  1.00  0.80           O  
ATOM    843  CG  ASP A 116       8.336  45.633  52.397  1.00  0.78           C  
ATOM    844  OD1 ASP A 116       9.225  45.418  51.544  1.00  0.80           O  
ATOM    845  OD2 ASP A 116       7.574  44.734  52.816  1.00  0.86           O  
ATOM    846  N   GLY A 117      11.397  47.272  51.831  1.00  0.78           N  
ATOM    847  CA  GLY A 117      12.762  46.804  52.007  1.00  0.80           C  
ATOM    848  C   GLY A 117      12.887  45.293  51.946  1.00  0.77           C  
ATOM    849  O   GLY A 117      13.994  44.754  51.997  1.00  0.76           O  
ATOM    850  N   SER A 118      11.734  44.593  51.826  1.00  0.81           N  
ATOM    851  CA  SER A 118      11.750  43.140  51.697  1.00  0.84           C  
ATOM    852  C   SER A 118      12.425  42.708  50.400  1.00  0.81           C  
ATOM    853  CB  SER A 118      10.328  42.581  51.753  1.00  0.81           C  
ATOM    854  O   SER A 118      12.510  43.487  49.449  1.00  0.81           O  
ATOM    855  OG  SER A 118       9.573  43.014  50.635  1.00  0.77           O  
ATOM    856  N   PHE A 119      12.952  41.572  50.279  1.00  0.82           N  
ATOM    857  CA  PHE A 119      13.567  40.983  49.096  1.00  0.86           C  
ATOM    858  C   PHE A 119      12.538  40.792  47.988  1.00  0.84           C  
ATOM    859  CB  PHE A 119      14.223  39.642  49.440  1.00  0.82           C  
ATOM    860  O   PHE A 119      11.489  40.182  48.207  1.00  0.83           O  
ATOM    861  CG  PHE A 119      14.878  38.967  48.265  1.00  0.79           C  
ATOM    862  CD1 PHE A 119      16.179  39.288  47.897  1.00  0.76           C  
ATOM    863  CD2 PHE A 119      14.191  38.011  47.528  1.00  0.78           C  
ATOM    864  CE1 PHE A 119      16.787  38.664  46.810  1.00  0.81           C  
ATOM    865  CE2 PHE A 119      14.792  37.384  46.440  1.00  0.81           C  
ATOM    866  CZ  PHE A 119      16.089  37.713  46.082  1.00  0.79           C  
ATOM    867  N   ASN A 120      12.718  41.323  46.808  1.00  0.90           N  
ATOM    868  CA  ASN A 120      11.914  41.045  45.623  1.00  0.90           C  
ATOM    869  C   ASN A 120      12.474  39.869  44.828  1.00  0.88           C  
ATOM    870  CB  ASN A 120      11.819  42.289  44.736  1.00  0.89           C  
ATOM    871  O   ASN A 120      11.869  38.796  44.790  1.00  0.83           O  
ATOM    872  CG  ASN A 120      10.982  42.057  43.493  1.00  0.87           C  
ATOM    873  ND2 ASN A 120      11.050  42.989  42.550  1.00  0.87           N  
ATOM    874  OD1 ASN A 120      10.280  41.048  43.381  1.00  0.84           O  
ATOM    875  N   LYS A 121      13.532  39.966  44.262  1.00  0.87           N  
ATOM    876  CA  LYS A 121      14.168  38.909  43.481  1.00  0.88           C  
ATOM    877  C   LYS A 121      15.658  39.183  43.298  1.00  0.88           C  
ATOM    878  CB  LYS A 121      13.490  38.767  42.118  1.00  0.86           C  
ATOM    879  O   LYS A 121      16.100  40.330  43.389  1.00  0.87           O  
ATOM    880  CG  LYS A 121      13.610  40.000  41.235  1.00  0.82           C  
ATOM    881  CD  LYS A 121      12.898  39.805  39.903  1.00  0.80           C  
ATOM    882  CE  LYS A 121      12.969  41.059  39.041  1.00  0.81           C  
ATOM    883  NZ  LYS A 121      12.240  40.885  37.749  1.00  0.77           N  
ATOM    884  N   THR A 122      16.484  38.133  42.914  1.00  0.85           N  
ATOM    885  CA  THR A 122      17.828  38.231  42.356  1.00  0.86           C  
ATOM    886  C   THR A 122      17.774  38.557  40.867  1.00  0.86           C  
ATOM    887  CB  THR A 122      18.618  36.926  42.571  1.00  0.84           C  
ATOM    888  O   THR A 122      17.172  37.817  40.085  1.00  0.84           O  
ATOM    889  CG2 THR A 122      20.047  37.057  42.055  1.00  0.81           C  
ATOM    890  OG1 THR A 122      18.653  36.620  43.970  1.00  0.82           O  
ATOM    891  N   VAL A 123      18.267  39.785  40.542  1.00  0.86           N  
ATOM    892  CA  VAL A 123      18.321  40.299  39.178  1.00  0.87           C  
ATOM    893  C   VAL A 123      19.539  39.725  38.456  1.00  0.86           C  
ATOM    894  CB  VAL A 123      18.368  41.844  39.154  1.00  0.86           C  
ATOM    895  O   VAL A 123      19.432  39.258  37.320  1.00  0.84           O  
ATOM    896  CG1 VAL A 123      18.427  42.360  37.718  1.00  0.80           C  
ATOM    897  CG2 VAL A 123      17.159  42.425  39.886  1.00  0.78           C  
ATOM    898  N   ILE A 124      20.594  39.706  39.226  1.00  0.87           N  
ATOM    899  CA  ILE A 124      21.841  39.126  38.741  1.00  0.89           C  
ATOM    900  C   ILE A 124      22.426  38.198  39.803  1.00  0.88           C  
ATOM    901  CB  ILE A 124      22.864  40.220  38.363  1.00  0.87           C  
ATOM    902  O   ILE A 124      22.498  38.559  40.980  1.00  0.86           O  
ATOM    903  CG1 ILE A 124      22.260  41.185  37.337  1.00  0.87           C  
ATOM    904  CG2 ILE A 124      24.155  39.592  37.830  1.00  0.87           C  
ATOM    905  CD1 ILE A 124      23.166  42.355  36.979  1.00  0.83           C  
ATOM    906  N   HIS A 125      22.779  37.021  39.364  1.00  0.87           N  
ATOM    907  CA  HIS A 125      23.589  36.096  40.149  1.00  0.88           C  
ATOM    908  C   HIS A 125      24.821  35.646  39.372  1.00  0.86           C  
ATOM    909  CB  HIS A 125      22.760  34.881  40.569  1.00  0.86           C  
ATOM    910  O   HIS A 125      24.706  35.167  38.241  1.00  0.84           O  
ATOM    911  CG  HIS A 125      23.508  33.911  41.426  1.00  0.82           C  
ATOM    912  CD2 HIS A 125      24.043  34.046  42.662  1.00  0.80           C  
ATOM    913  ND1 HIS A 125      23.781  32.621  41.026  1.00  0.78           N  
ATOM    914  CE1 HIS A 125      24.453  32.002  41.983  1.00  0.83           C  
ATOM    915  NE2 HIS A 125      24.625  32.845  42.986  1.00  0.85           N  
ATOM    916  N   ALA A 126      26.048  35.916  39.904  1.00  0.87           N  
ATOM    917  CA  ALA A 126      27.334  35.548  39.316  1.00  0.88           C  
ATOM    918  C   ALA A 126      28.099  34.592  40.226  1.00  0.86           C  
ATOM    919  CB  ALA A 126      28.168  36.796  39.040  1.00  0.86           C  
ATOM    920  O   ALA A 126      28.340  34.897  41.396  1.00  0.84           O  
ATOM    921  N   LYS A 127      28.365  33.400  39.709  1.00  0.87           N  
ATOM    922  CA  LYS A 127      29.136  32.411  40.456  1.00  0.87           C  
ATOM    923  C   LYS A 127      30.628  32.726  40.408  1.00  0.86           C  
ATOM    924  CB  LYS A 127      28.879  31.006  39.910  1.00  0.84           C  
ATOM    925  O   LYS A 127      31.198  32.892  39.327  1.00  0.84           O  
ATOM    926  CG  LYS A 127      27.560  30.397  40.363  1.00  0.76           C  
ATOM    927  CD  LYS A 127      27.388  28.979  39.836  1.00  0.73           C  
ATOM    928  CE  LYS A 127      26.063  28.373  40.278  1.00  0.70           C  
ATOM    929  NZ  LYS A 127      25.853  27.014  39.696  1.00  0.62           N  
ATOM    930  N   ARG A 128      31.305  32.680  41.472  1.00  0.84           N  
ATOM    931  CA  ARG A 128      32.727  33.001  41.537  1.00  0.84           C  
ATOM    932  C   ARG A 128      33.573  31.852  40.998  1.00  0.83           C  
ATOM    933  CB  ARG A 128      33.140  33.328  42.973  1.00  0.82           C  
ATOM    934  O   ARG A 128      34.650  32.075  40.441  1.00  0.81           O  
ATOM    935  CG  ARG A 128      34.596  33.741  43.117  1.00  0.79           C  
ATOM    936  CD  ARG A 128      34.949  34.068  44.561  1.00  0.79           C  
ATOM    937  NE  ARG A 128      36.388  34.239  44.739  1.00  0.74           N  
ATOM    938  NH1 ARG A 128      36.326  34.128  47.046  1.00  0.65           N  
ATOM    939  NH2 ARG A 128      38.324  34.424  45.961  1.00  0.62           N  
ATOM    940  CZ  ARG A 128      37.009  34.263  45.915  1.00  0.76           C  
ATOM    941  N   SER A 129      33.064  30.579  41.096  1.00  0.82           N  
ATOM    942  CA  SER A 129      33.837  29.378  40.797  1.00  0.83           C  
ATOM    943  C   SER A 129      34.190  29.303  39.315  1.00  0.81           C  
ATOM    944  CB  SER A 129      33.063  28.126  41.209  1.00  0.81           C  
ATOM    945  O   SER A 129      35.316  28.950  38.957  1.00  0.80           O  
ATOM    946  OG  SER A 129      31.764  28.127  40.641  1.00  0.82           O  
ATOM    947  N   ASP A 130      33.216  29.846  38.475  1.00  0.79           N  
ATOM    948  CA  ASP A 130      33.334  29.631  37.036  1.00  0.81           C  
ATOM    949  C   ASP A 130      32.914  30.876  36.258  1.00  0.79           C  
ATOM    950  CB  ASP A 130      32.490  28.430  36.601  1.00  0.78           C  
ATOM    951  O   ASP A 130      32.973  30.895  35.027  1.00  0.77           O  
ATOM    952  CG  ASP A 130      31.020  28.583  36.949  1.00  0.74           C  
ATOM    953  OD1 ASP A 130      30.601  29.687  37.358  1.00  0.75           O  
ATOM    954  OD2 ASP A 130      30.274  27.589  36.815  1.00  0.82           O  
ATOM    955  N   GLY A 131      32.614  32.024  36.846  1.00  0.81           N  
ATOM    956  CA  GLY A 131      32.257  33.299  36.245  1.00  0.83           C  
ATOM    957  C   GLY A 131      30.919  33.268  35.529  1.00  0.81           C  
ATOM    958  O   GLY A 131      30.576  34.203  34.802  1.00  0.80           O  
ATOM    959  N   THR A 132      30.119  32.226  35.801  1.00  0.81           N  
ATOM    960  CA  THR A 132      28.808  32.203  35.162  1.00  0.84           C  
ATOM    961  C   THR A 132      27.879  33.234  35.796  1.00  0.83           C  
ATOM    962  CB  THR A 132      28.167  30.806  35.253  1.00  0.80           C  
ATOM    963  O   THR A 132      27.915  33.446  37.010  1.00  0.83           O  
ATOM    964  CG2 THR A 132      29.003  29.767  34.512  1.00  0.67           C  
ATOM    965  OG1 THR A 132      28.061  30.424  36.630  1.00  0.71           O  
ATOM    966  N   ILE A 133      27.162  33.884  34.902  1.00  0.80           N  
ATOM    967  CA  ILE A 133      26.193  34.909  35.275  1.00  0.82           C  
ATOM    968  C   ILE A 133      24.789  34.460  34.879  1.00  0.80           C  
ATOM    969  CB  ILE A 133      26.527  36.268  34.620  1.00  0.79           C  
ATOM    970  O   ILE A 133      24.575  33.981  33.763  1.00  0.78           O  
ATOM    971  CG1 ILE A 133      27.949  36.704  34.989  1.00  0.78           C  
ATOM    972  CG2 ILE A 133      25.504  37.331  35.031  1.00  0.78           C  
ATOM    973  CD1 ILE A 133      28.407  37.977  34.292  1.00  0.75           C  
ATOM    974  N   SER A 134      23.836  34.508  35.819  1.00  0.83           N  
ATOM    975  CA  SER A 134      22.413  34.282  35.591  1.00  0.84           C  
ATOM    976  C   SER A 134      21.605  35.551  35.839  1.00  0.84           C  
ATOM    977  CB  SER A 134      21.898  33.156  36.489  1.00  0.81           C  
ATOM    978  O   SER A 134      21.882  36.296  36.781  1.00  0.83           O  
ATOM    979  OG  SER A 134      20.521  32.917  36.257  1.00  0.70           O  
ATOM    980  N   PHE A 135      20.745  35.889  34.925  1.00  0.78           N  
ATOM    981  CA  PHE A 135      19.813  37.004  35.048  1.00  0.81           C  
ATOM    982  C   PHE A 135      18.430  36.512  35.457  1.00  0.77           C  
ATOM    983  CB  PHE A 135      19.726  37.781  33.731  1.00  0.77           C  
ATOM    984  O   PHE A 135      17.882  35.600  34.836  1.00  0.74           O  
ATOM    985  CG  PHE A 135      21.012  38.455  33.337  1.00  0.77           C  
ATOM    986  CD1 PHE A 135      21.311  39.734  33.792  1.00  0.75           C  
ATOM    987  CD2 PHE A 135      21.923  37.810  32.511  1.00  0.77           C  
ATOM    988  CE1 PHE A 135      22.501  40.360  33.429  1.00  0.81           C  
ATOM    989  CE2 PHE A 135      23.115  38.430  32.144  1.00  0.80           C  
ATOM    990  CZ  PHE A 135      23.401  39.705  32.603  1.00  0.80           C  
ATOM    991  N   GLY A 136      17.858  36.969  36.495  1.00  0.76           N  
ATOM    992  CA  GLY A 136      16.528  36.736  37.037  1.00  0.79           C  
ATOM    993  C   GLY A 136      16.453  35.509  37.925  1.00  0.73           C  
ATOM    994  O   GLY A 136      15.414  35.238  38.531  1.00  0.71           O  
ATOM    995  N   THR A 137      17.598  34.661  38.001  1.00  0.75           N  
ATOM    996  CA  THR A 137      17.665  33.450  38.811  1.00  0.77           C  
ATOM    997  C   THR A 137      19.050  33.291  39.432  1.00  0.76           C  
ATOM    998  CB  THR A 137      17.327  32.200  37.976  1.00  0.74           C  
ATOM    999  O   THR A 137      19.996  33.976  39.036  1.00  0.76           O  
ATOM   1000  CG2 THR A 137      18.388  31.947  36.910  1.00  0.69           C  
ATOM   1001  OG1 THR A 137      17.254  31.060  38.842  1.00  0.76           O  
ATOM   1002  N   THR A 138      19.097  32.371  40.349  1.00  0.73           N  
ATOM   1003  CA  THR A 138      20.349  31.837  40.873  1.00  0.74           C  
ATOM   1004  C   THR A 138      20.729  30.546  40.153  1.00  0.71           C  
ATOM   1005  CB  THR A 138      20.254  31.574  42.387  1.00  0.71           C  
ATOM   1006  O   THR A 138      21.764  29.945  40.450  1.00  0.70           O  
ATOM   1007  CG2 THR A 138      20.065  32.875  43.160  1.00  0.67           C  
ATOM   1008  OG1 THR A 138      19.140  30.711  42.647  1.00  0.71           O  
ATOM   1009  N   VAL A 139      19.990  30.083  39.324  1.00  0.74           N  
ATOM   1010  CA  VAL A 139      20.250  28.852  38.586  1.00  0.75           C  
ATOM   1011  C   VAL A 139      21.082  29.159  37.343  1.00  0.73           C  
ATOM   1012  CB  VAL A 139      18.938  28.141  38.186  1.00  0.72           C  
ATOM   1013  O   VAL A 139      20.697  29.994  36.521  1.00  0.72           O  
ATOM   1014  CG1 VAL A 139      19.233  26.825  37.468  1.00  0.69           C  
ATOM   1015  CG2 VAL A 139      18.067  27.898  39.418  1.00  0.66           C  
ATOM   1016  N   HIS A 140      22.179  28.601  37.250  1.00  0.70           N  
ATOM   1017  CA  HIS A 140      23.061  28.515  36.091  1.00  0.73           C  
ATOM   1018  C   HIS A 140      22.784  27.254  35.279  1.00  0.68           C  
ATOM   1019  CB  HIS A 140      24.526  28.544  36.531  1.00  0.67           C  
ATOM   1020  O   HIS A 140      22.631  26.168  35.843  1.00  0.65           O  
ATOM   1021  CG  HIS A 140      24.922  29.814  37.215  1.00  0.63           C  
ATOM   1022  CD2 HIS A 140      24.822  30.194  38.511  1.00  0.65           C  
ATOM   1023  ND1 HIS A 140      25.497  30.872  36.545  1.00  0.71           N  
ATOM   1024  CE1 HIS A 140      25.735  31.851  37.403  1.00  0.69           C  
ATOM   1025  NE2 HIS A 140      25.334  31.465  38.602  1.00  0.71           N  
ATOM   1026  N   HIS A 141      22.546  27.376  33.894  1.00  0.62           N  
ATOM   1027  CA  HIS A 141      22.285  26.255  32.999  1.00  0.66           C  
ATOM   1028  C   HIS A 141      23.546  25.847  32.244  1.00  0.60           C  
ATOM   1029  CB  HIS A 141      21.172  26.607  32.009  1.00  0.57           C  
ATOM   1030  O   HIS A 141      23.984  26.552  31.332  1.00  0.57           O  
ATOM   1031  CG  HIS A 141      19.803  26.571  32.609  1.00  0.53           C  
ATOM   1032  CD2 HIS A 141      18.968  27.571  32.979  1.00  0.53           C  
ATOM   1033  ND1 HIS A 141      19.146  25.394  32.896  1.00  0.60           N  
ATOM   1034  CE1 HIS A 141      17.963  25.672  33.417  1.00  0.51           C  
ATOM   1035  NE2 HIS A 141      17.830  26.986  33.478  1.00  0.50           N  
ATOM   1036  N   GLY A 142      24.219  24.647  32.714  1.00  0.64           N  
ATOM   1037  CA  GLY A 142      25.367  23.985  32.114  1.00  0.66           C  
ATOM   1038  C   GLY A 142      26.596  24.870  32.040  1.00  0.63           C  
ATOM   1039  O   GLY A 142      26.972  25.502  33.030  1.00  0.59           O  
ATOM   1040  N   ALA A 143      27.234  24.983  30.724  1.00  0.57           N  
ATOM   1041  CA  ALA A 143      28.434  25.726  30.351  1.00  0.58           C  
ATOM   1042  C   ALA A 143      28.079  27.115  29.826  1.00  0.57           C  
ATOM   1043  CB  ALA A 143      29.235  24.954  29.304  1.00  0.53           C  
ATOM   1044  O   ALA A 143      28.937  27.821  29.292  1.00  0.57           O  
ATOM   1045  N   ALA A 144      26.829  27.471  29.984  1.00  0.68           N  
ATOM   1046  CA  ALA A 144      26.506  28.810  29.500  1.00  0.71           C  
ATOM   1047  C   ALA A 144      27.025  29.880  30.458  1.00  0.72           C  
ATOM   1048  CB  ALA A 144      24.999  28.958  29.309  1.00  0.67           C  
ATOM   1049  O   ALA A 144      26.706  29.862  31.649  1.00  0.73           O  
ATOM   1050  N   GLN A 145      27.885  30.789  29.866  1.00  0.65           N  
ATOM   1051  CA  GLN A 145      28.474  31.891  30.619  1.00  0.71           C  
ATOM   1052  C   GLN A 145      27.407  32.887  31.062  1.00  0.68           C  
ATOM   1053  CB  GLN A 145      29.542  32.602  29.785  1.00  0.65           C  
ATOM   1054  O   GLN A 145      27.556  33.548  32.092  1.00  0.68           O  
ATOM   1055  CG  GLN A 145      30.817  31.791  29.598  1.00  0.61           C  
ATOM   1056  CD  GLN A 145      31.550  31.541  30.903  1.00  0.61           C  
ATOM   1057  NE2 GLN A 145      31.961  30.297  31.123  1.00  0.61           N  
ATOM   1058  OE1 GLN A 145      31.747  32.460  31.705  1.00  0.72           O  
ATOM   1059  N   VAL A 146      26.338  32.881  30.381  1.00  0.74           N  
ATOM   1060  CA  VAL A 146      25.190  33.733  30.674  1.00  0.74           C  
ATOM   1061  C   VAL A 146      23.900  32.930  30.532  1.00  0.72           C  
ATOM   1062  CB  VAL A 146      25.152  34.972  29.751  1.00  0.71           C  
ATOM   1063  O   VAL A 146      23.657  32.311  29.493  1.00  0.69           O  
ATOM   1064  CG1 VAL A 146      23.976  35.878  30.112  1.00  0.75           C  
ATOM   1065  CG2 VAL A 146      26.469  35.741  29.836  1.00  0.73           C  
ATOM   1066  N   THR A 147      23.105  32.803  31.617  1.00  0.73           N  
ATOM   1067  CA  THR A 147      21.769  32.220  31.670  1.00  0.76           C  
ATOM   1068  C   THR A 147      20.725  33.287  31.983  1.00  0.73           C  
ATOM   1069  CB  THR A 147      21.691  31.097  32.721  1.00  0.71           C  
ATOM   1070  O   THR A 147      20.946  34.149  32.836  1.00  0.72           O  
ATOM   1071  CG2 THR A 147      20.328  30.413  32.695  1.00  0.62           C  
ATOM   1072  OG1 THR A 147      22.707  30.124  32.450  1.00  0.70           O  
ATOM   1073  N   SER A 148      19.723  33.345  31.235  1.00  0.74           N  
ATOM   1074  CA  SER A 148      18.563  34.172  31.552  1.00  0.76           C  
ATOM   1075  C   SER A 148      17.376  33.318  31.984  1.00  0.72           C  
ATOM   1076  CB  SER A 148      18.172  35.031  30.348  1.00  0.72           C  
ATOM   1077  O   SER A 148      17.082  32.295  31.363  1.00  0.71           O  
ATOM   1078  OG  SER A 148      17.051  35.843  30.653  1.00  0.74           O  
ATOM   1079  N   TYR A 149      16.844  33.590  33.133  1.00  0.70           N  
ATOM   1080  CA  TYR A 149      15.543  33.069  33.538  1.00  0.70           C  
ATOM   1081  C   TYR A 149      14.413  33.863  32.893  1.00  0.65           C  
ATOM   1082  CB  TYR A 149      15.401  33.102  35.063  1.00  0.64           C  
ATOM   1083  O   TYR A 149      14.087  34.965  33.341  1.00  0.60           O  
ATOM   1084  CG  TYR A 149      14.308  32.205  35.590  1.00  0.60           C  
ATOM   1085  CD1 TYR A 149      14.507  30.832  35.717  1.00  0.57           C  
ATOM   1086  CD2 TYR A 149      13.073  32.727  35.961  1.00  0.61           C  
ATOM   1087  CE1 TYR A 149      13.502  30.001  36.201  1.00  0.65           C  
ATOM   1088  CE2 TYR A 149      12.061  31.906  36.445  1.00  0.63           C  
ATOM   1089  OH  TYR A 149      11.286  29.728  37.042  1.00  0.62           O  
ATOM   1090  CZ  TYR A 149      12.284  30.546  36.562  1.00  0.61           C  
ATOM   1091  N   GLY A 150      14.298  33.532  31.558  1.00  0.56           N  
ATOM   1092  CA  GLY A 150      13.250  34.058  30.698  1.00  0.58           C  
ATOM   1093  C   GLY A 150      13.735  34.386  29.298  1.00  0.56           C  
ATOM   1094  O   GLY A 150      14.891  34.125  28.959  1.00  0.55           O  
ATOM   1095  N   ALA A 151      12.801  34.733  28.490  1.00  0.62           N  
ATOM   1096  CA  ALA A 151      13.159  35.106  27.123  1.00  0.64           C  
ATOM   1097  C   ALA A 151      14.178  36.242  27.114  1.00  0.63           C  
ATOM   1098  CB  ALA A 151      11.913  35.506  26.337  1.00  0.59           C  
ATOM   1099  O   ALA A 151      14.021  37.231  27.833  1.00  0.63           O  
ATOM   1100  N   VAL A 152      15.270  35.957  26.535  1.00  0.68           N  
ATOM   1101  CA  VAL A 152      16.119  37.062  26.101  1.00  0.68           C  
ATOM   1102  C   VAL A 152      15.491  37.752  24.892  1.00  0.68           C  
ATOM   1103  CB  VAL A 152      17.546  36.580  25.758  1.00  0.65           C  
ATOM   1104  O   VAL A 152      15.311  37.134  23.841  1.00  0.66           O  
ATOM   1105  CG1 VAL A 152      18.433  37.759  25.360  1.00  0.65           C  
ATOM   1106  CG2 VAL A 152      18.153  35.827  26.940  1.00  0.64           C  
ATOM   1107  N   GLY A 153      14.700  38.912  25.190  1.00  0.61           N  
ATOM   1108  CA  GLY A 153      14.327  39.809  24.108  1.00  0.63           C  
ATOM   1109  C   GLY A 153      15.522  40.423  23.404  1.00  0.61           C  
ATOM   1110  O   GLY A 153      16.322  41.126  24.024  1.00  0.61           O  
ATOM   1111  N   LEU A 154      15.771  40.072  22.276  1.00  0.70           N  
ATOM   1112  CA  LEU A 154      16.703  40.773  21.399  1.00  0.73           C  
ATOM   1113  C   LEU A 154      16.005  41.912  20.663  1.00  0.72           C  
ATOM   1114  CB  LEU A 154      17.323  39.802  20.391  1.00  0.70           C  
ATOM   1115  O   LEU A 154      14.885  41.746  20.173  1.00  0.70           O  
ATOM   1116  CG  LEU A 154      18.100  38.622  20.976  1.00  0.70           C  
ATOM   1117  CD1 LEU A 154      18.639  37.736  19.857  1.00  0.69           C  
ATOM   1118  CD2 LEU A 154      19.234  39.116  21.867  1.00  0.71           C  
ATOM   1119  N   ARG A 155      16.477  43.195  20.774  1.00  0.72           N  
ATOM   1120  CA  ARG A 155      16.025  44.312  19.952  1.00  0.77           C  
ATOM   1121  C   ARG A 155      16.057  43.951  18.470  1.00  0.77           C  
ATOM   1122  CB  ARG A 155      16.885  45.552  20.207  1.00  0.73           C  
ATOM   1123  O   ARG A 155      17.071  43.464  17.967  1.00  0.77           O  
ATOM   1124  CG  ARG A 155      16.427  46.787  19.448  1.00  0.70           C  
ATOM   1125  CD  ARG A 155      17.271  48.006  19.794  1.00  0.71           C  
ATOM   1126  NE  ARG A 155      16.841  49.187  19.051  1.00  0.71           N  
ATOM   1127  NH1 ARG A 155      18.468  50.580  19.918  1.00  0.53           N  
ATOM   1128  NH2 ARG A 155      16.946  51.389  18.407  1.00  0.47           N  
ATOM   1129  CZ  ARG A 155      17.419  50.383  19.127  1.00  0.73           C  
ATOM   1130  N   ASP A 156      14.817  44.142  17.724  1.00  0.68           N  
ATOM   1131  CA  ASP A 156      14.843  44.057  16.267  1.00  0.78           C  
ATOM   1132  C   ASP A 156      15.804  45.085  15.675  1.00  0.70           C  
ATOM   1133  CB  ASP A 156      13.439  44.256  15.692  1.00  0.65           C  
ATOM   1134  O   ASP A 156      15.782  46.256  16.057  1.00  0.68           O  
ATOM   1135  CG  ASP A 156      13.222  43.511  14.387  1.00  0.57           C  
ATOM   1136  OD1 ASP A 156      14.087  42.697  13.998  1.00  0.56           O  
ATOM   1137  OD2 ASP A 156      12.177  43.742  13.741  1.00  0.73           O  
ATOM   1138  N   ILE A 157      16.733  44.599  14.878  1.00  0.80           N  
ATOM   1139  CA  ILE A 157      17.613  45.480  14.118  1.00  0.80           C  
ATOM   1140  C   ILE A 157      17.239  45.433  12.638  1.00  0.78           C  
ATOM   1141  CB  ILE A 157      19.098  45.096  14.308  1.00  0.77           C  
ATOM   1142  O   ILE A 157      16.797  44.396  12.136  1.00  0.75           O  
ATOM   1143  CG1 ILE A 157      19.334  43.645  13.875  1.00  0.77           C  
ATOM   1144  CG2 ILE A 157      19.530  45.312  15.761  1.00  0.77           C  
ATOM   1145  CD1 ILE A 157      20.794  43.215  13.917  1.00  0.75           C  
ATOM   1146  N   GLY A 158      17.105  46.696  11.946  1.00  0.79           N  
ATOM   1147  CA  GLY A 158      16.678  46.841  10.564  1.00  0.82           C  
ATOM   1148  C   GLY A 158      17.657  46.242   9.571  1.00  0.78           C  
ATOM   1149  O   GLY A 158      17.283  45.915   8.443  1.00  0.75           O  
ATOM   1150  N   ALA A 159      19.047  46.001  10.005  1.00  0.84           N  
ATOM   1151  CA  ALA A 159      20.123  45.497   9.155  1.00  0.85           C  
ATOM   1152  C   ALA A 159      20.935  44.424   9.875  1.00  0.84           C  
ATOM   1153  CB  ALA A 159      21.032  46.641   8.713  1.00  0.82           C  
ATOM   1154  O   ALA A 159      20.944  44.367  11.107  1.00  0.82           O  
ATOM   1155  N   ASP A 160      21.569  43.467   9.166  1.00  0.78           N  
ATOM   1156  CA  ASP A 160      22.530  42.546   9.765  1.00  0.81           C  
ATOM   1157  C   ASP A 160      23.626  43.303  10.511  1.00  0.79           C  
ATOM   1158  CB  ASP A 160      23.148  41.644   8.694  1.00  0.76           C  
ATOM   1159  O   ASP A 160      24.116  44.328  10.032  1.00  0.77           O  
ATOM   1160  CG  ASP A 160      22.142  40.700   8.060  1.00  0.71           C  
ATOM   1161  OD1 ASP A 160      21.062  40.476   8.648  1.00  0.72           O  
ATOM   1162  OD2 ASP A 160      22.433  40.174   6.964  1.00  0.79           O  
ATOM   1163  N   PRO A 161      23.785  42.995  11.768  1.00  0.81           N  
ATOM   1164  CA  PRO A 161      24.938  43.625  12.414  1.00  0.81           C  
ATOM   1165  C   PRO A 161      26.217  43.505  11.588  1.00  0.81           C  
ATOM   1166  CB  PRO A 161      25.066  42.859  13.733  1.00  0.79           C  
ATOM   1167  O   PRO A 161      26.393  42.528  10.855  1.00  0.78           O  
ATOM   1168  CG  PRO A 161      24.404  41.543  13.476  1.00  0.77           C  
ATOM   1169  CD  PRO A 161      23.384  41.727  12.390  1.00  0.78           C  
ATOM   1170  N   ALA A 162      27.124  44.557  11.567  1.00  0.78           N  
ATOM   1171  CA  ALA A 162      28.445  44.501  10.948  1.00  0.77           C  
ATOM   1172  C   ALA A 162      29.235  43.295  11.449  1.00  0.75           C  
ATOM   1173  CB  ALA A 162      29.217  45.789  11.221  1.00  0.73           C  
ATOM   1174  O   ALA A 162      29.185  42.963  12.636  1.00  0.71           O  
ATOM   1175  N   THR A 163      29.730  42.413  10.521  1.00  0.67           N  
ATOM   1176  CA  THR A 163      30.673  41.358  10.877  1.00  0.67           C  
ATOM   1177  C   THR A 163      31.818  41.918  11.717  1.00  0.67           C  
ATOM   1178  CB  THR A 163      31.242  40.670   9.623  1.00  0.59           C  
ATOM   1179  O   THR A 163      32.503  42.854  11.298  1.00  0.63           O  
ATOM   1180  CG2 THR A 163      31.481  39.184   9.871  1.00  0.51           C  
ATOM   1181  OG1 THR A 163      30.313  40.818   8.541  1.00  0.56           O  
ATOM   1182  N   ALA A 164      31.710  41.587  12.996  1.00  0.56           N  
ATOM   1183  CA  ALA A 164      32.920  41.719  13.803  1.00  0.56           C  
ATOM   1184  C   ALA A 164      33.852  40.528  13.593  1.00  0.56           C  
ATOM   1185  CB  ALA A 164      32.562  41.855  15.281  1.00  0.50           C  
ATOM   1186  O   ALA A 164      33.393  39.399  13.404  1.00  0.53           O  
ATOM   1187  N   SER A 165      35.171  40.805  13.244  1.00  0.52           N  
ATOM   1188  CA  SER A 165      36.244  39.816  13.216  1.00  0.52           C  
ATOM   1189  C   SER A 165      36.120  38.832  14.374  1.00  0.52           C  
ATOM   1190  CB  SER A 165      37.609  40.505  13.266  1.00  0.45           C  
ATOM   1191  O   SER A 165      36.148  39.230  15.540  1.00  0.49           O  
ATOM   1192  OG  SER A 165      37.770  41.215  14.482  1.00  0.49           O  
ATOM   1193  N   GLY A 166      35.359  37.587  14.134  1.00  0.55           N  
ATOM   1194  CA  GLY A 166      35.618  36.395  14.925  1.00  0.55           C  
ATOM   1195  C   GLY A 166      34.446  35.992  15.800  1.00  0.54           C  
ATOM   1196  O   GLY A 166      34.552  35.058  16.597  1.00  0.50           O  
ATOM   1197  N   GLY A 167      33.158  36.479  15.543  1.00  0.65           N  
ATOM   1198  CA  GLY A 167      32.056  36.010  16.369  1.00  0.66           C  
ATOM   1199  C   GLY A 167      30.775  35.792  15.586  1.00  0.65           C  
ATOM   1200  O   GLY A 167      30.571  36.405  14.536  1.00  0.61           O  
ATOM   1201  N   THR A 168      30.102  34.753  16.032  1.00  0.75           N  
ATOM   1202  CA  THR A 168      28.730  34.500  15.605  1.00  0.78           C  
ATOM   1203  C   THR A 168      27.748  35.337  16.419  1.00  0.75           C  
ATOM   1204  CB  THR A 168      28.370  33.008  15.737  1.00  0.73           C  
ATOM   1205  O   THR A 168      27.852  35.409  17.645  1.00  0.72           O  
ATOM   1206  CG2 THR A 168      27.011  32.713  15.112  1.00  0.65           C  
ATOM   1207  OG1 THR A 168      29.369  32.221  15.076  1.00  0.74           O  
ATOM   1208  N   TYR A 169      26.936  36.241  15.684  1.00  0.78           N  
ATOM   1209  CA  TYR A 169      25.890  37.050  16.299  1.00  0.80           C  
ATOM   1210  C   TYR A 169      24.523  36.398  16.125  1.00  0.78           C  
ATOM   1211  CB  TYR A 169      25.877  38.459  15.699  1.00  0.76           C  
ATOM   1212  O   TYR A 169      24.148  36.016  15.014  1.00  0.76           O  
ATOM   1213  CG  TYR A 169      27.174  39.209  15.881  1.00  0.71           C  
ATOM   1214  CD1 TYR A 169      27.396  39.993  17.010  1.00  0.69           C  
ATOM   1215  CD2 TYR A 169      28.180  39.135  14.923  1.00  0.70           C  
ATOM   1216  CE1 TYR A 169      28.589  40.687  17.181  1.00  0.72           C  
ATOM   1217  CE2 TYR A 169      29.378  39.824  15.083  1.00  0.70           C  
ATOM   1218  OH  TYR A 169      30.756  41.281  16.378  1.00  0.60           O  
ATOM   1219  CZ  TYR A 169      29.573  40.596  16.214  1.00  0.72           C  
ATOM   1220  N   VAL A 170      23.904  36.163  17.308  1.00  0.81           N  
ATOM   1221  CA  VAL A 170      22.464  35.930  17.278  1.00  0.83           C  
ATOM   1222  C   VAL A 170      21.722  37.250  17.474  1.00  0.82           C  
ATOM   1223  CB  VAL A 170      22.032  34.910  18.356  1.00  0.80           C  
ATOM   1224  O   VAL A 170      22.021  38.005  18.402  1.00  0.81           O  
ATOM   1225  CG1 VAL A 170      20.535  34.624  18.258  1.00  0.77           C  
ATOM   1226  CG2 VAL A 170      22.836  33.619  18.221  1.00  0.76           C  
ATOM   1227  N   TYR A 171      20.988  37.706  16.437  1.00  0.80           N  
ATOM   1228  CA  TYR A 171      20.236  38.953  16.514  1.00  0.82           C  
ATOM   1229  C   TYR A 171      18.817  38.767  15.991  1.00  0.82           C  
ATOM   1230  CB  TYR A 171      20.944  40.057  15.723  1.00  0.80           C  
ATOM   1231  O   TYR A 171      18.530  37.795  15.289  1.00  0.81           O  
ATOM   1232  CG  TYR A 171      21.045  39.774  14.244  1.00  0.81           C  
ATOM   1233  CD1 TYR A 171      22.040  38.938  13.741  1.00  0.79           C  
ATOM   1234  CD2 TYR A 171      20.148  40.343  13.346  1.00  0.81           C  
ATOM   1235  CE1 TYR A 171      22.139  38.676  12.379  1.00  0.83           C  
ATOM   1236  CE2 TYR A 171      20.237  40.088  11.981  1.00  0.82           C  
ATOM   1237  OH  TYR A 171      21.327  38.998  10.158  1.00  0.74           O  
ATOM   1238  CZ  TYR A 171      21.234  39.254  11.508  1.00  0.81           C  
ATOM   1239  N   SER A 172      17.888  39.585  16.414  1.00  0.77           N  
ATOM   1240  CA  SER A 172      16.568  39.713  15.806  1.00  0.81           C  
ATOM   1241  C   SER A 172      16.584  40.713  14.655  1.00  0.79           C  
ATOM   1242  CB  SER A 172      15.535  40.140  16.849  1.00  0.77           C  
ATOM   1243  O   SER A 172      17.154  41.799  14.778  1.00  0.78           O  
ATOM   1244  OG  SER A 172      14.239  40.201  16.278  1.00  0.74           O  
ATOM   1245  N   LYS A 173      16.005  40.314  13.514  1.00  0.84           N  
ATOM   1246  CA  LYS A 173      15.726  41.131  12.336  1.00  0.87           C  
ATOM   1247  C   LYS A 173      14.357  40.798  11.749  1.00  0.84           C  
ATOM   1248  CB  LYS A 173      16.811  40.934  11.277  1.00  0.83           C  
ATOM   1249  O   LYS A 173      14.080  39.643  11.420  1.00  0.81           O  
ATOM   1250  CG  LYS A 173      16.629  41.796  10.036  1.00  0.77           C  
ATOM   1251  CD  LYS A 173      17.737  41.554   9.019  1.00  0.78           C  
ATOM   1252  CE  LYS A 173      17.392  40.409   8.076  1.00  0.82           C  
ATOM   1253  NZ  LYS A 173      18.413  40.253   6.997  1.00  0.74           N  
ATOM   1254  N   SER A 174      13.404  41.770  11.703  1.00  0.81           N  
ATOM   1255  CA  SER A 174      12.006  41.663  11.298  1.00  0.84           C  
ATOM   1256  C   SER A 174      11.280  40.587  12.099  1.00  0.79           C  
ATOM   1257  CB  SER A 174      11.902  41.355   9.804  1.00  0.79           C  
ATOM   1258  O   SER A 174      10.555  39.767  11.532  1.00  0.76           O  
ATOM   1259  OG  SER A 174      12.631  42.303   9.043  1.00  0.72           O  
ATOM   1260  N   GLY A 175      11.495  40.457  13.384  1.00  0.80           N  
ATOM   1261  CA  GLY A 175      10.846  39.529  14.296  1.00  0.82           C  
ATOM   1262  C   GLY A 175      11.388  38.116  14.194  1.00  0.77           C  
ATOM   1263  O   GLY A 175      10.841  37.190  14.797  1.00  0.75           O  
ATOM   1264  N   LYS A 176      12.457  37.907  13.505  1.00  0.83           N  
ATOM   1265  CA  LYS A 176      13.062  36.594  13.296  1.00  0.85           C  
ATOM   1266  C   LYS A 176      14.482  36.548  13.851  1.00  0.84           C  
ATOM   1267  CB  LYS A 176      13.069  36.238  11.809  1.00  0.83           C  
ATOM   1268  O   LYS A 176      15.197  37.552  13.825  1.00  0.82           O  
ATOM   1269  CG  LYS A 176      11.685  36.180  11.179  1.00  0.79           C  
ATOM   1270  CD  LYS A 176      11.760  35.870   9.690  1.00  0.78           C  
ATOM   1271  CE  LYS A 176      10.381  35.884   9.044  1.00  0.80           C  
ATOM   1272  NZ  LYS A 176      10.447  35.554   7.589  1.00  0.75           N  
ATOM   1273  N   LEU A 177      14.889  35.421  14.410  1.00  0.79           N  
ATOM   1274  CA  LEU A 177      16.249  35.208  14.895  1.00  0.81           C  
ATOM   1275  C   LEU A 177      17.180  34.825  13.750  1.00  0.79           C  
ATOM   1276  CB  LEU A 177      16.270  34.120  15.971  1.00  0.77           C  
ATOM   1277  O   LEU A 177      16.860  33.940  12.953  1.00  0.77           O  
ATOM   1278  CG  LEU A 177      16.037  34.585  17.410  1.00  0.71           C  
ATOM   1279  CD1 LEU A 177      15.419  33.462  18.236  1.00  0.66           C  
ATOM   1280  CD2 LEU A 177      17.344  35.060  18.036  1.00  0.67           C  
ATOM   1281  N   PHE A 178      18.246  35.569  13.564  1.00  0.81           N  
ATOM   1282  CA  PHE A 178      19.334  35.308  12.629  1.00  0.82           C  
ATOM   1283  C   PHE A 178      20.633  35.024  13.374  1.00  0.80           C  
ATOM   1284  CB  PHE A 178      19.523  36.495  11.678  1.00  0.79           C  
ATOM   1285  O   PHE A 178      20.838  35.519  14.484  1.00  0.78           O  
ATOM   1286  CG  PHE A 178      18.418  36.645  10.668  1.00  0.79           C  
ATOM   1287  CD1 PHE A 178      18.571  36.165   9.373  1.00  0.77           C  
ATOM   1288  CD2 PHE A 178      17.226  37.268  11.013  1.00  0.79           C  
ATOM   1289  CE1 PHE A 178      17.550  36.303   8.436  1.00  0.83           C  
ATOM   1290  CE2 PHE A 178      16.201  37.409  10.082  1.00  0.83           C  
ATOM   1291  CZ  PHE A 178      16.365  36.927   8.794  1.00  0.83           C  
ATOM   1292  N   VAL A 179      21.437  34.044  12.881  1.00  0.81           N  
ATOM   1293  CA  VAL A 179      22.855  33.908  13.198  1.00  0.82           C  
ATOM   1294  C   VAL A 179      23.696  34.503  12.070  1.00  0.80           C  
ATOM   1295  CB  VAL A 179      23.245  32.432  13.432  1.00  0.79           C  
ATOM   1296  O   VAL A 179      23.528  34.139  10.904  1.00  0.79           O  
ATOM   1297  CG1 VAL A 179      24.742  32.307  13.712  1.00  0.74           C  
ATOM   1298  CG2 VAL A 179      22.433  31.842  14.584  1.00  0.73           C  
ATOM   1299  N   LYS A 180      24.416  35.487  12.220  1.00  0.81           N  
ATOM   1300  CA  LYS A 180      25.530  35.916  11.380  1.00  0.83           C  
ATOM   1301  C   LYS A 180      26.822  35.208  11.777  1.00  0.81           C  
ATOM   1302  CB  LYS A 180      25.715  37.432  11.466  1.00  0.80           C  
ATOM   1303  O   LYS A 180      27.272  35.320  12.919  1.00  0.79           O  
ATOM   1304  CG  LYS A 180      26.705  37.993  10.456  1.00  0.77           C  
ATOM   1305  CD  LYS A 180      26.643  39.514  10.399  1.00  0.77           C  
ATOM   1306  CE  LYS A 180      27.524  40.069   9.287  1.00  0.81           C  
ATOM   1307  NZ  LYS A 180      27.313  41.535   9.093  1.00  0.73           N  
ATOM   1308  N   GLN A 181      27.354  34.396  10.953  1.00  0.80           N  
ATOM   1309  CA  GLN A 181      28.600  33.657  11.122  1.00  0.81           C  
ATOM   1310  C   GLN A 181      29.810  34.567  10.929  1.00  0.81           C  
ATOM   1311  CB  GLN A 181      28.665  32.483  10.143  1.00  0.79           C  
ATOM   1312  O   GLN A 181      29.674  35.698  10.458  1.00  0.79           O  
ATOM   1313  CG  GLN A 181      27.604  31.419  10.388  1.00  0.74           C  
ATOM   1314  CD  GLN A 181      27.757  30.216   9.476  1.00  0.74           C  
ATOM   1315  NE2 GLN A 181      27.465  29.032  10.003  1.00  0.71           N  
ATOM   1316  OE1 GLN A 181      28.134  30.351   8.308  1.00  0.76           O  
ATOM   1317  N   ALA A 182      30.895  34.116  11.233  1.00  0.77           N  
ATOM   1318  CA  ALA A 182      32.146  34.868  11.182  1.00  0.78           C  
ATOM   1319  C   ALA A 182      32.520  35.215   9.744  1.00  0.76           C  
ATOM   1320  CB  ALA A 182      33.271  34.076  11.845  1.00  0.75           C  
ATOM   1321  O   ALA A 182      33.207  36.210   9.497  1.00  0.74           O  
ATOM   1322  N   ASP A 183      32.073  34.432   8.630  1.00  0.74           N  
ATOM   1323  CA  ASP A 183      32.290  34.689   7.210  1.00  0.75           C  
ATOM   1324  C   ASP A 183      31.351  35.779   6.699  1.00  0.74           C  
ATOM   1325  CB  ASP A 183      32.100  33.406   6.398  1.00  0.72           C  
ATOM   1326  O   ASP A 183      31.426  36.173   5.533  1.00  0.73           O  
ATOM   1327  CG  ASP A 183      30.669  32.896   6.422  1.00  0.70           C  
ATOM   1328  OD1 ASP A 183      29.822  33.490   7.123  1.00  0.74           O  
ATOM   1329  OD2 ASP A 183      30.388  31.890   5.736  1.00  0.80           O  
ATOM   1330  N   GLY A 184      30.408  36.342   7.458  1.00  0.76           N  
ATOM   1331  CA  GLY A 184      29.432  37.349   7.075  1.00  0.78           C  
ATOM   1332  C   GLY A 184      28.108  36.759   6.630  1.00  0.76           C  
ATOM   1333  O   GLY A 184      27.131  37.486   6.436  1.00  0.75           O  
ATOM   1334  N   THR A 185      28.070  35.416   6.543  1.00  0.79           N  
ATOM   1335  CA  THR A 185      26.798  34.816   6.157  1.00  0.81           C  
ATOM   1336  C   THR A 185      25.811  34.843   7.321  1.00  0.80           C  
ATOM   1337  CB  THR A 185      26.987  33.365   5.676  1.00  0.77           C  
ATOM   1338  O   THR A 185      26.163  34.488   8.448  1.00  0.78           O  
ATOM   1339  CG2 THR A 185      26.924  33.278   4.154  1.00  0.65           C  
ATOM   1340  OG1 THR A 185      28.262  32.884   6.119  1.00  0.69           O  
ATOM   1341  N   SER A 186      24.629  35.418   7.121  1.00  0.81           N  
ATOM   1342  CA  SER A 186      23.496  35.434   8.041  1.00  0.82           C  
ATOM   1343  C   SER A 186      22.444  34.406   7.640  1.00  0.78           C  
ATOM   1344  CB  SER A 186      22.867  36.827   8.093  1.00  0.77           C  
ATOM   1345  O   SER A 186      22.068  34.319   6.469  1.00  0.74           O  
ATOM   1346  OG  SER A 186      23.804  37.785   8.554  1.00  0.71           O  
ATOM   1347  N   PHE A 187      22.087  33.456   8.548  1.00  0.80           N  
ATOM   1348  CA  PHE A 187      20.961  32.551   8.353  1.00  0.82           C  
ATOM   1349  C   PHE A 187      19.915  32.746   9.444  1.00  0.81           C  
ATOM   1350  CB  PHE A 187      21.435  31.095   8.335  1.00  0.77           C  
ATOM   1351  O   PHE A 187      20.252  33.081  10.582  1.00  0.78           O  
ATOM   1352  CG  PHE A 187      22.252  30.708   9.538  1.00  0.69           C  
ATOM   1353  CD1 PHE A 187      23.611  30.993   9.595  1.00  0.63           C  
ATOM   1354  CD2 PHE A 187      21.660  30.058  10.614  1.00  0.65           C  
ATOM   1355  CE1 PHE A 187      24.369  30.635  10.708  1.00  0.59           C  
ATOM   1356  CE2 PHE A 187      22.411  29.698  11.729  1.00  0.59           C  
ATOM   1357  CZ  PHE A 187      23.765  29.987  11.774  1.00  0.61           C  
ATOM   1358  N   GLN A 188      18.654  32.793   9.196  1.00  0.80           N  
ATOM   1359  CA  GLN A 188      17.518  32.731  10.110  1.00  0.81           C  
ATOM   1360  C   GLN A 188      17.523  31.429  10.907  1.00  0.80           C  
ATOM   1361  CB  GLN A 188      16.203  32.872   9.342  1.00  0.77           C  
ATOM   1362  O   GLN A 188      17.581  30.342  10.329  1.00  0.78           O  
ATOM   1363  CG  GLN A 188      14.977  32.989  10.239  1.00  0.73           C  
ATOM   1364  CD  GLN A 188      13.692  33.176   9.454  1.00  0.72           C  
ATOM   1365  NE2 GLN A 188      12.560  32.920  10.101  1.00  0.70           N  
ATOM   1366  OE1 GLN A 188      13.716  33.549   8.277  1.00  0.78           O  
ATOM   1367  N   ILE A 189      17.650  31.477  12.310  1.00  0.74           N  
ATOM   1368  CA  ILE A 189      17.610  30.366  13.255  1.00  0.72           C  
ATOM   1369  C   ILE A 189      16.194  29.797  13.322  1.00  0.69           C  
ATOM   1370  CB  ILE A 189      18.079  30.803  14.661  1.00  0.68           C  
ATOM   1371  O   ILE A 189      15.277  30.455  13.818  1.00  0.62           O  
ATOM   1372  CG1 ILE A 189      19.517  31.332  14.603  1.00  0.67           C  
ATOM   1373  CG2 ILE A 189      17.962  29.642  15.654  1.00  0.65           C  
ATOM   1374  CD1 ILE A 189      20.027  31.883  15.928  1.00  0.64           C  
ATOM   1375  N   ALA A 190      15.533  29.386  12.155  1.00  0.68           N  
ATOM   1376  CA  ALA A 190      14.352  28.529  12.094  1.00  0.67           C  
ATOM   1377  C   ALA A 190      13.803  28.452  10.672  1.00  0.66           C  
ATOM   1378  CB  ALA A 190      13.275  29.039  13.049  1.00  0.60           C  
ATOM   1379  O   ALA A 190      12.630  28.131  10.469  1.00  0.60           O  
ATOM   1380  N   GLN A 191      14.644  28.719   9.715  1.00  0.56           N  
ATOM   1381  CA  GLN A 191      14.315  28.209   8.388  1.00  0.57           C  
ATOM   1382  C   GLN A 191      15.203  27.025   8.018  1.00  0.55           C  
ATOM   1383  CB  GLN A 191      14.450  29.315   7.340  1.00  0.51           C  
ATOM   1384  O   GLN A 191      16.361  27.206   7.635  1.00  0.53           O  
ATOM   1385  CG  GLN A 191      13.184  29.548   6.526  1.00  0.48           C  
ATOM   1386  CD  GLN A 191      13.351  30.634   5.479  1.00  0.52           C  
ATOM   1387  NE2 GLN A 191      12.358  30.775   4.608  1.00  0.44           N  
ATOM   1388  OE1 GLN A 191      14.364  31.340   5.455  1.00  0.57           O  
ATOM   1389  N   VAL A 192      14.955  25.793   8.680  1.00  0.56           N  
ATOM   1390  CA  VAL A 192      15.355  24.583   7.969  1.00  0.58           C  
ATOM   1391  C   VAL A 192      14.541  24.446   6.684  1.00  0.56           C  
ATOM   1392  CB  VAL A 192      15.180  23.324   8.848  1.00  0.52           C  
ATOM   1393  O   VAL A 192      13.325  24.250   6.730  1.00  0.54           O  
ATOM   1394  CG1 VAL A 192      15.937  22.140   8.250  1.00  0.48           C  
ATOM   1395  CG2 VAL A 192      15.652  23.600  10.274  1.00  0.48           C  
ATOM   1396  N   SER A 193      14.820  25.136   5.648  1.00  0.52           N  
ATOM   1397  CA  SER A 193      14.532  24.521   4.357  1.00  0.54           C  
ATOM   1398  C   SER A 193      15.369  23.264   4.144  1.00  0.52           C  
ATOM   1399  CB  SER A 193      14.788  25.513   3.221  1.00  0.49           C  
ATOM   1400  O   SER A 193      16.600  23.322   4.161  1.00  0.51           O  
ATOM   1401  OG  SER A 193      14.875  24.841   1.976  1.00  0.50           O  
ATOM   1402  N   TYR A 194      14.937  22.091   4.564  1.00  0.55           N  
ATOM   1403  CA  TYR A 194      15.477  20.918   3.885  1.00  0.57           C  
ATOM   1404  C   TYR A 194      15.234  20.997   2.383  1.00  0.55           C  
ATOM   1405  CB  TYR A 194      14.855  19.637   4.449  1.00  0.52           C  
ATOM   1406  O   TYR A 194      14.101  21.207   1.942  1.00  0.54           O  
ATOM   1407  CG  TYR A 194      15.186  19.388   5.900  1.00  0.52           C  
ATOM   1408  CD1 TYR A 194      16.401  18.814   6.270  1.00  0.49           C  
ATOM   1409  CD2 TYR A 194      14.286  19.726   6.905  1.00  0.50           C  
ATOM   1410  CE1 TYR A 194      16.709  18.582   7.606  1.00  0.48           C  
ATOM   1411  CE2 TYR A 194      14.584  19.498   8.244  1.00  0.49           C  
ATOM   1412  OH  TYR A 194      16.096  18.699   9.909  1.00  0.46           O  
ATOM   1413  CZ  TYR A 194      15.796  18.927   8.584  1.00  0.45           C  
ATOM   1414  N   PRO A 195      16.291  21.404   1.580  1.00  0.56           N  
ATOM   1415  CA  PRO A 195      16.171  20.994   0.179  1.00  0.56           C  
ATOM   1416  C   PRO A 195      15.610  19.582   0.024  1.00  0.56           C  
ATOM   1417  CB  PRO A 195      17.611  21.068  -0.335  1.00  0.54           C  
ATOM   1418  O   PRO A 195      15.723  18.765   0.941  1.00  0.55           O  
ATOM   1419  CG  PRO A 195      18.460  20.824   0.871  1.00  0.53           C  
ATOM   1420  CD  PRO A 195      17.725  21.326   2.081  1.00  0.55           C  
ATOM   1421  N   VAL A 196      14.390  19.268  -0.578  1.00  0.53           N  
ATOM   1422  CA  VAL A 196      14.104  17.907  -1.021  1.00  0.53           C  
ATOM   1423  C   VAL A 196      15.377  17.066  -0.960  1.00  0.53           C  
ATOM   1424  CB  VAL A 196      13.519  17.887  -2.451  1.00  0.49           C  
ATOM   1425  O   VAL A 196      16.344  17.339  -1.675  1.00  0.52           O  
ATOM   1426  CG1 VAL A 196      13.176  16.459  -2.873  1.00  0.44           C  
ATOM   1427  CG2 VAL A 196      12.286  18.784  -2.535  1.00  0.46           C  
ATOM   1428  N   THR A 197      15.814  16.416   0.159  1.00  0.58           N  
ATOM   1429  CA  THR A 197      16.994  15.577   0.338  1.00  0.60           C  
ATOM   1430  C   THR A 197      16.995  14.425  -0.662  1.00  0.59           C  
ATOM   1431  CB  THR A 197      17.069  15.017   1.771  1.00  0.55           C  
ATOM   1432  O   THR A 197      18.053  13.889  -0.998  1.00  0.57           O  
ATOM   1433  CG2 THR A 197      17.402  16.117   2.774  1.00  0.49           C  
ATOM   1434  OG1 THR A 197      15.806  14.436   2.117  1.00  0.54           O  
ATOM   1435  N   SER A 198      15.943  14.150  -1.274  1.00  0.66           N  
ATOM   1436  CA  SER A 198      15.811  13.082  -2.260  1.00  0.68           C  
ATOM   1437  C   SER A 198      14.572  13.279  -3.127  1.00  0.66           C  
ATOM   1438  CB  SER A 198      15.748  11.719  -1.569  1.00  0.63           C  
ATOM   1439  O   SER A 198      13.540  13.752  -2.646  1.00  0.64           O  
ATOM   1440  OG  SER A 198      14.507  11.548  -0.905  1.00  0.63           O  
ATOM   1441  N   VAL A 199      14.617  13.248  -4.315  1.00  0.62           N  
ATOM   1442  CA  VAL A 199      13.596  13.038  -5.336  1.00  0.65           C  
ATOM   1443  C   VAL A 199      13.864  11.729  -6.073  1.00  0.62           C  
ATOM   1444  CB  VAL A 199      13.545  14.214  -6.338  1.00  0.61           C  
ATOM   1445  O   VAL A 199      14.957  11.520  -6.605  1.00  0.61           O  
ATOM   1446  CG1 VAL A 199      12.693  13.851  -7.553  1.00  0.56           C  
ATOM   1447  CG2 VAL A 199      13.005  15.470  -5.658  1.00  0.57           C  
ATOM   1448  N   ASN A 200      12.920  10.713  -5.828  1.00  0.62           N  
ATOM   1449  CA  ASN A 200      12.951   9.365  -6.384  1.00  0.65           C  
ATOM   1450  C   ASN A 200      14.198   8.605  -5.940  1.00  0.62           C  
ATOM   1451  CB  ASN A 200      12.874   9.412  -7.912  1.00  0.60           C  
ATOM   1452  O   ASN A 200      14.901   8.021  -6.767  1.00  0.61           O  
ATOM   1453  CG  ASN A 200      11.479   9.725  -8.417  1.00  0.58           C  
ATOM   1454  ND2 ASN A 200      11.363   9.990  -9.712  1.00  0.65           N  
ATOM   1455  OD1 ASN A 200      10.514   9.729  -7.648  1.00  0.61           O  
ATOM   1456  N   SER A 201      14.653   8.696  -4.497  1.00  0.61           N  
ATOM   1457  CA  SER A 201      15.782   8.076  -3.811  1.00  0.64           C  
ATOM   1458  C   SER A 201      17.108   8.649  -4.300  1.00  0.61           C  
ATOM   1459  CB  SER A 201      15.767   6.560  -4.013  1.00  0.58           C  
ATOM   1460  O   SER A 201      18.175   8.248  -3.828  1.00  0.61           O  
ATOM   1461  OG  SER A 201      14.491   6.025  -3.707  1.00  0.55           O  
ATOM   1462  N   LYS A 202      17.145   9.717  -5.137  1.00  0.68           N  
ATOM   1463  CA  LYS A 202      18.340  10.484  -5.477  1.00  0.69           C  
ATOM   1464  C   LYS A 202      18.522  11.667  -4.530  1.00  0.68           C  
ATOM   1465  CB  LYS A 202      18.268  10.978  -6.923  1.00  0.66           C  
ATOM   1466  O   LYS A 202      17.595  12.453  -4.324  1.00  0.67           O  
ATOM   1467  CG  LYS A 202      18.244   9.862  -7.957  1.00  0.65           C  
ATOM   1468  CD  LYS A 202      18.231  10.415  -9.376  1.00  0.65           C  
ATOM   1469  CE  LYS A 202      18.173   9.300 -10.412  1.00  0.66           C  
ATOM   1470  NZ  LYS A 202      18.162   9.838 -11.805  1.00  0.58           N  
ATOM   1471  N   THR A 203      19.513  11.770  -3.815  1.00  0.69           N  
ATOM   1472  CA  THR A 203      20.023  12.788  -2.903  1.00  0.71           C  
ATOM   1473  C   THR A 203      21.034  13.688  -3.607  1.00  0.69           C  
ATOM   1474  CB  THR A 203      20.675  12.150  -1.662  1.00  0.65           C  
ATOM   1475  O   THR A 203      21.730  13.248  -4.524  1.00  0.66           O  
ATOM   1476  CG2 THR A 203      19.645  11.408  -0.819  1.00  0.57           C  
ATOM   1477  OG1 THR A 203      21.687  11.226  -2.084  1.00  0.64           O  
ATOM   1478  N   GLY A 204      21.001  15.125  -3.311  1.00  0.66           N  
ATOM   1479  CA  GLY A 204      21.873  16.151  -3.863  1.00  0.67           C  
ATOM   1480  C   GLY A 204      21.236  16.925  -5.001  1.00  0.66           C  
ATOM   1481  O   GLY A 204      20.020  17.124  -5.020  1.00  0.63           O  
ATOM   1482  N   ASN A 205      21.879  17.727  -5.719  1.00  0.67           N  
ATOM   1483  CA  ASN A 205      21.501  18.304  -7.004  1.00  0.68           C  
ATOM   1484  C   ASN A 205      21.020  17.233  -7.980  1.00  0.67           C  
ATOM   1485  CB  ASN A 205      22.670  19.085  -7.607  1.00  0.64           C  
ATOM   1486  O   ASN A 205      21.807  16.710  -8.771  1.00  0.64           O  
ATOM   1487  CG  ASN A 205      22.273  20.479  -8.053  1.00  0.61           C  
ATOM   1488  ND2 ASN A 205      23.243  21.246  -8.535  1.00  0.62           N  
ATOM   1489  OD1 ASN A 205      21.104  20.863  -7.963  1.00  0.60           O  
ATOM   1490  N   VAL A 206      19.780  16.642  -7.742  1.00  0.69           N  
ATOM   1491  CA  VAL A 206      19.199  15.591  -8.572  1.00  0.71           C  
ATOM   1492  C   VAL A 206      18.589  16.205  -9.830  1.00  0.69           C  
ATOM   1493  CB  VAL A 206      18.132  14.784  -7.800  1.00  0.66           C  
ATOM   1494  O   VAL A 206      17.680  17.033  -9.746  1.00  0.66           O  
ATOM   1495  CG1 VAL A 206      17.583  13.650  -8.665  1.00  0.60           C  
ATOM   1496  CG2 VAL A 206      18.715  14.234  -6.500  1.00  0.60           C  
ATOM   1497  N   THR A 207      19.160  16.130 -10.954  1.00  0.72           N  
ATOM   1498  CA  THR A 207      18.558  16.285 -12.273  1.00  0.73           C  
ATOM   1499  C   THR A 207      17.663  15.094 -12.603  1.00  0.72           C  
ATOM   1500  CB  THR A 207      19.634  16.440 -13.364  1.00  0.70           C  
ATOM   1501  O   THR A 207      18.143  13.966 -12.727  1.00  0.69           O  
ATOM   1502  CG2 THR A 207      19.005  16.757 -14.716  1.00  0.65           C  
ATOM   1503  OG1 THR A 207      20.524  17.503 -13.002  1.00  0.70           O  
ATOM   1504  N   LEU A 208      16.327  15.270 -12.384  1.00  0.73           N  
ATOM   1505  CA  LEU A 208      15.342  14.261 -12.760  1.00  0.74           C  
ATOM   1506  C   LEU A 208      15.287  14.094 -14.275  1.00  0.73           C  
ATOM   1507  CB  LEU A 208      13.958  14.638 -12.226  1.00  0.71           C  
ATOM   1508  O   LEU A 208      15.187  15.080 -15.009  1.00  0.71           O  
ATOM   1509  CG  LEU A 208      13.804  14.670 -10.704  1.00  0.69           C  
ATOM   1510  CD1 LEU A 208      12.404  15.140 -10.323  1.00  0.67           C  
ATOM   1511  CD2 LEU A 208      14.093  13.297 -10.108  1.00  0.69           C  
ATOM   1512  N   GLY A 209      15.600  12.870 -14.664  1.00  0.73           N  
ATOM   1513  CA  GLY A 209      15.338  12.494 -16.044  1.00  0.74           C  
ATOM   1514  C   GLY A 209      13.960  11.892 -16.247  1.00  0.73           C  
ATOM   1515  O   GLY A 209      13.269  11.569 -15.278  1.00  0.71           O  
ATOM   1516  N   ALA A 210      13.385  11.904 -17.452  1.00  0.69           N  
ATOM   1517  CA  ALA A 210      12.076  11.332 -17.755  1.00  0.71           C  
ATOM   1518  C   ALA A 210      11.890   9.987 -17.057  1.00  0.69           C  
ATOM   1519  CB  ALA A 210      11.901  11.173 -19.263  1.00  0.67           C  
ATOM   1520  O   ALA A 210      10.815   9.701 -16.524  1.00  0.67           O  
ATOM   1521  N   ALA A 211      13.017   9.165 -16.906  1.00  0.71           N  
ATOM   1522  CA  ALA A 211      13.029   7.879 -16.212  1.00  0.72           C  
ATOM   1523  C   ALA A 211      12.813   8.064 -14.712  1.00  0.72           C  
ATOM   1524  CB  ALA A 211      14.344   7.147 -16.471  1.00  0.69           C  
ATOM   1525  O   ALA A 211      12.203   7.215 -14.058  1.00  0.72           O  
ATOM   1526  N   ASP A 212      13.162   9.235 -14.134  1.00  0.71           N  
ATOM   1527  CA  ASP A 212      13.073   9.413 -12.688  1.00  0.72           C  
ATOM   1528  C   ASP A 212      11.635   9.690 -12.256  1.00  0.70           C  
ATOM   1529  CB  ASP A 212      13.989  10.549 -12.230  1.00  0.70           C  
ATOM   1530  O   ASP A 212      11.281   9.491 -11.092  1.00  0.68           O  
ATOM   1531  CG  ASP A 212      15.460  10.261 -12.474  1.00  0.68           C  
ATOM   1532  OD1 ASP A 212      15.934   9.161 -12.117  1.00  0.73           O  
ATOM   1533  OD2 ASP A 212      16.152  11.143 -13.028  1.00  0.78           O  
ATOM   1534  N   VAL A 213      10.706  10.125 -13.212  1.00  0.69           N  
ATOM   1535  CA  VAL A 213       9.300  10.431 -12.967  1.00  0.70           C  
ATOM   1536  C   VAL A 213       8.417   9.502 -13.795  1.00  0.67           C  
ATOM   1537  CB  VAL A 213       8.976  11.906 -13.294  1.00  0.67           C  
ATOM   1538  O   VAL A 213       7.203   9.704 -13.884  1.00  0.66           O  
ATOM   1539  CG1 VAL A 213       9.716  12.845 -12.342  1.00  0.61           C  
ATOM   1540  CG2 VAL A 213       9.332  12.222 -14.745  1.00  0.61           C  
ATOM   1541  N   GLY A 214       8.986   8.342 -14.327  1.00  0.67           N  
ATOM   1542  CA  GLY A 214       8.203   7.435 -15.151  1.00  0.67           C  
ATOM   1543  C   GLY A 214       7.678   8.084 -16.418  1.00  0.65           C  
ATOM   1544  O   GLY A 214       6.717   7.598 -17.018  1.00  0.63           O  
ATOM   1545  N   ALA A 215       8.273   9.253 -16.712  1.00  0.68           N  
ATOM   1546  CA  ALA A 215       7.839   9.956 -17.917  1.00  0.69           C  
ATOM   1547  C   ALA A 215       8.584   9.446 -19.147  1.00  0.67           C  
ATOM   1548  CB  ALA A 215       8.047  11.460 -17.759  1.00  0.66           C  
ATOM   1549  O   ALA A 215       9.733   9.009 -19.048  1.00  0.65           O  
ATOM   1550  N   ILE A 216       8.061   9.263 -20.258  1.00  0.58           N  
ATOM   1551  CA  ILE A 216       8.710   9.008 -21.539  1.00  0.59           C  
ATOM   1552  C   ILE A 216       9.648  10.163 -21.881  1.00  0.58           C  
ATOM   1553  CB  ILE A 216       7.674   8.807 -22.668  1.00  0.56           C  
ATOM   1554  O   ILE A 216       9.234  11.324 -21.896  1.00  0.57           O  
ATOM   1555  CG1 ILE A 216       6.776   7.603 -22.360  1.00  0.52           C  
ATOM   1556  CG2 ILE A 216       8.373   8.637 -24.019  1.00  0.53           C  
ATOM   1557  CD1 ILE A 216       5.630   7.417 -23.346  1.00  0.54           C  
ATOM   1558  N   SER A 217      10.967   9.992 -21.952  1.00  0.61           N  
ATOM   1559  CA  SER A 217      11.932  10.991 -22.400  1.00  0.62           C  
ATOM   1560  C   SER A 217      11.506  11.616 -23.724  1.00  0.61           C  
ATOM   1561  CB  SER A 217      13.321  10.367 -22.544  1.00  0.59           C  
ATOM   1562  O   SER A 217      11.214  10.905 -24.687  1.00  0.60           O  
ATOM   1563  OG  SER A 217      14.235  11.298 -23.097  1.00  0.60           O  
ATOM   1564  N   SER A 218      11.382  12.929 -23.826  1.00  0.63           N  
ATOM   1565  CA  SER A 218      11.220  13.672 -25.071  1.00  0.62           C  
ATOM   1566  C   SER A 218      12.382  13.415 -26.024  1.00  0.62           C  
ATOM   1567  CB  SER A 218      11.103  15.171 -24.789  1.00  0.60           C  
ATOM   1568  O   SER A 218      12.302  13.737 -27.211  1.00  0.61           O  
ATOM   1569  OG  SER A 218      12.250  15.645 -24.106  1.00  0.59           O  
ATOM   1570  N   VAL A 219      13.582  12.860 -25.487  1.00  0.50           N  
ATOM   1571  CA  VAL A 219      14.796  12.720 -26.285  1.00  0.51           C  
ATOM   1572  C   VAL A 219      15.051  11.244 -26.582  1.00  0.49           C  
ATOM   1573  CB  VAL A 219      16.019  13.339 -25.572  1.00  0.48           C  
ATOM   1574  O   VAL A 219      15.300  10.870 -27.731  1.00  0.48           O  
ATOM   1575  CG1 VAL A 219      17.232  13.357 -26.500  1.00  0.42           C  
ATOM   1576  CG2 VAL A 219      15.694  14.750 -25.085  1.00  0.43           C  
ATOM   1577  N   SER A 220      14.981  10.201 -25.536  1.00  0.52           N  
ATOM   1578  CA  SER A 220      15.416   8.816 -25.688  1.00  0.52           C  
ATOM   1579  C   SER A 220      14.227   7.880 -25.872  1.00  0.51           C  
ATOM   1580  CB  SER A 220      16.240   8.376 -24.476  1.00  0.48           C  
ATOM   1581  O   SER A 220      14.402   6.693 -26.155  1.00  0.49           O  
ATOM   1582  OG  SER A 220      15.547   8.652 -23.271  1.00  0.47           O  
ATOM   1583  N   GLY A 221      12.917   8.539 -25.984  1.00  0.59           N  
ATOM   1584  CA  GLY A 221      11.760   7.658 -25.968  1.00  0.59           C  
ATOM   1585  C   GLY A 221      11.629   6.868 -24.679  1.00  0.59           C  
ATOM   1586  O   GLY A 221      12.357   7.116 -23.716  1.00  0.57           O  
ATOM   1587  N   GLY A 222      10.626   6.256 -24.348  1.00  0.51           N  
ATOM   1588  CA  GLY A 222      10.247   5.321 -23.300  1.00  0.52           C  
ATOM   1589  C   GLY A 222       9.004   4.519 -23.637  1.00  0.50           C  
ATOM   1590  O   GLY A 222       8.392   4.724 -24.688  1.00  0.49           O  
ATOM   1591  N   THR A 223       8.764   3.236 -23.063  1.00  0.52           N  
ATOM   1592  CA  THR A 223       7.572   2.406 -23.200  1.00  0.54           C  
ATOM   1593  C   THR A 223       6.393   3.026 -22.456  1.00  0.52           C  
ATOM   1594  CB  THR A 223       7.821   0.980 -22.674  1.00  0.49           C  
ATOM   1595  O   THR A 223       6.500   3.352 -21.272  1.00  0.51           O  
ATOM   1596  CG2 THR A 223       7.822  -0.034 -23.814  1.00  0.42           C  
ATOM   1597  OG1 THR A 223       9.090   0.936 -22.010  1.00  0.46           O  
ATOM   1598  N   ALA A 224       5.470   3.586 -23.009  1.00  0.53           N  
ATOM   1599  CA  ALA A 224       4.122   3.830 -22.503  1.00  0.54           C  
ATOM   1600  C   ALA A 224       3.269   2.568 -22.584  1.00  0.55           C  
ATOM   1601  CB  ALA A 224       3.461   4.966 -23.280  1.00  0.51           C  
ATOM   1602  O   ALA A 224       3.142   1.963 -23.652  1.00  0.55           O  
ATOM   1603  N   GLY A 225       2.976   1.923 -21.516  1.00  0.49           N  
ATOM   1604  CA  GLY A 225       2.028   0.826 -21.400  1.00  0.48           C  
ATOM   1605  C   GLY A 225       0.588   1.258 -21.599  1.00  0.49           C  
ATOM   1606  O   GLY A 225      -0.319   0.423 -21.625  1.00  0.48           O  
ATOM   1607  N   GLY A 226       0.489   2.651 -21.879  1.00  0.45           N  
ATOM   1608  CA  GLY A 226      -0.812   3.220 -22.195  1.00  0.46           C  
ATOM   1609  C   GLY A 226      -0.878   3.824 -23.585  1.00  0.44           C  
ATOM   1610  O   GLY A 226       0.124   3.853 -24.303  1.00  0.43           O  
ATOM   1611  N   THR A 227      -2.060   3.973 -24.217  1.00  0.49           N  
ATOM   1612  CA  THR A 227      -2.275   4.647 -25.493  1.00  0.51           C  
ATOM   1613  C   THR A 227      -1.531   5.979 -25.533  1.00  0.49           C  
ATOM   1614  CB  THR A 227      -3.774   4.885 -25.753  1.00  0.47           C  
ATOM   1615  O   THR A 227      -1.756   6.847 -24.687  1.00  0.48           O  
ATOM   1616  CG2 THR A 227      -4.035   5.191 -27.224  1.00  0.39           C  
ATOM   1617  OG1 THR A 227      -4.510   3.712 -25.383  1.00  0.44           O  
ATOM   1618  N   VAL A 228      -0.369   6.119 -26.193  1.00  0.59           N  
ATOM   1619  CA  VAL A 228       0.224   7.414 -26.508  1.00  0.59           C  
ATOM   1620  C   VAL A 228      -0.704   8.196 -27.434  1.00  0.59           C  
ATOM   1621  CB  VAL A 228       1.617   7.258 -27.157  1.00  0.56           C  
ATOM   1622  O   VAL A 228      -1.054   7.722 -28.517  1.00  0.57           O  
ATOM   1623  CG1 VAL A 228       2.235   8.625 -27.447  1.00  0.51           C  
ATOM   1624  CG2 VAL A 228       2.536   6.433 -26.258  1.00  0.52           C  
ATOM   1625  N   ARG A 229      -1.362   9.144 -26.798  1.00  0.65           N  
ATOM   1626  CA  ARG A 229      -2.211  10.100 -27.501  1.00  0.67           C  
ATOM   1627  C   ARG A 229      -1.427  11.352 -27.881  1.00  0.65           C  
ATOM   1628  CB  ARG A 229      -3.420  10.479 -26.643  1.00  0.62           C  
ATOM   1629  O   ARG A 229      -0.830  12.002 -27.020  1.00  0.63           O  
ATOM   1630  CG  ARG A 229      -4.479   9.391 -26.556  1.00  0.59           C  
ATOM   1631  CD  ARG A 229      -5.702   9.856 -25.778  1.00  0.60           C  
ATOM   1632  NE  ARG A 229      -6.663   8.774 -25.588  1.00  0.49           N  
ATOM   1633  NH1 ARG A 229      -8.075   9.989 -24.222  1.00  0.37           N  
ATOM   1634  NH2 ARG A 229      -8.573   7.814 -24.748  1.00  0.32           N  
ATOM   1635  CZ  ARG A 229      -7.768   8.862 -24.853  1.00  0.55           C  
ATOM   1636  N   VAL A 230      -1.207  11.714 -29.019  1.00  0.69           N  
ATOM   1637  CA  VAL A 230      -0.689  12.964 -29.565  1.00  0.69           C  
ATOM   1638  C   VAL A 230      -1.846  13.905 -29.893  1.00  0.69           C  
ATOM   1639  CB  VAL A 230       0.173  12.720 -30.824  1.00  0.67           C  
ATOM   1640  O   VAL A 230      -2.661  13.613 -30.771  1.00  0.67           O  
ATOM   1641  CG1 VAL A 230       0.857  14.011 -31.269  1.00  0.64           C  
ATOM   1642  CG2 VAL A 230       1.207  11.627 -30.558  1.00  0.64           C  
ATOM   1643  N   THR A 231      -2.230  14.645 -28.851  1.00  0.70           N  
ATOM   1644  CA  THR A 231      -3.272  15.661 -28.946  1.00  0.70           C  
ATOM   1645  C   THR A 231      -2.698  16.979 -29.456  1.00  0.69           C  
ATOM   1646  CB  THR A 231      -3.957  15.888 -27.586  1.00  0.67           C  
ATOM   1647  O   THR A 231      -1.496  17.227 -29.335  1.00  0.67           O  
ATOM   1648  CG2 THR A 231      -4.713  14.642 -27.135  1.00  0.64           C  
ATOM   1649  OG1 THR A 231      -2.962  16.210 -26.605  1.00  0.71           O  
ATOM   1650  N   GLY A 232      -3.343  17.798 -30.162  1.00  0.70           N  
ATOM   1651  CA  GLY A 232      -2.966  19.107 -30.671  1.00  0.70           C  
ATOM   1652  C   GLY A 232      -4.159  19.986 -30.997  1.00  0.70           C  
ATOM   1653  O   GLY A 232      -5.307  19.556 -30.871  1.00  0.68           O  
ATOM   1654  N   THR A 233      -4.009  21.330 -31.217  1.00  0.69           N  
ATOM   1655  CA  THR A 233      -5.060  22.290 -31.537  1.00  0.69           C  
ATOM   1656  C   THR A 233      -5.815  21.866 -32.793  1.00  0.69           C  
ATOM   1657  CB  THR A 233      -4.484  23.704 -31.734  1.00  0.66           C  
ATOM   1658  O   THR A 233      -5.222  21.320 -33.726  1.00  0.66           O  
ATOM   1659  CG2 THR A 233      -5.567  24.766 -31.575  1.00  0.60           C  
ATOM   1660  OG1 THR A 233      -3.457  23.936 -30.761  1.00  0.66           O  
ATOM   1661  N   ALA A 234      -7.193  22.039 -32.912  1.00  0.64           N  
ATOM   1662  CA  ALA A 234      -7.994  21.859 -34.120  1.00  0.64           C  
ATOM   1663  C   ALA A 234      -7.361  22.573 -35.310  1.00  0.64           C  
ATOM   1664  CB  ALA A 234      -9.417  22.366 -33.895  1.00  0.61           C  
ATOM   1665  O   ALA A 234      -6.846  23.685 -35.173  1.00  0.62           O  
ATOM   1666  N   GLY A 235      -7.165  21.971 -36.434  1.00  0.63           N  
ATOM   1667  CA  GLY A 235      -6.578  22.473 -37.667  1.00  0.62           C  
ATOM   1668  C   GLY A 235      -5.087  22.216 -37.765  1.00  0.63           C  
ATOM   1669  O   GLY A 235      -4.438  22.652 -38.719  1.00  0.61           O  
ATOM   1670  N   THR A 236      -4.455  21.531 -36.754  1.00  0.67           N  
ATOM   1671  CA  THR A 236      -3.044  21.178 -36.874  1.00  0.66           C  
ATOM   1672  C   THR A 236      -2.868  19.663 -36.922  1.00  0.67           C  
ATOM   1673  CB  THR A 236      -2.223  21.756 -35.707  1.00  0.63           C  
ATOM   1674  O   THR A 236      -3.682  18.920 -36.368  1.00  0.64           O  
ATOM   1675  CG2 THR A 236      -2.350  23.275 -35.645  1.00  0.57           C  
ATOM   1676  OG1 THR A 236      -2.694  21.197 -34.475  1.00  0.64           O  
ATOM   1677  N   TYR A 237      -1.912  19.019 -37.768  1.00  0.70           N  
ATOM   1678  CA  TYR A 237      -1.577  17.600 -37.785  1.00  0.71           C  
ATOM   1679  C   TYR A 237      -1.098  17.136 -36.415  1.00  0.71           C  
ATOM   1680  CB  TYR A 237      -0.502  17.313 -38.838  1.00  0.67           C  
ATOM   1681  O   TYR A 237      -0.366  17.855 -35.730  1.00  0.68           O  
ATOM   1682  CG  TYR A 237      -0.881  17.762 -40.229  1.00  0.65           C  
ATOM   1683  CD1 TYR A 237      -1.697  16.975 -41.038  1.00  0.61           C  
ATOM   1684  CD2 TYR A 237      -0.422  18.973 -40.737  1.00  0.62           C  
ATOM   1685  CE1 TYR A 237      -2.047  17.383 -42.321  1.00  0.58           C  
ATOM   1686  CE2 TYR A 237      -0.765  19.391 -42.019  1.00  0.58           C  
ATOM   1687  OH  TYR A 237      -1.920  19.000 -44.071  1.00  0.54           O  
ATOM   1688  CZ  TYR A 237      -1.577  18.591 -42.802  1.00  0.57           C  
ATOM   1689  N   ARG A 238      -1.661  16.077 -35.928  1.00  0.73           N  
ATOM   1690  CA  ARG A 238      -0.991  15.252 -34.928  1.00  0.74           C  
ATOM   1691  C   ARG A 238      -0.017  14.280 -35.584  1.00  0.74           C  
ATOM   1692  CB  ARG A 238      -2.016  14.483 -34.092  1.00  0.71           C  
ATOM   1693  O   ARG A 238      -0.409  13.481 -36.437  1.00  0.73           O  
ATOM   1694  CG  ARG A 238      -3.076  15.365 -33.452  1.00  0.67           C  
ATOM   1695  CD  ARG A 238      -2.468  16.353 -32.467  1.00  0.66           C  
ATOM   1696  NE  ARG A 238      -3.491  17.180 -31.833  1.00  0.55           N  
ATOM   1697  NH1 ARG A 238      -3.201  18.985 -33.244  1.00  0.44           N  
ATOM   1698  NH2 ARG A 238      -4.762  19.075 -31.568  1.00  0.40           N  
ATOM   1699  CZ  ARG A 238      -3.816  18.411 -32.216  1.00  0.60           C  
ATOM   1700  N   THR A 239       1.256  14.600 -35.343  1.00  0.76           N  
ATOM   1701  CA  THR A 239       2.343  13.871 -35.986  1.00  0.77           C  
ATOM   1702  C   THR A 239       3.120  13.046 -34.964  1.00  0.77           C  
ATOM   1703  CB  THR A 239       3.304  14.828 -36.715  1.00  0.74           C  
ATOM   1704  O   THR A 239       3.472  13.545 -33.894  1.00  0.75           O  
ATOM   1705  CG2 THR A 239       4.270  14.061 -37.611  1.00  0.68           C  
ATOM   1706  OG1 THR A 239       2.543  15.739 -37.519  1.00  0.71           O  
ATOM   1707  N   LEU A 240       3.177  11.751 -35.212  1.00  0.77           N  
ATOM   1708  CA  LEU A 240       4.202  10.892 -34.628  1.00  0.78           C  
ATOM   1709  C   LEU A 240       5.343  10.662 -35.613  1.00  0.78           C  
ATOM   1710  CB  LEU A 240       3.599   9.550 -34.206  1.00  0.76           C  
ATOM   1711  O   LEU A 240       5.151  10.036 -36.658  1.00  0.78           O  
ATOM   1712  CG  LEU A 240       4.560   8.545 -33.569  1.00  0.73           C  
ATOM   1713  CD1 LEU A 240       5.076   9.078 -32.236  1.00  0.70           C  
ATOM   1714  CD2 LEU A 240       3.876   7.195 -33.382  1.00  0.71           C  
ATOM   1715  N   GLY A 241       6.471  11.362 -35.365  1.00  0.77           N  
ATOM   1716  CA  GLY A 241       7.704  11.176 -36.113  1.00  0.78           C  
ATOM   1717  C   GLY A 241       8.502   9.969 -35.656  1.00  0.77           C  
ATOM   1718  O   GLY A 241       8.626   9.718 -34.456  1.00  0.75           O  
ATOM   1719  N   LEU A 242       9.013   9.051 -36.531  1.00  0.78           N  
ATOM   1720  CA  LEU A 242       9.997   8.001 -36.293  1.00  0.79           C  
ATOM   1721  C   LEU A 242      11.383   8.441 -36.753  1.00  0.77           C  
ATOM   1722  CB  LEU A 242       9.592   6.713 -37.013  1.00  0.77           C  
ATOM   1723  O   LEU A 242      11.616   8.620 -37.951  1.00  0.76           O  
ATOM   1724  CG  LEU A 242       8.213   6.148 -36.668  1.00  0.76           C  
ATOM   1725  CD1 LEU A 242       7.955   4.864 -37.451  1.00  0.73           C  
ATOM   1726  CD2 LEU A 242       8.098   5.897 -35.168  1.00  0.75           C  
ATOM   1727  N   SER A 243      12.207   8.725 -35.844  1.00  0.77           N  
ATOM   1728  CA  SER A 243      13.559   9.230 -36.056  1.00  0.78           C  
ATOM   1729  C   SER A 243      14.591   8.113 -35.935  1.00  0.77           C  
ATOM   1730  CB  SER A 243      13.880  10.342 -35.057  1.00  0.74           C  
ATOM   1731  O   SER A 243      14.437   7.205 -35.116  1.00  0.74           O  
ATOM   1732  OG  SER A 243      15.110  10.968 -35.379  1.00  0.66           O  
ATOM   1733  N   THR A 244      15.604   7.905 -36.791  1.00  0.74           N  
ATOM   1734  CA  THR A 244      16.715   6.962 -36.727  1.00  0.73           C  
ATOM   1735  C   THR A 244      17.837   7.506 -35.846  1.00  0.70           C  
ATOM   1736  CB  THR A 244      17.266   6.652 -38.131  1.00  0.70           C  
ATOM   1737  O   THR A 244      18.854   6.840 -35.646  1.00  0.66           O  
ATOM   1738  CG2 THR A 244      16.230   5.923 -38.980  1.00  0.67           C  
ATOM   1739  OG1 THR A 244      17.622   7.879 -38.780  1.00  0.72           O  
ATOM   1740  N   GLY A 245      17.624   8.666 -35.188  1.00  0.64           N  
ATOM   1741  CA  GLY A 245      18.680   9.176 -34.328  1.00  0.65           C  
ATOM   1742  C   GLY A 245      18.181  10.166 -33.292  1.00  0.64           C  
ATOM   1743  O   GLY A 245      17.067  10.682 -33.406  1.00  0.60           O  
ATOM   1744  N   PRO A 246      18.804  10.204 -32.112  1.00  0.57           N  
ATOM   1745  CA  PRO A 246      18.280  10.866 -30.916  1.00  0.56           C  
ATOM   1746  C   PRO A 246      18.036  12.359 -31.126  1.00  0.56           C  
ATOM   1747  CB  PRO A 246      19.377  10.633 -29.874  1.00  0.52           C  
ATOM   1748  O   PRO A 246      17.277  12.976 -30.375  1.00  0.54           O  
ATOM   1749  CG  PRO A 246      20.632  10.473 -30.671  1.00  0.50           C  
ATOM   1750  CD  PRO A 246      20.284   9.838 -31.986  1.00  0.52           C  
ATOM   1751  N   THR A 247      18.629  13.028 -32.164  1.00  0.59           N  
ATOM   1752  CA  THR A 247      18.640  14.485 -32.240  1.00  0.59           C  
ATOM   1753  C   THR A 247      18.649  14.950 -33.694  1.00  0.59           C  
ATOM   1754  CB  THR A 247      19.857  15.073 -31.502  1.00  0.53           C  
ATOM   1755  O   THR A 247      19.441  14.462 -34.502  1.00  0.56           O  
ATOM   1756  CG2 THR A 247      19.708  14.925 -29.992  1.00  0.47           C  
ATOM   1757  OG1 THR A 247      21.042  14.388 -31.925  1.00  0.51           O  
ATOM   1758  N   GLY A 248      17.488  15.651 -34.092  1.00  0.60           N  
ATOM   1759  CA  GLY A 248      17.272  16.548 -35.216  1.00  0.60           C  
ATOM   1760  C   GLY A 248      16.234  16.036 -36.197  1.00  0.60           C  
ATOM   1761  O   GLY A 248      16.089  14.825 -36.379  1.00  0.58           O  
ATOM   1762  N   THR A 249      15.382  17.063 -36.705  1.00  0.61           N  
ATOM   1763  CA  THR A 249      14.340  16.823 -37.697  1.00  0.62           C  
ATOM   1764  C   THR A 249      14.899  16.066 -38.898  1.00  0.62           C  
ATOM   1765  CB  THR A 249      13.703  18.143 -38.169  1.00  0.58           C  
ATOM   1766  O   THR A 249      14.160  15.376 -39.603  1.00  0.62           O  
ATOM   1767  CG2 THR A 249      12.785  18.725 -37.099  1.00  0.53           C  
ATOM   1768  OG1 THR A 249      14.740  19.089 -38.459  1.00  0.53           O  
ATOM   1769  N   ALA A 250      16.261  16.159 -39.088  1.00  0.61           N  
ATOM   1770  CA  ALA A 250      16.931  15.466 -40.185  1.00  0.61           C  
ATOM   1771  C   ALA A 250      16.988  13.963 -39.931  1.00  0.61           C  
ATOM   1772  CB  ALA A 250      18.338  16.023 -40.385  1.00  0.55           C  
ATOM   1773  O   ALA A 250      17.203  13.178 -40.858  1.00  0.59           O  
ATOM   1774  N   SER A 251      16.655  13.610 -38.656  1.00  0.68           N  
ATOM   1775  CA  SER A 251      16.650  12.184 -38.348  1.00  0.70           C  
ATOM   1776  C   SER A 251      15.267  11.577 -38.559  1.00  0.70           C  
ATOM   1777  CB  SER A 251      17.107  11.944 -36.908  1.00  0.64           C  
ATOM   1778  O   SER A 251      15.128  10.357 -38.668  1.00  0.69           O  
ATOM   1779  OG  SER A 251      16.321  12.696 -36.000  1.00  0.60           O  
ATOM   1780  N   ASP A 252      14.195  12.407 -38.653  1.00  0.74           N  
ATOM   1781  CA  ASP A 252      12.880  11.803 -38.845  1.00  0.76           C  
ATOM   1782  C   ASP A 252      12.724  11.266 -40.265  1.00  0.77           C  
ATOM   1783  CB  ASP A 252      11.774  12.816 -38.541  1.00  0.73           C  
ATOM   1784  O   ASP A 252      12.931  11.996 -41.237  1.00  0.76           O  
ATOM   1785  CG  ASP A 252      11.749  13.248 -37.086  1.00  0.71           C  
ATOM   1786  OD1 ASP A 252      12.234  12.493 -36.217  1.00  0.73           O  
ATOM   1787  OD2 ASP A 252      11.235  14.353 -36.805  1.00  0.76           O  
ATOM   1788  N   ARG A 253      12.425   9.980 -40.439  1.00  0.79           N  
ATOM   1789  CA  ARG A 253      12.328   9.262 -41.706  1.00  0.82           C  
ATOM   1790  C   ARG A 253      10.871   9.025 -42.091  1.00  0.80           C  
ATOM   1791  CB  ARG A 253      13.072   7.927 -41.626  1.00  0.78           C  
ATOM   1792  O   ARG A 253      10.526   9.040 -43.274  1.00  0.80           O  
ATOM   1793  CG  ARG A 253      14.579   8.070 -41.483  1.00  0.74           C  
ATOM   1794  CD  ARG A 253      15.192   8.801 -42.669  1.00  0.73           C  
ATOM   1795  NE  ARG A 253      16.646   8.879 -42.562  1.00  0.69           N  
ATOM   1796  NH1 ARG A 253      16.707  11.168 -42.252  1.00  0.55           N  
ATOM   1797  NH2 ARG A 253      18.654   9.958 -42.283  1.00  0.51           N  
ATOM   1798  CZ  ARG A 253      17.332  10.002 -42.366  1.00  0.74           C  
ATOM   1799  N   TRP A 254      10.018   8.968 -41.021  1.00  0.79           N  
ATOM   1800  CA  TRP A 254       8.608   8.672 -41.256  1.00  0.84           C  
ATOM   1801  C   TRP A 254       7.718   9.476 -40.315  1.00  0.79           C  
ATOM   1802  CB  TRP A 254       8.337   7.175 -41.080  1.00  0.78           C  
ATOM   1803  O   TRP A 254       8.047   9.653 -39.139  1.00  0.75           O  
ATOM   1804  CG  TRP A 254       9.000   6.311 -42.111  1.00  0.72           C  
ATOM   1805  CD1 TRP A 254      10.201   5.667 -41.997  1.00  0.67           C  
ATOM   1806  CD2 TRP A 254       8.499   6.000 -43.414  1.00  0.72           C  
ATOM   1807  CE2 TRP A 254       9.449   5.161 -44.038  1.00  0.79           C  
ATOM   1808  CE3 TRP A 254       7.338   6.349 -44.117  1.00  0.78           C  
ATOM   1809  NE1 TRP A 254      10.477   4.974 -43.153  1.00  0.79           N  
ATOM   1810  CH2 TRP A 254       8.128   5.023 -45.997  1.00  0.76           C  
ATOM   1811  CZ2 TRP A 254       9.273   4.666 -45.332  1.00  0.77           C  
ATOM   1812  CZ3 TRP A 254       7.164   5.855 -45.404  1.00  0.77           C  
ATOM   1813  N   TYR A 255       6.626  10.058 -40.801  1.00  0.82           N  
ATOM   1814  CA  TYR A 255       5.581  10.674 -39.993  1.00  0.83           C  
ATOM   1815  C   TYR A 255       4.258   9.935 -40.155  1.00  0.83           C  
ATOM   1816  CB  TYR A 255       5.406  12.148 -40.373  1.00  0.81           C  
ATOM   1817  O   TYR A 255       3.825   9.664 -41.278  1.00  0.82           O  
ATOM   1818  CG  TYR A 255       6.502  13.044 -39.851  1.00  0.78           C  
ATOM   1819  CD1 TYR A 255       6.333  13.773 -38.676  1.00  0.74           C  
ATOM   1820  CD2 TYR A 255       7.709  13.164 -40.531  1.00  0.75           C  
ATOM   1821  CE1 TYR A 255       7.340  14.601 -38.192  1.00  0.76           C  
ATOM   1822  CE2 TYR A 255       8.723  13.989 -40.057  1.00  0.76           C  
ATOM   1823  OH  TYR A 255       9.531  15.521 -38.414  1.00  0.68           O  
ATOM   1824  CZ  TYR A 255       8.530  14.702 -38.888  1.00  0.74           C  
ATOM   1825  N   PHE A 256       3.697   9.542 -39.010  1.00  0.84           N  
ATOM   1826  CA  PHE A 256       2.263   9.289 -38.933  1.00  0.84           C  
ATOM   1827  C   PHE A 256       1.504  10.570 -38.612  1.00  0.83           C  
ATOM   1828  CB  PHE A 256       1.960   8.220 -37.879  1.00  0.82           C  
ATOM   1829  O   PHE A 256       1.771  11.219 -37.598  1.00  0.79           O  
ATOM   1830  CG  PHE A 256       2.587   6.884 -38.171  1.00  0.79           C  
ATOM   1831  CD1 PHE A 256       1.837   5.854 -38.726  1.00  0.76           C  
ATOM   1832  CD2 PHE A 256       3.929   6.657 -37.891  1.00  0.77           C  
ATOM   1833  CE1 PHE A 256       2.416   4.616 -38.997  1.00  0.78           C  
ATOM   1834  CE2 PHE A 256       4.514   5.423 -38.159  1.00  0.78           C  
ATOM   1835  CZ  PHE A 256       3.755   4.404 -38.711  1.00  0.77           C  
ATOM   1836  N   GLN A 257       0.731  11.007 -39.513  1.00  0.82           N  
ATOM   1837  CA  GLN A 257      -0.018  12.252 -39.377  1.00  0.82           C  
ATOM   1838  C   GLN A 257      -1.522  11.997 -39.423  1.00  0.81           C  
ATOM   1839  CB  GLN A 257       0.381  13.241 -40.474  1.00  0.80           C  
ATOM   1840  O   GLN A 257      -2.005  11.251 -40.277  1.00  0.79           O  
ATOM   1841  CG  GLN A 257       1.853  13.629 -40.448  1.00  0.74           C  
ATOM   1842  CD  GLN A 257       2.224  14.600 -41.553  1.00  0.71           C  
ATOM   1843  NE2 GLN A 257       3.110  15.540 -41.243  1.00  0.65           N  
ATOM   1844  OE1 GLN A 257       1.719  14.505 -42.676  1.00  0.69           O  
ATOM   1845  N   ALA A 258      -2.227  12.507 -38.347  1.00  0.77           N  
ATOM   1846  CA  ALA A 258      -3.682  12.629 -38.346  1.00  0.77           C  
ATOM   1847  C   ALA A 258      -4.112  14.073 -38.101  1.00  0.76           C  
ATOM   1848  CB  ALA A 258      -4.293  11.710 -37.290  1.00  0.75           C  
ATOM   1849  O   ALA A 258      -3.548  14.758 -37.245  1.00  0.72           O  
ATOM   1850  N   ASP A 259      -4.904  14.773 -38.720  1.00  0.64           N  
ATOM   1851  CA  ASP A 259      -5.448  16.118 -38.560  1.00  0.64           C  
ATOM   1852  C   ASP A 259      -6.781  16.086 -37.816  1.00  0.64           C  
ATOM   1853  CB  ASP A 259      -5.623  16.792 -39.922  1.00  0.59           C  
ATOM   1854  O   ASP A 259      -7.455  15.053 -37.782  1.00  0.59           O  
ATOM   1855  CG  ASP A 259      -5.914  18.279 -39.815  1.00  0.56           C  
ATOM   1856  OD1 ASP A 259      -6.153  18.774 -38.693  1.00  0.55           O  
ATOM   1857  OD2 ASP A 259      -5.907  18.960 -40.863  1.00  0.58           O  
ATOM   1858  N   ASN A 260      -7.127  17.157 -37.026  1.00  0.54           N  
ATOM   1859  CA  ASN A 260      -8.401  17.357 -36.344  1.00  0.54           C  
ATOM   1860  C   ASN A 260      -9.347  18.227 -37.166  1.00  0.54           C  
ATOM   1861  CB  ASN A 260      -8.178  17.974 -34.961  1.00  0.49           C  
ATOM   1862  O   ASN A 260     -10.316  18.772 -36.634  1.00  0.52           O  
ATOM   1863  CG  ASN A 260      -9.473  18.198 -34.206  1.00  0.46           C  
ATOM   1864  ND2 ASN A 260      -9.370  18.743 -33.000  1.00  0.42           N  
ATOM   1865  OD1 ASN A 260     -10.558  17.882 -34.702  1.00  0.47           O  
ATOM   1866  N   ALA A 261      -9.071  18.437 -38.496  1.00  0.55           N  
ATOM   1867  CA  ALA A 261     -10.055  19.160 -39.297  1.00  0.54           C  
ATOM   1868  C   ALA A 261     -11.148  18.223 -39.801  1.00  0.55           C  
ATOM   1869  CB  ALA A 261      -9.374  19.858 -40.472  1.00  0.51           C  
ATOM   1870  O   ALA A 261     -10.944  17.010 -39.888  1.00  0.53           O  
ATOM   1871  N   ALA A 262     -12.479  18.638 -39.564  1.00  0.55           N  
ATOM   1872  CA  ALA A 262     -13.622  18.022 -40.232  1.00  0.54           C  
ATOM   1873  C   ALA A 262     -13.247  17.546 -41.633  1.00  0.55           C  
ATOM   1874  CB  ALA A 262     -14.791  19.002 -40.301  1.00  0.52           C  
ATOM   1875  O   ALA A 262     -12.492  18.216 -42.341  1.00  0.53           O  
ATOM   1876  N   GLU A 263     -13.307  16.229 -41.893  1.00  0.53           N  
ATOM   1877  CA  GLU A 263     -13.227  15.663 -43.237  1.00  0.53           C  
ATOM   1878  C   GLU A 263     -13.798  16.624 -44.275  1.00  0.53           C  
ATOM   1879  CB  GLU A 263     -13.962  14.322 -43.301  1.00  0.49           C  
ATOM   1880  O   GLU A 263     -15.012  16.827 -44.339  1.00  0.52           O  
ATOM   1881  CG  GLU A 263     -13.094  13.166 -43.776  1.00  0.47           C  
ATOM   1882  CD  GLU A 263     -13.818  11.830 -43.773  1.00  0.50           C  
ATOM   1883  OE1 GLU A 263     -15.018  11.791 -43.417  1.00  0.54           O  
ATOM   1884  OE2 GLU A 263     -13.181  10.813 -44.127  1.00  0.46           O  
ATOM   1885  N   ALA A 264     -13.449  17.967 -44.160  1.00  0.47           N  
ATOM   1886  CA  ALA A 264     -13.900  18.928 -45.164  1.00  0.46           C  
ATOM   1887  C   ALA A 264     -13.165  18.726 -46.485  1.00  0.47           C  
ATOM   1888  CB  ALA A 264     -13.702  20.355 -44.661  1.00  0.43           C  
ATOM   1889  O   ALA A 264     -11.939  18.846 -46.546  1.00  0.45           O  
ATOM   1890  N   GLY A 265     -13.596  17.682 -47.292  1.00  0.44           N  
ATOM   1891  CA  GLY A 265     -13.750  17.456 -48.721  1.00  0.42           C  
ATOM   1892  C   GLY A 265     -12.524  17.852 -49.523  1.00  0.44           C  
ATOM   1893  O   GLY A 265     -12.401  17.494 -50.696  1.00  0.40           O  
ATOM   1894  N   GLY A 266     -11.221  18.182 -48.858  1.00  0.42           N  
ATOM   1895  CA  GLY A 266      -9.964  18.502 -49.516  1.00  0.41           C  
ATOM   1896  C   GLY A 266      -8.747  18.106 -48.702  1.00  0.41           C  
ATOM   1897  O   GLY A 266      -8.519  18.642 -47.615  1.00  0.39           O  
ATOM   1898  N   ALA A 267      -8.426  16.665 -48.564  1.00  0.39           N  
ATOM   1899  CA  ALA A 267      -7.282  15.779 -48.367  1.00  0.39           C  
ATOM   1900  C   ALA A 267      -6.503  16.161 -47.111  1.00  0.39           C  
ATOM   1901  CB  ALA A 267      -6.366  15.812 -49.588  1.00  0.35           C  
ATOM   1902  O   ALA A 267      -5.339  15.784 -46.957  1.00  0.37           O  
ATOM   1903  N   ALA A 268      -7.098  16.621 -45.950  1.00  0.45           N  
ATOM   1904  CA  ALA A 268      -6.309  16.999 -44.780  1.00  0.44           C  
ATOM   1905  C   ALA A 268      -7.205  17.242 -43.569  1.00  0.45           C  
ATOM   1906  CB  ALA A 268      -5.476  18.242 -45.080  1.00  0.41           C  
ATOM   1907  O   ALA A 268      -7.960  18.216 -43.533  1.00  0.43           O  
ATOM   1908  N   GLY A 269      -8.243  16.274 -43.395  1.00  0.47           N  
ATOM   1909  CA  GLY A 269      -8.973  16.081 -42.152  1.00  0.46           C  
ATOM   1910  C   GLY A 269      -9.178  14.619 -41.801  1.00  0.46           C  
ATOM   1911  O   GLY A 269      -9.298  13.773 -42.689  1.00  0.44           O  
ATOM   1912  N   SER A 270      -8.687  14.090 -40.767  1.00  0.63           N  
ATOM   1913  CA  SER A 270      -8.632  12.946 -39.862  1.00  0.62           C  
ATOM   1914  C   SER A 270      -8.112  11.702 -40.574  1.00  0.63           C  
ATOM   1915  CB  SER A 270     -10.013  12.664 -39.270  1.00  0.56           C  
ATOM   1916  O   SER A 270      -8.117  10.608 -40.007  1.00  0.60           O  
ATOM   1917  OG  SER A 270     -10.998  12.617 -40.289  1.00  0.52           O  
ATOM   1918  N   ASP A 271      -7.737  11.703 -41.925  1.00  0.75           N  
ATOM   1919  CA  ASP A 271      -7.145  10.506 -42.516  1.00  0.75           C  
ATOM   1920  C   ASP A 271      -5.734  10.271 -41.981  1.00  0.76           C  
ATOM   1921  CB  ASP A 271      -7.117  10.618 -44.042  1.00  0.73           C  
ATOM   1922  O   ASP A 271      -5.028  11.221 -41.637  1.00  0.73           O  
ATOM   1923  CG  ASP A 271      -8.504  10.620 -44.661  1.00  0.70           C  
ATOM   1924  OD1 ASP A 271      -9.490  10.336 -43.949  1.00  0.71           O  
ATOM   1925  OD2 ASP A 271      -8.610  10.905 -45.874  1.00  0.72           O  
ATOM   1926  N   LEU A 272      -5.482   9.025 -41.675  1.00  0.80           N  
ATOM   1927  CA  LEU A 272      -4.109   8.641 -41.367  1.00  0.81           C  
ATOM   1928  C   LEU A 272      -3.234   8.705 -42.615  1.00  0.81           C  
ATOM   1929  CB  LEU A 272      -4.067   7.231 -40.772  1.00  0.79           C  
ATOM   1930  O   LEU A 272      -3.530   8.056 -43.620  1.00  0.80           O  
ATOM   1931  CG  LEU A 272      -2.678   6.655 -40.491  1.00  0.78           C  
ATOM   1932  CD1 LEU A 272      -1.990   7.447 -39.385  1.00  0.76           C  
ATOM   1933  CD2 LEU A 272      -2.777   5.180 -40.118  1.00  0.77           C  
ATOM   1934  N   VAL A 273      -2.206   9.577 -42.565  1.00  0.81           N  
ATOM   1935  CA  VAL A 273      -1.186   9.624 -43.607  1.00  0.82           C  
ATOM   1936  C   VAL A 273       0.166   9.213 -43.027  1.00  0.82           C  
ATOM   1937  CB  VAL A 273      -1.088  11.028 -44.243  1.00  0.80           C  
ATOM   1938  O   VAL A 273       0.578   9.718 -41.980  1.00  0.81           O  
ATOM   1939  CG1 VAL A 273      -0.111  11.023 -45.417  1.00  0.72           C  
ATOM   1940  CG2 VAL A 273      -2.467  11.506 -44.694  1.00  0.72           C  
ATOM   1941  N   ILE A 274       0.796   8.279 -43.625  1.00  0.84           N  
ATOM   1942  CA  ILE A 274       2.197   7.962 -43.370  1.00  0.85           C  
ATOM   1943  C   ILE A 274       3.073   8.596 -44.449  1.00  0.84           C  
ATOM   1944  CB  ILE A 274       2.431   6.436 -43.317  1.00  0.84           C  
ATOM   1945  O   ILE A 274       2.948   8.267 -45.631  1.00  0.83           O  
ATOM   1946  CG1 ILE A 274       1.484   5.785 -42.302  1.00  0.83           C  
ATOM   1947  CG2 ILE A 274       3.892   6.125 -42.981  1.00  0.83           C  
ATOM   1948  CD1 ILE A 274       1.650   4.277 -42.180  1.00  0.81           C  
ATOM   1949  N   THR A 275       3.871   9.564 -44.000  1.00  0.85           N  
ATOM   1950  CA  THR A 275       4.726  10.342 -44.889  1.00  0.85           C  
ATOM   1951  C   THR A 275       6.191   9.956 -44.707  1.00  0.85           C  
ATOM   1952  CB  THR A 275       4.557  11.853 -44.646  1.00  0.82           C  
ATOM   1953  O   THR A 275       6.697   9.934 -43.583  1.00  0.83           O  
ATOM   1954  CG2 THR A 275       5.320  12.667 -45.686  1.00  0.71           C  
ATOM   1955  OG1 THR A 275       3.166  12.190 -44.720  1.00  0.72           O  
ATOM   1956  N   GLY A 276       6.871   9.570 -45.772  1.00  0.83           N  
ATOM   1957  CA  GLY A 276       8.320   9.439 -45.801  1.00  0.84           C  
ATOM   1958  C   GLY A 276       9.035  10.767 -45.960  1.00  0.83           C  
ATOM   1959  O   GLY A 276       8.582  11.637 -46.707  1.00  0.80           O  
ATOM   1960  N   ARG A 277      10.184  10.873 -45.429  1.00  0.84           N  
ATOM   1961  CA  ARG A 277      11.081  12.018 -45.543  1.00  0.85           C  
ATOM   1962  C   ARG A 277      12.480  11.579 -45.964  1.00  0.85           C  
ATOM   1963  CB  ARG A 277      11.148  12.783 -44.219  1.00  0.82           C  
ATOM   1964  O   ARG A 277      12.890  10.450 -45.690  1.00  0.83           O  
ATOM   1965  CG  ARG A 277       9.831  13.423 -43.810  1.00  0.77           C  
ATOM   1966  CD  ARG A 277      10.015  14.406 -42.663  1.00  0.76           C  
ATOM   1967  NE  ARG A 277       8.928  15.380 -42.608  1.00  0.71           N  
ATOM   1968  NH1 ARG A 277      10.306  17.214 -42.338  1.00  0.61           N  
ATOM   1969  NH2 ARG A 277       8.031  17.486 -42.418  1.00  0.57           N  
ATOM   1970  CZ  ARG A 277       9.091  16.691 -42.455  1.00  0.72           C  
ATOM   1971  N   SER A 278      13.134  12.433 -46.694  1.00  0.85           N  
ATOM   1972  CA  SER A 278      14.505  12.216 -47.145  1.00  0.86           C  
ATOM   1973  C   SER A 278      15.484  12.264 -45.977  1.00  0.84           C  
ATOM   1974  CB  SER A 278      14.896  13.259 -48.193  1.00  0.84           C  
ATOM   1975  O   SER A 278      15.131  12.705 -44.882  1.00  0.82           O  
ATOM   1976  OG  SER A 278      15.025  14.541 -47.602  1.00  0.84           O  
ATOM   1977  N   ASP A 279      16.777  11.958 -46.151  1.00  0.80           N  
ATOM   1978  CA  ASP A 279      17.855  11.979 -45.167  1.00  0.81           C  
ATOM   1979  C   ASP A 279      18.086  13.391 -44.635  1.00  0.78           C  
ATOM   1980  CB  ASP A 279      19.147  11.428 -45.774  1.00  0.77           C  
ATOM   1981  O   ASP A 279      18.598  13.567 -43.527  1.00  0.75           O  
ATOM   1982  CG  ASP A 279      19.075   9.940 -46.072  1.00  0.73           C  
ATOM   1983  OD1 ASP A 279      18.286   9.225 -45.417  1.00  0.74           O  
ATOM   1984  OD2 ASP A 279      19.816   9.479 -46.966  1.00  0.80           O  
ATOM   1985  N   THR A 280      17.623  14.381 -45.303  1.00  0.77           N  
ATOM   1986  CA  THR A 280      17.717  15.775 -44.883  1.00  0.78           C  
ATOM   1987  C   THR A 280      16.440  16.214 -44.174  1.00  0.76           C  
ATOM   1988  CB  THR A 280      17.986  16.702 -46.083  1.00  0.75           C  
ATOM   1989  O   THR A 280      16.288  17.386 -43.825  1.00  0.74           O  
ATOM   1990  CG2 THR A 280      19.326  16.381 -46.738  1.00  0.69           C  
ATOM   1991  OG1 THR A 280      16.942  16.537 -47.050  1.00  0.76           O  
ATOM   1992  N   GLY A 281      15.384  15.341 -44.029  1.00  0.75           N  
ATOM   1993  CA  GLY A 281      14.140  15.647 -43.341  1.00  0.76           C  
ATOM   1994  C   GLY A 281      13.073  16.211 -44.261  1.00  0.75           C  
ATOM   1995  O   GLY A 281      11.991  16.589 -43.807  1.00  0.74           O  
ATOM   1996  N   THR A 282      13.378  16.355 -45.599  1.00  0.80           N  
ATOM   1997  CA  THR A 282      12.387  16.895 -46.524  1.00  0.82           C  
ATOM   1998  C   THR A 282      11.327  15.848 -46.852  1.00  0.82           C  
ATOM   1999  CB  THR A 282      13.048  17.386 -47.825  1.00  0.79           C  
ATOM   2000  O   THR A 282      11.628  14.655 -46.929  1.00  0.81           O  
ATOM   2001  CG2 THR A 282      13.757  18.720 -47.613  1.00  0.72           C  
ATOM   2002  OG1 THR A 282      14.004  16.414 -48.266  1.00  0.78           O  
ATOM   2003  N   PHE A 283      10.055  16.229 -47.069  1.00  0.78           N  
ATOM   2004  CA  PHE A 283       8.935  15.415 -47.526  1.00  0.81           C  
ATOM   2005  C   PHE A 283       9.275  14.714 -48.836  1.00  0.81           C  
ATOM   2006  CB  PHE A 283       7.680  16.275 -47.701  1.00  0.77           C  
ATOM   2007  O   PHE A 283       9.731  15.352 -49.787  1.00  0.80           O  
ATOM   2008  CG  PHE A 283       6.493  15.515 -48.229  1.00  0.74           C  
ATOM   2009  CD1 PHE A 283       5.649  14.828 -47.366  1.00  0.70           C  
ATOM   2010  CD2 PHE A 283       6.221  15.489 -49.591  1.00  0.72           C  
ATOM   2011  CE1 PHE A 283       4.549  14.125 -47.852  1.00  0.72           C  
ATOM   2012  CE2 PHE A 283       5.125  14.788 -50.085  1.00  0.72           C  
ATOM   2013  CZ  PHE A 283       4.291  14.106 -49.214  1.00  0.70           C  
ATOM   2014  N   GLN A 284       9.142  13.444 -49.017  1.00  0.85           N  
ATOM   2015  CA  GLN A 284       9.288  12.714 -50.272  1.00  0.86           C  
ATOM   2016  C   GLN A 284       7.928  12.328 -50.845  1.00  0.84           C  
ATOM   2017  CB  GLN A 284      10.147  11.465 -50.070  1.00  0.83           C  
ATOM   2018  O   GLN A 284       7.591  12.709 -51.968  1.00  0.80           O  
ATOM   2019  CG  GLN A 284      11.623  11.762 -49.847  1.00  0.76           C  
ATOM   2020  CD  GLN A 284      12.485  10.514 -49.875  1.00  0.73           C  
ATOM   2021  NE2 GLN A 284      13.678  10.629 -50.447  1.00  0.70           N  
ATOM   2022  OE1 GLN A 284      12.081   9.454 -49.385  1.00  0.77           O  
ATOM   2023  N   SER A 285       7.151  11.557 -50.094  1.00  0.84           N  
ATOM   2024  CA  SER A 285       5.858  11.090 -50.585  1.00  0.84           C  
ATOM   2025  C   SER A 285       4.957  10.648 -49.436  1.00  0.85           C  
ATOM   2026  CB  SER A 285       6.044   9.935 -51.571  1.00  0.82           C  
ATOM   2027  O   SER A 285       5.435  10.392 -48.329  1.00  0.83           O  
ATOM   2028  OG  SER A 285       6.655   8.825 -50.936  1.00  0.78           O  
ATOM   2029  N   HIS A 286       3.579  10.490 -49.660  1.00  0.81           N  
ATOM   2030  CA  HIS A 286       2.648   9.729 -48.834  1.00  0.82           C  
ATOM   2031  C   HIS A 286       2.712   8.241 -49.160  1.00  0.82           C  
ATOM   2032  CB  HIS A 286       1.220  10.246 -49.020  1.00  0.79           C  
ATOM   2033  O   HIS A 286       2.252   7.813 -50.221  1.00  0.80           O  
ATOM   2034  CG  HIS A 286       1.056  11.692 -48.674  1.00  0.74           C  
ATOM   2035  CD2 HIS A 286       0.809  12.770 -49.455  1.00  0.71           C  
ATOM   2036  ND1 HIS A 286       1.147  12.162 -47.382  1.00  0.70           N  
ATOM   2037  CE1 HIS A 286       0.961  13.472 -47.383  1.00  0.71           C  
ATOM   2038  NE2 HIS A 286       0.754  13.865 -48.628  1.00  0.69           N  
ATOM   2039  N   ALA A 287       3.483   7.494 -48.262  1.00  0.82           N  
ATOM   2040  CA  ALA A 287       3.657   6.054 -48.439  1.00  0.84           C  
ATOM   2041  C   ALA A 287       2.331   5.317 -48.273  1.00  0.83           C  
ATOM   2042  CB  ALA A 287       4.688   5.517 -47.450  1.00  0.81           C  
ATOM   2043  O   ALA A 287       2.028   4.393 -49.031  1.00  0.82           O  
ATOM   2044  N   MET A 288       1.506   5.889 -47.392  1.00  0.85           N  
ATOM   2045  CA  MET A 288       0.188   5.324 -47.121  1.00  0.86           C  
ATOM   2046  C   MET A 288      -0.797   6.413 -46.709  1.00  0.85           C  
ATOM   2047  CB  MET A 288       0.274   4.256 -46.030  1.00  0.85           C  
ATOM   2048  O   MET A 288      -0.443   7.324 -45.958  1.00  0.84           O  
ATOM   2049  CG  MET A 288      -1.036   3.527 -45.781  1.00  0.83           C  
ATOM   2050  SD  MET A 288      -0.906   2.285 -44.436  1.00  0.88           S  
ATOM   2051  CE  MET A 288      -2.661   2.058 -44.038  1.00  0.82           C  
ATOM   2052  N   HIS A 289      -1.964   6.344 -47.182  1.00  0.83           N  
ATOM   2053  CA  HIS A 289      -3.116   7.154 -46.802  1.00  0.84           C  
ATOM   2054  C   HIS A 289      -4.324   6.280 -46.486  1.00  0.83           C  
ATOM   2055  CB  HIS A 289      -3.462   8.147 -47.914  1.00  0.81           C  
ATOM   2056  O   HIS A 289      -4.665   5.380 -47.257  1.00  0.81           O  
ATOM   2057  CG  HIS A 289      -4.704   8.937 -47.647  1.00  0.77           C  
ATOM   2058  CD2 HIS A 289      -5.006   9.811 -46.658  1.00  0.74           C  
ATOM   2059  ND1 HIS A 289      -5.818   8.868 -48.455  1.00  0.72           N  
ATOM   2060  CE1 HIS A 289      -6.754   9.669 -47.974  1.00  0.75           C  
ATOM   2061  NE2 HIS A 289      -6.286  10.253 -46.883  1.00  0.73           N  
ATOM   2062  N   ALA A 290      -4.902   6.351 -45.279  1.00  0.82           N  
ATOM   2063  CA  ALA A 290      -6.117   5.654 -44.864  1.00  0.83           C  
ATOM   2064  C   ALA A 290      -7.226   6.644 -44.520  1.00  0.82           C  
ATOM   2065  CB  ALA A 290      -5.828   4.747 -43.671  1.00  0.81           C  
ATOM   2066  O   ALA A 290      -7.074   7.466 -43.613  1.00  0.80           O  
ATOM   2067  N   LYS A 291      -8.254   6.621 -45.245  1.00  0.80           N  
ATOM   2068  CA  LYS A 291      -9.413   7.489 -45.058  1.00  0.81           C  
ATOM   2069  C   LYS A 291     -10.257   7.030 -43.873  1.00  0.80           C  
ATOM   2070  CB  LYS A 291     -10.266   7.526 -46.327  1.00  0.78           C  
ATOM   2071  O   LYS A 291     -10.712   5.885 -43.835  1.00  0.78           O  
ATOM   2072  CG  LYS A 291     -11.341   8.603 -46.319  1.00  0.74           C  
ATOM   2073  CD  LYS A 291     -11.972   8.773 -47.694  1.00  0.72           C  
ATOM   2074  CE  LYS A 291     -13.002   9.895 -47.703  1.00  0.68           C  
ATOM   2075  NZ  LYS A 291     -13.505  10.174 -49.081  1.00  0.60           N  
ATOM   2076  N   ARG A 292     -10.588   7.779 -42.884  1.00  0.78           N  
ATOM   2077  CA  ARG A 292     -11.265   7.404 -41.646  1.00  0.78           C  
ATOM   2078  C   ARG A 292     -12.711   7.000 -41.914  1.00  0.77           C  
ATOM   2079  CB  ARG A 292     -11.220   8.554 -40.638  1.00  0.76           C  
ATOM   2080  O   ARG A 292     -13.220   6.057 -41.305  1.00  0.75           O  
ATOM   2081  CG  ARG A 292     -11.901   8.241 -39.315  1.00  0.72           C  
ATOM   2082  CD  ARG A 292     -11.826   9.416 -38.350  1.00  0.71           C  
ATOM   2083  NE  ARG A 292     -12.732  10.492 -38.740  1.00  0.60           N  
ATOM   2084  NH1 ARG A 292     -12.385  11.754 -36.836  1.00  0.51           N  
ATOM   2085  NH2 ARG A 292     -13.820  12.496 -38.462  1.00  0.47           N  
ATOM   2086  CZ  ARG A 292     -12.977  11.578 -38.012  1.00  0.66           C  
ATOM   2087  N   SER A 293     -13.501   7.659 -42.792  1.00  0.77           N  
ATOM   2088  CA  SER A 293     -14.936   7.468 -42.978  1.00  0.77           C  
ATOM   2089  C   SER A 293     -15.234   6.122 -43.630  1.00  0.77           C  
ATOM   2090  CB  SER A 293     -15.521   8.597 -43.829  1.00  0.75           C  
ATOM   2091  O   SER A 293     -16.234   5.478 -43.305  1.00  0.76           O  
ATOM   2092  OG  SER A 293     -14.828   8.710 -45.060  1.00  0.73           O  
ATOM   2093  N   THR A 294     -14.281   5.717 -44.529  1.00  0.78           N  
ATOM   2094  CA  THR A 294     -14.613   4.584 -45.386  1.00  0.79           C  
ATOM   2095  C   THR A 294     -13.645   3.428 -45.153  1.00  0.79           C  
ATOM   2096  CB  THR A 294     -14.592   4.983 -46.873  1.00  0.77           C  
ATOM   2097  O   THR A 294     -13.893   2.305 -45.597  1.00  0.77           O  
ATOM   2098  CG2 THR A 294     -15.581   6.109 -47.155  1.00  0.72           C  
ATOM   2099  OG1 THR A 294     -13.274   5.422 -47.225  1.00  0.78           O  
ATOM   2100  N   GLY A 295     -12.520   3.655 -44.479  1.00  0.78           N  
ATOM   2101  CA  GLY A 295     -11.457   2.681 -44.287  1.00  0.79           C  
ATOM   2102  C   GLY A 295     -10.647   2.425 -45.544  1.00  0.78           C  
ATOM   2103  O   GLY A 295      -9.800   1.531 -45.572  1.00  0.78           O  
ATOM   2104  N   GLN A 296     -10.846   3.178 -46.622  1.00  0.80           N  
ATOM   2105  CA  GLN A 296     -10.050   3.001 -47.832  1.00  0.82           C  
ATOM   2106  C   GLN A 296      -8.585   3.348 -47.583  1.00  0.82           C  
ATOM   2107  CB  GLN A 296     -10.607   3.857 -48.971  1.00  0.79           C  
ATOM   2108  O   GLN A 296      -8.278   4.406 -47.031  1.00  0.81           O  
ATOM   2109  CG  GLN A 296     -11.961   3.389 -49.487  1.00  0.74           C  
ATOM   2110  CD  GLN A 296     -12.571   4.351 -50.489  1.00  0.73           C  
ATOM   2111  NE2 GLN A 296     -13.113   3.811 -51.576  1.00  0.72           N  
ATOM   2112  OE1 GLN A 296     -12.557   5.570 -50.288  1.00  0.77           O  
ATOM   2113  N   THR A 297      -7.778   2.433 -48.001  1.00  0.80           N  
ATOM   2114  CA  THR A 297      -6.333   2.584 -47.866  1.00  0.82           C  
ATOM   2115  C   THR A 297      -5.672   2.702 -49.237  1.00  0.80           C  
ATOM   2116  CB  THR A 297      -5.717   1.402 -47.096  1.00  0.79           C  
ATOM   2117  O   THR A 297      -5.997   1.948 -50.156  1.00  0.80           O  
ATOM   2118  CG2 THR A 297      -4.261   1.678 -46.737  1.00  0.73           C  
ATOM   2119  OG1 THR A 297      -6.461   1.184 -45.891  1.00  0.77           O  
ATOM   2120  N   SER A 298      -4.866   3.740 -49.397  1.00  0.81           N  
ATOM   2121  CA  SER A 298      -4.102   3.954 -50.622  1.00  0.83           C  
ATOM   2122  C   SER A 298      -2.604   3.986 -50.340  1.00  0.82           C  
ATOM   2123  CB  SER A 298      -4.530   5.255 -51.301  1.00  0.79           C  
ATOM   2124  O   SER A 298      -2.171   4.522 -49.317  1.00  0.82           O  
ATOM   2125  OG  SER A 298      -5.937   5.299 -51.463  1.00  0.71           O  
ATOM   2126  N   PHE A 299      -1.786   3.367 -51.151  1.00  0.80           N  
ATOM   2127  CA  PHE A 299      -0.330   3.346 -51.085  1.00  0.83           C  
ATOM   2128  C   PHE A 299       0.276   4.094 -52.267  1.00  0.79           C  
ATOM   2129  CB  PHE A 299       0.187   1.905 -51.054  1.00  0.79           C  
ATOM   2130  O   PHE A 299      -0.076   3.834 -53.419  1.00  0.77           O  
ATOM   2131  CG  PHE A 299      -0.245   1.130 -49.839  1.00  0.78           C  
ATOM   2132  CD1 PHE A 299       0.538   1.117 -48.691  1.00  0.76           C  
ATOM   2133  CD2 PHE A 299      -1.436   0.415 -49.844  1.00  0.78           C  
ATOM   2134  CE1 PHE A 299       0.140   0.401 -47.564  1.00  0.82           C  
ATOM   2135  CE2 PHE A 299      -1.840  -0.303 -48.722  1.00  0.81           C  
ATOM   2136  CZ  PHE A 299      -1.050  -0.309 -47.584  1.00  0.81           C  
ATOM   2137  N   GLY A 300       1.051   5.116 -51.964  1.00  0.76           N  
ATOM   2138  CA  GLY A 300       1.731   5.960 -52.934  1.00  0.79           C  
ATOM   2139  C   GLY A 300       0.861   7.088 -53.457  1.00  0.74           C  
ATOM   2140  O   GLY A 300       1.313   7.905 -54.262  1.00  0.72           O  
ATOM   2141  N   THR A 301      -0.476   7.177 -52.925  1.00  0.77           N  
ATOM   2142  CA  THR A 301      -1.392   8.247 -53.306  1.00  0.78           C  
ATOM   2143  C   THR A 301      -2.305   8.617 -52.141  1.00  0.78           C  
ATOM   2144  CB  THR A 301      -2.246   7.844 -54.523  1.00  0.76           C  
ATOM   2145  O   THR A 301      -2.540   7.803 -51.246  1.00  0.76           O  
ATOM   2146  CG2 THR A 301      -3.151   6.662 -54.192  1.00  0.75           C  
ATOM   2147  OG1 THR A 301      -3.057   8.957 -54.920  1.00  0.80           O  
ATOM   2148  N   THR A 302      -2.872   9.859 -52.208  1.00  0.76           N  
ATOM   2149  CA  THR A 302      -3.950  10.315 -51.337  1.00  0.76           C  
ATOM   2150  C   THR A 302      -5.296  10.228 -52.051  1.00  0.75           C  
ATOM   2151  CB  THR A 302      -3.711  11.760 -50.861  1.00  0.73           C  
ATOM   2152  O   THR A 302      -6.326  10.611 -51.494  1.00  0.73           O  
ATOM   2153  CG2 THR A 302      -2.474  11.849 -49.974  1.00  0.69           C  
ATOM   2154  OG1 THR A 302      -3.530  12.608 -52.002  1.00  0.72           O  
ATOM   2155  N   SER A 303      -5.359   9.796 -53.235  1.00  0.71           N  
ATOM   2156  CA  SER A 303      -6.571   9.685 -54.040  1.00  0.72           C  
ATOM   2157  C   SER A 303      -6.946   8.226 -54.278  1.00  0.72           C  
ATOM   2158  CB  SER A 303      -6.391  10.399 -55.381  1.00  0.68           C  
ATOM   2159  O   SER A 303      -6.452   7.599 -55.217  1.00  0.72           O  
ATOM   2160  OG  SER A 303      -6.140  11.780 -55.185  1.00  0.66           O  
ATOM   2161  N   PRO A 304      -7.658   7.472 -53.357  1.00  0.71           N  
ATOM   2162  CA  PRO A 304      -8.153   6.125 -53.647  1.00  0.74           C  
ATOM   2163  C   PRO A 304      -8.969   6.060 -54.936  1.00  0.76           C  
ATOM   2164  CB  PRO A 304      -9.026   5.801 -52.431  1.00  0.71           C  
ATOM   2165  O   PRO A 304      -9.650   7.026 -55.289  1.00  0.77           O  
ATOM   2166  CG  PRO A 304      -9.476   7.131 -51.919  1.00  0.69           C  
ATOM   2167  CD  PRO A 304      -8.434   8.155 -52.270  1.00  0.70           C  
ATOM   2168  N   LEU A 305      -8.888   4.884 -55.711  1.00  0.62           N  
ATOM   2169  CA  LEU A 305      -9.642   4.565 -56.918  1.00  0.67           C  
ATOM   2170  C   LEU A 305     -11.015   4.001 -56.568  1.00  0.61           C  
ATOM   2171  CB  LEU A 305      -8.872   3.564 -57.783  1.00  0.59           C  
ATOM   2172  O   LEU A 305     -11.121   2.872 -56.083  1.00  0.59           O  
ATOM   2173  CG  LEU A 305      -8.338   4.091 -59.117  1.00  0.55           C  
ATOM   2174  CD1 LEU A 305      -6.848   3.794 -59.246  1.00  0.52           C  
ATOM   2175  CD2 LEU A 305      -9.113   3.481 -60.281  1.00  0.55           C  
ATOM   2176  N   GLY A 306     -12.185   4.810 -56.826  1.00  0.67           N  
ATOM   2177  CA  GLY A 306     -13.574   4.425 -56.636  1.00  0.70           C  
ATOM   2178  C   GLY A 306     -13.855   3.869 -55.253  1.00  0.66           C  
ATOM   2179  O   GLY A 306     -13.521   4.496 -54.246  1.00  0.61           O  
ATOM   2180  N   GLU A 307     -14.457   2.506 -55.136  1.00  0.58           N  
ATOM   2181  CA  GLU A 307     -14.877   1.770 -53.947  1.00  0.62           C  
ATOM   2182  C   GLU A 307     -13.784   0.816 -53.474  1.00  0.58           C  
ATOM   2183  CB  GLU A 307     -16.169   0.996 -54.222  1.00  0.54           C  
ATOM   2184  O   GLU A 307     -14.002   0.020 -52.557  1.00  0.57           O  
ATOM   2185  CG  GLU A 307     -17.349   1.881 -54.594  1.00  0.49           C  
ATOM   2186  CD  GLU A 307     -18.656   1.115 -54.722  1.00  0.52           C  
ATOM   2187  OE1 GLU A 307     -18.621  -0.132 -54.831  1.00  0.69           O  
ATOM   2188  OE2 GLU A 307     -19.724   1.767 -54.716  1.00  0.65           O  
ATOM   2189  N   ALA A 308     -12.672   0.827 -54.101  1.00  0.67           N  
ATOM   2190  CA  ALA A 308     -11.619  -0.098 -53.690  1.00  0.71           C  
ATOM   2191  C   ALA A 308     -11.111   0.234 -52.290  1.00  0.70           C  
ATOM   2192  CB  ALA A 308     -10.467  -0.071 -54.691  1.00  0.67           C  
ATOM   2193  O   ALA A 308     -10.699   1.366 -52.025  1.00  0.70           O  
ATOM   2194  N   GLN A 309     -11.126  -0.831 -51.357  1.00  0.70           N  
ATOM   2195  CA  GLN A 309     -10.635  -0.695 -49.989  1.00  0.76           C  
ATOM   2196  C   GLN A 309      -9.127  -0.464 -49.967  1.00  0.72           C  
ATOM   2197  CB  GLN A 309     -10.989  -1.935 -49.166  1.00  0.70           C  
ATOM   2198  O   GLN A 309      -8.610   0.210 -49.073  1.00  0.72           O  
ATOM   2199  CG  GLN A 309     -12.456  -2.009 -48.765  1.00  0.63           C  
ATOM   2200  CD  GLN A 309     -12.891  -0.832 -47.911  1.00  0.63           C  
ATOM   2201  NE2 GLN A 309     -14.110  -0.356 -48.135  1.00  0.57           N  
ATOM   2202  OE1 GLN A 309     -12.137  -0.357 -47.055  1.00  0.70           O  
ATOM   2203  N   THR A 310      -8.479  -0.935 -51.001  1.00  0.77           N  
ATOM   2204  CA  THR A 310      -7.044  -0.713 -51.140  1.00  0.79           C  
ATOM   2205  C   THR A 310      -6.700  -0.268 -52.559  1.00  0.76           C  
ATOM   2206  CB  THR A 310      -6.245  -1.982 -50.790  1.00  0.75           C  
ATOM   2207  O   THR A 310      -7.083  -0.923 -53.530  1.00  0.74           O  
ATOM   2208  CG2 THR A 310      -4.744  -1.719 -50.844  1.00  0.72           C  
ATOM   2209  OG1 THR A 310      -6.596  -2.410 -49.468  1.00  0.77           O  
ATOM   2210  N   THR A 311      -6.046   0.935 -52.715  1.00  0.73           N  
ATOM   2211  CA  THR A 311      -5.488   1.441 -53.964  1.00  0.77           C  
ATOM   2212  C   THR A 311      -3.966   1.518 -53.885  1.00  0.74           C  
ATOM   2213  CB  THR A 311      -6.057   2.830 -54.308  1.00  0.72           C  
ATOM   2214  O   THR A 311      -3.416   2.047 -52.917  1.00  0.74           O  
ATOM   2215  CG2 THR A 311      -5.491   3.345 -55.627  1.00  0.66           C  
ATOM   2216  OG1 THR A 311      -7.484   2.742 -54.416  1.00  0.73           O  
ATOM   2217  N   VAL A 312      -3.241   0.994 -54.817  1.00  0.73           N  
ATOM   2218  CA  VAL A 312      -1.792   1.111 -54.935  1.00  0.76           C  
ATOM   2219  C   VAL A 312      -1.439   1.918 -56.183  1.00  0.73           C  
ATOM   2220  CB  VAL A 312      -1.112  -0.275 -54.988  1.00  0.72           C  
ATOM   2221  O   VAL A 312      -1.892   1.599 -57.285  1.00  0.71           O  
ATOM   2222  CG1 VAL A 312       0.409  -0.132 -54.972  1.00  0.68           C  
ATOM   2223  CG2 VAL A 312      -1.582  -1.144 -53.822  1.00  0.68           C  
ATOM   2224  N   ALA A 313      -0.738   3.143 -55.989  1.00  0.66           N  
ATOM   2225  CA  ALA A 313      -0.136   3.832 -57.127  1.00  0.69           C  
ATOM   2226  C   ALA A 313       1.109   3.098 -57.616  1.00  0.62           C  
ATOM   2227  CB  ALA A 313       0.211   5.272 -56.755  1.00  0.62           C  
ATOM   2228  O   ALA A 313       2.103   2.998 -56.892  1.00  0.59           O  
ATOM   2229  N   GLY A 314       0.952   2.308 -58.652  1.00  0.69           N  
ATOM   2230  CA  GLY A 314       2.045   1.598 -59.297  1.00  0.73           C  
ATOM   2231  C   GLY A 314       1.849   0.094 -59.320  1.00  0.67           C  
ATOM   2232  O   GLY A 314       0.784  -0.404 -58.950  1.00  0.64           O  
ATOM   2233  N   ALA A 315       2.801  -0.707 -59.763  1.00  0.64           N  
ATOM   2234  CA  ALA A 315       2.742  -2.165 -59.825  1.00  0.67           C  
ATOM   2235  C   ALA A 315       2.865  -2.778 -58.433  1.00  0.65           C  
ATOM   2236  CB  ALA A 315       3.840  -2.704 -60.739  1.00  0.62           C  
ATOM   2237  O   ALA A 315       3.735  -2.388 -57.650  1.00  0.65           O  
ATOM   2238  N   ILE A 316       1.916  -3.709 -57.965  1.00  0.65           N  
ATOM   2239  CA  ILE A 316       2.160  -4.619 -56.851  1.00  0.65           C  
ATOM   2240  C   ILE A 316       3.090  -5.744 -57.299  1.00  0.64           C  
ATOM   2241  CB  ILE A 316       0.841  -5.203 -56.298  1.00  0.63           C  
ATOM   2242  O   ILE A 316       2.754  -6.514 -58.202  1.00  0.64           O  
ATOM   2243  CG1 ILE A 316      -0.092  -4.075 -55.842  1.00  0.61           C  
ATOM   2244  CG2 ILE A 316       1.121  -6.179 -55.152  1.00  0.62           C  
ATOM   2245  CD1 ILE A 316      -1.464  -4.552 -55.385  1.00  0.62           C  
ATOM   2246  N   ALA A 317       4.456  -5.568 -56.677  1.00  0.57           N  
ATOM   2247  CA  ALA A 317       5.364  -6.708 -56.767  1.00  0.59           C  
ATOM   2248  C   ALA A 317       5.123  -7.692 -55.625  1.00  0.57           C  
ATOM   2249  CB  ALA A 317       6.815  -6.235 -56.761  1.00  0.54           C  
ATOM   2250  O   ALA A 317       5.282  -7.343 -54.453  1.00  0.57           O  
ATOM   2251  N   ALA A 318       4.631  -8.829 -55.778  1.00  0.67           N  
ATOM   2252  CA  ALA A 318       4.600  -9.940 -54.830  1.00  0.69           C  
ATOM   2253  C   ALA A 318       5.893 -10.749 -54.890  1.00  0.69           C  
ATOM   2254  CB  ALA A 318       3.399 -10.842 -55.106  1.00  0.66           C  
ATOM   2255  O   ALA A 318       6.349 -11.122 -55.974  1.00  0.69           O  
ATOM   2256  N   ARG A 319       6.753 -10.706 -53.674  1.00  0.66           N  
ATOM   2257  CA  ARG A 319       7.890 -11.615 -53.574  1.00  0.73           C  
ATOM   2258  C   ARG A 319       7.509 -13.021 -54.023  1.00  0.71           C  
ATOM   2259  CB  ARG A 319       8.426 -11.650 -52.141  1.00  0.67           C  
ATOM   2260  O   ARG A 319       6.500 -13.570 -53.575  1.00  0.72           O  
ATOM   2261  CG  ARG A 319       9.699 -12.466 -51.979  1.00  0.65           C  
ATOM   2262  CD  ARG A 319      10.250 -12.376 -50.563  1.00  0.67           C  
ATOM   2263  NE  ARG A 319      11.512 -13.099 -50.429  1.00  0.67           N  
ATOM   2264  NH1 ARG A 319      11.825 -12.557 -48.205  1.00  0.52           N  
ATOM   2265  NH2 ARG A 319      13.364 -13.854 -49.301  1.00  0.47           N  
ATOM   2266  CZ  ARG A 319      12.231 -13.168 -49.312  1.00  0.69           C  
ATOM   2267  N   ASP A 320       8.451 -13.519 -54.800  1.00  0.68           N  
ATOM   2268  CA  ASP A 320       8.247 -14.899 -55.230  1.00  0.78           C  
ATOM   2269  C   ASP A 320       8.346 -15.862 -54.049  1.00  0.70           C  
ATOM   2270  CB  ASP A 320       9.263 -15.281 -56.308  1.00  0.65           C  
ATOM   2271  O   ASP A 320       9.207 -15.703 -53.181  1.00  0.67           O  
ATOM   2272  CG  ASP A 320       8.770 -16.390 -57.221  1.00  0.58           C  
ATOM   2273  OD1 ASP A 320       7.540 -16.576 -57.345  1.00  0.57           O  
ATOM   2274  OD2 ASP A 320       9.619 -17.086 -57.818  1.00  0.72           O  
ATOM   2275  N   ARG A 321       7.504 -16.576 -53.790  1.00  0.80           N  
ATOM   2276  CA  ARG A 321       7.528 -17.666 -52.820  1.00  0.84           C  
ATOM   2277  C   ARG A 321       7.888 -18.988 -53.490  1.00  0.81           C  
ATOM   2278  CB  ARG A 321       6.176 -17.788 -52.114  1.00  0.79           C  
ATOM   2279  O   ARG A 321       7.446 -19.265 -54.607  1.00  0.81           O  
ATOM   2280  CG  ARG A 321       5.777 -16.549 -51.328  1.00  0.72           C  
ATOM   2281  CD  ARG A 321       4.516 -16.782 -50.509  1.00  0.72           C  
ATOM   2282  NE  ARG A 321       4.759 -17.691 -49.391  1.00  0.74           N  
ATOM   2283  NH1 ARG A 321       3.680 -16.382 -47.823  1.00  0.61           N  
ATOM   2284  NH2 ARG A 321       4.631 -18.373 -47.202  1.00  0.56           N  
ATOM   2285  CZ  ARG A 321       4.356 -17.480 -48.141  1.00  0.75           C  
ATOM   2286  N   THR A 322       8.630 -19.853 -52.695  1.00  0.80           N  
ATOM   2287  CA  THR A 322       8.928 -21.209 -53.144  1.00  0.86           C  
ATOM   2288  C   THR A 322       7.758 -22.144 -52.852  1.00  0.81           C  
ATOM   2289  CB  THR A 322      10.203 -21.752 -52.473  1.00  0.77           C  
ATOM   2290  O   THR A 322       7.599 -23.172 -53.513  1.00  0.78           O  
ATOM   2291  CG2 THR A 322      11.442 -21.010 -52.963  1.00  0.62           C  
ATOM   2292  OG1 THR A 322      10.094 -21.592 -51.053  1.00  0.70           O  
ATOM   2293  N   THR A 323       6.850 -21.813 -51.916  1.00  0.86           N  
ATOM   2294  CA  THR A 323       5.719 -22.639 -51.508  1.00  0.89           C  
ATOM   2295  C   THR A 323       4.438 -21.811 -51.450  1.00  0.85           C  
ATOM   2296  CB  THR A 323       5.972 -23.296 -50.139  1.00  0.84           C  
ATOM   2297  O   THR A 323       4.489 -20.588 -51.310  1.00  0.82           O  
ATOM   2298  CG2 THR A 323       7.152 -24.260 -50.201  1.00  0.78           C  
ATOM   2299  OG1 THR A 323       6.252 -22.277 -49.171  1.00  0.84           O  
ATOM   2300  N   ASP A 324       3.278 -22.386 -51.634  1.00  0.74           N  
ATOM   2301  CA  ASP A 324       2.006 -21.704 -51.418  1.00  0.81           C  
ATOM   2302  C   ASP A 324       1.910 -21.157 -49.996  1.00  0.74           C  
ATOM   2303  CB  ASP A 324       0.836 -22.649 -51.698  1.00  0.72           C  
ATOM   2304  O   ASP A 324       2.397 -21.782 -49.051  1.00  0.72           O  
ATOM   2305  CG  ASP A 324       0.864 -23.228 -53.102  1.00  0.65           C  
ATOM   2306  OD1 ASP A 324       1.333 -22.541 -54.036  1.00  0.68           O  
ATOM   2307  OD2 ASP A 324       0.412 -24.380 -53.276  1.00  0.80           O  
ATOM   2308  N   PRO A 325       1.526 -19.848 -49.817  1.00  0.82           N  
ATOM   2309  CA  PRO A 325       1.291 -19.435 -48.431  1.00  0.84           C  
ATOM   2310  C   PRO A 325       0.333 -20.366 -47.692  1.00  0.83           C  
ATOM   2311  CB  PRO A 325       0.687 -18.036 -48.579  1.00  0.80           C  
ATOM   2312  O   PRO A 325      -0.466 -21.064 -48.323  1.00  0.80           O  
ATOM   2313  CG  PRO A 325       0.024 -18.045 -49.918  1.00  0.76           C  
ATOM   2314  CD  PRO A 325       0.777 -18.983 -50.817  1.00  0.77           C  
ATOM   2315  N   ALA A 326       0.472 -20.464 -46.359  1.00  0.60           N  
ATOM   2316  CA  ALA A 326      -0.554 -21.148 -45.577  1.00  0.66           C  
ATOM   2317  C   ALA A 326      -1.947 -20.641 -45.937  1.00  0.59           C  
ATOM   2318  CB  ALA A 326      -0.294 -20.967 -44.083  1.00  0.56           C  
ATOM   2319  O   ALA A 326      -2.129 -19.454 -46.216  1.00  0.60           O  
ATOM   2320  N   THR A 327      -2.916 -21.386 -45.882  1.00  0.66           N  
ATOM   2321  CA  THR A 327      -4.315 -21.042 -46.114  1.00  0.69           C  
ATOM   2322  C   THR A 327      -4.795 -20.014 -45.094  1.00  0.63           C  
ATOM   2323  CB  THR A 327      -5.215 -22.290 -46.051  1.00  0.60           C  
ATOM   2324  O   THR A 327      -4.629 -20.203 -43.888  1.00  0.58           O  
ATOM   2325  CG2 THR A 327      -6.614 -21.986 -46.575  1.00  0.51           C  
ATOM   2326  OG1 THR A 327      -4.635 -23.331 -46.847  1.00  0.55           O  
ATOM   2327  N   ALA A 328      -5.105 -18.810 -45.432  1.00  0.51           N  
ATOM   2328  CA  ALA A 328      -5.832 -17.855 -44.599  1.00  0.51           C  
ATOM   2329  C   ALA A 328      -7.338 -18.086 -44.685  1.00  0.51           C  
ATOM   2330  CB  ALA A 328      -5.491 -16.424 -45.009  1.00  0.50           C  
ATOM   2331  O   ALA A 328      -7.887 -18.238 -45.779  1.00  0.51           O  
ATOM   2332  N   SER A 329      -8.128 -18.126 -43.638  1.00  0.58           N  
ATOM   2333  CA  SER A 329      -9.583 -18.092 -43.527  1.00  0.61           C  
ATOM   2334  C   SER A 329     -10.139 -16.741 -43.965  1.00  0.57           C  
ATOM   2335  CB  SER A 329     -10.019 -18.392 -42.093  1.00  0.51           C  
ATOM   2336  O   SER A 329      -9.716 -15.698 -43.464  1.00  0.53           O  
ATOM   2337  OG  SER A 329      -9.671 -17.324 -41.228  1.00  0.52           O  
ATOM   2338  N   GLY A 330     -10.745 -16.637 -45.215  1.00  0.48           N  
ATOM   2339  CA  GLY A 330     -11.772 -15.649 -45.503  1.00  0.50           C  
ATOM   2340  C   GLY A 330     -11.315 -14.580 -46.478  1.00  0.48           C  
ATOM   2341  O   GLY A 330     -12.068 -13.655 -46.791  1.00  0.44           O  
ATOM   2342  N   GLY A 331     -10.174 -14.932 -47.331  1.00  0.54           N  
ATOM   2343  CA  GLY A 331      -9.661 -14.096 -48.405  1.00  0.57           C  
ATOM   2344  C   GLY A 331      -8.839 -14.867 -49.421  1.00  0.55           C  
ATOM   2345  O   GLY A 331      -8.240 -15.893 -49.092  1.00  0.54           O  
ATOM   2346  N   ILE A 332      -9.082 -14.557 -50.685  1.00  0.67           N  
ATOM   2347  CA  ILE A 332      -8.170 -15.020 -51.725  1.00  0.74           C  
ATOM   2348  C   ILE A 332      -6.788 -14.407 -51.509  1.00  0.70           C  
ATOM   2349  CB  ILE A 332      -8.696 -14.672 -53.135  1.00  0.66           C  
ATOM   2350  O   ILE A 332      -6.672 -13.238 -51.133  1.00  0.67           O  
ATOM   2351  CG1 ILE A 332      -8.947 -13.164 -53.255  1.00  0.55           C  
ATOM   2352  CG2 ILE A 332      -9.968 -15.465 -53.448  1.00  0.55           C  
ATOM   2353  CD1 ILE A 332      -9.272 -12.700 -54.668  1.00  0.57           C  
ATOM   2354  N   GLN A 333      -5.725 -15.170 -51.473  1.00  0.73           N  
ATOM   2355  CA  GLN A 333      -4.336 -14.724 -51.451  1.00  0.77           C  
ATOM   2356  C   GLN A 333      -3.757 -14.656 -52.861  1.00  0.74           C  
ATOM   2357  CB  GLN A 333      -3.488 -15.651 -50.579  1.00  0.72           C  
ATOM   2358  O   GLN A 333      -3.669 -15.673 -53.551  1.00  0.73           O  
ATOM   2359  CG  GLN A 333      -3.926 -15.695 -49.121  1.00  0.67           C  
ATOM   2360  CD  GLN A 333      -3.094 -16.652 -48.287  1.00  0.68           C  
ATOM   2361  NE2 GLN A 333      -2.954 -16.350 -47.001  1.00  0.73           N  
ATOM   2362  OE1 GLN A 333      -2.583 -17.655 -48.795  1.00  0.79           O  
ATOM   2363  N   LEU A 334      -3.600 -13.415 -53.336  1.00  0.77           N  
ATOM   2364  CA  LEU A 334      -2.781 -13.196 -54.523  1.00  0.80           C  
ATOM   2365  C   LEU A 334      -1.299 -13.179 -54.165  1.00  0.79           C  
ATOM   2366  CB  LEU A 334      -3.168 -11.882 -55.206  1.00  0.75           C  
ATOM   2367  O   LEU A 334      -0.887 -12.472 -53.243  1.00  0.75           O  
ATOM   2368  CG  LEU A 334      -2.447 -11.560 -56.516  1.00  0.70           C  
ATOM   2369  CD1 LEU A 334      -2.902 -12.511 -57.618  1.00  0.65           C  
ATOM   2370  CD2 LEU A 334      -2.691 -10.110 -56.919  1.00  0.67           C  
ATOM   2371  N   TYR A 335      -0.545 -14.131 -54.570  1.00  0.78           N  
ATOM   2372  CA  TYR A 335       0.896 -14.176 -54.349  1.00  0.82           C  
ATOM   2373  C   TYR A 335       1.633 -14.537 -55.633  1.00  0.81           C  
ATOM   2374  CB  TYR A 335       1.240 -15.185 -53.249  1.00  0.79           C  
ATOM   2375  O   TYR A 335       1.027 -15.029 -56.588  1.00  0.81           O  
ATOM   2376  CG  TYR A 335       0.913 -16.613 -53.610  1.00  0.80           C  
ATOM   2377  CD1 TYR A 335      -0.391 -17.095 -53.519  1.00  0.80           C  
ATOM   2378  CD2 TYR A 335       1.907 -17.484 -54.044  1.00  0.82           C  
ATOM   2379  CE1 TYR A 335      -0.696 -18.411 -53.849  1.00  0.85           C  
ATOM   2380  CE2 TYR A 335       1.613 -18.802 -54.377  1.00  0.84           C  
ATOM   2381  OH  TYR A 335       0.014 -20.560 -54.606  1.00  0.75           O  
ATOM   2382  CZ  TYR A 335       0.310 -19.256 -54.277  1.00  0.84           C  
ATOM   2383  N   SER A 336       2.964 -14.255 -55.655  1.00  0.76           N  
ATOM   2384  CA  SER A 336       3.882 -14.711 -56.693  1.00  0.81           C  
ATOM   2385  C   SER A 336       4.557 -16.020 -56.299  1.00  0.79           C  
ATOM   2386  CB  SER A 336       4.943 -13.646 -56.976  1.00  0.75           C  
ATOM   2387  O   SER A 336       4.999 -16.178 -55.159  1.00  0.78           O  
ATOM   2388  OG  SER A 336       5.808 -14.062 -58.019  1.00  0.70           O  
ATOM   2389  N   LYS A 337       4.534 -16.975 -57.159  1.00  0.84           N  
ATOM   2390  CA  LYS A 337       5.277 -18.229 -57.082  1.00  0.89           C  
ATOM   2391  C   LYS A 337       5.924 -18.567 -58.422  1.00  0.85           C  
ATOM   2392  CB  LYS A 337       4.360 -19.370 -56.640  1.00  0.85           C  
ATOM   2393  O   LYS A 337       5.246 -18.617 -59.450  1.00  0.83           O  
ATOM   2394  CG  LYS A 337       5.077 -20.696 -56.433  1.00  0.79           C  
ATOM   2395  CD  LYS A 337       4.115 -21.788 -55.983  1.00  0.79           C  
ATOM   2396  CE  LYS A 337       4.650 -23.176 -56.312  1.00  0.87           C  
ATOM   2397  NZ  LYS A 337       3.727 -24.251 -55.839  1.00  0.82           N  
ATOM   2398  N   ALA A 338       7.243 -18.681 -58.496  1.00  0.81           N  
ATOM   2399  CA  ALA A 338       8.057 -18.861 -59.695  1.00  0.84           C  
ATOM   2400  C   ALA A 338       7.784 -17.759 -60.715  1.00  0.78           C  
ATOM   2401  CB  ALA A 338       7.796 -20.232 -60.315  1.00  0.78           C  
ATOM   2402  O   ALA A 338       7.680 -18.027 -61.914  1.00  0.75           O  
ATOM   2403  N   GLY A 339       7.584 -16.442 -60.312  1.00  0.81           N  
ATOM   2404  CA  GLY A 339       7.403 -15.271 -61.156  1.00  0.83           C  
ATOM   2405  C   GLY A 339       5.987 -15.126 -61.680  1.00  0.79           C  
ATOM   2406  O   GLY A 339       5.692 -14.200 -62.438  1.00  0.77           O  
ATOM   2407  N   LEU A 340       5.086 -16.019 -61.258  1.00  0.85           N  
ATOM   2408  CA  LEU A 340       3.714 -15.991 -61.753  1.00  0.87           C  
ATOM   2409  C   LEU A 340       2.739 -15.650 -60.631  1.00  0.86           C  
ATOM   2410  CB  LEU A 340       3.341 -17.339 -62.376  1.00  0.85           C  
ATOM   2411  O   LEU A 340       2.918 -16.086 -59.492  1.00  0.84           O  
ATOM   2412  CG  LEU A 340       4.150 -17.765 -63.603  1.00  0.81           C  
ATOM   2413  CD1 LEU A 340       3.766 -19.180 -64.025  1.00  0.78           C  
ATOM   2414  CD2 LEU A 340       3.938 -16.783 -64.750  1.00  0.79           C  
ATOM   2415  N   PRO A 341       1.743 -14.655 -60.778  1.00  0.76           N  
ATOM   2416  CA  PRO A 341       0.701 -14.438 -59.772  1.00  0.78           C  
ATOM   2417  C   PRO A 341      -0.221 -15.645 -59.608  1.00  0.78           C  
ATOM   2418  CB  PRO A 341      -0.070 -13.233 -60.315  1.00  0.75           C  
ATOM   2419  O   PRO A 341      -0.670 -16.223 -60.601  1.00  0.76           O  
ATOM   2420  CG  PRO A 341       0.132 -13.286 -61.795  1.00  0.73           C  
ATOM   2421  CD  PRO A 341       1.458 -13.935 -62.072  1.00  0.74           C  
ATOM   2422  N   TYR A 342      -0.365 -16.039 -58.394  1.00  0.84           N  
ATOM   2423  CA  TYR A 342      -1.305 -17.073 -57.976  1.00  0.86           C  
ATOM   2424  C   TYR A 342      -2.339 -16.511 -57.008  1.00  0.83           C  
ATOM   2425  CB  TYR A 342      -0.561 -18.242 -57.324  1.00  0.83           C  
ATOM   2426  O   TYR A 342      -2.057 -15.565 -56.269  1.00  0.79           O  
ATOM   2427  CG  TYR A 342       0.215 -19.090 -58.302  1.00  0.81           C  
ATOM   2428  CD1 TYR A 342      -0.295 -20.304 -58.760  1.00  0.78           C  
ATOM   2429  CD2 TYR A 342       1.458 -18.680 -58.771  1.00  0.80           C  
ATOM   2430  CE1 TYR A 342       0.417 -21.089 -59.660  1.00  0.86           C  
ATOM   2431  CE2 TYR A 342       2.179 -19.458 -59.672  1.00  0.84           C  
ATOM   2432  OH  TYR A 342       2.360 -21.432 -61.002  1.00  0.75           O  
ATOM   2433  CZ  TYR A 342       1.651 -20.658 -60.110  1.00  0.85           C  
ATOM   2434  N   ILE A 343      -3.600 -16.928 -57.105  1.00  0.76           N  
ATOM   2435  CA  ILE A 343      -4.678 -16.783 -56.133  1.00  0.77           C  
ATOM   2436  C   ILE A 343      -4.883 -18.101 -55.390  1.00  0.76           C  
ATOM   2437  CB  ILE A 343      -5.994 -16.340 -56.811  1.00  0.74           C  
ATOM   2438  O   ILE A 343      -5.066 -19.150 -56.012  1.00  0.75           O  
ATOM   2439  CG1 ILE A 343      -5.828 -14.953 -57.443  1.00  0.67           C  
ATOM   2440  CG2 ILE A 343      -7.148 -16.348 -55.804  1.00  0.67           C  
ATOM   2441  CD1 ILE A 343      -7.007 -14.520 -58.303  1.00  0.65           C  
ATOM   2442  N   LYS A 344      -4.600 -18.057 -54.170  1.00  0.80           N  
ATOM   2443  CA  LYS A 344      -5.052 -19.066 -53.217  1.00  0.83           C  
ATOM   2444  C   LYS A 344      -6.328 -18.621 -52.509  1.00  0.79           C  
ATOM   2445  CB  LYS A 344      -3.959 -19.362 -52.190  1.00  0.79           C  
ATOM   2446  O   LYS A 344      -6.371 -17.540 -51.917  1.00  0.76           O  
ATOM   2447  CG  LYS A 344      -4.269 -20.539 -51.277  1.00  0.77           C  
ATOM   2448  CD  LYS A 344      -3.065 -20.917 -50.423  1.00  0.79           C  
ATOM   2449  CE  LYS A 344      -3.334 -22.169 -49.599  1.00  0.87           C  
ATOM   2450  NZ  LYS A 344      -2.101 -22.654 -48.911  1.00  0.81           N  
ATOM   2451  N   GLN A 345      -7.327 -19.330 -52.715  1.00  0.80           N  
ATOM   2452  CA  GLN A 345      -8.651 -19.107 -52.146  1.00  0.82           C  
ATOM   2453  C   GLN A 345      -8.694 -19.516 -50.676  1.00  0.79           C  
ATOM   2454  CB  GLN A 345      -9.712 -19.877 -52.935  1.00  0.78           C  
ATOM   2455  O   GLN A 345      -7.768 -20.159 -50.178  1.00  0.74           O  
ATOM   2456  CG  GLN A 345      -9.874 -19.401 -54.372  1.00  0.72           C  
ATOM   2457  CD  GLN A 345     -10.993 -20.117 -55.105  1.00  0.71           C  
ATOM   2458  NE2 GLN A 345     -11.605 -19.434 -56.066  1.00  0.71           N  
ATOM   2459  OE1 GLN A 345     -11.304 -21.276 -54.810  1.00  0.76           O  
ATOM   2460  N   GLY A 346      -9.392 -18.953 -49.834  1.00  0.66           N  
ATOM   2461  CA  GLY A 346      -9.500 -19.234 -48.411  1.00  0.69           C  
ATOM   2462  C   GLY A 346      -9.557 -20.718 -48.099  1.00  0.66           C  
ATOM   2463  O   GLY A 346      -9.192 -21.141 -47.000  1.00  0.67           O  
ATOM   2464  N   ASP A 347      -9.816 -21.750 -48.713  1.00  0.65           N  
ATOM   2465  CA  ASP A 347     -10.040 -23.169 -48.455  1.00  0.68           C  
ATOM   2466  C   ASP A 347      -8.778 -23.983 -48.733  1.00  0.67           C  
ATOM   2467  CB  ASP A 347     -11.200 -23.692 -49.304  1.00  0.61           C  
ATOM   2468  O   ASP A 347      -8.740 -25.187 -48.473  1.00  0.63           O  
ATOM   2469  CG  ASP A 347     -10.906 -23.662 -50.794  1.00  0.58           C  
ATOM   2470  OD1 ASP A 347      -9.826 -23.177 -51.192  1.00  0.58           O  
ATOM   2471  OD2 ASP A 347     -11.764 -24.126 -51.576  1.00  0.74           O  
ATOM   2472  N   GLY A 348      -7.585 -22.672 -49.607  1.00  0.54           N  
ATOM   2473  CA  GLY A 348      -6.265 -23.179 -49.947  1.00  0.59           C  
ATOM   2474  C   GLY A 348      -6.079 -23.411 -51.434  1.00  0.54           C  
ATOM   2475  O   GLY A 348      -4.948 -23.484 -51.920  1.00  0.55           O  
ATOM   2476  N   THR A 349      -7.510 -23.655 -52.232  1.00  0.82           N  
ATOM   2477  CA  THR A 349      -7.342 -23.778 -53.676  1.00  0.86           C  
ATOM   2478  C   THR A 349      -6.467 -22.651 -54.216  1.00  0.84           C  
ATOM   2479  CB  THR A 349      -8.701 -23.768 -54.399  1.00  0.81           C  
ATOM   2480  O   THR A 349      -6.715 -21.476 -53.935  1.00  0.82           O  
ATOM   2481  CG2 THR A 349      -8.538 -24.096 -55.880  1.00  0.69           C  
ATOM   2482  OG1 THR A 349      -9.563 -24.742 -53.798  1.00  0.72           O  
ATOM   2483  N   VAL A 350      -5.410 -22.868 -54.914  1.00  0.71           N  
ATOM   2484  CA  VAL A 350      -4.495 -21.968 -55.608  1.00  0.73           C  
ATOM   2485  C   VAL A 350      -4.781 -21.996 -57.108  1.00  0.67           C  
ATOM   2486  CB  VAL A 350      -3.020 -22.341 -55.340  1.00  0.68           C  
ATOM   2487  O   VAL A 350      -4.757 -23.060 -57.731  1.00  0.66           O  
ATOM   2488  CG1 VAL A 350      -2.080 -21.366 -56.046  1.00  0.61           C  
ATOM   2489  CG2 VAL A 350      -2.741 -22.365 -53.838  1.00  0.61           C  
ATOM   2490  N   PHE A 351      -5.085 -20.779 -57.711  1.00  0.82           N  
ATOM   2491  CA  PHE A 351      -5.170 -20.459 -59.131  1.00  0.84           C  
ATOM   2492  C   PHE A 351      -3.970 -19.630 -59.572  1.00  0.83           C  
ATOM   2493  CB  PHE A 351      -6.469 -19.707 -59.437  1.00  0.80           C  
ATOM   2494  O   PHE A 351      -3.602 -18.659 -58.907  1.00  0.81           O  
ATOM   2495  CG  PHE A 351      -7.713 -20.463 -59.055  1.00  0.74           C  
ATOM   2496  CD1 PHE A 351      -8.310 -21.344 -59.948  1.00  0.68           C  
ATOM   2497  CD2 PHE A 351      -8.285 -20.293 -57.801  1.00  0.70           C  
ATOM   2498  CE1 PHE A 351      -9.461 -22.045 -59.597  1.00  0.70           C  
ATOM   2499  CE2 PHE A 351      -9.435 -20.990 -57.443  1.00  0.70           C  
ATOM   2500  CZ  PHE A 351     -10.022 -21.864 -58.343  1.00  0.71           C  
ATOM   2501  N   LYS A 352      -3.298 -19.924 -60.557  1.00  0.83           N  
ATOM   2502  CA  LYS A 352      -2.376 -19.072 -61.303  1.00  0.84           C  
ATOM   2503  C   LYS A 352      -3.123 -17.956 -62.026  1.00  0.81           C  
ATOM   2504  CB  LYS A 352      -1.572 -19.900 -62.305  1.00  0.80           C  
ATOM   2505  O   LYS A 352      -3.971 -18.221 -62.881  1.00  0.77           O  
ATOM   2506  CG  LYS A 352      -0.515 -19.105 -63.059  1.00  0.73           C  
ATOM   2507  CD  LYS A 352       0.264 -19.987 -64.025  1.00  0.72           C  
ATOM   2508  CE  LYS A 352       1.298 -19.185 -64.805  1.00  0.74           C  
ATOM   2509  NZ  LYS A 352       2.065 -20.046 -65.755  1.00  0.63           N  
ATOM   2510  N   VAL A 353      -2.883 -16.629 -61.613  1.00  0.73           N  
ATOM   2511  CA  VAL A 353      -3.416 -15.497 -62.364  1.00  0.74           C  
ATOM   2512  C   VAL A 353      -2.789 -15.459 -63.756  1.00  0.71           C  
ATOM   2513  CB  VAL A 353      -3.164 -14.160 -61.630  1.00  0.70           C  
ATOM   2514  O   VAL A 353      -1.563 -15.482 -63.893  1.00  0.68           O  
ATOM   2515  CG1 VAL A 353      -3.802 -12.999 -62.391  1.00  0.64           C  
ATOM   2516  CG2 VAL A 353      -3.702 -14.227 -60.202  1.00  0.64           C  
ATOM   2517  N   GLY A 354      -3.380 -15.397 -64.556  1.00  0.64           N  
ATOM   2518  CA  GLY A 354      -2.986 -15.362 -65.956  1.00  0.63           C  
ATOM   2519  C   GLY A 354      -2.787 -16.742 -66.554  1.00  0.62           C  
ATOM   2520  O   GLY A 354      -2.497 -16.872 -67.745  1.00  0.59           O  
ATOM   2521  N   SER A 355      -2.586 -17.739 -65.570  1.00  0.52           N  
ATOM   2522  CA  SER A 355      -2.921 -19.013 -66.197  1.00  0.50           C  
ATOM   2523  C   SER A 355      -4.378 -19.042 -66.647  1.00  0.51           C  
ATOM   2524  CB  SER A 355      -2.652 -20.171 -65.235  1.00  0.48           C  
ATOM   2525  O   SER A 355      -5.282 -19.225 -65.828  1.00  0.49           O  
ATOM   2526  OG  SER A 355      -3.383 -20.005 -64.032  1.00  0.48           O  
ATOM   2527  N   GLY A 356      -4.848 -17.741 -67.315  1.00  0.46           N  
ATOM   2528  CA  GLY A 356      -5.905 -17.897 -68.302  1.00  0.45           C  
ATOM   2529  C   GLY A 356      -6.712 -19.168 -68.115  1.00  0.46           C  
ATOM   2530  O   GLY A 356      -6.239 -20.262 -68.428  1.00  0.43           O  
ATOM   2531  N   GLY A 357      -7.520 -19.370 -66.974  1.00  0.43           N  
ATOM   2532  CA  GLY A 357      -8.884 -19.853 -67.120  1.00  0.44           C  
ATOM   2533  C   GLY A 357      -9.499 -19.508 -68.462  1.00  0.43           C  
ATOM   2534  O   GLY A 357      -9.835 -18.349 -68.718  1.00  0.41           O  
ATOM   2535  N   GLY A 358      -8.814 -19.761 -69.702  1.00  0.40           N  
ATOM   2536  CA  GLY A 358      -9.715 -20.304 -70.706  1.00  0.41           C  
ATOM   2537  C   GLY A 358     -11.119 -20.541 -70.182  1.00  0.40           C  
ATOM   2538  O   GLY A 358     -11.333 -21.415 -69.339  1.00  0.39           O  
ATOM   2539  N   THR A 359     -12.050 -19.714 -69.723  1.00  0.43           N  
ATOM   2540  CA  THR A 359     -13.400 -19.783 -70.271  1.00  0.45           C  
ATOM   2541  C   THR A 359     -13.366 -20.171 -71.746  1.00  0.43           C  
ATOM   2542  CB  THR A 359     -14.139 -18.441 -70.107  1.00  0.42           C  
ATOM   2543  O   THR A 359     -13.163 -19.319 -72.613  1.00  0.42           O  
ATOM   2544  CG2 THR A 359     -14.663 -18.272 -68.685  1.00  0.42           C  
ATOM   2545  OG1 THR A 359     -13.237 -17.367 -70.403  1.00  0.40           O  
ATOM   2546  N   GLY A 360     -12.420 -21.205 -72.179  1.00  0.36           N  
ATOM   2547  CA  GLY A 360     -12.869 -22.204 -73.136  1.00  0.38           C  
ATOM   2548  C   GLY A 360     -13.773 -23.256 -72.520  1.00  0.36           C  
ATOM   2549  O   GLY A 360     -13.354 -23.996 -71.628  1.00  0.34           O  
ATOM   2550  N   GLY A 361     -15.037 -23.090 -72.211  1.00  0.35           N  
ATOM   2551  CA  GLY A 361     -15.893 -24.075 -72.852  1.00  0.39           C  
ATOM   2552  C   GLY A 361     -15.183 -24.871 -73.932  1.00  0.35           C  
ATOM   2553  O   GLY A 361     -14.931 -24.357 -75.024  1.00  0.33           O  
ATOM   2554  N   GLY A 362     -13.938 -25.513 -73.909  1.00  0.40           N  
ATOM   2555  CA  GLY A 362     -14.184 -26.712 -74.694  1.00  0.41           C  
ATOM   2556  C   GLY A 362     -15.357 -27.528 -74.184  1.00  0.40           C  
ATOM   2557  O   GLY A 362     -15.559 -27.646 -72.974  1.00  0.39           O  
ATOM   2558  N   ALA A 363     -16.691 -27.022 -74.622  1.00  0.48           N  
ATOM   2559  CA  ALA A 363     -17.561 -28.193 -74.546  1.00  0.49           C  
ATOM   2560  C   ALA A 363     -16.797 -29.412 -74.038  1.00  0.47           C  
ATOM   2561  CB  ALA A 363     -18.178 -28.487 -75.912  1.00  0.45           C  
ATOM   2562  O   ALA A 363     -15.611 -29.577 -74.333  1.00  0.46           O  
ATOM   2563  N   VAL A 364     -16.768 -29.847 -72.808  1.00  0.49           N  
ATOM   2564  CA  VAL A 364     -16.435 -31.250 -72.585  1.00  0.49           C  
ATOM   2565  C   VAL A 364     -16.292 -31.968 -73.926  1.00  0.50           C  
ATOM   2566  CB  VAL A 364     -17.499 -31.955 -71.714  1.00  0.46           C  
ATOM   2567  O   VAL A 364     -17.262 -32.092 -74.676  1.00  0.48           O  
ATOM   2568  CG1 VAL A 364     -17.088 -33.396 -71.420  1.00  0.44           C  
ATOM   2569  CG2 VAL A 364     -17.720 -31.183 -70.415  1.00  0.45           C  
ATOM   2570  N   ASP A 365     -15.218 -31.936 -74.897  1.00  0.52           N  
ATOM   2571  CA  ASP A 365     -15.149 -32.796 -76.074  1.00  0.53           C  
ATOM   2572  C   ASP A 365     -15.926 -34.092 -75.854  1.00  0.52           C  
ATOM   2573  CB  ASP A 365     -13.693 -33.110 -76.425  1.00  0.50           C  
ATOM   2574  O   ASP A 365     -16.548 -34.614 -76.781  1.00  0.52           O  
ATOM   2575  CG  ASP A 365     -13.002 -31.975 -77.160  1.00  0.50           C  
ATOM   2576  OD1 ASP A 365     -13.658 -31.285 -77.970  1.00  0.52           O  
ATOM   2577  OD2 ASP A 365     -11.791 -31.770 -76.930  1.00  0.57           O  
ATOM   2578  N   SER A 366     -16.093 -34.406 -74.760  1.00  0.56           N  
ATOM   2579  CA  SER A 366     -16.687 -35.685 -74.387  1.00  0.56           C  
ATOM   2580  C   SER A 366     -16.919 -35.769 -72.882  1.00  0.56           C  
ATOM   2581  CB  SER A 366     -15.797 -36.843 -74.839  1.00  0.53           C  
ATOM   2582  O   SER A 366     -16.094 -35.301 -72.095  1.00  0.55           O  
ATOM   2583  OG  SER A 366     -14.628 -36.920 -74.041  1.00  0.56           O  
ATOM   2584  N   VAL A 367     -18.011 -35.945 -72.423  1.00  0.56           N  
ATOM   2585  CA  VAL A 367     -18.372 -36.554 -71.147  1.00  0.58           C  
ATOM   2586  C   VAL A 367     -18.650 -38.043 -71.344  1.00  0.58           C  
ATOM   2587  CB  VAL A 367     -19.601 -35.862 -70.515  1.00  0.56           C  
ATOM   2588  O   VAL A 367     -19.554 -38.418 -72.095  1.00  0.58           O  
ATOM   2589  CG1 VAL A 367     -19.993 -36.546 -69.207  1.00  0.53           C  
ATOM   2590  CG2 VAL A 367     -19.316 -34.379 -70.282  1.00  0.54           C  
ATOM   2591  N   ASN A 368     -17.630 -39.031 -70.780  1.00  0.55           N  
ATOM   2592  CA  ASN A 368     -17.633 -40.489 -70.837  1.00  0.58           C  
ATOM   2593  C   ASN A 368     -17.561 -40.993 -72.276  1.00  0.56           C  
ATOM   2594  CB  ASN A 368     -18.872 -41.051 -70.138  1.00  0.54           C  
ATOM   2595  O   ASN A 368     -18.341 -41.859 -72.674  1.00  0.56           O  
ATOM   2596  CG  ASN A 368     -18.794 -40.938 -68.629  1.00  0.54           C  
ATOM   2597  ND2 ASN A 368     -19.916 -41.170 -67.957  1.00  0.56           N  
ATOM   2598  OD1 ASN A 368     -17.734 -40.643 -68.070  1.00  0.55           O  
ATOM   2599  N   GLY A 369     -16.737 -40.129 -73.275  1.00  0.61           N  
ATOM   2600  CA  GLY A 369     -16.555 -40.384 -74.695  1.00  0.63           C  
ATOM   2601  C   GLY A 369     -17.674 -39.819 -75.551  1.00  0.61           C  
ATOM   2602  O   GLY A 369     -17.610 -39.874 -76.780  1.00  0.63           O  
ATOM   2603  N   LYS A 370     -18.709 -39.194 -74.939  1.00  0.69           N  
ATOM   2604  CA  LYS A 370     -19.801 -38.580 -75.689  1.00  0.70           C  
ATOM   2605  C   LYS A 370     -19.509 -37.111 -75.981  1.00  0.68           C  
ATOM   2606  CB  LYS A 370     -21.118 -38.710 -74.922  1.00  0.66           C  
ATOM   2607  O   LYS A 370     -19.235 -36.333 -75.064  1.00  0.66           O  
ATOM   2608  CG  LYS A 370     -21.573 -40.147 -74.715  1.00  0.66           C  
ATOM   2609  CD  LYS A 370     -22.901 -40.210 -73.971  1.00  0.66           C  
ATOM   2610  CE  LYS A 370     -23.326 -41.648 -73.704  1.00  0.70           C  
ATOM   2611  NZ  LYS A 370     -24.613 -41.715 -72.950  1.00  0.61           N  
ATOM   2612  N   THR A 371     -19.361 -36.746 -77.215  1.00  0.70           N  
ATOM   2613  CA  THR A 371     -19.187 -35.430 -77.820  1.00  0.72           C  
ATOM   2614  C   THR A 371     -20.537 -34.828 -78.203  1.00  0.69           C  
ATOM   2615  CB  THR A 371     -18.283 -35.502 -79.064  1.00  0.67           C  
ATOM   2616  O   THR A 371     -21.488 -35.557 -78.491  1.00  0.66           O  
ATOM   2617  CG2 THR A 371     -16.872 -35.947 -78.693  1.00  0.60           C  
ATOM   2618  OG1 THR A 371     -18.837 -36.437 -79.997  1.00  0.66           O  
ATOM   2619  N   GLY A 372     -20.699 -33.407 -78.079  1.00  0.66           N  
ATOM   2620  CA  GLY A 372     -21.897 -32.641 -78.387  1.00  0.68           C  
ATOM   2621  C   GLY A 372     -22.765 -32.377 -77.171  1.00  0.66           C  
ATOM   2622  O   GLY A 372     -22.259 -32.269 -76.052  1.00  0.62           O  
ATOM   2623  N   ILE A 373     -23.964 -31.889 -77.275  1.00  0.65           N  
ATOM   2624  CA  ILE A 373     -25.001 -31.926 -76.250  1.00  0.66           C  
ATOM   2625  C   ILE A 373     -25.123 -33.342 -75.691  1.00  0.65           C  
ATOM   2626  CB  ILE A 373     -26.362 -31.449 -76.804  1.00  0.62           C  
ATOM   2627  O   ILE A 373     -25.760 -34.204 -76.301  1.00  0.65           O  
ATOM   2628  CG1 ILE A 373     -26.240 -30.028 -77.367  1.00  0.57           C  
ATOM   2629  CG2 ILE A 373     -27.441 -31.518 -75.720  1.00  0.57           C  
ATOM   2630  CD1 ILE A 373     -27.492 -29.536 -78.082  1.00  0.57           C  
ATOM   2631  N   VAL A 374     -24.118 -33.698 -74.758  1.00  0.65           N  
ATOM   2632  CA  VAL A 374     -24.183 -34.992 -74.088  1.00  0.67           C  
ATOM   2633  C   VAL A 374     -25.261 -34.962 -73.007  1.00  0.65           C  
ATOM   2634  CB  VAL A 374     -22.821 -35.381 -73.471  1.00  0.61           C  
ATOM   2635  O   VAL A 374     -25.195 -34.154 -72.078  1.00  0.61           O  
ATOM   2636  CG1 VAL A 374     -22.898 -36.761 -72.819  1.00  0.56           C  
ATOM   2637  CG2 VAL A 374     -21.726 -35.350 -74.536  1.00  0.56           C  
ATOM   2638  N   THR A 375     -26.385 -35.618 -73.235  1.00  0.72           N  
ATOM   2639  CA  THR A 375     -27.307 -36.066 -72.197  1.00  0.74           C  
ATOM   2640  C   THR A 375     -26.743 -37.278 -71.460  1.00  0.73           C  
ATOM   2641  CB  THR A 375     -28.685 -36.417 -72.787  1.00  0.71           C  
ATOM   2642  O   THR A 375     -26.577 -38.348 -72.050  1.00  0.70           O  
ATOM   2643  CG2 THR A 375     -29.687 -36.749 -71.686  1.00  0.66           C  
ATOM   2644  OG1 THR A 375     -29.173 -35.300 -73.541  1.00  0.71           O  
ATOM   2645  N   LEU A 376     -26.035 -37.049 -70.298  1.00  0.66           N  
ATOM   2646  CA  LEU A 376     -25.553 -38.137 -69.453  1.00  0.68           C  
ATOM   2647  C   LEU A 376     -26.716 -38.969 -68.924  1.00  0.67           C  
ATOM   2648  CB  LEU A 376     -24.732 -37.585 -68.285  1.00  0.63           C  
ATOM   2649  O   LEU A 376     -27.709 -38.420 -68.441  1.00  0.66           O  
ATOM   2650  CG  LEU A 376     -23.407 -36.911 -68.647  1.00  0.63           C  
ATOM   2651  CD1 LEU A 376     -22.755 -36.321 -67.400  1.00  0.61           C  
ATOM   2652  CD2 LEU A 376     -22.470 -37.903 -69.327  1.00  0.63           C  
ATOM   2653  N   ALA A 377     -26.541 -40.429 -69.205  1.00  0.77           N  
ATOM   2654  CA  ALA A 377     -27.404 -41.405 -68.544  1.00  0.78           C  
ATOM   2655  C   ALA A 377     -26.798 -41.866 -67.221  1.00  0.77           C  
ATOM   2656  CB  ALA A 377     -27.651 -42.602 -69.458  1.00  0.75           C  
ATOM   2657  O   ALA A 377     -25.588 -41.754 -67.014  1.00  0.75           O  
ATOM   2658  N   ALA A 378     -27.639 -42.330 -66.253  1.00  0.65           N  
ATOM   2659  CA  ALA A 378     -27.168 -42.829 -64.964  1.00  0.67           C  
ATOM   2660  C   ALA A 378     -25.985 -43.776 -65.140  1.00  0.66           C  
ATOM   2661  CB  ALA A 378     -28.302 -43.531 -64.219  1.00  0.64           C  
ATOM   2662  O   ALA A 378     -25.031 -43.740 -64.360  1.00  0.66           O  
ATOM   2663  N   SER A 379     -25.927 -44.532 -66.190  1.00  0.74           N  
ATOM   2664  CA  SER A 379     -24.861 -45.448 -66.580  1.00  0.74           C  
ATOM   2665  C   SER A 379     -23.600 -44.689 -66.983  1.00  0.74           C  
ATOM   2666  CB  SER A 379     -25.317 -46.343 -67.732  1.00  0.72           C  
ATOM   2667  O   SER A 379     -22.487 -45.192 -66.818  1.00  0.73           O  
ATOM   2668  OG  SER A 379     -25.820 -45.565 -68.805  1.00  0.71           O  
ATOM   2669  N   ASP A 380     -23.795 -43.491 -67.454  1.00  0.69           N  
ATOM   2670  CA  ASP A 380     -22.611 -42.786 -67.935  1.00  0.70           C  
ATOM   2671  C   ASP A 380     -21.742 -42.316 -66.771  1.00  0.67           C  
ATOM   2672  CB  ASP A 380     -23.013 -41.594 -68.806  1.00  0.67           C  
ATOM   2673  O   ASP A 380     -20.543 -42.083 -66.939  1.00  0.66           O  
ATOM   2674  CG  ASP A 380     -23.741 -42.005 -70.074  1.00  0.66           C  
ATOM   2675  OD1 ASP A 380     -23.329 -42.992 -70.721  1.00  0.71           O  
ATOM   2676  OD2 ASP A 380     -24.733 -41.334 -70.431  1.00  0.75           O  
ATOM   2677  N   VAL A 381     -22.205 -42.140 -65.472  1.00  0.67           N  
ATOM   2678  CA  VAL A 381     -21.543 -41.774 -64.224  1.00  0.68           C  
ATOM   2679  C   VAL A 381     -21.652 -42.924 -63.225  1.00  0.66           C  
ATOM   2680  CB  VAL A 381     -22.143 -40.485 -63.620  1.00  0.65           C  
ATOM   2681  O   VAL A 381     -21.344 -42.759 -62.043  1.00  0.67           O  
ATOM   2682  CG1 VAL A 381     -21.854 -39.283 -64.518  1.00  0.61           C  
ATOM   2683  CG2 VAL A 381     -23.646 -40.646 -63.405  1.00  0.61           C  
ATOM   2684  N   ASN A 382     -21.779 -44.115 -63.562  1.00  0.70           N  
ATOM   2685  CA  ASN A 382     -21.961 -45.243 -62.655  1.00  0.72           C  
ATOM   2686  C   ASN A 382     -23.008 -44.939 -61.586  1.00  0.68           C  
ATOM   2687  CB  ASN A 382     -20.632 -45.627 -62.002  1.00  0.66           C  
ATOM   2688  O   ASN A 382     -22.857 -45.342 -60.432  1.00  0.65           O  
ATOM   2689  CG  ASN A 382     -19.637 -46.196 -62.994  1.00  0.64           C  
ATOM   2690  ND2 ASN A 382     -18.372 -45.820 -62.847  1.00  0.64           N  
ATOM   2691  OD1 ASN A 382     -20.002 -46.965 -63.887  1.00  0.63           O  
ATOM   2692  N   ALA A 383     -23.985 -44.056 -62.077  1.00  0.66           N  
ATOM   2693  CA  ALA A 383     -25.079 -43.791 -61.147  1.00  0.67           C  
ATOM   2694  C   ALA A 383     -26.227 -44.776 -61.354  1.00  0.66           C  
ATOM   2695  CB  ALA A 383     -25.578 -42.357 -61.306  1.00  0.63           C  
ATOM   2696  O   ALA A 383     -26.497 -45.195 -62.481  1.00  0.65           O  
ATOM   2697  N   LEU A 384     -26.880 -45.286 -60.291  1.00  0.59           N  
ATOM   2698  CA  LEU A 384     -28.102 -46.079 -60.354  1.00  0.59           C  
ATOM   2699  C   LEU A 384     -29.199 -45.329 -61.101  1.00  0.60           C  
ATOM   2700  CB  LEU A 384     -28.581 -46.439 -58.945  1.00  0.56           C  
ATOM   2701  O   LEU A 384     -29.515 -44.185 -60.765  1.00  0.58           O  
ATOM   2702  CG  LEU A 384     -29.772 -47.395 -58.857  1.00  0.55           C  
ATOM   2703  CD1 LEU A 384     -29.344 -48.810 -59.233  1.00  0.53           C  
ATOM   2704  CD2 LEU A 384     -30.378 -47.368 -57.458  1.00  0.56           C  
ATOM   2705  N   PRO A 385     -29.700 -45.638 -62.331  1.00  0.67           N  
ATOM   2706  CA  PRO A 385     -30.846 -44.996 -62.979  1.00  0.68           C  
ATOM   2707  C   PRO A 385     -32.052 -44.865 -62.051  1.00  0.68           C  
ATOM   2708  CB  PRO A 385     -31.158 -45.931 -64.150  1.00  0.67           C  
ATOM   2709  O   PRO A 385     -32.253 -45.706 -61.171  1.00  0.68           O  
ATOM   2710  CG  PRO A 385     -30.661 -47.271 -63.712  1.00  0.67           C  
ATOM   2711  CD  PRO A 385     -29.499 -47.069 -62.782  1.00  0.68           C  
ATOM   2712  N   ILE A 386     -32.866 -43.676 -62.254  1.00  0.62           N  
ATOM   2713  CA  ILE A 386     -34.117 -43.502 -61.523  1.00  0.63           C  
ATOM   2714  C   ILE A 386     -35.022 -44.711 -61.754  1.00  0.61           C  
ATOM   2715  CB  ILE A 386     -34.840 -42.203 -61.943  1.00  0.60           C  
ATOM   2716  O   ILE A 386     -35.969 -44.938 -60.998  1.00  0.63           O  
ATOM   2717  CG1 ILE A 386     -34.929 -42.110 -63.470  1.00  0.55           C  
ATOM   2718  CG2 ILE A 386     -34.130 -40.978 -61.360  1.00  0.57           C  
ATOM   2719  CD1 ILE A 386     -35.763 -40.940 -63.972  1.00  0.56           C  
ATOM   2720  N   SER A 387     -34.761 -45.588 -62.631  1.00  0.63           N  
ATOM   2721  CA  SER A 387     -35.581 -46.769 -62.886  1.00  0.63           C  
ATOM   2722  C   SER A 387     -35.177 -47.928 -61.981  1.00  0.60           C  
ATOM   2723  CB  SER A 387     -35.470 -47.193 -64.351  1.00  0.59           C  
ATOM   2724  O   SER A 387     -35.818 -48.980 -61.988  1.00  0.58           O  
ATOM   2725  OG  SER A 387     -34.115 -47.387 -64.717  1.00  0.57           O  
ATOM   2726  N   GLY A 388     -34.127 -47.720 -61.048  1.00  0.66           N  
ATOM   2727  CA  GLY A 388     -33.608 -48.795 -60.217  1.00  0.67           C  
ATOM   2728  C   GLY A 388     -32.408 -49.494 -60.828  1.00  0.68           C  
ATOM   2729  O   GLY A 388     -31.984 -49.158 -61.935  1.00  0.67           O  
ATOM   2730  N   GLY A 389     -31.562 -50.350 -60.059  1.00  0.60           N  
ATOM   2731  CA  GLY A 389     -30.404 -51.207 -60.255  1.00  0.61           C  
ATOM   2732  C   GLY A 389     -29.763 -51.651 -58.953  1.00  0.60           C  
ATOM   2733  O   GLY A 389     -30.172 -51.216 -57.874  1.00  0.56           O  
ATOM   2734  N   ASP A 390     -28.948 -52.775 -59.009  1.00  0.64           N  
ATOM   2735  CA  ASP A 390     -28.202 -53.288 -57.864  1.00  0.66           C  
ATOM   2736  C   ASP A 390     -27.382 -52.182 -57.203  1.00  0.63           C  
ATOM   2737  CB  ASP A 390     -27.287 -54.438 -58.291  1.00  0.60           C  
ATOM   2738  O   ASP A 390     -26.559 -51.537 -57.856  1.00  0.60           O  
ATOM   2739  CG  ASP A 390     -28.052 -55.641 -58.813  1.00  0.57           C  
ATOM   2740  OD1 ASP A 390     -29.207 -55.861 -58.388  1.00  0.58           O  
ATOM   2741  OD2 ASP A 390     -27.494 -56.378 -59.654  1.00  0.67           O  
ATOM   2742  N   LEU A 391     -27.738 -51.795 -56.024  1.00  0.57           N  
ATOM   2743  CA  LEU A 391     -26.937 -50.989 -55.109  1.00  0.59           C  
ATOM   2744  C   LEU A 391     -25.744 -51.782 -54.587  1.00  0.58           C  
ATOM   2745  CB  LEU A 391     -27.792 -50.501 -53.936  1.00  0.56           C  
ATOM   2746  O   LEU A 391     -25.907 -52.694 -53.772  1.00  0.58           O  
ATOM   2747  CG  LEU A 391     -28.572 -49.204 -54.159  1.00  0.56           C  
ATOM   2748  CD1 LEU A 391     -29.888 -49.239 -53.389  1.00  0.53           C  
ATOM   2749  CD2 LEU A 391     -27.735 -47.999 -53.745  1.00  0.54           C  
ATOM   2750  N   THR A 392     -24.613 -51.724 -55.358  1.00  0.62           N  
ATOM   2751  CA  THR A 392     -23.388 -52.408 -54.961  1.00  0.62           C  
ATOM   2752  C   THR A 392     -22.488 -51.479 -54.150  1.00  0.60           C  
ATOM   2753  CB  THR A 392     -22.617 -52.932 -56.187  1.00  0.57           C  
ATOM   2754  O   THR A 392     -21.426 -51.890 -53.679  1.00  0.57           O  
ATOM   2755  CG2 THR A 392     -23.405 -54.022 -56.907  1.00  0.54           C  
ATOM   2756  OG1 THR A 392     -22.383 -51.848 -57.095  1.00  0.58           O  
ATOM   2757  N   GLY A 393     -23.183 -50.379 -53.336  1.00  0.53           N  
ATOM   2758  CA  GLY A 393     -22.514 -49.484 -52.406  1.00  0.54           C  
ATOM   2759  C   GLY A 393     -23.419 -48.998 -51.290  1.00  0.52           C  
ATOM   2760  O   GLY A 393     -24.642 -49.118 -51.378  1.00  0.52           O  
ATOM   2761  N   ALA A 394     -22.914 -48.593 -50.161  1.00  0.55           N  
ATOM   2762  CA  ALA A 394     -23.715 -48.020 -49.082  1.00  0.56           C  
ATOM   2763  C   ALA A 394     -24.587 -46.877 -49.594  1.00  0.54           C  
ATOM   2764  CB  ALA A 394     -22.812 -47.533 -47.951  1.00  0.51           C  
ATOM   2765  O   ALA A 394     -24.077 -45.900 -50.147  1.00  0.52           O  
ATOM   2766  N   VAL A 395     -25.810 -46.864 -49.720  1.00  0.58           N  
ATOM   2767  CA  VAL A 395     -26.844 -45.877 -50.008  1.00  0.58           C  
ATOM   2768  C   VAL A 395     -27.410 -45.324 -48.702  1.00  0.58           C  
ATOM   2769  CB  VAL A 395     -27.979 -46.478 -50.868  1.00  0.55           C  
ATOM   2770  O   VAL A 395     -27.880 -46.083 -47.851  1.00  0.56           O  
ATOM   2771  CG1 VAL A 395     -29.041 -45.423 -51.174  1.00  0.49           C  
ATOM   2772  CG2 VAL A 395     -27.414 -47.064 -52.161  1.00  0.51           C  
ATOM   2773  N   ASN A 396     -27.246 -43.975 -48.403  1.00  0.56           N  
ATOM   2774  CA  ASN A 396     -27.925 -43.156 -47.404  1.00  0.57           C  
ATOM   2775  C   ASN A 396     -29.239 -42.594 -47.939  1.00  0.56           C  
ATOM   2776  CB  ASN A 396     -27.014 -42.020 -46.932  1.00  0.53           C  
ATOM   2777  O   ASN A 396     -29.240 -41.791 -48.874  1.00  0.55           O  
ATOM   2778  CG  ASN A 396     -26.066 -42.451 -45.830  1.00  0.51           C  
ATOM   2779  ND2 ASN A 396     -24.865 -41.887 -45.827  1.00  0.50           N  
ATOM   2780  OD1 ASN A 396     -26.411 -43.285 -44.989  1.00  0.52           O  
ATOM   2781  N   ILE A 397     -30.426 -43.111 -47.776  1.00  0.58           N  
ATOM   2782  CA  ILE A 397     -31.823 -42.850 -48.104  1.00  0.57           C  
ATOM   2783  C   ILE A 397     -32.497 -42.119 -46.945  1.00  0.57           C  
ATOM   2784  CB  ILE A 397     -32.582 -44.156 -48.428  1.00  0.55           C  
ATOM   2785  O   ILE A 397     -32.676 -42.687 -45.865  1.00  0.54           O  
ATOM   2786  CG1 ILE A 397     -31.863 -44.929 -49.540  1.00  0.50           C  
ATOM   2787  CG2 ILE A 397     -34.032 -43.855 -48.820  1.00  0.52           C  
ATOM   2788  CD1 ILE A 397     -32.514 -46.261 -49.888  1.00  0.52           C  
ATOM   2789  N   ASN A 398     -32.485 -40.567 -46.944  1.00  0.60           N  
ATOM   2790  CA  ASN A 398     -32.983 -39.466 -46.126  1.00  0.59           C  
ATOM   2791  C   ASN A 398     -34.211 -38.812 -46.753  1.00  0.60           C  
ATOM   2792  CB  ASN A 398     -31.884 -38.426 -45.900  1.00  0.55           C  
ATOM   2793  O   ASN A 398     -34.090 -37.826 -47.482  1.00  0.56           O  
ATOM   2794  CG  ASN A 398     -31.052 -38.713 -44.665  1.00  0.52           C  
ATOM   2795  ND2 ASN A 398     -29.812 -38.239 -44.662  1.00  0.54           N  
ATOM   2796  OD1 ASN A 398     -31.520 -39.357 -43.723  1.00  0.54           O  
ATOM   2797  N   PRO A 399     -35.288 -39.365 -47.203  1.00  0.57           N  
ATOM   2798  CA  PRO A 399     -36.495 -38.700 -47.697  1.00  0.58           C  
ATOM   2799  C   PRO A 399     -36.840 -37.439 -46.907  1.00  0.59           C  
ATOM   2800  CB  PRO A 399     -37.581 -39.766 -47.525  1.00  0.53           C  
ATOM   2801  O   PRO A 399     -36.730 -37.427 -45.678  1.00  0.56           O  
ATOM   2802  CG  PRO A 399     -37.139 -40.574 -46.348  1.00  0.51           C  
ATOM   2803  CD  PRO A 399     -35.637 -40.585 -46.313  1.00  0.52           C  
ATOM   2804  N   THR A 400     -37.155 -36.148 -47.601  1.00  0.48           N  
ATOM   2805  CA  THR A 400     -37.826 -34.981 -47.042  1.00  0.46           C  
ATOM   2806  C   THR A 400     -39.183 -35.365 -46.458  1.00  0.49           C  
ATOM   2807  CB  THR A 400     -38.014 -33.882 -48.104  1.00  0.47           C  
ATOM   2808  O   THR A 400     -39.687 -34.697 -45.553  1.00  0.49           O  
ATOM   2809  CG2 THR A 400     -36.874 -32.870 -48.057  1.00  0.44           C  
ATOM   2810  OG1 THR A 400     -38.051 -34.483 -49.404  1.00  0.52           O  
ATOM   2811  N   SER A 401     -39.983 -36.181 -46.836  1.00  0.52           N  
ATOM   2812  CA  SER A 401     -41.320 -36.640 -46.474  1.00  0.50           C  
ATOM   2813  C   SER A 401     -41.590 -38.039 -47.020  1.00  0.51           C  
ATOM   2814  CB  SER A 401     -42.380 -35.668 -46.993  1.00  0.46           C  
ATOM   2815  O   SER A 401     -41.043 -38.423 -48.056  1.00  0.49           O  
ATOM   2816  OG  SER A 401     -42.428 -35.685 -48.409  1.00  0.53           O  
ATOM   2817  N   GLY A 402     -42.089 -38.923 -46.106  1.00  0.50           N  
ATOM   2818  CA  GLY A 402     -42.607 -40.219 -46.516  1.00  0.50           C  
ATOM   2819  C   GLY A 402     -41.622 -41.352 -46.297  1.00  0.49           C  
ATOM   2820  O   GLY A 402     -40.657 -41.205 -45.544  1.00  0.48           O  
ATOM   2821  N   ASN A 403     -41.854 -42.498 -46.520  1.00  0.54           N  
ATOM   2822  CA  ASN A 403     -41.086 -43.739 -46.529  1.00  0.54           C  
ATOM   2823  C   ASN A 403     -39.832 -43.616 -47.389  1.00  0.55           C  
ATOM   2824  CB  ASN A 403     -41.953 -44.902 -47.017  1.00  0.48           C  
ATOM   2825  O   ASN A 403     -39.917 -43.301 -48.578  1.00  0.52           O  
ATOM   2826  CG  ASN A 403     -43.175 -45.124 -46.149  1.00  0.45           C  
ATOM   2827  ND2 ASN A 403     -44.299 -45.449 -46.778  1.00  0.45           N  
ATOM   2828  OD1 ASN A 403     -43.111 -45.004 -44.922  1.00  0.48           O  
ATOM   2829  N   THR A 404     -38.539 -43.541 -46.753  1.00  0.52           N  
ATOM   2830  CA  THR A 404     -37.223 -43.394 -47.365  1.00  0.52           C  
ATOM   2831  C   THR A 404     -36.870 -44.628 -48.191  1.00  0.52           C  
ATOM   2832  CB  THR A 404     -36.135 -43.157 -46.300  1.00  0.46           C  
ATOM   2833  O   THR A 404     -36.380 -44.509 -49.316  1.00  0.50           O  
ATOM   2834  CG2 THR A 404     -35.459 -41.805 -46.497  1.00  0.40           C  
ATOM   2835  OG1 THR A 404     -36.733 -43.195 -44.999  1.00  0.40           O  
ATOM   2836  N   LEU A 405     -37.126 -45.668 -47.852  1.00  0.60           N  
ATOM   2837  CA  LEU A 405     -37.019 -47.006 -48.422  1.00  0.60           C  
ATOM   2838  C   LEU A 405     -38.252 -47.840 -48.089  1.00  0.60           C  
ATOM   2839  CB  LEU A 405     -35.759 -47.708 -47.908  1.00  0.58           C  
ATOM   2840  O   LEU A 405     -38.610 -47.986 -46.918  1.00  0.59           O  
ATOM   2841  CG  LEU A 405     -35.428 -49.059 -48.546  1.00  0.56           C  
ATOM   2842  CD1 LEU A 405     -34.915 -48.861 -49.968  1.00  0.54           C  
ATOM   2843  CD2 LEU A 405     -34.405 -49.812 -47.702  1.00  0.55           C  
ATOM   2844  N   THR A 406     -39.037 -48.126 -49.076  1.00  0.56           N  
ATOM   2845  CA  THR A 406     -40.085 -49.137 -49.145  1.00  0.56           C  
ATOM   2846  C   THR A 406     -39.645 -50.315 -50.009  1.00  0.57           C  
ATOM   2847  CB  THR A 406     -41.394 -48.548 -49.704  1.00  0.54           C  
ATOM   2848  O   THR A 406     -39.298 -50.139 -51.178  1.00  0.56           O  
ATOM   2849  CG2 THR A 406     -42.560 -49.510 -49.501  1.00  0.50           C  
ATOM   2850  OG1 THR A 406     -41.682 -47.316 -49.031  1.00  0.54           O  
ATOM   2851  N   ALA A 407     -39.404 -51.457 -49.523  1.00  0.62           N  
ATOM   2852  CA  ALA A 407     -39.336 -52.747 -50.203  1.00  0.61           C  
ATOM   2853  C   ALA A 407     -40.695 -53.441 -50.201  1.00  0.62           C  
ATOM   2854  CB  ALA A 407     -38.285 -53.640 -49.548  1.00  0.60           C  
ATOM   2855  O   ALA A 407     -41.312 -53.607 -49.146  1.00  0.61           O  
ATOM   2856  N   TYR A 408     -41.413 -53.535 -51.451  1.00  0.57           N  
ATOM   2857  CA  TYR A 408     -42.603 -54.307 -51.791  1.00  0.57           C  
ATOM   2858  C   TYR A 408     -42.237 -55.745 -52.142  1.00  0.58           C  
ATOM   2859  CB  TYR A 408     -43.349 -53.658 -52.961  1.00  0.54           C  
ATOM   2860  O   TYR A 408     -41.177 -56.000 -52.718  1.00  0.57           O  
ATOM   2861  CG  TYR A 408     -43.848 -52.265 -52.664  1.00  0.52           C  
ATOM   2862  CD1 TYR A 408     -45.066 -52.063 -52.020  1.00  0.50           C  
ATOM   2863  CD2 TYR A 408     -43.104 -51.148 -53.029  1.00  0.54           C  
ATOM   2864  CE1 TYR A 408     -45.531 -50.781 -51.746  1.00  0.56           C  
ATOM   2865  CE2 TYR A 408     -43.559 -49.862 -52.760  1.00  0.54           C  
ATOM   2866  OH  TYR A 408     -45.227 -48.417 -51.851  1.00  0.53           O  
ATOM   2867  CZ  TYR A 408     -44.772 -49.689 -52.119  1.00  0.55           C  
ATOM   2868  N   GLY A 409     -42.872 -56.803 -51.680  1.00  0.58           N  
ATOM   2869  CA  GLY A 409     -42.881 -58.154 -52.219  1.00  0.58           C  
ATOM   2870  C   GLY A 409     -43.357 -58.219 -53.658  1.00  0.59           C  
ATOM   2871  O   GLY A 409     -44.254 -57.473 -54.055  1.00  0.58           O  
ATOM   2872  N   SER A 410     -42.707 -59.065 -54.496  1.00  0.54           N  
ATOM   2873  CA  SER A 410     -42.954 -59.221 -55.925  1.00  0.56           C  
ATOM   2874  C   SER A 410     -44.374 -59.710 -56.190  1.00  0.56           C  
ATOM   2875  CB  SER A 410     -41.948 -60.195 -56.541  1.00  0.53           C  
ATOM   2876  O   SER A 410     -44.926 -59.477 -57.268  1.00  0.56           O  
ATOM   2877  OG  SER A 410     -42.088 -61.487 -55.976  1.00  0.52           O  
ATOM   2878  N   THR A 411     -45.013 -60.429 -55.240  1.00  0.52           N  
ATOM   2879  CA  THR A 411     -46.292 -61.085 -55.487  1.00  0.53           C  
ATOM   2880  C   THR A 411     -47.359 -60.567 -54.527  1.00  0.51           C  
ATOM   2881  CB  THR A 411     -46.171 -62.614 -55.349  1.00  0.49           C  
ATOM   2882  O   THR A 411     -48.555 -60.743 -54.767  1.00  0.51           O  
ATOM   2883  CG2 THR A 411     -45.484 -63.223 -56.566  1.00  0.46           C  
ATOM   2884  OG1 THR A 411     -45.405 -62.923 -54.178  1.00  0.52           O  
ATOM   2885  N   ASP A 412     -47.007 -59.644 -53.449  1.00  0.47           N  
ATOM   2886  CA  ASP A 412     -47.876 -59.099 -52.410  1.00  0.50           C  
ATOM   2887  C   ASP A 412     -47.543 -57.636 -52.126  1.00  0.47           C  
ATOM   2888  CB  ASP A 412     -47.759 -59.924 -51.127  1.00  0.43           C  
ATOM   2889  O   ASP A 412     -46.428 -57.318 -51.708  1.00  0.45           O  
ATOM   2890  CG  ASP A 412     -48.821 -59.575 -50.099  1.00  0.42           C  
ATOM   2891  OD1 ASP A 412     -49.595 -58.619 -50.321  1.00  0.44           O  
ATOM   2892  OD2 ASP A 412     -48.883 -60.261 -49.056  1.00  0.51           O  
ATOM   2893  N   PRO A 413     -48.436 -56.511 -52.757  1.00  0.53           N  
ATOM   2894  CA  PRO A 413     -48.340 -55.069 -52.519  1.00  0.51           C  
ATOM   2895  C   PRO A 413     -48.200 -54.724 -51.038  1.00  0.53           C  
ATOM   2896  CB  PRO A 413     -49.656 -54.530 -53.083  1.00  0.48           C  
ATOM   2897  O   PRO A 413     -48.285 -53.551 -50.663  1.00  0.51           O  
ATOM   2898  CG  PRO A 413     -50.623 -55.661 -52.944  1.00  0.46           C  
ATOM   2899  CD  PRO A 413     -49.859 -56.952 -53.008  1.00  0.49           C  
ATOM   2900  N   ALA A 414     -47.925 -55.758 -50.093  1.00  0.53           N  
ATOM   2901  CA  ALA A 414     -47.676 -55.435 -48.691  1.00  0.54           C  
ATOM   2902  C   ALA A 414     -46.238 -54.971 -48.481  1.00  0.52           C  
ATOM   2903  CB  ALA A 414     -47.978 -56.642 -47.805  1.00  0.49           C  
ATOM   2904  O   ALA A 414     -45.300 -55.581 -49.000  1.00  0.50           O  
ATOM   2905  N   THR A 415     -45.901 -53.676 -48.060  1.00  0.51           N  
ATOM   2906  CA  THR A 415     -44.644 -53.078 -47.622  1.00  0.50           C  
ATOM   2907  C   THR A 415     -43.949 -53.971 -46.598  1.00  0.52           C  
ATOM   2908  CB  THR A 415     -44.870 -51.680 -47.018  1.00  0.46           C  
ATOM   2909  O   THR A 415     -44.432 -54.130 -45.475  1.00  0.50           O  
ATOM   2910  CG2 THR A 415     -43.588 -50.855 -47.044  1.00  0.41           C  
ATOM   2911  OG1 THR A 415     -45.880 -50.998 -47.772  1.00  0.43           O  
ATOM   2912  N   TYR A 416     -43.055 -54.936 -47.014  1.00  0.53           N  
ATOM   2913  CA  TYR A 416     -42.318 -55.801 -46.099  1.00  0.52           C  
ATOM   2914  C   TYR A 416     -41.347 -54.991 -45.247  1.00  0.53           C  
ATOM   2915  CB  TYR A 416     -41.557 -56.881 -46.874  1.00  0.48           C  
ATOM   2916  O   TYR A 416     -41.210 -55.239 -44.047  1.00  0.51           O  
ATOM   2917  CG  TYR A 416     -42.451 -57.929 -47.491  1.00  0.45           C  
ATOM   2918  CD1 TYR A 416     -43.019 -58.935 -46.711  1.00  0.41           C  
ATOM   2919  CD2 TYR A 416     -42.730 -57.916 -48.853  1.00  0.44           C  
ATOM   2920  CE1 TYR A 416     -43.842 -59.904 -47.276  1.00  0.45           C  
ATOM   2921  CE2 TYR A 416     -43.552 -58.880 -49.428  1.00  0.46           C  
ATOM   2922  OH  TYR A 416     -44.916 -60.825 -49.197  1.00  0.43           O  
ATOM   2923  CZ  TYR A 416     -44.102 -59.868 -48.633  1.00  0.41           C  
ATOM   2924  N   PHE A 417     -40.675 -53.825 -45.655  1.00  0.58           N  
ATOM   2925  CA  PHE A 417     -39.679 -52.934 -45.070  1.00  0.58           C  
ATOM   2926  C   PHE A 417     -39.841 -51.516 -45.604  1.00  0.59           C  
ATOM   2927  CB  PHE A 417     -38.264 -53.445 -45.359  1.00  0.54           C  
ATOM   2928  O   PHE A 417     -40.054 -51.318 -46.802  1.00  0.57           O  
ATOM   2929  CG  PHE A 417     -37.182 -52.655 -44.673  1.00  0.52           C  
ATOM   2930  CD1 PHE A 417     -36.900 -52.858 -43.328  1.00  0.48           C  
ATOM   2931  CD2 PHE A 417     -36.447 -51.708 -45.375  1.00  0.50           C  
ATOM   2932  CE1 PHE A 417     -35.899 -52.129 -42.691  1.00  0.47           C  
ATOM   2933  CE2 PHE A 417     -35.445 -50.975 -44.745  1.00  0.50           C  
ATOM   2934  CZ  PHE A 417     -35.173 -51.186 -43.403  1.00  0.45           C  
ATOM   2935  N   ARG A 418     -39.989 -50.562 -44.576  1.00  0.59           N  
ATOM   2936  CA  ARG A 418     -39.833 -49.140 -44.863  1.00  0.58           C  
ATOM   2937  C   ARG A 418     -38.990 -48.455 -43.793  1.00  0.60           C  
ATOM   2938  CB  ARG A 418     -41.200 -48.460 -44.968  1.00  0.56           C  
ATOM   2939  O   ARG A 418     -39.030 -48.840 -42.622  1.00  0.59           O  
ATOM   2940  CG  ARG A 418     -41.990 -48.461 -43.669  1.00  0.54           C  
ATOM   2941  CD  ARG A 418     -43.357 -47.814 -43.841  1.00  0.55           C  
ATOM   2942  NE  ARG A 418     -44.091 -47.763 -42.580  1.00  0.45           N  
ATOM   2943  NH1 ARG A 418     -46.043 -46.948 -43.510  1.00  0.38           N  
ATOM   2944  NH2 ARG A 418     -45.921 -47.346 -41.256  1.00  0.34           N  
ATOM   2945  CZ  ARG A 418     -45.350 -47.352 -42.451  1.00  0.50           C  
ATOM   2946  N   VAL A 419     -38.064 -47.618 -44.094  1.00  0.59           N  
ATOM   2947  CA  VAL A 419     -37.436 -46.528 -43.354  1.00  0.59           C  
ATOM   2948  C   VAL A 419     -38.230 -45.239 -43.558  1.00  0.60           C  
ATOM   2949  CB  VAL A 419     -35.967 -46.322 -43.786  1.00  0.57           C  
ATOM   2950  O   VAL A 419     -38.505 -44.846 -44.694  1.00  0.59           O  
ATOM   2951  CG1 VAL A 419     -35.302 -45.238 -42.940  1.00  0.51           C  
ATOM   2952  CG2 VAL A 419     -35.192 -47.635 -43.683  1.00  0.53           C  
ATOM   2953  N   THR A 420     -38.898 -44.783 -42.330  1.00  0.57           N  
ATOM   2954  CA  THR A 420     -39.580 -43.494 -42.319  1.00  0.56           C  
ATOM   2955  C   THR A 420     -38.576 -42.350 -42.430  1.00  0.56           C  
ATOM   2956  CB  THR A 420     -40.424 -43.318 -41.043  1.00  0.55           C  
ATOM   2957  O   THR A 420     -37.369 -42.560 -42.285  1.00  0.55           O  
ATOM   2958  CG2 THR A 420     -41.612 -44.274 -41.034  1.00  0.51           C  
ATOM   2959  OG1 THR A 420     -39.605 -43.580 -39.896  1.00  0.54           O  
ATOM   2960  N   ALA A 421     -39.101 -41.203 -42.765  1.00  0.60           N  
ATOM   2961  CA  ALA A 421     -38.361 -39.966 -42.996  1.00  0.59           C  
ATOM   2962  C   ALA A 421     -37.526 -39.590 -41.775  1.00  0.59           C  
ATOM   2963  CB  ALA A 421     -39.318 -38.831 -43.352  1.00  0.57           C  
ATOM   2964  O   ALA A 421     -36.476 -38.955 -41.905  1.00  0.59           O  
ATOM   2965  N   ASP A 422     -37.840 -40.037 -40.675  1.00  0.43           N  
ATOM   2966  CA  ASP A 422     -37.114 -39.886 -39.418  1.00  0.47           C  
ATOM   2967  C   ASP A 422     -36.080 -40.995 -39.244  1.00  0.44           C  
ATOM   2968  CB  ASP A 422     -38.084 -39.881 -38.235  1.00  0.47           C  
ATOM   2969  O   ASP A 422     -35.418 -41.077 -38.208  1.00  0.46           O  
ATOM   2970  CG  ASP A 422     -39.541 -39.929 -38.662  1.00  0.49           C  
ATOM   2971  OD1 ASP A 422     -39.849 -39.575 -39.821  1.00  0.49           O  
ATOM   2972  OD2 ASP A 422     -40.389 -40.322 -37.832  1.00  0.50           O  
ATOM   2973  N   GLY A 423     -35.925 -42.114 -40.352  1.00  0.57           N  
ATOM   2974  CA  GLY A 423     -34.912 -43.156 -40.282  1.00  0.56           C  
ATOM   2975  C   GLY A 423     -35.342 -44.351 -39.454  1.00  0.57           C  
ATOM   2976  O   GLY A 423     -34.529 -45.228 -39.152  1.00  0.56           O  
ATOM   2977  N   HIS A 424     -36.623 -44.314 -38.951  1.00  0.53           N  
ATOM   2978  CA  HIS A 424     -37.049 -45.511 -38.235  1.00  0.53           C  
ATOM   2979  C   HIS A 424     -37.365 -46.648 -39.202  1.00  0.53           C  
ATOM   2980  CB  HIS A 424     -38.270 -45.209 -37.364  1.00  0.52           C  
ATOM   2981  O   HIS A 424     -38.192 -46.492 -40.102  1.00  0.53           O  
ATOM   2982  CG  HIS A 424     -38.001 -44.217 -36.278  1.00  0.50           C  
ATOM   2983  CD2 HIS A 424     -38.442 -42.950 -36.101  1.00  0.48           C  
ATOM   2984  ND1 HIS A 424     -37.181 -44.493 -35.205  1.00  0.54           N  
ATOM   2985  CE1 HIS A 424     -37.130 -43.435 -34.413  1.00  0.49           C  
ATOM   2986  NE2 HIS A 424     -37.887 -42.485 -34.935  1.00  0.44           N  
ATOM   2987  N   PRO A 425     -36.479 -47.716 -39.534  1.00  0.57           N  
ATOM   2988  CA  PRO A 425     -37.013 -48.936 -40.144  1.00  0.55           C  
ATOM   2989  C   PRO A 425     -38.315 -49.399 -39.496  1.00  0.57           C  
ATOM   2990  CB  PRO A 425     -35.897 -49.959 -39.919  1.00  0.54           C  
ATOM   2991  O   PRO A 425     -38.388 -49.525 -38.271  1.00  0.55           O  
ATOM   2992  CG  PRO A 425     -35.224 -49.520 -38.658  1.00  0.52           C  
ATOM   2993  CD  PRO A 425     -35.376 -48.031 -38.531  1.00  0.52           C  
ATOM   2994  N   TYR A 426     -39.433 -49.483 -40.285  1.00  0.54           N  
ATOM   2995  CA  TYR A 426     -40.674 -50.223 -40.083  1.00  0.54           C  
ATOM   2996  C   TYR A 426     -40.730 -51.451 -40.983  1.00  0.54           C  
ATOM   2997  CB  TYR A 426     -41.885 -49.324 -40.349  1.00  0.52           C  
ATOM   2998  O   TYR A 426     -40.511 -51.351 -42.193  1.00  0.53           O  
ATOM   2999  CG  TYR A 426     -42.101 -48.267 -39.293  1.00  0.51           C  
ATOM   3000  CD1 TYR A 426     -43.003 -48.469 -38.251  1.00  0.49           C  
ATOM   3001  CD2 TYR A 426     -41.403 -47.064 -39.335  1.00  0.49           C  
ATOM   3002  CE1 TYR A 426     -43.206 -47.497 -37.277  1.00  0.49           C  
ATOM   3003  CE2 TYR A 426     -41.599 -46.085 -38.367  1.00  0.50           C  
ATOM   3004  OH  TYR A 426     -42.697 -45.345 -36.381  1.00  0.46           O  
ATOM   3005  CZ  TYR A 426     -42.500 -46.311 -37.343  1.00  0.48           C  
ATOM   3006  N   SER A 427     -40.737 -52.627 -40.698  1.00  0.54           N  
ATOM   3007  CA  SER A 427     -41.114 -53.910 -41.283  1.00  0.54           C  
ATOM   3008  C   SER A 427     -42.475 -54.371 -40.773  1.00  0.54           C  
ATOM   3009  CB  SER A 427     -40.058 -54.971 -40.973  1.00  0.52           C  
ATOM   3010  O   SER A 427     -42.719 -54.386 -39.565  1.00  0.53           O  
ATOM   3011  OG  SER A 427     -40.523 -56.262 -41.328  1.00  0.52           O  
ATOM   3012  N   ASN A 428     -43.499 -54.382 -41.755  1.00  0.50           N  
ATOM   3013  CA  ASN A 428     -44.846 -54.904 -41.555  1.00  0.50           C  
ATOM   3014  C   ASN A 428     -44.830 -56.403 -41.271  1.00  0.50           C  
ATOM   3015  CB  ASN A 428     -45.724 -54.603 -42.772  1.00  0.49           C  
ATOM   3016  O   ASN A 428     -45.779 -56.941 -40.697  1.00  0.49           O  
ATOM   3017  CG  ASN A 428     -46.709 -53.479 -42.518  1.00  0.49           C  
ATOM   3018  ND2 ASN A 428     -47.435 -53.081 -43.556  1.00  0.49           N  
ATOM   3019  OD1 ASN A 428     -46.815 -52.971 -41.398  1.00  0.50           O  
ATOM   3020  N   SER A 429     -43.711 -57.291 -41.353  1.00  0.45           N  
ATOM   3021  CA  SER A 429     -43.829 -58.730 -41.140  1.00  0.45           C  
ATOM   3022  C   SER A 429     -42.478 -59.352 -40.802  1.00  0.45           C  
ATOM   3023  CB  SER A 429     -44.417 -59.409 -42.378  1.00  0.42           C  
ATOM   3024  O   SER A 429     -42.143 -60.429 -41.300  1.00  0.43           O  
ATOM   3025  OG  SER A 429     -43.555 -59.257 -43.492  1.00  0.42           O  
ATOM   3026  N   LEU A 430     -41.291 -58.764 -39.860  1.00  0.39           N  
ATOM   3027  CA  LEU A 430     -40.329 -59.806 -39.516  1.00  0.39           C  
ATOM   3028  C   LEU A 430     -39.359 -59.317 -38.446  1.00  0.39           C  
ATOM   3029  CB  LEU A 430     -39.555 -60.252 -40.759  1.00  0.34           C  
ATOM   3030  O   LEU A 430     -38.747 -58.257 -38.594  1.00  0.37           O  
ATOM   3031  CG  LEU A 430     -40.004 -61.565 -41.403  1.00  0.32           C  
ATOM   3032  CD1 LEU A 430     -40.033 -61.428 -42.921  1.00  0.30           C  
ATOM   3033  CD2 LEU A 430     -39.088 -62.708 -40.981  1.00  0.33           C  
ATOM   3034  N   ARG A 431     -39.501 -59.295 -36.899  1.00  0.43           N  
ATOM   3035  CA  ARG A 431     -38.695 -59.796 -35.790  1.00  0.43           C  
ATOM   3036  C   ARG A 431     -37.345 -59.089 -35.732  1.00  0.43           C  
ATOM   3037  CB  ARG A 431     -38.491 -61.307 -35.914  1.00  0.39           C  
ATOM   3038  O   ARG A 431     -36.368 -59.557 -36.321  1.00  0.41           O  
ATOM   3039  CG  ARG A 431     -39.649 -62.131 -35.374  1.00  0.37           C  
ATOM   3040  CD  ARG A 431     -39.330 -63.620 -35.373  1.00  0.41           C  
ATOM   3041  NE  ARG A 431     -40.462 -64.413 -34.903  1.00  0.34           N  
ATOM   3042  NH1 ARG A 431     -39.262 -66.376 -34.688  1.00  0.26           N  
ATOM   3043  NH2 ARG A 431     -41.495 -66.329 -34.172  1.00  0.22           N  
ATOM   3044  CZ  ARG A 431     -40.404 -65.704 -34.589  1.00  0.37           C  
ATOM   3045  N   ALA A 432     -36.858 -57.640 -35.861  1.00  0.40           N  
ATOM   3046  CA  ALA A 432     -35.589 -56.919 -35.912  1.00  0.42           C  
ATOM   3047  C   ALA A 432     -35.240 -56.328 -34.549  1.00  0.40           C  
ATOM   3048  CB  ALA A 432     -35.645 -55.817 -36.967  1.00  0.37           C  
ATOM   3049  O   ALA A 432     -36.057 -55.636 -33.937  1.00  0.39           O  
ATOM   3050  N   THR A 433     -34.262 -56.874 -33.676  1.00  0.39           N  
ATOM   3051  CA  THR A 433     -33.211 -56.790 -32.669  1.00  0.40           C  
ATOM   3052  C   THR A 433     -32.289 -55.605 -32.946  1.00  0.39           C  
ATOM   3053  CB  THR A 433     -32.382 -58.087 -32.617  1.00  0.36           C  
ATOM   3054  O   THR A 433     -31.705 -55.506 -34.027  1.00  0.38           O  
ATOM   3055  CG2 THR A 433     -31.942 -58.402 -31.191  1.00  0.33           C  
ATOM   3056  OG1 THR A 433     -33.175 -59.174 -33.111  1.00  0.33           O  
ATOM   3057  N   PHE A 434     -32.597 -54.076 -32.571  1.00  0.44           N  
ATOM   3058  CA  PHE A 434     -32.007 -52.769 -32.307  1.00  0.48           C  
ATOM   3059  C   PHE A 434     -30.641 -52.915 -31.649  1.00  0.45           C  
ATOM   3060  CB  PHE A 434     -32.931 -51.931 -31.419  1.00  0.40           C  
ATOM   3061  O   PHE A 434     -30.511 -53.573 -30.614  1.00  0.43           O  
ATOM   3062  CG  PHE A 434     -34.233 -51.559 -32.076  1.00  0.39           C  
ATOM   3063  CD1 PHE A 434     -34.322 -50.435 -32.887  1.00  0.39           C  
ATOM   3064  CD2 PHE A 434     -35.368 -52.335 -31.883  1.00  0.41           C  
ATOM   3065  CE1 PHE A 434     -35.526 -50.088 -33.497  1.00  0.40           C  
ATOM   3066  CE2 PHE A 434     -36.575 -51.996 -32.489  1.00  0.41           C  
ATOM   3067  CZ  PHE A 434     -36.651 -50.872 -33.295  1.00  0.38           C  
ATOM   3068  N   TYR A 435     -29.468 -52.543 -32.130  1.00  0.44           N  
ATOM   3069  CA  TYR A 435     -28.079 -52.274 -31.776  1.00  0.44           C  
ATOM   3070  C   TYR A 435     -27.945 -50.924 -31.082  1.00  0.43           C  
ATOM   3071  CB  TYR A 435     -27.190 -52.311 -33.022  1.00  0.40           C  
ATOM   3072  O   TYR A 435     -28.350 -49.895 -31.628  1.00  0.42           O  
ATOM   3073  CG  TYR A 435     -26.465 -53.622 -33.212  1.00  0.39           C  
ATOM   3074  CD1 TYR A 435     -25.223 -53.845 -32.622  1.00  0.37           C  
ATOM   3075  CD2 TYR A 435     -27.020 -54.639 -33.981  1.00  0.39           C  
ATOM   3076  CE1 TYR A 435     -24.551 -55.051 -32.796  1.00  0.38           C  
ATOM   3077  CE2 TYR A 435     -26.357 -55.848 -34.162  1.00  0.40           C  
ATOM   3078  OH  TYR A 435     -24.464 -57.240 -33.741  1.00  0.33           O  
ATOM   3079  CZ  TYR A 435     -25.125 -56.044 -33.566  1.00  0.36           C  
ATOM   3080  N   ASN A 436     -28.362 -50.723 -29.693  1.00  0.35           N  
ATOM   3081  CA  ASN A 436     -27.786 -50.133 -28.489  1.00  0.37           C  
ATOM   3082  C   ASN A 436     -28.165 -48.662 -28.349  1.00  0.35           C  
ATOM   3083  CB  ASN A 436     -26.264 -50.292 -28.490  1.00  0.31           C  
ATOM   3084  O   ASN A 436     -27.966 -47.874 -29.276  1.00  0.33           O  
ATOM   3085  CG  ASN A 436     -25.819 -51.658 -28.004  1.00  0.30           C  
ATOM   3086  ND2 ASN A 436     -24.667 -52.111 -28.484  1.00  0.28           N  
ATOM   3087  OD1 ASN A 436     -26.506 -52.300 -27.206  1.00  0.32           O  
ATOM   3088  N   LEU A 437     -29.361 -48.173 -27.464  1.00  0.40           N  
ATOM   3089  CA  LEU A 437     -29.624 -47.281 -26.341  1.00  0.42           C  
ATOM   3090  C   LEU A 437     -28.939 -45.934 -26.545  1.00  0.39           C  
ATOM   3091  CB  LEU A 437     -29.150 -47.914 -25.030  1.00  0.36           C  
ATOM   3092  O   LEU A 437     -27.710 -45.843 -26.491  1.00  0.38           O  
ATOM   3093  CG  LEU A 437     -29.939 -47.544 -23.774  1.00  0.36           C  
ATOM   3094  CD1 LEU A 437     -30.991 -48.607 -23.475  1.00  0.36           C  
ATOM   3095  CD2 LEU A 437     -29.000 -47.364 -22.586  1.00  0.38           C  
ATOM   3096  N   GLY A 438     -29.415 -44.707 -27.493  1.00  0.34           N  
ATOM   3097  CA  GLY A 438     -29.181 -43.303 -27.792  1.00  0.35           C  
ATOM   3098  C   GLY A 438     -30.063 -42.368 -26.987  1.00  0.34           C  
ATOM   3099  O   GLY A 438     -31.290 -42.481 -27.019  1.00  0.33           O  
ATOM   3100  N   VAL A 439     -29.531 -41.566 -25.821  1.00  0.36           N  
ATOM   3101  CA  VAL A 439     -29.589 -40.438 -24.898  1.00  0.40           C  
ATOM   3102  C   VAL A 439     -29.800 -39.142 -25.677  1.00  0.36           C  
ATOM   3103  CB  VAL A 439     -28.308 -40.340 -24.039  1.00  0.35           C  
ATOM   3104  O   VAL A 439     -29.007 -38.805 -26.560  1.00  0.36           O  
ATOM   3105  CG1 VAL A 439     -28.457 -39.262 -22.967  1.00  0.34           C  
ATOM   3106  CG2 VAL A 439     -27.989 -41.692 -23.402  1.00  0.33           C  
ATOM   3107  N   GLY A 440     -31.129 -38.522 -25.907  1.00  0.36           N  
ATOM   3108  CA  GLY A 440     -31.829 -37.248 -25.931  1.00  0.37           C  
ATOM   3109  C   GLY A 440     -31.934 -36.650 -27.321  1.00  0.36           C  
ATOM   3110  O   GLY A 440     -30.967 -36.669 -28.086  1.00  0.35           O  
ATOM   3111  N   ASP A 441     -33.004 -36.793 -28.090  1.00  0.41           N  
ATOM   3112  CA  ASP A 441     -33.680 -36.205 -29.242  1.00  0.43           C  
ATOM   3113  C   ASP A 441     -32.814 -35.132 -29.898  1.00  0.41           C  
ATOM   3114  CB  ASP A 441     -35.029 -35.612 -28.828  1.00  0.40           C  
ATOM   3115  O   ASP A 441     -32.312 -34.232 -29.220  1.00  0.41           O  
ATOM   3116  CG  ASP A 441     -35.965 -35.392 -30.003  1.00  0.40           C  
ATOM   3117  OD1 ASP A 441     -35.589 -35.711 -31.152  1.00  0.40           O  
ATOM   3118  OD2 ASP A 441     -37.089 -34.894 -29.779  1.00  0.44           O  
ATOM   3119  N   THR A 442     -31.830 -35.444 -31.008  1.00  0.37           N  
ATOM   3120  CA  THR A 442     -31.240 -34.882 -32.218  1.00  0.40           C  
ATOM   3121  C   THR A 442     -31.805 -33.493 -32.500  1.00  0.37           C  
ATOM   3122  CB  THR A 442     -31.484 -35.795 -33.434  1.00  0.35           C  
ATOM   3123  O   THR A 442     -31.303 -32.777 -33.369  1.00  0.36           O  
ATOM   3124  CG2 THR A 442     -30.674 -37.082 -33.327  1.00  0.34           C  
ATOM   3125  OG1 THR A 442     -32.877 -36.124 -33.505  1.00  0.32           O  
ATOM   3126  N   GLY A 443     -32.440 -32.708 -31.814  1.00  0.39           N  
ATOM   3127  CA  GLY A 443     -32.873 -31.392 -32.256  1.00  0.40           C  
ATOM   3128  C   GLY A 443     -32.880 -30.361 -31.143  1.00  0.39           C  
ATOM   3129  O   GLY A 443     -33.824 -29.579 -31.019  1.00  0.37           O  
ATOM   3130  N   ALA A 444     -31.745 -30.286 -30.454  1.00  0.39           N  
ATOM   3131  CA  ALA A 444     -31.626 -29.052 -29.681  1.00  0.40           C  
ATOM   3132  C   ALA A 444     -30.273 -28.974 -28.980  1.00  0.39           C  
ATOM   3133  CB  ALA A 444     -32.757 -28.952 -28.661  1.00  0.35           C  
ATOM   3134  O   ALA A 444     -29.876 -29.905 -28.276  1.00  0.38           O  
ATOM   3135  N   PRO A 445     -29.310 -27.942 -29.422  1.00  0.40           N  
ATOM   3136  CA  PRO A 445     -28.225 -26.995 -29.154  1.00  0.39           C  
ATOM   3137  C   PRO A 445     -28.168 -26.561 -27.691  1.00  0.39           C  
ATOM   3138  CB  PRO A 445     -28.559 -25.809 -30.062  1.00  0.35           C  
ATOM   3139  O   PRO A 445     -29.065 -25.862 -27.215  1.00  0.37           O  
ATOM   3140  CG  PRO A 445     -30.020 -25.947 -30.349  1.00  0.34           C  
ATOM   3141  CD  PRO A 445     -30.410 -27.385 -30.156  1.00  0.37           C  
ATOM   3142  N   PHE A 446     -27.618 -27.299 -26.983  1.00  0.37           N  
ATOM   3143  CA  PHE A 446     -27.101 -26.842 -25.699  1.00  0.39           C  
ATOM   3144  C   PHE A 446     -25.643 -27.251 -25.527  1.00  0.37           C  
ATOM   3145  CB  PHE A 446     -27.942 -27.403 -24.548  1.00  0.34           C  
ATOM   3146  O   PHE A 446     -25.308 -28.433 -25.623  1.00  0.36           O  
ATOM   3147  CG  PHE A 446     -29.344 -26.858 -24.500  1.00  0.34           C  
ATOM   3148  CD1 PHE A 446     -29.599 -25.603 -23.961  1.00  0.33           C  
ATOM   3149  CD2 PHE A 446     -30.408 -27.601 -24.995  1.00  0.36           C  
ATOM   3150  CE1 PHE A 446     -30.896 -25.096 -23.915  1.00  0.35           C  
ATOM   3151  CE2 PHE A 446     -31.707 -27.101 -24.953  1.00  0.38           C  
ATOM   3152  CZ  PHE A 446     -31.948 -25.849 -24.411  1.00  0.32           C  
ATOM   3153  N   GLY A 447     -24.687 -26.573 -26.179  1.00  0.36           N  
ATOM   3154  CA  GLY A 447     -23.494 -25.817 -25.832  1.00  0.37           C  
ATOM   3155  C   GLY A 447     -22.606 -26.529 -24.829  1.00  0.36           C  
ATOM   3156  O   GLY A 447     -23.066 -26.924 -23.756  1.00  0.35           O  
ATOM   3157  N   GLY A 448     -21.633 -27.399 -25.184  1.00  0.33           N  
ATOM   3158  CA  GLY A 448     -20.270 -27.302 -24.686  1.00  0.33           C  
ATOM   3159  C   GLY A 448     -19.983 -28.256 -23.543  1.00  0.33           C  
ATOM   3160  O   GLY A 448     -20.775 -28.366 -22.605  1.00  0.31           O  
ATOM   3161  N   GLY A 449     -19.514 -29.559 -23.759  1.00  0.31           N  
ATOM   3162  CA  GLY A 449     -18.507 -30.281 -22.998  1.00  0.31           C  
ATOM   3163  C   GLY A 449     -19.078 -31.016 -21.800  1.00  0.31           C  
ATOM   3164  O   GLY A 449     -19.851 -30.448 -21.026  1.00  0.30           O  
ATOM   3165  N   LYS A 450     -19.956 -32.206 -22.055  1.00  0.34           N  
ATOM   3166  CA  LYS A 450     -20.143 -33.149 -20.957  1.00  0.35           C  
ATOM   3167  C   LYS A 450     -21.408 -33.980 -21.155  1.00  0.34           C  
ATOM   3168  CB  LYS A 450     -20.206 -32.411 -19.619  1.00  0.31           C  
ATOM   3169  O   LYS A 450     -22.470 -33.439 -21.466  1.00  0.32           O  
ATOM   3170  CG  LYS A 450     -18.908 -31.717 -19.233  1.00  0.30           C  
ATOM   3171  CD  LYS A 450     -18.961 -31.183 -17.808  1.00  0.36           C  
ATOM   3172  CE  LYS A 450     -17.678 -30.454 -17.434  1.00  0.30           C  
ATOM   3173  NZ  LYS A 450     -17.725 -29.929 -16.037  1.00  0.32           N  
ATOM   3174  N   PHE A 451     -21.563 -35.166 -21.837  1.00  0.37           N  
ATOM   3175  CA  PHE A 451     -22.622 -36.122 -21.536  1.00  0.40           C  
ATOM   3176  C   PHE A 451     -23.658 -35.506 -20.603  1.00  0.37           C  
ATOM   3177  CB  PHE A 451     -22.039 -37.392 -20.908  1.00  0.35           C  
ATOM   3178  O   PHE A 451     -23.354 -35.193 -19.450  1.00  0.35           O  
ATOM   3179  CG  PHE A 451     -21.865 -38.526 -21.882  1.00  0.34           C  
ATOM   3180  CD1 PHE A 451     -22.899 -39.425 -22.115  1.00  0.34           C  
ATOM   3181  CD2 PHE A 451     -20.667 -38.693 -22.564  1.00  0.35           C  
ATOM   3182  CE1 PHE A 451     -22.741 -40.475 -23.016  1.00  0.33           C  
ATOM   3183  CE2 PHE A 451     -20.502 -39.740 -23.466  1.00  0.36           C  
ATOM   3184  CZ  PHE A 451     -21.539 -40.631 -23.690  1.00  0.32           C  
ATOM   3185  N   MET A 452     -24.515 -34.494 -21.101  1.00  0.36           N  
ATOM   3186  CA  MET A 452     -25.699 -34.241 -20.285  1.00  0.41           C  
ATOM   3187  C   MET A 452     -26.852 -35.146 -20.705  1.00  0.36           C  
ATOM   3188  CB  MET A 452     -26.121 -32.774 -20.389  1.00  0.35           C  
ATOM   3189  O   MET A 452     -27.284 -35.115 -21.858  1.00  0.35           O  
ATOM   3190  CG  MET A 452     -25.391 -31.856 -19.422  1.00  0.36           C  
ATOM   3191  SD  MET A 452     -26.062 -30.149 -19.431  1.00  0.28           S  
ATOM   3192  CE  MET A 452     -27.759 -30.475 -19.983  1.00  0.35           C  
ATOM   3193  N   LEU A 453     -27.111 -36.529 -20.389  1.00  0.49           N  
ATOM   3194  CA  LEU A 453     -28.452 -37.042 -20.131  1.00  0.49           C  
ATOM   3195  C   LEU A 453     -29.385 -35.923 -19.681  1.00  0.49           C  
ATOM   3196  CB  LEU A 453     -28.410 -38.145 -19.071  1.00  0.47           C  
ATOM   3197  O   LEU A 453     -29.243 -35.399 -18.574  1.00  0.47           O  
ATOM   3198  CG  LEU A 453     -29.700 -38.942 -18.869  1.00  0.46           C  
ATOM   3199  CD1 LEU A 453     -29.877 -39.957 -19.994  1.00  0.45           C  
ATOM   3200  CD2 LEU A 453     -29.693 -39.636 -17.511  1.00  0.46           C  
ATOM   3201  N   GLY A 454     -29.918 -34.913 -20.522  1.00  0.46           N  
ATOM   3202  CA  GLY A 454     -31.123 -34.251 -20.049  1.00  0.47           C  
ATOM   3203  C   GLY A 454     -32.194 -35.220 -19.585  1.00  0.46           C  
ATOM   3204  O   GLY A 454     -32.772 -35.949 -20.394  1.00  0.45           O  
ATOM   3205  N   ILE A 455     -32.238 -35.668 -18.524  1.00  0.56           N  
ATOM   3206  CA  ILE A 455     -33.382 -36.254 -17.835  1.00  0.55           C  
ATOM   3207  C   ILE A 455     -34.428 -35.175 -17.563  1.00  0.56           C  
ATOM   3208  CB  ILE A 455     -32.959 -36.936 -16.515  1.00  0.54           C  
ATOM   3209  O   ILE A 455     -34.169 -34.223 -16.823  1.00  0.55           O  
ATOM   3210  CG1 ILE A 455     -31.870 -37.982 -16.779  1.00  0.50           C  
ATOM   3211  CG2 ILE A 455     -34.169 -37.568 -15.821  1.00  0.53           C  
ATOM   3212  CD1 ILE A 455     -31.341 -38.656 -15.521  1.00  0.53           C  
ATOM   3213  N   LYS A 456     -35.412 -34.899 -18.417  1.00  0.63           N  
ATOM   3214  CA  LYS A 456     -36.596 -34.115 -18.080  1.00  0.65           C  
ATOM   3215  C   LYS A 456     -37.142 -34.505 -16.710  1.00  0.65           C  
ATOM   3216  CB  LYS A 456     -37.679 -34.294 -19.146  1.00  0.62           C  
ATOM   3217  O   LYS A 456     -37.068 -35.670 -16.314  1.00  0.65           O  
ATOM   3218  CG  LYS A 456     -38.804 -33.272 -19.063  1.00  0.60           C  
ATOM   3219  CD  LYS A 456     -39.836 -33.486 -20.163  1.00  0.61           C  
ATOM   3220  CE  LYS A 456     -41.015 -32.534 -20.016  1.00  0.60           C  
ATOM   3221  NZ  LYS A 456     -42.043 -32.759 -21.076  1.00  0.54           N  
ATOM   3222  N   ASP A 457     -37.660 -33.469 -15.931  1.00  0.66           N  
ATOM   3223  CA  ASP A 457     -38.391 -33.820 -14.717  1.00  0.68           C  
ATOM   3224  C   ASP A 457     -39.449 -34.884 -15.002  1.00  0.68           C  
ATOM   3225  CB  ASP A 457     -39.045 -32.578 -14.107  1.00  0.63           C  
ATOM   3226  O   ASP A 457     -40.188 -34.785 -15.983  1.00  0.68           O  
ATOM   3227  CG  ASP A 457     -38.063 -31.703 -13.348  1.00  0.61           C  
ATOM   3228  OD1 ASP A 457     -36.911 -32.133 -13.123  1.00  0.63           O  
ATOM   3229  OD2 ASP A 457     -38.445 -30.575 -12.970  1.00  0.69           O  
ATOM   3230  N   ALA A 458     -39.317 -35.936 -14.401  1.00  0.69           N  
ATOM   3231  CA  ALA A 458     -40.347 -36.968 -14.497  1.00  0.71           C  
ATOM   3232  C   ALA A 458     -41.736 -36.378 -14.274  1.00  0.73           C  
ATOM   3233  CB  ALA A 458     -40.077 -38.084 -13.491  1.00  0.68           C  
ATOM   3234  O   ALA A 458     -42.004 -35.784 -13.227  1.00  0.74           O  
ATOM   3235  N   SER A 459     -42.673 -36.271 -15.181  1.00  0.68           N  
ATOM   3236  CA  SER A 459     -44.074 -35.943 -14.942  1.00  0.72           C  
ATOM   3237  C   SER A 459     -44.679 -36.849 -13.874  1.00  0.71           C  
ATOM   3238  CB  SER A 459     -44.881 -36.059 -16.236  1.00  0.66           C  
ATOM   3239  O   SER A 459     -45.622 -36.460 -13.183  1.00  0.72           O  
ATOM   3240  OG  SER A 459     -44.644 -37.305 -16.867  1.00  0.65           O  
ATOM   3241  N   VAL A 460     -44.257 -38.063 -13.697  1.00  0.75           N  
ATOM   3242  CA  VAL A 460     -44.593 -39.039 -12.665  1.00  0.78           C  
ATOM   3243  C   VAL A 460     -43.314 -39.625 -12.073  1.00  0.75           C  
ATOM   3244  CB  VAL A 460     -45.489 -40.167 -13.221  1.00  0.72           C  
ATOM   3245  O   VAL A 460     -42.497 -40.204 -12.793  1.00  0.72           O  
ATOM   3246  CG1 VAL A 460     -45.895 -41.133 -12.109  1.00  0.69           C  
ATOM   3247  CG2 VAL A 460     -46.725 -39.581 -13.901  1.00  0.68           C  
ATOM   3248  N   LEU A 461     -43.040 -39.396 -10.690  1.00  0.76           N  
ATOM   3249  CA  LEU A 461     -41.901 -39.949  -9.965  1.00  0.79           C  
ATOM   3250  C   LEU A 461     -41.967 -41.472  -9.929  1.00  0.78           C  
ATOM   3251  CB  LEU A 461     -41.853 -39.394  -8.539  1.00  0.74           C  
ATOM   3252  O   LEU A 461     -43.038 -42.046  -9.720  1.00  0.76           O  
ATOM   3253  CG  LEU A 461     -41.649 -37.884  -8.405  1.00  0.70           C  
ATOM   3254  CD1 LEU A 461     -41.663 -37.476  -6.936  1.00  0.67           C  
ATOM   3255  CD2 LEU A 461     -40.345 -37.459  -9.072  1.00  0.69           C  
ATOM   3256  N   PRO A 462     -40.943 -42.087 -10.280  1.00  0.78           N  
ATOM   3257  CA  PRO A 462     -40.978 -43.545 -10.148  1.00  0.80           C  
ATOM   3258  C   PRO A 462     -41.323 -44.001  -8.732  1.00  0.81           C  
ATOM   3259  CB  PRO A 462     -39.556 -43.968 -10.527  1.00  0.76           C  
ATOM   3260  O   PRO A 462     -40.656 -43.605  -7.772  1.00  0.80           O  
ATOM   3261  CG  PRO A 462     -38.714 -42.763 -10.255  1.00  0.74           C  
ATOM   3262  CD  PRO A 462     -39.577 -41.540 -10.379  1.00  0.75           C  
ATOM   3263  N   THR A 463     -42.423 -44.868  -8.470  1.00  0.82           N  
ATOM   3264  CA  THR A 463     -42.881 -45.406  -7.194  1.00  0.84           C  
ATOM   3265  C   THR A 463     -42.117 -46.677  -6.836  1.00  0.81           C  
ATOM   3266  CB  THR A 463     -44.392 -45.703  -7.223  1.00  0.78           C  
ATOM   3267  O   THR A 463     -42.040 -47.053  -5.665  1.00  0.78           O  
ATOM   3268  CG2 THR A 463     -45.203 -44.417  -7.345  1.00  0.69           C  
ATOM   3269  OG1 THR A 463     -44.685 -46.548  -8.342  1.00  0.73           O  
ATOM   3270  N   SER A 464     -41.405 -47.409  -7.753  1.00  0.82           N  
ATOM   3271  CA  SER A 464     -40.665 -48.650  -7.548  1.00  0.83           C  
ATOM   3272  C   SER A 464     -39.407 -48.692  -8.409  1.00  0.80           C  
ATOM   3273  CB  SER A 464     -41.548 -49.859  -7.862  1.00  0.78           C  
ATOM   3274  O   SER A 464     -39.342 -48.040  -9.454  1.00  0.77           O  
ATOM   3275  OG  SER A 464     -42.043 -49.790  -9.188  1.00  0.75           O  
ATOM   3276  N   ASN A 465     -38.341 -49.360  -8.043  1.00  0.74           N  
ATOM   3277  CA  ASN A 465     -37.184 -49.729  -8.853  1.00  0.77           C  
ATOM   3278  C   ASN A 465     -37.478 -50.943  -9.729  1.00  0.74           C  
ATOM   3279  CB  ASN A 465     -35.969 -49.997  -7.962  1.00  0.71           C  
ATOM   3280  O   ASN A 465     -38.321 -51.773  -9.385  1.00  0.73           O  
ATOM   3281  CG  ASN A 465     -35.417 -48.735  -7.331  1.00  0.66           C  
ATOM   3282  ND2 ASN A 465     -34.576 -48.898  -6.316  1.00  0.70           N  
ATOM   3283  OD1 ASN A 465     -35.744 -47.622  -7.750  1.00  0.70           O  
ATOM   3284  N   PRO A 466     -36.874 -50.894 -10.967  1.00  0.75           N  
ATOM   3285  CA  PRO A 466     -36.831 -52.193 -11.642  1.00  0.76           C  
ATOM   3286  C   PRO A 466     -36.192 -53.283 -10.784  1.00  0.77           C  
ATOM   3287  CB  PRO A 466     -35.988 -51.915 -12.888  1.00  0.73           C  
ATOM   3288  O   PRO A 466     -35.388 -52.984  -9.898  1.00  0.76           O  
ATOM   3289  CG  PRO A 466     -35.135 -50.744 -12.519  1.00  0.71           C  
ATOM   3290  CD  PRO A 466     -35.870 -49.921 -11.501  1.00  0.71           C  
ATOM   3291  N   THR A 467     -36.568 -54.698 -11.120  1.00  0.70           N  
ATOM   3292  CA  THR A 467     -35.898 -55.869 -10.567  1.00  0.70           C  
ATOM   3293  C   THR A 467     -34.403 -55.830 -10.870  1.00  0.66           C  
ATOM   3294  CB  THR A 467     -36.503 -57.173 -11.120  1.00  0.63           C  
ATOM   3295  O   THR A 467     -34.001 -55.811 -12.036  1.00  0.60           O  
ATOM   3296  CG2 THR A 467     -35.983 -58.387 -10.357  1.00  0.59           C  
ATOM   3297  OG1 THR A 467     -37.929 -57.120 -10.997  1.00  0.65           O  
ATOM   3298  N   ASN A 468     -33.533 -55.289 -10.060  1.00  0.72           N  
ATOM   3299  CA  ASN A 468     -32.075 -55.245 -10.091  1.00  0.74           C  
ATOM   3300  C   ASN A 468     -31.566 -53.903 -10.610  1.00  0.67           C  
ATOM   3301  CB  ASN A 468     -31.522 -56.388 -10.944  1.00  0.65           C  
ATOM   3302  O   ASN A 468     -30.517 -53.839 -11.253  1.00  0.62           O  
ATOM   3303  CG  ASN A 468     -31.935 -57.753 -10.430  1.00  0.61           C  
ATOM   3304  ND2 ASN A 468     -32.150 -58.691 -11.345  1.00  0.66           N  
ATOM   3305  OD1 ASN A 468     -32.061 -57.963  -9.221  1.00  0.63           O  
ATOM   3306  N   GLY A 469     -32.368 -52.798 -10.297  1.00  0.72           N  
ATOM   3307  CA  GLY A 469     -31.830 -51.543 -10.798  1.00  0.74           C  
ATOM   3308  C   GLY A 469     -32.291 -50.337 -10.002  1.00  0.71           C  
ATOM   3309  O   GLY A 469     -33.254 -50.423  -9.237  1.00  0.68           O  
ATOM   3310  N   VAL A 470     -31.690 -49.300  -9.904  1.00  0.73           N  
ATOM   3311  CA  VAL A 470     -32.036 -47.979  -9.390  1.00  0.76           C  
ATOM   3312  C   VAL A 470     -32.552 -47.100 -10.528  1.00  0.71           C  
ATOM   3313  CB  VAL A 470     -30.828 -47.304  -8.702  1.00  0.69           C  
ATOM   3314  O   VAL A 470     -32.245 -47.344 -11.697  1.00  0.68           O  
ATOM   3315  CG1 VAL A 470     -30.445 -48.053  -7.427  1.00  0.61           C  
ATOM   3316  CG2 VAL A 470     -29.640 -47.231  -9.660  1.00  0.61           C  
ATOM   3317  N   ILE A 471     -33.582 -46.200 -10.219  1.00  0.79           N  
ATOM   3318  CA  ILE A 471     -34.093 -45.228 -11.179  1.00  0.79           C  
ATOM   3319  C   ILE A 471     -33.458 -43.864 -10.919  1.00  0.78           C  
ATOM   3320  CB  ILE A 471     -35.633 -45.124 -11.114  1.00  0.75           C  
ATOM   3321  O   ILE A 471     -33.591 -43.308  -9.826  1.00  0.75           O  
ATOM   3322  CG1 ILE A 471     -36.280 -46.356 -11.757  1.00  0.67           C  
ATOM   3323  CG2 ILE A 471     -36.116 -43.836 -11.788  1.00  0.67           C  
ATOM   3324  CD1 ILE A 471     -37.783 -46.452 -11.537  1.00  0.66           C  
ATOM   3325  N   ALA A 472     -32.616 -43.454 -12.017  1.00  0.77           N  
ATOM   3326  CA  ALA A 472     -32.253 -42.040 -12.084  1.00  0.78           C  
ATOM   3327  C   ALA A 472     -33.329 -41.232 -12.803  1.00  0.77           C  
ATOM   3328  CB  ALA A 472     -30.907 -41.868 -12.782  1.00  0.75           C  
ATOM   3329  O   ALA A 472     -33.831 -41.648 -13.850  1.00  0.75           O  
ATOM   3330  N   TYR A 473     -33.942 -40.237 -12.050  1.00  0.78           N  
ATOM   3331  CA  TYR A 473     -34.932 -39.345 -12.642  1.00  0.79           C  
ATOM   3332  C   TYR A 473     -34.651 -37.894 -12.269  1.00  0.79           C  
ATOM   3333  CB  TYR A 473     -36.344 -39.736 -12.193  1.00  0.77           C  
ATOM   3334  O   TYR A 473     -33.967 -37.622 -11.280  1.00  0.77           O  
ATOM   3335  CG  TYR A 473     -36.555 -39.638 -10.702  1.00  0.77           C  
ATOM   3336  CD1 TYR A 473     -36.181 -40.680  -9.856  1.00  0.76           C  
ATOM   3337  CD2 TYR A 473     -37.130 -38.505 -10.136  1.00  0.77           C  
ATOM   3338  CE1 TYR A 473     -36.376 -40.595  -8.481  1.00  0.79           C  
ATOM   3339  CE2 TYR A 473     -37.330 -38.410  -8.762  1.00  0.76           C  
ATOM   3340  OH  TYR A 473     -37.145 -39.368  -6.584  1.00  0.71           O  
ATOM   3341  CZ  TYR A 473     -36.949 -39.458  -7.944  1.00  0.79           C  
ATOM   3342  N   SER A 474     -34.991 -36.935 -13.082  1.00  0.73           N  
ATOM   3343  CA  SER A 474     -35.050 -35.538 -12.665  1.00  0.75           C  
ATOM   3344  C   SER A 474     -36.362 -35.230 -11.950  1.00  0.75           C  
ATOM   3345  CB  SER A 474     -34.887 -34.610 -13.870  1.00  0.72           C  
ATOM   3346  O   SER A 474     -37.431 -35.657 -12.391  1.00  0.76           O  
ATOM   3347  OG  SER A 474     -34.886 -33.253 -13.463  1.00  0.73           O  
ATOM   3348  N   GLU A 475     -36.266 -34.515 -10.796  1.00  0.81           N  
ATOM   3349  CA  GLU A 475     -37.292 -33.871  -9.981  1.00  0.83           C  
ATOM   3350  C   GLU A 475     -36.840 -32.490  -9.515  1.00  0.81           C  
ATOM   3351  CB  GLU A 475     -37.646 -34.744  -8.774  1.00  0.80           C  
ATOM   3352  O   GLU A 475     -35.791 -32.355  -8.882  1.00  0.78           O  
ATOM   3353  CG  GLU A 475     -38.756 -34.170  -7.905  1.00  0.76           C  
ATOM   3354  CD  GLU A 475     -39.005 -34.976  -6.641  1.00  0.77           C  
ATOM   3355  OE1 GLU A 475     -38.142 -35.803  -6.268  1.00  0.84           O  
ATOM   3356  OE2 GLU A 475     -40.072 -34.780  -6.018  1.00  0.86           O  
ATOM   3357  N   ALA A 476     -37.551 -31.390  -9.863  1.00  0.79           N  
ATOM   3358  CA  ALA A 476     -37.295 -29.972  -9.619  1.00  0.79           C  
ATOM   3359  C   ALA A 476     -35.896 -29.579 -10.084  1.00  0.76           C  
ATOM   3360  CB  ALA A 476     -37.472 -29.647  -8.138  1.00  0.75           C  
ATOM   3361  O   ALA A 476     -35.167 -28.891  -9.365  1.00  0.72           O  
ATOM   3362  N   GLY A 477     -35.438 -30.141 -11.185  1.00  0.73           N  
ATOM   3363  CA  GLY A 477     -34.163 -29.820 -11.805  1.00  0.73           C  
ATOM   3364  C   GLY A 477     -32.991 -30.545 -11.170  1.00  0.71           C  
ATOM   3365  O   GLY A 477     -31.838 -30.319 -11.544  1.00  0.70           O  
ATOM   3366  N   LYS A 478     -33.226 -31.471 -10.306  1.00  0.75           N  
ATOM   3367  CA  LYS A 478     -32.189 -32.223  -9.604  1.00  0.76           C  
ATOM   3368  C   LYS A 478     -32.197 -33.691 -10.020  1.00  0.76           C  
ATOM   3369  CB  LYS A 478     -32.373 -32.106  -8.090  1.00  0.74           C  
ATOM   3370  O   LYS A 478     -33.254 -34.324 -10.063  1.00  0.75           O  
ATOM   3371  CG  LYS A 478     -32.282 -30.681  -7.564  1.00  0.71           C  
ATOM   3372  CD  LYS A 478     -32.466 -30.631  -6.052  1.00  0.72           C  
ATOM   3373  CE  LYS A 478     -32.449 -29.200  -5.533  1.00  0.75           C  
ATOM   3374  NZ  LYS A 478     -32.635 -29.145  -4.052  1.00  0.67           N  
ATOM   3375  N   LEU A 479     -31.062 -34.176 -10.502  1.00  0.73           N  
ATOM   3376  CA  LEU A 479     -30.944 -35.621 -10.666  1.00  0.75           C  
ATOM   3377  C   LEU A 479     -31.073 -36.333  -9.323  1.00  0.74           C  
ATOM   3378  CB  LEU A 479     -29.606 -35.979 -11.319  1.00  0.71           C  
ATOM   3379  O   LEU A 479     -30.369 -35.999  -8.368  1.00  0.73           O  
ATOM   3380  CG  LEU A 479     -29.402 -37.450 -11.685  1.00  0.68           C  
ATOM   3381  CD1 LEU A 479     -30.350 -37.853 -12.809  1.00  0.64           C  
ATOM   3382  CD2 LEU A 479     -27.952 -37.705 -12.084  1.00  0.67           C  
ATOM   3383  N   LYS A 480     -32.104 -37.150  -9.200  1.00  0.80           N  
ATOM   3384  CA  LYS A 480     -32.335 -38.067  -8.087  1.00  0.81           C  
ATOM   3385  C   LYS A 480     -32.171 -39.519  -8.527  1.00  0.80           C  
ATOM   3386  CB  LYS A 480     -33.729 -37.852  -7.495  1.00  0.78           C  
ATOM   3387  O   LYS A 480     -32.518 -39.874  -9.655  1.00  0.79           O  
ATOM   3388  CG  LYS A 480     -33.928 -36.484  -6.861  1.00  0.75           C  
ATOM   3389  CD  LYS A 480     -35.189 -36.441  -6.008  1.00  0.75           C  
ATOM   3390  CE  LYS A 480     -35.400 -35.067  -5.387  1.00  0.79           C  
ATOM   3391  NZ  LYS A 480     -36.675 -34.998  -4.613  1.00  0.70           N  
ATOM   3392  N   VAL A 481     -31.448 -40.271  -7.739  1.00  0.72           N  
ATOM   3393  CA  VAL A 481     -31.375 -41.723  -7.871  1.00  0.76           C  
ATOM   3394  C   VAL A 481     -32.179 -42.385  -6.755  1.00  0.75           C  
ATOM   3395  CB  VAL A 481     -29.913 -42.222  -7.843  1.00  0.71           C  
ATOM   3396  O   VAL A 481     -31.956 -42.110  -5.574  1.00  0.75           O  
ATOM   3397  CG1 VAL A 481     -29.857 -43.739  -8.017  1.00  0.64           C  
ATOM   3398  CG2 VAL A 481     -29.091 -41.526  -8.926  1.00  0.65           C  
ATOM   3399  N   ARG A 482     -33.312 -43.063  -7.045  1.00  0.80           N  
ATOM   3400  CA  ARG A 482     -33.928 -44.007  -6.118  1.00  0.83           C  
ATOM   3401  C   ARG A 482     -33.091 -45.275  -5.990  1.00  0.82           C  
ATOM   3402  CB  ARG A 482     -35.346 -44.359  -6.573  1.00  0.79           C  
ATOM   3403  O   ARG A 482     -32.951 -46.033  -6.952  1.00  0.81           O  
ATOM   3404  CG  ARG A 482     -36.127 -45.189  -5.566  1.00  0.76           C  
ATOM   3405  CD  ARG A 482     -37.552 -45.451  -6.036  1.00  0.77           C  
ATOM   3406  NE  ARG A 482     -38.360 -46.066  -4.988  1.00  0.76           N  
ATOM   3407  NH1 ARG A 482     -38.603 -48.090  -6.076  1.00  0.65           N  
ATOM   3408  NH2 ARG A 482     -39.566 -47.765  -4.021  1.00  0.62           N  
ATOM   3409  CZ  ARG A 482     -38.841 -47.306  -5.030  1.00  0.80           C  
ATOM   3410  N   GLN A 483     -32.402 -45.520  -4.814  1.00  0.80           N  
ATOM   3411  CA  GLN A 483     -31.588 -46.683  -4.475  1.00  0.83           C  
ATOM   3412  C   GLN A 483     -32.446 -47.939  -4.359  1.00  0.82           C  
ATOM   3413  CB  GLN A 483     -30.828 -46.444  -3.170  1.00  0.78           C  
ATOM   3414  O   GLN A 483     -33.676 -47.858  -4.345  1.00  0.81           O  
ATOM   3415  CG  GLN A 483     -29.857 -45.272  -3.229  1.00  0.71           C  
ATOM   3416  CD  GLN A 483     -28.493 -45.611  -2.658  1.00  0.72           C  
ATOM   3417  NE2 GLN A 483     -27.463 -44.918  -3.131  1.00  0.71           N  
ATOM   3418  OE1 GLN A 483     -28.365 -46.488  -1.798  1.00  0.77           O  
ATOM   3419  N   THR A 484     -31.804 -49.038  -4.310  1.00  0.80           N  
ATOM   3420  CA  THR A 484     -32.486 -50.327  -4.282  1.00  0.82           C  
ATOM   3421  C   THR A 484     -33.312 -50.474  -3.007  1.00  0.79           C  
ATOM   3422  CB  THR A 484     -31.483 -51.491  -4.384  1.00  0.77           C  
ATOM   3423  O   THR A 484     -34.341 -51.153  -3.003  1.00  0.76           O  
ATOM   3424  CG2 THR A 484     -31.031 -51.704  -5.825  1.00  0.67           C  
ATOM   3425  OG1 THR A 484     -30.338 -51.200  -3.573  1.00  0.72           O  
ATOM   3426  N   ASP A 485     -32.843 -49.782  -1.816  1.00  0.74           N  
ATOM   3427  CA  ASP A 485     -33.533 -49.782  -0.529  1.00  0.78           C  
ATOM   3428  C   ASP A 485     -34.709 -48.809  -0.536  1.00  0.74           C  
ATOM   3429  CB  ASP A 485     -32.563 -49.427   0.600  1.00  0.71           C  
ATOM   3430  O   ASP A 485     -35.455 -48.720   0.442  1.00  0.73           O  
ATOM   3431  CG  ASP A 485     -32.016 -48.014   0.489  1.00  0.67           C  
ATOM   3432  OD1 ASP A 485     -32.344 -47.308  -0.489  1.00  0.72           O  
ATOM   3433  OD2 ASP A 485     -31.248 -47.604   1.386  1.00  0.82           O  
ATOM   3434  N   GLY A 486     -34.982 -48.053  -1.543  1.00  0.76           N  
ATOM   3435  CA  GLY A 486     -36.031 -47.055  -1.678  1.00  0.79           C  
ATOM   3436  C   GLY A 486     -35.565 -45.651  -1.342  1.00  0.77           C  
ATOM   3437  O   GLY A 486     -36.267 -44.676  -1.619  1.00  0.75           O  
ATOM   3438  N   THR A 487     -34.262 -45.566  -0.744  1.00  0.85           N  
ATOM   3439  CA  THR A 487     -33.747 -44.243  -0.409  1.00  0.86           C  
ATOM   3440  C   THR A 487     -33.479 -43.431  -1.673  1.00  0.83           C  
ATOM   3441  CB  THR A 487     -32.457 -44.341   0.426  1.00  0.80           C  
ATOM   3442  O   THR A 487     -33.010 -43.972  -2.676  1.00  0.79           O  
ATOM   3443  CG2 THR A 487     -32.730 -44.050   1.898  1.00  0.67           C  
ATOM   3444  OG1 THR A 487     -31.914 -45.661   0.303  1.00  0.68           O  
ATOM   3445  N   ILE A 488     -33.851 -42.133  -1.777  1.00  0.83           N  
ATOM   3446  CA  ILE A 488     -33.661 -41.182  -2.866  1.00  0.83           C  
ATOM   3447  C   ILE A 488     -32.481 -40.266  -2.552  1.00  0.78           C  
ATOM   3448  CB  ILE A 488     -34.937 -40.346  -3.116  1.00  0.78           C  
ATOM   3449  O   ILE A 488     -32.512 -39.517  -1.573  1.00  0.71           O  
ATOM   3450  CG1 ILE A 488     -36.109 -41.259  -3.490  1.00  0.73           C  
ATOM   3451  CG2 ILE A 488     -34.690 -39.297  -4.204  1.00  0.72           C  
ATOM   3452  CD1 ILE A 488     -37.454 -40.548  -3.549  1.00  0.72           C  
ATOM   3453  N   VAL A 489     -31.326 -40.525  -3.365  1.00  0.81           N  
ATOM   3454  CA  VAL A 489     -30.122 -39.704  -3.283  1.00  0.81           C  
ATOM   3455  C   VAL A 489     -30.132 -38.660  -4.397  1.00  0.80           C  
ATOM   3456  CB  VAL A 489     -28.842 -40.565  -3.371  1.00  0.78           C  
ATOM   3457  O   VAL A 489     -30.416 -38.980  -5.554  1.00  0.77           O  
ATOM   3458  CG1 VAL A 489     -27.602 -39.719  -3.088  1.00  0.69           C  
ATOM   3459  CG2 VAL A 489     -28.923 -41.741  -2.400  1.00  0.68           C  
ATOM   3460  N   THR A 490     -30.100 -37.330  -4.207  1.00  0.77           N  
ATOM   3461  CA  THR A 490     -29.894 -36.268  -5.186  1.00  0.78           C  
ATOM   3462  C   THR A 490     -28.452 -36.266  -5.685  1.00  0.75           C  
ATOM   3463  CB  THR A 490     -30.237 -34.889  -4.594  1.00  0.73           C  
ATOM   3464  O   THR A 490     -27.514 -36.170  -4.891  1.00  0.71           O  
ATOM   3465  CG2 THR A 490     -30.101 -33.791  -5.643  1.00  0.66           C  
ATOM   3466  OG1 THR A 490     -31.586 -34.906  -4.108  1.00  0.70           O  
ATOM   3467  N   VAL A 491     -28.114 -36.478  -7.187  1.00  0.72           N  
ATOM   3468  CA  VAL A 491     -26.820 -36.450  -7.862  1.00  0.71           C  
ATOM   3469  C   VAL A 491     -26.405 -35.004  -8.122  1.00  0.68           C  
ATOM   3470  CB  VAL A 491     -26.855 -37.241  -9.189  1.00  0.67           C  
ATOM   3471  O   VAL A 491     -26.928 -34.354  -9.031  1.00  0.62           O  
ATOM   3472  CG1 VAL A 491     -25.464 -37.302  -9.818  1.00  0.63           C  
ATOM   3473  CG2 VAL A 491     -27.401 -38.648  -8.956  1.00  0.62           C  
ATOM   3474  N   ALA A 492     -26.483 -33.946  -7.405  1.00  0.59           N  
ATOM   3475  CA  ALA A 492     -25.978 -32.576  -7.368  1.00  0.61           C  
ATOM   3476  C   ALA A 492     -25.826 -32.087  -5.930  1.00  0.58           C  
ATOM   3477  CB  ALA A 492     -26.905 -31.646  -8.148  1.00  0.52           C  
ATOM   3478  O   ALA A 492     -26.764 -32.177  -5.134  1.00  0.53           O  
ATOM   3479  N   ASN A 493     -24.351 -31.927  -5.574  1.00  0.51           N  
ATOM   3480  CA  ASN A 493     -23.388 -31.154  -4.797  1.00  0.54           C  
ATOM   3481  C   ASN A 493     -22.268 -32.038  -4.254  1.00  0.51           C  
ATOM   3482  CB  ASN A 493     -24.088 -30.420  -3.652  1.00  0.48           C  
ATOM   3483  O   ASN A 493     -22.530 -33.025  -3.565  1.00  0.49           O  
ATOM   3484  CG  ASN A 493     -24.812 -29.171  -4.114  1.00  0.47           C  
ATOM   3485  ND2 ASN A 493     -25.783 -28.723  -3.327  1.00  0.45           N  
ATOM   3486  OD1 ASN A 493     -24.503 -28.615  -5.171  1.00  0.47           O  
ATOM   3487  N   ALA A 494     -21.102 -32.112  -4.946  1.00  0.52           N  
ATOM   3488  CA  ALA A 494     -19.838 -32.375  -4.262  1.00  0.53           C  
ATOM   3489  C   ALA A 494     -19.839 -31.777  -2.858  1.00  0.52           C  
ATOM   3490  CB  ALA A 494     -18.669 -31.821  -5.072  1.00  0.50           C  
ATOM   3491  O   ALA A 494     -20.282 -30.643  -2.660  1.00  0.51           O  
ATOM   3492  N   PRO A 495     -20.036 -32.644  -1.846  1.00  0.51           N  
ATOM   3493  CA  PRO A 495     -19.544 -32.127  -0.567  1.00  0.51           C  
ATOM   3494  C   PRO A 495     -18.364 -31.172  -0.730  1.00  0.51           C  
ATOM   3495  CB  PRO A 495     -19.124 -33.391   0.187  1.00  0.49           C  
ATOM   3496  O   PRO A 495     -17.690 -31.189  -1.764  1.00  0.50           O  
ATOM   3497  CG  PRO A 495     -18.841 -34.397  -0.882  1.00  0.49           C  
ATOM   3498  CD  PRO A 495     -19.666 -34.054  -2.089  1.00  0.51           C  
ATOM   3499  N   VAL A 496     -18.192 -29.884  -0.387  1.00  0.48           N  
ATOM   3500  CA  VAL A 496     -16.940 -29.137  -0.318  1.00  0.50           C  
ATOM   3501  C   VAL A 496     -15.792 -30.003  -0.833  1.00  0.49           C  
ATOM   3502  CB  VAL A 496     -16.643 -28.659   1.121  1.00  0.47           C  
ATOM   3503  O   VAL A 496     -15.524 -31.077  -0.289  1.00  0.49           O  
ATOM   3504  CG1 VAL A 496     -15.373 -27.812   1.157  1.00  0.43           C  
ATOM   3505  CG2 VAL A 496     -17.829 -27.873   1.677  1.00  0.44           C  
ATOM   3506  N   SER A 497     -15.370 -29.966  -2.075  1.00  0.53           N  
ATOM   3507  CA  SER A 497     -14.266 -30.700  -2.684  1.00  0.54           C  
ATOM   3508  C   SER A 497     -12.971 -30.498  -1.904  1.00  0.53           C  
ATOM   3509  CB  SER A 497     -14.068 -30.265  -4.137  1.00  0.50           C  
ATOM   3510  O   SER A 497     -12.083 -31.354  -1.933  1.00  0.52           O  
ATOM   3511  OG  SER A 497     -13.828 -28.870  -4.216  1.00  0.50           O  
ATOM   3512  N   SER A 498     -12.941 -29.596  -1.056  1.00  0.60           N  
ATOM   3513  CA  SER A 498     -11.796 -29.252  -0.220  1.00  0.61           C  
ATOM   3514  C   SER A 498     -12.166 -28.199   0.818  1.00  0.60           C  
ATOM   3515  CB  SER A 498     -10.636 -28.746  -1.080  1.00  0.57           C  
ATOM   3516  O   SER A 498     -12.965 -27.301   0.543  1.00  0.58           O  
ATOM   3517  OG  SER A 498     -10.862 -27.409  -1.492  1.00  0.58           O  
ATOM   3518  N   VAL A 499     -12.071 -28.404   1.998  1.00  0.56           N  
ATOM   3519  CA  VAL A 499     -11.902 -27.475   3.110  1.00  0.59           C  
ATOM   3520  C   VAL A 499     -10.436 -27.439   3.536  1.00  0.57           C  
ATOM   3521  CB  VAL A 499     -12.796 -27.858   4.310  1.00  0.56           C  
ATOM   3522  O   VAL A 499      -9.861 -28.470   3.893  1.00  0.56           O  
ATOM   3523  CG1 VAL A 499     -12.534 -26.932   5.496  1.00  0.52           C  
ATOM   3524  CG2 VAL A 499     -14.270 -27.817   3.912  1.00  0.53           C  
ATOM   3525  N   ASN A 500      -9.693 -26.224   3.211  1.00  0.57           N  
ATOM   3526  CA  ASN A 500      -8.291 -25.914   3.470  1.00  0.60           C  
ATOM   3527  C   ASN A 500      -7.360 -26.881   2.744  1.00  0.57           C  
ATOM   3528  CB  ASN A 500      -8.006 -25.930   4.974  1.00  0.55           C  
ATOM   3529  O   ASN A 500      -6.404 -27.389   3.333  1.00  0.56           O  
ATOM   3530  CG  ASN A 500      -8.375 -24.626   5.652  1.00  0.55           C  
ATOM   3531  ND2 ASN A 500      -8.228 -24.581   6.971  1.00  0.58           N  
ATOM   3532  OD1 ASN A 500      -8.790 -23.667   4.997  1.00  0.55           O  
ATOM   3533  N   GLY A 501      -7.673 -27.297   1.464  1.00  0.60           N  
ATOM   3534  CA  GLY A 501      -6.902 -28.188   0.611  1.00  0.62           C  
ATOM   3535  C   GLY A 501      -7.177 -29.655   0.878  1.00  0.60           C  
ATOM   3536  O   GLY A 501      -6.772 -30.520   0.097  1.00  0.61           O  
ATOM   3537  N   LEU A 502      -7.925 -30.075   1.857  1.00  0.66           N  
ATOM   3538  CA  LEU A 502      -8.332 -31.454   2.103  1.00  0.67           C  
ATOM   3539  C   LEU A 502      -9.527 -31.831   1.234  1.00  0.66           C  
ATOM   3540  CB  LEU A 502      -8.678 -31.655   3.581  1.00  0.64           C  
ATOM   3541  O   LEU A 502     -10.554 -31.148   1.252  1.00  0.65           O  
ATOM   3542  CG  LEU A 502      -7.545 -31.417   4.580  1.00  0.63           C  
ATOM   3543  CD1 LEU A 502      -8.089 -31.401   6.005  1.00  0.60           C  
ATOM   3544  CD2 LEU A 502      -6.464 -32.481   4.427  1.00  0.62           C  
ATOM   3545  N   THR A 503      -9.499 -32.776   0.360  1.00  0.63           N  
ATOM   3546  CA  THR A 503     -10.420 -33.421  -0.569  1.00  0.65           C  
ATOM   3547  C   THR A 503     -10.908 -34.754  -0.009  1.00  0.63           C  
ATOM   3548  CB  THR A 503      -9.761 -33.648  -1.942  1.00  0.60           C  
ATOM   3549  O   THR A 503     -10.182 -35.428   0.725  1.00  0.61           O  
ATOM   3550  CG2 THR A 503      -9.395 -32.323  -2.603  1.00  0.56           C  
ATOM   3551  OG1 THR A 503      -8.571 -34.428  -1.771  1.00  0.60           O  
ATOM   3552  N   GLY A 504     -12.297 -35.138  -0.165  1.00  0.61           N  
ATOM   3553  CA  GLY A 504     -12.950 -36.380   0.218  1.00  0.61           C  
ATOM   3554  C   GLY A 504     -13.879 -36.224   1.407  1.00  0.61           C  
ATOM   3555  O   GLY A 504     -14.509 -35.178   1.577  1.00  0.58           O  
ATOM   3556  N   ALA A 505     -14.388 -37.241   2.131  1.00  0.61           N  
ATOM   3557  CA  ALA A 505     -14.965 -37.221   3.473  1.00  0.60           C  
ATOM   3558  C   ALA A 505     -14.047 -36.499   4.455  1.00  0.60           C  
ATOM   3559  CB  ALA A 505     -15.241 -38.643   3.955  1.00  0.58           C  
ATOM   3560  O   ALA A 505     -13.190 -37.122   5.086  1.00  0.59           O  
ATOM   3561  N   VAL A 506     -13.870 -35.159   4.331  1.00  0.61           N  
ATOM   3562  CA  VAL A 506     -13.040 -34.366   5.231  1.00  0.61           C  
ATOM   3563  C   VAL A 506     -13.664 -34.343   6.625  1.00  0.61           C  
ATOM   3564  CB  VAL A 506     -12.851 -32.925   4.707  1.00  0.57           C  
ATOM   3565  O   VAL A 506     -14.772 -33.833   6.807  1.00  0.59           O  
ATOM   3566  CG1 VAL A 506     -11.899 -32.142   5.610  1.00  0.52           C  
ATOM   3567  CG2 VAL A 506     -12.334 -32.944   3.270  1.00  0.53           C  
ATOM   3568  N   ASN A 507     -13.242 -35.130   7.527  1.00  0.66           N  
ATOM   3569  CA  ASN A 507     -13.375 -34.939   8.967  1.00  0.67           C  
ATOM   3570  C   ASN A 507     -12.471 -33.817   9.469  1.00  0.66           C  
ATOM   3571  CB  ASN A 507     -13.071 -36.241   9.712  1.00  0.64           C  
ATOM   3572  O   ASN A 507     -11.266 -34.012   9.634  1.00  0.63           O  
ATOM   3573  CG  ASN A 507     -14.307 -37.088   9.936  1.00  0.62           C  
ATOM   3574  ND2 ASN A 507     -14.116 -38.397  10.054  1.00  0.63           N  
ATOM   3575  OD1 ASN A 507     -15.426 -36.571  10.003  1.00  0.60           O  
ATOM   3576  N   LEU A 508     -13.028 -32.523   9.358  1.00  0.66           N  
ATOM   3577  CA  LEU A 508     -12.281 -31.374   9.856  1.00  0.68           C  
ATOM   3578  C   LEU A 508     -11.989 -31.518  11.346  1.00  0.67           C  
ATOM   3579  CB  LEU A 508     -13.055 -30.078   9.599  1.00  0.64           C  
ATOM   3580  O   LEU A 508     -12.901 -31.763  12.140  1.00  0.66           O  
ATOM   3581  CG  LEU A 508     -13.234 -29.675   8.134  1.00  0.62           C  
ATOM   3582  CD1 LEU A 508     -14.169 -28.475   8.025  1.00  0.59           C  
ATOM   3583  CD2 LEU A 508     -11.884 -29.367   7.495  1.00  0.60           C  
ATOM   3584  N   THR A 509     -10.654 -31.586  11.645  1.00  0.72           N  
ATOM   3585  CA  THR A 509     -10.257 -31.352  13.029  1.00  0.73           C  
ATOM   3586  C   THR A 509     -10.042 -29.863  13.286  1.00  0.72           C  
ATOM   3587  CB  THR A 509      -8.974 -32.127  13.381  1.00  0.70           C  
ATOM   3588  O   THR A 509      -9.970 -29.070  12.345  1.00  0.69           O  
ATOM   3589  CG2 THR A 509      -9.121 -33.610  13.055  1.00  0.64           C  
ATOM   3590  OG1 THR A 509      -7.878 -31.591  12.630  1.00  0.67           O  
ATOM   3591  N   ILE A 510     -10.144 -29.320  14.483  1.00  0.67           N  
ATOM   3592  CA  ILE A 510      -9.952 -27.922  14.852  1.00  0.69           C  
ATOM   3593  C   ILE A 510      -8.607 -27.429  14.323  1.00  0.68           C  
ATOM   3594  CB  ILE A 510     -10.030 -27.726  16.382  1.00  0.65           C  
ATOM   3595  O   ILE A 510      -8.467 -26.259  13.960  1.00  0.67           O  
ATOM   3596  CG1 ILE A 510     -10.497 -26.304  16.715  1.00  0.57           C  
ATOM   3597  CG2 ILE A 510      -8.678 -28.025  17.035  1.00  0.58           C  
ATOM   3598  CD1 ILE A 510     -11.571 -26.241  17.792  1.00  0.59           C  
ATOM   3599  N   GLU A 511      -7.601 -28.423  14.128  1.00  0.73           N  
ATOM   3600  CA  GLU A 511      -6.297 -28.190  13.515  1.00  0.74           C  
ATOM   3601  C   GLU A 511      -6.427 -27.955  12.012  1.00  0.73           C  
ATOM   3602  CB  GLU A 511      -5.358 -29.369  13.783  1.00  0.71           C  
ATOM   3603  O   GLU A 511      -5.733 -27.106  11.449  1.00  0.72           O  
ATOM   3604  CG  GLU A 511      -4.947 -29.508  15.241  1.00  0.67           C  
ATOM   3605  CD  GLU A 511      -5.914 -30.347  16.061  1.00  0.66           C  
ATOM   3606  OE1 GLU A 511      -6.792 -31.014  15.468  1.00  0.68           O  
ATOM   3607  OE2 GLU A 511      -5.793 -30.338  17.306  1.00  0.63           O  
ATOM   3608  N   ASP A 512      -7.463 -28.586  11.356  1.00  0.71           N  
ATOM   3609  CA  ASP A 512      -7.655 -28.445   9.916  1.00  0.71           C  
ATOM   3610  C   ASP A 512      -8.294 -27.100   9.576  1.00  0.70           C  
ATOM   3611  CB  ASP A 512      -8.516 -29.588   9.375  1.00  0.68           C  
ATOM   3612  O   ASP A 512      -8.157 -26.607   8.455  1.00  0.67           O  
ATOM   3613  CG  ASP A 512      -7.876 -30.952   9.562  1.00  0.66           C  
ATOM   3614  OD1 ASP A 512      -6.690 -31.124   9.206  1.00  0.70           O  
ATOM   3615  OD2 ASP A 512      -8.565 -31.865  10.066  1.00  0.74           O  
ATOM   3616  N   LEU A 513      -8.884 -26.348  10.640  1.00  0.69           N  
ATOM   3617  CA  LEU A 513      -9.462 -25.009  10.620  1.00  0.70           C  
ATOM   3618  C   LEU A 513      -8.490 -23.988  11.202  1.00  0.69           C  
ATOM   3619  CB  LEU A 513     -10.778 -24.980  11.401  1.00  0.67           C  
ATOM   3620  O   LEU A 513      -8.875 -22.853  11.493  1.00  0.68           O  
ATOM   3621  CG  LEU A 513     -11.909 -25.855  10.857  1.00  0.64           C  
ATOM   3622  CD1 LEU A 513     -13.123 -25.785  11.778  1.00  0.61           C  
ATOM   3623  CD2 LEU A 513     -12.280 -25.428   9.441  1.00  0.63           C  
ATOM   3624  N   GLU A 514      -7.131 -24.360  11.346  1.00  0.73           N  
ATOM   3625  CA  GLU A 514      -6.222 -23.484  12.079  1.00  0.74           C  
ATOM   3626  C   GLU A 514      -6.844 -23.017  13.392  1.00  0.71           C  
ATOM   3627  CB  GLU A 514      -5.832 -22.276  11.223  1.00  0.69           C  
ATOM   3628  O   GLU A 514      -6.538 -21.925  13.876  1.00  0.68           O  
ATOM   3629  CG  GLU A 514      -5.088 -22.642   9.947  1.00  0.66           C  
ATOM   3630  CD  GLU A 514      -4.675 -21.431   9.125  1.00  0.67           C  
ATOM   3631  OE1 GLU A 514      -5.003 -20.289   9.520  1.00  0.72           O  
ATOM   3632  OE2 GLU A 514      -4.019 -21.626   8.078  1.00  0.69           O  
ATOM   3633  N   GLY A 515      -7.799 -23.853  13.935  1.00  0.70           N  
ATOM   3634  CA  GLY A 515      -8.379 -23.535  15.230  1.00  0.70           C  
ATOM   3635  C   GLY A 515      -7.503 -23.953  16.396  1.00  0.68           C  
ATOM   3636  O   GLY A 515      -6.722 -24.900  16.283  1.00  0.65           O  
ATOM   3637  N   VAL A 516      -7.485 -23.225  17.423  1.00  0.70           N  
ATOM   3638  CA  VAL A 516      -6.898 -23.625  18.698  1.00  0.73           C  
ATOM   3639  C   VAL A 516      -7.820 -24.617  19.403  1.00  0.71           C  
ATOM   3640  CB  VAL A 516      -6.634 -22.404  19.608  1.00  0.68           C  
ATOM   3641  O   VAL A 516      -8.982 -24.308  19.677  1.00  0.69           O  
ATOM   3642  CG1 VAL A 516      -5.926 -22.832  20.893  1.00  0.61           C  
ATOM   3643  CG2 VAL A 516      -5.810 -21.354  18.865  1.00  0.61           C  
ATOM   3644  N   SER A 517      -7.476 -25.927  19.546  1.00  0.74           N  
ATOM   3645  CA  SER A 517      -8.193 -26.919  20.340  1.00  0.76           C  
ATOM   3646  C   SER A 517      -8.520 -26.382  21.730  1.00  0.75           C  
ATOM   3647  CB  SER A 517      -7.374 -28.204  20.460  1.00  0.72           C  
ATOM   3648  O   SER A 517      -7.668 -25.777  22.384  1.00  0.73           O  
ATOM   3649  OG  SER A 517      -8.031 -29.144  21.293  1.00  0.68           O  
ATOM   3650  N   VAL A 518      -9.676 -26.496  22.230  1.00  0.68           N  
ATOM   3651  CA  VAL A 518     -10.088 -26.213  23.601  1.00  0.72           C  
ATOM   3652  C   VAL A 518      -9.121 -26.877  24.579  1.00  0.69           C  
ATOM   3653  CB  VAL A 518     -11.532 -26.692  23.871  1.00  0.67           C  
ATOM   3654  O   VAL A 518      -8.952 -26.411  25.708  1.00  0.69           O  
ATOM   3655  CG1 VAL A 518     -12.106 -26.006  25.110  1.00  0.58           C  
ATOM   3656  CG2 VAL A 518     -12.416 -26.431  22.653  1.00  0.58           C  
ATOM   3657  N   SER A 519      -8.507 -27.945  24.126  1.00  0.75           N  
ATOM   3658  CA  SER A 519      -7.531 -28.607  24.985  1.00  0.77           C  
ATOM   3659  C   SER A 519      -6.313 -27.722  25.223  1.00  0.73           C  
ATOM   3660  CB  SER A 519      -7.093 -29.938  24.372  1.00  0.72           C  
ATOM   3661  O   SER A 519      -5.576 -27.918  26.191  1.00  0.70           O  
ATOM   3662  OG  SER A 519      -6.519 -29.738  23.092  1.00  0.66           O  
ATOM   3663  N   ASN A 520      -6.064 -26.698  24.327  1.00  0.79           N  
ATOM   3664  CA  ASN A 520      -4.943 -25.776  24.481  1.00  0.81           C  
ATOM   3665  C   ASN A 520      -5.319 -24.577  25.347  1.00  0.78           C  
ATOM   3666  CB  ASN A 520      -4.442 -25.307  23.113  1.00  0.75           C  
ATOM   3667  O   ASN A 520      -4.452 -23.793  25.739  1.00  0.75           O  
ATOM   3668  CG  ASN A 520      -3.603 -26.355  22.409  1.00  0.69           C  
ATOM   3669  ND2 ASN A 520      -3.329 -26.132  21.129  1.00  0.69           N  
ATOM   3670  OD1 ASN A 520      -3.204 -27.356  23.009  1.00  0.68           O  
ATOM   3671  N   VAL A 521      -6.599 -24.349  25.680  1.00  0.77           N  
ATOM   3672  CA  VAL A 521      -7.001 -23.307  26.620  1.00  0.79           C  
ATOM   3673  C   VAL A 521      -6.449 -23.624  28.009  1.00  0.78           C  
ATOM   3674  CB  VAL A 521      -8.537 -23.158  26.678  1.00  0.75           C  
ATOM   3675  O   VAL A 521      -6.682 -24.711  28.543  1.00  0.76           O  
ATOM   3676  CG1 VAL A 521      -8.936 -22.055  27.658  1.00  0.68           C  
ATOM   3677  CG2 VAL A 521      -9.098 -22.869  25.287  1.00  0.67           C  
ATOM   3678  N   GLY A 522      -5.639 -22.847  28.511  1.00  0.76           N  
ATOM   3679  CA  GLY A 522      -4.997 -22.972  29.809  1.00  0.79           C  
ATOM   3680  C   GLY A 522      -3.700 -23.758  29.760  1.00  0.76           C  
ATOM   3681  O   GLY A 522      -3.030 -23.924  30.782  1.00  0.75           O  
ATOM   3682  N   GLN A 523      -3.275 -24.412  28.599  1.00  0.78           N  
ATOM   3683  CA  GLN A 523      -1.999 -25.114  28.497  1.00  0.79           C  
ATOM   3684  C   GLN A 523      -0.842 -24.131  28.338  1.00  0.77           C  
ATOM   3685  CB  GLN A 523      -2.019 -26.096  27.325  1.00  0.76           C  
ATOM   3686  O   GLN A 523      -1.048 -22.978  27.954  1.00  0.75           O  
ATOM   3687  CG  GLN A 523      -3.064 -27.195  27.461  1.00  0.73           C  
ATOM   3688  CD  GLN A 523      -2.870 -28.038  28.708  1.00  0.74           C  
ATOM   3689  NE2 GLN A 523      -3.968 -28.348  29.389  1.00  0.82           N  
ATOM   3690  OE1 GLN A 523      -1.744 -28.408  29.055  1.00  0.82           O  
ATOM   3691  N   ALA A 524       0.424 -24.551  28.731  1.00  0.70           N  
ATOM   3692  CA  ALA A 524       1.625 -23.794  28.385  1.00  0.73           C  
ATOM   3693  C   ALA A 524       1.713 -23.563  26.880  1.00  0.70           C  
ATOM   3694  CB  ALA A 524       2.872 -24.520  28.883  1.00  0.67           C  
ATOM   3695  O   ALA A 524       1.568 -24.501  26.092  1.00  0.68           O  
ATOM   3696  N   ASN A 525       1.688 -22.352  26.410  1.00  0.73           N  
ATOM   3697  CA  ASN A 525       1.740 -21.875  25.033  1.00  0.75           C  
ATOM   3698  C   ASN A 525       0.398 -22.053  24.327  1.00  0.70           C  
ATOM   3699  CB  ASN A 525       2.847 -22.591  24.257  1.00  0.69           C  
ATOM   3700  O   ASN A 525       0.308 -21.902  23.108  1.00  0.68           O  
ATOM   3701  CG  ASN A 525       4.207 -22.444  24.910  1.00  0.65           C  
ATOM   3702  ND2 ASN A 525       5.017 -23.493  24.836  1.00  0.68           N  
ATOM   3703  OD1 ASN A 525       4.527 -21.396  25.477  1.00  0.67           O  
ATOM   3704  N   GLY A 526      -0.762 -22.265  25.116  1.00  0.75           N  
ATOM   3705  CA  GLY A 526      -2.136 -22.299  24.640  1.00  0.76           C  
ATOM   3706  C   GLY A 526      -2.914 -21.041  24.975  1.00  0.72           C  
ATOM   3707  O   GLY A 526      -2.330 -20.028  25.363  1.00  0.66           O  
ATOM   3708  N   LEU A 527      -4.142 -20.827  24.738  1.00  0.78           N  
ATOM   3709  CA  LEU A 527      -4.991 -19.700  25.107  1.00  0.80           C  
ATOM   3710  C   LEU A 527      -5.109 -19.581  26.623  1.00  0.78           C  
ATOM   3711  CB  LEU A 527      -6.382 -19.852  24.486  1.00  0.76           C  
ATOM   3712  O   LEU A 527      -5.226 -20.591  27.322  1.00  0.76           O  
ATOM   3713  CG  LEU A 527      -6.463 -19.724  22.964  1.00  0.71           C  
ATOM   3714  CD1 LEU A 527      -7.848 -20.129  22.471  1.00  0.67           C  
ATOM   3715  CD2 LEU A 527      -6.130 -18.301  22.528  1.00  0.69           C  
ATOM   3716  N   ALA A 528      -5.105 -18.399  27.114  1.00  0.76           N  
ATOM   3717  CA  ALA A 528      -5.416 -18.125  28.515  1.00  0.80           C  
ATOM   3718  C   ALA A 528      -6.830 -18.581  28.862  1.00  0.78           C  
ATOM   3719  CB  ALA A 528      -5.250 -16.638  28.815  1.00  0.74           C  
ATOM   3720  O   ALA A 528      -7.755 -18.420  28.062  1.00  0.76           O  
ATOM   3721  N   THR A 529      -7.020 -19.253  30.030  1.00  0.82           N  
ATOM   3722  CA  THR A 529      -8.368 -19.401  30.568  1.00  0.84           C  
ATOM   3723  C   THR A 529      -8.938 -18.047  30.979  1.00  0.80           C  
ATOM   3724  CB  THR A 529      -8.385 -20.357  31.776  1.00  0.78           C  
ATOM   3725  O   THR A 529      -8.187 -17.120  31.289  1.00  0.77           O  
ATOM   3726  CG2 THR A 529      -7.998 -21.773  31.362  1.00  0.67           C  
ATOM   3727  OG1 THR A 529      -7.457 -19.888  32.761  1.00  0.71           O  
ATOM   3728  N   LEU A 530     -10.223 -17.733  30.799  1.00  0.74           N  
ATOM   3729  CA  LEU A 530     -10.950 -16.637  31.431  1.00  0.78           C  
ATOM   3730  C   LEU A 530     -11.568 -17.085  32.751  1.00  0.77           C  
ATOM   3731  CB  LEU A 530     -12.041 -16.108  30.496  1.00  0.72           C  
ATOM   3732  O   LEU A 530     -12.056 -18.212  32.862  1.00  0.77           O  
ATOM   3733  CG  LEU A 530     -11.572 -15.574  29.142  1.00  0.68           C  
ATOM   3734  CD1 LEU A 530     -12.765 -15.095  28.320  1.00  0.66           C  
ATOM   3735  CD2 LEU A 530     -10.560 -14.450  29.330  1.00  0.69           C  
ATOM   3736  N   ASP A 531     -11.430 -16.210  33.866  1.00  0.75           N  
ATOM   3737  CA  ASP A 531     -12.155 -16.433  35.113  1.00  0.78           C  
ATOM   3738  C   ASP A 531     -13.656 -16.235  34.919  1.00  0.78           C  
ATOM   3739  CB  ASP A 531     -11.638 -15.498  36.209  1.00  0.74           C  
ATOM   3740  O   ASP A 531     -14.117 -16.001  33.800  1.00  0.78           O  
ATOM   3741  CG  ASP A 531     -11.995 -14.042  35.963  1.00  0.70           C  
ATOM   3742  OD1 ASP A 531     -12.862 -13.763  35.107  1.00  0.71           O  
ATOM   3743  OD2 ASP A 531     -11.401 -13.167  36.628  1.00  0.77           O  
ATOM   3744  N   SER A 532     -14.426 -16.332  35.809  1.00  0.76           N  
ATOM   3745  CA  SER A 532     -15.877 -16.182  35.774  1.00  0.80           C  
ATOM   3746  C   SER A 532     -16.277 -14.783  35.315  1.00  0.74           C  
ATOM   3747  CB  SER A 532     -16.480 -16.467  37.150  1.00  0.74           C  
ATOM   3748  O   SER A 532     -17.398 -14.575  34.846  1.00  0.71           O  
ATOM   3749  OG  SER A 532     -15.903 -15.628  38.136  1.00  0.70           O  
ATOM   3750  N   GLY A 533     -15.228 -13.759  35.503  1.00  0.72           N  
ATOM   3751  CA  GLY A 533     -15.411 -12.387  35.057  1.00  0.74           C  
ATOM   3752  C   GLY A 533     -15.008 -12.171  33.611  1.00  0.69           C  
ATOM   3753  O   GLY A 533     -14.965 -11.034  33.136  1.00  0.66           O  
ATOM   3754  N   LYS A 534     -14.743 -13.232  32.856  1.00  0.82           N  
ATOM   3755  CA  LYS A 534     -14.213 -13.186  31.497  1.00  0.83           C  
ATOM   3756  C   LYS A 534     -12.893 -12.423  31.447  1.00  0.77           C  
ATOM   3757  CB  LYS A 534     -15.225 -12.545  30.546  1.00  0.76           C  
ATOM   3758  O   LYS A 534     -12.585 -11.768  30.448  1.00  0.71           O  
ATOM   3759  CG  LYS A 534     -16.596 -13.206  30.564  1.00  0.72           C  
ATOM   3760  CD  LYS A 534     -17.557 -12.526  29.598  1.00  0.71           C  
ATOM   3761  CE  LYS A 534     -18.944 -13.152  29.654  1.00  0.80           C  
ATOM   3762  NZ  LYS A 534     -19.874 -12.527  28.666  1.00  0.71           N  
ATOM   3763  N   ARG A 535     -12.124 -12.604  32.437  1.00  0.76           N  
ATOM   3764  CA  ARG A 535     -10.815 -11.961  32.490  1.00  0.77           C  
ATOM   3765  C   ARG A 535      -9.698 -12.997  32.541  1.00  0.76           C  
ATOM   3766  CB  ARG A 535     -10.722 -11.030  33.701  1.00  0.74           C  
ATOM   3767  O   ARG A 535      -9.907 -14.122  33.000  1.00  0.73           O  
ATOM   3768  CG  ARG A 535     -11.773  -9.932  33.716  1.00  0.70           C  
ATOM   3769  CD  ARG A 535     -11.725  -9.122  35.004  1.00  0.69           C  
ATOM   3770  NE  ARG A 535     -13.057  -8.930  35.571  1.00  0.61           N  
ATOM   3771  NH1 ARG A 535     -12.316  -7.863  37.481  1.00  0.53           N  
ATOM   3772  NH2 ARG A 535     -14.558  -8.216  37.155  1.00  0.49           N  
ATOM   3773  CZ  ARG A 535     -13.307  -8.337  36.734  1.00  0.66           C  
ATOM   3774  N   VAL A 536      -8.593 -12.850  31.882  1.00  0.74           N  
ATOM   3775  CA  VAL A 536      -7.420 -13.695  32.076  1.00  0.76           C  
ATOM   3776  C   VAL A 536      -7.104 -13.806  33.566  1.00  0.75           C  
ATOM   3777  CB  VAL A 536      -6.194 -13.151  31.309  1.00  0.72           C  
ATOM   3778  O   VAL A 536      -6.962 -12.792  34.253  1.00  0.73           O  
ATOM   3779  CG1 VAL A 536      -4.976 -14.045  31.534  1.00  0.65           C  
ATOM   3780  CG2 VAL A 536      -6.507 -13.032  29.819  1.00  0.65           C  
ATOM   3781  N   PRO A 537      -7.250 -15.050  34.229  1.00  0.77           N  
ATOM   3782  CA  PRO A 537      -6.811 -15.158  35.622  1.00  0.78           C  
ATOM   3783  C   PRO A 537      -5.452 -14.505  35.865  1.00  0.77           C  
ATOM   3784  CB  PRO A 537      -6.739 -16.670  35.853  1.00  0.75           C  
ATOM   3785  O   PRO A 537      -4.527 -14.683  35.069  1.00  0.75           O  
ATOM   3786  CG  PRO A 537      -7.565 -17.263  34.758  1.00  0.73           C  
ATOM   3787  CD  PRO A 537      -7.564 -16.316  33.592  1.00  0.73           C  
ATOM   3788  N   LEU A 538      -5.267 -13.781  36.934  1.00  0.70           N  
ATOM   3789  CA  LEU A 538      -4.035 -13.091  37.301  1.00  0.71           C  
ATOM   3790  C   LEU A 538      -2.840 -14.036  37.228  1.00  0.70           C  
ATOM   3791  CB  LEU A 538      -4.149 -12.503  38.710  1.00  0.68           C  
ATOM   3792  O   LEU A 538      -1.732 -13.618  36.884  1.00  0.68           O  
ATOM   3793  CG  LEU A 538      -3.172 -11.378  39.056  1.00  0.65           C  
ATOM   3794  CD1 LEU A 538      -3.699 -10.042  38.544  1.00  0.61           C  
ATOM   3795  CD2 LEU A 538      -2.931 -11.323  40.561  1.00  0.62           C  
ATOM   3796  N   ALA A 539      -3.199 -15.378  37.548  1.00  0.75           N  
ATOM   3797  CA  ALA A 539      -2.201 -16.444  37.571  1.00  0.76           C  
ATOM   3798  C   ALA A 539      -1.644 -16.703  36.174  1.00  0.74           C  
ATOM   3799  CB  ALA A 539      -2.803 -17.724  38.146  1.00  0.72           C  
ATOM   3800  O   ALA A 539      -0.580 -17.309  36.026  1.00  0.72           O  
ATOM   3801  N   GLN A 540      -2.280 -16.186  35.072  1.00  0.75           N  
ATOM   3802  CA  GLN A 540      -1.863 -16.367  33.686  1.00  0.75           C  
ATOM   3803  C   GLN A 540      -1.296 -15.073  33.109  1.00  0.73           C  
ATOM   3804  CB  GLN A 540      -3.033 -16.854  32.831  1.00  0.72           C  
ATOM   3805  O   GLN A 540      -0.849 -15.042  31.961  1.00  0.70           O  
ATOM   3806  CG  GLN A 540      -3.541 -18.238  33.214  1.00  0.70           C  
ATOM   3807  CD  GLN A 540      -4.665 -18.720  32.317  1.00  0.70           C  
ATOM   3808  NE2 GLN A 540      -4.686 -20.019  32.038  1.00  0.70           N  
ATOM   3809  OE1 GLN A 540      -5.509 -17.932  31.878  1.00  0.77           O  
ATOM   3810  N   ILE A 541      -1.298 -14.015  33.739  1.00  0.73           N  
ATOM   3811  CA  ILE A 541      -0.659 -12.749  33.397  1.00  0.73           C  
ATOM   3812  C   ILE A 541       0.740 -12.695  34.006  1.00  0.73           C  
ATOM   3813  CB  ILE A 541      -1.499 -11.544  33.877  1.00  0.71           C  
ATOM   3814  O   ILE A 541       0.913 -12.942  35.202  1.00  0.71           O  
ATOM   3815  CG1 ILE A 541      -2.912 -11.609  33.286  1.00  0.67           C  
ATOM   3816  CG2 ILE A 541      -0.812 -10.226  33.509  1.00  0.67           C  
ATOM   3817  CD1 ILE A 541      -3.831 -10.489  33.754  1.00  0.66           C  
ATOM   3818  N   PRO A 542       1.944 -12.646  33.125  1.00  0.66           N  
ATOM   3819  CA  PRO A 542       3.282 -12.469  33.695  1.00  0.66           C  
ATOM   3820  C   PRO A 542       3.333 -11.367  34.751  1.00  0.66           C  
ATOM   3821  CB  PRO A 542       4.136 -12.099  32.479  1.00  0.63           C  
ATOM   3822  O   PRO A 542       2.724 -10.309  34.574  1.00  0.64           O  
ATOM   3823  CG  PRO A 542       3.176 -12.062  31.334  1.00  0.62           C  
ATOM   3824  CD  PRO A 542       1.800 -12.358  31.857  1.00  0.63           C  
ATOM   3825  N   LEU A 543       4.038 -11.727  35.875  1.00  0.54           N  
ATOM   3826  CA  LEU A 543       4.207 -10.787  36.978  1.00  0.55           C  
ATOM   3827  C   LEU A 543       4.700  -9.436  36.470  1.00  0.53           C  
ATOM   3828  CB  LEU A 543       5.187 -11.345  38.013  1.00  0.51           C  
ATOM   3829  O   LEU A 543       4.331  -8.392  37.013  1.00  0.51           O  
ATOM   3830  CG  LEU A 543       4.618 -11.623  39.405  1.00  0.50           C  
ATOM   3831  CD1 LEU A 543       4.767 -13.100  39.753  1.00  0.46           C  
ATOM   3832  CD2 LEU A 543       5.307 -10.750  40.449  1.00  0.49           C  
ATOM   3833  N   SER A 544       5.627  -9.457  35.324  1.00  0.53           N  
ATOM   3834  CA  SER A 544       6.114  -8.246  34.672  1.00  0.52           C  
ATOM   3835  C   SER A 544       4.978  -7.489  33.992  1.00  0.51           C  
ATOM   3836  CB  SER A 544       7.195  -8.588  33.645  1.00  0.47           C  
ATOM   3837  O   SER A 544       5.103  -6.296  33.708  1.00  0.49           O  
ATOM   3838  OG  SER A 544       6.705  -9.509  32.686  1.00  0.47           O  
ATOM   3839  N   ALA A 545       3.799  -8.073  33.666  1.00  0.58           N  
ATOM   3840  CA  ALA A 545       2.573  -7.484  33.132  1.00  0.56           C  
ATOM   3841  C   ALA A 545       1.541  -7.272  34.235  1.00  0.56           C  
ATOM   3842  CB  ALA A 545       1.995  -8.368  32.029  1.00  0.54           C  
ATOM   3843  O   ALA A 545       0.449  -6.758  33.981  1.00  0.54           O  
ATOM   3844  N   THR A 546       1.809  -7.766  35.492  1.00  0.55           N  
ATOM   3845  CA  THR A 546       1.054  -7.347  36.668  1.00  0.55           C  
ATOM   3846  C   THR A 546       1.603  -6.036  37.224  1.00  0.54           C  
ATOM   3847  CB  THR A 546       1.085  -8.426  37.766  1.00  0.52           C  
ATOM   3848  O   THR A 546       2.816  -5.880  37.378  1.00  0.52           O  
ATOM   3849  CG2 THR A 546      -0.029  -9.448  37.564  1.00  0.49           C  
ATOM   3850  OG1 THR A 546       2.349  -9.101  37.729  1.00  0.50           O  
ATOM   3851  N   PRO A 547       0.919  -4.848  37.037  1.00  0.49           N  
ATOM   3852  CA  PRO A 547       1.392  -3.607  37.655  1.00  0.49           C  
ATOM   3853  C   PRO A 547       1.883  -3.810  39.087  1.00  0.49           C  
ATOM   3854  CB  PRO A 547       0.155  -2.705  37.625  1.00  0.46           C  
ATOM   3855  O   PRO A 547       1.101  -4.187  39.964  1.00  0.48           O  
ATOM   3856  CG  PRO A 547      -0.940  -3.576  37.100  1.00  0.44           C  
ATOM   3857  CD  PRO A 547      -0.371  -4.936  36.811  1.00  0.48           C  
ATOM   3858  N   GLY A 548       2.742  -4.593  39.467  1.00  0.46           N  
ATOM   3859  CA  GLY A 548       3.533  -4.618  40.687  1.00  0.45           C  
ATOM   3860  C   GLY A 548       4.147  -3.273  41.027  1.00  0.46           C  
ATOM   3861  O   GLY A 548       4.922  -3.162  41.979  1.00  0.43           O  
ATOM   3862  N   ALA A 549       3.315  -1.964  40.849  1.00  0.49           N  
ATOM   3863  CA  ALA A 549       3.525  -0.608  41.352  1.00  0.49           C  
ATOM   3864  C   ALA A 549       2.270  -0.076  42.037  1.00  0.48           C  
ATOM   3865  CB  ALA A 549       3.943   0.322  40.216  1.00  0.43           C  
ATOM   3866  O   ALA A 549       1.151  -0.380  41.618  1.00  0.45           O  
ATOM   3867  N   PHE A 550       1.974  -0.138  43.515  1.00  0.50           N  
ATOM   3868  CA  PHE A 550       0.992   0.736  44.147  1.00  0.52           C  
ATOM   3869  C   PHE A 550      -0.079   1.158  43.148  1.00  0.50           C  
ATOM   3870  CB  PHE A 550       1.675   1.974  44.738  1.00  0.46           C  
ATOM   3871  O   PHE A 550       0.221   1.809  42.146  1.00  0.47           O  
ATOM   3872  CG  PHE A 550       1.124   2.390  46.075  1.00  0.45           C  
ATOM   3873  CD1 PHE A 550       0.099   3.325  46.160  1.00  0.42           C  
ATOM   3874  CD2 PHE A 550       1.632   1.847  47.248  1.00  0.42           C  
ATOM   3875  CE1 PHE A 550      -0.412   3.712  47.396  1.00  0.39           C  
ATOM   3876  CE2 PHE A 550       1.126   2.229  48.487  1.00  0.43           C  
ATOM   3877  CZ  PHE A 550       0.104   3.162  48.559  1.00  0.36           C  
ATOM   3878  N   GLN A 551      -1.362   0.438  43.003  1.00  0.53           N  
ATOM   3879  CA  GLN A 551      -2.535   0.836  42.232  1.00  0.51           C  
ATOM   3880  C   GLN A 551      -3.456   1.733  43.055  1.00  0.53           C  
ATOM   3881  CB  GLN A 551      -3.300  -0.395  41.744  1.00  0.48           C  
ATOM   3882  O   GLN A 551      -3.719   1.452  44.226  1.00  0.50           O  
ATOM   3883  CG  GLN A 551      -2.506  -1.274  40.787  1.00  0.46           C  
ATOM   3884  CD  GLN A 551      -2.324  -0.640  39.421  1.00  0.49           C  
ATOM   3885  NE2 GLN A 551      -1.172  -0.880  38.804  1.00  0.40           N  
ATOM   3886  OE1 GLN A 551      -3.212   0.060  38.924  1.00  0.53           O  
ATOM   3887  N   PRO A 552      -3.639   3.036  42.757  1.00  0.56           N  
ATOM   3888  CA  PRO A 552      -4.669   3.859  43.395  1.00  0.56           C  
ATOM   3889  C   PRO A 552      -5.937   3.073  43.718  1.00  0.58           C  
ATOM   3890  CB  PRO A 552      -4.950   4.944  42.352  1.00  0.54           C  
ATOM   3891  O   PRO A 552      -6.660   3.418  44.656  1.00  0.58           O  
ATOM   3892  CG  PRO A 552      -3.731   4.966  41.487  1.00  0.53           C  
ATOM   3893  CD  PRO A 552      -3.112   3.598  41.500  1.00  0.54           C  
ATOM   3894  N   GLU A 553      -6.327   1.927  43.196  1.00  0.62           N  
ATOM   3895  CA  GLU A 553      -7.420   1.065  43.635  1.00  0.63           C  
ATOM   3896  C   GLU A 553      -7.180   0.545  45.049  1.00  0.63           C  
ATOM   3897  CB  GLU A 553      -7.603  -0.107  42.667  1.00  0.60           C  
ATOM   3898  O   GLU A 553      -8.124   0.377  45.824  1.00  0.62           O  
ATOM   3899  CG  GLU A 553      -8.284   0.274  41.361  1.00  0.57           C  
ATOM   3900  CD  GLU A 553      -7.444  -0.039  40.133  1.00  0.57           C  
ATOM   3901  OE1 GLU A 553      -6.334  -0.599  40.283  1.00  0.59           O  
ATOM   3902  OE2 GLU A 553      -7.898   0.279  39.011  1.00  0.52           O  
ATOM   3903  N   ASP A 554      -5.902   0.386  45.469  1.00  0.59           N  
ATOM   3904  CA  ASP A 554      -5.633   0.025  46.857  1.00  0.60           C  
ATOM   3905  C   ASP A 554      -6.059   1.143  47.807  1.00  0.59           C  
ATOM   3906  CB  ASP A 554      -4.149  -0.293  47.052  1.00  0.55           C  
ATOM   3907  O   ASP A 554      -6.359   0.891  48.976  1.00  0.58           O  
ATOM   3908  CG  ASP A 554      -3.690  -1.495  46.246  1.00  0.52           C  
ATOM   3909  OD1 ASP A 554      -4.496  -2.424  46.024  1.00  0.54           O  
ATOM   3910  OD2 ASP A 554      -2.511  -1.515  45.832  1.00  0.60           O  
ATOM   3911  N   LEU A 555      -6.357   2.363  47.405  1.00  0.66           N  
ATOM   3912  CA  LEU A 555      -6.889   3.469  48.193  1.00  0.67           C  
ATOM   3913  C   LEU A 555      -8.392   3.618  47.977  1.00  0.67           C  
ATOM   3914  CB  LEU A 555      -6.178   4.776  47.833  1.00  0.63           C  
ATOM   3915  O   LEU A 555      -8.995   4.592  48.433  1.00  0.66           O  
ATOM   3916  CG  LEU A 555      -4.675   4.829  48.110  1.00  0.61           C  
ATOM   3917  CD1 LEU A 555      -4.098   6.164  47.651  1.00  0.58           C  
ATOM   3918  CD2 LEU A 555      -4.396   4.601  49.592  1.00  0.60           C  
ATOM   3919  N   GLY A 556      -9.067   2.654  47.281  1.00  0.76           N  
ATOM   3920  CA  GLY A 556     -10.490   2.767  47.003  1.00  0.77           C  
ATOM   3921  C   GLY A 556     -10.804   3.753  45.893  1.00  0.77           C  
ATOM   3922  O   GLY A 556     -11.969   4.082  45.660  1.00  0.77           O  
ATOM   3923  N   LEU A 557      -9.829   4.217  45.166  1.00  0.83           N  
ATOM   3924  CA  LEU A 557     -10.047   5.066  44.000  1.00  0.84           C  
ATOM   3925  C   LEU A 557     -10.514   4.240  42.806  1.00  0.84           C  
ATOM   3926  CB  LEU A 557      -8.767   5.825  43.641  1.00  0.82           C  
ATOM   3927  O   LEU A 557      -9.923   3.204  42.493  1.00  0.83           O  
ATOM   3928  CG  LEU A 557      -8.148   6.673  44.753  1.00  0.80           C  
ATOM   3929  CD1 LEU A 557      -6.913   7.404  44.236  1.00  0.77           C  
ATOM   3930  CD2 LEU A 557      -9.169   7.663  45.303  1.00  0.78           C  
ATOM   3931  N   LYS A 558     -11.609   4.713  42.151  1.00  0.85           N  
ATOM   3932  CA  LYS A 558     -12.282   4.022  41.055  1.00  0.85           C  
ATOM   3933  C   LYS A 558     -11.858   4.591  39.704  1.00  0.84           C  
ATOM   3934  CB  LYS A 558     -13.800   4.118  41.211  1.00  0.84           C  
ATOM   3935  O   LYS A 558     -11.790   3.863  38.712  1.00  0.82           O  
ATOM   3936  CG  LYS A 558     -14.328   3.521  42.507  1.00  0.85           C  
ATOM   3937  CD  LYS A 558     -13.912   2.064  42.661  1.00  0.85           C  
ATOM   3938  CE  LYS A 558     -14.498   1.445  43.923  1.00  0.87           C  
ATOM   3939  NZ  LYS A 558     -13.959   0.074  44.169  1.00  0.84           N  
ATOM   3940  N   ALA A 559     -11.544   5.906  39.689  1.00  0.87           N  
ATOM   3941  CA  ALA A 559     -11.002   6.662  38.563  1.00  0.87           C  
ATOM   3942  C   ALA A 559     -10.344   7.955  39.036  1.00  0.86           C  
ATOM   3943  CB  ALA A 559     -12.101   6.968  37.548  1.00  0.86           C  
ATOM   3944  O   ALA A 559     -10.762   8.540  40.039  1.00  0.85           O  
ATOM   3945  N   TRP A 560      -9.244   8.414  38.320  1.00  0.84           N  
ATOM   3946  CA  TRP A 560      -8.555   9.634  38.729  1.00  0.85           C  
ATOM   3947  C   TRP A 560      -7.983  10.368  37.521  1.00  0.84           C  
ATOM   3948  CB  TRP A 560      -7.435   9.311  39.723  1.00  0.82           C  
ATOM   3949  O   TRP A 560      -7.729   9.758  36.479  1.00  0.80           O  
ATOM   3950  CG  TRP A 560      -6.386   8.388  39.180  1.00  0.75           C  
ATOM   3951  CD1 TRP A 560      -5.226   8.739  38.547  1.00  0.68           C  
ATOM   3952  CD2 TRP A 560      -6.405   6.958  39.218  1.00  0.70           C  
ATOM   3953  CE2 TRP A 560      -5.223   6.507  38.590  1.00  0.69           C  
ATOM   3954  CE3 TRP A 560      -7.308   6.012  39.723  1.00  0.76           C  
ATOM   3955  NE1 TRP A 560      -4.522   7.613  38.190  1.00  0.76           N  
ATOM   3956  CH2 TRP A 560      -5.820   4.246  38.957  1.00  0.70           C  
ATOM   3957  CZ2 TRP A 560      -4.920   5.150  38.454  1.00  0.74           C  
ATOM   3958  CZ3 TRP A 560      -7.005   4.662  39.587  1.00  0.69           C  
ATOM   3959  N   ALA A 561      -7.873  11.674  37.746  1.00  0.81           N  
ATOM   3960  CA  ALA A 561      -7.205  12.582  36.818  1.00  0.80           C  
ATOM   3961  C   ALA A 561      -5.836  13.000  37.348  1.00  0.79           C  
ATOM   3962  CB  ALA A 561      -8.071  13.813  36.562  1.00  0.79           C  
ATOM   3963  O   ALA A 561      -5.732  13.561  38.442  1.00  0.75           O  
ATOM   3964  N   GLY A 562      -4.628  12.636  36.483  1.00  0.71           N  
ATOM   3965  CA  GLY A 562      -3.255  12.952  36.844  1.00  0.70           C  
ATOM   3966  C   GLY A 562      -2.575  11.846  37.628  1.00  0.71           C  
ATOM   3967  O   GLY A 562      -3.242  11.031  38.268  1.00  0.67           O  
ATOM   3968  N   ASP A 563      -1.247  11.679  37.497  1.00  0.67           N  
ATOM   3969  CA  ASP A 563      -0.403  10.877  38.378  1.00  0.66           C  
ATOM   3970  C   ASP A 563      -0.139  11.603  39.695  1.00  0.67           C  
ATOM   3971  CB  ASP A 563       0.921  10.538  37.690  1.00  0.64           C  
ATOM   3972  O   ASP A 563       0.453  12.684  39.707  1.00  0.65           O  
ATOM   3973  CG  ASP A 563       1.781   9.582  38.498  1.00  0.61           C  
ATOM   3974  OD1 ASP A 563       1.492   9.364  39.694  1.00  0.61           O  
ATOM   3975  OD2 ASP A 563       2.758   9.044  37.933  1.00  0.63           O  
ATOM   3976  N   PRO A 564      -0.764  11.177  40.775  1.00  0.62           N  
ATOM   3977  CA  PRO A 564      -0.426  11.859  42.027  1.00  0.61           C  
ATOM   3978  C   PRO A 564       1.081  11.996  42.235  1.00  0.62           C  
ATOM   3979  CB  PRO A 564      -1.046  10.958  43.098  1.00  0.60           C  
ATOM   3980  O   PRO A 564       1.532  12.921  42.916  1.00  0.60           O  
ATOM   3981  CG  PRO A 564      -1.177   9.621  42.443  1.00  0.58           C  
ATOM   3982  CD  PRO A 564      -1.297   9.825  40.960  1.00  0.57           C  
ATOM   3983  N   ALA A 565       1.869  11.051  41.707  1.00  0.63           N  
ATOM   3984  CA  ALA A 565       3.316  11.086  41.900  1.00  0.62           C  
ATOM   3985  C   ALA A 565       3.944  12.249  41.137  1.00  0.63           C  
ATOM   3986  CB  ALA A 565       3.943   9.765  41.460  1.00  0.61           C  
ATOM   3987  O   ALA A 565       5.044  12.697  41.471  1.00  0.60           O  
ATOM   3988  N   THR A 566       3.213  12.765  40.112  1.00  0.63           N  
ATOM   3989  CA  THR A 566       3.798  13.794  39.259  1.00  0.62           C  
ATOM   3990  C   THR A 566       3.249  15.171  39.619  1.00  0.62           C  
ATOM   3991  CB  THR A 566       3.531  13.504  37.771  1.00  0.60           C  
ATOM   3992  O   THR A 566       3.784  16.192  39.182  1.00  0.60           O  
ATOM   3993  CG2 THR A 566       4.151  12.176  37.349  1.00  0.56           C  
ATOM   3994  OG1 THR A 566       2.116  13.450  37.547  1.00  0.59           O  
ATOM   3995  N   CYS A 567       2.302  15.294  40.443  1.00  0.56           N  
ATOM   3996  CA  CYS A 567       1.724  16.557  40.889  1.00  0.57           C  
ATOM   3997  C   CYS A 567       2.576  17.191  41.982  1.00  0.56           C  
ATOM   3998  CB  CYS A 567       0.299  16.345  41.398  1.00  0.53           C  
ATOM   3999  O   CYS A 567       2.929  16.530  42.961  1.00  0.54           O  
ATOM   4000  SG  CYS A 567      -0.879  15.904  40.102  1.00  0.61           S  
ATOM   4001  N   ARG A 568       3.287  18.272  41.578  1.00  0.60           N  
ATOM   4002  CA  ARG A 568       4.334  18.877  42.394  1.00  0.58           C  
ATOM   4003  C   ARG A 568       3.823  20.126  43.103  1.00  0.60           C  
ATOM   4004  CB  ARG A 568       5.553  19.224  41.536  1.00  0.54           C  
ATOM   4005  O   ARG A 568       4.386  20.546  44.116  1.00  0.56           O  
ATOM   4006  CG  ARG A 568       6.382  18.016  41.127  1.00  0.51           C  
ATOM   4007  CD  ARG A 568       7.736  18.426  40.565  1.00  0.51           C  
ATOM   4008  NE  ARG A 568       8.566  17.265  40.257  1.00  0.42           N  
ATOM   4009  NH1 ARG A 568      10.552  18.443  40.194  1.00  0.34           N  
ATOM   4010  NH2 ARG A 568      10.541  16.182  39.811  1.00  0.30           N  
ATOM   4011  CZ  ARG A 568       9.885  17.299  40.088  1.00  0.46           C  
ATOM   4012  N   SER A 569       2.787  20.807  42.508  1.00  0.61           N  
ATOM   4013  CA  SER A 569       2.450  22.134  43.013  1.00  0.58           C  
ATOM   4014  C   SER A 569       0.959  22.252  43.308  1.00  0.61           C  
ATOM   4015  CB  SER A 569       2.866  23.211  42.010  1.00  0.54           C  
ATOM   4016  O   SER A 569       0.134  21.659  42.610  1.00  0.57           O  
ATOM   4017  OG  SER A 569       2.374  22.910  40.716  1.00  0.52           O  
ATOM   4018  N   GLY A 570       0.630  22.678  44.639  1.00  0.63           N  
ATOM   4019  CA  GLY A 570      -0.687  23.238  44.898  1.00  0.60           C  
ATOM   4020  C   GLY A 570      -1.011  24.432  44.020  1.00  0.63           C  
ATOM   4021  O   GLY A 570      -0.221  25.375  43.930  1.00  0.59           O  
ATOM   4022  N   TYR A 571      -1.917  24.317  43.168  1.00  0.64           N  
ATOM   4023  CA  TYR A 571      -2.578  25.433  42.501  1.00  0.64           C  
ATOM   4024  C   TYR A 571      -3.914  25.750  43.162  1.00  0.65           C  
ATOM   4025  CB  TYR A 571      -2.791  25.122  41.016  1.00  0.59           C  
ATOM   4026  O   TYR A 571      -4.674  24.842  43.508  1.00  0.61           O  
ATOM   4027  CG  TYR A 571      -2.708  26.337  40.124  1.00  0.53           C  
ATOM   4028  CD1 TYR A 571      -3.858  27.018  39.732  1.00  0.47           C  
ATOM   4029  CD2 TYR A 571      -1.479  26.805  39.670  1.00  0.49           C  
ATOM   4030  CE1 TYR A 571      -3.786  28.136  38.908  1.00  0.45           C  
ATOM   4031  CE2 TYR A 571      -1.395  27.922  38.846  1.00  0.50           C  
ATOM   4032  OH  TYR A 571      -2.475  29.687  37.655  1.00  0.39           O  
ATOM   4033  CZ  TYR A 571      -2.552  28.580  38.471  1.00  0.42           C  
ATOM   4034  N   ARG A 572      -4.112  27.040  43.303  1.00  0.60           N  
ATOM   4035  CA  ARG A 572      -5.398  27.567  43.749  1.00  0.58           C  
ATOM   4036  C   ARG A 572      -6.424  27.531  42.621  1.00  0.61           C  
ATOM   4037  CB  ARG A 572      -5.242  28.997  44.271  1.00  0.53           C  
ATOM   4038  O   ARG A 572      -6.231  28.160  41.579  1.00  0.58           O  
ATOM   4039  CG  ARG A 572      -4.453  29.097  45.567  1.00  0.49           C  
ATOM   4040  CD  ARG A 572      -4.363  30.534  46.062  1.00  0.50           C  
ATOM   4041  NE  ARG A 572      -3.483  30.650  47.221  1.00  0.38           N  
ATOM   4042  NH1 ARG A 572      -4.965  31.896  48.481  1.00  0.29           N  
ATOM   4043  NH2 ARG A 572      -2.912  31.338  49.337  1.00  0.25           N  
ATOM   4044  CZ  ARG A 572      -3.789  31.294  48.344  1.00  0.38           C  
ATOM   4045  N   ASP A 573      -7.340  26.893  42.762  1.00  0.60           N  
ATOM   4046  CA  ASP A 573      -8.548  26.728  41.959  1.00  0.58           C  
ATOM   4047  C   ASP A 573      -9.619  27.737  42.365  1.00  0.60           C  
ATOM   4048  CB  ASP A 573      -9.090  25.303  42.091  1.00  0.54           C  
ATOM   4049  O   ASP A 573     -10.382  27.497  43.303  1.00  0.56           O  
ATOM   4050  CG  ASP A 573     -10.162  24.979  41.065  1.00  0.50           C  
ATOM   4051  OD1 ASP A 573     -10.403  25.801  40.155  1.00  0.55           O  
ATOM   4052  OD2 ASP A 573     -10.772  23.894  41.170  1.00  0.55           O  
ATOM   4053  N   GLY A 574      -9.189  29.118  42.571  1.00  0.56           N  
ATOM   4054  CA  GLY A 574     -10.221  29.968  43.143  1.00  0.54           C  
ATOM   4055  C   GLY A 574     -10.354  31.303  42.434  1.00  0.56           C  
ATOM   4056  O   GLY A 574      -9.584  32.230  42.694  1.00  0.53           O  
ATOM   4057  N   SER A 575     -10.756  31.305  41.120  1.00  0.59           N  
ATOM   4058  CA  SER A 575     -11.389  32.531  40.645  1.00  0.58           C  
ATOM   4059  C   SER A 575     -12.908  32.399  40.629  1.00  0.60           C  
ATOM   4060  CB  SER A 575     -10.885  32.887  39.245  1.00  0.54           C  
ATOM   4061  O   SER A 575     -13.449  31.461  40.040  1.00  0.57           O  
ATOM   4062  OG  SER A 575     -11.228  31.874  38.315  1.00  0.52           O  
ATOM   4063  N   THR A 576     -13.449  33.326  41.536  1.00  0.62           N  
ATOM   4064  CA  THR A 576     -14.877  33.561  41.356  1.00  0.61           C  
ATOM   4065  C   THR A 576     -15.235  33.610  39.873  1.00  0.62           C  
ATOM   4066  CB  THR A 576     -15.318  34.870  42.037  1.00  0.58           C  
ATOM   4067  O   THR A 576     -14.557  34.275  39.088  1.00  0.59           O  
ATOM   4068  CG2 THR A 576     -15.629  34.645  43.513  1.00  0.54           C  
ATOM   4069  OG1 THR A 576     -14.267  35.838  41.924  1.00  0.56           O  
ATOM   4070  N   GLY A 577     -16.002  32.631  39.466  1.00  0.72           N  
ATOM   4071  CA  GLY A 577     -16.642  32.580  38.161  1.00  0.72           C  
ATOM   4072  C   GLY A 577     -15.981  31.599  37.211  1.00  0.72           C  
ATOM   4073  O   GLY A 577     -16.444  31.410  36.085  1.00  0.69           O  
ATOM   4074  N   LYS A 578     -15.001  31.024  37.642  1.00  0.80           N  
ATOM   4075  CA  LYS A 578     -14.380  30.010  36.795  1.00  0.81           C  
ATOM   4076  C   LYS A 578     -14.574  28.613  37.378  1.00  0.81           C  
ATOM   4077  CB  LYS A 578     -12.889  30.300  36.616  1.00  0.78           C  
ATOM   4078  O   LYS A 578     -14.193  28.353  38.522  1.00  0.80           O  
ATOM   4079  CG  LYS A 578     -12.255  29.579  35.435  1.00  0.74           C  
ATOM   4080  CD  LYS A 578     -10.825  30.047  35.196  1.00  0.72           C  
ATOM   4081  CE  LYS A 578     -10.194  29.334  34.009  1.00  0.66           C  
ATOM   4082  NZ  LYS A 578      -8.822  29.848  33.719  1.00  0.60           N  
ATOM   4083  N   GLY A 579     -15.227  27.742  36.600  1.00  0.85           N  
ATOM   4084  CA  GLY A 579     -15.209  26.301  36.796  1.00  0.85           C  
ATOM   4085  C   GLY A 579     -13.973  25.636  36.219  1.00  0.85           C  
ATOM   4086  O   GLY A 579     -13.354  26.163  35.292  1.00  0.83           O  
ATOM   4087  N   ARG A 580     -13.574  24.532  36.843  1.00  0.84           N  
ATOM   4088  CA  ARG A 580     -12.530  23.646  36.338  1.00  0.85           C  
ATOM   4089  C   ARG A 580     -13.081  22.251  36.062  1.00  0.85           C  
ATOM   4090  CB  ARG A 580     -11.368  23.563  37.331  1.00  0.83           C  
ATOM   4091  O   ARG A 580     -14.123  21.872  36.601  1.00  0.85           O  
ATOM   4092  CG  ARG A 580     -10.715  24.904  37.628  1.00  0.78           C  
ATOM   4093  CD  ARG A 580      -9.898  25.407  36.447  1.00  0.77           C  
ATOM   4094  NE  ARG A 580      -9.166  26.626  36.779  1.00  0.71           N  
ATOM   4095  NH1 ARG A 580      -8.163  26.834  34.708  1.00  0.62           N  
ATOM   4096  NH2 ARG A 580      -7.741  28.376  36.351  1.00  0.61           N  
ATOM   4097  CZ  ARG A 580      -8.358  27.276  35.945  1.00  0.70           C  
ATOM   4098  N   MET A 581     -12.336  21.491  35.254  1.00  0.86           N  
ATOM   4099  CA  MET A 581     -12.712  20.103  34.998  1.00  0.86           C  
ATOM   4100  C   MET A 581     -11.483  19.254  34.691  1.00  0.86           C  
ATOM   4101  CB  MET A 581     -13.708  20.020  33.840  1.00  0.84           C  
ATOM   4102  O   MET A 581     -10.513  19.746  34.112  1.00  0.84           O  
ATOM   4103  CG  MET A 581     -13.135  20.467  32.505  1.00  0.79           C  
ATOM   4104  SD  MET A 581     -14.341  20.303  31.132  1.00  0.77           S  
ATOM   4105  CE  MET A 581     -15.140  21.930  31.213  1.00  0.70           C  
ATOM   4106  N   ALA A 582     -11.536  18.089  35.035  1.00  0.84           N  
ATOM   4107  CA  ALA A 582     -10.543  17.070  34.707  1.00  0.85           C  
ATOM   4108  C   ALA A 582     -11.213  15.784  34.233  1.00  0.85           C  
ATOM   4109  CB  ALA A 582      -9.652  16.788  35.915  1.00  0.83           C  
ATOM   4110  O   ALA A 582     -12.223  15.358  34.798  1.00  0.85           O  
ATOM   4111  N   ALA A 583     -10.604  15.123  33.145  1.00  0.84           N  
ATOM   4112  CA  ALA A 583     -11.082  13.830  32.662  1.00  0.85           C  
ATOM   4113  C   ALA A 583     -10.599  12.696  33.562  1.00  0.85           C  
ATOM   4114  CB  ALA A 583     -10.624  13.597  31.225  1.00  0.83           C  
ATOM   4115  O   ALA A 583      -9.418  12.633  33.912  1.00  0.84           O  
ATOM   4116  N   VAL A 584     -11.482  11.800  33.871  1.00  0.86           N  
ATOM   4117  CA  VAL A 584     -11.197  10.536  34.542  1.00  0.87           C  
ATOM   4118  C   VAL A 584     -11.699   9.373  33.689  1.00  0.86           C  
ATOM   4119  CB  VAL A 584     -11.837  10.482  35.947  1.00  0.85           C  
ATOM   4120  O   VAL A 584     -12.733   9.483  33.026  1.00  0.85           O  
ATOM   4121  CG1 VAL A 584     -11.243  11.559  36.853  1.00  0.82           C  
ATOM   4122  CG2 VAL A 584     -13.353  10.638  35.848  1.00  0.82           C  
ATOM   4123  N   VAL A 585     -10.937   8.256  33.631  1.00  0.84           N  
ATOM   4124  CA  VAL A 585     -11.321   7.060  32.887  1.00  0.85           C  
ATOM   4125  C   VAL A 585     -11.777   5.972  33.857  1.00  0.85           C  
ATOM   4126  CB  VAL A 585     -10.161   6.540  32.010  1.00  0.83           C  
ATOM   4127  O   VAL A 585     -10.982   5.474  34.659  1.00  0.85           O  
ATOM   4128  CG1 VAL A 585     -10.601   5.322  31.199  1.00  0.82           C  
ATOM   4129  CG2 VAL A 585      -9.655   7.646  31.085  1.00  0.81           C  
ATOM   4130  N   VAL A 586     -13.060   5.615  33.753  1.00  0.86           N  
ATOM   4131  CA  VAL A 586     -13.639   4.453  34.419  1.00  0.87           C  
ATOM   4132  C   VAL A 586     -13.422   3.206  33.565  1.00  0.86           C  
ATOM   4133  CB  VAL A 586     -15.146   4.652  34.699  1.00  0.86           C  
ATOM   4134  O   VAL A 586     -13.882   3.141  32.422  1.00  0.84           O  
ATOM   4135  CG1 VAL A 586     -15.736   3.417  35.378  1.00  0.86           C  
ATOM   4136  CG2 VAL A 586     -15.369   5.895  35.557  1.00  0.85           C  
ATOM   4137  N   ARG A 587     -12.752   2.177  34.076  1.00  0.80           N  
ATOM   4138  CA  ARG A 587     -12.308   1.029  33.293  1.00  0.81           C  
ATOM   4139  C   ARG A 587     -13.297  -0.127  33.407  1.00  0.80           C  
ATOM   4140  CB  ARG A 587     -10.918   0.576  33.742  1.00  0.79           C  
ATOM   4141  O   ARG A 587     -13.363  -0.983  32.523  1.00  0.79           O  
ATOM   4142  CG  ARG A 587      -9.816   1.581  33.446  1.00  0.74           C  
ATOM   4143  CD  ARG A 587      -8.445   1.048  33.836  1.00  0.73           C  
ATOM   4144  NE  ARG A 587      -7.386   2.004  33.527  1.00  0.66           N  
ATOM   4145  NH1 ARG A 587      -5.873   1.133  35.040  1.00  0.59           N  
ATOM   4146  NH2 ARG A 587      -5.300   2.938  33.749  1.00  0.55           N  
ATOM   4147  CZ  ARG A 587      -6.189   2.023  34.106  1.00  0.68           C  
ATOM   4148  N   GLN A 588     -14.078  -0.130  34.531  1.00  0.83           N  
ATOM   4149  CA  GLN A 588     -15.103  -1.133  34.800  1.00  0.85           C  
ATOM   4150  C   GLN A 588     -16.346  -0.498  35.417  1.00  0.86           C  
ATOM   4151  CB  GLN A 588     -14.558  -2.225  35.723  1.00  0.81           C  
ATOM   4152  O   GLN A 588     -16.263   0.562  36.041  1.00  0.86           O  
ATOM   4153  CG  GLN A 588     -14.052  -1.702  37.061  1.00  0.73           C  
ATOM   4154  CD  GLN A 588     -13.432  -2.789  37.919  1.00  0.72           C  
ATOM   4155  NE2 GLN A 588     -12.953  -2.412  39.099  1.00  0.65           N  
ATOM   4156  OE1 GLN A 588     -13.383  -3.958  37.523  1.00  0.72           O  
ATOM   4157  N   THR A 589     -17.503  -1.136  35.083  1.00  0.81           N  
ATOM   4158  CA  THR A 589     -18.692  -0.672  35.789  1.00  0.85           C  
ATOM   4159  C   THR A 589     -18.421  -0.557  37.287  1.00  0.82           C  
ATOM   4160  CB  THR A 589     -19.887  -1.614  35.552  1.00  0.80           C  
ATOM   4161  O   THR A 589     -18.094  -1.549  37.941  1.00  0.80           O  
ATOM   4162  CG2 THR A 589     -21.136  -1.108  36.266  1.00  0.74           C  
ATOM   4163  OG1 THR A 589     -20.152  -1.694  34.146  1.00  0.82           O  
ATOM   4164  N   THR A 590     -18.543   0.676  37.776  1.00  0.89           N  
ATOM   4165  CA  THR A 590     -18.183   0.960  39.160  1.00  0.90           C  
ATOM   4166  C   THR A 590     -19.179   1.929  39.790  1.00  0.91           C  
ATOM   4167  CB  THR A 590     -16.762   1.545  39.258  1.00  0.87           C  
ATOM   4168  O   THR A 590     -19.604   2.894  39.151  1.00  0.91           O  
ATOM   4169  CG2 THR A 590     -16.717   2.974  38.726  1.00  0.77           C  
ATOM   4170  OG1 THR A 590     -16.345   1.545  40.629  1.00  0.80           O  
ATOM   4171  N   THR A 591     -19.565   1.676  41.036  1.00  0.93           N  
ATOM   4172  CA  THR A 591     -20.374   2.600  41.823  1.00  0.94           C  
ATOM   4173  C   THR A 591     -19.490   3.602  42.559  1.00  0.93           C  
ATOM   4174  CB  THR A 591     -21.256   1.848  42.836  1.00  0.92           C  
ATOM   4175  O   THR A 591     -18.583   3.212  43.297  1.00  0.91           O  
ATOM   4176  CG2 THR A 591     -22.160   2.810  43.600  1.00  0.88           C  
ATOM   4177  OG1 THR A 591     -22.070   0.897  42.139  1.00  0.90           O  
ATOM   4178  N   VAL A 592     -19.757   4.891  42.317  1.00  0.94           N  
ATOM   4179  CA  VAL A 592     -19.044   6.012  42.921  1.00  0.95           C  
ATOM   4180  C   VAL A 592     -19.987   6.794  43.833  1.00  0.95           C  
ATOM   4181  CB  VAL A 592     -18.444   6.947  41.848  1.00  0.92           C  
ATOM   4182  O   VAL A 592     -21.146   7.029  43.483  1.00  0.95           O  
ATOM   4183  CG1 VAL A 592     -17.705   8.114  42.500  1.00  0.74           C  
ATOM   4184  CG2 VAL A 592     -17.509   6.168  40.924  1.00  0.74           C  
ATOM   4185  N   SER A 593     -19.431   7.176  45.065  1.00  0.95           N  
ATOM   4186  CA  SER A 593     -20.219   7.905  46.053  1.00  0.95           C  
ATOM   4187  C   SER A 593     -19.535   9.208  46.454  1.00  0.94           C  
ATOM   4188  CB  SER A 593     -20.455   7.042  47.293  1.00  0.94           C  
ATOM   4189  O   SER A 593     -20.148  10.067  47.091  1.00  0.93           O  
ATOM   4190  OG  SER A 593     -19.224   6.621  47.855  1.00  0.92           O  
ATOM   4191  N   LYS A 594     -18.339   9.305  46.005  1.00  0.94           N  
ATOM   4192  CA  LYS A 594     -17.532  10.442  46.438  1.00  0.94           C  
ATOM   4193  C   LYS A 594     -16.650  10.954  45.303  1.00  0.94           C  
ATOM   4194  CB  LYS A 594     -16.669  10.061  47.642  1.00  0.93           C  
ATOM   4195  O   LYS A 594     -16.233  10.182  44.437  1.00  0.94           O  
ATOM   4196  CG  LYS A 594     -17.464   9.572  48.844  1.00  0.89           C  
ATOM   4197  CD  LYS A 594     -16.549   9.168  49.993  1.00  0.87           C  
ATOM   4198  CE  LYS A 594     -17.339   8.608  51.167  1.00  0.86           C  
ATOM   4199  NZ  LYS A 594     -16.449   8.239  52.308  1.00  0.83           N  
ATOM   4200  N   ILE A 595     -16.318  12.264  45.367  1.00  0.93           N  
ATOM   4201  CA  ILE A 595     -15.186  12.872  44.677  1.00  0.93           C  
ATOM   4202  C   ILE A 595     -14.029  13.066  45.655  1.00  0.92           C  
ATOM   4203  CB  ILE A 595     -15.575  14.222  44.033  1.00  0.93           C  
ATOM   4204  O   ILE A 595     -14.227  13.549  46.773  1.00  0.90           O  
ATOM   4205  CG1 ILE A 595     -16.664  14.014  42.974  1.00  0.92           C  
ATOM   4206  CG2 ILE A 595     -14.346  14.906  43.427  1.00  0.92           C  
ATOM   4207  CD1 ILE A 595     -17.246  15.308  42.422  1.00  0.90           C  
ATOM   4208  N   VAL A 596     -12.893  12.562  45.249  1.00  0.89           N  
ATOM   4209  CA  VAL A 596     -11.687  12.625  46.068  1.00  0.89           C  
ATOM   4210  C   VAL A 596     -10.778  13.743  45.564  1.00  0.88           C  
ATOM   4211  CB  VAL A 596     -10.929  11.279  46.065  1.00  0.88           C  
ATOM   4212  O   VAL A 596     -10.515  13.845  44.363  1.00  0.87           O  
ATOM   4213  CG1 VAL A 596      -9.768  11.312  47.058  1.00  0.87           C  
ATOM   4214  CG2 VAL A 596     -11.881  10.130  46.390  1.00  0.87           C  
ATOM   4215  N   TRP A 597     -10.328  14.519  46.499  1.00  0.86           N  
ATOM   4216  CA  TRP A 597      -9.450  15.668  46.310  1.00  0.87           C  
ATOM   4217  C   TRP A 597      -8.089  15.425  46.953  1.00  0.85           C  
ATOM   4218  CB  TRP A 597     -10.085  16.933  46.894  1.00  0.85           C  
ATOM   4219  O   TRP A 597      -7.994  14.765  47.991  1.00  0.81           O  
ATOM   4220  CG  TRP A 597     -11.536  17.099  46.552  1.00  0.80           C  
ATOM   4221  CD1 TRP A 597     -12.609  16.774  47.334  1.00  0.75           C  
ATOM   4222  CD2 TRP A 597     -12.071  17.628  45.335  1.00  0.77           C  
ATOM   4223  CE2 TRP A 597     -13.479  17.594  45.448  1.00  0.79           C  
ATOM   4224  CE3 TRP A 597     -11.497  18.128  44.158  1.00  0.79           C  
ATOM   4225  NE1 TRP A 597     -13.781  17.069  46.675  1.00  0.79           N  
ATOM   4226  CH2 TRP A 597     -13.733  18.526  43.287  1.00  0.74           C  
ATOM   4227  CZ2 TRP A 597     -14.321  18.042  44.427  1.00  0.76           C  
ATOM   4228  CZ3 TRP A 597     -12.337  18.573  43.144  1.00  0.76           C  
ATOM   4229  N   HIS A 598      -7.130  15.937  46.369  1.00  0.81           N  
ATOM   4230  CA  HIS A 598      -5.885  16.137  47.103  1.00  0.81           C  
ATOM   4231  C   HIS A 598      -5.603  17.620  47.316  1.00  0.80           C  
ATOM   4232  CB  HIS A 598      -4.717  15.481  46.364  1.00  0.79           C  
ATOM   4233  O   HIS A 598      -5.247  18.330  46.372  1.00  0.78           O  
ATOM   4234  CG  HIS A 598      -3.494  15.311  47.207  1.00  0.76           C  
ATOM   4235  CD2 HIS A 598      -3.279  15.554  48.522  1.00  0.73           C  
ATOM   4236  ND1 HIS A 598      -2.302  14.839  46.702  1.00  0.71           N  
ATOM   4237  CE1 HIS A 598      -1.405  14.798  47.673  1.00  0.71           C  
ATOM   4238  NE2 HIS A 598      -1.972  15.227  48.787  1.00  0.69           N  
ATOM   4239  N   PHE A 599      -5.773  18.157  48.480  1.00  0.79           N  
ATOM   4240  CA  PHE A 599      -5.537  19.543  48.868  1.00  0.79           C  
ATOM   4241  C   PHE A 599      -4.129  19.715  49.426  1.00  0.78           C  
ATOM   4242  CB  PHE A 599      -6.571  19.996  49.903  1.00  0.78           C  
ATOM   4243  O   PHE A 599      -3.669  18.899  50.228  1.00  0.75           O  
ATOM   4244  CG  PHE A 599      -7.972  20.086  49.362  1.00  0.78           C  
ATOM   4245  CD1 PHE A 599      -8.305  21.042  48.410  1.00  0.77           C  
ATOM   4246  CD2 PHE A 599      -8.957  19.213  49.805  1.00  0.78           C  
ATOM   4247  CE1 PHE A 599      -9.601  21.128  47.907  1.00  0.76           C  
ATOM   4248  CE2 PHE A 599     -10.255  19.292  49.307  1.00  0.75           C  
ATOM   4249  CZ  PHE A 599     -10.575  20.251  48.359  1.00  0.72           C  
ATOM   4250  N   LEU A 600      -3.305  20.665  48.900  1.00  0.71           N  
ATOM   4251  CA  LEU A 600      -2.007  21.061  49.435  1.00  0.70           C  
ATOM   4252  C   LEU A 600      -2.151  22.243  50.389  1.00  0.69           C  
ATOM   4253  CB  LEU A 600      -1.046  21.421  48.300  1.00  0.67           C  
ATOM   4254  O   LEU A 600      -1.156  22.868  50.764  1.00  0.64           O  
ATOM   4255  CG  LEU A 600      -0.623  20.274  47.381  1.00  0.64           C  
ATOM   4256  CD1 LEU A 600       0.239  20.800  46.238  1.00  0.63           C  
ATOM   4257  CD2 LEU A 600       0.123  19.203  48.170  1.00  0.63           C  
ATOM   4258  N   GLY A 601      -3.150  22.171  51.316  1.00  0.62           N  
ATOM   4259  CA  GLY A 601      -3.461  23.198  52.298  1.00  0.60           C  
ATOM   4260  C   GLY A 601      -4.915  23.189  52.731  1.00  0.61           C  
ATOM   4261  O   GLY A 601      -5.535  22.128  52.821  1.00  0.57           O  
ATOM   4262  N   TYR A 602      -5.309  24.350  53.331  1.00  0.56           N  
ATOM   4263  CA  TYR A 602      -6.621  24.512  53.947  1.00  0.55           C  
ATOM   4264  C   TYR A 602      -7.733  24.215  52.948  1.00  0.56           C  
ATOM   4265  CB  TYR A 602      -6.783  25.931  54.502  1.00  0.51           C  
ATOM   4266  O   TYR A 602      -7.846  24.884  51.918  1.00  0.54           O  
ATOM   4267  CG  TYR A 602      -7.281  25.972  55.927  1.00  0.49           C  
ATOM   4268  CD1 TYR A 602      -8.630  26.173  56.208  1.00  0.44           C  
ATOM   4269  CD2 TYR A 602      -6.403  25.812  56.993  1.00  0.44           C  
ATOM   4270  CE1 TYR A 602      -9.093  26.213  57.520  1.00  0.41           C  
ATOM   4271  CE2 TYR A 602      -6.854  25.851  58.308  1.00  0.45           C  
ATOM   4272  OH  TYR A 602      -8.652  26.090  59.861  1.00  0.33           O  
ATOM   4273  CZ  TYR A 602      -8.199  26.051  58.561  1.00  0.40           C  
ATOM   4274  N   ALA A 603      -8.271  23.219  52.902  1.00  0.59           N  
ATOM   4275  CA  ALA A 603      -9.579  22.889  52.342  1.00  0.56           C  
ATOM   4276  C   ALA A 603     -10.698  23.242  53.317  1.00  0.58           C  
ATOM   4277  CB  ALA A 603      -9.644  21.408  51.976  1.00  0.53           C  
ATOM   4278  O   ALA A 603     -10.899  22.550  54.318  1.00  0.55           O  
ATOM   4279  N   GLY A 604     -10.647  24.479  53.862  1.00  0.59           N  
ATOM   4280  CA  GLY A 604     -11.729  24.990  54.687  1.00  0.57           C  
ATOM   4281  C   GLY A 604     -12.180  26.381  54.285  1.00  0.59           C  
ATOM   4282  O   GLY A 604     -11.551  27.024  53.442  1.00  0.56           O  
ATOM   4283  N   GLY A 605     -13.469  26.484  54.480  1.00  0.66           N  
ATOM   4284  CA  GLY A 605     -14.172  27.744  54.297  1.00  0.65           C  
ATOM   4285  C   GLY A 605     -14.803  27.882  52.925  1.00  0.67           C  
ATOM   4286  O   GLY A 605     -14.807  28.969  52.344  1.00  0.65           O  
ATOM   4287  N   MET A 606     -15.254  26.826  52.249  1.00  0.80           N  
ATOM   4288  CA  MET A 606     -16.005  27.025  51.012  1.00  0.80           C  
ATOM   4289  C   MET A 606     -17.252  27.867  51.261  1.00  0.80           C  
ATOM   4290  CB  MET A 606     -16.396  25.680  50.398  1.00  0.78           C  
ATOM   4291  O   MET A 606     -17.896  27.735  52.303  1.00  0.79           O  
ATOM   4292  CG  MET A 606     -15.209  24.845  49.944  1.00  0.76           C  
ATOM   4293  SD  MET A 606     -14.414  25.517  48.433  1.00  0.76           S  
ATOM   4294  CE  MET A 606     -13.340  24.123  47.990  1.00  0.67           C  
ATOM   4295  N   LYS A 607     -17.461  28.795  50.415  1.00  0.82           N  
ATOM   4296  CA  LYS A 607     -18.662  29.624  50.468  1.00  0.83           C  
ATOM   4297  C   LYS A 607     -19.777  29.032  49.612  1.00  0.83           C  
ATOM   4298  CB  LYS A 607     -18.350  31.050  50.010  1.00  0.81           C  
ATOM   4299  O   LYS A 607     -19.521  28.203  48.737  1.00  0.83           O  
ATOM   4300  CG  LYS A 607     -17.420  31.811  50.944  1.00  0.76           C  
ATOM   4301  CD  LYS A 607     -17.307  33.277  50.547  1.00  0.74           C  
ATOM   4302  CE  LYS A 607     -16.428  34.054  51.518  1.00  0.68           C  
ATOM   4303  NZ  LYS A 607     -16.233  35.468  51.079  1.00  0.61           N  
ATOM   4304  N   THR A 608     -20.894  29.608  49.893  1.00  0.84           N  
ATOM   4305  CA  THR A 608     -22.080  29.274  49.112  1.00  0.85           C  
ATOM   4306  C   THR A 608     -21.817  29.464  47.621  1.00  0.85           C  
ATOM   4307  CB  THR A 608     -23.288  30.129  49.537  1.00  0.83           C  
ATOM   4308  O   THR A 608     -21.260  30.483  47.209  1.00  0.84           O  
ATOM   4309  CG2 THR A 608     -24.544  29.727  48.770  1.00  0.78           C  
ATOM   4310  OG1 THR A 608     -23.521  29.954  50.940  1.00  0.81           O  
ATOM   4311  N   GLY A 609     -22.131  28.409  46.912  1.00  0.87           N  
ATOM   4312  CA  GLY A 609     -21.962  28.377  45.468  1.00  0.87           C  
ATOM   4313  C   GLY A 609     -20.717  27.628  45.029  1.00  0.87           C  
ATOM   4314  O   GLY A 609     -20.372  27.628  43.846  1.00  0.86           O  
ATOM   4315  N   SER A 610     -20.124  27.002  46.013  1.00  0.87           N  
ATOM   4316  CA  SER A 610     -19.153  25.967  45.671  1.00  0.88           C  
ATOM   4317  C   SER A 610     -19.844  24.648  45.343  1.00  0.89           C  
ATOM   4318  CB  SER A 610     -18.162  25.762  46.817  1.00  0.87           C  
ATOM   4319  O   SER A 610     -20.748  24.218  46.063  1.00  0.88           O  
ATOM   4320  OG  SER A 610     -17.430  26.950  47.068  1.00  0.86           O  
ATOM   4321  N   TRP A 611     -19.409  23.986  44.250  1.00  0.91           N  
ATOM   4322  CA  TRP A 611     -20.017  22.726  43.834  1.00  0.92           C  
ATOM   4323  C   TRP A 611     -19.025  21.878  43.045  1.00  0.92           C  
ATOM   4324  CB  TRP A 611     -21.270  22.984  42.993  1.00  0.91           C  
ATOM   4325  O   TRP A 611     -18.054  22.400  42.494  1.00  0.91           O  
ATOM   4326  CG  TRP A 611     -21.021  23.818  41.771  1.00  0.89           C  
ATOM   4327  CD1 TRP A 611     -21.196  25.168  41.645  1.00  0.86           C  
ATOM   4328  CD2 TRP A 611     -20.557  23.352  40.500  1.00  0.87           C  
ATOM   4329  CE2 TRP A 611     -20.473  24.477  39.649  1.00  0.88           C  
ATOM   4330  CE3 TRP A 611     -20.204  22.093  39.998  1.00  0.86           C  
ATOM   4331  NE1 TRP A 611     -20.867  25.570  40.371  1.00  0.85           N  
ATOM   4332  CH2 TRP A 611     -19.708  23.135  37.856  1.00  0.84           C  
ATOM   4333  CZ2 TRP A 611     -20.048  24.378  38.322  1.00  0.84           C  
ATOM   4334  CZ3 TRP A 611     -19.782  21.997  38.677  1.00  0.84           C  
ATOM   4335  N   ALA A 612     -19.353  20.566  42.994  1.00  0.93           N  
ATOM   4336  CA  ALA A 612     -18.702  19.666  42.046  1.00  0.94           C  
ATOM   4337  C   ALA A 612     -19.711  18.713  41.413  1.00  0.94           C  
ATOM   4338  CB  ALA A 612     -17.592  18.878  42.737  1.00  0.93           C  
ATOM   4339  O   ALA A 612     -20.804  18.510  41.948  1.00  0.94           O  
ATOM   4340  N   GLY A 613     -19.344  18.088  40.249  1.00  0.95           N  
ATOM   4341  CA  GLY A 613     -20.190  17.120  39.569  1.00  0.95           C  
ATOM   4342  C   GLY A 613     -19.426  16.234  38.603  1.00  0.95           C  
ATOM   4343  O   GLY A 613     -18.366  16.618  38.106  1.00  0.94           O  
ATOM   4344  N   ILE A 614     -19.961  15.107  38.347  1.00  0.95           N  
ATOM   4345  CA  ILE A 614     -19.558  14.185  37.290  1.00  0.96           C  
ATOM   4346  C   ILE A 614     -20.378  14.455  36.031  1.00  0.95           C  
ATOM   4347  CB  ILE A 614     -19.722  12.713  37.732  1.00  0.95           C  
ATOM   4348  O   ILE A 614     -21.611  14.450  36.072  1.00  0.95           O  
ATOM   4349  CG1 ILE A 614     -19.015  12.476  39.071  1.00  0.95           C  
ATOM   4350  CG2 ILE A 614     -19.188  11.764  36.655  1.00  0.95           C  
ATOM   4351  CD1 ILE A 614     -19.277  11.102  39.674  1.00  0.93           C  
ATOM   4352  N   TYR A 615     -19.691  14.613  34.949  1.00  0.93           N  
ATOM   4353  CA  TYR A 615     -20.304  14.882  33.653  1.00  0.94           C  
ATOM   4354  C   TYR A 615     -19.885  13.838  32.625  1.00  0.93           C  
ATOM   4355  CB  TYR A 615     -19.928  16.282  33.160  1.00  0.93           C  
ATOM   4356  O   TYR A 615     -18.784  13.289  32.702  1.00  0.92           O  
ATOM   4357  CG  TYR A 615     -20.447  17.395  34.038  1.00  0.93           C  
ATOM   4358  CD1 TYR A 615     -21.582  18.119  33.680  1.00  0.91           C  
ATOM   4359  CD2 TYR A 615     -19.803  17.725  35.226  1.00  0.91           C  
ATOM   4360  CE1 TYR A 615     -22.062  19.147  34.485  1.00  0.91           C  
ATOM   4361  CE2 TYR A 615     -20.275  18.750  36.038  1.00  0.91           C  
ATOM   4362  OH  TYR A 615     -21.875  20.471  36.461  1.00  0.88           O  
ATOM   4363  CZ  TYR A 615     -21.404  19.454  35.660  1.00  0.91           C  
ATOM   4364  N   ASN A 616     -20.707  13.550  31.652  1.00  0.91           N  
ATOM   4365  CA  ASN A 616     -20.342  12.680  30.539  1.00  0.91           C  
ATOM   4366  C   ASN A 616     -19.619  13.451  29.438  1.00  0.89           C  
ATOM   4367  CB  ASN A 616     -21.580  11.982  29.973  1.00  0.90           C  
ATOM   4368  O   ASN A 616     -19.442  14.666  29.540  1.00  0.87           O  
ATOM   4369  CG  ASN A 616     -22.528  12.943  29.282  1.00  0.88           C  
ATOM   4370  ND2 ASN A 616     -23.767  12.512  29.080  1.00  0.88           N  
ATOM   4371  OD1 ASN A 616     -22.148  14.064  28.932  1.00  0.87           O  
ATOM   4372  N   THR A 617     -19.213  12.822  28.415  1.00  0.86           N  
ATOM   4373  CA  THR A 617     -18.411  13.380  27.332  1.00  0.86           C  
ATOM   4374  C   THR A 617     -19.208  14.418  26.548  1.00  0.85           C  
ATOM   4375  CB  THR A 617     -17.918  12.278  26.376  1.00  0.85           C  
ATOM   4376  O   THR A 617     -18.632  15.244  25.837  1.00  0.83           O  
ATOM   4377  CG2 THR A 617     -16.854  11.410  27.040  1.00  0.80           C  
ATOM   4378  OG1 THR A 617     -19.026  11.451  25.998  1.00  0.83           O  
ATOM   4379  N   SER A 618     -20.532  14.441  26.691  1.00  0.84           N  
ATOM   4380  CA  SER A 618     -21.376  15.447  26.053  1.00  0.84           C  
ATOM   4381  C   SER A 618     -21.528  16.681  26.935  1.00  0.84           C  
ATOM   4382  CB  SER A 618     -22.754  14.866  25.733  1.00  0.83           C  
ATOM   4383  O   SER A 618     -22.182  17.652  26.547  1.00  0.83           O  
ATOM   4384  OG  SER A 618     -23.423  14.476  26.920  1.00  0.78           O  
ATOM   4385  N   GLY A 619     -21.088  16.681  28.110  1.00  0.85           N  
ATOM   4386  CA  GLY A 619     -21.198  17.758  29.080  1.00  0.87           C  
ATOM   4387  C   GLY A 619     -22.451  17.670  29.930  1.00  0.87           C  
ATOM   4388  O   GLY A 619     -22.763  18.595  30.683  1.00  0.87           O  
ATOM   4389  N   ALA A 620     -23.205  16.630  29.789  1.00  0.90           N  
ATOM   4390  CA  ALA A 620     -24.405  16.474  30.607  1.00  0.92           C  
ATOM   4391  C   ALA A 620     -24.056  15.963  32.002  1.00  0.92           C  
ATOM   4392  CB  ALA A 620     -25.391  15.526  29.929  1.00  0.90           C  
ATOM   4393  O   ALA A 620     -23.215  15.073  32.152  1.00  0.92           O  
ATOM   4394  N   LEU A 621     -24.595  16.558  33.100  1.00  0.93           N  
ATOM   4395  CA  LEU A 621     -24.436  16.154  34.492  1.00  0.95           C  
ATOM   4396  C   LEU A 621     -24.932  14.728  34.704  1.00  0.94           C  
ATOM   4397  CB  LEU A 621     -25.189  17.112  35.418  1.00  0.94           C  
ATOM   4398  O   LEU A 621     -26.104  14.431  34.460  1.00  0.93           O  
ATOM   4399  CG  LEU A 621     -25.068  16.840  36.919  1.00  0.92           C  
ATOM   4400  CD1 LEU A 621     -23.631  17.056  37.382  1.00  0.89           C  
ATOM   4401  CD2 LEU A 621     -26.027  17.730  37.702  1.00  0.89           C  
ATOM   4402  N   VAL A 622     -24.143  13.875  35.244  1.00  0.96           N  
ATOM   4403  CA  VAL A 622     -24.449  12.516  35.678  1.00  0.97           C  
ATOM   4404  C   VAL A 622     -24.846  12.523  37.153  1.00  0.96           C  
ATOM   4405  CB  VAL A 622     -23.254  11.564  35.452  1.00  0.96           C  
ATOM   4406  O   VAL A 622     -25.893  11.987  37.523  1.00  0.95           O  
ATOM   4407  CG1 VAL A 622     -23.569  10.166  35.981  1.00  0.93           C  
ATOM   4408  CG2 VAL A 622     -22.890  11.509  33.969  1.00  0.92           C  
ATOM   4409  N   ARG A 623     -24.009  13.123  37.941  1.00  0.97           N  
ATOM   4410  CA  ARG A 623     -24.280  13.304  39.364  1.00  0.97           C  
ATOM   4411  C   ARG A 623     -23.482  14.475  39.928  1.00  0.97           C  
ATOM   4412  CB  ARG A 623     -23.956  12.026  40.140  1.00  0.97           C  
ATOM   4413  O   ARG A 623     -22.313  14.661  39.583  1.00  0.97           O  
ATOM   4414  CG  ARG A 623     -24.551  11.988  41.539  1.00  0.93           C  
ATOM   4415  CD  ARG A 623     -26.046  12.275  41.524  1.00  0.90           C  
ATOM   4416  NE  ARG A 623     -26.784  11.333  42.361  1.00  0.90           N  
ATOM   4417  NH1 ARG A 623     -28.770  11.539  41.199  1.00  0.84           N  
ATOM   4418  NH2 ARG A 623     -28.634  10.136  43.008  1.00  0.81           N  
ATOM   4419  CZ  ARG A 623     -28.061  11.005  42.187  1.00  0.86           C  
ATOM   4420  N   GLY A 624     -23.981  15.314  40.817  1.00  0.95           N  
ATOM   4421  CA  GLY A 624     -23.327  16.414  41.507  1.00  0.96           C  
ATOM   4422  C   GLY A 624     -23.151  16.166  42.993  1.00  0.95           C  
ATOM   4423  O   GLY A 624     -23.728  15.226  43.544  1.00  0.93           O  
ATOM   4424  N   THR A 625     -22.426  17.055  43.520  1.00  0.94           N  
ATOM   4425  CA  THR A 625     -22.478  17.305  44.957  1.00  0.94           C  
ATOM   4426  C   THR A 625     -23.591  18.292  45.294  1.00  0.92           C  
ATOM   4427  CB  THR A 625     -21.134  17.845  45.479  1.00  0.93           C  
ATOM   4428  O   THR A 625     -24.184  18.897  44.398  1.00  0.88           O  
ATOM   4429  CG2 THR A 625     -19.990  16.894  45.139  1.00  0.92           C  
ATOM   4430  OG1 THR A 625     -20.873  19.120  44.880  1.00  0.92           O  
ATOM   4431  N   GLY A 626     -23.891  18.456  46.514  1.00  0.91           N  
ATOM   4432  CA  GLY A 626     -24.542  19.659  47.010  1.00  0.91           C  
ATOM   4433  C   GLY A 626     -23.601  20.844  47.118  1.00  0.89           C  
ATOM   4434  O   GLY A 626     -22.549  20.869  46.476  1.00  0.86           O  
ATOM   4435  N   ASP A 627     -24.010  21.825  47.930  1.00  0.89           N  
ATOM   4436  CA  ASP A 627     -23.133  22.950  48.238  1.00  0.90           C  
ATOM   4437  C   ASP A 627     -21.960  22.510  49.111  1.00  0.89           C  
ATOM   4438  CB  ASP A 627     -23.916  24.066  48.932  1.00  0.88           C  
ATOM   4439  O   ASP A 627     -22.156  22.055  50.240  1.00  0.87           O  
ATOM   4440  CG  ASP A 627     -23.116  25.349  49.077  1.00  0.82           C  
ATOM   4441  OD1 ASP A 627     -21.875  25.315  48.931  1.00  0.81           O  
ATOM   4442  OD2 ASP A 627     -23.732  26.404  49.344  1.00  0.85           O  
ATOM   4443  N   LEU A 628     -20.789  22.669  48.548  1.00  0.88           N  
ATOM   4444  CA  LEU A 628     -19.563  22.240  49.210  1.00  0.88           C  
ATOM   4445  C   LEU A 628     -19.270  23.109  50.429  1.00  0.86           C  
ATOM   4446  CB  LEU A 628     -18.382  22.291  48.237  1.00  0.87           C  
ATOM   4447  O   LEU A 628     -18.309  22.859  51.159  1.00  0.83           O  
ATOM   4448  CG  LEU A 628     -18.458  21.357  47.028  1.00  0.86           C  
ATOM   4449  CD1 LEU A 628     -17.218  21.517  46.156  1.00  0.83           C  
ATOM   4450  CD2 LEU A 628     -18.618  19.910  47.480  1.00  0.84           C  
ATOM   4451  N   SER A 629     -20.180  24.006  50.812  1.00  0.85           N  
ATOM   4452  CA  SER A 629     -20.073  24.775  52.048  1.00  0.85           C  
ATOM   4453  C   SER A 629     -20.910  24.153  53.161  1.00  0.85           C  
ATOM   4454  CB  SER A 629     -20.509  26.222  51.818  1.00  0.84           C  
ATOM   4455  O   SER A 629     -20.854  24.598  54.309  1.00  0.83           O  
ATOM   4456  OG  SER A 629     -21.916  26.305  51.663  1.00  0.81           O  
ATOM   4457  N   THR A 630     -21.631  23.233  52.883  1.00  0.86           N  
ATOM   4458  CA  THR A 630     -22.454  22.548  53.873  1.00  0.87           C  
ATOM   4459  C   THR A 630     -21.762  21.281  54.369  1.00  0.86           C  
ATOM   4460  CB  THR A 630     -23.837  22.190  53.299  1.00  0.85           C  
ATOM   4461  O   THR A 630     -21.196  20.527  53.576  1.00  0.85           O  
ATOM   4462  CG2 THR A 630     -24.545  23.427  52.758  1.00  0.79           C  
ATOM   4463  OG1 THR A 630     -23.676  21.242  52.236  1.00  0.81           O  
ATOM   4464  N   ALA A 631     -21.859  20.939  55.663  1.00  0.77           N  
ATOM   4465  CA  ALA A 631     -21.164  19.850  56.344  1.00  0.82           C  
ATOM   4466  C   ALA A 631     -21.411  18.518  55.642  1.00  0.81           C  
ATOM   4467  CB  ALA A 631     -21.603  19.768  57.804  1.00  0.75           C  
ATOM   4468  O   ALA A 631     -20.660  17.559  55.835  1.00  0.80           O  
ATOM   4469  N   ALA A 632     -22.404  18.465  54.784  1.00  0.83           N  
ATOM   4470  CA  ALA A 632     -22.758  17.194  54.157  1.00  0.86           C  
ATOM   4471  C   ALA A 632     -21.847  16.896  52.969  1.00  0.84           C  
ATOM   4472  CB  ALA A 632     -24.218  17.209  53.713  1.00  0.84           C  
ATOM   4473  O   ALA A 632     -21.653  15.734  52.604  1.00  0.83           O  
ATOM   4474  N   TYR A 633     -21.233  18.026  52.473  1.00  0.83           N  
ATOM   4475  CA  TYR A 633     -20.549  17.870  51.194  1.00  0.87           C  
ATOM   4476  C   TYR A 633     -19.160  18.494  51.238  1.00  0.80           C  
ATOM   4477  CB  TYR A 633     -21.370  18.501  50.065  1.00  0.83           C  
ATOM   4478  O   TYR A 633     -18.350  18.287  50.331  1.00  0.72           O  
ATOM   4479  CG  TYR A 633     -22.777  17.964  49.964  1.00  0.86           C  
ATOM   4480  CD1 TYR A 633     -23.020  16.680  49.482  1.00  0.84           C  
ATOM   4481  CD2 TYR A 633     -23.865  18.740  50.348  1.00  0.86           C  
ATOM   4482  CE1 TYR A 633     -24.315  16.181  49.385  1.00  0.90           C  
ATOM   4483  CE2 TYR A 633     -25.165  18.251  50.255  1.00  0.90           C  
ATOM   4484  OH  TYR A 633     -26.663  16.485  49.680  1.00  0.76           O  
ATOM   4485  CZ  TYR A 633     -25.379  16.973  49.774  1.00  0.89           C  
ATOM   4486  N   GLU A 634     -18.909  19.306  52.215  1.00  0.81           N  
ATOM   4487  CA  GLU A 634     -17.597  19.926  52.378  1.00  0.82           C  
ATOM   4488  C   GLU A 634     -16.495  18.873  52.456  1.00  0.82           C  
ATOM   4489  CB  GLU A 634     -17.571  20.808  53.629  1.00  0.79           C  
ATOM   4490  O   GLU A 634     -16.605  17.906  53.213  1.00  0.79           O  
ATOM   4491  CG  GLU A 634     -16.305  21.640  53.769  1.00  0.74           C  
ATOM   4492  CD  GLU A 634     -16.357  22.622  54.927  1.00  0.73           C  
ATOM   4493  OE1 GLU A 634     -17.196  22.441  55.839  1.00  0.75           O  
ATOM   4494  OE2 GLU A 634     -15.554  23.582  54.923  1.00  0.72           O  
ATOM   4495  N   PRO A 635     -15.490  18.901  51.683  1.00  0.83           N  
ATOM   4496  CA  PRO A 635     -14.315  18.076  51.975  1.00  0.83           C  
ATOM   4497  C   PRO A 635     -13.672  18.419  53.317  1.00  0.81           C  
ATOM   4498  CB  PRO A 635     -13.365  18.392  50.818  1.00  0.81           C  
ATOM   4499  O   PRO A 635     -13.604  19.593  53.691  1.00  0.77           O  
ATOM   4500  CG  PRO A 635     -13.775  19.750  50.347  1.00  0.79           C  
ATOM   4501  CD  PRO A 635     -15.233  19.941  50.654  1.00  0.79           C  
ATOM   4502  N   ALA A 636     -13.285  17.306  53.997  1.00  0.79           N  
ATOM   4503  CA  ALA A 636     -12.661  17.519  55.301  1.00  0.79           C  
ATOM   4504  C   ALA A 636     -11.433  18.417  55.181  1.00  0.77           C  
ATOM   4505  CB  ALA A 636     -12.279  16.183  55.933  1.00  0.77           C  
ATOM   4506  O   ALA A 636     -10.661  18.300  54.227  1.00  0.74           O  
ATOM   4507  N   GLU A 637     -11.266  19.336  56.060  1.00  0.71           N  
ATOM   4508  CA  GLU A 637     -10.125  20.243  56.138  1.00  0.70           C  
ATOM   4509  C   GLU A 637      -8.815  19.473  56.274  1.00  0.70           C  
ATOM   4510  CB  GLU A 637     -10.289  21.213  57.312  1.00  0.67           C  
ATOM   4511  O   GLU A 637      -8.724  18.527  57.060  1.00  0.66           O  
ATOM   4512  CG  GLU A 637      -9.348  22.408  57.258  1.00  0.64           C  
ATOM   4513  CD  GLU A 637      -9.582  23.407  58.380  1.00  0.63           C  
ATOM   4514  OE1 GLU A 637     -10.481  23.175  59.221  1.00  0.62           O  
ATOM   4515  OE2 GLU A 637      -8.862  24.429  58.418  1.00  0.57           O  
ATOM   4516  N   GLN A 638      -7.802  19.777  55.434  1.00  0.70           N  
ATOM   4517  CA  GLN A 638      -6.468  19.190  55.501  1.00  0.69           C  
ATOM   4518  C   GLN A 638      -5.412  20.256  55.777  1.00  0.68           C  
ATOM   4519  CB  GLN A 638      -6.141  18.450  54.203  1.00  0.66           C  
ATOM   4520  O   GLN A 638      -5.364  21.282  55.094  1.00  0.64           O  
ATOM   4521  CG  GLN A 638      -7.051  17.261  53.927  1.00  0.63           C  
ATOM   4522  CD  GLN A 638      -6.865  16.135  54.927  1.00  0.63           C  
ATOM   4523  NE2 GLN A 638      -7.953  15.445  55.253  1.00  0.57           N  
ATOM   4524  OE1 GLN A 638      -5.752  15.886  55.402  1.00  0.66           O  
ATOM   4525  N   HIS A 639      -4.619  20.229  56.987  1.00  0.62           N  
ATOM   4526  CA  HIS A 639      -3.661  21.199  57.505  1.00  0.61           C  
ATOM   4527  C   HIS A 639      -2.228  20.721  57.298  1.00  0.61           C  
ATOM   4528  CB  HIS A 639      -3.917  21.464  58.990  1.00  0.56           C  
ATOM   4529  O   HIS A 639      -1.278  21.429  57.640  1.00  0.57           O  
ATOM   4530  CG  HIS A 639      -5.201  22.183  59.258  1.00  0.53           C  
ATOM   4531  CD2 HIS A 639      -6.432  21.717  59.575  1.00  0.52           C  
ATOM   4532  ND1 HIS A 639      -5.309  23.556  59.209  1.00  0.54           N  
ATOM   4533  CE1 HIS A 639      -6.554  23.904  59.486  1.00  0.51           C  
ATOM   4534  NE2 HIS A 639      -7.256  22.806  59.712  1.00  0.44           N  
ATOM   4535  N   GLY A 640      -1.839  19.826  56.457  1.00  0.58           N  
ATOM   4536  CA  GLY A 640      -0.468  19.342  56.439  1.00  0.56           C  
ATOM   4537  C   GLY A 640       0.315  19.810  55.227  1.00  0.58           C  
ATOM   4538  O   GLY A 640      -0.257  20.014  54.154  1.00  0.55           O  
ATOM   4539  N   VAL A 641       1.620  20.333  55.378  1.00  0.57           N  
ATOM   4540  CA  VAL A 641       2.578  20.854  54.408  1.00  0.57           C  
ATOM   4541  C   VAL A 641       2.678  19.903  53.218  1.00  0.56           C  
ATOM   4542  CB  VAL A 641       3.972  21.062  55.042  1.00  0.53           C  
ATOM   4543  O   VAL A 641       2.976  20.328  52.099  1.00  0.54           O  
ATOM   4544  CG1 VAL A 641       4.600  22.365  54.550  1.00  0.46           C  
ATOM   4545  CG2 VAL A 641       3.870  21.057  56.567  1.00  0.48           C  
ATOM   4546  N   GLY A 642       2.175  18.731  53.253  1.00  0.56           N  
ATOM   4547  CA  GLY A 642       2.214  17.727  52.201  1.00  0.55           C  
ATOM   4548  C   GLY A 642       0.872  17.521  51.523  1.00  0.56           C  
ATOM   4549  O   GLY A 642       0.777  16.796  50.531  1.00  0.54           O  
ATOM   4550  N   GLY A 643      -0.189  18.283  52.002  1.00  0.66           N  
ATOM   4551  CA  GLY A 643      -1.543  18.059  51.523  1.00  0.65           C  
ATOM   4552  C   GLY A 643      -2.111  16.717  51.944  1.00  0.66           C  
ATOM   4553  O   GLY A 643      -1.458  15.959  52.664  1.00  0.63           O  
ATOM   4554  N   GLY A 644      -3.319  16.473  51.938  1.00  0.73           N  
ATOM   4555  CA  GLY A 644      -4.074  15.254  52.184  1.00  0.73           C  
ATOM   4556  C   GLY A 644      -5.208  15.046  51.199  1.00  0.74           C  
ATOM   4557  O   GLY A 644      -5.585  15.969  50.473  1.00  0.72           O  
ATOM   4558  N   CYS A 645      -5.638  13.863  51.118  1.00  0.77           N  
ATOM   4559  CA  CYS A 645      -6.862  13.516  50.404  1.00  0.79           C  
ATOM   4560  C   CYS A 645      -8.092  13.814  51.253  1.00  0.79           C  
ATOM   4561  CB  CYS A 645      -6.851  12.040  50.007  1.00  0.76           C  
ATOM   4562  O   CYS A 645      -8.130  13.477  52.438  1.00  0.78           O  
ATOM   4563  SG  CYS A 645      -5.606  11.630  48.764  1.00  0.77           S  
ATOM   4564  N   SER A 646      -8.940  14.522  50.719  1.00  0.83           N  
ATOM   4565  CA  SER A 646     -10.264  14.738  51.293  1.00  0.84           C  
ATOM   4566  C   SER A 646     -11.363  14.325  50.319  1.00  0.85           C  
ATOM   4567  CB  SER A 646     -10.445  16.205  51.686  1.00  0.82           C  
ATOM   4568  O   SER A 646     -11.119  14.200  49.117  1.00  0.84           O  
ATOM   4569  OG  SER A 646     -11.626  16.378  52.450  1.00  0.77           O  
ATOM   4570  N   THR A 647     -12.505  14.104  50.825  1.00  0.87           N  
ATOM   4571  CA  THR A 647     -13.591  13.588  49.999  1.00  0.89           C  
ATOM   4572  C   THR A 647     -14.824  14.481  50.106  1.00  0.89           C  
ATOM   4573  CB  THR A 647     -13.961  12.148  50.398  1.00  0.87           C  
ATOM   4574  O   THR A 647     -15.167  14.946  51.195  1.00  0.88           O  
ATOM   4575  CG2 THR A 647     -12.764  11.213  50.258  1.00  0.82           C  
ATOM   4576  OG1 THR A 647     -14.406  12.135  51.761  1.00  0.85           O  
ATOM   4577  N   SER A 648     -15.517  14.697  49.043  1.00  0.90           N  
ATOM   4578  CA  SER A 648     -16.857  15.273  48.982  1.00  0.91           C  
ATOM   4579  C   SER A 648     -17.888  14.231  48.562  1.00  0.92           C  
ATOM   4580  CB  SER A 648     -16.889  16.454  48.011  1.00  0.90           C  
ATOM   4581  O   SER A 648     -17.712  13.547  47.552  1.00  0.91           O  
ATOM   4582  OG  SER A 648     -15.947  17.443  48.390  1.00  0.87           O  
ATOM   4583  N   ASN A 649     -18.965  14.167  49.376  1.00  0.92           N  
ATOM   4584  CA  ASN A 649     -20.040  13.235  49.051  1.00  0.93           C  
ATOM   4585  C   ASN A 649     -20.834  13.698  47.833  1.00  0.94           C  
ATOM   4586  CB  ASN A 649     -20.970  13.049  50.252  1.00  0.92           C  
ATOM   4587  O   ASN A 649     -21.070  14.895  47.659  1.00  0.94           O  
ATOM   4588  CG  ASN A 649     -20.277  12.398  51.432  1.00  0.88           C  
ATOM   4589  ND2 ASN A 649     -20.634  12.823  52.638  1.00  0.91           N  
ATOM   4590  OD1 ASN A 649     -19.426  11.521  51.262  1.00  0.88           O  
ATOM   4591  N   LEU A 650     -21.293  12.733  47.060  1.00  0.96           N  
ATOM   4592  CA  LEU A 650     -22.317  12.955  46.045  1.00  0.96           C  
ATOM   4593  C   LEU A 650     -23.708  12.967  46.671  1.00  0.96           C  
ATOM   4594  CB  LEU A 650     -22.242  11.877  44.961  1.00  0.96           C  
ATOM   4595  O   LEU A 650     -23.932  12.342  47.710  1.00  0.95           O  
ATOM   4596  CG  LEU A 650     -20.952  11.829  44.141  1.00  0.96           C  
ATOM   4597  CD1 LEU A 650     -20.965  10.629  43.201  1.00  0.94           C  
ATOM   4598  CD2 LEU A 650     -20.767  13.125  43.359  1.00  0.94           C  
ATOM   4599  N   THR A 651     -24.679  13.587  46.028  1.00  0.96           N  
ATOM   4600  CA  THR A 651     -26.056  13.628  46.507  1.00  0.96           C  
ATOM   4601  C   THR A 651     -26.641  12.221  46.591  1.00  0.95           C  
ATOM   4602  CB  THR A 651     -26.939  14.499  45.595  1.00  0.95           C  
ATOM   4603  O   THR A 651     -27.568  11.974  47.364  1.00  0.94           O  
ATOM   4604  CG2 THR A 651     -26.547  15.970  45.692  1.00  0.89           C  
ATOM   4605  OG1 THR A 651     -26.789  14.065  44.237  1.00  0.90           O  
ATOM   4606  N   SER A 652     -26.186  11.306  45.881  1.00  0.96           N  
ATOM   4607  CA  SER A 652     -26.438   9.869  45.912  1.00  0.97           C  
ATOM   4608  C   SER A 652     -25.366   9.103  45.144  1.00  0.96           C  
ATOM   4609  CB  SER A 652     -27.817   9.554  45.330  1.00  0.96           C  
ATOM   4610  O   SER A 652     -24.712   9.658  44.260  1.00  0.96           O  
ATOM   4611  OG  SER A 652     -27.901   9.976  43.980  1.00  0.95           O  
ATOM   4612  N   SER A 653     -25.154   7.912  45.464  1.00  0.96           N  
ATOM   4613  CA  SER A 653     -24.255   7.053  44.701  1.00  0.97           C  
ATOM   4614  C   SER A 653     -24.726   6.902  43.258  1.00  0.96           C  
ATOM   4615  CB  SER A 653     -24.144   5.676  45.356  1.00  0.95           C  
ATOM   4616  O   SER A 653     -25.928   6.916  42.988  1.00  0.96           O  
ATOM   4617  OG  SER A 653     -23.703   5.791  46.698  1.00  0.84           O  
ATOM   4618  N   VAL A 654     -23.820   6.724  42.366  1.00  0.97           N  
ATOM   4619  CA  VAL A 654     -24.112   6.513  40.952  1.00  0.97           C  
ATOM   4620  C   VAL A 654     -23.239   5.385  40.406  1.00  0.96           C  
ATOM   4621  CB  VAL A 654     -23.893   7.802  40.128  1.00  0.96           C  
ATOM   4622  O   VAL A 654     -22.051   5.301  40.726  1.00  0.94           O  
ATOM   4623  CG1 VAL A 654     -22.439   8.262  40.222  1.00  0.91           C  
ATOM   4624  CG2 VAL A 654     -24.293   7.578  38.671  1.00  0.91           C  
ATOM   4625  N   THR A 655     -23.804   4.460  39.575  1.00  0.94           N  
ATOM   4626  CA  THR A 655     -23.055   3.462  38.819  1.00  0.95           C  
ATOM   4627  C   THR A 655     -22.647   4.010  37.455  1.00  0.93           C  
ATOM   4628  CB  THR A 655     -23.876   2.172  38.632  1.00  0.93           C  
ATOM   4629  O   THR A 655     -23.502   4.380  36.647  1.00  0.90           O  
ATOM   4630  CG2 THR A 655     -23.066   1.106  37.902  1.00  0.87           C  
ATOM   4631  OG1 THR A 655     -24.261   1.668  39.917  1.00  0.91           O  
ATOM   4632  N   LEU A 656     -21.334   4.078  37.261  1.00  0.93           N  
ATOM   4633  CA  LEU A 656     -20.725   4.513  36.008  1.00  0.94           C  
ATOM   4634  C   LEU A 656     -20.291   3.315  35.171  1.00  0.91           C  
ATOM   4635  CB  LEU A 656     -19.523   5.421  36.284  1.00  0.93           C  
ATOM   4636  O   LEU A 656     -19.634   2.402  35.678  1.00  0.89           O  
ATOM   4637  CG  LEU A 656     -19.793   6.664  37.133  1.00  0.94           C  
ATOM   4638  CD1 LEU A 656     -18.515   7.479  37.300  1.00  0.91           C  
ATOM   4639  CD2 LEU A 656     -20.896   7.510  36.507  1.00  0.91           C  
ATOM   4640  N   ALA A 657     -20.690   3.352  33.846  1.00  0.91           N  
ATOM   4641  CA  ALA A 657     -20.193   2.403  32.854  1.00  0.91           C  
ATOM   4642  C   ALA A 657     -18.745   2.708  32.480  1.00  0.89           C  
ATOM   4643  CB  ALA A 657     -21.076   2.423  31.609  1.00  0.88           C  
ATOM   4644  O   ALA A 657     -18.264   3.824  32.692  1.00  0.87           O  
ATOM   4645  N   PRO A 658     -17.967   1.730  31.894  1.00  0.87           N  
ATOM   4646  CA  PRO A 658     -16.648   2.056  31.348  1.00  0.88           C  
ATOM   4647  C   PRO A 658     -16.691   3.209  30.349  1.00  0.86           C  
ATOM   4648  CB  PRO A 658     -16.218   0.756  30.663  1.00  0.86           C  
ATOM   4649  O   PRO A 658     -17.534   3.220  29.448  1.00  0.84           O  
ATOM   4650  CG  PRO A 658     -16.954  -0.322  31.393  1.00  0.85           C  
ATOM   4651  CD  PRO A 658     -18.311   0.198  31.769  1.00  0.85           C  
ATOM   4652  N   GLY A 659     -15.828   4.094  30.607  1.00  0.87           N  
ATOM   4653  CA  GLY A 659     -15.785   5.250  29.727  1.00  0.88           C  
ATOM   4654  C   GLY A 659     -15.055   6.434  30.332  1.00  0.87           C  
ATOM   4655  O   GLY A 659     -14.561   6.356  31.459  1.00  0.86           O  
ATOM   4656  N   THR A 660     -14.993   7.592  29.565  1.00  0.86           N  
ATOM   4657  CA  THR A 660     -14.463   8.862  30.049  1.00  0.87           C  
ATOM   4658  C   THR A 660     -15.575   9.717  30.651  1.00  0.88           C  
ATOM   4659  CB  THR A 660     -13.766   9.643  28.920  1.00  0.86           C  
ATOM   4660  O   THR A 660     -16.642   9.868  30.054  1.00  0.87           O  
ATOM   4661  CG2 THR A 660     -13.152  10.937  29.445  1.00  0.82           C  
ATOM   4662  OG1 THR A 660     -12.729   8.831  28.355  1.00  0.84           O  
ATOM   4663  N   TYR A 661     -15.315  10.232  31.771  1.00  0.90           N  
ATOM   4664  CA  TYR A 661     -16.145  11.215  32.459  1.00  0.90           C  
ATOM   4665  C   TYR A 661     -15.335  12.454  32.821  1.00  0.90           C  
ATOM   4666  CB  TYR A 661     -16.763  10.608  33.722  1.00  0.90           C  
ATOM   4667  O   TYR A 661     -14.103  12.415  32.840  1.00  0.88           O  
ATOM   4668  CG  TYR A 661     -17.750   9.501  33.443  1.00  0.91           C  
ATOM   4669  CD1 TYR A 661     -19.116   9.764  33.360  1.00  0.91           C  
ATOM   4670  CD2 TYR A 661     -17.321   8.190  33.264  1.00  0.91           C  
ATOM   4671  CE1 TYR A 661     -20.030   8.747  33.105  1.00  0.91           C  
ATOM   4672  CE2 TYR A 661     -18.226   7.166  33.008  1.00  0.91           C  
ATOM   4673  OH  TYR A 661     -20.477   6.443  32.678  1.00  0.87           O  
ATOM   4674  CZ  TYR A 661     -19.576   7.453  32.930  1.00  0.91           C  
ATOM   4675  N   TYR A 662     -15.963  13.477  33.140  1.00  0.89           N  
ATOM   4676  CA  TYR A 662     -15.356  14.709  33.631  1.00  0.90           C  
ATOM   4677  C   TYR A 662     -15.823  15.019  35.048  1.00  0.90           C  
ATOM   4678  CB  TYR A 662     -15.691  15.881  32.703  1.00  0.89           C  
ATOM   4679  O   TYR A 662     -17.024  15.022  35.326  1.00  0.89           O  
ATOM   4680  CG  TYR A 662     -15.193  15.697  31.290  1.00  0.86           C  
ATOM   4681  CD1 TYR A 662     -13.890  16.040  30.939  1.00  0.83           C  
ATOM   4682  CD2 TYR A 662     -16.026  15.181  30.303  1.00  0.83           C  
ATOM   4683  CE1 TYR A 662     -13.428  15.874  29.637  1.00  0.83           C  
ATOM   4684  CE2 TYR A 662     -15.575  15.010  28.998  1.00  0.83           C  
ATOM   4685  OH  TYR A 662     -13.824  15.192  27.386  1.00  0.78           O  
ATOM   4686  CZ  TYR A 662     -14.276  15.359  28.676  1.00  0.81           C  
ATOM   4687  N   ILE A 663     -14.869  15.245  35.862  1.00  0.92           N  
ATOM   4688  CA  ILE A 663     -15.158  15.934  37.115  1.00  0.92           C  
ATOM   4689  C   ILE A 663     -14.997  17.440  36.925  1.00  0.91           C  
ATOM   4690  CB  ILE A 663     -14.242  15.437  38.257  1.00  0.91           C  
ATOM   4691  O   ILE A 663     -13.908  17.918  36.597  1.00  0.90           O  
ATOM   4692  CG1 ILE A 663     -14.347  13.914  38.401  1.00  0.91           C  
ATOM   4693  CG2 ILE A 663     -14.592  16.137  39.573  1.00  0.91           C  
ATOM   4694  CD1 ILE A 663     -13.313  13.309  39.341  1.00  0.89           C  
ATOM   4695  N   ALA A 664     -16.124  18.137  37.072  1.00  0.91           N  
ATOM   4696  CA  ALA A 664     -16.112  19.596  37.009  1.00  0.91           C  
ATOM   4697  C   ALA A 664     -16.472  20.207  38.360  1.00  0.91           C  
ATOM   4698  CB  ALA A 664     -17.075  20.090  35.932  1.00  0.90           C  
ATOM   4699  O   ALA A 664     -17.329  19.684  39.076  1.00  0.91           O  
ATOM   4700  N   TRP A 665     -15.837  21.297  38.714  1.00  0.90           N  
ATOM   4701  CA  TRP A 665     -16.099  21.919  40.008  1.00  0.90           C  
ATOM   4702  C   TRP A 665     -15.936  23.433  39.928  1.00  0.90           C  
ATOM   4703  CB  TRP A 665     -15.164  21.348  41.078  1.00  0.89           C  
ATOM   4704  O   TRP A 665     -15.274  23.945  39.022  1.00  0.88           O  
ATOM   4705  CG  TRP A 665     -13.710  21.602  40.815  1.00  0.86           C  
ATOM   4706  CD1 TRP A 665     -12.947  22.621  41.315  1.00  0.82           C  
ATOM   4707  CD2 TRP A 665     -12.844  20.825  39.982  1.00  0.83           C  
ATOM   4708  CE2 TRP A 665     -11.569  21.431  40.024  1.00  0.85           C  
ATOM   4709  CE3 TRP A 665     -13.024  19.674  39.203  1.00  0.85           C  
ATOM   4710  NE1 TRP A 665     -11.659  22.523  40.844  1.00  0.85           N  
ATOM   4711  CH2 TRP A 665     -10.680  19.795  38.563  1.00  0.81           C  
ATOM   4712  CZ2 TRP A 665     -10.477  20.922  39.317  1.00  0.82           C  
ATOM   4713  CZ3 TRP A 665     -11.936  19.169  38.500  1.00  0.82           C  
ATOM   4714  N   ARG A 666     -16.484  24.154  40.854  1.00  0.88           N  
ATOM   4715  CA  ARG A 666     -16.275  25.556  41.201  1.00  0.88           C  
ATOM   4716  C   ARG A 666     -16.118  25.729  42.708  1.00  0.88           C  
ATOM   4717  CB  ARG A 666     -17.434  26.415  40.692  1.00  0.87           C  
ATOM   4718  O   ARG A 666     -17.034  25.417  43.473  1.00  0.86           O  
ATOM   4719  CG  ARG A 666     -17.266  27.901  40.966  1.00  0.85           C  
ATOM   4720  CD  ARG A 666     -18.471  28.702  40.491  1.00  0.84           C  
ATOM   4721  NE  ARG A 666     -18.398  30.094  40.925  1.00  0.81           N  
ATOM   4722  NH1 ARG A 666     -20.680  30.351  41.179  1.00  0.76           N  
ATOM   4723  NH2 ARG A 666     -19.269  32.101  41.624  1.00  0.76           N  
ATOM   4724  CZ  ARG A 666     -19.449  30.845  41.242  1.00  0.80           C  
ATOM   4725  N   PHE A 667     -15.000  26.318  43.088  1.00  0.85           N  
ATOM   4726  CA  PHE A 667     -14.798  26.714  44.477  1.00  0.85           C  
ATOM   4727  C   PHE A 667     -15.050  28.207  44.656  1.00  0.83           C  
ATOM   4728  CB  PHE A 667     -13.379  26.363  44.937  1.00  0.83           C  
ATOM   4729  O   PHE A 667     -14.442  29.031  43.970  1.00  0.81           O  
ATOM   4730  CG  PHE A 667     -13.062  24.894  44.858  1.00  0.83           C  
ATOM   4731  CD1 PHE A 667     -13.998  23.945  45.252  1.00  0.80           C  
ATOM   4732  CD2 PHE A 667     -11.828  24.462  44.391  1.00  0.81           C  
ATOM   4733  CE1 PHE A 667     -13.707  22.584  45.180  1.00  0.81           C  
ATOM   4734  CE2 PHE A 667     -11.530  23.104  44.316  1.00  0.81           C  
ATOM   4735  CZ  PHE A 667     -12.471  22.167  44.713  1.00  0.79           C  
ATOM   4736  N   ASN A 668     -16.088  28.472  45.393  1.00  0.83           N  
ATOM   4737  CA  ASN A 668     -16.348  29.815  45.900  1.00  0.82           C  
ATOM   4738  C   ASN A 668     -15.796  29.998  47.310  1.00  0.81           C  
ATOM   4739  CB  ASN A 668     -17.848  30.116  45.874  1.00  0.81           C  
ATOM   4740  O   ASN A 668     -16.175  29.271  48.230  1.00  0.78           O  
ATOM   4741  CG  ASN A 668     -18.154  31.581  46.120  1.00  0.78           C  
ATOM   4742  ND2 ASN A 668     -19.385  31.870  46.526  1.00  0.74           N  
ATOM   4743  OD1 ASN A 668     -17.291  32.445  45.947  1.00  0.75           O  
ATOM   4744  N   TYR A 669     -14.863  30.738  47.489  1.00  0.77           N  
ATOM   4745  CA  TYR A 669     -14.189  31.014  48.753  1.00  0.77           C  
ATOM   4746  C   TYR A 669     -13.840  32.493  48.872  1.00  0.76           C  
ATOM   4747  CB  TYR A 669     -12.920  30.166  48.882  1.00  0.74           C  
ATOM   4748  O   TYR A 669     -13.943  33.242  47.898  1.00  0.70           O  
ATOM   4749  CG  TYR A 669     -11.930  30.379  47.763  1.00  0.70           C  
ATOM   4750  CD1 TYR A 669     -12.075  29.720  46.544  1.00  0.67           C  
ATOM   4751  CD2 TYR A 669     -10.849  31.239  47.922  1.00  0.67           C  
ATOM   4752  CE1 TYR A 669     -11.164  29.912  45.511  1.00  0.63           C  
ATOM   4753  CE2 TYR A 669      -9.932  31.439  46.895  1.00  0.64           C  
ATOM   4754  OH  TYR A 669      -9.194  30.966  44.675  1.00  0.50           O  
ATOM   4755  CZ  TYR A 669     -10.098  30.772  45.695  1.00  0.62           C  
ATOM   4756  N   THR A 670     -13.767  33.169  50.046  1.00  0.67           N  
ATOM   4757  CA  THR A 670     -13.310  34.527  50.320  1.00  0.66           C  
ATOM   4758  C   THR A 670     -11.856  34.706  49.893  1.00  0.66           C  
ATOM   4759  CB  THR A 670     -13.455  34.874  51.814  1.00  0.63           C  
ATOM   4760  O   THR A 670     -10.985  33.934  50.299  1.00  0.61           O  
ATOM   4761  CG2 THR A 670     -14.037  36.271  52.000  1.00  0.57           C  
ATOM   4762  OG1 THR A 670     -14.323  33.920  52.438  1.00  0.59           O  
ATOM   4763  N   ALA A 671     -11.653  35.425  48.918  1.00  0.56           N  
ATOM   4764  CA  ALA A 671     -10.390  35.924  48.380  1.00  0.54           C  
ATOM   4765  C   ALA A 671      -9.501  36.478  49.490  1.00  0.56           C  
ATOM   4766  CB  ALA A 671     -10.648  36.996  47.324  1.00  0.50           C  
ATOM   4767  O   ALA A 671      -8.729  37.413  49.267  1.00  0.53           O  
ATOM   4768  N   SER A 672      -9.527  35.745  50.650  1.00  0.52           N  
ATOM   4769  CA  SER A 672      -8.159  35.901  51.133  1.00  0.52           C  
ATOM   4770  C   SER A 672      -7.242  34.830  50.554  1.00  0.52           C  
ATOM   4771  CB  SER A 672      -8.121  35.845  52.661  1.00  0.50           C  
ATOM   4772  O   SER A 672      -7.611  33.655  50.494  1.00  0.51           O  
ATOM   4773  OG  SER A 672      -6.786  35.905  53.133  1.00  0.53           O  
ATOM   4774  N   PRO A 673      -6.383  35.044  49.725  1.00  0.48           N  
ATOM   4775  CA  PRO A 673      -5.303  34.224  49.170  1.00  0.47           C  
ATOM   4776  C   PRO A 673      -4.824  33.146  50.138  1.00  0.48           C  
ATOM   4777  CB  PRO A 673      -4.194  35.243  48.894  1.00  0.44           C  
ATOM   4778  O   PRO A 673      -4.225  32.153  49.715  1.00  0.45           O  
ATOM   4779  CG  PRO A 673      -4.810  36.570  49.198  1.00  0.41           C  
ATOM   4780  CD  PRO A 673      -6.146  36.339  49.844  1.00  0.42           C  
ATOM   4781  N   ALA A 674      -5.255  33.088  51.401  1.00  0.51           N  
ATOM   4782  CA  ALA A 674      -4.770  32.104  52.366  1.00  0.50           C  
ATOM   4783  C   ALA A 674      -5.789  30.986  52.568  1.00  0.51           C  
ATOM   4784  CB  ALA A 674      -4.451  32.777  53.698  1.00  0.47           C  
ATOM   4785  O   ALA A 674      -5.423  29.858  52.906  1.00  0.49           O  
ATOM   4786  N   ASP A 675      -7.099  31.175  52.085  1.00  0.55           N  
ATOM   4787  CA  ASP A 675      -8.177  30.330  52.590  1.00  0.54           C  
ATOM   4788  C   ASP A 675      -8.847  29.559  51.455  1.00  0.55           C  
ATOM   4789  CB  ASP A 675      -9.213  31.171  53.338  1.00  0.50           C  
ATOM   4790  O   ASP A 675      -9.816  28.830  51.680  1.00  0.52           O  
ATOM   4791  CG  ASP A 675      -8.643  31.860  54.566  1.00  0.47           C  
ATOM   4792  OD1 ASP A 675      -7.686  31.331  55.172  1.00  0.48           O  
ATOM   4793  OD2 ASP A 675      -9.157  32.939  54.931  1.00  0.51           O  
ATOM   4794  N   GLY A 676      -8.353  29.654  50.229  1.00  0.63           N  
ATOM   4795  CA  GLY A 676      -9.046  28.844  49.239  1.00  0.62           C  
ATOM   4796  C   GLY A 676      -8.400  27.489  49.020  1.00  0.64           C  
ATOM   4797  O   GLY A 676      -7.241  27.281  49.384  1.00  0.61           O  
ATOM   4798  N   PRO A 677      -9.150  26.480  48.728  1.00  0.73           N  
ATOM   4799  CA  PRO A 677      -8.611  25.132  48.531  1.00  0.72           C  
ATOM   4800  C   PRO A 677      -7.485  25.092  47.501  1.00  0.73           C  
ATOM   4801  CB  PRO A 677      -9.824  24.335  48.046  1.00  0.70           C  
ATOM   4802  O   PRO A 677      -7.669  25.528  46.361  1.00  0.69           O  
ATOM   4803  CG  PRO A 677     -10.705  25.345  47.383  1.00  0.69           C  
ATOM   4804  CD  PRO A 677     -10.473  26.679  48.032  1.00  0.67           C  
ATOM   4805  N   LEU A 678      -6.323  24.676  47.988  1.00  0.71           N  
ATOM   4806  CA  LEU A 678      -5.171  24.363  47.151  1.00  0.72           C  
ATOM   4807  C   LEU A 678      -5.203  22.904  46.706  1.00  0.72           C  
ATOM   4808  CB  LEU A 678      -3.868  24.651  47.901  1.00  0.69           C  
ATOM   4809  O   LEU A 678      -5.046  21.997  47.526  1.00  0.70           O  
ATOM   4810  CG  LEU A 678      -2.946  25.701  47.281  1.00  0.64           C  
ATOM   4811  CD1 LEU A 678      -2.752  26.870  48.240  1.00  0.59           C  
ATOM   4812  CD2 LEU A 678      -1.604  25.081  46.907  1.00  0.59           C  
ATOM   4813  N   LEU A 679      -5.430  22.714  45.396  1.00  0.78           N  
ATOM   4814  CA  LEU A 679      -5.428  21.355  44.864  1.00  0.78           C  
ATOM   4815  C   LEU A 679      -4.062  21.000  44.287  1.00  0.78           C  
ATOM   4816  CB  LEU A 679      -6.506  21.199  43.788  1.00  0.76           C  
ATOM   4817  O   LEU A 679      -3.385  21.854  43.712  1.00  0.75           O  
ATOM   4818  CG  LEU A 679      -7.943  21.040  44.285  1.00  0.73           C  
ATOM   4819  CD1 LEU A 679      -8.923  21.617  43.269  1.00  0.69           C  
ATOM   4820  CD2 LEU A 679      -8.254  19.573  44.562  1.00  0.70           C  
ATOM   4821  N   MET A 680      -3.602  19.797  44.467  1.00  0.75           N  
ATOM   4822  CA  MET A 680      -2.435  19.272  43.764  1.00  0.75           C  
ATOM   4823  C   MET A 680      -2.622  19.366  42.253  1.00  0.75           C  
ATOM   4824  CB  MET A 680      -2.171  17.820  44.168  1.00  0.73           C  
ATOM   4825  O   MET A 680      -3.633  18.909  41.719  1.00  0.72           O  
ATOM   4826  CG  MET A 680      -0.700  17.439  44.160  1.00  0.67           C  
ATOM   4827  SD  MET A 680      -0.419  15.708  44.700  1.00  0.59           S  
ATOM   4828  CE  MET A 680      -1.943  15.415  45.640  1.00  0.55           C  
ATOM   4829  N   ALA A 681      -1.721  19.956  41.574  1.00  0.74           N  
ATOM   4830  CA  ALA A 681      -1.763  20.182  40.131  1.00  0.73           C  
ATOM   4831  C   ALA A 681      -0.389  19.970  39.503  1.00  0.74           C  
ATOM   4832  CB  ALA A 681      -2.273  21.588  39.827  1.00  0.72           C  
ATOM   4833  O   ALA A 681       0.637  20.149  40.163  1.00  0.71           O  
ATOM   4834  N   PHE A 682      -0.354  19.369  38.384  1.00  0.69           N  
ATOM   4835  CA  PHE A 682       0.753  19.386  37.434  1.00  0.68           C  
ATOM   4836  C   PHE A 682       0.518  20.429  36.348  1.00  0.68           C  
ATOM   4837  CB  PHE A 682       0.940  18.003  36.801  1.00  0.65           C  
ATOM   4838  O   PHE A 682      -0.502  20.396  35.657  1.00  0.64           O  
ATOM   4839  CG  PHE A 682       2.121  17.915  35.872  1.00  0.61           C  
ATOM   4840  CD1 PHE A 682       3.405  17.740  36.373  1.00  0.57           C  
ATOM   4841  CD2 PHE A 682       1.947  18.008  34.498  1.00  0.58           C  
ATOM   4842  CE1 PHE A 682       4.500  17.659  35.516  1.00  0.54           C  
ATOM   4843  CE2 PHE A 682       3.036  17.927  33.635  1.00  0.56           C  
ATOM   4844  CZ  PHE A 682       4.312  17.754  34.146  1.00  0.53           C  
ATOM   4845  N   GLU A 683       1.343  21.390  36.315  1.00  0.58           N  
ATOM   4846  CA  GLU A 683       1.470  22.353  35.226  1.00  0.56           C  
ATOM   4847  C   GLU A 683       2.091  21.709  33.990  1.00  0.58           C  
ATOM   4848  CB  GLU A 683       2.305  23.558  35.667  1.00  0.52           C  
ATOM   4849  O   GLU A 683       3.158  21.097  34.072  1.00  0.55           O  
ATOM   4850  CG  GLU A 683       1.617  24.897  35.445  1.00  0.49           C  
ATOM   4851  CD  GLU A 683       2.430  26.079  35.949  1.00  0.50           C  
ATOM   4852  OE1 GLU A 683       3.589  25.881  36.378  1.00  0.51           O  
ATOM   4853  OE2 GLU A 683       1.902  27.214  35.916  1.00  0.41           O  
ATOM   4854  N   SER A 684       1.388  21.610  32.948  1.00  0.55           N  
ATOM   4855  CA  SER A 684       1.952  21.415  31.616  1.00  0.54           C  
ATOM   4856  C   SER A 684       1.700  22.628  30.727  1.00  0.55           C  
ATOM   4857  CB  SER A 684       1.365  20.163  30.963  1.00  0.51           C  
ATOM   4858  O   SER A 684       0.561  22.890  30.333  1.00  0.53           O  
ATOM   4859  OG  SER A 684       1.133  20.379  29.581  1.00  0.51           O  
ATOM   4860  N   THR A 685       2.466  23.614  30.982  1.00  0.51           N  
ATOM   4861  CA  THR A 685       2.420  24.783  30.111  1.00  0.49           C  
ATOM   4862  C   THR A 685       2.577  24.375  28.649  1.00  0.51           C  
ATOM   4863  CB  THR A 685       3.515  25.800  30.483  1.00  0.47           C  
ATOM   4864  O   THR A 685       2.139  25.094  27.748  1.00  0.49           O  
ATOM   4865  CG2 THR A 685       3.158  26.550  31.762  1.00  0.42           C  
ATOM   4866  OG1 THR A 685       4.755  25.109  30.678  1.00  0.43           O  
ATOM   4867  N   ASP A 686       3.013  22.997  28.401  1.00  0.46           N  
ATOM   4868  CA  ASP A 686       3.590  22.781  27.078  1.00  0.47           C  
ATOM   4869  C   ASP A 686       3.013  21.526  26.426  1.00  0.46           C  
ATOM   4870  CB  ASP A 686       5.114  22.674  27.168  1.00  0.42           C  
ATOM   4871  O   ASP A 686       3.603  20.978  25.493  1.00  0.44           O  
ATOM   4872  CG  ASP A 686       5.799  24.027  27.249  1.00  0.40           C  
ATOM   4873  OD1 ASP A 686       5.203  25.039  26.822  1.00  0.41           O  
ATOM   4874  OD2 ASP A 686       6.946  24.080  27.743  1.00  0.45           O  
ATOM   4875  N   VAL A 687       1.937  21.006  26.928  1.00  0.47           N  
ATOM   4876  CA  VAL A 687       1.344  19.905  26.177  1.00  0.48           C  
ATOM   4877  C   VAL A 687       0.105  20.396  25.431  1.00  0.48           C  
ATOM   4878  CB  VAL A 687       0.976  18.721  27.099  1.00  0.46           C  
ATOM   4879  O   VAL A 687      -0.928  20.674  26.046  1.00  0.46           O  
ATOM   4880  CG1 VAL A 687       0.878  17.423  26.299  1.00  0.42           C  
ATOM   4881  CG2 VAL A 687       2.001  18.583  28.223  1.00  0.43           C  
ATOM   4882  N   SER A 688       0.299  21.083  24.314  1.00  0.46           N  
ATOM   4883  CA  SER A 688      -0.764  21.285  23.334  1.00  0.46           C  
ATOM   4884  C   SER A 688      -1.629  20.037  23.193  1.00  0.46           C  
ATOM   4885  CB  SER A 688      -0.175  21.663  21.975  1.00  0.44           C  
ATOM   4886  O   SER A 688      -1.115  18.918  23.169  1.00  0.44           O  
ATOM   4887  OG  SER A 688      -0.907  21.057  20.923  1.00  0.42           O  
ATOM   4888  N   ALA A 689      -2.936  20.136  23.564  1.00  0.47           N  
ATOM   4889  CA  ALA A 689      -3.958  19.120  23.329  1.00  0.47           C  
ATOM   4890  C   ALA A 689      -3.610  18.263  22.115  1.00  0.48           C  
ATOM   4891  CB  ALA A 689      -5.325  19.773  23.140  1.00  0.45           C  
ATOM   4892  O   ALA A 689      -4.010  17.099  22.034  1.00  0.46           O  
ATOM   4893  N   THR A 690      -2.716  18.744  21.243  1.00  0.47           N  
ATOM   4894  CA  THR A 690      -2.374  18.161  19.951  1.00  0.48           C  
ATOM   4895  C   THR A 690      -1.169  17.233  20.078  1.00  0.47           C  
ATOM   4896  CB  THR A 690      -2.076  19.253  18.906  1.00  0.44           C  
ATOM   4897  O   THR A 690      -0.954  16.367  19.228  1.00  0.46           O  
ATOM   4898  CG2 THR A 690      -3.366  19.832  18.334  1.00  0.41           C  
ATOM   4899  OG1 THR A 690      -1.326  20.306  19.525  1.00  0.41           O  
ATOM   4900  N   LEU A 691      -0.342  17.249  21.191  1.00  0.47           N  
ATOM   4901  CA  LEU A 691       0.932  16.539  21.183  1.00  0.48           C  
ATOM   4902  C   LEU A 691       0.721  15.043  21.393  1.00  0.47           C  
ATOM   4903  CB  LEU A 691       1.861  17.092  22.267  1.00  0.43           C  
ATOM   4904  O   LEU A 691       1.484  14.225  20.872  1.00  0.45           O  
ATOM   4905  CG  LEU A 691       2.959  18.047  21.796  1.00  0.42           C  
ATOM   4906  CD1 LEU A 691       3.148  19.175  22.805  1.00  0.38           C  
ATOM   4907  CD2 LEU A 691       4.266  17.293  21.577  1.00  0.41           C  
ATOM   4908  N   TYR A 692      -0.425  14.573  21.916  1.00  0.45           N  
ATOM   4909  CA  TYR A 692      -0.561  13.124  22.007  1.00  0.46           C  
ATOM   4910  C   TYR A 692      -1.708  12.628  21.135  1.00  0.46           C  
ATOM   4911  CB  TYR A 692      -0.787  12.695  23.460  1.00  0.43           C  
ATOM   4912  O   TYR A 692      -2.142  11.480  21.262  1.00  0.44           O  
ATOM   4913  CG  TYR A 692       0.379  12.997  24.370  1.00  0.42           C  
ATOM   4914  CD1 TYR A 692       1.572  12.285  24.266  1.00  0.39           C  
ATOM   4915  CD2 TYR A 692       0.289  13.994  25.336  1.00  0.41           C  
ATOM   4916  CE1 TYR A 692       2.648  12.559  25.104  1.00  0.43           C  
ATOM   4917  CE2 TYR A 692       1.359  14.276  26.180  1.00  0.44           C  
ATOM   4918  OH  TYR A 692       3.594  13.830  26.888  1.00  0.40           O  
ATOM   4919  CZ  TYR A 692       2.532  13.555  26.056  1.00  0.39           C  
ATOM   4920  N   GLY A 693      -2.071  13.358  20.021  1.00  0.43           N  
ATOM   4921  CA  GLY A 693      -3.103  12.855  19.128  1.00  0.42           C  
ATOM   4922  C   GLY A 693      -4.404  12.536  19.839  1.00  0.43           C  
ATOM   4923  O   GLY A 693      -5.307  11.935  19.253  1.00  0.40           O  
ATOM   4924  N   LEU A 694      -4.592  13.000  21.103  1.00  0.42           N  
ATOM   4925  CA  LEU A 694      -5.847  12.844  21.830  1.00  0.42           C  
ATOM   4926  C   LEU A 694      -6.736  14.070  21.648  1.00  0.42           C  
ATOM   4927  CB  LEU A 694      -5.579  12.609  23.319  1.00  0.39           C  
ATOM   4928  O   LEU A 694      -6.825  14.915  22.542  1.00  0.40           O  
ATOM   4929  CG  LEU A 694      -4.816  11.334  23.677  1.00  0.37           C  
ATOM   4930  CD1 LEU A 694      -4.478  11.318  25.164  1.00  0.35           C  
ATOM   4931  CD2 LEU A 694      -5.626  10.100  23.295  1.00  0.37           C  
ATOM   4932  N   ASN A 695      -6.800  14.724  20.474  1.00  0.40           N  
ATOM   4933  CA  ASN A 695      -7.724  15.770  20.048  1.00  0.41           C  
ATOM   4934  C   ASN A 695      -9.157  15.459  20.473  1.00  0.40           C  
ATOM   4935  CB  ASN A 695      -7.651  15.967  18.532  1.00  0.35           C  
ATOM   4936  O   ASN A 695      -9.987  16.363  20.578  1.00  0.37           O  
ATOM   4937  CG  ASN A 695      -6.415  16.732  18.102  1.00  0.33           C  
ATOM   4938  ND2 ASN A 695      -5.997  16.533  16.858  1.00  0.28           N
[truncated: 20,930 more chars]
