# Supplementary material for: DepoScope: Accurate phage depolymerase annotation and domain delineation using large language models
Source: PLoS Comput Biol. 2024 Aug 5;20(8):e1011831. doi: 10.1371/journal.pcbi.1011831 (PMC11326577; doi:10.1371/journal.pcbi.1011831)
Supplement: S1 Data — (ZIP) [file pcbi.1011831.s003.zip › FN_FP_deposcope_032024/False_positives/NC_019526.1__YP_007007253.pdb]

PARENT N/A
ATOM      1  N   MET A   1     -32.608  -1.035  15.168  1.00  0.25           N  
ATOM      2  CA  MET A   1     -33.067  -1.162  16.548  1.00  0.31           C  
ATOM      3  C   MET A   1     -32.581   0.011  17.393  1.00  0.25           C  
ATOM      4  CB  MET A   1     -32.585  -2.480  17.157  1.00  0.25           C  
ATOM      5  O   MET A   1     -31.378   0.256  17.489  1.00  0.26           O  
ATOM      6  CG  MET A   1     -33.683  -3.517  17.323  1.00  0.28           C  
ATOM      7  SD  MET A   1     -33.059  -5.098  18.013  1.00  0.20           S  
ATOM      8  CE  MET A   1     -34.392  -6.219  17.503  1.00  0.28           C  
ATOM      9  N   SER A   2     -33.272   1.289  17.272  1.00  0.43           N  
ATOM     10  CA  SER A   2     -33.232   2.589  17.935  1.00  0.44           C  
ATOM     11  C   SER A   2     -32.729   2.462  19.369  1.00  0.43           C  
ATOM     12  CB  SER A   2     -34.617   3.238  17.927  1.00  0.40           C  
ATOM     13  O   SER A   2     -33.300   1.717  20.169  1.00  0.42           O  
ATOM     14  OG  SER A   2     -35.606   2.318  18.355  1.00  0.46           O  
ATOM     15  N   ILE A   3     -31.368   2.541  19.677  1.00  0.43           N  
ATOM     16  CA  ILE A   3     -31.103   2.741  21.097  1.00  0.47           C  
ATOM     17  C   ILE A   3     -30.917   4.230  21.382  1.00  0.43           C  
ATOM     18  CB  ILE A   3     -29.859   1.948  21.557  1.00  0.39           C  
ATOM     19  O   ILE A   3     -30.010   4.864  20.839  1.00  0.42           O  
ATOM     20  CG1 ILE A   3     -30.058   0.449  21.304  1.00  0.37           C  
ATOM     21  CG2 ILE A   3     -29.562   2.220  23.035  1.00  0.37           C  
ATOM     22  CD1 ILE A   3     -28.827  -0.397  21.599  1.00  0.36           C  
ATOM     23  N   SER A   4     -32.198   4.864  21.887  1.00  0.42           N  
ATOM     24  CA  SER A   4     -32.453   6.206  22.400  1.00  0.43           C  
ATOM     25  C   SER A   4     -31.644   6.477  23.664  1.00  0.42           C  
ATOM     26  CB  SER A   4     -33.943   6.397  22.687  1.00  0.39           C  
ATOM     27  O   SER A   4     -31.770   5.754  24.655  1.00  0.41           O  
ATOM     28  OG  SER A   4     -34.149   6.793  24.032  1.00  0.43           O  
ATOM     29  N   PHE A   5     -30.408   7.118  23.660  1.00  0.50           N  
ATOM     30  CA  PHE A   5     -29.598   8.004  24.487  1.00  0.53           C  
ATOM     31  C   PHE A   5     -30.332   9.312  24.757  1.00  0.48           C  
ATOM     32  CB  PHE A   5     -28.251   8.287  23.815  1.00  0.45           C  
ATOM     33  O   PHE A   5     -30.408  10.179  23.884  1.00  0.46           O  
ATOM     34  CG  PHE A   5     -27.328   7.099  23.783  1.00  0.44           C  
ATOM     35  CD1 PHE A   5     -26.466   6.842  24.843  1.00  0.43           C  
ATOM     36  CD2 PHE A   5     -27.321   6.239  22.693  1.00  0.46           C  
ATOM     37  CE1 PHE A   5     -25.610   5.743  24.816  1.00  0.42           C  
ATOM     38  CE2 PHE A   5     -26.468   5.139  22.659  1.00  0.45           C  
ATOM     39  CZ  PHE A   5     -25.613   4.894  23.721  1.00  0.39           C  
ATOM     40  N   ASN A   6     -31.415   9.220  25.867  1.00  0.43           N  
ATOM     41  CA  ASN A   6     -31.990  10.460  26.377  1.00  0.43           C  
ATOM     42  C   ASN A   6     -31.651  10.672  27.849  1.00  0.43           C  
ATOM     43  CB  ASN A   6     -33.507  10.471  26.174  1.00  0.38           C  
ATOM     44  O   ASN A   6     -32.081   9.898  28.707  1.00  0.40           O  
ATOM     45  CG  ASN A   6     -33.918  11.137  24.876  1.00  0.37           C  
ATOM     46  ND2 ASN A   6     -35.123  10.833  24.409  1.00  0.40           N  
ATOM     47  OD1 ASN A   6     -33.158  11.917  24.297  1.00  0.42           O  
ATOM     48  N   HIS A   7     -30.508  11.504  28.150  1.00  0.47           N  
ATOM     49  CA  HIS A   7     -30.149  12.591  29.054  1.00  0.52           C  
ATOM     50  C   HIS A   7     -31.392  13.246  29.649  1.00  0.46           C  
ATOM     51  CB  HIS A   7     -29.304  13.637  28.324  1.00  0.42           C  
ATOM     52  O   HIS A   7     -32.223  13.789  28.918  1.00  0.44           O  
ATOM     53  CG  HIS A   7     -27.924  13.786  28.880  1.00  0.42           C  
ATOM     54  CD2 HIS A   7     -26.713  13.755  28.275  1.00  0.43           C  
ATOM     55  ND1 HIS A   7     -27.680  13.994  30.221  1.00  0.47           N  
ATOM     56  CE1 HIS A   7     -26.375  14.085  30.415  1.00  0.38           C  
ATOM     57  NE2 HIS A   7     -25.766  13.943  29.251  1.00  0.37           N  
ATOM     58  N   PRO A   8     -31.867  12.888  31.067  1.00  0.44           N  
ATOM     59  CA  PRO A   8     -32.606  13.783  31.960  1.00  0.45           C  
ATOM     60  C   PRO A   8     -32.571  13.325  33.416  1.00  0.44           C  
ATOM     61  CB  PRO A   8     -34.032  13.736  31.406  1.00  0.39           C  
ATOM     62  O   PRO A   8     -32.798  12.146  33.702  1.00  0.42           O  
ATOM     63  CG  PRO A   8     -34.045  12.560  30.484  1.00  0.39           C  
ATOM     64  CD  PRO A   8     -32.625  12.162  30.199  1.00  0.44           C  
ATOM     65  N   GLN A   9     -31.758  14.164  34.329  1.00  0.43           N  
ATOM     66  CA  GLN A   9     -32.124  14.662  35.651  1.00  0.46           C  
ATOM     67  C   GLN A   9     -32.640  13.534  36.540  1.00  0.43           C  
ATOM     68  CB  GLN A   9     -33.177  15.765  35.538  1.00  0.39           C  
ATOM     69  O   GLN A   9     -33.768  13.067  36.368  1.00  0.41           O  
ATOM     70  CG  GLN A   9     -32.611  17.116  35.122  1.00  0.40           C  
ATOM     71  CD  GLN A   9     -33.524  18.272  35.486  1.00  0.47           C  
ATOM     72  NE2 GLN A   9     -33.004  19.491  35.390  1.00  0.36           N  
ATOM     73  OE1 GLN A   9     -34.687  18.071  35.849  1.00  0.52           O  
ATOM     74  N   ASN A  10     -31.897  12.638  37.085  1.00  0.46           N  
ATOM     75  CA  ASN A  10     -32.530  11.937  38.197  1.00  0.48           C  
ATOM     76  C   ASN A  10     -31.641  11.935  39.438  1.00  0.46           C  
ATOM     77  CB  ASN A  10     -32.885  10.504  37.796  1.00  0.41           C  
ATOM     78  O   ASN A  10     -30.546  11.369  39.421  1.00  0.44           O  
ATOM     79  CG  ASN A  10     -34.158  10.425  36.978  1.00  0.40           C  
ATOM     80  ND2 ASN A  10     -34.306   9.349  36.213  1.00  0.40           N  
ATOM     81  OD1 ASN A  10     -35.002  11.323  37.032  1.00  0.43           O  
ATOM     82  N   THR A  11     -31.665  13.205  40.348  1.00  0.43           N  
ATOM     83  CA  THR A  11     -31.756  13.443  41.784  1.00  0.44           C  
ATOM     84  C   THR A  11     -31.717  12.126  42.554  1.00  0.43           C  
ATOM     85  CB  THR A  11     -33.040  14.212  42.143  1.00  0.39           C  
ATOM     86  O   THR A  11     -32.577  11.264  42.363  1.00  0.41           O  
ATOM     87  CG2 THR A  11     -32.739  15.379  43.079  1.00  0.37           C  
ATOM     88  OG1 THR A  11     -33.638  14.718  40.943  1.00  0.40           O  
ATOM     89  N   ILE A  12     -30.561  11.747  42.995  1.00  0.45           N  
ATOM     90  CA  ILE A  12     -30.229  10.751  44.008  1.00  0.49           C  
ATOM     91  C   ILE A  12     -30.647  11.258  45.386  1.00  0.45           C  
ATOM     92  CB  ILE A  12     -28.721  10.414  43.996  1.00  0.41           C  
ATOM     93  O   ILE A  12     -30.002  12.144  45.951  1.00  0.43           O  
ATOM     94  CG1 ILE A  12     -28.301   9.895  42.616  1.00  0.40           C  
ATOM     95  CG2 ILE A  12     -28.386   9.396  45.089  1.00  0.40           C  
ATOM     96  CD1 ILE A  12     -26.805   9.644  42.478  1.00  0.42           C  
ATOM     97  N   THR A  13     -32.008  11.112  45.760  1.00  0.40           N  
ATOM     98  CA  THR A  13     -32.609  11.338  47.070  1.00  0.42           C  
ATOM     99  C   THR A  13     -32.560  10.067  47.914  1.00  0.40           C  
ATOM    100  CB  THR A  13     -34.067  11.815  46.940  1.00  0.37           C  
ATOM    101  O   THR A  13     -32.995   9.003  47.469  1.00  0.38           O  
ATOM    102  CG2 THR A  13     -34.162  13.333  47.063  1.00  0.35           C  
ATOM    103  OG1 THR A  13     -34.582  11.418  45.664  1.00  0.36           O  
ATOM    104  N   SER A  14     -31.654  10.008  48.961  1.00  0.40           N  
ATOM    105  CA  SER A  14     -31.447   9.651  50.361  1.00  0.44           C  
ATOM    106  C   SER A  14     -32.766   9.630  51.127  1.00  0.39           C  
ATOM    107  CB  SER A  14     -30.477  10.628  51.026  1.00  0.37           C  
ATOM    108  O   SER A  14     -33.418  10.666  51.279  1.00  0.38           O  
ATOM    109  OG  SER A  14     -31.180  11.607  51.771  1.00  0.44           O  
ATOM    110  N   THR A  15     -33.557   8.483  51.061  1.00  0.40           N  
ATOM    111  CA  THR A  15     -34.543   8.373  52.131  1.00  0.42           C  
ATOM    112  C   THR A  15     -34.843   6.909  52.441  1.00  0.40           C  
ATOM    113  CB  THR A  15     -35.849   9.101  51.764  1.00  0.37           C  
ATOM    114  O   THR A  15     -35.290   6.163  51.568  1.00  0.39           O  
ATOM    115  CG2 THR A  15     -35.720  10.605  51.980  1.00  0.36           C  
ATOM    116  OG1 THR A  15     -36.157   8.852  50.386  1.00  0.38           O  
ATOM    117  N   GLY A  16     -33.975   6.162  53.295  1.00  0.41           N  
ATOM    118  CA  GLY A  16     -34.682   5.345  54.268  1.00  0.41           C  
ATOM    119  C   GLY A  16     -34.329   3.872  54.178  1.00  0.41           C  
ATOM    120  O   GLY A  16     -34.222   3.319  53.081  1.00  0.38           O  
ATOM    121  N   ASN A  17     -33.460   3.292  55.127  1.00  0.40           N  
ATOM    122  CA  ASN A  17     -33.606   2.155  56.029  1.00  0.42           C  
ATOM    123  C   ASN A  17     -33.780   0.848  55.260  1.00  0.39           C  
ATOM    124  CB  ASN A  17     -34.785   2.372  56.980  1.00  0.35           C  
ATOM    125  O   ASN A  17     -34.688   0.724  54.436  1.00  0.37           O  
ATOM    126  CG  ASN A  17     -34.352   2.895  58.336  1.00  0.36           C  
ATOM    127  ND2 ASN A  17     -35.314   3.347  59.131  1.00  0.38           N  
ATOM    128  OD1 ASN A  17     -33.163   2.893  58.665  1.00  0.41           O  
ATOM    129  N   SER A  18     -32.588   0.001  54.871  1.00  0.38           N  
ATOM    130  CA  SER A  18     -32.603  -1.457  54.932  1.00  0.40           C  
ATOM    131  C   SER A  18     -32.375  -2.070  53.554  1.00  0.38           C  
ATOM    132  CB  SER A  18     -33.928  -1.956  55.509  1.00  0.34           C  
ATOM    133  O   SER A  18     -33.102  -1.766  52.606  1.00  0.36           O  
ATOM    134  OG  SER A  18     -35.021  -1.485  54.739  1.00  0.38           O  
ATOM    135  N   GLY A  19     -31.044  -2.253  53.064  1.00  0.38           N  
ATOM    136  CA  GLY A  19     -30.240  -3.153  52.252  1.00  0.40           C  
ATOM    137  C   GLY A  19     -30.731  -3.264  50.821  1.00  0.39           C  
ATOM    138  O   GLY A  19     -31.152  -4.338  50.385  1.00  0.38           O  
ATOM    139  N   SER A  20     -31.195  -2.219  50.074  1.00  0.40           N  
ATOM    140  CA  SER A  20     -31.588  -2.337  48.673  1.00  0.42           C  
ATOM    141  C   SER A  20     -30.698  -1.484  47.775  1.00  0.40           C  
ATOM    142  CB  SER A  20     -33.050  -1.930  48.490  1.00  0.36           C  
ATOM    143  O   SER A  20     -30.463  -0.308  48.062  1.00  0.38           O  
ATOM    144  OG  SER A  20     -33.370  -0.820  49.310  1.00  0.33           O  
ATOM    145  N   LEU A  21     -29.653  -2.207  47.117  1.00  0.43           N  
ATOM    146  CA  LEU A  21     -28.831  -2.069  45.920  1.00  0.46           C  
ATOM    147  C   LEU A  21     -29.560  -1.266  44.849  1.00  0.44           C  
ATOM    148  CB  LEU A  21     -28.449  -3.447  45.371  1.00  0.40           C  
ATOM    149  O   LEU A  21     -30.573  -1.719  44.310  1.00  0.43           O  
ATOM    150  CG  LEU A  21     -26.994  -3.875  45.568  1.00  0.39           C  
ATOM    151  CD1 LEU A  21     -26.930  -5.253  46.219  1.00  0.37           C  
ATOM    152  CD2 LEU A  21     -26.251  -3.873  44.236  1.00  0.39           C  
ATOM    153  N   ASN A  22     -29.599  -0.014  44.885  1.00  0.41           N  
ATOM    154  CA  ASN A  22     -29.971   0.963  43.867  1.00  0.44           C  
ATOM    155  C   ASN A  22     -29.193   0.746  42.572  1.00  0.41           C  
ATOM    156  CB  ASN A  22     -29.756   2.386  44.384  1.00  0.38           C  
ATOM    157  O   ASN A  22     -27.979   0.953  42.530  1.00  0.40           O  
ATOM    158  CG  ASN A  22     -30.822   2.816  45.373  1.00  0.37           C  
ATOM    159  ND2 ASN A  22     -30.423   3.588  46.377  1.00  0.34           N  
ATOM    160  OD1 ASN A  22     -31.994   2.456  45.237  1.00  0.37           O  
ATOM    161  N   LEU A  23     -29.560  -0.365  41.637  1.00  0.44           N  
ATOM    162  CA  LEU A  23     -29.266  -0.802  40.277  1.00  0.45           C  
ATOM    163  C   LEU A  23     -29.724   0.238  39.260  1.00  0.44           C  
ATOM    164  CB  LEU A  23     -29.939  -2.146  39.988  1.00  0.41           C  
ATOM    165  O   LEU A  23     -30.906   0.589  39.214  1.00  0.43           O  
ATOM    166  CG  LEU A  23     -29.005  -3.333  39.742  1.00  0.39           C  
ATOM    167  CD1 LEU A  23     -29.258  -4.429  40.771  1.00  0.38           C  
ATOM    168  CD2 LEU A  23     -29.185  -3.870  38.326  1.00  0.40           C  
ATOM    169  N   VAL A  24     -28.906   1.162  38.817  1.00  0.45           N  
ATOM    170  CA  VAL A  24     -28.994   1.964  37.601  1.00  0.48           C  
ATOM    171  C   VAL A  24     -29.369   1.072  36.420  1.00  0.45           C  
ATOM    172  CB  VAL A  24     -27.668   2.703  37.311  1.00  0.43           C  
ATOM    173  O   VAL A  24     -28.662   0.110  36.111  1.00  0.43           O  
ATOM    174  CG1 VAL A  24     -27.803   3.587  36.073  1.00  0.39           C  
ATOM    175  CG2 VAL A  24     -27.245   3.533  38.521  1.00  0.40           C  
ATOM    176  N   VAL A  25     -30.710   0.856  35.956  1.00  0.43           N  
ATOM    177  CA  VAL A  25     -31.488   0.337  34.836  1.00  0.44           C  
ATOM    178  C   VAL A  25     -31.044   1.011  33.541  1.00  0.43           C  
ATOM    179  CB  VAL A  25     -33.004   0.545  35.053  1.00  0.41           C  
ATOM    180  O   VAL A  25     -31.252   2.213  33.356  1.00  0.42           O  
ATOM    181  CG1 VAL A  25     -33.807  -0.149  33.954  1.00  0.38           C  
ATOM    182  CG2 VAL A  25     -33.421   0.031  36.430  1.00  0.38           C  
ATOM    183  N   LEU A  26     -29.932   0.574  32.924  1.00  0.44           N  
ATOM    184  CA  LEU A  26     -29.479   0.906  31.578  1.00  0.45           C  
ATOM    185  C   LEU A  26     -30.016  -0.096  30.561  1.00  0.43           C  
ATOM    186  CB  LEU A  26     -27.950   0.941  31.520  1.00  0.41           C  
ATOM    187  O   LEU A  26     -29.785  -1.300  30.689  1.00  0.42           O  
ATOM    188  CG  LEU A  26     -27.272   2.132  32.199  1.00  0.40           C  
ATOM    189  CD1 LEU A  26     -25.789   1.847  32.412  1.00  0.40           C  
ATOM    190  CD2 LEU A  26     -27.465   3.399  31.373  1.00  0.42           C  
ATOM    191  N   GLY A  27     -31.253  -0.027  30.046  1.00  0.41           N  
ATOM    192  CA  GLY A  27     -31.678  -0.508  28.741  1.00  0.41           C  
ATOM    193  C   GLY A  27     -33.031  -1.194  28.770  1.00  0.41           C  
ATOM    194  O   GLY A  27     -33.308  -1.995  29.666  1.00  0.39           O  
ATOM    195  N   GLY A  28     -34.055  -0.635  28.364  1.00  0.43           N  
ATOM    196  CA  GLY A  28     -35.343  -0.932  27.757  1.00  0.42           C  
ATOM    197  C   GLY A  28     -36.187   0.305  27.515  1.00  0.43           C  
ATOM    198  O   GLY A  28     -35.899   1.376  28.054  1.00  0.42           O  
ATOM    199  N   SER A  29     -36.743   0.428  26.212  1.00  0.45           N  
ATOM    200  CA  SER A  29     -37.779   1.401  25.879  1.00  0.45           C  
ATOM    201  C   SER A  29     -38.645   1.724  27.092  1.00  0.45           C  
ATOM    202  CB  SER A  29     -38.656   0.881  24.740  1.00  0.43           C  
ATOM    203  O   SER A  29     -38.839   0.876  27.966  1.00  0.44           O  
ATOM    204  OG  SER A  29     -40.010   1.251  24.938  1.00  0.48           O  
ATOM    205  N   PRO A  30     -38.903   2.943  27.452  1.00  0.51           N  
ATOM    206  CA  PRO A  30     -39.924   3.358  28.417  1.00  0.51           C  
ATOM    207  C   PRO A  30     -41.175   2.484  28.366  1.00  0.51           C  
ATOM    208  CB  PRO A  30     -40.244   4.794  27.995  1.00  0.48           C  
ATOM    209  O   PRO A  30     -41.904   2.385  29.356  1.00  0.50           O  
ATOM    210  CG  PRO A  30     -39.274   5.096  26.899  1.00  0.48           C  
ATOM    211  CD  PRO A  30     -38.557   3.827  26.534  1.00  0.49           C  
ATOM    212  N   THR A  31     -41.492   1.700  27.191  1.00  0.48           N  
ATOM    213  CA  THR A  31     -42.715   0.905  27.148  1.00  0.49           C  
ATOM    214  C   THR A  31     -42.405  -0.576  27.347  1.00  0.48           C  
ATOM    215  CB  THR A  31     -43.462   1.102  25.816  1.00  0.45           C  
ATOM    216  O   THR A  31     -43.302  -1.370  27.636  1.00  0.46           O  
ATOM    217  CG2 THR A  31     -44.110   2.481  25.747  1.00  0.43           C  
ATOM    218  OG1 THR A  31     -42.536   0.966  24.731  1.00  0.46           O  
ATOM    219  N   ASN A  32     -41.006  -0.931  27.636  1.00  0.51           N  
ATOM    220  CA  ASN A  32     -40.553  -2.287  27.926  1.00  0.51           C  
ATOM    221  C   ASN A  32     -39.147  -2.294  28.519  1.00  0.50           C  
ATOM    222  CB  ASN A  32     -40.602  -3.152  26.664  1.00  0.47           C  
ATOM    223  O   ASN A  32     -38.168  -2.512  27.803  1.00  0.48           O  
ATOM    224  CG  ASN A  32     -40.808  -4.622  26.971  1.00  0.44           C  
ATOM    225  ND2 ASN A  32     -41.021  -5.420  25.932  1.00  0.45           N  
ATOM    226  OD1 ASN A  32     -40.778  -5.037  28.133  1.00  0.47           O  
ATOM    227  N   PRO A  33     -38.958  -1.711  29.714  1.00  0.46           N  
ATOM    228  CA  PRO A  33     -37.755  -1.939  30.519  1.00  0.46           C  
ATOM    229  C   PRO A  33     -37.484  -3.421  30.768  1.00  0.46           C  
ATOM    230  CB  PRO A  33     -38.067  -1.213  31.831  1.00  0.43           C  
ATOM    231  O   PRO A  33     -38.323  -4.118  31.346  1.00  0.44           O  
ATOM    232  CG  PRO A  33     -39.558  -1.110  31.865  1.00  0.41           C  
ATOM    233  CD  PRO A  33     -40.075  -1.208  30.459  1.00  0.44           C  
ATOM    234  N   ARG A  34     -36.926  -4.161  29.904  1.00  0.45           N  
ATOM    235  CA  ARG A  34     -36.399  -5.465  30.294  1.00  0.45           C  
ATOM    236  C   ARG A  34     -35.105  -5.317  31.087  1.00  0.45           C  
ATOM    237  CB  ARG A  34     -36.161  -6.340  29.062  1.00  0.42           C  
ATOM    238  O   ARG A  34     -34.170  -4.649  30.641  1.00  0.43           O  
ATOM    239  CG  ARG A  34     -37.439  -6.818  28.390  1.00  0.40           C  
ATOM    240  CD  ARG A  34     -37.164  -7.915  27.371  1.00  0.42           C  
ATOM    241  NE  ARG A  34     -38.380  -8.315  26.668  1.00  0.40           N  
ATOM    242  NH1 ARG A  34     -37.433 -10.162  25.653  1.00  0.31           N  
ATOM    243  NH2 ARG A  34     -39.634  -9.645  25.279  1.00  0.26           N  
ATOM    244  CZ  ARG A  34     -38.480  -9.373  25.868  1.00  0.39           C  
ATOM    245  N   PRO A  35     -35.205  -5.270  32.452  1.00  0.43           N  
ATOM    246  CA  PRO A  35     -33.994  -5.517  33.238  1.00  0.42           C  
ATOM    247  C   PRO A  35     -32.968  -6.365  32.491  1.00  0.43           C  
ATOM    248  CB  PRO A  35     -34.520  -6.256  34.471  1.00  0.41           C  
ATOM    249  O   PRO A  35     -33.327  -7.368  31.868  1.00  0.42           O  
ATOM    250  CG  PRO A  35     -35.912  -6.661  34.110  1.00  0.39           C  
ATOM    251  CD  PRO A  35     -36.319  -5.916  32.871  1.00  0.42           C  
ATOM    252  N   ILE A  36     -32.067  -5.811  31.748  1.00  0.41           N  
ATOM    253  CA  ILE A  36     -30.976  -6.776  31.667  1.00  0.42           C  
ATOM    254  C   ILE A  36     -30.948  -7.630  32.933  1.00  0.41           C  
ATOM    255  CB  ILE A  36     -29.615  -6.076  31.463  1.00  0.39           C  
ATOM    256  O   ILE A  36     -30.794  -7.106  34.039  1.00  0.39           O  
ATOM    257  CG1 ILE A  36     -29.616  -5.279  30.153  1.00  0.37           C  
ATOM    258  CG2 ILE A  36     -28.474  -7.097  31.481  1.00  0.38           C  
ATOM    259  CD1 ILE A  36     -28.335  -4.493  29.906  1.00  0.37           C  
ATOM    260  N   ARG A  37     -31.803  -8.638  33.131  1.00  0.42           N  
ATOM    261  CA  ARG A  37     -31.390  -9.801  33.911  1.00  0.42           C  
ATOM    262  C   ARG A  37     -29.943 -10.176  33.610  1.00  0.42           C  
ATOM    263  CB  ARG A  37     -32.310 -10.991  33.629  1.00  0.40           C  
ATOM    264  O   ARG A  37     -29.631 -10.631  32.507  1.00  0.39           O  
ATOM    265  CG  ARG A  37     -33.243 -11.334  34.780  1.00  0.38           C  
ATOM    266  CD  ARG A  37     -34.095 -12.557  34.469  1.00  0.40           C  
ATOM    267  NE  ARG A  37     -35.058 -12.827  35.533  1.00  0.39           N  
ATOM    268  NH1 ARG A  37     -35.694 -14.892  34.716  1.00  0.31           N  
ATOM    269  NH2 ARG A  37     -36.642 -14.072  36.635  1.00  0.27           N  
ATOM    270  CZ  ARG A  37     -35.796 -13.930  35.625  1.00  0.37           C  
ATOM    271  N   PHE A  38     -29.049  -9.536  34.202  1.00  0.44           N  
ATOM    272  CA  PHE A  38     -27.784 -10.226  34.426  1.00  0.45           C  
ATOM    273  C   PHE A  38     -28.013 -11.562  35.122  1.00  0.44           C  
ATOM    274  CB  PHE A  38     -26.836  -9.356  35.257  1.00  0.42           C  
ATOM    275  O   PHE A  38     -28.685 -11.624  36.153  1.00  0.42           O  
ATOM    276  CG  PHE A  38     -26.420  -8.083  34.571  1.00  0.41           C  
ATOM    277  CD1 PHE A  38     -25.349  -8.072  33.685  1.00  0.40           C  
ATOM    278  CD2 PHE A  38     -27.101  -6.897  34.811  1.00  0.41           C  
ATOM    279  CE1 PHE A  38     -24.963  -6.895  33.048  1.00  0.41           C  
ATOM    280  CE2 PHE A  38     -26.721  -5.717  34.178  1.00  0.41           C  
ATOM    281  CZ  PHE A  38     -25.651  -5.718  33.298  1.00  0.40           C  
ATOM    282  N   ASN A  39     -28.236 -12.651  34.433  1.00  0.40           N  
ATOM    283  CA  ASN A  39     -28.078 -13.983  35.008  1.00  0.41           C  
ATOM    284  C   ASN A  39     -27.058 -13.986  36.142  1.00  0.40           C  
ATOM    285  CB  ASN A  39     -27.675 -14.989  33.928  1.00  0.38           C  
ATOM    286  O   ASN A  39     -26.005 -13.354  36.038  1.00  0.38           O  
ATOM    287  CG  ASN A  39     -28.811 -15.913  33.536  1.00  0.37           C  
ATOM    288  ND2 ASN A  39     -28.629 -16.648  32.445  1.00  0.35           N  
ATOM    289  OD1 ASN A  39     -29.845 -15.965  34.208  1.00  0.39           O  
ATOM    290  N   SER A  40     -27.510 -13.653  37.587  1.00  0.40           N  
ATOM    291  CA  SER A  40     -26.935 -13.872  38.910  1.00  0.40           C  
ATOM    292  C   SER A  40     -25.422 -14.046  38.833  1.00  0.40           C  
ATOM    293  CB  SER A  40     -27.565 -15.098  39.572  1.00  0.37           C  
ATOM    294  O   SER A  40     -24.721 -13.879  39.833  1.00  0.37           O  
ATOM    295  OG  SER A  40     -27.325 -16.264  38.804  1.00  0.34           O  
ATOM    296  N   SER A  41     -24.723 -13.930  37.758  1.00  0.43           N  
ATOM    297  CA  SER A  41     -23.267 -14.007  37.700  1.00  0.43           C  
ATOM    298  C   SER A  41     -22.678 -12.807  36.966  1.00  0.43           C  
ATOM    299  CB  SER A  41     -22.826 -15.301  37.015  1.00  0.40           C  
ATOM    300  O   SER A  41     -21.463 -12.599  36.982  1.00  0.41           O  
ATOM    301  OG  SER A  41     -23.742 -15.670  35.998  1.00  0.38           O  
ATOM    302  N   SER A  42     -23.502 -11.825  36.448  1.00  0.44           N  
ATOM    303  CA  SER A  42     -22.910 -10.738  35.675  1.00  0.43           C  
ATOM    304  C   SER A  42     -23.254  -9.380  36.278  1.00  0.43           C  
ATOM    305  CB  SER A  42     -23.381 -10.794  34.222  1.00  0.40           C  
ATOM    306  O   SER A  42     -22.880  -8.340  35.732  1.00  0.41           O  
ATOM    307  OG  SER A  42     -23.769 -12.111  33.869  1.00  0.37           O  
ATOM    308  N   VAL A  43     -23.910  -9.325  37.515  1.00  0.47           N  
ATOM    309  CA  VAL A  43     -24.089  -8.068  38.233  1.00  0.47           C  
ATOM    310  C   VAL A  43     -23.200  -8.051  39.474  1.00  0.47           C  
ATOM    311  CB  VAL A  43     -25.565  -7.847  38.632  1.00  0.43           C  
ATOM    312  O   VAL A  43     -23.145  -9.032  40.220  1.00  0.45           O  
ATOM    313  CG1 VAL A  43     -25.748  -6.480  39.289  1.00  0.39           C  
ATOM    314  CG2 VAL A  43     -26.473  -7.982  37.411  1.00  0.40           C  
ATOM    315  N   ILE A  44     -22.266  -7.224  39.560  1.00  0.56           N  
ATOM    316  CA  ILE A  44     -21.525  -6.764  40.729  1.00  0.54           C  
ATOM    317  C   ILE A  44     -22.395  -6.896  41.977  1.00  0.56           C  
ATOM    318  CB  ILE A  44     -21.051  -5.303  40.559  1.00  0.51           C  
ATOM    319  O   ILE A  44     -23.320  -6.106  42.183  1.00  0.54           O  
ATOM    320  CG1 ILE A  44     -20.238  -5.153  39.268  1.00  0.45           C  
ATOM    321  CG2 ILE A  44     -20.235  -4.855  41.775  1.00  0.46           C  
ATOM    322  CD1 ILE A  44     -19.822  -3.721  38.961  1.00  0.44           C  
ATOM    323  N   MET A  45     -22.646  -8.092  42.548  1.00  0.53           N  
ATOM    324  CA  MET A  45     -23.294  -8.302  43.840  1.00  0.54           C  
ATOM    325  C   MET A  45     -22.308  -8.090  44.984  1.00  0.54           C  
ATOM    326  CB  MET A  45     -23.893  -9.707  43.919  1.00  0.51           C  
ATOM    327  O   MET A  45     -21.210  -8.650  44.975  1.00  0.53           O  
ATOM    328  CG  MET A  45     -25.231  -9.843  43.210  1.00  0.50           C  
ATOM    329  SD  MET A  45     -26.116 -11.384  43.670  1.00  0.51           S  
ATOM    330  CE  MET A  45     -25.010 -12.620  42.935  1.00  0.43           C  
ATOM    331  N   PRO A  46     -22.554  -7.084  45.951  1.00  0.63           N  
ATOM    332  CA  PRO A  46     -21.832  -7.201  47.221  1.00  0.62           C  
ATOM    333  C   PRO A  46     -22.084  -8.534  47.922  1.00  0.65           C  
ATOM    334  CB  PRO A  46     -22.383  -6.036  48.047  1.00  0.60           C  
ATOM    335  O   PRO A  46     -23.234  -8.878  48.206  1.00  0.64           O  
ATOM    336  CG  PRO A  46     -23.728  -5.754  47.461  1.00  0.58           C  
ATOM    337  CD  PRO A  46     -23.752  -6.271  46.051  1.00  0.60           C  
ATOM    338  N   VAL A  47     -21.202  -9.378  48.027  1.00  0.67           N  
ATOM    339  CA  VAL A  47     -21.213 -10.648  48.745  1.00  0.68           C  
ATOM    340  C   VAL A  47     -20.403 -10.521  50.033  1.00  0.69           C  
ATOM    341  CB  VAL A  47     -20.654 -11.797  47.876  1.00  0.67           C  
ATOM    342  O   VAL A  47     -19.380  -9.833  50.065  1.00  0.71           O  
ATOM    343  CG1 VAL A  47     -21.580 -12.081  46.695  1.00  0.61           C  
ATOM    344  CG2 VAL A  47     -19.247 -11.458  47.386  1.00  0.62           C  
ATOM    345  N   GLN A  48     -20.856 -11.035  51.157  1.00  0.70           N  
ATOM    346  CA  GLN A  48     -20.103 -11.146  52.402  1.00  0.73           C  
ATOM    347  C   GLN A  48     -19.018 -12.213  52.295  1.00  0.72           C  
ATOM    348  CB  GLN A  48     -21.039 -11.465  53.569  1.00  0.68           C  
ATOM    349  O   GLN A  48     -17.961 -12.096  52.919  1.00  0.73           O  
ATOM    350  CG  GLN A  48     -21.073 -10.385  54.642  1.00  0.63           C  
ATOM    351  CD  GLN A  48     -22.457  -9.794  54.837  1.00  0.64           C  
ATOM    352  NE2 GLN A  48     -22.534  -8.698  55.584  1.00  0.58           N  
ATOM    353  OE1 GLN A  48     -23.449 -10.318  54.319  1.00  0.68           O  
ATOM    354  N   SER A  49     -19.266 -13.349  51.612  1.00  0.75           N  
ATOM    355  CA  SER A  49     -18.382 -14.444  51.225  1.00  0.77           C  
ATOM    356  C   SER A  49     -18.437 -14.693  49.722  1.00  0.76           C  
ATOM    357  CB  SER A  49     -18.754 -15.724  51.976  1.00  0.73           C  
ATOM    358  O   SER A  49     -19.512 -14.659  49.120  1.00  0.75           O  
ATOM    359  OG  SER A  49     -20.137 -16.003  51.841  1.00  0.72           O  
ATOM    360  N   LEU A  50     -17.269 -14.887  49.056  1.00  0.73           N  
ATOM    361  CA  LEU A  50     -17.184 -15.146  47.623  1.00  0.74           C  
ATOM    362  C   LEU A  50     -17.903 -16.441  47.261  1.00  0.75           C  
ATOM    363  CB  LEU A  50     -15.721 -15.219  47.177  1.00  0.71           C  
ATOM    364  O   LEU A  50     -17.626 -17.493  47.841  1.00  0.75           O  
ATOM    365  CG  LEU A  50     -14.908 -13.930  47.305  1.00  0.71           C  
ATOM    366  CD1 LEU A  50     -13.433 -14.204  47.028  1.00  0.69           C  
ATOM    367  CD2 LEU A  50     -15.446 -12.862  46.358  1.00  0.72           C  
ATOM    368  N   PRO A  51     -19.004 -16.415  46.527  1.00  0.72           N  
ATOM    369  CA  PRO A  51     -19.652 -17.632  46.030  1.00  0.72           C  
ATOM    370  C   PRO A  51     -18.756 -18.435  45.090  1.00  0.73           C  
ATOM    371  CB  PRO A  51     -20.881 -17.099  45.290  1.00  0.70           C  
ATOM    372  O   PRO A  51     -17.704 -17.948  44.667  1.00  0.72           O  
ATOM    373  CG  PRO A  51     -20.469 -15.756  44.782  1.00  0.68           C  
ATOM    374  CD  PRO A  51     -19.515 -15.145  45.767  1.00  0.68           C  
ATOM    375  N   THR A  52     -19.086 -19.715  44.707  1.00  0.67           N  
ATOM    376  CA  THR A  52     -18.521 -20.406  43.552  1.00  0.67           C  
ATOM    377  C   THR A  52     -18.716 -19.583  42.282  1.00  0.67           C  
ATOM    378  CB  THR A  52     -19.155 -21.797  43.369  1.00  0.64           C  
ATOM    379  O   THR A  52     -19.847 -19.254  41.917  1.00  0.65           O  
ATOM    380  CG2 THR A  52     -18.402 -22.611  42.322  1.00  0.62           C  
ATOM    381  OG1 THR A  52     -19.123 -22.499  44.617  1.00  0.65           O  
ATOM    382  N   GLY A  53     -17.690 -19.143  41.569  1.00  0.69           N  
ATOM    383  CA  GLY A  53     -17.679 -18.289  40.392  1.00  0.70           C  
ATOM    384  C   GLY A  53     -17.574 -19.065  39.093  1.00  0.70           C  
ATOM    385  O   GLY A  53     -16.992 -20.151  39.058  1.00  0.68           O  
ATOM    386  N   GLU A  54     -18.278 -18.530  37.973  1.00  0.66           N  
ATOM    387  CA  GLU A  54     -18.044 -18.779  36.554  1.00  0.67           C  
ATOM    388  C   GLU A  54     -17.089 -17.746  35.962  1.00  0.67           C  
ATOM    389  CB  GLU A  54     -19.366 -18.777  35.782  1.00  0.63           C  
ATOM    390  O   GLU A  54     -17.072 -16.591  36.391  1.00  0.67           O  
ATOM    391  CG  GLU A  54     -20.286 -19.937  36.135  1.00  0.61           C  
ATOM    392  CD  GLU A  54     -21.523 -20.010  35.255  1.00  0.62           C  
ATOM    393  OE1 GLU A  54     -21.733 -19.097  34.425  1.00  0.65           O  
ATOM    394  OE2 GLU A  54     -22.290 -20.989  35.397  1.00  0.61           O  
ATOM    395  N   ALA A  55     -16.140 -18.259  35.066  1.00  0.70           N  
ATOM    396  CA  ALA A  55     -15.229 -17.363  34.358  1.00  0.70           C  
ATOM    397  C   ALA A  55     -15.967 -16.138  33.827  1.00  0.69           C  
ATOM    398  CB  ALA A  55     -14.538 -18.102  33.215  1.00  0.67           C  
ATOM    399  O   ALA A  55     -16.940 -16.267  33.080  1.00  0.68           O  
ATOM    400  N   GLY A  56     -15.666 -14.846  34.312  1.00  0.67           N  
ATOM    401  CA  GLY A  56     -16.218 -13.541  33.987  1.00  0.66           C  
ATOM    402  C   GLY A  56     -17.206 -13.037  35.023  1.00  0.65           C  
ATOM    403  O   GLY A  56     -17.712 -11.918  34.912  1.00  0.65           O  
ATOM    404  N   ALA A  57     -17.484 -13.863  36.078  1.00  0.71           N  
ATOM    405  CA  ALA A  57     -18.330 -13.345  37.151  1.00  0.71           C  
ATOM    406  C   ALA A  57     -17.621 -12.233  37.919  1.00  0.71           C  
ATOM    407  CB  ALA A  57     -18.732 -14.471  38.100  1.00  0.69           C  
ATOM    408  O   ALA A  57     -16.431 -12.341  38.223  1.00  0.70           O  
ATOM    409  N   ILE A  58     -18.183 -11.139  38.215  1.00  0.73           N  
ATOM    410  CA  ILE A  58     -17.757 -10.000  39.022  1.00  0.73           C  
ATOM    411  C   ILE A  58     -18.617  -9.909  40.280  1.00  0.72           C  
ATOM    412  CB  ILE A  58     -17.837  -8.680  38.222  1.00  0.70           C  
ATOM    413  O   ILE A  58     -19.844 -10.015  40.211  1.00  0.71           O  
ATOM    414  CG1 ILE A  58     -16.991  -8.777  36.947  1.00  0.68           C  
ATOM    415  CG2 ILE A  58     -17.391  -7.497  39.086  1.00  0.68           C  
ATOM    416  CD1 ILE A  58     -17.100  -7.560  36.038  1.00  0.66           C  
ATOM    417  N   VAL A  59     -17.945  -9.731  41.411  1.00  0.73           N  
ATOM    418  CA  VAL A  59     -18.576  -9.520  42.710  1.00  0.72           C  
ATOM    419  C   VAL A  59     -17.935  -8.323  43.408  1.00  0.72           C  
ATOM    420  CB  VAL A  59     -18.472 -10.776  43.603  1.00  0.70           C  
ATOM    421  O   VAL A  59     -16.748  -8.047  43.216  1.00  0.72           O  
ATOM    422  CG1 VAL A  59     -19.235 -11.945  42.983  1.00  0.67           C  
ATOM    423  CG2 VAL A  59     -17.008 -11.150  43.828  1.00  0.68           C  
ATOM    424  N   PHE A  60     -18.646  -7.509  44.200  1.00  0.73           N  
ATOM    425  CA  PHE A  60     -18.104  -6.695  45.282  1.00  0.73           C  
ATOM    426  C   PHE A  60     -17.970  -7.514  46.560  1.00  0.75           C  
ATOM    427  CB  PHE A  60     -18.992  -5.472  45.532  1.00  0.71           C  
ATOM    428  O   PHE A  60     -18.972  -7.899  47.165  1.00  0.75           O  
ATOM    429  CG  PHE A  60     -18.451  -4.533  46.576  1.00  0.70           C  
ATOM    430  CD1 PHE A  60     -17.383  -3.691  46.287  1.00  0.68           C  
ATOM    431  CD2 PHE A  60     -19.010  -4.491  47.846  1.00  0.69           C  
ATOM    432  CE1 PHE A  60     -16.880  -2.821  47.252  1.00  0.70           C  
ATOM    433  CE2 PHE A  60     -18.513  -3.624  48.815  1.00  0.68           C  
ATOM    434  CZ  PHE A  60     -17.447  -2.790  48.516  1.00  0.67           C  
ATOM    435  N   ASP A  61     -16.838  -7.873  46.914  1.00  0.76           N  
ATOM    436  CA  ASP A  61     -16.500  -8.521  48.178  1.00  0.77           C  
ATOM    437  C   ASP A  61     -16.591  -7.537  49.341  1.00  0.77           C  
ATOM    438  CB  ASP A  61     -15.098  -9.130  48.112  1.00  0.75           C  
ATOM    439  O   ASP A  61     -15.753  -6.642  49.471  1.00  0.77           O  
ATOM    440  CG  ASP A  61     -14.709  -9.864  49.383  1.00  0.74           C  
ATOM    441  OD1 ASP A  61     -15.464  -9.803  50.377  1.00  0.79           O  
ATOM    442  OD2 ASP A  61     -13.637 -10.506  49.391  1.00  0.80           O  
ATOM    443  N   LYS A  62     -17.560  -7.499  50.188  1.00  0.75           N  
ATOM    444  CA  LYS A  62     -17.785  -6.612  51.326  1.00  0.75           C  
ATOM    445  C   LYS A  62     -16.688  -6.773  52.375  1.00  0.75           C  
ATOM    446  CB  LYS A  62     -19.154  -6.880  51.953  1.00  0.73           C  
ATOM    447  O   LYS A  62     -16.449  -5.866  53.175  1.00  0.74           O  
ATOM    448  CG  LYS A  62     -20.322  -6.323  51.153  1.00  0.70           C  
ATOM    449  CD  LYS A  62     -21.643  -6.514  51.886  1.00  0.69           C  
ATOM    450  CE  LYS A  62     -22.808  -5.923  51.103  1.00  0.68           C  
ATOM    451  NZ  LYS A  62     -24.111  -6.143  51.799  1.00  0.62           N  
ATOM    452  N   SER A  63     -16.103  -8.014  52.454  1.00  0.78           N  
ATOM    453  CA  SER A  63     -15.058  -8.215  53.453  1.00  0.77           C  
ATOM    454  C   SER A  63     -13.807  -7.412  53.113  1.00  0.75           C  
ATOM    455  CB  SER A  63     -14.706  -9.698  53.569  1.00  0.75           C  
ATOM    456  O   SER A  63     -13.245  -6.734  53.976  1.00  0.73           O  
ATOM    457  OG  SER A  63     -14.078 -10.161  52.386  1.00  0.71           O  
ATOM    458  N   THR A  64     -13.478  -7.190  51.795  1.00  0.79           N  
ATOM    459  CA  THR A  64     -12.264  -6.508  51.360  1.00  0.78           C  
ATOM    460  C   THR A  64     -12.600  -5.166  50.715  1.00  0.76           C  
ATOM    461  CB  THR A  64     -11.464  -7.371  50.367  1.00  0.76           C  
ATOM    462  O   THR A  64     -11.707  -4.358  50.450  1.00  0.73           O  
ATOM    463  CG2 THR A  64     -11.028  -8.685  51.007  1.00  0.70           C  
ATOM    464  OG1 THR A  64     -12.281  -7.657  49.225  1.00  0.74           O  
ATOM    465  N   LYS A  65     -13.878  -4.875  50.581  1.00  0.78           N  
ATOM    466  CA  LYS A  65     -14.357  -3.666  49.917  1.00  0.77           C  
ATOM    467  C   LYS A  65     -13.728  -3.510  48.536  1.00  0.76           C  
ATOM    468  CB  LYS A  65     -14.060  -2.432  50.771  1.00  0.74           C  
ATOM    469  O   LYS A  65     -13.397  -2.398  48.120  1.00  0.73           O  
ATOM    470  CG  LYS A  65     -14.703  -2.464  52.150  1.00  0.73           C  
ATOM    471  CD  LYS A  65     -14.420  -1.185  52.928  1.00  0.72           C  
ATOM    472  CE  LYS A  65     -14.999  -1.246  54.334  1.00  0.70           C  
ATOM    473  NZ  LYS A  65     -14.706  -0.003  55.109  1.00  0.64           N  
ATOM    474  N   THR A  66     -13.555  -4.607  47.745  1.00  0.78           N  
ATOM    475  CA  THR A  66     -12.972  -4.623  46.408  1.00  0.78           C  
ATOM    476  C   THR A  66     -13.871  -5.379  45.435  1.00  0.78           C  
ATOM    477  CB  THR A  66     -11.570  -5.261  46.418  1.00  0.76           C  
ATOM    478  O   THR A  66     -14.626  -6.266  45.839  1.00  0.77           O  
ATOM    479  CG2 THR A  66     -10.612  -4.471  47.303  1.00  0.73           C  
ATOM    480  OG1 THR A  66     -11.666  -6.602  46.914  1.00  0.75           O  
ATOM    481  N   MET A  67     -13.872  -4.935  44.231  1.00  0.77           N  
ATOM    482  CA  MET A  67     -14.457  -5.682  43.120  1.00  0.78           C  
ATOM    483  C   MET A  67     -13.571  -6.859  42.728  1.00  0.78           C  
ATOM    484  CB  MET A  67     -14.677  -4.768  41.914  1.00  0.74           C  
ATOM    485  O   MET A  67     -12.354  -6.709  42.602  1.00  0.76           O  
ATOM    486  CG  MET A  67     -15.701  -3.670  42.154  1.00  0.69           C  
ATOM    487  SD  MET A  67     -17.419  -4.313  42.213  1.00  0.66           S  
ATOM    488  CE  MET A  67     -17.656  -4.753  40.469  1.00  0.61           C  
ATOM    489  N   LYS A  68     -14.117  -7.963  42.585  1.00  0.80           N  
ATOM    490  CA  LYS A  68     -13.423  -9.153  42.103  1.00  0.80           C  
ATOM    491  C   LYS A  68     -14.139  -9.759  40.900  1.00  0.79           C  
ATOM    492  CB  LYS A  68     -13.302 -10.193  43.219  1.00  0.79           C  
ATOM    493  O   LYS A  68     -15.364  -9.667  40.789  1.00  0.78           O  
ATOM    494  CG  LYS A  68     -12.465  -9.735  44.404  1.00  0.79           C  
ATOM    495  CD  LYS A  68     -12.213 -10.874  45.383  1.00  0.80           C  
ATOM    496  CE  LYS A  68     -11.324 -10.433  46.538  1.00  0.82           C  
ATOM    497  NZ  LYS A  68     -10.984 -11.572  47.442  1.00  0.79           N  
ATOM    498  N   TYR A  69     -13.331 -10.259  39.916  1.00  0.79           N  
ATOM    499  CA  TYR A  69     -13.844 -11.098  38.839  1.00  0.80           C  
ATOM    500  C   TYR A  69     -13.379 -12.540  39.002  1.00  0.81           C  
ATOM    501  CB  TYR A  69     -13.398 -10.557  37.477  1.00  0.77           C  
ATOM    502  O   TYR A  69     -12.353 -12.800  39.635  1.00  0.81           O  
ATOM    503  CG  TYR A  69     -11.960 -10.872  37.140  1.00  0.75           C  
ATOM    504  CD1 TYR A  69     -10.921 -10.087  37.633  1.00  0.72           C  
ATOM    505  CD2 TYR A  69     -11.639 -11.954  36.328  1.00  0.73           C  
ATOM    506  CE1 TYR A  69      -9.595 -10.372  37.324  1.00  0.71           C  
ATOM    507  CE2 TYR A  69     -10.317 -12.248  36.012  1.00  0.69           C  
ATOM    508  OH  TYR A  69      -7.993 -11.740  36.204  1.00  0.66           O  
ATOM    509  CZ  TYR A  69      -9.303 -11.453  36.514  1.00  0.68           C  
ATOM    510  N   HIS A  70     -14.048 -13.593  38.650  1.00  0.76           N  
ATOM    511  CA  HIS A  70     -13.644 -14.994  38.616  1.00  0.78           C  
ATOM    512  C   HIS A  70     -12.947 -15.335  37.303  1.00  0.78           C  
ATOM    513  CB  HIS A  70     -14.855 -15.906  38.819  1.00  0.74           C  
ATOM    514  O   HIS A  70     -13.535 -15.193  36.228  1.00  0.76           O  
ATOM    515  CG  HIS A  70     -14.495 -17.300  39.223  1.00  0.73           C  
ATOM    516  CD2 HIS A  70     -14.454 -17.891  40.440  1.00  0.73           C  
ATOM    517  ND1 HIS A  70     -14.117 -18.264  38.313  1.00  0.74           N  
ATOM    518  CE1 HIS A  70     -13.858 -19.390  38.956  1.00  0.74           C  
ATOM    519  NE2 HIS A  70     -14.055 -19.191  40.248  1.00  0.75           N  
ATOM    520  N   ASP A  71     -11.665 -15.640  37.215  1.00  0.77           N  
ATOM    521  CA  ASP A  71     -10.815 -15.883  36.053  1.00  0.78           C  
ATOM    522  C   ASP A  71     -11.096 -17.254  35.444  1.00  0.79           C  
ATOM    523  CB  ASP A  71      -9.338 -15.770  36.435  1.00  0.76           C  
ATOM    524  O   ASP A  71     -10.419 -17.672  34.503  1.00  0.79           O  
ATOM    525  CG  ASP A  71      -8.876 -16.886  37.355  1.00  0.75           C  
ATOM    526  OD1 ASP A  71      -9.703 -17.741  37.740  1.00  0.78           O  
ATOM    527  OD2 ASP A  71      -7.675 -16.911  37.699  1.00  0.82           O  
ATOM    528  N   GLY A  72     -11.894 -17.994  35.958  1.00  0.75           N  
ATOM    529  CA  GLY A  72     -12.210 -19.362  35.578  1.00  0.76           C  
ATOM    530  C   GLY A  72     -11.749 -20.386  36.598  1.00  0.75           C  
ATOM    531  O   GLY A  72     -12.234 -21.519  36.610  1.00  0.76           O  
ATOM    532  N   SER A  73     -10.734 -19.922  37.500  1.00  0.79           N  
ATOM    533  CA  SER A  73     -10.189 -20.756  38.566  1.00  0.80           C  
ATOM    534  C   SER A  73     -10.373 -20.100  39.930  1.00  0.77           C  
ATOM    535  CB  SER A  73      -8.706 -21.037  38.322  1.00  0.77           C  
ATOM    536  O   SER A  73     -10.784 -20.756  40.890  1.00  0.77           O  
ATOM    537  OG  SER A  73      -8.511 -21.651  37.059  1.00  0.76           O  
ATOM    538  N   ASN A  74     -10.160 -18.735  39.891  1.00  0.83           N  
ATOM    539  CA  ASN A  74     -10.104 -17.993  41.145  1.00  0.84           C  
ATOM    540  C   ASN A  74     -10.795 -16.637  41.026  1.00  0.82           C  
ATOM    541  CB  ASN A  74      -8.654 -17.812  41.598  1.00  0.81           C  
ATOM    542  O   ASN A  74     -10.939 -16.104  39.924  1.00  0.80           O  
ATOM    543  CG  ASN A  74      -7.911 -19.127  41.717  1.00  0.79           C  
ATOM    544  ND2 ASN A  74      -6.962 -19.356  40.817  1.00  0.85           N  
ATOM    545  OD1 ASN A  74      -8.187 -19.932  42.611  1.00  0.80           O  
ATOM    546  N   TRP A  75     -11.355 -16.055  42.012  1.00  0.82           N  
ATOM    547  CA  TRP A  75     -11.729 -14.654  42.181  1.00  0.82           C  
ATOM    548  C   TRP A  75     -10.492 -13.766  42.263  1.00  0.79           C  
ATOM    549  CB  TRP A  75     -12.587 -14.474  43.437  1.00  0.78           C  
ATOM    550  O   TRP A  75      -9.681 -13.904  43.181  1.00  0.72           O  
ATOM    551  CG  TRP A  75     -13.980 -15.013  43.306  1.00  0.77           C  
ATOM    552  CD1 TRP A  75     -14.455 -16.196  43.800  1.00  0.73           C  
ATOM    553  CD2 TRP A  75     -15.077 -14.390  42.631  1.00  0.76           C  
ATOM    554  CE2 TRP A  75     -16.189 -15.251  42.757  1.00  0.80           C  
ATOM    555  CE3 TRP A  75     -15.228 -13.184  41.933  1.00  0.77           C  
ATOM    556  NE1 TRP A  75     -15.783 -16.345  43.473  1.00  0.76           N  
ATOM    557  CH2 TRP A  75     -17.557 -13.760  41.531  1.00  0.75           C  
ATOM    558  CZ2 TRP A  75     -17.437 -14.945  42.209  1.00  0.75           C  
ATOM    559  CZ3 TRP A  75     -16.471 -12.881  41.388  1.00  0.76           C  
ATOM    560  N   VAL A  76     -10.306 -12.930  41.239  1.00  0.81           N  
ATOM    561  CA  VAL A  76      -9.259 -11.927  41.077  1.00  0.81           C  
ATOM    562  C   VAL A  76      -9.837 -10.534  41.316  1.00  0.79           C  
ATOM    563  CB  VAL A  76      -8.613 -12.002  39.676  1.00  0.79           C  
ATOM    564  O   VAL A  76     -10.965 -10.244  40.908  1.00  0.77           O  
ATOM    565  CG1 VAL A  76      -7.403 -11.073  39.589  1.00  0.76           C  
ATOM    566  CG2 VAL A  76      -8.210 -13.439  39.351  1.00  0.76           C  
ATOM    567  N   GLU A  77      -9.349  -9.677  42.000  1.00  0.78           N  
ATOM    568  CA  GLU A  77      -9.736  -8.289  42.235  1.00  0.78           C  
ATOM    569  C   GLU A  77      -9.724  -7.485  40.938  1.00  0.77           C  
ATOM    570  CB  GLU A  77      -8.809  -7.640  43.266  1.00  0.75           C  
ATOM    571  O   GLU A  77      -8.742  -7.514  40.193  1.00  0.75           O  
ATOM    572  CG  GLU A  77      -9.440  -6.470  44.009  1.00  0.71           C  
ATOM    573  CD  GLU A  77      -8.633  -6.023  45.218  1.00  0.70           C  
ATOM    574  OE1 GLU A  77      -7.688  -6.741  45.617  1.00  0.70           O  
ATOM    575  OE2 GLU A  77      -8.950  -4.947  45.772  1.00  0.67           O  
ATOM    576  N   LEU A  78     -10.882  -7.053  40.344  1.00  0.67           N  
ATOM    577  CA  LEU A  78     -11.116  -6.375  39.074  1.00  0.65           C  
ATOM    578  C   LEU A  78     -10.404  -5.026  39.038  1.00  0.64           C  
ATOM    579  CB  LEU A  78     -12.616  -6.180  38.838  1.00  0.61           C  
ATOM    580  O   LEU A  78     -10.015  -4.553  37.968  1.00  0.60           O  
ATOM    581  CG  LEU A  78     -13.076  -6.155  37.380  1.00  0.60           C  
ATOM    582  CD1 LEU A  78     -13.686  -7.498  36.993  1.00  0.59           C  
ATOM    583  CD2 LEU A  78     -14.073  -5.023  37.152  1.00  0.60           C  
ATOM    584  N   LEU A  79      -9.790  -4.522  40.188  1.00  0.62           N  
ATOM    585  CA  LEU A  79      -8.973  -3.340  40.440  1.00  0.62           C  
ATOM    586  C   LEU A  79      -8.372  -3.384  41.841  1.00  0.62           C  
ATOM    587  CB  LEU A  79      -9.805  -2.067  40.268  1.00  0.57           C  
ATOM    588  O   LEU A  79      -9.028  -3.005  42.814  1.00  0.59           O  
ATOM    589  CG  LEU A  79     -10.153  -1.673  38.831  1.00  0.55           C  
ATOM    590  CD1 LEU A  79     -11.318  -0.689  38.819  1.00  0.53           C  
ATOM    591  CD2 LEU A  79      -8.937  -1.079  38.129  1.00  0.53           C  
ATOM    592  N   SER A  80      -7.544  -4.295  42.121  1.00  0.54           N  
ATOM    593  CA  SER A  80      -6.765  -4.008  43.322  1.00  0.54           C  
ATOM    594  C   SER A  80      -6.109  -2.634  43.240  1.00  0.54           C  
ATOM    595  CB  SER A  80      -5.696  -5.081  43.536  1.00  0.51           C  
ATOM    596  O   SER A  80      -5.650  -2.222  42.172  1.00  0.53           O  
ATOM    597  OG  SER A  80      -4.490  -4.727  42.881  1.00  0.51           O  
ATOM    598  N   ALA A  81      -6.552  -1.734  44.059  1.00  0.50           N  
ATOM    599  CA  ALA A  81      -5.733  -0.537  44.234  1.00  0.50           C  
ATOM    600  C   ALA A  81      -4.283  -0.803  43.840  1.00  0.50           C  
ATOM    601  CB  ALA A  81      -5.807  -0.048  45.678  1.00  0.48           C  
ATOM    602  O   ALA A  81      -3.607   0.079  43.304  1.00  0.50           O  
ATOM    603  N   SER A  82      -3.808  -2.014  43.953  1.00  0.48           N  
ATOM    604  CA  SER A  82      -2.455  -2.373  43.539  1.00  0.50           C  
ATOM    605  C   SER A  82      -2.345  -2.456  42.021  1.00  0.48           C  
ATOM    606  CB  SER A  82      -2.040  -3.706  44.163  1.00  0.46           C  
ATOM    607  O   SER A  82      -1.340  -2.038  41.442  1.00  0.47           O  
ATOM    608  OG  SER A  82      -3.027  -4.697  43.936  1.00  0.45           O  
ATOM    609  N   ASP A  83      -3.312  -2.869  41.212  1.00  0.53           N  
ATOM    610  CA  ASP A  83      -3.229  -3.007  39.762  1.00  0.52           C  
ATOM    611  C   ASP A  83      -3.538  -1.684  39.065  1.00  0.53           C  
ATOM    612  CB  ASP A  83      -4.185  -4.097  39.271  1.00  0.49           C  
ATOM    613  O   ASP A  83      -3.104  -1.456  37.934  1.00  0.51           O  
ATOM    614  CG  ASP A  83      -3.772  -5.490  39.710  1.00  0.47           C  
ATOM    615  OD1 ASP A  83      -2.558  -5.745  39.868  1.00  0.50           O  
ATOM    616  OD2 ASP A  83      -4.667  -6.342  39.897  1.00  0.58           O  
ATOM    617  N   VAL A  84      -4.297  -0.707  39.686  1.00  0.49           N  
ATOM    618  CA  VAL A  84      -4.487   0.655  39.198  1.00  0.49           C  
ATOM    619  C   VAL A  84      -3.474   1.588  39.857  1.00  0.49           C  
ATOM    620  CB  VAL A  84      -5.925   1.157  39.463  1.00  0.46           C  
ATOM    621  O   VAL A  84      -2.901   2.458  39.197  1.00  0.47           O  
ATOM    622  CG1 VAL A  84      -6.146   2.525  38.821  1.00  0.41           C  
ATOM    623  CG2 VAL A  84      -6.946   0.147  38.943  1.00  0.42           C  
ATOM    624  N   VAL A  85      -3.317   1.406  41.180  1.00  0.45           N  
ATOM    625  CA  VAL A  85      -2.460   2.342  41.899  1.00  0.47           C  
ATOM    626  C   VAL A  85      -0.993   2.020  41.618  1.00  0.46           C  
ATOM    627  CB  VAL A  85      -2.731   2.308  43.419  1.00  0.43           C  
ATOM    628  O   VAL A  85      -0.161   2.925  41.515  1.00  0.44           O  
ATOM    629  CG1 VAL A  85      -1.878   3.348  44.144  1.00  0.39           C  
ATOM    630  CG2 VAL A  85      -4.215   2.540  43.701  1.00  0.40           C  
ATOM    631  N   ALA A  86      -0.730   0.705  41.385  1.00  0.46           N  
ATOM    632  CA  ALA A  86       0.686   0.394  41.204  1.00  0.46           C  
ATOM    633  C   ALA A  86       1.189   0.898  39.854  1.00  0.46           C  
ATOM    634  CB  ALA A  86       0.921  -1.109  41.330  1.00  0.43           C  
ATOM    635  O   ALA A  86       2.203   1.596  39.784  1.00  0.45           O  
ATOM    636  N   PRO A  87       0.421   0.635  38.726  1.00  0.49           N  
ATOM    637  CA  PRO A  87       0.871   1.328  37.516  1.00  0.49           C  
ATOM    638  C   PRO A  87       0.560   2.822  37.542  1.00  0.49           C  
ATOM    639  CB  PRO A  87       0.093   0.627  36.399  1.00  0.46           C  
ATOM    640  O   PRO A  87       1.326   3.626  37.004  1.00  0.48           O  
ATOM    641  CG  PRO A  87      -0.676  -0.453  37.088  1.00  0.45           C  
ATOM    642  CD  PRO A  87      -0.486  -0.302  38.570  1.00  0.46           C  
ATOM    643  N   LEU A  88      -0.460   3.288  38.144  1.00  0.44           N  
ATOM    644  CA  LEU A  88      -0.699   4.709  38.372  1.00  0.46           C  
ATOM    645  C   LEU A  88       0.284   5.268  39.396  1.00  0.44           C  
ATOM    646  CB  LEU A  88      -2.136   4.942  38.847  1.00  0.43           C  
ATOM    647  O   LEU A  88       0.846   6.347  39.198  1.00  0.43           O  
ATOM    648  CG  LEU A  88      -3.100   5.542  37.822  1.00  0.42           C  
ATOM    649  CD1 LEU A  88      -4.424   4.785  37.834  1.00  0.40           C  
ATOM    650  CD2 LEU A  88      -3.322   7.024  38.100  1.00  0.42           C  
ATOM    651  N   ASN A  89       0.500   4.553  40.496  1.00  0.47           N  
ATOM    652  CA  ASN A  89       1.584   4.972  41.378  1.00  0.49           C  
ATOM    653  C   ASN A  89       2.927   4.972  40.655  1.00  0.48           C  
ATOM    654  CB  ASN A  89       1.647   4.075  42.616  1.00  0.46           C  
ATOM    655  O   ASN A  89       3.751   5.864  40.866  1.00  0.47           O  
ATOM    656  CG  ASN A  89       0.709   4.530  43.716  1.00  0.45           C  
ATOM    657  ND2 ASN A  89       0.355   3.615  44.610  1.00  0.46           N  
ATOM    658  OD1 ASN A  89       0.304   5.695  43.761  1.00  0.47           O  
ATOM    659  N   VAL A  90       3.084   3.915  39.771  1.00  0.53           N  
ATOM    660  CA  VAL A  90       4.316   3.942  38.990  1.00  0.54           C  
ATOM    661  C   VAL A  90       4.264   5.088  37.982  1.00  0.53           C  
ATOM    662  CB  VAL A  90       4.555   2.601  38.260  1.00  0.50           C  
ATOM    663  O   VAL A  90       5.233   5.835  37.831  1.00  0.53           O  
ATOM    664  CG1 VAL A  90       5.757   2.703  37.323  1.00  0.46           C  
ATOM    665  CG2 VAL A  90       4.755   1.473  39.270  1.00  0.47           C  
ATOM    666  N   GLN A  91       3.074   5.275  37.314  1.00  0.51           N  
ATOM    667  CA  GLN A  91       2.883   6.378  36.378  1.00  0.52           C  
ATOM    668  C   GLN A  91       2.763   7.710  37.113  1.00  0.50           C  
ATOM    669  CB  GLN A  91       1.643   6.141  35.515  1.00  0.47           C  
ATOM    670  O   GLN A  91       3.383   8.700  36.720  1.00  0.49           O  
ATOM    671  CG  GLN A  91       1.845   5.103  34.419  1.00  0.45           C  
ATOM    672  CD  GLN A  91       0.713   5.088  33.409  1.00  0.47           C  
ATOM    673  NE2 GLN A  91       0.941   4.437  32.273  1.00  0.42           N  
ATOM    674  OE1 GLN A  91      -0.358   5.655  33.648  1.00  0.56           O  
ATOM    675  N   ILE A  92       1.970   7.779  38.213  1.00  0.45           N  
ATOM    676  CA  ILE A  92       1.922   8.914  39.128  1.00  0.46           C  
ATOM    677  C   ILE A  92       3.301   9.138  39.744  1.00  0.45           C  
ATOM    678  CB  ILE A  92       0.868   8.703  40.237  1.00  0.44           C  
ATOM    679  O   ILE A  92       3.796  10.268  39.780  1.00  0.44           O  
ATOM    680  CG1 ILE A  92      -0.547   8.793  39.653  1.00  0.40           C  
ATOM    681  CG2 ILE A  92       1.060   9.719  41.366  1.00  0.41           C  
ATOM    682  CD1 ILE A  92      -1.645   8.376  40.621  1.00  0.41           C  
ATOM    683  N   ASN A  93       4.001   8.041  40.224  1.00  0.49           N  
ATOM    684  CA  ASN A  93       5.375   8.174  40.694  1.00  0.50           C  
ATOM    685  C   ASN A  93       6.316   8.588  39.567  1.00  0.48           C  
ATOM    686  CB  ASN A  93       5.853   6.868  41.332  1.00  0.47           C  
ATOM    687  O   ASN A  93       7.185   9.441  39.759  1.00  0.48           O  
ATOM    688  CG  ASN A  93       5.277   6.649  42.717  1.00  0.46           C  
ATOM    689  ND2 ASN A  93       5.260   5.398  43.161  1.00  0.49           N  
ATOM    690  OD1 ASN A  93       4.851   7.597  43.382  1.00  0.49           O  
ATOM    691  N   ASN A  94       6.041   8.045  38.347  1.00  0.54           N  
ATOM    692  CA  ASN A  94       6.808   8.434  37.169  1.00  0.55           C  
ATOM    693  C   ASN A  94       6.445   9.842  36.704  1.00  0.53           C  
ATOM    694  CB  ASN A  94       6.597   7.429  36.034  1.00  0.50           C  
ATOM    695  O   ASN A  94       7.326  10.635  36.366  1.00  0.51           O  
ATOM    696  CG  ASN A  94       7.375   6.144  36.240  1.00  0.48           C  
ATOM    697  ND2 ASN A  94       7.023   5.110  35.485  1.00  0.54           N  
ATOM    698  OD1 ASN A  94       8.285   6.081  37.071  1.00  0.52           O  
ATOM    699  N   ILE A  95       5.044  10.225  36.702  1.00  0.47           N  
ATOM    700  CA  ILE A  95       4.523  11.564  36.452  1.00  0.47           C  
ATOM    701  C   ILE A  95       4.891  12.486  37.612  1.00  0.46           C  
ATOM    702  CB  ILE A  95       2.991  11.546  36.247  1.00  0.44           C  
ATOM    703  O   ILE A  95       5.407  13.586  37.400  1.00  0.44           O  
ATOM    704  CG1 ILE A  95       2.637  10.843  34.932  1.00  0.40           C  
ATOM    705  CG2 ILE A  95       2.426  12.969  36.277  1.00  0.41           C  
ATOM    706  CD1 ILE A  95       1.158  10.511  34.786  1.00  0.40           C  
ATOM    707  N   ILE A  96       4.558  12.102  38.979  1.00  0.44           N  
ATOM    708  CA  ILE A  96       5.089  12.772  40.161  1.00  0.45           C  
ATOM    709  C   ILE A  96       6.607  12.894  40.046  1.00  0.44           C  
ATOM    710  CB  ILE A  96       4.708  12.020  41.456  1.00  0.43           C  
ATOM    711  O   ILE A  96       7.165  13.978  40.233  1.00  0.42           O  
ATOM    712  CG1 ILE A  96       3.203  12.142  41.721  1.00  0.40           C  
ATOM    713  CG2 ILE A  96       5.518  12.547  42.644  1.00  0.40           C  
ATOM    714  CD1 ILE A  96       2.700  11.253  42.850  1.00  0.39           C  
ATOM    715  N   ASN A  97       7.308  11.848  39.757  1.00  0.48           N  
ATOM    716  CA  ASN A  97       8.758  11.831  39.592  1.00  0.48           C  
ATOM    717  C   ASN A  97       9.192  12.627  38.366  1.00  0.47           C  
ATOM    718  CB  ASN A  97       9.271  10.392  39.500  1.00  0.45           C  
ATOM    719  O   ASN A  97      10.204  13.329  38.402  1.00  0.45           O  
ATOM    720  CG  ASN A  97       9.254   9.679  40.838  1.00  0.43           C  
ATOM    721  ND2 ASN A  97       9.300   8.353  40.804  1.00  0.46           N  
ATOM    722  OD1 ASN A  97       9.201  10.316  41.894  1.00  0.46           O  
ATOM    723  N   SER A  98       8.255  12.709  37.315  1.00  0.49           N  
ATOM    724  CA  SER A  98       8.556  13.415  36.075  1.00  0.49           C  
ATOM    725  C   SER A  98       8.004  14.837  36.101  1.00  0.47           C  
ATOM    726  CB  SER A  98       7.983  12.660  34.875  1.00  0.45           C  
ATOM    727  O   SER A  98       8.594  15.748  35.516  1.00  0.45           O  
ATOM    728  OG  SER A  98       6.566  12.658  34.911  1.00  0.45           O  
ATOM    729  N   MET A  99       6.797  15.124  36.795  1.00  0.41           N  
ATOM    730  CA  MET A  99       6.094  16.398  36.907  1.00  0.43           C  
ATOM    731  C   MET A  99       6.379  17.061  38.251  1.00  0.40           C  
ATOM    732  CB  MET A  99       4.587  16.200  36.731  1.00  0.38           C  
ATOM    733  O   MET A  99       6.350  18.288  38.361  1.00  0.38           O  
ATOM    734  CG  MET A  99       4.176  15.866  35.306  1.00  0.37           C  
ATOM    735  SD  MET A  99       2.372  16.061  35.031  1.00  0.50           S  
ATOM    736  CE  MET A  99       1.730  14.983  36.341  1.00  0.35           C  
ATOM    737  N   GLY A 100       6.744  16.246  39.256  1.00  0.38           N  
ATOM    738  CA  GLY A 100       7.143  16.754  40.559  1.00  0.38           C  
ATOM    739  C   GLY A 100       8.321  17.707  40.493  1.00  0.38           C  
ATOM    740  O   GLY A 100       8.617  18.406  41.465  1.00  0.36           O  
ATOM    741  N   THR A 101       8.807  17.927  39.189  1.00  0.41           N  
ATOM    742  CA  THR A 101       9.903  18.866  38.978  1.00  0.43           C  
ATOM    743  C   THR A 101       9.367  20.260  38.662  1.00  0.41           C  
ATOM    744  CB  THR A 101      10.827  18.399  37.839  1.00  0.38           C  
ATOM    745  O   THR A 101      10.133  21.222  38.580  1.00  0.40           O  
ATOM    746  CG2 THR A 101      11.866  17.404  38.347  1.00  0.35           C  
ATOM    747  OG1 THR A 101      10.040  17.771  36.819  1.00  0.35           O  
ATOM    748  N   LYS A 102       8.050  20.601  38.898  1.00  0.44           N  
ATOM    749  CA  LYS A 102       7.369  21.893  38.908  1.00  0.46           C  
ATOM    750  C   LYS A 102       6.301  21.943  39.996  1.00  0.44           C  
ATOM    751  CB  LYS A 102       6.741  22.179  37.543  1.00  0.42           C  
ATOM    752  O   LYS A 102       5.450  21.055  40.079  1.00  0.42           O  
ATOM    753  CG  LYS A 102       7.754  22.371  36.424  1.00  0.41           C  
ATOM    754  CD  LYS A 102       7.122  23.033  35.206  1.00  0.44           C  
ATOM    755  CE  LYS A 102       8.123  23.184  34.068  1.00  0.41           C  
ATOM    756  NZ  LYS A 102       7.527  23.893  32.897  1.00  0.40           N  
ATOM    757  N   ILE A 103       6.593  22.222  41.339  1.00  0.42           N  
ATOM    758  CA  ILE A 103       5.858  22.641  42.527  1.00  0.45           C  
ATOM    759  C   ILE A 103       4.449  23.080  42.134  1.00  0.42           C  
ATOM    760  CB  ILE A 103       6.587  23.783  43.270  1.00  0.40           C  
ATOM    761  O   ILE A 103       4.273  24.113  41.483  1.00  0.41           O  
ATOM    762  CG1 ILE A 103       7.985  23.329  43.706  1.00  0.38           C  
ATOM    763  CG2 ILE A 103       5.765  24.258  44.471  1.00  0.38           C  
ATOM    764  CD1 ILE A 103       8.826  24.432  44.335  1.00  0.39           C  
ATOM    765  N   ASP A 104       3.495  22.201  41.901  1.00  0.39           N  
ATOM    766  CA  ASP A 104       2.167  22.771  42.104  1.00  0.41           C  
ATOM    767  C   ASP A 104       1.587  22.348  43.452  1.00  0.39           C  
ATOM    768  CB  ASP A 104       1.225  22.353  40.972  1.00  0.36           C  
ATOM    769  O   ASP A 104       0.938  23.145  44.132  1.00  0.37           O  
ATOM    770  CG  ASP A 104       1.174  23.363  39.839  1.00  0.35           C  
ATOM    771  OD1 ASP A 104       1.546  24.537  40.052  1.00  0.37           O  
ATOM    772  OD2 ASP A 104       0.756  22.982  38.725  1.00  0.41           O  
ATOM    773  N   THR A 105       2.240  21.329  44.110  1.00  0.41           N  
ATOM    774  CA  THR A 105       1.647  20.823  45.343  1.00  0.42           C  
ATOM    775  C   THR A 105       2.665  20.012  46.139  1.00  0.41           C  
ATOM    776  CB  THR A 105       0.409  19.956  45.053  1.00  0.38           C  
ATOM    777  O   THR A 105       3.213  19.029  45.636  1.00  0.39           O  
ATOM    778  CG2 THR A 105      -0.846  20.565  45.671  1.00  0.36           C  
ATOM    779  OG1 THR A 105       0.227  19.851  43.636  1.00  0.34           O  
ATOM    780  N   VAL A 106       3.404  20.518  47.069  1.00  0.45           N  
ATOM    781  CA  VAL A 106       3.896  19.874  48.283  1.00  0.46           C  
ATOM    782  C   VAL A 106       2.731  19.241  49.040  1.00  0.45           C  
ATOM    783  CB  VAL A 106       4.643  20.874  49.193  1.00  0.45           C  
ATOM    784  O   VAL A 106       1.944  19.943  49.681  1.00  0.45           O  
ATOM    785  CG1 VAL A 106       5.250  20.158  50.398  1.00  0.42           C  
ATOM    786  CG2 VAL A 106       5.725  21.608  48.403  1.00  0.43           C  
ATOM    787  N   ASN A 107       1.894  18.184  48.535  1.00  0.40           N  
ATOM    788  CA  ASN A 107       1.101  17.371  49.451  1.00  0.41           C  
ATOM    789  C   ASN A 107       1.967  16.751  50.543  1.00  0.40           C  
ATOM    790  CB  ASN A 107       0.349  16.280  48.686  1.00  0.38           C  
ATOM    791  O   ASN A 107       2.886  15.984  50.252  1.00  0.39           O  
ATOM    792  CG  ASN A 107      -0.994  16.753  48.164  1.00  0.37           C  
ATOM    793  ND2 ASN A 107      -1.401  16.228  47.014  1.00  0.35           N  
ATOM    794  OD1 ASN A 107      -1.660  17.583  48.789  1.00  0.39           O  
ATOM    795  N   TYR A 108       1.953  17.341  51.784  1.00  0.40           N  
ATOM    796  CA  TYR A 108       2.526  17.045  53.092  1.00  0.43           C  
ATOM    797  C   TYR A 108       1.534  16.282  53.962  1.00  0.40           C  
ATOM    798  CB  TYR A 108       2.953  18.336  53.797  1.00  0.39           C  
ATOM    799  O   TYR A 108       0.394  16.715  54.140  1.00  0.40           O  
ATOM    800  CG  TYR A 108       4.098  19.048  53.119  1.00  0.39           C  
ATOM    801  CD1 TYR A 108       5.420  18.730  53.423  1.00  0.38           C  
ATOM    802  CD2 TYR A 108       3.861  20.039  52.173  1.00  0.40           C  
ATOM    803  CE1 TYR A 108       6.479  19.385  52.802  1.00  0.38           C  
ATOM    804  CE2 TYR A 108       4.912  20.700  51.545  1.00  0.41           C  
ATOM    805  OH  TYR A 108       7.259  21.018  51.247  1.00  0.30           O  
ATOM    806  CZ  TYR A 108       6.215  20.366  51.866  1.00  0.37           C  
ATOM    807  N   SER A 109       1.739  14.929  54.006  1.00  0.40           N  
ATOM    808  CA  SER A 109       1.155  14.072  55.032  1.00  0.41           C  
ATOM    809  C   SER A 109       1.966  14.123  56.323  1.00  0.40           C  
ATOM    810  CB  SER A 109       1.060  12.629  54.536  1.00  0.37           C  
ATOM    811  O   SER A 109       3.193  14.009  56.296  1.00  0.38           O  
ATOM    812  OG  SER A 109       2.183  11.876  54.963  1.00  0.37           O  
ATOM    813  N   SER A 110       1.597  15.087  57.384  1.00  0.34           N  
ATOM    814  CA  SER A 110       1.486  15.026  58.838  1.00  0.37           C  
ATOM    815  C   SER A 110       2.857  14.900  59.493  1.00  0.34           C  
ATOM    816  CB  SER A 110       0.600  13.853  59.260  1.00  0.31           C  
ATOM    817  O   SER A 110       3.665  14.057  59.097  1.00  0.33           O  
ATOM    818  OG  SER A 110       1.167  12.621  58.847  1.00  0.33           O  
ATOM    819  N   ALA A 111       3.353  16.037  60.205  1.00  0.37           N  
ATOM    820  CA  ALA A 111       3.724  16.471  61.549  1.00  0.37           C  
ATOM    821  C   ALA A 111       5.241  16.527  61.708  1.00  0.36           C  
ATOM    822  CB  ALA A 111       3.117  15.539  62.595  1.00  0.32           C  
ATOM    823  O   ALA A 111       5.747  16.967  62.743  1.00  0.34           O  
ATOM    824  N   ALA A 112       6.001  16.600  60.573  1.00  0.41           N  
ATOM    825  CA  ALA A 112       7.355  16.776  61.092  1.00  0.40           C  
ATOM    826  C   ALA A 112       8.272  17.387  60.036  1.00  0.41           C  
ATOM    827  CB  ALA A 112       7.918  15.441  61.572  1.00  0.36           C  
ATOM    828  O   ALA A 112       9.495  17.249  60.112  1.00  0.38           O  
ATOM    829  N   ILE A 113       7.582  18.251  59.029  1.00  0.39           N  
ATOM    830  CA  ILE A 113       8.468  18.970  58.120  1.00  0.41           C  
ATOM    831  C   ILE A 113       8.036  20.432  58.027  1.00  0.39           C  
ATOM    832  CB  ILE A 113       8.482  18.325  56.716  1.00  0.37           C  
ATOM    833  O   ILE A 113       6.840  20.731  57.997  1.00  0.38           O  
ATOM    834  CG1 ILE A 113       8.843  16.838  56.815  1.00  0.35           C  
ATOM    835  CG2 ILE A 113       9.453  19.064  55.791  1.00  0.34           C  
ATOM    836  CD1 ILE A 113       8.793  16.099  55.485  1.00  0.35           C  
ATOM    837  N   PRO A 114       9.009  21.456  58.281  1.00  0.41           N  
ATOM    838  CA  PRO A 114       8.844  22.903  58.121  1.00  0.41           C  
ATOM    839  C   PRO A 114       7.951  23.267  56.937  1.00  0.41           C  
ATOM    840  CB  PRO A 114      10.275  23.399  57.899  1.00  0.38           C  
ATOM    841  O   PRO A 114       8.074  22.676  55.862  1.00  0.40           O  
ATOM    842  CG  PRO A 114      11.086  22.156  57.720  1.00  0.37           C  
ATOM    843  CD  PRO A 114      10.217  20.970  58.025  1.00  0.41           C  
ATOM    844  N   MET A 115       6.661  23.703  57.221  1.00  0.40           N  
ATOM    845  CA  MET A 115       5.692  24.423  56.400  1.00  0.41           C  
ATOM    846  C   MET A 115       6.394  25.382  55.444  1.00  0.40           C  
ATOM    847  CB  MET A 115       4.706  25.193  57.281  1.00  0.38           C  
ATOM    848  O   MET A 115       7.027  26.345  55.878  1.00  0.39           O  
ATOM    849  CG  MET A 115       3.569  24.339  57.818  1.00  0.36           C  
ATOM    850  SD  MET A 115       2.307  25.330  58.710  1.00  0.46           S  
ATOM    851  CE  MET A 115       1.766  26.434  57.376  1.00  0.34           C  
ATOM    852  N   ALA A 116       7.027  24.993  54.387  1.00  0.45           N  
ATOM    853  CA  ALA A 116       7.387  25.891  53.293  1.00  0.46           C  
ATOM    854  C   ALA A 116       6.144  26.398  52.568  1.00  0.46           C  
ATOM    855  CB  ALA A 116       8.321  25.187  52.313  1.00  0.43           C  
ATOM    856  O   ALA A 116       5.304  25.606  52.134  1.00  0.45           O  
ATOM    857  N   SER A 117       5.656  27.589  52.862  1.00  0.42           N  
ATOM    858  CA  SER A 117       4.703  28.383  52.093  1.00  0.42           C  
ATOM    859  C   SER A 117       5.419  29.321  51.126  1.00  0.42           C  
ATOM    860  CB  SER A 117       3.801  29.191  53.027  1.00  0.41           C  
ATOM    861  O   SER A 117       6.472  29.871  51.452  1.00  0.42           O  
ATOM    862  OG  SER A 117       4.562  30.118  53.783  1.00  0.40           O  
ATOM    863  N   ILE A 118       5.087  29.301  49.829  1.00  0.47           N  
ATOM    864  CA  ILE A 118       5.294  30.397  48.888  1.00  0.49           C  
ATOM    865  C   ILE A 118       4.204  31.450  49.074  1.00  0.48           C  
ATOM    866  CB  ILE A 118       5.309  29.892  47.428  1.00  0.45           C  
ATOM    867  O   ILE A 118       3.017  31.160  48.907  1.00  0.48           O  
ATOM    868  CG1 ILE A 118       6.430  28.866  47.228  1.00  0.41           C  
ATOM    869  CG2 ILE A 118       5.459  31.064  46.453  1.00  0.41           C  
ATOM    870  CD1 ILE A 118       6.421  28.197  45.861  1.00  0.41           C  
ATOM    871  N   SER A 119       4.566  32.539  49.713  1.00  0.40           N  
ATOM    872  CA  SER A 119       3.870  33.820  49.643  1.00  0.42           C  
ATOM    873  C   SER A 119       4.569  34.776  48.681  1.00  0.41           C  
ATOM    874  CB  SER A 119       3.778  34.458  51.029  1.00  0.40           C  
ATOM    875  O   SER A 119       5.643  35.297  48.986  1.00  0.42           O  
ATOM    876  OG  SER A 119       3.490  35.842  50.929  1.00  0.43           O  
ATOM    877  N   GLY A 120       4.050  34.876  47.435  1.00  0.36           N  
ATOM    878  CA  GLY A 120       4.532  35.625  46.286  1.00  0.36           C  
ATOM    879  C   GLY A 120       5.668  34.933  45.557  1.00  0.34           C  
ATOM    880  O   GLY A 120       5.568  33.752  45.220  1.00  0.33           O  
ATOM    881  N   THR A 121       6.953  35.626  45.411  1.00  0.39           N  
ATOM    882  CA  THR A 121       8.286  35.178  45.023  1.00  0.40           C  
ATOM    883  C   THR A 121       9.042  34.622  46.226  1.00  0.38           C  
ATOM    884  CB  THR A 121       9.097  36.323  44.388  1.00  0.36           C  
ATOM    885  O   THR A 121      10.202  34.222  46.107  1.00  0.37           O  
ATOM    886  CG2 THR A 121       8.642  36.591  42.957  1.00  0.33           C  
ATOM    887  OG1 THR A 121       8.920  37.514  45.165  1.00  0.34           O  
ATOM    888  N   ASN A 122       8.412  34.671  47.425  1.00  0.39           N  
ATOM    889  CA  ASN A 122       9.112  34.313  48.654  1.00  0.39           C  
ATOM    890  C   ASN A 122       8.722  32.919  49.136  1.00  0.39           C  
ATOM    891  CB  ASN A 122       8.840  35.349  49.748  1.00  0.36           C  
ATOM    892  O   ASN A 122       7.539  32.630  49.320  1.00  0.37           O  
ATOM    893  CG  ASN A 122       9.433  36.707  49.427  1.00  0.34           C  
ATOM    894  ND2 ASN A 122       8.773  37.765  49.882  1.00  0.38           N  
ATOM    895  OD1 ASN A 122      10.476  36.804  48.774  1.00  0.38           O  
ATOM    896  N   LEU A 123       9.650  31.956  49.050  1.00  0.45           N  
ATOM    897  CA  LEU A 123       9.631  30.711  49.809  1.00  0.47           C  
ATOM    898  C   LEU A 123       9.845  30.976  51.296  1.00  0.46           C  
ATOM    899  CB  LEU A 123      10.704  29.749  49.291  1.00  0.43           C  
ATOM    900  O   LEU A 123      10.946  31.345  51.712  1.00  0.45           O  
ATOM    901  CG  LEU A 123      10.737  28.361  49.932  1.00  0.42           C  
ATOM    902  CD1 LEU A 123       9.518  27.551  49.505  1.00  0.41           C  
ATOM    903  CD2 LEU A 123      12.026  27.633  49.564  1.00  0.43           C  
ATOM    904  N   ASN A 124       8.810  31.050  52.054  1.00  0.35           N  
ATOM    905  CA  ASN A 124       8.839  31.044  53.512  1.00  0.37           C  
ATOM    906  C   ASN A 124       8.930  29.625  54.066  1.00  0.35           C  
ATOM    907  CB  ASN A 124       7.608  31.757  54.077  1.00  0.34           C  
ATOM    908  O   ASN A 124       7.990  28.840  53.929  1.00  0.34           O  
ATOM    909  CG  ASN A 124       7.692  33.264  53.939  1.00  0.34           C  
ATOM    910  ND2 ASN A 124       6.572  33.892  53.599  1.00  0.35           N  
ATOM    911  OD1 ASN A 124       8.754  33.860  54.135  1.00  0.35           O  
ATOM    912  N   ILE A 125      10.145  29.227  54.488  1.00  0.43           N  
ATOM    913  CA  ILE A 125      10.470  27.983  55.178  1.00  0.45           C  
ATOM    914  C   ILE A 125      10.439  28.208  56.688  1.00  0.43           C  
ATOM    915  CB  ILE A 125      11.850  27.440  54.745  1.00  0.42           C  
ATOM    916  O   ILE A 125      11.190  29.033  57.214  1.00  0.42           O  
ATOM    917  CG1 ILE A 125      11.913  27.298  53.219  1.00  0.41           C  
ATOM    918  CG2 ILE A 125      12.144  26.103  55.432  1.00  0.41           C  
ATOM    919  CD1 ILE A 125      13.263  26.826  52.697  1.00  0.43           C  
ATOM    920  N   VAL A 126       9.392  27.842  57.265  1.00  0.41           N  
ATOM    921  CA  VAL A 126       9.367  27.737  58.720  1.00  0.42           C  
ATOM    922  C   VAL A 126       9.895  26.369  59.148  1.00  0.41           C  
ATOM    923  CB  VAL A 126       7.944  27.958  59.281  1.00  0.40           C  
ATOM    924  O   VAL A 126       9.336  25.336  58.775  1.00  0.40           O  
ATOM    925  CG1 VAL A 126       7.958  27.949  60.808  1.00  0.37           C  
ATOM    926  CG2 VAL A 126       7.363  29.270  58.756  1.00  0.38           C  
ATOM    927  N   PHE A 127      11.147  26.247  59.608  1.00  0.41           N  
ATOM    928  CA  PHE A 127      11.871  25.127  60.198  1.00  0.42           C  
ATOM    929  C   PHE A 127      11.207  24.676  61.494  1.00  0.41           C  
ATOM    930  CB  PHE A 127      13.331  25.508  60.462  1.00  0.40           C  
ATOM    931  O   PHE A 127      10.698  25.500  62.256  1.00  0.40           O  
ATOM    932  CG  PHE A 127      14.131  25.748  59.210  1.00  0.39           C  
ATOM    933  CD1 PHE A 127      14.681  24.685  58.504  1.00  0.38           C  
ATOM    934  CD2 PHE A 127      14.333  27.039  58.738  1.00  0.40           C  
ATOM    935  CE1 PHE A 127      15.421  24.904  57.345  1.00  0.39           C  
ATOM    936  CE2 PHE A 127      15.072  27.266  57.580  1.00  0.40           C  
ATOM    937  CZ  PHE A 127      15.616  26.198  56.886  1.00  0.41           C  
ATOM    938  N   PRO A 128      10.762  23.343  61.469  1.00  0.37           N  
ATOM    939  CA  PRO A 128      10.298  22.861  62.771  1.00  0.39           C  
ATOM    940  C   PRO A 128      11.212  23.287  63.918  1.00  0.37           C  
ATOM    941  CB  PRO A 128      10.303  21.339  62.606  1.00  0.37           C  
ATOM    942  O   PRO A 128      12.436  23.297  63.766  1.00  0.37           O  
ATOM    943  CG  PRO A 128      11.166  21.087  61.413  1.00  0.37           C  
ATOM    944  CD  PRO A 128      11.296  22.368  60.639  1.00  0.42           C  
ATOM    945  N   ASN A 129      10.562  23.852  65.007  1.00  0.34           N  
ATOM    946  CA  ASN A 129      11.051  24.118  66.356  1.00  0.36           C  
ATOM    947  C   ASN A 129      11.696  22.880  66.972  1.00  0.34           C  
ATOM    948  CB  ASN A 129       9.915  24.624  67.248  1.00  0.33           C  
ATOM    949  O   ASN A 129      12.341  22.967  68.018  1.00  0.33           O  
ATOM    950  CG  ASN A 129       9.593  26.086  67.009  1.00  0.32           C  
ATOM    951  ND2 ASN A 129       8.518  26.565  67.624  1.00  0.30           N  
ATOM    952  OD1 ASN A 129      10.304  26.780  66.277  1.00  0.35           O  
ATOM    953  N   SER A 130      11.733  21.667  66.144  1.00  0.33           N  
ATOM    954  CA  SER A 130      12.269  20.422  66.683  1.00  0.35           C  
ATOM    955  C   SER A 130      13.004  19.626  65.610  1.00  0.33           C  
ATOM    956  CB  SER A 130      11.149  19.571  67.283  1.00  0.31           C  
ATOM    957  O   SER A 130      12.640  19.677  64.434  1.00  0.32           O  
ATOM    958  OG  SER A 130      10.134  19.328  66.324  1.00  0.31           O  
ATOM    959  N   ASN A 131      14.426  19.234  65.811  1.00  0.37           N  
ATOM    960  CA  ASN A 131      15.247  18.341  65.002  1.00  0.38           C  
ATOM    961  C   ASN A 131      14.410  17.236  64.362  1.00  0.37           C  
ATOM    962  CB  ASN A 131      16.371  17.735  65.844  1.00  0.34           C  
ATOM    963  O   ASN A 131      13.626  16.573  65.043  1.00  0.36           O  
ATOM    964  CG  ASN A 131      17.674  18.499  65.714  1.00  0.33           C  
ATOM    965  ND2 ASN A 131      18.564  18.322  66.683  1.00  0.31           N  
ATOM    966  OD1 ASN A 131      17.879  19.243  64.752  1.00  0.34           O  
ATOM    967  N   PRO A 132      14.177  17.271  62.948  1.00  0.38           N  
ATOM    968  CA  PRO A 132      13.598  16.073  62.337  1.00  0.39           C  
ATOM    969  C   PRO A 132      14.184  14.780  62.900  1.00  0.39           C  
ATOM    970  CB  PRO A 132      13.946  16.230  60.854  1.00  0.37           C  
ATOM    971  O   PRO A 132      15.376  14.723  63.211  1.00  0.38           O  
ATOM    972  CG  PRO A 132      15.016  17.273  60.822  1.00  0.36           C  
ATOM    973  CD  PRO A 132      15.008  18.005  62.133  1.00  0.41           C  
ATOM    974  N   THR A 133      13.338  13.820  63.490  1.00  0.36           N  
ATOM    975  CA  THR A 133      13.720  12.466  63.877  1.00  0.37           C  
ATOM    976  C   THR A 133      14.532  11.796  62.772  1.00  0.36           C  
ATOM    977  CB  THR A 133      12.484  11.608  64.202  1.00  0.34           C  
ATOM    978  O   THR A 133      14.192  11.905  61.592  1.00  0.34           O  
ATOM    979  CG2 THR A 133      12.704  10.782  65.465  1.00  0.32           C  
ATOM    980  OG1 THR A 133      11.352  12.465  64.396  1.00  0.32           O  
ATOM    981  N   VAL A 134      15.890  11.497  62.854  1.00  0.37           N  
ATOM    982  CA  VAL A 134      16.661  10.521  62.091  1.00  0.38           C  
ATOM    983  C   VAL A 134      15.720   9.492  61.468  1.00  0.37           C  
ATOM    984  CB  VAL A 134      17.713   9.814  62.975  1.00  0.35           C  
ATOM    985  O   VAL A 134      14.919   8.868  62.169  1.00  0.36           O  
ATOM    986  CG1 VAL A 134      18.530   8.821  62.151  1.00  0.33           C  
ATOM    987  CG2 VAL A 134      18.627  10.841  63.640  1.00  0.33           C  
ATOM    988  N   GLY A 135      15.449   9.634  60.064  1.00  0.35           N  
ATOM    989  CA  GLY A 135      14.550   8.831  59.249  1.00  0.35           C  
ATOM    990  C   GLY A 135      13.353   9.609  58.737  1.00  0.35           C  
ATOM    991  O   GLY A 135      12.592   9.111  57.905  1.00  0.33           O  
ATOM    992  N   SER A 136      13.138  10.914  59.118  1.00  0.33           N  
ATOM    993  CA  SER A 136      12.093  11.781  58.585  1.00  0.35           C  
ATOM    994  C   SER A 136      12.585  12.556  57.367  1.00  0.33           C  
ATOM    995  CB  SER A 136      11.607  12.757  59.658  1.00  0.31           C  
ATOM    996  O   SER A 136      13.699  13.084  57.369  1.00  0.32           O  
ATOM    997  OG  SER A 136      12.693  13.482  60.207  1.00  0.30           O  
ATOM    998  N   THR A 137      12.404  12.018  56.058  1.00  0.37           N  
ATOM    999  CA  THR A 137      12.367  12.431  54.660  1.00  0.38           C  
ATOM   1000  C   THR A 137      12.590  13.936  54.535  1.00  0.37           C  
ATOM   1001  CB  THR A 137      11.029  12.051  54.000  1.00  0.34           C  
ATOM   1002  O   THR A 137      11.800  14.730  55.050  1.00  0.35           O  
ATOM   1003  CG2 THR A 137      11.233  11.018  52.896  1.00  0.31           C  
ATOM   1004  OG1 THR A 137      10.151  11.506  54.993  1.00  0.30           O  
ATOM   1005  N   GLY A 138      13.864  14.454  54.723  1.00  0.37           N  
ATOM   1006  CA  GLY A 138      14.502  15.732  54.449  1.00  0.37           C  
ATOM   1007  C   GLY A 138      13.911  16.449  53.250  1.00  0.37           C  
ATOM   1008  O   GLY A 138      13.129  15.867  52.495  1.00  0.36           O  
ATOM   1009  N   LEU A 139      13.663  17.760  53.254  1.00  0.37           N  
ATOM   1010  CA  LEU A 139      13.292  18.738  52.237  1.00  0.39           C  
ATOM   1011  C   LEU A 139      13.926  18.393  50.894  1.00  0.38           C  
ATOM   1012  CB  LEU A 139      13.712  20.145  52.668  1.00  0.36           C  
ATOM   1013  O   LEU A 139      15.152  18.313  50.784  1.00  0.37           O  
ATOM   1014  CG  LEU A 139      12.603  21.196  52.727  1.00  0.34           C  
ATOM   1015  CD1 LEU A 139      12.384  21.655  54.165  1.00  0.33           C  
ATOM   1016  CD2 LEU A 139      12.939  22.381  51.828  1.00  0.35           C  
ATOM   1017  N   TYR A 140      13.211  17.729  49.898  1.00  0.37           N  
ATOM   1018  CA  TYR A 140      13.538  17.415  48.512  1.00  0.38           C  
ATOM   1019  C   TYR A 140      13.061  18.519  47.575  1.00  0.37           C  
ATOM   1020  CB  TYR A 140      12.914  16.077  48.102  1.00  0.35           C  
ATOM   1021  O   TYR A 140      11.906  18.945  47.645  1.00  0.36           O  
ATOM   1022  CG  TYR A 140      13.350  14.915  48.961  1.00  0.33           C  
ATOM   1023  CD1 TYR A 140      14.470  14.158  48.626  1.00  0.31           C  
ATOM   1024  CD2 TYR A 140      12.643  14.572  50.109  1.00  0.34           C  
ATOM   1025  CE1 TYR A 140      14.874  13.085  49.413  1.00  0.34           C  
ATOM   1026  CE2 TYR A 140      13.039  13.502  50.904  1.00  0.35           C  
ATOM   1027  OH  TYR A 140      14.550  11.704  51.332  1.00  0.28           O  
ATOM   1028  CZ  TYR A 140      14.154  12.765  50.549  1.00  0.32           C  
ATOM   1029  N   THR A 141      13.919  19.395  47.131  1.00  0.39           N  
ATOM   1030  CA  THR A 141      13.719  20.105  45.873  1.00  0.39           C  
ATOM   1031  C   THR A 141      13.982  19.184  44.685  1.00  0.39           C  
ATOM   1032  CB  THR A 141      14.630  21.343  45.779  1.00  0.37           C  
ATOM   1033  O   THR A 141      14.930  18.397  44.701  1.00  0.38           O  
ATOM   1034  CG2 THR A 141      14.365  22.310  46.928  1.00  0.35           C  
ATOM   1035  OG1 THR A 141      16.000  20.924  45.827  1.00  0.33           O  
ATOM   1036  N   SER A 142      12.937  18.504  44.082  1.00  0.37           N  
ATOM   1037  CA  SER A 142      12.843  17.794  42.810  1.00  0.37           C  
ATOM   1038  C   SER A 142      14.023  18.127  41.903  1.00  0.37           C  
ATOM   1039  CB  SER A 142      11.532  18.136  42.101  1.00  0.35           C  
ATOM   1040  O   SER A 142      14.337  19.300  41.689  1.00  0.36           O  
ATOM   1041  OG  SER A 142      11.625  19.391  41.449  1.00  0.31           O  
ATOM   1042  N   ALA A 143      15.237  17.387  42.045  1.00  0.43           N  
ATOM   1043  CA  ALA A 143      16.542  16.998  41.518  1.00  0.42           C  
ATOM   1044  C   ALA A 143      16.860  17.750  40.229  1.00  0.43           C  
ATOM   1045  CB  ALA A 143      16.592  15.491  41.277  1.00  0.38           C  
ATOM   1046  O   ALA A 143      16.358  17.400  39.159  1.00  0.41           O  
ATOM   1047  N   LYS A 144      16.942  19.136  40.257  1.00  0.46           N  
ATOM   1048  CA  LYS A 144      17.723  19.839  39.244  1.00  0.45           C  
ATOM   1049  C   LYS A 144      19.204  19.865  39.611  1.00  0.46           C  
ATOM   1050  CB  LYS A 144      17.204  21.266  39.059  1.00  0.42           C  
ATOM   1051  O   LYS A 144      19.555  19.924  40.792  1.00  0.44           O  
ATOM   1052  CG  LYS A 144      15.885  21.352  38.307  1.00  0.39           C  
ATOM   1053  CD  LYS A 144      15.528  22.794  37.968  1.00  0.42           C  
ATOM   1054  CE  LYS A 144      14.204  22.882  37.220  1.00  0.36           C  
ATOM   1055  NZ  LYS A 144      13.867  24.290  36.854  1.00  0.36           N  
ATOM   1056  N   THR A 145      20.131  19.375  38.683  1.00  0.58           N  
ATOM   1057  CA  THR A 145      21.514  19.828  38.781  1.00  0.58           C  
ATOM   1058  C   THR A 145      21.597  21.154  39.531  1.00  0.59           C  
ATOM   1059  CB  THR A 145      22.152  19.983  37.388  1.00  0.53           C  
ATOM   1060  O   THR A 145      20.863  22.095  39.222  1.00  0.58           O  
ATOM   1061  CG2 THR A 145      23.659  20.191  37.493  1.00  0.46           C  
ATOM   1062  OG1 THR A 145      21.896  18.802  36.618  1.00  0.51           O  
ATOM   1063  N   GLY A 146      22.468  20.936  40.643  1.00  0.58           N  
ATOM   1064  CA  GLY A 146      22.728  22.123  41.443  1.00  0.56           C  
ATOM   1065  C   GLY A 146      21.834  22.227  42.664  1.00  0.58           C  
ATOM   1066  O   GLY A 146      21.935  23.184  43.434  1.00  0.57           O  
ATOM   1067  N   SER A 147      20.827  21.262  42.637  1.00  0.65           N  
ATOM   1068  CA  SER A 147      20.078  21.301  43.888  1.00  0.66           C  
ATOM   1069  C   SER A 147      20.984  21.022  45.083  1.00  0.66           C  
ATOM   1070  CB  SER A 147      18.932  20.289  43.860  1.00  0.63           C  
ATOM   1071  O   SER A 147      21.969  20.290  44.965  1.00  0.65           O  
ATOM   1072  OG  SER A 147      18.098  20.505  42.734  1.00  0.59           O  
ATOM   1073  N   ILE A 148      20.725  21.752  46.169  1.00  0.66           N  
ATOM   1074  CA  ILE A 148      21.358  21.563  47.470  1.00  0.65           C  
ATOM   1075  C   ILE A 148      20.401  20.830  48.407  1.00  0.66           C  
ATOM   1076  CB  ILE A 148      21.788  22.911  48.090  1.00  0.63           C  
ATOM   1077  O   ILE A 148      19.211  21.149  48.463  1.00  0.64           O  
ATOM   1078  CG1 ILE A 148      22.720  23.665  47.135  1.00  0.58           C  
ATOM   1079  CG2 ILE A 148      22.459  22.690  49.449  1.00  0.59           C  
ATOM   1080  CD1 ILE A 148      23.050  25.083  47.582  1.00  0.57           C  
ATOM   1081  N   MET A 149      20.829  19.737  48.971  1.00  0.68           N  
ATOM   1082  CA  MET A 149      20.130  19.012  50.028  1.00  0.68           C  
ATOM   1083  C   MET A 149      20.875  19.132  51.354  1.00  0.68           C  
ATOM   1084  CB  MET A 149      19.964  17.539  49.652  1.00  0.66           C  
ATOM   1085  O   MET A 149      22.098  18.992  51.398  1.00  0.66           O  
ATOM   1086  CG  MET A 149      19.168  16.733  50.666  1.00  0.63           C  
ATOM   1087  SD  MET A 149      19.036  14.961  50.208  1.00  0.59           S  
ATOM   1088  CE  MET A 149      18.165  15.105  48.623  1.00  0.56           C  
ATOM   1089  N   TYR A 150      20.072  19.417  52.359  1.00  0.64           N  
ATOM   1090  CA  TYR A 150      20.583  19.383  53.725  1.00  0.63           C  
ATOM   1091  C   TYR A 150      20.305  18.035  54.378  1.00  0.64           C  
ATOM   1092  CB  TYR A 150      19.960  20.506  54.560  1.00  0.61           C  
ATOM   1093  O   TYR A 150      19.152  17.606  54.467  1.00  0.61           O  
ATOM   1094  CG  TYR A 150      20.241  21.889  54.024  1.00  0.59           C  
ATOM   1095  CD1 TYR A 150      21.355  22.608  54.449  1.00  0.57           C  
ATOM   1096  CD2 TYR A 150      19.392  22.478  53.093  1.00  0.57           C  
ATOM   1097  CE1 TYR A 150      21.617  23.884  53.959  1.00  0.54           C  
ATOM   1098  CE2 TYR A 150      19.644  23.753  52.597  1.00  0.53           C  
ATOM   1099  OH  TYR A 150      21.012  25.709  52.546  1.00  0.51           O  
ATOM   1100  CZ  TYR A 150      20.758  24.447  53.034  1.00  0.57           C  
ATOM   1101  N   TYR A 151      21.353  17.340  54.591  1.00  0.67           N  
ATOM   1102  CA  TYR A 151      21.321  16.033  55.237  1.00  0.66           C  
ATOM   1103  C   TYR A 151      21.652  16.149  56.720  1.00  0.67           C  
ATOM   1104  CB  TYR A 151      22.302  15.073  54.557  1.00  0.64           C  
ATOM   1105  O   TYR A 151      22.755  16.561  57.086  1.00  0.65           O  
ATOM   1106  CG  TYR A 151      22.211  13.653  55.061  1.00  0.61           C  
ATOM   1107  CD1 TYR A 151      21.193  12.805  54.631  1.00  0.59           C  
ATOM   1108  CD2 TYR A 151      23.140  13.157  55.969  1.00  0.59           C  
ATOM   1109  CE1 TYR A 151      21.103  11.497  55.094  1.00  0.58           C  
ATOM   1110  CE2 TYR A 151      23.060  11.851  56.439  1.00  0.58           C  
ATOM   1111  OH  TYR A 151      21.956   9.735  56.458  1.00  0.56           O  
ATOM   1112  CZ  TYR A 151      22.040  11.029  55.996  1.00  0.58           C  
ATOM   1113  N   SER A 152      20.644  15.978  57.617  1.00  0.60           N  
ATOM   1114  CA  SER A 152      20.883  15.913  59.055  1.00  0.61           C  
ATOM   1115  C   SER A 152      21.769  14.725  59.415  1.00  0.61           C  
ATOM   1116  CB  SER A 152      19.560  15.821  59.815  1.00  0.59           C  
ATOM   1117  O   SER A 152      21.447  13.582  59.085  1.00  0.60           O  
ATOM   1118  OG  SER A 152      19.781  15.848  61.215  1.00  0.58           O  
ATOM   1119  N   LEU A 153      22.928  14.925  59.925  1.00  0.61           N  
ATOM   1120  CA  LEU A 153      23.812  13.885  60.437  1.00  0.60           C  
ATOM   1121  C   LEU A 153      23.233  13.250  61.697  1.00  0.61           C  
ATOM   1122  CB  LEU A 153      25.201  14.459  60.733  1.00  0.59           C  
ATOM   1123  O   LEU A 153      22.744  13.954  62.584  1.00  0.60           O  
ATOM   1124  CG  LEU A 153      25.950  15.066  59.546  1.00  0.57           C  
ATOM   1125  CD1 LEU A 153      27.245  15.721  60.016  1.00  0.54           C  
ATOM   1126  CD2 LEU A 153      26.235  14.001  58.492  1.00  0.55           C  
ATOM   1127  N   ALA A 154      23.138  11.922  61.663  1.00  0.60           N  
ATOM   1128  CA  ALA A 154      22.810  11.157  62.863  1.00  0.60           C  
ATOM   1129  C   ALA A 154      23.800  11.446  63.987  1.00  0.61           C  
ATOM   1130  CB  ALA A 154      22.786   9.662  62.551  1.00  0.58           C  
ATOM   1131  O   ALA A 154      24.916  11.907  63.736  1.00  0.61           O  
ATOM   1132  N   SER A 155      23.421  11.247  65.257  1.00  0.52           N  
ATOM   1133  CA  SER A 155      24.361  11.285  66.373  1.00  0.52           C  
ATOM   1134  C   SER A 155      25.583  10.415  66.097  1.00  0.53           C  
ATOM   1135  CB  SER A 155      23.681  10.828  67.664  1.00  0.50           C  
ATOM   1136  O   SER A 155      25.450   9.234  65.771  1.00  0.52           O  
ATOM   1137  OG  SER A 155      24.551  10.979  68.772  1.00  0.51           O  
ATOM   1138  N   GLY A 156      26.775  10.952  66.193  1.00  0.55           N  
ATOM   1139  CA  GLY A 156      28.053  10.305  65.945  1.00  0.55           C  
ATOM   1140  C   GLY A 156      28.461  10.331  64.484  1.00  0.55           C  
ATOM   1141  O   GLY A 156      29.606  10.022  64.148  1.00  0.55           O  
ATOM   1142  N   GLN A 157      27.579  10.611  63.568  1.00  0.65           N  
ATOM   1143  CA  GLN A 157      27.965  10.751  62.168  1.00  0.65           C  
ATOM   1144  C   GLN A 157      28.704  12.064  61.930  1.00  0.64           C  
ATOM   1145  CB  GLN A 157      26.737  10.668  61.260  1.00  0.62           C  
ATOM   1146  O   GLN A 157      28.310  13.108  62.454  1.00  0.62           O  
ATOM   1147  CG  GLN A 157      26.472   9.273  60.710  1.00  0.60           C  
ATOM   1148  CD  GLN A 157      25.324   9.241  59.718  1.00  0.60           C  
ATOM   1149  NE2 GLN A 157      25.251   8.174  58.929  1.00  0.51           N  
ATOM   1150  OE1 GLN A 157      24.509  10.167  59.662  1.00  0.62           O  
ATOM   1151  N   THR A 158      29.997  11.947  61.326  1.00  0.65           N  
ATOM   1152  CA  THR A 158      30.812  13.083  60.911  1.00  0.65           C  
ATOM   1153  C   THR A 158      30.730  13.285  59.401  1.00  0.66           C  
ATOM   1154  CB  THR A 158      32.283  12.897  61.328  1.00  0.63           C  
ATOM   1155  O   THR A 158      30.325  12.379  58.670  1.00  0.65           O  
ATOM   1156  CG2 THR A 158      32.407  12.693  62.834  1.00  0.60           C  
ATOM   1157  OG1 THR A 158      32.823  11.752  60.656  1.00  0.64           O  
ATOM   1158  N   TYR A 159      31.087  14.462  58.977  1.00  0.65           N  
ATOM   1159  CA  TYR A 159      31.272  14.747  57.559  1.00  0.66           C  
ATOM   1160  C   TYR A 159      32.199  13.724  56.913  1.00  0.66           C  
ATOM   1161  CB  TYR A 159      31.836  16.158  57.364  1.00  0.63           C  
ATOM   1162  O   TYR A 159      31.948  13.268  55.795  1.00  0.64           O  
ATOM   1163  CG  TYR A 159      31.443  16.793  56.052  1.00  0.60           C  
ATOM   1164  CD1 TYR A 159      32.280  16.719  54.941  1.00  0.56           C  
ATOM   1165  CD2 TYR A 159      30.234  17.468  55.920  1.00  0.56           C  
ATOM   1166  CE1 TYR A 159      31.923  17.303  53.730  1.00  0.53           C  
ATOM   1167  CE2 TYR A 159      29.867  18.057  54.715  1.00  0.54           C  
ATOM   1168  OH  TYR A 159      30.357  18.550  52.431  1.00  0.45           O  
ATOM   1169  CZ  TYR A 159      30.716  17.969  53.627  1.00  0.53           C  
ATOM   1170  N   ALA A 160      33.264  13.411  57.650  1.00  0.65           N  
ATOM   1171  CA  ALA A 160      34.215  12.408  57.180  1.00  0.65           C  
ATOM   1172  C   ALA A 160      33.535  11.056  56.984  1.00  0.65           C  
ATOM   1173  CB  ALA A 160      35.379  12.277  58.160  1.00  0.63           C  
ATOM   1174  O   ALA A 160      33.772  10.373  55.985  1.00  0.64           O  
ATOM   1175  N   SER A 161      32.651  10.667  57.891  1.00  0.66           N  
ATOM   1176  CA  SER A 161      31.982   9.377  57.764  1.00  0.66           C  
ATOM   1177  C   SER A 161      31.008   9.372  56.590  1.00  0.66           C  
ATOM   1178  CB  SER A 161      31.238   9.028  59.054  1.00  0.64           C  
ATOM   1179  O   SER A 161      30.866   8.361  55.899  1.00  0.64           O  
ATOM   1180  OG  SER A 161      30.116   9.875  59.232  1.00  0.63           O  
ATOM   1181  N   ILE A 162      30.328  10.520  56.258  1.00  0.68           N  
ATOM   1182  CA  ILE A 162      29.446  10.630  55.101  1.00  0.68           C  
ATOM   1183  C   ILE A 162      30.270  10.573  53.817  1.00  0.68           C  
ATOM   1184  CB  ILE A 162      28.614  11.932  55.147  1.00  0.66           C  
ATOM   1185  O   ILE A 162      29.914   9.862  52.875  1.00  0.67           O  
ATOM   1186  CG1 ILE A 162      27.605  11.881  56.300  1.00  0.61           C  
ATOM   1187  CG2 ILE A 162      27.906  12.167  53.809  1.00  0.62           C  
ATOM   1188  CD1 ILE A 162      26.809  13.165  56.483  1.00  0.60           C  
ATOM   1189  N   ARG A 163      31.369  11.317  53.856  1.00  0.68           N  
ATOM   1190  CA  ARG A 163      32.307  11.301  52.738  1.00  0.68           C  
ATOM   1191  C   ARG A 163      32.791   9.885  52.449  1.00  0.68           C  
ATOM   1192  CB  ARG A 163      33.500  12.215  53.024  1.00  0.66           C  
ATOM   1193  O   ARG A 163      32.831   9.460  51.293  1.00  0.66           O  
ATOM   1194  CG  ARG A 163      34.448  12.378  51.847  1.00  0.63           C  
ATOM   1195  CD  ARG A 163      35.639  13.259  52.198  1.00  0.62           C  
ATOM   1196  NE  ARG A 163      36.431  13.591  51.018  1.00  0.52           N  
ATOM   1197  NH1 ARG A 163      38.034  14.786  52.175  1.00  0.44           N  
ATOM   1198  NH2 ARG A 163      38.193  14.551  49.900  1.00  0.40           N  
ATOM   1199  CZ  ARG A 163      37.551  14.308  51.033  1.00  0.58           C  
ATOM   1200  N   GLU A 164      33.222   9.204  53.534  1.00  0.65           N  
ATOM   1201  CA  GLU A 164      33.624   7.804  53.429  1.00  0.65           C  
ATOM   1202  C   GLU A 164      32.485   6.941  52.894  1.00  0.64           C  
ATOM   1203  CB  GLU A 164      34.091   7.275  54.788  1.00  0.63           C  
ATOM   1204  O   GLU A 164      32.693   6.112  52.006  1.00  0.63           O  
ATOM   1205  CG  GLU A 164      35.034   6.085  54.694  1.00  0.60           C  
ATOM   1206  CD  GLU A 164      35.598   5.658  56.040  1.00  0.60           C  
ATOM   1207  OE1 GLU A 164      35.236   6.269  57.071  1.00  0.59           O  
ATOM   1208  OE2 GLU A 164      36.409   4.705  56.064  1.00  0.54           O  
ATOM   1209  N   GLN A 165      31.276   7.159  53.413  1.00  0.64           N  
ATOM   1210  CA  GLN A 165      30.080   6.473  52.934  1.00  0.63           C  
ATOM   1211  C   GLN A 165      29.819   6.785  51.463  1.00  0.63           C  
ATOM   1212  CB  GLN A 165      28.864   6.861  53.777  1.00  0.61           C  
ATOM   1213  O   GLN A 165      29.516   5.885  50.677  1.00  0.62           O  
ATOM   1214  CG  GLN A 165      28.789   6.139  55.116  1.00  0.59           C  
ATOM   1215  CD  GLN A 165      27.594   6.568  55.947  1.00  0.59           C  
ATOM   1216  NE2 GLN A 165      27.499   6.042  57.164  1.00  0.49           N  
ATOM   1217  OE1 GLN A 165      26.765   7.367  55.500  1.00  0.58           O  
ATOM   1218  N   MET A 166      30.028   8.090  50.971  1.00  0.65           N  
ATOM   1219  CA  MET A 166      29.679   8.535  49.625  1.00  0.65           C  
ATOM   1220  C   MET A 166      30.768   8.154  48.627  1.00  0.65           C  
ATOM   1221  CB  MET A 166      29.453  10.048  49.600  1.00  0.62           C  
ATOM   1222  O   MET A 166      30.482   7.907  47.454  1.00  0.63           O  
ATOM   1223  CG  MET A 166      28.175  10.488  50.296  1.00  0.59           C  
ATOM   1224  SD  MET A 166      27.873  12.291  50.136  1.00  0.57           S  
ATOM   1225  CE  MET A 166      27.202  12.355  48.452  1.00  0.50           C  
ATOM   1226  N   SER A 167      31.976   8.236  48.989  1.00  0.60           N  
ATOM   1227  CA  SER A 167      33.106   7.936  48.117  1.00  0.59           C  
ATOM   1228  C   SER A 167      33.155   6.453  47.766  1.00  0.59           C  
ATOM   1229  CB  SER A 167      34.420   8.356  48.778  1.00  0.56           C  
ATOM   1230  O   SER A 167      33.930   6.040  46.900  1.00  0.57           O  
ATOM   1231  OG  SER A 167      34.658   7.597  49.951  1.00  0.54           O  
ATOM   1232  N   GLY A 168      32.126   5.717  48.167  1.00  0.52           N  
ATOM   1233  CA  GLY A 168      32.202   4.283  47.939  1.00  0.51           C  
ATOM   1234  C   GLY A 168      33.469   3.657  48.490  1.00  0.52           C  
ATOM   1235  O   GLY A 168      33.790   2.510  48.173  1.00  0.50           O  
ATOM   1236  N   LYS A 169      34.279   4.414  49.112  1.00  0.41           N  
ATOM   1237  CA  LYS A 169      35.481   3.842  49.711  1.00  0.40           C  
ATOM   1238  C   LYS A 169      35.156   3.116  51.013  1.00  0.41           C  
ATOM   1239  CB  LYS A 169      36.525   4.930  49.964  1.00  0.36           C  
ATOM   1240  O   LYS A 169      36.026   2.945  51.869  1.00  0.38           O  
ATOM   1241  CG  LYS A 169      37.302   5.344  48.723  1.00  0.33           C  
ATOM   1242  CD  LYS A 169      38.435   6.303  49.067  1.00  0.37           C  
ATOM   1243  CE  LYS A 169      39.233   6.694  47.830  1.00  0.29           C  
ATOM   1244  NZ  LYS A 169      40.340   7.640  48.161  1.00  0.29           N  
ATOM   1245  N   THR A 170      33.939   2.639  51.311  1.00  0.37           N  
ATOM   1246  CA  THR A 170      34.003   1.477  52.191  1.00  0.38           C  
ATOM   1247  C   THR A 170      34.519   0.255  51.438  1.00  0.38           C  
ATOM   1248  CB  THR A 170      32.624   1.163  52.802  1.00  0.35           C  
ATOM   1249  O   THR A 170      33.792  -0.343  50.642  1.00  0.36           O  
ATOM   1250  CG2 THR A 170      32.504   1.734  54.211  1.00  0.32           C  
ATOM   1251  OG1 THR A 170      31.602   1.736  51.977  1.00  0.32           O  
ATOM   1252  N   ASN A 171      35.657   0.265  50.754  1.00  0.31           N  
ATOM   1253  CA  ASN A 171      36.482  -0.926  50.587  1.00  0.33           C  
ATOM   1254  C   ASN A 171      36.310  -1.895  51.753  1.00  0.32           C  
ATOM   1255  CB  ASN A 171      37.954  -0.542  50.427  1.00  0.29           C  
ATOM   1256  O   ASN A 171      36.688  -1.585  52.884  1.00  0.30           O  
ATOM   1257  CG  ASN A 171      38.300  -0.128  49.010  1.00  0.29           C  
ATOM   1258  ND2 ASN A 171      39.430   0.550  48.850  1.00  0.26           N  
ATOM   1259  OD1 ASN A 171      37.557  -0.415  48.068  1.00  0.31           O  
ATOM   1260  N   GLY A 172      35.215  -2.721  51.813  1.00  0.33           N  
ATOM   1261  CA  GLY A 172      35.323  -4.005  52.489  1.00  0.31           C  
ATOM   1262  C   GLY A 172      34.443  -4.106  53.720  1.00  0.33           C  
ATOM   1263  O   GLY A 172      34.625  -5.002  54.548  1.00  0.31           O  
ATOM   1264  N   GLN A 173      33.403  -3.427  53.840  1.00  0.31           N  
ATOM   1265  CA  GLN A 173      32.677  -3.898  55.015  1.00  0.33           C  
ATOM   1266  C   GLN A 173      31.284  -4.393  54.639  1.00  0.31           C  
ATOM   1267  CB  GLN A 173      32.574  -2.789  56.064  1.00  0.29           C  
ATOM   1268  O   GLN A 173      30.351  -3.598  54.508  1.00  0.30           O  
ATOM   1269  CG  GLN A 173      33.659  -2.849  57.130  1.00  0.29           C  
ATOM   1270  CD  GLN A 173      33.382  -1.925  58.302  1.00  0.36           C  
ATOM   1271  NE2 GLN A 173      33.900  -2.281  59.473  1.00  0.31           N  
ATOM   1272  OE1 GLN A 173      32.710  -0.900  58.155  1.00  0.43           O  
ATOM   1273  N   SER A 174      31.162  -5.519  53.675  1.00  0.34           N  
ATOM   1274  CA  SER A 174      30.231  -6.631  53.840  1.00  0.34           C  
ATOM   1275  C   SER A 174      29.924  -6.881  55.312  1.00  0.34           C  
ATOM   1276  CB  SER A 174      30.796  -7.902  53.205  1.00  0.31           C  
ATOM   1277  O   SER A 174      30.794  -7.321  56.067  1.00  0.32           O  
ATOM   1278  OG  SER A 174      30.667  -9.004  54.086  1.00  0.34           O  
ATOM   1279  N   GLY A 175      29.666  -5.929  56.271  1.00  0.32           N  
ATOM   1280  CA  GLY A 175      29.200  -6.232  57.615  1.00  0.32           C  
ATOM   1281  C   GLY A 175      28.485  -5.068  58.275  1.00  0.32           C  
ATOM   1282  O   GLY A 175      28.306  -5.054  59.494  1.00  0.30           O  
ATOM   1283  N   ARG A 176      27.860  -4.178  57.453  1.00  0.32           N  
ATOM   1284  CA  ARG A 176      26.893  -3.376  58.196  1.00  0.33           C  
ATOM   1285  C   ARG A 176      25.467  -3.685  57.750  1.00  0.32           C  
ATOM   1286  CB  ARG A 176      27.184  -1.884  58.021  1.00  0.29           C  
ATOM   1287  O   ARG A 176      25.040  -3.253  56.677  1.00  0.30           O  
ATOM   1288  CG  ARG A 176      28.174  -1.327  59.032  1.00  0.30           C  
ATOM   1289  CD  ARG A 176      28.339   0.179  58.890  1.00  0.35           C  
ATOM   1290  NE  ARG A 176      28.825   0.788  60.125  1.00  0.31           N  
ATOM   1291  NH1 ARG A 176      28.807   2.950  59.311  1.00  0.26           N  
ATOM   1292  NH2 ARG A 176      29.480   2.536  61.463  1.00  0.22           N  
ATOM   1293  CZ  ARG A 176      29.036   2.090  60.297  1.00  0.29           C  
ATOM   1294  N   THR A 177      24.894  -4.935  58.092  1.00  0.31           N  
ATOM   1295  CA  THR A 177      23.558  -5.412  58.428  1.00  0.31           C  
ATOM   1296  C   THR A 177      22.865  -4.448  59.387  1.00  0.31           C  
ATOM   1297  CB  THR A 177      23.607  -6.818  59.054  1.00  0.29           C  
ATOM   1298  O   THR A 177      21.881  -4.811  60.036  1.00  0.30           O  
ATOM   1299  CG2 THR A 177      23.588  -7.899  57.979  1.00  0.28           C  
ATOM   1300  OG1 THR A 177      24.807  -6.948  59.827  1.00  0.30           O  
ATOM   1301  N   GLY A 178      23.139  -3.064  59.342  1.00  0.29           N  
ATOM   1302  CA  GLY A 178      22.242  -2.125  59.996  1.00  0.29           C  
ATOM   1303  C   GLY A 178      21.550  -1.186  59.027  1.00  0.29           C  
ATOM   1304  O   GLY A 178      22.182  -0.655  58.111  1.00  0.28           O  
ATOM   1305  N   SER A 179      20.324  -1.559  58.344  1.00  0.32           N  
ATOM   1306  CA  SER A 179      19.206  -0.878  57.700  1.00  0.32           C  
ATOM   1307  C   SER A 179      19.480   0.615  57.553  1.00  0.32           C  
ATOM   1308  CB  SER A 179      17.918  -1.093  58.495  1.00  0.29           C  
ATOM   1309  O   SER A 179      18.589   1.381  57.177  1.00  0.30           O  
ATOM   1310  OG  SER A 179      16.935  -0.140  58.127  1.00  0.30           O  
ATOM   1311  N   GLN A 180      20.749   1.220  57.658  1.00  0.33           N  
ATOM   1312  CA  GLN A 180      20.979   2.657  57.548  1.00  0.35           C  
ATOM   1313  C   GLN A 180      21.989   2.970  56.448  1.00  0.33           C  
ATOM   1314  CB  GLN A 180      21.463   3.227  58.882  1.00  0.30           C  
ATOM   1315  O   GLN A 180      22.745   3.938  56.549  1.00  0.32           O  
ATOM   1316  CG  GLN A 180      20.337   3.674  59.805  1.00  0.29           C  
ATOM   1317  CD  GLN A 180      20.837   4.449  61.009  1.00  0.35           C  
ATOM   1318  NE2 GLN A 180      19.919   5.090  61.725  1.00  0.28           N  
ATOM   1319  OE1 GLN A 180      22.039   4.472  61.294  1.00  0.40           O  
ATOM   1320  N   THR A 181      22.175   2.270  55.288  1.00  0.36           N  
ATOM   1321  CA  THR A 181      22.756   2.642  54.004  1.00  0.37           C  
ATOM   1322  C   THR A 181      21.682   3.167  53.055  1.00  0.36           C  
ATOM   1323  CB  THR A 181      23.482   1.450  53.352  1.00  0.33           C  
ATOM   1324  O   THR A 181      20.727   2.455  52.736  1.00  0.35           O  
ATOM   1325  CG2 THR A 181      24.855   1.233  53.979  1.00  0.31           C  
ATOM   1326  OG1 THR A 181      22.695   0.265  53.529  1.00  0.30           O  
ATOM   1327  N   SER A 182      21.288   4.453  53.139  1.00  0.41           N  
ATOM   1328  CA  SER A 182      20.504   5.077  52.079  1.00  0.41           C  
ATOM   1329  C   SER A 182      21.145   4.854  50.713  1.00  0.41           C  
ATOM   1330  CB  SER A 182      20.346   6.575  52.339  1.00  0.38           C  
ATOM   1331  O   SER A 182      22.210   5.406  50.424  1.00  0.40           O  
ATOM   1332  OG  SER A 182      19.053   7.018  51.962  1.00  0.35           O  
ATOM   1333  N   PRO A 183      21.414   3.568  50.098  1.00  0.38           N  
ATOM   1334  CA  PRO A 183      21.851   3.352  48.716  1.00  0.37           C  
ATOM   1335  C   PRO A 183      21.736   4.609  47.857  1.00  0.38           C  
ATOM   1336  CB  PRO A 183      20.903   2.259  48.214  1.00  0.34           C  
ATOM   1337  O   PRO A 183      22.430   4.735  46.845  1.00  0.36           O  
ATOM   1338  CG  PRO A 183      19.807   2.208  49.229  1.00  0.32           C  
ATOM   1339  CD  PRO A 183      20.269   2.925  50.466  1.00  0.35           C  
ATOM   1340  N   TRP A 184      20.995   5.700  48.229  1.00  0.10           N  
ATOM   1341  CA  TRP A 184      20.408   6.734  47.383  1.00  0.37           C  
ATOM   1342  C   TRP A 184      21.398   7.869  47.144  1.00  0.14           C  
ATOM   1343  CB  TRP A 184      19.126   7.283  48.015  1.00  0.17           C  
ATOM   1344  O   TRP A 184      21.324   8.562  46.127  1.00  0.15           O  
ATOM   1345  CG  TRP A 184      18.289   6.242  48.696  1.00  0.25           C  
ATOM   1346  CD1 TRP A 184      18.451   5.754  49.963  1.00  0.19           C  
ATOM   1347  CD2 TRP A 184      17.160   5.558  48.144  1.00  0.12           C  
ATOM   1348  CE2 TRP A 184      16.686   4.668  49.133  1.00  0.09           C  
ATOM   1349  CE3 TRP A 184      16.503   5.611  46.908  1.00  0.19           C  
ATOM   1350  NE1 TRP A 184      17.490   4.807  50.232  1.00  0.20           N  
ATOM   1351  CH2 TRP A 184      14.958   3.909  47.705  1.00  0.18           C  
ATOM   1352  CZ2 TRP A 184      15.583   3.837  48.923  1.00  0.18           C  
ATOM   1353  CZ3 TRP A 184      15.405   4.784  46.701  1.00  0.18           C  
ATOM   1354  N   LEU A 185      22.436   8.147  47.949  1.00  0.50           N  
ATOM   1355  CA  LEU A 185      23.163   9.408  47.853  1.00  0.49           C  
ATOM   1356  C   LEU A 185      24.111   9.400  46.659  1.00  0.50           C  
ATOM   1357  CB  LEU A 185      23.948   9.673  49.141  1.00  0.45           C  
ATOM   1358  O   LEU A 185      24.182  10.378  45.911  1.00  0.48           O  
ATOM   1359  CG  LEU A 185      23.136  10.158  50.342  1.00  0.41           C  
ATOM   1360  CD1 LEU A 185      23.941   9.994  51.627  1.00  0.36           C  
ATOM   1361  CD2 LEU A 185      22.714  11.611  50.151  1.00  0.40           C  
ATOM   1362  N   THR A 186      24.596   8.230  46.334  1.00  0.54           N  
ATOM   1363  CA  THR A 186      25.506   8.152  45.197  1.00  0.53           C  
ATOM   1364  C   THR A 186      24.761   7.722  43.936  1.00  0.55           C  
ATOM   1365  CB  THR A 186      26.662   7.173  45.472  1.00  0.50           C  
ATOM   1366  O   THR A 186      25.144   8.093  42.825  1.00  0.53           O  
ATOM   1367  CG2 THR A 186      27.592   7.711  46.554  1.00  0.44           C  
ATOM   1368  OG1 THR A 186      26.124   5.916  45.901  1.00  0.45           O  
ATOM   1369  N   SER A 187      23.609   6.999  44.158  1.00  0.57           N  
ATOM   1370  CA  SER A 187      22.891   6.524  42.980  1.00  0.56           C  
ATOM   1371  C   SER A 187      22.167   7.666  42.276  1.00  0.57           C  
ATOM   1372  CB  SER A 187      21.888   5.436  43.366  1.00  0.53           C  
ATOM   1373  O   SER A 187      21.993   7.639  41.055  1.00  0.56           O  
ATOM   1374  OG  SER A 187      20.977   5.914  44.342  1.00  0.51           O  
ATOM   1375  N   ASP A 188      21.868   8.769  42.990  1.00  0.62           N  
ATOM   1376  CA  ASP A 188      21.079   9.852  42.409  1.00  0.62           C  
ATOM   1377  C   ASP A 188      21.938  11.092  42.174  1.00  0.63           C  
ATOM   1378  CB  ASP A 188      19.893  10.196  43.312  1.00  0.59           C  
ATOM   1379  O   ASP A 188      21.412  12.190  41.977  1.00  0.62           O  
ATOM   1380  CG  ASP A 188      18.927   9.038  43.489  1.00  0.56           C  
ATOM   1381  OD1 ASP A 188      18.930   8.108  42.655  1.00  0.55           O  
ATOM   1382  OD2 ASP A 188      18.153   9.058  44.470  1.00  0.58           O  
ATOM   1383  N   GLY A 189      23.257  10.935  42.197  1.00  0.70           N  
ATOM   1384  CA  GLY A 189      24.182  12.007  41.869  1.00  0.70           C  
ATOM   1385  C   GLY A 189      24.405  12.975  43.016  1.00  0.71           C  
ATOM   1386  O   GLY A 189      24.952  14.062  42.821  1.00  0.71           O  
ATOM   1387  N   TRP A 190      23.943  12.654  44.183  1.00  0.74           N  
ATOM   1388  CA  TRP A 190      24.197  13.513  45.335  1.00  0.74           C  
ATOM   1389  C   TRP A 190      25.629  13.346  45.833  1.00  0.74           C  
ATOM   1390  CB  TRP A 190      23.211  13.203  46.465  1.00  0.71           C  
ATOM   1391  O   TRP A 190      26.097  12.222  46.031  1.00  0.71           O  
ATOM   1392  CG  TRP A 190      21.791  13.566  46.150  1.00  0.67           C  
ATOM   1393  CD1 TRP A 190      20.810  12.732  45.688  1.00  0.62           C  
ATOM   1394  CD2 TRP A 190      21.193  14.860  46.270  1.00  0.65           C  
ATOM   1395  CE2 TRP A 190      19.846  14.737  45.863  1.00  0.63           C  
ATOM   1396  CE3 TRP A 190      21.666  16.113  46.682  1.00  0.71           C  
ATOM   1397  NE1 TRP A 190      19.638  13.430  45.514  1.00  0.71           N  
ATOM   1398  CH2 TRP A 190      19.454  17.037  46.266  1.00  0.67           C  
ATOM   1399  CZ2 TRP A 190      18.966  15.823  45.858  1.00  0.69           C  
ATOM   1400  CZ3 TRP A 190      20.789  17.191  46.676  1.00  0.68           C  
ATOM   1401  N   CYS A 191      26.291  14.519  45.948  1.00  0.74           N  
ATOM   1402  CA  CYS A 191      27.654  14.597  46.462  1.00  0.74           C  
ATOM   1403  C   CYS A 191      27.761  15.644  47.565  1.00  0.75           C  
ATOM   1404  CB  CYS A 191      28.633  14.926  45.336  1.00  0.72           C  
ATOM   1405  O   CYS A 191      26.886  16.500  47.701  1.00  0.73           O  
ATOM   1406  SG  CYS A 191      28.566  13.769  43.951  1.00  0.72           S  
ATOM   1407  N   LEU A 192      28.795  15.490  48.387  1.00  0.74           N  
ATOM   1408  CA  LEU A 192      29.059  16.534  49.370  1.00  0.74           C  
ATOM   1409  C   LEU A 192      29.432  17.845  48.685  1.00  0.74           C  
ATOM   1410  CB  LEU A 192      30.180  16.105  50.320  1.00  0.72           C  
ATOM   1411  O   LEU A 192      30.246  17.856  47.759  1.00  0.74           O  
ATOM   1412  CG  LEU A 192      29.792  15.122  51.427  1.00  0.69           C  
ATOM   1413  CD1 LEU A 192      31.036  14.456  52.004  1.00  0.65           C  
ATOM   1414  CD2 LEU A 192      29.003  15.833  52.521  1.00  0.66           C  
ATOM   1415  N   ALA A 193      28.867  18.984  49.128  1.00  0.74           N  
ATOM   1416  CA  ALA A 193      29.259  20.324  48.697  1.00  0.74           C  
ATOM   1417  C   ALA A 193      30.537  20.774  49.400  1.00  0.74           C  
ATOM   1418  CB  ALA A 193      28.132  21.319  48.960  1.00  0.72           C  
ATOM   1419  O   ALA A 193      30.524  21.741  50.164  1.00  0.73           O  
ATOM   1420  N   ASP A 194      31.619  20.086  49.169  1.00  0.72           N  
ATOM   1421  CA  ASP A 194      32.868  20.321  49.888  1.00  0.72           C  
ATOM   1422  C   ASP A 194      33.916  20.954  48.976  1.00  0.73           C  
ATOM   1423  CB  ASP A 194      33.402  19.014  50.477  1.00  0.70           C  
ATOM   1424  O   ASP A 194      35.094  21.029  49.333  1.00  0.72           O  
ATOM   1425  CG  ASP A 194      33.725  17.974  49.418  1.00  0.70           C  
ATOM   1426  OD1 ASP A 194      33.515  18.244  48.215  1.00  0.71           O  
ATOM   1427  OD2 ASP A 194      34.189  16.875  49.789  1.00  0.71           O  
ATOM   1428  N   GLY A 195      33.622  21.490  47.809  1.00  0.69           N  
ATOM   1429  CA  GLY A 195      34.516  22.105  46.841  1.00  0.69           C  
ATOM   1430  C   GLY A 195      35.325  21.095  46.050  1.00  0.70           C  
ATOM   1431  O   GLY A 195      36.157  21.471  45.222  1.00  0.70           O  
ATOM   1432  N   MET A 196      35.105  19.837  46.267  1.00  0.75           N  
ATOM   1433  CA  MET A 196      35.911  18.821  45.597  1.00  0.75           C  
ATOM   1434  C   MET A 196      35.294  18.434  44.257  1.00  0.75           C  
ATOM   1435  CB  MET A 196      36.061  17.583  46.481  1.00  0.72           C  
ATOM   1436  O   MET A 196      34.130  18.741  43.993  1.00  0.74           O  
ATOM   1437  CG  MET A 196      36.851  17.832  47.756  1.00  0.68           C  
ATOM   1438  SD  MET A 196      37.439  16.277  48.533  1.00  0.67           S  
ATOM   1439  CE  MET A 196      38.808  15.859  47.418  1.00  0.59           C  
ATOM   1440  N   TRP A 197      36.182  17.753  43.421  1.00  0.65           N  
ATOM   1441  CA  TRP A 197      35.745  17.092  42.196  1.00  0.67           C  
ATOM   1442  C   TRP A 197      35.112  15.739  42.503  1.00  0.63           C  
ATOM   1443  CB  TRP A 197      36.920  16.913  41.231  1.00  0.59           C  
ATOM   1444  O   TRP A 197      35.739  14.882  43.130  1.00  0.59           O  
ATOM   1445  CG  TRP A 197      37.399  18.191  40.610  1.00  0.55           C  
ATOM   1446  CD1 TRP A 197      38.348  19.042  41.104  1.00  0.51           C  
ATOM   1447  CD2 TRP A 197      36.946  18.765  39.381  1.00  0.55           C  
ATOM   1448  CE2 TRP A 197      37.665  19.966  39.190  1.00  0.55           C  
ATOM   1449  CE3 TRP A 197      36.001  18.380  38.420  1.00  0.71           C  
ATOM   1450  NE1 TRP A 197      38.513  20.112  40.254  1.00  0.71           N  
ATOM   1451  CH2 TRP A 197      36.538  20.385  37.151  1.00  0.68           C  
ATOM   1452  CZ2 TRP A 197      37.468  20.785  38.076  1.00  0.70           C  
ATOM   1453  CZ3 TRP A 197      35.806  19.197  37.312  1.00  0.69           C  
ATOM   1454  N   TRP A 198      33.921  15.554  42.112  1.00  0.72           N  
ATOM   1455  CA  TRP A 198      33.185  14.297  42.193  1.00  0.73           C  
ATOM   1456  C   TRP A 198      32.922  13.730  40.802  1.00  0.71           C  
ATOM   1457  CB  TRP A 198      31.862  14.495  42.936  1.00  0.69           C  
ATOM   1458  O   TRP A 198      32.730  14.483  39.844  1.00  0.68           O  
ATOM   1459  CG  TRP A 198      32.023  14.824  44.390  1.00  0.64           C  
ATOM   1460  CD1 TRP A 198      32.216  16.062  44.938  1.00  0.59           C  
ATOM   1461  CD2 TRP A 198      32.010  13.900  45.482  1.00  0.62           C  
ATOM   1462  CE2 TRP A 198      32.200  14.648  46.665  1.00  0.59           C  
ATOM   1463  CE3 TRP A 198      31.855  12.510  45.575  1.00  0.70           C  
ATOM   1464  NE1 TRP A 198      32.323  15.963  46.305  1.00  0.70           N  
ATOM   1465  CH2 TRP A 198      32.086  12.690  47.990  1.00  0.67           C  
ATOM   1466  CZ2 TRP A 198      32.240  14.051  47.927  1.00  0.69           C  
ATOM   1467  CZ3 TRP A 198      31.895  11.919  46.832  1.00  0.67           C  
ATOM   1468  N   THR A 199      33.088  12.361  40.717  1.00  0.72           N  
ATOM   1469  CA  THR A 199      32.671  11.600  39.544  1.00  0.71           C  
ATOM   1470  C   THR A 199      31.345  10.889  39.804  1.00  0.70           C  
ATOM   1471  CB  THR A 199      33.739  10.567  39.139  1.00  0.69           C  
ATOM   1472  O   THR A 199      31.187  10.212  40.822  1.00  0.68           O  
ATOM   1473  CG2 THR A 199      34.829  11.209  38.287  1.00  0.65           C  
ATOM   1474  OG1 THR A 199      34.335  10.016  40.321  1.00  0.66           O  
ATOM   1475  N   TRP A 200      30.411  11.080  39.015  1.00  0.68           N  
ATOM   1476  CA  TRP A 200      29.165  10.321  38.980  1.00  0.71           C  
ATOM   1477  C   TRP A 200      28.996   9.613  37.640  1.00  0.69           C  
ATOM   1478  CB  TRP A 200      27.968  11.240  39.240  1.00  0.65           C  
ATOM   1479  O   TRP A 200      29.184  10.219  36.583  1.00  0.66           O  
ATOM   1480  CG  TRP A 200      26.640  10.551  39.148  1.00  0.60           C  
ATOM   1481  CD1 TRP A 200      26.140   9.607  40.001  1.00  0.53           C  
ATOM   1482  CD2 TRP A 200      25.643  10.749  38.140  1.00  0.56           C  
ATOM   1483  CE2 TRP A 200      24.563   9.892  38.446  1.00  0.53           C  
ATOM   1484  CE3 TRP A 200      25.558  11.569  37.007  1.00  0.61           C  
ATOM   1485  NE1 TRP A 200      24.891   9.207  39.585  1.00  0.60           N  
ATOM   1486  CH2 TRP A 200      23.354  10.645  36.557  1.00  0.57           C  
ATOM   1487  CZ2 TRP A 200      23.411   9.832  37.659  1.00  0.62           C  
ATOM   1488  CZ3 TRP A 200      24.411  11.509  36.225  1.00  0.52           C  
ATOM   1489  N   GLN A 201      28.799   8.262  37.721  1.00  0.66           N  
ATOM   1490  CA  GLN A 201      28.394   7.469  36.565  1.00  0.66           C  
ATOM   1491  C   GLN A 201      26.889   7.568  36.330  1.00  0.65           C  
ATOM   1492  CB  GLN A 201      28.801   6.006  36.748  1.00  0.62           C  
ATOM   1493  O   GLN A 201      26.101   6.949  37.047  1.00  0.63           O  
ATOM   1494  CG  GLN A 201      28.725   5.182  35.470  1.00  0.59           C  
ATOM   1495  CD  GLN A 201      29.779   5.578  34.453  1.00  0.58           C  
ATOM   1496  NE2 GLN A 201      29.522   5.277  33.185  1.00  0.50           N  
ATOM   1497  OE1 GLN A 201      30.815   6.150  34.805  1.00  0.60           O  
ATOM   1498  N   GLY A 202      26.439   8.372  35.407  1.00  0.65           N  
ATOM   1499  CA  GLY A 202      25.075   8.441  34.909  1.00  0.65           C  
ATOM   1500  C   GLY A 202      24.834   7.552  33.703  1.00  0.65           C  
ATOM   1501  O   GLY A 202      25.761   6.912  33.202  1.00  0.63           O  
ATOM   1502  N   GLU A 203      23.540   7.341  33.280  1.00  0.57           N  
ATOM   1503  CA  GLU A 203      23.168   6.570  32.098  1.00  0.58           C  
ATOM   1504  C   GLU A 203      23.933   7.044  30.865  1.00  0.58           C  
ATOM   1505  CB  GLU A 203      21.660   6.661  31.849  1.00  0.55           C  
ATOM   1506  O   GLU A 203      24.228   6.252  29.968  1.00  0.58           O  
ATOM   1507  CG  GLU A 203      20.833   5.748  32.742  1.00  0.53           C  
ATOM   1508  CD  GLU A 203      19.348   5.776  32.418  1.00  0.55           C  
ATOM   1509  OE1 GLU A 203      18.927   6.597  31.571  1.00  0.55           O  
ATOM   1510  OE2 GLU A 203      18.599   4.971  33.015  1.00  0.51           O  
ATOM   1511  N   ASN A 204      24.178   8.431  30.771  1.00  0.56           N  
ATOM   1512  CA  ASN A 204      24.802   9.051  29.606  1.00  0.56           C  
ATOM   1513  C   ASN A 204      26.323   9.064  29.726  1.00  0.56           C  
ATOM   1514  CB  ASN A 204      24.272  10.472  29.407  1.00  0.52           C  
ATOM   1515  O   ASN A 204      27.002   9.777  28.984  1.00  0.56           O  
ATOM   1516  CG  ASN A 204      22.810  10.500  29.006  1.00  0.51           C  
ATOM   1517  ND2 ASN A 204      22.095  11.530  29.443  1.00  0.49           N  
ATOM   1518  OD1 ASN A 204      22.328   9.603  28.310  1.00  0.52           O  
ATOM   1519  N   GLY A 205      26.964   8.287  30.755  1.00  0.62           N  
ATOM   1520  CA  GLY A 205      28.403   8.294  30.966  1.00  0.63           C  
ATOM   1521  C   GLY A 205      28.809   8.910  32.291  1.00  0.63           C  
ATOM   1522  O   GLY A 205      28.003   8.984  33.220  1.00  0.61           O  
ATOM   1523  N   THR A 206      30.162   9.137  32.488  1.00  0.67           N  
ATOM   1524  CA  THR A 206      30.767   9.684  33.698  1.00  0.67           C  
ATOM   1525  C   THR A 206      30.638  11.204  33.727  1.00  0.67           C  
ATOM   1526  CB  THR A 206      32.251   9.289  33.807  1.00  0.63           C  
ATOM   1527  O   THR A 206      31.090  11.889  32.807  1.00  0.65           O  
ATOM   1528  CG2 THR A 206      32.847   9.752  35.133  1.00  0.57           C  
ATOM   1529  OG1 THR A 206      32.369   7.864  33.714  1.00  0.64           O  
ATOM   1530  N   VAL A 207      29.918  11.758  34.654  1.00  0.69           N  
ATOM   1531  CA  VAL A 207      29.894  13.176  34.997  1.00  0.69           C  
ATOM   1532  C   VAL A 207      30.960  13.472  36.050  1.00  0.71           C  
ATOM   1533  CB  VAL A 207      28.503  13.613  35.509  1.00  0.66           C  
ATOM   1534  O   VAL A 207      30.987  12.841  37.109  1.00  0.70           O  
ATOM   1535  CG1 VAL A 207      28.493  15.105  35.838  1.00  0.61           C  
ATOM   1536  CG2 VAL A 207      27.427  13.282  34.477  1.00  0.62           C  
ATOM   1537  N   LEU A 208      31.959  14.397  35.626  1.00  0.66           N  
ATOM   1538  CA  LEU A 208      32.904  15.059  36.518  1.00  0.66           C  
ATOM   1539  C   LEU A 208      32.462  16.488  36.816  1.00  0.67           C  
ATOM   1540  CB  LEU A 208      34.307  15.064  35.904  1.00  0.62           C  
ATOM   1541  O   LEU A 208      32.413  17.328  35.914  1.00  0.66           O  
ATOM   1542  CG  LEU A 208      35.426  15.636  36.776  1.00  0.59           C  
ATOM   1543  CD1 LEU A 208      35.705  14.709  37.955  1.00  0.57           C  
ATOM   1544  CD2 LEU A 208      36.689  15.854  35.950  1.00  0.60           C  
ATOM   1545  N   LYS A 209      32.203  16.725  38.085  1.00  0.75           N  
ATOM   1546  CA  LYS A 209      31.823  18.078  38.479  1.00  0.76           C  
ATOM   1547  C   LYS A 209      32.418  18.444  39.836  1.00  0.77           C  
ATOM   1548  CB  LYS A 209      30.300  18.217  38.521  1.00  0.73           C  
ATOM   1549  O   LYS A 209      32.467  17.610  40.743  1.00  0.76           O  
ATOM   1550  CG  LYS A 209      29.804  19.645  38.348  1.00  0.68           C  
ATOM   1551  CD  LYS A 209      28.297  19.691  38.133  1.00  0.66           C  
ATOM   1552  CE  LYS A 209      27.796  21.121  37.982  1.00  0.59           C  
ATOM   1553  NZ  LYS A 209      26.338  21.166  37.661  1.00  0.53           N  
ATOM   1554  N   GLN A 210      32.899  19.707  39.900  1.00  0.70           N  
ATOM   1555  CA  GLN A 210      33.274  20.308  41.176  1.00  0.71           C  
ATOM   1556  C   GLN A 210      32.043  20.783  41.943  1.00  0.70           C  
ATOM   1557  CB  GLN A 210      34.239  21.474  40.958  1.00  0.67           C  
ATOM   1558  O   GLN A 210      31.235  21.550  41.417  1.00  0.68           O  
ATOM   1559  CG  GLN A 210      34.944  21.934  42.227  1.00  0.66           C  
ATOM   1560  CD  GLN A 210      35.930  23.059  41.975  1.00  0.65           C  
ATOM   1561  NE2 GLN A 210      36.901  23.207  42.870  1.00  0.69           N  
ATOM   1562  OE1 GLN A 210      35.821  23.788  40.984  1.00  0.72           O  
ATOM   1563  N   THR A 211      31.878  20.165  43.147  1.00  0.74           N  
ATOM   1564  CA  THR A 211      30.809  20.681  43.995  1.00  0.73           C  
ATOM   1565  C   THR A 211      31.202  22.025  44.602  1.00  0.74           C  
ATOM   1566  CB  THR A 211      30.460  19.689  45.119  1.00  0.72           C  
ATOM   1567  O   THR A 211      32.388  22.312  44.772  1.00  0.72           O  
ATOM   1568  CG2 THR A 211      29.893  18.391  44.552  1.00  0.71           C  
ATOM   1569  OG1 THR A 211      31.643  19.392  45.871  1.00  0.71           O  
ATOM   1570  N   PRO A 212      30.218  22.983  44.765  1.00  0.73           N  
ATOM   1571  CA  PRO A 212      30.566  24.170  45.551  1.00  0.73           C  
ATOM   1572  C   PRO A 212      31.081  23.824  46.946  1.00  0.73           C  
ATOM   1573  CB  PRO A 212      29.245  24.939  45.632  1.00  0.71           C  
ATOM   1574  O   PRO A 212      30.629  22.848  47.550  1.00  0.72           O  
ATOM   1575  CG  PRO A 212      28.185  23.889  45.539  1.00  0.70           C  
ATOM   1576  CD  PRO A 212      28.710  22.754  44.708  1.00  0.70           C  
ATOM   1577  N   ASN A 213      32.076  24.544  47.486  1.00  0.67           N  
ATOM   1578  CA  ASN A 213      32.488  24.447  48.883  1.00  0.65           C  
ATOM   1579  C   ASN A 213      31.504  25.158  49.808  1.00  0.65           C  
ATOM   1580  CB  ASN A 213      33.896  25.014  49.069  1.00  0.63           C  
ATOM   1581  O   ASN A 213      31.678  26.338  50.117  1.00  0.62           O  
ATOM   1582  CG  ASN A 213      34.454  24.750  50.453  1.00  0.60           C  
ATOM   1583  ND2 ASN A 213      35.692  25.173  50.685  1.00  0.64           N  
ATOM   1584  OD1 ASN A 213      33.779  24.171  51.308  1.00  0.63           O  
ATOM   1585  N   LEU A 214      30.401  24.420  50.070  1.00  0.66           N  
ATOM   1586  CA  LEU A 214      29.404  24.910  51.016  1.00  0.65           C  
ATOM   1587  C   LEU A 214      29.674  24.372  52.417  1.00  0.65           C  
ATOM   1588  CB  LEU A 214      27.996  24.513  50.566  1.00  0.63           C  
ATOM   1589  O   LEU A 214      28.875  24.583  53.333  1.00  0.62           O  
ATOM   1590  CG  LEU A 214      27.567  24.993  49.179  1.00  0.61           C  
ATOM   1591  CD1 LEU A 214      26.150  24.522  48.870  1.00  0.60           C  
ATOM   1592  CD2 LEU A 214      27.663  26.512  49.086  1.00  0.60           C  
ATOM   1593  N   ASN A 215      30.732  23.607  52.615  1.00  0.63           N  
ATOM   1594  CA  ASN A 215      31.198  23.078  53.892  1.00  0.62           C  
ATOM   1595  C   ASN A 215      31.948  24.136  54.697  1.00  0.62           C  
ATOM   1596  CB  ASN A 215      32.085  21.850  53.673  1.00  0.60           C  
ATOM   1597  O   ASN A 215      31.846  24.175  55.925  1.00  0.60           O  
ATOM   1598  CG  ASN A 215      32.416  21.131  54.966  1.00  0.58           C  
ATOM   1599  ND2 ASN A 215      33.461  20.312  54.938  1.00  0.54           N  
ATOM   1600  OD1 ASN A 215      31.738  21.309  55.981  1.00  0.56           O  
ATOM   1601  N   GLN A 216      32.777  25.050  54.042  1.00  0.49           N  
ATOM   1602  CA  GLN A 216      33.706  25.925  54.749  1.00  0.48           C  
ATOM   1603  C   GLN A 216      33.032  27.234  55.151  1.00  0.49           C  
ATOM   1604  CB  GLN A 216      34.937  26.211  53.888  1.00  0.45           C  
ATOM   1605  O   GLN A 216      33.391  27.837  56.164  1.00  0.47           O  
ATOM   1606  CG  GLN A 216      35.897  25.034  53.776  1.00  0.43           C  
ATOM   1607  CD  GLN A 216      37.180  25.390  53.050  1.00  0.44           C  
ATOM   1608  NE2 GLN A 216      38.082  24.421  52.931  1.00  0.36           N  
ATOM   1609  OE1 GLN A 216      37.360  26.525  52.599  1.00  0.44           O  
ATOM   1610  N   SER A 217      31.839  27.665  54.521  1.00  0.44           N  
ATOM   1611  CA  SER A 217      31.307  29.018  54.646  1.00  0.44           C  
ATOM   1612  C   SER A 217      29.801  29.044  54.409  1.00  0.44           C  
ATOM   1613  CB  SER A 217      32.002  29.960  53.662  1.00  0.40           C  
ATOM   1614  O   SER A 217      29.255  30.052  53.956  1.00  0.42           O  
ATOM   1615  OG  SER A 217      33.404  29.752  53.671  1.00  0.35           O  
ATOM   1616  N   ALA A 218      29.021  27.959  54.553  1.00  0.42           N  
ATOM   1617  CA  ALA A 218      27.619  28.119  54.178  1.00  0.41           C  
ATOM   1618  C   ALA A 218      26.790  28.624  55.355  1.00  0.43           C  
ATOM   1619  CB  ALA A 218      27.053  26.799  53.660  1.00  0.39           C  
ATOM   1620  O   ALA A 218      26.525  27.878  56.301  1.00  0.40           O  
ATOM   1621  N   TYR A 219      27.165  29.700  56.092  1.00  0.42           N  
ATOM   1622  CA  TYR A 219      26.215  30.619  56.710  1.00  0.42           C  
ATOM   1623  C   TYR A 219      25.293  31.234  55.664  1.00  0.42           C  
ATOM   1624  CB  TYR A 219      26.953  31.725  57.470  1.00  0.39           C  
ATOM   1625  O   TYR A 219      25.759  31.794  54.669  1.00  0.40           O  
ATOM   1626  CG  TYR A 219      27.664  31.239  58.710  1.00  0.37           C  
ATOM   1627  CD1 TYR A 219      26.986  31.110  59.920  1.00  0.34           C  
ATOM   1628  CD2 TYR A 219      29.014  30.908  58.674  1.00  0.36           C  
ATOM   1629  CE1 TYR A 219      27.637  30.664  61.065  1.00  0.37           C  
ATOM   1630  CE2 TYR A 219      29.676  30.462  59.813  1.00  0.37           C  
ATOM   1631  OH  TYR A 219      29.630  29.901  62.133  1.00  0.32           O  
ATOM   1632  CZ  TYR A 219      28.980  30.343  61.002  1.00  0.34           C  
ATOM   1633  N   PHE A 220      24.261  30.471  55.032  1.00  0.41           N  
ATOM   1634  CA  PHE A 220      23.227  31.089  54.210  1.00  0.42           C  
ATOM   1635  C   PHE A 220      22.995  32.536  54.630  1.00  0.42           C  
ATOM   1636  CB  PHE A 220      21.919  30.298  54.305  1.00  0.39           C  
ATOM   1637  O   PHE A 220      22.807  32.822  55.814  1.00  0.40           O  
ATOM   1638  CG  PHE A 220      22.005  28.911  53.728  1.00  0.37           C  
ATOM   1639  CD1 PHE A 220      21.825  28.697  52.367  1.00  0.34           C  
ATOM   1640  CD2 PHE A 220      22.266  27.821  54.547  1.00  0.37           C  
ATOM   1641  CE1 PHE A 220      21.905  27.414  51.830  1.00  0.38           C  
ATOM   1642  CE2 PHE A 220      22.347  26.536  54.018  1.00  0.38           C  
ATOM   1643  CZ  PHE A 220      22.165  26.335  52.659  1.00  0.35           C  
ATOM   1644  N   LYS A 221      23.870  33.415  54.419  1.00  0.32           N  
ATOM   1645  CA  LYS A 221      23.559  34.841  54.424  1.00  0.31           C  
ATOM   1646  C   LYS A 221      22.052  35.076  54.475  1.00  0.32           C  
ATOM   1647  CB  LYS A 221      24.155  35.525  53.193  1.00  0.29           C  
ATOM   1648  O   LYS A 221      21.329  34.707  53.547  1.00  0.30           O  
ATOM   1649  CG  LYS A 221      24.599  36.960  53.435  1.00  0.28           C  
ATOM   1650  CD  LYS A 221      25.230  37.568  52.189  1.00  0.32           C  
ATOM   1651  CE  LYS A 221      25.674  39.004  52.430  1.00  0.26           C  
ATOM   1652  NZ  LYS A 221      26.299  39.603  51.213  1.00  0.28           N  
ATOM   1653  N   GLY A 222      21.219  34.587  55.530  1.00  0.31           N  
ATOM   1654  CA  GLY A 222      20.040  35.411  55.741  1.00  0.30           C  
ATOM   1655  C   GLY A 222      20.246  36.861  55.344  1.00  0.31           C  
ATOM   1656  O   GLY A 222      21.333  37.413  55.531  1.00  0.30           O  
ATOM   1657  N   LEU A 223      20.367  37.125  53.967  1.00  0.27           N  
ATOM   1658  CA  LEU A 223      20.144  38.522  53.610  1.00  0.27           C  
ATOM   1659  C   LEU A 223      20.083  39.398  54.857  1.00  0.27           C  
ATOM   1660  CB  LEU A 223      18.851  38.670  52.804  1.00  0.25           C  
ATOM   1661  O   LEU A 223      19.152  39.283  55.657  1.00  0.26           O  
ATOM   1662  CG  LEU A 223      18.957  38.421  51.299  1.00  0.24           C  
ATOM   1663  CD1 LEU A 223      17.611  37.972  50.740  1.00  0.21           C  
ATOM   1664  CD2 LEU A 223      19.449  39.674  50.583  1.00  0.23           C  
ATOM   1665  N   SER A 224      21.085  39.403  55.701  1.00  0.29           N  
ATOM   1666  CA  SER A 224      21.241  40.666  56.414  1.00  0.28           C  
ATOM   1667  C   SER A 224      22.345  41.517  55.796  1.00  0.29           C  
ATOM   1668  CB  SER A 224      21.547  40.414  57.891  1.00  0.26           C  
ATOM   1669  O   SER A 224      23.411  41.005  55.450  1.00  0.28           O  
ATOM   1670  OG  SER A 224      22.945  40.392  58.119  1.00  0.30           O  
ATOM   1671  N   SER A 225      22.064  42.061  54.633  1.00  0.28           N  
ATOM   1672  CA  SER A 225      22.786  43.297  54.350  1.00  0.29           C  
ATOM   1673  C   SER A 225      24.088  43.370  55.141  1.00  0.28           C  
ATOM   1674  CB  SER A 225      21.916  44.513  54.672  1.00  0.26           C  
ATOM   1675  O   SER A 225      24.074  43.341  56.374  1.00  0.27           O  
ATOM   1676  OG  SER A 225      21.573  44.536  56.047  1.00  0.27           O  
ATOM   1677  N   GLY A 226      25.116  42.475  54.782  1.00  0.29           N  
ATOM   1678  CA  GLY A 226      26.481  42.928  54.998  1.00  0.29           C  
ATOM   1679  C   GLY A 226      27.504  41.814  54.883  1.00  0.29           C  
ATOM   1680  O   GLY A 226      27.455  40.839  55.635  1.00  0.28           O  
ATOM   1681  N   GLY A 227      27.767  41.210  53.612  1.00  0.32           N  
ATOM   1682  CA  GLY A 227      28.995  40.765  52.971  1.00  0.32           C  
ATOM   1683  C   GLY A 227      30.088  40.408  53.959  1.00  0.32           C  
ATOM   1684  O   GLY A 227      30.595  41.276  54.673  1.00  0.30           O  
ATOM   1685  N   ILE A 228      29.929  39.308  54.759  1.00  0.36           N  
ATOM   1686  CA  ILE A 228      31.063  38.896  55.580  1.00  0.38           C  
ATOM   1687  C   ILE A 228      31.901  37.868  54.824  1.00  0.36           C  
ATOM   1688  CB  ILE A 228      30.598  38.317  56.935  1.00  0.33           C  
ATOM   1689  O   ILE A 228      31.400  36.807  54.444  1.00  0.35           O  
ATOM   1690  CG1 ILE A 228      29.758  39.348  57.696  1.00  0.31           C  
ATOM   1691  CG2 ILE A 228      31.801  37.866  57.770  1.00  0.31           C  
ATOM   1692  CD1 ILE A 228      29.132  38.813  58.977  1.00  0.30           C  
ATOM   1693  N   THR A 229      32.873  38.233  54.051  1.00  0.37           N  
ATOM   1694  CA  THR A 229      34.173  37.701  53.655  1.00  0.38           C  
ATOM   1695  C   THR A 229      34.846  36.992  54.827  1.00  0.37           C  
ATOM   1696  CB  THR A 229      35.095  38.816  53.127  1.00  0.35           C  
ATOM   1697  O   THR A 229      35.142  37.615  55.849  1.00  0.36           O  
ATOM   1698  CG2 THR A 229      36.056  38.280  52.071  1.00  0.32           C  
ATOM   1699  OG1 THR A 229      34.296  39.855  52.548  1.00  0.33           O  
ATOM   1700  N   LYS A 230      34.625  35.577  55.033  1.00  0.33           N  
ATOM   1701  CA  LYS A 230      35.215  34.803  56.121  1.00  0.36           C  
ATOM   1702  C   LYS A 230      36.171  33.742  55.585  1.00  0.33           C  
ATOM   1703  CB  LYS A 230      34.122  34.145  56.965  1.00  0.31           C  
ATOM   1704  O   LYS A 230      35.828  32.997  54.665  1.00  0.33           O  
ATOM   1705  CG  LYS A 230      33.755  34.926  58.219  1.00  0.30           C  
ATOM   1706  CD  LYS A 230      32.923  34.083  59.178  1.00  0.36           C  
ATOM   1707  CE  LYS A 230      32.568  34.858  60.439  1.00  0.30           C  
ATOM   1708  NZ  LYS A 230      31.761  34.033  61.387  1.00  0.32           N  
ATOM   1709  N   THR A 231      37.508  33.787  55.961  1.00  0.36           N  
ATOM   1710  CA  THR A 231      38.793  33.106  56.076  1.00  0.38           C  
ATOM   1711  C   THR A 231      38.752  32.055  57.181  1.00  0.36           C  
ATOM   1712  CB  THR A 231      39.931  34.105  56.356  1.00  0.34           C  
ATOM   1713  O   THR A 231      38.125  32.265  58.222  1.00  0.36           O  
ATOM   1714  CG2 THR A 231      40.643  34.502  55.067  1.00  0.32           C  
ATOM   1715  OG1 THR A 231      39.388  35.280  56.970  1.00  0.32           O  
ATOM   1716  N   ASP A 232      38.885  30.656  56.926  1.00  0.34           N  
ATOM   1717  CA  ASP A 232      39.436  29.361  57.312  1.00  0.36           C  
ATOM   1718  C   ASP A 232      39.737  29.316  58.808  1.00  0.35           C  
ATOM   1719  CB  ASP A 232      40.703  29.057  56.511  1.00  0.31           C  
ATOM   1720  O   ASP A 232      40.858  29.608  59.230  1.00  0.33           O  
ATOM   1721  CG  ASP A 232      40.418  28.701  55.062  1.00  0.31           C  
ATOM   1722  OD1 ASP A 232      39.306  28.215  54.761  1.00  0.34           O  
ATOM   1723  OD2 ASP A 232      41.314  28.905  54.215  1.00  0.40           O  
ATOM   1724  N   SER A 233      38.866  29.668  59.711  1.00  0.37           N  
ATOM   1725  CA  SER A 233      39.115  29.489  61.138  1.00  0.38           C  
ATOM   1726  C   SER A 233      37.902  28.887  61.839  1.00  0.37           C  
ATOM   1727  CB  SER A 233      39.482  30.823  61.789  1.00  0.35           C  
ATOM   1728  O   SER A 233      36.763  29.260  61.550  1.00  0.36           O  
ATOM   1729  OG  SER A 233      40.881  30.915  61.994  1.00  0.34           O  
ATOM   1730  N   PRO A 234      37.938  27.537  62.451  1.00  0.38           N  
ATOM   1731  CA  PRO A 234      36.956  27.140  63.462  1.00  0.38           C  
ATOM   1732  C   PRO A 234      36.295  28.336  64.143  1.00  0.38           C  
ATOM   1733  CB  PRO A 234      37.785  26.331  64.462  1.00  0.36           C  
ATOM   1734  O   PRO A 234      36.945  29.360  64.368  1.00  0.36           O  
ATOM   1735  CG  PRO A 234      39.204  26.703  64.170  1.00  0.35           C  
ATOM   1736  CD  PRO A 234      39.262  27.329  62.806  1.00  0.38           C  
ATOM   1737  N   ILE A 235      34.995  28.649  63.796  1.00  0.33           N  
ATOM   1738  CA  ILE A 235      34.010  29.679  64.109  1.00  0.35           C  
ATOM   1739  C   ILE A 235      34.327  30.301  65.467  1.00  0.33           C  
ATOM   1740  CB  ILE A 235      32.574  29.108  64.103  1.00  0.30           C  
ATOM   1741  O   ILE A 235      34.140  29.665  66.507  1.00  0.31           O  
ATOM   1742  CG1 ILE A 235      32.253  28.484  62.740  1.00  0.30           C  
ATOM   1743  CG2 ILE A 235      31.558  30.198  64.459  1.00  0.29           C  
ATOM   1744  CD1 ILE A 235      30.907  27.774  62.686  1.00  0.29           C  
ATOM   1745  N   GLY A 236      35.503  30.809  65.724  1.00  0.32           N  
ATOM   1746  CA  GLY A 236      35.717  31.929  66.626  1.00  0.32           C  
ATOM   1747  C   GLY A 236      35.134  33.231  66.109  1.00  0.32           C  
ATOM   1748  O   GLY A 236      35.431  33.648  64.988  1.00  0.30           O  
ATOM   1749  N   GLN A 237      33.802  33.357  65.853  1.00  0.30           N  
ATOM   1750  CA  GLN A 237      33.195  34.651  65.560  1.00  0.34           C  
ATOM   1751  C   GLN A 237      33.906  35.774  66.310  1.00  0.30           C  
ATOM   1752  CB  GLN A 237      31.708  34.640  65.918  1.00  0.28           C  
ATOM   1753  O   GLN A 237      33.943  35.778  67.543  1.00  0.28           O  
ATOM   1754  CG  GLN A 237      30.790  34.415  64.724  1.00  0.28           C  
ATOM   1755  CD  GLN A 237      29.324  34.598  65.069  1.00  0.34           C  
ATOM   1756  NE2 GLN A 237      28.464  34.527  64.058  1.00  0.31           N  
ATOM   1757  OE1 GLN A 237      28.966  34.801  66.233  1.00  0.39           O  
ATOM   1758  N   SER A 238      34.944  36.155  65.868  1.00  0.34           N  
ATOM   1759  CA  SER A 238      35.370  37.544  66.006  1.00  0.36           C  
ATOM   1760  C   SER A 238      34.905  38.385  64.822  1.00  0.35           C  
ATOM   1761  CB  SER A 238      36.892  37.627  66.134  1.00  0.32           C  
ATOM   1762  O   SER A 238      35.283  38.120  63.679  1.00  0.33           O  
ATOM   1763  OG  SER A 238      37.522  37.211  64.935  1.00  0.30           O  
ATOM   1764  N   GLY A 239      33.567  38.577  64.635  1.00  0.29           N  
ATOM   1765  CA  GLY A 239      33.159  39.726  63.843  1.00  0.31           C  
ATOM   1766  C   GLY A 239      32.478  40.805  64.664  1.00  0.29           C  
ATOM   1767  O   GLY A 239      31.802  40.507  65.651  1.00  0.28           O  
ATOM   1768  N   SER A 240      33.046  42.004  64.933  1.00  0.31           N  
ATOM   1769  CA  SER A 240      32.390  43.271  65.238  1.00  0.33           C  
ATOM   1770  C   SER A 240      30.960  43.295  64.708  1.00  0.31           C  
ATOM   1771  CB  SER A 240      33.180  44.440  64.648  1.00  0.30           C  
ATOM   1772  O   SER A 240      30.709  42.905  63.566  1.00  0.30           O  
ATOM   1773  OG  SER A 240      32.461  45.653  64.785  1.00  0.28           O  
ATOM   1774  N   LEU A 241      29.965  42.707  65.392  1.00  0.31           N  
ATOM   1775  CA  LEU A 241      28.588  43.172  65.273  1.00  0.33           C  
ATOM   1776  C   LEU A 241      28.541  44.607  64.757  1.00  0.31           C  
ATOM   1777  CB  LEU A 241      27.872  43.080  66.624  1.00  0.29           C  
ATOM   1778  O   LEU A 241      29.224  45.485  65.289  1.00  0.30           O  
ATOM   1779  CG  LEU A 241      27.315  41.707  67.003  1.00  0.29           C  
ATOM   1780  CD1 LEU A 241      27.258  41.558  68.519  1.00  0.28           C  
ATOM   1781  CD2 LEU A 241      25.934  41.502  66.388  1.00  0.31           C  
ATOM   1782  N   ASP A 242      28.695  44.823  63.405  1.00  0.32           N  
ATOM   1783  CA  ASP A 242      28.064  46.090  63.052  1.00  0.35           C  
ATOM   1784  C   ASP A 242      26.909  46.411  63.999  1.00  0.32           C  
ATOM   1785  CB  ASP A 242      27.565  46.057  61.606  1.00  0.30           C  
ATOM   1786  O   ASP A 242      26.205  45.508  64.456  1.00  0.30           O  
ATOM   1787  CG  ASP A 242      28.584  46.589  60.614  1.00  0.30           C  
ATOM   1788  OD1 ASP A 242      29.497  47.340  61.021  1.00  0.30           O  
ATOM   1789  OD2 ASP A 242      28.472  46.256  59.415  1.00  0.27           O  
ATOM   1790  N   THR A 243      27.068  47.138  65.098  1.00  0.35           N  
ATOM   1791  CA  THR A 243      26.084  47.857  65.901  1.00  0.37           C  
ATOM   1792  C   THR A 243      24.681  47.314  65.651  1.00  0.35           C  
ATOM   1793  CB  THR A 243      26.115  49.367  65.601  1.00  0.33           C  
ATOM   1794  O   THR A 243      24.129  47.483  64.562  1.00  0.34           O  
ATOM   1795  CG2 THR A 243      26.432  50.171  66.858  1.00  0.30           C  
ATOM   1796  OG1 THR A 243      27.117  49.632  64.612  1.00  0.30           O  
ATOM   1797  N   TYR A 244      24.429  46.063  65.776  1.00  0.31           N  
ATOM   1798  CA  TYR A 244      23.033  45.818  66.121  1.00  0.36           C  
ATOM   1799  C   TYR A 244      22.742  46.247  67.554  1.00  0.31           C  
ATOM   1800  CB  TYR A 244      22.687  44.337  65.939  1.00  0.30           C  
ATOM   1801  O   TYR A 244      23.480  45.893  68.477  1.00  0.31           O  
ATOM   1802  CG  TYR A 244      22.285  43.976  64.529  1.00  0.31           C  
ATOM   1803  CD1 TYR A 244      20.961  44.088  64.111  1.00  0.29           C  
ATOM   1804  CD2 TYR A 244      23.228  43.522  63.613  1.00  0.31           C  
ATOM   1805  CE1 TYR A 244      20.586  43.755  62.813  1.00  0.31           C  
ATOM   1806  CE2 TYR A 244      22.864  43.186  62.313  1.00  0.34           C  
ATOM   1807  OH  TYR A 244      21.177  42.975  60.638  1.00  0.19           O  
ATOM   1808  CZ  TYR A 244      21.543  43.306  61.923  1.00  0.30           C  
ATOM   1809  N   THR A 245      22.187  47.328  67.791  1.00  0.37           N  
ATOM   1810  CA  THR A 245      21.324  47.673  68.916  1.00  0.39           C  
ATOM   1811  C   THR A 245      20.330  46.551  69.199  1.00  0.37           C  
ATOM   1812  CB  THR A 245      20.562  48.985  68.654  1.00  0.35           C  
ATOM   1813  O   THR A 245      19.417  46.309  68.407  1.00  0.36           O  
ATOM   1814  CG2 THR A 245      20.462  49.826  69.922  1.00  0.32           C  
ATOM   1815  OG1 THR A 245      21.250  49.738  67.648  1.00  0.30           O  
ATOM   1816  N   PHE A 246      20.715  45.330  69.454  1.00  0.36           N  
ATOM   1817  CA  PHE A 246      19.719  44.614  70.243  1.00  0.42           C  
ATOM   1818  C   PHE A 246      19.844  44.965  71.721  1.00  0.36           C  
ATOM   1819  CB  PHE A 246      19.863  43.101  70.048  1.00  0.35           C  
ATOM   1820  O   PHE A 246      20.946  45.220  72.212  1.00  0.36           O  
ATOM   1821  CG  PHE A 246      20.857  42.718  68.985  1.00  0.36           C  
ATOM   1822  CD1 PHE A 246      20.469  42.621  67.654  1.00  0.37           C  
ATOM   1823  CD2 PHE A 246      22.179  42.455  69.316  1.00  0.38           C  
ATOM   1824  CE1 PHE A 246      21.386  42.266  66.668  1.00  0.37           C  
ATOM   1825  CE2 PHE A 246      23.102  42.100  68.336  1.00  0.39           C  
ATOM   1826  CZ  PHE A 246      22.703  42.005  67.013  1.00  0.36           C  
ATOM   1827  N   THR A 247      18.776  45.428  72.329  1.00  0.41           N  
ATOM   1828  CA  THR A 247      18.466  45.278  73.747  1.00  0.42           C  
ATOM   1829  C   THR A 247      18.740  43.851  74.212  1.00  0.41           C  
ATOM   1830  CB  THR A 247      16.998  45.643  74.039  1.00  0.39           C  
ATOM   1831  O   THR A 247      18.162  42.898  73.685  1.00  0.40           O  
ATOM   1832  CG2 THR A 247      16.788  45.928  75.523  1.00  0.36           C  
ATOM   1833  OG1 THR A 247      16.642  46.808  73.285  1.00  0.33           O  
ATOM   1834  N   ILE A 248      20.058  43.386  74.355  1.00  0.42           N  
ATOM   1835  CA  ILE A 248      20.327  42.215  75.182  1.00  0.44           C  
ATOM   1836  C   ILE A 248      19.422  42.232  76.412  1.00  0.42           C  
ATOM   1837  CB  ILE A 248      21.811  42.153  75.610  1.00  0.42           C  
ATOM   1838  O   ILE A 248      19.223  43.282  77.029  1.00  0.42           O  
ATOM   1839  CG1 ILE A 248      22.702  42.786  74.535  1.00  0.39           C  
ATOM   1840  CG2 ILE A 248      22.233  40.708  75.890  1.00  0.39           C  
ATOM   1841  CD1 ILE A 248      24.172  42.873  74.922  1.00  0.41           C  
ATOM   1842  N   PRO A 249      18.431  41.250  76.455  1.00  0.47           N  
ATOM   1843  CA  PRO A 249      17.870  41.157  77.805  1.00  0.47           C  
ATOM   1844  C   PRO A 249      18.932  41.282  78.895  1.00  0.47           C  
ATOM   1845  CB  PRO A 249      17.227  39.768  77.825  1.00  0.45           C  
ATOM   1846  O   PRO A 249      20.104  40.978  78.658  1.00  0.45           O  
ATOM   1847  CG  PRO A 249      17.655  39.130  76.543  1.00  0.44           C  
ATOM   1848  CD  PRO A 249      18.433  40.137  75.746  1.00  0.46           C  
ATOM   1849  N   ASP A 250      18.761  42.195  79.833  1.00  0.44           N  
ATOM   1850  CA  ASP A 250      19.530  42.236  81.073  1.00  0.45           C  
ATOM   1851  C   ASP A 250      20.254  40.914  81.315  1.00  0.44           C  
ATOM   1852  CB  ASP A 250      18.619  42.562  82.259  1.00  0.43           C  
ATOM   1853  O   ASP A 250      19.634  39.849  81.299  1.00  0.43           O  
ATOM   1854  CG  ASP A 250      18.160  44.009  82.275  1.00  0.42           C  
ATOM   1855  OD1 ASP A 250      18.727  44.837  81.529  1.00  0.42           O  
ATOM   1856  OD2 ASP A 250      17.225  44.325  83.042  1.00  0.44           O  
ATOM   1857  N   HIS A 251      21.393  40.852  80.921  1.00  0.44           N  
ATOM   1858  CA  HIS A 251      22.161  39.668  81.288  1.00  0.45           C  
ATOM   1859  C   HIS A 251      23.383  40.040  82.122  1.00  0.43           C  
ATOM   1860  CB  HIS A 251      22.594  38.902  80.037  1.00  0.42           C  
ATOM   1861  O   HIS A 251      23.754  41.213  82.197  1.00  0.42           O  
ATOM   1862  CG  HIS A 251      23.546  39.661  79.167  1.00  0.40           C  
ATOM   1863  CD2 HIS A 251      24.895  39.607  79.068  1.00  0.41           C  
ATOM   1864  ND1 HIS A 251      23.129  40.614  78.263  1.00  0.52           N  
ATOM   1865  CE1 HIS A 251      24.184  41.114  77.643  1.00  0.42           C  
ATOM   1866  NE2 HIS A 251      25.268  40.521  78.113  1.00  0.37           N  
ATOM   1867  N   TYR A 252      23.967  39.213  82.986  1.00  0.42           N  
ATOM   1868  CA  TYR A 252      25.108  39.201  83.895  1.00  0.45           C  
ATOM   1869  C   TYR A 252      26.339  38.610  83.217  1.00  0.42           C  
ATOM   1870  CB  TYR A 252      24.778  38.407  85.162  1.00  0.42           C  
ATOM   1871  O   TYR A 252      26.236  37.631  82.474  1.00  0.42           O  
ATOM   1872  CG  TYR A 252      24.202  37.039  84.889  1.00  0.42           C  
ATOM   1873  CD1 TYR A 252      22.834  36.864  84.693  1.00  0.41           C  
ATOM   1874  CD2 TYR A 252      25.024  35.918  84.827  1.00  0.42           C  
ATOM   1875  CE1 TYR A 252      22.298  35.605  84.443  1.00  0.41           C  
ATOM   1876  CE2 TYR A 252      24.499  34.655  84.578  1.00  0.41           C  
ATOM   1877  OH  TYR A 252      22.612  33.260  84.139  1.00  0.32           O  
ATOM   1878  CZ  TYR A 252      23.137  34.508  84.387  1.00  0.41           C  
ATOM   1879  N   HIS A 253      27.539  39.339  83.055  1.00  0.42           N  
ATOM   1880  CA  HIS A 253      28.891  38.827  82.864  1.00  0.43           C  
ATOM   1881  C   HIS A 253      29.466  38.288  84.170  1.00  0.42           C  
ATOM   1882  CB  HIS A 253      29.803  39.918  82.300  1.00  0.41           C  
ATOM   1883  O   HIS A 253      29.434  38.972  85.196  1.00  0.41           O  
ATOM   1884  CG  HIS A 253      29.455  40.329  80.905  1.00  0.41           C  
ATOM   1885  CD2 HIS A 253      28.701  41.354  80.443  1.00  0.43           C  
ATOM   1886  ND1 HIS A 253      29.899  39.645  79.794  1.00  0.54           N  
ATOM   1887  CE1 HIS A 253      29.433  40.234  78.706  1.00  0.45           C  
ATOM   1888  NE2 HIS A 253      28.703  41.274  79.072  1.00  0.41           N  
ATOM   1889  N   GLY A 254      29.568  36.818  84.244  1.00  0.38           N  
ATOM   1890  CA  GLY A 254      30.510  36.275  85.210  1.00  0.39           C  
ATOM   1891  C   GLY A 254      31.921  36.799  85.026  1.00  0.38           C  
ATOM   1892  O   GLY A 254      32.430  36.849  83.904  1.00  0.37           O  
ATOM   1893  N   VAL A 255      32.501  37.767  85.774  1.00  0.35           N  
ATOM   1894  CA  VAL A 255      33.900  38.094  86.025  1.00  0.37           C  
ATOM   1895  C   VAL A 255      34.709  36.811  86.196  1.00  0.35           C  
ATOM   1896  CB  VAL A 255      34.058  38.993  87.272  1.00  0.35           C  
ATOM   1897  O   VAL A 255      34.413  35.994  87.071  1.00  0.35           O  
ATOM   1898  CG1 VAL A 255      35.401  39.721  87.247  1.00  0.33           C  
ATOM   1899  CG2 VAL A 255      32.906  39.993  87.358  1.00  0.33           C  
ATOM   1900  N   GLY A 256      35.255  36.169  85.106  1.00  0.34           N  
ATOM   1901  CA  GLY A 256      36.280  35.143  85.221  1.00  0.35           C  
ATOM   1902  C   GLY A 256      37.188  35.339  86.420  1.00  0.34           C  
ATOM   1903  O   GLY A 256      37.554  36.469  86.750  1.00  0.33           O  
ATOM   1904  N   GLN A 257      37.063  34.405  87.317  1.00  0.32           N  
ATOM   1905  CA  GLN A 257      38.130  34.098  88.264  1.00  0.34           C  
ATOM   1906  C   GLN A 257      39.495  34.470  87.692  1.00  0.32           C  
ATOM   1907  CB  GLN A 257      38.105  32.616  88.640  1.00  0.30           C  
ATOM   1908  O   GLN A 257      39.879  33.989  86.624  1.00  0.30           O  
ATOM   1909  CG  GLN A 257      37.853  32.362  90.120  1.00  0.30           C  
ATOM   1910  CD  GLN A 257      37.913  30.889  90.482  1.00  0.33           C  
ATOM   1911  NE2 GLN A 257      37.852  30.593  91.776  1.00  0.31           N  
ATOM   1912  OE1 GLN A 257      38.011  30.025  89.605  1.00  0.40           O  
ATOM   1913  N   MET A 258      40.080  35.731  87.747  1.00  0.30           N  
ATOM   1914  CA  MET A 258      41.519  35.909  87.922  1.00  0.33           C  
ATOM   1915  C   MET A 258      42.101  34.806  88.800  1.00  0.30           C  
ATOM   1916  CB  MET A 258      41.822  37.278  88.533  1.00  0.29           C  
ATOM   1917  O   MET A 258      41.751  34.694  89.977  1.00  0.29           O  
ATOM   1918  CG  MET A 258      41.788  38.419  87.529  1.00  0.30           C  
ATOM   1919  SD  MET A 258      42.511  39.967  88.198  1.00  0.46           S  
ATOM   1920  CE  MET A 258      41.665  41.191  87.160  1.00  0.33           C  
ATOM   1921  N   ASN A 259      42.081  33.563  88.276  1.00  0.33           N  
ATOM   1922  CA  ASN A 259      42.981  32.581  88.872  1.00  0.35           C  
ATOM   1923  C   ASN A 259      44.336  33.196  89.211  1.00  0.33           C  
ATOM   1924  CB  ASN A 259      43.160  31.381  87.940  1.00  0.31           C  
ATOM   1925  O   ASN A 259      44.973  33.813  88.355  1.00  0.31           O  
ATOM   1926  CG  ASN A 259      42.179  30.263  88.232  1.00  0.30           C  
ATOM   1927  ND2 ASN A 259      42.008  29.359  87.275  1.00  0.31           N  
ATOM   1928  OD1 ASN A 259      41.579  30.212  89.309  1.00  0.33           O  
ATOM   1929  N   GLY A 260      44.513  33.700  90.420  1.00  0.29           N  
ATOM   1930  CA  GLY A 260      45.607  33.416  91.335  1.00  0.30           C  
ATOM   1931  C   GLY A 260      46.973  33.513  90.680  1.00  0.29           C  
ATOM   1932  O   GLY A 260      47.187  32.967  89.596  1.00  0.28           O  
ATOM   1933  N   ASN A 261      47.686  34.662  90.721  1.00  0.32           N  
ATOM   1934  CA  ASN A 261      49.077  34.974  91.034  1.00  0.35           C  
ATOM   1935  C   ASN A 261      49.815  35.525  89.817  1.00  0.33           C  
ATOM   1936  CB  ASN A 261      49.795  33.736  91.576  1.00  0.30           C  
ATOM   1937  O   ASN A 261      51.012  35.808  89.888  1.00  0.31           O  
ATOM   1938  CG  ASN A 261      49.955  33.767  93.083  1.00  0.30           C  
ATOM   1939  ND2 ASN A 261      50.513  32.700  93.642  1.00  0.29           N  
ATOM   1940  OD1 ASN A 261      49.579  34.741  93.739  1.00  0.33           O  
ATOM   1941  N   SER A 262      49.266  36.136  88.773  1.00  0.33           N  
ATOM   1942  CA  SER A 262      50.119  36.908  87.876  1.00  0.34           C  
ATOM   1943  C   SER A 262      49.310  37.939  87.095  1.00  0.33           C  
ATOM   1944  CB  SER A 262      50.853  35.983  86.905  1.00  0.30           C  
ATOM   1945  O   SER A 262      48.525  37.582  86.214  1.00  0.32           O  
ATOM   1946  OG  SER A 262      49.950  35.081  86.289  1.00  0.30           O  
ATOM   1947  N   GLY A 263      48.735  38.955  87.697  1.00  0.37           N  
ATOM   1948  CA  GLY A 263      48.559  40.320  87.226  1.00  0.37           C  
ATOM   1949  C   GLY A 263      49.392  40.640  86.000  1.00  0.37           C  
ATOM   1950  O   GLY A 263      50.465  40.065  85.805  1.00  0.36           O  
ATOM   1951  N   PRO A 264      48.771  40.877  84.781  1.00  0.33           N  
ATOM   1952  CA  PRO A 264      49.614  41.459  83.734  1.00  0.35           C  
ATOM   1953  C   PRO A 264      50.659  42.425  84.287  1.00  0.34           C  
ATOM   1954  CB  PRO A 264      48.611  42.192  82.840  1.00  0.32           C  
ATOM   1955  O   PRO A 264      50.310  43.394  84.968  1.00  0.33           O  
ATOM   1956  CG  PRO A 264      47.404  42.385  83.699  1.00  0.31           C  
ATOM   1957  CD  PRO A 264      47.451  41.386  84.820  1.00  0.36           C  
ATOM   1958  N   THR A 265      51.678  41.930  84.856  1.00  0.34           N  
ATOM   1959  CA  THR A 265      53.000  42.544  84.912  1.00  0.36           C  
ATOM   1960  C   THR A 265      53.379  43.138  83.559  1.00  0.34           C  
ATOM   1961  CB  THR A 265      54.070  41.525  85.347  1.00  0.32           C  
ATOM   1962  O   THR A 265      53.723  42.406  82.628  1.00  0.33           O  
ATOM   1963  CG2 THR A 265      54.100  41.373  86.864  1.00  0.31           C  
ATOM   1964  OG1 THR A 265      53.779  40.253  84.755  1.00  0.32           O  
ATOM   1965  N   GLY A 266      52.609  44.133  82.978  1.00  0.30           N  
ATOM   1966  CA  GLY A 266      53.063  45.129  82.020  1.00  0.30           C  
ATOM   1967  C   GLY A 266      52.051  46.233  81.782  1.00  0.30           C  
ATOM   1968  O   GLY A 266      50.847  45.976  81.721  1.00  0.29           O  
ATOM   1969  N   ASP A 267      52.244  47.555  82.278  1.00  0.34           N  
ATOM   1970  CA  ASP A 267      52.033  48.994  82.156  1.00  0.34           C  
ATOM   1971  C   ASP A 267      51.052  49.311  81.028  1.00  0.34           C  
ATOM   1972  CB  ASP A 267      53.362  49.713  81.915  1.00  0.31           C  
ATOM   1973  O   ASP A 267      50.776  50.479  80.750  1.00  0.31           O  
ATOM   1974  CG  ASP A 267      54.005  50.215  83.195  1.00  0.30           C  
ATOM   1975  OD1 ASP A 267      53.319  50.280  84.238  1.00  0.34           O  
ATOM   1976  OD2 ASP A 267      55.209  50.551  83.161  1.00  0.37           O  
ATOM   1977  N   ASP A 268      50.120  48.344  80.550  1.00  0.32           N  
ATOM   1978  CA  ASP A 268      49.013  48.647  79.648  1.00  0.35           C  
ATOM   1979  C   ASP A 268      47.673  48.272  80.277  1.00  0.33           C  
ATOM   1980  CB  ASP A 268      49.191  47.917  78.315  1.00  0.30           C  
ATOM   1981  O   ASP A 268      47.350  47.088  80.402  1.00  0.31           O  
ATOM   1982  CG  ASP A 268      50.580  48.090  77.725  1.00  0.30           C  
ATOM   1983  OD1 ASP A 268      51.347  48.948  78.212  1.00  0.33           O  
ATOM   1984  OD2 ASP A 268      50.909  47.363  76.763  1.00  0.31           O  
ATOM   1985  N   GLY A 269      47.206  48.966  81.544  1.00  0.30           N  
ATOM   1986  CA  GLY A 269      46.442  49.762  82.492  1.00  0.31           C  
ATOM   1987  C   GLY A 269      45.097  50.206  81.949  1.00  0.30           C  
ATOM   1988  O   GLY A 269      45.020  51.149  81.160  1.00  0.29           O  
ATOM   1989  N   SER A 270      44.061  49.261  81.656  1.00  0.34           N  
ATOM   1990  CA  SER A 270      42.706  49.797  81.583  1.00  0.36           C  
ATOM   1991  C   SER A 270      41.671  48.678  81.528  1.00  0.34           C  
ATOM   1992  CB  SER A 270      42.553  50.704  80.361  1.00  0.31           C  
ATOM   1993  O   SER A 270      41.716  47.827  80.638  1.00  0.33           O  
ATOM   1994  OG  SER A 270      43.485  50.353  79.354  1.00  0.29           O  
ATOM   1995  N   PHE A 271      41.189  48.110  82.849  1.00  0.37           N  
ATOM   1996  CA  PHE A 271      39.819  47.816  83.251  1.00  0.39           C  
ATOM   1997  C   PHE A 271      39.690  47.805  84.769  1.00  0.37           C  
ATOM   1998  CB  PHE A 271      39.366  46.470  82.676  1.00  0.34           C  
ATOM   1999  O   PHE A 271      40.353  47.017  85.448  1.00  0.36           O  
ATOM   2000  CG  PHE A 271      39.045  46.515  81.206  1.00  0.33           C  
ATOM   2001  CD1 PHE A 271      37.767  46.839  80.769  1.00  0.33           C  
ATOM   2002  CD2 PHE A 271      40.023  46.233  80.261  1.00  0.34           C  
ATOM   2003  CE1 PHE A 271      37.467  46.881  79.409  1.00  0.35           C  
ATOM   2004  CE2 PHE A 271      39.732  46.273  78.901  1.00  0.36           C  
ATOM   2005  CZ  PHE A 271      38.453  46.596  78.477  1.00  0.32           C  
ATOM   2006  N   ILE A 272      39.182  48.981  85.494  1.00  0.36           N  
ATOM   2007  CA  ILE A 272      38.620  49.399  86.774  1.00  0.36           C  
ATOM   2008  C   ILE A 272      37.116  49.137  86.788  1.00  0.36           C  
ATOM   2009  CB  ILE A 272      38.907  50.891  87.056  1.00  0.33           C  
ATOM   2010  O   ILE A 272      36.369  49.727  86.004  1.00  0.34           O  
ATOM   2011  CG1 ILE A 272      40.417  51.156  87.047  1.00  0.31           C  
ATOM   2012  CG2 ILE A 272      38.284  51.317  88.389  1.00  0.32           C  
ATOM   2013  CD1 ILE A 272      40.790  52.617  87.256  1.00  0.30           C  
ATOM   2014  N   PHE A 273      36.580  47.990  87.227  1.00  0.37           N  
ATOM   2015  CA  PHE A 273      35.193  47.573  87.402  1.00  0.40           C  
ATOM   2016  C   PHE A 273      34.866  47.388  88.879  1.00  0.38           C  
ATOM   2017  CB  PHE A 273      34.921  46.274  86.638  1.00  0.36           C  
ATOM   2018  O   PHE A 273      35.614  46.733  89.609  1.00  0.37           O  
ATOM   2019  CG  PHE A 273      34.876  46.447  85.143  1.00  0.35           C  
ATOM   2020  CD1 PHE A 273      33.695  46.809  84.507  1.00  0.34           C  
ATOM   2021  CD2 PHE A 273      36.015  46.249  84.375  1.00  0.37           C  
ATOM   2022  CE1 PHE A 273      33.650  46.970  83.124  1.00  0.36           C  
ATOM   2023  CE2 PHE A 273      35.978  46.408  82.993  1.00  0.36           C  
ATOM   2024  CZ  PHE A 273      34.795  46.767  82.369  1.00  0.35           C  
ATOM   2025  N   GLY A 274      33.988  48.430  89.569  1.00  0.34           N  
ATOM   2026  CA  GLY A 274      32.999  48.951  90.500  1.00  0.34           C  
ATOM   2027  C   GLY A 274      33.092  48.327  91.879  1.00  0.34           C  
ATOM   2028  O   GLY A 274      33.073  47.101  92.014  1.00  0.33           O  
ATOM   2029  N   ARG A 275      33.841  48.918  92.790  1.00  0.38           N  
ATOM   2030  CA  ARG A 275      33.801  48.970  94.248  1.00  0.38           C  
ATOM   2031  C   ARG A 275      32.450  49.480  94.740  1.00  0.38           C  
ATOM   2032  CB  ARG A 275      34.924  49.859  94.786  1.00  0.36           C  
ATOM   2033  O   ARG A 275      31.989  50.541  94.316  1.00  0.36           O  
ATOM   2034  CG  ARG A 275      35.467  49.416  96.136  1.00  0.33           C  
ATOM   2035  CD  ARG A 275      36.596  50.319  96.614  1.00  0.35           C  
ATOM   2036  NE  ARG A 275      37.120  49.888  97.906  1.00  0.34           N  
ATOM   2037  NH1 ARG A 275      38.601  51.647  98.125  1.00  0.28           N  
ATOM   2038  NH2 ARG A 275      38.465  50.048  99.761  1.00  0.25           N  
ATOM   2039  CZ  ARG A 275      38.061  50.529  98.594  1.00  0.35           C  
ATOM   2040  N   SER A 276      31.497  48.716  95.347  1.00  0.36           N  
ATOM   2041  CA  SER A 276      30.627  48.926  96.499  1.00  0.37           C  
ATOM   2042  C   SER A 276      31.438  49.182  97.765  1.00  0.36           C  
ATOM   2043  CB  SER A 276      29.710  47.720  96.706  1.00  0.35           C  
ATOM   2044  O   SER A 276      32.318  48.392  98.115  1.00  0.35           O  
ATOM   2045  OG  SER A 276      30.302  46.784  97.590  1.00  0.31           O  
ATOM   2046  N   TRP A 277      31.938  50.458  97.867  1.00  0.26           N  
ATOM   2047  CA  TRP A 277      32.311  50.854  99.221  1.00  0.42           C  
ATOM   2048  C   TRP A 277      31.083  51.268 100.026  1.00  0.28           C  
ATOM   2049  CB  TRP A 277      33.325  52.001  99.187  1.00  0.30           C  
ATOM   2050  O   TRP A 277      30.232  52.010  99.532  1.00  0.29           O  
ATOM   2051  CG  TRP A 277      34.707  51.604  99.610  1.00  0.34           C  
ATOM   2052  CD1 TRP A 277      35.596  50.838  98.909  1.00  0.35           C  
ATOM   2053  CD2 TRP A 277      35.358  51.952 100.836  1.00  0.33           C  
ATOM   2054  CE2 TRP A 277      36.641  51.362 100.811  1.00  0.21           C  
ATOM   2055  CE3 TRP A 277      34.980  52.706 101.955  1.00  0.26           C  
ATOM   2056  NE1 TRP A 277      36.761  50.689  99.625  1.00  0.23           N  
ATOM   2057  CH2 TRP A 277      37.154  52.247 102.945  1.00  0.23           C  
ATOM   2058  CZ2 TRP A 277      37.549  51.503 101.863  1.00  0.22           C  
ATOM   2059  CZ3 TRP A 277      35.885  52.846 103.001  1.00  0.24           C  
ATOM   2060  N   ASN A 278      30.501  50.469 101.043  1.00  0.35           N  
ATOM   2061  CA  ASN A 278      30.125  50.690 102.435  1.00  0.38           C  
ATOM   2062  C   ASN A 278      30.767  51.956 102.995  1.00  0.35           C  
ATOM   2063  CB  ASN A 278      30.504  49.480 103.292  1.00  0.33           C  
ATOM   2064  O   ASN A 278      31.919  51.933 103.432  1.00  0.34           O  
ATOM   2065  CG  ASN A 278      29.391  49.058 104.231  1.00  0.33           C  
ATOM   2066  ND2 ASN A 278      29.605  47.961 104.948  1.00  0.30           N  
ATOM   2067  OD1 ASN A 278      28.348  49.712 104.311  1.00  0.36           O  
ATOM   2068  N   ASP A 279      30.589  53.115 102.316  1.00  0.37           N  
ATOM   2069  CA  ASP A 279      30.685  54.223 103.262  1.00  0.39           C  
ATOM   2070  C   ASP A 279      29.439  55.104 103.203  1.00  0.37           C  
ATOM   2071  CB  ASP A 279      31.935  55.060 102.983  1.00  0.35           C  
ATOM   2072  O   ASP A 279      29.121  55.669 102.155  1.00  0.37           O  
ATOM   2073  CG  ASP A 279      32.752  55.339 104.233  1.00  0.35           C  
ATOM   2074  OD1 ASP A 279      32.287  55.022 105.349  1.00  0.38           O  
ATOM   2075  OD2 ASP A 279      33.870  55.882 104.100  1.00  0.41           O  
ATOM   2076  N   GLY A 280      28.278  54.644 103.732  1.00  0.32           N  
ATOM   2077  CA  GLY A 280      27.371  55.460 104.523  1.00  0.32           C  
ATOM   2078  C   GLY A 280      26.862  56.680 103.778  1.00  0.32           C  
ATOM   2079  O   GLY A 280      26.037  57.433 104.300  1.00  0.31           O  
ATOM   2080  N   ASN A 281      26.545  56.525 102.454  1.00  0.32           N  
ATOM   2081  CA  ASN A 281      25.751  57.562 101.804  1.00  0.36           C  
ATOM   2082  C   ASN A 281      25.817  57.447 100.283  1.00  0.33           C  
ATOM   2083  CB  ASN A 281      26.211  58.951 102.252  1.00  0.30           C  
ATOM   2084  O   ASN A 281      26.898  57.522  99.697  1.00  0.32           O  
ATOM   2085  CG  ASN A 281      25.408  59.483 103.422  1.00  0.30           C  
ATOM   2086  ND2 ASN A 281      25.891  60.559 104.032  1.00  0.23           N  
ATOM   2087  OD1 ASN A 281      24.364  58.930 103.776  1.00  0.32           O  
ATOM   2088  N   SER A 282      24.993  56.617  99.577  1.00  0.33           N  
ATOM   2089  CA  SER A 282      24.266  56.843  98.332  1.00  0.34           C  
ATOM   2090  C   SER A 282      24.768  55.924  97.224  1.00  0.33           C  
ATOM   2091  CB  SER A 282      24.394  58.302  97.893  1.00  0.30           C  
ATOM   2092  O   SER A 282      25.953  55.941  96.886  1.00  0.32           O  
ATOM   2093  OG  SER A 282      24.206  59.177  98.993  1.00  0.30           O  
ATOM   2094  N   TYR A 283      24.248  54.685  97.207  1.00  0.34           N  
ATOM   2095  CA  TYR A 283      23.868  53.884  96.049  1.00  0.36           C  
ATOM   2096  C   TYR A 283      23.896  54.719  94.775  1.00  0.34           C  
ATOM   2097  CB  TYR A 283      22.475  53.279  96.247  1.00  0.32           C  
ATOM   2098  O   TYR A 283      23.097  55.645  94.615  1.00  0.32           O  
ATOM   2099  CG  TYR A 283      22.393  52.308  97.400  1.00  0.32           C  
ATOM   2100  CD1 TYR A 283      22.759  50.974  97.240  1.00  0.30           C  
ATOM   2101  CD2 TYR A 283      21.948  52.722  98.651  1.00  0.31           C  
ATOM   2102  CE1 TYR A 283      22.684  50.075  98.298  1.00  0.29           C  
ATOM   2103  CE2 TYR A 283      21.868  51.832  99.717  1.00  0.33           C  
ATOM   2104  OH  TYR A 283      22.161  49.627 100.583  1.00  0.18           O  
ATOM   2105  CZ  TYR A 283      22.238  50.513  99.531  1.00  0.28           C  
ATOM   2106  N   ARG A 284      25.061  55.294  94.352  1.00  0.33           N  
ATOM   2107  CA  ARG A 284      25.081  55.890  93.020  1.00  0.33           C  
ATOM   2108  C   ARG A 284      25.528  54.875  91.973  1.00  0.33           C  
ATOM   2109  CB  ARG A 284      26.001  57.112  92.991  1.00  0.30           C  
ATOM   2110  O   ARG A 284      26.677  54.430  91.983  1.00  0.31           O  
ATOM   2111  CG  ARG A 284      25.487  58.290  93.804  1.00  0.29           C  
ATOM   2112  CD  ARG A 284      26.271  59.562  93.512  1.00  0.31           C  
ATOM   2113  NE  ARG A 284      25.820  60.675  94.343  1.00  0.27           N  
ATOM   2114  NH1 ARG A 284      26.681  62.319  92.967  1.00  0.23           N  
ATOM   2115  NH2 ARG A 284      25.571  62.892  94.889  1.00  0.20           N  
ATOM   2116  CZ  ARG A 284      26.025  61.959  94.064  1.00  0.27           C  
ATOM   2117  N   GLY A 285      24.672  53.681  91.868  1.00  0.32           N  
ATOM   2118  CA  GLY A 285      24.502  52.995  90.596  1.00  0.32           C  
ATOM   2119  C   GLY A 285      25.177  53.708  89.440  1.00  0.32           C  
ATOM   2120  O   GLY A 285      25.307  54.934  89.449  1.00  0.31           O  
ATOM   2121  N   LEU A 286      26.389  53.123  89.131  1.00  0.34           N  
ATOM   2122  CA  LEU A 286      27.292  53.511  88.053  1.00  0.37           C  
ATOM   2123  C   LEU A 286      26.548  54.291  86.974  1.00  0.34           C  
ATOM   2124  CB  LEU A 286      27.957  52.276  87.440  1.00  0.33           C  
ATOM   2125  O   LEU A 286      25.704  53.732  86.269  1.00  0.34           O  
ATOM   2126  CG  LEU A 286      29.485  52.228  87.501  1.00  0.32           C  
ATOM   2127  CD1 LEU A 286      29.945  51.029  88.322  1.00  0.31           C  
ATOM   2128  CD2 LEU A 286      30.075  52.179  86.095  1.00  0.33           C  
ATOM   2129  N   THR A 287      25.876  55.422  87.430  1.00  0.30           N  
ATOM   2130  CA  THR A 287      25.758  56.617  86.601  1.00  0.31           C  
ATOM   2131  C   THR A 287      27.131  57.079  86.120  1.00  0.30           C  
ATOM   2132  CB  THR A 287      25.067  57.761  87.366  1.00  0.28           C  
ATOM   2133  O   THR A 287      28.005  57.394  86.930  1.00  0.29           O  
ATOM   2134  CG2 THR A 287      24.126  58.542  86.454  1.00  0.27           C  
ATOM   2135  OG1 THR A 287      24.314  57.213  88.455  1.00  0.27           O  
ATOM   2136  N   ILE A 288      27.769  56.397  85.219  1.00  0.34           N  
ATOM   2137  CA  ILE A 288      28.815  57.105  84.490  1.00  0.37           C  
ATOM   2138  C   ILE A 288      28.218  58.316  83.776  1.00  0.35           C  
ATOM   2139  CB  ILE A 288      29.521  56.179  83.474  1.00  0.33           C  
ATOM   2140  O   ILE A 288      27.601  58.178  82.717  1.00  0.34           O  
ATOM   2141  CG1 ILE A 288      30.088  54.944  84.183  1.00  0.32           C  
ATOM   2142  CG2 ILE A 288      30.624  56.937  82.729  1.00  0.31           C  
ATOM   2143  CD1 ILE A 288      30.713  53.923  83.242  1.00  0.31           C  
ATOM   2144  N   THR A 289      27.350  59.060  84.460  1.00  0.28           N  
ATOM   2145  CA  THR A 289      27.061  60.476  84.262  1.00  0.30           C  
ATOM   2146  C   THR A 289      28.240  61.337  84.705  1.00  0.29           C  
ATOM   2147  CB  THR A 289      25.795  60.901  85.029  1.00  0.27           C  
ATOM   2148  O   THR A 289      28.796  61.127  85.785  1.00  0.27           O  
ATOM   2149  CG2 THR A 289      24.533  60.491  84.278  1.00  0.27           C  
ATOM   2150  OG1 THR A 289      25.793  60.277  86.319  1.00  0.26           O  
ATOM   2151  N   GLY A 290      29.096  61.838  83.788  1.00  0.27           N  
ATOM   2152  CA  GLY A 290      29.560  63.215  83.847  1.00  0.28           C  
ATOM   2153  C   GLY A 290      30.618  63.442  84.910  1.00  0.28           C  
ATOM   2154  O   GLY A 290      30.350  63.288  86.103  1.00  0.26           O  
ATOM   2155  N   ASP A 291      31.809  62.887  84.663  1.00  0.33           N  
ATOM   2156  CA  ASP A 291      33.013  63.653  84.974  1.00  0.33           C  
ATOM   2157  C   ASP A 291      34.272  62.847  84.662  1.00  0.34           C  
ATOM   2158  CB  ASP A 291      33.012  64.080  86.443  1.00  0.31           C  
ATOM   2159  O   ASP A 291      34.606  61.904  85.381  1.00  0.32           O  
ATOM   2160  CG  ASP A 291      33.521  65.496  86.649  1.00  0.30           C  
ATOM   2161  OD1 ASP A 291      34.141  66.062  85.723  1.00  0.34           O  
ATOM   2162  OD2 ASP A 291      33.302  66.050  87.748  1.00  0.36           O  
ATOM   2163  N   LEU A 292      34.623  62.459  83.370  1.00  0.37           N  
ATOM   2164  CA  LEU A 292      35.864  62.185  82.654  1.00  0.37           C  
ATOM   2165  C   LEU A 292      37.050  62.843  83.351  1.00  0.37           C  
ATOM   2166  CB  LEU A 292      35.769  62.678  81.208  1.00  0.34           C  
ATOM   2167  O   LEU A 292      38.204  62.534  83.045  1.00  0.35           O  
ATOM   2168  CG  LEU A 292      34.945  61.815  80.250  1.00  0.33           C  
ATOM   2169  CD1 LEU A 292      34.657  62.579  78.962  1.00  0.29           C  
ATOM   2170  CD2 LEU A 292      35.668  60.507  79.952  1.00  0.33           C  
ATOM   2171  N   ASN A 293      36.822  63.358  84.585  1.00  0.34           N  
ATOM   2172  CA  ASN A 293      37.913  64.050  85.262  1.00  0.35           C  
ATOM   2173  C   ASN A 293      38.317  63.335  86.548  1.00  0.34           C  
ATOM   2174  CB  ASN A 293      37.528  65.500  85.559  1.00  0.31           C  
ATOM   2175  O   ASN A 293      39.283  63.729  87.205  1.00  0.32           O  
ATOM   2176  CG  ASN A 293      37.781  66.424  84.383  1.00  0.30           C  
ATOM   2177  ND2 ASN A 293      37.060  67.539  84.339  1.00  0.30           N  
ATOM   2178  OD1 ASN A 293      38.616  66.138  83.522  1.00  0.34           O  
ATOM   2179  N   ARG A 294      38.075  61.920  86.659  1.00  0.36           N  
ATOM   2180  CA  ARG A 294      38.865  61.325  87.732  1.00  0.36           C  
ATOM   2181  C   ARG A 294      39.354  59.933  87.346  1.00  0.36           C  
ATOM   2182  CB  ARG A 294      38.048  61.253  89.024  1.00  0.33           C  
ATOM   2183  O   ARG A 294      38.627  58.949  87.499  1.00  0.34           O  
ATOM   2184  CG  ARG A 294      38.058  62.542  89.832  1.00  0.32           C  
ATOM   2185  CD  ARG A 294      37.411  62.356  91.197  1.00  0.36           C  
ATOM   2186  NE  ARG A 294      37.516  63.564  92.011  1.00  0.31           N  
ATOM   2187  NH1 ARG A 294      36.732  62.576  93.947  1.00  0.25           N  
ATOM   2188  NH2 ARG A 294      37.325  64.790  93.944  1.00  0.21           N  
ATOM   2189  CZ  ARG A 294      37.191  63.641  93.299  1.00  0.29           C  
ATOM   2190  N   ARG A 295      40.088  59.747  86.185  1.00  0.38           N  
ATOM   2191  CA  ARG A 295      41.259  58.903  85.971  1.00  0.38           C  
ATOM   2192  C   ARG A 295      42.017  58.676  87.274  1.00  0.38           C  
ATOM   2193  CB  ARG A 295      42.188  59.526  84.926  1.00  0.35           C  
ATOM   2194  O   ARG A 295      42.761  59.550  87.726  1.00  0.36           O  
ATOM   2195  CG  ARG A 295      41.886  59.096  83.499  1.00  0.34           C  
ATOM   2196  CD  ARG A 295      42.916  59.638  82.518  1.00  0.37           C  
ATOM   2197  NE  ARG A 295      42.585  59.286  81.140  1.00  0.32           N  
ATOM   2198  NH1 ARG A 295      44.593  60.007  80.254  1.00  0.26           N  
ATOM   2199  NH2 ARG A 295      42.986  59.112  78.885  1.00  0.22           N  
ATOM   2200  CZ  ARG A 295      43.389  59.469  80.096  1.00  0.32           C  
ATOM   2201  N   GLU A 296      41.516  58.102  88.281  1.00  0.35           N  
ATOM   2202  CA  GLU A 296      42.508  57.589  89.220  1.00  0.36           C  
ATOM   2203  C   GLU A 296      42.894  56.151  88.886  1.00  0.35           C  
ATOM   2204  CB  GLU A 296      41.983  57.672  90.656  1.00  0.33           C  
ATOM   2205  O   GLU A 296      42.053  55.251  88.930  1.00  0.34           O  
ATOM   2206  CG  GLU A 296      42.249  59.009  91.332  1.00  0.32           C  
ATOM   2207  CD  GLU A 296      41.762  59.061  92.771  1.00  0.37           C  
ATOM   2208  OE1 GLU A 296      41.160  58.071  93.244  1.00  0.42           O  
ATOM   2209  OE2 GLU A 296      41.984  60.101  93.431  1.00  0.38           O  
ATOM   2210  N   GLU A 297      43.770  55.830  87.888  1.00  0.35           N  
ATOM   2211  CA  GLU A 297      44.857  54.878  87.681  1.00  0.36           C  
ATOM   2212  C   GLU A 297      45.425  54.391  89.011  1.00  0.35           C  
ATOM   2213  CB  GLU A 297      45.967  55.505  86.833  1.00  0.33           C  
ATOM   2214  O   GLU A 297      46.042  55.162  89.748  1.00  0.34           O  
ATOM   2215  CG  GLU A 297      45.709  55.438  85.335  1.00  0.32           C  
ATOM   2216  CD  GLU A 297      46.809  56.083  84.507  1.00  0.36           C  
ATOM   2217  OE1 GLU A 297      47.776  56.619  85.095  1.00  0.43           O  
ATOM   2218  OE2 GLU A 297      46.704  56.052  83.261  1.00  0.39           O  
ATOM   2219  N   ARG A 298      44.666  53.733  89.951  1.00  0.36           N  
ATOM   2220  CA  ARG A 298      45.454  53.134  91.024  1.00  0.36           C  
ATOM   2221  C   ARG A 298      45.728  51.660  90.744  1.00  0.36           C  
ATOM   2222  CB  ARG A 298      44.738  53.288  92.368  1.00  0.34           C  
ATOM   2223  O   ARG A 298      44.804  50.893  90.467  1.00  0.35           O  
ATOM   2224  CG  ARG A 298      44.931  54.649  93.017  1.00  0.32           C  
ATOM   2225  CD  ARG A 298      44.462  54.655  94.465  1.00  0.35           C  
ATOM   2226  NE  ARG A 298      44.578  55.982  95.063  1.00  0.33           N  
ATOM   2227  NH1 ARG A 298      44.259  55.257  97.233  1.00  0.27           N  
ATOM   2228  NH2 ARG A 298      44.601  57.483  96.802  1.00  0.23           N  
ATOM   2229  CZ  ARG A 298      44.479  56.238  96.365  1.00  0.31           C  
ATOM   2230  N   SER A 299      46.896  51.274  89.994  1.00  0.33           N  
ATOM   2231  CA  SER A 299      47.814  50.146  90.101  1.00  0.35           C  
ATOM   2232  C   SER A 299      47.440  49.237  91.267  1.00  0.33           C  
ATOM   2233  CB  SER A 299      49.252  50.639  90.270  1.00  0.32           C  
ATOM   2234  O   SER A 299      47.162  49.714  92.369  1.00  0.32           O  
ATOM   2235  OG  SER A 299      50.028  49.691  90.983  1.00  0.29           O  
ATOM   2236  N   ILE A 300      46.670  48.163  91.110  1.00  0.34           N  
ATOM   2237  CA  ILE A 300      46.759  47.023  92.016  1.00  0.36           C  
ATOM   2238  C   ILE A 300      48.199  46.855  92.493  1.00  0.34           C  
ATOM   2239  CB  ILE A 300      46.263  45.724  91.341  1.00  0.33           C  
ATOM   2240  O   ILE A 300      49.068  46.429  91.729  1.00  0.33           O  
ATOM   2241  CG1 ILE A 300      44.814  45.889  90.866  1.00  0.32           C  
ATOM   2242  CG2 ILE A 300      46.394  44.535  92.297  1.00  0.31           C  
ATOM   2243  CD1 ILE A 300      44.290  44.709  90.059  1.00  0.32           C  
ATOM   2244  N   ASN A 301      48.857  47.804  93.024  1.00  0.30           N  
ATOM   2245  CA  ASN A 301      50.060  47.623  93.828  1.00  0.33           C  
ATOM   2246  C   ASN A 301      49.814  46.678  95.001  1.00  0.31           C  
ATOM   2247  CB  ASN A 301      50.578  48.972  94.333  1.00  0.29           C  
ATOM   2248  O   ASN A 301      48.891  46.890  95.791  1.00  0.30           O  
ATOM   2249  CG  ASN A 301      51.721  49.509  93.495  1.00  0.29           C  
ATOM   2250  ND2 ASN A 301      52.005  50.798  93.636  1.00  0.27           N  
ATOM   2251  OD1 ASN A 301      52.343  48.772  92.726  1.00  0.32           O  
ATOM   2252  N   GLY A 302      50.141  45.311  94.829  1.00  0.29           N  
ATOM   2253  CA  GLY A 302      51.035  44.612  95.738  1.00  0.31           C  
ATOM   2254  C   GLY A 302      50.616  44.727  97.192  1.00  0.30           C  
ATOM   2255  O   GLY A 302      50.660  45.813  97.772  1.00  0.29           O  
ATOM   2256  N   SER A 303      49.548  44.089  97.547  1.00  0.34           N  
ATOM   2257  CA  SER A 303      49.579  43.534  98.896  1.00  0.36           C  
ATOM   2258  C   SER A 303      48.170  43.267  99.416  1.00  0.34           C  
ATOM   2259  CB  SER A 303      50.312  44.479  99.849  1.00  0.31           C  
ATOM   2260  O   SER A 303      47.985  42.969 100.598  1.00  0.32           O  
ATOM   2261  OG  SER A 303      50.033  45.831  99.529  1.00  0.34           O  
ATOM   2262  N   ASP A 304      47.121  42.958  98.547  1.00  0.35           N  
ATOM   2263  CA  ASP A 304      46.025  42.340  99.288  1.00  0.37           C  
ATOM   2264  C   ASP A 304      45.671  40.974  98.706  1.00  0.36           C  
ATOM   2265  CB  ASP A 304      44.794  43.249  99.283  1.00  0.34           C  
ATOM   2266  O   ASP A 304      45.184  40.881  97.578  1.00  0.35           O  
ATOM   2267  CG  ASP A 304      43.953  43.114 100.540  1.00  0.34           C  
ATOM   2268  OD1 ASP A 304      44.068  42.087 101.244  1.00  0.36           O  
ATOM   2269  OD2 ASP A 304      43.164  44.040 100.827  1.00  0.38           O  
ATOM   2270  N   PRO A 305      46.498  39.893  98.999  1.00  0.33           N  
ATOM   2271  CA  PRO A 305      46.316  38.457  98.773  1.00  0.33           C  
ATOM   2272  C   PRO A 305      44.866  38.011  98.947  1.00  0.33           C  
ATOM   2273  CB  PRO A 305      47.215  37.816  99.833  1.00  0.31           C  
ATOM   2274  O   PRO A 305      44.513  36.888  98.577  1.00  0.31           O  
ATOM   2275  CG  PRO A 305      47.305  38.834 100.924  1.00  0.30           C  
ATOM   2276  CD  PRO A 305      47.134  40.198 100.318  1.00  0.35           C  
ATOM   2277  N   ASN A 306      43.989  38.920  99.424  1.00  0.32           N  
ATOM   2278  CA  ASN A 306      42.634  38.528  99.797  1.00  0.33           C  
ATOM   2279  C   ASN A 306      41.590  39.235  98.938  1.00  0.32           C  
ATOM   2280  CB  ASN A 306      42.382  38.810 101.279  1.00  0.30           C  
ATOM   2281  O   ASN A 306      40.636  39.813  99.463  1.00  0.31           O  
ATOM   2282  CG  ASN A 306      42.975  37.748 102.185  1.00  0.29           C  
ATOM   2283  ND2 ASN A 306      43.392  38.153 103.379  1.00  0.27           N  
ATOM   2284  OD1 ASN A 306      43.059  36.575 101.814  1.00  0.32           O  
ATOM   2285  N   ILE A 307      41.841  39.466  97.684  1.00  0.30           N  
ATOM   2286  CA  ILE A 307      40.796  39.852  96.742  1.00  0.33           C  
ATOM   2287  C   ILE A 307      40.195  38.605  96.097  1.00  0.30           C  
ATOM   2288  CB  ILE A 307      41.340  40.808  95.656  1.00  0.29           C  
ATOM   2289  O   ILE A 307      40.788  38.023  95.185  1.00  0.29           O  
ATOM   2290  CG1 ILE A 307      41.968  42.048  96.302  1.00  0.29           C  
ATOM   2291  CG2 ILE A 307      40.228  41.203  94.679  1.00  0.28           C  
ATOM   2292  CD1 ILE A 307      42.595  43.014  95.306  1.00  0.29           C  
ATOM   2293  N   ALA A 308      39.759  37.595  96.983  1.00  0.32           N  
ATOM   2294  CA  ALA A 308      38.682  36.662  96.662  1.00  0.33           C  
ATOM   2295  C   ALA A 308      37.490  37.391  96.049  1.00  0.32           C  
ATOM   2296  CB  ALA A 308      38.250  35.898  97.911  1.00  0.30           C  
ATOM   2297  O   ALA A 308      36.893  38.263  96.686  1.00  0.31           O  
ATOM   2298  N   LEU A 309      37.562  37.878  94.798  1.00  0.35           N  
ATOM   2299  CA  LEU A 309      36.388  38.158  93.978  1.00  0.36           C  
ATOM   2300  C   LEU A 309      35.222  37.259  94.374  1.00  0.35           C  
ATOM   2301  CB  LEU A 309      36.713  37.970  92.494  1.00  0.34           C  
ATOM   2302  O   LEU A 309      35.339  36.032  94.339  1.00  0.34           O  
ATOM   2303  CG  LEU A 309      37.576  39.053  91.846  1.00  0.33           C  
ATOM   2304  CD1 LEU A 309      38.160  38.549  90.531  1.00  0.32           C  
ATOM   2305  CD2 LEU A 309      36.763  40.324  91.624  1.00  0.34           C  
ATOM   2306  N   SER A 310      34.568  37.490  95.556  1.00  0.31           N  
ATOM   2307  CA  SER A 310      33.307  36.873  95.955  1.00  0.33           C  
ATOM   2308  C   SER A 310      32.433  36.569  94.742  1.00  0.31           C  
ATOM   2309  CB  SER A 310      32.549  37.781  96.925  1.00  0.30           C  
ATOM   2310  O   SER A 310      32.301  37.400  93.841  1.00  0.30           O  
ATOM   2311  OG  SER A 310      31.152  37.710  96.692  1.00  0.27           O  
ATOM   2312  N   THR A 311      32.511  35.399  94.087  1.00  0.31           N  
ATOM   2313  CA  THR A 311      31.666  34.563  93.241  1.00  0.33           C  
ATOM   2314  C   THR A 311      30.271  35.167  93.106  1.00  0.32           C  
ATOM   2315  CB  THR A 311      31.558  33.133  93.800  1.00  0.30           C  
ATOM   2316  O   THR A 311      29.487  34.744  92.254  1.00  0.30           O  
ATOM   2317  CG2 THR A 311      32.877  32.382  93.650  1.00  0.28           C  
ATOM   2318  OG1 THR A 311      31.211  33.193  95.189  1.00  0.29           O  
ATOM   2319  N   THR A 312      29.828  36.430  93.732  1.00  0.32           N  
ATOM   2320  CA  THR A 312      28.445  36.893  93.750  1.00  0.35           C  
ATOM   2321  C   THR A 312      28.357  38.353  93.317  1.00  0.32           C  
ATOM   2322  CB  THR A 312      27.819  36.731  95.147  1.00  0.30           C  
ATOM   2323  O   THR A 312      27.303  38.981  93.441  1.00  0.31           O  
ATOM   2324  CG2 THR A 312      27.271  35.321  95.344  1.00  0.29           C  
ATOM   2325  OG1 THR A 312      28.817  36.987  96.143  1.00  0.29           O  
ATOM   2326  N   ASN A 313      29.390  39.015  92.662  1.00  0.34           N  
ATOM   2327  CA  ASN A 313      29.068  40.342  92.147  1.00  0.36           C  
ATOM   2328  C   ASN A 313      28.845  40.318  90.638  1.00  0.34           C  
ATOM   2329  CB  ASN A 313      30.171  41.340  92.506  1.00  0.32           C  
ATOM   2330  O   ASN A 313      29.725  39.900  89.883  1.00  0.33           O  
ATOM   2331  CG  ASN A 313      30.190  41.684  93.982  1.00  0.31           C  
ATOM   2332  ND2 ASN A 313      31.344  42.117  94.475  1.00  0.28           N  
ATOM   2333  OD1 ASN A 313      29.175  41.561  94.673  1.00  0.32           O  
ATOM   2334  N   SER A 314      27.574  39.812  90.172  1.00  0.36           N  
ATOM   2335  CA  SER A 314      26.731  39.907  88.984  1.00  0.38           C  
ATOM   2336  C   SER A 314      26.620  41.349  88.500  1.00  0.36           C  
ATOM   2337  CB  SER A 314      25.337  39.348  89.270  1.00  0.35           C  
ATOM   2338  O   SER A 314      26.375  42.259  89.294  1.00  0.36           O  
ATOM   2339  OG  SER A 314      25.405  38.274  90.193  1.00  0.32           O  
ATOM   2340  N   ILE A 315      27.413  41.771  87.578  1.00  0.36           N  
ATOM   2341  CA  ILE A 315      27.305  42.994  86.791  1.00  0.39           C  
ATOM   2342  C   ILE A 315      25.968  43.017  86.054  1.00  0.36           C  
ATOM   2343  CB  ILE A 315      28.473  43.125  85.787  1.00  0.35           C  
ATOM   2344  O   ILE A 315      25.647  42.089  85.308  1.00  0.36           O  
ATOM   2345  CG1 ILE A 315      29.817  43.003  86.513  1.00  0.33           C  
ATOM   2346  CG2 ILE A 315      28.381  44.448  85.021  1.00  0.32           C  
ATOM   2347  CD1 ILE A 315      31.026  43.047  85.588  1.00  0.34           C  
ATOM   2348  N   TYR A 316      24.954  43.798  86.542  1.00  0.39           N  
ATOM   2349  CA  TYR A 316      23.679  44.226  85.977  1.00  0.40           C  
ATOM   2350  C   TYR A 316      23.890  45.253  84.871  1.00  0.39           C  
ATOM   2351  CB  TYR A 316      22.777  44.811  87.067  1.00  0.37           C  
ATOM   2352  O   TYR A 316      24.449  46.327  85.111  1.00  0.38           O  
ATOM   2353  CG  TYR A 316      22.210  43.774  88.007  1.00  0.36           C  
ATOM   2354  CD1 TYR A 316      20.990  43.156  87.739  1.00  0.35           C  
ATOM   2355  CD2 TYR A 316      22.892  43.411  89.163  1.00  0.36           C  
ATOM   2356  CE1 TYR A 316      20.463  42.202  88.603  1.00  0.34           C  
ATOM   2357  CE2 TYR A 316      22.374  42.457  90.034  1.00  0.38           C  
ATOM   2358  OH  TYR A 316      20.643  40.915  90.604  1.00  0.25           O  
ATOM   2359  CZ  TYR A 316      21.161  41.859  89.745  1.00  0.34           C  
ATOM   2360  N   LEU A 317      24.038  44.942  83.642  1.00  0.39           N  
ATOM   2361  CA  LEU A 317      23.887  45.866  82.523  1.00  0.40           C  
ATOM   2362  C   LEU A 317      22.414  46.070  82.182  1.00  0.39           C  
ATOM   2363  CB  LEU A 317      24.640  45.349  81.295  1.00  0.38           C  
ATOM   2364  O   LEU A 317      21.721  45.121  81.810  1.00  0.38           O  
ATOM   2365  CG  LEU A 317      26.162  45.258  81.422  1.00  0.36           C  
ATOM   2366  CD1 LEU A 317      26.751  44.532  80.217  1.00  0.34           C  
ATOM   2367  CD2 LEU A 317      26.771  46.648  81.566  1.00  0.36           C  
ATOM   2368  N   ASN A 318      21.695  46.908  82.895  1.00  0.35           N  
ATOM   2369  CA  ASN A 318      20.394  47.476  82.557  1.00  0.38           C  
ATOM   2370  C   ASN A 318      20.423  48.175  81.201  1.00  0.36           C  
ATOM   2371  CB  ASN A 318      19.933  48.448  83.646  1.00  0.35           C  
ATOM   2372  O   ASN A 318      21.385  48.875  80.879  1.00  0.35           O  
ATOM   2373  CG  ASN A 318      18.427  48.615  83.680  1.00  0.35           C  
ATOM   2374  ND2 ASN A 318      17.905  49.058  84.817  1.00  0.32           N  
ATOM   2375  OD1 ASN A 318      17.738  48.346  82.692  1.00  0.35           O  
ATOM   2376  N   ALA A 319      19.739  47.650  80.086  1.00  0.37           N  
ATOM   2377  CA  ALA A 319      19.370  47.951  78.705  1.00  0.36           C  
ATOM   2378  C   ALA A 319      19.122  49.445  78.517  1.00  0.37           C  
ATOM   2379  CB  ALA A 319      18.131  47.155  78.300  1.00  0.34           C  
ATOM   2380  O   ALA A 319      19.210  49.959  77.399  1.00  0.35           O  
ATOM   2381  N   SER A 320      19.086  50.226  79.567  1.00  0.36           N  
ATOM   2382  CA  SER A 320      18.507  51.556  79.411  1.00  0.37           C  
ATOM   2383  C   SER A 320      19.534  52.644  79.701  1.00  0.36           C  
ATOM   2384  CB  SER A 320      17.298  51.726  80.331  1.00  0.33           C  
ATOM   2385  O   SER A 320      19.349  53.800  79.315  1.00  0.35           O  
ATOM   2386  OG  SER A 320      17.653  51.474  81.680  1.00  0.32           O  
ATOM   2387  N   GLN A 321      20.886  52.287  79.929  1.00  0.33           N  
ATOM   2388  CA  GLN A 321      21.766  53.387  80.309  1.00  0.34           C  
ATOM   2389  C   GLN A 321      23.168  53.190  79.741  1.00  0.33           C  
ATOM   2390  CB  GLN A 321      21.831  53.522  81.831  1.00  0.30           C  
ATOM   2391  O   GLN A 321      23.779  52.136  79.930  1.00  0.32           O  
ATOM   2392  CG  GLN A 321      20.575  54.122  82.449  1.00  0.29           C  
ATOM   2393  CD  GLN A 321      20.807  54.652  83.852  1.00  0.34           C  
ATOM   2394  NE2 GLN A 321      19.853  55.426  84.358  1.00  0.28           N  
ATOM   2395  OE1 GLN A 321      21.834  54.366  84.476  1.00  0.38           O  
ATOM   2396  N   ARG A 322      23.358  53.559  78.467  1.00  0.31           N  
ATOM   2397  CA  ARG A 322      24.418  54.151  77.658  1.00  0.34           C  
ATOM   2398  C   ARG A 322      25.196  53.077  76.904  1.00  0.31           C  
ATOM   2399  CB  ARG A 322      25.370  54.969  78.533  1.00  0.29           C  
ATOM   2400  O   ARG A 322      25.366  51.962  77.401  1.00  0.30           O  
ATOM   2401  CG  ARG A 322      24.830  56.337  78.918  1.00  0.28           C  
ATOM   2402  CD  ARG A 322      25.928  57.249  79.447  1.00  0.33           C  
ATOM   2403  NE  ARG A 322      25.410  58.567  79.801  1.00  0.27           N  
ATOM   2404  NH1 ARG A 322      27.488  59.530  80.105  1.00  0.27           N  
ATOM   2405  NH2 ARG A 322      25.587  60.774  80.414  1.00  0.24           N  
ATOM   2406  CZ  ARG A 322      26.163  59.621  80.106  1.00  0.27           C  
ATOM   2407  N   THR A 323      25.121  53.089  75.597  1.00  0.37           N  
ATOM   2408  CA  THR A 323      26.063  52.489  74.660  1.00  0.37           C  
ATOM   2409  C   THR A 323      27.385  52.168  75.352  1.00  0.37           C  
ATOM   2410  CB  THR A 323      26.322  53.416  73.458  1.00  0.35           C  
ATOM   2411  O   THR A 323      28.148  53.074  75.695  1.00  0.35           O  
ATOM   2412  CG2 THR A 323      26.892  52.639  72.276  1.00  0.33           C  
ATOM   2413  OG1 THR A 323      25.089  54.030  73.061  1.00  0.29           O  
ATOM   2414  N   ILE A 324      27.483  51.422  76.603  1.00  0.34           N  
ATOM   2415  CA  ILE A 324      28.780  50.823  76.897  1.00  0.37           C  
ATOM   2416  C   ILE A 324      29.119  49.779  75.836  1.00  0.35           C  
ATOM   2417  CB  ILE A 324      28.802  50.185  78.304  1.00  0.34           C  
ATOM   2418  O   ILE A 324      28.298  48.913  75.525  1.00  0.33           O  
ATOM   2419  CG1 ILE A 324      27.934  50.997  79.272  1.00  0.32           C  
ATOM   2420  CG2 ILE A 324      30.239  50.069  78.822  1.00  0.32           C  
ATOM   2421  CD1 ILE A 324      27.821  50.387  80.663  1.00  0.32           C  
ATOM   2422  N   SER A 325      29.755  50.181  74.728  1.00  0.38           N  
ATOM   2423  CA  SER A 325      30.509  49.179  73.981  1.00  0.39           C  
ATOM   2424  C   SER A 325      31.145  48.156  74.917  1.00  0.38           C  
ATOM   2425  CB  SER A 325      31.591  49.845  73.130  1.00  0.37           C  
ATOM   2426  O   SER A 325      31.874  48.521  75.841  1.00  0.37           O  
ATOM   2427  OG  SER A 325      31.863  49.077  71.971  1.00  0.32           O  
ATOM   2428  N   HIS A 326      30.398  47.199  75.474  1.00  0.34           N  
ATOM   2429  CA  HIS A 326      31.097  46.019  75.970  1.00  0.37           C  
ATOM   2430  C   HIS A 326      31.114  44.908  74.925  1.00  0.34           C  
ATOM   2431  CB  HIS A 326      30.449  45.516  77.261  1.00  0.32           C  
ATOM   2432  O   HIS A 326      30.276  44.889  74.021  1.00  0.32           O  
ATOM   2433  CG  HIS A 326      29.072  44.965  77.065  1.00  0.32           C  
ATOM   2434  CD2 HIS A 326      28.627  43.688  76.998  1.00  0.34           C  
ATOM   2435  ND1 HIS A 326      27.964  45.769  76.909  1.00  0.32           N  
ATOM   2436  CE1 HIS A 326      26.893  45.008  76.755  1.00  0.35           C  
ATOM   2437  NE2 HIS A 326      27.268  43.741  76.805  1.00  0.33           N  
ATOM   2438  N   SER A 327      32.237  44.303  74.480  1.00  0.40           N  
ATOM   2439  CA  SER A 327      32.418  43.006  73.837  1.00  0.41           C  
ATOM   2440  C   SER A 327      31.975  41.869  74.751  1.00  0.40           C  
ATOM   2441  CB  SER A 327      33.880  42.806  73.434  1.00  0.40           C  
ATOM   2442  O   SER A 327      32.305  41.855  75.938  1.00  0.39           O  
ATOM   2443  OG  SER A 327      34.640  42.317  74.525  1.00  0.35           O  
ATOM   2444  N   HIS A 328      30.660  41.346  74.728  1.00  0.37           N  
ATOM   2445  CA  HIS A 328      30.462  39.978  75.193  1.00  0.39           C  
ATOM   2446  C   HIS A 328      31.411  39.014  74.490  1.00  0.37           C  
ATOM   2447  CB  HIS A 328      29.012  39.541  74.971  1.00  0.37           C  
ATOM   2448  O   HIS A 328      31.669  39.153  73.292  1.00  0.35           O  
ATOM   2449  CG  HIS A 328      28.021  40.325  75.771  1.00  0.36           C  
ATOM   2450  CD2 HIS A 328      27.559  41.589  75.623  1.00  0.37           C  
ATOM   2451  ND1 HIS A 328      27.385  39.809  76.880  1.00  0.45           N  
ATOM   2452  CE1 HIS A 328      26.572  40.725  77.380  1.00  0.38           C  
ATOM   2453  NE2 HIS A 328      26.659  41.814  76.635  1.00  0.36           N  
ATOM   2454  N   ASN A 329      32.508  38.383  75.042  1.00  0.39           N  
ATOM   2455  CA  ASN A 329      32.772  37.087  74.427  1.00  0.40           C  
ATOM   2456  C   ASN A 329      31.480  36.392  74.006  1.00  0.39           C  
ATOM   2457  CB  ASN A 329      33.568  36.193  75.381  1.00  0.38           C  
ATOM   2458  O   ASN A 329      30.553  36.256  74.806  1.00  0.38           O  
ATOM   2459  CG  ASN A 329      35.054  36.489  75.355  1.00  0.37           C  
ATOM   2460  ND2 ASN A 329      35.746  36.149  76.436  1.00  0.31           N  
ATOM   2461  OD1 ASN A 329      35.577  37.020  74.371  1.00  0.37           O  
ATOM   2462  N   LEU A 330      30.781  36.707  72.820  1.00  0.37           N  
ATOM   2463  CA  LEU A 330      29.857  35.653  72.414  1.00  0.37           C  
ATOM   2464  C   LEU A 330      30.302  34.300  72.959  1.00  0.37           C  
ATOM   2465  CB  LEU A 330      29.751  35.592  70.888  1.00  0.36           C  
ATOM   2466  O   LEU A 330      31.470  33.927  72.827  1.00  0.35           O  
ATOM   2467  CG  LEU A 330      28.880  36.660  70.225  1.00  0.34           C  
ATOM   2468  CD1 LEU A 330      29.297  36.857  68.772  1.00  0.33           C  
ATOM   2469  CD2 LEU A 330      27.406  36.280  70.317  1.00  0.35           C  
ATOM   2470  N   GLN A 331      30.003  33.869  74.255  1.00  0.35           N  
ATOM   2471  CA  GLN A 331      30.080  32.413  74.319  1.00  0.36           C  
ATOM   2472  C   GLN A 331      30.054  31.799  72.923  1.00  0.35           C  
ATOM   2473  CB  GLN A 331      28.934  31.851  75.162  1.00  0.34           C  
ATOM   2474  O   GLN A 331      29.338  32.279  72.041  1.00  0.34           O  
ATOM   2475  CG  GLN A 331      29.284  31.669  76.632  1.00  0.33           C  
ATOM   2476  CD  GLN A 331      28.209  30.926  77.404  1.00  0.37           C  
ATOM   2477  NE2 GLN A 331      28.495  30.605  78.661  1.00  0.32           N  
ATOM   2478  OE1 GLN A 331      27.129  30.643  76.874  1.00  0.42           O  
ATOM   2479  N   ASN A 332      31.168  31.412  72.218  1.00  0.36           N  
ATOM   2480  CA  ASN A 332      30.869  30.517  71.106  1.00  0.36           C  
ATOM   2481  C   ASN A 332      29.399  30.107  71.095  1.00  0.36           C  
ATOM   2482  CB  ASN A 332      31.765  29.278  71.158  1.00  0.35           C  
ATOM   2483  O   ASN A 332      28.866  29.666  72.114  1.00  0.34           O  
ATOM   2484  CG  ASN A 332      33.191  29.569  70.735  1.00  0.33           C  
ATOM   2485  ND2 ASN A 332      34.119  28.711  71.142  1.00  0.31           N  
ATOM   2486  OD1 ASN A 332      33.458  30.559  70.047  1.00  0.34           O  
ATOM   2487  N   PHE A 333      28.364  30.921  70.828  1.00  0.33           N  
ATOM   2488  CA  PHE A 333      27.185  30.185  70.385  1.00  0.36           C  
ATOM   2489  C   PHE A 333      27.555  29.165  69.314  1.00  0.33           C  
ATOM   2490  CB  PHE A 333      26.120  31.147  69.848  1.00  0.32           C  
ATOM   2491  O   PHE A 333      28.195  29.507  68.318  1.00  0.32           O  
ATOM   2492  CG  PHE A 333      25.114  30.493  68.941  1.00  0.32           C  
ATOM   2493  CD1 PHE A 333      25.314  30.459  67.567  1.00  0.32           C  
ATOM   2494  CD2 PHE A 333      23.966  29.911  69.464  1.00  0.33           C  
ATOM   2495  CE1 PHE A 333      24.384  29.854  66.725  1.00  0.30           C  
ATOM   2496  CE2 PHE A 333      23.031  29.305  68.628  1.00  0.33           C  
ATOM   2497  CZ  PHE A 333      23.242  29.279  67.259  1.00  0.31           C  
ATOM   2498  N   ASP A 334      28.259  28.071  69.643  1.00  0.35           N  
ATOM   2499  CA  ASP A 334      28.015  26.949  68.742  1.00  0.35           C  
ATOM   2500  C   ASP A 334      26.591  26.986  68.192  1.00  0.35           C  
ATOM   2501  CB  ASP A 334      28.267  25.621  69.458  1.00  0.34           C  
ATOM   2502  O   ASP A 334      25.624  26.954  68.956  1.00  0.34           O  
ATOM   2503  CG  ASP A 334      28.844  24.554  68.544  1.00  0.33           C  
ATOM   2504  OD1 ASP A 334      28.828  24.737  67.307  1.00  0.34           O  
ATOM   2505  OD2 ASP A 334      29.318  23.521  69.064  1.00  0.35           O  
ATOM   2506  N   VAL A 335      26.087  27.976  67.402  1.00  0.35           N  
ATOM   2507  CA  VAL A 335      24.870  27.729  66.637  1.00  0.38           C  
ATOM   2508  C   VAL A 335      24.791  26.253  66.253  1.00  0.35           C  
ATOM   2509  CB  VAL A 335      24.806  28.613  65.371  1.00  0.34           C  
ATOM   2510  O   VAL A 335      25.704  25.721  65.617  1.00  0.34           O  
ATOM   2511  CG1 VAL A 335      23.429  29.259  65.232  1.00  0.33           C  
ATOM   2512  CG2 VAL A 335      25.899  29.680  65.410  1.00  0.32           C  
ATOM   2513  N   ALA A 336      24.872  25.242  67.221  1.00  0.36           N  
ATOM   2514  CA  ALA A 336      24.681  23.810  67.003  1.00  0.36           C  
ATOM   2515  C   ALA A 336      24.867  23.449  65.533  1.00  0.36           C  
ATOM   2516  CB  ALA A 336      23.296  23.379  67.482  1.00  0.33           C  
ATOM   2517  O   ALA A 336      24.285  24.086  64.652  1.00  0.34           O  
ATOM   2518  N   HIS A 337      26.158  23.544  64.771  1.00  0.43           N  
ATOM   2519  CA  HIS A 337      26.355  22.756  63.560  1.00  0.43           C  
ATOM   2520  C   HIS A 337      25.068  22.051  63.146  1.00  0.43           C  
ATOM   2521  CB  HIS A 337      27.473  21.732  63.762  1.00  0.41           C  
ATOM   2522  O   HIS A 337      24.457  21.343  63.950  1.00  0.41           O  
ATOM   2523  CG  HIS A 337      28.807  22.348  64.046  1.00  0.38           C  
ATOM   2524  CD2 HIS A 337      29.892  21.859  64.690  1.00  0.37           C  
ATOM   2525  ND1 HIS A 337      29.136  23.626  63.649  1.00  0.44           N  
ATOM   2526  CE1 HIS A 337      30.370  23.897  64.037  1.00  0.38           C  
ATOM   2527  NE2 HIS A 337      30.852  22.841  64.672  1.00  0.35           N  
ATOM   2528  N   PHE A 338      23.942  22.727  62.811  1.00  0.47           N  
ATOM   2529  CA  PHE A 338      23.091  21.758  62.130  1.00  0.47           C  
ATOM   2530  C   PHE A 338      23.901  20.548  61.680  1.00  0.47           C  
ATOM   2531  CB  PHE A 338      22.398  22.402  60.925  1.00  0.45           C  
ATOM   2532  O   PHE A 338      24.949  20.696  61.048  1.00  0.46           O  
ATOM   2533  CG  PHE A 338      21.563  23.604  61.277  1.00  0.44           C  
ATOM   2534  CD1 PHE A 338      20.270  23.452  61.764  1.00  0.40           C  
ATOM   2535  CD2 PHE A 338      22.071  24.887  61.121  1.00  0.41           C  
ATOM   2536  CE1 PHE A 338      19.495  24.562  62.090  1.00  0.39           C  
ATOM   2537  CE2 PHE A 338      21.303  26.002  61.445  1.00  0.42           C  
ATOM   2538  CZ  PHE A 338      20.015  25.837  61.928  1.00  0.38           C  
ATOM   2539  N   ASN A 339      24.131  19.540  62.615  1.00  0.49           N  
ATOM   2540  CA  ASN A 339      24.478  18.224  62.090  1.00  0.49           C  
ATOM   2541  C   ASN A 339      23.915  18.013  60.688  1.00  0.50           C  
ATOM   2542  CB  ASN A 339      23.986  17.123  63.032  1.00  0.47           C  
ATOM   2543  O   ASN A 339      23.041  17.168  60.486  1.00  0.48           O  
ATOM   2544  CG  ASN A 339      24.856  16.976  64.264  1.00  0.45           C  
ATOM   2545  ND2 ASN A 339      24.265  16.504  65.355  1.00  0.41           N  
ATOM   2546  OD1 ASN A 339      26.051  17.283  64.235  1.00  0.46           O  
ATOM   2547  N   VAL A 340      24.111  19.083  59.865  1.00  0.62           N  
ATOM   2548  CA  VAL A 340      23.675  18.895  58.486  1.00  0.62           C  
ATOM   2549  C   VAL A 340      24.890  18.830  57.563  1.00  0.62           C  
ATOM   2550  CB  VAL A 340      22.722  20.024  58.033  1.00  0.60           C  
ATOM   2551  O   VAL A 340      25.821  19.629  57.695  1.00  0.61           O  
ATOM   2552  CG1 VAL A 340      21.958  19.614  56.776  1.00  0.55           C  
ATOM   2553  CG2 VAL A 340      21.753  20.386  59.157  1.00  0.56           C  
ATOM   2554  N   ALA A 341      25.100  17.820  56.761  1.00  0.68           N  
ATOM   2555  CA  ALA A 341      25.891  17.811  55.533  1.00  0.68           C  
ATOM   2556  C   ALA A 341      25.114  18.430  54.375  1.00  0.69           C  
ATOM   2557  CB  ALA A 341      26.316  16.387  55.183  1.00  0.66           C  
ATOM   2558  O   ALA A 341      23.930  18.139  54.188  1.00  0.68           O  
ATOM   2559  N   VAL A 342      25.725  19.543  53.711  1.00  0.71           N  
ATOM   2560  CA  VAL A 342      25.142  20.047  52.472  1.00  0.71           C  
ATOM   2561  C   VAL A 342      25.530  19.135  51.310  1.00  0.71           C  
ATOM   2562  CB  VAL A 342      25.590  21.497  52.183  1.00  0.69           C  
ATOM   2563  O   VAL A 342      26.715  18.893  51.071  1.00  0.71           O  
ATOM   2564  CG1 VAL A 342      24.831  22.068  50.985  1.00  0.66           C  
ATOM   2565  CG2 VAL A 342      25.384  22.374  53.416  1.00  0.67           C  
ATOM   2566  N   LEU A 343      24.587  18.458  50.780  1.00  0.73           N  
ATOM   2567  CA  LEU A 343      24.764  17.692  49.551  1.00  0.73           C  
ATOM   2568  C   LEU A 343      24.400  18.530  48.331  1.00  0.74           C  
ATOM   2569  CB  LEU A 343      23.912  16.420  49.585  1.00  0.72           C  
ATOM   2570  O   LEU A 343      23.469  19.337  48.382  1.00  0.73           O  
ATOM   2571  CG  LEU A 343      24.116  15.499  50.788  1.00  0.69           C  
ATOM   2572  CD1 LEU A 343      23.133  14.334  50.736  1.00  0.67           C  
ATOM   2573  CD2 LEU A 343      25.553  14.991  50.836  1.00  0.67           C  
ATOM   2574  N   TYR A 344      25.249  18.438  47.313  1.00  0.76           N  
ATOM   2575  CA  TYR A 344      25.060  19.043  45.999  1.00  0.76           C  
ATOM   2576  C   TYR A 344      24.789  17.979  44.942  1.00  0.76           C  
ATOM   2577  CB  TYR A 344      26.288  19.869  45.605  1.00  0.74           C  
ATOM   2578  O   TYR A 344      25.528  16.997  44.837  1.00  0.74           O  
ATOM   2579  CG  TYR A 344      26.090  20.695  44.357  1.00  0.72           C  
ATOM   2580  CD1 TYR A 344      25.392  21.900  44.400  1.00  0.70           C  
ATOM   2581  CD2 TYR A 344      26.597  20.272  43.134  1.00  0.71           C  
ATOM   2582  CE1 TYR A 344      25.205  22.664  43.253  1.00  0.70           C  
ATOM   2583  CE2 TYR A 344      26.416  21.028  41.980  1.00  0.70           C  
ATOM   2584  OH  TYR A 344      25.538  22.972  40.910  1.00  0.68           O  
ATOM   2585  CZ  TYR A 344      25.720  22.220  42.049  1.00  0.67           C  
ATOM   2586  N   ASN A 345      23.657  18.028  44.254  1.00  0.75           N  
ATOM   2587  CA  ASN A 345      23.362  17.080  43.186  1.00  0.76           C  
ATOM   2588  C   ASN A 345      24.147  17.401  41.917  1.00  0.76           C  
ATOM   2589  CB  ASN A 345      21.861  17.055  42.889  1.00  0.74           C  
ATOM   2590  O   ASN A 345      23.983  18.475  41.336  1.00  0.75           O  
ATOM   2591  CG  ASN A 345      21.459  15.891  42.005  1.00  0.70           C  
ATOM   2592  ND2 ASN A 345      20.505  15.093  42.472  1.00  0.70           N  
ATOM   2593  OD1 ASN A 345      22.002  15.709  40.912  1.00  0.70           O  
ATOM   2594  N   ILE A 346      25.038  16.539  41.535  1.00  0.70           N  
ATOM   2595  CA  ILE A 346      25.804  16.685  40.302  1.00  0.69           C  
ATOM   2596  C   ILE A 346      25.147  15.874  39.188  1.00  0.69           C  
ATOM   2597  CB  ILE A 346      27.272  16.242  40.494  1.00  0.66           C  
ATOM   2598  O   ILE A 346      25.685  15.777  38.082  1.00  0.67           O  
ATOM   2599  CG1 ILE A 346      27.334  14.777  40.942  1.00  0.65           C  
ATOM   2600  CG2 ILE A 346      27.984  17.153  41.498  1.00  0.65           C  
ATOM   2601  CD1 ILE A 346      28.716  14.151  40.823  1.00  0.63           C  
ATOM   2602  N   ALA A 347      24.093  15.115  39.475  1.00  0.66           N  
ATOM   2603  CA  ALA A 347      23.371  14.419  38.413  1.00  0.65           C  
ATOM   2604  C   ALA A 347      22.771  15.409  37.418  1.00  0.65           C  
ATOM   2605  CB  ALA A 347      22.276  13.535  39.005  1.00  0.62           C  
ATOM   2606  O   ALA A 347      22.071  16.345  37.810  1.00  0.62           O  
ATOM   2607  N   GLU A 348      23.253  15.773  36.206  1.00  0.54           N  
ATOM   2608  CA  GLU A 348      22.504  16.355  35.096  1.00  0.54           C  
ATOM   2609  C   GLU A 348      21.149  15.674  34.929  1.00  0.54           C  
ATOM   2610  CB  GLU A 348      23.307  16.256  33.796  1.00  0.50           C  
ATOM   2611  O   GLU A 348      21.047  14.449  35.025  1.00  0.52           O  
ATOM   2612  CG  GLU A 348      24.344  17.357  33.629  1.00  0.48           C  
ATOM   2613  CD  GLU A 348      24.834  17.508  32.198  1.00  0.50           C  
ATOM   2614  OE1 GLU A 348      24.405  16.721  31.324  1.00  0.51           O  
ATOM   2615  OE2 GLU A 348      25.654  18.420  31.949  1.00  0.45           O  
ATOM   2616  N   PRO A 349      19.951  16.307  35.154  1.00  0.46           N  
ATOM   2617  CA  PRO A 349      18.754  15.547  34.788  1.00  0.46           C  
ATOM   2618  C   PRO A 349      19.000  14.577  33.634  1.00  0.47           C  
ATOM   2619  CB  PRO A 349      17.756  16.635  34.384  1.00  0.44           C  
ATOM   2620  O   PRO A 349      19.412  14.995  32.549  1.00  0.45           O  
ATOM   2621  CG  PRO A 349      18.584  17.867  34.210  1.00  0.41           C  
ATOM   2622  CD  PRO A 349      19.943  17.615  34.796  1.00  0.43           C  
ATOM   2623  N   SER A 350      19.664  13.524  33.695  1.00  0.42           N  
ATOM   2624  CA  SER A 350      19.502  12.517  32.652  1.00  0.42           C  
ATOM   2625  C   SER A 350      18.058  12.452  32.166  1.00  0.43           C  
ATOM   2626  CB  SER A 350      19.940  11.143  33.159  1.00  0.39           C  
ATOM   2627  O   SER A 350      17.725  11.643  31.298  1.00  0.41           O  
ATOM   2628  OG  SER A 350      18.866  10.479  33.803  1.00  0.36           O  
ATOM   2629  N   LEU A 351      17.216  13.408  32.232  1.00  0.42           N  
ATOM   2630  CA  LEU A 351      15.889  13.054  31.738  1.00  0.43           C  
ATOM   2631  C   LEU A 351      15.526  13.887  30.513  1.00  0.42           C  
ATOM   2632  CB  LEU A 351      14.839  13.252  32.834  1.00  0.38           C  
ATOM   2633  O   LEU A 351      14.555  13.582  29.816  1.00  0.40           O  
ATOM   2634  CG  LEU A 351      14.805  12.196  33.940  1.00  0.36           C  
ATOM   2635  CD1 LEU A 351      14.026  12.714  35.144  1.00  0.33           C  
ATOM   2636  CD2 LEU A 351      14.197  10.898  33.420  1.00  0.35           C  
ATOM   2637  N   ALA A 352      16.439  14.765  29.940  1.00  0.47           N  
ATOM   2638  CA  ALA A 352      16.166  15.291  28.605  1.00  0.47           C  
ATOM   2639  C   ALA A 352      16.953  14.528  27.543  1.00  0.47           C  
ATOM   2640  CB  ALA A 352      16.497  16.780  28.542  1.00  0.44           C  
ATOM   2641  O   ALA A 352      18.176  14.403  27.639  1.00  0.45           O  
ATOM   2642  N   LEU A 353      16.444  13.306  27.006  1.00  0.52           N  
ATOM   2643  CA  LEU A 353      17.075  13.005  25.726  1.00  0.53           C  
ATOM   2644  C   LEU A 353      17.682  14.261  25.110  1.00  0.52           C  
ATOM   2645  CB  LEU A 353      16.060  12.388  24.760  1.00  0.51           C  
ATOM   2646  O   LEU A 353      16.982  15.255  24.900  1.00  0.52           O  
ATOM   2647  CG  LEU A 353      16.299  10.930  24.364  1.00  0.51           C  
ATOM   2648  CD1 LEU A 353      15.099  10.072  24.751  1.00  0.49           C  
ATOM   2649  CD2 LEU A 353      16.582  10.821  22.870  1.00  0.49           C  
ATOM   2650  N   SER A 354      18.929  14.558  25.370  1.00  0.56           N  
ATOM   2651  CA  SER A 354      19.404  15.577  24.440  1.00  0.57           C  
ATOM   2652  C   SER A 354      18.749  15.424  23.071  1.00  0.57           C  
ATOM   2653  CB  SER A 354      20.925  15.506  24.297  1.00  0.54           C  
ATOM   2654  O   SER A 354      18.355  14.322  22.685  1.00  0.57           O  
ATOM   2655  OG  SER A 354      21.313  14.316  23.633  1.00  0.55           O  
ATOM   2656  N   GLU A 355      18.380  16.417  22.464  1.00  0.68           N  
ATOM   2657  CA  GLU A 355      17.962  16.395  21.065  1.00  0.68           C  
ATOM   2658  C   GLU A 355      18.803  15.415  20.253  1.00  0.69           C  
ATOM   2659  CB  GLU A 355      18.050  17.796  20.454  1.00  0.66           C  
ATOM   2660  O   GLU A 355      18.268  14.638  19.459  1.00  0.70           O  
ATOM   2661  CG  GLU A 355      17.472  17.892  19.050  1.00  0.62           C  
ATOM   2662  CD  GLU A 355      17.470  19.309  18.498  1.00  0.62           C  
ATOM   2663  OE1 GLU A 355      17.929  20.236  19.204  1.00  0.66           O  
ATOM   2664  OE2 GLU A 355      17.005  19.493  17.351  1.00  0.59           O  
ATOM   2665  N   SER A 356      20.083  15.368  20.446  1.00  0.68           N  
ATOM   2666  CA  SER A 356      20.958  14.462  19.710  1.00  0.70           C  
ATOM   2667  C   SER A 356      20.616  13.005  20.001  1.00  0.67           C  
ATOM   2668  CB  SER A 356      22.423  14.730  20.059  1.00  0.66           C  
ATOM   2669  O   SER A 356      20.569  12.178  19.087  1.00  0.66           O  
ATOM   2670  OG  SER A 356      22.796  14.030  21.234  1.00  0.63           O  
ATOM   2671  N   VAL A 357      20.307  12.606  21.287  1.00  0.67           N  
ATOM   2672  CA  VAL A 357      19.940  11.233  21.617  1.00  0.67           C  
ATOM   2673  C   VAL A 357      18.506  10.959  21.170  1.00  0.66           C  
ATOM   2674  CB  VAL A 357      20.088  10.955  23.130  1.00  0.63           C  
ATOM   2675  O   VAL A 357      18.211   9.890  20.630  1.00  0.65           O  
ATOM   2676  CG1 VAL A 357      19.528   9.578  23.483  1.00  0.56           C  
ATOM   2677  CG2 VAL A 357      21.553  11.063  23.550  1.00  0.57           C  
ATOM   2678  N   ALA A 358      17.561  11.930  21.430  1.00  0.69           N  
ATOM   2679  CA  ALA A 358      16.215  11.787  20.882  1.00  0.70           C  
ATOM   2680  C   ALA A 358      16.258  11.561  19.373  1.00  0.70           C  
ATOM   2681  CB  ALA A 358      15.374  13.020  21.208  1.00  0.67           C  
ATOM   2682  O   ALA A 358      15.634  10.629  18.861  1.00  0.71           O  
ATOM   2683  N   ASN A 359      16.984  12.261  18.627  1.00  0.73           N  
ATOM   2684  CA  ASN A 359      17.105  12.208  17.174  1.00  0.74           C  
ATOM   2685  C   ASN A 359      17.709  10.886  16.710  1.00  0.73           C  
ATOM   2686  CB  ASN A 359      17.941  13.383  16.662  1.00  0.70           C  
ATOM   2687  O   ASN A 359      17.481  10.458  15.577  1.00  0.71           O  
ATOM   2688  CG  ASN A 359      17.204  14.705  16.748  1.00  0.66           C  
ATOM   2689  ND2 ASN A 359      17.925  15.801  16.538  1.00  0.69           N  
ATOM   2690  OD1 ASN A 359      15.997  14.742  17.001  1.00  0.68           O  
ATOM   2691  N   THR A 360      18.481  10.171  17.591  1.00  0.72           N  
ATOM   2692  CA  THR A 360      19.027   8.866  17.234  1.00  0.73           C  
ATOM   2693  C   THR A 360      18.048   7.753  17.596  1.00  0.71           C  
ATOM   2694  CB  THR A 360      20.376   8.615  17.933  1.00  0.69           C  
ATOM   2695  O   THR A 360      18.175   6.626  17.113  1.00  0.69           O  
ATOM   2696  CG2 THR A 360      21.460   9.535  17.383  1.00  0.61           C  
ATOM   2697  OG1 THR A 360      20.230   8.853  19.339  1.00  0.67           O  
ATOM   2698  N   LYS A 361      17.102   8.043  18.565  1.00  0.71           N  
ATOM   2699  CA  LYS A 361      16.236   6.997  19.100  1.00  0.72           C  
ATOM   2700  C   LYS A 361      14.827   7.102  18.525  1.00  0.70           C  
ATOM   2701  CB  LYS A 361      16.186   7.071  20.627  1.00  0.68           C  
ATOM   2702  O   LYS A 361      14.076   6.124  18.527  1.00  0.68           O  
ATOM   2703  CG  LYS A 361      17.467   6.619  21.312  1.00  0.65           C  
ATOM   2704  CD  LYS A 361      17.231   5.400  22.193  1.00  0.64           C  
ATOM   2705  CE  LYS A 361      18.511   4.952  22.884  1.00  0.59           C  
ATOM   2706  NZ  LYS A 361      18.433   3.527  23.326  1.00  0.52           N  
ATOM   2707  N   PHE A 362      14.566   8.371  18.136  1.00  0.75           N  
ATOM   2708  CA  PHE A 362      13.216   8.617  17.642  1.00  0.76           C  
ATOM   2709  C   PHE A 362      13.244   9.052  16.182  1.00  0.75           C  
ATOM   2710  CB  PHE A 362      12.517   9.682  18.493  1.00  0.72           C  
ATOM   2711  O   PHE A 362      14.216   9.660  15.728  1.00  0.73           O  
ATOM   2712  CG  PHE A 362      12.368   9.300  19.941  1.00  0.69           C  
ATOM   2713  CD1 PHE A 362      11.350   8.447  20.349  1.00  0.67           C  
ATOM   2714  CD2 PHE A 362      13.247   9.794  20.896  1.00  0.69           C  
ATOM   2715  CE1 PHE A 362      11.210   8.091  21.688  1.00  0.67           C  
ATOM   2716  CE2 PHE A 362      13.114   9.444  22.236  1.00  0.66           C  
ATOM   2717  CZ  PHE A 362      12.094   8.593  22.631  1.00  0.65           C  
ATOM   2718  N   VAL A 363      12.262   8.564  15.433  1.00  0.74           N  
ATOM   2719  CA  VAL A 363      11.968   9.126  14.119  1.00  0.75           C  
ATOM   2720  C   VAL A 363      11.089  10.366  14.273  1.00  0.74           C  
ATOM   2721  CB  VAL A 363      11.277   8.093  13.202  1.00  0.71           C  
ATOM   2722  O   VAL A 363      10.012  10.300  14.870  1.00  0.71           O  
ATOM   2723  CG1 VAL A 363      10.981   8.700  11.831  1.00  0.64           C  
ATOM   2724  CG2 VAL A 363      12.142   6.842  13.060  1.00  0.65           C  
ATOM   2725  N   LEU A 364      11.543  11.464  14.031  1.00  0.75           N  
ATOM   2726  CA  LEU A 364      10.742  12.683  14.061  1.00  0.76           C  
ATOM   2727  C   LEU A 364       9.557  12.578  13.107  1.00  0.75           C  
ATOM   2728  CB  LEU A 364      11.600  13.898  13.696  1.00  0.73           C  
ATOM   2729  O   LEU A 364       9.616  11.848  12.115  1.00  0.74           O  
ATOM   2730  CG  LEU A 364      12.782  14.196  14.620  1.00  0.69           C  
ATOM   2731  CD1 LEU A 364      13.614  15.346  14.063  1.00  0.66           C  
ATOM   2732  CD2 LEU A 364      12.292  14.516  16.028  1.00  0.68           C  
ATOM   2733  N   LYS A 365       8.398  13.234  13.487  1.00  0.74           N  
ATOM   2734  CA  LYS A 365       7.218  13.349  12.635  1.00  0.74           C  
ATOM   2735  C   LYS A 365       7.574  13.958  11.282  1.00  0.73           C  
ATOM   2736  CB  LYS A 365       6.141  14.191  13.321  1.00  0.71           C  
ATOM   2737  O   LYS A 365       6.880  13.729  10.290  1.00  0.72           O  
ATOM   2738  CG  LYS A 365       5.517  13.525  14.538  1.00  0.66           C  
ATOM   2739  CD  LYS A 365       4.398  14.374  15.128  1.00  0.65           C  
ATOM   2740  CE  LYS A 365       3.789  13.720  16.361  1.00  0.59           C  
ATOM   2741  NZ  LYS A 365       2.698  14.555  16.949  1.00  0.53           N  
ATOM   2742  N   SER A 366       8.585  14.699  11.217  1.00  0.72           N  
ATOM   2743  CA  SER A 366       9.015  15.409  10.017  1.00  0.73           C  
ATOM   2744  C   SER A 366      10.533  15.373   9.868  1.00  0.71           C  
ATOM   2745  CB  SER A 366       8.533  16.860  10.050  1.00  0.65           C  
ATOM   2746  O   SER A 366      11.262  15.596  10.836  1.00  0.67           O  
ATOM   2747  OG  SER A 366       9.189  17.585  11.075  1.00  0.61           O  
ATOM   2748  N   GLY A 367      10.979  14.892   8.757  1.00  0.70           N  
ATOM   2749  CA  GLY A 367      12.312  15.157   8.239  1.00  0.71           C  
ATOM   2750  C   GLY A 367      13.313  14.070   8.583  1.00  0.70           C  
ATOM   2751  O   GLY A 367      14.451  14.095   8.110  1.00  0.68           O  
ATOM   2752  N   ASP A 368      12.990  12.992   9.277  1.00  0.74           N  
ATOM   2753  CA  ASP A 368      13.967  11.990   9.692  1.00  0.75           C  
ATOM   2754  C   ASP A 368      14.117  10.899   8.634  1.00  0.74           C  
ATOM   2755  CB  ASP A 368      13.564  11.371  11.033  1.00  0.71           C  
ATOM   2756  O   ASP A 368      13.178  10.617   7.888  1.00  0.72           O  
ATOM   2757  CG  ASP A 368      14.126  12.124  12.226  1.00  0.67           C  
ATOM   2758  OD1 ASP A 368      14.805  13.155  12.032  1.00  0.69           O  
ATOM   2759  OD2 ASP A 368      13.889  11.680  13.370  1.00  0.75           O  
ATOM   2760  N   THR A 369      15.302  10.359   8.526  1.00  0.73           N  
ATOM   2761  CA  THR A 369      15.689   9.191   7.742  1.00  0.75           C  
ATOM   2762  C   THR A 369      15.899   7.979   8.646  1.00  0.74           C  
ATOM   2763  CB  THR A 369      16.971   9.460   6.934  1.00  0.70           C  
ATOM   2764  O   THR A 369      16.666   8.042   9.609  1.00  0.73           O  
ATOM   2765  CG2 THR A 369      17.318   8.274   6.040  1.00  0.62           C  
ATOM   2766  OG1 THR A 369      16.778  10.621   6.115  1.00  0.69           O  
ATOM   2767  N   MET A 370      15.092   7.072   8.479  1.00  0.73           N  
ATOM   2768  CA  MET A 370      15.340   5.770   9.092  1.00  0.76           C  
ATOM   2769  C   MET A 370      16.251   4.920   8.212  1.00  0.75           C  
ATOM   2770  CB  MET A 370      14.023   5.035   9.345  1.00  0.71           C  
ATOM   2771  O   MET A 370      15.983   4.742   7.023  1.00  0.74           O  
ATOM   2772  CG  MET A 370      14.153   3.852  10.291  1.00  0.66           C  
ATOM   2773  SD  MET A 370      12.528   3.115  10.722  1.00  0.66           S  
ATOM   2774  CE  MET A 370      11.630   3.391   9.169  1.00  0.57           C  
ATOM   2775  N   THR A 371      17.445   4.510   8.725  1.00  0.72           N  
ATOM   2776  CA  THR A 371      18.418   3.679   8.023  1.00  0.73           C  
ATOM   2777  C   THR A 371      18.154   2.199   8.285  1.00  0.72           C  
ATOM   2778  CB  THR A 371      19.857   4.029   8.442  1.00  0.69           C  
ATOM   2779  O   THR A 371      18.735   1.334   7.627  1.00  0.71           O  
ATOM   2780  CG2 THR A 371      20.222   5.450   8.024  1.00  0.64           C  
ATOM   2781  OG1 THR A 371      19.975   3.918   9.866  1.00  0.75           O  
ATOM   2782  N   GLY A 372      17.277   1.906   9.224  1.00  0.69           N  
ATOM   2783  CA  GLY A 372      16.909   0.530   9.517  1.00  0.70           C  
ATOM   2784  C   GLY A 372      15.534   0.156   8.998  1.00  0.69           C  
ATOM   2785  O   GLY A 372      14.807   1.007   8.481  1.00  0.69           O  
ATOM   2786  N   ASN A 373      15.168  -1.165   9.012  1.00  0.72           N  
ATOM   2787  CA  ASN A 373      13.831  -1.586   8.608  1.00  0.76           C  
ATOM   2788  C   ASN A 373      12.758  -1.000   9.522  1.00  0.72           C  
ATOM   2789  CB  ASN A 373      13.732  -3.113   8.584  1.00  0.69           C  
ATOM   2790  O   ASN A 373      12.903  -1.016  10.745  1.00  0.69           O  
ATOM   2791  CG  ASN A 373      14.676  -3.743   7.579  1.00  0.63           C  
ATOM   2792  ND2 ASN A 373      15.024  -5.005   7.803  1.00  0.68           N  
ATOM   2793  OD1 ASN A 373      15.089  -3.101   6.610  1.00  0.65           O  
ATOM   2794  N   LEU A 374      11.746  -0.364   8.981  1.00  0.75           N  
ATOM   2795  CA  LEU A 374      10.530   0.014   9.693  1.00  0.76           C  
ATOM   2796  C   LEU A 374       9.462  -1.066   9.556  1.00  0.76           C  
ATOM   2797  CB  LEU A 374       9.994   1.348   9.168  1.00  0.73           C  
ATOM   2798  O   LEU A 374       9.024  -1.374   8.445  1.00  0.75           O  
ATOM   2799  CG  LEU A 374       8.703   1.860   9.810  1.00  0.73           C  
ATOM   2800  CD1 LEU A 374       8.914   2.108  11.299  1.00  0.72           C  
ATOM   2801  CD2 LEU A 374       8.226   3.130   9.113  1.00  0.73           C  
ATOM   2802  N   ASN A 375       9.278  -1.892  10.556  1.00  0.72           N  
ATOM   2803  CA  ASN A 375       8.182  -2.850  10.641  1.00  0.77           C  
ATOM   2804  C   ASN A 375       6.965  -2.250  11.339  1.00  0.71           C  
ATOM   2805  CB  ASN A 375       8.635  -4.121  11.362  1.00  0.69           C  
ATOM   2806  O   ASN A 375       7.073  -1.744  12.457  1.00  0.69           O  
ATOM   2807  CG  ASN A 375       9.759  -4.835  10.638  1.00  0.64           C  
ATOM   2808  ND2 ASN A 375      10.785  -5.233  11.381  1.00  0.75           N  
ATOM   2809  OD1 ASN A 375       9.707  -5.027   9.420  1.00  0.69           O  
ATOM   2810  N   VAL A 376       5.946  -2.054  10.745  1.00  0.72           N  
ATOM   2811  CA  VAL A 376       4.664  -1.591  11.267  1.00  0.75           C  
ATOM   2812  C   VAL A 376       3.724  -2.780  11.456  1.00  0.75           C  
ATOM   2813  CB  VAL A 376       4.017  -0.542  10.336  1.00  0.71           C  
ATOM   2814  O   VAL A 376       3.401  -3.482  10.495  1.00  0.75           O  
ATOM   2815  CG1 VAL A 376       2.738   0.016  10.957  1.00  0.66           C  
ATOM   2816  CG2 VAL A 376       5.004   0.584  10.035  1.00  0.64           C  
ATOM   2817  N   ALA A 377       3.482  -3.258  12.635  1.00  0.75           N  
ATOM   2818  CA  ALA A 377       2.701  -4.440  12.992  1.00  0.78           C  
ATOM   2819  C   ALA A 377       1.243  -4.282  12.571  1.00  0.74           C  
ATOM   2820  CB  ALA A 377       2.793  -4.705  14.492  1.00  0.72           C  
ATOM   2821  O   ALA A 377       0.519  -5.271  12.437  1.00  0.72           O  
ATOM   2822  N   ASN A 378       0.892  -3.070  12.477  1.00  0.75           N  
ATOM   2823  CA  ASN A 378      -0.491  -2.826  12.080  1.00  0.78           C  
ATOM   2824  C   ASN A 378      -0.573  -2.203  10.689  1.00  0.65           C  
ATOM   2825  CB  ASN A 378      -1.194  -1.934  13.104  1.00  0.68           C  
ATOM   2826  O   ASN A 378       0.315  -2.407   9.859  1.00  0.57           O  
ATOM   2827  CG  ASN A 378      -2.695  -2.149  13.133  1.00  0.60           C  
ATOM   2828  ND2 ASN A 378      -3.315  -1.851  14.269  1.00  0.61           N  
ATOM   2829  OD1 ASN A 378      -3.292  -2.579  12.143  1.00  0.57           O  
ATOM   2830  N   THR A 379      -1.622  -1.480  10.312  1.00  0.72           N  
ATOM   2831  CA  THR A 379      -1.850  -0.790   9.047  1.00  0.76           C  
ATOM   2832  C   THR A 379      -1.071   0.521   8.998  1.00  0.69           C  
ATOM   2833  CB  THR A 379      -3.348  -0.509   8.827  1.00  0.68           C  
ATOM   2834  O   THR A 379      -1.134   1.322   9.933  1.00  0.65           O  
ATOM   2835  CG2 THR A 379      -3.619  -0.067   7.393  1.00  0.51           C  
ATOM   2836  OG1 THR A 379      -4.097  -1.700   9.098  1.00  0.62           O  
ATOM   2837  N   LEU A 380      -0.192   0.631   8.034  1.00  0.73           N  
ATOM   2838  CA  LEU A 380       0.397   1.923   7.700  1.00  0.74           C  
ATOM   2839  C   LEU A 380      -0.590   2.785   6.920  1.00  0.73           C  
ATOM   2840  CB  LEU A 380       1.680   1.733   6.886  1.00  0.70           C  
ATOM   2841  O   LEU A 380      -1.029   2.405   5.832  1.00  0.70           O  
ATOM   2842  CG  LEU A 380       2.398   3.009   6.445  1.00  0.69           C  
ATOM   2843  CD1 LEU A 380       2.899   3.782   7.661  1.00  0.68           C  
ATOM   2844  CD2 LEU A 380       3.552   2.677   5.505  1.00  0.70           C  
ATOM   2845  N   ARG A 381      -1.185   3.747   7.549  1.00  0.80           N  
ATOM   2846  CA  ARG A 381      -2.048   4.751   6.935  1.00  0.82           C  
ATOM   2847  C   ARG A 381      -1.251   5.990   6.540  1.00  0.78           C  
ATOM   2848  CB  ARG A 381      -3.182   5.139   7.886  1.00  0.77           C  
ATOM   2849  O   ARG A 381      -0.541   6.568   7.366  1.00  0.76           O  
ATOM   2850  CG  ARG A 381      -4.161   4.010   8.170  1.00  0.73           C  
ATOM   2851  CD  ARG A 381      -5.316   4.473   9.047  1.00  0.72           C  
ATOM   2852  NE  ARG A 381      -6.257   3.389   9.314  1.00  0.70           N  
ATOM   2853  NH1 ARG A 381      -7.882   4.750  10.234  1.00  0.53           N  
ATOM   2854  NH2 ARG A 381      -8.232   2.490  10.069  1.00  0.47           N  
ATOM   2855  CZ  ARG A 381      -7.455   3.546   9.872  1.00  0.72           C  
ATOM   2856  N   ILE A 382      -1.220   6.210   5.359  1.00  0.76           N  
ATOM   2857  CA  ILE A 382      -0.626   7.414   4.787  1.00  0.76           C  
ATOM   2858  C   ILE A 382      -1.721   8.429   4.470  1.00  0.73           C  
ATOM   2859  CB  ILE A 382       0.191   7.091   3.515  1.00  0.73           C  
ATOM   2860  O   ILE A 382      -2.665   8.125   3.737  1.00  0.70           O  
ATOM   2861  CG1 ILE A 382       1.218   5.991   3.805  1.00  0.69           C  
ATOM   2862  CG2 ILE A 382       0.875   8.352   2.979  1.00  0.68           C  
ATOM   2863  CD1 ILE A 382       2.086   5.625   2.609  1.00  0.68           C  
ATOM   2864  N   ALA A 383      -1.812   9.414   5.304  1.00  0.78           N  
ATOM   2865  CA  ALA A 383      -2.734  10.540   5.182  1.00  0.79           C  
ATOM   2866  C   ALA A 383      -1.995  11.816   4.789  1.00  0.76           C  
ATOM   2867  CB  ALA A 383      -3.493  10.750   6.490  1.00  0.75           C  
ATOM   2868  O   ALA A 383      -0.839  12.013   5.171  1.00  0.74           O  
ATOM   2869  N   GLY A 384      -2.516  12.574   3.968  1.00  0.72           N  
ATOM   2870  CA  GLY A 384      -1.966  13.866   3.589  1.00  0.72           C  
ATOM   2871  C   GLY A 384      -3.023  14.851   3.126  1.00  0.72           C  
ATOM   2872  O   GLY A 384      -4.131  14.455   2.759  1.00  0.69           O  
ATOM   2873  N   ASN A 385      -2.800  16.260   3.265  1.00  0.64           N  
ATOM   2874  CA  ASN A 385      -3.698  17.311   2.798  1.00  0.67           C  
ATOM   2875  C   ASN A 385      -3.501  17.599   1.313  1.00  0.63           C  
ATOM   2876  CB  ASN A 385      -3.502  18.588   3.618  1.00  0.57           C  
ATOM   2877  O   ASN A 385      -4.072  18.552   0.780  1.00  0.61           O  
ATOM   2878  CG  ASN A 385      -2.091  19.133   3.520  1.00  0.52           C  
ATOM   2879  ND2 ASN A 385      -1.848  20.269   4.164  1.00  0.55           N  
ATOM   2880  OD1 ASN A 385      -1.226  18.539   2.871  1.00  0.54           O  
ATOM   2881  N   SER A 386      -2.721  16.910   0.726  1.00  0.70           N  
ATOM   2882  CA  SER A 386      -2.412  17.165  -0.677  1.00  0.71           C  
ATOM   2883  C   SER A 386      -3.297  16.332  -1.599  1.00  0.71           C  
ATOM   2884  CB  SER A 386      -0.940  16.868  -0.965  1.00  0.64           C  
ATOM   2885  O   SER A 386      -3.873  15.328  -1.174  1.00  0.67           O  
ATOM   2886  OG  SER A 386      -0.784  15.558  -1.484  1.00  0.57           O  
ATOM   2887  N   THR A 387      -3.606  16.808  -2.804  1.00  0.74           N  
ATOM   2888  CA  THR A 387      -4.387  16.191  -3.869  1.00  0.76           C  
ATOM   2889  C   THR A 387      -3.877  14.784  -4.168  1.00  0.76           C  
ATOM   2890  CB  THR A 387      -4.348  17.038  -5.154  1.00  0.70           C  
ATOM   2891  O   THR A 387      -4.653  13.904  -4.549  1.00  0.72           O  
ATOM   2892  CG2 THR A 387      -5.735  17.563  -5.510  1.00  0.58           C  
ATOM   2893  OG1 THR A 387      -3.464  18.149  -4.961  1.00  0.62           O  
ATOM   2894  N   ASN A 388      -2.589  14.533  -3.751  1.00  0.79           N  
ATOM   2895  CA  ASN A 388      -1.925  13.249  -3.945  1.00  0.79           C  
ATOM   2896  C   ASN A 388      -1.302  12.738  -2.649  1.00  0.77           C  
ATOM   2897  CB  ASN A 388      -0.861  13.355  -5.040  1.00  0.75           C  
ATOM   2898  O   ASN A 388      -0.459  13.411  -2.053  1.00  0.73           O  
ATOM   2899  CG  ASN A 388      -1.446  13.724  -6.389  1.00  0.72           C  
ATOM   2900  ND2 ASN A 388      -0.628  14.325  -7.245  1.00  0.72           N  
ATOM   2901  OD1 ASN A 388      -2.622  13.471  -6.659  1.00  0.71           O  
ATOM   2902  N   ILE A 389      -1.853  11.592  -2.065  1.00  0.79           N  
ATOM   2903  CA  ILE A 389      -1.246  10.806  -0.996  1.00  0.81           C  
ATOM   2904  C   ILE A 389      -0.306   9.761  -1.594  1.00  0.80           C  
ATOM   2905  CB  ILE A 389      -2.319  10.123  -0.119  1.00  0.77           C  
ATOM   2906  O   ILE A 389      -0.739   8.886  -2.347  1.00  0.78           O  
ATOM   2907  CG1 ILE A 389      -3.296  11.164   0.439  1.00  0.70           C  
ATOM   2908  CG2 ILE A 389      -1.663   9.326   1.013  1.00  0.68           C  
ATOM   2909  CD1 ILE A 389      -4.543  10.566   1.075  1.00  0.69           C  
ATOM   2910  N   GLN A 390       1.047   9.995  -1.287  1.00  0.83           N  
ATOM   2911  CA  GLN A 390       2.032   9.278  -2.089  1.00  0.84           C  
ATOM   2912  C   GLN A 390       3.011   8.512  -1.203  1.00  0.84           C  
ATOM   2913  CB  GLN A 390       2.793  10.245  -2.998  1.00  0.80           C  
ATOM   2914  O   GLN A 390       3.429   9.011  -0.156  1.00  0.82           O  
ATOM   2915  CG  GLN A 390       1.895  11.049  -3.929  1.00  0.75           C  
ATOM   2916  CD  GLN A 390       2.675  11.981  -4.837  1.00  0.73           C  
ATOM   2917  NE2 GLN A 390       1.965  12.705  -5.695  1.00  0.66           N  
ATOM   2918  OE1 GLN A 390       3.906  12.050  -4.767  1.00  0.74           O  
ATOM   2919  N   LEU A 391       3.323   7.279  -1.567  1.00  0.83           N  
ATOM   2920  CA  LEU A 391       4.487   6.503  -1.154  1.00  0.84           C  
ATOM   2921  C   LEU A 391       5.546   6.485  -2.252  1.00  0.85           C  
ATOM   2922  CB  LEU A 391       4.079   5.072  -0.798  1.00  0.82           C  
ATOM   2923  O   LEU A 391       5.306   5.962  -3.342  1.00  0.84           O  
ATOM   2924  CG  LEU A 391       5.202   4.139  -0.342  1.00  0.77           C  
ATOM   2925  CD1 LEU A 391       5.817   4.647   0.958  1.00  0.73           C  
ATOM   2926  CD2 LEU A 391       4.681   2.716  -0.173  1.00  0.74           C  
ATOM   2927  N   TYR A 392       6.646   7.128  -1.970  1.00  0.84           N  
ATOM   2928  CA  TYR A 392       7.741   7.202  -2.931  1.00  0.85           C  
ATOM   2929  C   TYR A 392       8.767   6.104  -2.675  1.00  0.84           C  
ATOM   2930  CB  TYR A 392       8.419   8.574  -2.868  1.00  0.82           C  
ATOM   2931  O   TYR A 392       9.085   5.799  -1.523  1.00  0.82           O  
ATOM   2932  CG  TYR A 392       7.582   9.691  -3.443  1.00  0.80           C  
ATOM   2933  CD1 TYR A 392       7.498   9.888  -4.819  1.00  0.77           C  
ATOM   2934  CD2 TYR A 392       6.875  10.553  -2.611  1.00  0.79           C  
ATOM   2935  CE1 TYR A 392       6.730  10.917  -5.354  1.00  0.80           C  
ATOM   2936  CE2 TYR A 392       6.103  11.585  -3.134  1.00  0.80           C  
ATOM   2937  OH  TYR A 392       5.275  12.780  -5.027  1.00  0.69           O  
ATOM   2938  CZ  TYR A 392       6.037  11.759  -4.504  1.00  0.78           C  
ATOM   2939  N   PHE A 393       9.269   5.543  -3.688  1.00  0.83           N  
ATOM   2940  CA  PHE A 393      10.461   4.704  -3.700  1.00  0.85           C  
ATOM   2941  C   PHE A 393      11.648   5.458  -4.288  1.00  0.83           C  
ATOM   2942  CB  PHE A 393      10.208   3.420  -4.496  1.00  0.84           C  
ATOM   2943  O   PHE A 393      11.619   5.862  -5.452  1.00  0.81           O  
ATOM   2944  CG  PHE A 393       9.065   2.595  -3.970  1.00  0.83           C  
ATOM   2945  CD1 PHE A 393       9.280   1.623  -3.000  1.00  0.81           C  
ATOM   2946  CD2 PHE A 393       7.775   2.791  -4.446  1.00  0.82           C  
ATOM   2947  CE1 PHE A 393       8.224   0.858  -2.511  1.00  0.84           C  
ATOM   2948  CE2 PHE A 393       6.715   2.030  -3.962  1.00  0.86           C  
ATOM   2949  CZ  PHE A 393       6.941   1.063  -2.995  1.00  0.82           C  
ATOM   2950  N   THR A 394      12.561   5.873  -3.387  1.00  0.82           N  
ATOM   2951  CA  THR A 394      13.672   6.730  -3.782  1.00  0.83           C  
ATOM   2952  C   THR A 394      14.991   5.964  -3.733  1.00  0.82           C  
ATOM   2953  CB  THR A 394      13.765   7.975  -2.881  1.00  0.80           C  
ATOM   2954  O   THR A 394      15.079   4.910  -3.099  1.00  0.79           O  
ATOM   2955  CG2 THR A 394      12.488   8.805  -2.955  1.00  0.74           C  
ATOM   2956  OG1 THR A 394      13.975   7.561  -1.525  1.00  0.80           O  
ATOM   2957  N   ASN A 395      15.943   6.350  -4.490  1.00  0.82           N  
ATOM   2958  CA  ASN A 395      17.307   5.857  -4.332  1.00  0.83           C  
ATOM   2959  C   ASN A 395      17.996   6.489  -3.126  1.00  0.81           C  
ATOM   2960  CB  ASN A 395      18.121   6.112  -5.602  1.00  0.80           C  
ATOM   2961  O   ASN A 395      17.375   7.247  -2.378  1.00  0.78           O  
ATOM   2962  CG  ASN A 395      18.371   7.587  -5.849  1.00  0.77           C  
ATOM   2963  ND2 ASN A 395      18.882   7.911  -7.031  1.00  0.81           N  
ATOM   2964  OD1 ASN A 395      18.108   8.427  -4.985  1.00  0.78           O  
ATOM   2965  N   SER A 396      19.318   6.255  -2.950  1.00  0.76           N  
ATOM   2966  CA  SER A 396      20.121   6.702  -1.816  1.00  0.78           C  
ATOM   2967  C   SER A 396      20.269   8.219  -1.807  1.00  0.76           C  
ATOM   2968  CB  SER A 396      21.503   6.046  -1.846  1.00  0.74           C  
ATOM   2969  O   SER A 396      20.588   8.811  -0.773  1.00  0.74           O  
ATOM   2970  OG  SER A 396      22.146   6.286  -3.085  1.00  0.71           O  
ATOM   2971  N   THR A 397      20.012   8.967  -2.906  1.00  0.77           N  
ATOM   2972  CA  THR A 397      20.062  10.420  -3.019  1.00  0.79           C  
ATOM   2973  C   THR A 397      18.667  11.022  -2.876  1.00  0.75           C  
ATOM   2974  CB  THR A 397      20.677  10.856  -4.362  1.00  0.74           C  
ATOM   2975  O   THR A 397      18.463  12.204  -3.161  1.00  0.73           O  
ATOM   2976  CG2 THR A 397      22.083  10.292  -4.532  1.00  0.59           C  
ATOM   2977  OG1 THR A 397      19.852  10.383  -5.434  1.00  0.71           O  
ATOM   2978  N   LEU A 398      17.660  10.155  -2.583  1.00  0.75           N  
ATOM   2979  CA  LEU A 398      16.246  10.476  -2.419  1.00  0.77           C  
ATOM   2980  C   LEU A 398      15.616  10.853  -3.756  1.00  0.76           C  
ATOM   2981  CB  LEU A 398      16.069  11.620  -1.417  1.00  0.72           C  
ATOM   2982  O   LEU A 398      14.568  11.502  -3.792  1.00  0.75           O  
ATOM   2983  CG  LEU A 398      16.563  11.358   0.006  1.00  0.70           C  
ATOM   2984  CD1 LEU A 398      16.362  12.596   0.874  1.00  0.67           C  
ATOM   2985  CD2 LEU A 398      15.847  10.154   0.608  1.00  0.69           C  
ATOM   2986  N   SER A 399      16.235  10.528  -4.867  1.00  0.82           N  
ATOM   2987  CA  SER A 399      15.606  10.677  -6.175  1.00  0.84           C  
ATOM   2988  C   SER A 399      14.528   9.620  -6.394  1.00  0.83           C  
ATOM   2989  CB  SER A 399      16.652  10.588  -7.287  1.00  0.81           C  
ATOM   2990  O   SER A 399      14.761   8.432  -6.165  1.00  0.82           O  
ATOM   2991  OG  SER A 399      17.696  11.522  -7.071  1.00  0.76           O  
ATOM   2992  N   GLU A 400      13.341   9.958  -6.705  1.00  0.79           N  
ATOM   2993  CA  GLU A 400      12.195   9.088  -6.951  1.00  0.81           C  
ATOM   2994  C   GLU A 400      12.515   8.038  -8.011  1.00  0.82           C  
ATOM   2995  CB  GLU A 400      10.977   9.911  -7.377  1.00  0.78           C  
ATOM   2996  O   GLU A 400      12.984   8.372  -9.101  1.00  0.81           O  
ATOM   2997  CG  GLU A 400       9.730   9.077  -7.636  1.00  0.74           C  
ATOM   2998  CD  GLU A 400       8.550   9.899  -8.130  1.00  0.72           C  
ATOM   2999  OE1 GLU A 400       8.485  11.111  -7.826  1.00  0.74           O  
ATOM   3000  OE2 GLU A 400       7.683   9.325  -8.826  1.00  0.71           O  
ATOM   3001  N   ARG A 401      12.224   6.708  -7.744  1.00  0.82           N  
ATOM   3002  CA  ARG A 401      12.343   5.584  -8.666  1.00  0.84           C  
ATOM   3003  C   ARG A 401      10.971   5.030  -9.035  1.00  0.81           C  
ATOM   3004  CB  ARG A 401      13.208   4.477  -8.058  1.00  0.80           C  
ATOM   3005  O   ARG A 401      10.764   4.565 -10.158  1.00  0.80           O  
ATOM   3006  CG  ARG A 401      14.671   4.858  -7.896  1.00  0.74           C  
ATOM   3007  CD  ARG A 401      15.336   5.126  -9.239  1.00  0.71           C  
ATOM   3008  NE  ARG A 401      16.782   5.275  -9.104  1.00  0.66           N  
ATOM   3009  NH1 ARG A 401      17.182   5.469 -11.371  1.00  0.51           N  
ATOM   3010  NH2 ARG A 401      18.923   5.561  -9.883  1.00  0.47           N  
ATOM   3011  CZ  ARG A 401      17.626   5.435 -10.120  1.00  0.70           C  
ATOM   3012  N   ALA A 402      10.096   5.126  -8.107  1.00  0.82           N  
ATOM   3013  CA  ALA A 402       8.701   4.734  -8.294  1.00  0.85           C  
ATOM   3014  C   ALA A 402       7.806   5.372  -7.235  1.00  0.84           C  
ATOM   3015  CB  ALA A 402       8.565   3.214  -8.256  1.00  0.82           C  
ATOM   3016  O   ALA A 402       8.286   5.793  -6.180  1.00  0.83           O  
ATOM   3017  N   ALA A 403       6.504   5.508  -7.594  1.00  0.84           N  
ATOM   3018  CA  ALA A 403       5.536   5.986  -6.610  1.00  0.86           C  
ATOM   3019  C   ALA A 403       4.209   5.243  -6.741  1.00  0.86           C  
ATOM   3020  CB  ALA A 403       5.318   7.489  -6.766  1.00  0.84           C  
ATOM   3021  O   ALA A 403       3.804   4.873  -7.845  1.00  0.86           O  
ATOM   3022  N   ILE A 404       3.603   4.899  -5.559  1.00  0.86           N  
ATOM   3023  CA  ILE A 404       2.193   4.548  -5.434  1.00  0.87           C  
ATOM   3024  C   ILE A 404       1.422   5.715  -4.819  1.00  0.85           C  
ATOM   3025  CB  ILE A 404       2.001   3.272  -4.584  1.00  0.84           C  
ATOM   3026  O   ILE A 404       1.801   6.229  -3.764  1.00  0.83           O  
ATOM   3027  CG1 ILE A 404       2.841   2.122  -5.150  1.00  0.79           C  
ATOM   3028  CG2 ILE A 404       0.521   2.886  -4.514  1.00  0.77           C  
ATOM   3029  CD1 ILE A 404       2.853   0.875  -4.277  1.00  0.76           C  
ATOM   3030  N   TYR A 405       0.477   6.161  -5.579  1.00  0.85           N  
ATOM   3031  CA  TYR A 405      -0.289   7.251  -4.987  1.00  0.86           C  
ATOM   3032  C   TYR A 405      -1.753   7.178  -5.403  1.00  0.86           C  
ATOM   3033  CB  TYR A 405       0.301   8.606  -5.391  1.00  0.83           C  
ATOM   3034  O   TYR A 405      -2.083   6.589  -6.435  1.00  0.85           O  
ATOM   3035  CG  TYR A 405       0.224   8.883  -6.873  1.00  0.79           C  
ATOM   3036  CD1 TYR A 405       1.192   8.389  -7.745  1.00  0.74           C  
ATOM   3037  CD2 TYR A 405      -0.815   9.640  -7.403  1.00  0.75           C  
ATOM   3038  CE1 TYR A 405       1.126   8.644  -9.111  1.00  0.73           C  
ATOM   3039  CE2 TYR A 405      -0.891   9.901  -8.768  1.00  0.70           C  
ATOM   3040  OH  TYR A 405       0.013   9.655 -10.963  1.00  0.59           O  
ATOM   3041  CZ  TYR A 405       0.083   9.399  -9.612  1.00  0.72           C  
ATOM   3042  N   HIS A 406      -2.538   7.738  -4.454  1.00  0.82           N  
ATOM   3043  CA  HIS A 406      -3.946   8.001  -4.724  1.00  0.84           C  
ATOM   3044  C   HIS A 406      -4.158   9.436  -5.195  1.00  0.81           C  
ATOM   3045  CB  HIS A 406      -4.791   7.728  -3.478  1.00  0.80           C  
ATOM   3046  O   HIS A 406      -3.757  10.383  -4.515  1.00  0.79           O  
ATOM   3047  CG  HIS A 406      -6.257   7.937  -3.689  1.00  0.76           C  
ATOM   3048  CD2 HIS A 406      -7.167   7.214  -4.384  1.00  0.75           C  
ATOM   3049  ND1 HIS A 406      -6.941   9.005  -3.151  1.00  0.75           N  
ATOM   3050  CE1 HIS A 406      -8.213   8.929  -3.506  1.00  0.79           C  
ATOM   3051  NE2 HIS A 406      -8.376   7.851  -4.254  1.00  0.81           N  
ATOM   3052  N   GLN A 407      -4.661   9.591  -6.396  1.00  0.83           N  
ATOM   3053  CA  GLN A 407      -5.074  10.897  -6.899  1.00  0.84           C  
ATOM   3054  C   GLN A 407      -6.535  11.179  -6.561  1.00  0.84           C  
ATOM   3055  CB  GLN A 407      -4.860  10.983  -8.411  1.00  0.81           C  
ATOM   3056  O   GLN A 407      -7.440  10.580  -7.145  1.00  0.82           O  
ATOM   3057  CG  GLN A 407      -5.103  12.371  -8.989  1.00  0.77           C  
ATOM   3058  CD  GLN A 407      -4.687  12.482 -10.444  1.00  0.76           C  
ATOM   3059  NE2 GLN A 407      -4.871  13.663 -11.024  1.00  0.78           N  
ATOM   3060  OE1 GLN A 407      -4.203  11.516 -11.040  1.00  0.80           O  
ATOM   3061  N   SER A 408      -6.856  12.101  -5.674  1.00  0.82           N  
ATOM   3062  CA  SER A 408      -8.184  12.354  -5.125  1.00  0.83           C  
ATOM   3063  C   SER A 408      -9.113  12.948  -6.179  1.00  0.83           C  
ATOM   3064  CB  SER A 408      -8.098  13.293  -3.922  1.00  0.79           C  
ATOM   3065  O   SER A 408     -10.307  12.643  -6.204  1.00  0.82           O  
ATOM   3066  OG  SER A 408      -7.453  14.505  -4.275  1.00  0.70           O  
ATOM   3067  N   THR A 409      -8.588  13.726  -7.085  1.00  0.83           N  
ATOM   3068  CA  THR A 409      -9.384  14.433  -8.082  1.00  0.84           C  
ATOM   3069  C   THR A 409     -10.043  13.450  -9.045  1.00  0.83           C  
ATOM   3070  CB  THR A 409      -8.524  15.435  -8.874  1.00  0.81           C  
ATOM   3071  O   THR A 409     -11.156  13.688  -9.518  1.00  0.82           O  
ATOM   3072  CG2 THR A 409      -8.113  16.617  -8.003  1.00  0.71           C  
ATOM   3073  OG1 THR A 409      -7.345  14.773  -9.349  1.00  0.79           O  
ATOM   3074  N   THR A 410      -9.360  12.345  -9.332  1.00  0.82           N  
ATOM   3075  CA  THR A 410      -9.881  11.376 -10.289  1.00  0.83           C  
ATOM   3076  C   THR A 410     -10.235  10.065  -9.593  1.00  0.82           C  
ATOM   3077  CB  THR A 410      -8.867  11.103 -11.416  1.00  0.81           C  
ATOM   3078  O   THR A 410     -10.687   9.116 -10.237  1.00  0.79           O  
ATOM   3079  CG2 THR A 410      -8.608  12.361 -12.239  1.00  0.73           C  
ATOM   3080  OG1 THR A 410      -7.632  10.658 -10.843  1.00  0.78           O  
ATOM   3081  N   ASN A 411     -10.050  10.043  -8.288  1.00  0.81           N  
ATOM   3082  CA  ASN A 411     -10.231   8.849  -7.470  1.00  0.83           C  
ATOM   3083  C   ASN A 411      -9.520   7.642  -8.075  1.00  0.81           C  
ATOM   3084  CB  ASN A 411     -11.719   8.548  -7.279  1.00  0.78           C  
ATOM   3085  O   ASN A 411     -10.125   6.583  -8.251  1.00  0.78           O  
ATOM   3086  CG  ASN A 411     -11.972   7.511  -6.203  1.00  0.73           C  
ATOM   3087  ND2 ASN A 411     -13.029   6.726  -6.373  1.00  0.79           N  
ATOM   3088  OD1 ASN A 411     -11.223   7.416  -5.226  1.00  0.74           O  
ATOM   3089  N   THR A 412      -8.261   7.755  -8.369  1.00  0.85           N  
ATOM   3090  CA  THR A 412      -7.503   6.675  -8.990  1.00  0.87           C  
ATOM   3091  C   THR A 412      -6.291   6.306  -8.139  1.00  0.86           C  
ATOM   3092  CB  THR A 412      -7.039   7.061 -10.407  1.00  0.83           C  
ATOM   3093  O   THR A 412      -5.605   7.184  -7.613  1.00  0.84           O  
ATOM   3094  CG2 THR A 412      -8.230   7.288 -11.333  1.00  0.71           C  
ATOM   3095  OG1 THR A 412      -6.265   8.264 -10.340  1.00  0.74           O  
ATOM   3096  N   LEU A 413      -6.019   5.022  -7.919  1.00  0.86           N  
ATOM   3097  CA  LEU A 413      -4.753   4.502  -7.413  1.00  0.88           C  
ATOM   3098  C   LEU A 413      -3.752   4.310  -8.547  1.00  0.86           C  
ATOM   3099  CB  LEU A 413      -4.972   3.176  -6.680  1.00  0.85           C  
ATOM   3100  O   LEU A 413      -4.016   3.565  -9.494  1.00  0.85           O  
ATOM   3101  CG  LEU A 413      -3.735   2.541  -6.044  1.00  0.81           C  
ATOM   3102  CD1 LEU A 413      -3.196   3.431  -4.928  1.00  0.77           C  
ATOM   3103  CD2 LEU A 413      -4.061   1.149  -5.513  1.00  0.79           C  
ATOM   3104  N   ARG A 414      -2.713   5.007  -8.469  1.00  0.88           N  
ATOM   3105  CA  ARG A 414      -1.754   5.066  -9.568  1.00  0.89           C  
ATOM   3106  C   ARG A 414      -0.403   4.498  -9.147  1.00  0.88           C  
ATOM   3107  CB  ARG A 414      -1.588   6.505 -10.060  1.00  0.86           C  
ATOM   3108  O   ARG A 414       0.058   4.741  -8.029  1.00  0.86           O  
ATOM   3109  CG  ARG A 414      -2.867   7.123 -10.600  1.00  0.82           C  
ATOM   3110  CD  ARG A 414      -2.624   8.513 -11.173  1.00  0.81           C  
ATOM   3111  NE  ARG A 414      -3.827   9.055 -11.799  1.00  0.78           N  
ATOM   3112  NH1 ARG A 414      -2.768   9.711 -13.745  1.00  0.70           N  
ATOM   3113  NH2 ARG A 414      -5.015  10.074 -13.480  1.00  0.66           N  
ATOM   3114  CZ  ARG A 414      -3.867   9.612 -13.006  1.00  0.78           C  
ATOM   3115  N   LEU A 415       0.191   3.693  -9.998  1.00  0.88           N  
ATOM   3116  CA  LEU A 415       1.546   3.159  -9.921  1.00  0.88           C  
ATOM   3117  C   LEU A 415       2.413   3.713 -11.047  1.00  0.85           C  
ATOM   3118  CB  LEU A 415       1.523   1.629  -9.984  1.00  0.85           C  
ATOM   3119  O   LEU A 415       2.033   3.649 -12.218  1.00  0.82           O  
ATOM   3120  CG  LEU A 415       0.711   0.919  -8.900  1.00  0.76           C  
ATOM   3121  CD1 LEU A 415      -0.678   0.569  -9.422  1.00  0.69           C  
ATOM   3122  CD2 LEU A 415       1.439  -0.333  -8.421  1.00  0.69           C  
ATOM   3123  N   ARG A 416       3.357   4.436 -10.671  1.00  0.87           N  
ATOM   3124  CA  ARG A 416       4.272   4.962 -11.679  1.00  0.86           C  
ATOM   3125  C   ARG A 416       5.702   4.504 -11.413  1.00  0.86           C  
ATOM   3126  CB  ARG A 416       4.210   6.491 -11.716  1.00  0.83           C  
ATOM   3127  O   ARG A 416       6.128   4.422 -10.259  1.00  0.83           O  
ATOM   3128  CG  ARG A 416       5.152   7.121 -12.730  1.00  0.75           C  
ATOM   3129  CD  ARG A 416       4.969   8.630 -12.808  1.00  0.74           C  
ATOM   3130  NE  ARG A 416       5.637   9.312 -11.703  1.00  0.69           N  
ATOM   3131  NH1 ARG A 416       4.872  11.417 -12.267  1.00  0.57           N  
ATOM   3132  NH2 ARG A 416       6.222  11.136 -10.436  1.00  0.53           N  
ATOM   3133  CZ  ARG A 416       5.576  10.620 -11.471  1.00  0.67           C  
ATOM   3134  N   SER A 417       6.429   4.029 -12.363  1.00  0.83           N  
ATOM   3135  CA  SER A 417       7.871   3.807 -12.344  1.00  0.83           C  
ATOM   3136  C   SER A 417       8.621   4.991 -12.944  1.00  0.81           C  
ATOM   3137  CB  SER A 417       8.227   2.529 -13.105  1.00  0.80           C  
ATOM   3138  O   SER A 417       8.160   5.597 -13.914  1.00  0.77           O  
ATOM   3139  OG  SER A 417       9.395   2.716 -13.884  1.00  0.71           O  
ATOM   3140  N   ASN A 418       9.704   5.538 -12.255  1.00  0.71           N  
ATOM   3141  CA  ASN A 418      10.571   6.648 -12.636  1.00  0.71           C  
ATOM   3142  C   ASN A 418      10.542   6.892 -14.142  1.00  0.70           C  
ATOM   3143  CB  ASN A 418      12.005   6.395 -12.166  1.00  0.63           C  
ATOM   3144  O   ASN A 418      11.159   6.149 -14.907  1.00  0.64           O  
ATOM   3145  CG  ASN A 418      12.859   7.647 -12.197  1.00  0.58           C  
ATOM   3146  ND2 ASN A 418      14.172   7.472 -12.095  1.00  0.59           N  
ATOM   3147  OD1 ASN A 418      12.344   8.762 -12.310  1.00  0.60           O  
ATOM   3148  N   GLY A 419       9.715   8.013 -14.729  1.00  0.63           N  
ATOM   3149  CA  GLY A 419       9.657   8.486 -16.103  1.00  0.63           C  
ATOM   3150  C   GLY A 419       8.787   7.622 -16.996  1.00  0.64           C  
ATOM   3151  O   GLY A 419       8.636   7.904 -18.186  1.00  0.62           O  
ATOM   3152  N   GLY A 420       8.243   6.493 -16.377  1.00  0.72           N  
ATOM   3153  CA  GLY A 420       7.449   5.621 -17.228  1.00  0.73           C  
ATOM   3154  C   GLY A 420       5.962   5.918 -17.164  1.00  0.73           C  
ATOM   3155  O   GLY A 420       5.528   6.778 -16.394  1.00  0.69           O  
ATOM   3156  N   SER A 421       5.147   5.404 -17.996  1.00  0.81           N  
ATOM   3157  CA  SER A 421       3.690   5.486 -18.035  1.00  0.82           C  
ATOM   3158  C   SER A 421       3.070   4.929 -16.758  1.00  0.82           C  
ATOM   3159  CB  SER A 421       3.143   4.732 -19.248  1.00  0.79           C  
ATOM   3160  O   SER A 421       3.625   4.020 -16.137  1.00  0.79           O  
ATOM   3161  OG  SER A 421       3.643   5.287 -20.453  1.00  0.75           O  
ATOM   3162  N   GLU A 422       1.986   5.581 -16.292  1.00  0.84           N  
ATOM   3163  CA  GLU A 422       1.297   5.256 -15.046  1.00  0.85           C  
ATOM   3164  C   GLU A 422       0.279   4.138 -15.255  1.00  0.86           C  
ATOM   3165  CB  GLU A 422       0.607   6.496 -14.473  1.00  0.82           C  
ATOM   3166  O   GLU A 422      -0.575   4.227 -16.139  1.00  0.85           O  
ATOM   3167  CG  GLU A 422       1.563   7.632 -14.139  1.00  0.77           C  
ATOM   3168  CD  GLU A 422       0.871   8.833 -13.514  1.00  0.75           C  
ATOM   3169  OE1 GLU A 422      -0.361   8.979 -13.679  1.00  0.77           O  
ATOM   3170  OE2 GLU A 422       1.568   9.636 -12.853  1.00  0.75           O  
ATOM   3171  N   VAL A 423       0.468   3.054 -14.495  1.00  0.83           N  
ATOM   3172  CA  VAL A 423      -0.618   2.090 -14.348  1.00  0.86           C  
ATOM   3173  C   VAL A 423      -1.609   2.584 -13.296  1.00  0.86           C  
ATOM   3174  CB  VAL A 423      -0.087   0.691 -13.964  1.00  0.82           C  
ATOM   3175  O   VAL A 423      -1.208   3.032 -12.219  1.00  0.85           O  
ATOM   3176  CG1 VAL A 423      -1.237  -0.307 -13.838  1.00  0.75           C  
ATOM   3177  CG2 VAL A 423       0.934   0.208 -14.992  1.00  0.75           C  
ATOM   3178  N   TYR A 424      -2.911   2.676 -13.575  1.00  0.84           N  
ATOM   3179  CA  TYR A 424      -3.819   3.098 -12.515  1.00  0.86           C  
ATOM   3180  C   TYR A 424      -5.090   2.258 -12.518  1.00  0.86           C  
ATOM   3181  CB  TYR A 424      -4.173   4.581 -12.670  1.00  0.81           C  
ATOM   3182  O   TYR A 424      -5.476   1.709 -13.553  1.00  0.84           O  
ATOM   3183  CG  TYR A 424      -4.772   4.925 -14.012  1.00  0.76           C  
ATOM   3184  CD1 TYR A 424      -3.964   5.310 -15.079  1.00  0.71           C  
ATOM   3185  CD2 TYR A 424      -6.147   4.866 -14.215  1.00  0.73           C  
ATOM   3186  CE1 TYR A 424      -4.512   5.630 -16.317  1.00  0.71           C  
ATOM   3187  CE2 TYR A 424      -6.706   5.184 -15.448  1.00  0.66           C  
ATOM   3188  OH  TYR A 424      -6.429   5.879 -17.715  1.00  0.54           O  
ATOM   3189  CZ  TYR A 424      -5.882   5.563 -16.492  1.00  0.71           C  
ATOM   3190  N   ILE A 425      -5.639   2.080 -11.290  1.00  0.81           N  
ATOM   3191  CA  ILE A 425      -6.959   1.539 -10.986  1.00  0.85           C  
ATOM   3192  C   ILE A 425      -7.942   2.681 -10.743  1.00  0.84           C  
ATOM   3193  CB  ILE A 425      -6.916   0.600  -9.760  1.00  0.81           C  
ATOM   3194  O   ILE A 425      -7.727   3.518  -9.864  1.00  0.83           O  
ATOM   3195  CG1 ILE A 425      -5.890  -0.518  -9.979  1.00  0.76           C  
ATOM   3196  CG2 ILE A 425      -8.304   0.020  -9.474  1.00  0.74           C  
ATOM   3197  CD1 ILE A 425      -5.646  -1.385  -8.751  1.00  0.73           C  
ATOM   3198  N   ASN A 426      -8.977   2.730 -11.595  1.00  0.82           N  
ATOM   3199  CA  ASN A 426     -10.022   3.740 -11.466  1.00  0.85           C  
ATOM   3200  C   ASN A 426     -10.930   3.458 -10.272  1.00  0.84           C  
ATOM   3201  CB  ASN A 426     -10.847   3.825 -12.752  1.00  0.82           C  
ATOM   3202  O   ASN A 426     -10.924   2.351  -9.730  1.00  0.83           O  
ATOM   3203  CG  ASN A 426     -10.053   4.376 -13.920  1.00  0.77           C  
ATOM   3204  ND2 ASN A 426     -10.178   3.736 -15.076  1.00  0.80           N  
ATOM   3205  OD1 ASN A 426      -9.332   5.368 -13.783  1.00  0.76           O  
ATOM   3206  N   GLY A 427     -11.675   4.437  -9.861  1.00  0.79           N  
ATOM   3207  CA  GLY A 427     -12.643   4.295  -8.785  1.00  0.82           C  
ATOM   3208  C   GLY A 427     -13.706   3.252  -9.072  1.00  0.82           C  
ATOM   3209  O   GLY A 427     -14.337   2.731  -8.150  1.00  0.82           O  
ATOM   3210  N   ASP A 428     -13.913   2.851 -10.338  1.00  0.79           N  
ATOM   3211  CA  ASP A 428     -14.866   1.829 -10.759  1.00  0.82           C  
ATOM   3212  C   ASP A 428     -14.205   0.454 -10.818  1.00  0.77           C  
ATOM   3213  CB  ASP A 428     -15.467   2.183 -12.121  1.00  0.79           C  
ATOM   3214  O   ASP A 428     -14.866  -0.547 -11.106  1.00  0.75           O  
ATOM   3215  CG  ASP A 428     -14.432   2.229 -13.232  1.00  0.75           C  
ATOM   3216  OD1 ASP A 428     -13.222   2.100 -12.944  1.00  0.75           O  
ATOM   3217  OD2 ASP A 428     -14.829   2.398 -14.405  1.00  0.86           O  
ATOM   3218  N   GLY A 429     -12.885   0.434 -10.491  1.00  0.78           N  
ATOM   3219  CA  GLY A 429     -12.152  -0.822 -10.458  1.00  0.81           C  
ATOM   3220  C   GLY A 429     -11.510  -1.173 -11.787  1.00  0.77           C  
ATOM   3221  O   GLY A 429     -10.822  -2.189 -11.901  1.00  0.76           O  
ATOM   3222  N   SER A 430     -11.662  -0.326 -12.851  1.00  0.81           N  
ATOM   3223  CA  SER A 430     -11.009  -0.596 -14.128  1.00  0.83           C  
ATOM   3224  C   SER A 430      -9.506  -0.353 -14.043  1.00  0.83           C  
ATOM   3225  CB  SER A 430     -11.613   0.272 -15.233  1.00  0.80           C  
ATOM   3226  O   SER A 430      -9.062   0.596 -13.394  1.00  0.82           O  
ATOM   3227  OG  SER A 430     -11.415   1.648 -14.956  1.00  0.71           O  
ATOM   3228  N   LEU A 431      -8.723  -1.314 -14.528  1.00  0.83           N  
ATOM   3229  CA  LEU A 431      -7.271  -1.217 -14.631  1.00  0.84           C  
ATOM   3230  C   LEU A 431      -6.858  -0.645 -15.983  1.00  0.80           C  
ATOM   3231  CB  LEU A 431      -6.626  -2.590 -14.426  1.00  0.81           C  
ATOM   3232  O   LEU A 431      -7.232  -1.182 -17.029  1.00  0.77           O  
ATOM   3233  CG  LEU A 431      -5.101  -2.646 -14.534  1.00  0.80           C  
ATOM   3234  CD1 LEU A 431      -4.461  -1.826 -13.418  1.00  0.77           C  
ATOM   3235  CD2 LEU A 431      -4.614  -4.090 -14.490  1.00  0.79           C  
ATOM   3236  N   TYR A 432      -6.196   0.403 -15.975  1.00  0.85           N  
ATOM   3237  CA  TYR A 432      -5.624   0.996 -17.179  1.00  0.87           C  
ATOM   3238  C   TYR A 432      -4.114   0.793 -17.222  1.00  0.86           C  
ATOM   3239  CB  TYR A 432      -5.952   2.490 -17.250  1.00  0.84           C  
ATOM   3240  O   TYR A 432      -3.403   1.179 -16.292  1.00  0.84           O  
ATOM   3241  CG  TYR A 432      -5.413   3.172 -18.484  1.00  0.79           C  
ATOM   3242  CD1 TYR A 432      -5.863   2.815 -19.753  1.00  0.75           C  
ATOM   3243  CD2 TYR A 432      -4.452   4.172 -18.383  1.00  0.76           C  
ATOM   3244  CE1 TYR A 432      -5.367   3.439 -20.894  1.00  0.78           C  
ATOM   3245  CE2 TYR A 432      -3.949   4.803 -19.517  1.00  0.77           C  
ATOM   3246  OH  TYR A 432      -3.918   5.052 -21.891  1.00  0.66           O  
ATOM   3247  CZ  TYR A 432      -4.413   4.431 -20.765  1.00  0.77           C  
ATOM   3248  N   VAL A 433      -3.491   0.136 -18.129  1.00  0.83           N  
ATOM   3249  CA  VAL A 433      -2.070  -0.094 -18.371  1.00  0.83           C  
ATOM   3250  C   VAL A 433      -1.647   0.602 -19.663  1.00  0.79           C  
ATOM   3251  CB  VAL A 433      -1.744  -1.602 -18.446  1.00  0.80           C  
ATOM   3252  O   VAL A 433      -2.050   0.195 -20.755  1.00  0.76           O  
ATOM   3253  CG1 VAL A 433      -0.236  -1.824 -18.548  1.00  0.74           C  
ATOM   3254  CG2 VAL A 433      -2.314  -2.332 -17.231  1.00  0.73           C  
ATOM   3255  N   PRO A 434      -0.806   1.709 -19.510  1.00  0.82           N  
ATOM   3256  CA  PRO A 434      -0.257   2.315 -20.724  1.00  0.82           C  
ATOM   3257  C   PRO A 434       0.872   1.489 -21.338  1.00  0.79           C  
ATOM   3258  CB  PRO A 434       0.261   3.671 -20.238  1.00  0.79           C  
ATOM   3259  O   PRO A 434       1.686   0.914 -20.611  1.00  0.75           O  
ATOM   3260  CG  PRO A 434       0.651   3.443 -18.814  1.00  0.78           C  
ATOM   3261  CD  PRO A 434      -0.246   2.385 -18.237  1.00  0.77           C  
ATOM   3262  N   GLY A 435       0.714   1.246 -22.545  1.00  0.77           N  
ATOM   3263  CA  GLY A 435       1.753   0.557 -23.294  1.00  0.78           C  
ATOM   3264  C   GLY A 435       1.412  -0.891 -23.594  1.00  0.76           C  
ATOM   3265  O   GLY A 435       0.238  -1.266 -23.616  1.00  0.72           O  
ATOM   3266  N   SER A 436       2.491  -1.684 -23.782  1.00  0.76           N  
ATOM   3267  CA  SER A 436       2.290  -3.096 -24.089  1.00  0.78           C  
ATOM   3268  C   SER A 436       2.194  -3.930 -22.816  1.00  0.78           C  
ATOM   3269  CB  SER A 436       3.427  -3.621 -24.967  1.00  0.74           C  
ATOM   3270  O   SER A 436       2.919  -3.684 -21.850  1.00  0.76           O  
ATOM   3271  OG  SER A 436       4.678  -3.453 -24.324  1.00  0.67           O  
ATOM   3272  N   THR A 437       1.210  -4.766 -22.631  1.00  0.72           N  
ATOM   3273  CA  THR A 437       1.045  -5.741 -21.559  1.00  0.74           C  
ATOM   3274  C   THR A 437       1.429  -7.139 -22.036  1.00  0.73           C  
ATOM   3275  CB  THR A 437      -0.403  -5.755 -21.034  1.00  0.71           C  
ATOM   3276  O   THR A 437       0.950  -7.599 -23.075  1.00  0.73           O  
ATOM   3277  CG2 THR A 437      -0.546  -6.692 -19.840  1.00  0.68           C  
ATOM   3278  OG1 THR A 437      -0.773  -4.429 -20.635  1.00  0.73           O  
ATOM   3279  N   THR A 438       2.459  -7.635 -21.446  1.00  0.72           N  
ATOM   3280  CA  THR A 438       2.871  -9.016 -21.671  1.00  0.77           C  
ATOM   3281  C   THR A 438       2.438  -9.906 -20.509  1.00  0.75           C  
ATOM   3282  CB  THR A 438       4.395  -9.120 -21.862  1.00  0.72           C  
ATOM   3283  O   THR A 438       2.730  -9.606 -19.349  1.00  0.74           O  
ATOM   3284  CG2 THR A 438       4.814 -10.553 -22.175  1.00  0.63           C  
ATOM   3285  OG1 THR A 438       4.795  -8.270 -22.944  1.00  0.77           O  
ATOM   3286  N   VAL A 439       1.609 -10.840 -20.707  1.00  0.72           N  
ATOM   3287  CA  VAL A 439       1.166 -11.823 -19.723  1.00  0.75           C  
ATOM   3288  C   VAL A 439       1.851 -13.162 -19.987  1.00  0.73           C  
ATOM   3289  CB  VAL A 439      -0.369 -11.996 -19.745  1.00  0.72           C  
ATOM   3290  O   VAL A 439       1.751 -13.711 -21.087  1.00  0.74           O  
ATOM   3291  CG1 VAL A 439      -0.818 -12.971 -18.658  1.00  0.71           C  
ATOM   3292  CG2 VAL A 439      -1.060 -10.644 -19.573  1.00  0.70           C  
ATOM   3293  N   THR A 440       2.788 -13.489 -18.975  1.00  0.72           N  
ATOM   3294  CA  THR A 440       3.446 -14.791 -18.953  1.00  0.74           C  
ATOM   3295  C   THR A 440       2.575 -15.825 -18.245  1.00  0.66           C  
ATOM   3296  CB  THR A 440       4.819 -14.711 -18.261  1.00  0.66           C  
ATOM   3297  O   THR A 440       2.247 -15.666 -17.067  1.00  0.60           O  
ATOM   3298  CG2 THR A 440       5.928 -14.431 -19.269  1.00  0.56           C  
ATOM   3299  OG1 THR A 440       4.796 -13.660 -17.287  1.00  0.71           O  
ATOM   3300  N   GLY A 441       1.607 -16.209 -18.952  1.00  0.66           N  
ATOM   3301  CA  GLY A 441       0.665 -17.234 -18.533  1.00  0.70           C  
ATOM   3302  C   GLY A 441      -0.661 -17.163 -19.267  1.00  0.63           C  
ATOM   3303  O   GLY A 441      -0.765 -16.511 -20.308  1.00  0.59           O  
ATOM   3304  N   ASN A 442      -1.657 -17.801 -18.672  1.00  0.78           N  
ATOM   3305  CA  ASN A 442      -2.963 -17.785 -19.322  1.00  0.80           C  
ATOM   3306  C   ASN A 442      -3.717 -16.490 -19.035  1.00  0.78           C  
ATOM   3307  CB  ASN A 442      -3.796 -18.992 -18.883  1.00  0.76           C  
ATOM   3308  O   ASN A 442      -3.760 -16.032 -17.892  1.00  0.75           O  
ATOM   3309  CG  ASN A 442      -3.161 -20.312 -19.272  1.00  0.72           C  
ATOM   3310  ND2 ASN A 442      -3.426 -21.352 -18.490  1.00  0.79           N  
ATOM   3311  OD1 ASN A 442      -2.436 -20.398 -20.267  1.00  0.73           O  
ATOM   3312  N   PHE A 443      -4.130 -15.803 -20.011  1.00  0.73           N  
ATOM   3313  CA  PHE A 443      -5.095 -14.719 -19.878  1.00  0.75           C  
ATOM   3314  C   PHE A 443      -6.521 -15.253 -19.941  1.00  0.72           C  
ATOM   3315  CB  PHE A 443      -4.880 -13.668 -20.972  1.00  0.72           C  
ATOM   3316  O   PHE A 443      -6.892 -15.937 -20.897  1.00  0.71           O  
ATOM   3317  CG  PHE A 443      -5.810 -12.489 -20.874  1.00  0.75           C  
ATOM   3318  CD1 PHE A 443      -5.546 -11.449 -19.991  1.00  0.76           C  
ATOM   3319  CD2 PHE A 443      -6.950 -12.422 -21.664  1.00  0.78           C  
ATOM   3320  CE1 PHE A 443      -6.406 -10.357 -19.898  1.00  0.80           C  
ATOM   3321  CE2 PHE A 443      -7.814 -11.334 -21.577  1.00  0.80           C  
ATOM   3322  CZ  PHE A 443      -7.540 -10.303 -20.692  1.00  0.79           C  
ATOM   3323  N   VAL A 444      -7.179 -15.165 -18.748  1.00  0.76           N  
ATOM   3324  CA  VAL A 444      -8.585 -15.544 -18.666  1.00  0.79           C  
ATOM   3325  C   VAL A 444      -9.442 -14.304 -18.424  1.00  0.76           C  
ATOM   3326  CB  VAL A 444      -8.828 -16.585 -17.550  1.00  0.76           C  
ATOM   3327  O   VAL A 444      -9.182 -13.532 -17.499  1.00  0.75           O  
ATOM   3328  CG1 VAL A 444     -10.292 -17.021 -17.527  1.00  0.79           C  
ATOM   3329  CG2 VAL A 444      -7.910 -17.791 -17.737  1.00  0.76           C  
ATOM   3330  N   SER A 445     -10.319 -13.994 -19.338  1.00  0.78           N  
ATOM   3331  CA  SER A 445     -11.314 -12.943 -19.154  1.00  0.81           C  
ATOM   3332  C   SER A 445     -12.686 -13.529 -18.841  1.00  0.79           C  
ATOM   3333  CB  SER A 445     -11.399 -12.061 -20.401  1.00  0.78           C  
ATOM   3334  O   SER A 445     -13.145 -14.447 -19.523  1.00  0.78           O  
ATOM   3335  OG  SER A 445     -12.354 -11.029 -20.223  1.00  0.76           O  
ATOM   3336  N   GLN A 446     -13.271 -13.155 -17.705  1.00  0.71           N  
ATOM   3337  CA  GLN A 446     -14.610 -13.591 -17.326  1.00  0.76           C  
ATOM   3338  C   GLN A 446     -15.679 -12.811 -18.087  1.00  0.67           C  
ATOM   3339  CB  GLN A 446     -14.820 -13.436 -15.819  1.00  0.69           C  
ATOM   3340  O   GLN A 446     -16.842 -13.216 -18.124  1.00  0.64           O  
ATOM   3341  CG  GLN A 446     -13.980 -14.388 -14.980  1.00  0.64           C  
ATOM   3342  CD  GLN A 446     -14.324 -14.330 -13.504  1.00  0.61           C  
ATOM   3343  NE2 GLN A 446     -13.940 -15.364 -12.764  1.00  0.71           N  
ATOM   3344  OE1 GLN A 446     -14.930 -13.363 -13.032  1.00  0.79           O  
ATOM   3345  N   GLY A 447     -15.186 -11.755 -18.765  1.00  0.71           N  
ATOM   3346  CA  GLY A 447     -16.080 -10.934 -19.565  1.00  0.74           C  
ATOM   3347  C   GLY A 447     -15.695 -10.886 -21.032  1.00  0.69           C  
ATOM   3348  O   GLY A 447     -15.061 -11.812 -21.543  1.00  0.65           O  
ATOM   3349  N   SER A 448     -16.074  -9.821 -21.721  1.00  0.76           N  
ATOM   3350  CA  SER A 448     -15.692  -9.569 -23.107  1.00  0.79           C  
ATOM   3351  C   SER A 448     -14.276  -9.011 -23.197  1.00  0.77           C  
ATOM   3352  CB  SER A 448     -16.675  -8.600 -23.766  1.00  0.74           C  
ATOM   3353  O   SER A 448     -13.827  -8.295 -22.300  1.00  0.75           O  
ATOM   3354  OG  SER A 448     -16.745  -7.384 -23.041  1.00  0.67           O  
ATOM   3355  N   ALA A 449     -13.605  -9.490 -24.117  1.00  0.73           N  
ATOM   3356  CA  ALA A 449     -12.299  -8.923 -24.443  1.00  0.75           C  
ATOM   3357  C   ALA A 449     -12.321  -8.250 -25.813  1.00  0.73           C  
ATOM   3358  CB  ALA A 449     -11.224 -10.005 -24.403  1.00  0.72           C  
ATOM   3359  O   ALA A 449     -12.863  -8.801 -26.774  1.00  0.73           O  
ATOM   3360  N   THR A 450     -11.954  -7.049 -25.892  1.00  0.67           N  
ATOM   3361  CA  THR A 450     -11.815  -6.323 -27.149  1.00  0.72           C  
ATOM   3362  C   THR A 450     -10.349  -6.012 -27.435  1.00  0.69           C  
ATOM   3363  CB  THR A 450     -12.626  -5.014 -27.131  1.00  0.67           C  
ATOM   3364  O   THR A 450      -9.652  -5.448 -26.589  1.00  0.70           O  
ATOM   3365  CG2 THR A 450     -12.546  -4.299 -28.477  1.00  0.61           C  
ATOM   3366  OG1 THR A 450     -13.997  -5.311 -26.842  1.00  0.75           O  
ATOM   3367  N   VAL A 451      -9.902  -6.516 -28.549  1.00  0.69           N  
ATOM   3368  CA  VAL A 451      -8.552  -6.240 -29.030  1.00  0.71           C  
ATOM   3369  C   VAL A 451      -8.618  -5.384 -30.292  1.00  0.70           C  
ATOM   3370  CB  VAL A 451      -7.772  -7.544 -29.310  1.00  0.69           C  
ATOM   3371  O   VAL A 451      -9.258  -5.765 -31.275  1.00  0.70           O  
ATOM   3372  CG1 VAL A 451      -6.338  -7.234 -29.737  1.00  0.66           C  
ATOM   3373  CG2 VAL A 451      -7.783  -8.447 -28.078  1.00  0.66           C  
ATOM   3374  N   SER A 452      -8.190  -4.049 -30.262  1.00  0.66           N  
ATOM   3375  CA  SER A 452      -8.254  -3.131 -31.395  1.00  0.69           C  
ATOM   3376  C   SER A 452      -7.056  -3.312 -32.322  1.00  0.63           C  
ATOM   3377  CB  SER A 452      -8.317  -1.682 -30.908  1.00  0.62           C  
ATOM   3378  O   SER A 452      -7.048  -2.797 -33.442  1.00  0.60           O  
ATOM   3379  OG  SER A 452      -7.237  -1.397 -30.036  1.00  0.56           O  
ATOM   3380  N   GLY A 453      -6.240  -4.224 -31.983  1.00  0.65           N  
ATOM   3381  CA  GLY A 453      -5.105  -4.506 -32.848  1.00  0.68           C  
ATOM   3382  C   GLY A 453      -5.111  -5.919 -33.400  1.00  0.64           C  
ATOM   3383  O   GLY A 453      -6.158  -6.569 -33.444  1.00  0.61           O  
ATOM   3384  N   ASN A 454      -3.944  -6.370 -33.814  1.00  0.72           N  
ATOM   3385  CA  ASN A 454      -3.849  -7.717 -34.364  1.00  0.78           C  
ATOM   3386  C   ASN A 454      -3.819  -8.772 -33.262  1.00  0.74           C  
ATOM   3387  CB  ASN A 454      -2.613  -7.847 -35.257  1.00  0.71           C  
ATOM   3388  O   ASN A 454      -3.186  -8.574 -32.224  1.00  0.72           O  
ATOM   3389  CG  ASN A 454      -2.655  -6.916 -36.452  1.00  0.65           C  
ATOM   3390  ND2 ASN A 454      -1.487  -6.469 -36.898  1.00  0.72           N  
ATOM   3391  OD1 ASN A 454      -3.730  -6.600 -36.971  1.00  0.67           O  
ATOM   3392  N   ILE A 455      -4.637  -9.756 -33.406  1.00  0.68           N  
ATOM   3393  CA  ILE A 455      -4.525 -10.943 -32.565  1.00  0.70           C  
ATOM   3394  C   ILE A 455      -3.689 -12.004 -33.279  1.00  0.67           C  
ATOM   3395  CB  ILE A 455      -5.915 -11.511 -32.201  1.00  0.67           C  
ATOM   3396  O   ILE A 455      -3.987 -12.376 -34.416  1.00  0.67           O  
ATOM   3397  CG1 ILE A 455      -6.726 -10.474 -31.416  1.00  0.66           C  
ATOM   3398  CG2 ILE A 455      -5.775 -12.813 -31.406  1.00  0.64           C  
ATOM   3399  CD1 ILE A 455      -8.163 -10.894 -31.138  1.00  0.67           C  
ATOM   3400  N   ILE A 456      -2.567 -12.248 -32.761  1.00  0.66           N  
ATOM   3401  CA  ILE A 456      -1.728 -13.342 -33.238  1.00  0.70           C  
ATOM   3402  C   ILE A 456      -1.693 -14.457 -32.196  1.00  0.67           C  
ATOM   3403  CB  ILE A 456      -0.295 -12.859 -33.555  1.00  0.66           C  
ATOM   3404  O   ILE A 456      -1.405 -14.210 -31.022  1.00  0.67           O  
ATOM   3405  CG1 ILE A 456      -0.329 -11.740 -34.602  1.00  0.66           C  
ATOM   3406  CG2 ILE A 456       0.576 -14.026 -34.028  1.00  0.61           C  
ATOM   3407  CD1 ILE A 456       1.011 -11.046 -34.810  1.00  0.67           C  
ATOM   3408  N   SER A 457      -2.167 -15.593 -32.508  1.00  0.73           N  
ATOM   3409  CA  SER A 457      -2.046 -16.777 -31.664  1.00  0.76           C  
ATOM   3410  C   SER A 457      -0.974 -17.725 -32.192  1.00  0.74           C  
ATOM   3411  CB  SER A 457      -3.385 -17.509 -31.571  1.00  0.72           C  
ATOM   3412  O   SER A 457      -1.004 -18.115 -33.361  1.00  0.73           O  
ATOM   3413  OG  SER A 457      -3.274 -18.659 -30.750  1.00  0.70           O  
ATOM   3414  N   GLN A 458       0.088 -17.906 -31.466  1.00  0.62           N  
ATOM   3415  CA  GLN A 458       1.134 -18.842 -31.862  1.00  0.66           C  
ATOM   3416  C   GLN A 458       0.717 -20.283 -31.584  1.00  0.60           C  
ATOM   3417  CB  GLN A 458       2.442 -18.525 -31.135  1.00  0.60           C  
ATOM   3418  O   GLN A 458       1.346 -21.223 -32.075  1.00  0.59           O  
ATOM   3419  CG  GLN A 458       3.079 -17.209 -31.561  1.00  0.57           C  
ATOM   3420  CD  GLN A 458       4.441 -16.985 -30.930  1.00  0.58           C  
ATOM   3421  NE2 GLN A 458       5.224 -16.085 -31.515  1.00  0.65           N  
ATOM   3422  OE1 GLN A 458       4.786 -17.615 -29.925  1.00  0.76           O  
ATOM   3423  N   GLY A 459      -0.373 -20.465 -30.856  1.00  0.65           N  
ATOM   3424  CA  GLY A 459      -0.918 -21.782 -30.569  1.00  0.69           C  
ATOM   3425  C   GLY A 459      -2.261 -22.030 -31.229  1.00  0.63           C  
ATOM   3426  O   GLY A 459      -2.601 -21.380 -32.219  1.00  0.59           O  
ATOM   3427  N   SER A 460      -3.021 -22.927 -30.685  1.00  0.72           N  
ATOM   3428  CA  SER A 460      -4.387 -23.185 -31.128  1.00  0.75           C  
ATOM   3429  C   SER A 460      -5.363 -22.183 -30.520  1.00  0.73           C  
ATOM   3430  CB  SER A 460      -4.811 -24.608 -30.762  1.00  0.70           C  
ATOM   3431  O   SER A 460      -5.147 -21.693 -29.409  1.00  0.71           O  
ATOM   3432  OG  SER A 460      -4.699 -24.823 -29.365  1.00  0.62           O  
ATOM   3433  N   ALA A 461      -6.242 -21.715 -31.354  1.00  0.68           N  
ATOM   3434  CA  ALA A 461      -7.349 -20.893 -30.871  1.00  0.70           C  
ATOM   3435  C   ALA A 461      -8.669 -21.655 -30.943  1.00  0.68           C  
ATOM   3436  CB  ALA A 461      -7.441 -19.599 -31.676  1.00  0.67           C  
ATOM   3437  O   ALA A 461      -8.951 -22.330 -31.936  1.00  0.68           O  
ATOM   3438  N   THR A 462      -9.320 -21.795 -29.800  1.00  0.63           N  
ATOM   3439  CA  THR A 462     -10.669 -22.348 -29.747  1.00  0.67           C  
ATOM   3440  C   THR A 462     -11.688 -21.259 -29.426  1.00  0.66           C  
ATOM   3441  CB  THR A 462     -10.770 -23.474 -28.701  1.00  0.63           C  
ATOM   3442  O   THR A 462     -11.540 -20.534 -28.440  1.00  0.66           O  
ATOM   3443  CG2 THR A 462     -12.155 -24.112 -28.713  1.00  0.56           C  
ATOM   3444  OG1 THR A 462      -9.791 -24.479 -28.993  1.00  0.69           O  
ATOM   3445  N   VAL A 463     -12.585 -21.033 -30.407  1.00  0.69           N  
ATOM   3446  CA  VAL A 463     -13.689 -20.096 -30.223  1.00  0.71           C  
ATOM   3447  C   VAL A 463     -15.004 -20.862 -30.105  1.00  0.69           C  
ATOM   3448  CB  VAL A 463     -13.768 -19.077 -31.382  1.00  0.69           C  
ATOM   3449  O   VAL A 463     -15.377 -21.611 -31.012  1.00  0.69           O  
ATOM   3450  CG1 VAL A 463     -14.878 -18.058 -31.131  1.00  0.66           C  
ATOM   3451  CG2 VAL A 463     -12.424 -18.373 -31.566  1.00  0.65           C  
ATOM   3452  N   SER A 464     -15.624 -20.917 -28.861  1.00  0.65           N  
ATOM   3453  CA  SER A 464     -16.866 -21.648 -28.635  1.00  0.67           C  
ATOM   3454  C   SER A 464     -18.073 -20.850 -29.117  1.00  0.62           C  
ATOM   3455  CB  SER A 464     -17.027 -21.987 -27.153  1.00  0.62           C  
ATOM   3456  O   SER A 464     -19.174 -21.391 -29.237  1.00  0.59           O  
ATOM   3457  OG  SER A 464     -16.988 -20.812 -26.361  1.00  0.57           O  
ATOM   3458  N   GLY A 465     -17.844 -19.659 -29.539  1.00  0.67           N  
ATOM   3459  CA  GLY A 465     -18.922 -18.839 -30.069  1.00  0.69           C  
ATOM   3460  C   GLY A 465     -18.780 -18.551 -31.551  1.00  0.65           C  
ATOM   3461  O   GLY A 465     -18.096 -19.284 -32.268  1.00  0.62           O  
ATOM   3462  N   ASN A 466     -19.495 -17.494 -32.068  1.00  0.73           N  
ATOM   3463  CA  ASN A 466     -19.425 -17.128 -33.478  1.00  0.76           C  
ATOM   3464  C   ASN A 466     -18.156 -16.340 -33.790  1.00  0.75           C  
ATOM   3465  CB  ASN A 466     -20.662 -16.325 -33.887  1.00  0.71           C  
ATOM   3466  O   ASN A 466     -17.722 -15.510 -32.989  1.00  0.74           O  
ATOM   3467  CG  ASN A 466     -21.945 -17.121 -33.749  1.00  0.66           C  
ATOM   3468  ND2 ASN A 466     -23.048 -16.426 -33.496  1.00  0.69           N  
ATOM   3469  OD1 ASN A 466     -21.945 -18.348 -33.869  1.00  0.68           O  
ATOM   3470  N   ILE A 467     -17.521 -16.699 -34.884  1.00  0.70           N  
ATOM   3471  CA  ILE A 467     -16.462 -15.869 -35.447  1.00  0.71           C  
ATOM   3472  C   ILE A 467     -17.023 -15.020 -36.587  1.00  0.70           C  
ATOM   3473  CB  ILE A 467     -15.279 -16.726 -35.950  1.00  0.68           C  
ATOM   3474  O   ILE A 467     -17.630 -15.548 -37.522  1.00  0.70           O  
ATOM   3475  CG1 ILE A 467     -14.660 -17.514 -34.789  1.00  0.65           C  
ATOM   3476  CG2 ILE A 467     -14.229 -15.847 -36.636  1.00  0.65           C  
ATOM   3477  CD1 ILE A 467     -13.601 -18.519 -35.219  1.00  0.66           C  
ATOM   3478  N   THR A 468     -17.092 -13.792 -36.482  1.00  0.68           N  
ATOM   3479  CA  THR A 468     -17.421 -12.859 -37.554  1.00  0.72           C  
ATOM   3480  C   THR A 468     -16.187 -12.068 -37.980  1.00  0.71           C  
ATOM   3481  CB  THR A 468     -18.535 -11.886 -37.125  1.00  0.67           C  
ATOM   3482  O   THR A 468     -15.490 -11.495 -37.140  1.00  0.71           O  
ATOM   3483  CG2 THR A 468     -18.970 -11.001 -38.289  1.00  0.60           C  
ATOM   3484  OG1 THR A 468     -19.664 -12.637 -36.662  1.00  0.70           O  
ATOM   3485  N   SER A 469     -15.813 -12.155 -39.206  1.00  0.74           N  
ATOM   3486  CA  SER A 469     -14.730 -11.360 -39.774  1.00  0.77           C  
ATOM   3487  C   SER A 469     -15.265 -10.303 -40.735  1.00  0.76           C  
ATOM   3488  CB  SER A 469     -13.728 -12.259 -40.500  1.00  0.73           C  
ATOM   3489  O   SER A 469     -16.047 -10.614 -41.635  1.00  0.75           O  
ATOM   3490  OG  SER A 469     -12.688 -11.489 -41.078  1.00  0.71           O  
ATOM   3491  N   GLN A 470     -15.036  -9.056 -40.450  1.00  0.68           N  
ATOM   3492  CA  GLN A 470     -15.423  -7.992 -41.371  1.00  0.73           C  
ATOM   3493  C   GLN A 470     -14.425  -7.867 -42.518  1.00  0.67           C  
ATOM   3494  CB  GLN A 470     -15.543  -6.659 -40.631  1.00  0.66           C  
ATOM   3495  O   GLN A 470     -14.716  -7.234 -43.535  1.00  0.66           O  
ATOM   3496  CG  GLN A 470     -16.722  -6.593 -39.669  1.00  0.60           C  
ATOM   3497  CD  GLN A 470     -16.946  -5.201 -39.110  1.00  0.61           C  
ATOM   3498  NE2 GLN A 470     -18.112  -4.983 -38.513  1.00  0.60           N  
ATOM   3499  OE1 GLN A 470     -16.077  -4.329 -39.213  1.00  0.74           O  
ATOM   3500  N   GLY A 471     -13.293  -8.521 -42.367  1.00  0.67           N  
ATOM   3501  CA  GLY A 471     -12.271  -8.527 -43.402  1.00  0.71           C  
ATOM   3502  C   GLY A 471     -12.113  -9.876 -44.077  1.00  0.65           C  
ATOM   3503  O   GLY A 471     -13.019 -10.711 -44.028  1.00  0.61           O  
ATOM   3504  N   SER A 472     -10.998 -10.092 -44.799  1.00  0.72           N  
ATOM   3505  CA  SER A 472     -10.671 -11.372 -45.421  1.00  0.76           C  
ATOM   3506  C   SER A 472     -10.152 -12.370 -44.392  1.00  0.71           C  
ATOM   3507  CB  SER A 472      -9.633 -11.181 -46.527  1.00  0.69           C  
ATOM   3508  O   SER A 472      -9.508 -11.984 -43.414  1.00  0.69           O  
ATOM   3509  OG  SER A 472      -8.474 -10.539 -46.024  1.00  0.60           O  
ATOM   3510  N   ALA A 473     -10.597 -13.554 -44.475  1.00  0.67           N  
ATOM   3511  CA  ALA A 473     -10.021 -14.667 -43.724  1.00  0.69           C  
ATOM   3512  C   ALA A 473      -9.215 -15.586 -44.636  1.00  0.67           C  
ATOM   3513  CB  ALA A 473     -11.120 -15.455 -43.015  1.00  0.65           C  
ATOM   3514  O   ALA A 473      -9.687 -15.978 -45.707  1.00  0.67           O  
ATOM   3515  N   THR A 474      -7.952 -15.675 -44.436  1.00  0.66           N  
ATOM   3516  CA  THR A 474      -7.099 -16.654 -45.101  1.00  0.71           C  
ATOM   3517  C   THR A 474      -6.797 -17.827 -44.173  1.00  0.67           C  
ATOM   3518  CB  THR A 474      -5.780 -16.016 -45.573  1.00  0.66           C  
ATOM   3519  O   THR A 474      -6.312 -17.633 -43.057  1.00  0.67           O  
ATOM   3520  CG2 THR A 474      -4.937 -17.015 -46.361  1.00  0.58           C  
ATOM   3521  OG1 THR A 474      -6.072 -14.890 -46.410  1.00  0.72           O  
ATOM   3522  N   VAL A 475      -7.222 -18.976 -44.557  1.00  0.68           N  
ATOM   3523  CA  VAL A 475      -6.972 -20.212 -43.825  1.00  0.71           C  
ATOM   3524  C   VAL A 475      -6.038 -21.112 -44.631  1.00  0.69           C  
ATOM   3525  CB  VAL A 475      -8.287 -20.959 -43.506  1.00  0.67           C  
ATOM   3526  O   VAL A 475      -6.336 -21.457 -45.777  1.00  0.69           O  
ATOM   3527  CG1 VAL A 475      -8.013 -22.192 -42.647  1.00  0.59           C  
ATOM   3528  CG2 VAL A 475      -9.273 -20.025 -42.806  1.00  0.59           C  
ATOM   3529  N   SER A 476      -4.735 -21.256 -44.162  1.00  0.68           N  
ATOM   3530  CA  SER A 476      -3.748 -22.043 -44.894  1.00  0.72           C  
ATOM   3531  C   SER A 476      -3.830 -23.519 -44.522  1.00  0.66           C  
ATOM   3532  CB  SER A 476      -2.337 -21.518 -44.625  1.00  0.65           C  
ATOM   3533  O   SER A 476      -3.226 -24.366 -45.183  1.00  0.62           O  
ATOM   3534  OG  SER A 476      -2.047 -21.545 -43.238  1.00  0.58           O  
ATOM   3535  N   GLY A 477      -4.774 -23.810 -43.635  1.00  0.66           N  
ATOM   3536  CA  GLY A 477      -4.977 -25.199 -43.255  1.00  0.69           C  
ATOM   3537  C   GLY A 477      -6.346 -25.729 -43.638  1.00  0.63           C  
ATOM   3538  O   GLY A 477      -7.018 -25.160 -44.502  1.00  0.59           O  
ATOM   3539  N   ASN A 478      -6.796 -26.920 -43.146  1.00  0.64           N  
ATOM   3540  CA  ASN A 478      -8.119 -27.477 -43.412  1.00  0.67           C  
ATOM   3541  C   ASN A 478      -9.194 -26.790 -42.575  1.00  0.62           C  
ATOM   3542  CB  ASN A 478      -8.127 -28.985 -43.154  1.00  0.60           C  
ATOM   3543  O   ASN A 478      -8.987 -26.519 -41.391  1.00  0.60           O  
ATOM   3544  CG  ASN A 478      -7.225 -29.745 -44.106  1.00  0.56           C  
ATOM   3545  ND2 ASN A 478      -6.693 -30.871 -43.646  1.00  0.59           N  
ATOM   3546  OD1 ASN A 478      -7.007 -29.323 -45.245  1.00  0.58           O  
ATOM   3547  N   ILE A 479     -10.223 -26.352 -43.255  1.00  0.63           N  
ATOM   3548  CA  ILE A 479     -11.455 -25.936 -42.592  1.00  0.63           C  
ATOM   3549  C   ILE A 479     -12.395 -27.132 -42.454  1.00  0.62           C  
ATOM   3550  CB  ILE A 479     -12.152 -24.792 -43.361  1.00  0.60           C  
ATOM   3551  O   ILE A 479     -12.779 -27.746 -43.452  1.00  0.61           O  
ATOM   3552  CG1 ILE A 479     -11.230 -23.570 -43.451  1.00  0.54           C  
ATOM   3553  CG2 ILE A 479     -13.482 -24.427 -42.696  1.00  0.55           C  
ATOM   3554  CD1 ILE A 479     -11.790 -22.434 -44.296  1.00  0.56           C  
ATOM   3555  N   THR A 480     -12.485 -27.621 -41.210  1.00  0.61           N  
ATOM   3556  CA  THR A 480     -13.511 -28.605 -40.883  1.00  0.60           C  
ATOM   3557  C   THR A 480     -14.687 -27.943 -40.172  1.00  0.60           C  
ATOM   3558  CB  THR A 480     -12.943 -29.733 -40.002  1.00  0.58           C  
ATOM   3559  O   THR A 480     -14.500 -27.230 -39.183  1.00  0.58           O  
ATOM   3560  CG2 THR A 480     -13.954 -30.863 -39.836  1.00  0.53           C  
ATOM   3561  OG1 THR A 480     -11.755 -30.255 -40.610  1.00  0.59           O  
ATOM   3562  N   SER A 481     -15.835 -27.923 -40.689  1.00  0.62           N  
ATOM   3563  CA  SER A 481     -17.070 -27.358 -40.154  1.00  0.63           C  
ATOM   3564  C   SER A 481     -18.000 -28.451 -39.638  1.00  0.62           C  
ATOM   3565  CB  SER A 481     -17.787 -26.529 -41.221  1.00  0.60           C  
ATOM   3566  O   SER A 481     -18.198 -29.470 -40.303  1.00  0.60           O  
ATOM   3567  OG  SER A 481     -19.185 -26.511 -40.988  1.00  0.59           O  
ATOM   3568  N   GLN A 482     -18.185 -28.390 -38.294  1.00  0.61           N  
ATOM   3569  CA  GLN A 482     -19.096 -29.353 -37.684  1.00  0.61           C  
ATOM   3570  C   GLN A 482     -20.548 -29.020 -38.013  1.00  0.60           C  
ATOM   3571  CB  GLN A 482     -18.896 -29.396 -36.169  1.00  0.57           C  
ATOM   3572  O   GLN A 482     -21.411 -29.901 -37.997  1.00  0.57           O  
ATOM   3573  CG  GLN A 482     -17.612 -30.091 -35.737  1.00  0.55           C  
ATOM   3574  CD  GLN A 482     -17.684 -30.630 -34.320  1.00  0.57           C  
ATOM   3575  NE2 GLN A 482     -16.782 -31.547 -33.988  1.00  0.45           N  
ATOM   3576  OE1 GLN A 482     -18.544 -30.226 -33.531  1.00  0.58           O  
ATOM   3577  N   GLY A 483     -20.874 -27.779 -38.543  1.00  0.59           N  
ATOM   3578  CA  GLY A 483     -22.240 -27.356 -38.807  1.00  0.58           C  
ATOM   3579  C   GLY A 483     -22.558 -27.256 -40.287  1.00  0.58           C  
ATOM   3580  O   GLY A 483     -21.653 -27.132 -41.115  1.00  0.55           O  
ATOM   3581  N   ARG A 484     -23.771 -27.740 -40.834  1.00  0.57           N  
ATOM   3582  CA  ARG A 484     -24.501 -27.695 -42.097  1.00  0.56           C  
ATOM   3583  C   ARG A 484     -24.324 -26.345 -42.783  1.00  0.57           C  
ATOM   3584  CB  ARG A 484     -25.988 -27.976 -41.869  1.00  0.52           C  
ATOM   3585  O   ARG A 484     -24.478 -25.297 -42.153  1.00  0.53           O  
ATOM   3586  CG  ARG A 484     -26.280 -29.385 -41.378  1.00  0.49           C  
ATOM   3587  CD  ARG A 484     -27.776 -29.638 -41.249  1.00  0.51           C  
ATOM   3588  NE  ARG A 484     -28.053 -30.947 -40.666  1.00  0.42           N  
ATOM   3589  NH1 ARG A 484     -30.349 -30.773 -40.848  1.00  0.31           N  
ATOM   3590  NH2 ARG A 484     -29.406 -32.659 -39.948  1.00  0.26           N  
ATOM   3591  CZ  ARG A 484     -29.269 -31.457 -40.489  1.00  0.44           C  
ATOM   3592  N   ASN A 485     -23.201 -26.057 -43.590  1.00  0.58           N  
ATOM   3593  CA  ASN A 485     -23.029 -25.083 -44.664  1.00  0.58           C  
ATOM   3594  C   ASN A 485     -21.879 -24.125 -44.372  1.00  0.59           C  
ATOM   3595  CB  ASN A 485     -24.325 -24.303 -44.894  1.00  0.52           C  
ATOM   3596  O   ASN A 485     -22.060 -23.124 -43.677  1.00  0.55           O  
ATOM   3597  CG  ASN A 485     -25.466 -25.189 -45.355  1.00  0.48           C  
ATOM   3598  ND2 ASN A 485     -26.689 -24.813 -45.002  1.00  0.45           N  
ATOM   3599  OD1 ASN A 485     -25.249 -26.203 -46.024  1.00  0.50           O  
ATOM   3600  N   VAL A 486     -20.509 -24.477 -44.463  1.00  0.56           N  
ATOM   3601  CA  VAL A 486     -19.473 -23.452 -44.540  1.00  0.57           C  
ATOM   3602  C   VAL A 486     -19.522 -22.770 -45.905  1.00  0.57           C  
ATOM   3603  CB  VAL A 486     -18.068 -24.045 -44.291  1.00  0.53           C  
ATOM   3604  O   VAL A 486     -19.201 -21.585 -46.026  1.00  0.55           O  
ATOM   3605  CG1 VAL A 486     -17.072 -22.943 -43.938  1.00  0.47           C  
ATOM   3606  CG2 VAL A 486     -18.122 -25.095 -43.182  1.00  0.48           C  
ATOM   3607  N   VAL A 487     -19.951 -23.503 -46.856  1.00  0.58           N  
ATOM   3608  CA  VAL A 487     -19.992 -22.932 -48.198  1.00  0.59           C  
ATOM   3609  C   VAL A 487     -21.442 -22.761 -48.644  1.00  0.58           C  
ATOM   3610  CB  VAL A 487     -19.223 -23.809 -49.211  1.00  0.56           C  
ATOM   3611  O   VAL A 487     -22.178 -23.742 -48.774  1.00  0.57           O  
ATOM   3612  CG1 VAL A 487     -19.175 -23.135 -50.582  1.00  0.51           C  
ATOM   3613  CG2 VAL A 487     -17.811 -24.096 -48.704  1.00  0.53           C  
ATOM   3614  N   ARG A 488     -21.978 -21.543 -48.389  1.00  0.58           N  
ATOM   3615  CA  ARG A 488     -23.311 -21.183 -48.863  1.00  0.60           C  
ATOM   3616  C   ARG A 488     -23.493 -21.565 -50.328  1.00  0.59           C  
ATOM   3617  CB  ARG A 488     -23.562 -19.685 -48.676  1.00  0.56           C  
ATOM   3618  O   ARG A 488     -24.550 -22.065 -50.718  1.00  0.58           O  
ATOM   3619  CG  ARG A 488     -25.021 -19.330 -48.438  1.00  0.55           C  
ATOM   3620  CD  ARG A 488     -25.214 -17.832 -48.252  1.00  0.56           C  
ATOM   3621  NE  ARG A 488     -26.613 -17.494 -48.006  1.00  0.49           N  
ATOM   3622  NH1 ARG A 488     -26.233 -15.234 -47.720  1.00  0.37           N  
ATOM   3623  NH2 ARG A 488     -28.359 -16.074 -47.549  1.00  0.33           N  
ATOM   3624  CZ  ARG A 488     -27.065 -16.268 -47.759  1.00  0.51           C  
ATOM   3625  N   ALA A 489     -22.543 -21.417 -51.247  1.00  0.59           N  
ATOM   3626  CA  ALA A 489     -22.575 -21.675 -52.684  1.00  0.59           C  
ATOM   3627  C   ALA A 489     -21.165 -21.714 -53.266  1.00  0.61           C  
ATOM   3628  CB  ALA A 489     -23.412 -20.615 -53.397  1.00  0.57           C  
ATOM   3629  O   ALA A 489     -20.291 -20.954 -52.843  1.00  0.61           O  
ATOM   3630  N   ILE A 490     -20.797 -22.736 -54.016  1.00  0.65           N  
ATOM   3631  CA  ILE A 490     -19.719 -22.741 -54.998  1.00  0.66           C  
ATOM   3632  C   ILE A 490     -20.296 -22.558 -56.399  1.00  0.66           C  
ATOM   3633  CB  ILE A 490     -18.893 -24.045 -54.924  1.00  0.64           C  
ATOM   3634  O   ILE A 490     -21.084 -23.384 -56.866  1.00  0.65           O  
ATOM   3635  CG1 ILE A 490     -18.245 -24.189 -53.542  1.00  0.58           C  
ATOM   3636  CG2 ILE A 490     -17.836 -24.079 -56.031  1.00  0.59           C  
ATOM   3637  CD1 ILE A 490     -17.465 -25.483 -53.356  1.00  0.58           C  
ATOM   3638  N   ASN A 491     -20.071 -21.450 -56.966  1.00  0.61           N  
ATOM   3639  CA  ASN A 491     -20.507 -21.041 -58.297  1.00  0.63           C  
ATOM   3640  C   ASN A 491     -22.026 -21.090 -58.430  1.00  0.61           C  
ATOM   3641  CB  ASN A 491     -19.852 -21.915 -59.369  1.00  0.59           C  
ATOM   3642  O   ASN A 491     -22.551 -21.575 -59.434  1.00  0.60           O  
ATOM   3643  CG  ASN A 491     -18.386 -21.587 -59.574  1.00  0.57           C  
ATOM   3644  ND2 ASN A 491     -17.671 -22.471 -60.259  1.00  0.59           N  
ATOM   3645  OD1 ASN A 491     -17.900 -20.548 -59.119  1.00  0.57           O  
ATOM   3646  N   GLY A 492     -22.755 -20.677 -57.394  1.00  0.67           N  
ATOM   3647  CA  GLY A 492     -24.206 -20.595 -57.342  1.00  0.68           C  
ATOM   3648  C   GLY A 492     -24.864 -21.900 -56.935  1.00  0.67           C  
ATOM   3649  O   GLY A 492     -26.067 -21.939 -56.671  1.00  0.66           O  
ATOM   3650  N   ILE A 493     -24.071 -23.018 -56.833  1.00  0.69           N  
ATOM   3651  CA  ILE A 493     -24.587 -24.291 -56.342  1.00  0.69           C  
ATOM   3652  C   ILE A 493     -24.516 -24.323 -54.817  1.00  0.69           C  
ATOM   3653  CB  ILE A 493     -23.810 -25.485 -56.941  1.00  0.66           C  
ATOM   3654  O   ILE A 493     -23.430 -24.242 -54.239  1.00  0.66           O  
ATOM   3655  CG1 ILE A 493     -23.854 -25.436 -58.473  1.00  0.61           C  
ATOM   3656  CG2 ILE A 493     -24.371 -26.811 -56.419  1.00  0.61           C  
ATOM   3657  CD1 ILE A 493     -22.948 -26.455 -59.150  1.00  0.61           C  
ATOM   3658  N   THR A 494     -25.750 -24.289 -54.176  1.00  0.71           N  
ATOM   3659  CA  THR A 494     -25.909 -24.381 -52.728  1.00  0.72           C  
ATOM   3660  C   THR A 494     -25.726 -25.820 -52.255  1.00  0.71           C  
ATOM   3661  CB  THR A 494     -27.288 -23.863 -52.283  1.00  0.69           C  
ATOM   3662  O   THR A 494     -26.151 -26.760 -52.930  1.00  0.69           O  
ATOM   3663  CG2 THR A 494     -27.281 -22.346 -52.125  1.00  0.60           C  
ATOM   3664  OG1 THR A 494     -28.268 -24.225 -53.265  1.00  0.67           O  
ATOM   3665  N   ALA A 495     -25.037 -26.073 -51.239  1.00  0.67           N  
ATOM   3666  CA  ALA A 495     -24.942 -27.390 -50.615  1.00  0.68           C  
ATOM   3667  C   ALA A 495     -26.320 -27.909 -50.215  1.00  0.69           C  
ATOM   3668  CB  ALA A 495     -24.022 -27.337 -49.397  1.00  0.65           C  
ATOM   3669  O   ALA A 495     -27.181 -27.136 -49.787  1.00  0.69           O  
ATOM   3670  N   ASP A 496     -26.662 -29.235 -50.513  1.00  0.69           N  
ATOM   3671  CA  ASP A 496     -27.868 -29.908 -50.040  1.00  0.70           C  
ATOM   3672  C   ASP A 496     -27.909 -29.952 -48.514  1.00  0.70           C  
ATOM   3673  CB  ASP A 496     -27.950 -31.326 -50.609  1.00  0.67           C  
ATOM   3674  O   ASP A 496     -27.007 -29.441 -47.848  1.00  0.67           O  
ATOM   3675  CG  ASP A 496     -26.950 -32.278 -49.977  1.00  0.64           C  
ATOM   3676  OD1 ASP A 496     -26.263 -31.886 -49.010  1.00  0.68           O  
ATOM   3677  OD2 ASP A 496     -26.845 -33.429 -50.454  1.00  0.72           O  
ATOM   3678  N   GLY A 497     -29.130 -30.337 -47.966  1.00  0.69           N  
ATOM   3679  CA  GLY A 497     -29.414 -30.416 -46.542  1.00  0.68           C  
ATOM   3680  C   GLY A 497     -28.348 -31.161 -45.760  1.00  0.69           C  
ATOM   3681  O   GLY A 497     -28.266 -31.034 -44.537  1.00  0.68           O  
ATOM   3682  N   ASN A 498     -27.352 -31.931 -46.458  1.00  0.67           N  
ATOM   3683  CA  ASN A 498     -26.238 -32.670 -45.873  1.00  0.66           C  
ATOM   3684  C   ASN A 498     -24.912 -31.947 -46.086  1.00  0.65           C  
ATOM   3685  CB  ASN A 498     -26.171 -34.085 -46.452  1.00  0.62           C  
ATOM   3686  O   ASN A 498     -23.854 -32.459 -45.715  1.00  0.63           O  
ATOM   3687  CG  ASN A 498     -27.373 -34.929 -46.075  1.00  0.58           C  
ATOM   3688  ND2 ASN A 498     -27.841 -35.746 -47.011  1.00  0.61           N  
ATOM   3689  OD1 ASN A 498     -27.876 -34.846 -44.952  1.00  0.61           O  
ATOM   3690  N   GLY A 499     -24.991 -30.687 -46.713  1.00  0.65           N  
ATOM   3691  CA  GLY A 499     -23.763 -29.968 -47.011  1.00  0.64           C  
ATOM   3692  C   GLY A 499     -23.106 -30.418 -48.302  1.00  0.65           C  
ATOM   3693  O   GLY A 499     -21.984 -30.009 -48.609  1.00  0.63           O  
ATOM   3694  N   ASN A 500     -23.793 -31.381 -49.069  1.00  0.68           N  
ATOM   3695  CA  ASN A 500     -23.233 -31.819 -50.343  1.00  0.68           C  
ATOM   3696  C   ASN A 500     -23.476 -30.792 -51.445  1.00  0.68           C  
ATOM   3697  CB  ASN A 500     -23.811 -33.177 -50.746  1.00  0.65           C  
ATOM   3698  O   ASN A 500     -24.584 -30.270 -51.580  1.00  0.66           O  
ATOM   3699  CG  ASN A 500     -23.569 -34.249 -49.701  1.00  0.62           C  
ATOM   3700  ND2 ASN A 500     -24.602 -35.025 -49.397  1.00  0.64           N  
ATOM   3701  OD1 ASN A 500     -22.463 -34.377 -49.171  1.00  0.64           O  
ATOM   3702  N   LEU A 501     -22.518 -30.201 -51.934  1.00  0.60           N  
ATOM   3703  CA  LEU A 501     -22.652 -29.554 -53.234  1.00  0.61           C  
ATOM   3704  C   LEU A 501     -22.916 -30.583 -54.329  1.00  0.60           C  
ATOM   3705  CB  LEU A 501     -21.391 -28.751 -53.566  1.00  0.58           C  
ATOM   3706  O   LEU A 501     -22.028 -31.361 -54.682  1.00  0.59           O  
ATOM   3707  CG  LEU A 501     -21.389 -27.284 -53.136  1.00  0.56           C  
ATOM   3708  CD1 LEU A 501     -19.985 -26.854 -52.724  1.00  0.53           C  
ATOM   3709  CD2 LEU A 501     -21.918 -26.397 -54.258  1.00  0.54           C  
ATOM   3710  N   ASN A 502     -24.193 -30.819 -54.579  1.00  0.63           N  
ATOM   3711  CA  ASN A 502     -24.568 -31.628 -55.734  1.00  0.64           C  
ATOM   3712  C   ASN A 502     -24.337 -30.877 -57.042  1.00  0.63           C  
ATOM   3713  CB  ASN A 502     -26.028 -32.073 -55.628  1.00  0.60           C  
ATOM   3714  O   ASN A 502     -25.167 -30.062 -57.450  1.00  0.60           O  
ATOM   3715  CG  ASN A 502     -26.194 -33.342 -54.815  1.00  0.58           C  
ATOM   3716  ND2 ASN A 502     -27.298 -33.437 -54.084  1.00  0.57           N  
ATOM   3717  OD1 ASN A 502     -25.337 -34.229 -54.844  1.00  0.57           O  
ATOM   3718  N   VAL A 503     -23.067 -30.655 -57.442  1.00  0.61           N  
ATOM   3719  CA  VAL A 503     -22.801 -30.229 -58.812  1.00  0.61           C  
ATOM   3720  C   VAL A 503     -23.380 -31.247 -59.791  1.00  0.60           C  
ATOM   3721  CB  VAL A 503     -21.288 -30.046 -59.065  1.00  0.59           C  
ATOM   3722  O   VAL A 503     -22.895 -32.377 -59.881  1.00  0.59           O  
ATOM   3723  CG1 VAL A 503     -21.046 -29.313 -60.384  1.00  0.54           C  
ATOM   3724  CG2 VAL A 503     -20.640 -29.293 -57.905  1.00  0.55           C  
ATOM   3725  N   THR A 504     -24.683 -31.073 -60.074  1.00  0.61           N  
ATOM   3726  CA  THR A 504     -25.270 -31.908 -61.117  1.00  0.61           C  
ATOM   3727  C   THR A 504     -24.491 -31.771 -62.422  1.00  0.61           C  
ATOM   3728  CB  THR A 504     -26.747 -31.546 -61.357  1.00  0.58           C  
ATOM   3729  O   THR A 504     -24.447 -30.690 -63.014  1.00  0.60           O  
ATOM   3730  CG2 THR A 504     -27.648 -32.764 -61.176  1.00  0.53           C  
ATOM   3731  OG1 THR A 504     -27.142 -30.531 -60.425  1.00  0.54           O  
ATOM   3732  N   ASN A 505     -23.652 -32.680 -62.652  1.00  0.64           N  
ATOM   3733  CA  ASN A 505     -22.915 -32.864 -63.897  1.00  0.66           C  
ATOM   3734  C   ASN A 505     -23.776 -33.531 -64.966  1.00  0.66           C  
ATOM   3735  CB  ASN A 505     -21.644 -33.680 -63.653  1.00  0.60           C  
ATOM   3736  O   ASN A 505     -23.321 -33.745 -66.091  1.00  0.64           O  
ATOM   3737  CG  ASN A 505     -20.602 -32.916 -62.861  1.00  0.56           C  
ATOM   3738  ND2 ASN A 505     -19.646 -33.637 -62.287  1.00  0.54           N  
ATOM   3739  OD1 ASN A 505     -20.656 -31.687 -62.765  1.00  0.55           O  
ATOM   3740  N   SER A 506     -25.007 -33.720 -64.670  1.00  0.70           N  
ATOM   3741  CA  SER A 506     -25.953 -34.382 -65.561  1.00  0.74           C  
ATOM   3742  C   SER A 506     -27.393 -34.076 -65.164  1.00  0.72           C  
ATOM   3743  CB  SER A 506     -25.724 -35.894 -65.559  1.00  0.65           C  
ATOM   3744  O   SER A 506     -27.677 -33.809 -63.994  1.00  0.67           O  
ATOM   3745  OG  SER A 506     -25.921 -36.430 -64.262  1.00  0.57           O  
ATOM   3746  N   SER A 507     -28.257 -33.698 -66.017  1.00  0.71           N  
ATOM   3747  CA  SER A 507     -29.707 -33.593 -65.885  1.00  0.75           C  
ATOM   3748  C   SER A 507     -30.419 -34.329 -67.015  1.00  0.73           C  
ATOM   3749  CB  SER A 507     -30.139 -32.126 -65.869  1.00  0.66           C  
ATOM   3750  O   SER A 507     -29.967 -34.304 -68.162  1.00  0.70           O  
ATOM   3751  OG  SER A 507     -31.551 -32.018 -65.901  1.00  0.59           O  
ATOM   3752  N   GLY A 508     -31.485 -35.055 -66.575  1.00  0.75           N  
ATOM   3753  CA  GLY A 508     -32.519 -35.578 -67.454  1.00  0.78           C  
ATOM   3754  C   GLY A 508     -32.468 -37.087 -67.603  1.00  0.77           C  
ATOM   3755  O   GLY A 508     -31.473 -37.719 -67.243  1.00  0.73           O  
ATOM   3756  N   THR A 509     -33.492 -37.895 -67.864  1.00  0.79           N  
ATOM   3757  CA  THR A 509     -33.561 -39.319 -68.169  1.00  0.82           C  
ATOM   3758  C   THR A 509     -33.654 -39.546 -69.675  1.00  0.81           C  
ATOM   3759  CB  THR A 509     -34.764 -39.982 -67.472  1.00  0.75           C  
ATOM   3760  O   THR A 509     -32.661 -39.893 -70.318  1.00  0.76           O  
ATOM   3761  CG2 THR A 509     -34.568 -40.026 -65.960  1.00  0.62           C  
ATOM   3762  OG1 THR A 509     -35.951 -39.236 -67.768  1.00  0.67           O  
ATOM   3763  N   THR A 510     -34.965 -39.191 -70.351  1.00  0.77           N  
ATOM   3764  CA  THR A 510     -35.285 -39.417 -71.756  1.00  0.81           C  
ATOM   3765  C   THR A 510     -34.631 -38.357 -72.637  1.00  0.78           C  
ATOM   3766  CB  THR A 510     -36.807 -39.416 -71.989  1.00  0.74           C  
ATOM   3767  O   THR A 510     -34.216 -38.646 -73.761  1.00  0.75           O  
ATOM   3768  CG2 THR A 510     -37.294 -40.784 -72.454  1.00  0.61           C  
ATOM   3769  OG1 THR A 510     -37.472 -39.075 -70.766  1.00  0.65           O  
ATOM   3770  N   SER A 511     -34.489 -37.126 -72.115  1.00  0.87           N  
ATOM   3771  CA  SER A 511     -33.688 -35.994 -72.566  1.00  0.88           C  
ATOM   3772  C   SER A 511     -32.811 -35.454 -71.442  1.00  0.87           C  
ATOM   3773  CB  SER A 511     -34.588 -34.879 -73.102  1.00  0.84           C  
ATOM   3774  O   SER A 511     -33.291 -35.219 -70.331  1.00  0.84           O  
ATOM   3775  OG  SER A 511     -35.348 -35.335 -74.208  1.00  0.74           O  
ATOM   3776  N   GLY A 512     -31.585 -35.483 -71.731  1.00  0.87           N  
ATOM   3777  CA  GLY A 512     -30.652 -35.067 -70.696  1.00  0.89           C  
ATOM   3778  C   GLY A 512     -29.313 -34.615 -71.246  1.00  0.89           C  
ATOM   3779  O   GLY A 512     -29.135 -34.523 -72.463  1.00  0.88           O  
ATOM   3780  N   TRP A 513     -28.506 -34.205 -70.424  1.00  0.85           N  
ATOM   3781  CA  TRP A 513     -27.139 -33.810 -70.744  1.00  0.89           C  
ATOM   3782  C   TRP A 513     -26.173 -34.255 -69.651  1.00  0.84           C  
ATOM   3783  CB  TRP A 513     -27.047 -32.294 -70.937  1.00  0.83           C  
ATOM   3784  O   TRP A 513     -26.571 -34.433 -68.497  1.00  0.78           O  
ATOM   3785  CG  TRP A 513     -27.410 -31.502 -69.717  1.00  0.72           C  
ATOM   3786  CD1 TRP A 513     -28.660 -31.101 -69.337  1.00  0.66           C  
ATOM   3787  CD2 TRP A 513     -26.509 -31.009 -68.720  1.00  0.70           C  
ATOM   3788  CE2 TRP A 513     -27.284 -30.318 -67.762  1.00  0.73           C  
ATOM   3789  CE3 TRP A 513     -25.121 -31.086 -68.543  1.00  0.71           C  
ATOM   3790  NE1 TRP A 513     -28.592 -30.389 -68.161  1.00  0.75           N  
ATOM   3791  CH2 TRP A 513     -25.356 -29.797 -66.493  1.00  0.72           C  
ATOM   3792  CZ2 TRP A 513     -26.716 -29.707 -66.642  1.00  0.74           C  
ATOM   3793  CZ3 TRP A 513     -24.558 -30.477 -67.428  1.00  0.73           C  
ATOM   3794  N   HIS A 514     -24.949 -34.584 -70.009  1.00  0.86           N  
ATOM   3795  CA  HIS A 514     -23.806 -34.866 -69.148  1.00  0.88           C  
ATOM   3796  C   HIS A 514     -22.586 -34.051 -69.566  1.00  0.87           C  
ATOM   3797  CB  HIS A 514     -23.472 -36.359 -69.172  1.00  0.85           C  
ATOM   3798  O   HIS A 514     -22.272 -33.961 -70.755  1.00  0.86           O  
ATOM   3799  CG  HIS A 514     -22.258 -36.715 -68.376  1.00  0.78           C  
ATOM   3800  CD2 HIS A 514     -21.020 -37.101 -68.766  1.00  0.74           C  
ATOM   3801  ND1 HIS A 514     -22.240 -36.699 -66.998  1.00  0.72           N  
ATOM   3802  CE1 HIS A 514     -21.040 -37.059 -66.574  1.00  0.77           C  
ATOM   3803  NE2 HIS A 514     -20.281 -37.309 -67.628  1.00  0.78           N  
ATOM   3804  N   LYS A 515     -22.069 -33.343 -68.606  1.00  0.85           N  
ATOM   3805  CA  LYS A 515     -20.790 -32.670 -68.814  1.00  0.86           C  
ATOM   3806  C   LYS A 515     -19.644 -33.461 -68.189  1.00  0.84           C  
ATOM   3807  CB  LYS A 515     -20.827 -31.255 -68.235  1.00  0.82           C  
ATOM   3808  O   LYS A 515     -19.644 -33.715 -66.983  1.00  0.82           O  
ATOM   3809  CG  LYS A 515     -19.569 -30.443 -68.505  1.00  0.78           C  
ATOM   3810  CD  LYS A 515     -19.661 -29.051 -67.893  1.00  0.79           C  
ATOM   3811  CE  LYS A 515     -18.378 -28.259 -68.109  1.00  0.81           C  
ATOM   3812  NZ  LYS A 515     -18.402 -26.956 -67.379  1.00  0.72           N  
ATOM   3813  N   ASP A 516     -18.632 -33.900 -69.069  1.00  0.82           N  
ATOM   3814  CA  ASP A 516     -17.326 -34.360 -68.609  1.00  0.84           C  
ATOM   3815  C   ASP A 516     -16.523 -33.213 -67.999  1.00  0.82           C  
ATOM   3816  CB  ASP A 516     -16.543 -34.994 -69.760  1.00  0.80           C  
ATOM   3817  O   ASP A 516     -16.138 -32.275 -68.701  1.00  0.79           O  
ATOM   3818  CG  ASP A 516     -15.185 -35.523 -69.334  1.00  0.76           C  
ATOM   3819  OD1 ASP A 516     -14.334 -34.726 -68.885  1.00  0.78           O  
ATOM   3820  OD2 ASP A 516     -14.963 -36.748 -69.452  1.00  0.82           O  
ATOM   3821  N   GLU A 517     -16.270 -33.268 -66.779  1.00  0.79           N  
ATOM   3822  CA  GLU A 517     -15.546 -32.209 -66.082  1.00  0.80           C  
ATOM   3823  C   GLU A 517     -14.087 -32.154 -66.526  1.00  0.80           C  
ATOM   3824  CB  GLU A 517     -15.628 -32.409 -64.567  1.00  0.76           C  
ATOM   3825  O   GLU A 517     -13.473 -31.085 -66.525  1.00  0.79           O  
ATOM   3826  CG  GLU A 517     -17.027 -32.224 -63.997  1.00  0.69           C  
ATOM   3827  CD  GLU A 517     -17.138 -31.039 -63.050  1.00  0.68           C  
ATOM   3828  OE1 GLU A 517     -16.103 -30.610 -62.492  1.00  0.69           O  
ATOM   3829  OE2 GLU A 517     -18.269 -30.537 -62.865  1.00  0.64           O  
ATOM   3830  N   GLY A 518     -13.598 -33.322 -66.847  1.00  0.81           N  
ATOM   3831  CA  GLY A 518     -12.198 -33.345 -67.237  1.00  0.84           C  
ATOM   3832  C   GLY A 518     -11.943 -32.692 -68.583  1.00  0.83           C  
ATOM   3833  O   GLY A 518     -10.965 -31.960 -68.749  1.00  0.83           O  
ATOM   3834  N   THR A 519     -12.967 -32.800 -69.480  1.00  0.86           N  
ATOM   3835  CA  THR A 519     -12.735 -32.358 -70.851  1.00  0.88           C  
ATOM   3836  C   THR A 519     -13.598 -31.143 -71.181  1.00  0.85           C  
ATOM   3837  CB  THR A 519     -13.026 -33.486 -71.858  1.00  0.85           C  
ATOM   3838  O   THR A 519     -13.315 -30.415 -72.134  1.00  0.83           O  
ATOM   3839  CG2 THR A 519     -12.190 -34.725 -71.553  1.00  0.80           C  
ATOM   3840  OG1 THR A 519     -14.415 -33.832 -71.792  1.00  0.85           O  
ATOM   3841  N   GLY A 520     -14.601 -30.935 -70.332  1.00  0.84           N  
ATOM   3842  CA  GLY A 520     -15.587 -29.913 -70.645  1.00  0.86           C  
ATOM   3843  C   GLY A 520     -16.534 -30.319 -71.758  1.00  0.86           C  
ATOM   3844  O   GLY A 520     -17.353 -29.514 -72.207  1.00  0.85           O  
ATOM   3845  N   ILE A 521     -16.501 -31.556 -72.305  1.00  0.89           N  
ATOM   3846  CA  ILE A 521     -17.404 -32.068 -73.330  1.00  0.91           C  
ATOM   3847  C   ILE A 521     -18.780 -32.330 -72.721  1.00  0.90           C  
ATOM   3848  CB  ILE A 521     -16.851 -33.357 -73.978  1.00  0.88           C  
ATOM   3849  O   ILE A 521     -18.888 -32.926 -71.647  1.00  0.88           O  
ATOM   3850  CG1 ILE A 521     -15.589 -33.046 -74.791  1.00  0.84           C  
ATOM   3851  CG2 ILE A 521     -17.917 -34.020 -74.855  1.00  0.84           C  
ATOM   3852  CD1 ILE A 521     -14.916 -34.277 -75.383  1.00  0.81           C  
ATOM   3853  N   ILE A 522     -19.782 -31.777 -73.359  1.00  0.88           N  
ATOM   3854  CA  ILE A 522     -21.180 -31.992 -73.004  1.00  0.90           C  
ATOM   3855  C   ILE A 522     -21.808 -32.999 -73.966  1.00  0.89           C  
ATOM   3856  CB  ILE A 522     -21.977 -30.669 -73.017  1.00  0.86           C  
ATOM   3857  O   ILE A 522     -21.796 -32.795 -75.182  1.00  0.89           O  
ATOM   3858  CG1 ILE A 522     -21.340 -29.652 -72.063  1.00  0.80           C  
ATOM   3859  CG2 ILE A 522     -23.444 -30.918 -72.653  1.00  0.81           C  
ATOM   3860  CD1 ILE A 522     -21.967 -28.266 -72.128  1.00  0.77           C  
ATOM   3861  N   THR A 523     -22.236 -34.130 -73.443  1.00  0.89           N  
ATOM   3862  CA  THR A 523     -23.113 -35.066 -74.137  1.00  0.91           C  
ATOM   3863  C   THR A 523     -24.576 -34.785 -73.806  1.00  0.89           C  
ATOM   3864  CB  THR A 523     -22.773 -36.524 -73.774  1.00  0.87           C  
ATOM   3865  O   THR A 523     -24.945 -34.689 -72.634  1.00  0.87           O  
ATOM   3866  CG2 THR A 523     -23.604 -37.504 -74.596  1.00  0.75           C  
ATOM   3867  OG1 THR A 523     -21.384 -36.762 -74.029  1.00  0.78           O  
ATOM   3868  N   GLN A 524     -25.291 -34.555 -74.832  1.00  0.93           N  
ATOM   3869  CA  GLN A 524     -26.729 -34.345 -74.697  1.00  0.94           C  
ATOM   3870  C   GLN A 524     -27.513 -35.379 -75.500  1.00  0.92           C  
ATOM   3871  CB  GLN A 524     -27.110 -32.933 -75.144  1.00  0.91           C  
ATOM   3872  O   GLN A 524     -27.052 -35.839 -76.547  1.00  0.91           O  
ATOM   3873  CG  GLN A 524     -26.373 -31.831 -74.396  1.00  0.86           C  
ATOM   3874  CD  GLN A 524     -26.923 -30.449 -74.695  1.00  0.84           C  
ATOM   3875  NE2 GLN A 524     -26.074 -29.575 -75.224  1.00  0.89           N  
ATOM   3876  OE1 GLN A 524     -28.101 -30.170 -74.452  1.00  0.87           O  
ATOM   3877  N   TRP A 525     -28.680 -35.812 -74.964  1.00  0.89           N  
ATOM   3878  CA  TRP A 525     -29.494 -36.815 -75.644  1.00  0.92           C  
ATOM   3879  C   TRP A 525     -30.980 -36.508 -75.487  1.00  0.89           C  
ATOM   3880  CB  TRP A 525     -29.189 -38.214 -75.101  1.00  0.87           C  
ATOM   3881  O   TRP A 525     -31.374 -35.762 -74.587  1.00  0.85           O  
ATOM   3882  CG  TRP A 525     -29.472 -38.374 -73.637  1.00  0.76           C  
ATOM   3883  CD1 TRP A 525     -30.632 -38.819 -73.066  1.00  0.70           C  
ATOM   3884  CD2 TRP A 525     -28.579 -38.085 -72.558  1.00  0.73           C  
ATOM   3885  CE2 TRP A 525     -29.264 -38.380 -71.358  1.00  0.76           C  
ATOM   3886  CE3 TRP A 525     -27.264 -37.607 -72.488  1.00  0.68           C  
ATOM   3887  NE1 TRP A 525     -30.513 -38.825 -71.696  1.00  0.74           N  
ATOM   3888  CH2 TRP A 525     -27.389 -37.741 -70.062  1.00  0.72           C  
ATOM   3889  CZ2 TRP A 525     -28.676 -38.211 -70.102  1.00  0.73           C  
ATOM   3890  CZ3 TRP A 525     -26.681 -37.439 -71.237  1.00  0.72           C  
ATOM   3891  N   GLY A 526     -31.733 -37.023 -76.369  1.00  0.91           N  
ATOM   3892  CA  GLY A 526     -33.178 -36.882 -76.290  1.00  0.91           C  
ATOM   3893  C   GLY A 526     -33.921 -37.809 -77.234  1.00  0.89           C  
ATOM   3894  O   GLY A 526     -33.301 -38.549 -78.001  1.00  0.86           O  
ATOM   3895  N   TYR A 527     -35.192 -37.810 -77.077  1.00  0.87           N  
ATOM   3896  CA  TYR A 527     -36.116 -38.565 -77.917  1.00  0.88           C  
ATOM   3897  C   TYR A 527     -37.152 -37.645 -78.552  1.00  0.86           C  
ATOM   3898  CB  TYR A 527     -36.817 -39.655 -77.101  1.00  0.85           C  
ATOM   3899  O   TYR A 527     -37.694 -36.759 -77.888  1.00  0.83           O  
ATOM   3900  CG  TYR A 527     -37.871 -40.409 -77.874  1.00  0.79           C  
ATOM   3901  CD1 TYR A 527     -37.516 -41.320 -78.867  1.00  0.75           C  
ATOM   3902  CD2 TYR A 527     -39.223 -40.213 -77.614  1.00  0.77           C  
ATOM   3903  CE1 TYR A 527     -38.484 -42.016 -79.583  1.00  0.78           C  
ATOM   3904  CE2 TYR A 527     -40.199 -40.904 -78.324  1.00  0.78           C  
ATOM   3905  OH  TYR A 527     -40.783 -42.488 -80.011  1.00  0.66           O  
ATOM   3906  CZ  TYR A 527     -39.820 -41.802 -79.305  1.00  0.79           C  
ATOM   3907  N   ILE A 528     -37.378 -37.732 -79.729  1.00  0.86           N  
ATOM   3908  CA  ILE A 528     -38.380 -36.985 -80.481  1.00  0.86           C  
ATOM   3909  C   ILE A 528     -39.441 -37.942 -81.020  1.00  0.84           C  
ATOM   3910  CB  ILE A 528     -37.739 -36.188 -81.640  1.00  0.83           C  
ATOM   3911  O   ILE A 528     -39.122 -38.887 -81.745  1.00  0.79           O  
ATOM   3912  CG1 ILE A 528     -36.652 -35.249 -81.105  1.00  0.73           C  
ATOM   3913  CG2 ILE A 528     -38.805 -35.407 -82.413  1.00  0.72           C  
ATOM   3914  CD1 ILE A 528     -35.677 -34.762 -82.168  1.00  0.72           C  
ATOM   3915  N   GLN A 529     -40.649 -37.706 -80.551  1.00  0.78           N  
ATOM   3916  CA  GLN A 529     -41.842 -38.326 -81.118  1.00  0.78           C  
ATOM   3917  C   GLN A 529     -42.475 -37.430 -82.180  1.00  0.75           C  
ATOM   3918  CB  GLN A 529     -42.860 -38.638 -80.020  1.00  0.73           C  
ATOM   3919  O   GLN A 529     -43.188 -36.480 -81.852  1.00  0.69           O  
ATOM   3920  CG  GLN A 529     -43.878 -39.702 -80.410  1.00  0.67           C  
ATOM   3921  CD  GLN A 529     -44.778 -40.103 -79.256  1.00  0.66           C  
ATOM   3922  NE2 GLN A 529     -45.702 -41.022 -79.517  1.00  0.57           N  
ATOM   3923  OE1 GLN A 529     -44.643 -39.592 -78.140  1.00  0.67           O  
ATOM   3924  N   SER A 530     -41.944 -37.106 -83.170  1.00  0.72           N  
ATOM   3925  CA  SER A 530     -42.669 -36.254 -84.106  1.00  0.72           C  
ATOM   3926  C   SER A 530     -42.587 -36.799 -85.528  1.00  0.71           C  
ATOM   3927  CB  SER A 530     -42.121 -34.827 -84.067  1.00  0.65           C  
ATOM   3928  O   SER A 530     -41.542 -37.302 -85.946  1.00  0.65           O  
ATOM   3929  OG  SER A 530     -42.905 -33.964 -84.873  1.00  0.60           O  
ATOM   3930  N   THR A 531     -43.754 -36.749 -86.173  1.00  0.68           N  
ATOM   3931  CA  THR A 531     -43.968 -36.935 -87.604  1.00  0.67           C  
ATOM   3932  C   THR A 531     -44.024 -35.590 -88.322  1.00  0.67           C  
ATOM   3933  CB  THR A 531     -45.264 -37.721 -87.878  1.00  0.63           C  
ATOM   3934  O   THR A 531     -44.711 -34.670 -87.875  1.00  0.63           O  
ATOM   3935  CG2 THR A 531     -45.177 -39.137 -87.320  1.00  0.57           C  
ATOM   3936  OG1 THR A 531     -46.366 -37.043 -87.261  1.00  0.62           O  
ATOM   3937  N   GLY A 532     -43.092 -35.226 -89.192  1.00  0.69           N  
ATOM   3938  CA  GLY A 532     -43.032 -34.044 -90.036  1.00  0.69           C  
ATOM   3939  C   GLY A 532     -41.676 -33.844 -90.687  1.00  0.69           C  
ATOM   3940  O   GLY A 532     -40.697 -34.487 -90.303  1.00  0.66           O  
ATOM   3941  N   ASN A 533     -41.672 -33.044 -91.870  1.00  0.73           N  
ATOM   3942  CA  ASN A 533     -40.466 -32.540 -92.518  1.00  0.74           C  
ATOM   3943  C   ASN A 533     -39.875 -31.355 -91.759  1.00  0.74           C  
ATOM   3944  CB  ASN A 533     -40.759 -32.149 -93.968  1.00  0.69           C  
ATOM   3945  O   ASN A 533     -40.612 -30.508 -91.251  1.00  0.70           O  
ATOM   3946  CG  ASN A 533     -41.231 -33.321 -94.805  1.00  0.66           C  
ATOM   3947  ND2 ASN A 533     -41.961 -33.030 -95.875  1.00  0.63           N  
ATOM   3948  OD1 ASN A 533     -40.943 -34.479 -94.492  1.00  0.65           O  
ATOM   3949  N   ASP A 534     -38.585 -31.467 -91.416  1.00  0.78           N  
ATOM   3950  CA  ASP A 534     -37.692 -30.415 -90.940  1.00  0.80           C  
ATOM   3951  C   ASP A 534     -37.990 -30.057 -89.486  1.00  0.80           C  
ATOM   3952  CB  ASP A 534     -37.809 -29.172 -91.824  1.00  0.75           C  
ATOM   3953  O   ASP A 534     -38.549 -28.995 -89.206  1.00  0.76           O  
ATOM   3954  CG  ASP A 534     -37.413 -29.429 -93.267  1.00  0.70           C  
ATOM   3955  OD1 ASP A 534     -36.632 -30.371 -93.526  1.00  0.70           O  
ATOM   3956  OD2 ASP A 534     -37.883 -28.683 -94.152  1.00  0.77           O  
ATOM   3957  N   ILE A 535     -37.829 -30.930 -88.680  1.00  0.84           N  
ATOM   3958  CA  ILE A 535     -38.045 -30.735 -87.251  1.00  0.86           C  
ATOM   3959  C   ILE A 535     -36.804 -30.106 -86.622  1.00  0.87           C  
ATOM   3960  CB  ILE A 535     -38.389 -32.065 -86.544  1.00  0.84           C  
ATOM   3961  O   ILE A 535     -35.698 -30.636 -86.753  1.00  0.87           O  
ATOM   3962  CG1 ILE A 535     -39.640 -32.694 -87.170  1.00  0.81           C  
ATOM   3963  CG2 ILE A 535     -38.580 -31.845 -85.041  1.00  0.80           C  
ATOM   3964  CD1 ILE A 535     -39.915 -34.117 -86.704  1.00  0.77           C  
ATOM   3965  N   HIS A 536     -36.980 -28.998 -85.919  1.00  0.87           N  
ATOM   3966  CA  HIS A 536     -35.937 -28.380 -85.107  1.00  0.90           C  
ATOM   3967  C   HIS A 536     -35.934 -28.945 -83.691  1.00  0.88           C  
ATOM   3968  CB  HIS A 536     -36.119 -26.862 -85.067  1.00  0.87           C  
ATOM   3969  O   HIS A 536     -36.972 -28.968 -83.025  1.00  0.86           O  
ATOM   3970  CG  HIS A 536     -34.999 -26.142 -84.386  1.00  0.83           C  
ATOM   3971  CD2 HIS A 536     -34.906 -25.617 -83.142  1.00  0.81           C  
ATOM   3972  ND1 HIS A 536     -33.792 -25.890 -85.003  1.00  0.79           N  
ATOM   3973  CE1 HIS A 536     -33.003 -25.240 -84.164  1.00  0.84           C  
ATOM   3974  NE2 HIS A 536     -33.655 -25.062 -83.027  1.00  0.88           N  
ATOM   3975  N   VAL A 537     -34.807 -29.354 -83.247  1.00  0.91           N  
ATOM   3976  CA  VAL A 537     -34.613 -29.843 -81.885  1.00  0.92           C  
ATOM   3977  C   VAL A 537     -33.713 -28.880 -81.114  1.00  0.92           C  
ATOM   3978  CB  VAL A 537     -34.008 -31.264 -81.873  1.00  0.91           C  
ATOM   3979  O   VAL A 537     -32.552 -28.679 -81.478  1.00  0.92           O  
ATOM   3980  CG1 VAL A 537     -33.836 -31.766 -80.441  1.00  0.85           C  
ATOM   3981  CG2 VAL A 537     -34.884 -32.223 -82.677  1.00  0.85           C  
ATOM   3982  N   ASN A 538     -34.219 -28.321 -79.992  1.00  0.91           N  
ATOM   3983  CA  ASN A 538     -33.403 -27.551 -79.059  1.00  0.93           C  
ATOM   3984  C   ASN A 538     -32.650 -28.460 -78.091  1.00  0.92           C  
ATOM   3985  CB  ASN A 538     -34.268 -26.553 -78.287  1.00  0.90           C  
ATOM   3986  O   ASN A 538     -33.229 -29.393 -77.532  1.00  0.91           O  
ATOM   3987  CG  ASN A 538     -34.862 -25.482 -79.180  1.00  0.85           C  
ATOM   3988  ND2 ASN A 538     -36.166 -25.263 -79.057  1.00  0.88           N  
ATOM   3989  OD1 ASN A 538     -34.155 -24.857 -79.975  1.00  0.84           O  
ATOM   3990  N   PHE A 539     -31.388 -28.257 -77.889  1.00  0.91           N  
ATOM   3991  CA  PHE A 539     -30.589 -28.973 -76.901  1.00  0.92           C  
ATOM   3992  C   PHE A 539     -31.061 -28.652 -75.488  1.00  0.88           C  
ATOM   3993  CB  PHE A 539     -29.105 -28.624 -77.051  1.00  0.91           C  
ATOM   3994  O   PHE A 539     -31.398 -27.506 -75.186  1.00  0.82           O  
ATOM   3995  CG  PHE A 539     -28.496 -29.105 -78.341  1.00  0.89           C  
ATOM   3996  CD1 PHE A 539     -28.688 -30.412 -78.771  1.00  0.84           C  
ATOM   3997  CD2 PHE A 539     -27.730 -28.249 -79.122  1.00  0.85           C  
ATOM   3998  CE1 PHE A 539     -28.125 -30.860 -79.964  1.00  0.90           C  
ATOM   3999  CE2 PHE A 539     -27.165 -28.690 -80.315  1.00  0.90           C  
ATOM   4000  CZ  PHE A 539     -27.363 -29.996 -80.734  1.00  0.90           C  
ATOM   4001  N   PRO A 540     -31.097 -29.628 -74.526  1.00  0.90           N  
ATOM   4002  CA  PRO A 540     -31.412 -29.326 -73.128  1.00  0.90           C  
ATOM   4003  C   PRO A 540     -30.483 -28.273 -72.528  1.00  0.88           C  
ATOM   4004  CB  PRO A 540     -31.233 -30.675 -72.427  1.00  0.88           C  
ATOM   4005  O   PRO A 540     -30.858 -27.585 -71.575  1.00  0.85           O  
ATOM   4006  CG  PRO A 540     -31.510 -31.695 -73.485  1.00  0.85           C  
ATOM   4007  CD  PRO A 540     -30.989 -31.177 -74.795  1.00  0.85           C  
ATOM   4008  N   ARG A 541     -29.291 -28.146 -73.043  1.00  0.88           N  
ATOM   4009  CA  ARG A 541     -28.295 -27.137 -72.699  1.00  0.90           C  
ATOM   4010  C   ARG A 541     -27.584 -26.621 -73.946  1.00  0.90           C  
ATOM   4011  CB  ARG A 541     -27.274 -27.704 -71.710  1.00  0.86           C  
ATOM   4012  O   ARG A 541     -27.045 -27.406 -74.728  1.00  0.89           O  
ATOM   4013  CG  ARG A 541     -26.312 -26.666 -71.155  1.00  0.77           C  
ATOM   4014  CD  ARG A 541     -25.439 -27.241 -70.048  1.00  0.76           C  
ATOM   4015  NE  ARG A 541     -24.599 -26.215 -69.437  1.00  0.74           N  
ATOM   4016  NH1 ARG A 541     -24.076 -27.465 -67.566  1.00  0.65           N  
ATOM   4017  NH2 ARG A 541     -23.230 -25.348 -67.809  1.00  0.61           N  
ATOM   4018  CZ  ARG A 541     -23.970 -26.345 -68.272  1.00  0.75           C  
ATOM   4019  N   THR A 542     -27.500 -25.308 -74.066  1.00  0.88           N  
ATOM   4020  CA  THR A 542     -26.716 -24.692 -75.131  1.00  0.91           C  
ATOM   4021  C   THR A 542     -25.234 -25.012 -74.965  1.00  0.89           C  
ATOM   4022  CB  THR A 542     -26.915 -23.165 -75.159  1.00  0.86           C  
ATOM   4023  O   THR A 542     -24.681 -24.869 -73.873  1.00  0.87           O  
ATOM   4024  CG2 THR A 542     -26.156 -22.533 -76.321  1.00  0.74           C  
ATOM   4025  OG1 THR A 542     -28.311 -22.873 -75.299  1.00  0.78           O  
ATOM   4026  N   PHE A 543     -24.546 -25.427 -76.087  1.00  0.87           N  
ATOM   4027  CA  PHE A 543     -23.096 -25.580 -76.091  1.00  0.90           C  
ATOM   4028  C   PHE A 543     -22.409 -24.220 -76.043  1.00  0.86           C  
ATOM   4029  CB  PHE A 543     -22.639 -26.355 -77.330  1.00  0.87           C  
ATOM   4030  O   PHE A 543     -22.864 -23.266 -76.677  1.00  0.83           O  
ATOM   4031  CG  PHE A 543     -23.069 -27.797 -77.336  1.00  0.86           C  
ATOM   4032  CD1 PHE A 543     -22.504 -28.709 -76.453  1.00  0.81           C  
ATOM   4033  CD2 PHE A 543     -24.038 -28.242 -78.226  1.00  0.83           C  
ATOM   4034  CE1 PHE A 543     -22.899 -30.045 -76.456  1.00  0.88           C  
ATOM   4035  CE2 PHE A 543     -24.439 -29.575 -78.235  1.00  0.88           C  
ATOM   4036  CZ  PHE A 543     -23.867 -30.475 -77.350  1.00  0.89           C  
ATOM   4037  N   SER A 544     -21.351 -24.071 -75.365  1.00  0.89           N  
ATOM   4038  CA  SER A 544     -20.642 -22.804 -75.223  1.00  0.90           C  
ATOM   4039  C   SER A 544     -19.882 -22.450 -76.498  1.00  0.90           C  
ATOM   4040  CB  SER A 544     -19.672 -22.861 -74.042  1.00  0.86           C  
ATOM   4041  O   SER A 544     -19.642 -21.274 -76.777  1.00  0.88           O  
ATOM   4042  OG  SER A 544     -18.773 -23.948 -74.181  1.00  0.73           O  
ATOM   4043  N   SER A 545     -19.409 -23.467 -77.289  1.00  0.91           N  
ATOM   4044  CA  SER A 545     -18.582 -23.140 -78.446  1.00  0.92           C  
ATOM   4045  C   SER A 545     -19.076 -23.857 -79.698  1.00  0.90           C  
ATOM   4046  CB  SER A 545     -17.121 -23.504 -78.182  1.00  0.90           C  
ATOM   4047  O   SER A 545     -19.301 -23.226 -80.733  1.00  0.88           O  
ATOM   4048  OG  SER A 545     -16.987 -24.892 -77.926  1.00  0.81           O  
ATOM   4049  N   ALA A 546     -19.233 -25.237 -79.658  1.00  0.90           N  
ATOM   4050  CA  ALA A 546     -19.620 -26.014 -80.833  1.00  0.92           C  
ATOM   4051  C   ALA A 546     -20.378 -27.275 -80.431  1.00  0.92           C  
ATOM   4052  CB  ALA A 546     -18.389 -26.377 -81.659  1.00  0.88           C  
ATOM   4053  O   ALA A 546     -20.124 -27.848 -79.368  1.00  0.91           O  
ATOM   4054  N   CYS A 547     -21.299 -27.732 -81.286  1.00  0.86           N  
ATOM   4055  CA  CYS A 547     -21.771 -29.109 -81.385  1.00  0.92           C  
ATOM   4056  C   CYS A 547     -20.921 -29.907 -82.367  1.00  0.86           C  
ATOM   4057  CB  CYS A 547     -23.236 -29.144 -81.820  1.00  0.82           C  
ATOM   4058  O   CYS A 547     -20.867 -29.584 -83.554  1.00  0.80           O  
ATOM   4059  SG  CYS A 547     -23.935 -30.808 -81.890  1.00  0.75           S  
ATOM   4060  N   TYR A 548     -20.121 -30.884 -81.956  1.00  0.90           N  
ATOM   4061  CA  TYR A 548     -19.181 -31.637 -82.779  1.00  0.92           C  
ATOM   4062  C   TYR A 548     -19.905 -32.683 -83.617  1.00  0.89           C  
ATOM   4063  CB  TYR A 548     -18.121 -32.312 -81.903  1.00  0.90           C  
ATOM   4064  O   TYR A 548     -19.545 -32.920 -84.773  1.00  0.86           O  
ATOM   4065  CG  TYR A 548     -17.277 -31.341 -81.114  1.00  0.85           C  
ATOM   4066  CD1 TYR A 548     -16.762 -30.192 -81.710  1.00  0.80           C  
ATOM   4067  CD2 TYR A 548     -16.991 -31.571 -79.773  1.00  0.81           C  
ATOM   4068  CE1 TYR A 548     -15.981 -29.295 -80.988  1.00  0.85           C  
ATOM   4069  CE2 TYR A 548     -16.212 -30.681 -79.041  1.00  0.85           C  
ATOM   4070  OH  TYR A 548     -14.941 -28.663 -78.936  1.00  0.73           O  
ATOM   4071  CZ  TYR A 548     -15.713 -29.547 -79.656  1.00  0.85           C  
ATOM   4072  N   CYS A 549     -20.799 -33.355 -83.067  1.00  0.91           N  
ATOM   4073  CA  CYS A 549     -21.534 -34.409 -83.757  1.00  0.92           C  
ATOM   4074  C   CYS A 549     -22.937 -34.563 -83.182  1.00  0.92           C  
ATOM   4075  CB  CYS A 549     -20.784 -35.738 -83.658  1.00  0.88           C  
ATOM   4076  O   CYS A 549     -23.142 -34.388 -81.980  1.00  0.91           O  
ATOM   4077  SG  CYS A 549     -21.619 -37.108 -84.487  1.00  0.73           S  
ATOM   4078  N   VAL A 550     -23.871 -34.836 -84.026  1.00  0.90           N  
ATOM   4079  CA  VAL A 550     -25.197 -35.349 -83.699  1.00  0.92           C  
ATOM   4080  C   VAL A 550     -25.386 -36.729 -84.324  1.00  0.87           C  
ATOM   4081  CB  VAL A 550     -26.311 -34.391 -84.176  1.00  0.88           C  
ATOM   4082  O   VAL A 550     -25.218 -36.897 -85.535  1.00  0.81           O  
ATOM   4083  CG1 VAL A 550     -27.688 -34.937 -83.806  1.00  0.77           C  
ATOM   4084  CG2 VAL A 550     -26.107 -32.999 -83.581  1.00  0.77           C  
ATOM   4085  N   THR A 551     -25.513 -37.723 -83.490  1.00  0.88           N  
ATOM   4086  CA  THR A 551     -25.896 -39.062 -83.924  1.00  0.88           C  
ATOM   4087  C   THR A 551     -27.401 -39.268 -83.777  1.00  0.87           C  
ATOM   4088  CB  THR A 551     -25.146 -40.144 -83.125  1.00  0.86           C  
ATOM   4089  O   THR A 551     -27.980 -38.937 -82.740  1.00  0.85           O  
ATOM   4090  CG2 THR A 551     -23.664 -40.164 -83.484  1.00  0.76           C  
ATOM   4091  OG1 THR A 551     -25.284 -39.876 -81.724  1.00  0.78           O  
ATOM   4092  N   LEU A 552     -28.090 -39.732 -84.730  1.00  0.85           N  
ATOM   4093  CA  LEU A 552     -29.516 -40.036 -84.769  1.00  0.86           C  
ATOM   4094  C   LEU A 552     -29.752 -41.542 -84.763  1.00  0.83           C  
ATOM   4095  CB  LEU A 552     -30.164 -39.411 -86.008  1.00  0.83           C  
ATOM   4096  O   LEU A 552     -29.132 -42.275 -85.537  1.00  0.78           O  
ATOM   4097  CG  LEU A 552     -30.012 -37.897 -86.162  1.00  0.79           C  
ATOM   4098  CD1 LEU A 552     -30.595 -37.439 -87.495  1.00  0.75           C  
ATOM   4099  CD2 LEU A 552     -30.683 -37.171 -85.001  1.00  0.77           C  
ATOM   4100  N   GLY A 553     -30.471 -42.075 -83.777  1.00  0.78           N  
ATOM   4101  CA  GLY A 553     -30.971 -43.439 -83.729  1.00  0.78           C  
ATOM   4102  C   GLY A 553     -32.450 -43.544 -84.050  1.00  0.77           C  
ATOM   4103  O   GLY A 553     -33.295 -43.131 -83.254  1.00  0.73           O  
ATOM   4104  N   GLN A 554     -32.717 -44.013 -85.172  1.00  0.77           N  
ATOM   4105  CA  GLN A 554     -34.082 -44.175 -85.663  1.00  0.77           C  
ATOM   4106  C   GLN A 554     -34.751 -45.394 -85.036  1.00  0.76           C  
ATOM   4107  CB  GLN A 554     -34.094 -44.295 -87.188  1.00  0.74           C  
ATOM   4108  O   GLN A 554     -34.133 -46.455 -84.916  1.00  0.72           O  
ATOM   4109  CG  GLN A 554     -35.479 -44.157 -87.804  1.00  0.68           C  
ATOM   4110  CD  GLN A 554     -35.443 -44.084 -89.319  1.00  0.66           C  
ATOM   4111  NE2 GLN A 554     -36.613 -43.956 -89.935  1.00  0.55           N  
ATOM   4112  OE1 GLN A 554     -34.371 -44.141 -89.931  1.00  0.63           O  
ATOM   4113  N   ILE A 555     -36.098 -45.225 -84.570  1.00  0.73           N  
ATOM   4114  CA  ILE A 555     -36.950 -46.334 -84.155  1.00  0.72           C  
ATOM   4115  C   ILE A 555     -37.916 -46.692 -85.282  1.00  0.71           C  
ATOM   4116  CB  ILE A 555     -37.733 -45.994 -82.867  1.00  0.70           C  
ATOM   4117  O   ILE A 555     -38.699 -45.850 -85.729  1.00  0.66           O  
ATOM   4118  CG1 ILE A 555     -36.768 -45.584 -81.748  1.00  0.67           C  
ATOM   4119  CG2 ILE A 555     -38.601 -47.179 -82.434  1.00  0.65           C  
ATOM   4120  CD1 ILE A 555     -37.458 -45.081 -80.488  1.00  0.65           C  
ATOM   4121  N   PHE A 556     -37.905 -47.943 -85.704  1.00  0.68           N  
ATOM   4122  CA  PHE A 556     -38.793 -48.532 -86.700  1.00  0.68           C  
ATOM   4123  C   PHE A 556     -39.921 -49.306 -86.029  1.00  0.67           C  
ATOM   4124  CB  PHE A 556     -38.010 -49.455 -87.640  1.00  0.64           C  
ATOM   4125  O   PHE A 556     -39.675 -50.142 -85.157  1.00  0.63           O  
ATOM   4126  CG  PHE A 556     -37.038 -48.730 -88.531  1.00  0.61           C  
ATOM   4127  CD1 PHE A 556     -37.465 -48.141 -89.715  1.00  0.57           C  
ATOM   4128  CD2 PHE A 556     -35.697 -48.638 -88.185  1.00  0.58           C  
ATOM   4129  CE1 PHE A 556     -36.568 -47.470 -90.542  1.00  0.54           C  
ATOM   4130  CE2 PHE A 556     -34.794 -47.968 -89.006  1.00  0.55           C  
ATOM   4131  CZ  PHE A 556     -35.231 -47.386 -90.185  1.00  0.53           C  
ATOM   4132  N   ASN A 557     -41.180 -48.971 -86.390  1.00  0.64           N  
ATOM   4133  CA  ASN A 557     -42.299 -49.808 -85.968  1.00  0.65           C  
ATOM   4134  C   ASN A 557     -42.582 -50.917 -86.977  1.00  0.64           C  
ATOM   4135  CB  ASN A 557     -43.552 -48.957 -85.749  1.00  0.61           C  
ATOM   4136  O   ASN A 557     -43.327 -51.853 -86.684  1.00  0.61           O  
ATOM   4137  CG  ASN A 557     -43.500 -48.162 -84.459  1.00  0.58           C  
ATOM   4138  ND2 ASN A 557     -44.412 -47.208 -84.313  1.00  0.57           N  
ATOM   4139  OD1 ASN A 557     -42.646 -48.403 -83.601  1.00  0.57           O  
ATOM   4140  N   SER A 558     -42.032 -50.938 -88.120  1.00  0.62           N  
ATOM   4141  CA  SER A 558     -42.323 -51.958 -89.122  1.00  0.61           C  
ATOM   4142  C   SER A 558     -41.187 -52.081 -90.132  1.00  0.61           C  
ATOM   4143  CB  SER A 558     -43.630 -51.638 -89.849  1.00  0.57           C  
ATOM   4144  O   SER A 558     -40.535 -51.089 -90.464  1.00  0.57           O  
ATOM   4145  OG  SER A 558     -43.465 -50.527 -90.714  1.00  0.58           O  
ATOM   4146  N   HIS A 559     -40.670 -53.422 -90.411  1.00  0.56           N  
ATOM   4147  CA  HIS A 559     -39.603 -53.939 -91.261  1.00  0.58           C  
ATOM   4148  C   HIS A 559     -39.760 -53.454 -92.698  1.00  0.56           C  
ATOM   4149  CB  HIS A 559     -39.582 -55.468 -91.222  1.00  0.50           C  
ATOM   4150  O   HIS A 559     -38.813 -53.516 -93.485  1.00  0.53           O  
ATOM   4151  CG  HIS A 559     -38.846 -56.029 -90.047  1.00  0.47           C  
ATOM   4152  CD2 HIS A 559     -37.850 -56.942 -89.975  1.00  0.42           C  
ATOM   4153  ND1 HIS A 559     -39.117 -55.650 -88.750  1.00  0.47           N  
ATOM   4154  CE1 HIS A 559     -38.315 -56.308 -87.929  1.00  0.42           C  
ATOM   4155  NE2 HIS A 559     -37.537 -57.099 -88.647  1.00  0.37           N  
ATOM   4156  N   ALA A 560     -40.920 -52.731 -92.948  1.00  0.54           N  
ATOM   4157  CA  ALA A 560     -41.247 -52.726 -94.371  1.00  0.54           C  
ATOM   4158  C   ALA A 560     -40.752 -51.448 -95.043  1.00  0.54           C  
ATOM   4159  CB  ALA A 560     -42.752 -52.880 -94.572  1.00  0.48           C  
ATOM   4160  O   ALA A 560     -40.646 -51.385 -96.270  1.00  0.51           O  
ATOM   4161  N   ASP A 561     -39.900 -50.456 -94.408  1.00  0.54           N  
ATOM   4162  CA  ASP A 561     -39.479 -49.235 -95.090  1.00  0.55           C  
ATOM   4163  C   ASP A 561     -38.010 -48.928 -94.809  1.00  0.55           C  
ATOM   4164  CB  ASP A 561     -40.354 -48.054 -94.664  1.00  0.50           C  
ATOM   4165  O   ASP A 561     -37.686 -48.265 -93.821  1.00  0.52           O  
ATOM   4166  CG  ASP A 561     -41.386 -47.672 -95.711  1.00  0.48           C  
ATOM   4167  OD1 ASP A 561     -41.211 -48.026 -96.897  1.00  0.49           O  
ATOM   4168  OD2 ASP A 561     -42.381 -47.009 -95.347  1.00  0.50           O  
ATOM   4169  N   GLN A 562     -36.948 -49.780 -95.336  1.00  0.56           N  
ATOM   4170  CA  GLN A 562     -35.491 -49.861 -95.310  1.00  0.55           C  
ATOM   4171  C   GLN A 562     -34.861 -48.686 -96.051  1.00  0.56           C  
ATOM   4172  CB  GLN A 562     -35.015 -51.181 -95.918  1.00  0.50           C  
ATOM   4173  O   GLN A 562     -33.645 -48.488 -95.993  1.00  0.53           O  
ATOM   4174  CG  GLN A 562     -35.413 -52.409 -95.110  1.00  0.48           C  
ATOM   4175  CD  GLN A 562     -34.688 -53.665 -95.556  1.00  0.49           C  
ATOM   4176  NE2 GLN A 562     -34.942 -54.773 -94.867  1.00  0.37           N  
ATOM   4177  OE1 GLN A 562     -33.907 -53.641 -96.512  1.00  0.49           O  
ATOM   4178  N   GLY A 563     -35.697 -47.601 -96.580  1.00  0.57           N  
ATOM   4179  CA  GLY A 563     -35.006 -46.611 -97.391  1.00  0.56           C  
ATOM   4180  C   GLY A 563     -35.042 -45.218 -96.792  1.00  0.57           C  
ATOM   4181  O   GLY A 563     -34.490 -44.276 -97.364  1.00  0.54           O  
ATOM   4182  N   ARG A 564     -35.449 -45.052 -95.641  1.00  0.63           N  
ATOM   4183  CA  ARG A 564     -35.594 -43.668 -95.200  1.00  0.62           C  
ATOM   4184  C   ARG A 564     -35.012 -43.476 -93.803  1.00  0.62           C  
ATOM   4185  CB  ARG A 564     -37.066 -43.249 -95.217  1.00  0.58           C  
ATOM   4186  O   ARG A 564     -35.499 -44.064 -92.835  1.00  0.58           O  
ATOM   4187  CG  ARG A 564     -37.686 -43.235 -96.605  1.00  0.55           C  
ATOM   4188  CD  ARG A 564     -39.112 -42.702 -96.580  1.00  0.56           C  
ATOM   4189  NE  ARG A 564     -39.729 -42.752 -97.902  1.00  0.45           N  
ATOM   4190  NH1 ARG A 564     -41.540 -41.435 -97.334  1.00  0.34           N  
ATOM   4191  NH2 ARG A 564     -41.340 -42.261 -99.463  1.00  0.30           N  
ATOM   4192  CZ  ARG A 564     -40.868 -42.149 -98.230  1.00  0.51           C  
ATOM   4193  N   THR A 565     -33.686 -42.874 -93.759  1.00  0.68           N  
ATOM   4194  CA  THR A 565     -32.758 -42.631 -92.661  1.00  0.69           C  
ATOM   4195  C   THR A 565     -32.997 -41.256 -92.045  1.00  0.69           C  
ATOM   4196  CB  THR A 565     -31.295 -42.739 -93.130  1.00  0.64           C  
ATOM   4197  O   THR A 565     -33.182 -40.271 -92.764  1.00  0.66           O  
ATOM   4198  CG2 THR A 565     -30.846 -44.194 -93.201  1.00  0.56           C  
ATOM   4199  OG1 THR A 565     -31.172 -42.148 -94.430  1.00  0.60           O  
ATOM   4200  N   ALA A 566     -33.406 -41.118 -90.778  1.00  0.76           N  
ATOM   4201  CA  ALA A 566     -33.196 -39.843 -90.097  1.00  0.77           C  
ATOM   4202  C   ALA A 566     -31.846 -39.237 -90.471  1.00  0.78           C  
ATOM   4203  CB  ALA A 566     -33.293 -40.026 -88.584  1.00  0.74           C  
ATOM   4204  O   ALA A 566     -30.825 -39.928 -90.463  1.00  0.76           O  
ATOM   4205  N   ARG A 567     -31.815 -37.883 -91.096  1.00  0.81           N  
ATOM   4206  CA  ARG A 567     -30.582 -37.181 -91.438  1.00  0.83           C  
ATOM   4207  C   ARG A 567     -30.621 -35.736 -90.952  1.00  0.84           C  
ATOM   4208  CB  ARG A 567     -30.342 -37.220 -92.949  1.00  0.80           C  
ATOM   4209  O   ARG A 567     -31.688 -35.120 -90.907  1.00  0.83           O  
ATOM   4210  CG  ARG A 567     -31.438 -36.551 -93.764  1.00  0.76           C  
ATOM   4211  CD  ARG A 567     -31.189 -36.684 -95.260  1.00  0.75           C  
ATOM   4212  NE  ARG A 567     -32.218 -36.002 -96.040  1.00  0.68           N  
ATOM   4213  NH1 ARG A 567     -31.541 -36.865 -98.073  1.00  0.57           N  
ATOM   4214  NH2 ARG A 567     -33.332 -35.439 -97.968  1.00  0.53           N  
ATOM   4215  CZ  ARG A 567     -32.361 -36.103 -97.358  1.00  0.70           C  
ATOM   4216  N   LEU A 568     -29.493 -35.228 -90.570  1.00  0.77           N  
ATOM   4217  CA  LEU A 568     -29.358 -33.791 -90.358  1.00  0.83           C  
ATOM   4218  C   LEU A 568     -29.589 -33.025 -91.657  1.00  0.80           C  
ATOM   4219  CB  LEU A 568     -27.972 -33.459 -89.797  1.00  0.76           C  
ATOM   4220  O   LEU A 568     -29.088 -33.419 -92.713  1.00  0.78           O  
ATOM   4221  CG  LEU A 568     -27.666 -33.985 -88.394  1.00  0.70           C  
ATOM   4222  CD1 LEU A 568     -26.200 -33.745 -88.046  1.00  0.65           C  
ATOM   4223  CD2 LEU A 568     -28.579 -33.327 -87.365  1.00  0.69           C  
ATOM   4224  N   LEU A 569     -30.311 -31.901 -91.548  1.00  0.85           N  
ATOM   4225  CA  LEU A 569     -30.556 -31.026 -92.689  1.00  0.88           C  
ATOM   4226  C   LEU A 569     -29.408 -30.039 -92.873  1.00  0.87           C  
ATOM   4227  CB  LEU A 569     -31.873 -30.267 -92.510  1.00  0.84           C  
ATOM   4228  O   LEU A 569     -29.106 -29.635 -93.998  1.00  0.85           O  
ATOM   4229  CG  LEU A 569     -33.153 -31.101 -92.596  1.00  0.77           C  
ATOM   4230  CD1 LEU A 569     -34.374 -30.225 -92.340  1.00  0.72           C  
ATOM   4231  CD2 LEU A 569     -33.255 -31.785 -93.955  1.00  0.74           C  
ATOM   4232  N   ALA A 570     -28.801 -29.642 -91.765  1.00  0.85           N  
ATOM   4233  CA  ALA A 570     -27.667 -28.725 -91.677  1.00  0.89           C  
ATOM   4234  C   ALA A 570     -26.749 -29.097 -90.516  1.00  0.90           C  
ATOM   4235  CB  ALA A 570     -28.157 -27.287 -91.525  1.00  0.86           C  
ATOM   4236  O   ALA A 570     -27.151 -29.830 -89.610  1.00  0.89           O  
ATOM   4237  N   PRO A 571     -25.463 -28.715 -90.533  1.00  0.86           N  
ATOM   4238  CA  PRO A 571     -24.665 -28.844 -89.311  1.00  0.90           C  
ATOM   4239  C   PRO A 571     -25.375 -28.281 -88.081  1.00  0.90           C  
ATOM   4240  CB  PRO A 571     -23.402 -28.039 -89.627  1.00  0.86           C  
ATOM   4241  O   PRO A 571     -25.979 -27.207 -88.150  1.00  0.88           O  
ATOM   4242  CG  PRO A 571     -23.344 -27.990 -91.120  1.00  0.84           C  
ATOM   4243  CD  PRO A 571     -24.748 -27.925 -91.650  1.00  0.82           C  
ATOM   4244  N   ALA A 572     -25.353 -28.971 -86.959  1.00  0.86           N  
ATOM   4245  CA  ALA A 572     -26.006 -28.571 -85.715  1.00  0.90           C  
ATOM   4246  C   ALA A 572     -25.443 -27.249 -85.200  1.00  0.89           C  
ATOM   4247  CB  ALA A 572     -25.848 -29.660 -84.657  1.00  0.85           C  
ATOM   4248  O   ALA A 572     -24.231 -27.025 -85.241  1.00  0.87           O  
ATOM   4249  N   SER A 573     -26.260 -26.306 -84.738  1.00  0.90           N  
ATOM   4250  CA  SER A 573     -25.867 -25.087 -84.039  1.00  0.92           C  
ATOM   4251  C   SER A 573     -25.551 -25.367 -82.574  1.00  0.92           C  
ATOM   4252  CB  SER A 573     -26.970 -24.032 -84.138  1.00  0.89           C  
ATOM   4253  O   SER A 573     -25.755 -26.484 -82.092  1.00  0.91           O  
ATOM   4254  OG  SER A 573     -28.029 -24.325 -83.243  1.00  0.83           O  
ATOM   4255  N   VAL A 574     -25.164 -24.377 -81.761  1.00  0.88           N  
ATOM   4256  CA  VAL A 574     -24.890 -24.502 -80.333  1.00  0.92           C  
ATOM   4257  C   VAL A 574     -26.199 -24.699 -79.571  1.00  0.88           C  
ATOM   4258  CB  VAL A 574     -24.138 -23.267 -79.789  1.00  0.87           C  
ATOM   4259  O   VAL A 574     -26.197 -25.178 -78.435  1.00  0.85           O  
ATOM   4260  CG1 VAL A 574     -22.738 -23.177 -80.395  1.00  0.69           C  
ATOM   4261  CG2 VAL A 574     -24.929 -21.992 -80.073  1.00  0.69           C  
ATOM   4262  N   SER A 575     -27.360 -24.343 -80.226  1.00  0.93           N  
ATOM   4263  CA  SER A 575     -28.639 -24.293 -79.525  1.00  0.94           C  
ATOM   4264  C   SER A 575     -29.532 -25.465 -79.921  1.00  0.93           C  
ATOM   4265  CB  SER A 575     -29.358 -22.974 -79.813  1.00  0.91           C  
ATOM   4266  O   SER A 575     -30.501 -25.776 -79.226  1.00  0.91           O  
ATOM   4267  OG  SER A 575     -29.516 -22.782 -81.208  1.00  0.78           O  
ATOM   4268  N   GLY A 576     -29.156 -26.097 -81.074  1.00  0.92           N  
ATOM   4269  CA  GLY A 576     -30.001 -27.177 -81.560  1.00  0.94           C  
ATOM   4270  C   GLY A 576     -29.579 -27.697 -82.921  1.00  0.93           C  
ATOM   4271  O   GLY A 576     -28.527 -27.316 -83.439  1.00  0.91           O  
ATOM   4272  N   PHE A 577     -30.421 -28.592 -83.550  1.00  0.92           N  
ATOM   4273  CA  PHE A 577     -30.202 -29.129 -84.887  1.00  0.93           C  
ATOM   4274  C   PHE A 577     -31.528 -29.360 -85.602  1.00  0.90           C  
ATOM   4275  CB  PHE A 577     -29.408 -30.438 -84.819  1.00  0.91           C  
ATOM   4276  O   PHE A 577     -32.559 -29.564 -84.958  1.00  0.88           O  
ATOM   4277  CG  PHE A 577     -30.127 -31.547 -84.099  1.00  0.89           C  
ATOM   4278  CD1 PHE A 577     -30.066 -31.650 -82.715  1.00  0.85           C  
ATOM   4279  CD2 PHE A 577     -30.863 -32.487 -84.808  1.00  0.85           C  
ATOM   4280  CE1 PHE A 577     -30.730 -32.676 -82.046  1.00  0.88           C  
ATOM   4281  CE2 PHE A 577     -31.530 -33.515 -84.147  1.00  0.88           C  
ATOM   4282  CZ  PHE A 577     -31.461 -33.608 -82.766  1.00  0.88           C  
ATOM   4283  N   ASP A 578     -31.421 -29.212 -86.897  1.00  0.89           N  
ATOM   4284  CA  ASP A 578     -32.547 -29.539 -87.767  1.00  0.90           C  
ATOM   4285  C   ASP A 578     -32.385 -30.931 -88.375  1.00  0.87           C  
ATOM   4286  CB  ASP A 578     -32.690 -28.494 -88.876  1.00  0.87           C  
ATOM   4287  O   ASP A 578     -31.312 -31.275 -88.874  1.00  0.84           O  
ATOM   4288  CG  ASP A 578     -32.934 -27.094 -88.342  1.00  0.81           C  
ATOM   4289  OD1 ASP A 578     -33.717 -26.935 -87.380  1.00  0.81           O  
ATOM   4290  OD2 ASP A 578     -32.341 -26.140 -88.890  1.00  0.86           O  
ATOM   4291  N   PHE A 579     -33.390 -31.776 -88.347  1.00  0.87           N  
ATOM   4292  CA  PHE A 579     -33.294 -33.105 -88.938  1.00  0.87           C  
ATOM   4293  C   PHE A 579     -34.557 -33.442 -89.722  1.00  0.84           C  
ATOM   4294  CB  PHE A 579     -33.052 -34.161 -87.854  1.00  0.84           C  
ATOM   4295  O   PHE A 579     -35.615 -32.854 -89.487  1.00  0.78           O  
ATOM   4296  CG  PHE A 579     -34.285 -34.518 -87.069  1.00  0.79           C  
ATOM   4297  CD1 PHE A 579     -34.779 -33.659 -86.095  1.00  0.74           C  
ATOM   4298  CD2 PHE A 579     -34.950 -35.715 -87.305  1.00  0.75           C  
ATOM   4299  CE1 PHE A 579     -35.920 -33.987 -85.367  1.00  0.74           C  
ATOM   4300  CE2 PHE A 579     -36.091 -36.049 -86.581  1.00  0.73           C  
ATOM   4301  CZ  PHE A 579     -36.574 -35.185 -85.612  1.00  0.74           C  
ATOM   4302  N   TYR A 580     -34.417 -34.186 -90.601  1.00  0.83           N  
ATOM   4303  CA  TYR A 580     -35.488 -34.766 -91.403  1.00  0.84           C  
ATOM   4304  C   TYR A 580     -35.735 -36.219 -91.013  1.00  0.82           C  
ATOM   4305  CB  TYR A 580     -35.152 -34.676 -92.894  1.00  0.80           C  
ATOM   4306  O   TYR A 580     -34.796 -37.013 -90.926  1.00  0.77           O  
ATOM   4307  CG  TYR A 580     -36.192 -35.305 -93.790  1.00  0.75           C  
ATOM   4308  CD1 TYR A 580     -37.313 -34.587 -94.200  1.00  0.71           C  
ATOM   4309  CD2 TYR A 580     -36.056 -36.618 -94.227  1.00  0.72           C  
ATOM   4310  CE1 TYR A 580     -38.274 -35.163 -95.023  1.00  0.71           C  
ATOM   4311  CE2 TYR A 580     -37.011 -37.205 -95.051  1.00  0.70           C  
ATOM   4312  OH  TYR A 580     -39.064 -37.046 -96.259  1.00  0.62           O  
ATOM   4313  CZ  TYR A 580     -38.115 -36.470 -95.443  1.00  0.71           C  
ATOM   4314  N   ILE A 581     -37.023 -36.588 -90.739  1.00  0.77           N  
ATOM   4315  CA  ILE A 581     -37.488 -37.954 -90.524  1.00  0.77           C  
ATOM   4316  C   ILE A 581     -38.615 -38.276 -91.503  1.00  0.75           C  
ATOM   4317  CB  ILE A 581     -37.964 -38.167 -89.070  1.00  0.74           C  
ATOM   4318  O   ILE A 581     -39.582 -37.519 -91.616  1.00  0.70           O  
ATOM   4319  CG1 ILE A 581     -37.816 -39.640 -88.670  1.00  0.65           C  
ATOM   4320  CG2 ILE A 581     -39.411 -37.696 -88.901  1.00  0.65           C  
ATOM   4321  CD1 ILE A 581     -37.971 -39.895 -87.177  1.00  0.64           C  
ATOM   4322  N   GLY A 582     -38.519 -39.296 -92.141  1.00  0.72           N  
ATOM   4323  CA  GLY A 582     -39.485 -39.754 -93.127  1.00  0.71           C  
ATOM   4324  C   GLY A 582     -40.828 -40.119 -92.522  1.00  0.71           C  
ATOM   4325  O   GLY A 582     -40.916 -40.419 -91.329  1.00  0.66           O  
ATOM   4326  N   SER A 583     -42.185 -39.947 -93.190  1.00  0.67           N  
ATOM   4327  CA  SER A 583     -43.574 -39.842 -92.757  1.00  0.67           C  
ATOM   4328  C   SER A 583     -44.032 -41.115 -92.053  1.00  0.67           C  
ATOM   4329  CB  SER A 583     -44.487 -39.551 -93.948  1.00  0.62           C  
ATOM   4330  O   SER A 583     -45.124 -41.157 -91.483  1.00  0.63           O  
ATOM   4331  OG  SER A 583     -44.350 -40.552 -94.943  1.00  0.60           O  
ATOM   4332  N   SER A 584     -43.331 -42.291 -92.055  1.00  0.63           N  
ATOM   4333  CA  SER A 584     -43.807 -43.542 -91.474  1.00  0.63           C  
ATOM   4334  C   SER A 584     -43.131 -43.824 -90.137  1.00  0.64           C  
ATOM   4335  CB  SER A 584     -43.561 -44.707 -92.435  1.00  0.59           C  
ATOM   4336  O   SER A 584     -43.373 -44.863 -89.520  1.00  0.60           O  
ATOM   4337  OG  SER A 584     -42.262 -44.629 -92.997  1.00  0.57           O  
ATOM   4338  N   GLU A 585     -42.419 -43.031 -89.517  1.00  0.63           N  
ATOM   4339  CA  GLU A 585     -41.592 -43.293 -88.343  1.00  0.63           C  
ATOM   4340  C   GLU A 585     -42.193 -42.658 -87.092  1.00  0.63           C  
ATOM   4341  CB  GLU A 585     -40.168 -42.776 -88.562  1.00  0.59           C  
ATOM   4342  O   GLU A 585     -42.846 -41.616 -87.170  1.00  0.60           O  
ATOM   4343  CG  GLU A 585     -39.444 -43.441 -89.724  1.00  0.56           C  
ATOM   4344  CD  GLU A 585     -38.076 -42.840 -90.002  1.00  0.57           C  
ATOM   4345  OE1 GLU A 585     -37.670 -41.896 -89.286  1.00  0.57           O  
ATOM   4346  OE2 GLU A 585     -37.404 -43.315 -90.945  1.00  0.50           O  
ATOM   4347  N   THR A 586     -42.067 -43.444 -85.826  1.00  0.69           N  
ATOM   4348  CA  THR A 586     -42.738 -43.084 -84.582  1.00  0.69           C  
ATOM   4349  C   THR A 586     -41.861 -42.158 -83.744  1.00  0.71           C  
ATOM   4350  CB  THR A 586     -43.101 -44.334 -83.760  1.00  0.65           C  
ATOM   4351  O   THR A 586     -42.362 -41.423 -82.891  1.00  0.68           O  
ATOM   4352  CG2 THR A 586     -44.311 -45.050 -84.353  1.00  0.57           C  
ATOM   4353  OG1 THR A 586     -41.985 -45.233 -83.751  1.00  0.62           O  
ATOM   4354  N   GLY A 587     -40.468 -42.076 -84.080  1.00  0.76           N  
ATOM   4355  CA  GLY A 587     -39.618 -41.197 -83.292  1.00  0.77           C  
ATOM   4356  C   GLY A 587     -38.138 -41.480 -83.473  1.00  0.78           C  
ATOM   4357  O   GLY A 587     -37.762 -42.457 -84.123  1.00  0.76           O  
ATOM   4358  N   CYS A 588     -37.263 -40.615 -83.131  1.00  0.83           N  
ATOM   4359  CA  CYS A 588     -35.809 -40.690 -83.219  1.00  0.84           C  
ATOM   4360  C   CYS A 588     -35.164 -40.366 -81.877  1.00  0.85           C  
ATOM   4361  CB  CYS A 588     -35.286 -39.734 -84.291  1.00  0.81           C  
ATOM   4362  O   CYS A 588     -35.527 -39.381 -81.231  1.00  0.84           O  
ATOM   4363  SG  CYS A 588     -33.502 -39.840 -84.553  1.00  0.78           S  
ATOM   4364  N   TYR A 589     -34.275 -41.329 -81.365  1.00  0.85           N  
ATOM   4365  CA  TYR A 589     -33.302 -40.916 -80.360  1.00  0.88           C  
ATOM   4366  C   TYR A 589     -32.180 -40.099 -80.989  1.00  0.88           C  
ATOM   4367  CB  TYR A 589     -32.720 -42.136 -79.641  1.00  0.85           C  
ATOM   4368  O   TYR A 589     -31.746 -40.387 -82.107  1.00  0.87           O  
ATOM   4369  CG  TYR A 589     -33.704 -42.834 -78.734  1.00  0.80           C  
ATOM   4370  CD1 TYR A 589     -33.942 -42.368 -77.443  1.00  0.76           C  
ATOM   4371  CD2 TYR A 589     -34.397 -43.960 -79.165  1.00  0.78           C  
ATOM   4372  CE1 TYR A 589     -34.847 -43.008 -76.602  1.00  0.78           C  
ATOM   4373  CE2 TYR A 589     -35.304 -44.608 -78.333  1.00  0.78           C  
ATOM   4374  OH  TYR A 589     -36.419 -44.763 -76.228  1.00  0.68           O  
ATOM   4375  CZ  TYR A 589     -35.522 -44.125 -77.056  1.00  0.78           C  
ATOM   4376  N   TRP A 590     -31.790 -39.074 -80.397  1.00  0.90           N  
ATOM   4377  CA  TRP A 590     -30.609 -38.318 -80.802  1.00  0.92           C  
ATOM   4378  C   TRP A 590     -29.639 -38.158 -79.636  1.00  0.92           C  
ATOM   4379  CB  TRP A 590     -31.010 -36.942 -81.341  1.00  0.91           C  
ATOM   4380  O   TRP A 590     -30.052 -38.143 -78.474  1.00  0.91           O  
ATOM   4381  CG  TRP A 590     -31.700 -36.071 -80.335  1.00  0.89           C  
ATOM   4382  CD1 TRP A 590     -33.046 -35.970 -80.118  1.00  0.87           C  
ATOM   4383  CD2 TRP A 590     -31.076 -35.174 -79.411  1.00  0.88           C  
ATOM   4384  CE2 TRP A 590     -32.106 -34.561 -78.663  1.00  0.89           C  
ATOM   4385  CE3 TRP A 590     -29.745 -34.829 -79.142  1.00  0.84           C  
ATOM   4386  NE1 TRP A 590     -33.297 -35.063 -79.114  1.00  0.83           N  
ATOM   4387  CH2 TRP A 590     -30.534 -33.303 -77.419  1.00  0.84           C  
ATOM   4388  CZ2 TRP A 590     -31.845 -33.622 -77.662  1.00  0.84           C  
ATOM   4389  CZ3 TRP A 590     -29.487 -33.894 -78.146  1.00  0.84           C  
ATOM   4390  N   GLN A 591     -28.361 -38.187 -79.928  1.00  0.90           N  
ATOM   4391  CA  GLN A 591     -27.252 -37.839 -79.047  1.00  0.93           C  
ATOM   4392  C   GLN A 591     -26.357 -36.777 -79.681  1.00  0.92           C  
ATOM   4393  CB  GLN A 591     -26.429 -39.082 -78.703  1.00  0.88           C  
ATOM   4394  O   GLN A 591     -25.948 -36.912 -80.836  1.00  0.91           O  
ATOM   4395  CG  GLN A 591     -25.369 -38.842 -77.636  1.00  0.77           C  
ATOM   4396  CD  GLN A 591     -24.618 -40.105 -77.261  1.00  0.75           C  
ATOM   4397  NE2 GLN A 591     -23.956 -40.081 -76.109  1.00  0.79           N  
ATOM   4398  OE1 GLN A 591     -24.632 -41.094 -78.000  1.00  0.83           O  
ATOM   4399  N   ALA A 592     -26.123 -35.685 -78.962  1.00  0.94           N  
ATOM   4400  CA  ALA A 592     -25.241 -34.603 -79.390  1.00  0.95           C  
ATOM   4401  C   ALA A 592     -24.046 -34.464 -78.451  1.00  0.94           C  
ATOM   4402  CB  ALA A 592     -26.011 -33.287 -79.465  1.00  0.93           C  
ATOM   4403  O   ALA A 592     -24.187 -34.600 -77.233  1.00  0.93           O  
ATOM   4404  N   ILE A 593     -22.882 -34.258 -79.077  1.00  0.92           N  
ATOM   4405  CA  ILE A 593     -21.631 -34.009 -78.369  1.00  0.94           C  
ATOM   4406  C   ILE A 593     -21.074 -32.646 -78.771  1.00  0.92           C  
ATOM   4407  CB  ILE A 593     -20.592 -35.118 -78.651  1.00  0.90           C  
ATOM   4408  O   ILE A 593     -21.000 -32.324 -79.959  1.00  0.90           O  
ATOM   4409  CG1 ILE A 593     -21.143 -36.486 -78.233  1.00  0.73           C  
ATOM   4410  CG2 ILE A 593     -19.273 -34.816 -77.934  1.00  0.73           C  
ATOM   4411  CD1 ILE A 593     -20.232 -37.654 -78.584  1.00  0.70           C  
ATOM   4412  N   GLY A 594     -20.773 -31.882 -77.701  1.00  0.93           N  
ATOM   4413  CA  GLY A 594     -20.191 -30.570 -77.932  1.00  0.93           C  
ATOM   4414  C   GLY A 594     -19.522 -29.988 -76.701  1.00  0.90           C  
ATOM   4415  O   GLY A 594     -19.272 -30.703 -75.728  1.00  0.87           O  
ATOM   4416  N   ARG A 595     -19.159 -28.665 -76.792  1.00  0.90           N  
ATOM   4417  CA  ARG A 595     -18.693 -27.835 -75.686  1.00  0.90           C  
ATOM   4418  C   ARG A 595     -19.557 -26.588 -75.535  1.00  0.86           C  
ATOM   4419  CB  ARG A 595     -17.230 -27.437 -75.891  1.00  0.86           C  
ATOM   4420  O   ARG A 595     -20.069 -26.058 -76.524  1.00  0.83           O  
ATOM   4421  CG  ARG A 595     -16.234 -28.483 -75.415  1.00  0.79           C  
ATOM   4422  CD  ARG A 595     -14.801 -27.977 -75.498  1.00  0.79           C  
ATOM   4423  NE  ARG A 595     -13.842 -29.011 -75.120  1.00  0.77           N  
ATOM   4424  NH1 ARG A 595     -12.005 -27.610 -75.158  1.00  0.71           N  
ATOM   4425  NH2 ARG A 595     -11.753 -29.825 -74.621  1.00  0.68           N  
ATOM   4426  CZ  ARG A 595     -12.535 -28.813 -74.967  1.00  0.74           C  
TER    4427      ARG A 595
END
