# Supplementary material for: DepoScope: Accurate phage depolymerase annotation and domain delineation using large language models
Source: PLoS Comput Biol. 2024 Aug 5;20(8):e1011831. doi: 10.1371/journal.pcbi.1011831 (PMC11326577; doi:10.1371/journal.pcbi.1011831)
Supplement: S1 Data — (ZIP) [file pcbi.1011831.s003.zip › FN_FP_deposcope_032024/False_positives/NC_019923.1__YP_007237187.pdb]

PARENT N/A
ATOM      1  N   MET A   1      -2.630  18.978 -47.873  1.00  0.68           N  
ATOM      2  CA  MET A   1      -1.458  18.167 -47.553  1.00  0.70           C  
ATOM      3  C   MET A   1      -1.713  17.303 -46.323  1.00  0.71           C  
ATOM      4  CB  MET A   1      -0.235  19.056 -47.324  1.00  0.65           C  
ATOM      5  O   MET A   1      -2.131  17.809 -45.280  1.00  0.69           O  
ATOM      6  CG  MET A   1       0.399  19.570 -48.606  1.00  0.61           C  
ATOM      7  SD  MET A   1       1.887  20.597 -48.292  1.00  0.67           S  
ATOM      8  CE  MET A   1       2.136  21.312 -49.942  1.00  0.56           C  
ATOM      9  N   THR A   2      -1.600  16.072 -46.477  1.00  0.72           N  
ATOM     10  CA  THR A   2      -1.627  15.175 -45.326  1.00  0.74           C  
ATOM     11  C   THR A   2      -0.375  15.352 -44.473  1.00  0.75           C  
ATOM     12  CB  THR A   2      -1.748  13.705 -45.767  1.00  0.70           C  
ATOM     13  O   THR A   2       0.745  15.272 -44.981  1.00  0.73           O  
ATOM     14  CG2 THR A   2      -2.081  12.801 -44.584  1.00  0.61           C  
ATOM     15  OG1 THR A   2      -2.786  13.590 -46.748  1.00  0.66           O  
ATOM     16  N   THR A   3      -0.506  15.700 -43.251  1.00  0.75           N  
ATOM     17  CA  THR A   3       0.564  15.768 -42.262  1.00  0.76           C  
ATOM     18  C   THR A   3       0.434  14.637 -41.246  1.00  0.78           C  
ATOM     19  CB  THR A   3       0.563  17.122 -41.529  1.00  0.73           C  
ATOM     20  O   THR A   3      -0.641  14.420 -40.684  1.00  0.76           O  
ATOM     21  CG2 THR A   3       1.763  17.243 -40.595  1.00  0.65           C  
ATOM     22  OG1 THR A   3       0.614  18.181 -42.494  1.00  0.68           O  
ATOM     23  N   SER A   4       1.486  13.960 -41.011  1.00  0.71           N  
ATOM     24  CA  SER A   4       1.591  12.963 -39.951  1.00  0.73           C  
ATOM     25  C   SER A   4       2.136  13.579 -38.666  1.00  0.71           C  
ATOM     26  CB  SER A   4       2.486  11.804 -40.390  1.00  0.67           C  
ATOM     27  O   SER A   4       3.237  14.131 -38.655  1.00  0.67           O  
ATOM     28  OG  SER A   4       1.972  11.186 -41.557  1.00  0.57           O  
ATOM     29  N   LEU A   5       1.360  13.511 -37.718  1.00  0.75           N  
ATOM     30  CA  LEU A   5       1.747  13.961 -36.386  1.00  0.76           C  
ATOM     31  C   LEU A   5       2.079  12.775 -35.487  1.00  0.76           C  
ATOM     32  CB  LEU A   5       0.629  14.796 -35.756  1.00  0.71           C  
ATOM     33  O   LEU A   5       1.269  11.858 -35.337  1.00  0.73           O  
ATOM     34  CG  LEU A   5       0.313  16.130 -36.435  1.00  0.64           C  
ATOM     35  CD1 LEU A   5      -0.984  16.712 -35.884  1.00  0.59           C  
ATOM     36  CD2 LEU A   5       1.467  17.110 -36.250  1.00  0.61           C  
ATOM     37  N   ILE A   6       3.268  12.771 -35.040  1.00  0.70           N  
ATOM     38  CA  ILE A   6       3.620  11.754 -34.055  1.00  0.71           C  
ATOM     39  C   ILE A   6       3.267  12.248 -32.654  1.00  0.71           C  
ATOM     40  CB  ILE A   6       5.119  11.388 -34.133  1.00  0.64           C  
ATOM     41  O   ILE A   6       3.810  13.252 -32.188  1.00  0.68           O  
ATOM     42  CG1 ILE A   6       5.483  10.923 -35.547  1.00  0.57           C  
ATOM     43  CG2 ILE A   6       5.468  10.315 -33.097  1.00  0.55           C  
ATOM     44  CD1 ILE A   6       6.971  10.674 -35.754  1.00  0.57           C  
ATOM     45  N   GLN A   7       2.349  11.687 -32.097  1.00  0.74           N  
ATOM     46  CA  GLN A   7       2.199  11.822 -30.652  1.00  0.76           C  
ATOM     47  C   GLN A   7       3.023  10.771 -29.913  1.00  0.76           C  
ATOM     48  CB  GLN A   7       0.726  11.711 -30.252  1.00  0.68           C  
ATOM     49  O   GLN A   7       2.549   9.658 -29.675  1.00  0.71           O  
ATOM     50  CG  GLN A   7       0.411  12.319 -28.893  1.00  0.62           C  
ATOM     51  CD  GLN A   7      -1.071  12.297 -28.570  1.00  0.61           C  
ATOM     52  NE2 GLN A   7      -1.405  12.509 -27.301  1.00  0.52           N  
ATOM     53  OE1 GLN A   7      -1.910  12.092 -29.453  1.00  0.63           O  
ATOM     54  N   PRO A   8       4.240  11.165 -29.740  1.00  0.65           N  
ATOM     55  CA  PRO A   8       5.100  10.295 -28.934  1.00  0.63           C  
ATOM     56  C   PRO A   8       4.934  10.528 -27.433  1.00  0.62           C  
ATOM     57  CB  PRO A   8       6.511  10.672 -29.392  1.00  0.55           C  
ATOM     58  O   PRO A   8       4.610  11.640 -27.009  1.00  0.55           O  
ATOM     59  CG  PRO A   8       6.417  12.113 -29.774  1.00  0.51           C  
ATOM     60  CD  PRO A   8       5.029  12.382 -30.283  1.00  0.52           C  
ATOM     61  N   THR A   9       4.630   9.558 -26.663  1.00  0.78           N  
ATOM     62  CA  THR A   9       4.643   9.434 -25.209  1.00  0.77           C  
ATOM     63  C   THR A   9       3.412  10.096 -24.598  1.00  0.75           C  
ATOM     64  CB  THR A   9       5.917  10.056 -24.607  1.00  0.72           C  
ATOM     65  O   THR A   9       2.934  11.115 -25.102  1.00  0.68           O  
ATOM     66  CG2 THR A   9       7.171   9.411 -25.187  1.00  0.67           C  
ATOM     67  OG1 THR A   9       5.938  11.460 -24.895  1.00  0.72           O  
ATOM     68  N   PHE A  10       2.555   9.525 -23.986  1.00  0.90           N  
ATOM     69  CA  PHE A  10       1.402   9.894 -23.174  1.00  0.91           C  
ATOM     70  C   PHE A  10       1.835  10.295 -21.768  1.00  0.92           C  
ATOM     71  CB  PHE A  10       0.400   8.738 -23.104  1.00  0.90           C  
ATOM     72  O   PHE A  10       1.105  10.073 -20.801  1.00  0.90           O  
ATOM     73  CG  PHE A  10       0.034   8.170 -24.448  1.00  0.89           C  
ATOM     74  CD1 PHE A  10      -0.526   8.977 -25.431  1.00  0.86           C  
ATOM     75  CD2 PHE A  10       0.251   6.827 -24.730  1.00  0.87           C  
ATOM     76  CE1 PHE A  10      -0.865   8.454 -26.676  1.00  0.87           C  
ATOM     77  CE2 PHE A  10      -0.086   6.297 -25.972  1.00  0.87           C  
ATOM     78  CZ  PHE A  10      -0.645   7.112 -26.944  1.00  0.86           C  
ATOM     79  N   SER A  11       3.074  10.902 -21.592  1.00  0.92           N  
ATOM     80  CA  SER A  11       3.817  11.053 -20.345  1.00  0.93           C  
ATOM     81  C   SER A  11       3.121  12.029 -19.402  1.00  0.93           C  
ATOM     82  CB  SER A  11       5.243  11.529 -20.625  1.00  0.92           C  
ATOM     83  O   SER A  11       3.442  12.087 -18.213  1.00  0.92           O  
ATOM     84  OG  SER A  11       5.234  12.730 -21.378  1.00  0.86           O  
ATOM     85  N   ARG A  12       2.145  12.798 -19.851  1.00  0.94           N  
ATOM     86  CA  ARG A  12       1.396  13.742 -19.027  1.00  0.94           C  
ATOM     87  C   ARG A  12       0.050  13.159 -18.612  1.00  0.95           C  
ATOM     88  CB  ARG A  12       1.188  15.061 -19.775  1.00  0.93           C  
ATOM     89  O   ARG A  12      -0.647  13.731 -17.771  1.00  0.94           O  
ATOM     90  CG  ARG A  12       2.471  15.838 -20.022  1.00  0.90           C  
ATOM     91  CD  ARG A  12       3.183  16.181 -18.720  1.00  0.86           C  
ATOM     92  NE  ARG A  12       4.405  16.942 -18.958  1.00  0.84           N  
ATOM     93  NH1 ARG A  12       5.344  16.475 -16.900  1.00  0.73           N  
ATOM     94  NH2 ARG A  12       6.471  17.782 -18.408  1.00  0.69           N  
ATOM     95  CZ  ARG A  12       5.404  17.064 -18.088  1.00  0.83           C  
ATOM     96  N   GLY A  13      -0.305  12.022 -19.153  1.00  0.95           N  
ATOM     97  CA  GLY A  13      -1.579  11.393 -18.843  1.00  0.95           C  
ATOM     98  C   GLY A  13      -2.774  12.252 -19.212  1.00  0.96           C  
ATOM     99  O   GLY A  13      -2.758  12.941 -20.233  1.00  0.95           O  
ATOM    100  N   GLU A  14      -3.806  12.101 -18.418  1.00  0.95           N  
ATOM    101  CA  GLU A  14      -5.041  12.839 -18.660  1.00  0.96           C  
ATOM    102  C   GLU A  14      -4.889  14.310 -18.283  1.00  0.95           C  
ATOM    103  CB  GLU A  14      -6.203  12.215 -17.882  1.00  0.95           C  
ATOM    104  O   GLU A  14      -4.442  14.630 -17.180  1.00  0.95           O  
ATOM    105  CG  GLU A  14      -7.563  12.802 -18.231  1.00  0.92           C  
ATOM    106  CD  GLU A  14      -8.724  12.016 -17.643  1.00  0.88           C  
ATOM    107  OE1 GLU A  14      -8.576  10.793 -17.416  1.00  0.87           O  
ATOM    108  OE2 GLU A  14      -9.791  12.627 -17.410  1.00  0.87           O  
ATOM    109  N   ILE A  15      -5.287  15.219 -19.147  1.00  0.95           N  
ATOM    110  CA  ILE A  15      -5.274  16.664 -18.951  1.00  0.94           C  
ATOM    111  C   ILE A  15      -6.705  17.180 -18.818  1.00  0.94           C  
ATOM    112  CB  ILE A  15      -4.549  17.386 -20.109  1.00  0.93           C  
ATOM    113  O   ILE A  15      -7.594  16.760 -19.562  1.00  0.93           O  
ATOM    114  CG1 ILE A  15      -3.082  16.946 -20.178  1.00  0.81           C  
ATOM    115  CG2 ILE A  15      -4.659  18.905 -19.952  1.00  0.82           C  
ATOM    116  CD1 ILE A  15      -2.255  17.708 -21.204  1.00  0.76           C  
ATOM    117  N   GLY A  16      -6.866  18.123 -17.900  1.00  0.94           N  
ATOM    118  CA  GLY A  16      -8.167  18.723 -17.649  1.00  0.93           C  
ATOM    119  C   GLY A  16      -8.723  19.466 -18.848  1.00  0.93           C  
ATOM    120  O   GLY A  16      -7.978  20.125 -19.577  1.00  0.92           O  
ATOM    121  N   PRO A  17     -10.014  19.398 -19.042  1.00  0.92           N  
ATOM    122  CA  PRO A  17     -10.630  20.114 -20.161  1.00  0.92           C  
ATOM    123  C   PRO A  17     -10.397  21.622 -20.097  1.00  0.92           C  
ATOM    124  CB  PRO A  17     -12.118  19.785 -20.014  1.00  0.91           C  
ATOM    125  O   PRO A  17     -10.393  22.294 -21.132  1.00  0.90           O  
ATOM    126  CG  PRO A  17     -12.290  19.430 -18.573  1.00  0.88           C  
ATOM    127  CD  PRO A  17     -11.033  18.763 -18.092  1.00  0.88           C  
ATOM    128  N   GLU A  18     -10.097  22.198 -18.951  1.00  0.91           N  
ATOM    129  CA  GLU A  18      -9.787  23.607 -18.727  1.00  0.90           C  
ATOM    130  C   GLU A  18      -8.509  24.013 -19.454  1.00  0.90           C  
ATOM    131  CB  GLU A  18      -9.656  23.898 -17.230  1.00  0.89           C  
ATOM    132  O   GLU A  18      -8.342  25.177 -19.824  1.00  0.89           O  
ATOM    133  CG  GLU A  18     -10.923  23.616 -16.435  1.00  0.85           C  
ATOM    134  CD  GLU A  18     -11.096  22.147 -16.081  1.00  0.82           C  
ATOM    135  OE1 GLU A  18     -10.229  21.326 -16.459  1.00  0.81           O  
ATOM    136  OE2 GLU A  18     -12.106  21.815 -15.423  1.00  0.80           O  
ATOM    137  N   LEU A  19      -7.688  23.076 -19.745  1.00  0.90           N  
ATOM    138  CA  LEU A  19      -6.397  23.339 -20.371  1.00  0.89           C  
ATOM    139  C   LEU A  19      -6.465  23.105 -21.877  1.00  0.89           C  
ATOM    140  CB  LEU A  19      -5.311  22.453 -19.754  1.00  0.88           C  
ATOM    141  O   LEU A  19      -5.483  23.328 -22.589  1.00  0.87           O  
ATOM    142  CG  LEU A  19      -4.988  22.704 -18.280  1.00  0.87           C  
ATOM    143  CD1 LEU A  19      -3.915  21.732 -17.800  1.00  0.83           C  
ATOM    144  CD2 LEU A  19      -4.543  24.147 -18.069  1.00  0.83           C  
ATOM    145  N   ALA A  20      -7.649  22.721 -22.306  1.00  0.86           N  
ATOM    146  CA  ALA A  20      -7.824  22.447 -23.730  1.00  0.86           C  
ATOM    147  C   ALA A  20      -7.641  23.715 -24.559  1.00  0.85           C  
ATOM    148  CB  ALA A  20      -9.200  21.839 -23.989  1.00  0.84           C  
ATOM    149  O   ALA A  20      -7.309  23.647 -25.745  1.00  0.82           O  
ATOM    150  N   ALA A  21      -7.671  24.862 -23.859  1.00  0.85           N  
ATOM    151  CA  ALA A  21      -7.460  26.150 -24.515  1.00  0.84           C  
ATOM    152  C   ALA A  21      -5.975  26.499 -24.574  1.00  0.84           C  
ATOM    153  CB  ALA A  21      -8.233  27.249 -23.791  1.00  0.83           C  
ATOM    154  O   ALA A  21      -5.574  27.414 -25.298  1.00  0.83           O  
ATOM    155  N   ARG A  22      -5.129  25.834 -23.854  1.00  0.86           N  
ATOM    156  CA  ARG A  22      -3.706  26.137 -23.749  1.00  0.86           C  
ATOM    157  C   ARG A  22      -2.878  25.185 -24.605  1.00  0.85           C  
ATOM    158  CB  ARG A  22      -3.247  26.065 -22.291  1.00  0.84           C  
ATOM    159  O   ARG A  22      -2.059  24.425 -24.083  1.00  0.83           O  
ATOM    160  CG  ARG A  22      -3.814  27.168 -21.411  1.00  0.83           C  
ATOM    161  CD  ARG A  22      -3.066  27.275 -20.089  1.00  0.81           C  
ATOM    162  NE  ARG A  22      -1.669  27.649 -20.289  1.00  0.77           N  
ATOM    163  NH1 ARG A  22      -1.071  27.403 -18.071  1.00  0.72           N  
ATOM    164  NH2 ARG A  22       0.490  28.054 -19.618  1.00  0.69           N  
ATOM    165  CZ  ARG A  22      -0.753  27.701 -19.326  1.00  0.77           C  
ATOM    166  N   THR A  23      -3.082  25.287 -25.898  1.00  0.84           N  
ATOM    167  CA  THR A  23      -2.445  24.416 -26.880  1.00  0.83           C  
ATOM    168  C   THR A  23      -0.968  24.766 -27.035  1.00  0.83           C  
ATOM    169  CB  THR A  23      -3.144  24.511 -28.249  1.00  0.82           C  
ATOM    170  O   THR A  23      -0.219  24.043 -27.696  1.00  0.81           O  
ATOM    171  CG2 THR A  23      -4.554  23.932 -28.188  1.00  0.81           C  
ATOM    172  OG1 THR A  23      -3.222  25.887 -28.644  1.00  0.82           O  
ATOM    173  N   ASP A  24      -0.539  25.799 -26.368  1.00  0.82           N  
ATOM    174  CA  ASP A  24       0.826  26.317 -26.329  1.00  0.82           C  
ATOM    175  C   ASP A  24       1.676  25.552 -25.318  1.00  0.83           C  
ATOM    176  CB  ASP A  24       0.824  27.810 -25.992  1.00  0.81           C  
ATOM    177  O   ASP A  24       2.906  25.574 -25.390  1.00  0.82           O  
ATOM    178  CG  ASP A  24       0.217  28.110 -24.633  1.00  0.82           C  
ATOM    179  OD1 ASP A  24      -0.919  27.664 -24.360  1.00  0.83           O  
ATOM    180  OD2 ASP A  24       0.878  28.801 -23.829  1.00  0.82           O  
ATOM    181  N   LEU A  25       1.051  24.807 -24.419  1.00  0.86           N  
ATOM    182  CA  LEU A  25       1.774  24.019 -23.426  1.00  0.86           C  
ATOM    183  C   LEU A  25       2.356  22.756 -24.054  1.00  0.86           C  
ATOM    184  CB  LEU A  25       0.852  23.646 -22.262  1.00  0.85           C  
ATOM    185  O   LEU A  25       1.626  21.962 -24.652  1.00  0.85           O  
ATOM    186  CG  LEU A  25       0.344  24.804 -21.402  1.00  0.83           C  
ATOM    187  CD1 LEU A  25      -0.616  24.289 -20.334  1.00  0.80           C  
ATOM    188  CD2 LEU A  25       1.511  25.550 -20.765  1.00  0.81           C  
ATOM    189  N   ALA A  26       3.662  22.549 -23.877  1.00  0.85           N  
ATOM    190  CA  ALA A  26       4.328  21.329 -24.326  1.00  0.85           C  
ATOM    191  C   ALA A  26       3.638  20.089 -23.766  1.00  0.86           C  
ATOM    192  CB  ALA A  26       5.799  21.346 -23.919  1.00  0.84           C  
ATOM    193  O   ALA A  26       3.629  19.034 -24.404  1.00  0.86           O  
ATOM    194  N   ALA A  27       2.960  20.194 -22.593  1.00  0.89           N  
ATOM    195  CA  ALA A  27       2.222  19.134 -21.911  1.00  0.89           C  
ATOM    196  C   ALA A  27       0.990  18.720 -22.711  1.00  0.89           C  
ATOM    197  CB  ALA A  27       1.815  19.586 -20.510  1.00  0.88           C  
ATOM    198  O   ALA A  27       0.616  17.545 -22.723  1.00  0.89           O  
ATOM    199  N   TYR A  28       0.392  19.639 -23.417  1.00  0.88           N  
ATOM    200  CA  TYR A  28      -0.774  19.382 -24.255  1.00  0.88           C  
ATOM    201  C   TYR A  28      -0.452  18.361 -25.340  1.00  0.88           C  
ATOM    202  CB  TYR A  28      -1.275  20.681 -24.893  1.00  0.87           C  
ATOM    203  O   TYR A  28      -1.242  17.449 -25.596  1.00  0.86           O  
ATOM    204  CG  TYR A  28      -2.609  20.542 -25.585  1.00  0.86           C  
ATOM    205  CD1 TYR A  28      -3.800  20.742 -24.892  1.00  0.83           C  
ATOM    206  CD2 TYR A  28      -2.681  20.210 -26.934  1.00  0.83           C  
ATOM    207  CE1 TYR A  28      -5.032  20.613 -25.525  1.00  0.83           C  
ATOM    208  CE2 TYR A  28      -3.907  20.079 -27.578  1.00  0.84           C  
ATOM    209  OH  TYR A  28      -6.292  20.153 -27.499  1.00  0.79           O  
ATOM    210  CZ  TYR A  28      -5.075  20.282 -26.866  1.00  0.81           C  
ATOM    211  N   GLN A  29       0.777  18.326 -25.889  1.00  0.85           N  
ATOM    212  CA  GLN A  29       1.181  17.484 -27.010  1.00  0.86           C  
ATOM    213  C   GLN A  29       1.438  16.050 -26.556  1.00  0.86           C  
ATOM    214  CB  GLN A  29       2.430  18.053 -27.686  1.00  0.84           C  
ATOM    215  O   GLN A  29       1.417  15.123 -27.369  1.00  0.85           O  
ATOM    216  CG  GLN A  29       2.226  19.434 -28.294  1.00  0.78           C  
ATOM    217  CD  GLN A  29       3.468  19.958 -28.990  1.00  0.75           C  
ATOM    218  NE2 GLN A  29       3.331  21.090 -29.673  1.00  0.67           N  
ATOM    219  OE1 GLN A  29       4.541  19.352 -28.914  1.00  0.73           O  
ATOM    220  N   THR A  30       1.639  15.847 -25.319  1.00  0.90           N  
ATOM    221  CA  THR A  30       1.971  14.548 -24.744  1.00  0.90           C  
ATOM    222  C   THR A  30       0.893  14.099 -23.763  1.00  0.91           C  
ATOM    223  CB  THR A  30       3.336  14.586 -24.031  1.00  0.89           C  
ATOM    224  O   THR A  30       1.071  13.112 -23.046  1.00  0.90           O  
ATOM    225  CG2 THR A  30       4.467  14.839 -25.021  1.00  0.86           C  
ATOM    226  OG1 THR A  30       3.328  15.633 -23.053  1.00  0.88           O  
ATOM    227  N   GLY A  31      -0.245  14.845 -23.654  1.00  0.92           N  
ATOM    228  CA  GLY A  31      -1.376  14.538 -22.794  1.00  0.93           C  
ATOM    229  C   GLY A  31      -2.466  13.751 -23.498  1.00  0.93           C  
ATOM    230  O   GLY A  31      -2.413  13.562 -24.715  1.00  0.92           O  
ATOM    231  N   LEU A  32      -3.468  13.379 -22.752  1.00  0.94           N  
ATOM    232  CA  LEU A  32      -4.690  12.688 -23.150  1.00  0.94           C  
ATOM    233  C   LEU A  32      -5.923  13.430 -22.647  1.00  0.94           C  
ATOM    234  CB  LEU A  32      -4.691  11.252 -22.618  1.00  0.94           C  
ATOM    235  O   LEU A  32      -5.896  14.028 -21.569  1.00  0.94           O  
ATOM    236  CG  LEU A  32      -3.625  10.316 -23.190  1.00  0.94           C  
ATOM    237  CD1 LEU A  32      -3.559   9.028 -22.376  1.00  0.93           C  
ATOM    238  CD2 LEU A  32      -3.911  10.013 -24.657  1.00  0.93           C  
ATOM    239  N   ALA A  33      -6.974  13.376 -23.395  1.00  0.93           N  
ATOM    240  CA  ALA A  33      -8.265  13.897 -22.952  1.00  0.93           C  
ATOM    241  C   ALA A  33      -8.931  12.945 -21.964  1.00  0.94           C  
ATOM    242  CB  ALA A  33      -9.179  14.142 -24.150  1.00  0.93           C  
ATOM    243  O   ALA A  33      -9.575  13.383 -21.007  1.00  0.93           O  
ATOM    244  N   LYS A  34      -8.755  11.667 -22.177  1.00  0.94           N  
ATOM    245  CA  LYS A  34      -9.266  10.613 -21.305  1.00  0.95           C  
ATOM    246  C   LYS A  34      -8.263   9.470 -21.179  1.00  0.95           C  
ATOM    247  CB  LYS A  34     -10.602  10.083 -21.828  1.00  0.94           C  
ATOM    248  O   LYS A  34      -7.680   9.036 -22.175  1.00  0.95           O  
ATOM    249  CG  LYS A  34     -11.729  11.105 -21.793  1.00  0.88           C  
ATOM    250  CD  LYS A  34     -13.054  10.490 -22.226  1.00  0.84           C  
ATOM    251  CE  LYS A  34     -14.169  11.527 -22.257  1.00  0.79           C  
ATOM    252  NZ  LYS A  34     -15.473  10.926 -22.668  1.00  0.70           N  
ATOM    253  N   CYS A  35      -8.073   8.988 -20.007  1.00  0.96           N  
ATOM    254  CA  CYS A  35      -7.232   7.833 -19.715  1.00  0.96           C  
ATOM    255  C   CYS A  35      -7.839   6.983 -18.605  1.00  0.96           C  
ATOM    256  CB  CYS A  35      -5.826   8.280 -19.317  1.00  0.96           C  
ATOM    257  O   CYS A  35      -7.442   7.096 -17.444  1.00  0.96           O  
ATOM    258  SG  CYS A  35      -4.626   6.932 -19.247  1.00  0.95           S  
ATOM    259  N   ILE A  36      -8.749   6.126 -18.939  1.00  0.96           N  
ATOM    260  CA  ILE A  36      -9.484   5.275 -18.010  1.00  0.96           C  
ATOM    261  C   ILE A  36      -8.944   3.848 -18.079  1.00  0.96           C  
ATOM    262  CB  ILE A  36     -11.000   5.288 -18.310  1.00  0.96           C  
ATOM    263  O   ILE A  36      -8.879   3.254 -19.157  1.00  0.96           O  
ATOM    264  CG1 ILE A  36     -11.558   6.710 -18.177  1.00  0.95           C  
ATOM    265  CG2 ILE A  36     -11.742   4.320 -17.384  1.00  0.94           C  
ATOM    266  CD1 ILE A  36     -13.015   6.845 -18.598  1.00  0.91           C  
ATOM    267  N   ASN A  37      -8.520   3.320 -17.000  1.00  0.97           N  
ATOM    268  CA  ASN A  37      -8.023   1.970 -16.756  1.00  0.97           C  
ATOM    269  C   ASN A  37      -6.801   1.659 -17.616  1.00  0.97           C  
ATOM    270  CB  ASN A  37      -9.125   0.938 -17.007  1.00  0.97           C  
ATOM    271  O   ASN A  37      -6.456   0.492 -17.812  1.00  0.96           O  
ATOM    272  CG  ASN A  37     -10.216   0.982 -15.955  1.00  0.96           C  
ATOM    273  ND2 ASN A  37     -11.428   0.600 -16.342  1.00  0.94           N  
ATOM    274  OD1 ASN A  37      -9.972   1.358 -14.806  1.00  0.94           O  
ATOM    275  N   PHE A  38      -6.044   2.685 -18.088  1.00  0.96           N  
ATOM    276  CA  PHE A  38      -4.686   2.625 -18.615  1.00  0.96           C  
ATOM    277  C   PHE A  38      -3.694   3.225 -17.626  1.00  0.96           C  
ATOM    278  CB  PHE A  38      -4.596   3.356 -19.958  1.00  0.96           C  
ATOM    279  O   PHE A  38      -3.989   4.230 -16.976  1.00  0.96           O  
ATOM    280  CG  PHE A  38      -5.182   2.585 -21.110  1.00  0.96           C  
ATOM    281  CD1 PHE A  38      -4.434   1.615 -21.768  1.00  0.94           C  
ATOM    282  CD2 PHE A  38      -6.481   2.829 -21.535  1.00  0.94           C  
ATOM    283  CE1 PHE A  38      -4.974   0.900 -22.834  1.00  0.94           C  
ATOM    284  CE2 PHE A  38      -7.027   2.118 -22.600  1.00  0.93           C  
ATOM    285  CZ  PHE A  38      -6.271   1.154 -23.249  1.00  0.93           C  
ATOM    286  N   ILE A  39      -2.556   2.658 -17.546  1.00  0.96           N  
ATOM    287  CA  ILE A  39      -1.395   3.179 -16.833  1.00  0.95           C  
ATOM    288  C   ILE A  39      -0.436   3.841 -17.820  1.00  0.95           C  
ATOM    289  CB  ILE A  39      -0.669   2.065 -16.045  1.00  0.95           C  
ATOM    290  O   ILE A  39      -0.077   3.247 -18.839  1.00  0.95           O  
ATOM    291  CG1 ILE A  39      -1.583   1.501 -14.952  1.00  0.93           C  
ATOM    292  CG2 ILE A  39       0.639   2.592 -15.448  1.00  0.93           C  
ATOM    293  CD1 ILE A  39      -1.058   0.229 -14.301  1.00  0.91           C  
ATOM    294  N   ILE A  40      -0.057   5.016 -17.478  1.00  0.95           N  
ATOM    295  CA  ILE A  40       1.023   5.675 -18.204  1.00  0.95           C  
ATOM    296  C   ILE A  40       2.371   5.149 -17.715  1.00  0.94           C  
ATOM    297  CB  ILE A  40       0.957   7.210 -18.045  1.00  0.95           C  
ATOM    298  O   ILE A  40       2.682   5.234 -16.525  1.00  0.93           O  
ATOM    299  CG1 ILE A  40      -0.423   7.731 -18.461  1.00  0.93           C  
ATOM    300  CG2 ILE A  40       2.065   7.885 -18.859  1.00  0.93           C  
ATOM    301  CD1 ILE A  40      -0.841   7.324 -19.867  1.00  0.91           C  
ATOM    302  N   SER A  41       3.140   4.568 -18.630  1.00  0.92           N  
ATOM    303  CA  SER A  41       4.458   4.029 -18.312  1.00  0.91           C  
ATOM    304  C   SER A  41       5.489   5.142 -18.159  1.00  0.91           C  
ATOM    305  CB  SER A  41       4.912   3.048 -19.394  1.00  0.90           C  
ATOM    306  O   SER A  41       5.478   6.114 -18.918  1.00  0.90           O  
ATOM    307  OG  SER A  41       6.194   2.525 -19.093  1.00  0.79           O  
ATOM    308  N   PRO A  42       6.465   4.993 -17.305  1.00  0.89           N  
ATOM    309  CA  PRO A  42       7.516   6.003 -17.158  1.00  0.88           C  
ATOM    310  C   PRO A  42       8.367   6.157 -18.416  1.00  0.87           C  
ATOM    311  CB  PRO A  42       8.355   5.472 -15.993  1.00  0.87           C  
ATOM    312  O   PRO A  42       8.973   7.210 -18.632  1.00  0.84           O  
ATOM    313  CG  PRO A  42       8.094   4.000 -15.974  1.00  0.84           C  
ATOM    314  CD  PRO A  42       6.688   3.759 -16.442  1.00  0.84           C  
ATOM    315  N   TYR A  43       8.402   5.158 -19.241  1.00  0.87           N  
ATOM    316  CA  TYR A  43       9.190   5.150 -20.469  1.00  0.87           C  
ATOM    317  C   TYR A  43       8.348   5.589 -21.660  1.00  0.85           C  
ATOM    318  CB  TYR A  43       9.770   3.756 -20.726  1.00  0.84           C  
ATOM    319  O   TYR A  43       8.802   5.530 -22.805  1.00  0.82           O  
ATOM    320  CG  TYR A  43      10.520   3.184 -19.547  1.00  0.80           C  
ATOM    321  CD1 TYR A  43      11.703   3.768 -19.099  1.00  0.75           C  
ATOM    322  CD2 TYR A  43      10.048   2.059 -18.880  1.00  0.75           C  
ATOM    323  CE1 TYR A  43      12.398   3.243 -18.015  1.00  0.74           C  
ATOM    324  CE2 TYR A  43      10.735   1.526 -17.794  1.00  0.74           C  
ATOM    325  OH  TYR A  43      12.591   1.600 -16.295  1.00  0.62           O  
ATOM    326  CZ  TYR A  43      11.907   2.124 -17.370  1.00  0.72           C  
ATOM    327  N   GLY A  44       7.190   6.022 -21.377  1.00  0.82           N  
ATOM    328  CA  GLY A  44       6.217   6.415 -22.384  1.00  0.82           C  
ATOM    329  C   GLY A  44       5.299   5.281 -22.801  1.00  0.83           C  
ATOM    330  O   GLY A  44       5.558   4.118 -22.486  1.00  0.79           O  
ATOM    331  N   GLY A  45       4.186   5.655 -23.461  1.00  0.92           N  
ATOM    332  CA  GLY A  45       3.105   4.749 -23.817  1.00  0.92           C  
ATOM    333  C   GLY A  45       2.051   4.622 -22.734  1.00  0.93           C  
ATOM    334  O   GLY A  45       2.234   5.121 -21.621  1.00  0.92           O  
ATOM    335  N   ALA A  46       0.966   3.961 -23.055  1.00  0.94           N  
ATOM    336  CA  ALA A  46      -0.149   3.592 -22.187  1.00  0.95           C  
ATOM    337  C   ALA A  46      -0.422   2.092 -22.251  1.00  0.94           C  
ATOM    338  CB  ALA A  46      -1.403   4.375 -22.570  1.00  0.94           C  
ATOM    339  O   ALA A  46      -0.426   1.502 -23.334  1.00  0.94           O  
ATOM    340  N   GLN A  47      -0.581   1.553 -21.176  1.00  0.94           N  
ATOM    341  CA  GLN A  47      -0.950   0.143 -21.092  1.00  0.94           C  
ATOM    342  C   GLN A  47      -2.185  -0.051 -20.218  1.00  0.94           C  
ATOM    343  CB  GLN A  47       0.215  -0.685 -20.547  1.00  0.92           C  
ATOM    344  O   GLN A  47      -2.383   0.676 -19.243  1.00  0.94           O  
ATOM    345  CG  GLN A  47       0.616  -0.321 -19.124  1.00  0.84           C  
ATOM    346  CD  GLN A  47       1.856  -1.059 -18.657  1.00  0.79           C  
ATOM    347  NE2 GLN A  47       2.099  -1.042 -17.351  1.00  0.71           N  
ATOM    348  OE1 GLN A  47       2.588  -1.642 -19.462  1.00  0.77           O  
ATOM    349  N   ASN A  48      -3.087  -0.981 -20.575  1.00  0.94           N  
ATOM    350  CA  ASN A  48      -4.222  -1.254 -19.698  1.00  0.94           C  
ATOM    351  C   ASN A  48      -3.765  -1.735 -18.324  1.00  0.94           C  
ATOM    352  CB  ASN A  48      -5.158  -2.282 -20.336  1.00  0.93           C  
ATOM    353  O   ASN A  48      -2.778  -2.463 -18.212  1.00  0.94           O  
ATOM    354  CG  ASN A  48      -4.463  -3.594 -20.642  1.00  0.89           C  
ATOM    355  ND2 ASN A  48      -5.216  -4.687 -20.607  1.00  0.84           N  
ATOM    356  OD1 ASN A  48      -3.258  -3.626 -20.907  1.00  0.84           O  
ATOM    357  N   ARG A  49      -4.382  -1.309 -17.275  1.00  0.95           N  
ATOM    358  CA  ARG A  49      -4.032  -1.721 -15.920  1.00  0.95           C  
ATOM    359  C   ARG A  49      -4.198  -3.227 -15.745  1.00  0.94           C  
ATOM    360  CB  ARG A  49      -4.889  -0.977 -14.893  1.00  0.94           C  
ATOM    361  O   ARG A  49      -5.075  -3.835 -16.361  1.00  0.94           O  
ATOM    362  CG  ARG A  49      -6.335  -1.445 -14.843  1.00  0.91           C  
ATOM    363  CD  ARG A  49      -7.071  -0.875 -13.638  1.00  0.89           C  
ATOM    364  NE  ARG A  49      -8.472  -1.285 -13.619  1.00  0.88           N  
ATOM    365  NH1 ARG A  49      -8.080  -3.314 -12.586  1.00  0.78           N  
ATOM    366  NH2 ARG A  49     -10.216  -2.706 -13.154  1.00  0.76           N  
ATOM    367  CZ  ARG A  49      -8.920  -2.434 -13.120  1.00  0.85           C  
ATOM    368  N   PRO A  50      -3.419  -3.944 -14.920  1.00  0.94           N  
ATOM    369  CA  PRO A  50      -3.781  -5.302 -14.509  1.00  0.94           C  
ATOM    370  C   PRO A  50      -5.075  -5.348 -13.699  1.00  0.94           C  
ATOM    371  CB  PRO A  50      -2.588  -5.742 -13.656  1.00  0.93           C  
ATOM    372  O   PRO A  50      -5.504  -4.327 -13.156  1.00  0.94           O  
ATOM    373  CG  PRO A  50      -2.084  -4.484 -13.026  1.00  0.90           C  
ATOM    374  CD  PRO A  50      -2.293  -3.351 -13.989  1.00  0.89           C  
ATOM    375  N   GLY A  51      -5.740  -6.495 -13.637  1.00  0.95           N  
ATOM    376  CA  GLY A  51      -6.857  -6.753 -12.742  1.00  0.96           C  
ATOM    377  C   GLY A  51      -6.440  -6.889 -11.290  1.00  0.96           C  
ATOM    378  O   GLY A  51      -5.278  -6.658 -10.948  1.00  0.96           O  
ATOM    379  N   THR A  52      -7.368  -7.302 -10.435  1.00  0.97           N  
ATOM    380  CA  THR A  52      -7.076  -7.556  -9.029  1.00  0.97           C  
ATOM    381  C   THR A  52      -7.385  -9.006  -8.665  1.00  0.97           C  
ATOM    382  CB  THR A  52      -7.876  -6.612  -8.113  1.00  0.97           C  
ATOM    383  O   THR A  52      -8.390  -9.562  -9.112  1.00  0.96           O  
ATOM    384  CG2 THR A  52      -7.548  -5.152  -8.406  1.00  0.96           C  
ATOM    385  OG1 THR A  52      -9.277  -6.827  -8.322  1.00  0.95           O  
ATOM    386  N   GLN A  53      -6.495  -9.603  -7.882  1.00  0.96           N  
ATOM    387  CA  GLN A  53      -6.707 -10.904  -7.255  1.00  0.96           C  
ATOM    388  C   GLN A  53      -7.475 -10.764  -5.944  1.00  0.97           C  
ATOM    389  CB  GLN A  53      -5.371 -11.605  -7.009  1.00  0.95           C  
ATOM    390  O   GLN A  53      -7.076  -9.999  -5.064  1.00  0.96           O  
ATOM    391  CG  GLN A  53      -5.510 -13.013  -6.445  1.00  0.89           C  
ATOM    392  CD  GLN A  53      -4.170 -13.681  -6.198  1.00  0.84           C  
ATOM    393  NE2 GLN A  53      -4.201 -14.971  -5.878  1.00  0.81           N  
ATOM    394  OE1 GLN A  53      -3.117 -13.044  -6.293  1.00  0.84           O  
ATOM    395  N   PHE A  54      -8.556 -11.556  -5.776  1.00  0.98           N  
ATOM    396  CA  PHE A  54      -9.225 -11.711  -4.490  1.00  0.98           C  
ATOM    397  C   PHE A  54      -8.328 -12.443  -3.499  1.00  0.98           C  
ATOM    398  CB  PHE A  54     -10.547 -12.467  -4.658  1.00  0.98           C  
ATOM    399  O   PHE A  54      -7.813 -13.521  -3.798  1.00  0.98           O  
ATOM    400  CG  PHE A  54     -11.209 -12.830  -3.356  1.00  0.98           C  
ATOM    401  CD1 PHE A  54     -11.930 -11.884  -2.639  1.00  0.97           C  
ATOM    402  CD2 PHE A  54     -11.109 -14.119  -2.849  1.00  0.97           C  
ATOM    403  CE1 PHE A  54     -12.543 -12.217  -1.434  1.00  0.96           C  
ATOM    404  CE2 PHE A  54     -11.719 -14.460  -1.645  1.00  0.96           C  
ATOM    405  CZ  PHE A  54     -12.435 -13.507  -0.939  1.00  0.96           C  
ATOM    406  N   LEU A  55      -8.159 -11.877  -2.327  1.00  0.98           N  
ATOM    407  CA  LEU A  55      -7.335 -12.501  -1.298  1.00  0.98           C  
ATOM    408  C   LEU A  55      -8.195 -13.002  -0.142  1.00  0.98           C  
ATOM    409  CB  LEU A  55      -6.286 -11.514  -0.779  1.00  0.98           C  
ATOM    410  O   LEU A  55      -8.131 -14.179   0.220  1.00  0.98           O  
ATOM    411  CG  LEU A  55      -5.282 -10.989  -1.806  1.00  0.98           C  
ATOM    412  CD1 LEU A  55      -4.186 -10.186  -1.113  1.00  0.96           C  
ATOM    413  CD2 LEU A  55      -4.684 -12.141  -2.607  1.00  0.96           C  
ATOM    414  N   ALA A  56      -9.050 -12.051   0.475  1.00  0.99           N  
ATOM    415  CA  ALA A  56      -9.915 -12.396   1.600  1.00  0.99           C  
ATOM    416  C   ALA A  56     -11.013 -11.353   1.788  1.00  0.99           C  
ATOM    417  CB  ALA A  56      -9.094 -12.537   2.879  1.00  0.98           C  
ATOM    418  O   ALA A  56     -10.852 -10.196   1.392  1.00  0.99           O  
ATOM    419  N   GLN A  57     -12.119 -11.683   2.427  1.00  0.99           N  
ATOM    420  CA  GLN A  57     -13.033 -10.714   3.021  1.00  0.99           C  
ATOM    421  C   GLN A  57     -12.391 -10.010   4.213  1.00  0.99           C  
ATOM    422  CB  GLN A  57     -14.333 -11.395   3.452  1.00  0.99           C  
ATOM    423  O   GLN A  57     -11.667 -10.633   4.992  1.00  0.99           O  
ATOM    424  CG  GLN A  57     -15.428 -10.423   3.870  1.00  0.98           C  
ATOM    425  CD  GLN A  57     -16.753 -11.111   4.140  1.00  0.96           C  
ATOM    426  NE2 GLN A  57     -17.689 -10.381   4.736  1.00  0.95           N  
ATOM    427  OE1 GLN A  57     -16.933 -12.289   3.815  1.00  0.95           O  
ATOM    428  N   THR A  58     -12.616  -8.672   4.431  1.00  0.99           N  
ATOM    429  CA  THR A  58     -12.075  -7.917   5.556  1.00  0.99           C  
ATOM    430  C   THR A  58     -12.635  -8.438   6.876  1.00  0.99           C  
ATOM    431  CB  THR A  58     -12.386  -6.415   5.420  1.00  0.99           C  
ATOM    432  O   THR A  58     -13.735  -8.994   6.914  1.00  0.99           O  
ATOM    433  CG2 THR A  58     -11.806  -5.847   4.129  1.00  0.98           C  
ATOM    434  OG1 THR A  58     -13.807  -6.225   5.417  1.00  0.98           O  
ATOM    435  N   ALA A  59     -11.900  -8.277   7.921  1.00  0.99           N  
ATOM    436  CA  ALA A  59     -12.331  -8.787   9.220  1.00  0.99           C  
ATOM    437  C   ALA A  59     -13.666  -8.175   9.635  1.00  0.98           C  
ATOM    438  CB  ALA A  59     -11.269  -8.508  10.280  1.00  0.98           C  
ATOM    439  O   ALA A  59     -13.777  -6.956   9.785  1.00  0.98           O  
ATOM    440  N   GLY A  60     -14.680  -9.010   9.819  1.00  0.98           N  
ATOM    441  CA  GLY A  60     -16.024  -8.626  10.219  1.00  0.98           C  
ATOM    442  C   GLY A  60     -16.804  -7.941   9.112  1.00  0.98           C  
ATOM    443  O   GLY A  60     -17.873  -7.379   9.356  1.00  0.97           O  
ATOM    444  N   ASN A  61     -16.327  -7.993   7.858  1.00  0.98           N  
ATOM    445  CA  ASN A  61     -16.851  -7.245   6.721  1.00  0.98           C  
ATOM    446  C   ASN A  61     -16.860  -5.743   6.993  1.00  0.98           C  
ATOM    447  CB  ASN A  61     -18.259  -7.728   6.364  1.00  0.98           C  
ATOM    448  O   ASN A  61     -17.799  -5.044   6.610  1.00  0.98           O  
ATOM    449  CG  ASN A  61     -18.794  -7.085   5.099  1.00  0.98           C  
ATOM    450  ND2 ASN A  61     -20.098  -6.840   5.065  1.00  0.97           N  
ATOM    451  OD1 ASN A  61     -18.041  -6.811   4.161  1.00  0.97           O  
ATOM    452  N   GLU A  62     -15.833  -5.194   7.707  1.00  0.98           N  
ATOM    453  CA  GLU A  62     -15.683  -3.795   8.093  1.00  0.99           C  
ATOM    454  C   GLU A  62     -14.809  -3.038   7.097  1.00  0.98           C  
ATOM    455  CB  GLU A  62     -15.093  -3.685   9.501  1.00  0.98           C  
ATOM    456  O   GLU A  62     -14.074  -3.649   6.319  1.00  0.98           O  
ATOM    457  CG  GLU A  62     -16.042  -4.134  10.602  1.00  0.98           C  
ATOM    458  CD  GLU A  62     -17.242  -3.216  10.772  1.00  0.97           C  
ATOM    459  OE1 GLU A  62     -17.261  -2.124  10.161  1.00  0.96           O  
ATOM    460  OE2 GLU A  62     -18.170  -3.592  11.523  1.00  0.95           O  
ATOM    461  N   VAL A  63     -14.920  -1.671   7.097  1.00  0.98           N  
ATOM    462  CA  VAL A  63     -13.969  -0.816   6.396  1.00  0.98           C  
ATOM    463  C   VAL A  63     -12.562  -1.051   6.941  1.00  0.98           C  
ATOM    464  CB  VAL A  63     -14.347   0.677   6.524  1.00  0.98           C  
ATOM    465  O   VAL A  63     -12.351  -1.044   8.156  1.00  0.98           O  
ATOM    466  CG1 VAL A  63     -13.293   1.560   5.858  1.00  0.96           C  
ATOM    467  CG2 VAL A  63     -15.724   0.932   5.915  1.00  0.96           C  
ATOM    468  N   ALA A  64     -11.648  -1.223   6.022  1.00  0.99           N  
ATOM    469  CA  ALA A  64     -10.260  -1.486   6.392  1.00  0.99           C  
ATOM    470  C   ALA A  64      -9.337  -0.387   5.873  1.00  0.99           C  
ATOM    471  CB  ALA A  64      -9.815  -2.846   5.861  1.00  0.99           C  
ATOM    472  O   ALA A  64      -9.483   0.070   4.737  1.00  0.99           O  
ATOM    473  N   ARG A  65      -8.364  -0.012   6.676  1.00  0.99           N  
ATOM    474  CA  ARG A  65      -7.164   0.689   6.230  1.00  0.99           C  
ATOM    475  C   ARG A  65      -5.981  -0.267   6.122  1.00  0.99           C  
ATOM    476  CB  ARG A  65      -6.826   1.836   7.185  1.00  0.98           C  
ATOM    477  O   ARG A  65      -5.653  -0.969   7.081  1.00  0.99           O  
ATOM    478  CG  ARG A  65      -5.702   2.735   6.693  1.00  0.98           C  
ATOM    479  CD  ARG A  65      -5.394   3.847   7.686  1.00  0.97           C  
ATOM    480  NE  ARG A  65      -4.361   4.748   7.183  1.00  0.95           N  
ATOM    481  NH1 ARG A  65      -4.203   5.986   9.127  1.00  0.90           N  
ATOM    482  NH2 ARG A  65      -2.886   6.502   7.323  1.00  0.89           N  
ATOM    483  CZ  ARG A  65      -3.819   5.743   7.879  1.00  0.93           C  
ATOM    484  N   LEU A  66      -5.327  -0.284   4.972  1.00  0.99           N  
ATOM    485  CA  LEU A  66      -4.152  -1.107   4.707  1.00  0.99           C  
ATOM    486  C   LEU A  66      -2.870  -0.316   4.943  1.00  0.99           C  
ATOM    487  CB  LEU A  66      -4.182  -1.637   3.271  1.00  0.99           C  
ATOM    488  O   LEU A  66      -2.731   0.809   4.458  1.00  0.99           O  
ATOM    489  CG  LEU A  66      -5.397  -2.482   2.885  1.00  0.99           C  
ATOM    490  CD1 LEU A  66      -5.330  -2.863   1.410  1.00  0.98           C  
ATOM    491  CD2 LEU A  66      -5.482  -3.727   3.761  1.00  0.98           C  
ATOM    492  N   ILE A  67      -1.988  -0.809   5.672  1.00  0.99           N  
ATOM    493  CA  ILE A  67      -0.728  -0.164   6.026  1.00  0.99           C  
ATOM    494  C   ILE A  67       0.435  -1.109   5.732  1.00  0.99           C  
ATOM    495  CB  ILE A  67      -0.710   0.262   7.512  1.00  0.99           C  
ATOM    496  O   ILE A  67       0.413  -2.274   6.134  1.00  0.99           O  
ATOM    497  CG1 ILE A  67      -1.797   1.309   7.780  1.00  0.98           C  
ATOM    498  CG2 ILE A  67       0.672   0.794   7.903  1.00  0.98           C  
ATOM    499  CD1 ILE A  67      -1.901   1.733   9.239  1.00  0.96           C  
ATOM    500  N   ARG A  68       1.479  -0.581   5.132  1.00  0.98           N  
ATOM    501  CA  ARG A  68       2.696  -1.337   4.858  1.00  0.98           C  
ATOM    502  C   ARG A  68       3.554  -1.466   6.112  1.00  0.98           C  
ATOM    503  CB  ARG A  68       3.502  -0.674   3.739  1.00  0.98           C  
ATOM    504  O   ARG A  68       3.834  -0.472   6.785  1.00  0.98           O  
ATOM    505  CG  ARG A  68       4.803  -1.388   3.410  1.00  0.93           C  
ATOM    506  CD  ARG A  68       5.562  -0.689   2.291  1.00  0.87           C  
ATOM    507  NE  ARG A  68       6.093   0.600   2.722  1.00  0.85           N  
ATOM    508  NH1 ARG A  68       6.056   1.553   0.618  1.00  0.76           N  
ATOM    509  NH2 ARG A  68       6.801   2.764   2.416  1.00  0.71           N  
ATOM    510  CZ  ARG A  68       6.316   1.636   1.918  1.00  0.78           C  
ATOM    511  N   PHE A  69       4.013  -2.639   6.350  1.00  0.98           N  
ATOM    512  CA  PHE A  69       5.063  -2.936   7.317  1.00  0.98           C  
ATOM    513  C   PHE A  69       6.243  -3.625   6.643  1.00  0.98           C  
ATOM    514  CB  PHE A  69       4.519  -3.813   8.449  1.00  0.98           C  
ATOM    515  O   PHE A  69       6.104  -4.731   6.116  1.00  0.97           O  
ATOM    516  CG  PHE A  69       5.482  -3.998   9.591  1.00  0.98           C  
ATOM    517  CD1 PHE A  69       6.502  -4.938   9.513  1.00  0.97           C  
ATOM    518  CD2 PHE A  69       5.368  -3.230  10.742  1.00  0.97           C  
ATOM    519  CE1 PHE A  69       7.395  -5.111  10.568  1.00  0.96           C  
ATOM    520  CE2 PHE A  69       6.257  -3.397  11.800  1.00  0.96           C  
ATOM    521  CZ  PHE A  69       7.269  -4.339  11.711  1.00  0.96           C  
ATOM    522  N   LYS A  70       7.333  -2.942   6.611  1.00  0.97           N  
ATOM    523  CA  LYS A  70       8.537  -3.426   5.942  1.00  0.97           C  
ATOM    524  C   LYS A  70       9.639  -3.738   6.951  1.00  0.96           C  
ATOM    525  CB  LYS A  70       9.035  -2.399   4.924  1.00  0.96           C  
ATOM    526  O   LYS A  70      10.339  -2.834   7.413  1.00  0.94           O  
ATOM    527  CG  LYS A  70      10.265  -2.845   4.146  1.00  0.93           C  
ATOM    528  CD  LYS A  70      10.693  -1.796   3.128  1.00  0.91           C  
ATOM    529  CE  LYS A  70      11.932  -2.234   2.359  1.00  0.87           C  
ATOM    530  NZ  LYS A  70      12.367  -1.201   1.373  1.00  0.85           N  
ATOM    531  N   PHE A  71       9.889  -5.047   7.202  1.00  0.95           N  
ATOM    532  CA  PHE A  71      10.941  -5.487   8.110  1.00  0.94           C  
ATOM    533  C   PHE A  71      12.293  -5.499   7.406  1.00  0.91           C  
ATOM    534  CB  PHE A  71      10.626  -6.880   8.665  1.00  0.94           C  
ATOM    535  O   PHE A  71      13.252  -4.887   7.881  1.00  0.87           O  
ATOM    536  CG  PHE A  71      11.763  -7.499   9.432  1.00  0.92           C  
ATOM    537  CD1 PHE A  71      12.236  -6.909  10.598  1.00  0.89           C  
ATOM    538  CD2 PHE A  71      12.360  -8.671   8.987  1.00  0.89           C  
ATOM    539  CE1 PHE A  71      13.288  -7.480  11.310  1.00  0.88           C  
ATOM    540  CE2 PHE A  71      13.412  -9.248   9.693  1.00  0.88           C  
ATOM    541  CZ  PHE A  71      13.875  -8.650  10.854  1.00  0.88           C  
ATOM    542  N   ASN A  72      12.393  -6.122   6.291  1.00  0.93           N  
ATOM    543  CA  ASN A  72      13.542  -6.126   5.392  1.00  0.93           C  
ATOM    544  C   ASN A  72      13.114  -6.297   3.937  1.00  0.92           C  
ATOM    545  CB  ASN A  72      14.530  -7.225   5.787  1.00  0.91           C  
ATOM    546  O   ASN A  72      11.925  -6.223   3.622  1.00  0.90           O  
ATOM    547  CG  ASN A  72      13.957  -8.617   5.608  1.00  0.88           C  
ATOM    548  ND2 ASN A  72      14.036  -9.430   6.656  1.00  0.88           N  
ATOM    549  OD1 ASN A  72      13.450  -8.960   4.537  1.00  0.87           O  
ATOM    550  N   VAL A  73      13.962  -6.489   3.009  1.00  0.87           N  
ATOM    551  CA  VAL A  73      13.738  -6.522   1.567  1.00  0.86           C  
ATOM    552  C   VAL A  73      12.860  -7.719   1.208  1.00  0.86           C  
ATOM    553  CB  VAL A  73      15.070  -6.586   0.787  1.00  0.83           C  
ATOM    554  O   VAL A  73      12.053  -7.647   0.278  1.00  0.85           O  
ATOM    555  CG1 VAL A  73      14.812  -6.713  -0.713  1.00  0.72           C  
ATOM    556  CG2 VAL A  73      15.920  -5.351   1.083  1.00  0.71           C  
ATOM    557  N   ASN A  74      12.975  -8.756   1.989  1.00  0.88           N  
ATOM    558  CA  ASN A  74      12.315 -10.017   1.669  1.00  0.89           C  
ATOM    559  C   ASN A  74      11.071 -10.232   2.526  1.00  0.89           C  
ATOM    560  CB  ASN A  74      13.285 -11.189   1.837  1.00  0.87           C  
ATOM    561  O   ASN A  74      10.213 -11.050   2.189  1.00  0.88           O  
ATOM    562  CG  ASN A  74      14.452 -11.124   0.871  1.00  0.86           C  
ATOM    563  ND2 ASN A  74      15.624 -11.548   1.329  1.00  0.88           N  
ATOM    564  OD1 ASN A  74      14.301 -10.697  -0.276  1.00  0.87           O  
ATOM    565  N   ASP A  75      11.038  -9.626   3.623  1.00  0.93           N  
ATOM    566  CA  ASP A  75       9.961  -9.766   4.599  1.00  0.94           C  
ATOM    567  C   ASP A  75       9.197  -8.455   4.765  1.00  0.94           C  
ATOM    568  CB  ASP A  75      10.516 -10.226   5.948  1.00  0.91           C  
ATOM    569  O   ASP A  75       9.636  -7.563   5.494  1.00  0.93           O  
ATOM    570  CG  ASP A  75      11.086 -11.633   5.907  1.00  0.83           C  
ATOM    571  OD1 ASP A  75      10.467 -12.524   5.286  1.00  0.80           O  
ATOM    572  OD2 ASP A  75      12.163 -11.854   6.502  1.00  0.84           O  
ATOM    573  N   THR A  76       8.097  -8.374   4.098  1.00  0.96           N  
ATOM    574  CA  THR A  76       7.171  -7.248   4.146  1.00  0.97           C  
ATOM    575  C   THR A  76       5.735  -7.736   4.311  1.00  0.97           C  
ATOM    576  CB  THR A  76       7.280  -6.381   2.878  1.00  0.95           C  
ATOM    577  O   THR A  76       5.412  -8.867   3.943  1.00  0.97           O  
ATOM    578  CG2 THR A  76       8.663  -5.750   2.760  1.00  0.81           C  
ATOM    579  OG1 THR A  76       7.040  -7.198   1.726  1.00  0.80           O  
ATOM    580  N   TYR A  77       4.915  -6.942   4.895  1.00  0.98           N  
ATOM    581  CA  TYR A  77       3.547  -7.285   5.264  1.00  0.98           C  
ATOM    582  C   TYR A  77       2.585  -6.159   4.903  1.00  0.98           C  
ATOM    583  CB  TYR A  77       3.454  -7.590   6.762  1.00  0.98           C  
ATOM    584  O   TYR A  77       2.936  -4.981   5.000  1.00  0.98           O  
ATOM    585  CG  TYR A  77       4.440  -8.632   7.231  1.00  0.98           C  
ATOM    586  CD1 TYR A  77       4.084  -9.978   7.295  1.00  0.97           C  
ATOM    587  CD2 TYR A  77       5.729  -8.274   7.612  1.00  0.97           C  
ATOM    588  CE1 TYR A  77       4.989 -10.941   7.729  1.00  0.96           C  
ATOM    589  CE2 TYR A  77       6.641  -9.229   8.048  1.00  0.96           C  
ATOM    590  OH  TYR A  77       7.163 -11.508   8.532  1.00  0.94           O  
ATOM    591  CZ  TYR A  77       6.263 -10.558   8.102  1.00  0.96           C  
ATOM    592  N   ALA A  78       1.382  -6.467   4.465  1.00  0.98           N  
ATOM    593  CA  ALA A  78       0.236  -5.563   4.523  1.00  0.98           C  
ATOM    594  C   ALA A  78      -0.577  -5.789   5.794  1.00  0.99           C  
ATOM    595  CB  ALA A  78      -0.647  -5.744   3.291  1.00  0.98           C  
ATOM    596  O   ALA A  78      -1.059  -6.898   6.042  1.00  0.98           O  
ATOM    597  N   LEU A  79      -0.645  -4.809   6.642  1.00  0.99           N  
ATOM    598  CA  LEU A  79      -1.478  -4.805   7.839  1.00  0.99           C  
ATOM    599  C   LEU A  79      -2.875  -4.279   7.528  1.00  0.99           C  
ATOM    600  CB  LEU A  79      -0.833  -3.956   8.938  1.00  0.99           C  
ATOM    601  O   LEU A  79      -3.028  -3.143   7.073  1.00  0.99           O  
ATOM    602  CG  LEU A  79       0.638  -4.242   9.241  1.00  0.99           C  
ATOM    603  CD1 LEU A  79       1.123  -3.367  10.392  1.00  0.98           C  
ATOM    604  CD2 LEU A  79       0.841  -5.719   9.563  1.00  0.98           C  
ATOM    605  N   GLU A  80      -3.845  -5.108   7.773  1.00  0.99           N  
ATOM    606  CA  GLU A  80      -5.257  -4.747   7.696  1.00  0.99           C  
ATOM    607  C   GLU A  80      -5.789  -4.303   9.056  1.00  0.99           C  
ATOM    608  CB  GLU A  80      -6.084  -5.921   7.165  1.00  0.99           C  
ATOM    609  O   GLU A  80      -6.047  -5.135   9.929  1.00  0.99           O  
ATOM    610  CG  GLU A  80      -7.572  -5.622   7.047  1.00  0.98           C  
ATOM    611  CD  GLU A  80      -8.425  -6.871   6.898  1.00  0.97           C  
ATOM    612  OE1 GLU A  80      -7.878  -7.994   6.985  1.00  0.96           O  
ATOM    613  OE2 GLU A  80      -9.651  -6.726   6.691  1.00  0.96           O  
ATOM    614  N   PHE A  81      -6.014  -3.015   9.242  1.00  0.99           N  
ATOM    615  CA  PHE A  81      -6.736  -2.475  10.389  1.00  0.99           C  
ATOM    616  C   PHE A  81      -8.216  -2.309  10.067  1.00  0.99           C  
ATOM    617  CB  PHE A  81      -6.138  -1.132  10.818  1.00  0.99           C  
ATOM    618  O   PHE A  81      -8.576  -1.606   9.121  1.00  0.99           O  
ATOM    619  CG  PHE A  81      -4.778  -1.247  11.451  1.00  0.99           C  
ATOM    620  CD1 PHE A  81      -4.642  -1.321  12.832  1.00  0.99           C  
ATOM    621  CD2 PHE A  81      -3.634  -1.282  10.664  1.00  0.99           C  
ATOM    622  CE1 PHE A  81      -3.384  -1.428  13.420  1.00  0.98           C  
ATOM    623  CE2 PHE A  81      -2.373  -1.389  11.245  1.00  0.98           C  
ATOM    624  CZ  PHE A  81      -2.251  -1.460  12.623  1.00  0.98           C  
ATOM    625  N   THR A  82      -9.099  -2.961  10.854  1.00  0.99           N  
ATOM    626  CA  THR A  82     -10.550  -2.815  10.828  1.00  0.99           C  
ATOM    627  C   THR A  82     -11.066  -2.299  12.168  1.00  0.99           C  
ATOM    628  CB  THR A  82     -11.239  -4.150  10.490  1.00  0.99           C  
ATOM    629  O   THR A  82     -10.281  -1.877  13.020  1.00  0.99           O  
ATOM    630  CG2 THR A  82     -10.761  -4.691   9.146  1.00  0.97           C  
ATOM    631  OG1 THR A  82     -10.939  -5.109  11.512  1.00  0.96           O  
ATOM    632  N   HIS A  83     -12.386  -2.293  12.335  1.00  0.99           N  
ATOM    633  CA  HIS A  83     -12.970  -1.928  13.621  1.00  0.99           C  
ATOM    634  C   HIS A  83     -12.466  -2.842  14.733  1.00  0.98           C  
ATOM    635  CB  HIS A  83     -14.497  -1.980  13.550  1.00  0.98           C  
ATOM    636  O   HIS A  83     -12.846  -4.013  14.800  1.00  0.98           O  
ATOM    637  CG  HIS A  83     -15.172  -1.526  14.805  1.00  0.98           C  
ATOM    638  CD2 HIS A  83     -15.888  -2.212  15.727  1.00  0.96           C  
ATOM    639  ND1 HIS A  83     -15.152  -0.215  15.228  1.00  0.95           N  
ATOM    640  CE1 HIS A  83     -15.828  -0.114  16.360  1.00  0.95           C  
ATOM    641  NE2 HIS A  83     -16.285  -1.311  16.685  1.00  0.96           N  
ATOM    642  N   LEU A  84     -11.577  -2.363  15.551  1.00  0.99           N  
ATOM    643  CA  LEU A  84     -11.037  -2.900  16.796  1.00  0.99           C  
ATOM    644  C   LEU A  84     -10.198  -4.146  16.532  1.00  0.99           C  
ATOM    645  CB  LEU A  84     -12.168  -3.230  17.773  1.00  0.98           C  
ATOM    646  O   LEU A  84      -9.907  -4.911  17.454  1.00  0.98           O  
ATOM    647  CG  LEU A  84     -13.080  -2.069  18.172  1.00  0.98           C  
ATOM    648  CD1 LEU A  84     -14.161  -2.550  19.133  1.00  0.97           C  
ATOM    649  CD2 LEU A  84     -12.267  -0.940  18.796  1.00  0.97           C  
ATOM    650  N   LYS A  85      -9.762  -4.393  15.306  1.00  0.99           N  
ATOM    651  CA  LYS A  85      -8.986  -5.573  14.934  1.00  0.99           C  
ATOM    652  C   LYS A  85      -7.863  -5.210  13.967  1.00  0.99           C  
ATOM    653  CB  LYS A  85      -9.891  -6.636  14.310  1.00  0.98           C  
ATOM    654  O   LYS A  85      -7.975  -4.240  13.214  1.00  0.99           O  
ATOM    655  CG  LYS A  85     -10.923  -7.211  15.270  1.00  0.96           C  
ATOM    656  CD  LYS A  85     -11.767  -8.289  14.602  1.00  0.94           C  
ATOM    657  CE  LYS A  85     -12.788  -8.878  15.566  1.00  0.91           C  
ATOM    658  NZ  LYS A  85     -13.518 -10.033  14.963  1.00  0.90           N  
ATOM    659  N   MET A  86      -6.809  -5.976  13.969  1.00  0.99           N  
ATOM    660  CA  MET A  86      -5.739  -5.967  12.975  1.00  0.99           C  
ATOM    661  C   MET A  86      -5.424  -7.382  12.502  1.00  0.99           C  
ATOM    662  CB  MET A  86      -4.479  -5.314  13.546  1.00  0.99           C  
ATOM    663  O   MET A  86      -5.252  -8.290  13.317  1.00  0.99           O  
ATOM    664  CG  MET A  86      -3.357  -5.156  12.533  1.00  0.98           C  
ATOM    665  SD  MET A  86      -1.757  -4.720  13.318  1.00  0.98           S  
ATOM    666  CE  MET A  86      -1.234  -6.354  13.908  1.00  0.95           C  
ATOM    667  N   ARG A  87      -5.378  -7.619  11.199  1.00  0.99           N  
ATOM    668  CA  ARG A  87      -4.869  -8.832  10.568  1.00  0.99           C  
ATOM    669  C   ARG A  87      -3.630  -8.535   9.729  1.00  0.99           C  
ATOM    670  CB  ARG A  87      -5.948  -9.480   9.698  1.00  0.99           C  
ATOM    671  O   ARG A  87      -3.256  -7.374   9.556  1.00  0.99           O  
ATOM    672  CG  ARG A  87      -7.186  -9.908  10.469  1.00  0.97           C  
ATOM    673  CD  ARG A  87      -8.124 -10.746   9.610  1.00  0.96           C  
ATOM    674  NE  ARG A  87      -8.592 -10.004   8.442  1.00  0.94           N  
ATOM    675  NH1 ARG A  87     -10.102 -11.617   7.766  1.00  0.88           N  
ATOM    676  NH2 ARG A  87      -9.872  -9.679   6.563  1.00  0.87           N  
ATOM    677  CZ  ARG A  87      -9.521 -10.435   7.593  1.00  0.90           C  
ATOM    678  N   ILE A  88      -2.949  -9.603   9.240  1.00  0.99           N  
ATOM    679  CA  ILE A  88      -1.673  -9.485   8.543  1.00  0.99           C  
ATOM    680  C   ILE A  88      -1.702 -10.322   7.266  1.00  0.99           C  
ATOM    681  CB  ILE A  88      -0.495  -9.922   9.443  1.00  0.98           C  
ATOM    682  O   ILE A  88      -2.037 -11.509   7.302  1.00  0.98           O  
ATOM    683  CG1 ILE A  88      -0.499  -9.124  10.752  1.00  0.98           C  
ATOM    684  CG2 ILE A  88       0.837  -9.760   8.706  1.00  0.98           C  
ATOM    685  CD1 ILE A  88       0.527  -9.601  11.771  1.00  0.96           C  
ATOM    686  N   PHE A  89      -1.319  -9.731   6.189  1.00  0.98           N  
ATOM    687  CA  PHE A  89      -1.079 -10.400   4.916  1.00  0.98           C  
ATOM    688  C   PHE A  89       0.413 -10.469   4.613  1.00  0.98           C  
ATOM    689  CB  PHE A  89      -1.812  -9.677   3.781  1.00  0.98           C  
ATOM    690  O   PHE A  89       1.141  -9.498   4.828  1.00  0.98           O  
ATOM    691  CG  PHE A  89      -3.311  -9.718   3.904  1.00  0.98           C  
ATOM    692  CD1 PHE A  89      -4.056 -10.641   3.180  1.00  0.98           C  
ATOM    693  CD2 PHE A  89      -3.976  -8.834   4.743  1.00  0.98           C  
ATOM    694  CE1 PHE A  89      -5.444 -10.682   3.291  1.00  0.97           C  
ATOM    695  CE2 PHE A  89      -5.363  -8.869   4.859  1.00  0.97           C  
ATOM    696  CZ  PHE A  89      -6.095  -9.793   4.132  1.00  0.97           C  
ATOM    697  N   ARG A  90       0.820 -11.619   4.078  1.00  0.98           N  
ATOM    698  CA  ARG A  90       2.159 -11.860   3.550  1.00  0.98           C  
ATOM    699  C   ARG A  90       2.097 -12.591   2.213  1.00  0.97           C  
ATOM    700  CB  ARG A  90       2.994 -12.665   4.549  1.00  0.97           C  
ATOM    701  O   ARG A  90       1.490 -13.659   2.111  1.00  0.96           O  
ATOM    702  CG  ARG A  90       4.438 -12.870   4.120  1.00  0.96           C  
ATOM    703  CD  ARG A  90       5.214 -13.704   5.130  1.00  0.94           C  
ATOM    704  NE  ARG A  90       6.586 -13.941   4.693  1.00  0.93           N  
ATOM    705  NH1 ARG A  90       6.577 -16.196   5.198  1.00  0.88           N  
ATOM    706  NH2 ARG A  90       8.454 -15.223   4.312  1.00  0.87           N  
ATOM    707  CZ  ARG A  90       7.203 -15.119   4.736  1.00  0.90           C  
ATOM    708  N   ASN A  91       2.702 -11.950   1.164  1.00  0.95           N  
ATOM    709  CA  ASN A  91       2.793 -12.494  -0.187  1.00  0.95           C  
ATOM    710  C   ASN A  91       1.423 -12.908  -0.717  1.00  0.95           C  
ATOM    711  CB  ASN A  91       3.758 -13.680  -0.224  1.00  0.94           C  
ATOM    712  O   ASN A  91       1.274 -13.992  -1.284  1.00  0.94           O  
ATOM    713  CG  ASN A  91       5.179 -13.289   0.131  1.00  0.91           C  
ATOM    714  ND2 ASN A  91       5.929 -14.227   0.697  1.00  0.87           N  
ATOM    715  OD1 ASN A  91       5.599 -12.153  -0.101  1.00  0.86           O  
ATOM    716  N   GLY A  92       0.349 -12.129  -0.427  1.00  0.95           N  
ATOM    717  CA  GLY A  92      -1.008 -12.318  -0.915  1.00  0.95           C  
ATOM    718  C   GLY A  92      -1.811 -13.298  -0.081  1.00  0.95           C  
ATOM    719  O   GLY A  92      -2.943 -13.637  -0.431  1.00  0.95           O  
ATOM    720  N   ALA A  93      -1.282 -13.784   1.039  1.00  0.97           N  
ATOM    721  CA  ALA A  93      -1.992 -14.713   1.914  1.00  0.97           C  
ATOM    722  C   ALA A  93      -2.147 -14.135   3.318  1.00  0.98           C  
ATOM    723  CB  ALA A  93      -1.263 -16.053   1.972  1.00  0.97           C  
ATOM    724  O   ALA A  93      -1.240 -13.472   3.827  1.00  0.98           O  
ATOM    725  N   LEU A  94      -3.275 -14.412   3.923  1.00  0.98           N  
ATOM    726  CA  LEU A  94      -3.459 -14.137   5.344  1.00  0.98           C  
ATOM    727  C   LEU A  94      -2.486 -14.955   6.186  1.00  0.98           C  
ATOM    728  CB  LEU A  94      -4.898 -14.439   5.767  1.00  0.98           C  
ATOM    729  O   LEU A  94      -2.352 -16.165   5.988  1.00  0.98           O  
ATOM    730  CG  LEU A  94      -5.946 -13.383   5.412  1.00  0.96           C  
ATOM    731  CD1 LEU A  94      -7.350 -13.957   5.565  1.00  0.94           C  
ATOM    732  CD2 LEU A  94      -5.772 -12.144   6.284  1.00  0.93           C  
ATOM    733  N   VAL A  95      -1.812 -14.332   7.112  1.00  0.98           N  
ATOM    734  CA  VAL A  95      -0.972 -15.030   8.080  1.00  0.98           C  
ATOM    735  C   VAL A  95      -1.846 -15.829   9.043  1.00  0.98           C  
ATOM    736  CB  VAL A  95      -0.074 -14.047   8.865  1.00  0.98           C  
ATOM    737  O   VAL A  95      -2.813 -15.301   9.597  1.00  0.98           O  
ATOM    738  CG1 VAL A  95       0.720 -14.784   9.942  1.00  0.98           C  
ATOM    739  CG2 VAL A  95       0.866 -13.308   7.915  1.00  0.98           C  
ATOM    740  N   VAL A  96      -1.496 -17.096   9.259  1.00  0.98           N  
ATOM    741  CA  VAL A  96      -2.168 -18.013  10.175  1.00  0.98           C  
ATOM    742  C   VAL A  96      -1.197 -18.453  11.269  1.00  0.98           C  
ATOM    743  CB  VAL A  96      -2.730 -19.246   9.433  1.00  0.98           C  
ATOM    744  O   VAL A  96       0.020 -18.435  11.072  1.00  0.98           O  
ATOM    745  CG1 VAL A  96      -3.782 -18.826   8.408  1.00  0.94           C  
ATOM    746  CG2 VAL A  96      -1.601 -20.022   8.757  1.00  0.94           C  
ATOM    747  N   TYR A  97      -1.620 -18.847  12.372  1.00  0.98           N  
ATOM    748  CA  TYR A  97      -0.805 -19.410  13.442  1.00  0.98           C  
ATOM    749  C   TYR A  97      -0.091 -20.673  12.977  1.00  0.97           C  
ATOM    750  CB  TYR A  97      -1.667 -19.719  14.670  1.00  0.98           C  
ATOM    751  O   TYR A  97      -0.730 -21.621  12.514  1.00  0.96           O  
ATOM    752  CG  TYR A  97      -2.147 -18.489  15.400  1.00  0.98           C  
ATOM    753  CD1 TYR A  97      -1.310 -17.806  16.280  1.00  0.97           C  
ATOM    754  CD2 TYR A  97      -3.438 -18.007  15.213  1.00  0.97           C  
ATOM    755  CE1 TYR A  97      -1.749 -16.673  16.957  1.00  0.97           C  
ATOM    756  CE2 TYR A  97      -3.888 -16.875  15.885  1.00  0.96           C  
ATOM    757  OH  TYR A  97      -3.476 -15.094  17.421  1.00  0.95           O  
ATOM    758  CZ  TYR A  97      -3.037 -16.216  16.753  1.00  0.96           C  
ATOM    759  N   SER A  98       1.230 -20.664  13.190  1.00  0.98           N  
ATOM    760  CA  SER A  98       2.056 -21.783  12.747  1.00  0.97           C  
ATOM    761  C   SER A  98       2.244 -22.807  13.862  1.00  0.97           C  
ATOM    762  CB  SER A  98       3.420 -21.285  12.267  1.00  0.97           C  
ATOM    763  O   SER A  98       2.622 -23.951  13.603  1.00  0.96           O  
ATOM    764  OG  SER A  98       4.066 -20.532  13.279  1.00  0.93           O  
ATOM    765  N   SER A  99       1.959 -22.391  15.170  1.00  0.96           N  
ATOM    766  CA  SER A  99       2.129 -23.244  16.342  1.00  0.97           C  
ATOM    767  C   SER A  99       1.092 -22.924  17.414  1.00  0.97           C  
ATOM    768  CB  SER A  99       3.536 -23.088  16.920  1.00  0.97           C  
ATOM    769  O   SER A  99       0.405 -21.903  17.335  1.00  0.97           O  
ATOM    770  OG  SER A  99       3.747 -21.764  17.379  1.00  0.97           O  
ATOM    771  N   GLY A 100       0.857 -23.793  18.375  1.00  0.97           N  
ATOM    772  CA  GLY A 100      -0.041 -23.628  19.507  1.00  0.97           C  
ATOM    773  C   GLY A 100      -1.447 -24.126  19.229  1.00  0.97           C  
ATOM    774  O   GLY A 100      -1.679 -24.830  18.244  1.00  0.97           O  
ATOM    775  N   PRO A 101      -2.467 -23.855  20.159  1.00  0.97           N  
ATOM    776  CA  PRO A 101      -3.815 -24.421  20.061  1.00  0.98           C  
ATOM    777  C   PRO A 101      -4.610 -23.852  18.888  1.00  0.97           C  
ATOM    778  CB  PRO A 101      -4.457 -24.034  21.396  1.00  0.97           C  
ATOM    779  O   PRO A 101      -5.624 -24.430  18.487  1.00  0.97           O  
ATOM    780  CG  PRO A 101      -3.712 -22.818  21.840  1.00  0.96           C  
ATOM    781  CD  PRO A 101      -2.277 -22.957  21.418  1.00  0.94           C  
ATOM    782  N   ASN A 102      -4.149 -22.771  18.226  1.00  0.97           N  
ATOM    783  CA  ASN A 102      -4.848 -22.056  17.164  1.00  0.98           C  
ATOM    784  C   ASN A 102      -4.208 -22.311  15.802  1.00  0.98           C  
ATOM    785  CB  ASN A 102      -4.885 -20.556  17.461  1.00  0.97           C  
ATOM    786  O   ASN A 102      -4.410 -21.539  14.862  1.00  0.98           O  
ATOM    787  CG  ASN A 102      -5.654 -20.230  18.726  1.00  0.95           C  
ATOM    788  ND2 ASN A 102      -5.311 -19.113  19.358  1.00  0.93           N  
ATOM    789  OD1 ASN A 102      -6.549 -20.975  19.133  1.00  0.92           O  
ATOM    790  N   VAL A 103      -3.395 -23.331  15.602  1.00  0.98           N  
ATOM    791  CA  VAL A 103      -2.701 -23.656  14.360  1.00  0.98           C  
ATOM    792  C   VAL A 103      -3.696 -23.672  13.202  1.00  0.97           C  
ATOM    793  CB  VAL A 103      -1.974 -25.016  14.456  1.00  0.97           C  
ATOM    794  O   VAL A 103      -4.763 -24.282  13.299  1.00  0.96           O  
ATOM    795  CG1 VAL A 103      -1.438 -25.440  13.090  1.00  0.91           C  
ATOM    796  CG2 VAL A 103      -0.842 -24.944  15.479  1.00  0.90           C  
ATOM    797  N   GLY A 104      -3.398 -22.938  12.157  1.00  0.97           N  
ATOM    798  CA  GLY A 104      -4.185 -22.845  10.938  1.00  0.98           C  
ATOM    799  C   GLY A 104      -5.296 -21.816  11.022  1.00  0.97           C  
ATOM    800  O   GLY A 104      -5.948 -21.515  10.020  1.00  0.96           O  
ATOM    801  N   GLN A 105      -5.583 -21.267  12.180  1.00  0.98           N  
ATOM    802  CA  GLN A 105      -6.506 -20.143  12.291  1.00  0.98           C  
ATOM    803  C   GLN A 105      -5.829 -18.833  11.900  1.00  0.98           C  
ATOM    804  CB  GLN A 105      -7.062 -20.043  13.713  1.00  0.98           C  
ATOM    805  O   GLN A 105      -4.614 -18.686  12.052  1.00  0.98           O  
ATOM    806  CG  GLN A 105      -7.862 -21.263  14.148  1.00  0.94           C  
ATOM    807  CD  GLN A 105      -8.513 -21.084  15.506  1.00  0.88           C  
ATOM    808  NE2 GLN A 105      -9.430 -21.984  15.848  1.00  0.90           N  
ATOM    809  OE1 GLN A 105      -8.195 -20.146  16.244  1.00  0.92           O  
ATOM    810  N   ILE A 106      -6.547 -17.870  11.405  1.00  0.98           N  
ATOM    811  CA  ILE A 106      -6.068 -16.544  11.031  1.00  0.98           C  
ATOM    812  C   ILE A 106      -5.527 -15.824  12.264  1.00  0.98           C  
ATOM    813  CB  ILE A 106      -7.183 -15.706  10.367  1.00  0.98           C  
ATOM    814  O   ILE A 106      -6.191 -15.772  13.301  1.00  0.98           O  
ATOM    815  CG1 ILE A 106      -7.666 -16.384   9.079  1.00  0.98           C  
ATOM    816  CG2 ILE A 106      -6.695 -14.282  10.086  1.00  0.98           C  
ATOM    817  CD1 ILE A 106      -8.948 -15.791   8.511  1.00  0.96           C  
ATOM    818  N   PHE A 107      -4.311 -15.290  12.179  1.00  0.98           N  
ATOM    819  CA  PHE A 107      -3.741 -14.426  13.206  1.00  0.98           C  
ATOM    820  C   PHE A 107      -4.444 -13.074  13.227  1.00  0.98           C  
ATOM    821  CB  PHE A 107      -2.239 -14.233  12.976  1.00  0.98           C  
ATOM    822  O   PHE A 107      -4.404 -12.332  12.244  1.00  0.98           O  
ATOM    823  CG  PHE A 107      -1.560 -13.423  14.046  1.00  0.98           C  
ATOM    824  CD1 PHE A 107      -0.979 -14.044  15.145  1.00  0.97           C  
ATOM    825  CD2 PHE A 107      -1.503 -12.038  13.954  1.00  0.97           C  
ATOM    826  CE1 PHE A 107      -0.350 -13.296  16.137  1.00  0.95           C  
ATOM    827  CE2 PHE A 107      -0.875 -11.284  14.942  1.00  0.95           C  
ATOM    828  CZ  PHE A 107      -0.301 -11.915  16.033  1.00  0.94           C  
ATOM    829  N   GLU A 108      -5.003 -12.741  14.376  1.00  0.98           N  
ATOM    830  CA  GLU A 108      -5.717 -11.491  14.619  1.00  0.98           C  
ATOM    831  C   GLU A 108      -5.284 -10.856  15.937  1.00  0.98           C  
ATOM    832  CB  GLU A 108      -7.229 -11.726  14.620  1.00  0.98           C  
ATOM    833  O   GLU A 108      -5.201 -11.535  16.962  1.00  0.98           O  
ATOM    834  CG  GLU A 108      -7.779 -12.202  13.283  1.00  0.92           C  
ATOM    835  CD  GLU A 108      -9.298 -12.184  13.218  1.00  0.87           C  
ATOM    836  OE1 GLU A 108      -9.951 -12.192  14.286  1.00  0.88           O  
ATOM    837  OE2 GLU A 108      -9.839 -12.162  12.090  1.00  0.86           O  
ATOM    838  N   LEU A 109      -5.104  -9.547  15.957  1.00  0.99           N  
ATOM    839  CA  LEU A 109      -4.812  -8.746  17.141  1.00  0.98           C  
ATOM    840  C   LEU A 109      -5.957  -7.784  17.442  1.00  0.98           C  
ATOM    841  CB  LEU A 109      -3.509  -7.965  16.952  1.00  0.98           C  
ATOM    842  O   LEU A 109      -6.475  -7.127  16.536  1.00  0.98           O  
ATOM    843  CG  LEU A 109      -2.219  -8.785  16.969  1.00  0.84           C  
ATOM    844  CD1 LEU A 109      -1.017  -7.889  16.687  1.00  0.72           C  
ATOM    845  CD2 LEU A 109      -2.056  -9.499  18.307  1.00  0.71           C  
ATOM    846  N   VAL A 110      -6.362  -7.735  18.673  1.00  0.99           N  
ATOM    847  CA  VAL A 110      -7.300  -6.717  19.134  1.00  0.99           C  
ATOM    848  C   VAL A 110      -6.601  -5.361  19.198  1.00  0.99           C  
ATOM    849  CB  VAL A 110      -7.895  -7.076  20.514  1.00  0.98           C  
ATOM    850  O   VAL A 110      -5.526  -5.237  19.790  1.00  0.98           O  
ATOM    851  CG1 VAL A 110      -8.882  -6.005  20.972  1.00  0.97           C  
ATOM    852  CG2 VAL A 110      -8.573  -8.445  20.462  1.00  0.97           C  
ATOM    853  N   THR A 111      -7.206  -4.298  18.531  1.00  0.99           N  
ATOM    854  CA  THR A 111      -6.724  -2.921  18.512  1.00  0.99           C  
ATOM    855  C   THR A 111      -7.732  -1.986  19.175  1.00  0.99           C  
ATOM    856  CB  THR A 111      -6.448  -2.446  17.074  1.00  0.99           C  
ATOM    857  O   THR A 111      -8.920  -2.304  19.259  1.00  0.98           O  
ATOM    858  CG2 THR A 111      -5.568  -3.441  16.325  1.00  0.98           C  
ATOM    859  OG1 THR A 111      -7.691  -2.304  16.376  1.00  0.98           O  
ATOM    860  N   PRO A 112      -7.295  -0.793  19.668  1.00  0.98           N  
ATOM    861  CA  PRO A 112      -8.273   0.131  20.249  1.00  0.99           C  
ATOM    862  C   PRO A 112      -8.952   1.006  19.199  1.00  0.98           C  
ATOM    863  CB  PRO A 112      -7.432   0.979  21.206  1.00  0.98           C  
ATOM    864  O   PRO A 112      -9.805   1.832  19.536  1.00  0.98           O  
ATOM    865  CG  PRO A 112      -6.090   1.076  20.553  1.00  0.98           C  
ATOM    866  CD  PRO A 112      -5.792  -0.234  19.880  1.00  0.98           C  
ATOM    867  N   PHE A 113      -8.612   0.902  17.887  1.00  0.99           N  
ATOM    868  CA  PHE A 113      -9.021   1.843  16.852  1.00  0.99           C  
ATOM    869  C   PHE A 113     -10.371   1.448  16.264  1.00  0.98           C  
ATOM    870  CB  PHE A 113      -7.967   1.917  15.743  1.00  0.98           C  
ATOM    871  O   PHE A 113     -10.538   0.327  15.779  1.00  0.98           O  
ATOM    872  CG  PHE A 113      -6.582   2.231  16.242  1.00  0.98           C  
ATOM    873  CD1 PHE A 113      -6.304   3.455  16.837  1.00  0.98           C  
ATOM    874  CD2 PHE A 113      -5.559   1.300  16.116  1.00  0.98           C  
ATOM    875  CE1 PHE A 113      -5.023   3.748  17.300  1.00  0.97           C  
ATOM    876  CE2 PHE A 113      -4.277   1.586  16.576  1.00  0.97           C  
ATOM    877  CZ  PHE A 113      -4.010   2.811  17.166  1.00  0.96           C  
ATOM    878  N   THR A 114     -11.382   2.474  16.337  1.00  0.98           N  
ATOM    879  CA  THR A 114     -12.703   2.339  15.734  1.00  0.98           C  
ATOM    880  C   THR A 114     -12.646   2.630  14.237  1.00  0.98           C  
ATOM    881  CB  THR A 114     -13.721   3.280  16.404  1.00  0.98           C  
ATOM    882  O   THR A 114     -11.667   3.196  13.745  1.00  0.98           O  
ATOM    883  CG2 THR A 114     -13.807   3.019  17.904  1.00  0.97           C  
ATOM    884  OG1 THR A 114     -13.321   4.639  16.189  1.00  0.96           O  
ATOM    885  N   ARG A 115     -13.620   2.281  13.510  1.00  0.98           N  
ATOM    886  CA  ARG A 115     -13.766   2.476  12.071  1.00  0.98           C  
ATOM    887  C   ARG A 115     -13.457   3.918  11.680  1.00  0.98           C  
ATOM    888  CB  ARG A 115     -15.179   2.102  11.618  1.00  0.98           C  
ATOM    889  O   ARG A 115     -12.716   4.162  10.726  1.00  0.98           O  
ATOM    890  CG  ARG A 115     -15.454   2.397  10.152  1.00  0.92           C  
ATOM    891  CD  ARG A 115     -16.875   2.019   9.758  1.00  0.85           C  
ATOM    892  NE  ARG A 115     -17.149   2.338   8.360  1.00  0.86           N  
ATOM    893  NH1 ARG A 115     -19.208   1.291   8.310  1.00  0.78           N  
ATOM    894  NH2 ARG A 115     -18.398   2.327   6.432  1.00  0.72           N  
ATOM    895  CZ  ARG A 115     -18.251   1.985   7.704  1.00  0.79           C  
ATOM    896  N   ASP A 116     -13.968   4.906  12.423  1.00  0.97           N  
ATOM    897  CA  ASP A 116     -13.894   6.332  12.119  1.00  0.97           C  
ATOM    898  C   ASP A 116     -12.509   6.890  12.439  1.00  0.97           C  
ATOM    899  CB  ASP A 116     -14.963   7.102  12.896  1.00  0.97           C  
ATOM    900  O   ASP A 116     -12.150   7.976  11.979  1.00  0.97           O  
ATOM    901  CG  ASP A 116     -16.368   6.586  12.641  1.00  0.94           C  
ATOM    902  OD1 ASP A 116     -16.663   6.154  11.506  1.00  0.89           O  
ATOM    903  OD2 ASP A 116     -17.189   6.614  13.583  1.00  0.92           O  
ATOM    904  N   GLN A 117     -11.663   6.085  13.158  1.00  0.98           N  
ATOM    905  CA  GLN A 117     -10.336   6.496  13.605  1.00  0.98           C  
ATOM    906  C   GLN A 117      -9.250   5.943  12.687  1.00  0.98           C  
ATOM    907  CB  GLN A 117     -10.090   6.041  15.044  1.00  0.98           C  
ATOM    908  O   GLN A 117      -8.091   6.355  12.770  1.00  0.98           O  
ATOM    909  CG  GLN A 117     -10.902   6.808  16.079  1.00  0.97           C  
ATOM    910  CD  GLN A 117     -10.857   6.166  17.454  1.00  0.96           C  
ATOM    911  NE2 GLN A 117     -11.278   6.911  18.470  1.00  0.95           N  
ATOM    912  OE1 GLN A 117     -10.447   5.010  17.600  1.00  0.95           O  
ATOM    913  N   LEU A 118      -9.503   5.058  11.812  1.00  0.98           N  
ATOM    914  CA  LEU A 118      -8.532   4.289  11.040  1.00  0.98           C  
ATOM    915  C   LEU A 118      -7.728   5.199  10.118  1.00  0.98           C  
ATOM    916  CB  LEU A 118      -9.237   3.206  10.219  1.00  0.98           C  
ATOM    917  O   LEU A 118      -6.508   5.054  10.005  1.00  0.98           O  
ATOM    918  CG  LEU A 118      -9.867   2.058  11.009  1.00  0.98           C  
ATOM    919  CD1 LEU A 118     -10.557   1.080  10.065  1.00  0.97           C  
ATOM    920  CD2 LEU A 118      -8.813   1.345  11.849  1.00  0.97           C  
ATOM    921  N   PHE A 119      -8.341   6.144   9.517  1.00  0.97           N  
ATOM    922  CA  PHE A 119      -7.705   6.968   8.496  1.00  0.97           C  
ATOM    923  C   PHE A 119      -7.048   8.193   9.121  1.00  0.96           C  
ATOM    924  CB  PHE A 119      -8.727   7.403   7.440  1.00  0.97           C  
ATOM    925  O   PHE A 119      -6.273   8.892   8.464  1.00  0.95           O  
ATOM    926  CG  PHE A 119      -9.164   6.291   6.525  1.00  0.96           C  
ATOM    927  CD1 PHE A 119      -8.413   5.957   5.405  1.00  0.95           C  
ATOM    928  CD2 PHE A 119     -10.328   5.578   6.786  1.00  0.95           C  
ATOM    929  CE1 PHE A 119      -8.815   4.928   4.557  1.00  0.94           C  
ATOM    930  CE2 PHE A 119     -10.736   4.549   5.942  1.00  0.94           C  
ATOM    931  CZ  PHE A 119      -9.979   4.226   4.828  1.00  0.94           C  
ATOM    932  N   GLU A 120      -7.233   8.449  10.446  1.00  0.97           N  
ATOM    933  CA  GLU A 120      -6.535   9.470  11.221  1.00  0.97           C  
ATOM    934  C   GLU A 120      -5.290   8.897  11.894  1.00  0.97           C  
ATOM    935  CB  GLU A 120      -7.467  10.079  12.271  1.00  0.95           C  
ATOM    936  O   GLU A 120      -4.492   9.640  12.469  1.00  0.96           O  
ATOM    937  CG  GLU A 120      -8.615  10.885  11.681  1.00  0.88           C  
ATOM    938  CD  GLU A 120      -9.475  11.565  12.735  1.00  0.81           C  
ATOM    939  OE1 GLU A 120      -9.271  11.308  13.943  1.00  0.81           O  
ATOM    940  OE2 GLU A 120     -10.360  12.361  12.349  1.00  0.79           O  
ATOM    941  N   MET A 121      -5.128   7.560  11.819  1.00  0.98           N  
ATOM    942  CA  MET A 121      -3.954   6.920  12.406  1.00  0.98           C  
ATOM    943  C   MET A 121      -2.683   7.338  11.674  1.00  0.98           C  
ATOM    944  CB  MET A 121      -4.098   5.398  12.376  1.00  0.97           C  
ATOM    945  O   MET A 121      -2.583   7.179  10.456  1.00  0.97           O  
ATOM    946  CG  MET A 121      -5.188   4.867  13.294  1.00  0.93           C  
ATOM    947  SD  MET A 121      -5.271   3.034  13.298  1.00  0.91           S  
ATOM    948  CE  MET A 121      -3.809   2.644  12.297  1.00  0.83           C  
ATOM    949  N   ASN A 122      -1.680   7.768  12.400  1.00  0.98           N  
ATOM    950  CA  ASN A 122      -0.319   7.999  11.926  1.00  0.98           C  
ATOM    951  C   ASN A 122       0.666   7.013  12.547  1.00  0.98           C  
ATOM    952  CB  ASN A 122       0.114   9.437  12.217  1.00  0.98           C  
ATOM    953  O   ASN A 122       0.454   6.537  13.664  1.00  0.98           O  
ATOM    954  CG  ASN A 122       1.244   9.900  11.318  1.00  0.92           C  
ATOM    955  ND2 ASN A 122       1.182  11.153  10.885  1.00  0.83           N  
ATOM    956  OD1 ASN A 122       2.164   9.136  11.014  1.00  0.81           O  
ATOM    957  N   PHE A 123       1.728   6.735  11.794  1.00  0.98           N  
ATOM    958  CA  PHE A 123       2.664   5.718  12.257  1.00  0.98           C  
ATOM    959  C   PHE A 123       4.060   5.973  11.701  1.00  0.98           C  
ATOM    960  CB  PHE A 123       2.185   4.320  11.853  1.00  0.98           C  
ATOM    961  O   PHE A 123       4.210   6.602  10.651  1.00  0.98           O  
ATOM    962  CG  PHE A 123       1.999   4.148  10.370  1.00  0.98           C  
ATOM    963  CD1 PHE A 123       0.773   4.419   9.773  1.00  0.96           C  
ATOM    964  CD2 PHE A 123       3.049   3.714   9.572  1.00  0.96           C  
ATOM    965  CE1 PHE A 123       0.598   4.260   8.400  1.00  0.95           C  
ATOM    966  CE2 PHE A 123       2.882   3.553   8.200  1.00  0.95           C  
ATOM    967  CZ  PHE A 123       1.655   3.825   7.616  1.00  0.95           C  
ATOM    968  N   THR A 124       5.102   5.442  12.392  1.00  0.98           N  
ATOM    969  CA  THR A 124       6.480   5.345  11.924  1.00  0.98           C  
ATOM    970  C   THR A 124       7.084   3.993  12.294  1.00  0.98           C  
ATOM    971  CB  THR A 124       7.348   6.475  12.509  1.00  0.98           C  
ATOM    972  O   THR A 124       6.713   3.399  13.309  1.00  0.98           O  
ATOM    973  CG2 THR A 124       7.617   6.250  13.993  1.00  0.96           C  
ATOM    974  OG1 THR A 124       8.598   6.520  11.810  1.00  0.95           O  
ATOM    975  N   GLN A 125       7.872   3.515  11.485  1.00  0.98           N  
ATOM    976  CA  GLN A 125       8.436   2.181  11.665  1.00  0.97           C  
ATOM    977  C   GLN A 125       9.961   2.224  11.666  1.00  0.97           C  
ATOM    978  CB  GLN A 125       7.938   1.235  10.571  1.00  0.97           C  
ATOM    979  O   GLN A 125      10.568   2.923  10.853  1.00  0.96           O  
ATOM    980  CG  GLN A 125       8.441  -0.194  10.717  1.00  0.96           C  
ATOM    981  CD  GLN A 125       8.204  -1.030   9.474  1.00  0.94           C  
ATOM    982  NE2 GLN A 125       8.653  -2.281   9.506  1.00  0.94           N  
ATOM    983  OE1 GLN A 125       7.622  -0.557   8.493  1.00  0.93           O  
ATOM    984  N   SER A 126      10.537   1.454  12.548  1.00  0.95           N  
ATOM    985  CA  SER A 126      11.950   1.089  12.560  1.00  0.95           C  
ATOM    986  C   SER A 126      12.133  -0.406  12.801  1.00  0.94           C  
ATOM    987  CB  SER A 126      12.699   1.881  13.632  1.00  0.95           C  
ATOM    988  O   SER A 126      11.760  -0.920  13.857  1.00  0.93           O  
ATOM    989  OG  SER A 126      14.087   1.601  13.587  1.00  0.92           O  
ATOM    990  N   ALA A 127      12.640  -1.100  11.813  1.00  0.95           N  
ATOM    991  CA  ALA A 127      12.852  -2.546  11.819  1.00  0.95           C  
ATOM    992  C   ALA A 127      11.572  -3.286  12.198  1.00  0.96           C  
ATOM    993  CB  ALA A 127      13.980  -2.914  12.779  1.00  0.93           C  
ATOM    994  O   ALA A 127      10.562  -3.191  11.496  1.00  0.95           O  
ATOM    995  N   ASP A 128      11.477  -4.036  13.400  1.00  0.96           N  
ATOM    996  CA  ASP A 128      10.389  -4.901  13.849  1.00  0.97           C  
ATOM    997  C   ASP A 128       9.415  -4.138  14.744  1.00  0.97           C  
ATOM    998  CB  ASP A 128      10.943  -6.118  14.591  1.00  0.95           C  
ATOM    999  O   ASP A 128       8.576  -4.743  15.414  1.00  0.96           O  
ATOM   1000  CG  ASP A 128      11.457  -7.199  13.657  1.00  0.85           C  
ATOM   1001  OD1 ASP A 128      10.769  -7.527  12.666  1.00  0.78           O  
ATOM   1002  OD2 ASP A 128      12.559  -7.731  13.916  1.00  0.85           O  
ATOM   1003  N   VAL A 129       9.586  -2.810  14.748  1.00  0.97           N  
ATOM   1004  CA  VAL A 129       8.781  -1.980  15.637  1.00  0.97           C  
ATOM   1005  C   VAL A 129       8.102  -0.871  14.837  1.00  0.97           C  
ATOM   1006  CB  VAL A 129       9.633  -1.372  16.773  1.00  0.97           C  
ATOM   1007  O   VAL A 129       8.749  -0.188  14.040  1.00  0.97           O  
ATOM   1008  CG1 VAL A 129       8.761  -0.555  17.725  1.00  0.94           C  
ATOM   1009  CG2 VAL A 129      10.372  -2.473  17.533  1.00  0.94           C  
ATOM   1010  N   MET A 130       6.850  -0.680  15.022  1.00  0.98           N  
ATOM   1011  CA  MET A 130       6.037   0.428  14.526  1.00  0.98           C  
ATOM   1012  C   MET A 130       5.363   1.166  15.676  1.00  0.98           C  
ATOM   1013  CB  MET A 130       4.983  -0.078  13.539  1.00  0.98           C  
ATOM   1014  O   MET A 130       4.603   0.570  16.442  1.00  0.98           O  
ATOM   1015  CG  MET A 130       4.110   1.022  12.958  1.00  0.98           C  
ATOM   1016  SD  MET A 130       2.871   0.380  11.766  1.00  0.97           S  
ATOM   1017  CE  MET A 130       3.946   0.025  10.347  1.00  0.95           C  
ATOM   1018  N   ASP A 131       5.641   2.426  15.800  1.00  0.98           N  
ATOM   1019  CA  ASP A 131       4.893   3.302  16.696  1.00  0.98           C  
ATOM   1020  C   ASP A 131       3.676   3.898  15.992  1.00  0.98           C  
ATOM   1021  CB  ASP A 131       5.793   4.420  17.228  1.00  0.98           C  
ATOM   1022  O   ASP A 131       3.792   4.434  14.888  1.00  0.98           O  
ATOM   1023  CG  ASP A 131       6.880   3.913  18.159  1.00  0.96           C  
ATOM   1024  OD1 ASP A 131       6.610   3.720  19.364  1.00  0.92           O  
ATOM   1025  OD2 ASP A 131       8.018   3.708  17.685  1.00  0.92           O  
ATOM   1026  N   ILE A 132       2.538   3.739  16.592  1.00  0.98           N  
ATOM   1027  CA  ILE A 132       1.244   4.178  16.082  1.00  0.98           C  
ATOM   1028  C   ILE A 132       0.648   5.226  17.020  1.00  0.98           C  
ATOM   1029  CB  ILE A 132       0.269   2.991  15.917  1.00  0.98           C  
ATOM   1030  O   ILE A 132       0.583   5.017  18.233  1.00  0.98           O  
ATOM   1031  CG1 ILE A 132       0.903   1.895  15.054  1.00  0.98           C  
ATOM   1032  CG2 ILE A 132      -1.059   3.462  15.317  1.00  0.98           C  
ATOM   1033  CD1 ILE A 132       0.066   0.627  14.949  1.00  0.98           C  
ATOM   1034  N   VAL A 133       0.162   6.375  16.459  1.00  0.98           N  
ATOM   1035  CA  VAL A 133      -0.416   7.455  17.252  1.00  0.98           C  
ATOM   1036  C   VAL A 133      -1.788   7.828  16.696  1.00  0.98           C  
ATOM   1037  CB  VAL A 133       0.505   8.696  17.277  1.00  0.98           C  
ATOM   1038  O   VAL A 133      -2.036   7.690  15.495  1.00  0.98           O  
ATOM   1039  CG1 VAL A 133       1.823   8.377  17.979  1.00  0.97           C  
ATOM   1040  CG2 VAL A 133       0.760   9.199  15.857  1.00  0.97           C  
ATOM   1041  N   HIS A 134      -2.684   8.225  17.582  1.00  0.98           N  
ATOM   1042  CA  HIS A 134      -4.019   8.758  17.333  1.00  0.98           C  
ATOM   1043  C   HIS A 134      -4.457   9.693  18.455  1.00  0.98           C  
ATOM   1044  CB  HIS A 134      -5.029   7.621  17.172  1.00  0.98           C  
ATOM   1045  O   HIS A 134      -4.263   9.389  19.634  1.00  0.97           O  
ATOM   1046  CG  HIS A 134      -6.395   8.083  16.775  1.00  0.97           C  
ATOM   1047  CD2 HIS A 134      -6.978   8.192  15.558  1.00  0.96           C  
ATOM   1048  ND1 HIS A 134      -7.334   8.504  17.692  1.00  0.96           N  
ATOM   1049  CE1 HIS A 134      -8.438   8.852  17.054  1.00  0.95           C  
ATOM   1050  NE2 HIS A 134      -8.249   8.672  15.758  1.00  0.95           N  
ATOM   1051  N   PRO A 135      -5.200  10.832  18.181  1.00  0.97           N  
ATOM   1052  CA  PRO A 135      -5.537  11.832  19.197  1.00  0.97           C  
ATOM   1053  C   PRO A 135      -6.443  11.277  20.294  1.00  0.97           C  
ATOM   1054  CB  PRO A 135      -6.255  12.921  18.395  1.00  0.97           C  
ATOM   1055  O   PRO A 135      -6.500  11.834  21.393  1.00  0.96           O  
ATOM   1056  CG  PRO A 135      -6.718  12.236  17.150  1.00  0.95           C  
ATOM   1057  CD  PRO A 135      -5.722  11.170  16.794  1.00  0.94           C  
ATOM   1058  N   ALA A 136      -7.115  10.141  20.068  1.00  0.97           N  
ATOM   1059  CA  ALA A 136      -8.061   9.565  21.020  1.00  0.97           C  
ATOM   1060  C   ALA A 136      -7.394   8.492  21.876  1.00  0.97           C  
ATOM   1061  CB  ALA A 136      -9.266   8.982  20.285  1.00  0.97           C  
ATOM   1062  O   ALA A 136      -7.996   7.983  22.825  1.00  0.97           O  
ATOM   1063  N   HIS A 137      -6.147   8.076  21.576  1.00  0.98           N  
ATOM   1064  CA  HIS A 137      -5.528   6.942  22.252  1.00  0.98           C  
ATOM   1065  C   HIS A 137      -4.082   7.247  22.628  1.00  0.97           C  
ATOM   1066  CB  HIS A 137      -5.588   5.694  21.369  1.00  0.98           C  
ATOM   1067  O   HIS A 137      -3.387   7.966  21.907  1.00  0.97           O  
ATOM   1068  CG  HIS A 137      -6.980   5.224  21.090  1.00  0.97           C  
ATOM   1069  CD2 HIS A 137      -7.678   5.149  19.932  1.00  0.96           C  
ATOM   1070  ND1 HIS A 137      -7.822   4.760  22.078  1.00  0.95           N  
ATOM   1071  CE1 HIS A 137      -8.979   4.419  21.538  1.00  0.95           C  
ATOM   1072  NE2 HIS A 137      -8.919   4.645  20.237  1.00  0.95           N  
ATOM   1073  N   LYS A 138      -3.614   6.678  23.711  1.00  0.97           N  
ATOM   1074  CA  LYS A 138      -2.195   6.679  24.055  1.00  0.97           C  
ATOM   1075  C   LYS A 138      -1.357   6.069  22.935  1.00  0.97           C  
ATOM   1076  CB  LYS A 138      -1.959   5.917  25.360  1.00  0.96           C  
ATOM   1077  O   LYS A 138      -1.769   5.092  22.306  1.00  0.97           O  
ATOM   1078  CG  LYS A 138      -0.563   6.097  25.938  1.00  0.86           C  
ATOM   1079  CD  LYS A 138      -0.438   5.450  27.312  1.00  0.81           C  
ATOM   1080  CE  LYS A 138       0.958   5.630  27.891  1.00  0.76           C  
ATOM   1081  NZ  LYS A 138       1.085   4.996  29.237  1.00  0.74           N  
ATOM   1082  N   PRO A 139      -0.140   6.630  22.650  1.00  0.98           N  
ATOM   1083  CA  PRO A 139       0.734   6.019  21.647  1.00  0.98           C  
ATOM   1084  C   PRO A 139       0.877   4.510  21.829  1.00  0.98           C  
ATOM   1085  CB  PRO A 139       2.074   6.725  21.870  1.00  0.97           C  
ATOM   1086  O   PRO A 139       1.037   4.032  22.955  1.00  0.98           O  
ATOM   1087  CG  PRO A 139       1.711   8.081  22.382  1.00  0.97           C  
ATOM   1088  CD  PRO A 139       0.526   7.945  23.295  1.00  0.96           C  
ATOM   1089  N   LYS A 140       0.801   3.800  20.698  1.00  0.98           N  
ATOM   1090  CA  LYS A 140       0.896   2.343  20.664  1.00  0.98           C  
ATOM   1091  C   LYS A 140       2.179   1.892  19.973  1.00  0.98           C  
ATOM   1092  CB  LYS A 140      -0.319   1.742  19.957  1.00  0.98           C  
ATOM   1093  O   LYS A 140       2.604   2.496  18.986  1.00  0.98           O  
ATOM   1094  CG  LYS A 140      -1.649   2.089  20.610  1.00  0.97           C  
ATOM   1095  CD  LYS A 140      -1.767   1.476  22.000  1.00  0.96           C  
ATOM   1096  CE  LYS A 140      -3.131   1.749  22.619  1.00  0.93           C  
ATOM   1097  NZ  LYS A 140      -3.201   1.280  24.035  1.00  0.90           N  
ATOM   1098  N   LYS A 141       2.727   0.804  20.471  1.00  0.98           N  
ATOM   1099  CA  LYS A 141       3.880   0.135  19.875  1.00  0.98           C  
ATOM   1100  C   LYS A 141       3.513  -1.263  19.387  1.00  0.98           C  
ATOM   1101  CB  LYS A 141       5.032   0.055  20.878  1.00  0.97           C  
ATOM   1102  O   LYS A 141       3.290  -2.169  20.192  1.00  0.98           O  
ATOM   1103  CG  LYS A 141       6.314  -0.526  20.302  1.00  0.93           C  
ATOM   1104  CD  LYS A 141       7.470  -0.417  21.289  1.00  0.90           C  
ATOM   1105  CE  LYS A 141       8.000   1.008  21.375  1.00  0.85           C  
ATOM   1106  NZ  LYS A 141       9.484   1.058  21.210  1.00  0.83           N  
ATOM   1107  N   LEU A 142       3.462  -1.446  18.072  1.00  0.98           N  
ATOM   1108  CA  LEU A 142       3.352  -2.738  17.403  1.00  0.98           C  
ATOM   1109  C   LEU A 142       4.727  -3.367  17.204  1.00  0.98           C  
ATOM   1110  CB  LEU A 142       2.649  -2.584  16.052  1.00  0.98           C  
ATOM   1111  O   LEU A 142       5.594  -2.781  16.551  1.00  0.98           O  
ATOM   1112  CG  LEU A 142       2.428  -3.868  15.251  1.00  0.98           C  
ATOM   1113  CD1 LEU A 142       1.445  -4.782  15.976  1.00  0.98           C  
ATOM   1114  CD2 LEU A 142       1.930  -3.545  13.847  1.00  0.98           C  
ATOM   1115  N   LYS A 143       4.956  -4.559  17.752  1.00  0.98           N  
ATOM   1116  CA  LYS A 143       6.199  -5.314  17.630  1.00  0.98           C  
ATOM   1117  C   LYS A 143       5.964  -6.651  16.934  1.00  0.98           C  
ATOM   1118  CB  LYS A 143       6.826  -5.542  19.006  1.00  0.97           C  
ATOM   1119  O   LYS A 143       5.020  -7.372  17.265  1.00  0.98           O  
ATOM   1120  CG  LYS A 143       7.223  -4.261  19.726  1.00  0.95           C  
ATOM   1121  CD  LYS A 143       7.881  -4.555  21.068  1.00  0.93           C  
ATOM   1122  CE  LYS A 143       8.290  -3.275  21.783  1.00  0.89           C  
ATOM   1123  NZ  LYS A 143       8.953  -3.559  23.092  1.00  0.87           N  
ATOM   1124  N   ARG A 144       6.805  -6.952  16.028  1.00  0.98           N  
ATOM   1125  CA  ARG A 144       6.889  -8.256  15.380  1.00  0.98           C  
ATOM   1126  C   ARG A 144       8.005  -9.099  15.986  1.00  0.98           C  
ATOM   1127  CB  ARG A 144       7.112  -8.096  13.874  1.00  0.98           C  
ATOM   1128  O   ARG A 144       9.165  -8.682  16.004  1.00  0.97           O  
ATOM   1129  CG  ARG A 144       7.062  -9.404  13.101  1.00  0.96           C  
ATOM   1130  CD  ARG A 144       7.484  -9.218  11.650  1.00  0.94           C  
ATOM   1131  NE  ARG A 144       8.930  -9.059  11.526  1.00  0.92           N  
ATOM   1132  NH1 ARG A 144       9.416 -11.283  11.918  1.00  0.86           N  
ATOM   1133  NH2 ARG A 144      11.108  -9.788  11.523  1.00  0.85           N  
ATOM   1134  CZ  ARG A 144       9.815 -10.044  11.656  1.00  0.88           C  
ATOM   1135  N   PHE A 145       7.764 -10.356  16.370  1.00  0.97           N  
ATOM   1136  CA  PHE A 145       8.750 -11.300  16.883  1.00  0.97           C  
ATOM   1137  C   PHE A 145       8.920 -12.476  15.930  1.00  0.96           C  
ATOM   1138  CB  PHE A 145       8.342 -11.803  18.272  1.00  0.97           C  
ATOM   1139  O   PHE A 145      10.009 -13.044  15.825  1.00  0.95           O  
ATOM   1140  CG  PHE A 145       8.240 -10.715  19.306  1.00  0.97           C  
ATOM   1141  CD1 PHE A 145       9.377 -10.230  19.939  1.00  0.95           C  
ATOM   1142  CD2 PHE A 145       7.005 -10.178  19.646  1.00  0.95           C  
ATOM   1143  CE1 PHE A 145       9.285  -9.223  20.897  1.00  0.94           C  
ATOM   1144  CE2 PHE A 145       6.905  -9.172  20.602  1.00  0.94           C  
ATOM   1145  CZ  PHE A 145       8.046  -8.696  21.227  1.00  0.94           C  
ATOM   1146  N   ALA A 146       7.849 -12.813  15.223  1.00  0.97           N  
ATOM   1147  CA  ALA A 146       7.747 -13.797  14.149  1.00  0.97           C  
ATOM   1148  C   ALA A 146       6.621 -13.440  13.183  1.00  0.97           C  
ATOM   1149  CB  ALA A 146       7.526 -15.193  14.726  1.00  0.96           C  
ATOM   1150  O   ALA A 146       5.900 -12.462  13.395  1.00  0.97           O  
ATOM   1151  N   HIS A 147       6.389 -14.213  12.137  1.00  0.97           N  
ATOM   1152  CA  HIS A 147       5.362 -13.930  11.140  1.00  0.97           C  
ATOM   1153  C   HIS A 147       3.970 -13.941  11.763  1.00  0.97           C  
ATOM   1154  CB  HIS A 147       5.433 -14.944   9.996  1.00  0.96           C  
ATOM   1155  O   HIS A 147       3.120 -13.123  11.407  1.00  0.97           O  
ATOM   1156  CG  HIS A 147       6.672 -14.828   9.167  1.00  0.92           C  
ATOM   1157  CD2 HIS A 147       7.640 -15.730   8.883  1.00  0.85           C  
ATOM   1158  ND1 HIS A 147       7.026 -13.664   8.519  1.00  0.86           N  
ATOM   1159  CE1 HIS A 147       8.162 -13.858   7.870  1.00  0.85           C  
ATOM   1160  NE2 HIS A 147       8.555 -15.103   8.074  1.00  0.87           N  
ATOM   1161  N   ASP A 148       3.877 -14.833  12.742  1.00  0.97           N  
ATOM   1162  CA  ASP A 148       2.600 -15.094  13.399  1.00  0.97           C  
ATOM   1163  C   ASP A 148       2.666 -14.750  14.885  1.00  0.97           C  
ATOM   1164  CB  ASP A 148       2.191 -16.556  13.216  1.00  0.96           C  
ATOM   1165  O   ASP A 148       1.909 -15.297  15.689  1.00  0.96           O  
ATOM   1166  CG  ASP A 148       3.188 -17.531  13.816  1.00  0.92           C  
ATOM   1167  OD1 ASP A 148       4.357 -17.148  14.039  1.00  0.89           O  
ATOM   1168  OD2 ASP A 148       2.803 -18.694  14.066  1.00  0.90           O  
ATOM   1169  N   ASN A 149       3.596 -14.058  15.345  1.00  0.98           N  
ATOM   1170  CA  ASN A 149       3.779 -13.556  16.703  1.00  0.98           C  
ATOM   1171  C   ASN A 149       4.031 -12.051  16.716  1.00  0.98           C  
ATOM   1172  CB  ASN A 149       4.928 -14.292  17.397  1.00  0.97           C  
ATOM   1173  O   ASN A 149       5.167 -11.606  16.545  1.00  0.97           O  
ATOM   1174  CG  ASN A 149       5.067 -13.912  18.858  1.00  0.97           C  
ATOM   1175  ND2 ASN A 149       6.059 -14.486  19.528  1.00  0.96           N  
ATOM   1176  OD1 ASN A 149       4.288 -13.110  19.380  1.00  0.96           O  
ATOM   1177  N   TRP A 150       2.922 -11.315  16.952  1.00  0.98           N  
ATOM   1178  CA  TRP A 150       2.864  -9.858  17.016  1.00  0.98           C  
ATOM   1179  C   TRP A 150       2.232  -9.395  18.325  1.00  0.98           C  
ATOM   1180  CB  TRP A 150       2.076  -9.299  15.828  1.00  0.98           C  
ATOM   1181  O   TRP A 150       1.311 -10.036  18.837  1.00  0.96           O  
ATOM   1182  CG  TRP A 150       2.678  -9.618  14.493  1.00  0.98           C  
ATOM   1183  CD1 TRP A 150       2.728 -10.840  13.882  1.00  0.98           C  
ATOM   1184  CD2 TRP A 150       3.322  -8.699  13.605  1.00  0.98           C  
ATOM   1185  CE2 TRP A 150       3.738  -9.434  12.473  1.00  0.97           C  
ATOM   1186  CE3 TRP A 150       3.588  -7.324  13.657  1.00  0.97           C  
ATOM   1187  NE1 TRP A 150       3.364 -10.736  12.667  1.00  0.97           N  
ATOM   1188  CH2 TRP A 150       4.653  -7.492  11.476  1.00  0.97           C  
ATOM   1189  CZ2 TRP A 150       4.406  -8.838  11.400  1.00  0.97           C  
ATOM   1190  CZ3 TRP A 150       4.253  -6.733  12.589  1.00  0.97           C  
ATOM   1191  N   THR A 151       2.655  -8.214  18.898  1.00  0.98           N  
ATOM   1192  CA  THR A 151       2.033  -7.597  20.064  1.00  0.98           C  
ATOM   1193  C   THR A 151       1.760  -6.117  19.812  1.00  0.98           C  
ATOM   1194  CB  THR A 151       2.916  -7.753  21.316  1.00  0.98           C  
ATOM   1195  O   THR A 151       2.568  -5.430  19.182  1.00  0.98           O  
ATOM   1196  CG2 THR A 151       3.160  -9.224  21.637  1.00  0.94           C  
ATOM   1197  OG1 THR A 151       4.176  -7.109  21.089  1.00  0.94           O  
ATOM   1198  N   LEU A 152       0.677  -5.617  20.297  1.00  0.99           N  
ATOM   1199  CA  LEU A 152       0.335  -4.200  20.364  1.00  0.99           C  
ATOM   1200  C   LEU A 152       0.185  -3.745  21.812  1.00  0.98           C  
ATOM   1201  CB  LEU A 152      -0.958  -3.924  19.593  1.00  0.98           C  
ATOM   1202  O   LEU A 152      -0.731  -4.182  22.513  1.00  0.98           O  
ATOM   1203  CG  LEU A 152      -1.364  -2.456  19.454  1.00  0.98           C  
ATOM   1204  CD1 LEU A 152      -0.389  -1.721  18.540  1.00  0.98           C  
ATOM   1205  CD2 LEU A 152      -2.790  -2.342  18.925  1.00  0.98           C  
ATOM   1206  N   THR A 153       1.100  -2.851  22.244  1.00  0.98           N  
ATOM   1207  CA  THR A 153       1.127  -2.403  23.631  1.00  0.98           C  
ATOM   1208  C   THR A 153       1.125  -0.879  23.707  1.00  0.98           C  
ATOM   1209  CB  THR A 153       2.360  -2.954  24.372  1.00  0.97           C  
ATOM   1210  O   THR A 153       1.507  -0.204  22.749  1.00  0.97           O  
ATOM   1211  CG2 THR A 153       2.321  -4.477  24.446  1.00  0.93           C  
ATOM   1212  OG1 THR A 153       3.547  -2.550  23.679  1.00  0.93           O  
ATOM   1213  N   ASP A 154       0.708  -0.300  24.843  1.00  0.96           N  
ATOM   1214  CA  ASP A 154       0.922   1.116  25.121  1.00  0.96           C  
ATOM   1215  C   ASP A 154       2.412   1.438  25.215  1.00  0.96           C  
ATOM   1216  CB  ASP A 154       0.214   1.523  26.415  1.00  0.96           C  
ATOM   1217  O   ASP A 154       3.190   0.652  25.760  1.00  0.95           O  
ATOM   1218  CG  ASP A 154      -1.299   1.515  26.290  1.00  0.94           C  
ATOM   1219  OD1 ASP A 154      -1.818   1.518  25.153  1.00  0.92           O  
ATOM   1220  OD2 ASP A 154      -1.980   1.508  27.339  1.00  0.92           O  
ATOM   1221  N   VAL A 155       2.828   2.596  24.667  1.00  0.96           N  
ATOM   1222  CA  VAL A 155       4.188   3.102  24.820  1.00  0.95           C  
ATOM   1223  C   VAL A 155       4.374   3.670  26.225  1.00  0.93           C  
ATOM   1224  CB  VAL A 155       4.514   4.180  23.762  1.00  0.94           C  
ATOM   1225  O   VAL A 155       3.646   4.576  26.636  1.00  0.90           O  
ATOM   1226  CG1 VAL A 155       5.944   4.690  23.932  1.00  0.91           C  
ATOM   1227  CG2 VAL A 155       4.306   3.625  22.354  1.00  0.91           C  
ATOM   1228  N   SER A 156       5.272   3.137  26.891  1.00  0.90           N  
ATOM   1229  CA  SER A 156       5.754   3.738  28.131  1.00  0.89           C  
ATOM   1230  C   SER A 156       6.877   4.734  27.862  1.00  0.88           C  
ATOM   1231  CB  SER A 156       6.241   2.657  29.097  1.00  0.87           C  
ATOM   1232  O   SER A 156       7.940   4.360  27.363  1.00  0.86           O  
ATOM   1233  OG  SER A 156       6.568   3.218  30.356  1.00  0.80           O  
ATOM   1234  N   LEU A 157       6.627   6.015  28.214  1.00  0.88           N  
ATOM   1235  CA  LEU A 157       7.561   7.105  27.953  1.00  0.87           C  
ATOM   1236  C   LEU A 157       8.314   7.491  29.222  1.00  0.83           C  
ATOM   1237  CB  LEU A 157       6.821   8.323  27.394  1.00  0.86           C  
ATOM   1238  O   LEU A 157       9.002   8.513  29.254  1.00  0.77           O  
ATOM   1239  CG  LEU A 157       6.088   8.120  26.067  1.00  0.87           C  
ATOM   1240  CD1 LEU A 157       5.379   9.405  25.652  1.00  0.84           C  
ATOM   1241  CD2 LEU A 157       7.058   7.665  24.983  1.00  0.84           C  
ATOM   1242  N   VAL A 158       8.132   6.709  30.249  1.00  0.80           N  
ATOM   1243  CA  VAL A 158       8.917   6.797  31.476  1.00  0.79           C  
ATOM   1244  C   VAL A 158      10.124   5.867  31.385  1.00  0.79           C  
ATOM   1245  CB  VAL A 158       8.069   6.449  32.719  1.00  0.76           C  
ATOM   1246  O   VAL A 158      10.033   4.774  30.820  1.00  0.76           O  
ATOM   1247  CG1 VAL A 158       8.836   6.764  34.002  1.00  0.69           C  
ATOM   1248  CG2 VAL A 158       6.742   7.205  32.688  1.00  0.68           C  
ATOM   1249  N   PRO A 159      11.200   6.280  31.948  1.00  0.78           N  
ATOM   1250  CA  PRO A 159      12.334   5.353  31.941  1.00  0.78           C  
ATOM   1251  C   PRO A 159      11.949   3.947  32.394  1.00  0.79           C  
ATOM   1252  CB  PRO A 159      13.319   5.993  32.922  1.00  0.77           C  
ATOM   1253  O   PRO A 159      11.237   3.788  33.389  1.00  0.77           O  
ATOM   1254  CG  PRO A 159      12.974   7.447  32.915  1.00  0.76           C  
ATOM   1255  CD  PRO A 159      11.491   7.585  32.728  1.00  0.77           C  
ATOM   1256  N   ALA A 160      12.442   2.959  31.702  1.00  0.78           N  
ATOM   1257  CA  ALA A 160      12.158   1.559  32.010  1.00  0.78           C  
ATOM   1258  C   ALA A 160      12.820   1.141  33.319  1.00  0.79           C  
ATOM   1259  CB  ALA A 160      12.626   0.658  30.869  1.00  0.76           C  
ATOM   1260  O   ALA A 160      12.350   0.222  33.994  1.00  0.77           O  
ATOM   1261  N   VAL A 161      13.898   1.764  33.699  1.00  0.85           N  
ATOM   1262  CA  VAL A 161      14.591   1.496  34.955  1.00  0.87           C  
ATOM   1263  C   VAL A 161      13.782   2.056  36.122  1.00  0.87           C  
ATOM   1264  CB  VAL A 161      16.015   2.096  34.956  1.00  0.86           C  
ATOM   1265  O   VAL A 161      13.530   3.261  36.189  1.00  0.87           O  
ATOM   1266  CG1 VAL A 161      16.775   1.679  36.214  1.00  0.85           C  
ATOM   1267  CG2 VAL A 161      16.775   1.668  33.702  1.00  0.84           C  
ATOM   1268  N   PRO A 162      13.261   1.205  36.977  1.00  0.88           N  
ATOM   1269  CA  PRO A 162      12.582   1.739  38.159  1.00  0.90           C  
ATOM   1270  C   PRO A 162      13.506   2.573  39.045  1.00  0.91           C  
ATOM   1271  CB  PRO A 162      12.111   0.481  38.893  1.00  0.88           C  
ATOM   1272  O   PRO A 162      14.679   2.231  39.213  1.00  0.92           O  
ATOM   1273  CG  PRO A 162      13.099  -0.575  38.514  1.00  0.87           C  
ATOM   1274  CD  PRO A 162      13.595  -0.287  37.127  1.00  0.89           C  
ATOM   1275  N   ALA A 163      12.982   3.583  39.655  1.00  0.91           N  
ATOM   1276  CA  ALA A 163      13.698   4.336  40.681  1.00  0.93           C  
ATOM   1277  C   ALA A 163      13.952   3.476  41.916  1.00  0.94           C  
ATOM   1278  CB  ALA A 163      12.917   5.592  41.062  1.00  0.92           C  
ATOM   1279  O   ALA A 163      13.165   2.579  42.227  1.00  0.95           O  
ATOM   1280  N   PRO A 164      15.061   3.763  42.695  1.00  0.95           N  
ATOM   1281  CA  PRO A 164      15.121   3.177  44.036  1.00  0.96           C  
ATOM   1282  C   PRO A 164      13.863   3.453  44.857  1.00  0.95           C  
ATOM   1283  CB  PRO A 164      16.342   3.854  44.663  1.00  0.96           C  
ATOM   1284  O   PRO A 164      13.312   4.555  44.797  1.00  0.95           O  
ATOM   1285  CG  PRO A 164      17.156   4.325  43.502  1.00  0.96           C  
ATOM   1286  CD  PRO A 164      16.222   4.718  42.393  1.00  0.97           C  
ATOM   1287  N   ALA A 165      13.450   2.469  45.669  1.00  0.97           N  
ATOM   1288  CA  ALA A 165      12.188   2.568  46.398  1.00  0.97           C  
ATOM   1289  C   ALA A 165      12.244   3.681  47.441  1.00  0.97           C  
ATOM   1290  CB  ALA A 165      11.851   1.236  47.063  1.00  0.96           C  
ATOM   1291  O   ALA A 165      11.209   4.230  47.828  1.00  0.96           O  
ATOM   1292  N   SER A 166      13.384   4.037  47.932  1.00  0.97           N  
ATOM   1293  CA  SER A 166      13.672   5.116  48.872  1.00  0.98           C  
ATOM   1294  C   SER A 166      15.149   5.493  48.845  1.00  0.97           C  
ATOM   1295  CB  SER A 166      13.265   4.714  50.290  1.00  0.98           C  
ATOM   1296  O   SER A 166      15.989   4.703  48.410  1.00  0.98           O  
ATOM   1297  OG  SER A 166      13.987   3.571  50.715  1.00  0.98           O  
ATOM   1298  N   ALA A 167      15.509   6.645  49.314  1.00  0.97           N  
ATOM   1299  CA  ALA A 167      16.867   7.051  49.667  1.00  0.98           C  
ATOM   1300  C   ALA A 167      16.905   7.694  51.050  1.00  0.97           C  
ATOM   1301  CB  ALA A 167      17.423   8.014  48.621  1.00  0.97           C  
ATOM   1302  O   ALA A 167      16.065   8.537  51.374  1.00  0.97           O  
ATOM   1303  N   THR A 168      17.789   7.262  51.801  1.00  0.97           N  
ATOM   1304  CA  THR A 168      17.990   7.823  53.133  1.00  0.97           C  
ATOM   1305  C   THR A 168      19.398   8.395  53.271  1.00  0.97           C  
ATOM   1306  CB  THR A 168      17.753   6.765  54.226  1.00  0.97           C  
ATOM   1307  O   THR A 168      20.384   7.697  53.024  1.00  0.97           O  
ATOM   1308  CG2 THR A 168      17.901   7.370  55.618  1.00  0.95           C  
ATOM   1309  OG1 THR A 168      16.430   6.231  54.087  1.00  0.96           O  
ATOM   1310  N   ALA A 169      19.501   9.656  53.689  1.00  0.96           N  
ATOM   1311  CA  ALA A 169      20.754  10.327  54.026  1.00  0.96           C  
ATOM   1312  C   ALA A 169      20.928  10.435  55.538  1.00  0.94           C  
ATOM   1313  CB  ALA A 169      20.804  11.712  53.386  1.00  0.95           C  
ATOM   1314  O   ALA A 169      20.003  10.833  56.249  1.00  0.91           O  
ATOM   1315  N   THR A 170      22.066  10.069  56.019  1.00  0.94           N  
ATOM   1316  CA  THR A 170      22.478  10.174  57.414  1.00  0.94           C  
ATOM   1317  C   THR A 170      23.769  10.978  57.538  1.00  0.93           C  
ATOM   1318  CB  THR A 170      22.674   8.783  58.045  1.00  0.93           C  
ATOM   1319  O   THR A 170      24.803  10.589  56.991  1.00  0.91           O  
ATOM   1320  CG2 THR A 170      22.920   8.889  59.546  1.00  0.90           C  
ATOM   1321  OG1 THR A 170      21.500   7.993  57.819  1.00  0.91           O  
ATOM   1322  N   PRO A 171      23.715  12.172  58.227  1.00  0.91           N  
ATOM   1323  CA  PRO A 171      24.965  12.883  58.500  1.00  0.92           C  
ATOM   1324  C   PRO A 171      25.865  12.139  59.485  1.00  0.90           C  
ATOM   1325  CB  PRO A 171      24.492  14.214  59.091  1.00  0.90           C  
ATOM   1326  O   PRO A 171      25.374  11.556  60.455  1.00  0.87           O  
ATOM   1327  CG  PRO A 171      23.238  13.878  59.831  1.00  0.89           C  
ATOM   1328  CD  PRO A 171      22.553  12.746  59.121  1.00  0.89           C  
ATOM   1329  N   ASP A 172      27.172  12.226  59.200  1.00  0.91           N  
ATOM   1330  CA  ASP A 172      28.118  11.747  60.203  1.00  0.90           C  
ATOM   1331  C   ASP A 172      28.022  12.570  61.486  1.00  0.87           C  
ATOM   1332  CB  ASP A 172      29.547  11.790  59.657  1.00  0.87           C  
ATOM   1333  O   ASP A 172      27.803  13.782  61.438  1.00  0.83           O  
ATOM   1334  CG  ASP A 172      29.912  10.554  58.854  1.00  0.80           C  
ATOM   1335  OD1 ASP A 172      29.069   9.639  58.726  1.00  0.72           O  
ATOM   1336  OD2 ASP A 172      31.053  10.492  58.348  1.00  0.77           O  
ATOM   1337  N   ALA A 173      28.142  11.887  62.754  1.00  0.83           N  
ATOM   1338  CA  ALA A 173      28.073  12.438  64.105  1.00  0.81           C  
ATOM   1339  C   ALA A 173      29.307  13.280  64.417  1.00  0.77           C  
ATOM   1340  CB  ALA A 173      27.925  11.316  65.130  1.00  0.77           C  
ATOM   1341  O   ALA A 173      30.376  12.741  64.711  1.00  0.68           O  
ATOM   1342  N   GLY A 174      29.591  14.324  63.574  1.00  0.73           N  
ATOM   1343  CA  GLY A 174      30.817  15.033  63.902  1.00  0.72           C  
ATOM   1344  C   GLY A 174      30.894  16.413  63.275  1.00  0.71           C  
ATOM   1345  O   GLY A 174      30.831  16.549  62.052  1.00  0.61           O  
ATOM   1346  N   GLY A 175      30.312  17.491  63.976  1.00  0.71           N  
ATOM   1347  CA  GLY A 175      30.491  18.908  63.701  1.00  0.71           C  
ATOM   1348  C   GLY A 175      29.819  19.803  64.725  1.00  0.71           C  
ATOM   1349  O   GLY A 175      28.681  19.551  65.127  1.00  0.65           O  
ATOM   1350  N   SER A 176      30.570  20.872  65.202  1.00  0.72           N  
ATOM   1351  CA  SER A 176      30.094  21.806  66.217  1.00  0.73           C  
ATOM   1352  C   SER A 176      29.606  23.106  65.586  1.00  0.72           C  
ATOM   1353  CB  SER A 176      31.199  22.105  67.231  1.00  0.67           C  
ATOM   1354  O   SER A 176      29.416  24.106  66.282  1.00  0.66           O  
ATOM   1355  OG  SER A 176      32.076  23.103  66.739  1.00  0.63           O  
ATOM   1356  N   SER A 177      29.611  23.165  64.292  1.00  0.68           N  
ATOM   1357  CA  SER A 177      29.188  24.419  63.676  1.00  0.72           C  
ATOM   1358  C   SER A 177      27.711  24.693  63.938  1.00  0.71           C  
ATOM   1359  CB  SER A 177      29.450  24.390  62.170  1.00  0.65           C  
ATOM   1360  O   SER A 177      26.888  23.776  63.905  1.00  0.67           O  
ATOM   1361  OG  SER A 177      29.137  25.641  61.581  1.00  0.52           O  
ATOM   1362  N   THR A 178      27.294  26.091  64.156  1.00  0.74           N  
ATOM   1363  CA  THR A 178      25.934  26.580  64.354  1.00  0.77           C  
ATOM   1364  C   THR A 178      25.210  26.722  63.018  1.00  0.77           C  
ATOM   1365  CB  THR A 178      25.928  27.932  65.092  1.00  0.70           C  
ATOM   1366  O   THR A 178      23.979  26.761  62.975  1.00  0.74           O  
ATOM   1367  CG2 THR A 178      26.159  27.744  66.587  1.00  0.60           C  
ATOM   1368  OG1 THR A 178      26.966  28.764  64.559  1.00  0.67           O  
ATOM   1369  N   VAL A 179      26.032  26.803  61.942  1.00  0.73           N  
ATOM   1370  CA  VAL A 179      25.382  26.968  60.647  1.00  0.77           C  
ATOM   1371  C   VAL A 179      24.991  25.602  60.087  1.00  0.77           C  
ATOM   1372  CB  VAL A 179      26.292  27.714  59.645  1.00  0.71           C  
ATOM   1373  O   VAL A 179      25.853  24.757  59.836  1.00  0.74           O  
ATOM   1374  CG1 VAL A 179      25.558  27.960  58.328  1.00  0.72           C  
ATOM   1375  CG2 VAL A 179      26.777  29.032  60.245  1.00  0.67           C  
ATOM   1376  N   LEU A 180      23.711  25.428  59.891  1.00  0.80           N  
ATOM   1377  CA  LEU A 180      23.147  24.246  59.249  1.00  0.82           C  
ATOM   1378  C   LEU A 180      22.929  24.488  57.759  1.00  0.82           C  
ATOM   1379  CB  LEU A 180      21.823  23.856  59.913  1.00  0.77           C  
ATOM   1380  O   LEU A 180      22.229  25.427  57.374  1.00  0.79           O  
ATOM   1381  CG  LEU A 180      21.893  23.479  61.393  1.00  0.77           C  
ATOM   1382  CD1 LEU A 180      20.492  23.231  61.944  1.00  0.76           C  
ATOM   1383  CD2 LEU A 180      22.776  22.251  61.592  1.00  0.78           C  
ATOM   1384  N   ILE A 181      23.684  23.810  57.020  1.00  0.81           N  
ATOM   1385  CA  ILE A 181      23.411  23.742  55.588  1.00  0.84           C  
ATOM   1386  C   ILE A 181      22.518  22.540  55.290  1.00  0.86           C  
ATOM   1387  CB  ILE A 181      24.717  23.657  54.767  1.00  0.81           C  
ATOM   1388  O   ILE A 181      22.867  21.403  55.618  1.00  0.86           O  
ATOM   1389  CG1 ILE A 181      25.683  24.772  55.183  1.00  0.81           C  
ATOM   1390  CG2 ILE A 181      24.417  23.724  53.267  1.00  0.81           C  
ATOM   1391  CD1 ILE A 181      27.053  24.682  54.525  1.00  0.79           C  
ATOM   1392  N   ALA A 182      21.295  22.808  54.854  1.00  0.85           N  
ATOM   1393  CA  ALA A 182      20.399  21.739  54.419  1.00  0.88           C  
ATOM   1394  C   ALA A 182      20.924  21.064  53.156  1.00  0.90           C  
ATOM   1395  CB  ALA A 182      18.994  22.286  54.181  1.00  0.85           C  
ATOM   1396  O   ALA A 182      21.170  21.727  52.146  1.00  0.90           O  
ATOM   1397  N   TRP A 183      21.224  19.772  53.258  1.00  0.85           N  
ATOM   1398  CA  TRP A 183      21.525  18.914  52.117  1.00  0.93           C  
ATOM   1399  C   TRP A 183      20.367  17.964  51.829  1.00  0.91           C  
ATOM   1400  CB  TRP A 183      22.806  18.114  52.368  1.00  0.89           C  
ATOM   1401  O   TRP A 183      19.767  17.408  52.753  1.00  0.91           O  
ATOM   1402  CG  TRP A 183      24.039  18.960  52.481  1.00  0.79           C  
ATOM   1403  CD1 TRP A 183      24.108  20.325  52.449  1.00  0.73           C  
ATOM   1404  CD2 TRP A 183      25.383  18.494  52.639  1.00  0.77           C  
ATOM   1405  CE2 TRP A 183      26.216  19.633  52.697  1.00  0.82           C  
ATOM   1406  CE3 TRP A 183      25.964  17.223  52.739  1.00  0.84           C  
ATOM   1407  NE1 TRP A 183      25.414  20.736  52.579  1.00  0.89           N  
ATOM   1408  CH2 TRP A 183      28.144  18.282  52.946  1.00  0.85           C  
ATOM   1409  CZ2 TRP A 183      27.601  19.538  52.851  1.00  0.87           C  
ATOM   1410  CZ3 TRP A 183      27.342  17.130  52.892  1.00  0.86           C  
ATOM   1411  N   GLN A 184      20.082  17.834  50.628  1.00  0.95           N  
ATOM   1412  CA  GLN A 184      19.168  16.824  50.104  1.00  0.96           C  
ATOM   1413  C   GLN A 184      19.756  16.132  48.879  1.00  0.97           C  
ATOM   1414  CB  GLN A 184      17.817  17.452  49.755  1.00  0.95           C  
ATOM   1415  O   GLN A 184      20.495  16.747  48.107  1.00  0.96           O  
ATOM   1416  CG  GLN A 184      16.712  16.435  49.505  1.00  0.91           C  
ATOM   1417  CD  GLN A 184      15.352  17.079  49.320  1.00  0.89           C  
ATOM   1418  NE2 GLN A 184      14.360  16.594  50.059  1.00  0.90           N  
ATOM   1419  OE1 GLN A 184      15.194  18.006  48.519  1.00  0.90           O  
ATOM   1420  N   TYR A 185      19.520  14.858  48.762  1.00  0.96           N  
ATOM   1421  CA  TYR A 185      20.101  14.064  47.685  1.00  0.97           C  
ATOM   1422  C   TYR A 185      19.013  13.447  46.814  1.00  0.96           C  
ATOM   1423  CB  TYR A 185      21.002  12.964  48.253  1.00  0.97           C  
ATOM   1424  O   TYR A 185      17.902  13.192  47.285  1.00  0.96           O  
ATOM   1425  CG  TYR A 185      22.176  13.488  49.044  1.00  0.97           C  
ATOM   1426  CD1 TYR A 185      23.416  13.681  48.440  1.00  0.97           C  
ATOM   1427  CD2 TYR A 185      22.047  13.790  50.395  1.00  0.97           C  
ATOM   1428  CE1 TYR A 185      24.502  14.162  49.165  1.00  0.97           C  
ATOM   1429  CE2 TYR A 185      23.125  14.272  51.130  1.00  0.97           C  
ATOM   1430  OH  TYR A 185      25.417  14.931  51.230  1.00  0.95           O  
ATOM   1431  CZ  TYR A 185      24.347  14.454  50.507  1.00  0.96           C  
ATOM   1432  N   GLN A 186      19.319  13.228  45.618  1.00  0.95           N  
ATOM   1433  CA  GLN A 186      18.566  12.379  44.700  1.00  0.96           C  
ATOM   1434  C   GLN A 186      19.421  11.221  44.194  1.00  0.96           C  
ATOM   1435  CB  GLN A 186      18.039  13.198  43.521  1.00  0.95           C  
ATOM   1436  O   GLN A 186      20.618  11.387  43.950  1.00  0.96           O  
ATOM   1437  CG  GLN A 186      16.890  14.130  43.883  1.00  0.94           C  
ATOM   1438  CD  GLN A 186      16.366  14.906  42.689  1.00  0.92           C  
ATOM   1439  NE2 GLN A 186      15.235  15.579  42.871  1.00  0.92           N  
ATOM   1440  OE1 GLN A 186      16.973  14.902  41.614  1.00  0.91           O  
ATOM   1441  N   VAL A 187      18.888  10.047  44.166  1.00  0.97           N  
ATOM   1442  CA  VAL A 187      19.543   8.848  43.653  1.00  0.97           C  
ATOM   1443  C   VAL A 187      18.763   8.302  42.460  1.00  0.97           C  
ATOM   1444  CB  VAL A 187      19.675   7.763  44.745  1.00  0.97           C  
ATOM   1445  O   VAL A 187      17.541   8.148  42.527  1.00  0.96           O  
ATOM   1446  CG1 VAL A 187      20.435   6.549  44.212  1.00  0.97           C  
ATOM   1447  CG2 VAL A 187      20.371   8.332  45.981  1.00  0.96           C  
ATOM   1448  N   THR A 188      19.457   8.057  41.385  1.00  0.94           N  
ATOM   1449  CA  THR A 188      18.915   7.381  40.211  1.00  0.95           C  
ATOM   1450  C   THR A 188      19.627   6.052  39.976  1.00  0.94           C  
ATOM   1451  CB  THR A 188      19.037   8.262  38.954  1.00  0.94           C  
ATOM   1452  O   THR A 188      20.824   5.927  40.240  1.00  0.93           O  
ATOM   1453  CG2 THR A 188      18.290   9.580  39.131  1.00  0.89           C  
ATOM   1454  OG1 THR A 188      20.420   8.540  38.705  1.00  0.90           O  
ATOM   1455  N   ALA A 189      18.918   5.031  39.620  1.00  0.94           N  
ATOM   1456  CA  ALA A 189      19.474   3.768  39.139  1.00  0.95           C  
ATOM   1457  C   ALA A 189      19.770   3.833  37.644  1.00  0.93           C  
ATOM   1458  CB  ALA A 189      18.517   2.617  39.439  1.00  0.94           C  
ATOM   1459  O   ALA A 189      18.952   4.325  36.863  1.00  0.91           O  
ATOM   1460  N   VAL A 190      20.969   3.259  37.251  1.00  0.92           N  
ATOM   1461  CA  VAL A 190      21.385   3.239  35.853  1.00  0.92           C  
ATOM   1462  C   VAL A 190      21.644   1.800  35.411  1.00  0.91           C  
ATOM   1463  CB  VAL A 190      22.645   4.102  35.623  1.00  0.92           C  
ATOM   1464  O   VAL A 190      22.361   1.057  36.086  1.00  0.90           O  
ATOM   1465  CG1 VAL A 190      22.991   4.168  34.136  1.00  0.91           C  
ATOM   1466  CG2 VAL A 190      22.440   5.506  36.190  1.00  0.90           C  
ATOM   1467  N   VAL A 191      21.013   1.403  34.334  1.00  0.91           N  
ATOM   1468  CA  VAL A 191      21.321   0.170  33.617  1.00  0.90           C  
ATOM   1469  C   VAL A 191      22.193   0.482  32.403  1.00  0.88           C  
ATOM   1470  CB  VAL A 191      20.036  -0.566  33.175  1.00  0.89           C  
ATOM   1471  O   VAL A 191      21.791   1.246  31.522  1.00  0.84           O  
ATOM   1472  CG1 VAL A 191      20.381  -1.822  32.377  1.00  0.87           C  
ATOM   1473  CG2 VAL A 191      19.180  -0.920  34.390  1.00  0.86           C  
ATOM   1474  N   ASP A 192      23.421   0.004  32.451  1.00  0.87           N  
ATOM   1475  CA  ASP A 192      24.411   0.073  31.381  1.00  0.88           C  
ATOM   1476  C   ASP A 192      24.749  -1.320  30.855  1.00  0.85           C  
ATOM   1477  CB  ASP A 192      25.681   0.773  31.869  1.00  0.86           C  
ATOM   1478  O   ASP A 192      25.599  -2.013  31.418  1.00  0.81           O  
ATOM   1479  CG  ASP A 192      26.664   1.068  30.749  1.00  0.85           C  
ATOM   1480  OD1 ASP A 192      26.407   0.670  29.592  1.00  0.84           O  
ATOM   1481  OD2 ASP A 192      27.705   1.701  31.026  1.00  0.88           O  
ATOM   1482  N   ASP A 193      23.958  -1.744  29.843  1.00  0.83           N  
ATOM   1483  CA  ASP A 193      24.118  -3.051  29.214  1.00  0.84           C  
ATOM   1484  C   ASP A 193      25.162  -3.002  28.101  1.00  0.81           C  
ATOM   1485  CB  ASP A 193      22.781  -3.548  28.660  1.00  0.80           C  
ATOM   1486  O   ASP A 193      25.294  -3.950  27.324  1.00  0.76           O  
ATOM   1487  CG  ASP A 193      22.284  -2.725  27.484  1.00  0.75           C  
ATOM   1488  OD1 ASP A 193      22.918  -1.702  27.144  1.00  0.73           O  
ATOM   1489  OD2 ASP A 193      21.249  -3.101  26.893  1.00  0.81           O  
ATOM   1490  N   GLY A 194      26.028  -1.952  28.138  1.00  0.81           N  
ATOM   1491  CA  GLY A 194      26.992  -1.720  27.075  1.00  0.80           C  
ATOM   1492  C   GLY A 194      26.359  -1.205  25.796  1.00  0.74           C  
ATOM   1493  O   GLY A 194      27.010  -1.157  24.750  1.00  0.69           O  
ATOM   1494  N   SER A 195      25.026  -1.025  25.876  1.00  0.62           N  
ATOM   1495  CA  SER A 195      24.305  -0.312  24.826  1.00  0.63           C  
ATOM   1496  C   SER A 195      24.767   1.138  24.724  1.00  0.60           C  
ATOM   1497  CB  SER A 195      22.798  -0.358  25.084  1.00  0.56           C  
ATOM   1498  O   SER A 195      25.454   1.640  25.616  1.00  0.56           O  
ATOM   1499  OG  SER A 195      22.446   0.489  26.164  1.00  0.49           O  
ATOM   1500  N   GLN A 196      24.707   1.900  23.597  1.00  0.56           N  
ATOM   1501  CA  GLN A 196      25.252   3.228  23.335  1.00  0.61           C  
ATOM   1502  C   GLN A 196      24.811   4.225  24.404  1.00  0.56           C  
ATOM   1503  CB  GLN A 196      24.825   3.720  21.951  1.00  0.48           C  
ATOM   1504  O   GLN A 196      25.600   5.065  24.840  1.00  0.51           O  
ATOM   1505  CG  GLN A 196      25.471   2.958  20.802  1.00  0.43           C  
ATOM   1506  CD  GLN A 196      25.399   3.709  19.485  1.00  0.48           C  
ATOM   1507  NE2 GLN A 196      26.049   3.172  18.459  1.00  0.37           N  
ATOM   1508  OE1 GLN A 196      24.763   4.764  19.391  1.00  0.50           O  
ATOM   1509  N   THR A 197      23.674   4.210  25.027  1.00  0.69           N  
ATOM   1510  CA  THR A 197      23.460   5.161  26.112  1.00  0.73           C  
ATOM   1511  C   THR A 197      22.847   4.469  27.326  1.00  0.73           C  
ATOM   1512  CB  THR A 197      22.552   6.322  25.666  1.00  0.66           C  
ATOM   1513  O   THR A 197      21.768   3.881  27.232  1.00  0.71           O  
ATOM   1514  CG2 THR A 197      23.352   7.607  25.482  1.00  0.55           C  
ATOM   1515  OG1 THR A 197      21.925   5.980  24.423  1.00  0.59           O  
ATOM   1516  N   PRO A 198      23.393   4.421  28.496  1.00  0.77           N  
ATOM   1517  CA  PRO A 198      22.791   3.869  29.713  1.00  0.79           C  
ATOM   1518  C   PRO A 198      21.418   4.465  30.015  1.00  0.79           C  
ATOM   1519  CB  PRO A 198      23.799   4.240  30.804  1.00  0.76           C  
ATOM   1520  O   PRO A 198      21.227   5.678  29.895  1.00  0.77           O  
ATOM   1521  CG  PRO A 198      25.096   4.417  30.082  1.00  0.76           C  
ATOM   1522  CD  PRO A 198      24.809   4.960  28.711  1.00  0.76           C  
ATOM   1523  N   GLU A 199      20.417   3.625  30.355  1.00  0.79           N  
ATOM   1524  CA  GLU A 199      19.109   4.091  30.806  1.00  0.81           C  
ATOM   1525  C   GLU A 199      19.138   4.472  32.283  1.00  0.83           C  
ATOM   1526  CB  GLU A 199      18.042   3.020  30.560  1.00  0.78           C  
ATOM   1527  O   GLU A 199      19.590   3.690  33.123  1.00  0.83           O  
ATOM   1528  CG  GLU A 199      16.616   3.527  30.710  1.00  0.71           C  
ATOM   1529  CD  GLU A 199      15.568   2.490  30.339  1.00  0.68           C  
ATOM   1530  OE1 GLU A 199      15.939   1.405  29.836  1.00  0.68           O  
ATOM   1531  OE2 GLU A 199      14.366   2.765  30.552  1.00  0.62           O  
ATOM   1532  N   GLU A 200      18.710   5.619  32.613  1.00  0.84           N  
ATOM   1533  CA  GLU A 200      18.667   6.164  33.966  1.00  0.86           C  
ATOM   1534  C   GLU A 200      17.229   6.316  34.454  1.00  0.86           C  
ATOM   1535  CB  GLU A 200      19.389   7.513  34.026  1.00  0.84           C  
ATOM   1536  O   GLU A 200      16.368   6.807  33.722  1.00  0.85           O  
ATOM   1537  CG  GLU A 200      19.578   8.047  35.438  1.00  0.84           C  
ATOM   1538  CD  GLU A 200      20.487   9.264  35.503  1.00  0.82           C  
ATOM   1539  OE1 GLU A 200      20.934   9.745  34.437  1.00  0.83           O  
ATOM   1540  OE2 GLU A 200      20.755   9.740  36.629  1.00  0.82           O  
ATOM   1541  N   SER A 201      16.956   5.863  35.696  1.00  0.84           N  
ATOM   1542  CA  SER A 201      15.653   5.946  36.348  1.00  0.86           C  
ATOM   1543  C   SER A 201      15.283   7.392  36.662  1.00  0.85           C  
ATOM   1544  CB  SER A 201      15.644   5.118  37.634  1.00  0.85           C  
ATOM   1545  O   SER A 201      16.149   8.269  36.685  1.00  0.84           O  
ATOM   1546  OG  SER A 201      16.359   5.780  38.664  1.00  0.90           O  
ATOM   1547  N   LEU A 202      14.040   7.589  37.008  1.00  0.86           N  
ATOM   1548  CA  LEU A 202      13.665   8.800  37.729  1.00  0.88           C  
ATOM   1549  C   LEU A 202      14.371   8.871  39.079  1.00  0.89           C  
ATOM   1550  CB  LEU A 202      12.148   8.857  37.930  1.00  0.86           C  
ATOM   1551  O   LEU A 202      14.695   7.838  39.670  1.00  0.89           O  
ATOM   1552  CG  LEU A 202      11.299   8.946  36.661  1.00  0.83           C  
ATOM   1553  CD1 LEU A 202       9.815   8.924  37.014  1.00  0.80           C  
ATOM   1554  CD2 LEU A 202      11.647  10.204  35.872  1.00  0.81           C  
ATOM   1555  N   PRO A 203      14.721  10.082  39.519  1.00  0.90           N  
ATOM   1556  CA  PRO A 203      15.372  10.233  40.823  1.00  0.92           C  
ATOM   1557  C   PRO A 203      14.431   9.939  41.989  1.00  0.92           C  
ATOM   1558  CB  PRO A 203      15.810  11.699  40.831  1.00  0.91           C  
ATOM   1559  O   PRO A 203      13.259  10.322  41.954  1.00  0.92           O  
ATOM   1560  CG  PRO A 203      14.793  12.406  39.994  1.00  0.91           C  
ATOM   1561  CD  PRO A 203      14.352  11.481  38.896  1.00  0.90           C  
ATOM   1562  N   VAL A 204      14.946   9.351  43.013  1.00  0.95           N  
ATOM   1563  CA  VAL A 204      14.319   9.309  44.330  1.00  0.96           C  
ATOM   1564  C   VAL A 204      15.013  10.298  45.265  1.00  0.96           C  
ATOM   1565  CB  VAL A 204      14.361   7.888  44.934  1.00  0.94           C  
ATOM   1566  O   VAL A 204      16.241  10.297  45.379  1.00  0.96           O  
ATOM   1567  CG1 VAL A 204      15.791   7.499  45.303  1.00  0.83           C  
ATOM   1568  CG2 VAL A 204      13.448   7.801  46.156  1.00  0.81           C  
ATOM   1569  N   THR A 205      14.230  11.091  45.910  1.00  0.95           N  
ATOM   1570  CA  THR A 205      14.732  12.105  46.831  1.00  0.96           C  
ATOM   1571  C   THR A 205      14.930  11.519  48.226  1.00  0.97           C  
ATOM   1572  CB  THR A 205      13.777  13.310  46.908  1.00  0.95           C  
ATOM   1573  O   THR A 205      14.049  10.831  48.746  1.00  0.97           O  
ATOM   1574  CG2 THR A 205      14.376  14.434  47.748  1.00  0.90           C  
ATOM   1575  OG1 THR A 205      13.527  13.800  45.585  1.00  0.90           O  
ATOM   1576  N   SER A 206      16.068  11.845  48.814  1.00  0.96           N  
ATOM   1577  CA  SER A 206      16.355  11.485  50.199  1.00  0.97           C  
ATOM   1578  C   SER A 206      15.651  12.425  51.172  1.00  0.93           C  
ATOM   1579  CB  SER A 206      17.862  11.505  50.457  1.00  0.96           C  
ATOM   1580  O   SER A 206      15.184  13.496  50.780  1.00  0.90           O  
ATOM   1581  OG  SER A 206      18.335  12.837  50.570  1.00  0.95           O  
ATOM   1582  N   ASN A 207      15.660  12.083  52.459  1.00  0.93           N  
ATOM   1583  CA  ASN A 207      15.411  13.064  53.509  1.00  0.94           C  
ATOM   1584  C   ASN A 207      16.416  14.210  53.455  1.00  0.92           C  
ATOM   1585  CB  ASN A 207      15.440  12.396  54.886  1.00  0.93           C  
ATOM   1586  O   ASN A 207      17.560  14.019  53.039  1.00  0.90           O  
ATOM   1587  CG  ASN A 207      16.792  11.794  55.214  1.00  0.91           C  
ATOM   1588  ND2 ASN A 207      17.471  12.363  56.202  1.00  0.91           N  
ATOM   1589  OD1 ASN A 207      17.223  10.825  54.583  1.00  0.89           O  
ATOM   1590  N   SER A 208      15.895  15.399  53.885  1.00  0.92           N  
ATOM   1591  CA  SER A 208      16.813  16.504  54.139  1.00  0.93           C  
ATOM   1592  C   SER A 208      17.623  16.270  55.410  1.00  0.90           C  
ATOM   1593  CB  SER A 208      16.047  17.823  54.248  1.00  0.88           C  
ATOM   1594  O   SER A 208      17.068  15.896  56.445  1.00  0.88           O  
ATOM   1595  OG  SER A 208      16.936  18.926  54.205  1.00  0.70           O  
ATOM   1596  N   ILE A 209      18.865  16.554  55.272  1.00  0.90           N  
ATOM   1597  CA  ILE A 209      19.728  16.497  56.446  1.00  0.90           C  
ATOM   1598  C   ILE A 209      20.388  17.856  56.668  1.00  0.86           C  
ATOM   1599  CB  ILE A 209      20.804  15.396  56.304  1.00  0.90           C  
ATOM   1600  O   ILE A 209      20.615  18.606  55.716  1.00  0.82           O  
ATOM   1601  CG1 ILE A 209      21.662  15.646  55.059  1.00  0.92           C  
ATOM   1602  CG2 ILE A 209      20.154  14.010  56.253  1.00  0.91           C  
ATOM   1603  CD1 ILE A 209      22.899  14.762  54.972  1.00  0.91           C  
ATOM   1604  N   ASN A 210      20.638  18.138  57.850  1.00  0.89           N  
ATOM   1605  CA  ASN A 210      21.420  19.308  58.234  1.00  0.89           C  
ATOM   1606  C   ASN A 210      22.866  18.937  58.548  1.00  0.86           C  
ATOM   1607  CB  ASN A 210      20.780  20.012  59.433  1.00  0.86           C  
ATOM   1608  O   ASN A 210      23.129  18.185  59.489  1.00  0.82           O  
ATOM   1609  CG  ASN A 210      19.466  20.683  59.084  1.00  0.83           C  
ATOM   1610  ND2 ASN A 210      18.427  20.390  59.856  1.00  0.84           N  
ATOM   1611  OD1 ASN A 210      19.386  21.457  58.126  1.00  0.82           O  
ATOM   1612  N   VAL A 211      23.829  19.516  57.752  1.00  0.88           N  
ATOM   1613  CA  VAL A 211      25.260  19.334  57.975  1.00  0.87           C  
ATOM   1614  C   VAL A 211      25.845  20.583  58.629  1.00  0.84           C  
ATOM   1615  CB  VAL A 211      26.005  19.024  56.657  1.00  0.84           C  
ATOM   1616  O   VAL A 211      25.430  21.704  58.323  1.00  0.80           O  
ATOM   1617  CG1 VAL A 211      25.634  17.634  56.141  1.00  0.72           C  
ATOM   1618  CG2 VAL A 211      25.695  20.088  55.606  1.00  0.70           C  
ATOM   1619  N   LYS A 212      26.748  20.424  59.546  1.00  0.84           N  
ATOM   1620  CA  LYS A 212      27.226  21.474  60.441  1.00  0.83           C  
ATOM   1621  C   LYS A 212      28.463  22.162  59.870  1.00  0.79           C  
ATOM   1622  CB  LYS A 212      27.538  20.900  61.824  1.00  0.80           C  
ATOM   1623  O   LYS A 212      28.820  23.262  60.296  1.00  0.72           O  
ATOM   1624  CG  LYS A 212      26.308  20.456  62.602  1.00  0.82           C  
ATOM   1625  CD  LYS A 212      26.680  19.928  63.981  1.00  0.79           C  
ATOM   1626  CE  LYS A 212      25.452  19.461  64.752  1.00  0.79           C  
ATOM   1627  NZ  LYS A 212      25.818  18.879  66.078  1.00  0.77           N  
ATOM   1628  N   SER A 213      29.224  21.578  59.108  1.00  0.77           N  
ATOM   1629  CA  SER A 213      30.435  22.120  58.500  1.00  0.76           C  
ATOM   1630  C   SER A 213      30.636  21.577  57.089  1.00  0.78           C  
ATOM   1631  CB  SER A 213      31.658  21.796  59.359  1.00  0.72           C  
ATOM   1632  O   SER A 213      30.180  20.477  56.771  1.00  0.72           O  
ATOM   1633  OG  SER A 213      31.954  20.410  59.310  1.00  0.69           O  
ATOM   1634  N   ASP A 214      31.607  22.301  56.421  1.00  0.74           N  
ATOM   1635  CA  ASP A 214      32.058  21.936  55.082  1.00  0.71           C  
ATOM   1636  C   ASP A 214      32.859  20.636  55.107  1.00  0.74           C  
ATOM   1637  CB  ASP A 214      32.899  23.060  54.474  1.00  0.69           C  
ATOM   1638  O   ASP A 214      33.094  20.025  54.063  1.00  0.71           O  
ATOM   1639  CG  ASP A 214      32.111  24.342  54.264  1.00  0.65           C  
ATOM   1640  OD1 ASP A 214      30.865  24.286  54.185  1.00  0.64           O  
ATOM   1641  OD2 ASP A 214      32.743  25.417  54.173  1.00  0.63           O  
ATOM   1642  N   ASN A 215      33.029  20.064  56.206  1.00  0.78           N  
ATOM   1643  CA  ASN A 215      33.815  18.836  56.270  1.00  0.78           C  
ATOM   1644  C   ASN A 215      32.978  17.661  56.768  1.00  0.79           C  
ATOM   1645  CB  ASN A 215      35.043  19.030  57.162  1.00  0.75           C  
ATOM   1646  O   ASN A 215      33.509  16.578  57.020  1.00  0.76           O  
ATOM   1647  CG  ASN A 215      36.047  19.999  56.571  1.00  0.72           C  
ATOM   1648  ND2 ASN A 215      36.786  20.687  57.433  1.00  0.69           N  
ATOM   1649  OD1 ASN A 215      36.158  20.129  55.349  1.00  0.70           O  
ATOM   1650  N   GLN A 216      31.721  17.892  57.045  1.00  0.86           N  
ATOM   1651  CA  GLN A 216      30.902  16.755  57.453  1.00  0.87           C  
ATOM   1652  C   GLN A 216      30.586  15.851  56.265  1.00  0.88           C  
ATOM   1653  CB  GLN A 216      29.606  17.235  58.108  1.00  0.83           C  
ATOM   1654  O   GLN A 216      30.324  16.335  55.162  1.00  0.87           O  
ATOM   1655  CG  GLN A 216      28.916  16.174  58.954  1.00  0.76           C  
ATOM   1656  CD  GLN A 216      27.765  16.731  59.771  1.00  0.74           C  
ATOM   1657  NE2 GLN A 216      27.077  15.859  60.499  1.00  0.68           N  
ATOM   1658  OE1 GLN A 216      27.497  17.937  59.748  1.00  0.73           O  
ATOM   1659  N   LYS A 217      30.609  14.569  56.504  1.00  0.90           N  
ATOM   1660  CA  LYS A 217      30.234  13.534  55.544  1.00  0.92           C  
ATOM   1661  C   LYS A 217      28.758  13.168  55.679  1.00  0.92           C  
ATOM   1662  CB  LYS A 217      31.102  12.289  55.731  1.00  0.90           C  
ATOM   1663  O   LYS A 217      28.162  13.353  56.742  1.00  0.92           O  
ATOM   1664  CG  LYS A 217      32.595  12.549  55.592  1.00  0.88           C  
ATOM   1665  CD  LYS A 217      33.406  11.278  55.812  1.00  0.87           C  
ATOM   1666  CE  LYS A 217      34.902  11.547  55.721  1.00  0.87           C  
ATOM   1667  NZ  LYS A 217      35.704  10.326  56.032  1.00  0.87           N  
ATOM   1668  N   ALA A 218      28.185  12.730  54.668  1.00  0.92           N  
ATOM   1669  CA  ALA A 218      26.857  12.122  54.659  1.00  0.94           C  
ATOM   1670  C   ALA A 218      26.887  10.747  53.996  1.00  0.95           C  
ATOM   1671  CB  ALA A 218      25.860  13.031  53.945  1.00  0.92           C  
ATOM   1672  O   ALA A 218      27.420  10.594  52.895  1.00  0.94           O  
ATOM   1673  N   THR A 219      26.361   9.768  54.701  1.00  0.95           N  
ATOM   1674  CA  THR A 219      26.160   8.449  54.111  1.00  0.96           C  
ATOM   1675  C   THR A 219      24.733   8.302  53.588  1.00  0.97           C  
ATOM   1676  CB  THR A 219      26.453   7.331  55.128  1.00  0.95           C  
ATOM   1677  O   THR A 219      23.771   8.459  54.342  1.00  0.96           O  
ATOM   1678  CG2 THR A 219      26.277   5.953  54.498  1.00  0.93           C  
ATOM   1679  OG1 THR A 219      27.802   7.461  55.596  1.00  0.93           O  
ATOM   1680  N   LEU A 220      24.520   8.004  52.341  1.00  0.97           N  
ATOM   1681  CA  LEU A 220      23.258   7.681  51.684  1.00  0.98           C  
ATOM   1682  C   LEU A 220      23.091   6.172  51.541  1.00  0.98           C  
ATOM   1683  CB  LEU A 220      23.184   8.347  50.307  1.00  0.97           C  
ATOM   1684  O   LEU A 220      24.046   5.466  51.210  1.00  0.97           O  
ATOM   1685  CG  LEU A 220      23.209   9.876  50.291  1.00  0.92           C  
ATOM   1686  CD1 LEU A 220      24.647  10.382  50.236  1.00  0.86           C  
ATOM   1687  CD2 LEU A 220      22.403  10.412  49.113  1.00  0.86           C  
ATOM   1688  N   THR A 221      21.954   5.644  51.778  1.00  0.98           N  
ATOM   1689  CA  THR A 221      21.576   4.255  51.545  1.00  0.98           C  
ATOM   1690  C   THR A 221      20.222   4.173  50.845  1.00  0.98           C  
ATOM   1691  CB  THR A 221      21.524   3.461  52.863  1.00  0.97           C  
ATOM   1692  O   THR A 221      19.354   5.022  51.060  1.00  0.98           O  
ATOM   1693  CG2 THR A 221      22.886   3.443  53.548  1.00  0.95           C  
ATOM   1694  OG1 THR A 221      20.568   4.068  53.742  1.00  0.96           O  
ATOM   1695  N   TRP A 222      20.073   3.252  49.958  1.00  0.98           N  
ATOM   1696  CA  TRP A 222      18.841   2.969  49.229  1.00  0.99           C  
ATOM   1697  C   TRP A 222      18.704   1.476  48.952  1.00  0.98           C  
ATOM   1698  CB  TRP A 222      18.802   3.751  47.914  1.00  0.98           C  
ATOM   1699  O   TRP A 222      19.683   0.731  49.030  1.00  0.97           O  
ATOM   1700  CG  TRP A 222      19.981   3.502  47.022  1.00  0.98           C  
ATOM   1701  CD1 TRP A 222      20.081   2.567  46.030  1.00  0.98           C  
ATOM   1702  CD2 TRP A 222      21.231   4.198  47.045  1.00  0.98           C  
ATOM   1703  CE2 TRP A 222      22.043   3.631  46.038  1.00  0.98           C  
ATOM   1704  CE3 TRP A 222      21.744   5.246  47.821  1.00  0.96           C  
ATOM   1705  NE1 TRP A 222      21.319   2.639  45.434  1.00  0.95           N  
ATOM   1706  CH2 TRP A 222      23.819   5.107  46.559  1.00  0.96           C  
ATOM   1707  CZ2 TRP A 222      23.342   4.080  45.786  1.00  0.96           C  
ATOM   1708  CZ3 TRP A 222      23.037   5.691  47.568  1.00  0.96           C  
ATOM   1709  N   PRO A 223      17.516   0.968  48.699  1.00  0.98           N  
ATOM   1710  CA  PRO A 223      17.374  -0.423  48.262  1.00  0.98           C  
ATOM   1711  C   PRO A 223      17.911  -0.656  46.851  1.00  0.98           C  
ATOM   1712  CB  PRO A 223      15.863  -0.658  48.317  1.00  0.98           C  
ATOM   1713  O   PRO A 223      17.829   0.234  46.001  1.00  0.98           O  
ATOM   1714  CG  PRO A 223      15.350   0.372  49.271  1.00  0.98           C  
ATOM   1715  CD  PRO A 223      16.203   1.602  49.147  1.00  0.98           C  
ATOM   1716  N   ALA A 224      18.398  -1.851  46.650  1.00  0.98           N  
ATOM   1717  CA  ALA A 224      18.889  -2.240  45.331  1.00  0.98           C  
ATOM   1718  C   ALA A 224      17.758  -2.251  44.306  1.00  0.98           C  
ATOM   1719  CB  ALA A 224      19.559  -3.610  45.395  1.00  0.97           C  
ATOM   1720  O   ALA A 224      16.669  -2.761  44.580  1.00  0.97           O  
ATOM   1721  N   VAL A 225      18.054  -1.718  43.108  1.00  0.98           N  
ATOM   1722  CA  VAL A 225      17.186  -1.839  41.941  1.00  0.97           C  
ATOM   1723  C   VAL A 225      17.661  -2.993  41.061  1.00  0.96           C  
ATOM   1724  CB  VAL A 225      17.147  -0.528  41.124  1.00  0.97           C  
ATOM   1725  O   VAL A 225      18.844  -3.078  40.722  1.00  0.95           O  
ATOM   1726  CG1 VAL A 225      16.293  -0.699  39.869  1.00  0.93           C  
ATOM   1727  CG2 VAL A 225      16.617   0.619  41.983  1.00  0.93           C  
ATOM   1728  N   VAL A 226      16.745  -3.962  40.768  1.00  0.96           N  
ATOM   1729  CA  VAL A 226      17.052  -5.122  39.938  1.00  0.96           C  
ATOM   1730  C   VAL A 226      17.501  -4.663  38.553  1.00  0.95           C  
ATOM   1731  CB  VAL A 226      15.839  -6.071  39.818  1.00  0.96           C  
ATOM   1732  O   VAL A 226      16.782  -3.926  37.873  1.00  0.94           O  
ATOM   1733  CG1 VAL A 226      16.172  -7.263  38.922  1.00  0.96           C  
ATOM   1734  CG2 VAL A 226      15.395  -6.546  41.200  1.00  0.96           C  
ATOM   1735  N   GLY A 227      18.871  -5.101  38.240  1.00  0.94           N  
ATOM   1736  CA  GLY A 227      19.447  -4.820  36.935  1.00  0.94           C  
ATOM   1737  C   GLY A 227      20.245  -3.530  36.899  1.00  0.94           C  
ATOM   1738  O   GLY A 227      20.911  -3.233  35.905  1.00  0.93           O  
ATOM   1739  N   ALA A 228      20.185  -2.733  37.939  1.00  0.95           N  
ATOM   1740  CA  ALA A 228      21.021  -1.537  38.008  1.00  0.96           C  
ATOM   1741  C   ALA A 228      22.503  -1.901  37.982  1.00  0.96           C  
ATOM   1742  CB  ALA A 228      20.696  -0.732  39.264  1.00  0.95           C  
ATOM   1743  O   ALA A 228      22.965  -2.704  38.796  1.00  0.95           O  
ATOM   1744  N   THR A 229      23.324  -1.307  37.057  1.00  0.94           N  
ATOM   1745  CA  THR A 229      24.772  -1.440  36.938  1.00  0.95           C  
ATOM   1746  C   THR A 229      25.482  -0.523  37.931  1.00  0.95           C  
ATOM   1747  CB  THR A 229      25.247  -1.119  35.509  1.00  0.94           C  
ATOM   1748  O   THR A 229      26.469  -0.921  38.554  1.00  0.95           O  
ATOM   1749  CG2 THR A 229      26.729  -1.435  35.338  1.00  0.88           C  
ATOM   1750  OG1 THR A 229      24.492  -1.900  34.574  1.00  0.90           O  
ATOM   1751  N   TYR A 230      24.944   0.619  38.167  1.00  0.96           N  
ATOM   1752  CA  TYR A 230      25.400   1.591  39.155  1.00  0.97           C  
ATOM   1753  C   TYR A 230      24.309   2.609  39.462  1.00  0.97           C  
ATOM   1754  CB  TYR A 230      26.660   2.309  38.661  1.00  0.96           C  
ATOM   1755  O   TYR A 230      23.231   2.573  38.864  1.00  0.96           O  
ATOM   1756  CG  TYR A 230      26.475   3.021  37.344  1.00  0.96           C  
ATOM   1757  CD1 TYR A 230      26.769   2.386  36.139  1.00  0.96           C  
ATOM   1758  CD2 TYR A 230      26.009   4.331  37.300  1.00  0.96           C  
ATOM   1759  CE1 TYR A 230      26.602   3.039  34.922  1.00  0.95           C  
ATOM   1760  CE2 TYR A 230      25.838   4.994  36.089  1.00  0.95           C  
ATOM   1761  OH  TYR A 230      25.970   4.992  33.706  1.00  0.94           O  
ATOM   1762  CZ  TYR A 230      26.137   4.341  34.908  1.00  0.94           C  
ATOM   1763  N   TYR A 231      24.493   3.396  40.383  1.00  0.97           N  
ATOM   1764  CA  TYR A 231      23.620   4.480  40.816  1.00  0.97           C  
ATOM   1765  C   TYR A 231      24.319   5.828  40.687  1.00  0.97           C  
ATOM   1766  CB  TYR A 231      23.168   4.262  42.263  1.00  0.98           C  
ATOM   1767  O   TYR A 231      25.502   5.954  41.011  1.00  0.95           O  
ATOM   1768  CG  TYR A 231      22.456   2.950  42.486  1.00  0.98           C  
ATOM   1769  CD1 TYR A 231      21.067   2.869  42.417  1.00  0.98           C  
ATOM   1770  CD2 TYR A 231      23.170   1.790  42.767  1.00  0.98           C  
ATOM   1771  CE1 TYR A 231      20.407   1.662  42.624  1.00  0.97           C  
ATOM   1772  CE2 TYR A 231      22.520   0.578  42.975  1.00  0.97           C  
ATOM   1773  OH  TYR A 231      20.491  -0.673  43.106  1.00  0.96           O  
ATOM   1774  CZ  TYR A 231      21.140   0.524  42.901  1.00  0.97           C  
ATOM   1775  N   ASN A 232      23.588   6.819  40.178  1.00  0.95           N  
ATOM   1776  CA  ASN A 232      24.029   8.209  40.221  1.00  0.95           C  
ATOM   1777  C   ASN A 232      23.440   8.947  41.420  1.00  0.96           C  
ATOM   1778  CB  ASN A 232      23.661   8.929  38.922  1.00  0.95           C  
ATOM   1779  O   ASN A 232      22.258   8.793  41.729  1.00  0.95           O  
ATOM   1780  CG  ASN A 232      24.446   8.419  37.729  1.00  0.94           C  
ATOM   1781  ND2 ASN A 232      23.846   8.496  36.547  1.00  0.93           N  
ATOM   1782  OD1 ASN A 232      25.583   7.961  37.869  1.00  0.92           O  
ATOM   1783  N   VAL A 233      24.292   9.619  42.129  1.00  0.97           N  
ATOM   1784  CA  VAL A 233      23.913  10.398  43.303  1.00  0.97           C  
ATOM   1785  C   VAL A 233      24.062  11.888  43.004  1.00  0.97           C  
ATOM   1786  CB  VAL A 233      24.761  10.015  44.536  1.00  0.97           C  
ATOM   1787  O   VAL A 233      25.129  12.340  42.581  1.00  0.96           O  
ATOM   1788  CG1 VAL A 233      24.274  10.759  45.778  1.00  0.97           C  
ATOM   1789  CG2 VAL A 233      24.719   8.505  44.764  1.00  0.97           C  
ATOM   1790  N   TYR A 234      22.987  12.626  43.212  1.00  0.95           N  
ATOM   1791  CA  TYR A 234      22.869  14.069  43.036  1.00  0.95           C  
ATOM   1792  C   TYR A 234      22.625  14.763  44.371  1.00  0.95           C  
ATOM   1793  CB  TYR A 234      21.736  14.402  42.060  1.00  0.95           C  
ATOM   1794  O   TYR A 234      21.983  14.201  45.262  1.00  0.93           O  
ATOM   1795  CG  TYR A 234      21.855  13.697  40.731  1.00  0.95           C  
ATOM   1796  CD1 TYR A 234      22.484  14.310  39.649  1.00  0.93           C  
ATOM   1797  CD2 TYR A 234      21.337  12.419  40.552  1.00  0.93           C  
ATOM   1798  CE1 TYR A 234      22.594  13.666  38.421  1.00  0.93           C  
ATOM   1799  CE2 TYR A 234      21.441  11.765  39.329  1.00  0.93           C  
ATOM   1800  OH  TYR A 234      22.177  11.753  37.058  1.00  0.90           O  
ATOM   1801  CZ  TYR A 234      22.071  12.395  38.271  1.00  0.93           C  
ATOM   1802  N   LYS A 235      23.115  15.903  44.478  1.00  0.95           N  
ATOM   1803  CA  LYS A 235      23.015  16.672  45.716  1.00  0.95           C  
ATOM   1804  C   LYS A 235      22.513  18.087  45.444  1.00  0.94           C  
ATOM   1805  CB  LYS A 235      24.368  16.723  46.427  1.00  0.94           C  
ATOM   1806  O   LYS A 235      23.029  18.776  44.561  1.00  0.92           O  
ATOM   1807  CG  LYS A 235      24.348  17.487  47.743  1.00  0.94           C  
ATOM   1808  CD  LYS A 235      25.703  17.441  48.437  1.00  0.92           C  
ATOM   1809  CE  LYS A 235      25.699  18.251  49.726  1.00  0.91           C  
ATOM   1810  NZ  LYS A 235      27.029  18.219  50.404  1.00  0.89           N  
ATOM   1811  N   ASP A 236      21.553  18.536  46.282  1.00  0.93           N  
ATOM   1812  CA  ASP A 236      21.221  19.927  46.570  1.00  0.93           C  
ATOM   1813  C   ASP A 236      21.917  20.407  47.842  1.00  0.90           C  
ATOM   1814  CB  ASP A 236      19.706  20.100  46.703  1.00  0.92           C  
ATOM   1815  O   ASP A 236      21.619  19.927  48.938  1.00  0.86           O  
ATOM   1816  CG  ASP A 236      19.296  21.533  46.994  1.00  0.90           C  
ATOM   1817  OD1 ASP A 236      20.163  22.433  46.966  1.00  0.88           O  
ATOM   1818  OD2 ASP A 236      18.096  21.764  47.257  1.00  0.91           O  
ATOM   1819  N   ASN A 237      22.858  21.430  47.655  1.00  0.90           N  
ATOM   1820  CA  ASN A 237      23.700  21.838  48.775  1.00  0.89           C  
ATOM   1821  C   ASN A 237      23.155  23.089  49.459  1.00  0.84           C  
ATOM   1822  CB  ASN A 237      25.138  22.072  48.308  1.00  0.84           C  
ATOM   1823  O   ASN A 237      23.789  23.631  50.366  1.00  0.76           O  
ATOM   1824  CG  ASN A 237      25.263  23.258  47.372  1.00  0.74           C  
ATOM   1825  ND2 ASN A 237      26.465  23.813  47.276  1.00  0.64           N  
ATOM   1826  OD1 ASN A 237      24.287  23.673  46.742  1.00  0.64           O  
ATOM   1827  N   ALA A 238      22.064  23.546  49.076  1.00  0.85           N  
ATOM   1828  CA  ALA A 238      21.593  24.796  49.666  1.00  0.85           C  
ATOM   1829  C   ALA A 238      20.072  24.805  49.791  1.00  0.85           C  
ATOM   1830  CB  ALA A 238      22.062  25.988  48.834  1.00  0.81           C  
ATOM   1831  O   ALA A 238      19.478  25.824  50.150  1.00  0.81           O  
ATOM   1832  N   GLY A 239      19.449  23.680  49.553  1.00  0.82           N  
ATOM   1833  CA  GLY A 239      17.996  23.623  49.551  1.00  0.84           C  
ATOM   1834  C   GLY A 239      17.370  24.386  48.399  1.00  0.82           C  
ATOM   1835  O   GLY A 239      16.236  24.859  48.504  1.00  0.79           O  
ATOM   1836  N   ALA A 240      18.122  24.662  47.411  1.00  0.86           N  
ATOM   1837  CA  ALA A 240      17.676  25.483  46.289  1.00  0.87           C  
ATOM   1838  C   ALA A 240      16.828  24.669  45.315  1.00  0.86           C  
ATOM   1839  CB  ALA A 240      18.875  26.091  45.565  1.00  0.85           C  
ATOM   1840  O   ALA A 240      16.289  25.212  44.348  1.00  0.83           O  
ATOM   1841  N   GLY A 241      16.737  23.313  45.517  1.00  0.88           N  
ATOM   1842  CA  GLY A 241      16.030  22.419  44.614  1.00  0.88           C  
ATOM   1843  C   GLY A 241      16.802  22.125  43.341  1.00  0.87           C  
ATOM   1844  O   GLY A 241      16.259  21.542  42.401  1.00  0.85           O  
ATOM   1845  N   ILE A 242      18.025  22.602  43.249  1.00  0.87           N  
ATOM   1846  CA  ILE A 242      18.900  22.358  42.107  1.00  0.88           C  
ATOM   1847  C   ILE A 242      19.908  21.265  42.454  1.00  0.89           C  
ATOM   1848  CB  ILE A 242      19.635  23.647  41.674  1.00  0.87           C  
ATOM   1849  O   ILE A 242      20.897  21.519  43.144  1.00  0.89           O  
ATOM   1850  CG1 ILE A 242      18.626  24.758  41.363  1.00  0.85           C  
ATOM   1851  CG2 ILE A 242      20.539  23.373  40.468  1.00  0.84           C  
ATOM   1852  CD1 ILE A 242      19.266  26.099  41.028  1.00  0.83           C  
ATOM   1853  N   TYR A 243      19.694  20.156  41.972  1.00  0.90           N  
ATOM   1854  CA  TYR A 243      20.533  18.985  42.202  1.00  0.92           C  
ATOM   1855  C   TYR A 243      21.661  18.913  41.179  1.00  0.91           C  
ATOM   1856  CB  TYR A 243      19.696  17.704  42.147  1.00  0.92           C  
ATOM   1857  O   TYR A 243      21.438  19.126  39.985  1.00  0.89           O  
ATOM   1858  CG  TYR A 243      18.685  17.591  43.263  1.00  0.93           C  
ATOM   1859  CD1 TYR A 243      18.976  16.877  44.422  1.00  0.93           C  
ATOM   1860  CD2 TYR A 243      17.438  18.198  43.159  1.00  0.93           C  
ATOM   1861  CE1 TYR A 243      18.047  16.768  45.452  1.00  0.93           C  
ATOM   1862  CE2 TYR A 243      16.501  18.096  44.182  1.00  0.93           C  
ATOM   1863  OH  TYR A 243      15.891  17.277  46.340  1.00  0.91           O  
ATOM   1864  CZ  TYR A 243      16.815  17.381  45.323  1.00  0.93           C  
ATOM   1865  N   GLY A 244      22.796  18.665  41.659  1.00  0.91           N  
ATOM   1866  CA  GLY A 244      23.966  18.392  40.839  1.00  0.92           C  
ATOM   1867  C   GLY A 244      24.621  17.062  41.160  1.00  0.93           C  
ATOM   1868  O   GLY A 244      24.525  16.572  42.287  1.00  0.93           O  
ATOM   1869  N   PHE A 245      25.323  16.490  40.217  1.00  0.93           N  
ATOM   1870  CA  PHE A 245      25.985  15.195  40.318  1.00  0.94           C  
ATOM   1871  C   PHE A 245      27.124  15.246  41.329  1.00  0.95           C  
ATOM   1872  CB  PHE A 245      26.517  14.754  38.950  1.00  0.94           C  
ATOM   1873  O   PHE A 245      27.964  16.147  41.281  1.00  0.95           O  
ATOM   1874  CG  PHE A 245      27.198  13.412  38.967  1.00  0.94           C  
ATOM   1875  CD1 PHE A 245      26.453  12.240  38.994  1.00  0.93           C  
ATOM   1876  CD2 PHE A 245      28.584  13.323  38.957  1.00  0.93           C  
ATOM   1877  CE1 PHE A 245      27.080  10.996  39.010  1.00  0.93           C  
ATOM   1878  CE2 PHE A 245      29.218  12.084  38.973  1.00  0.93           C  
ATOM   1879  CZ  PHE A 245      28.464  10.922  39.000  1.00  0.93           C  
ATOM   1880  N   VAL A 246      27.224  14.214  42.209  1.00  0.96           N  
ATOM   1881  CA  VAL A 246      28.266  14.170  43.229  1.00  0.96           C  
ATOM   1882  C   VAL A 246      29.066  12.876  43.097  1.00  0.95           C  
ATOM   1883  CB  VAL A 246      27.674  14.287  44.651  1.00  0.94           C  
ATOM   1884  O   VAL A 246      30.215  12.801  43.539  1.00  0.94           O  
ATOM   1885  CG1 VAL A 246      27.235  15.723  44.937  1.00  0.76           C  
ATOM   1886  CG2 VAL A 246      26.501  13.323  44.821  1.00  0.76           C  
ATOM   1887  N   GLY A 247      28.498  11.817  42.499  1.00  0.96           N  
ATOM   1888  CA  GLY A 247      29.273  10.610  42.265  1.00  0.96           C  
ATOM   1889  C   GLY A 247      28.419   9.419  41.872  1.00  0.96           C  
ATOM   1890  O   GLY A 247      27.190   9.482  41.937  1.00  0.96           O  
ATOM   1891  N   ARG A 248      29.149   8.330  41.541  1.00  0.97           N  
ATOM   1892  CA  ARG A 248      28.575   7.044  41.156  1.00  0.97           C  
ATOM   1893  C   ARG A 248      28.832   5.988  42.225  1.00  0.97           C  
ATOM   1894  CB  ARG A 248      29.145   6.581  39.813  1.00  0.96           C  
ATOM   1895  O   ARG A 248      29.944   5.884  42.748  1.00  0.97           O  
ATOM   1896  CG  ARG A 248      28.685   7.415  38.628  1.00  0.86           C  
ATOM   1897  CD  ARG A 248      29.268   6.904  37.319  1.00  0.83           C  
ATOM   1898  NE  ARG A 248      28.845   7.720  36.185  1.00  0.82           N  
ATOM   1899  NH1 ARG A 248      30.468   6.929  34.743  1.00  0.77           N  
ATOM   1900  NH2 ARG A 248      28.956   8.496  34.026  1.00  0.72           N  
ATOM   1901  CZ  ARG A 248      29.424   7.713  34.987  1.00  0.75           C  
ATOM   1902  N   ALA A 249      27.831   5.229  42.515  1.00  0.98           N  
ATOM   1903  CA  ALA A 249      27.938   4.083  43.415  1.00  0.98           C  
ATOM   1904  C   ALA A 249      27.626   2.780  42.684  1.00  0.98           C  
ATOM   1905  CB  ALA A 249      27.003   4.256  44.610  1.00  0.98           C  
ATOM   1906  O   ALA A 249      26.594   2.666  42.018  1.00  0.98           O  
ATOM   1907  N   THR A 250      28.517   1.773  42.880  1.00  0.98           N  
ATOM   1908  CA  THR A 250      28.261   0.431  42.370  1.00  0.98           C  
ATOM   1909  C   THR A 250      27.535  -0.414  43.413  1.00  0.97           C  
ATOM   1910  CB  THR A 250      29.569  -0.269  41.958  1.00  0.97           C  
ATOM   1911  O   THR A 250      27.242  -1.588  43.174  1.00  0.96           O  
ATOM   1912  CG2 THR A 250      30.188   0.397  40.734  1.00  0.96           C  
ATOM   1913  OG1 THR A 250      30.501  -0.206  43.045  1.00  0.96           O  
ATOM   1914  N   SER A 251      27.336   0.187  44.540  1.00  0.97           N  
ATOM   1915  CA  SER A 251      26.627  -0.414  45.665  1.00  0.98           C  
ATOM   1916  C   SER A 251      25.425   0.431  46.075  1.00  0.98           C  
ATOM   1917  CB  SER A 251      27.567  -0.592  46.858  1.00  0.97           C  
ATOM   1918  O   SER A 251      25.267   1.561  45.610  1.00  0.98           O  
ATOM   1919  OG  SER A 251      28.006   0.664  47.345  1.00  0.97           O  
ATOM   1920  N   THR A 252      24.633  -0.012  47.081  1.00  0.98           N  
ATOM   1921  CA  THR A 252      23.407   0.631  47.540  1.00  0.98           C  
ATOM   1922  C   THR A 252      23.709   1.654  48.632  1.00  0.98           C  
ATOM   1923  CB  THR A 252      22.396  -0.404  48.067  1.00  0.98           C  
ATOM   1924  O   THR A 252      22.869   1.912  49.496  1.00  0.97           O  
ATOM   1925  CG2 THR A 252      21.852  -1.267  46.934  1.00  0.96           C  
ATOM   1926  OG1 THR A 252      23.043  -1.248  49.028  1.00  0.96           O  
ATOM   1927  N   SER A 253      24.901   2.167  48.615  1.00  0.98           N  
ATOM   1928  CA  SER A 253      25.346   3.208  49.536  1.00  0.98           C  
ATOM   1929  C   SER A 253      26.381   4.119  48.884  1.00  0.98           C  
ATOM   1930  CB  SER A 253      25.930   2.587  50.806  1.00  0.98           C  
ATOM   1931  O   SER A 253      27.181   3.668  48.061  1.00  0.98           O  
ATOM   1932  OG  SER A 253      27.114   1.864  50.513  1.00  0.94           O  
ATOM   1933  N   PHE A 254      26.390   5.278  49.268  1.00  0.98           N  
ATOM   1934  CA  PHE A 254      27.350   6.294  48.852  1.00  0.98           C  
ATOM   1935  C   PHE A 254      27.701   7.216  50.014  1.00  0.97           C  
ATOM   1936  CB  PHE A 254      26.796   7.112  47.682  1.00  0.98           C  
ATOM   1937  O   PHE A 254      26.816   7.671  50.741  1.00  0.96           O  
ATOM   1938  CG  PHE A 254      27.753   8.149  47.158  1.00  0.98           C  
ATOM   1939  CD1 PHE A 254      28.755   7.800  46.260  1.00  0.98           C  
ATOM   1940  CD2 PHE A 254      27.651   9.473  47.564  1.00  0.98           C  
ATOM   1941  CE1 PHE A 254      29.642   8.757  45.774  1.00  0.97           C  
ATOM   1942  CE2 PHE A 254      28.534  10.435  47.083  1.00  0.97           C  
ATOM   1943  CZ  PHE A 254      29.530  10.075  46.188  1.00  0.97           C  
ATOM   1944  N   THR A 255      28.992   7.425  50.221  1.00  0.96           N  
ATOM   1945  CA  THR A 255      29.437   8.390  51.220  1.00  0.96           C  
ATOM   1946  C   THR A 255      29.914   9.678  50.554  1.00  0.96           C  
ATOM   1947  CB  THR A 255      30.567   7.811  52.091  1.00  0.96           C  
ATOM   1948  O   THR A 255      30.954   9.692  49.893  1.00  0.95           O  
ATOM   1949  CG2 THR A 255      31.016   8.815  53.148  1.00  0.95           C  
ATOM   1950  OG1 THR A 255      30.099   6.624  52.744  1.00  0.95           O  
ATOM   1951  N   ASP A 256      29.199  10.730  50.746  1.00  0.95           N  
ATOM   1952  CA  ASP A 256      29.591  12.071  50.323  1.00  0.95           C  
ATOM   1953  C   ASP A 256      30.523  12.719  51.344  1.00  0.93           C  
ATOM   1954  CB  ASP A 256      28.355  12.948  50.108  1.00  0.95           C  
ATOM   1955  O   ASP A 256      30.128  12.961  52.486  1.00  0.90           O  
ATOM   1956  CG  ASP A 256      28.697  14.341  49.609  1.00  0.96           C  
ATOM   1957  OD1 ASP A 256      29.880  14.609  49.310  1.00  0.94           O  
ATOM   1958  OD2 ASP A 256      27.774  15.180  49.518  1.00  0.94           O  
ATOM   1959  N   VAL A 257      31.717  13.030  50.953  1.00  0.93           N  
ATOM   1960  CA  VAL A 257      32.764  13.660  51.751  1.00  0.93           C  
ATOM   1961  C   VAL A 257      32.784  15.164  51.483  1.00  0.91           C  
ATOM   1962  CB  VAL A 257      34.151  13.047  51.454  1.00  0.91           C  
ATOM   1963  O   VAL A 257      33.854  15.769  51.390  1.00  0.88           O  
ATOM   1964  CG1 VAL A 257      34.210  11.594  51.921  1.00  0.84           C  
ATOM   1965  CG2 VAL A 257      34.469  13.146  49.964  1.00  0.82           C  
ATOM   1966  N   ASN A 258      31.612  15.701  51.242  1.00  0.90           N  
ATOM   1967  CA  ASN A 258      31.362  17.100  50.910  1.00  0.90           C  
ATOM   1968  C   ASN A 258      31.817  17.429  49.491  1.00  0.90           C  
ATOM   1969  CB  ASN A 258      32.054  18.022  51.916  1.00  0.88           C  
ATOM   1970  O   ASN A 258      32.465  18.452  49.263  1.00  0.87           O  
ATOM   1971  CG  ASN A 258      31.603  19.464  51.794  1.00  0.84           C  
ATOM   1972  ND2 ASN A 258      32.435  20.387  52.260  1.00  0.84           N  
ATOM   1973  OD1 ASN A 258      30.514  19.745  51.286  1.00  0.82           O  
ATOM   1974  N   ILE A 259      31.513  16.580  48.582  1.00  0.90           N  
ATOM   1975  CA  ILE A 259      31.805  16.777  47.167  1.00  0.92           C  
ATOM   1976  C   ILE A 259      30.951  17.917  46.617  1.00  0.92           C  
ATOM   1977  CB  ILE A 259      31.562  15.485  46.355  1.00  0.92           C  
ATOM   1978  O   ILE A 259      29.734  17.941  46.817  1.00  0.91           O  
ATOM   1979  CG1 ILE A 259      32.470  14.358  46.860  1.00  0.91           C  
ATOM   1980  CG2 ILE A 259      31.782  15.737  44.860  1.00  0.90           C  
ATOM   1981  CD1 ILE A 259      32.114  12.983  46.311  1.00  0.89           C  
ATOM   1982  N   THR A 260      31.584  18.949  46.045  1.00  0.90           N  
ATOM   1983  CA  THR A 260      30.868  20.010  45.345  1.00  0.91           C  
ATOM   1984  C   THR A 260      30.092  19.447  44.158  1.00  0.92           C  
ATOM   1985  CB  THR A 260      31.832  21.108  44.858  1.00  0.90           C  
ATOM   1986  O   THR A 260      30.678  18.844  43.256  1.00  0.91           O  
ATOM   1987  CG2 THR A 260      31.074  22.244  44.180  1.00  0.89           C  
ATOM   1988  OG1 THR A 260      32.555  21.632  45.978  1.00  0.91           O  
ATOM   1989  N   PRO A 261      28.763  19.566  44.106  1.00  0.91           N  
ATOM   1990  CA  PRO A 261      27.975  18.999  43.009  1.00  0.92           C  
ATOM   1991  C   PRO A 261      28.279  19.655  41.664  1.00  0.91           C  
ATOM   1992  CB  PRO A 261      26.530  19.271  43.436  1.00  0.91           C  
ATOM   1993  O   PRO A 261      28.325  20.885  41.570  1.00  0.89           O  
ATOM   1994  CG  PRO A 261      26.609  20.493  44.293  1.00  0.89           C  
ATOM   1995  CD  PRO A 261      27.937  20.501  44.993  1.00  0.87           C  
ATOM   1996  N   THR A 262      28.466  18.777  40.684  1.00  0.90           N  
ATOM   1997  CA  THR A 262      28.549  19.244  39.304  1.00  0.90           C  
ATOM   1998  C   THR A 262      27.171  19.640  38.783  1.00  0.88           C  
ATOM   1999  CB  THR A 262      29.158  18.167  38.387  1.00  0.88           C  
ATOM   2000  O   THR A 262      26.342  18.777  38.485  1.00  0.84           O  
ATOM   2001  CG2 THR A 262      29.340  18.693  36.967  1.00  0.84           C  
ATOM   2002  OG1 THR A 262      30.433  17.771  38.905  1.00  0.86           O  
ATOM   2003  N   LYS A 263      26.956  20.894  38.651  1.00  0.87           N  
ATOM   2004  CA  LYS A 263      25.658  21.461  38.298  1.00  0.86           C  
ATOM   2005  C   LYS A 263      25.375  21.299  36.807  1.00  0.83           C  
ATOM   2006  CB  LYS A 263      25.595  22.940  38.685  1.00  0.83           C  
ATOM   2007  O   LYS A 263      24.272  21.597  36.343  1.00  0.79           O  
ATOM   2008  CG  LYS A 263      25.626  23.188  40.186  1.00  0.79           C  
ATOM   2009  CD  LYS A 263      25.357  24.651  40.516  1.00  0.76           C  
ATOM   2010  CE  LYS A 263      25.333  24.890  42.020  1.00  0.72           C  
ATOM   2011  NZ  LYS A 263      25.088  26.326  42.348  1.00  0.69           N  
ATOM   2012  N   THR A 264      26.360  20.823  36.034  1.00  0.81           N  
ATOM   2013  CA  THR A 264      26.213  20.526  34.613  1.00  0.81           C  
ATOM   2014  C   THR A 264      25.656  19.119  34.410  1.00  0.81           C  
ATOM   2015  CB  THR A 264      27.556  20.662  33.872  1.00  0.79           C  
ATOM   2016  O   THR A 264      25.201  18.779  33.316  1.00  0.79           O  
ATOM   2017  CG2 THR A 264      28.015  22.116  33.830  1.00  0.75           C  
ATOM   2018  OG1 THR A 264      28.548  19.878  34.546  1.00  0.81           O  
ATOM   2019  N   ASP A 265      25.699  18.341  35.454  1.00  0.82           N  
ATOM   2020  CA  ASP A 265      25.121  17.001  35.491  1.00  0.83           C  
ATOM   2021  C   ASP A 265      24.008  16.911  36.532  1.00  0.83           C  
ATOM   2022  CB  ASP A 265      26.201  15.958  35.785  1.00  0.80           C  
ATOM   2023  O   ASP A 265      24.274  16.919  37.735  1.00  0.80           O  
ATOM   2024  CG  ASP A 265      25.765  14.542  35.452  1.00  0.74           C  
ATOM   2025  OD1 ASP A 265      24.650  14.357  34.920  1.00  0.71           O  
ATOM   2026  OD2 ASP A 265      26.542  13.603  35.728  1.00  0.78           O  
ATOM   2027  N   THR A 266      22.726  16.906  36.117  1.00  0.85           N  
ATOM   2028  CA  THR A 266      21.530  16.901  36.952  1.00  0.87           C  
ATOM   2029  C   THR A 266      20.717  15.630  36.724  1.00  0.87           C  
ATOM   2030  CB  THR A 266      20.650  18.134  36.674  1.00  0.84           C  
ATOM   2031  O   THR A 266      20.831  14.993  35.675  1.00  0.85           O  
ATOM   2032  CG2 THR A 266      21.364  19.421  37.072  1.00  0.75           C  
ATOM   2033  OG1 THR A 266      20.340  18.186  35.275  1.00  0.82           O  
ATOM   2034  N   PRO A 267      19.919  15.270  37.711  1.00  0.87           N  
ATOM   2035  CA  PRO A 267      19.066  14.099  37.498  1.00  0.87           C  
ATOM   2036  C   PRO A 267      18.049  14.305  36.378  1.00  0.86           C  
ATOM   2037  CB  PRO A 267      18.365  13.924  38.847  1.00  0.86           C  
ATOM   2038  O   PRO A 267      17.600  15.431  36.147  1.00  0.84           O  
ATOM   2039  CG  PRO A 267      18.338  15.293  39.445  1.00  0.87           C  
ATOM   2040  CD  PRO A 267      19.548  16.045  38.968  1.00  0.87           C  
ATOM   2041  N   PRO A 268      17.628  13.185  35.681  1.00  0.83           N  
ATOM   2042  CA  PRO A 268      16.560  13.309  34.687  1.00  0.83           C  
ATOM   2043  C   PRO A 268      15.208  13.645  35.312  1.00  0.83           C  
ATOM   2044  CB  PRO A 268      16.529  11.927  34.029  1.00  0.81           C  
ATOM   2045  O   PRO A 268      14.868  13.121  36.376  1.00  0.81           O  
ATOM   2046  CG  PRO A 268      17.009  10.988  35.089  1.00  0.79           C  
ATOM   2047  CD  PRO A 268      18.001  11.712  35.953  1.00  0.79           C  
ATOM   2048  N   THR A 269      14.510  14.458  34.731  1.00  0.83           N  
ATOM   2049  CA  THR A 269      13.108  14.678  35.068  1.00  0.82           C  
ATOM   2050  C   THR A 269      12.202  13.786  34.225  1.00  0.80           C  
ATOM   2051  CB  THR A 269      12.711  16.153  34.868  1.00  0.79           C  
ATOM   2052  O   THR A 269      12.385  13.678  33.010  1.00  0.75           O  
ATOM   2053  CG2 THR A 269      13.536  17.071  35.764  1.00  0.73           C  
ATOM   2054  OG1 THR A 269      12.927  16.518  33.500  1.00  0.75           O  
ATOM   2055  N   GLY A 270      11.476  12.872  34.784  1.00  0.76           N  
ATOM   2056  CA  GLY A 270      10.465  12.176  34.003  1.00  0.76           C  
ATOM   2057  C   GLY A 270       9.425  13.107  33.409  1.00  0.76           C  
ATOM   2058  O   GLY A 270       8.848  13.934  34.117  1.00  0.71           O  
ATOM   2059  N   ALA A 271       9.302  12.977  32.142  1.00  0.79           N  
ATOM   2060  CA  ALA A 271       8.178  13.664  31.511  1.00  0.80           C  
ATOM   2061  C   ALA A 271       7.454  12.746  30.531  1.00  0.82           C  
ATOM   2062  CB  ALA A 271       8.658  14.926  30.797  1.00  0.76           C  
ATOM   2063  O   ALA A 271       8.066  12.208  29.606  1.00  0.79           O  
ATOM   2064  N   ASP A 272       6.333  12.307  30.886  1.00  0.86           N  
ATOM   2065  CA  ASP A 272       5.359  11.835  29.907  1.00  0.88           C  
ATOM   2066  C   ASP A 272       4.417  12.960  29.483  1.00  0.88           C  
ATOM   2067  CB  ASP A 272       4.555  10.662  30.471  1.00  0.86           C  
ATOM   2068  O   ASP A 272       3.509  13.331  30.229  1.00  0.88           O  
ATOM   2069  CG  ASP A 272       3.606  10.049  29.456  1.00  0.86           C  
ATOM   2070  OD1 ASP A 272       3.478  10.591  28.337  1.00  0.87           O  
ATOM   2071  OD2 ASP A 272       2.979   9.017  29.779  1.00  0.86           O  
ATOM   2072  N   PRO A 273       4.698  13.528  28.356  1.00  0.90           N  
ATOM   2073  CA  PRO A 273       3.885  14.657  27.899  1.00  0.91           C  
ATOM   2074  C   PRO A 273       2.475  14.240  27.487  1.00  0.92           C  
ATOM   2075  CB  PRO A 273       4.669  15.193  26.698  1.00  0.90           C  
ATOM   2076  O   PRO A 273       1.631  15.096  27.206  1.00  0.92           O  
ATOM   2077  CG  PRO A 273       5.445  14.019  26.194  1.00  0.88           C  
ATOM   2078  CD  PRO A 273       5.824  13.160  27.366  1.00  0.88           C  
ATOM   2079  N   PHE A 274       2.158  12.955  27.547  1.00  0.93           N  
ATOM   2080  CA  PHE A 274       0.937  12.447  26.933  1.00  0.93           C  
ATOM   2081  C   PHE A 274       0.018  11.834  27.982  1.00  0.90           C  
ATOM   2082  CB  PHE A 274       1.267  11.411  25.854  1.00  0.93           C  
ATOM   2083  O   PHE A 274      -0.729  10.898  27.690  1.00  0.85           O  
ATOM   2084  CG  PHE A 274       2.262  11.894  24.833  1.00  0.94           C  
ATOM   2085  CD1 PHE A 274       2.041  13.070  24.128  1.00  0.92           C  
ATOM   2086  CD2 PHE A 274       3.420  11.170  24.579  1.00  0.92           C  
ATOM   2087  CE1 PHE A 274       2.960  13.519  23.182  1.00  0.92           C  
ATOM   2088  CE2 PHE A 274       4.344  11.612  23.636  1.00  0.91           C  
ATOM   2089  CZ  PHE A 274       4.111  12.786  22.938  1.00  0.91           C  
ATOM   2090  N   ILE A 275       0.123  12.409  29.258  1.00  0.91           N  
ATOM   2091  CA  ILE A 275      -0.749  12.008  30.357  1.00  0.91           C  
ATOM   2092  C   ILE A 275      -2.059  12.789  30.287  1.00  0.90           C  
ATOM   2093  CB  ILE A 275      -0.068  12.223  31.727  1.00  0.88           C  
ATOM   2094  O   ILE A 275      -2.057  14.022  30.334  1.00  0.89           O  
ATOM   2095  CG1 ILE A 275       1.171  11.330  31.853  1.00  0.84           C  
ATOM   2096  CG2 ILE A 275      -1.054  11.957  32.868  1.00  0.84           C  
ATOM   2097  CD1 ILE A 275       2.009  11.606  33.094  1.00  0.79           C  
ATOM   2098  N   GLY A 276      -3.181  12.071  30.288  1.00  0.88           N  
ATOM   2099  CA  GLY A 276      -4.519  12.637  30.337  1.00  0.89           C  
ATOM   2100  C   GLY A 276      -5.142  12.815  28.965  1.00  0.90           C  
ATOM   2101  O   GLY A 276      -4.453  12.719  27.947  1.00  0.90           O  
ATOM   2102  N   ALA A 277      -6.490  13.114  28.921  1.00  0.89           N  
ATOM   2103  CA  ALA A 277      -7.270  13.345  27.708  1.00  0.91           C  
ATOM   2104  C   ALA A 277      -6.794  14.600  26.982  1.00  0.92           C  
ATOM   2105  CB  ALA A 277      -8.755  13.459  28.043  1.00  0.87           C  
ATOM   2106  O   ALA A 277      -6.460  15.603  27.617  1.00  0.92           O  
ATOM   2107  N   GLY A 278      -6.673  14.555  25.662  1.00  0.94           N  
ATOM   2108  CA  GLY A 278      -6.269  15.657  24.803  1.00  0.95           C  
ATOM   2109  C   GLY A 278      -4.763  15.804  24.689  1.00  0.95           C  
ATOM   2110  O   GLY A 278      -4.272  16.697  23.995  1.00  0.94           O  
ATOM   2111  N   ASN A 279      -4.029  14.981  25.254  1.00  0.95           N  
ATOM   2112  CA  ASN A 279      -2.574  15.064  25.199  1.00  0.96           C  
ATOM   2113  C   ASN A 279      -1.983  13.963  24.322  1.00  0.95           C  
ATOM   2114  CB  ASN A 279      -1.979  14.998  26.607  1.00  0.94           C  
ATOM   2115  O   ASN A 279      -0.763  13.807  24.253  1.00  0.94           O  
ATOM   2116  CG  ASN A 279      -2.237  16.257  27.410  1.00  0.92           C  
ATOM   2117  ND2 ASN A 279      -2.492  16.095  28.703  1.00  0.91           N  
ATOM   2118  OD1 ASN A 279      -2.208  17.368  26.873  1.00  0.90           O  
ATOM   2119  N   PHE A 280      -2.719  13.180  23.641  1.00  0.97           N  
ATOM   2120  CA  PHE A 280      -2.188  12.131  22.778  1.00  0.97           C  
ATOM   2121  C   PHE A 280      -1.779  12.699  21.424  1.00  0.98           C  
ATOM   2122  CB  PHE A 280      -3.219  11.014  22.589  1.00  0.97           C  
ATOM   2123  O   PHE A 280      -2.513  13.493  20.832  1.00  0.98           O  
ATOM   2124  CG  PHE A 280      -3.656  10.368  23.876  1.00  0.96           C  
ATOM   2125  CD1 PHE A 280      -2.741  10.123  24.893  1.00  0.95           C  
ATOM   2126  CD2 PHE A 280      -4.983  10.004  24.069  1.00  0.95           C  
ATOM   2127  CE1 PHE A 280      -3.143   9.524  26.085  1.00  0.94           C  
ATOM   2128  CE2 PHE A 280      -5.391   9.406  25.257  1.00  0.94           C  
ATOM   2129  CZ  PHE A 280      -4.470   9.166  26.264  1.00  0.93           C  
ATOM   2130  N   PRO A 281      -0.576  12.357  20.960  1.00  0.98           N  
ATOM   2131  CA  PRO A 281      -0.029  12.967  19.745  1.00  0.98           C  
ATOM   2132  C   PRO A 281      -0.725  12.480  18.476  1.00  0.98           C  
ATOM   2133  CB  PRO A 281       1.439  12.534  19.763  1.00  0.98           C  
ATOM   2134  O   PRO A 281      -1.124  11.316  18.394  1.00  0.98           O  
ATOM   2135  CG  PRO A 281       1.440  11.218  20.472  1.00  0.97           C  
ATOM   2136  CD  PRO A 281       0.376  11.245  21.531  1.00  0.97           C  
ATOM   2137  N   ARG A 282      -0.742  13.335  17.468  1.00  0.98           N  
ATOM   2138  CA  ARG A 282      -1.329  13.094  16.154  1.00  0.98           C  
ATOM   2139  C   ARG A 282      -0.278  12.592  15.169  1.00  0.98           C  
ATOM   2140  CB  ARG A 282      -1.985  14.367  15.616  1.00  0.97           C  
ATOM   2141  O   ARG A 282      -0.582  11.787  14.286  1.00  0.98           O  
ATOM   2142  CG  ARG A 282      -2.659  14.189  14.265  1.00  0.89           C  
ATOM   2143  CD  ARG A 282      -3.290  15.485  13.774  1.00  0.81           C  
ATOM   2144  NE  ARG A 282      -4.449  15.858  14.580  1.00  0.79           N  
ATOM   2145  NH1 ARG A 282      -6.010  15.017  13.098  1.00  0.70           N  
ATOM   2146  NH2 ARG A 282      -6.692  16.010  15.048  1.00  0.63           N  
ATOM   2147  CZ  ARG A 282      -5.714  15.628  14.240  1.00  0.74           C  
ATOM   2148  N   ALA A 283       0.927  13.029  15.294  1.00  0.98           N  
ATOM   2149  CA  ALA A 283       1.985  12.715  14.338  1.00  0.98           C  
ATOM   2150  C   ALA A 283       3.202  12.122  15.042  1.00  0.98           C  
ATOM   2151  CB  ALA A 283       2.383  13.964  13.555  1.00  0.98           C  
ATOM   2152  O   ALA A 283       3.484  12.456  16.195  1.00  0.98           O  
ATOM   2153  N   VAL A 284       3.900  11.233  14.303  1.00  0.98           N  
ATOM   2154  CA  VAL A 284       5.073  10.554  14.843  1.00  0.98           C  
ATOM   2155  C   VAL A 284       6.082  10.296  13.726  1.00  0.98           C  
ATOM   2156  CB  VAL A 284       4.692   9.225  15.534  1.00  0.98           C  
ATOM   2157  O   VAL A 284       5.700   9.962  12.602  1.00  0.98           O  
ATOM   2158  CG1 VAL A 284       4.064   8.257  14.532  1.00  0.97           C  
ATOM   2159  CG2 VAL A 284       5.917   8.596  16.193  1.00  0.97           C  
ATOM   2160  N   ALA A 285       7.419  10.473  14.021  1.00  0.98           N  
ATOM   2161  CA  ALA A 285       8.503  10.169  13.091  1.00  0.98           C  
ATOM   2162  C   ALA A 285       9.785   9.817  13.840  1.00  0.98           C  
ATOM   2163  CB  ALA A 285       8.746  11.349  12.153  1.00  0.98           C  
ATOM   2164  O   ALA A 285       9.956  10.193  15.002  1.00  0.98           O  
ATOM   2165  N   TYR A 286      10.707   9.130  13.191  1.00  0.97           N  
ATOM   2166  CA  TYR A 286      12.092   9.026  13.636  1.00  0.97           C  
ATOM   2167  C   TYR A 286      12.969  10.057  12.936  1.00  0.97           C  
ATOM   2168  CB  TYR A 286      12.636   7.617  13.379  1.00  0.97           C  
ATOM   2169  O   TYR A 286      12.939  10.177  11.709  1.00  0.96           O  
ATOM   2170  CG  TYR A 286      12.058   6.567  14.296  1.00  0.96           C  
ATOM   2171  CD1 TYR A 286      12.408   6.521  15.643  1.00  0.94           C  
ATOM   2172  CD2 TYR A 286      11.161   5.618  13.816  1.00  0.94           C  
ATOM   2173  CE1 TYR A 286      11.879   5.553  16.491  1.00  0.93           C  
ATOM   2174  CE2 TYR A 286      10.626   4.646  14.655  1.00  0.93           C  
ATOM   2175  OH  TYR A 286      10.464   3.662  16.824  1.00  0.90           O  
ATOM   2176  CZ  TYR A 286      10.990   4.622  15.989  1.00  0.92           C  
ATOM   2177  N   PHE A 287      13.724  10.794  13.679  1.00  0.97           N  
ATOM   2178  CA  PHE A 287      14.645  11.761  13.093  1.00  0.97           C  
ATOM   2179  C   PHE A 287      15.913  11.878  13.931  1.00  0.96           C  
ATOM   2180  CB  PHE A 287      13.975  13.132  12.961  1.00  0.97           C  
ATOM   2181  O   PHE A 287      15.844  12.074  15.146  1.00  0.95           O  
ATOM   2182  CG  PHE A 287      14.846  14.173  12.310  1.00  0.96           C  
ATOM   2183  CD1 PHE A 287      15.191  14.071  10.968  1.00  0.95           C  
ATOM   2184  CD2 PHE A 287      15.320  15.254  13.042  1.00  0.94           C  
ATOM   2185  CE1 PHE A 287      15.997  15.033  10.364  1.00  0.93           C  
ATOM   2186  CE2 PHE A 287      16.126  16.219  12.445  1.00  0.93           C  
ATOM   2187  CZ  PHE A 287      16.464  16.106  11.106  1.00  0.93           C  
ATOM   2188  N   GLN A 288      17.066  11.679  13.341  1.00  0.96           N  
ATOM   2189  CA  GLN A 288      18.401  11.818  13.913  1.00  0.95           C  
ATOM   2190  C   GLN A 288      18.502  11.099  15.256  1.00  0.95           C  
ATOM   2191  CB  GLN A 288      18.763  13.294  14.080  1.00  0.94           C  
ATOM   2192  O   GLN A 288      18.943  11.684  16.247  1.00  0.94           O  
ATOM   2193  CG  GLN A 288      18.915  14.043  12.763  1.00  0.89           C  
ATOM   2194  CD  GLN A 288      19.510  15.427  12.939  1.00  0.84           C  
ATOM   2195  NE2 GLN A 288      19.782  16.102  11.828  1.00  0.83           N  
ATOM   2196  OE1 GLN A 288      19.723  15.887  14.066  1.00  0.85           O  
ATOM   2197  N   GLN A 289      18.051   9.808  15.302  1.00  0.94           N  
ATOM   2198  CA  GLN A 289      18.101   8.856  16.406  1.00  0.94           C  
ATOM   2199  C   GLN A 289      17.188   9.290  17.549  1.00  0.95           C  
ATOM   2200  CB  GLN A 289      19.535   8.695  16.912  1.00  0.93           C  
ATOM   2201  O   GLN A 289      17.396   8.899  18.700  1.00  0.94           O  
ATOM   2202  CG  GLN A 289      20.501   8.160  15.864  1.00  0.86           C  
ATOM   2203  CD  GLN A 289      21.903   7.956  16.407  1.00  0.82           C  
ATOM   2204  NE2 GLN A 289      22.812   7.505  15.549  1.00  0.78           N  
ATOM   2205  OE1 GLN A 289      22.168   8.202  17.588  1.00  0.82           O  
ATOM   2206  N   ARG A 290      16.179  10.114  17.288  1.00  0.95           N  
ATOM   2207  CA  ARG A 290      15.118  10.503  18.211  1.00  0.96           C  
ATOM   2208  C   ARG A 290      13.750  10.091  17.677  1.00  0.96           C  
ATOM   2209  CB  ARG A 290      15.150  12.012  18.463  1.00  0.95           C  
ATOM   2210  O   ARG A 290      13.518  10.112  16.466  1.00  0.96           O  
ATOM   2211  CG  ARG A 290      16.430  12.499  19.123  1.00  0.95           C  
ATOM   2212  CD  ARG A 290      16.453  14.015  19.257  1.00  0.95           C  
ATOM   2213  NE  ARG A 290      17.675  14.480  19.907  1.00  0.94           N  
ATOM   2214  NH1 ARG A 290      16.807  14.418  22.047  1.00  0.91           N  
ATOM   2215  NH2 ARG A 290      18.972  15.087  21.703  1.00  0.91           N  
ATOM   2216  CZ  ARG A 290      17.815  14.661  21.218  1.00  0.94           C  
ATOM   2217  N   LEU A 291      12.952   9.624  18.514  1.00  0.96           N  
ATOM   2218  CA  LEU A 291      11.520   9.542  18.247  1.00  0.97           C  
ATOM   2219  C   LEU A 291      10.849  10.894  18.463  1.00  0.97           C  
ATOM   2220  CB  LEU A 291      10.867   8.486  19.143  1.00  0.96           C  
ATOM   2221  O   LEU A 291      11.011  11.511  19.518  1.00  0.97           O  
ATOM   2222  CG  LEU A 291       9.387   8.201  18.886  1.00  0.95           C  
ATOM   2223  CD1 LEU A 291       9.192   7.633  17.484  1.00  0.94           C  
ATOM   2224  CD2 LEU A 291       8.836   7.243  19.938  1.00  0.94           C  
ATOM   2225  N   VAL A 292      10.169  11.399  17.489  1.00  0.98           N  
ATOM   2226  CA  VAL A 292       9.472  12.681  17.478  1.00  0.98           C  
ATOM   2227  C   VAL A 292       7.963  12.449  17.485  1.00  0.98           C  
ATOM   2228  CB  VAL A 292       9.874  13.536  16.255  1.00  0.98           C  
ATOM   2229  O   VAL A 292       7.419  11.831  16.567  1.00  0.98           O  
ATOM   2230  CG1 VAL A 292       9.302  14.948  16.372  1.00  0.96           C  
ATOM   2231  CG2 VAL A 292      11.394  13.582  16.114  1.00  0.96           C  
ATOM   2232  N   TYR A 293       7.321  12.913  18.481  1.00  0.98           N  
ATOM   2233  CA  TYR A 293       5.871  13.071  18.510  1.00  0.98           C  
ATOM   2234  C   TYR A 293       5.475  14.519  18.246  1.00  0.98           C  
ATOM   2235  CB  TYR A 293       5.307  12.613  19.858  1.00  0.98           C  
ATOM   2236  O   TYR A 293       6.242  15.441  18.533  1.00  0.98           O  
ATOM   2237  CG  TYR A 293       5.419  11.125  20.089  1.00  0.97           C  
ATOM   2238  CD1 TYR A 293       4.657  10.226  19.346  1.00  0.95           C  
ATOM   2239  CD2 TYR A 293       6.285  10.616  21.051  1.00  0.95           C  
ATOM   2240  CE1 TYR A 293       4.755   8.855  19.556  1.00  0.94           C  
ATOM   2241  CE2 TYR A 293       6.391   9.246  21.270  1.00  0.94           C  
ATOM   2242  OH  TYR A 293       5.724   7.018  20.731  1.00  0.91           O  
ATOM   2243  CZ  TYR A 293       5.623   8.375  20.518  1.00  0.93           C  
ATOM   2244  N   ALA A 294       4.253  14.709  17.702  1.00  0.98           N  
ATOM   2245  CA  ALA A 294       3.829  16.083  17.441  1.00  0.98           C  
ATOM   2246  C   ALA A 294       2.313  16.219  17.548  1.00  0.98           C  
ATOM   2247  CB  ALA A 294       4.304  16.533  16.062  1.00  0.98           C  
ATOM   2248  O   ALA A 294       1.578  15.262  17.292  1.00  0.98           O  
ATOM   2249  N   SER A 295       1.875  17.361  17.944  1.00  0.97           N  
ATOM   2250  CA  SER A 295       0.501  17.849  17.890  1.00  0.97           C  
ATOM   2251  C   SER A 295      -0.406  17.053  18.822  1.00  0.96           C  
ATOM   2252  CB  SER A 295      -0.037  17.781  16.461  1.00  0.97           C  
ATOM   2253  O   SER A 295      -0.619  15.856  18.616  1.00  0.94           O  
ATOM   2254  OG  SER A 295      -1.312  18.395  16.373  1.00  0.94           O  
ATOM   2255  N   THR A 296      -0.879  17.656  19.906  1.00  0.97           N  
ATOM   2256  CA  THR A 296      -1.988  17.204  20.739  1.00  0.97           C  
ATOM   2257  C   THR A 296      -3.152  18.188  20.669  1.00  0.97           C  
ATOM   2258  CB  THR A 296      -1.550  17.025  22.204  1.00  0.97           C  
ATOM   2259  O   THR A 296      -2.996  19.309  20.182  1.00  0.96           O  
ATOM   2260  CG2 THR A 296      -0.334  16.110  22.307  1.00  0.95           C  
ATOM   2261  OG1 THR A 296      -1.220  18.304  22.758  1.00  0.95           O  
ATOM   2262  N   GLU A 297      -4.314  17.813  21.116  1.00  0.96           N  
ATOM   2263  CA  GLU A 297      -5.446  18.732  21.189  1.00  0.96           C  
ATOM   2264  C   GLU A 297      -5.112  19.952  22.042  1.00  0.96           C  
ATOM   2265  CB  GLU A 297      -6.680  18.020  21.749  1.00  0.94           C  
ATOM   2266  O   GLU A 297      -5.359  21.089  21.632  1.00  0.95           O  
ATOM   2267  CG  GLU A 297      -7.938  18.878  21.748  1.00  0.85           C  
ATOM   2268  CD  GLU A 297      -9.178  18.124  22.203  1.00  0.79           C  
ATOM   2269  OE1 GLU A 297      -9.068  16.925  22.545  1.00  0.80           O  
ATOM   2270  OE2 GLU A 297     -10.268  18.738  22.215  1.00  0.79           O  
ATOM   2271  N   ASN A 298      -4.365  19.701  23.121  1.00  0.96           N  
ATOM   2272  CA  ASN A 298      -4.030  20.745  24.084  1.00  0.96           C  
ATOM   2273  C   ASN A 298      -2.819  21.556  23.632  1.00  0.96           C  
ATOM   2274  CB  ASN A 298      -3.778  20.140  25.467  1.00  0.96           C  
ATOM   2275  O   ASN A 298      -2.603  22.673  24.106  1.00  0.95           O  
ATOM   2276  CG  ASN A 298      -5.054  19.686  26.147  1.00  0.95           C  
ATOM   2277  ND2 ASN A 298      -4.940  18.693  27.021  1.00  0.94           N  
ATOM   2278  OD1 ASN A 298      -6.134  20.224  25.890  1.00  0.94           O  
ATOM   2279  N   LYS A 299      -1.998  21.045  22.729  1.00  0.96           N  
ATOM   2280  CA  LYS A 299      -0.765  21.651  22.236  1.00  0.97           C  
ATOM   2281  C   LYS A 299      -0.549  21.334  20.759  1.00  0.97           C  
ATOM   2282  CB  LYS A 299       0.434  21.172  23.056  1.00  0.96           C  
ATOM   2283  O   LYS A 299       0.441  20.696  20.394  1.00  0.97           O  
ATOM   2284  CG  LYS A 299       0.368  21.549  24.528  1.00  0.92           C  
ATOM   2285  CD  LYS A 299       1.610  21.089  25.280  1.00  0.86           C  
ATOM   2286  CE  LYS A 299       1.534  21.443  26.759  1.00  0.85           C  
ATOM   2287  NZ  LYS A 299       2.747  20.988  27.501  1.00  0.84           N  
ATOM   2288  N   PRO A 300      -1.357  21.907  19.842  1.00  0.96           N  
ATOM   2289  CA  PRO A 300      -1.443  21.505  18.436  1.00  0.97           C  
ATOM   2290  C   PRO A 300      -0.199  21.888  17.637  1.00  0.97           C  
ATOM   2291  CB  PRO A 300      -2.673  22.262  17.928  1.00  0.96           C  
ATOM   2292  O   PRO A 300       0.029  21.352  16.549  1.00  0.97           O  
ATOM   2293  CG  PRO A 300      -2.794  23.445  18.833  1.00  0.95           C  
ATOM   2294  CD  PRO A 300      -2.362  23.037  20.212  1.00  0.94           C  
ATOM   2295  N   GLN A 301       0.702  22.746  18.209  1.00  0.97           N  
ATOM   2296  CA  GLN A 301       1.859  23.281  17.500  1.00  0.97           C  
ATOM   2297  C   GLN A 301       3.163  22.778  18.114  1.00  0.97           C  
ATOM   2298  CB  GLN A 301       1.833  24.810  17.505  1.00  0.96           C  
ATOM   2299  O   GLN A 301       4.237  23.308  17.824  1.00  0.97           O  
ATOM   2300  CG  GLN A 301       0.657  25.407  16.743  1.00  0.94           C  
ATOM   2301  CD  GLN A 301       0.661  26.925  16.754  1.00  0.90           C  
ATOM   2302  NE2 GLN A 301       0.987  27.525  15.614  1.00  0.89           N  
ATOM   2303  OE1 GLN A 301       0.372  27.552  17.777  1.00  0.89           O  
ATOM   2304  N   THR A 302       3.115  21.896  19.014  1.00  0.97           N  
ATOM   2305  CA  THR A 302       4.280  21.469  19.780  1.00  0.97           C  
ATOM   2306  C   THR A 302       4.785  20.116  19.288  1.00  0.98           C  
ATOM   2307  CB  THR A 302       3.960  21.385  21.284  1.00  0.97           C  
ATOM   2308  O   THR A 302       3.991  19.214  19.013  1.00  0.98           O  
ATOM   2309  CG2 THR A 302       5.201  21.020  22.092  1.00  0.95           C  
ATOM   2310  OG1 THR A 302       3.467  22.653  21.734  1.00  0.94           O  
ATOM   2311  N   LEU A 303       6.096  19.962  19.130  1.00  0.98           N  
ATOM   2312  CA  LEU A 303       6.877  18.752  18.896  1.00  0.98           C  
ATOM   2313  C   LEU A 303       7.604  18.320  20.164  1.00  0.98           C  
ATOM   2314  CB  LEU A 303       7.885  18.975  17.766  1.00  0.97           C  
ATOM   2315  O   LEU A 303       8.155  19.157  20.884  1.00  0.97           O  
ATOM   2316  CG  LEU A 303       7.305  19.377  16.409  1.00  0.95           C  
ATOM   2317  CD1 LEU A 303       7.375  20.891  16.231  1.00  0.91           C  
ATOM   2318  CD2 LEU A 303       8.043  18.666  15.279  1.00  0.91           C  
ATOM   2319  N   TRP A 304       7.611  17.035  20.441  1.00  0.97           N  
ATOM   2320  CA  TRP A 304       8.378  16.386  21.499  1.00  0.97           C  
ATOM   2321  C   TRP A 304       9.360  15.375  20.918  1.00  0.97           C  
ATOM   2322  CB  TRP A 304       7.443  15.694  22.495  1.00  0.97           C  
ATOM   2323  O   TRP A 304       8.958  14.431  20.234  1.00  0.96           O  
ATOM   2324  CG  TRP A 304       6.444  16.613  23.132  1.00  0.96           C  
ATOM   2325  CD1 TRP A 304       6.559  17.246  24.338  1.00  0.94           C  
ATOM   2326  CD2 TRP A 304       5.174  16.998  22.596  1.00  0.94           C  
ATOM   2327  CE2 TRP A 304       4.572  17.868  23.532  1.00  0.94           C  
ATOM   2328  CE3 TRP A 304       4.487  16.693  21.414  1.00  0.92           C  
ATOM   2329  NE1 TRP A 304       5.437  18.002  24.585  1.00  0.92           N  
ATOM   2330  CH2 TRP A 304       2.663  18.121  22.157  1.00  0.92           C  
ATOM   2331  CZ2 TRP A 304       3.314  18.436  23.321  1.00  0.92           C  
ATOM   2332  CZ3 TRP A 304       3.235  17.259  21.206  1.00  0.92           C  
ATOM   2333  N   PHE A 305      10.611  15.564  21.196  1.00  0.96           N  
ATOM   2334  CA  PHE A 305      11.670  14.641  20.805  1.00  0.96           C  
ATOM   2335  C   PHE A 305      12.172  13.853  22.009  1.00  0.96           C  
ATOM   2336  CB  PHE A 305      12.831  15.398  20.153  1.00  0.96           C  
ATOM   2337  O   PHE A 305      12.411  14.423  23.076  1.00  0.95           O  
ATOM   2338  CG  PHE A 305      12.418  16.254  18.986  1.00  0.96           C  
ATOM   2339  CD1 PHE A 305      12.731  15.878  17.685  1.00  0.95           C  
ATOM   2340  CD2 PHE A 305      11.718  17.436  19.190  1.00  0.94           C  
ATOM   2341  CE1 PHE A 305      12.350  16.668  16.603  1.00  0.94           C  
ATOM   2342  CE2 PHE A 305      11.334  18.231  18.114  1.00  0.94           C  
ATOM   2343  CZ  PHE A 305      11.652  17.846  16.821  1.00  0.94           C  
ATOM   2344  N   SER A 306      12.392  12.572  21.832  1.00  0.94           N  
ATOM   2345  CA  SER A 306      13.038  11.737  22.839  1.00  0.94           C  
ATOM   2346  C   SER A 306      14.501  12.124  23.022  1.00  0.93           C  
ATOM   2347  CB  SER A 306      12.936  10.260  22.457  1.00  0.93           C  
ATOM   2348  O   SER A 306      15.050  12.891  22.228  1.00  0.92           O  
ATOM   2349  OG  SER A 306      13.719   9.982  21.309  1.00  0.93           O  
ATOM   2350  N   ARG A 307      15.147  11.593  23.992  1.00  0.90           N  
ATOM   2351  CA  ARG A 307      16.602  11.634  24.090  1.00  0.90           C  
ATOM   2352  C   ARG A 307      17.250  10.873  22.939  1.00  0.90           C  
ATOM   2353  CB  ARG A 307      17.068  11.056  25.428  1.00  0.89           C  
ATOM   2354  O   ARG A 307      16.641   9.967  22.366  1.00  0.90           O  
ATOM   2355  CG  ARG A 307      16.663  11.890  26.633  1.00  0.85           C  
ATOM   2356  CD  ARG A 307      17.227  11.321  27.928  1.00  0.84           C  
ATOM   2357  NE  ARG A 307      18.676  11.486  28.003  1.00  0.81           N  
ATOM   2358  NH1 ARG A 307      18.870  10.630  30.140  1.00  0.76           N  
ATOM   2359  NH2 ARG A 307      20.734  11.347  29.014  1.00  0.75           N  
ATOM   2360  CZ  ARG A 307      19.423  11.154  29.052  1.00  0.78           C  
ATOM   2361  N   THR A 308      18.445  11.250  22.625  1.00  0.91           N  
ATOM   2362  CA  THR A 308      19.152  10.601  21.527  1.00  0.91           C  
ATOM   2363  C   THR A 308      19.411   9.131  21.844  1.00  0.90           C  
ATOM   2364  CB  THR A 308      20.488  11.307  21.228  1.00  0.90           C  
ATOM   2365  O   THR A 308      20.011   8.808  22.871  1.00  0.89           O  
ATOM   2366  CG2 THR A 308      21.197  10.663  20.041  1.00  0.87           C  
ATOM   2367  OG1 THR A 308      20.236  12.686  20.929  1.00  0.89           O  
ATOM   2368  N   GLY A 309      18.847   8.245  21.099  1.00  0.89           N  
ATOM   2369  CA  GLY A 309      19.040   6.807  21.203  1.00  0.89           C  
ATOM   2370  C   GLY A 309      18.127   6.155  22.224  1.00  0.88           C  
ATOM   2371  O   GLY A 309      18.009   4.929  22.265  1.00  0.86           O  
ATOM   2372  N   VAL A 310      17.412   6.938  22.945  1.00  0.87           N  
ATOM   2373  CA  VAL A 310      16.522   6.407  23.971  1.00  0.88           C  
ATOM   2374  C   VAL A 310      15.093   6.879  23.712  1.00  0.88           C  
ATOM   2375  CB  VAL A 310      16.973   6.828  25.388  1.00  0.86           C  
ATOM   2376  O   VAL A 310      14.627   7.837  24.334  1.00  0.87           O  
ATOM   2377  CG1 VAL A 310      16.202   6.051  26.454  1.00  0.83           C  
ATOM   2378  CG2 VAL A 310      18.477   6.617  25.552  1.00  0.82           C  
ATOM   2379  N   PHE A 311      14.331   6.110  22.969  1.00  0.91           N  
ATOM   2380  CA  PHE A 311      13.081   6.524  22.343  1.00  0.91           C  
ATOM   2381  C   PHE A 311      11.956   6.585  23.369  1.00  0.91           C  
ATOM   2382  CB  PHE A 311      12.704   5.568  21.207  1.00  0.91           C  
ATOM   2383  O   PHE A 311      10.883   7.124  23.091  1.00  0.90           O  
ATOM   2384  CG  PHE A 311      13.718   5.516  20.096  1.00  0.90           C  
ATOM   2385  CD1 PHE A 311      14.359   6.671  19.666  1.00  0.88           C  
ATOM   2386  CD2 PHE A 311      14.030   4.310  19.482  1.00  0.88           C  
ATOM   2387  CE1 PHE A 311      15.297   6.626  18.638  1.00  0.89           C  
ATOM   2388  CE2 PHE A 311      14.967   4.257  18.454  1.00  0.89           C  
ATOM   2389  CZ  PHE A 311      15.599   5.416  18.033  1.00  0.88           C  
ATOM   2390  N   THR A 312      12.137   6.099  24.523  1.00  0.89           N  
ATOM   2391  CA  THR A 312      11.112   6.034  25.559  1.00  0.89           C  
ATOM   2392  C   THR A 312      11.340   7.113  26.614  1.00  0.88           C  
ATOM   2393  CB  THR A 312      11.087   4.650  26.234  1.00  0.87           C  
ATOM   2394  O   THR A 312      10.523   7.284  27.521  1.00  0.86           O  
ATOM   2395  CG2 THR A 312      10.547   3.585  25.285  1.00  0.83           C  
ATOM   2396  OG1 THR A 312      12.417   4.293  26.629  1.00  0.85           O  
ATOM   2397  N   ASN A 313      12.396   7.894  26.499  1.00  0.87           N  
ATOM   2398  CA  ASN A 313      12.760   8.898  27.494  1.00  0.88           C  
ATOM   2399  C   ASN A 313      12.602  10.313  26.946  1.00  0.88           C  
ATOM   2400  CB  ASN A 313      14.193   8.674  27.983  1.00  0.86           C  
ATOM   2401  O   ASN A 313      13.386  10.747  26.101  1.00  0.88           O  
ATOM   2402  CG  ASN A 313      14.549   9.550  29.168  1.00  0.84           C  
ATOM   2403  ND2 ASN A 313      15.625   9.199  29.862  1.00  0.84           N  
ATOM   2404  OD1 ASN A 313      13.862  10.533  29.458  1.00  0.84           O  
ATOM   2405  N   PHE A 314      11.703  11.035  27.516  1.00  0.90           N  
ATOM   2406  CA  PHE A 314      11.401  12.425  27.194  1.00  0.90           C  
ATOM   2407  C   PHE A 314      11.817  13.347  28.334  1.00  0.88           C  
ATOM   2408  CB  PHE A 314       9.909  12.598  26.897  1.00  0.90           C  
ATOM   2409  O   PHE A 314      11.348  14.483  28.423  1.00  0.85           O  
ATOM   2410  CG  PHE A 314       9.493  12.071  25.550  1.00  0.92           C  
ATOM   2411  CD1 PHE A 314       9.327  12.933  24.472  1.00  0.91           C  
ATOM   2412  CD2 PHE A 314       9.268  10.714  25.361  1.00  0.91           C  
ATOM   2413  CE1 PHE A 314       8.943  12.448  23.224  1.00  0.91           C  
ATOM   2414  CE2 PHE A 314       8.884  10.222  24.116  1.00  0.91           C  
ATOM   2415  CZ  PHE A 314       8.720  11.091  23.050  1.00  0.91           C  
ATOM   2416  N   GLY A 315      12.711  12.900  29.151  1.00  0.86           N  
ATOM   2417  CA  GLY A 315      13.275  13.660  30.255  1.00  0.86           C  
ATOM   2418  C   GLY A 315      14.335  14.653  29.816  1.00  0.86           C  
ATOM   2419  O   GLY A 315      15.061  14.407  28.851  1.00  0.84           O  
ATOM   2420  N   TYR A 316      14.417  15.727  30.446  1.00  0.85           N  
ATOM   2421  CA  TYR A 316      15.446  16.741  30.249  1.00  0.85           C  
ATOM   2422  C   TYR A 316      16.282  16.922  31.511  1.00  0.83           C  
ATOM   2423  CB  TYR A 316      14.815  18.076  29.845  1.00  0.81           C  
ATOM   2424  O   TYR A 316      15.868  16.520  32.600  1.00  0.79           O  
ATOM   2425  CG  TYR A 316      13.810  18.599  30.842  1.00  0.75           C  
ATOM   2426  CD1 TYR A 316      12.472  18.217  30.777  1.00  0.70           C  
ATOM   2427  CD2 TYR A 316      14.195  19.476  31.850  1.00  0.71           C  
ATOM   2428  CE1 TYR A 316      11.541  18.698  31.692  1.00  0.67           C  
ATOM   2429  CE2 TYR A 316      13.273  19.964  32.770  1.00  0.66           C  
ATOM   2430  OH  TYR A 316      11.034  20.048  33.593  1.00  0.48           O  
ATOM   2431  CZ  TYR A 316      11.951  19.569  32.684  1.00  0.66           C  
ATOM   2432  N   SER A 317      17.446  17.530  31.324  1.00  0.80           N  
ATOM   2433  CA  SER A 317      18.398  17.841  32.386  1.00  0.79           C  
ATOM   2434  C   SER A 317      18.543  19.348  32.574  1.00  0.79           C  
ATOM   2435  CB  SER A 317      19.763  17.224  32.080  1.00  0.78           C  
ATOM   2436  O   SER A 317      18.321  20.120  31.639  1.00  0.77           O  
ATOM   2437  OG  SER A 317      19.644  15.831  31.848  1.00  0.74           O  
ATOM   2438  N   PHE A 318      18.943  19.866  33.784  1.00  0.77           N  
ATOM   2439  CA  PHE A 318      19.311  21.255  34.030  1.00  0.78           C  
ATOM   2440  C   PHE A 318      20.738  21.352  34.556  1.00  0.76           C  
ATOM   2441  CB  PHE A 318      18.340  21.903  35.022  1.00  0.73           C  
ATOM   2442  O   PHE A 318      21.024  20.917  35.674  1.00  0.73           O  
ATOM   2443  CG  PHE A 318      18.515  23.391  35.160  1.00  0.68           C  
ATOM   2444  CD1 PHE A 318      17.903  24.263  34.268  1.00  0.63           C  
ATOM   2445  CD2 PHE A 318      19.294  23.918  36.181  1.00  0.64           C  
ATOM   2446  CE1 PHE A 318      18.063  25.641  34.393  1.00  0.58           C  
ATOM   2447  CE2 PHE A 318      19.459  25.294  36.313  1.00  0.58           C  
ATOM   2448  CZ  PHE A 318      18.844  26.154  35.417  1.00  0.58           C  
ATOM   2449  N   PRO A 319      21.793  21.991  33.883  1.00  0.76           N  
ATOM   2450  CA  PRO A 319      21.619  22.619  32.572  1.00  0.77           C  
ATOM   2451  C   PRO A 319      21.292  21.611  31.473  1.00  0.77           C  
ATOM   2452  CB  PRO A 319      22.974  23.284  32.317  1.00  0.74           C  
ATOM   2453  O   PRO A 319      21.626  20.430  31.594  1.00  0.75           O  
ATOM   2454  CG  PRO A 319      23.963  22.421  33.031  1.00  0.73           C  
ATOM   2455  CD  PRO A 319      23.317  21.884  34.276  1.00  0.74           C  
ATOM   2456  N   THR A 320      20.630  22.000  30.366  1.00  0.82           N  
ATOM   2457  CA  THR A 320      20.211  21.190  29.228  1.00  0.84           C  
ATOM   2458  C   THR A 320      21.419  20.567  28.534  1.00  0.84           C  
ATOM   2459  CB  THR A 320      19.407  22.024  28.214  1.00  0.82           C  
ATOM   2460  O   THR A 320      22.367  21.269  28.178  1.00  0.84           O  
ATOM   2461  CG2 THR A 320      18.852  21.146  27.097  1.00  0.80           C  
ATOM   2462  OG1 THR A 320      18.318  22.665  28.889  1.00  0.84           O  
ATOM   2463  N   LYS A 321      21.482  19.239  28.352  1.00  0.83           N  
ATOM   2464  CA  LYS A 321      22.482  18.475  27.612  1.00  0.84           C  
ATOM   2465  C   LYS A 321      22.093  18.339  26.143  1.00  0.85           C  
ATOM   2466  CB  LYS A 321      22.668  17.090  28.234  1.00  0.83           C  
ATOM   2467  O   LYS A 321      20.926  18.510  25.785  1.00  0.85           O  
ATOM   2468  CG  LYS A 321      23.205  17.118  29.658  1.00  0.81           C  
ATOM   2469  CD  LYS A 321      23.319  15.715  30.241  1.00  0.80           C  
ATOM   2470  CE  LYS A 321      23.766  15.748  31.696  1.00  0.76           C  
ATOM   2471  NZ  LYS A 321      23.741  14.388  32.313  1.00  0.76           N  
ATOM   2472  N   ASP A 322      23.084  18.002  25.303  1.00  0.87           N  
ATOM   2473  CA  ASP A 322      22.883  17.907  23.861  1.00  0.89           C  
ATOM   2474  C   ASP A 322      22.012  16.704  23.506  1.00  0.89           C  
ATOM   2475  CB  ASP A 322      24.227  17.816  23.136  1.00  0.87           C  
ATOM   2476  O   ASP A 322      21.295  16.725  22.503  1.00  0.89           O  
ATOM   2477  CG  ASP A 322      24.988  19.130  23.129  1.00  0.86           C  
ATOM   2478  OD1 ASP A 322      24.380  20.188  23.399  1.00  0.86           O  
ATOM   2479  OD2 ASP A 322      26.206  19.108  22.847  1.00  0.87           O  
ATOM   2480  N   ASP A 323      21.919  15.675  24.354  1.00  0.87           N  
ATOM   2481  CA  ASP A 323      21.198  14.427  24.126  1.00  0.88           C  
ATOM   2482  C   ASP A 323      19.857  14.426  24.856  1.00  0.88           C  
ATOM   2483  CB  ASP A 323      22.041  13.231  24.574  1.00  0.86           C  
ATOM   2484  O   ASP A 323      19.088  13.468  24.753  1.00  0.87           O  
ATOM   2485  CG  ASP A 323      22.255  13.186  26.077  1.00  0.84           C  
ATOM   2486  OD1 ASP A 323      22.256  14.255  26.725  1.00  0.83           O  
ATOM   2487  OD2 ASP A 323      22.427  12.072  26.618  1.00  0.84           O  
ATOM   2488  N   ASP A 324      19.491  15.591  25.571  1.00  0.88           N  
ATOM   2489  CA  ASP A 324      18.238  15.709  26.311  1.00  0.89           C  
ATOM   2490  C   ASP A 324      17.037  15.654  25.370  1.00  0.90           C  
ATOM   2491  CB  ASP A 324      18.214  17.008  27.120  1.00  0.88           C  
ATOM   2492  O   ASP A 324      17.171  15.898  24.169  1.00  0.90           O  
ATOM   2493  CG  ASP A 324      18.959  16.900  28.439  1.00  0.87           C  
ATOM   2494  OD1 ASP A 324      19.215  15.768  28.903  1.00  0.87           O  
ATOM   2495  OD2 ASP A 324      19.290  17.956  29.020  1.00  0.86           O  
ATOM   2496  N   ALA A 325      15.914  15.335  25.867  1.00  0.92           N  
ATOM   2497  CA  ALA A 325      14.646  15.474  25.155  1.00  0.92           C  
ATOM   2498  C   ALA A 325      14.378  16.932  24.792  1.00  0.92           C  
ATOM   2499  CB  ALA A 325      13.499  14.919  25.996  1.00  0.91           C  
ATOM   2500  O   ALA A 325      14.797  17.844  25.508  1.00  0.92           O  
ATOM   2501  N   ILE A 326      13.705  17.157  23.742  1.00  0.94           N  
ATOM   2502  CA  ILE A 326      13.392  18.484  23.226  1.00  0.95           C  
ATOM   2503  C   ILE A 326      11.878  18.672  23.168  1.00  0.95           C  
ATOM   2504  CB  ILE A 326      14.013  18.708  21.828  1.00  0.95           C  
ATOM   2505  O   ILE A 326      11.163  17.835  22.611  1.00  0.95           O  
ATOM   2506  CG1 ILE A 326      15.505  18.352  21.844  1.00  0.95           C  
ATOM   2507  CG2 ILE A 326      13.800  20.153  21.367  1.00  0.95           C  
ATOM   2508  CD1 ILE A 326      16.148  18.324  20.465  1.00  0.94           C  
ATOM   2509  N   THR A 327      11.436  19.739  23.755  1.00  0.95           N  
ATOM   2510  CA  THR A 327      10.105  20.272  23.485  1.00  0.95           C  
ATOM   2511  C   THR A 327      10.195  21.584  22.710  1.00  0.95           C  
ATOM   2512  CB  THR A 327       9.318  20.497  24.789  1.00  0.94           C  
ATOM   2513  O   THR A 327      10.798  22.550  23.182  1.00  0.94           O  
ATOM   2514  CG2 THR A 327       7.904  20.988  24.501  1.00  0.92           C  
ATOM   2515  OG1 THR A 327       9.245  19.263  25.515  1.00  0.92           O  
ATOM   2516  N   TRP A 328       9.605  21.592  21.557  1.00  0.96           N  
ATOM   2517  CA  TRP A 328       9.666  22.754  20.676  1.00  0.96           C  
ATOM   2518  C   TRP A 328       8.282  23.102  20.138  1.00  0.96           C  
ATOM   2519  CB  TRP A 328      10.629  22.497  19.513  1.00  0.96           C  
ATOM   2520  O   TRP A 328       7.539  22.220  19.701  1.00  0.96           O  
ATOM   2521  CG  TRP A 328      10.877  23.699  18.652  1.00  0.92           C  
ATOM   2522  CD1 TRP A 328      11.775  24.705  18.879  1.00  0.87           C  
ATOM   2523  CD2 TRP A 328      10.214  24.023  17.426  1.00  0.88           C  
ATOM   2524  CE2 TRP A 328      10.761  25.240  16.964  1.00  0.88           C  
ATOM   2525  CE3 TRP A 328       9.210  23.400  16.672  1.00  0.89           C  
ATOM   2526  NE1 TRP A 328      11.710  25.635  17.868  1.00  0.92           N  
ATOM   2527  CH2 TRP A 328       9.353  25.218  15.061  1.00  0.89           C  
ATOM   2528  CZ2 TRP A 328      10.337  25.848  15.779  1.00  0.91           C  
ATOM   2529  CZ3 TRP A 328       8.789  24.006  15.494  1.00  0.90           C  
ATOM   2530  N   THR A 329       7.929  24.341  20.167  1.00  0.97           N  
ATOM   2531  CA  THR A 329       6.637  24.845  19.715  1.00  0.97           C  
ATOM   2532  C   THR A 329       6.813  25.823  18.557  1.00  0.96           C  
ATOM   2533  CB  THR A 329       5.874  25.535  20.861  1.00  0.96           C  
ATOM   2534  O   THR A 329       7.593  26.773  18.653  1.00  0.95           O  
ATOM   2535  CG2 THR A 329       4.501  26.012  20.399  1.00  0.92           C  
ATOM   2536  OG1 THR A 329       5.707  24.608  21.942  1.00  0.93           O  
ATOM   2537  N   ILE A 330       6.123  25.626  17.461  1.00  0.96           N  
ATOM   2538  CA  ILE A 330       6.090  26.528  16.314  1.00  0.95           C  
ATOM   2539  C   ILE A 330       5.522  27.880  16.738  1.00  0.94           C  
ATOM   2540  CB  ILE A 330       5.259  25.937  15.154  1.00  0.95           C  
ATOM   2541  O   ILE A 330       4.408  27.956  17.261  1.00  0.91           O  
ATOM   2542  CG1 ILE A 330       5.923  24.664  14.615  1.00  0.93           C  
ATOM   2543  CG2 ILE A 330       5.073  26.972  14.040  1.00  0.93           C  
ATOM   2544  CD1 ILE A 330       5.057  23.880  13.639  1.00  0.90           C  
ATOM   2545  N   ALA A 331       6.269  28.910  16.527  1.00  0.92           N  
ATOM   2546  CA  ALA A 331       5.810  30.284  16.714  1.00  0.92           C  
ATOM   2547  C   ALA A 331       5.190  30.835  15.433  1.00  0.89           C  
ATOM   2548  CB  ALA A 331       6.965  31.174  17.167  1.00  0.89           C  
ATOM   2549  O   ALA A 331       5.905  31.209  14.500  1.00  0.86           O  
ATOM   2550  N   SER A 332       3.889  30.864  15.272  1.00  0.89           N  
ATOM   2551  CA  SER A 332       3.136  31.373  14.130  1.00  0.89           C  
ATOM   2552  C   SER A 332       2.110  32.415  14.565  1.00  0.88           C  
ATOM   2553  CB  SER A 332       2.434  30.230  13.397  1.00  0.87           C  
ATOM   2554  O   SER A 332       1.732  32.469  15.737  1.00  0.85           O  
ATOM   2555  OG  SER A 332       1.444  29.637  14.221  1.00  0.79           O  
ATOM   2556  N   ASN A 333       1.740  33.227  13.592  1.00  0.86           N  
ATOM   2557  CA  ASN A 333       0.712  34.231  13.843  1.00  0.87           C  
ATOM   2558  C   ASN A 333      -0.653  33.590  14.076  1.00  0.84           C  
ATOM   2559  CB  ASN A 333       0.640  35.228  12.685  1.00  0.83           C  
ATOM   2560  O   ASN A 333      -1.516  34.176  14.732  1.00  0.80           O  
ATOM   2561  CG  ASN A 333       1.879  36.095  12.583  1.00  0.77           C  
ATOM   2562  ND2 ASN A 333       2.205  36.524  11.369  1.00  0.76           N  
ATOM   2563  OD1 ASN A 333       2.539  36.377  13.586  1.00  0.75           O  
ATOM   2564  N   GLU A 334      -0.873  32.425  13.581  1.00  0.84           N  
ATOM   2565  CA  GLU A 334      -2.093  31.631  13.702  1.00  0.85           C  
ATOM   2566  C   GLU A 334      -1.800  30.258  14.300  1.00  0.85           C  
ATOM   2567  CB  GLU A 334      -2.772  31.478  12.339  1.00  0.80           C  
ATOM   2568  O   GLU A 334      -0.653  29.808  14.304  1.00  0.83           O  
ATOM   2569  CG  GLU A 334      -3.224  32.795  11.725  1.00  0.72           C  
ATOM   2570  CD  GLU A 334      -3.891  32.628  10.369  1.00  0.70           C  
ATOM   2571  OE1 GLU A 334      -3.868  31.505   9.816  1.00  0.73           O  
ATOM   2572  OE2 GLU A 334      -4.440  33.628   9.855  1.00  0.71           O  
ATOM   2573  N   VAL A 335      -2.836  29.676  14.821  1.00  0.81           N  
ATOM   2574  CA  VAL A 335      -2.707  28.304  15.301  1.00  0.84           C  
ATOM   2575  C   VAL A 335      -2.677  27.342  14.116  1.00  0.81           C  
ATOM   2576  CB  VAL A 335      -3.857  27.929  16.263  1.00  0.77           C  
ATOM   2577  O   VAL A 335      -3.712  27.070  13.503  1.00  0.75           O  
ATOM   2578  CG1 VAL A 335      -3.701  26.492  16.757  1.00  0.73           C  
ATOM   2579  CG2 VAL A 335      -3.904  28.901  17.441  1.00  0.69           C  
ATOM   2580  N   ASN A 336      -1.479  26.794  13.894  1.00  0.90           N  
ATOM   2581  CA  ASN A 336      -1.209  25.829  12.833  1.00  0.90           C  
ATOM   2582  C   ASN A 336      -0.999  24.425  13.393  1.00  0.91           C  
ATOM   2583  CB  ASN A 336       0.008  26.261  12.012  1.00  0.87           C  
ATOM   2584  O   ASN A 336       0.105  24.081  13.820  1.00  0.89           O  
ATOM   2585  CG  ASN A 336      -0.265  27.488  11.164  1.00  0.81           C  
ATOM   2586  ND2 ASN A 336       0.761  28.303  10.954  1.00  0.74           N  
ATOM   2587  OD1 ASN A 336      -1.390  27.701  10.703  1.00  0.75           O  
ATOM   2588  N   GLN A 337      -2.067  23.655  13.405  1.00  0.95           N  
ATOM   2589  CA  GLN A 337      -1.983  22.298  13.933  1.00  0.96           C  
ATOM   2590  C   GLN A 337      -1.041  21.439  13.094  1.00  0.96           C  
ATOM   2591  CB  GLN A 337      -3.370  21.655  13.988  1.00  0.95           C  
ATOM   2592  O   GLN A 337      -1.210  21.329  11.878  1.00  0.96           O  
ATOM   2593  CG  GLN A 337      -3.374  20.251  14.578  1.00  0.89           C  
ATOM   2594  CD  GLN A 337      -4.775  19.706  14.786  1.00  0.85           C  
ATOM   2595  NE2 GLN A 337      -4.877  18.593  15.504  1.00  0.84           N  
ATOM   2596  OE1 GLN A 337      -5.757  20.282  14.306  1.00  0.86           O  
ATOM   2597  N   ILE A 338      -0.082  20.777  13.727  1.00  0.97           N  
ATOM   2598  CA  ILE A 338       0.812  19.853  13.039  1.00  0.97           C  
ATOM   2599  C   ILE A 338       0.063  18.566  12.699  1.00  0.97           C  
ATOM   2600  CB  ILE A 338       2.062  19.536  13.891  1.00  0.97           C  
ATOM   2601  O   ILE A 338      -0.353  17.828  13.595  1.00  0.97           O  
ATOM   2602  CG1 ILE A 338       2.804  20.828  14.250  1.00  0.96           C  
ATOM   2603  CG2 ILE A 338       2.985  18.561  13.154  1.00  0.96           C  
ATOM   2604  CD1 ILE A 338       3.866  20.653  15.327  1.00  0.96           C  
ATOM   2605  N   ASN A 339      -0.085  18.279  11.454  1.00  0.96           N  
ATOM   2606  CA  ASN A 339      -0.757  17.073  10.983  1.00  0.96           C  
ATOM   2607  C   ASN A 339       0.230  15.931  10.762  1.00  0.97           C  
ATOM   2608  CB  ASN A 339      -1.534  17.359   9.697  1.00  0.96           C  
ATOM   2609  O   ASN A 339      -0.049  14.785  11.119  1.00  0.96           O  
ATOM   2610  CG  ASN A 339      -2.794  18.166   9.943  1.00  0.95           C  
ATOM   2611  ND2 ASN A 339      -3.166  18.994   8.974  1.00  0.93           N  
ATOM   2612  OD1 ASN A 339      -3.427  18.047  10.995  1.00  0.92           O  
ATOM   2613  N   HIS A 340       1.443  16.240  10.280  1.00  0.97           N  
ATOM   2614  CA  HIS A 340       2.444  15.220   9.986  1.00  0.97           C  
ATOM   2615  C   HIS A 340       3.852  15.734  10.267  1.00  0.97           C  
ATOM   2616  CB  HIS A 340       2.333  14.763   8.531  1.00  0.97           C  
ATOM   2617  O   HIS A 340       4.116  16.932  10.145  1.00  0.97           O  
ATOM   2618  CG  HIS A 340       1.011  14.149   8.194  1.00  0.96           C  
ATOM   2619  CD2 HIS A 340       0.006  14.582   7.397  1.00  0.94           C  
ATOM   2620  ND1 HIS A 340       0.601  12.937   8.708  1.00  0.94           N  
ATOM   2621  CE1 HIS A 340      -0.602  12.651   8.239  1.00  0.93           C  
ATOM   2622  NE2 HIS A 340      -0.985  13.634   7.441  1.00  0.94           N  
ATOM   2623  N   VAL A 341       4.692  14.853  10.634  1.00  0.98           N  
ATOM   2624  CA  VAL A 341       6.138  15.040  10.690  1.00  0.98           C  
ATOM   2625  C   VAL A 341       6.833  13.952   9.874  1.00  0.98           C  
ATOM   2626  CB  VAL A 341       6.656  15.026  12.146  1.00  0.97           C  
ATOM   2627  O   VAL A 341       6.462  12.779   9.950  1.00  0.97           O  
ATOM   2628  CG1 VAL A 341       6.191  16.273  12.897  1.00  0.87           C  
ATOM   2629  CG2 VAL A 341       6.191  13.761  12.865  1.00  0.88           C  
ATOM   2630  N   MET A 342       7.803  14.380   9.136  1.00  0.97           N  
ATOM   2631  CA  MET A 342       8.437  13.453   8.203  1.00  0.97           C  
ATOM   2632  C   MET A 342       9.937  13.714   8.112  1.00  0.97           C  
ATOM   2633  CB  MET A 342       7.801  13.564   6.817  1.00  0.96           C  
ATOM   2634  O   MET A 342      10.360  14.846   7.870  1.00  0.96           O  
ATOM   2635  CG  MET A 342       8.359  12.576   5.805  1.00  0.90           C  
ATOM   2636  SD  MET A 342       7.438  12.600   4.218  1.00  0.81           S  
ATOM   2637  CE  MET A 342       7.762  14.305   3.687  1.00  0.76           C  
ATOM   2638  N   PRO A 343      10.853  12.609   8.219  1.00  0.96           N  
ATOM   2639  CA  PRO A 343      12.296  12.769   8.023  1.00  0.96           C  
ATOM   2640  C   PRO A 343      12.689  12.820   6.548  1.00  0.94           C  
ATOM   2641  CB  PRO A 343      12.883  11.529   8.702  1.00  0.95           C  
ATOM   2642  O   PRO A 343      12.424  11.875   5.802  1.00  0.92           O  
ATOM   2643  CG  PRO A 343      11.856  10.461   8.502  1.00  0.94           C  
ATOM   2644  CD  PRO A 343      10.498  11.102   8.490  1.00  0.93           C  
ATOM   2645  N   LEU A 344      13.390  13.868   6.199  1.00  0.95           N  
ATOM   2646  CA  LEU A 344      14.131  14.029   4.952  1.00  0.94           C  
ATOM   2647  C   LEU A 344      15.554  14.504   5.223  1.00  0.93           C  
ATOM   2648  CB  LEU A 344      13.417  15.018   4.028  1.00  0.93           C  
ATOM   2649  O   LEU A 344      16.217  14.007   6.137  1.00  0.90           O  
ATOM   2650  CG  LEU A 344      12.068  14.568   3.466  1.00  0.89           C  
ATOM   2651  CD1 LEU A 344      11.493  15.640   2.545  1.00  0.82           C  
ATOM   2652  CD2 LEU A 344      12.211  13.242   2.726  1.00  0.82           C  
ATOM   2653  N   ARG A 345      16.043  15.399   4.467  1.00  0.90           N  
ATOM   2654  CA  ARG A 345      17.313  16.052   4.770  1.00  0.90           C  
ATOM   2655  C   ARG A 345      17.221  16.856   6.062  1.00  0.90           C  
ATOM   2656  CB  ARG A 345      17.738  16.962   3.616  1.00  0.88           C  
ATOM   2657  O   ARG A 345      18.210  16.994   6.785  1.00  0.89           O  
ATOM   2658  CG  ARG A 345      19.097  17.615   3.815  1.00  0.80           C  
ATOM   2659  CD  ARG A 345      19.518  18.425   2.597  1.00  0.77           C  
ATOM   2660  NE  ARG A 345      20.759  19.155   2.837  1.00  0.74           N  
ATOM   2661  NH1 ARG A 345      20.816  20.155   0.756  1.00  0.67           N  
ATOM   2662  NH2 ARG A 345      22.475  20.577   2.281  1.00  0.62           N  
ATOM   2663  CZ  ARG A 345      21.347  19.961   1.957  1.00  0.71           C  
ATOM   2664  N   ALA A 346      16.089  17.331   6.399  1.00  0.93           N  
ATOM   2665  CA  ALA A 346      15.617  17.973   7.623  1.00  0.94           C  
ATOM   2666  C   ALA A 346      14.323  17.330   8.116  1.00  0.95           C  
ATOM   2667  CB  ALA A 346      15.410  19.468   7.394  1.00  0.92           C  
ATOM   2668  O   ALA A 346      13.743  16.484   7.431  1.00  0.95           O  
ATOM   2669  N   LEU A 347      13.921  17.631   9.271  1.00  0.97           N  
ATOM   2670  CA  LEU A 347      12.581  17.252   9.706  1.00  0.97           C  
ATOM   2671  C   LEU A 347      11.534  18.197   9.128  1.00  0.97           C  
ATOM   2672  CB  LEU A 347      12.495  17.249  11.235  1.00  0.97           C  
ATOM   2673  O   LEU A 347      11.428  19.349   9.554  1.00  0.97           O  
ATOM   2674  CG  LEU A 347      11.201  16.702  11.839  1.00  0.96           C  
ATOM   2675  CD1 LEU A 347      11.089  15.202  11.585  1.00  0.95           C  
ATOM   2676  CD2 LEU A 347      11.140  17.002  13.333  1.00  0.95           C  
ATOM   2677  N   MET A 348      10.783  17.671   8.238  1.00  0.97           N  
ATOM   2678  CA  MET A 348       9.640  18.387   7.678  1.00  0.97           C  
ATOM   2679  C   MET A 348       8.422  18.263   8.587  1.00  0.97           C  
ATOM   2680  CB  MET A 348       9.306  17.859   6.282  1.00  0.96           C  
ATOM   2681  O   MET A 348       8.023  17.156   8.951  1.00  0.97           O  
ATOM   2682  CG  MET A 348      10.480  17.891   5.317  1.00  0.85           C  
ATOM   2683  SD  MET A 348      11.121  19.589   5.047  1.00  0.73           S  
ATOM   2684  CE  MET A 348      12.871  19.225   4.733  1.00  0.70           C  
ATOM   2685  N   THR A 349       7.923  19.396   8.878  1.00  0.97           N  
ATOM   2686  CA  THR A 349       6.720  19.497   9.697  1.00  0.97           C  
ATOM   2687  C   THR A 349       5.590  20.162   8.917  1.00  0.97           C  
ATOM   2688  CB  THR A 349       6.989  20.286  10.991  1.00  0.97           C  
ATOM   2689  O   THR A 349       5.682  21.339   8.564  1.00  0.97           O  
ATOM   2690  CG2 THR A 349       5.740  20.353  11.864  1.00  0.94           C  
ATOM   2691  OG1 THR A 349       8.039  19.645  11.726  1.00  0.93           O  
ATOM   2692  N   PHE A 350       4.572  19.416   8.668  1.00  0.96           N  
ATOM   2693  CA  PHE A 350       3.411  19.832   7.890  1.00  0.96           C  
ATOM   2694  C   PHE A 350       2.249  20.198   8.805  1.00  0.96           C  
ATOM   2695  CB  PHE A 350       2.987  18.725   6.920  1.00  0.96           C  
ATOM   2696  O   PHE A 350       1.781  19.366   9.585  1.00  0.96           O  
ATOM   2697  CG  PHE A 350       4.050  18.353   5.922  1.00  0.96           C  
ATOM   2698  CD1 PHE A 350       4.128  19.000   4.694  1.00  0.94           C  
ATOM   2699  CD2 PHE A 350       4.972  17.355   6.211  1.00  0.94           C  
ATOM   2700  CE1 PHE A 350       5.110  18.657   3.768  1.00  0.93           C  
ATOM   2701  CE2 PHE A 350       5.957  17.008   5.290  1.00  0.93           C  
ATOM   2702  CZ  PHE A 350       6.024  17.659   4.069  1.00  0.93           C  
ATOM   2703  N   THR A 351       1.805  21.435   8.663  1.00  0.96           N  
ATOM   2704  CA  THR A 351       0.686  21.951   9.443  1.00  0.96           C  
ATOM   2705  C   THR A 351      -0.522  22.212   8.548  1.00  0.95           C  
ATOM   2706  CB  THR A 351       1.069  23.246  10.183  1.00  0.95           C  
ATOM   2707  O   THR A 351      -0.437  22.076   7.326  1.00  0.95           O  
ATOM   2708  CG2 THR A 351       2.400  23.089  10.911  1.00  0.94           C  
ATOM   2709  OG1 THR A 351       1.179  24.316   9.236  1.00  0.94           O  
ATOM   2710  N   ASP A 352      -1.651  22.659   9.134  1.00  0.95           N  
ATOM   2711  CA  ASP A 352      -2.871  23.014   8.416  1.00  0.94           C  
ATOM   2712  C   ASP A 352      -2.674  24.287   7.595  1.00  0.94           C  
ATOM   2713  CB  ASP A 352      -4.035  23.193   9.392  1.00  0.93           C  
ATOM   2714  O   ASP A 352      -3.421  24.543   6.648  1.00  0.92           O  
ATOM   2715  CG  ASP A 352      -3.722  24.162  10.519  1.00  0.83           C  
ATOM   2716  OD1 ASP A 352      -2.587  24.682  10.577  1.00  0.73           O  
ATOM   2717  OD2 ASP A 352      -4.617  24.405  11.357  1.00  0.81           O  
ATOM   2718  N   GLY A 353      -1.562  25.055   7.921  1.00  0.94           N  
ATOM   2719  CA  GLY A 353      -1.440  26.340   7.250  1.00  0.93           C  
ATOM   2720  C   GLY A 353      -0.089  26.541   6.589  1.00  0.93           C  
ATOM   2721  O   GLY A 353       0.089  27.474   5.803  1.00  0.92           O  
ATOM   2722  N   ALA A 354       0.897  25.744   6.947  1.00  0.94           N  
ATOM   2723  CA  ALA A 354       2.247  25.979   6.442  1.00  0.94           C  
ATOM   2724  C   ALA A 354       3.094  24.713   6.527  1.00  0.95           C  
ATOM   2725  CB  ALA A 354       2.914  27.114   7.216  1.00  0.93           C  
ATOM   2726  O   ALA A 354       2.838  23.842   7.362  1.00  0.94           O  
ATOM   2727  N   GLU A 355       4.090  24.665   5.754  1.00  0.95           N  
ATOM   2728  CA  GLU A 355       5.161  23.677   5.845  1.00  0.95           C  
ATOM   2729  C   GLU A 355       6.407  24.271   6.495  1.00  0.95           C  
ATOM   2730  CB  GLU A 355       5.503  23.125   4.459  1.00  0.94           C  
ATOM   2731  O   GLU A 355       6.886  25.328   6.079  1.00  0.95           O  
ATOM   2732  CG  GLU A 355       4.357  22.375   3.795  1.00  0.87           C  
ATOM   2733  CD  GLU A 355       3.333  23.295   3.151  1.00  0.81           C  
ATOM   2734  OE1 GLU A 355       3.658  24.474   2.884  1.00  0.81           O  
ATOM   2735  OE2 GLU A 355       2.195  22.833   2.911  1.00  0.79           O  
ATOM   2736  N   TRP A 356       6.895  23.563   7.413  1.00  0.95           N  
ATOM   2737  CA  TRP A 356       8.037  23.994   8.214  1.00  0.96           C  
ATOM   2738  C   TRP A 356       9.196  23.012   8.081  1.00  0.95           C  
ATOM   2739  CB  TRP A 356       7.639  24.137   9.685  1.00  0.95           C  
ATOM   2740  O   TRP A 356       8.989  21.796   8.058  1.00  0.94           O  
ATOM   2741  CG  TRP A 356       6.625  25.212   9.940  1.00  0.91           C  
ATOM   2742  CD1 TRP A 356       5.286  25.162   9.671  1.00  0.86           C  
ATOM   2743  CD2 TRP A 356       6.873  26.501  10.511  1.00  0.87           C  
ATOM   2744  CE2 TRP A 356       5.635  27.181  10.559  1.00  0.89           C  
ATOM   2745  CE3 TRP A 356       8.021  27.147  10.987  1.00  0.91           C  
ATOM   2746  NE1 TRP A 356       4.685  26.343  10.042  1.00  0.93           N  
ATOM   2747  CH2 TRP A 356       6.654  29.086  11.525  1.00  0.90           C  
ATOM   2748  CZ2 TRP A 356       5.515  28.477  11.066  1.00  0.92           C  
ATOM   2749  CZ3 TRP A 356       7.899  28.437  11.491  1.00  0.91           C  
ATOM   2750  N   ILE A 357      10.365  23.564   8.097  1.00  0.96           N  
ATOM   2751  CA  ILE A 357      11.599  22.799   8.236  1.00  0.96           C  
ATOM   2752  C   ILE A 357      12.184  23.013   9.630  1.00  0.96           C  
ATOM   2753  CB  ILE A 357      12.632  23.191   7.155  1.00  0.94           C  
ATOM   2754  O   ILE A 357      12.451  24.149  10.031  1.00  0.95           O  
ATOM   2755  CG1 ILE A 357      12.164  22.717   5.774  1.00  0.77           C  
ATOM   2756  CG2 ILE A 357      14.011  22.618   7.493  1.00  0.78           C  
ATOM   2757  CD1 ILE A 357      13.028  23.216   4.624  1.00  0.72           C  
ATOM   2758  N   ILE A 358      12.352  21.984  10.254  1.00  0.96           N  
ATOM   2759  CA  ILE A 358      13.016  21.959  11.553  1.00  0.96           C  
ATOM   2760  C   ILE A 358      14.398  21.324  11.414  1.00  0.96           C  
ATOM   2761  CB  ILE A 358      12.178  21.194  12.601  1.00  0.96           C  
ATOM   2762  O   ILE A 358      14.520  20.177  10.977  1.00  0.95           O  
ATOM   2763  CG1 ILE A 358      10.743  21.733  12.635  1.00  0.93           C  
ATOM   2764  CG2 ILE A 358      12.829  21.284  13.984  1.00  0.93           C  
ATOM   2765  CD1 ILE A 358       9.834  21.015  13.623  1.00  0.89           C  
ATOM   2766  N   GLN A 359      15.428  22.051  11.782  1.00  0.95           N  
ATOM   2767  CA  GLN A 359      16.818  21.639  11.613  1.00  0.94           C  
ATOM   2768  C   GLN A 359      17.663  22.049  12.816  1.00  0.93           C  
ATOM   2769  CB  GLN A 359      17.403  22.237  10.333  1.00  0.92           C  
ATOM   2770  O   GLN A 359      17.223  22.845  13.648  1.00  0.91           O  
ATOM   2771  CG  GLN A 359      17.374  23.759  10.295  1.00  0.85           C  
ATOM   2772  CD  GLN A 359      17.830  24.322   8.962  1.00  0.81           C  
ATOM   2773  NE2 GLN A 359      17.729  25.638   8.809  1.00  0.77           N  
ATOM   2774  OE1 GLN A 359      18.271  23.581   8.078  1.00  0.79           O  
ATOM   2775  N   GLY A 360      18.816  21.455  12.904  1.00  0.93           N  
ATOM   2776  CA  GLY A 360      19.863  21.907  13.806  1.00  0.92           C  
ATOM   2777  C   GLY A 360      20.854  22.847  13.146  1.00  0.89           C  
ATOM   2778  O   GLY A 360      20.928  22.916  11.917  1.00  0.85           O  
ATOM   2779  N   GLN A 361      21.662  23.444  13.925  1.00  0.89           N  
ATOM   2780  CA  GLN A 361      22.795  24.213  13.420  1.00  0.88           C  
ATOM   2781  C   GLN A 361      23.937  23.294  12.994  1.00  0.86           C  
ATOM   2782  CB  GLN A 361      23.284  25.205  14.475  1.00  0.86           C  
ATOM   2783  O   GLN A 361      23.846  22.074  13.141  1.00  0.83           O  
ATOM   2784  CG  GLN A 361      22.279  26.300  14.803  1.00  0.82           C  
ATOM   2785  CD  GLN A 361      22.812  27.306  15.806  1.00  0.79           C  
ATOM   2786  NE2 GLN A 361      22.076  28.394  16.004  1.00  0.79           N  
ATOM   2787  OE1 GLN A 361      23.878  27.107  16.398  1.00  0.80           O  
ATOM   2788  N   SER A 362      25.011  23.829  12.543  1.00  0.83           N  
ATOM   2789  CA  SER A 362      26.165  23.089  12.042  1.00  0.85           C  
ATOM   2790  C   SER A 362      26.743  22.173  13.115  1.00  0.83           C  
ATOM   2791  CB  SER A 362      27.245  24.052  11.546  1.00  0.81           C  
ATOM   2792  O   SER A 362      27.437  21.203  12.803  1.00  0.81           O  
ATOM   2793  OG  SER A 362      27.581  24.993  12.552  1.00  0.80           O  
ATOM   2794  N   SER A 363      26.347  22.300  14.295  1.00  0.83           N  
ATOM   2795  CA  SER A 363      26.838  21.534  15.436  1.00  0.85           C  
ATOM   2796  C   SER A 363      25.962  20.314  15.701  1.00  0.83           C  
ATOM   2797  CB  SER A 363      26.896  22.411  16.687  1.00  0.80           C  
ATOM   2798  O   SER A 363      26.228  19.541  16.624  1.00  0.79           O  
ATOM   2799  OG  SER A 363      25.655  23.059  16.905  1.00  0.74           O  
ATOM   2800  N   GLY A 364      24.943  20.113  14.959  1.00  0.86           N  
ATOM   2801  CA  GLY A 364      24.006  19.007  15.088  1.00  0.88           C  
ATOM   2802  C   GLY A 364      22.633  19.442  15.564  1.00  0.90           C  
ATOM   2803  O   GLY A 364      22.399  20.629  15.802  1.00  0.89           O  
ATOM   2804  N   PHE A 365      21.663  18.477  15.712  1.00  0.92           N  
ATOM   2805  CA  PHE A 365      20.288  18.641  16.168  1.00  0.93           C  
ATOM   2806  C   PHE A 365      20.181  18.395  17.668  1.00  0.92           C  
ATOM   2807  CB  PHE A 365      19.352  17.692  15.412  1.00  0.92           C  
ATOM   2808  O   PHE A 365      20.037  17.252  18.106  1.00  0.90           O  
ATOM   2809  CG  PHE A 365      17.891  17.976  15.633  1.00  0.93           C  
ATOM   2810  CD1 PHE A 365      17.214  18.878  14.821  1.00  0.91           C  
ATOM   2811  CD2 PHE A 365      17.195  17.341  16.653  1.00  0.91           C  
ATOM   2812  CE1 PHE A 365      15.861  19.143  15.024  1.00  0.92           C  
ATOM   2813  CE2 PHE A 365      15.843  17.601  16.861  1.00  0.91           C  
ATOM   2814  CZ  PHE A 365      15.179  18.503  16.046  1.00  0.91           C  
ATOM   2815  N   THR A 366      20.295  19.502  18.493  1.00  0.93           N  
ATOM   2816  CA  THR A 366      20.305  19.431  19.949  1.00  0.93           C  
ATOM   2817  C   THR A 366      19.224  20.329  20.543  1.00  0.93           C  
ATOM   2818  CB  THR A 366      21.679  19.832  20.519  1.00  0.91           C  
ATOM   2819  O   THR A 366      18.651  21.166  19.842  1.00  0.93           O  
ATOM   2820  CG2 THR A 366      22.810  19.145  19.761  1.00  0.88           C  
ATOM   2821  OG1 THR A 366      21.839  21.252  20.409  1.00  0.88           O  
ATOM   2822  N   ALA A 367      19.049  20.286  21.834  1.00  0.91           N  
ATOM   2823  CA  ALA A 367      18.065  21.085  22.561  1.00  0.90           C  
ATOM   2824  C   ALA A 367      18.437  22.565  22.539  1.00  0.90           C  
ATOM   2825  CB  ALA A 367      17.939  20.592  24.000  1.00  0.89           C  
ATOM   2826  O   ALA A 367      17.594  23.427  22.802  1.00  0.88           O  
ATOM   2827  N   LYS A 368      19.674  22.896  22.160  1.00  0.90           N  
ATOM   2828  CA  LYS A 368      20.170  24.269  22.159  1.00  0.90           C  
ATOM   2829  C   LYS A 368      20.166  24.854  20.750  1.00  0.90           C  
ATOM   2830  CB  LYS A 368      21.580  24.331  22.748  1.00  0.89           C  
ATOM   2831  O   LYS A 368      20.251  26.072  20.578  1.00  0.89           O  
ATOM   2832  CG  LYS A 368      21.658  23.925  24.213  1.00  0.86           C  
ATOM   2833  CD  LYS A 368      23.097  23.907  24.712  1.00  0.86           C  
ATOM   2834  CE  LYS A 368      23.187  23.386  26.140  1.00  0.83           C  
ATOM   2835  NZ  LYS A 368      24.595  23.067  26.526  1.00  0.83           N  
ATOM   2836  N   THR A 369      20.071  23.944  19.761  1.00  0.93           N  
ATOM   2837  CA  THR A 369      20.392  24.386  18.408  1.00  0.94           C  
ATOM   2838  C   THR A 369      19.183  24.234  17.489  1.00  0.93           C  
ATOM   2839  CB  THR A 369      21.581  23.597  17.830  1.00  0.92           C  
ATOM   2840  O   THR A 369      19.264  24.525  16.294  1.00  0.92           O  
ATOM   2841  CG2 THR A 369      22.848  23.837  18.645  1.00  0.89           C  
ATOM   2842  OG1 THR A 369      21.273  22.198  17.847  1.00  0.90           O  
ATOM   2843  N   ILE A 370      18.067  23.733  18.003  1.00  0.95           N  
ATOM   2844  CA  ILE A 370      16.869  23.510  17.202  1.00  0.95           C  
ATOM   2845  C   ILE A 370      16.309  24.849  16.727  1.00  0.95           C  
ATOM   2846  CB  ILE A 370      15.796  22.731  17.995  1.00  0.94           C  
ATOM   2847  O   ILE A 370      16.215  25.801  17.505  1.00  0.94           O  
ATOM   2848  CG1 ILE A 370      14.615  22.372  17.085  1.00  0.91           C  
ATOM   2849  CG2 ILE A 370      15.326  23.541  19.207  1.00  0.91           C  
ATOM   2850  CD1 ILE A 370      13.659  21.351  17.686  1.00  0.87           C  
ATOM   2851  N   ASN A 371      16.027  24.968  15.476  1.00  0.94           N  
ATOM   2852  CA  ASN A 371      15.349  26.077  14.814  1.00  0.95           C  
ATOM   2853  C   ASN A 371      14.327  25.582  13.795  1.00  0.95           C  
ATOM   2854  CB  ASN A 371      16.366  27.002  14.140  1.00  0.92           C  
ATOM   2855  O   ASN A 371      14.420  24.451  13.314  1.00  0.95           O  
ATOM   2856  CG  ASN A 371      15.740  28.286  13.632  1.00  0.80           C  
ATOM   2857  ND2 ASN A 371      16.198  28.753  12.477  1.00  0.75           N  
ATOM   2858  OD1 ASN A 371      14.853  28.855  14.274  1.00  0.75           O  
ATOM   2859  N   GLY A 372      13.378  26.340  13.434  1.00  0.95           N  
ATOM   2860  CA  GLY A 372      12.365  26.032  12.437  1.00  0.95           C  
ATOM   2861  C   GLY A 372      11.972  27.232  11.596  1.00  0.94           C  
ATOM   2862  O   GLY A 372      11.633  28.288  12.133  1.00  0.93           O  
ATOM   2863  N   ASP A 373      11.966  27.120  10.315  1.00  0.93           N  
ATOM   2864  CA  ASP A 373      11.621  28.126   9.315  1.00  0.94           C  
ATOM   2865  C   ASP A 373      10.435  27.672   8.467  1.00  0.94           C  
ATOM   2866  CB  ASP A 373      12.824  28.427   8.419  1.00  0.92           C  
ATOM   2867  O   ASP A 373      10.387  26.524   8.021  1.00  0.94           O  
ATOM   2868  CG  ASP A 373      13.986  29.047   9.174  1.00  0.86           C  
ATOM   2869  OD1 ASP A 373      13.800  30.100   9.822  1.00  0.84           O  
ATOM   2870  OD2 ASP A 373      15.099  28.480   9.119  1.00  0.85           O  
ATOM   2871  N   PRO A 374       9.447  28.545   8.341  1.00  0.94           N  
ATOM   2872  CA  PRO A 374       8.425  28.241   7.337  1.00  0.94           C  
ATOM   2873  C   PRO A 374       8.970  28.276   5.911  1.00  0.94           C  
ATOM   2874  CB  PRO A 374       7.383  29.342   7.550  1.00  0.93           C  
ATOM   2875  O   PRO A 374       9.768  29.154   5.572  1.00  0.93           O  
ATOM   2876  CG  PRO A 374       8.170  30.533   7.992  1.00  0.92           C  
ATOM   2877  CD  PRO A 374       9.346  30.056   8.796  1.00  0.91           C  
ATOM   2878  N   GLN A 375       8.499  27.358   5.043  1.00  0.93           N  
ATOM   2879  CA  GLN A 375       8.944  27.233   3.659  1.00  0.93           C  
ATOM   2880  C   GLN A 375       7.858  27.688   2.688  1.00  0.92           C  
ATOM   2881  CB  GLN A 375       9.350  25.790   3.353  1.00  0.93           C  
ATOM   2882  O   GLN A 375       8.125  28.467   1.771  1.00  0.90           O  
ATOM   2883  CG  GLN A 375      10.545  25.303   4.162  1.00  0.92           C  
ATOM   2884  CD  GLN A 375      11.786  26.149   3.944  1.00  0.89           C  
ATOM   2885  NE2 GLN A 375      12.268  26.780   5.009  1.00  0.89           N  
ATOM   2886  OE1 GLN A 375      12.307  26.234   2.828  1.00  0.88           O  
ATOM   2887  N   THR A 376       6.649  27.237   2.893  1.00  0.92           N  
ATOM   2888  CA  THR A 376       5.469  27.673   2.153  1.00  0.92           C  
ATOM   2889  C   THR A 376       4.265  27.799   3.082  1.00  0.93           C  
ATOM   2890  CB  THR A 376       5.137  26.700   1.007  1.00  0.91           C  
ATOM   2891  O   THR A 376       4.329  27.404   4.248  1.00  0.92           O  
ATOM   2892  CG2 THR A 376       6.399  26.278   0.261  1.00  0.85           C  
ATOM   2893  OG1 THR A 376       4.502  25.534   1.547  1.00  0.85           O  
ATOM   2894  N   TYR A 377       3.095  28.309   2.555  1.00  0.91           N  
ATOM   2895  CA  TYR A 377       1.866  28.542   3.307  1.00  0.92           C  
ATOM   2896  C   TYR A 377       0.687  27.826   2.659  1.00  0.91           C  
ATOM   2897  CB  TYR A 377       1.575  30.042   3.409  1.00  0.90           C  
ATOM   2898  O   TYR A 377      -0.409  28.384   2.564  1.00  0.88           O  
ATOM   2899  CG  TYR A 377       2.600  30.807   4.210  1.00  0.89           C  
ATOM   2900  CD1 TYR A 377       2.554  30.822   5.602  1.00  0.86           C  
ATOM   2901  CD2 TYR A 377       3.616  31.516   3.578  1.00  0.87           C  
ATOM   2902  CE1 TYR A 377       3.496  31.527   6.345  1.00  0.87           C  
ATOM   2903  CE2 TYR A 377       4.563  32.224   4.310  1.00  0.88           C  
ATOM   2904  OH  TYR A 377       5.429  32.922   6.422  1.00  0.80           O  
ATOM   2905  CZ  TYR A 377       4.495  32.223   5.691  1.00  0.86           C  
ATOM   2906  N   ASN A 378       0.869  26.586   2.182  1.00  0.92           N  
ATOM   2907  CA  ASN A 378      -0.162  25.848   1.460  1.00  0.91           C  
ATOM   2908  C   ASN A 378      -0.998  24.986   2.401  1.00  0.91           C  
ATOM   2909  CB  ASN A 378       0.465  24.983   0.364  1.00  0.90           C  
ATOM   2910  O   ASN A 378      -2.182  24.755   2.151  1.00  0.89           O  
ATOM   2911  CG  ASN A 378       1.046  25.806  -0.769  1.00  0.88           C  
ATOM   2912  ND2 ASN A 378       2.180  25.366  -1.300  1.00  0.85           N  
ATOM   2913  OD1 ASN A 378       0.480  26.828  -1.163  1.00  0.85           O  
ATOM   2914  N   GLY A 379      -0.427  24.582   3.518  1.00  0.92           N  
ATOM   2915  CA  GLY A 379      -1.048  23.685   4.479  1.00  0.92           C  
ATOM   2916  C   GLY A 379      -1.241  22.278   3.943  1.00  0.92           C  
ATOM   2917  O   GLY A 379      -1.187  22.057   2.731  1.00  0.92           O  
ATOM   2918  N   ILE A 380      -1.464  21.233   4.819  1.00  0.95           N  
ATOM   2919  CA  ILE A 380      -1.645  19.830   4.461  1.00  0.95           C  
ATOM   2920  C   ILE A 380      -2.935  19.301   5.085  1.00  0.95           C  
ATOM   2921  CB  ILE A 380      -0.441  18.972   4.911  1.00  0.95           C  
ATOM   2922  O   ILE A 380      -3.298  19.688   6.198  1.00  0.94           O  
ATOM   2923  CG1 ILE A 380      -0.549  17.556   4.333  1.00  0.91           C  
ATOM   2924  CG2 ILE A 380      -0.345  18.935   6.439  1.00  0.91           C  
ATOM   2925  CD1 ILE A 380       0.707  16.716   4.516  1.00  0.88           C  
ATOM   2926  N   GLY A 381      -3.623  18.322   4.390  1.00  0.95           N  
ATOM   2927  CA  GLY A 381      -4.756  17.575   4.912  1.00  0.95           C  
ATOM   2928  C   GLY A 381      -4.350  16.450   5.846  1.00  0.95           C  
ATOM   2929  O   GLY A 381      -3.228  16.435   6.355  1.00  0.94           O  
ATOM   2930  N   GLN A 382      -5.176  15.444   5.984  1.00  0.94           N  
ATOM   2931  CA  GLN A 382      -5.005  14.344   6.927  1.00  0.95           C  
ATOM   2932  C   GLN A 382      -4.235  13.189   6.291  1.00  0.95           C  
ATOM   2933  CB  GLN A 382      -6.363  13.854   7.433  1.00  0.92           C  
ATOM   2934  O   GLN A 382      -3.780  12.281   6.989  1.00  0.94           O  
ATOM   2935  CG  GLN A 382      -7.115  14.882   8.267  1.00  0.82           C  
ATOM   2936  CD  GLN A 382      -6.335  15.332   9.488  1.00  0.76           C  
ATOM   2937  NE2 GLN A 382      -6.565  16.568   9.916  1.00  0.68           N  
ATOM   2938  OE1 GLN A 382      -5.532  14.574  10.042  1.00  0.76           O  
ATOM   2939  N   LEU A 383      -4.108  13.181   5.002  1.00  0.96           N  
ATOM   2940  CA  LEU A 383      -3.414  12.102   4.308  1.00  0.96           C  
ATOM   2941  C   LEU A 383      -1.914  12.162   4.572  1.00  0.97           C  
ATOM   2942  CB  LEU A 383      -3.682  12.173   2.802  1.00  0.96           C  
ATOM   2943  O   LEU A 383      -1.298  13.223   4.444  1.00  0.96           O  
ATOM   2944  CG  LEU A 383      -5.092  11.794   2.346  1.00  0.92           C  
ATOM   2945  CD1 LEU A 383      -5.265  12.089   0.860  1.00  0.85           C  
ATOM   2946  CD2 LEU A 383      -5.373  10.324   2.640  1.00  0.85           C  
ATOM   2947  N   ARG A 384      -1.353  11.056   4.879  1.00  0.97           N  
ATOM   2948  CA  ARG A 384       0.078  10.948   5.146  1.00  0.97           C  
ATOM   2949  C   ARG A 384       0.894  11.278   3.901  1.00  0.97           C  
ATOM   2950  CB  ARG A 384       0.427   9.544   5.645  1.00  0.97           C  
ATOM   2951  O   ARG A 384       0.696  10.673   2.845  1.00  0.97           O  
ATOM   2952  CG  ARG A 384       1.879   9.384   6.068  1.00  0.94           C  
ATOM   2953  CD  ARG A 384       2.162   7.985   6.595  1.00  0.89           C  
ATOM   2954  NE  ARG A 384       3.570   7.814   6.943  1.00  0.88           N  
ATOM   2955  NH1 ARG A 384       3.400   5.553   7.384  1.00  0.80           N  
ATOM   2956  NH2 ARG A 384       5.417   6.621   7.605  1.00  0.76           N  
ATOM   2957  CZ  ARG A 384       4.126   6.663   7.310  1.00  0.85           C  
ATOM   2958  N   PRO A 385       1.874  12.220   3.994  1.00  0.97           N  
ATOM   2959  CA  PRO A 385       2.746  12.512   2.854  1.00  0.97           C  
ATOM   2960  C   PRO A 385       3.566  11.302   2.414  1.00  0.97           C  
ATOM   2961  CB  PRO A 385       3.655  13.625   3.382  1.00  0.97           C  
ATOM   2962  O   PRO A 385       3.953  10.477   3.246  1.00  0.97           O  
ATOM   2963  CG  PRO A 385       2.900  14.225   4.524  1.00  0.96           C  
ATOM   2964  CD  PRO A 385       2.109  13.139   5.196  1.00  0.95           C  
ATOM   2965  N   LEU A 386       3.842  11.190   1.140  1.00  0.97           N  
ATOM   2966  CA  LEU A 386       4.668  10.161   0.517  1.00  0.97           C  
ATOM   2967  C   LEU A 386       6.044  10.713   0.157  1.00  0.97           C  
ATOM   2968  CB  LEU A 386       3.983   9.609  -0.736  1.00  0.97           C  
ATOM   2969  O   LEU A 386       6.152  11.808  -0.399  1.00  0.97           O  
ATOM   2970  CG  LEU A 386       2.594   9.002  -0.537  1.00  0.97           C  
ATOM   2971  CD1 LEU A 386       2.018   8.546  -1.874  1.00  0.96           C  
ATOM   2972  CD2 LEU A 386       2.654   7.840   0.449  1.00  0.96           C  
ATOM   2973  N   VAL A 387       7.106   9.983   0.428  1.00  0.96           N  
ATOM   2974  CA  VAL A 387       8.462  10.363   0.043  1.00  0.96           C  
ATOM   2975  C   VAL A 387       8.870   9.611  -1.222  1.00  0.96           C  
ATOM   2976  CB  VAL A 387       9.473  10.085   1.178  1.00  0.95           C  
ATOM   2977  O   VAL A 387       8.971   8.382  -1.216  1.00  0.95           O  
ATOM   2978  CG1 VAL A 387      10.875  10.535   0.774  1.00  0.93           C  
ATOM   2979  CG2 VAL A 387       9.035  10.782   2.465  1.00  0.93           C  
ATOM   2980  N   LEU A 388       9.076  10.341  -2.187  1.00  0.96           N  
ATOM   2981  CA  LEU A 388       9.584   9.856  -3.465  1.00  0.96           C  
ATOM   2982  C   LEU A 388      10.924  10.503  -3.799  1.00  0.95           C  
ATOM   2983  CB  LEU A 388       8.576  10.134  -4.583  1.00  0.95           C  
ATOM   2984  O   LEU A 388      10.978  11.687  -4.141  1.00  0.93           O  
ATOM   2985  CG  LEU A 388       7.357   9.213  -4.643  1.00  0.90           C  
ATOM   2986  CD1 LEU A 388       6.496   9.393  -3.397  1.00  0.81           C  
ATOM   2987  CD2 LEU A 388       6.544   9.481  -5.904  1.00  0.80           C  
ATOM   2988  N   ASN A 389      12.017   9.717  -3.644  1.00  0.93           N  
ATOM   2989  CA  ASN A 389      13.389  10.204  -3.730  1.00  0.93           C  
ATOM   2990  C   ASN A 389      13.641  11.347  -2.751  1.00  0.92           C  
ATOM   2991  CB  ASN A 389      13.713  10.647  -5.158  1.00  0.92           C  
ATOM   2992  O   ASN A 389      13.581  11.154  -1.535  1.00  0.90           O  
ATOM   2993  CG  ASN A 389      13.525   9.535  -6.171  1.00  0.90           C  
ATOM   2994  ND2 ASN A 389      13.156   9.902  -7.393  1.00  0.86           N  
ATOM   2995  OD1 ASN A 389      13.708   8.356  -5.858  1.00  0.86           O  
ATOM   2996  N   ASN A 390      13.821  12.633  -3.239  1.00  0.92           N  
ATOM   2997  CA  ASN A 390      14.081  13.809  -2.415  1.00  0.93           C  
ATOM   2998  C   ASN A 390      12.878  14.747  -2.382  1.00  0.93           C  
ATOM   2999  CB  ASN A 390      15.321  14.552  -2.917  1.00  0.90           C  
ATOM   3000  O   ASN A 390      12.999  15.903  -1.972  1.00  0.93           O  
ATOM   3001  CG  ASN A 390      16.589  13.732  -2.780  1.00  0.83           C  
ATOM   3002  ND2 ASN A 390      17.448  13.796  -3.790  1.00  0.79           N  
ATOM   3003  OD1 ASN A 390      16.793  13.046  -1.775  1.00  0.78           O  
ATOM   3004  N   THR A 391      11.735  14.275  -2.731  1.00  0.95           N  
ATOM   3005  CA  THR A 391      10.494  15.039  -2.801  1.00  0.95           C  
ATOM   3006  C   THR A 391       9.424  14.415  -1.911  1.00  0.96           C  
ATOM   3007  CB  THR A 391       9.974  15.129  -4.248  1.00  0.94           C  
ATOM   3008  O   THR A 391       9.204  13.203  -1.953  1.00  0.96           O  
ATOM   3009  CG2 THR A 391       8.742  16.024  -4.334  1.00  0.89           C  
ATOM   3010  OG1 THR A 391      11.003  15.670  -5.086  1.00  0.90           O  
ATOM   3011  N   ALA A 392       8.767  15.217  -1.116  1.00  0.97           N  
ATOM   3012  CA  ALA A 392       7.533  14.851  -0.425  1.00  0.97           C  
ATOM   3013  C   ALA A 392       6.310  15.192  -1.270  1.00  0.97           C  
ATOM   3014  CB  ALA A 392       7.454  15.553   0.928  1.00  0.96           C  
ATOM   3015  O   ALA A 392       6.098  16.353  -1.627  1.00  0.97           O  
ATOM   3016  N   LEU A 393       5.500  14.202  -1.582  1.00  0.97           N  
ATOM   3017  CA  LEU A 393       4.167  14.442  -2.125  1.00  0.97           C  
ATOM   3018  C   LEU A 393       3.125  14.480  -1.012  1.00  0.97           C  
ATOM   3019  CB  LEU A 393       3.802  13.362  -3.146  1.00  0.97           C  
ATOM   3020  O   LEU A 393       3.065  13.571  -0.181  1.00  0.97           O  
ATOM   3021  CG  LEU A 393       4.746  13.209  -4.339  1.00  0.95           C  
ATOM   3022  CD1 LEU A 393       4.131  12.290  -5.388  1.00  0.90           C  
ATOM   3023  CD2 LEU A 393       5.073  14.572  -4.941  1.00  0.89           C  
ATOM   3024  N   TYR A 394       2.290  15.482  -1.015  1.00  0.97           N  
ATOM   3025  CA  TYR A 394       1.208  15.534  -0.038  1.00  0.97           C  
ATOM   3026  C   TYR A 394      -0.050  16.138  -0.649  1.00  0.97           C  
ATOM   3027  CB  TYR A 394       1.632  16.343   1.191  1.00  0.97           C  
ATOM   3028  O   TYR A 394       0.026  16.898  -1.617  1.00  0.97           O  
ATOM   3029  CG  TYR A 394       1.870  17.805   0.903  1.00  0.96           C  
ATOM   3030  CD1 TYR A 394       3.135  18.269   0.550  1.00  0.93           C  
ATOM   3031  CD2 TYR A 394       0.831  18.726   0.984  1.00  0.93           C  
ATOM   3032  CE1 TYR A 394       3.360  19.616   0.285  1.00  0.92           C  
ATOM   3033  CE2 TYR A 394       1.044  20.075   0.721  1.00  0.91           C  
ATOM   3034  OH  TYR A 394       2.526  21.844   0.112  1.00  0.88           O  
ATOM   3035  CZ  TYR A 394       2.309  20.510   0.373  1.00  0.91           C  
ATOM   3036  N   ALA A 395      -1.202  15.736  -0.129  1.00  0.97           N  
ATOM   3037  CA  ALA A 395      -2.496  16.332  -0.451  1.00  0.97           C  
ATOM   3038  C   ALA A 395      -2.794  17.520   0.459  1.00  0.96           C  
ATOM   3039  CB  ALA A 395      -3.605  15.289  -0.338  1.00  0.96           C  
ATOM   3040  O   ALA A 395      -2.757  17.396   1.685  1.00  0.95           O  
ATOM   3041  N   GLN A 396      -3.075  18.703  -0.148  1.00  0.95           N  
ATOM   3042  CA  GLN A 396      -3.401  19.907   0.609  1.00  0.94           C  
ATOM   3043  C   GLN A 396      -4.731  19.754   1.340  1.00  0.93           C  
ATOM   3044  CB  GLN A 396      -3.445  21.126  -0.313  1.00  0.93           C  
ATOM   3045  O   GLN A 396      -5.339  18.682   1.317  1.00  0.90           O  
ATOM   3046  CG  GLN A 396      -2.098  21.483  -0.927  1.00  0.91           C  
ATOM   3047  CD  GLN A 396      -2.150  22.749  -1.762  1.00  0.88           C  
ATOM   3048  NE2 GLN A 396      -0.984  23.239  -2.170  1.00  0.88           N  
ATOM   3049  OE1 GLN A 396      -3.230  23.281  -2.040  1.00  0.87           O  
ATOM   3050  N   GLU A 397      -5.102  20.851   1.907  1.00  0.83           N  
ATOM   3051  CA  GLU A 397      -6.367  20.887   2.635  1.00  0.81           C  
ATOM   3052  C   GLU A 397      -7.523  20.416   1.758  1.00  0.81           C  
ATOM   3053  CB  GLU A 397      -6.646  22.298   3.160  1.00  0.76           C  
ATOM   3054  O   GLU A 397      -7.628  20.813   0.595  1.00  0.75           O  
ATOM   3055  CG  GLU A 397      -7.702  22.349   4.254  1.00  0.69           C  
ATOM   3056  CD  GLU A 397      -8.172  23.760   4.569  1.00  0.66           C  
ATOM   3057  OE1 GLU A 397      -7.487  24.730   4.174  1.00  0.66           O  
ATOM   3058  OE2 GLU A 397      -9.234  23.897   5.217  1.00  0.63           O  
ATOM   3059  N   ARG A 398      -8.217  19.426   2.353  1.00  0.83           N  
ATOM   3060  CA  ARG A 398      -9.414  18.816   1.783  1.00  0.83           C  
ATOM   3061  C   ARG A 398      -9.050  17.777   0.729  1.00  0.84           C  
ATOM   3062  CB  ARG A 398     -10.324  19.885   1.173  1.00  0.80           C  
ATOM   3063  O   ARG A 398      -9.931  17.201   0.087  1.00  0.82           O  
ATOM   3064  CG  ARG A 398     -10.796  20.932   2.169  1.00  0.79           C  
ATOM   3065  CD  ARG A 398     -11.737  21.940   1.523  1.00  0.79           C  
ATOM   3066  NE  ARG A 398     -12.141  22.981   2.464  1.00  0.73           N  
ATOM   3067  NH1 ARG A 398     -13.462  24.124   0.952  1.00  0.70           N  
ATOM   3068  NH2 ARG A 398     -13.254  24.885   3.105  1.00  0.65           N  
ATOM   3069  CZ  ARG A 398     -12.951  23.994   2.172  1.00  0.73           C  
ATOM   3070  N   GLY A 399      -7.799  17.557   0.395  1.00  0.84           N  
ATOM   3071  CA  GLY A 399      -7.333  16.460  -0.439  1.00  0.86           C  
ATOM   3072  C   GLY A 399      -7.546  16.706  -1.920  1.00  0.86           C  
ATOM   3073  O   GLY A 399      -7.579  15.762  -2.713  1.00  0.83           O  
ATOM   3074  N   ARG A 400      -7.655  17.924  -2.340  1.00  0.91           N  
ATOM   3075  CA  ARG A 400      -8.086  18.254  -3.694  1.00  0.92           C  
ATOM   3076  C   ARG A 400      -6.920  18.770  -4.531  1.00  0.91           C  
ATOM   3077  CB  ARG A 400      -9.209  19.293  -3.663  1.00  0.90           C  
ATOM   3078  O   ARG A 400      -7.049  18.946  -5.744  1.00  0.89           O  
ATOM   3079  CG  ARG A 400     -10.514  18.773  -3.083  1.00  0.87           C  
ATOM   3080  CD  ARG A 400     -11.619  19.817  -3.154  1.00  0.85           C  
ATOM   3081  NE  ARG A 400     -12.879  19.306  -2.623  1.00  0.82           N  
ATOM   3082  NH1 ARG A 400     -14.085  21.226  -3.067  1.00  0.78           N  
ATOM   3083  NH2 ARG A 400     -15.110  19.425  -2.087  1.00  0.75           N  
ATOM   3084  CZ  ARG A 400     -14.022  19.987  -2.594  1.00  0.80           C  
ATOM   3085  N   THR A 401      -5.859  19.062  -3.957  1.00  0.95           N  
ATOM   3086  CA  THR A 401      -4.606  19.461  -4.587  1.00  0.95           C  
ATOM   3087  C   THR A 401      -3.448  18.607  -4.079  1.00  0.96           C  
ATOM   3088  CB  THR A 401      -4.300  20.949  -4.331  1.00  0.94           C  
ATOM   3089  O   THR A 401      -3.273  18.445  -2.870  1.00  0.95           O  
ATOM   3090  CG2 THR A 401      -3.048  21.390  -5.082  1.00  0.84           C  
ATOM   3091  OG1 THR A 401      -5.411  21.741  -4.770  1.00  0.86           O  
ATOM   3092  N   VAL A 402      -2.657  18.117  -5.027  1.00  0.97           N  
ATOM   3093  CA  VAL A 402      -1.449  17.371  -4.690  1.00  0.97           C  
ATOM   3094  C   VAL A 402      -0.215  18.211  -5.013  1.00  0.97           C  
ATOM   3095  CB  VAL A 402      -1.386  16.022  -5.441  1.00  0.96           C  
ATOM   3096  O   VAL A 402      -0.007  18.602  -6.164  1.00  0.96           O  
ATOM   3097  CG1 VAL A 402      -0.095  15.277  -5.107  1.00  0.95           C  
ATOM   3098  CG2 VAL A 402      -2.605  15.166  -5.102  1.00  0.95           C  
ATOM   3099  N   THR A 403       0.562  18.425  -4.042  1.00  0.97           N  
ATOM   3100  CA  THR A 403       1.772  19.234  -4.134  1.00  0.97           C  
ATOM   3101  C   THR A 403       3.017  18.360  -4.022  1.00  0.97           C  
ATOM   3102  CB  THR A 403       1.803  20.319  -3.041  1.00  0.96           C  
ATOM   3103  O   THR A 403       3.091  17.484  -3.157  1.00  0.96           O  
ATOM   3104  CG2 THR A 403       3.103  21.114  -3.092  1.00  0.92           C  
ATOM   3105  OG1 THR A 403       0.700  21.214  -3.233  1.00  0.91           O  
ATOM   3106  N   ALA A 404       3.954  18.600  -4.876  1.00  0.96           N  
ATOM   3107  CA  ALA A 404       5.316  18.084  -4.772  1.00  0.96           C  
ATOM   3108  C   ALA A 404       6.235  19.094  -4.090  1.00  0.96           C  
ATOM   3109  CB  ALA A 404       5.857  17.728  -6.155  1.00  0.96           C  
ATOM   3110  O   ALA A 404       6.572  20.128  -4.671  1.00  0.95           O  
ATOM   3111  N   PHE A 405       6.606  18.774  -2.927  1.00  0.96           N  
ATOM   3112  CA  PHE A 405       7.454  19.605  -2.081  1.00  0.96           C  
ATOM   3113  C   PHE A 405       8.874  19.052  -2.029  1.00  0.95           C  
ATOM   3114  CB  PHE A 405       6.876  19.699  -0.665  1.00  0.95           C  
ATOM   3115  O   PHE A 405       9.099  17.951  -1.522  1.00  0.95           O  
ATOM   3116  CG  PHE A 405       7.647  20.616   0.245  1.00  0.94           C  
ATOM   3117  CD1 PHE A 405       7.568  21.995   0.095  1.00  0.92           C  
ATOM   3118  CD2 PHE A 405       8.451  20.099   1.252  1.00  0.91           C  
ATOM   3119  CE1 PHE A 405       8.280  22.847   0.937  1.00  0.91           C  
ATOM   3120  CE2 PHE A 405       9.166  20.943   2.097  1.00  0.91           C  
ATOM   3121  CZ  PHE A 405       9.080  22.316   1.937  1.00  0.91           C  
ATOM   3122  N   GLY A 406       9.871  19.824  -2.552  1.00  0.94           N  
ATOM   3123  CA  GLY A 406      11.260  19.408  -2.671  1.00  0.94           C  
ATOM   3124  C   GLY A 406      12.236  20.569  -2.628  1.00  0.94           C  
ATOM   3125  O   GLY A 406      11.838  21.727  -2.769  1.00  0.93           O  
ATOM   3126  N   TYR A 407      13.471  20.250  -2.381  1.00  0.92           N  
ATOM   3127  CA  TYR A 407      14.533  21.250  -2.406  1.00  0.93           C  
ATOM   3128  C   TYR A 407      14.848  21.676  -3.835  1.00  0.92           C  
ATOM   3129  CB  TYR A 407      15.797  20.709  -1.732  1.00  0.92           C  
ATOM   3130  O   TYR A 407      15.140  20.835  -4.690  1.00  0.91           O  
ATOM   3131  CG  TYR A 407      16.909  21.724  -1.621  1.00  0.90           C  
ATOM   3132  CD1 TYR A 407      16.974  22.600  -0.540  1.00  0.88           C  
ATOM   3133  CD2 TYR A 407      17.895  21.811  -2.598  1.00  0.88           C  
ATOM   3134  CE1 TYR A 407      17.995  23.539  -0.435  1.00  0.89           C  
ATOM   3135  CE2 TYR A 407      18.921  22.745  -2.504  1.00  0.89           C  
ATOM   3136  OH  TYR A 407      19.975  24.531  -1.321  1.00  0.85           O  
ATOM   3137  CZ  TYR A 407      18.962  23.603  -1.420  1.00  0.88           C  
ATOM   3138  N   THR A 408      14.829  22.947  -4.063  1.00  0.92           N  
ATOM   3139  CA  THR A 408      15.226  23.527  -5.341  1.00  0.91           C  
ATOM   3140  C   THR A 408      16.502  24.349  -5.190  1.00  0.92           C  
ATOM   3141  CB  THR A 408      14.108  24.412  -5.924  1.00  0.90           C  
ATOM   3142  O   THR A 408      16.637  25.128  -4.244  1.00  0.91           O  
ATOM   3143  CG2 THR A 408      12.784  23.657  -5.985  1.00  0.81           C  
ATOM   3144  OG1 THR A 408      13.947  25.572  -5.100  1.00  0.83           O  
ATOM   3145  N   LEU A 409      17.406  24.229  -6.118  1.00  0.91           N  
ATOM   3146  CA  LEU A 409      18.685  24.931  -6.091  1.00  0.92           C  
ATOM   3147  C   LEU A 409      18.504  26.404  -6.440  1.00  0.92           C  
ATOM   3148  CB  LEU A 409      19.673  24.281  -7.063  1.00  0.90           C  
ATOM   3149  O   LEU A 409      19.260  27.256  -5.968  1.00  0.91           O  
ATOM   3150  CG  LEU A 409      21.088  24.862  -7.080  1.00  0.83           C  
ATOM   3151  CD1 LEU A 409      21.775  24.624  -5.739  1.00  0.77           C  
ATOM   3152  CD2 LEU A 409      21.901  24.256  -8.219  1.00  0.78           C  
ATOM   3153  N   GLU A 410      17.542  26.752  -7.224  1.00  0.91           N  
ATOM   3154  CA  GLU A 410      17.272  28.113  -7.678  1.00  0.91           C  
ATOM   3155  C   GLU A 410      16.881  29.016  -6.512  1.00  0.92           C  
ATOM   3156  CB  GLU A 410      16.170  28.117  -8.740  1.00  0.90           C  
ATOM   3157  O   GLU A 410      17.290  30.178  -6.455  1.00  0.91           O  
ATOM   3158  CG  GLU A 410      16.545  27.382 -10.018  1.00  0.81           C  
ATOM   3159  CD  GLU A 410      15.407  27.311 -11.025  1.00  0.77           C  
ATOM   3160  OE1 GLU A 410      14.276  27.732 -10.693  1.00  0.78           O  
ATOM   3161  OE2 GLU A 410      15.650  26.830 -12.154  1.00  0.74           O  
ATOM   3162  N   SER A 411      16.083  28.496  -5.547  1.00  0.91           N  
ATOM   3163  CA  SER A 411      15.633  29.270  -4.396  1.00  0.90           C  
ATOM   3164  C   SER A 411      16.504  29.001  -3.173  1.00  0.90           C  
ATOM   3165  CB  SER A 411      14.173  28.951  -4.072  1.00  0.89           C  
ATOM   3166  O   SER A 411      16.282  29.577  -2.106  1.00  0.89           O  
ATOM   3167  OG  SER A 411      14.010  27.571  -3.793  1.00  0.85           O  
ATOM   3168  N   ASP A 412      17.463  28.037  -3.304  1.00  0.90           N  
ATOM   3169  CA  ASP A 412      18.242  27.495  -2.194  1.00  0.89           C  
ATOM   3170  C   ASP A 412      17.346  27.178  -0.998  1.00  0.88           C  
ATOM   3171  CB  ASP A 412      19.342  28.475  -1.782  1.00  0.88           C  
ATOM   3172  O   ASP A 412      17.637  27.588   0.127  1.00  0.85           O  
ATOM   3173  CG  ASP A 412      20.369  27.855  -0.851  1.00  0.89           C  
ATOM   3174  OD1 ASP A 412      20.514  26.614  -0.842  1.00  0.90           O  
ATOM   3175  OD2 ASP A 412      21.038  28.615  -0.117  1.00  0.89           O  
ATOM   3176  N   GLY A 413      16.330  26.526  -1.155  1.00  0.90           N  
ATOM   3177  CA  GLY A 413      15.278  26.219  -0.200  1.00  0.90           C  
ATOM   3178  C   GLY A 413      14.317  25.153  -0.692  1.00  0.91           C  
ATOM   3179  O   GLY A 413      14.492  24.608  -1.783  1.00  0.90           O  
ATOM   3180  N   PHE A 414      13.302  24.852   0.076  1.00  0.92           N  
ATOM   3181  CA  PHE A 414      12.214  23.957  -0.301  1.00  0.92           C  
ATOM   3182  C   PHE A 414      11.051  24.740  -0.899  1.00  0.92           C  
ATOM   3183  CB  PHE A 414      11.736  23.149   0.909  1.00  0.92           C  
ATOM   3184  O   PHE A 414      10.652  25.775  -0.362  1.00  0.91           O  
ATOM   3185  CG  PHE A 414      12.700  22.078   1.343  1.00  0.91           C  
ATOM   3186  CD1 PHE A 414      12.554  20.770   0.898  1.00  0.89           C  
ATOM   3187  CD2 PHE A 414      13.753  22.380   2.198  1.00  0.89           C  
ATOM   3188  CE1 PHE A 414      13.445  19.777   1.299  1.00  0.89           C  
ATOM   3189  CE2 PHE A 414      14.647  21.393   2.602  1.00  0.89           C  
ATOM   3190  CZ  PHE A 414      14.491  20.092   2.152  1.00  0.88           C  
ATOM   3191  N   SER A 415      10.528  24.317  -1.998  1.00  0.94           N  
ATOM   3192  CA  SER A 415       9.361  24.889  -2.661  1.00  0.94           C  
ATOM   3193  C   SER A 415       8.339  23.811  -3.009  1.00  0.94           C  
ATOM   3194  CB  SER A 415       9.776  25.636  -3.929  1.00  0.93           C  
ATOM   3195  O   SER A 415       8.702  22.655  -3.239  1.00  0.94           O  
ATOM   3196  OG  SER A 415      10.324  24.743  -4.883  1.00  0.86           O  
ATOM   3197  N   GLY A 416       7.105  24.158  -2.977  1.00  0.94           N  
ATOM   3198  CA  GLY A 416       5.978  23.332  -3.381  1.00  0.94           C  
ATOM   3199  C   GLY A 416       5.467  23.659  -4.772  1.00  0.94           C  
ATOM   3200  O   GLY A 416       5.103  24.803  -5.052  1.00  0.92           O  
ATOM   3201  N   SER A 417       5.320  22.659  -5.583  1.00  0.95           N  
ATOM   3202  CA  SER A 417       4.656  22.776  -6.877  1.00  0.95           C  
ATOM   3203  C   SER A 417       3.383  21.938  -6.923  1.00  0.95           C  
ATOM   3204  CB  SER A 417       5.598  22.349  -8.004  1.00  0.94           C  
ATOM   3205  O   SER A 417       3.404  20.749  -6.597  1.00  0.95           O  
ATOM   3206  OG  SER A 417       6.028  21.012  -7.820  1.00  0.81           O  
ATOM   3207  N   ASP A 418       2.274  22.541  -7.332  1.00  0.95           N  
ATOM   3208  CA  ASP A 418       1.013  21.841  -7.556  1.00  0.95           C  
ATOM   3209  C   ASP A 418       1.096  20.941  -8.787  1.00  0.95           C  
ATOM   3210  CB  ASP A 418      -0.136  22.839  -7.710  1.00  0.94           C  
ATOM   3211  O   ASP A 418       1.109  21.429  -9.919  1.00  0.94           O  
ATOM   3212  CG  ASP A 418      -1.482  22.167  -7.919  1.00  0.92           C  
ATOM   3213  OD1 ASP A 418      -1.542  20.919  -7.949  1.00  0.91           O  
ATOM   3214  OD2 ASP A 418      -2.490  22.893  -8.057  1.00  0.91           O  
ATOM   3215  N   ILE A 419       1.069  19.642  -8.604  1.00  0.96           N  
ATOM   3216  CA  ILE A 419       1.208  18.689  -9.699  1.00  0.96           C  
ATOM   3217  C   ILE A 419      -0.173  18.278 -10.205  1.00  0.96           C  
ATOM   3218  CB  ILE A 419       2.013  17.443  -9.266  1.00  0.95           C  
ATOM   3219  O   ILE A 419      -0.291  17.616 -11.239  1.00  0.95           O  
ATOM   3220  CG1 ILE A 419       1.294  16.712  -8.127  1.00  0.94           C  
ATOM   3221  CG2 ILE A 419       3.435  17.836  -8.854  1.00  0.94           C  
ATOM   3222  CD1 ILE A 419       1.860  15.332  -7.822  1.00  0.92           C  
ATOM   3223  N   SER A 420      -1.249  18.683  -9.566  1.00  0.95           N  
ATOM   3224  CA  SER A 420      -2.617  18.416  -9.998  1.00  0.95           C  
ATOM   3225  C   SER A 420      -3.108  19.484 -10.969  1.00  0.95           C  
ATOM   3226  CB  SER A 420      -3.555  18.341  -8.793  1.00  0.95           C  
ATOM   3227  O   SER A 420      -4.131  19.303 -11.634  1.00  0.94           O  
ATOM   3228  OG  SER A 420      -3.506  19.542  -8.042  1.00  0.91           O  
ATOM   3229  N   VAL A 421      -2.414  20.532 -11.220  1.00  0.94           N  
ATOM   3230  CA  VAL A 421      -2.786  21.720 -11.982  1.00  0.94           C  
ATOM   3231  C   VAL A 421      -3.123  21.328 -13.419  1.00  0.94           C  
ATOM   3232  CB  VAL A 421      -1.659  22.778 -11.968  1.00  0.93           C  
ATOM   3233  O   VAL A 421      -3.888  22.020 -14.094  1.00  0.93           O  
ATOM   3234  CG1 VAL A 421      -0.441  22.279 -12.742  1.00  0.83           C  
ATOM   3235  CG2 VAL A 421      -2.162  24.098 -12.549  1.00  0.82           C  
ATOM   3236  N   LEU A 422      -2.571  20.164 -13.878  1.00  0.93           N  
ATOM   3237  CA  LEU A 422      -2.812  19.708 -15.243  1.00  0.93           C  
ATOM   3238  C   LEU A 422      -4.043  18.811 -15.307  1.00  0.94           C  
ATOM   3239  CB  LEU A 422      -1.590  18.958 -15.780  1.00  0.92           C  
ATOM   3240  O   LEU A 422      -4.570  18.549 -16.391  1.00  0.93           O  
ATOM   3241  CG  LEU A 422      -0.307  19.775 -15.935  1.00  0.89           C  
ATOM   3242  CD1 LEU A 422       0.818  18.898 -16.475  1.00  0.85           C  
ATOM   3243  CD2 LEU A 422      -0.542  20.974 -16.847  1.00  0.85           C  
ATOM   3244  N   SER A 423      -4.494  18.338 -14.228  1.00  0.95           N  
ATOM   3245  CA  SER A 423      -5.598  17.385 -14.181  1.00  0.95           C  
ATOM   3246  C   SER A 423      -6.545  17.694 -13.026  1.00  0.95           C  
ATOM   3247  CB  SER A 423      -5.069  15.957 -14.050  1.00  0.95           C  
ATOM   3248  O   SER A 423      -6.873  16.810 -12.232  1.00  0.94           O  
ATOM   3249  OG  SER A 423      -4.243  15.623 -15.152  1.00  0.90           O  
ATOM   3250  N   PRO A 424      -7.040  18.971 -12.932  1.00  0.94           N  
ATOM   3251  CA  PRO A 424      -7.870  19.367 -11.791  1.00  0.94           C  
ATOM   3252  C   PRO A 424      -9.153  18.545 -11.683  1.00  0.94           C  
ATOM   3253  CB  PRO A 424      -8.185  20.837 -12.078  1.00  0.94           C  
ATOM   3254  O   PRO A 424      -9.556  18.166 -10.580  1.00  0.94           O  
ATOM   3255  CG  PRO A 424      -8.013  20.984 -13.555  1.00  0.92           C  
ATOM   3256  CD  PRO A 424      -6.914  20.063 -14.001  1.00  0.92           C  
ATOM   3257  N   GLN A 425      -9.696  18.086 -12.760  1.00  0.95           N  
ATOM   3258  CA  GLN A 425     -10.959  17.359 -12.832  1.00  0.95           C  
ATOM   3259  C   GLN A 425     -10.872  16.029 -12.090  1.00  0.95           C  
ATOM   3260  CB  GLN A 425     -11.360  17.122 -14.289  1.00  0.94           C  
ATOM   3261  O   GLN A 425     -11.895  15.406 -11.799  1.00  0.94           O  
ATOM   3262  CG  GLN A 425     -10.518  16.068 -14.995  1.00  0.93           C  
ATOM   3263  CD  GLN A 425      -9.172  16.601 -15.451  1.00  0.91           C  
ATOM   3264  NE2 GLN A 425      -8.537  15.892 -16.377  1.00  0.90           N  
ATOM   3265  OE1 GLN A 425      -8.708  17.642 -14.974  1.00  0.90           O  
ATOM   3266  N   MET A 426      -9.654  15.571 -11.734  1.00  0.95           N  
ATOM   3267  CA  MET A 426      -9.465  14.318 -11.008  1.00  0.95           C  
ATOM   3268  C   MET A 426      -9.777  14.496  -9.526  1.00  0.95           C  
ATOM   3269  CB  MET A 426      -8.035  13.804 -11.184  1.00  0.94           C  
ATOM   3270  O   MET A 426     -10.194  13.548  -8.857  1.00  0.94           O  
ATOM   3271  CG  MET A 426      -7.694  13.419 -12.615  1.00  0.90           C  
ATOM   3272  SD  MET A 426      -8.656  11.971 -13.201  1.00  0.89           S  
ATOM   3273  CE  MET A 426      -7.824  11.652 -14.782  1.00  0.81           C  
ATOM   3274  N   LEU A 427      -9.660  15.747  -9.100  1.00  0.95           N  
ATOM   3275  CA  LEU A 427      -9.713  15.966  -7.658  1.00  0.95           C  
ATOM   3276  C   LEU A 427     -10.608  17.153  -7.321  1.00  0.93           C  
ATOM   3277  CB  LEU A 427      -8.307  16.196  -7.099  1.00  0.94           C  
ATOM   3278  O   LEU A 427     -10.914  17.393  -6.151  1.00  0.91           O  
ATOM   3279  CG  LEU A 427      -7.317  15.041  -7.254  1.00  0.93           C  
ATOM   3280  CD1 LEU A 427      -5.975  15.404  -6.628  1.00  0.90           C  
ATOM   3281  CD2 LEU A 427      -7.878  13.768  -6.628  1.00  0.90           C  
ATOM   3282  N   GLN A 428     -11.070  17.960  -8.294  1.00  0.91           N  
ATOM   3283  CA  GLN A 428     -11.840  19.182  -8.087  1.00  0.90           C  
ATOM   3284  C   GLN A 428     -13.107  18.903  -7.282  1.00  0.89           C  
ATOM   3285  CB  GLN A 428     -12.201  19.824  -9.427  1.00  0.88           C  
ATOM   3286  O   GLN A 428     -13.424  19.633  -6.341  1.00  0.86           O  
ATOM   3287  CG  GLN A 428     -12.935  21.152  -9.296  1.00  0.82           C  
ATOM   3288  CD  GLN A 428     -13.184  21.820 -10.635  1.00  0.78           C  
ATOM   3289  NE2 GLN A 428     -13.831  22.980 -10.607  1.00  0.73           N  
ATOM   3290  OE1 GLN A 428     -12.797  21.298 -11.686  1.00  0.76           O  
ATOM   3291  N   GLU A 429     -13.747  17.798  -7.524  1.00  0.92           N  
ATOM   3292  CA  GLU A 429     -15.029  17.457  -6.914  1.00  0.92           C  
ATOM   3293  C   GLU A 429     -14.877  16.319  -5.909  1.00  0.92           C  
ATOM   3294  CB  GLU A 429     -16.051  17.077  -7.989  1.00  0.90           C  
ATOM   3295  O   GLU A 429     -15.829  15.971  -5.208  1.00  0.91           O  
ATOM   3296  CG  GLU A 429     -16.383  18.209  -8.950  1.00  0.85           C  
ATOM   3297  CD  GLU A 429     -17.478  17.851  -9.943  1.00  0.83           C  
ATOM   3298  OE1 GLU A 429     -17.829  16.655 -10.054  1.00  0.81           O  
ATOM   3299  OE2 GLU A 429     -17.988  18.775 -10.615  1.00  0.81           O  
ATOM   3300  N   TYR A 430     -13.686  15.792  -5.796  1.00  0.94           N  
ATOM   3301  CA  TYR A 430     -13.441  14.588  -5.010  1.00  0.94           C  
ATOM   3302  C   TYR A 430     -12.146  14.709  -4.216  1.00  0.94           C  
ATOM   3303  CB  TYR A 430     -13.383  13.356  -5.919  1.00  0.93           C  
ATOM   3304  O   TYR A 430     -11.139  15.203  -4.729  1.00  0.93           O  
ATOM   3305  CG  TYR A 430     -14.553  13.245  -6.866  1.00  0.92           C  
ATOM   3306  CD1 TYR A 430     -15.815  12.877  -6.406  1.00  0.89           C  
ATOM   3307  CD2 TYR A 430     -14.398  13.506  -8.223  1.00  0.89           C  
ATOM   3308  CE1 TYR A 430     -16.895  12.772  -7.275  1.00  0.89           C  
ATOM   3309  CE2 TYR A 430     -15.471  13.404  -9.102  1.00  0.89           C  
ATOM   3310  OH  TYR A 430     -17.780  12.934  -9.485  1.00  0.85           O  
ATOM   3311  CZ  TYR A 430     -16.714  13.037  -8.620  1.00  0.88           C  
ATOM   3312  N   SER A 431     -12.163  14.189  -2.944  1.00  0.94           N  
ATOM   3313  CA  SER A 431     -10.962  14.134  -2.117  1.00  0.95           C  
ATOM   3314  C   SER A 431     -10.293  12.767  -2.206  1.00  0.95           C  
ATOM   3315  CB  SER A 431     -11.300  14.452  -0.660  1.00  0.93           C  
ATOM   3316  O   SER A 431     -10.963  11.754  -2.418  1.00  0.95           O  
ATOM   3317  OG  SER A 431     -12.134  13.449  -0.106  1.00  0.78           O  
ATOM   3318  N   LEU A 432      -9.001  12.721  -2.079  1.00  0.96           N  
ATOM   3319  CA  LEU A 432      -8.297  11.478  -1.786  1.00  0.96           C  
ATOM   3320  C   LEU A 432      -8.565  11.025  -0.355  1.00  0.96           C  
ATOM   3321  CB  LEU A 432      -6.791  11.650  -2.006  1.00  0.96           C  
ATOM   3322  O   LEU A 432      -8.439  11.814   0.584  1.00  0.95           O  
ATOM   3323  CG  LEU A 432      -6.337  11.866  -3.450  1.00  0.94           C  
ATOM   3324  CD1 LEU A 432      -4.845  12.179  -3.496  1.00  0.91           C  
ATOM   3325  CD2 LEU A 432      -6.659  10.642  -4.301  1.00  0.91           C  
ATOM   3326  N   VAL A 433      -8.900   9.758  -0.180  1.00  0.96           N  
ATOM   3327  CA  VAL A 433      -9.197   9.177   1.124  1.00  0.96           C  
ATOM   3328  C   VAL A 433      -7.983   8.403   1.634  1.00  0.96           C  
ATOM   3329  CB  VAL A 433     -10.433   8.251   1.065  1.00  0.95           C  
ATOM   3330  O   VAL A 433      -7.726   8.363   2.839  1.00  0.96           O  
ATOM   3331  CG1 VAL A 433     -11.697   9.056   0.770  1.00  0.85           C  
ATOM   3332  CG2 VAL A 433     -10.232   7.161   0.014  1.00  0.84           C  
ATOM   3333  N   ASP A 434      -7.238   7.768   0.738  1.00  0.97           N  
ATOM   3334  CA  ASP A 434      -6.004   7.037   1.013  1.00  0.97           C  
ATOM   3335  C   ASP A 434      -5.102   7.001  -0.219  1.00  0.97           C  
ATOM   3336  CB  ASP A 434      -6.316   5.613   1.478  1.00  0.97           C  
ATOM   3337  O   ASP A 434      -5.576   7.145  -1.347  1.00  0.97           O  
ATOM   3338  CG  ASP A 434      -5.143   4.947   2.176  1.00  0.96           C  
ATOM   3339  OD1 ASP A 434      -4.216   5.657   2.623  1.00  0.95           O  
ATOM   3340  OD2 ASP A 434      -5.144   3.701   2.277  1.00  0.94           O  
ATOM   3341  N   TRP A 435      -3.727   6.871   0.009  1.00  0.98           N  
ATOM   3342  CA  TRP A 435      -2.810   6.764  -1.121  1.00  0.98           C  
ATOM   3343  C   TRP A 435      -1.472   6.179  -0.681  1.00  0.98           C  
ATOM   3344  CB  TRP A 435      -2.594   8.133  -1.770  1.00  0.97           C  
ATOM   3345  O   TRP A 435      -1.088   6.298   0.485  1.00  0.97           O  
ATOM   3346  CG  TRP A 435      -1.913   9.129  -0.880  1.00  0.96           C  
ATOM   3347  CD1 TRP A 435      -1.785   9.067   0.480  1.00  0.91           C  
ATOM   3348  CD2 TRP A 435      -1.271  10.341  -1.289  1.00  0.92           C  
ATOM   3349  CE2 TRP A 435      -0.774  10.964  -0.123  1.00  0.89           C  
ATOM   3350  CE3 TRP A 435      -1.066  10.960  -2.529  1.00  0.89           C  
ATOM   3351  NE1 TRP A 435      -1.101  10.167   0.941  1.00  0.95           N  
ATOM   3352  CH2 TRP A 435       0.102  12.763  -1.387  1.00  0.92           C  
ATOM   3353  CZ2 TRP A 435      -0.084  12.178  -0.161  1.00  0.93           C  
ATOM   3354  CZ3 TRP A 435      -0.380  12.168  -2.565  1.00  0.92           C  
ATOM   3355  N   ASP A 436      -0.800   5.465  -1.605  1.00  0.98           N  
ATOM   3356  CA  ASP A 436       0.526   4.906  -1.362  1.00  0.98           C  
ATOM   3357  C   ASP A 436       1.349   4.866  -2.647  1.00  0.98           C  
ATOM   3358  CB  ASP A 436       0.416   3.502  -0.764  1.00  0.98           C  
ATOM   3359  O   ASP A 436       0.809   5.036  -3.742  1.00  0.98           O  
ATOM   3360  CG  ASP A 436       1.678   3.064  -0.041  1.00  0.97           C  
ATOM   3361  OD1 ASP A 436       2.636   3.861   0.049  1.00  0.95           O  
ATOM   3362  OD2 ASP A 436       1.714   1.911   0.440  1.00  0.94           O  
ATOM   3363  N   TYR A 437       2.660   4.637  -2.534  1.00  0.97           N  
ATOM   3364  CA  TYR A 437       3.610   4.724  -3.638  1.00  0.97           C  
ATOM   3365  C   TYR A 437       4.148   3.346  -4.004  1.00  0.97           C  
ATOM   3366  CB  TYR A 437       4.769   5.658  -3.278  1.00  0.97           C  
ATOM   3367  O   TYR A 437       4.879   2.731  -3.224  1.00  0.96           O  
ATOM   3368  CG  TYR A 437       5.850   5.717  -4.330  1.00  0.96           C  
ATOM   3369  CD1 TYR A 437       5.536   5.956  -5.666  1.00  0.95           C  
ATOM   3370  CD2 TYR A 437       7.186   5.533  -3.991  1.00  0.95           C  
ATOM   3371  CE1 TYR A 437       6.529   6.010  -6.640  1.00  0.94           C  
ATOM   3372  CE2 TYR A 437       8.186   5.584  -4.956  1.00  0.94           C  
ATOM   3373  OH  TYR A 437       8.835   5.874  -7.234  1.00  0.92           O  
ATOM   3374  CZ  TYR A 437       7.849   5.823  -6.275  1.00  0.94           C  
ATOM   3375  N   GLN A 438       3.776   2.916  -5.247  1.00  0.96           N  
ATOM   3376  CA  GLN A 438       4.407   1.787  -5.923  1.00  0.96           C  
ATOM   3377  C   GLN A 438       5.660   2.226  -6.675  1.00  0.95           C  
ATOM   3378  CB  GLN A 438       3.423   1.119  -6.885  1.00  0.95           C  
ATOM   3379  O   GLN A 438       5.567   2.851  -7.734  1.00  0.95           O  
ATOM   3380  CG  GLN A 438       3.960  -0.152  -7.529  1.00  0.95           C  
ATOM   3381  CD  GLN A 438       3.043  -0.695  -8.609  1.00  0.93           C  
ATOM   3382  NE2 GLN A 438       2.894  -2.015  -8.652  1.00  0.92           N  
ATOM   3383  OE1 GLN A 438       2.473   0.065  -9.398  1.00  0.91           O  
ATOM   3384  N   LYS A 439       6.843   1.784  -6.198  1.00  0.94           N  
ATOM   3385  CA  LYS A 439       8.131   2.192  -6.752  1.00  0.94           C  
ATOM   3386  C   LYS A 439       8.492   1.357  -7.977  1.00  0.94           C  
ATOM   3387  CB  LYS A 439       9.231   2.076  -5.695  1.00  0.94           C  
ATOM   3388  O   LYS A 439       9.024   1.881  -8.958  1.00  0.92           O  
ATOM   3389  CG  LYS A 439      10.598   2.547  -6.170  1.00  0.91           C  
ATOM   3390  CD  LYS A 439      11.630   2.485  -5.052  1.00  0.88           C  
ATOM   3391  CE  LYS A 439      13.002   2.942  -5.530  1.00  0.85           C  
ATOM   3392  NZ  LYS A 439      14.019   2.877  -4.438  1.00  0.81           N  
ATOM   3393  N   ILE A 440       8.208   0.085  -7.881  1.00  0.91           N  
ATOM   3394  CA  ILE A 440       8.526  -0.888  -8.921  1.00  0.91           C  
ATOM   3395  C   ILE A 440       7.275  -1.688  -9.278  1.00  0.91           C  
ATOM   3396  CB  ILE A 440       9.662  -1.837  -8.480  1.00  0.91           C  
ATOM   3397  O   ILE A 440       6.547  -2.142  -8.393  1.00  0.90           O  
ATOM   3398  CG1 ILE A 440      10.933  -1.040  -8.167  1.00  0.90           C  
ATOM   3399  CG2 ILE A 440       9.929  -2.895  -9.554  1.00  0.90           C  
ATOM   3400  CD1 ILE A 440      12.046  -1.870  -7.542  1.00  0.88           C  
ATOM   3401  N   PRO A 441       7.039  -1.816 -10.593  1.00  0.89           N  
ATOM   3402  CA  PRO A 441       7.909  -1.498 -11.727  1.00  0.89           C  
ATOM   3403  C   PRO A 441       7.645  -0.109 -12.302  1.00  0.88           C  
ATOM   3404  CB  PRO A 441       7.568  -2.586 -12.749  1.00  0.87           C  
ATOM   3405  O   PRO A 441       8.366   0.340 -13.197  1.00  0.86           O  
ATOM   3406  CG  PRO A 441       6.122  -2.887 -12.517  1.00  0.85           C  
ATOM   3407  CD  PRO A 441       5.842  -2.779 -11.046  1.00  0.84           C  
ATOM   3408  N   TYR A 442       6.616   0.711 -11.830  1.00  0.87           N  
ATOM   3409  CA  TYR A 442       6.045   1.764 -12.662  1.00  0.88           C  
ATOM   3410  C   TYR A 442       6.248   3.133 -12.024  1.00  0.88           C  
ATOM   3411  CB  TYR A 442       4.553   1.514 -12.897  1.00  0.86           C  
ATOM   3412  O   TYR A 442       5.965   4.162 -12.643  1.00  0.87           O  
ATOM   3413  CG  TYR A 442       4.258   0.201 -13.581  1.00  0.85           C  
ATOM   3414  CD1 TYR A 442       4.767  -0.077 -14.848  1.00  0.82           C  
ATOM   3415  CD2 TYR A 442       3.470  -0.764 -12.963  1.00  0.83           C  
ATOM   3416  CE1 TYR A 442       4.497  -1.285 -15.483  1.00  0.83           C  
ATOM   3417  CE2 TYR A 442       3.193  -1.975 -13.588  1.00  0.82           C  
ATOM   3418  OH  TYR A 442       3.439  -3.424 -15.470  1.00  0.75           O  
ATOM   3419  CZ  TYR A 442       3.710  -2.226 -14.846  1.00  0.81           C  
ATOM   3420  N   SER A 443       6.698   3.172 -10.733  1.00  0.93           N  
ATOM   3421  CA  SER A 443       6.832   4.420  -9.989  1.00  0.93           C  
ATOM   3422  C   SER A 443       5.516   5.189  -9.955  1.00  0.94           C  
ATOM   3423  CB  SER A 443       7.927   5.294 -10.601  1.00  0.91           C  
ATOM   3424  O   SER A 443       5.464   6.359 -10.338  1.00  0.93           O  
ATOM   3425  OG  SER A 443       9.192   4.663 -10.498  1.00  0.82           O  
ATOM   3426  N   ILE A 444       4.404   4.632  -9.525  1.00  0.96           N  
ATOM   3427  CA  ILE A 444       3.056   5.189  -9.493  1.00  0.96           C  
ATOM   3428  C   ILE A 444       2.646   5.466  -8.048  1.00  0.96           C  
ATOM   3429  CB  ILE A 444       2.038   4.244 -10.168  1.00  0.96           C  
ATOM   3430  O   ILE A 444       2.764   4.593  -7.185  1.00  0.96           O  
ATOM   3431  CG1 ILE A 444       2.374   4.070 -11.654  1.00  0.95           C  
ATOM   3432  CG2 ILE A 444       0.611   4.770  -9.987  1.00  0.95           C  
ATOM   3433  CD1 ILE A 444       1.578   2.970 -12.343  1.00  0.93           C  
ATOM   3434  N   VAL A 445       2.137   6.647  -7.792  1.00  0.98           N  
ATOM   3435  CA  VAL A 445       1.331   6.924  -6.608  1.00  0.98           C  
ATOM   3436  C   VAL A 445      -0.121   6.526  -6.866  1.00  0.98           C  
ATOM   3437  CB  VAL A 445       1.411   8.413  -6.202  1.00  0.97           C  
ATOM   3438  O   VAL A 445      -0.784   7.100  -7.733  1.00  0.97           O  
ATOM   3439  CG1 VAL A 445       0.578   8.677  -4.950  1.00  0.96           C  
ATOM   3440  CG2 VAL A 445       2.865   8.826  -5.978  1.00  0.96           C  
ATOM   3441  N   TRP A 446      -0.591   5.584  -6.149  1.00  0.98           N  
ATOM   3442  CA  TRP A 446      -1.973   5.117  -6.188  1.00  0.98           C  
ATOM   3443  C   TRP A 446      -2.808   5.798  -5.109  1.00  0.97           C  
ATOM   3444  CB  TRP A 446      -2.033   3.597  -6.014  1.00  0.98           C  
ATOM   3445  O   TRP A 446      -2.430   5.805  -3.935  1.00  0.97           O  
ATOM   3446  CG  TRP A 446      -1.433   2.830  -7.154  1.00  0.97           C  
ATOM   3447  CD1 TRP A 446      -0.210   2.218  -7.183  1.00  0.95           C  
ATOM   3448  CD2 TRP A 446      -2.029   2.596  -8.434  1.00  0.95           C  
ATOM   3449  CE2 TRP A 446      -1.111   1.835  -9.190  1.00  0.95           C  
ATOM   3450  CE3 TRP A 446      -3.252   2.957  -9.015  1.00  0.96           C  
ATOM   3451  NE1 TRP A 446      -0.011   1.618  -8.405  1.00  0.97           N  
ATOM   3452  CH2 TRP A 446      -2.582   1.793 -11.044  1.00  0.96           C  
ATOM   3453  CZ2 TRP A 446      -1.378   1.427 -10.499  1.00  0.96           C  
ATOM   3454  CZ3 TRP A 446      -3.516   2.550 -10.318  1.00  0.96           C  
ATOM   3455  N   GLY A 447      -3.957   6.381  -5.494  1.00  0.98           N  
ATOM   3456  CA  GLY A 447      -4.893   7.004  -4.572  1.00  0.98           C  
ATOM   3457  C   GLY A 447      -6.303   6.456  -4.693  1.00  0.98           C  
ATOM   3458  O   GLY A 447      -6.809   6.270  -5.801  1.00  0.97           O  
ATOM   3459  N   ALA A 448      -6.956   6.245  -3.541  1.00  0.98           N  
ATOM   3460  CA  ALA A 448      -8.398   6.033  -3.450  1.00  0.98           C  
ATOM   3461  C   ALA A 448      -9.136   7.357  -3.270  1.00  0.98           C  
ATOM   3462  CB  ALA A 448      -8.725   5.085  -2.299  1.00  0.97           C  
ATOM   3463  O   ALA A 448      -8.756   8.178  -2.432  1.00  0.97           O  
ATOM   3464  N   ARG A 449     -10.241   7.580  -4.038  1.00  0.97           N  
ATOM   3465  CA  ARG A 449     -11.065   8.783  -3.984  1.00  0.97           C  
ATOM   3466  C   ARG A 449     -12.361   8.526  -3.222  1.00  0.97           C  
ATOM   3467  CB  ARG A 449     -11.378   9.285  -5.395  1.00  0.96           C  
ATOM   3468  O   ARG A 449     -12.810   7.382  -3.119  1.00  0.96           O  
ATOM   3469  CG  ARG A 449     -10.209   9.979  -6.075  1.00  0.93           C  
ATOM   3470  CD  ARG A 449     -10.483  10.231  -7.551  1.00  0.90           C  
ATOM   3471  NE  ARG A 449     -11.723  10.977  -7.749  1.00  0.87           N  
ATOM   3472  NH1 ARG A 449     -11.585  10.997 -10.055  1.00  0.80           N  
ATOM   3473  NH2 ARG A 449     -13.354  12.002  -8.999  1.00  0.78           N  
ATOM   3474  CZ  ARG A 449     -12.218  11.324  -8.934  1.00  0.85           C  
ATOM   3475  N   GLU A 450     -13.001   9.560  -2.806  1.00  0.95           N  
ATOM   3476  CA  GLU A 450     -14.237   9.542  -2.028  1.00  0.95           C  
ATOM   3477  C   GLU A 450     -15.390   8.954  -2.836  1.00  0.95           C  
ATOM   3478  CB  GLU A 450     -14.593  10.952  -1.552  1.00  0.94           C  
ATOM   3479  O   GLU A 450     -16.301   8.344  -2.274  1.00  0.94           O  
ATOM   3480  CG  GLU A 450     -13.754  11.436  -0.378  1.00  0.84           C  
ATOM   3481  CD  GLU A 450     -14.038  12.879   0.009  1.00  0.78           C  
ATOM   3482  OE1 GLU A 450     -14.807  13.559  -0.708  1.00  0.78           O  
ATOM   3483  OE2 GLU A 450     -13.487  13.333   1.036  1.00  0.74           O  
ATOM   3484  N   ASP A 451     -15.327   9.104  -4.098  1.00  0.96           N  
ATOM   3485  CA  ASP A 451     -16.350   8.544  -4.975  1.00  0.96           C  
ATOM   3486  C   ASP A 451     -16.066   7.076  -5.282  1.00  0.96           C  
ATOM   3487  CB  ASP A 451     -16.440   9.346  -6.275  1.00  0.95           C  
ATOM   3488  O   ASP A 451     -16.743   6.468  -6.115  1.00  0.95           O  
ATOM   3489  CG  ASP A 451     -15.187   9.239  -7.126  1.00  0.94           C  
ATOM   3490  OD1 ASP A 451     -14.093   8.995  -6.572  1.00  0.92           O  
ATOM   3491  OD2 ASP A 451     -15.293   9.404  -8.360  1.00  0.92           O  
ATOM   3492  N   GLY A 452     -15.024   6.512  -4.734  1.00  0.97           N  
ATOM   3493  CA  GLY A 452     -14.669   5.106  -4.848  1.00  0.97           C  
ATOM   3494  C   GLY A 452     -13.835   4.799  -6.077  1.00  0.97           C  
ATOM   3495  O   GLY A 452     -13.420   3.656  -6.282  1.00  0.96           O  
ATOM   3496  N   ALA A 453     -13.558   5.774  -6.890  1.00  0.97           N  
ATOM   3497  CA  ALA A 453     -12.605   5.616  -7.985  1.00  0.97           C  
ATOM   3498  C   ALA A 453     -11.172   5.567  -7.463  1.00  0.97           C  
ATOM   3499  CB  ALA A 453     -12.762   6.751  -8.994  1.00  0.97           C  
ATOM   3500  O   ALA A 453     -10.851   6.195  -6.452  1.00  0.97           O  
ATOM   3501  N   MET A 454     -10.302   4.865  -8.159  1.00  0.98           N  
ATOM   3502  CA  MET A 454      -8.857   4.935  -7.959  1.00  0.98           C  
ATOM   3503  C   MET A 454      -8.218   5.906  -8.946  1.00  0.98           C  
ATOM   3504  CB  MET A 454      -8.226   3.550  -8.105  1.00  0.97           C  
ATOM   3505  O   MET A 454      -8.615   5.964 -10.111  1.00  0.97           O  
ATOM   3506  CG  MET A 454      -6.757   3.501  -7.714  1.00  0.89           C  
ATOM   3507  SD  MET A 454      -6.098   1.789  -7.668  1.00  0.81           S  
ATOM   3508  CE  MET A 454      -6.281   1.329  -9.413  1.00  0.76           C  
ATOM   3509  N   VAL A 455      -7.240   6.640  -8.533  1.00  0.98           N  
ATOM   3510  CA  VAL A 455      -6.394   7.460  -9.393  1.00  0.98           C  
ATOM   3511  C   VAL A 455      -4.943   6.998  -9.283  1.00  0.98           C  
ATOM   3512  CB  VAL A 455      -6.504   8.959  -9.034  1.00  0.97           C  
ATOM   3513  O   VAL A 455      -4.496   6.582  -8.212  1.00  0.98           O  
ATOM   3514  CG1 VAL A 455      -7.897   9.493  -9.363  1.00  0.87           C  
ATOM   3515  CG2 VAL A 455      -6.179   9.179  -7.557  1.00  0.88           C  
ATOM   3516  N   GLY A 456      -4.194   7.055 -10.360  1.00  0.97           N  
ATOM   3517  CA  GLY A 456      -2.751   6.882 -10.430  1.00  0.97           C  
ATOM   3518  C   GLY A 456      -2.027   8.112 -10.944  1.00  0.97           C  
ATOM   3519  O   GLY A 456      -2.509   8.786 -11.857  1.00  0.97           O  
ATOM   3520  N   ILE A 457      -0.887   8.356 -10.343  1.00  0.97           N  
ATOM   3521  CA  ILE A 457       0.088   9.328 -10.825  1.00  0.97           C  
ATOM   3522  C   ILE A 457       1.415   8.629 -11.110  1.00  0.97           C  
ATOM   3523  CB  ILE A 457       0.292  10.475  -9.810  1.00  0.97           C  
ATOM   3524  O   ILE A 457       2.144   8.267 -10.183  1.00  0.97           O  
ATOM   3525  CG1 ILE A 457      -1.062  11.014  -9.334  1.00  0.93           C  
ATOM   3526  CG2 ILE A 457       1.142  11.592 -10.422  1.00  0.93           C  
ATOM   3527  CD1 ILE A 457      -0.968  11.956  -8.141  1.00  0.88           C  
ATOM   3528  N   THR A 458       1.740   8.409 -12.376  1.00  0.96           N  
ATOM   3529  CA  THR A 458       3.120   8.086 -12.721  1.00  0.96           C  
ATOM   3530  C   THR A 458       4.025   9.298 -12.519  1.00  0.96           C  
ATOM   3531  CB  THR A 458       3.232   7.596 -14.177  1.00  0.96           C  
ATOM   3532  O   THR A 458       3.906  10.295 -13.233  1.00  0.96           O  
ATOM   3533  CG2 THR A 458       4.669   7.216 -14.520  1.00  0.94           C  
ATOM   3534  OG1 THR A 458       2.391   6.449 -14.354  1.00  0.93           O  
ATOM   3535  N   TYR A 459       4.907   9.211 -11.569  1.00  0.96           N  
ATOM   3536  CA  TYR A 459       5.694  10.356 -11.126  1.00  0.96           C  
ATOM   3537  C   TYR A 459       7.185  10.049 -11.184  1.00  0.95           C  
ATOM   3538  CB  TYR A 459       5.299  10.761  -9.702  1.00  0.96           C  
ATOM   3539  O   TYR A 459       7.693   9.255 -10.389  1.00  0.94           O  
ATOM   3540  CG  TYR A 459       6.020  11.987  -9.198  1.00  0.95           C  
ATOM   3541  CD1 TYR A 459       5.600  13.265  -9.562  1.00  0.94           C  
ATOM   3542  CD2 TYR A 459       7.122  11.872  -8.358  1.00  0.94           C  
ATOM   3543  CE1 TYR A 459       6.262  14.398  -9.101  1.00  0.93           C  
ATOM   3544  CE2 TYR A 459       7.792  12.998  -7.891  1.00  0.93           C  
ATOM   3545  OH  TYR A 459       8.014  15.373  -7.808  1.00  0.91           O  
ATOM   3546  CZ  TYR A 459       7.355  14.255  -8.267  1.00  0.93           C  
ATOM   3547  N   LEU A 460       7.823  10.686 -12.081  1.00  0.94           N  
ATOM   3548  CA  LEU A 460       9.273  10.711 -12.239  1.00  0.94           C  
ATOM   3549  C   LEU A 460       9.767  12.131 -12.494  1.00  0.94           C  
ATOM   3550  CB  LEU A 460       9.704   9.794 -13.386  1.00  0.92           C  
ATOM   3551  O   LEU A 460       9.871  12.559 -13.646  1.00  0.92           O  
ATOM   3552  CG  LEU A 460       9.466   8.297 -13.184  1.00  0.84           C  
ATOM   3553  CD1 LEU A 460       9.865   7.522 -14.435  1.00  0.75           C  
ATOM   3554  CD2 LEU A 460      10.236   7.793 -11.968  1.00  0.74           C  
ATOM   3555  N   ALA A 461      10.109  12.820 -11.433  1.00  0.93           N  
ATOM   3556  CA  ALA A 461      10.441  14.243 -11.428  1.00  0.93           C  
ATOM   3557  C   ALA A 461      11.630  14.532 -12.339  1.00  0.92           C  
ATOM   3558  CB  ALA A 461      10.736  14.715 -10.007  1.00  0.92           C  
ATOM   3559  O   ALA A 461      11.595  15.472 -13.136  1.00  0.91           O  
ATOM   3560  N   GLU A 462      12.634  13.696 -12.360  1.00  0.91           N  
ATOM   3561  CA  GLU A 462      13.889  13.839 -13.091  1.00  0.91           C  
ATOM   3562  C   GLU A 462      13.660  13.784 -14.598  1.00  0.90           C  
ATOM   3563  CB  GLU A 462      14.883  12.752 -12.670  1.00  0.90           C  
ATOM   3564  O   GLU A 462      14.408  14.390 -15.368  1.00  0.89           O  
ATOM   3565  CG  GLU A 462      15.291  12.826 -11.206  1.00  0.85           C  
ATOM   3566  CD  GLU A 462      16.152  11.653 -10.763  1.00  0.82           C  
ATOM   3567  OE1 GLU A 462      16.365  10.719 -11.569  1.00  0.81           O  
ATOM   3568  OE2 GLU A 462      16.616  11.669  -9.602  1.00  0.79           O  
ATOM   3569  N   GLN A 463      12.624  13.119 -15.017  1.00  0.91           N  
ATOM   3570  CA  GLN A 463      12.282  12.966 -16.428  1.00  0.92           C  
ATOM   3571  C   GLN A 463      11.064  13.810 -16.793  1.00  0.92           C  
ATOM   3572  CB  GLN A 463      12.021  11.496 -16.761  1.00  0.90           C  
ATOM   3573  O   GLN A 463      10.523  13.686 -17.894  1.00  0.91           O  
ATOM   3574  CG  GLN A 463      13.219  10.589 -16.517  1.00  0.85           C  
ATOM   3575  CD  GLN A 463      14.421  10.963 -17.365  1.00  0.81           C  
ATOM   3576  NE2 GLN A 463      15.615  10.650 -16.872  1.00  0.78           N  
ATOM   3577  OE1 GLN A 463      14.278  11.528 -18.454  1.00  0.82           O  
ATOM   3578  N   GLN A 464      10.583  14.605 -15.854  1.00  0.91           N  
ATOM   3579  CA  GLN A 464       9.425  15.484 -15.971  1.00  0.91           C  
ATOM   3580  C   GLN A 464       8.181  14.704 -16.385  1.00  0.92           C  
ATOM   3581  CB  GLN A 464       9.700  16.605 -16.975  1.00  0.90           C  
ATOM   3582  O   GLN A 464       7.320  15.228 -17.094  1.00  0.91           O  
ATOM   3583  CG  GLN A 464      10.866  17.504 -16.588  1.00  0.87           C  
ATOM   3584  CD  GLN A 464      11.009  18.707 -17.503  1.00  0.85           C  
ATOM   3585  NE2 GLN A 464      11.528  19.804 -16.963  1.00  0.84           N  
ATOM   3586  OE1 GLN A 464      10.656  18.649 -18.685  1.00  0.84           O  
ATOM   3587  N   VAL A 465       8.013  13.467 -15.972  1.00  0.93           N  
ATOM   3588  CA  VAL A 465       6.816  12.651 -16.148  1.00  0.94           C  
ATOM   3589  C   VAL A 465       5.888  12.830 -14.949  1.00  0.94           C  
ATOM   3590  CB  VAL A 465       7.168  11.158 -16.331  1.00  0.93           C  
ATOM   3591  O   VAL A 465       6.240  12.468 -13.824  1.00  0.94           O  
ATOM   3592  CG1 VAL A 465       5.902  10.325 -16.524  1.00  0.91           C  
ATOM   3593  CG2 VAL A 465       8.117  10.976 -17.515  1.00  0.91           C  
ATOM   3594  N   ILE A 466       4.792  13.371 -15.196  1.00  0.95           N  
ATOM   3595  CA  ILE A 466       3.649  13.497 -14.298  1.00  0.95           C  
ATOM   3596  C   ILE A 466       2.367  13.122 -15.038  1.00  0.95           C  
ATOM   3597  CB  ILE A 466       3.538  14.927 -13.723  1.00  0.95           C  
ATOM   3598  O   ILE A 466       1.668  13.993 -15.561  1.00  0.94           O  
ATOM   3599  CG1 ILE A 466       4.866  15.351 -13.085  1.00  0.93           C  
ATOM   3600  CG2 ILE A 466       2.392  15.014 -12.710  1.00  0.93           C  
ATOM   3601  CD1 ILE A 466       4.911  16.813 -12.664  1.00  0.90           C  
ATOM   3602  N   GLY A 467       2.171  11.776 -15.077  1.00  0.96           N  
ATOM   3603  CA  GLY A 467       1.092  11.203 -15.866  1.00  0.96           C  
ATOM   3604  C   GLY A 467      -0.092  10.763 -15.026  1.00  0.96           C  
ATOM   3605  O   GLY A 467      -0.117   9.639 -14.520  1.00  0.96           O  
ATOM   3606  N   TRP A 468      -1.153  11.566 -14.938  1.00  0.96           N  
ATOM   3607  CA  TRP A 468      -2.388  11.252 -14.228  1.00  0.97           C  
ATOM   3608  C   TRP A 468      -3.249  10.285 -15.033  1.00  0.96           C  
ATOM   3609  CB  TRP A 468      -3.177  12.531 -13.930  1.00  0.97           C  
ATOM   3610  O   TRP A 468      -3.357  10.409 -16.255  1.00  0.96           O  
ATOM   3611  CG  TRP A 468      -2.572  13.384 -12.857  1.00  0.96           C  
ATOM   3612  CD1 TRP A 468      -1.666  14.395 -13.021  1.00  0.94           C  
ATOM   3613  CD2 TRP A 468      -2.826  13.298 -11.452  1.00  0.94           C  
ATOM   3614  CE2 TRP A 468      -2.039  14.288 -10.823  1.00  0.94           C  
ATOM   3615  CE3 TRP A 468      -3.644  12.478 -10.662  1.00  0.96           C  
ATOM   3616  NE1 TRP A 468      -1.342  14.943 -11.802  1.00  0.96           N  
ATOM   3617  CH2 TRP A 468      -2.856  13.666  -8.690  1.00  0.94           C  
ATOM   3618  CZ2 TRP A 468      -2.047  14.481  -9.439  1.00  0.95           C  
ATOM   3619  CZ3 TRP A 468      -3.650  12.672  -9.286  1.00  0.95           C  
ATOM   3620  N   HIS A 469      -3.851   9.296 -14.391  1.00  0.97           N  
ATOM   3621  CA  HIS A 469      -4.781   8.334 -14.972  1.00  0.97           C  
ATOM   3622  C   HIS A 469      -5.786   7.844 -13.934  1.00  0.97           C  
ATOM   3623  CB  HIS A 469      -4.022   7.148 -15.569  1.00  0.97           C  
ATOM   3624  O   HIS A 469      -5.472   7.779 -12.743  1.00  0.97           O  
ATOM   3625  CG  HIS A 469      -3.065   6.506 -14.616  1.00  0.95           C  
ATOM   3626  CD2 HIS A 469      -1.729   6.659 -14.460  1.00  0.91           C  
ATOM   3627  ND1 HIS A 469      -3.461   5.578 -13.678  1.00  0.90           N  
ATOM   3628  CE1 HIS A 469      -2.405   5.186 -12.983  1.00  0.90           C  
ATOM   3629  NE2 HIS A 469      -1.342   5.827 -13.438  1.00  0.92           N  
ATOM   3630  N   ARG A 470      -7.056   7.545 -14.350  1.00  0.97           N  
ATOM   3631  CA  ARG A 470      -8.154   7.128 -13.485  1.00  0.97           C  
ATOM   3632  C   ARG A 470      -8.497   5.658 -13.706  1.00  0.97           C  
ATOM   3633  CB  ARG A 470      -9.390   7.997 -13.727  1.00  0.95           C  
ATOM   3634  O   ARG A 470      -8.427   5.162 -14.832  1.00  0.97           O  
ATOM   3635  CG  ARG A 470      -9.201   9.456 -13.346  1.00  0.76           C  
ATOM   3636  CD  ARG A 470     -10.474  10.264 -13.560  1.00  0.72           C  
ATOM   3637  NE  ARG A 470     -10.826  10.350 -14.975  1.00  0.70           N  
ATOM   3638  NH1 ARG A 470     -12.507  11.906 -14.674  1.00  0.58           N  
ATOM   3639  NH2 ARG A 470     -12.020  11.129 -16.775  1.00  0.51           N  
ATOM   3640  CZ  ARG A 470     -11.784  11.128 -15.471  1.00  0.65           C  
ATOM   3641  N   HIS A 471      -8.942   5.055 -12.671  1.00  0.98           N  
ATOM   3642  CA  HIS A 471      -9.282   3.637 -12.698  1.00  0.98           C  
ATOM   3643  C   HIS A 471     -10.618   3.377 -12.010  1.00  0.97           C  
ATOM   3644  CB  HIS A 471      -8.180   2.808 -12.035  1.00  0.97           C  
ATOM   3645  O   HIS A 471     -10.807   3.752 -10.851  1.00  0.97           O  
ATOM   3646  CG  HIS A 471      -6.839   2.972 -12.675  1.00  0.97           C  
ATOM   3647  CD2 HIS A 471      -5.770   3.724 -12.320  1.00  0.95           C  
ATOM   3648  ND1 HIS A 471      -6.481   2.314 -13.831  1.00  0.94           N  
ATOM   3649  CE1 HIS A 471      -5.245   2.653 -14.160  1.00  0.94           C  
ATOM   3650  NE2 HIS A 471      -4.792   3.508 -13.259  1.00  0.94           N  
ATOM   3651  N   TYR A 472     -11.492   2.747 -12.754  1.00  0.97           N  
ATOM   3652  CA  TYR A 472     -12.805   2.320 -12.283  1.00  0.97           C  
ATOM   3653  C   TYR A 472     -12.881   0.802 -12.182  1.00  0.97           C  
ATOM   3654  CB  TYR A 472     -13.905   2.837 -13.215  1.00  0.97           C  
ATOM   3655  O   TYR A 472     -12.248   0.089 -12.965  1.00  0.97           O  
ATOM   3656  CG  TYR A 472     -13.975   4.343 -13.295  1.00  0.96           C  
ATOM   3657  CD1 TYR A 472     -14.420   5.098 -12.213  1.00  0.94           C  
ATOM   3658  CD2 TYR A 472     -13.596   5.013 -14.453  1.00  0.93           C  
ATOM   3659  CE1 TYR A 472     -14.487   6.486 -12.283  1.00  0.93           C  
ATOM   3660  CE2 TYR A 472     -13.659   6.401 -14.535  1.00  0.92           C  
ATOM   3661  OH  TYR A 472     -14.170   8.500 -13.521  1.00  0.90           O  
ATOM   3662  CZ  TYR A 472     -14.105   7.127 -13.446  1.00  0.92           C  
ATOM   3663  N   THR A 473     -13.587   0.336 -11.186  1.00  0.98           N  
ATOM   3664  CA  THR A 473     -13.919  -1.063 -10.940  1.00  0.97           C  
ATOM   3665  C   THR A 473     -15.398  -1.215 -10.597  1.00  0.97           C  
ATOM   3666  CB  THR A 473     -13.063  -1.649  -9.802  1.00  0.97           C  
ATOM   3667  O   THR A 473     -16.065  -0.237 -10.253  1.00  0.96           O  
ATOM   3668  CG2 THR A 473     -13.332  -0.930  -8.485  1.00  0.89           C  
ATOM   3669  OG1 THR A 473     -13.372  -3.040  -9.647  1.00  0.89           O  
ATOM   3670  N   ASP A 474     -15.939  -2.403 -10.721  1.00  0.98           N  
ATOM   3671  CA  ASP A 474     -17.265  -2.715 -10.196  1.00  0.98           C  
ATOM   3672  C   ASP A 474     -17.240  -2.830  -8.673  1.00  0.98           C  
ATOM   3673  CB  ASP A 474     -17.795  -4.011 -10.812  1.00  0.97           C  
ATOM   3674  O   ASP A 474     -17.511  -3.899  -8.122  1.00  0.97           O  
ATOM   3675  CG  ASP A 474     -19.177  -4.387 -10.307  1.00  0.95           C  
ATOM   3676  OD1 ASP A 474     -19.919  -3.496  -9.839  1.00  0.92           O  
ATOM   3677  OD2 ASP A 474     -19.526  -5.586 -10.373  1.00  0.93           O  
ATOM   3678  N   GLY A 475     -17.046  -1.647  -8.026  1.00  0.98           N  
ATOM   3679  CA  GLY A 475     -16.887  -1.514  -6.587  1.00  0.98           C  
ATOM   3680  C   GLY A 475     -16.327  -0.168  -6.169  1.00  0.98           C  
ATOM   3681  O   GLY A 475     -16.035   0.679  -7.017  1.00  0.98           O  
ATOM   3682  N   THR A 476     -16.150   0.059  -4.881  1.00  0.98           N  
ATOM   3683  CA  THR A 476     -15.609   1.263  -4.260  1.00  0.98           C  
ATOM   3684  C   THR A 476     -14.273   0.969  -3.584  1.00  0.98           C  
ATOM   3685  CB  THR A 476     -16.591   1.850  -3.229  1.00  0.98           C  
ATOM   3686  O   THR A 476     -14.218   0.224  -2.604  1.00  0.98           O  
ATOM   3687  CG2 THR A 476     -16.024   3.111  -2.586  1.00  0.95           C  
ATOM   3688  OG1 THR A 476     -17.824   2.173  -3.883  1.00  0.94           O  
ATOM   3689  N   VAL A 477     -13.192   1.597  -4.052  1.00  0.98           N  
ATOM   3690  CA  VAL A 477     -11.878   1.444  -3.437  1.00  0.98           C  
ATOM   3691  C   VAL A 477     -11.774   2.346  -2.209  1.00  0.98           C  
ATOM   3692  CB  VAL A 477     -10.743   1.768  -4.434  1.00  0.98           C  
ATOM   3693  O   VAL A 477     -11.924   3.566  -2.313  1.00  0.98           O  
ATOM   3694  CG1 VAL A 477      -9.377   1.562  -3.783  1.00  0.98           C  
ATOM   3695  CG2 VAL A 477     -10.876   0.908  -5.690  1.00  0.98           C  
ATOM   3696  N   LEU A 478     -11.457   1.743  -1.092  1.00  0.98           N  
ATOM   3697  CA  LEU A 478     -11.490   2.403   0.208  1.00  0.98           C  
ATOM   3698  C   LEU A 478     -10.078   2.701   0.703  1.00  0.98           C  
ATOM   3699  CB  LEU A 478     -12.229   1.537   1.231  1.00  0.98           C  
ATOM   3700  O   LEU A 478      -9.853   3.702   1.386  1.00  0.98           O  
ATOM   3701  CG  LEU A 478     -13.677   1.178   0.895  1.00  0.98           C  
ATOM   3702  CD1 LEU A 478     -14.255   0.252   1.960  1.00  0.97           C  
ATOM   3703  CD2 LEU A 478     -14.524   2.440   0.760  1.00  0.97           C  
ATOM   3704  N   SER A 479      -9.123   1.842   0.454  1.00  0.98           N  
ATOM   3705  CA  SER A 479      -7.741   1.980   0.902  1.00  0.98           C  
ATOM   3706  C   SER A 479      -6.772   1.345  -0.089  1.00  0.98           C  
ATOM   3707  CB  SER A 479      -7.560   1.348   2.283  1.00  0.98           C  
ATOM   3708  O   SER A 479      -7.115   0.373  -0.764  1.00  0.98           O  
ATOM   3709  OG  SER A 479      -6.244   1.561   2.765  1.00  0.93           O  
ATOM   3710  N   VAL A 480      -5.579   1.882  -0.115  1.00  0.98           N  
ATOM   3711  CA  VAL A 480      -4.504   1.419  -0.987  1.00  0.98           C  
ATOM   3712  C   VAL A 480      -3.203   1.317  -0.194  1.00  0.98           C  
ATOM   3713  CB  VAL A 480      -4.316   2.354  -2.202  1.00  0.98           C  
ATOM   3714  O   VAL A 480      -2.860   2.226   0.566  1.00  0.98           O  
ATOM   3715  CG1 VAL A 480      -3.235   1.814  -3.137  1.00  0.72           C  
ATOM   3716  CG2 VAL A 480      -5.636   2.527  -2.951  1.00  0.74           C  
ATOM   3717  N   CYS A 481      -2.461   0.227  -0.449  1.00  0.98           N  
ATOM   3718  CA  CYS A 481      -1.151   0.040   0.164  1.00  0.98           C  
ATOM   3719  C   CYS A 481      -0.208  -0.698  -0.778  1.00  0.98           C  
ATOM   3720  CB  CYS A 481      -1.279  -0.729   1.479  1.00  0.98           C  
ATOM   3721  O   CYS A 481      -0.564  -1.743  -1.326  1.00  0.98           O  
ATOM   3722  SG  CYS A 481       0.303  -1.066   2.282  1.00  0.80           S  
ATOM   3723  N   SER A 482       1.010  -0.241  -0.958  1.00  0.97           N  
ATOM   3724  CA  SER A 482       2.044  -0.874  -1.772  1.00  0.97           C  
ATOM   3725  C   SER A 482       3.067  -1.597  -0.902  1.00  0.97           C  
ATOM   3726  CB  SER A 482       2.748   0.164  -2.646  1.00  0.97           C  
ATOM   3727  O   SER A 482       3.728  -0.976  -0.067  1.00  0.96           O  
ATOM   3728  OG  SER A 482       1.841   0.744  -3.568  1.00  0.86           O  
ATOM   3729  N   VAL A 483       3.264  -2.858  -1.124  1.00  0.97           N  
ATOM   3730  CA  VAL A 483       4.113  -3.729  -0.318  1.00  0.97           C  
ATOM   3731  C   VAL A 483       5.182  -4.370  -1.201  1.00  0.96           C  
ATOM   3732  CB  VAL A 483       3.288  -4.821   0.399  1.00  0.96           C  
ATOM   3733  O   VAL A 483       4.863  -5.007  -2.208  1.00  0.95           O  
ATOM   3734  CG1 VAL A 483       4.187  -5.680   1.287  1.00  0.88           C  
ATOM   3735  CG2 VAL A 483       2.167  -4.188   1.221  1.00  0.88           C  
ATOM   3736  N   PRO A 484       6.455  -4.212  -0.901  1.00  0.95           N  
ATOM   3737  CA  PRO A 484       7.474  -4.943  -1.659  1.00  0.95           C  
ATOM   3738  C   PRO A 484       7.316  -6.458  -1.550  1.00  0.94           C  
ATOM   3739  CB  PRO A 484       8.786  -4.484  -1.019  1.00  0.94           C  
ATOM   3740  O   PRO A 484       7.360  -7.010  -0.447  1.00  0.93           O  
ATOM   3741  CG  PRO A 484       8.459  -3.176  -0.373  1.00  0.91           C  
ATOM   3742  CD  PRO A 484       7.062  -3.251   0.174  1.00  0.90           C  
ATOM   3743  N   GLU A 485       7.170  -7.115  -2.621  1.00  0.92           N  
ATOM   3744  CA  GLU A 485       7.126  -8.568  -2.752  1.00  0.92           C  
ATOM   3745  C   GLU A 485       8.092  -9.055  -3.828  1.00  0.90           C  
ATOM   3746  CB  GLU A 485       5.704  -9.036  -3.072  1.00  0.92           C  
ATOM   3747  O   GLU A 485       7.879  -8.810  -5.018  1.00  0.88           O  
ATOM   3748  CG  GLU A 485       4.722  -8.849  -1.924  1.00  0.92           C  
ATOM   3749  CD  GLU A 485       3.354  -9.452  -2.200  1.00  0.91           C  
ATOM   3750  OE1 GLU A 485       3.127  -9.953  -3.324  1.00  0.89           O  
ATOM   3751  OE2 GLU A 485       2.502  -9.424  -1.283  1.00  0.90           O  
ATOM   3752  N   GLY A 486       9.141  -9.785  -3.379  1.00  0.89           N  
ATOM   3753  CA  GLY A 486      10.211 -10.233  -4.257  1.00  0.88           C  
ATOM   3754  C   GLY A 486      10.920  -9.093  -4.963  1.00  0.88           C  
ATOM   3755  O   GLY A 486      11.640  -8.317  -4.331  1.00  0.86           O  
ATOM   3756  N   ARG A 487      10.705  -8.854  -6.294  1.00  0.86           N  
ATOM   3757  CA  ARG A 487      11.419  -7.858  -7.086  1.00  0.87           C  
ATOM   3758  C   ARG A 487      10.517  -6.673  -7.417  1.00  0.87           C  
ATOM   3759  CB  ARG A 487      11.959  -8.481  -8.375  1.00  0.85           C  
ATOM   3760  O   ARG A 487      10.902  -5.788  -8.185  1.00  0.86           O  
ATOM   3761  CG  ARG A 487      13.068  -9.497  -8.151  1.00  0.83           C  
ATOM   3762  CD  ARG A 487      13.646 -10.000  -9.465  1.00  0.81           C  
ATOM   3763  NE  ARG A 487      14.709 -10.978  -9.248  1.00  0.76           N  
ATOM   3764  NH1 ARG A 487      15.108 -11.352 -11.492  1.00  0.71           N  
ATOM   3765  NH2 ARG A 487      16.327 -12.469  -9.905  1.00  0.68           N  
ATOM   3766  CZ  ARG A 487      15.379 -11.597 -10.215  1.00  0.76           C  
ATOM   3767  N   ARG A 488       9.355  -6.687  -6.864  1.00  0.89           N  
ATOM   3768  CA  ARG A 488       8.373  -5.661  -7.200  1.00  0.89           C  
ATOM   3769  C   ARG A 488       7.606  -5.210  -5.962  1.00  0.90           C  
ATOM   3770  CB  ARG A 488       7.398  -6.176  -8.261  1.00  0.88           C  
ATOM   3771  O   ARG A 488       7.590  -5.909  -4.946  1.00  0.90           O  
ATOM   3772  CG  ARG A 488       8.070  -6.622  -9.550  1.00  0.81           C  
ATOM   3773  CD  ARG A 488       7.057  -7.118 -10.572  1.00  0.78           C  
ATOM   3774  NE  ARG A 488       7.704  -7.540 -11.812  1.00  0.72           N  
ATOM   3775  NH1 ARG A 488       5.746  -8.181 -12.858  1.00  0.56           N  
ATOM   3776  NH2 ARG A 488       7.754  -8.387 -13.946  1.00  0.52           N  
ATOM   3777  CZ  ARG A 488       7.066  -8.035 -12.869  1.00  0.71           C  
ATOM   3778  N   ASP A 489       6.914  -4.158  -6.128  1.00  0.93           N  
ATOM   3779  CA  ASP A 489       5.929  -3.705  -5.151  1.00  0.93           C  
ATOM   3780  C   ASP A 489       4.517  -4.114  -5.565  1.00  0.94           C  
ATOM   3781  CB  ASP A 489       6.007  -2.187  -4.975  1.00  0.93           C  
ATOM   3782  O   ASP A 489       4.021  -3.682  -6.608  1.00  0.93           O  
ATOM   3783  CG  ASP A 489       7.354  -1.719  -4.454  1.00  0.91           C  
ATOM   3784  OD1 ASP A 489       8.119  -2.546  -3.912  1.00  0.90           O  
ATOM   3785  OD2 ASP A 489       7.652  -0.512  -4.584  1.00  0.90           O  
ATOM   3786  N   ALA A 490       3.901  -4.973  -4.731  1.00  0.94           N  
ATOM   3787  CA  ALA A 490       2.506  -5.370  -4.905  1.00  0.95           C  
ATOM   3788  C   ALA A 490       1.562  -4.324  -4.319  1.00  0.95           C  
ATOM   3789  CB  ALA A 490       2.255  -6.730  -4.258  1.00  0.94           C  
ATOM   3790  O   ALA A 490       1.751  -3.872  -3.187  1.00  0.95           O  
ATOM   3791  N   VAL A 491       0.525  -3.919  -5.042  1.00  0.96           N  
ATOM   3792  CA  VAL A 491      -0.496  -2.982  -4.583  1.00  0.97           C  
ATOM   3793  C   VAL A 491      -1.690  -3.752  -4.023  1.00  0.97           C  
ATOM   3794  CB  VAL A 491      -0.954  -2.041  -5.720  1.00  0.96           C  
ATOM   3795  O   VAL A 491      -2.346  -4.505  -4.747  1.00  0.97           O  
ATOM   3796  CG1 VAL A 491      -1.972  -1.026  -5.203  1.00  0.96           C  
ATOM   3797  CG2 VAL A 491       0.247  -1.329  -6.340  1.00  0.96           C  
ATOM   3798  N   TYR A 492      -1.944  -3.634  -2.761  1.00  0.98           N  
ATOM   3799  CA  TYR A 492      -3.119  -4.132  -2.053  1.00  0.98           C  
ATOM   3800  C   TYR A 492      -4.206  -3.067  -1.984  1.00  0.98           C  
ATOM   3801  CB  TYR A 492      -2.742  -4.585  -0.639  1.00  0.98           C  
ATOM   3802  O   TYR A 492      -3.913  -1.881  -1.814  1.00  0.98           O  
ATOM   3803  CG  TYR A 492      -1.936  -5.861  -0.606  1.00  0.97           C  
ATOM   3804  CD1 TYR A 492      -2.477  -7.037  -0.091  1.00  0.97           C  
ATOM   3805  CD2 TYR A 492      -0.632  -5.893  -1.088  1.00  0.96           C  
ATOM   3806  CE1 TYR A 492      -1.737  -8.214  -0.056  1.00  0.96           C  
ATOM   3807  CE2 TYR A 492       0.117  -7.065  -1.058  1.00  0.95           C  
ATOM   3808  OH  TYR A 492       0.294  -9.381  -0.509  1.00  0.93           O  
ATOM   3809  CZ  TYR A 492      -0.443  -8.219  -0.541  1.00  0.95           C  
ATOM   3810  N   LEU A 493      -5.437  -3.484  -2.139  1.00  0.98           N  
ATOM   3811  CA  LEU A 493      -6.637  -2.655  -2.141  1.00  0.98           C  
ATOM   3812  C   LEU A 493      -7.667  -3.187  -1.151  1.00  0.98           C  
ATOM   3813  CB  LEU A 493      -7.245  -2.594  -3.545  1.00  0.98           C  
ATOM   3814  O   LEU A 493      -7.909  -4.395  -1.089  1.00  0.98           O  
ATOM   3815  CG  LEU A 493      -6.314  -2.135  -4.668  1.00  0.98           C  
ATOM   3816  CD1 LEU A 493      -7.008  -2.268  -6.019  1.00  0.96           C  
ATOM   3817  CD2 LEU A 493      -5.860  -0.698  -4.433  1.00  0.96           C  
ATOM   3818  N   CYS A 494      -8.255  -2.322  -0.382  1.00  0.99           N  
ATOM   3819  CA  CYS A 494      -9.551  -2.614   0.222  1.00  0.99           C  
ATOM   3820  C   CYS A 494     -10.689  -2.144  -0.675  1.00  0.99           C  
ATOM   3821  CB  CYS A 494      -9.664  -1.951   1.595  1.00  0.99           C  
ATOM   3822  O   CYS A 494     -10.819  -0.949  -0.946  1.00  0.99           O  
ATOM   3823  SG  CYS A 494     -11.224  -2.287   2.439  1.00  0.98           S  
ATOM   3824  N   VAL A 495     -11.551  -3.093  -1.136  1.00  0.99           N  
ATOM   3825  CA  VAL A 495     -12.609  -2.780  -2.090  1.00  0.99           C  
ATOM   3826  C   VAL A 495     -13.958  -3.226  -1.530  1.00  0.99           C  
ATOM   3827  CB  VAL A 495     -12.354  -3.448  -3.460  1.00  0.99           C  
ATOM   3828  O   VAL A 495     -14.129  -4.389  -1.158  1.00  0.99           O  
ATOM   3829  CG1 VAL A 495     -13.370  -2.965  -4.494  1.00  0.98           C  
ATOM   3830  CG2 VAL A 495     -10.930  -3.165  -3.934  1.00  0.98           C  
ATOM   3831  N   GLU A 496     -14.917  -2.313  -1.474  1.00  0.99           N  
ATOM   3832  CA  GLU A 496     -16.317  -2.622  -1.195  1.00  0.99           C  
ATOM   3833  C   GLU A 496     -17.070  -2.975  -2.474  1.00  0.99           C  
ATOM   3834  CB  GLU A 496     -16.998  -1.446  -0.491  1.00  0.99           C  
ATOM   3835  O   GLU A 496     -17.063  -2.205  -3.437  1.00  0.98           O  
ATOM   3836  CG  GLU A 496     -18.434  -1.727  -0.074  1.00  0.98           C  
ATOM   3837  CD  GLU A 496     -19.038  -0.623   0.780  1.00  0.96           C  
ATOM   3838  OE1 GLU A 496     -18.711  -0.541   1.986  1.00  0.95           O  
ATOM   3839  OE2 GLU A 496     -19.844   0.166   0.239  1.00  0.95           O  
ATOM   3840  N   ARG A 497     -17.756  -4.130  -2.507  1.00  0.99           N  
ATOM   3841  CA  ARG A 497     -18.556  -4.628  -3.621  1.00  0.99           C  
ATOM   3842  C   ARG A 497     -19.951  -5.031  -3.156  1.00  0.99           C  
ATOM   3843  CB  ARG A 497     -17.863  -5.815  -4.293  1.00  0.99           C  
ATOM   3844  O   ARG A 497     -20.114  -5.571  -2.060  1.00  0.98           O  
ATOM   3845  CG  ARG A 497     -16.449  -5.517  -4.764  1.00  0.98           C  
ATOM   3846  CD  ARG A 497     -15.867  -6.672  -5.568  1.00  0.98           C  
ATOM   3847  NE  ARG A 497     -14.469  -6.435  -5.916  1.00  0.96           N  
ATOM   3848  NH1 ARG A 497     -14.934  -5.066  -7.718  1.00  0.92           N  
ATOM   3849  NH2 ARG A 497     -12.761  -5.531  -7.157  1.00  0.92           N  
ATOM   3850  CZ  ARG A 497     -14.058  -5.678  -6.930  1.00  0.96           C  
ATOM   3851  N   VAL A 498     -20.937  -4.781  -3.998  1.00  0.99           N  
ATOM   3852  CA  VAL A 498     -22.302  -5.208  -3.711  1.00  0.99           C  
ATOM   3853  C   VAL A 498     -22.539  -6.604  -4.284  1.00  0.99           C  
ATOM   3854  CB  VAL A 498     -23.340  -4.215  -4.282  1.00  0.98           C  
ATOM   3855  O   VAL A 498     -22.618  -6.776  -5.503  1.00  0.98           O  
ATOM   3856  CG1 VAL A 498     -24.759  -4.654  -3.927  1.00  0.97           C  
ATOM   3857  CG2 VAL A 498     -23.068  -2.804  -3.763  1.00  0.97           C  
ATOM   3858  N   ILE A 499     -22.673  -7.623  -3.428  1.00  0.98           N  
ATOM   3859  CA  ILE A 499     -22.921  -9.021  -3.764  1.00  0.98           C  
ATOM   3860  C   ILE A 499     -24.314  -9.426  -3.287  1.00  0.98           C  
ATOM   3861  CB  ILE A 499     -21.852  -9.949  -3.147  1.00  0.98           C  
ATOM   3862  O   ILE A 499     -24.614  -9.354  -2.093  1.00  0.98           O  
ATOM   3863  CG1 ILE A 499     -20.445  -9.459  -3.509  1.00  0.98           C  
ATOM   3864  CG2 ILE A 499     -22.063 -11.395  -3.605  1.00  0.98           C  
ATOM   3865  CD1 ILE A 499     -20.181  -9.387  -5.006  1.00  0.97           C  
ATOM   3866  N   ASN A 500     -25.161  -9.762  -4.212  1.00  0.98           N  
ATOM   3867  CA  ASN A 500     -26.559 -10.104  -3.974  1.00  0.98           C  
ATOM   3868  C   ASN A 500     -27.250  -9.063  -3.098  1.00  0.98           C  
ATOM   3869  CB  ASN A 500     -26.672 -11.491  -3.339  1.00  0.97           C  
ATOM   3870  O   ASN A 500     -28.005  -9.412  -2.189  1.00  0.97           O  
ATOM   3871  CG  ASN A 500     -26.312 -12.605  -4.302  1.00  0.93           C  
ATOM   3872  ND2 ASN A 500     -25.781 -13.700  -3.771  1.00  0.91           N  
ATOM   3873  OD1 ASN A 500     -26.508 -12.483  -5.514  1.00  0.91           O  
ATOM   3874  N   GLY A 501     -26.996  -7.741  -3.319  1.00  0.98           N  
ATOM   3875  CA  GLY A 501     -27.614  -6.618  -2.632  1.00  0.98           C  
ATOM   3876  C   GLY A 501     -26.969  -6.308  -1.295  1.00  0.98           C  
ATOM   3877  O   GLY A 501     -27.360  -5.356  -0.616  1.00  0.98           O  
ATOM   3878  N   VAL A 502     -25.929  -7.038  -0.870  1.00  0.98           N  
ATOM   3879  CA  VAL A 502     -25.217  -6.839   0.388  1.00  0.98           C  
ATOM   3880  C   VAL A 502     -23.825  -6.275   0.110  1.00  0.98           C  
ATOM   3881  CB  VAL A 502     -25.108  -8.154   1.193  1.00  0.98           C  
ATOM   3882  O   VAL A 502     -23.075  -6.826  -0.699  1.00  0.98           O  
ATOM   3883  CG1 VAL A 502     -24.420  -7.909   2.535  1.00  0.98           C  
ATOM   3884  CG2 VAL A 502     -26.491  -8.767   1.401  1.00  0.98           C  
ATOM   3885  N   ALA A 503     -23.480  -5.153   0.758  1.00  0.98           N  
ATOM   3886  CA  ALA A 503     -22.125  -4.613   0.694  1.00  0.98           C  
ATOM   3887  C   ALA A 503     -21.130  -5.543   1.383  1.00  0.99           C  
ATOM   3888  CB  ALA A 503     -22.075  -3.224   1.326  1.00  0.98           C  
ATOM   3889  O   ALA A 503     -21.240  -5.799   2.584  1.00  0.98           O  
ATOM   3890  N   LYS A 504     -20.210  -6.078   0.628  1.00  0.99           N  
ATOM   3891  CA  LYS A 504     -19.088  -6.891   1.088  1.00  0.99           C  
ATOM   3892  C   LYS A 504     -17.757  -6.195   0.817  1.00  0.99           C  
ATOM   3893  CB  LYS A 504     -19.108  -8.264   0.416  1.00  0.99           C  
ATOM   3894  O   LYS A 504     -17.576  -5.579  -0.235  1.00  0.99           O  
ATOM   3895  CG  LYS A 504     -20.331  -9.103   0.757  1.00  0.96           C  
ATOM   3896  CD  LYS A 504     -20.140 -10.559   0.355  1.00  0.93           C  
ATOM   3897  CE  LYS A 504     -21.344 -11.409   0.740  1.00  0.89           C  
ATOM   3898  NZ  LYS A 504     -21.194 -12.822   0.280  1.00  0.87           N  
ATOM   3899  N   ARG A 505     -16.839  -6.278   1.700  1.00  0.99           N  
ATOM   3900  CA  ARG A 505     -15.522  -5.658   1.599  1.00  0.99           C  
ATOM   3901  C   ARG A 505     -14.424  -6.714   1.524  1.00  0.99           C  
ATOM   3902  CB  ARG A 505     -15.273  -4.727   2.788  1.00  0.99           C  
ATOM   3903  O   ARG A 505     -14.401  -7.652   2.323  1.00  0.99           O  
ATOM   3904  CG  ARG A 505     -16.218  -3.538   2.847  1.00  0.98           C  
ATOM   3905  CD  ARG A 505     -16.084  -2.775   4.158  1.00  0.96           C  
ATOM   3906  NE  ARG A 505     -17.029  -1.665   4.235  1.00  0.94           N  
ATOM   3907  NH1 ARG A 505     -18.716  -2.899   5.219  1.00  0.88           N  
ATOM   3908  NH2 ARG A 505     -19.035  -0.677   4.759  1.00  0.86           N  
ATOM   3909  CZ  ARG A 505     -18.258  -1.750   4.738  1.00  0.91           C  
ATOM   3910  N   TYR A 506     -13.571  -6.521   0.596  1.00  0.99           N  
ATOM   3911  CA  TYR A 506     -12.525  -7.479   0.257  1.00  0.99           C  
ATOM   3912  C   TYR A 506     -11.153  -6.815   0.268  1.00  0.99           C  
ATOM   3913  CB  TYR A 506     -12.791  -8.104  -1.115  1.00  0.99           C  
ATOM   3914  O   TYR A 506     -11.014  -5.657  -0.135  1.00  0.99           O  
ATOM   3915  CG  TYR A 506     -14.115  -8.825  -1.207  1.00  0.98           C  
ATOM   3916  CD1 TYR A 506     -14.524  -9.701  -0.205  1.00  0.98           C  
ATOM   3917  CD2 TYR A 506     -14.958  -8.630  -2.296  1.00  0.98           C  
ATOM   3918  CE1 TYR A 506     -15.742 -10.369  -0.287  1.00  0.97           C  
ATOM   3919  CE2 TYR A 506     -16.178  -9.292  -2.389  1.00  0.97           C  
ATOM   3920  OH  TYR A 506     -17.767 -10.816  -1.466  1.00  0.96           O  
ATOM   3921  CZ  TYR A 506     -16.561 -10.158  -1.380  1.00  0.97           C  
ATOM   3922  N   VAL A 507     -10.140  -7.506   0.751  1.00  0.99           N  
ATOM   3923  CA  VAL A 507      -8.750  -7.221   0.412  1.00  0.99           C  
ATOM   3924  C   VAL A 507      -8.387  -7.907  -0.903  1.00  0.99           C  
ATOM   3925  CB  VAL A 507      -7.788  -7.674   1.533  1.00  0.99           C  
ATOM   3926  O   VAL A 507      -8.494  -9.130  -1.023  1.00  0.99           O  
ATOM   3927  CG1 VAL A 507      -6.346  -7.302   1.190  1.00  0.98           C  
ATOM   3928  CG2 VAL A 507      -8.199  -7.059   2.869  1.00  0.99           C  
ATOM   3929  N   GLU A 508      -8.030  -7.095  -1.806  1.00  0.98           N  
ATOM   3930  CA  GLU A 508      -7.585  -7.511  -3.132  1.00  0.98           C  
ATOM   3931  C   GLU A 508      -6.143  -7.083  -3.391  1.00  0.98           C  
ATOM   3932  CB  GLU A 508      -8.506  -6.938  -4.213  1.00  0.98           C  
ATOM   3933  O   GLU A 508      -5.625  -6.192  -2.715  1.00  0.98           O  
ATOM   3934  CG  GLU A 508      -9.959  -7.368  -4.074  1.00  0.98           C  
ATOM   3935  CD  GLU A 508     -10.844  -6.866  -5.204  1.00  0.97           C  
ATOM   3936  OE1 GLU A 508     -10.306  -6.408  -6.238  1.00  0.96           O  
ATOM   3937  OE2 GLU A 508     -12.084  -6.931  -5.054  1.00  0.96           O  
ATOM   3938  N   ARG A 509      -5.486  -7.734  -4.285  1.00  0.97           N  
ATOM   3939  CA  ARG A 509      -4.122  -7.437  -4.711  1.00  0.97           C  
ATOM   3940  C   ARG A 509      -4.054  -7.223  -6.219  1.00  0.96           C  
ATOM   3941  CB  ARG A 509      -3.172  -8.564  -4.298  1.00  0.96           C  
ATOM   3942  O   ARG A 509      -4.480  -8.083  -6.993  1.00  0.95           O  
ATOM   3943  CG  ARG A 509      -1.714  -8.293  -4.630  1.00  0.94           C  
ATOM   3944  CD  ARG A 509      -0.812  -9.435  -4.184  1.00  0.91           C  
ATOM   3945  NE  ARG A 509       0.577  -9.209  -4.575  1.00  0.91           N  
ATOM   3946  NH1 ARG A 509       0.513 -10.630  -6.395  1.00  0.81           N  
ATOM   3947  NH2 ARG A 509       2.443  -9.506  -5.881  1.00  0.79           N  
ATOM   3948  CZ  ARG A 509       1.174  -9.782  -5.616  1.00  0.88           C  
ATOM   3949  N   MET A 510      -3.586  -6.075  -6.624  1.00  0.95           N  
ATOM   3950  CA  MET A 510      -3.340  -5.897  -8.052  1.00  0.95           C  
ATOM   3951  C   MET A 510      -2.406  -6.980  -8.582  1.00  0.94           C  
ATOM   3952  CB  MET A 510      -2.747  -4.514  -8.328  1.00  0.94           C  
ATOM   3953  O   MET A 510      -1.345  -7.228  -8.005  1.00  0.91           O  
ATOM   3954  CG  MET A 510      -2.743  -4.131  -9.799  1.00  0.87           C  
ATOM   3955  SD  MET A 510      -2.254  -2.384 -10.069  1.00  0.83           S  
ATOM   3956  CE  MET A 510      -3.740  -1.537  -9.462  1.00  0.76           C  
ATOM   3957  N   ALA A 511      -2.867  -7.628  -9.593  1.00  0.90           N  
ATOM   3958  CA  ALA A 511      -2.143  -8.749 -10.188  1.00  0.89           C  
ATOM   3959  C   ALA A 511      -0.888  -8.270 -10.912  1.00  0.85           C  
ATOM   3960  CB  ALA A 511      -3.048  -9.516 -11.149  1.00  0.87           C  
ATOM   3961  O   ALA A 511      -0.754  -7.081 -11.213  1.00  0.79           O  
ATOM   3962  N   ASP A 512      -0.098  -9.251 -11.138  1.00  0.81           N  
ATOM   3963  CA  ASP A 512       1.024  -9.021 -12.043  1.00  0.80           C  
ATOM   3964  C   ASP A 512       0.572  -9.071 -13.501  1.00  0.79           C  
ATOM   3965  CB  ASP A 512       2.130 -10.051 -11.800  1.00  0.77           C  
ATOM   3966  O   ASP A 512      -0.089 -10.024 -13.919  1.00  0.75           O  
ATOM   3967  CG  ASP A 512       2.830  -9.865 -10.466  1.00  0.71           C  
ATOM   3968  OD1 ASP A 512       2.874  -8.726  -9.953  1.00  0.67           O  
ATOM   3969  OD2 ASP A 512       3.345 -10.866  -9.923  1.00  0.70           O  
ATOM   3970  N   ARG A 513       0.783  -7.990 -14.202  1.00  0.76           N  
ATOM   3971  CA  ARG A 513       0.375  -7.941 -15.603  1.00  0.74           C  
ATOM   3972  C   ARG A 513       0.978  -9.101 -16.389  1.00  0.73           C  
ATOM   3973  CB  ARG A 513       0.785  -6.610 -16.236  1.00  0.72           C  
ATOM   3974  O   ARG A 513       0.346  -9.630 -17.305  1.00  0.67           O  
ATOM   3975  CG  ARG A 513       0.260  -6.413 -17.650  1.00  0.71           C  
ATOM   3976  CD  ARG A 513       0.641  -5.050 -18.208  1.00  0.70           C  
ATOM   3977  NE  ARG A 513       0.261  -4.916 -19.612  1.00  0.55           N  
ATOM   3978  NH1 ARG A 513       1.656  -3.124 -20.034  1.00  0.53           N  
ATOM   3979  NH2 ARG A 513       0.335  -3.973 -21.704  1.00  0.50           N  
ATOM   3980  CZ  ARG A 513       0.751  -4.005 -20.447  1.00  0.68           C  
ATOM   3981  N   GLN A 514       2.249  -9.423 -16.298  1.00  0.60           N  
ATOM   3982  CA  GLN A 514       2.985 -10.515 -16.924  1.00  0.60           C  
ATOM   3983  C   GLN A 514       3.754 -11.327 -15.886  1.00  0.61           C  
ATOM   3984  CB  GLN A 514       3.946  -9.977 -17.986  1.00  0.53           C  
ATOM   3985  O   GLN A 514       4.920 -11.041 -15.605  1.00  0.57           O  
ATOM   3986  CG  GLN A 514       3.248  -9.356 -19.189  1.00  0.48           C  
ATOM   3987  CD  GLN A 514       4.218  -8.920 -20.270  1.00  0.51           C  
ATOM   3988  NE2 GLN A 514       3.686  -8.536 -21.425  1.00  0.37           N  
ATOM   3989  OE1 GLN A 514       5.437  -8.926 -20.068  1.00  0.51           O  
ATOM   3990  N   PRO A 515       2.924 -12.151 -15.205  1.00  0.49           N  
ATOM   3991  CA  PRO A 515       3.677 -13.073 -14.352  1.00  0.46           C  
ATOM   3992  C   PRO A 515       4.772 -13.819 -15.111  1.00  0.48           C  
ATOM   3993  CB  PRO A 515       2.604 -14.043 -13.849  1.00  0.43           C  
ATOM   3994  O   PRO A 515       4.518 -14.372 -16.184  1.00  0.45           O  
ATOM   3995  CG  PRO A 515       1.489 -13.926 -14.838  1.00  0.39           C  
ATOM   3996  CD  PRO A 515       1.583 -12.584 -15.506  1.00  0.42           C  
ATOM   3997  N   GLU A 516       6.057 -13.181 -15.309  1.00  0.47           N  
ATOM   3998  CA  GLU A 516       7.443 -13.591 -15.515  1.00  0.48           C  
ATOM   3999  C   GLU A 516       7.682 -14.022 -16.960  1.00  0.48           C  
ATOM   4000  CB  GLU A 516       7.816 -14.727 -14.559  1.00  0.41           C  
ATOM   4001  O   GLU A 516       7.163 -15.049 -17.401  1.00  0.45           O  
ATOM   4002  CG  GLU A 516       7.926 -14.295 -13.104  1.00  0.37           C  
ATOM   4003  CD  GLU A 516       8.445 -15.394 -12.190  1.00  0.40           C  
ATOM   4004  OE1 GLU A 516       8.578 -16.552 -12.647  1.00  0.43           O  
ATOM   4005  OE2 GLU A 516       8.720 -15.095 -11.007  1.00  0.37           O  
ATOM   4006  N   ARG A 517       7.865 -13.031 -17.939  1.00  0.53           N  
ATOM   4007  CA  ARG A 517       8.531 -13.197 -19.226  1.00  0.52           C  
ATOM   4008  C   ARG A 517       9.569 -14.314 -19.166  1.00  0.54           C  
ATOM   4009  CB  ARG A 517       9.195 -11.889 -19.662  1.00  0.47           C  
ATOM   4010  O   ARG A 517      10.109 -14.722 -20.195  1.00  0.51           O  
ATOM   4011  CG  ARG A 517       8.223 -10.863 -20.223  1.00  0.43           C  
ATOM   4012  CD  ARG A 517       8.947  -9.641 -20.772  1.00  0.45           C  
ATOM   4013  NE  ARG A 517       8.013  -8.655 -21.305  1.00  0.35           N  
ATOM   4014  NH1 ARG A 517       9.635  -7.361 -22.321  1.00  0.27           N  
ATOM   4015  NH2 ARG A 517       7.428  -6.760 -22.464  1.00  0.23           N  
ATOM   4016  CZ  ARG A 517       8.361  -7.594 -22.029  1.00  0.37           C  
ATOM   4017  N   TYR A 518      10.003 -14.791 -17.986  1.00  0.37           N  
ATOM   4018  CA  TYR A 518      11.165 -15.672 -17.951  1.00  0.42           C  
ATOM   4019  C   TYR A 518      10.842 -17.026 -18.570  1.00  0.37           C  
ATOM   4020  CB  TYR A 518      11.656 -15.859 -16.512  1.00  0.33           C  
ATOM   4021  O   TYR A 518      11.738 -17.843 -18.795  1.00  0.35           O  
ATOM   4022  CG  TYR A 518      12.899 -15.068 -16.187  1.00  0.33           C  
ATOM   4023  CD1 TYR A 518      14.164 -15.558 -16.506  1.00  0.28           C  
ATOM   4024  CD2 TYR A 518      12.813 -13.830 -15.559  1.00  0.29           C  
ATOM   4025  CE1 TYR A 518      15.312 -14.833 -16.207  1.00  0.26           C  
ATOM   4026  CE2 TYR A 518      13.955 -13.097 -15.254  1.00  0.30           C  
ATOM   4027  OH  TYR A 518      16.332 -12.883 -15.283  1.00  0.11           O  
ATOM   4028  CZ  TYR A 518      15.198 -13.605 -15.582  1.00  0.27           C  
ATOM   4029  N   ARG A 519       9.650 -17.283 -18.872  1.00  0.46           N  
ATOM   4030  CA  ARG A 519       9.434 -18.626 -19.402  1.00  0.46           C  
ATOM   4031  C   ARG A 519       9.180 -18.586 -20.905  1.00  0.46           C  
ATOM   4032  CB  ARG A 519       8.261 -19.302 -18.689  1.00  0.42           C  
ATOM   4033  O   ARG A 519       8.929 -19.622 -21.525  1.00  0.44           O  
ATOM   4034  CG  ARG A 519       8.538 -19.643 -17.234  1.00  0.39           C  
ATOM   4035  CD  ARG A 519       7.417 -20.475 -16.626  1.00  0.41           C  
ATOM   4036  NE  ARG A 519       7.688 -20.806 -15.230  1.00  0.35           N  
ATOM   4037  NH1 ARG A 519       6.005 -22.380 -15.062  1.00  0.28           N  
ATOM   4038  NH2 ARG A 519       7.341 -21.926 -13.255  1.00  0.24           N  
ATOM   4039  CZ  ARG A 519       7.010 -21.703 -14.519  1.00  0.36           C  
ATOM   4040  N   GLY A 520       9.756 -17.459 -21.611  1.00  0.55           N  
ATOM   4041  CA  GLY A 520       9.502 -17.343 -23.038  1.00  0.56           C  
ATOM   4042  C   GLY A 520       8.430 -16.324 -23.373  1.00  0.55           C  
ATOM   4043  O   GLY A 520       8.423 -15.220 -22.825  1.00  0.51           O  
ATOM   4044  N   THR A 521       7.408 -16.788 -24.278  1.00  0.56           N  
ATOM   4045  CA  THR A 521       6.267 -16.079 -24.847  1.00  0.56           C  
ATOM   4046  C   THR A 521       5.234 -15.763 -23.769  1.00  0.56           C  
ATOM   4047  CB  THR A 521       5.605 -16.897 -25.971  1.00  0.51           C  
ATOM   4048  O   THR A 521       4.823 -16.649 -23.016  1.00  0.53           O  
ATOM   4049  CG2 THR A 521       4.644 -16.036 -26.785  1.00  0.45           C  
ATOM   4050  OG1 THR A 521       6.621 -17.412 -26.841  1.00  0.43           O  
ATOM   4051  N   PRO A 522       5.105 -14.332 -23.447  1.00  0.56           N  
ATOM   4052  CA  PRO A 522       3.940 -14.103 -22.590  1.00  0.54           C  
ATOM   4053  C   PRO A 522       2.718 -14.908 -23.029  1.00  0.57           C  
ATOM   4054  CB  PRO A 522       3.685 -12.601 -22.736  1.00  0.49           C  
ATOM   4055  O   PRO A 522       2.249 -14.757 -24.160  1.00  0.54           O  
ATOM   4056  CG  PRO A 522       4.411 -12.209 -23.982  1.00  0.44           C  
ATOM   4057  CD  PRO A 522       5.405 -13.285 -24.313  1.00  0.47           C  
ATOM   4058  N   LEU A 523       2.391 -15.806 -22.129  1.00  0.68           N  
ATOM   4059  CA  LEU A 523       1.195 -16.593 -22.408  1.00  0.68           C  
ATOM   4060  C   LEU A 523      -0.061 -15.846 -21.971  1.00  0.71           C  
ATOM   4061  CB  LEU A 523       1.268 -17.949 -21.702  1.00  0.62           C  
ATOM   4062  O   LEU A 523      -0.300 -15.673 -20.774  1.00  0.68           O  
ATOM   4063  CG  LEU A 523       2.386 -18.890 -22.154  1.00  0.57           C  
ATOM   4064  CD1 LEU A 523       2.427 -20.130 -21.267  1.00  0.50           C  
ATOM   4065  CD2 LEU A 523       2.200 -19.278 -23.617  1.00  0.53           C  
ATOM   4066  N   ILE A 524      -0.748 -15.186 -22.840  1.00  0.79           N  
ATOM   4067  CA  ILE A 524      -2.006 -14.459 -22.705  1.00  0.80           C  
ATOM   4068  C   ILE A 524      -2.904 -15.164 -21.691  1.00  0.82           C  
ATOM   4069  CB  ILE A 524      -2.731 -14.328 -24.063  1.00  0.77           C  
ATOM   4070  O   ILE A 524      -3.600 -14.512 -20.910  1.00  0.81           O  
ATOM   4071  CG1 ILE A 524      -1.959 -13.385 -24.993  1.00  0.72           C  
ATOM   4072  CG2 ILE A 524      -4.170 -13.843 -23.862  1.00  0.70           C  
ATOM   4073  CD1 ILE A 524      -2.530 -13.299 -26.401  1.00  0.68           C  
ATOM   4074  N   LYS A 525      -2.721 -16.469 -21.527  1.00  0.75           N  
ATOM   4075  CA  LYS A 525      -3.591 -17.268 -20.668  1.00  0.76           C  
ATOM   4076  C   LYS A 525      -3.297 -17.007 -19.193  1.00  0.78           C  
ATOM   4077  CB  LYS A 525      -3.432 -18.757 -20.978  1.00  0.73           C  
ATOM   4078  O   LYS A 525      -4.135 -17.279 -18.330  1.00  0.76           O  
ATOM   4079  CG  LYS A 525      -2.066 -19.322 -20.617  1.00  0.71           C  
ATOM   4080  CD  LYS A 525      -1.946 -20.789 -21.010  1.00  0.70           C  
ATOM   4081  CE  LYS A 525      -0.591 -21.364 -20.621  1.00  0.64           C  
ATOM   4082  NZ  LYS A 525      -0.505 -22.826 -20.913  1.00  0.55           N  
ATOM   4083  N   TYR A 526      -2.166 -16.386 -18.844  1.00  0.79           N  
ATOM   4084  CA  TYR A 526      -1.808 -16.063 -17.467  1.00  0.79           C  
ATOM   4085  C   TYR A 526      -1.962 -14.570 -17.200  1.00  0.79           C  
ATOM   4086  CB  TYR A 526      -0.372 -16.502 -17.167  1.00  0.77           C  
ATOM   4087  O   TYR A 526      -1.521 -14.071 -16.162  1.00  0.76           O  
ATOM   4088  CG  TYR A 526      -0.171 -17.997 -17.217  1.00  0.77           C  
ATOM   4089  CD1 TYR A 526      -0.663 -18.820 -16.206  1.00  0.75           C  
ATOM   4090  CD2 TYR A 526       0.510 -18.590 -18.275  1.00  0.77           C  
ATOM   4091  CE1 TYR A 526      -0.478 -20.198 -16.248  1.00  0.77           C  
ATOM   4092  CE2 TYR A 526       0.701 -19.967 -18.327  1.00  0.79           C  
ATOM   4093  OH  TYR A 526       0.389 -22.125 -17.356  1.00  0.67           O  
ATOM   4094  CZ  TYR A 526       0.203 -20.761 -17.310  1.00  0.73           C  
ATOM   4095  N   SER A 527      -2.587 -13.859 -18.171  1.00  0.79           N  
ATOM   4096  CA  SER A 527      -2.818 -12.424 -18.045  1.00  0.80           C  
ATOM   4097  C   SER A 527      -3.963 -12.131 -17.081  1.00  0.82           C  
ATOM   4098  CB  SER A 527      -3.121 -11.808 -19.412  1.00  0.76           C  
ATOM   4099  O   SER A 527      -5.037 -12.727 -17.185  1.00  0.80           O  
ATOM   4100  OG  SER A 527      -2.036 -12.000 -20.302  1.00  0.67           O  
ATOM   4101  N   TRP A 528      -3.791 -11.226 -16.161  1.00  0.78           N  
ATOM   4102  CA  TRP A 528      -4.752 -10.807 -15.146  1.00  0.86           C  
ATOM   4103  C   TRP A 528      -5.352  -9.448 -15.491  1.00  0.81           C  
ATOM   4104  CB  TRP A 528      -4.087 -10.750 -13.768  1.00  0.75           C  
ATOM   4105  O   TRP A 528      -4.906  -8.418 -14.982  1.00  0.75           O  
ATOM   4106  CG  TRP A 528      -3.824 -12.096 -13.162  1.00  0.58           C  
ATOM   4107  CD1 TRP A 528      -3.086 -13.113 -13.702  1.00  0.50           C  
ATOM   4108  CD2 TRP A 528      -4.303 -12.574 -11.901  1.00  0.56           C  
ATOM   4109  CE2 TRP A 528      -3.816 -13.890 -11.740  1.00  0.55           C  
ATOM   4110  CE3 TRP A 528      -5.097 -12.016 -10.890  1.00  0.66           C  
ATOM   4111  NE1 TRP A 528      -3.077 -14.194 -12.851  1.00  0.74           N  
ATOM   4112  CH2 TRP A 528      -4.876 -14.087  -9.633  1.00  0.63           C  
ATOM   4113  CZ2 TRP A 528      -4.097 -14.657 -10.607  1.00  0.74           C  
ATOM   4114  CZ3 TRP A 528      -5.376 -12.781  -9.764  1.00  0.55           C  
ATOM   4115  N   PHE A 529      -6.410  -9.455 -16.262  1.00  0.92           N  
ATOM   4116  CA  PHE A 529      -7.086  -8.212 -16.613  1.00  0.93           C  
ATOM   4117  C   PHE A 529      -8.553  -8.258 -16.201  1.00  0.93           C  
ATOM   4118  CB  PHE A 529      -6.972  -7.942 -18.117  1.00  0.92           C  
ATOM   4119  O   PHE A 529      -9.427  -7.814 -16.948  1.00  0.92           O  
ATOM   4120  CG  PHE A 529      -5.562  -7.701 -18.584  1.00  0.92           C  
ATOM   4121  CD1 PHE A 529      -4.927  -6.492 -18.326  1.00  0.89           C  
ATOM   4122  CD2 PHE A 529      -4.871  -8.683 -19.282  1.00  0.89           C  
ATOM   4123  CE1 PHE A 529      -3.622  -6.265 -18.758  1.00  0.89           C  
ATOM   4124  CE2 PHE A 529      -3.567  -8.463 -19.717  1.00  0.88           C  
ATOM   4125  CZ  PHE A 529      -2.945  -7.254 -19.455  1.00  0.88           C  
ATOM   4126  N   LEU A 530      -8.910  -8.913 -15.126  1.00  0.96           N  
ATOM   4127  CA  LEU A 530     -10.206  -8.976 -14.459  1.00  0.96           C  
ATOM   4128  C   LEU A 530     -10.077  -8.606 -12.985  1.00  0.96           C  
ATOM   4129  CB  LEU A 530     -10.811 -10.376 -14.594  1.00  0.96           C  
ATOM   4130  O   LEU A 530      -9.076  -8.932 -12.344  1.00  0.96           O  
ATOM   4131  CG  LEU A 530     -11.095 -10.856 -16.018  1.00  0.96           C  
ATOM   4132  CD1 LEU A 530     -11.530 -12.318 -16.008  1.00  0.95           C  
ATOM   4133  CD2 LEU A 530     -12.157  -9.982 -16.676  1.00  0.95           C  
ATOM   4134  N   ASP A 531     -11.028  -7.965 -12.453  1.00  0.97           N  
ATOM   4135  CA  ASP A 531     -11.026  -7.536 -11.058  1.00  0.98           C  
ATOM   4136  C   ASP A 531     -11.597  -8.622 -10.149  1.00  0.98           C  
ATOM   4137  CB  ASP A 531     -11.824  -6.240 -10.894  1.00  0.97           C  
ATOM   4138  O   ASP A 531     -12.452  -9.404 -10.569  1.00  0.97           O  
ATOM   4139  CG  ASP A 531     -11.091  -5.021 -11.427  1.00  0.97           C  
ATOM   4140  OD1 ASP A 531      -9.851  -5.071 -11.576  1.00  0.95           O  
ATOM   4141  OD2 ASP A 531     -11.760  -4.001 -11.699  1.00  0.95           O  
ATOM   4142  N   SER A 532     -11.150  -8.682  -8.887  1.00  0.98           N  
ATOM   4143  CA  SER A 532     -11.501  -9.647  -7.850  1.00  0.98           C  
ATOM   4144  C   SER A 532     -11.382 -11.078  -8.363  1.00  0.98           C  
ATOM   4145  CB  SER A 532     -12.921  -9.395  -7.342  1.00  0.98           C  
ATOM   4146  O   SER A 532     -12.223 -11.925  -8.057  1.00  0.97           O  
ATOM   4147  OG  SER A 532     -13.142 -10.066  -6.113  1.00  0.95           O  
ATOM   4148  N   ALA A 533     -10.456 -11.319  -9.212  1.00  0.97           N  
ATOM   4149  CA  ALA A 533     -10.345 -12.541 -10.004  1.00  0.97           C  
ATOM   4150  C   ALA A 533      -9.704 -13.664  -9.192  1.00  0.97           C  
ATOM   4151  CB  ALA A 533      -9.541 -12.281 -11.275  1.00  0.96           C  
ATOM   4152  O   ALA A 533      -8.923 -13.406  -8.273  1.00  0.96           O  
ATOM   4153  N   LEU A 534     -10.004 -14.881  -9.531  1.00  0.97           N  
ATOM   4154  CA  LEU A 534      -9.310 -16.110  -9.160  1.00  0.97           C  
ATOM   4155  C   LEU A 534      -8.803 -16.842 -10.398  1.00  0.96           C  
ATOM   4156  CB  LEU A 534     -10.236 -17.026  -8.355  1.00  0.96           C  
ATOM   4157  O   LEU A 534      -9.467 -16.849 -11.437  1.00  0.95           O  
ATOM   4158  CG  LEU A 534     -10.643 -16.527  -6.968  1.00  0.93           C  
ATOM   4159  CD1 LEU A 534     -11.556 -17.542  -6.287  1.00  0.90           C  
ATOM   4160  CD2 LEU A 534      -9.410 -16.253  -6.114  1.00  0.89           C  
ATOM   4161  N   MET A 535      -7.665 -17.397 -10.235  1.00  0.94           N  
ATOM   4162  CA  MET A 535      -7.058 -18.218 -11.279  1.00  0.94           C  
ATOM   4163  C   MET A 535      -7.064 -19.692 -10.885  1.00  0.93           C  
ATOM   4164  CB  MET A 535      -5.627 -17.758 -11.562  1.00  0.93           C  
ATOM   4165  O   MET A 535      -6.597 -20.051  -9.803  1.00  0.92           O  
ATOM   4166  CG  MET A 535      -4.960 -18.501 -12.709  1.00  0.89           C  
ATOM   4167  SD  MET A 535      -3.274 -17.871 -13.068  1.00  0.89           S  
ATOM   4168  CE  MET A 535      -3.685 -16.276 -13.831  1.00  0.82           C  
ATOM   4169  N   TYR A 536      -7.599 -20.503 -11.769  1.00  0.93           N  
ATOM   4170  CA  TYR A 536      -7.357 -21.941 -11.792  1.00  0.93           C  
ATOM   4171  C   TYR A 536      -6.220 -22.287 -12.746  1.00  0.93           C  
ATOM   4172  CB  TYR A 536      -8.628 -22.693 -12.200  1.00  0.93           C  
ATOM   4173  O   TYR A 536      -6.259 -21.927 -13.925  1.00  0.92           O  
ATOM   4174  CG  TYR A 536      -8.415 -24.171 -12.416  1.00  0.93           C  
ATOM   4175  CD1 TYR A 536      -8.236 -25.035 -11.338  1.00  0.93           C  
ATOM   4176  CD2 TYR A 536      -8.393 -24.708 -13.699  1.00  0.92           C  
ATOM   4177  CE1 TYR A 536      -8.037 -26.397 -11.533  1.00  0.92           C  
ATOM   4178  CE2 TYR A 536      -8.195 -26.069 -13.906  1.00  0.92           C  
ATOM   4179  OH  TYR A 536      -7.823 -28.253 -13.017  1.00  0.90           O  
ATOM   4180  CZ  TYR A 536      -8.019 -26.905 -12.818  1.00  0.92           C  
ATOM   4181  N   ASP A 537      -5.206 -22.921 -12.248  1.00  0.90           N  
ATOM   4182  CA  ASP A 537      -4.113 -23.500 -13.022  1.00  0.90           C  
ATOM   4183  C   ASP A 537      -4.001 -25.003 -12.776  1.00  0.90           C  
ATOM   4184  CB  ASP A 537      -2.790 -22.811 -12.681  1.00  0.90           C  
ATOM   4185  O   ASP A 537      -3.448 -25.432 -11.761  1.00  0.89           O  
ATOM   4186  CG  ASP A 537      -1.643 -23.254 -13.573  1.00  0.89           C  
ATOM   4187  OD1 ASP A 537      -1.799 -24.243 -14.322  1.00  0.88           O  
ATOM   4188  OD2 ASP A 537      -0.573 -22.610 -13.525  1.00  0.87           O  
ATOM   4189  N   GLY A 538      -4.514 -25.751 -13.759  1.00  0.92           N  
ATOM   4190  CA  GLY A 538      -4.587 -27.203 -13.733  1.00  0.92           C  
ATOM   4191  C   GLY A 538      -3.287 -27.873 -14.136  1.00  0.92           C  
ATOM   4192  O   GLY A 538      -3.237 -29.094 -14.301  1.00  0.91           O  
ATOM   4193  N   THR A 539      -2.213 -27.081 -14.371  1.00  0.91           N  
ATOM   4194  CA  THR A 539      -0.919 -27.634 -14.754  1.00  0.90           C  
ATOM   4195  C   THR A 539      -0.310 -28.431 -13.604  1.00  0.90           C  
ATOM   4196  CB  THR A 539       0.058 -26.524 -15.186  1.00  0.89           C  
ATOM   4197  O   THR A 539      -0.301 -27.972 -12.460  1.00  0.89           O  
ATOM   4198  CG2 THR A 539       1.357 -27.113 -15.725  1.00  0.81           C  
ATOM   4199  OG1 THR A 539      -0.554 -25.729 -16.209  1.00  0.83           O  
ATOM   4200  N   ASN A 540       0.147 -29.566 -13.916  1.00  0.92           N  
ATOM   4201  CA  ASN A 540       0.829 -30.393 -12.927  1.00  0.92           C  
ATOM   4202  C   ASN A 540       2.114 -29.732 -12.434  1.00  0.91           C  
ATOM   4203  CB  ASN A 540       1.131 -31.778 -13.502  1.00  0.92           C  
ATOM   4204  O   ASN A 540       3.088 -29.626 -13.181  1.00  0.88           O  
ATOM   4205  CG  ASN A 540       1.729 -32.719 -12.475  1.00  0.93           C  
ATOM   4206  ND2 ASN A 540       2.600 -33.614 -12.926  1.00  0.93           N  
ATOM   4207  OD1 ASN A 540       1.410 -32.643 -11.285  1.00  0.93           O  
ATOM   4208  N   GLN A 541       2.096 -29.461 -11.126  1.00  0.89           N  
ATOM   4209  CA  GLN A 541       3.225 -28.845 -10.437  1.00  0.89           C  
ATOM   4210  C   GLN A 541       3.943 -29.856  -9.546  1.00  0.88           C  
ATOM   4211  CB  GLN A 541       2.761 -27.649  -9.605  1.00  0.85           C  
ATOM   4212  O   GLN A 541       4.897 -29.507  -8.847  1.00  0.85           O  
ATOM   4213  CG  GLN A 541       2.131 -26.534 -10.430  1.00  0.79           C  
ATOM   4214  CD  GLN A 541       3.094 -25.933 -11.437  1.00  0.76           C  
ATOM   4215  NE2 GLN A 541       2.569 -25.517 -12.584  1.00  0.72           N  
ATOM   4216  OE1 GLN A 541       4.300 -25.843 -11.186  1.00  0.78           O  
ATOM   4217  N   SER A 542       3.539 -31.091  -9.546  1.00  0.87           N  
ATOM   4218  CA  SER A 542       4.077 -32.160  -8.711  1.00  0.89           C  
ATOM   4219  C   SER A 542       4.856 -33.172  -9.544  1.00  0.91           C  
ATOM   4220  CB  SER A 542       2.951 -32.868  -7.956  1.00  0.88           C  
ATOM   4221  O   SER A 542       4.854 -33.104 -10.775  1.00  0.91           O  
ATOM   4222  OG  SER A 542       2.224 -33.723  -8.821  1.00  0.90           O  
ATOM   4223  N   ALA A 543       5.443 -34.087  -8.924  1.00  0.94           N  
ATOM   4224  CA  ALA A 543       6.140 -35.188  -9.583  1.00  0.95           C  
ATOM   4225  C   ALA A 543       5.164 -36.286  -9.996  1.00  0.95           C  
ATOM   4226  CB  ALA A 543       7.221 -35.757  -8.668  1.00  0.93           C  
ATOM   4227  O   ALA A 543       5.578 -37.396 -10.339  1.00  0.95           O  
ATOM   4228  N   THR A 544       3.884 -36.060  -9.920  1.00  0.96           N  
ATOM   4229  CA  THR A 544       2.846 -37.010 -10.306  1.00  0.97           C  
ATOM   4230  C   THR A 544       2.885 -37.272 -11.809  1.00  0.97           C  
ATOM   4231  CB  THR A 544       1.448 -36.502  -9.907  1.00  0.96           C  
ATOM   4232  O   THR A 544       2.859 -36.335 -12.609  1.00  0.97           O  
ATOM   4233  CG2 THR A 544       0.375 -37.536 -10.230  1.00  0.92           C  
ATOM   4234  OG1 THR A 544       1.428 -36.232  -8.500  1.00  0.92           O  
ATOM   4235  N   THR A 545       2.889 -38.492 -12.199  1.00  0.97           N  
ATOM   4236  CA  THR A 545       2.916 -38.932 -13.590  1.00  0.97           C  
ATOM   4237  C   THR A 545       1.556 -39.482 -14.010  1.00  0.97           C  
ATOM   4238  CB  THR A 545       3.998 -40.004 -13.816  1.00  0.97           C  
ATOM   4239  O   THR A 545       0.841 -40.073 -13.197  1.00  0.97           O  
ATOM   4240  CG2 THR A 545       5.384 -39.466 -13.474  1.00  0.95           C  
ATOM   4241  OG1 THR A 545       3.719 -41.138 -12.986  1.00  0.96           O  
ATOM   4242  N   ILE A 546       1.220 -39.321 -15.303  1.00  0.97           N  
ATOM   4243  CA  ILE A 546       0.117 -40.009 -15.965  1.00  0.98           C  
ATOM   4244  C   ILE A 546       0.665 -40.956 -17.030  1.00  0.97           C  
ATOM   4245  CB  ILE A 546      -0.876 -39.008 -16.597  1.00  0.97           C  
ATOM   4246  O   ILE A 546       1.600 -40.609 -17.756  1.00  0.97           O  
ATOM   4247  CG1 ILE A 546      -1.572 -38.185 -15.506  1.00  0.95           C  
ATOM   4248  CG2 ILE A 546      -1.901 -39.741 -17.467  1.00  0.95           C  
ATOM   4249  CD1 ILE A 546      -2.599 -37.195 -16.038  1.00  0.92           C  
ATOM   4250  N   THR A 547       0.129 -42.118 -17.119  1.00  0.98           N  
ATOM   4251  CA  THR A 547       0.380 -43.097 -18.172  1.00  0.98           C  
ATOM   4252  C   THR A 547      -0.910 -43.433 -18.916  1.00  0.98           C  
ATOM   4253  CB  THR A 547       0.997 -44.387 -17.600  1.00  0.97           C  
ATOM   4254  O   THR A 547      -1.906 -43.817 -18.300  1.00  0.98           O  
ATOM   4255  CG2 THR A 547       1.422 -45.335 -18.716  1.00  0.94           C  
ATOM   4256  OG1 THR A 547       2.145 -44.051 -16.811  1.00  0.95           O  
ATOM   4257  N   ILE A 548      -0.951 -43.312 -20.307  1.00  0.98           N  
ATOM   4258  CA  ILE A 548      -2.073 -43.671 -21.167  1.00  0.98           C  
ATOM   4259  C   ILE A 548      -1.858 -45.071 -21.738  1.00  0.97           C  
ATOM   4260  CB  ILE A 548      -2.258 -42.648 -22.311  1.00  0.98           C  
ATOM   4261  O   ILE A 548      -0.824 -45.346 -22.351  1.00  0.96           O  
ATOM   4262  CG1 ILE A 548      -2.320 -41.224 -21.748  1.00  0.96           C  
ATOM   4263  CG2 ILE A 548      -3.514 -42.971 -23.126  1.00  0.96           C  
ATOM   4264  CD1 ILE A 548      -3.451 -41.000 -20.754  1.00  0.94           C  
ATOM   4265  N   MET A 549      -2.843 -45.998 -21.547  1.00  0.98           N  
ATOM   4266  CA  MET A 549      -2.762 -47.411 -21.906  1.00  0.97           C  
ATOM   4267  C   MET A 549      -4.018 -47.857 -22.648  1.00  0.97           C  
ATOM   4268  CB  MET A 549      -2.558 -48.273 -20.660  1.00  0.96           C  
ATOM   4269  O   MET A 549      -5.011 -47.128 -22.690  1.00  0.95           O  
ATOM   4270  CG  MET A 549      -1.270 -47.972 -19.910  1.00  0.88           C  
ATOM   4271  SD  MET A 549      -0.969 -49.144 -18.531  1.00  0.89           S  
ATOM   4272  CE  MET A 549      -2.303 -48.657 -17.401  1.00  0.75           C  
ATOM   4273  N   GLY A 550      -3.919 -49.017 -23.252  1.00  0.95           N  
ATOM   4274  CA  GLY A 550      -5.085 -49.769 -23.688  1.00  0.95           C  
ATOM   4275  C   GLY A 550      -5.511 -49.440 -25.107  1.00  0.93           C  
ATOM   4276  O   GLY A 550      -6.540 -49.926 -25.580  1.00  0.86           O  
ATOM   4277  N   GLY A 551      -4.654 -48.648 -25.867  1.00  0.92           N  
ATOM   4278  CA  GLY A 551      -4.956 -48.298 -27.245  1.00  0.92           C  
ATOM   4279  C   GLY A 551      -4.474 -49.334 -28.243  1.00  0.91           C  
ATOM   4280  O   GLY A 551      -3.348 -49.825 -28.141  1.00  0.88           O  
ATOM   4281  N   THR A 552      -5.376 -49.628 -29.242  1.00  0.95           N  
ATOM   4282  CA  THR A 552      -5.001 -50.389 -30.428  1.00  0.95           C  
ATOM   4283  C   THR A 552      -4.641 -49.454 -31.579  1.00  0.94           C  
ATOM   4284  CB  THR A 552      -6.135 -51.334 -30.867  1.00  0.93           C  
ATOM   4285  O   THR A 552      -3.569 -49.580 -32.176  1.00  0.92           O  
ATOM   4286  CG2 THR A 552      -6.270 -52.514 -29.910  1.00  0.85           C  
ATOM   4287  OG1 THR A 552      -7.371 -50.609 -30.891  1.00  0.86           O  
ATOM   4288  N   GLU A 553      -5.546 -48.407 -31.831  1.00  0.96           N  
ATOM   4289  CA  GLU A 553      -5.374 -47.443 -32.914  1.00  0.96           C  
ATOM   4290  C   GLU A 553      -4.807 -46.125 -32.395  1.00  0.97           C  
ATOM   4291  CB  GLU A 553      -6.704 -47.198 -33.632  1.00  0.95           C  
ATOM   4292  O   GLU A 553      -4.196 -45.366 -33.150  1.00  0.97           O  
ATOM   4293  CG  GLU A 553      -7.265 -48.431 -34.325  1.00  0.92           C  
ATOM   4294  CD  GLU A 553      -8.440 -48.122 -35.239  1.00  0.89           C  
ATOM   4295  OE1 GLU A 553      -9.028 -47.023 -35.122  1.00  0.90           O  
ATOM   4296  OE2 GLU A 553      -8.777 -48.987 -36.078  1.00  0.90           O  
ATOM   4297  N   TRP A 554      -5.058 -45.774 -30.951  1.00  0.94           N  
ATOM   4298  CA  TRP A 554      -4.565 -44.594 -30.246  1.00  0.97           C  
ATOM   4299  C   TRP A 554      -5.158 -43.320 -30.838  1.00  0.93           C  
ATOM   4300  CB  TRP A 554      -3.036 -44.535 -30.301  1.00  0.95           C  
ATOM   4301  O   TRP A 554      -4.478 -42.295 -30.926  1.00  0.84           O  
ATOM   4302  CG  TRP A 554      -2.357 -45.656 -29.573  1.00  0.94           C  
ATOM   4303  CD1 TRP A 554      -1.944 -46.849 -30.097  1.00  0.90           C  
ATOM   4304  CD2 TRP A 554      -2.016 -45.688 -28.183  1.00  0.92           C  
ATOM   4305  CE2 TRP A 554      -1.397 -46.934 -27.934  1.00  0.95           C  
ATOM   4306  CE3 TRP A 554      -2.173 -44.785 -27.124  1.00  0.94           C  
ATOM   4307  NE1 TRP A 554      -1.366 -47.622 -29.117  1.00  0.95           N  
ATOM   4308  CH2 TRP A 554      -1.101 -46.395 -25.649  1.00  0.93           C  
ATOM   4309  CZ2 TRP A 554      -0.935 -47.297 -26.667  1.00  0.94           C  
ATOM   4310  CZ3 TRP A 554      -1.712 -45.149 -25.864  1.00  0.94           C  
ATOM   4311  N   LYS A 555      -6.383 -43.341 -31.366  1.00  0.96           N  
ATOM   4312  CA  LYS A 555      -7.053 -42.217 -32.015  1.00  0.97           C  
ATOM   4313  C   LYS A 555      -8.531 -42.166 -31.638  1.00  0.96           C  
ATOM   4314  CB  LYS A 555      -6.902 -42.307 -33.534  1.00  0.95           C  
ATOM   4315  O   LYS A 555      -9.095 -43.161 -31.180  1.00  0.96           O  
ATOM   4316  CG  LYS A 555      -7.615 -43.498 -34.158  1.00  0.88           C  
ATOM   4317  CD  LYS A 555      -7.315 -43.612 -35.647  1.00  0.85           C  
ATOM   4318  CE  LYS A 555      -8.015 -44.812 -36.269  1.00  0.82           C  
ATOM   4319  NZ  LYS A 555      -7.598 -45.023 -37.687  1.00  0.83           N  
ATOM   4320  N   TYR A 556      -9.208 -41.235 -31.844  1.00  0.96           N  
ATOM   4321  CA  TYR A 556     -10.656 -41.108 -31.721  1.00  0.96           C  
ATOM   4322  C   TYR A 556     -11.368 -42.136 -32.592  1.00  0.95           C  
ATOM   4323  CB  TYR A 556     -11.107 -39.696 -32.105  1.00  0.95           C  
ATOM   4324  O   TYR A 556     -11.002 -42.337 -33.752  1.00  0.92           O  
ATOM   4325  CG  TYR A 556     -12.598 -39.486 -32.002  1.00  0.94           C  
ATOM   4326  CD1 TYR A 556     -13.193 -39.157 -30.786  1.00  0.91           C  
ATOM   4327  CD2 TYR A 556     -13.415 -39.617 -33.120  1.00  0.91           C  
ATOM   4328  CE1 TYR A 556     -14.567 -38.965 -30.687  1.00  0.91           C  
ATOM   4329  CE2 TYR A 556     -14.790 -39.427 -33.032  1.00  0.91           C  
ATOM   4330  OH  TYR A 556     -16.717 -38.912 -31.720  1.00  0.87           O  
ATOM   4331  CZ  TYR A 556     -15.356 -39.101 -31.813  1.00  0.91           C  
ATOM   4332  N   PRO A 557     -12.311 -42.650 -31.916  1.00  0.93           N  
ATOM   4333  CA  PRO A 557     -12.973 -42.486 -30.620  1.00  0.94           C  
ATOM   4334  C   PRO A 557     -12.570 -43.559 -29.612  1.00  0.93           C  
ATOM   4335  CB  PRO A 557     -14.460 -42.595 -30.969  1.00  0.92           C  
ATOM   4336  O   PRO A 557     -13.409 -44.033 -28.841  1.00  0.91           O  
ATOM   4337  CG  PRO A 557     -14.525 -43.629 -32.046  1.00  0.90           C  
ATOM   4338  CD  PRO A 557     -13.306 -43.492 -32.913  1.00  0.88           C  
ATOM   4339  N   GLU A 558     -11.392 -44.113 -29.767  1.00  0.96           N  
ATOM   4340  CA  GLU A 558     -10.978 -45.222 -28.912  1.00  0.97           C  
ATOM   4341  C   GLU A 558     -11.001 -44.822 -27.439  1.00  0.97           C  
ATOM   4342  CB  GLU A 558      -9.581 -45.711 -29.303  1.00  0.96           C  
ATOM   4343  O   GLU A 558     -10.549 -43.734 -27.079  1.00  0.97           O  
ATOM   4344  CG  GLU A 558      -9.162 -46.997 -28.606  1.00  0.95           C  
ATOM   4345  CD  GLU A 558      -7.840 -47.551 -29.113  1.00  0.93           C  
ATOM   4346  OE1 GLU A 558      -7.165 -46.869 -29.917  1.00  0.93           O  
ATOM   4347  OE2 GLU A 558      -7.477 -48.677 -28.704  1.00  0.93           O  
ATOM   4348  N   ALA A 559     -11.567 -45.754 -26.481  1.00  0.97           N  
ATOM   4349  CA  ALA A 559     -11.460 -45.613 -25.031  1.00  0.98           C  
ATOM   4350  C   ALA A 559     -10.102 -46.098 -24.532  1.00  0.98           C  
ATOM   4351  CB  ALA A 559     -12.583 -46.379 -24.337  1.00  0.97           C  
ATOM   4352  O   ALA A 559      -9.735 -47.258 -24.739  1.00  0.97           O  
ATOM   4353  N   LEU A 560      -9.374 -45.230 -23.946  1.00  0.98           N  
ATOM   4354  CA  LEU A 560      -8.067 -45.474 -23.345  1.00  0.98           C  
ATOM   4355  C   LEU A 560      -8.142 -45.383 -21.824  1.00  0.98           C  
ATOM   4356  CB  LEU A 560      -7.037 -44.474 -23.877  1.00  0.98           C  
ATOM   4357  O   LEU A 560      -9.072 -44.784 -21.279  1.00  0.98           O  
ATOM   4358  CG  LEU A 560      -6.933 -44.353 -25.398  1.00  0.98           C  
ATOM   4359  CD1 LEU A 560      -5.953 -43.247 -25.776  1.00  0.97           C  
ATOM   4360  CD2 LEU A 560      -6.510 -45.682 -26.013  1.00  0.97           C  
ATOM   4361  N   THR A 561      -7.196 -45.978 -21.161  1.00  0.98           N  
ATOM   4362  CA  THR A 561      -7.057 -45.875 -19.712  1.00  0.98           C  
ATOM   4363  C   THR A 561      -5.916 -44.931 -19.344  1.00  0.98           C  
ATOM   4364  CB  THR A 561      -6.810 -47.256 -19.076  1.00  0.98           C  
ATOM   4365  O   THR A 561      -4.765 -45.166 -19.717  1.00  0.98           O  
ATOM   4366  CG2 THR A 561      -6.745 -47.156 -17.555  1.00  0.92           C  
ATOM   4367  OG1 THR A 561      -7.877 -48.141 -19.440  1.00  0.93           O  
ATOM   4368  N   ALA A 562      -6.225 -43.829 -18.584  1.00  0.98           N  
ATOM   4369  CA  ALA A 562      -5.220 -43.000 -17.923  1.00  0.98           C  
ATOM   4370  C   ALA A 562      -5.022 -43.431 -16.472  1.00  0.98           C  
ATOM   4371  CB  ALA A 562      -5.618 -41.528 -17.988  1.00  0.98           C  
ATOM   4372  O   ALA A 562      -5.982 -43.490 -15.700  1.00  0.98           O  
ATOM   4373  N   THR A 563      -3.825 -43.803 -16.106  1.00  0.98           N  
ATOM   4374  CA  THR A 563      -3.434 -44.156 -14.746  1.00  0.98           C  
ATOM   4375  C   THR A 563      -2.485 -43.110 -14.167  1.00  0.98           C  
ATOM   4376  CB  THR A 563      -2.765 -45.542 -14.698  1.00  0.97           C  
ATOM   4377  O   THR A 563      -1.456 -42.797 -14.769  1.00  0.97           O  
ATOM   4378  CG2 THR A 563      -2.439 -45.946 -13.264  1.00  0.89           C  
ATOM   4379  OG1 THR A 563      -3.651 -46.513 -15.267  1.00  0.90           O  
ATOM   4380  N   SER A 564      -2.757 -42.567 -12.979  1.00  0.98           N  
ATOM   4381  CA  SER A 564      -1.942 -41.609 -12.239  1.00  0.98           C  
ATOM   4382  C   SER A 564      -1.095 -42.305 -11.179  1.00  0.98           C  
ATOM   4383  CB  SER A 564      -2.826 -40.548 -11.582  1.00  0.97           C  
ATOM   4384  O   SER A 564      -1.544 -43.268 -10.553  1.00  0.97           O  
ATOM   4385  OG  SER A 564      -2.040 -39.613 -10.864  1.00  0.93           O  
ATOM   4386  N   SER A 565       0.051 -41.785 -10.845  1.00  0.98           N  
ATOM   4387  CA  SER A 565       0.941 -42.270  -9.795  1.00  0.98           C  
ATOM   4388  C   SER A 565       0.469 -41.817  -8.417  1.00  0.97           C  
ATOM   4389  CB  SER A 565       2.371 -41.785 -10.038  1.00  0.97           C  
ATOM   4390  O   SER A 565       0.966 -42.296  -7.396  1.00  0.96           O  
ATOM   4391  OG  SER A 565       2.427 -40.369 -10.049  1.00  0.97           O  
ATOM   4392  N   ALA A 566      -0.553 -40.934  -8.349  1.00  0.97           N  
ATOM   4393  CA  ALA A 566      -1.180 -40.430  -7.130  1.00  0.97           C  
ATOM   4394  C   ALA A 566      -2.700 -40.426  -7.256  1.00  0.97           C  
ATOM   4395  CB  ALA A 566      -0.671 -39.026  -6.811  1.00  0.97           C  
ATOM   4396  O   ALA A 566      -3.239 -40.589  -8.353  1.00  0.97           O  
ATOM   4397  N   SER A 567      -3.443 -40.265  -6.184  1.00  0.97           N  
ATOM   4398  CA  SER A 567      -4.890 -40.081  -6.178  1.00  0.97           C  
ATOM   4399  C   SER A 567      -5.273 -38.694  -6.684  1.00  0.95           C  
ATOM   4400  CB  SER A 567      -5.452 -40.292  -4.772  1.00  0.96           C  
ATOM   4401  O   SER A 567      -5.195 -37.713  -5.941  1.00  0.93           O  
ATOM   4402  OG  SER A 567      -5.208 -41.615  -4.326  1.00  0.92           O  
ATOM   4403  N   LEU A 568      -5.704 -38.642  -8.010  1.00  0.97           N  
ATOM   4404  CA  LEU A 568      -5.986 -37.388  -8.698  1.00  0.97           C  
ATOM   4405  C   LEU A 568      -7.465 -37.281  -9.051  1.00  0.97           C  
ATOM   4406  CB  LEU A 568      -5.136 -37.270  -9.967  1.00  0.95           C  
ATOM   4407  O   LEU A 568      -8.038 -36.189  -9.023  1.00  0.96           O  
ATOM   4408  CG  LEU A 568      -3.633 -37.079  -9.761  1.00  0.86           C  
ATOM   4409  CD1 LEU A 568      -2.916 -37.027 -11.106  1.00  0.76           C  
ATOM   4410  CD2 LEU A 568      -3.360 -35.813  -8.955  1.00  0.76           C  
ATOM   4411  N   PHE A 569      -8.050 -38.325  -9.355  1.00  0.97           N  
ATOM   4412  CA  PHE A 569      -9.341 -38.345 -10.033  1.00  0.97           C  
ATOM   4413  C   PHE A 569     -10.478 -38.492  -9.029  1.00  0.97           C  
ATOM   4414  CB  PHE A 569      -9.395 -39.484 -11.056  1.00  0.97           C  
ATOM   4415  O   PHE A 569     -10.350 -39.217  -8.040  1.00  0.96           O  
ATOM   4416  CG  PHE A 569      -8.265 -39.461 -12.050  1.00  0.97           C  
ATOM   4417  CD1 PHE A 569      -8.045 -38.344 -12.848  1.00  0.97           C  
ATOM   4418  CD2 PHE A 569      -7.422 -40.556 -12.187  1.00  0.97           C  
ATOM   4419  CE1 PHE A 569      -7.000 -38.320 -13.769  1.00  0.96           C  
ATOM   4420  CE2 PHE A 569      -6.376 -40.539 -13.105  1.00  0.96           C  
ATOM   4421  CZ  PHE A 569      -6.167 -39.421 -13.895  1.00  0.96           C  
ATOM   4422  N   SER A 570     -11.599 -37.930  -9.295  1.00  0.96           N  
ATOM   4423  CA  SER A 570     -12.872 -38.026  -8.588  1.00  0.96           C  
ATOM   4424  C   SER A 570     -14.012 -38.353  -9.546  1.00  0.97           C  
ATOM   4425  CB  SER A 570     -13.174 -36.723  -7.848  1.00  0.96           C  
ATOM   4426  O   SER A 570     -13.891 -38.152 -10.756  1.00  0.96           O  
ATOM   4427  OG  SER A 570     -13.638 -35.730  -8.746  1.00  0.89           O  
ATOM   4428  N   PRO A 571     -15.121 -38.838  -9.097  1.00  0.96           N  
ATOM   4429  CA  PRO A 571     -16.283 -39.074  -9.958  1.00  0.96           C  
ATOM   4430  C   PRO A 571     -16.764 -37.806 -10.660  1.00  0.95           C  
ATOM   4431  CB  PRO A 571     -17.343 -39.595  -8.984  1.00  0.96           C  
ATOM   4432  O   PRO A 571     -17.337 -37.879 -11.750  1.00  0.94           O  
ATOM   4433  CG  PRO A 571     -16.566 -40.237  -7.881  1.00  0.96           C  
ATOM   4434  CD  PRO A 571     -15.321 -39.431  -7.643  1.00  0.95           C  
ATOM   4435  N   GLY A 572     -16.543 -36.664 -10.075  1.00  0.94           N  
ATOM   4436  CA  GLY A 572     -16.925 -35.368 -10.614  1.00  0.94           C  
ATOM   4437  C   GLY A 572     -16.087 -34.948 -11.806  1.00  0.95           C  
ATOM   4438  O   GLY A 572     -16.477 -34.056 -12.563  1.00  0.94           O  
ATOM   4439  N   ASP A 573     -14.990 -35.624 -12.094  1.00  0.95           N  
ATOM   4440  CA  ASP A 573     -14.077 -35.260 -13.173  1.00  0.96           C  
ATOM   4441  C   ASP A 573     -14.531 -35.858 -14.502  1.00  0.96           C  
ATOM   4442  CB  ASP A 573     -12.653 -35.719 -12.849  1.00  0.95           C  
ATOM   4443  O   ASP A 573     -13.867 -35.684 -15.526  1.00  0.96           O  
ATOM   4444  CG  ASP A 573     -12.110 -35.109 -11.569  1.00  0.95           C  
ATOM   4445  OD1 ASP A 573     -12.467 -33.956 -11.243  1.00  0.93           O  
ATOM   4446  OD2 ASP A 573     -11.316 -35.786 -10.880  1.00  0.93           O  
ATOM   4447  N   VAL A 574     -15.579 -36.590 -14.529  1.00  0.96           N  
ATOM   4448  CA  VAL A 574     -16.172 -37.073 -15.772  1.00  0.96           C  
ATOM   4449  C   VAL A 574     -16.712 -35.894 -16.579  1.00  0.95           C  
ATOM   4450  CB  VAL A 574     -17.298 -38.096 -15.505  1.00  0.95           C  
ATOM   4451  O   VAL A 574     -17.592 -35.166 -16.114  1.00  0.94           O  
ATOM   4452  CG1 VAL A 574     -17.942 -38.545 -16.815  1.00  0.95           C  
ATOM   4453  CG2 VAL A 574     -16.754 -39.297 -14.734  1.00  0.95           C  
ATOM   4454  N   GLY A 575     -16.219 -35.790 -17.817  1.00  0.95           N  
ATOM   4455  CA  GLY A 575     -16.477 -34.664 -18.700  1.00  0.95           C  
ATOM   4456  C   GLY A 575     -15.329 -33.674 -18.754  1.00  0.95           C  
ATOM   4457  O   GLY A 575     -15.174 -32.949 -19.739  1.00  0.94           O  
ATOM   4458  N   ASP A 576     -14.446 -33.595 -17.704  1.00  0.96           N  
ATOM   4459  CA  ASP A 576     -13.202 -32.831 -17.726  1.00  0.96           C  
ATOM   4460  C   ASP A 576     -12.189 -33.458 -18.681  1.00  0.96           C  
ATOM   4461  CB  ASP A 576     -12.608 -32.733 -16.319  1.00  0.96           C  
ATOM   4462  O   ASP A 576     -12.494 -34.440 -19.361  1.00  0.96           O  
ATOM   4463  CG  ASP A 576     -13.454 -31.897 -15.375  1.00  0.95           C  
ATOM   4464  OD1 ASP A 576     -14.260 -31.068 -15.850  1.00  0.93           O  
ATOM   4465  OD2 ASP A 576     -13.311 -32.066 -14.145  1.00  0.93           O  
ATOM   4466  N   SER A 577     -11.009 -32.876 -18.791  1.00  0.97           N  
ATOM   4467  CA  SER A 577     -10.040 -33.423 -19.735  1.00  0.97           C  
ATOM   4468  C   SER A 577      -8.636 -33.438 -19.140  1.00  0.97           C  
ATOM   4469  CB  SER A 577     -10.043 -32.618 -21.035  1.00  0.96           C  
ATOM   4470  O   SER A 577      -8.245 -32.505 -18.435  1.00  0.96           O  
ATOM   4471  OG  SER A 577      -9.587 -31.295 -20.808  1.00  0.77           O  
ATOM   4472  N   ILE A 578      -7.880 -34.460 -19.487  1.00  0.97           N  
ATOM   4473  CA  ILE A 578      -6.432 -34.478 -19.315  1.00  0.97           C  
ATOM   4474  C   ILE A 578      -5.757 -33.898 -20.556  1.00  0.96           C  
ATOM   4475  CB  ILE A 578      -5.912 -35.907 -19.041  1.00  0.97           C  
ATOM   4476  O   ILE A 578      -6.037 -34.325 -21.679  1.00  0.95           O  
ATOM   4477  CG1 ILE A 578      -6.589 -36.491 -17.795  1.00  0.97           C  
ATOM   4478  CG2 ILE A 578      -4.389 -35.908 -18.888  1.00  0.97           C  
ATOM   4479  CD1 ILE A 578      -6.280 -37.962 -17.555  1.00  0.95           C  
ATOM   4480  N   GLN A 579      -4.872 -32.964 -20.331  1.00  0.95           N  
ATOM   4481  CA  GLN A 579      -4.072 -32.323 -21.369  1.00  0.95           C  
ATOM   4482  C   GLN A 579      -2.609 -32.748 -21.278  1.00  0.94           C  
ATOM   4483  CB  GLN A 579      -4.184 -30.800 -21.270  1.00  0.94           C  
ATOM   4484  O   GLN A 579      -1.961 -32.543 -20.250  1.00  0.93           O  
ATOM   4485  CG  GLN A 579      -5.595 -30.272 -21.485  1.00  0.91           C  
ATOM   4486  CD  GLN A 579      -5.668 -28.757 -21.440  1.00  0.88           C  
ATOM   4487  NE2 GLN A 579      -6.830 -28.209 -21.781  1.00  0.88           N  
ATOM   4488  OE1 GLN A 579      -4.689 -28.085 -21.101  1.00  0.88           O  
ATOM   4489  N   TYR A 580      -2.107 -33.314 -22.369  1.00  0.95           N  
ATOM   4490  CA  TYR A 580      -0.667 -33.492 -22.518  1.00  0.95           C  
ATOM   4491  C   TYR A 580      -0.019 -32.237 -23.090  1.00  0.93           C  
ATOM   4492  CB  TYR A 580      -0.364 -34.693 -23.420  1.00  0.95           C  
ATOM   4493  O   TYR A 580      -0.447 -31.727 -24.128  1.00  0.91           O  
ATOM   4494  CG  TYR A 580       1.094 -34.824 -23.786  1.00  0.95           C  
ATOM   4495  CD1 TYR A 580       2.056 -35.085 -22.813  1.00  0.95           C  
ATOM   4496  CD2 TYR A 580       1.513 -34.687 -25.105  1.00  0.94           C  
ATOM   4497  CE1 TYR A 580       3.402 -35.205 -23.145  1.00  0.94           C  
ATOM   4498  CE2 TYR A 580       2.856 -34.805 -25.449  1.00  0.94           C  
ATOM   4499  OH  TYR A 580       5.122 -35.181 -24.799  1.00  0.92           O  
ATOM   4500  CZ  TYR A 580       3.791 -35.064 -24.464  1.00  0.94           C  
ATOM   4501  N   LEU A 581       1.013 -31.768 -22.421  1.00  0.91           N  
ATOM   4502  CA  LEU A 581       1.793 -30.588 -22.777  1.00  0.90           C  
ATOM   4503  C   LEU A 581       3.186 -30.982 -23.256  1.00  0.89           C  
ATOM   4504  CB  LEU A 581       1.901 -29.636 -21.583  1.00  0.89           C  
ATOM   4505  O   LEU A 581       4.100 -31.157 -22.446  1.00  0.85           O  
ATOM   4506  CG  LEU A 581       0.582 -29.177 -20.960  1.00  0.88           C  
ATOM   4507  CD1 LEU A 581       0.848 -28.326 -19.722  1.00  0.85           C  
ATOM   4508  CD2 LEU A 581      -0.250 -28.404 -21.978  1.00  0.85           C  
ATOM   4509  N   ALA A 582       3.320 -31.189 -24.600  1.00  0.90           N  
ATOM   4510  CA  ALA A 582       4.609 -31.565 -25.176  1.00  0.90           C  
ATOM   4511  C   ALA A 582       5.698 -30.575 -24.776  1.00  0.88           C  
ATOM   4512  CB  ALA A 582       4.506 -31.653 -26.697  1.00  0.89           C  
ATOM   4513  O   ALA A 582       6.826 -30.972 -24.475  1.00  0.84           O  
ATOM   4514  N   THR A 583       5.457 -29.300 -24.809  1.00  0.84           N  
ATOM   4515  CA  THR A 583       6.164 -28.160 -24.236  1.00  0.83           C  
ATOM   4516  C   THR A 583       5.190 -27.211 -23.545  1.00  0.83           C  
ATOM   4517  CB  THR A 583       6.955 -27.394 -25.313  1.00  0.82           C  
ATOM   4518  O   THR A 583       3.983 -27.267 -23.787  1.00  0.80           O  
ATOM   4519  CG2 THR A 583       7.853 -28.334 -26.109  1.00  0.79           C  
ATOM   4520  OG1 THR A 583       6.035 -26.757 -26.210  1.00  0.82           O  
ATOM   4521  N   PRO A 584       5.602 -26.382 -22.742  1.00  0.78           N  
ATOM   4522  CA  PRO A 584       4.714 -25.437 -22.061  1.00  0.77           C  
ATOM   4523  C   PRO A 584       3.941 -24.548 -23.033  1.00  0.77           C  
ATOM   4524  CB  PRO A 584       5.672 -24.606 -21.205  1.00  0.76           C  
ATOM   4525  O   PRO A 584       2.838 -24.095 -22.717  1.00  0.75           O  
ATOM   4526  CG  PRO A 584       6.802 -25.532 -20.887  1.00  0.76           C  
ATOM   4527  CD  PRO A 584       7.078 -26.380 -22.096  1.00  0.77           C  
ATOM   4528  N   ASP A 585       4.512 -24.414 -24.296  1.00  0.75           N  
ATOM   4529  CA  ASP A 585       3.994 -23.494 -25.304  1.00  0.75           C  
ATOM   4530  C   ASP A 585       3.313 -24.252 -26.442  1.00  0.76           C  
ATOM   4531  CB  ASP A 585       5.119 -22.616 -25.857  1.00  0.73           C  
ATOM   4532  O   ASP A 585       2.711 -23.642 -27.328  1.00  0.74           O  
ATOM   4533  CG  ASP A 585       5.843 -21.831 -24.778  1.00  0.69           C  
ATOM   4534  OD1 ASP A 585       5.176 -21.184 -23.942  1.00  0.69           O  
ATOM   4535  OD2 ASP A 585       7.093 -21.857 -24.765  1.00  0.70           O  
ATOM   4536  N   ALA A 586       3.364 -25.606 -26.443  1.00  0.78           N  
ATOM   4537  CA  ALA A 586       2.720 -26.390 -27.494  1.00  0.78           C  
ATOM   4538  C   ALA A 586       1.212 -26.467 -27.274  1.00  0.79           C  
ATOM   4539  CB  ALA A 586       3.318 -27.794 -27.553  1.00  0.77           C  
ATOM   4540  O   ALA A 586       0.744 -26.487 -26.133  1.00  0.78           O  
ATOM   4541  N   ASP A 587       0.463 -26.618 -28.398  1.00  0.81           N  
ATOM   4542  CA  ASP A 587      -0.957 -26.943 -28.301  1.00  0.82           C  
ATOM   4543  C   ASP A 587      -1.174 -28.223 -27.497  1.00  0.84           C  
ATOM   4544  CB  ASP A 587      -1.571 -27.087 -29.695  1.00  0.80           C  
ATOM   4545  O   ASP A 587      -0.559 -29.253 -27.782  1.00  0.84           O  
ATOM   4546  CG  ASP A 587      -1.712 -25.761 -30.421  1.00  0.76           C  
ATOM   4547  OD1 ASP A 587      -1.953 -24.727 -29.761  1.00  0.74           O  
ATOM   4548  OD2 ASP A 587      -1.584 -25.750 -31.664  1.00  0.76           O  
ATOM   4549  N   PRO A 588      -1.965 -28.118 -26.445  1.00  0.86           N  
ATOM   4550  CA  PRO A 588      -2.198 -29.308 -25.623  1.00  0.88           C  
ATOM   4551  C   PRO A 588      -2.942 -30.409 -26.376  1.00  0.89           C  
ATOM   4552  CB  PRO A 588      -3.040 -28.776 -24.461  1.00  0.86           C  
ATOM   4553  O   PRO A 588      -4.026 -30.169 -26.915  1.00  0.89           O  
ATOM   4554  CG  PRO A 588      -3.785 -27.612 -25.031  1.00  0.85           C  
ATOM   4555  CD  PRO A 588      -2.931 -26.970 -26.087  1.00  0.84           C  
ATOM   4556  N   PHE A 589      -2.422 -31.556 -26.285  1.00  0.92           N  
ATOM   4557  CA  PHE A 589      -3.195 -32.710 -26.729  1.00  0.93           C  
ATOM   4558  C   PHE A 589      -4.211 -33.121 -25.670  1.00  0.94           C  
ATOM   4559  CB  PHE A 589      -2.269 -33.886 -27.054  1.00  0.93           C  
ATOM   4560  O   PHE A 589      -3.836 -33.541 -24.573  1.00  0.94           O  
ATOM   4561  CG  PHE A 589      -2.997 -35.130 -27.487  1.00  0.94           C  
ATOM   4562  CD1 PHE A 589      -3.429 -35.277 -28.799  1.00  0.93           C  
ATOM   4563  CD2 PHE A 589      -3.249 -36.152 -26.582  1.00  0.93           C  
ATOM   4564  CE1 PHE A 589      -4.103 -36.428 -29.204  1.00  0.93           C  
ATOM   4565  CE2 PHE A 589      -3.922 -37.305 -26.978  1.00  0.93           C  
ATOM   4566  CZ  PHE A 589      -4.349 -37.440 -28.289  1.00  0.92           C  
ATOM   4567  N   ARG A 590      -5.521 -33.141 -25.970  1.00  0.94           N  
ATOM   4568  CA  ARG A 590      -6.620 -33.273 -25.019  1.00  0.95           C  
ATOM   4569  C   ARG A 590      -7.245 -34.663 -25.094  1.00  0.95           C  
ATOM   4570  CB  ARG A 590      -7.685 -32.205 -25.275  1.00  0.93           C  
ATOM   4571  O   ARG A 590      -7.463 -35.193 -26.186  1.00  0.95           O  
ATOM   4572  CG  ARG A 590      -7.194 -30.782 -25.062  1.00  0.89           C  
ATOM   4573  CD  ARG A 590      -8.317 -29.767 -25.228  1.00  0.87           C  
ATOM   4574  NE  ARG A 590      -7.846 -28.402 -25.011  1.00  0.85           N  
ATOM   4575  NH1 ARG A 590      -9.913 -27.419 -25.326  1.00  0.79           N  
ATOM   4576  NH2 ARG A 590      -8.083 -26.124 -24.849  1.00  0.76           N  
ATOM   4577  CZ  ARG A 590      -8.615 -27.318 -25.063  1.00  0.83           C  
ATOM   4578  N   MET A 591      -7.585 -35.167 -23.903  1.00  0.96           N  
ATOM   4579  CA  MET A 591      -8.314 -36.416 -23.697  1.00  0.97           C  
ATOM   4580  C   MET A 591      -9.433 -36.231 -22.678  1.00  0.97           C  
ATOM   4581  CB  MET A 591      -7.364 -37.523 -23.236  1.00  0.96           C  
ATOM   4582  O   MET A 591      -9.172 -35.938 -21.510  1.00  0.96           O  
ATOM   4583  CG  MET A 591      -6.272 -37.851 -24.241  1.00  0.95           C  
ATOM   4584  SD  MET A 591      -4.943 -38.890 -23.520  1.00  0.95           S  
ATOM   4585  CE  MET A 591      -4.057 -37.645 -22.543  1.00  0.90           C  
ATOM   4586  N   VAL A 592     -10.667 -36.443 -23.069  1.00  0.96           N  
ATOM   4587  CA  VAL A 592     -11.827 -36.268 -22.201  1.00  0.97           C  
ATOM   4588  C   VAL A 592     -11.983 -37.487 -21.295  1.00  0.97           C  
ATOM   4589  CB  VAL A 592     -13.118 -36.041 -23.018  1.00  0.96           C  
ATOM   4590  O   VAL A 592     -11.946 -38.626 -21.765  1.00  0.97           O  
ATOM   4591  CG1 VAL A 592     -14.307 -35.794 -22.091  1.00  0.88           C  
ATOM   4592  CG2 VAL A 592     -12.939 -34.872 -23.985  1.00  0.88           C  
ATOM   4593  N   ILE A 593     -12.168 -37.270 -20.043  1.00  0.97           N  
ATOM   4594  CA  ILE A 593     -12.495 -38.320 -19.086  1.00  0.97           C  
ATOM   4595  C   ILE A 593     -13.938 -38.775 -19.291  1.00  0.97           C  
ATOM   4596  CB  ILE A 593     -12.285 -37.844 -17.631  1.00  0.97           C  
ATOM   4597  O   ILE A 593     -14.874 -37.994 -19.106  1.00  0.96           O  
ATOM   4598  CG1 ILE A 593     -10.824 -37.435 -17.408  1.00  0.96           C  
ATOM   4599  CG2 ILE A 593     -12.706 -38.933 -16.640  1.00  0.96           C  
ATOM   4600  CD1 ILE A 593     -10.553 -36.828 -16.038  1.00  0.95           C  
ATOM   4601  N   THR A 594     -14.169 -40.108 -19.636  1.00  0.97           N  
ATOM   4602  CA  THR A 594     -15.478 -40.643 -19.993  1.00  0.97           C  
ATOM   4603  C   THR A 594     -16.023 -41.528 -18.875  1.00  0.97           C  
ATOM   4604  CB  THR A 594     -15.413 -41.449 -21.303  1.00  0.97           C  
ATOM   4605  O   THR A 594     -17.232 -41.756 -18.790  1.00  0.97           O  
ATOM   4606  CG2 THR A 594     -15.148 -40.537 -22.497  1.00  0.96           C  
ATOM   4607  OG1 THR A 594     -14.360 -42.416 -21.212  1.00  0.96           O  
ATOM   4608  N   ALA A 595     -15.184 -42.043 -18.068  1.00  0.98           N  
ATOM   4609  CA  ALA A 595     -15.616 -42.838 -16.921  1.00  0.98           C  
ATOM   4610  C   ALA A 595     -14.576 -42.803 -15.806  1.00  0.98           C  
ATOM   4611  CB  ALA A 595     -15.889 -44.279 -17.345  1.00  0.97           C  
ATOM   4612  O   ALA A 595     -13.372 -42.835 -16.070  1.00  0.98           O  
ATOM   4613  N   TYR A 596     -15.031 -42.766 -14.542  1.00  0.98           N  
ATOM   4614  CA  TYR A 596     -14.228 -42.872 -13.329  1.00  0.98           C  
ATOM   4615  C   TYR A 596     -14.058 -44.328 -12.913  1.00  0.98           C  
ATOM   4616  CB  TYR A 596     -14.870 -42.075 -12.189  1.00  0.98           C  
ATOM   4617  O   TYR A 596     -15.041 -45.064 -12.789  1.00  0.98           O  
ATOM   4618  CG  TYR A 596     -14.154 -42.222 -10.868  1.00  0.98           C  
ATOM   4619  CD1 TYR A 596     -12.986 -41.510 -10.603  1.00  0.97           C  
ATOM   4620  CD2 TYR A 596     -14.643 -43.073  -9.883  1.00  0.97           C  
ATOM   4621  CE1 TYR A 596     -12.322 -41.644  -9.388  1.00  0.96           C  
ATOM   4622  CE2 TYR A 596     -13.988 -43.215  -8.664  1.00  0.97           C  
ATOM   4623  OH  TYR A 596     -12.177 -42.633  -7.222  1.00  0.96           O  
ATOM   4624  CZ  TYR A 596     -12.830 -42.497  -8.426  1.00  0.96           C  
ATOM   4625  N   GLY A 597     -12.851 -44.783 -12.774  1.00  0.98           N  
ATOM   4626  CA  GLY A 597     -12.506 -46.133 -12.356  1.00  0.98           C  
ATOM   4627  C   GLY A 597     -12.028 -46.208 -10.918  1.00  0.98           C  
ATOM   4628  O   GLY A 597     -12.538 -47.008 -10.131  1.00  0.98           O  
ATOM   4629  N   SER A 598     -11.138 -45.383 -10.514  1.00  0.98           N  
ATOM   4630  CA  SER A 598     -10.582 -45.256  -9.171  1.00  0.98           C  
ATOM   4631  C   SER A 598      -9.913 -43.899  -8.976  1.00  0.98           C  
ATOM   4632  CB  SER A 598      -9.574 -46.374  -8.900  1.00  0.98           C  
ATOM   4633  O   SER A 598      -9.711 -43.157  -9.939  1.00  0.98           O  
ATOM   4634  OG  SER A 598      -8.370 -46.149  -9.612  1.00  0.97           O  
ATOM   4635  N   PRO A 599      -9.460 -43.457  -7.749  1.00  0.98           N  
ATOM   4636  CA  PRO A 599      -8.766 -42.190  -7.508  1.00  0.98           C  
ATOM   4637  C   PRO A 599      -7.473 -42.063  -8.309  1.00  0.98           C  
ATOM   4638  CB  PRO A 599      -8.476 -42.227  -6.005  1.00  0.98           C  
ATOM   4639  O   PRO A 599      -6.936 -40.961  -8.452  1.00  0.98           O  
ATOM   4640  CG  PRO A 599      -9.583 -43.045  -5.422  1.00  0.98           C  
ATOM   4641  CD  PRO A 599      -9.896 -44.167  -6.369  1.00  0.97           C  
ATOM   4642  N   THR A 600      -6.975 -43.167  -8.892  1.00  0.98           N  
ATOM   4643  CA  THR A 600      -5.736 -43.183  -9.662  1.00  0.98           C  
ATOM   4644  C   THR A 600      -6.005 -43.582 -11.110  1.00  0.98           C  
ATOM   4645  CB  THR A 600      -4.707 -44.148  -9.044  1.00  0.97           C  
ATOM   4646  O   THR A 600      -5.083 -43.633 -11.927  1.00  0.97           O  
ATOM   4647  CG2 THR A 600      -4.233 -43.648  -7.683  1.00  0.96           C  
ATOM   4648  OG1 THR A 600      -5.308 -45.439  -8.883  1.00  0.96           O  
ATOM   4649  N   GLN A 601      -7.265 -43.936 -11.511  1.00  0.98           N  
ATOM   4650  CA  GLN A 601      -7.539 -44.467 -12.842  1.00  0.98           C  
ATOM   4651  C   GLN A 601      -8.854 -43.921 -13.393  1.00  0.98           C  
ATOM   4652  CB  GLN A 601      -7.576 -45.996 -12.814  1.00  0.98           C  
ATOM   4653  O   GLN A 601      -9.889 -43.995 -12.728  1.00  0.98           O  
ATOM   4654  CG  GLN A 601      -7.713 -46.633 -14.190  1.00  0.93           C  
ATOM   4655  CD  GLN A 601      -7.693 -48.149 -14.139  1.00  0.88           C  
ATOM   4656  NE2 GLN A 601      -6.822 -48.758 -14.938  1.00  0.88           N  
ATOM   4657  OE1 GLN A 601      -8.452 -48.769 -13.387  1.00  0.90           O  
ATOM   4658  N   VAL A 602      -8.825 -43.464 -14.662  1.00  0.98           N  
ATOM   4659  CA  VAL A 602     -10.003 -43.034 -15.407  1.00  0.98           C  
ATOM   4660  C   VAL A 602      -9.947 -43.588 -16.829  1.00  0.98           C  
ATOM   4661  CB  VAL A 602     -10.124 -41.494 -15.439  1.00  0.98           C  
ATOM   4662  O   VAL A 602      -8.866 -43.887 -17.343  1.00  0.97           O  
ATOM   4663  CG1 VAL A 602     -10.455 -40.949 -14.051  1.00  0.97           C  
ATOM   4664  CG2 VAL A 602      -8.833 -40.870 -15.967  1.00  0.97           C  
ATOM   4665  N   THR A 603     -11.121 -43.767 -17.462  1.00  0.98           N  
ATOM   4666  CA  THR A 603     -11.194 -43.970 -18.904  1.00  0.98           C  
ATOM   4667  C   THR A 603     -11.231 -42.632 -19.638  1.00  0.98           C  
ATOM   4668  CB  THR A 603     -12.430 -44.804 -19.289  1.00  0.97           C  
ATOM   4669  O   THR A 603     -12.033 -41.757 -19.303  1.00  0.98           O  
ATOM   4670  CG2 THR A 603     -12.435 -45.123 -20.781  1.00  0.94           C  
ATOM   4671  OG1 THR A 603     -12.421 -46.031 -18.549  1.00  0.94           O  
ATOM   4672  N   VAL A 604     -10.379 -42.454 -20.656  1.00  0.98           N  
ATOM   4673  CA  VAL A 604     -10.283 -41.218 -21.426  1.00  0.98           C  
ATOM   4674  C   VAL A 604     -10.550 -41.506 -22.901  1.00  0.97           C  
ATOM   4675  CB  VAL A 604      -8.901 -40.549 -21.255  1.00  0.98           C  
ATOM   4676  O   VAL A 604     -10.256 -42.600 -23.390  1.00  0.97           O  
ATOM   4677  CG1 VAL A 604      -8.686 -40.118 -19.805  1.00  0.97           C  
ATOM   4678  CG2 VAL A 604      -7.791 -41.496 -21.705  1.00  0.97           C  
ATOM   4679  N   ARG A 605     -11.107 -40.582 -23.567  1.00  0.97           N  
ATOM   4680  CA  ARG A 605     -11.256 -40.546 -25.018  1.00  0.97           C  
ATOM   4681  C   ARG A 605     -10.451 -39.401 -25.623  1.00  0.97           C  
ATOM   4682  CB  ARG A 605     -12.731 -40.412 -25.404  1.00  0.96           C  
ATOM   4683  O   ARG A 605     -10.648 -38.239 -25.263  1.00  0.96           O  
ATOM   4684  CG  ARG A 605     -12.984 -40.482 -26.902  1.00  0.95           C  
ATOM   4685  CD  ARG A 605     -14.472 -40.534 -27.220  1.00  0.95           C  
ATOM   4686  NE  ARG A 605     -15.165 -39.337 -26.753  1.00  0.92           N  
ATOM   4687  NH1 ARG A 605     -17.251 -40.010 -27.482  1.00  0.89           N  
ATOM   4688  NH2 ARG A 605     -16.997 -37.992 -26.426  1.00  0.89           N  
ATOM   4689  CZ  ARG A 605     -16.470 -39.116 -26.888  1.00  0.90           C  
ATOM   4690  N   PRO A 606      -9.468 -39.629 -26.579  1.00  0.97           N  
ATOM   4691  CA  PRO A 606      -8.675 -38.567 -27.203  1.00  0.97           C  
ATOM   4692  C   PRO A 606      -9.470 -37.764 -28.231  1.00  0.96           C  
ATOM   4693  CB  PRO A 606      -7.529 -39.329 -27.873  1.00  0.96           C  
ATOM   4694  O   PRO A 606     -10.377 -38.301 -28.872  1.00  0.95           O  
ATOM   4695  CG  PRO A 606      -8.122 -40.644 -28.263  1.00  0.96           C  
ATOM   4696  CD  PRO A 606      -9.144 -41.032 -27.233  1.00  0.95           C  
ATOM   4697  N   TYR A 607      -9.151 -36.508 -28.535  1.00  0.94           N  
ATOM   4698  CA  TYR A 607      -9.728 -35.660 -29.572  1.00  0.93           C  
ATOM   4699  C   TYR A 607      -9.036 -35.889 -30.911  1.00  0.89           C  
ATOM   4700  CB  TYR A 607      -9.625 -34.183 -29.177  1.00  0.91           C  
ATOM   4701  O   TYR A 607      -9.517 -35.432 -31.951  1.00  0.83           O  
ATOM   4702  CG  TYR A 607     -10.777 -33.700 -28.331  1.00  0.87           C  
ATOM   4703  CD1 TYR A 607     -11.929 -33.180 -28.918  1.00  0.81           C  
ATOM   4704  CD2 TYR A 607     -10.716 -33.760 -26.942  1.00  0.81           C  
ATOM   4705  CE1 TYR A 607     -12.992 -32.732 -28.141  1.00  0.81           C  
ATOM   4706  CE2 TYR A 607     -11.773 -33.315 -26.156  1.00  0.80           C  
ATOM   4707  OH  TYR A 607     -13.955 -32.360 -25.990  1.00  0.68           O  
ATOM   4708  CZ  TYR A 607     -12.905 -32.803 -26.764  1.00  0.80           C  
ATOM   4709  N   GLY A 608      -8.092 -36.687 -31.082  1.00  0.94           N  
ATOM   4710  CA  GLY A 608      -7.286 -36.973 -32.258  1.00  0.94           C  
ATOM   4711  C   GLY A 608      -6.378 -38.175 -32.081  1.00  0.96           C  
ATOM   4712  O   GLY A 608      -6.720 -39.118 -31.364  1.00  0.95           O  
ATOM   4713  N   GLU A 609      -5.306 -38.218 -32.765  1.00  0.95           N  
ATOM   4714  CA  GLU A 609      -4.314 -39.279 -32.612  1.00  0.96           C  
ATOM   4715  C   GLU A 609      -3.374 -38.991 -31.445  1.00  0.96           C  
ATOM   4716  CB  GLU A 609      -3.511 -39.454 -33.903  1.00  0.95           C  
ATOM   4717  O   GLU A 609      -2.708 -37.954 -31.418  1.00  0.96           O  
ATOM   4718  CG  GLU A 609      -2.567 -40.648 -33.883  1.00  0.92           C  
ATOM   4719  CD  GLU A 609      -1.885 -40.896 -35.219  1.00  0.90           C  
ATOM   4720  OE1 GLU A 609      -2.227 -40.214 -36.211  1.00  0.91           O  
ATOM   4721  OE2 GLU A 609      -1.002 -41.781 -35.274  1.00  0.90           O  
ATOM   4722  N   VAL A 610      -3.244 -39.870 -30.519  1.00  0.97           N  
ATOM   4723  CA  VAL A 610      -2.406 -39.731 -29.332  1.00  0.97           C  
ATOM   4724  C   VAL A 610      -0.935 -39.689 -29.740  1.00  0.97           C  
ATOM   4725  CB  VAL A 610      -2.648 -40.881 -28.329  1.00  0.97           C  
ATOM   4726  O   VAL A 610      -0.442 -40.603 -30.405  1.00  0.97           O  
ATOM   4727  CG1 VAL A 610      -1.777 -40.705 -27.086  1.00  0.97           C  
ATOM   4728  CG2 VAL A 610      -4.125 -40.950 -27.944  1.00  0.97           C  
ATOM   4729  N   PRO A 611      -0.149 -38.699 -29.364  1.00  0.96           N  
ATOM   4730  CA  PRO A 611       1.281 -38.614 -29.665  1.00  0.97           C  
ATOM   4731  C   PRO A 611       2.049 -39.863 -29.236  1.00  0.97           C  
ATOM   4732  CB  PRO A 611       1.738 -37.391 -28.866  1.00  0.96           C  
ATOM   4733  O   PRO A 611       1.866 -40.352 -28.119  1.00  0.97           O  
ATOM   4734  CG  PRO A 611       0.524 -36.525 -28.765  1.00  0.95           C  
ATOM   4735  CD  PRO A 611      -0.679 -37.408 -28.598  1.00  0.95           C  
ATOM   4736  N   THR A 612       2.940 -40.307 -30.101  1.00  0.97           N  
ATOM   4737  CA  THR A 612       3.696 -41.536 -29.885  1.00  0.97           C  
ATOM   4738  C   THR A 612       4.527 -41.442 -28.608  1.00  0.97           C  
ATOM   4739  CB  THR A 612       4.618 -41.841 -31.080  1.00  0.96           C  
ATOM   4740  O   THR A 612       4.758 -42.450 -27.937  1.00  0.97           O  
ATOM   4741  CG2 THR A 612       3.812 -42.264 -32.303  1.00  0.89           C  
ATOM   4742  OG1 THR A 612       5.377 -40.669 -31.402  1.00  0.92           O  
ATOM   4743  N   ALA A 613       4.885 -40.303 -28.135  1.00  0.97           N  
ATOM   4744  CA  ALA A 613       5.745 -39.979 -26.999  1.00  0.97           C  
ATOM   4745  C   ALA A 613       5.073 -40.349 -25.680  1.00  0.98           C  
ATOM   4746  CB  ALA A 613       6.105 -38.495 -27.012  1.00  0.97           C  
ATOM   4747  O   ALA A 613       5.746 -40.526 -24.662  1.00  0.98           O  
ATOM   4748  N   ILE A 614       3.655 -40.557 -25.637  1.00  0.97           N  
ATOM   4749  CA  ILE A 614       2.980 -40.747 -24.358  1.00  0.98           C  
ATOM   4750  C   ILE A 614       2.234 -42.080 -24.362  1.00  0.98           C  
ATOM   4751  CB  ILE A 614       2.004 -39.588 -24.056  1.00  0.97           C  
ATOM   4752  O   ILE A 614       1.540 -42.413 -23.398  1.00  0.97           O  
ATOM   4753  CG1 ILE A 614       0.914 -39.513 -25.132  1.00  0.97           C  
ATOM   4754  CG2 ILE A 614       2.760 -38.260 -23.949  1.00  0.97           C  
ATOM   4755  CD1 ILE A 614      -0.236 -38.578 -24.784  1.00  0.96           C  
ATOM   4756  N   ARG A 615       2.343 -42.881 -25.477  1.00  0.97           N  
ATOM   4757  CA  ARG A 615       1.750 -44.211 -25.575  1.00  0.98           C  
ATOM   4758  C   ARG A 615       2.481 -45.204 -24.679  1.00  0.97           C  
ATOM   4759  CB  ARG A 615       1.766 -44.702 -27.024  1.00  0.97           C  
ATOM   4760  O   ARG A 615       3.595 -45.628 -24.993  1.00  0.96           O  
ATOM   4761  CG  ARG A 615       1.003 -43.805 -27.987  1.00  0.97           C  
ATOM   4762  CD  ARG A 615       1.040 -44.345 -29.410  1.00  0.96           C  
ATOM   4763  NE  ARG A 615       0.463 -43.399 -30.360  1.00  0.95           N  
ATOM   4764  NH1 ARG A 615       0.833 -44.722 -32.218  1.00  0.92           N  
ATOM   4765  NH2 ARG A 615      -0.167 -42.672 -32.445  1.00  0.91           N  
ATOM   4766  CZ  ARG A 615       0.377 -43.600 -31.672  1.00  0.94           C  
ATOM   4767  N   GLY A 616       1.951 -45.582 -23.550  1.00  0.97           N  
ATOM   4768  CA  GLY A 616       2.519 -46.529 -22.604  1.00  0.98           C  
ATOM   4769  C   GLY A 616       3.681 -45.958 -21.814  1.00  0.97           C  
ATOM   4770  O   GLY A 616       4.354 -46.684 -21.078  1.00  0.97           O  
ATOM   4771  N   VAL A 617       3.989 -44.642 -21.901  1.00  0.98           N  
ATOM   4772  CA  VAL A 617       5.076 -43.950 -21.217  1.00  0.98           C  
ATOM   4773  C   VAL A 617       4.504 -43.006 -20.161  1.00  0.98           C  
ATOM   4774  CB  VAL A 617       5.961 -43.164 -22.210  1.00  0.98           C  
ATOM   4775  O   VAL A 617       3.561 -42.259 -20.432  1.00  0.98           O  
ATOM   4776  CG1 VAL A 617       7.125 -42.494 -21.482  1.00  0.97           C  
ATOM   4777  CG2 VAL A 617       6.477 -44.089 -23.311  1.00  0.97           C  
ATOM   4778  N   ALA A 618       5.070 -43.035 -18.976  1.00  0.98           N  
ATOM   4779  CA  ALA A 618       4.744 -42.098 -17.905  1.00  0.98           C  
ATOM   4780  C   ALA A 618       5.301 -40.709 -18.203  1.00  0.98           C  
ATOM   4781  CB  ALA A 618       5.280 -42.608 -16.570  1.00  0.97           C  
ATOM   4782  O   ALA A 618       6.486 -40.561 -18.510  1.00  0.97           O  
ATOM   4783  N   PHE A 619       4.438 -39.654 -18.138  1.00  0.97           N  
ATOM   4784  CA  PHE A 619       4.845 -38.276 -18.385  1.00  0.98           C  
ATOM   4785  C   PHE A 619       4.360 -37.359 -17.269  1.00  0.97           C  
ATOM   4786  CB  PHE A 619       4.308 -37.789 -19.735  1.00  0.97           C  
ATOM   4787  O   PHE A 619       3.309 -37.602 -16.672  1.00  0.97           O  
ATOM   4788  CG  PHE A 619       2.806 -37.799 -19.829  1.00  0.97           C  
ATOM   4789  CD1 PHE A 619       2.125 -38.960 -20.176  1.00  0.97           C  
ATOM   4790  CD2 PHE A 619       2.074 -36.647 -19.571  1.00  0.97           C  
ATOM   4791  CE1 PHE A 619       0.735 -38.972 -20.264  1.00  0.96           C  
ATOM   4792  CE2 PHE A 619       0.685 -36.652 -19.657  1.00  0.96           C  
ATOM   4793  CZ  PHE A 619       0.017 -37.815 -20.005  1.00  0.95           C  
ATOM   4794  N   THR A 620       5.181 -36.238 -16.962  1.00  0.96           N  
ATOM   4795  CA  THR A 620       4.911 -35.271 -15.904  1.00  0.96           C  
ATOM   4796  C   THR A 620       4.356 -33.974 -16.487  1.00  0.95           C  
ATOM   4797  CB  THR A 620       6.180 -34.968 -15.086  1.00  0.95           C  
ATOM   4798  O   THR A 620       3.787 -33.155 -15.762  1.00  0.93           O  
ATOM   4799  CG2 THR A 620       6.597 -36.174 -14.252  1.00  0.93           C  
ATOM   4800  OG1 THR A 620       7.247 -34.627 -15.980  1.00  0.94           O  
ATOM   4801  N   SER A 621       4.522 -33.801 -17.715  1.00  0.93           N  
ATOM   4802  CA  SER A 621       4.089 -32.601 -18.423  1.00  0.94           C  
ATOM   4803  C   SER A 621       2.634 -32.714 -18.866  1.00  0.94           C  
ATOM   4804  CB  SER A 621       4.982 -32.343 -19.638  1.00  0.92           C  
ATOM   4805  O   SER A 621       2.354 -32.924 -20.048  1.00  0.93           O  
ATOM   4806  OG  SER A 621       4.982 -33.462 -20.508  1.00  0.84           O  
ATOM   4807  N   TRP A 622       1.648 -32.572 -17.929  1.00  0.95           N  
ATOM   4808  CA  TRP A 622       0.214 -32.643 -18.190  1.00  0.96           C  
ATOM   4809  C   TRP A 622      -0.538 -31.587 -17.386  1.00  0.95           C  
ATOM   4810  CB  TRP A 622      -0.325 -34.037 -17.857  1.00  0.95           C  
ATOM   4811  O   TRP A 622      -0.000 -31.029 -16.427  1.00  0.93           O  
ATOM   4812  CG  TRP A 622      -0.142 -34.434 -16.422  1.00  0.94           C  
ATOM   4813  CD1 TRP A 622       0.930 -35.085 -15.878  1.00  0.92           C  
ATOM   4814  CD2 TRP A 622      -1.061 -34.208 -15.350  1.00  0.93           C  
ATOM   4815  CE2 TRP A 622      -0.481 -34.750 -14.181  1.00  0.94           C  
ATOM   4816  CE3 TRP A 622      -2.321 -33.600 -15.263  1.00  0.94           C  
ATOM   4817  NE1 TRP A 622       0.732 -35.278 -14.531  1.00  0.94           N  
ATOM   4818  CH2 TRP A 622      -2.350 -34.099 -12.882  1.00  0.92           C  
ATOM   4819  CZ2 TRP A 622      -1.119 -34.700 -12.939  1.00  0.93           C  
ATOM   4820  CZ3 TRP A 622      -2.953 -33.551 -14.026  1.00  0.93           C  
ATOM   4821  N   ALA A 623      -1.776 -31.241 -17.762  1.00  0.93           N  
ATOM   4822  CA  ALA A 623      -2.704 -30.375 -17.038  1.00  0.94           C  
ATOM   4823  C   ALA A 623      -4.090 -31.008 -16.950  1.00  0.94           C  
ATOM   4824  CB  ALA A 623      -2.789 -29.007 -17.710  1.00  0.92           C  
ATOM   4825  O   ALA A 623      -4.486 -31.775 -17.831  1.00  0.94           O  
ATOM   4826  N   PHE A 624      -4.826 -30.647 -15.914  1.00  0.95           N  
ATOM   4827  CA  PHE A 624      -6.250 -30.935 -15.791  1.00  0.95           C  
ATOM   4828  C   PHE A 624      -7.085 -29.762 -16.288  1.00  0.95           C  
ATOM   4829  CB  PHE A 624      -6.610 -31.257 -14.337  1.00  0.92           C  
ATOM   4830  O   PHE A 624      -7.092 -28.693 -15.674  1.00  0.94           O  
ATOM   4831  CG  PHE A 624      -6.515 -32.720 -13.998  1.00  0.81           C  
ATOM   4832  CD1 PHE A 624      -7.395 -33.637 -14.560  1.00  0.73           C  
ATOM   4833  CD2 PHE A 624      -5.545 -33.179 -13.116  1.00  0.73           C  
ATOM   4834  CE1 PHE A 624      -7.309 -34.992 -14.248  1.00  0.73           C  
ATOM   4835  CE2 PHE A 624      -5.453 -34.531 -12.799  1.00  0.71           C  
ATOM   4836  CZ  PHE A 624      -6.337 -35.436 -13.365  1.00  0.72           C  
ATOM   4837  N   ALA A 625      -7.761 -29.966 -17.364  1.00  0.95           N  
ATOM   4838  CA  ALA A 625      -8.745 -29.002 -17.848  1.00  0.95           C  
ATOM   4839  C   ALA A 625     -10.127 -29.290 -17.267  1.00  0.95           C  
ATOM   4840  CB  ALA A 625      -8.800 -29.018 -19.374  1.00  0.94           C  
ATOM   4841  O   ALA A 625     -10.656 -30.392 -17.424  1.00  0.95           O  
ATOM   4842  N   ARG A 626     -10.776 -28.345 -16.658  1.00  0.96           N  
ATOM   4843  CA  ARG A 626     -12.060 -28.461 -15.974  1.00  0.96           C  
ATOM   4844  C   ARG A 626     -13.146 -27.688 -16.714  1.00  0.96           C  
ATOM   4845  CB  ARG A 626     -11.949 -27.958 -14.533  1.00  0.94           C  
ATOM   4846  O   ARG A 626     -12.889 -26.612 -17.257  1.00  0.95           O  
ATOM   4847  CG  ARG A 626     -11.055 -28.814 -13.649  1.00  0.88           C  
ATOM   4848  CD  ARG A 626     -11.214 -28.461 -12.177  1.00  0.85           C  
ATOM   4849  NE  ARG A 626     -10.432 -29.350 -11.322  1.00  0.83           N  
ATOM   4850  NH1 ARG A 626     -11.530 -28.778  -9.371  1.00  0.77           N  
ATOM   4851  NH2 ARG A 626      -9.833 -30.318  -9.328  1.00  0.73           N  
ATOM   4852  CZ  ARG A 626     -10.600 -29.480 -10.009  1.00  0.78           C  
ATOM   4853  N   ASN A 627     -14.381 -28.203 -16.605  1.00  0.95           N  
ATOM   4854  CA  ASN A 627     -15.559 -27.505 -17.111  1.00  0.95           C  
ATOM   4855  C   ASN A 627     -16.297 -26.770 -15.996  1.00  0.95           C  
ATOM   4856  CB  ASN A 627     -16.501 -28.484 -17.816  1.00  0.92           C  
ATOM   4857  O   ASN A 627     -16.992 -25.785 -16.250  1.00  0.95           O  
ATOM   4858  CG  ASN A 627     -17.009 -29.573 -16.892  1.00  0.76           C  
ATOM   4859  ND2 ASN A 627     -18.073 -30.252 -17.305  1.00  0.67           N  
ATOM   4860  OD1 ASN A 627     -16.450 -29.802 -15.816  1.00  0.68           O  
ATOM   4861  N   THR A 628     -16.136 -27.144 -14.767  1.00  0.96           N  
ATOM   4862  CA  THR A 628     -16.742 -26.500 -13.608  1.00  0.96           C  
ATOM   4863  C   THR A 628     -15.672 -25.900 -12.701  1.00  0.96           C  
ATOM   4864  CB  THR A 628     -17.602 -27.492 -12.804  1.00  0.95           C  
ATOM   4865  O   THR A 628     -14.776 -26.608 -12.236  1.00  0.96           O  
ATOM   4866  CG2 THR A 628     -18.377 -26.780 -11.700  1.00  0.86           C  
ATOM   4867  OG1 THR A 628     -18.531 -28.135 -13.686  1.00  0.89           O  
ATOM   4868  N   LEU A 629     -15.741 -24.692 -12.339  1.00  0.97           N  
ATOM   4869  CA  LEU A 629     -14.874 -23.976 -11.410  1.00  0.97           C  
ATOM   4870  C   LEU A 629     -15.654 -23.517 -10.183  1.00  0.97           C  
ATOM   4871  CB  LEU A 629     -14.229 -22.770 -12.099  1.00  0.96           C  
ATOM   4872  O   LEU A 629     -16.657 -22.811 -10.308  1.00  0.97           O  
ATOM   4873  CG  LEU A 629     -13.324 -23.077 -13.294  1.00  0.89           C  
ATOM   4874  CD1 LEU A 629     -12.822 -21.782 -13.924  1.00  0.80           C  
ATOM   4875  CD2 LEU A 629     -12.156 -23.959 -12.868  1.00  0.80           C  
ATOM   4876  N   SER A 630     -15.205 -23.899  -9.001  1.00  0.97           N  
ATOM   4877  CA  SER A 630     -15.807 -23.558  -7.716  1.00  0.97           C  
ATOM   4878  C   SER A 630     -14.902 -22.631  -6.910  1.00  0.97           C  
ATOM   4879  CB  SER A 630     -16.102 -24.823  -6.909  1.00  0.96           C  
ATOM   4880  O   SER A 630     -13.794 -22.306  -7.343  1.00  0.96           O  
ATOM   4881  OG  SER A 630     -14.910 -25.545  -6.652  1.00  0.93           O  
ATOM   4882  N   GLY A 631     -15.360 -22.043  -5.794  1.00  0.97           N  
ATOM   4883  CA  GLY A 631     -14.633 -21.128  -4.929  1.00  0.97           C  
ATOM   4884  C   GLY A 631     -14.905 -19.668  -5.241  1.00  0.98           C  
ATOM   4885  O   GLY A 631     -14.273 -18.778  -4.670  1.00  0.97           O  
ATOM   4886  N   LEU A 632     -15.969 -19.310  -5.983  1.00  0.98           N  
ATOM   4887  CA  LEU A 632     -16.291 -17.991  -6.516  1.00  0.98           C  
ATOM   4888  C   LEU A 632     -17.412 -17.339  -5.714  1.00  0.98           C  
ATOM   4889  CB  LEU A 632     -16.694 -18.093  -7.990  1.00  0.98           C  
ATOM   4890  O   LEU A 632     -18.142 -16.492  -6.234  1.00  0.98           O  
ATOM   4891  CG  LEU A 632     -15.633 -18.638  -8.947  1.00  0.98           C  
ATOM   4892  CD1 LEU A 632     -16.220 -18.815 -10.343  1.00  0.97           C  
ATOM   4893  CD2 LEU A 632     -14.420 -17.715  -8.984  1.00  0.97           C  
ATOM   4894  N   SER A 633     -17.599 -17.761  -4.380  1.00  0.99           N  
ATOM   4895  CA  SER A 633     -18.686 -17.309  -3.519  1.00  0.99           C  
ATOM   4896  C   SER A 633     -18.593 -15.810  -3.252  1.00  0.99           C  
ATOM   4897  CB  SER A 633     -18.675 -18.073  -2.194  1.00  0.98           C  
ATOM   4898  O   SER A 633     -19.598 -15.165  -2.947  1.00  0.98           O  
ATOM   4899  OG  SER A 633     -17.396 -18.006  -1.586  1.00  0.90           O  
ATOM   4900  N   HIS A 634     -17.384 -15.228  -3.443  1.00  0.99           N  
ATOM   4901  CA  HIS A 634     -17.155 -13.794  -3.306  1.00  0.99           C  
ATOM   4902  C   HIS A 634     -17.697 -13.032  -4.511  1.00  0.99           C  
ATOM   4903  CB  HIS A 634     -15.663 -13.504  -3.130  1.00  0.99           C  
ATOM   4904  O   HIS A 634     -17.874 -11.814  -4.452  1.00  0.99           O  
ATOM   4905  CG  HIS A 634     -14.840 -13.841  -4.332  1.00  0.98           C  
ATOM   4906  CD2 HIS A 634     -14.215 -13.046  -5.233  1.00  0.98           C  
ATOM   4907  ND1 HIS A 634     -14.588 -15.138  -4.722  1.00  0.97           N  
ATOM   4908  CE1 HIS A 634     -13.840 -15.127  -5.813  1.00  0.97           C  
ATOM   4909  NE2 HIS A 634     -13.600 -13.869  -6.143  1.00  0.97           N  
ATOM   4910  N   LEU A 635     -18.188 -13.702  -5.613  1.00  0.99           N  
ATOM   4911  CA  LEU A 635     -18.752 -13.144  -6.837  1.00  0.99           C  
ATOM   4912  C   LEU A 635     -20.171 -13.656  -7.064  1.00  0.99           C  
ATOM   4913  CB  LEU A 635     -17.873 -13.492  -8.041  1.00  0.99           C  
ATOM   4914  O   LEU A 635     -20.699 -13.561  -8.174  1.00  0.98           O  
ATOM   4915  CG  LEU A 635     -16.452 -12.926  -8.028  1.00  0.98           C  
ATOM   4916  CD1 LEU A 635     -15.685 -13.392  -9.261  1.00  0.97           C  
ATOM   4917  CD2 LEU A 635     -16.483 -11.403  -7.956  1.00  0.97           C  
ATOM   4918  N   GLU A 636     -20.851 -14.199  -6.047  1.00  0.99           N  
ATOM   4919  CA  GLU A 636     -22.165 -14.828  -6.146  1.00  0.99           C  
ATOM   4920  C   GLU A 636     -23.193 -13.869  -6.740  1.00  0.99           C  
ATOM   4921  CB  GLU A 636     -22.632 -15.315  -4.772  1.00  0.98           C  
ATOM   4922  O   GLU A 636     -23.371 -12.756  -6.242  1.00  0.98           O  
ATOM   4923  CG  GLU A 636     -23.977 -16.028  -4.798  1.00  0.96           C  
ATOM   4924  CD  GLU A 636     -23.960 -17.311  -5.613  1.00  0.92           C  
ATOM   4925  OE1 GLU A 636     -22.866 -17.880  -5.828  1.00  0.91           O  
ATOM   4926  OE2 GLU A 636     -25.050 -17.751  -6.042  1.00  0.90           O  
ATOM   4927  N   GLY A 637     -23.873 -14.285  -7.832  1.00  0.98           N  
ATOM   4928  CA  GLY A 637     -24.913 -13.532  -8.516  1.00  0.98           C  
ATOM   4929  C   GLY A 637     -24.365 -12.474  -9.454  1.00  0.98           C  
ATOM   4930  O   GLY A 637     -25.125 -11.809 -10.161  1.00  0.98           O  
ATOM   4931  N   LYS A 638     -23.028 -12.255  -9.580  1.00  0.99           N  
ATOM   4932  CA  LYS A 638     -22.398 -11.337 -10.525  1.00  0.99           C  
ATOM   4933  C   LYS A 638     -22.259 -11.977 -11.903  1.00  0.99           C  
ATOM   4934  CB  LYS A 638     -21.027 -10.895 -10.012  1.00  0.98           C  
ATOM   4935  O   LYS A 638     -22.118 -13.196 -12.016  1.00  0.98           O  
ATOM   4936  CG  LYS A 638     -21.085 -10.010  -8.775  1.00  0.98           C  
ATOM   4937  CD  LYS A 638     -21.571  -8.607  -9.113  1.00  0.96           C  
ATOM   4938  CE  LYS A 638     -21.425  -7.663  -7.928  1.00  0.95           C
[truncated: 88,484 more chars]
