# Supplementary material for: DepoScope: Accurate phage depolymerase annotation and domain delineation using large language models
Source: PLoS Comput Biol. 2024 Aug 5;20(8):e1011831. doi: 10.1371/journal.pcbi.1011831 (PMC11326577; doi:10.1371/journal.pcbi.1011831)
Supplement: S1 Data — (ZIP) [file pcbi.1011831.s003.zip › FN_FP_deposcope_032024/False_positives/NC_019929.1__YP_007237740.pdb]

PARENT N/A
ATOM      1  N   MET A   1       7.019 -34.970 -34.177  1.00  0.08           N  
ATOM      2  CA  MET A   1       8.299 -35.586 -34.515  1.00  0.21           C  
ATOM      3  C   MET A   1       8.978 -36.148 -33.270  1.00  0.09           C  
ATOM      4  CB  MET A   1       9.220 -34.575 -35.200  1.00  0.07           C  
ATOM      5  O   MET A   1       9.339 -35.398 -32.362  1.00  0.09           O  
ATOM      6  CG  MET A   1       8.990 -34.454 -36.698  1.00  0.05           C  
ATOM      7  SD  MET A   1      10.250 -33.403 -37.519  1.00  0.13           S  
ATOM      8  CE  MET A   1       9.469 -33.174 -39.141  1.00  0.07           C  
ATOM      9  N   PRO A   2       8.935 -37.530 -32.577  1.00  0.27           N  
ATOM     10  CA  PRO A   2       9.787 -38.697 -32.340  1.00  0.27           C  
ATOM     11  C   PRO A   2      10.778 -38.945 -33.474  1.00  0.27           C  
ATOM     12  CB  PRO A   2       8.785 -39.849 -32.229  1.00  0.25           C  
ATOM     13  O   PRO A   2      10.402 -38.902 -34.648  1.00  0.26           O  
ATOM     14  CG  PRO A   2       7.464 -39.241 -32.577  1.00  0.27           C  
ATOM     15  CD  PRO A   2       7.658 -37.766 -32.785  1.00  0.35           C  
ATOM     16  N   ARG A   3      11.839 -38.198 -33.376  1.00  0.26           N  
ATOM     17  CA  ARG A   3      12.840 -38.814 -34.241  1.00  0.27           C  
ATOM     18  C   ARG A   3      13.944 -37.823 -34.593  1.00  0.26           C  
ATOM     19  CB  ARG A   3      12.191 -39.351 -35.518  1.00  0.24           C  
ATOM     20  O   ARG A   3      13.671 -36.745 -35.125  1.00  0.25           O  
ATOM     21  CG  ARG A   3      12.065 -40.866 -35.555  1.00  0.25           C  
ATOM     22  CD  ARG A   3      11.465 -41.350 -36.868  1.00  0.27           C  
ATOM     23  NE  ARG A   3      11.351 -42.805 -36.904  1.00  0.11           N  
ATOM     24  NH1 ARG A   3      10.549 -42.896 -39.068  1.00  0.15           N  
ATOM     25  NH2 ARG A   3      10.855 -44.827 -37.873  1.00  0.12           N  
ATOM     26  CZ  ARG A   3      10.918 -43.506 -37.948  1.00  0.17           C  
ATOM     27  N   GLU A   4      15.070 -37.766 -33.880  1.00  0.25           N  
ATOM     28  CA  GLU A   4      16.399 -38.039 -34.420  1.00  0.27           C  
ATOM     29  C   GLU A   4      17.443 -37.105 -33.814  1.00  0.26           C  
ATOM     30  CB  GLU A   4      16.397 -37.906 -35.945  1.00  0.23           C  
ATOM     31  O   GLU A   4      17.281 -35.884 -33.839  1.00  0.25           O  
ATOM     32  CG  GLU A   4      16.034 -39.192 -36.674  1.00  0.24           C  
ATOM     33  CD  GLU A   4      16.021 -39.041 -38.187  1.00  0.24           C  
ATOM     34  OE1 GLU A   4      16.216 -37.909 -38.685  1.00  0.30           O  
ATOM     35  OE2 GLU A   4      15.813 -40.062 -38.879  1.00  0.17           O  
ATOM     36  N   ASP A   5      18.099 -37.511 -32.813  1.00  0.27           N  
ATOM     37  CA  ASP A   5      19.532 -37.785 -32.763  1.00  0.28           C  
ATOM     38  C   ASP A   5      20.218 -36.926 -31.703  1.00  0.27           C  
ATOM     39  CB  ASP A   5      20.173 -37.543 -34.131  1.00  0.24           C  
ATOM     40  O   ASP A   5      20.182 -35.696 -31.775  1.00  0.26           O  
ATOM     41  CG  ASP A   5      20.096 -38.754 -35.044  1.00  0.25           C  
ATOM     42  OD1 ASP A   5      19.896 -39.882 -34.545  1.00  0.28           O  
ATOM     43  OD2 ASP A   5      20.238 -38.578 -36.274  1.00  0.22           O  
ATOM     44  N   ALA A   6      20.427 -37.415 -30.315  1.00  0.28           N  
ATOM     45  CA  ALA A   6      21.569 -37.835 -29.506  1.00  0.27           C  
ATOM     46  C   ALA A   6      22.846 -37.874 -30.340  1.00  0.28           C  
ATOM     47  CB  ALA A   6      21.304 -39.202 -28.880  1.00  0.26           C  
ATOM     48  O   ALA A   6      23.946 -38.004 -29.797  1.00  0.27           O  
ATOM     49  N   ALA A   7      23.108 -36.844 -31.391  1.00  0.28           N  
ATOM     50  CA  ALA A   7      24.420 -36.842 -32.034  1.00  0.28           C  
ATOM     51  C   ALA A   7      24.795 -35.442 -32.512  1.00  0.28           C  
ATOM     52  CB  ALA A   7      24.441 -37.823 -33.203  1.00  0.25           C  
ATOM     53  O   ALA A   7      24.192 -34.918 -33.451  1.00  0.26           O  
ATOM     54  N   GLN A   8      24.654 -34.366 -31.833  1.00  0.28           N  
ATOM     55  CA  GLN A   8      25.466 -33.425 -32.598  1.00  0.30           C  
ATOM     56  C   GLN A   8      25.798 -32.186 -31.772  1.00  0.28           C  
ATOM     57  CB  GLN A   8      24.748 -33.021 -33.887  1.00  0.25           C  
ATOM     58  O   GLN A   8      24.924 -31.359 -31.506  1.00  0.27           O  
ATOM     59  CG  GLN A   8      24.802 -34.080 -34.980  1.00  0.25           C  
ATOM     60  CD  GLN A   8      24.328 -33.561 -36.324  1.00  0.29           C  
ATOM     61  NE2 GLN A   8      24.503 -34.367 -37.366  1.00  0.24           N  
ATOM     62  OE1 GLN A   8      23.808 -32.445 -36.425  1.00  0.34           O  
ATOM     63  N   PHE A   9      26.686 -32.372 -30.509  1.00  0.28           N  
ATOM     64  CA  PHE A   9      27.893 -31.672 -30.087  1.00  0.32           C  
ATOM     65  C   PHE A   9      28.959 -31.725 -31.176  1.00  0.29           C  
ATOM     66  CB  PHE A   9      28.439 -32.273 -28.788  1.00  0.27           C  
ATOM     67  O   PHE A   9      29.558 -32.776 -31.414  1.00  0.28           O  
ATOM     68  CG  PHE A   9      27.719 -31.804 -27.553  1.00  0.27           C  
ATOM     69  CD1 PHE A   9      28.070 -30.608 -26.939  1.00  0.26           C  
ATOM     70  CD2 PHE A   9      26.691 -32.560 -27.005  1.00  0.28           C  
ATOM     71  CE1 PHE A   9      27.405 -30.172 -25.795  1.00  0.25           C  
ATOM     72  CE2 PHE A   9      26.022 -32.131 -25.863  1.00  0.28           C  
ATOM     73  CZ  PHE A   9      26.382 -30.937 -25.258  1.00  0.26           C  
ATOM     74  N   ASN A  10      28.622 -31.238 -32.472  1.00  0.28           N  
ATOM     75  CA  ASN A  10      29.791 -31.044 -33.325  1.00  0.29           C  
ATOM     76  C   ASN A  10      29.811 -29.647 -33.939  1.00  0.28           C  
ATOM     77  CB  ASN A  10      29.836 -32.108 -34.424  1.00  0.25           C  
ATOM     78  O   ASN A  10      28.838 -29.226 -34.567  1.00  0.26           O  
ATOM     79  CG  ASN A  10      30.744 -33.270 -34.074  1.00  0.25           C  
ATOM     80  ND2 ASN A  10      30.666 -34.340 -34.857  1.00  0.17           N  
ATOM     81  OD1 ASN A  10      31.510 -33.207 -33.109  1.00  0.24           O  
ATOM     82  N   GLY A  11      30.380 -28.530 -33.222  1.00  0.28           N  
ATOM     83  CA  GLY A  11      31.362 -27.683 -33.879  1.00  0.26           C  
ATOM     84  C   GLY A  11      31.399 -27.869 -35.384  1.00  0.28           C  
ATOM     85  O   GLY A  11      32.416 -27.595 -36.025  1.00  0.26           O  
ATOM     86  N   THR A  12      30.241 -28.292 -36.245  1.00  0.30           N  
ATOM     87  CA  THR A  12      30.350 -28.208 -37.697  1.00  0.32           C  
ATOM     88  C   THR A  12      29.343 -27.208 -38.258  1.00  0.30           C  
ATOM     89  CB  THR A  12      30.131 -29.584 -38.353  1.00  0.27           C  
ATOM     90  O   THR A  12      28.162 -27.245 -37.907  1.00  0.28           O  
ATOM     91  CG2 THR A  12      31.339 -29.992 -39.190  1.00  0.24           C  
ATOM     92  OG1 THR A  12      29.917 -30.566 -37.332  1.00  0.16           O  
ATOM     93  N   LEU A  13      29.861 -25.822 -38.588  1.00  0.31           N  
ATOM     94  CA  LEU A  13      29.329 -25.018 -39.683  1.00  0.33           C  
ATOM     95  C   LEU A  13      28.518 -25.879 -40.646  1.00  0.32           C  
ATOM     96  CB  LEU A  13      30.465 -24.320 -40.436  1.00  0.30           C  
ATOM     97  O   LEU A  13      29.047 -26.822 -41.238  1.00  0.31           O  
ATOM     98  CG  LEU A  13      30.315 -22.812 -40.644  1.00  0.30           C  
ATOM     99  CD1 LEU A  13      31.351 -22.058 -39.818  1.00  0.26           C  
ATOM    100  CD2 LEU A  13      30.443 -22.461 -42.122  1.00  0.27           C  
ATOM    101  N   LYS A  14      27.163 -26.209 -40.379  1.00  0.35           N  
ATOM    102  CA  LYS A  14      26.370 -26.883 -41.403  1.00  0.38           C  
ATOM    103  C   LYS A  14      25.471 -25.894 -42.140  1.00  0.35           C  
ATOM    104  CB  LYS A  14      25.525 -27.996 -40.782  1.00  0.33           C  
ATOM    105  O   LYS A  14      24.937 -24.962 -41.535  1.00  0.34           O  
ATOM    106  CG  LYS A  14      26.325 -29.226 -40.377  1.00  0.31           C  
ATOM    107  CD  LYS A  14      25.525 -30.506 -40.583  1.00  0.35           C  
ATOM    108  CE  LYS A  14      26.317 -31.736 -40.161  1.00  0.31           C  
ATOM    109  NZ  LYS A  14      25.563 -32.998 -40.426  1.00  0.33           N  
ATOM    110  N   THR A  15      25.612 -25.620 -43.640  1.00  0.39           N  
ATOM    111  CA  THR A  15      24.884 -25.047 -44.767  1.00  0.40           C  
ATOM    112  C   THR A  15      23.635 -25.866 -45.077  1.00  0.40           C  
ATOM    113  CB  THR A  15      25.772 -24.965 -46.022  1.00  0.37           C  
ATOM    114  O   THR A  15      23.713 -27.083 -45.258  1.00  0.38           O  
ATOM    115  CG2 THR A  15      26.294 -23.548 -46.235  1.00  0.34           C  
ATOM    116  OG1 THR A  15      26.885 -25.855 -45.872  1.00  0.33           O  
ATOM    117  N   ALA A  16      22.244 -25.414 -44.655  1.00  0.37           N  
ATOM    118  CA  ALA A  16      20.967 -25.918 -45.154  1.00  0.38           C  
ATOM    119  C   ALA A  16      20.242 -24.855 -45.974  1.00  0.37           C  
ATOM    120  CB  ALA A  16      20.089 -26.383 -43.995  1.00  0.35           C  
ATOM    121  O   ALA A  16      20.319 -23.664 -45.666  1.00  0.36           O  
ATOM    122  N   THR A  17      19.941 -24.932 -47.334  1.00  0.37           N  
ATOM    123  CA  THR A  17      19.052 -24.307 -48.307  1.00  0.38           C  
ATOM    124  C   THR A  17      17.597 -24.670 -48.021  1.00  0.37           C  
ATOM    125  CB  THR A  17      19.415 -24.725 -49.744  1.00  0.35           C  
ATOM    126  O   THR A  17      17.242 -25.850 -47.984  1.00  0.36           O  
ATOM    127  CG2 THR A  17      18.962 -23.675 -50.753  1.00  0.33           C  
ATOM    128  OG1 THR A  17      20.835 -24.887 -49.844  1.00  0.32           O  
ATOM    129  N   TYR A  18      16.787 -23.855 -47.293  1.00  0.40           N  
ATOM    130  CA  TYR A  18      15.344 -24.004 -47.139  1.00  0.42           C  
ATOM    131  C   TYR A  18      14.603 -23.368 -48.310  1.00  0.40           C  
ATOM    132  CB  TYR A  18      14.876 -23.377 -45.823  1.00  0.38           C  
ATOM    133  O   TYR A  18      14.796 -22.187 -48.607  1.00  0.39           O  
ATOM    134  CG  TYR A  18      14.417 -24.386 -44.799  1.00  0.36           C  
ATOM    135  CD1 TYR A  18      13.080 -24.767 -44.717  1.00  0.33           C  
ATOM    136  CD2 TYR A  18      15.320 -24.961 -43.910  1.00  0.35           C  
ATOM    137  CE1 TYR A  18      12.652 -25.696 -43.774  1.00  0.34           C  
ATOM    138  CE2 TYR A  18      14.903 -25.891 -42.963  1.00  0.37           C  
ATOM    139  OH  TYR A  18      13.152 -27.171 -41.967  1.00  0.26           O  
ATOM    140  CZ  TYR A  18      13.570 -26.251 -42.903  1.00  0.32           C  
ATOM    141  N   PRO A  19      13.984 -24.159 -48.992  1.00  0.40           N  
ATOM    142  CA  PRO A  19      13.046 -23.904 -50.087  1.00  0.41           C  
ATOM    143  C   PRO A  19      11.768 -23.210 -49.620  1.00  0.40           C  
ATOM    144  CB  PRO A  19      12.742 -25.305 -50.624  1.00  0.38           C  
ATOM    145  O   PRO A  19      11.251 -23.521 -48.544  1.00  0.39           O  
ATOM    146  CG  PRO A  19      13.305 -26.237 -49.600  1.00  0.37           C  
ATOM    147  CD  PRO A  19      14.139 -25.441 -48.638  1.00  0.40           C  
ATOM    148  N   ASN A  20      11.736 -21.718 -49.755  1.00  0.31           N  
ATOM    149  CA  ASN A  20      10.554 -20.925 -50.073  1.00  0.35           C  
ATOM    150  C   ASN A  20       9.377 -21.286 -49.171  1.00  0.32           C  
ATOM    151  CB  ASN A  20      10.169 -21.101 -51.544  1.00  0.29           C  
ATOM    152  O   ASN A  20       8.221 -21.214 -49.593  1.00  0.30           O  
ATOM    153  CG  ASN A  20      10.729 -20.005 -52.429  1.00  0.29           C  
ATOM    154  ND2 ASN A  20      10.665 -20.210 -53.739  1.00  0.25           N  
ATOM    155  OD1 ASN A  20      11.215 -18.982 -51.939  1.00  0.33           O  
ATOM    156  N   LYS A  21       9.404 -22.044 -48.017  1.00  0.32           N  
ATOM    157  CA  LYS A  21       8.057 -22.300 -47.515  1.00  0.33           C  
ATOM    158  C   LYS A  21       7.818 -21.580 -46.191  1.00  0.33           C  
ATOM    159  CB  LYS A  21       7.824 -23.801 -47.345  1.00  0.29           C  
ATOM    160  O   LYS A  21       6.679 -21.247 -45.856  1.00  0.31           O  
ATOM    161  CG  LYS A  21       6.946 -24.418 -48.424  1.00  0.28           C  
ATOM    162  CD  LYS A  21       6.665 -25.888 -48.143  1.00  0.31           C  
ATOM    163  CE  LYS A  21       5.786 -26.506 -49.223  1.00  0.26           C  
ATOM    164  NZ  LYS A  21       5.495 -27.944 -48.944  1.00  0.27           N  
ATOM    165  N   TYR A  22       8.929 -20.940 -45.647  1.00  0.34           N  
ATOM    166  CA  TYR A  22       8.704 -20.347 -44.334  1.00  0.35           C  
ATOM    167  C   TYR A  22       9.690 -19.214 -44.071  1.00  0.35           C  
ATOM    168  CB  TYR A  22       8.825 -21.409 -43.237  1.00  0.32           C  
ATOM    169  O   TYR A  22      10.871 -19.319 -44.411  1.00  0.33           O  
ATOM    170  CG  TYR A  22       7.889 -22.579 -43.419  1.00  0.30           C  
ATOM    171  CD1 TYR A  22       6.532 -22.463 -43.125  1.00  0.28           C  
ATOM    172  CD2 TYR A  22       8.359 -23.802 -43.884  1.00  0.29           C  
ATOM    173  CE1 TYR A  22       5.666 -23.539 -43.290  1.00  0.30           C  
ATOM    174  CE2 TYR A  22       7.503 -24.885 -44.052  1.00  0.32           C  
ATOM    175  OH  TYR A  22       5.307 -25.813 -43.918  1.00  0.26           O  
ATOM    176  CZ  TYR A  22       6.160 -24.744 -43.754  1.00  0.27           C  
ATOM    177  N   ASN A  23       9.347 -17.937 -44.192  1.00  0.38           N  
ATOM    178  CA  ASN A  23      10.104 -16.803 -43.672  1.00  0.40           C  
ATOM    179  C   ASN A  23      10.560 -17.044 -42.236  1.00  0.38           C  
ATOM    180  CB  ASN A  23       9.275 -15.519 -43.757  1.00  0.36           C  
ATOM    181  O   ASN A  23      11.137 -16.156 -41.606  1.00  0.37           O  
ATOM    182  CG  ASN A  23       8.987 -15.104 -45.187  1.00  0.34           C  
ATOM    183  ND2 ASN A  23       7.989 -14.248 -45.366  1.00  0.31           N  
ATOM    184  OD1 ASN A  23       9.656 -15.550 -46.123  1.00  0.37           O  
ATOM    185  N   ALA A  24      10.333 -18.247 -41.664  1.00  0.50           N  
ATOM    186  CA  ALA A  24      10.946 -18.667 -40.406  1.00  0.51           C  
ATOM    187  C   ALA A  24      11.652 -20.011 -40.560  1.00  0.50           C  
ATOM    188  CB  ALA A  24       9.894 -18.745 -39.302  1.00  0.48           C  
ATOM    189  O   ALA A  24      11.069 -20.969 -41.073  1.00  0.48           O  
ATOM    190  N   VAL A  25      12.921 -20.020 -40.456  1.00  0.53           N  
ATOM    191  CA  VAL A  25      13.848 -21.146 -40.443  1.00  0.53           C  
ATOM    192  C   VAL A  25      14.242 -21.476 -39.005  1.00  0.53           C  
ATOM    193  CB  VAL A  25      15.109 -20.853 -41.287  1.00  0.52           C  
ATOM    194  O   VAL A  25      14.748 -20.615 -38.281  1.00  0.51           O  
ATOM    195  CG1 VAL A  25      16.058 -22.050 -41.275  1.00  0.48           C  
ATOM    196  CG2 VAL A  25      14.720 -20.491 -42.719  1.00  0.50           C  
ATOM    197  N   ILE A  26      13.644 -22.541 -38.560  1.00  0.50           N  
ATOM    198  CA  ILE A  26      14.109 -23.248 -37.371  1.00  0.51           C  
ATOM    199  C   ILE A  26      15.135 -24.306 -37.769  1.00  0.50           C  
ATOM    200  CB  ILE A  26      12.935 -23.900 -36.606  1.00  0.49           C  
ATOM    201  O   ILE A  26      14.794 -25.299 -38.415  1.00  0.49           O  
ATOM    202  CG1 ILE A  26      11.874 -22.849 -36.260  1.00  0.44           C  
ATOM    203  CG2 ILE A  26      13.440 -24.606 -35.344  1.00  0.45           C  
ATOM    204  CD1 ILE A  26      10.622 -23.424 -35.613  1.00  0.44           C  
ATOM    205  N   PRO A  27      16.305 -24.066 -37.687  1.00  0.53           N  
ATOM    206  CA  PRO A  27      17.294 -25.111 -37.962  1.00  0.52           C  
ATOM    207  C   PRO A  27      16.990 -26.419 -37.236  1.00  0.53           C  
ATOM    208  CB  PRO A  27      18.603 -24.498 -37.459  1.00  0.53           C  
ATOM    209  O   PRO A  27      16.546 -26.401 -36.085  1.00  0.52           O  
ATOM    210  CG  PRO A  27      18.282 -23.058 -37.215  1.00  0.52           C  
ATOM    211  CD  PRO A  27      16.794 -22.919 -37.073  1.00  0.52           C  
ATOM    212  N   ALA A  28      16.723 -27.525 -37.903  1.00  0.47           N  
ATOM    213  CA  ALA A  28      16.436 -28.844 -37.346  1.00  0.48           C  
ATOM    214  C   ALA A  28      17.327 -29.138 -36.142  1.00  0.47           C  
ATOM    215  CB  ALA A  28      16.615 -29.923 -38.412  1.00  0.47           C  
ATOM    216  O   ALA A  28      16.972 -29.945 -35.281  1.00  0.45           O  
ATOM    217  N   GLU A  29      18.483 -28.491 -35.820  1.00  0.45           N  
ATOM    218  CA  GLU A  29      19.467 -28.696 -34.762  1.00  0.46           C  
ATOM    219  C   GLU A  29      19.598 -27.455 -33.883  1.00  0.45           C  
ATOM    220  CB  GLU A  29      20.828 -29.065 -35.357  1.00  0.44           C  
ATOM    221  O   GLU A  29      20.110 -26.425 -34.326  1.00  0.43           O  
ATOM    222  CG  GLU A  29      20.838 -30.400 -36.089  1.00  0.43           C  
ATOM    223  CD  GLU A  29      21.654 -30.375 -37.371  1.00  0.45           C  
ATOM    224  OE1 GLU A  29      22.221 -29.311 -37.709  1.00  0.46           O  
ATOM    225  OE2 GLU A  29      21.727 -31.428 -38.043  1.00  0.44           O  
ATOM    226  N   GLY A  30      18.699 -27.114 -33.036  1.00  0.43           N  
ATOM    227  CA  GLY A  30      18.604 -26.048 -32.051  1.00  0.42           C  
ATOM    228  C   GLY A  30      18.640 -26.552 -30.621  1.00  0.43           C  
ATOM    229  O   GLY A  30      18.158 -27.648 -30.331  1.00  0.41           O  
ATOM    230  N   PRO A  31      19.633 -25.762 -30.039  1.00  0.53           N  
ATOM    231  CA  PRO A  31      19.972 -24.340 -30.137  1.00  0.54           C  
ATOM    232  C   PRO A  31      21.303 -24.098 -30.846  1.00  0.54           C  
ATOM    233  CB  PRO A  31      20.045 -23.894 -28.674  1.00  0.52           C  
ATOM    234  O   PRO A  31      22.158 -24.986 -30.882  1.00  0.52           O  
ATOM    235  CG  PRO A  31      20.172 -25.162 -27.894  1.00  0.51           C  
ATOM    236  CD  PRO A  31      19.755 -26.306 -28.772  1.00  0.50           C  
ATOM    237  N   PHE A  32      21.496 -23.002 -31.713  1.00  0.55           N  
ATOM    238  CA  PHE A  32      22.694 -22.480 -32.361  1.00  0.55           C  
ATOM    239  C   PHE A  32      23.098 -21.141 -31.754  1.00  0.55           C  
ATOM    240  CB  PHE A  32      22.468 -22.327 -33.868  1.00  0.52           C  
ATOM    241  O   PHE A  32      22.280 -20.468 -31.123  1.00  0.53           O  
ATOM    242  CG  PHE A  32      21.233 -21.543 -34.220  1.00  0.48           C  
ATOM    243  CD1 PHE A  32      19.998 -22.173 -34.320  1.00  0.43           C  
ATOM    244  CD2 PHE A  32      21.306 -20.176 -34.451  1.00  0.44           C  
ATOM    245  CE1 PHE A  32      18.853 -21.450 -34.646  1.00  0.46           C  
ATOM    246  CE2 PHE A  32      20.166 -19.447 -34.777  1.00  0.49           C  
ATOM    247  CZ  PHE A  32      18.940 -20.086 -34.875  1.00  0.38           C  
ATOM    248  N   TYR A  33      24.531 -20.869 -31.673  1.00  0.51           N  
ATOM    249  CA  TYR A  33      25.087 -19.570 -31.313  1.00  0.52           C  
ATOM    250  C   TYR A  33      24.663 -18.499 -32.311  1.00  0.51           C  
ATOM    251  CB  TYR A  33      26.616 -19.641 -31.241  1.00  0.50           C  
ATOM    252  O   TYR A  33      24.773 -18.694 -33.523  1.00  0.49           O  
ATOM    253  CG  TYR A  33      27.134 -20.355 -30.017  1.00  0.50           C  
ATOM    254  CD1 TYR A  33      27.146 -19.728 -28.773  1.00  0.46           C  
ATOM    255  CD2 TYR A  33      27.613 -21.658 -30.101  1.00  0.46           C  
ATOM    256  CE1 TYR A  33      27.624 -20.382 -27.643  1.00  0.46           C  
ATOM    257  CE2 TYR A  33      28.094 -22.322 -28.977  1.00  0.48           C  
ATOM    258  OH  TYR A  33      28.570 -22.329 -26.638  1.00  0.40           O  
ATOM    259  CZ  TYR A  33      28.095 -21.677 -27.754  1.00  0.42           C  
ATOM    260  N   ARG A  34      23.943 -17.435 -31.761  1.00  0.57           N  
ATOM    261  CA  ARG A  34      23.716 -16.227 -32.547  1.00  0.57           C  
ATOM    262  C   ARG A  34      24.971 -15.832 -33.320  1.00  0.57           C  
ATOM    263  CB  ARG A  34      23.273 -15.073 -31.645  1.00  0.55           C  
ATOM    264  O   ARG A  34      24.892 -15.455 -34.491  1.00  0.55           O  
ATOM    265  CG  ARG A  34      22.822 -13.835 -32.404  1.00  0.54           C  
ATOM    266  CD  ARG A  34      22.369 -12.729 -31.462  1.00  0.53           C  
ATOM    267  NE  ARG A  34      21.716 -11.640 -32.183  1.00  0.48           N  
ATOM    268  NH1 ARG A  34      21.714 -10.180 -30.393  1.00  0.40           N  
ATOM    269  NH2 ARG A  34      20.825  -9.535 -32.405  1.00  0.36           N  
ATOM    270  CZ  ARG A  34      21.420 -10.454 -31.658  1.00  0.49           C  
ATOM    271  N   ILE A  35      26.248 -16.071 -32.690  1.00  0.44           N  
ATOM    272  CA  ILE A  35      27.500 -15.670 -33.322  1.00  0.47           C  
ATOM    273  C   ILE A  35      27.896 -16.698 -34.380  1.00  0.44           C  
ATOM    274  CB  ILE A  35      28.631 -15.508 -32.282  1.00  0.44           C  
ATOM    275  O   ILE A  35      28.639 -16.383 -35.313  1.00  0.43           O  
ATOM    276  CG1 ILE A  35      28.406 -14.247 -31.440  1.00  0.38           C  
ATOM    277  CG2 ILE A  35      29.998 -15.467 -32.973  1.00  0.39           C  
ATOM    278  CD1 ILE A  35      29.273 -14.173 -30.191  1.00  0.38           C  
ATOM    279  N   GLY A  36      27.150 -17.881 -34.439  1.00  0.55           N  
ATOM    280  CA  GLY A  36      27.477 -18.843 -35.479  1.00  0.55           C  
ATOM    281  C   GLY A  36      26.492 -18.833 -36.633  1.00  0.55           C  
ATOM    282  O   GLY A  36      26.694 -19.521 -37.635  1.00  0.54           O  
ATOM    283  N   LEU A  37      25.544 -17.887 -36.451  1.00  0.67           N  
ATOM    284  CA  LEU A  37      24.542 -17.881 -37.511  1.00  0.66           C  
ATOM    285  C   LEU A  37      24.897 -16.861 -38.588  1.00  0.67           C  
ATOM    286  CB  LEU A  37      23.156 -17.573 -36.937  1.00  0.64           C  
ATOM    287  O   LEU A  37      25.032 -15.670 -38.301  1.00  0.66           O  
ATOM    288  CG  LEU A  37      21.995 -17.571 -37.933  1.00  0.62           C  
ATOM    289  CD1 LEU A  37      21.735 -18.984 -38.446  1.00  0.59           C  
ATOM    290  CD2 LEU A  37      20.740 -16.991 -37.290  1.00  0.60           C  
ATOM    291  N   LYS A  38      25.341 -17.249 -39.690  1.00  0.61           N  
ATOM    292  CA  LYS A  38      25.562 -16.536 -40.945  1.00  0.62           C  
ATOM    293  C   LYS A  38      24.518 -16.924 -41.989  1.00  0.61           C  
ATOM    294  CB  LYS A  38      26.967 -16.814 -41.481  1.00  0.60           C  
ATOM    295  O   LYS A  38      24.452 -18.081 -42.408  1.00  0.61           O  
ATOM    296  CG  LYS A  38      27.846 -15.576 -41.585  1.00  0.59           C  
ATOM    297  CD  LYS A  38      29.242 -15.923 -42.087  1.00  0.59           C  
ATOM    298  CE  LYS A  38      30.126 -14.687 -42.179  1.00  0.52           C  
ATOM    299  NZ  LYS A  38      31.496 -15.021 -42.672  1.00  0.46           N  
ATOM    300  N   LEU A  39      23.618 -15.979 -42.310  1.00  0.70           N  
ATOM    301  CA  LEU A  39      22.640 -16.133 -43.381  1.00  0.70           C  
ATOM    302  C   LEU A  39      23.075 -15.373 -44.629  1.00  0.70           C  
ATOM    303  CB  LEU A  39      21.263 -15.643 -42.925  1.00  0.68           C  
ATOM    304  O   LEU A  39      23.500 -14.218 -44.541  1.00  0.68           O  
ATOM    305  CG  LEU A  39      20.582 -16.462 -41.828  1.00  0.65           C  
ATOM    306  CD1 LEU A  39      20.105 -15.549 -40.703  1.00  0.61           C  
ATOM    307  CD2 LEU A  39      19.418 -17.263 -42.402  1.00  0.61           C  
ATOM    308  N   THR A  40      23.287 -15.865 -45.841  1.00  0.64           N  
ATOM    309  CA  THR A  40      23.608 -15.289 -47.143  1.00  0.64           C  
ATOM    310  C   THR A  40      22.488 -15.557 -48.144  1.00  0.63           C  
ATOM    311  CB  THR A  40      24.934 -15.849 -47.689  1.00  0.62           C  
ATOM    312  O   THR A  40      21.872 -16.624 -48.123  1.00  0.63           O  
ATOM    313  CG2 THR A  40      26.119 -15.366 -46.859  1.00  0.59           C  
ATOM    314  OG1 THR A  40      24.892 -17.280 -47.654  1.00  0.63           O  
ATOM    315  N   VAL A  41      21.922 -14.575 -48.896  1.00  0.70           N  
ATOM    316  CA  VAL A  41      20.989 -14.648 -50.016  1.00  0.71           C  
ATOM    317  C   VAL A  41      21.743 -14.465 -51.331  1.00  0.70           C  
ATOM    318  CB  VAL A  41      19.869 -13.590 -49.891  1.00  0.68           C  
ATOM    319  O   VAL A  41      22.738 -13.738 -51.387  1.00  0.68           O  
ATOM    320  CG1 VAL A  41      20.449 -12.179 -49.961  1.00  0.61           C  
ATOM    321  CG2 VAL A  41      18.819 -13.795 -50.982  1.00  0.61           C  
ATOM    322  N   LYS A  42      21.373 -15.203 -52.451  1.00  0.59           N  
ATOM    323  CA  LYS A  42      21.830 -14.987 -53.820  1.00  0.60           C  
ATOM    324  C   LYS A  42      21.489 -13.578 -54.298  1.00  0.59           C  
ATOM    325  CB  LYS A  42      21.214 -16.023 -54.762  1.00  0.57           C  
ATOM    326  O   LYS A  42      20.316 -13.204 -54.357  1.00  0.59           O  
ATOM    327  CG  LYS A  42      21.918 -17.372 -54.744  1.00  0.56           C  
ATOM    328  CD  LYS A  42      21.283 -18.347 -55.726  1.00  0.56           C  
ATOM    329  CE  LYS A  42      21.923 -19.726 -55.639  1.00  0.52           C  
ATOM    330  NZ  LYS A  42      21.222 -20.718 -56.508  1.00  0.46           N  
ATOM    331  N   ASP A  43      22.362 -12.732 -54.553  1.00  0.56           N  
ATOM    332  CA  ASP A  43      22.325 -11.396 -55.140  1.00  0.57           C  
ATOM    333  C   ASP A  43      23.378 -11.248 -56.235  1.00  0.57           C  
ATOM    334  CB  ASP A  43      22.532 -10.330 -54.063  1.00  0.53           C  
ATOM    335  O   ASP A  43      24.566 -11.092 -55.944  1.00  0.55           O  
ATOM    336  CG  ASP A  43      22.298  -8.919 -54.572  1.00  0.50           C  
ATOM    337  OD1 ASP A  43      22.225  -8.719 -55.804  1.00  0.58           O  
ATOM    338  OD2 ASP A  43      22.188  -7.997 -53.735  1.00  0.72           O  
ATOM    339  N   ALA A  44      22.873 -11.329 -57.547  1.00  0.48           N  
ATOM    340  CA  ALA A  44      23.732 -11.225 -58.724  1.00  0.51           C  
ATOM    341  C   ALA A  44      24.402  -9.856 -58.795  1.00  0.49           C  
ATOM    342  CB  ALA A  44      22.927 -11.486 -59.995  1.00  0.46           C  
ATOM    343  O   ALA A  44      25.417  -9.689 -59.476  1.00  0.49           O  
ATOM    344  N   THR A  45      23.822  -8.703 -57.982  1.00  0.41           N  
ATOM    345  CA  THR A  45      24.432  -7.380 -57.907  1.00  0.42           C  
ATOM    346  C   THR A  45      25.394  -7.295 -56.725  1.00  0.41           C  
ATOM    347  CB  THR A  45      23.364  -6.278 -57.782  1.00  0.40           C  
ATOM    348  O   THR A  45      26.108  -6.302 -56.569  1.00  0.41           O  
ATOM    349  CG2 THR A  45      22.441  -6.267 -58.997  1.00  0.38           C  
ATOM    350  OG1 THR A  45      22.581  -6.510 -56.604  1.00  0.42           O  
ATOM    351  N   ALA A  46      25.485  -8.202 -55.849  1.00  0.47           N  
ATOM    352  CA  ALA A  46      26.506  -8.205 -54.804  1.00  0.49           C  
ATOM    353  C   ALA A  46      27.748  -8.969 -55.253  1.00  0.48           C  
ATOM    354  CB  ALA A  46      25.949  -8.810 -53.517  1.00  0.46           C  
ATOM    355  O   ALA A  46      27.648  -9.952 -55.990  1.00  0.48           O  
ATOM    356  N   PRO A  47      28.892  -8.381 -55.167  1.00  0.42           N  
ATOM    357  CA  PRO A  47      30.083  -9.218 -55.326  1.00  0.42           C  
ATOM    358  C   PRO A  47      29.910 -10.612 -54.729  1.00  0.42           C  
ATOM    359  CB  PRO A  47      31.166  -8.434 -54.580  1.00  0.40           C  
ATOM    360  O   PRO A  47      29.528 -10.745 -53.563  1.00  0.41           O  
ATOM    361  CG  PRO A  47      30.501  -7.161 -54.167  1.00  0.40           C  
ATOM    362  CD  PRO A  47      29.028  -7.285 -54.431  1.00  0.45           C  
ATOM    363  N   GLY A  48      29.948 -11.583 -55.624  1.00  0.44           N  
ATOM    364  CA  GLY A  48      29.980 -13.019 -55.396  1.00  0.43           C  
ATOM    365  C   GLY A  48      28.615 -13.671 -55.510  1.00  0.43           C  
ATOM    366  O   GLY A  48      28.472 -14.871 -55.265  1.00  0.43           O  
ATOM    367  N   GLY A  49      27.603 -12.804 -56.136  1.00  0.50           N  
ATOM    368  CA  GLY A  49      26.300 -13.421 -56.325  1.00  0.47           C  
ATOM    369  C   GLY A  49      25.616 -13.783 -55.021  1.00  0.49           C  
ATOM    370  O   GLY A  49      24.580 -14.451 -55.022  1.00  0.48           O  
ATOM    371  N   LYS A  50      26.280 -13.237 -53.831  1.00  0.61           N  
ATOM    372  CA  LYS A  50      25.641 -13.471 -52.539  1.00  0.60           C  
ATOM    373  C   LYS A  50      25.772 -12.251 -51.632  1.00  0.61           C  
ATOM    374  CB  LYS A  50      26.245 -14.699 -51.856  1.00  0.58           C  
ATOM    375  O   LYS A  50      26.858 -11.683 -51.500  1.00  0.59           O  
ATOM    376  CG  LYS A  50      25.993 -16.005 -52.595  1.00  0.56           C  
ATOM    377  CD  LYS A  50      26.521 -17.201 -51.813  1.00  0.56           C  
ATOM    378  CE  LYS A  50      26.275 -18.508 -52.554  1.00  0.53           C  
ATOM    379  NZ  LYS A  50      26.680 -19.692 -51.739  1.00  0.47           N  
ATOM    380  N   ARG A  51      24.850 -11.775 -51.140  1.00  0.60           N  
ATOM    381  CA  ARG A  51      24.682 -10.767 -50.099  1.00  0.60           C  
ATOM    382  C   ARG A  51      24.392 -11.415 -48.750  1.00  0.60           C  
ATOM    383  CB  ARG A  51      23.557  -9.797 -50.467  1.00  0.58           C  
ATOM    384  O   ARG A  51      23.457 -12.209 -48.625  1.00  0.59           O  
ATOM    385  CG  ARG A  51      23.371  -8.663 -49.471  1.00  0.55           C  
ATOM    386  CD  ARG A  51      22.348  -7.646 -49.958  1.00  0.56           C  
ATOM    387  NE  ARG A  51      20.981  -8.124 -49.768  1.00  0.46           N  
ATOM    388  NH1 ARG A  51      20.334  -6.366 -48.417  1.00  0.36           N  
ATOM    389  NH2 ARG A  51      18.843  -8.028 -48.935  1.00  0.31           N  
ATOM    390  CZ  ARG A  51      20.056  -7.505 -49.041  1.00  0.48           C  
ATOM    391  N   THR A  52      25.245 -11.347 -47.787  1.00  0.64           N  
ATOM    392  CA  THR A  52      25.054 -11.678 -46.379  1.00  0.64           C  
ATOM    393  C   THR A  52      23.889 -10.886 -45.792  1.00  0.64           C  
ATOM    394  CB  THR A  52      26.329 -11.402 -45.562  1.00  0.62           C  
ATOM    395  O   THR A  52      23.826  -9.663 -45.936  1.00  0.63           O  
ATOM    396  CG2 THR A  52      26.158 -11.837 -44.110  1.00  0.58           C  
ATOM    397  OG1 THR A  52      27.425 -12.122 -46.139  1.00  0.61           O  
ATOM    398  N   LEU A  53      22.895 -11.511 -45.083  1.00  0.69           N  
ATOM    399  CA  LEU A  53      21.714 -10.965 -44.423  1.00  0.69           C  
ATOM    400  C   LEU A  53      22.051 -10.486 -43.014  1.00  0.69           C  
ATOM    401  CB  LEU A  53      20.599 -12.012 -44.366  1.00  0.67           C  
ATOM    402  O   LEU A  53      22.881 -11.090 -42.331  1.00  0.67           O  
ATOM    403  CG  LEU A  53      20.128 -12.574 -45.708  1.00  0.64           C  
ATOM    404  CD1 LEU A  53      19.019 -13.599 -45.493  1.00  0.60           C  
ATOM    405  CD2 LEU A  53      19.654 -11.450 -46.622  1.00  0.60           C  
ATOM    406  N   ILE A  54      21.779  -9.340 -42.728  1.00  0.61           N  
ATOM    407  CA  ILE A  54      21.998  -8.647 -41.463  1.00  0.60           C  
ATOM    408  C   ILE A  54      20.836  -8.928 -40.513  1.00  0.60           C  
ATOM    409  CB  ILE A  54      22.162  -7.125 -41.673  1.00  0.59           C  
ATOM    410  O   ILE A  54      19.675  -8.691 -40.855  1.00  0.62           O  
ATOM    411  CG1 ILE A  54      23.343  -6.839 -42.608  1.00  0.55           C  
ATOM    412  CG2 ILE A  54      22.341  -6.411 -40.330  1.00  0.56           C  
ATOM    413  CD1 ILE A  54      23.467  -5.379 -43.019  1.00  0.54           C  
ATOM    414  N   GLU A  55      21.058  -9.621 -39.369  1.00  0.63           N  
ATOM    415  CA  GLU A  55      20.111  -9.733 -38.264  1.00  0.63           C  
ATOM    416  C   GLU A  55      19.488  -8.380 -37.931  1.00  0.63           C  
ATOM    417  CB  GLU A  55      20.797 -10.315 -37.025  1.00  0.61           C  
ATOM    418  O   GLU A  55      20.195  -7.376 -37.818  1.00  0.61           O  
ATOM    419  CG  GLU A  55      19.848 -10.584 -35.866  1.00  0.59           C  
ATOM    420  CD  GLU A  55      20.546 -11.136 -34.634  1.00  0.59           C  
ATOM    421  OE1 GLU A  55      21.740 -11.504 -34.726  1.00  0.62           O  
ATOM    422  OE2 GLU A  55      19.895 -11.202 -33.567  1.00  0.58           O  
ATOM    423  N   GLY A  56      18.279  -8.416 -37.939  1.00  0.57           N  
ATOM    424  CA  GLY A  56      17.537  -7.183 -37.731  1.00  0.57           C  
ATOM    425  C   GLY A  56      17.218  -6.453 -39.022  1.00  0.56           C  
ATOM    426  O   GLY A  56      16.349  -5.579 -39.049  1.00  0.56           O  
ATOM    427  N   LEU A  57      17.837  -6.663 -40.081  1.00  0.52           N  
ATOM    428  CA  LEU A  57      17.587  -6.038 -41.375  1.00  0.53           C  
ATOM    429  C   LEU A  57      16.996  -7.043 -42.359  1.00  0.51           C  
ATOM    430  CB  LEU A  57      18.880  -5.448 -41.945  1.00  0.50           C  
ATOM    431  O   LEU A  57      15.991  -6.758 -43.015  1.00  0.49           O  
ATOM    432  CG  LEU A  57      18.727  -4.217 -42.839  1.00  0.49           C  
ATOM    433  CD1 LEU A  57      18.878  -2.942 -42.017  1.00  0.47           C  
ATOM    434  CD2 LEU A  57      19.745  -4.252 -43.974  1.00  0.48           C  
ATOM    435  N   ASP A  58      17.408  -8.213 -42.401  1.00  0.61           N  
ATOM    436  CA  ASP A  58      17.070  -9.232 -43.389  1.00  0.61           C  
ATOM    437  C   ASP A  58      16.460 -10.463 -42.722  1.00  0.60           C  
ATOM    438  CB  ASP A  58      18.308  -9.630 -44.196  1.00  0.58           C  
ATOM    439  O   ASP A  58      15.729 -11.224 -43.361  1.00  0.58           O  
ATOM    440  CG  ASP A  58      18.894  -8.476 -44.990  1.00  0.55           C  
ATOM    441  OD1 ASP A  58      18.124  -7.676 -45.563  1.00  0.58           O  
ATOM    442  OD2 ASP A  58      20.138  -8.367 -45.045  1.00  0.66           O  
ATOM    443  N   TYR A  59      16.656 -10.582 -41.390  1.00  0.66           N  
ATOM    444  CA  TYR A  59      16.094 -11.689 -40.625  1.00  0.66           C  
ATOM    445  C   TYR A  59      16.140 -11.397 -39.130  1.00  0.65           C  
ATOM    446  CB  TYR A  59      16.847 -12.988 -40.926  1.00  0.62           C  
ATOM    447  O   TYR A  59      16.928 -10.564 -38.677  1.00  0.62           O  
ATOM    448  CG  TYR A  59      18.239 -13.032 -40.345  1.00  0.60           C  
ATOM    449  CD1 TYR A  59      19.310 -12.432 -41.004  1.00  0.57           C  
ATOM    450  CD2 TYR A  59      18.487 -13.674 -39.136  1.00  0.58           C  
ATOM    451  CE1 TYR A  59      20.595 -12.472 -40.473  1.00  0.58           C  
ATOM    452  CE2 TYR A  59      19.768 -13.720 -38.596  1.00  0.57           C  
ATOM    453  OH  TYR A  59      22.084 -13.159 -38.740  1.00  0.60           O  
ATOM    454  CZ  TYR A  59      20.814 -13.116 -39.270  1.00  0.54           C  
ATOM    455  N   TYR A  60      15.082 -11.958 -38.607  1.00  0.62           N  
ATOM    456  CA  TYR A  60      14.964 -11.907 -37.154  1.00  0.63           C  
ATOM    457  C   TYR A  60      15.211 -13.278 -36.538  1.00  0.61           C  
ATOM    458  CB  TYR A  60      13.580 -11.392 -36.745  1.00  0.60           C  
ATOM    459  O   TYR A  60      14.806 -14.300 -37.099  1.00  0.58           O  
ATOM    460  CG  TYR A  60      13.318  -9.964 -37.157  1.00  0.57           C  
ATOM    461  CD1 TYR A  60      13.815  -8.900 -36.407  1.00  0.53           C  
ATOM    462  CD2 TYR A  60      12.573  -9.675 -38.295  1.00  0.54           C  
ATOM    463  CE1 TYR A  60      13.574  -7.582 -36.782  1.00  0.50           C  
ATOM    464  CE2 TYR A  60      12.325  -8.361 -38.679  1.00  0.51           C  
ATOM    465  OH  TYR A  60      12.588  -6.020 -38.293  1.00  0.40           O  
ATOM    466  CZ  TYR A  60      12.830  -7.323 -37.917  1.00  0.50           C  
ATOM    467  N   LEU A  61      15.979 -13.503 -35.477  1.00  0.61           N  
ATOM    468  CA  LEU A  61      16.151 -14.675 -34.626  1.00  0.60           C  
ATOM    469  C   LEU A  61      14.964 -14.839 -33.682  1.00  0.59           C  
ATOM    470  CB  LEU A  61      17.448 -14.567 -33.820  1.00  0.58           C  
ATOM    471  O   LEU A  61      14.618 -13.912 -32.946  1.00  0.57           O  
ATOM    472  CG  LEU A  61      18.747 -14.803 -34.592  1.00  0.56           C  
ATOM    473  CD1 LEU A  61      19.926 -14.186 -33.847  1.00  0.53           C  
ATOM    474  CD2 LEU A  61      18.972 -16.294 -34.818  1.00  0.53           C  
ATOM    475  N   GLY A  62      14.017 -15.887 -33.821  1.00  0.52           N  
ATOM    476  CA  GLY A  62      12.897 -16.357 -33.020  1.00  0.50           C  
ATOM    477  C   GLY A  62      13.313 -17.310 -31.916  1.00  0.51           C  
ATOM    478  O   GLY A  62      14.080 -18.245 -32.152  1.00  0.49           O  
ATOM    479  N   TYR A  63      13.362 -16.989 -30.613  1.00  0.42           N  
ATOM    480  CA  TYR A  63      13.608 -17.714 -29.372  1.00  0.42           C  
ATOM    481  C   TYR A  63      12.368 -18.485 -28.936  1.00  0.42           C  
ATOM    482  CB  TYR A  63      14.040 -16.750 -28.263  1.00  0.39           C  
ATOM    483  O   TYR A  63      11.257 -17.950 -28.960  1.00  0.40           O  
ATOM    484  CG  TYR A  63      15.284 -15.962 -28.594  1.00  0.37           C  
ATOM    485  CD1 TYR A  63      16.549 -16.459 -28.289  1.00  0.35           C  
ATOM    486  CD2 TYR A  63      15.197 -14.719 -29.212  1.00  0.37           C  
ATOM    487  CE1 TYR A  63      17.698 -15.735 -28.591  1.00  0.39           C  
ATOM    488  CE2 TYR A  63      16.339 -13.986 -29.518  1.00  0.40           C  
ATOM    489  OH  TYR A  63      18.717 -13.781 -29.506  1.00  0.34           O  
ATOM    490  CZ  TYR A  63      17.583 -14.502 -29.205  1.00  0.34           C  
ATOM    491  N   TYR A  64      12.481 -20.055 -28.872  1.00  0.34           N  
ATOM    492  CA  TYR A  64      11.498 -21.011 -28.375  1.00  0.37           C  
ATOM    493  C   TYR A  64      11.099 -20.688 -26.940  1.00  0.34           C  
ATOM    494  CB  TYR A  64      12.049 -22.438 -28.454  1.00  0.33           C  
ATOM    495  O   TYR A  64       9.939 -20.861 -26.558  1.00  0.33           O  
ATOM    496  CG  TYR A  64      11.279 -23.335 -29.394  1.00  0.32           C  
ATOM    497  CD1 TYR A  64      10.118 -23.981 -28.976  1.00  0.32           C  
ATOM    498  CD2 TYR A  64      11.712 -23.538 -30.700  1.00  0.34           C  
ATOM    499  CE1 TYR A  64       9.406 -24.810 -29.838  1.00  0.35           C  
ATOM    500  CE2 TYR A  64      11.008 -24.364 -31.570  1.00  0.36           C  
ATOM    501  OH  TYR A  64       9.158 -25.813 -31.988  1.00  0.28           O  
ATOM    502  CZ  TYR A  64       9.858 -24.994 -31.131  1.00  0.33           C  
ATOM    503  N   PHE A  65      11.965 -20.299 -26.033  1.00  0.30           N  
ATOM    504  CA  PHE A  65      11.749 -20.223 -24.593  1.00  0.32           C  
ATOM    505  C   PHE A  65      12.064 -18.826 -24.071  1.00  0.30           C  
ATOM    506  CB  PHE A  65      12.608 -21.262 -23.865  1.00  0.28           C  
ATOM    507  O   PHE A  65      13.118 -18.266 -24.378  1.00  0.29           O  
ATOM    508  CG  PHE A  65      12.237 -22.686 -24.181  1.00  0.28           C  
ATOM    509  CD1 PHE A  65      11.137 -23.282 -23.579  1.00  0.29           C  
ATOM    510  CD2 PHE A  65      12.991 -23.428 -25.082  1.00  0.31           C  
ATOM    511  CE1 PHE A  65      10.791 -24.600 -23.870  1.00  0.33           C  
ATOM    512  CE2 PHE A  65      12.652 -24.745 -25.377  1.00  0.34           C  
ATOM    513  CZ  PHE A  65      11.552 -25.330 -24.770  1.00  0.30           C  
ATOM    514  N   LYS A  66      10.999 -18.055 -23.852  1.00  0.35           N  
ATOM    515  CA  LYS A  66      11.140 -16.740 -23.232  1.00  0.34           C  
ATOM    516  C   LYS A  66      12.361 -16.692 -22.317  1.00  0.34           C  
ATOM    517  CB  LYS A  66       9.880 -16.380 -22.444  1.00  0.31           C  
ATOM    518  O   LYS A  66      13.009 -15.651 -22.193  1.00  0.33           O  
ATOM    519  CG  LYS A  66       9.627 -14.884 -22.331  1.00  0.30           C  
ATOM    520  CD  LYS A  66       8.350 -14.590 -21.554  1.00  0.32           C  
ATOM    521  CE  LYS A  66       8.174 -13.097 -21.311  1.00  0.29           C  
ATOM    522  NZ  LYS A  66       6.953 -12.808 -20.500  1.00  0.29           N  
ATOM    523  N   GLU A  67      12.548 -17.997 -21.553  1.00  0.29           N  
ATOM    524  CA  GLU A  67      13.620 -18.114 -20.569  1.00  0.30           C  
ATOM    525  C   GLU A  67      14.990 -18.101 -21.241  1.00  0.29           C  
ATOM    526  CB  GLU A  67      13.453 -19.391 -19.740  1.00  0.26           C  
ATOM    527  O   GLU A  67      15.975 -17.657 -20.646  1.00  0.27           O  
ATOM    528  CG  GLU A  67      12.247 -19.367 -18.812  1.00  0.26           C  
ATOM    529  CD  GLU A  67      11.400 -20.627 -18.897  1.00  0.28           C  
ATOM    530  OE1 GLU A  67      11.744 -21.538 -19.684  1.00  0.37           O  
ATOM    531  OE2 GLU A  67      10.384 -20.703 -18.171  1.00  0.35           O  
ATOM    532  N   LEU A  68      14.875 -18.212 -22.611  1.00  0.26           N  
ATOM    533  CA  LEU A  68      16.127 -18.223 -23.361  1.00  0.28           C  
ATOM    534  C   LEU A  68      16.315 -16.916 -24.123  1.00  0.27           C  
ATOM    535  CB  LEU A  68      16.158 -19.404 -24.335  1.00  0.25           C  
ATOM    536  O   LEU A  68      17.441 -16.549 -24.466  1.00  0.25           O  
ATOM    537  CG  LEU A  68      16.469 -20.774 -23.730  1.00  0.25           C  
ATOM    538  CD1 LEU A  68      16.021 -21.884 -24.674  1.00  0.24           C  
ATOM    539  CD2 LEU A  68      17.957 -20.896 -23.419  1.00  0.27           C  
ATOM    540  N   ALA A  69      15.094 -16.102 -24.323  1.00  0.31           N  
ATOM    541  CA  ALA A  69      15.300 -14.710 -24.714  1.00  0.31           C  
ATOM    542  C   ALA A  69      15.982 -13.922 -23.600  1.00  0.31           C  
ATOM    543  CB  ALA A  69      13.969 -14.058 -25.084  1.00  0.28           C  
ATOM    544  O   ALA A  69      16.650 -12.918 -23.860  1.00  0.29           O  
ATOM    545  N   GLU A  70      15.959 -14.677 -22.449  1.00  0.32           N  
ATOM    546  CA  GLU A  70      16.440 -13.958 -21.273  1.00  0.30           C  
ATOM    547  C   GLU A  70      17.767 -14.528 -20.782  1.00  0.32           C  
ATOM    548  CB  GLU A  70      15.399 -14.005 -20.152  1.00  0.28           C  
ATOM    549  O   GLU A  70      18.396 -13.964 -19.884  1.00  0.30           O  
ATOM    550  CG  GLU A  70      14.162 -13.162 -20.424  1.00  0.27           C  
ATOM    551  CD  GLU A  70      13.167 -13.167 -19.275  1.00  0.30           C  
ATOM    552  OE1 GLU A  70      13.379 -13.913 -18.292  1.00  0.40           O  
ATOM    553  OE2 GLU A  70      12.166 -12.421 -19.359  1.00  0.36           O  
ATOM    554  N   ALA A  71      18.300 -15.722 -21.687  1.00  0.30           N  
ATOM    555  CA  ALA A  71      19.584 -16.338 -21.361  1.00  0.30           C  
ATOM    556  C   ALA A  71      20.701 -15.771 -22.233  1.00  0.30           C  
ATOM    557  CB  ALA A  71      19.503 -17.854 -21.524  1.00  0.28           C  
ATOM    558  O   ALA A  71      20.543 -15.642 -23.449  1.00  0.28           O  
ATOM    559  N   GLU A  72      21.273 -14.687 -22.014  1.00  0.29           N  
ATOM    560  CA  GLU A  72      22.615 -14.190 -22.298  1.00  0.28           C  
ATOM    561  C   GLU A  72      23.518 -15.305 -22.818  1.00  0.29           C  
ATOM    562  CB  GLU A  72      23.230 -13.556 -21.047  1.00  0.26           C  
ATOM    563  O   GLU A  72      24.732 -15.277 -22.607  1.00  0.27           O  
ATOM    564  CG  GLU A  72      22.856 -12.094 -20.852  1.00  0.26           C  
ATOM    565  CD  GLU A  72      23.613 -11.428 -19.714  1.00  0.29           C  
ATOM    566  OE1 GLU A  72      24.382 -12.120 -19.009  1.00  0.35           O  
ATOM    567  OE2 GLU A  72      23.434 -10.204 -19.524  1.00  0.32           O  
ATOM    568  N   GLN A  73      22.766 -16.465 -23.276  1.00  0.30           N  
ATOM    569  CA  GLN A  73      23.663 -17.331 -24.034  1.00  0.32           C  
ATOM    570  C   GLN A  73      23.227 -17.432 -25.493  1.00  0.30           C  
ATOM    571  CB  GLN A  73      23.722 -18.725 -23.406  1.00  0.28           C  
ATOM    572  O   GLN A  73      22.032 -17.504 -25.786  1.00  0.29           O  
ATOM    573  CG  GLN A  73      24.432 -18.763 -22.060  1.00  0.27           C  
ATOM    574  CD  GLN A  73      24.728 -20.176 -21.592  1.00  0.31           C  
ATOM    575  NE2 GLN A  73      25.411 -20.294 -20.459  1.00  0.25           N  
ATOM    576  OE1 GLN A  73      24.346 -21.153 -22.244  1.00  0.36           O  
ATOM    577  N   ASP A  74      23.977 -16.503 -26.452  1.00  0.33           N  
ATOM    578  CA  ASP A  74      24.265 -16.757 -27.860  1.00  0.34           C  
ATOM    579  C   ASP A  74      23.776 -18.142 -28.280  1.00  0.33           C  
ATOM    580  CB  ASP A  74      25.765 -16.624 -28.134  1.00  0.31           C  
ATOM    581  O   ASP A  74      24.044 -18.588 -29.398  1.00  0.32           O  
ATOM    582  CG  ASP A  74      26.229 -15.180 -28.202  1.00  0.32           C  
ATOM    583  OD1 ASP A  74      25.393 -14.281 -28.437  1.00  0.34           O  
ATOM    584  OD2 ASP A  74      27.443 -14.939 -28.024  1.00  0.38           O  
ATOM    585  N   GLN A  75      22.849 -18.784 -27.292  1.00  0.38           N  
ATOM    586  CA  GLN A  75      22.161 -19.986 -27.748  1.00  0.40           C  
ATOM    587  C   GLN A  75      20.693 -19.699 -28.050  1.00  0.38           C  
ATOM    588  CB  GLN A  75      22.274 -21.099 -26.705  1.00  0.37           C  
ATOM    589  O   GLN A  75      19.972 -19.168 -27.203  1.00  0.37           O  
ATOM    590  CG  GLN A  75      23.657 -21.733 -26.630  1.00  0.37           C  
ATOM    591  CD  GLN A  75      23.738 -22.843 -25.598  1.00  0.42           C  
ATOM    592  NE2 GLN A  75      24.886 -23.509 -25.534  1.00  0.34           N  
ATOM    593  OE1 GLN A  75      22.778 -23.098 -24.864  1.00  0.44           O  
ATOM    594  N   ILE A  76      20.360 -19.499 -29.208  1.00  0.41           N  
ATOM    595  CA  ILE A  76      19.070 -19.315 -29.864  1.00  0.41           C  
ATOM    596  C   ILE A  76      18.330 -20.650 -29.931  1.00  0.41           C  
ATOM    597  CB  ILE A  76      19.235 -18.722 -31.281  1.00  0.39           C  
ATOM    598  O   ILE A  76      18.789 -21.588 -30.587  1.00  0.39           O  
ATOM    599  CG1 ILE A  76      19.997 -17.393 -31.217  1.00  0.35           C  
ATOM    600  CG2 ILE A  76      17.871 -18.539 -31.952  1.00  0.36           C  
ATOM    601  CD1 ILE A  76      20.087 -16.667 -32.552  1.00  0.33           C  
ATOM    602  N   TYR A  77      17.618 -21.040 -29.045  1.00  0.40           N  
ATOM    603  CA  TYR A  77      16.538 -22.020 -29.062  1.00  0.42           C  
ATOM    604  C   TYR A  77      15.371 -21.532 -29.911  1.00  0.40           C  
ATOM    605  CB  TYR A  77      16.059 -22.317 -27.638  1.00  0.39           C  
ATOM    606  O   TYR A  77      14.229 -21.499 -29.448  1.00  0.39           O  
ATOM    607  CG  TYR A  77      17.050 -23.104 -26.815  1.00  0.38           C  
ATOM    608  CD1 TYR A  77      17.034 -24.497 -26.816  1.00  0.37           C  
ATOM    609  CD2 TYR A  77      18.003 -22.458 -26.036  1.00  0.38           C  
ATOM    610  CE1 TYR A  77      17.944 -25.227 -26.058  1.00  0.37           C  
ATOM    611  CE2 TYR A  77      18.918 -23.177 -25.274  1.00  0.41           C  
ATOM    612  OH  TYR A  77      19.784 -25.277 -24.540  1.00  0.26           O  
ATOM    613  CZ  TYR A  77      18.881 -24.559 -25.292  1.00  0.36           C  
ATOM    614  N   GLY A  78      15.533 -20.785 -30.992  1.00  0.51           N  
ATOM    615  CA  GLY A  78      14.602 -20.390 -32.038  1.00  0.50           C  
ATOM    616  C   GLY A  78      15.160 -20.581 -33.436  1.00  0.51           C  
ATOM    617  O   GLY A  78      16.099 -21.354 -33.635  1.00  0.48           O  
ATOM    618  N   GLY A  79      14.583 -20.229 -34.283  1.00  0.55           N  
ATOM    619  CA  GLY A  79      14.750 -19.990 -35.708  1.00  0.55           C  
ATOM    620  C   GLY A  79      14.852 -18.518 -36.059  1.00  0.56           C  
ATOM    621  O   GLY A  79      14.938 -17.667 -35.170  1.00  0.54           O  
ATOM    622  N   PHE A  80      15.372 -18.122 -37.115  1.00  0.56           N  
ATOM    623  CA  PHE A  80      15.434 -16.793 -37.713  1.00  0.58           C  
ATOM    624  C   PHE A  80      14.375 -16.638 -38.797  1.00  0.56           C  
ATOM    625  CB  PHE A  80      16.826 -16.530 -38.297  1.00  0.53           C  
ATOM    626  O   PHE A  80      13.999 -17.614 -39.450  1.00  0.55           O  
ATOM    627  CG  PHE A  80      17.364 -17.668 -39.122  1.00  0.51           C  
ATOM    628  CD1 PHE A  80      18.045 -18.719 -38.521  1.00  0.45           C  
ATOM    629  CD2 PHE A  80      17.187 -17.687 -40.499  1.00  0.46           C  
ATOM    630  CE1 PHE A  80      18.544 -19.774 -39.282  1.00  0.45           C  
ATOM    631  CE2 PHE A  80      17.682 -18.737 -41.266  1.00  0.48           C  
ATOM    632  CZ  PHE A  80      18.361 -19.779 -40.656  1.00  0.40           C  
ATOM    633  N   ILE A  81      13.748 -15.607 -38.652  1.00  0.59           N  
ATOM    634  CA  ILE A  81      12.698 -15.133 -39.548  1.00  0.61           C  
ATOM    635  C   ILE A  81      13.306 -14.244 -40.631  1.00  0.59           C  
ATOM    636  CB  ILE A  81      11.602 -14.365 -38.776  1.00  0.57           C  
ATOM    637  O   ILE A  81      13.969 -13.250 -40.327  1.00  0.58           O  
ATOM    638  CG1 ILE A  81      10.981 -15.259 -37.697  1.00  0.52           C  
ATOM    639  CG2 ILE A  81      10.530 -13.843 -39.738  1.00  0.53           C  
ATOM    640  CD1 ILE A  81       9.972 -14.547 -36.807  1.00  0.52           C  
ATOM    641  N   LEU A  82      13.381 -14.557 -41.849  1.00  0.61           N  
ATOM    642  CA  LEU A  82      13.808 -13.823 -43.035  1.00  0.62           C  
ATOM    643  C   LEU A  82      12.800 -12.736 -43.393  1.00  0.62           C  
ATOM    644  CB  LEU A  82      13.989 -14.777 -44.219  1.00  0.60           C  
ATOM    645  O   LEU A  82      11.602 -13.006 -43.504  1.00  0.60           O  
ATOM    646  CG  LEU A  82      15.035 -15.879 -44.048  1.00  0.58           C  
ATOM    647  CD1 LEU A  82      14.935 -16.887 -45.188  1.00  0.53           C  
ATOM    648  CD2 LEU A  82      16.436 -15.281 -43.979  1.00  0.54           C  
ATOM    649  N   LEU A  83      13.137 -11.576 -43.343  1.00  0.58           N  
ATOM    650  CA  LEU A  83      12.360 -10.401 -43.721  1.00  0.58           C  
ATOM    651  C   LEU A  83      12.397 -10.189 -45.231  1.00  0.56           C  
ATOM    652  CB  LEU A  83      12.889  -9.155 -43.006  1.00  0.54           C  
ATOM    653  O   LEU A  83      11.442  -9.670 -45.813  1.00  0.54           O  
ATOM    654  CG  LEU A  83      12.774  -9.150 -41.481  1.00  0.52           C  
ATOM    655  CD1 LEU A  83      13.412  -7.890 -40.906  1.00  0.49           C  
ATOM    656  CD2 LEU A  83      11.314  -9.258 -41.054  1.00  0.50           C  
ATOM    657  N   THR A  84      13.517 -10.564 -45.975  1.00  0.52           N  
ATOM    658  CA  THR A  84      13.665 -10.119 -47.356  1.00  0.52           C  
ATOM    659  C   THR A  84      14.054 -11.284 -48.261  1.00  0.51           C  
ATOM    660  CB  THR A  84      14.717  -9.001 -47.472  1.00  0.47           C  
ATOM    661  O   THR A  84      13.994 -11.171 -49.487  1.00  0.49           O  
ATOM    662  CG2 THR A  84      14.275  -7.749 -46.721  1.00  0.43           C  
ATOM    663  OG1 THR A  84      15.958  -9.461 -46.922  1.00  0.44           O  
ATOM    664  N   ALA A  85      14.293 -12.504 -47.617  1.00  0.42           N  
ATOM    665  CA  ALA A  85      14.925 -13.471 -48.511  1.00  0.41           C  
ATOM    666  C   ALA A  85      14.075 -14.731 -48.646  1.00  0.42           C  
ATOM    667  CB  ALA A  85      16.322 -13.827 -48.008  1.00  0.37           C  
ATOM    668  O   ALA A  85      13.430 -15.158 -47.685  1.00  0.40           O  
ATOM    669  N   SER A  86      13.815 -15.324 -49.985  1.00  0.44           N  
ATOM    670  CA  SER A  86      13.162 -16.551 -50.429  1.00  0.45           C  
ATOM    671  C   SER A  86      14.125 -17.733 -50.394  1.00  0.44           C  
ATOM    672  CB  SER A  86      12.604 -16.380 -51.842  1.00  0.40           C  
ATOM    673  O   SER A  86      13.699 -18.885 -50.283  1.00  0.41           O  
ATOM    674  OG  SER A  86      13.568 -15.789 -52.696  1.00  0.37           O  
ATOM    675  N   GLU A  87      15.429 -17.647 -50.349  1.00  0.53           N  
ATOM    676  CA  GLU A  87      16.494 -18.642 -50.268  1.00  0.54           C  
ATOM    677  C   GLU A  87      17.731 -18.070 -49.579  1.00  0.53           C  
ATOM    678  CB  GLU A  87      16.859 -19.155 -51.663  1.00  0.51           C  
ATOM    679  O   GLU A  87      18.337 -17.117 -50.072  1.00  0.51           O  
ATOM    680  CG  GLU A  87      16.076 -20.387 -52.090  1.00  0.50           C  
ATOM    681  CD  GLU A  87      16.479 -20.911 -53.459  1.00  0.52           C  
ATOM    682  OE1 GLU A  87      17.316 -20.268 -54.133  1.00  0.52           O  
ATOM    683  OE2 GLU A  87      15.954 -21.973 -53.862  1.00  0.48           O  
ATOM    684  N   VAL A  88      17.892 -18.427 -48.425  1.00  0.64           N  
ATOM    685  CA  VAL A  88      19.025 -18.072 -47.576  1.00  0.65           C  
ATOM    686  C   VAL A  88      19.864 -19.314 -47.287  1.00  0.64           C  
ATOM    687  CB  VAL A  88      18.561 -17.422 -46.254  1.00  0.62           C  
ATOM    688  O   VAL A  88      19.322 -20.388 -47.015  1.00  0.62           O  
ATOM    689  CG1 VAL A  88      19.757 -16.892 -45.464  1.00  0.56           C  
ATOM    690  CG2 VAL A  88      17.561 -16.301 -46.532  1.00  0.57           C  
ATOM    691  N   ASP A  89      21.148 -19.394 -47.675  1.00  0.64           N  
ATOM    692  CA  ASP A  89      22.183 -20.263 -47.123  1.00  0.64           C  
ATOM    693  C   ASP A  89      22.592 -19.809 -45.723  1.00  0.64           C  
ATOM    694  CB  ASP A  89      23.406 -20.293 -48.043  1.00  0.62           C  
ATOM    695  O   ASP A  89      22.845 -18.624 -45.498  1.00  0.63           O  
ATOM    696  CG  ASP A  89      23.130 -20.974 -49.372  1.00  0.59           C  
ATOM    697  OD1 ASP A  89      22.309 -21.916 -49.417  1.00  0.60           O  
ATOM    698  OD2 ASP A  89      23.742 -20.567 -50.384  1.00  0.63           O  
ATOM    699  N   TYR A  90      22.320 -20.574 -44.708  1.00  0.64           N  
ATOM    700  CA  TYR A  90      22.747 -20.254 -43.351  1.00  0.64           C  
ATOM    701  C   TYR A  90      23.743 -21.287 -42.835  1.00  0.64           C  
ATOM    702  CB  TYR A  90      21.541 -20.178 -42.411  1.00  0.61           C  
ATOM    703  O   TYR A  90      23.661 -22.466 -43.185  1.00  0.61           O  
ATOM    704  CG  TYR A  90      20.718 -21.443 -42.375  1.00  0.58           C  
ATOM    705  CD1 TYR A  90      19.712 -21.669 -43.312  1.00  0.53           C  
ATOM    706  CD2 TYR A  90      20.944 -22.414 -41.406  1.00  0.53           C  
ATOM    707  CE1 TYR A  90      18.949 -22.832 -43.282  1.00  0.50           C  
ATOM    708  CE2 TYR A  90      20.188 -23.581 -41.366  1.00  0.52           C  
ATOM    709  OH  TYR A  90      18.444 -24.935 -42.273  1.00  0.43           O  
ATOM    710  CZ  TYR A  90      19.195 -23.781 -42.307  1.00  0.48           C  
ATOM    711  N   GLU A  91      24.859 -20.707 -42.231  1.00  0.58           N  
ATOM    712  CA  GLU A  91      25.914 -21.342 -41.447  1.00  0.59           C  
ATOM    713  C   GLU A  91      25.754 -21.041 -39.960  1.00  0.58           C  
ATOM    714  CB  GLU A  91      27.293 -20.886 -41.932  1.00  0.57           C  
ATOM    715  O   GLU A  91      25.515 -19.894 -39.576  1.00  0.57           O  
ATOM    716  CG  GLU A  91      27.663 -21.408 -43.312  1.00  0.56           C  
ATOM    717  CD  GLU A  91      29.001 -20.885 -43.812  1.00  0.57           C  
ATOM    718  OE1 GLU A  91      29.654 -20.100 -43.089  1.00  0.57           O  
ATOM    719  OE2 GLU A  91      29.398 -21.264 -44.937  1.00  0.53           O  
ATOM    720  N   PHE A  92      25.543 -22.049 -39.004  1.00  0.61           N  
ATOM    721  CA  PHE A  92      25.460 -21.819 -37.566  1.00  0.62           C  
ATOM    722  C   PHE A  92      26.284 -22.850 -36.805  1.00  0.61           C  
ATOM    723  CB  PHE A  92      24.003 -21.861 -37.097  1.00  0.58           C  
ATOM    724  O   PHE A  92      26.565 -23.933 -37.322  1.00  0.58           O  
ATOM    725  CG  PHE A  92      23.333 -23.191 -37.315  1.00  0.54           C  
ATOM    726  CD1 PHE A  92      22.796 -23.519 -38.554  1.00  0.49           C  
ATOM    727  CD2 PHE A  92      23.239 -24.113 -36.281  1.00  0.50           C  
ATOM    728  CE1 PHE A  92      22.175 -24.749 -38.760  1.00  0.48           C  
ATOM    729  CE2 PHE A  92      22.620 -25.344 -36.479  1.00  0.51           C  
ATOM    730  CZ  PHE A  92      22.088 -25.659 -37.719  1.00  0.43           C  
ATOM    731  N   LEU A  93      26.851 -22.510 -35.666  1.00  0.46           N  
ATOM    732  CA  LEU A  93      27.556 -23.265 -34.635  1.00  0.47           C  
ATOM    733  C   LEU A  93      26.593 -23.730 -33.548  1.00  0.46           C  
ATOM    734  CB  LEU A  93      28.671 -22.417 -34.017  1.00  0.46           C  
ATOM    735  O   LEU A  93      25.949 -22.910 -32.891  1.00  0.45           O  
ATOM    736  CG  LEU A  93      30.085 -22.994 -34.096  1.00  0.46           C  
ATOM    737  CD1 LEU A  93      30.965 -22.121 -34.984  1.00  0.42           C  
ATOM    738  CD2 LEU A  93      30.687 -23.127 -32.701  1.00  0.42           C  
ATOM    739  N   ALA A  94      25.937 -24.997 -33.261  1.00  0.43           N  
ATOM    740  CA  ALA A  94      25.138 -25.740 -32.289  1.00  0.43           C  
ATOM    741  C   ALA A  94      25.975 -26.128 -31.073  1.00  0.43           C  
ATOM    742  CB  ALA A  94      24.536 -26.985 -32.936  1.00  0.41           C  
ATOM    743  O   ALA A  94      27.094 -26.625 -31.215  1.00  0.41           O  
ATOM    744  N   VAL A  95      25.742 -25.545 -29.755  1.00  0.33           N  
ATOM    745  CA  VAL A  95      26.356 -25.835 -28.464  1.00  0.36           C  
ATOM    746  C   VAL A  95      25.357 -26.565 -27.568  1.00  0.34           C  
ATOM    747  CB  VAL A  95      26.853 -24.548 -27.769  1.00  0.31           C  
ATOM    748  O   VAL A  95      24.228 -26.104 -27.383  1.00  0.32           O  
ATOM    749  CG1 VAL A  95      27.895 -24.877 -26.702  1.00  0.31           C  
ATOM    750  CG2 VAL A  95      27.426 -23.574 -28.797  1.00  0.31           C  
ATOM    751  N   GLY A  96      25.336 -28.084 -27.142  1.00  0.30           N  
ATOM    752  CA  GLY A  96      25.354 -28.791 -25.872  1.00  0.30           C  
ATOM    753  C   GLY A  96      23.974 -29.218 -25.407  1.00  0.30           C  
ATOM    754  O   GLY A  96      22.966 -28.664 -25.849  1.00  0.29           O  
ATOM    755  N   ARG A  97      23.764 -30.519 -25.046  1.00  0.32           N  
ATOM    756  CA  ARG A  97      22.925 -31.442 -24.289  1.00  0.32           C  
ATOM    757  C   ARG A  97      21.700 -30.731 -23.725  1.00  0.32           C  
ATOM    758  CB  ARG A  97      23.725 -32.088 -23.155  1.00  0.30           C  
ATOM    759  O   ARG A  97      21.819 -29.667 -23.114  1.00  0.31           O  
ATOM    760  CG  ARG A  97      24.312 -33.444 -23.510  1.00  0.29           C  
ATOM    761  CD  ARG A  97      25.061 -34.059 -22.336  1.00  0.31           C  
ATOM    762  NE  ARG A  97      25.600 -35.374 -22.670  1.00  0.28           N  
ATOM    763  NH1 ARG A  97      26.539 -35.746 -20.592  1.00  0.25           N  
ATOM    764  NH2 ARG A  97      26.735 -37.325 -22.243  1.00  0.21           N  
ATOM    765  CZ  ARG A  97      26.290 -36.146 -21.834  1.00  0.26           C  
ATOM    766  N   GLN A  98      20.515 -30.646 -24.377  1.00  0.30           N  
ATOM    767  CA  GLN A  98      19.114 -30.673 -23.968  1.00  0.31           C  
ATOM    768  C   GLN A  98      18.978 -30.505 -22.458  1.00  0.30           C  
ATOM    769  CB  GLN A  98      18.450 -31.977 -24.413  1.00  0.28           C  
ATOM    770  O   GLN A  98      19.557 -31.274 -21.688  1.00  0.29           O  
ATOM    771  CG  GLN A  98      17.828 -31.909 -25.801  1.00  0.27           C  
ATOM    772  CD  GLN A  98      17.080 -33.175 -26.172  1.00  0.31           C  
ATOM    773  NE2 GLN A  98      16.383 -33.143 -27.303  1.00  0.28           N  
ATOM    774  OE1 GLN A  98      17.128 -34.175 -25.448  1.00  0.36           O  
ATOM    775  N   TYR A  99      19.234 -29.279 -21.732  1.00  0.29           N  
ATOM    776  CA  TYR A  99      18.897 -29.036 -20.334  1.00  0.32           C  
ATOM    777  C   TYR A  99      17.474 -29.488 -20.029  1.00  0.29           C  
ATOM    778  CB  TYR A  99      19.058 -27.551 -19.993  1.00  0.28           C  
ATOM    779  O   TYR A  99      16.531 -29.098 -20.721  1.00  0.29           O  
ATOM    780  CG  TYR A  99      20.420 -27.198 -19.448  1.00  0.28           C  
ATOM    781  CD1 TYR A  99      20.693 -27.291 -18.085  1.00  0.26           C  
ATOM    782  CD2 TYR A  99      21.437 -26.768 -20.294  1.00  0.28           C  
ATOM    783  CE1 TYR A  99      21.946 -26.965 -17.578  1.00  0.27           C  
ATOM    784  CE2 TYR A  99      22.694 -26.439 -19.798  1.00  0.29           C  
ATOM    785  OH  TYR A  99      24.182 -26.216 -17.944  1.00  0.14           O  
ATOM    786  CZ  TYR A  99      22.939 -26.541 -18.441  1.00  0.27           C  
ATOM    787  N   ARG A 100      17.106 -30.965 -19.831  1.00  0.29           N  
ATOM    788  CA  ARG A 100      16.194 -31.621 -18.900  1.00  0.29           C  
ATOM    789  C   ARG A 100      16.008 -30.788 -17.636  1.00  0.29           C  
ATOM    790  CB  ARG A 100      16.707 -33.016 -18.537  1.00  0.27           C  
ATOM    791  O   ARG A 100      16.974 -30.505 -16.925  1.00  0.28           O  
ATOM    792  CG  ARG A 100      16.365 -34.085 -19.563  1.00  0.26           C  
ATOM    793  CD  ARG A 100      16.740 -35.477 -19.074  1.00  0.28           C  
ATOM    794  NE  ARG A 100      16.473 -36.494 -20.086  1.00  0.26           N  
ATOM    795  NH1 ARG A 100      16.926 -38.287 -18.702  1.00  0.22           N  
ATOM    796  NH2 ARG A 100      16.301 -38.643 -20.878  1.00  0.19           N  
ATOM    797  CZ  ARG A 100      16.567 -37.806 -19.887  1.00  0.26           C  
ATOM    798  N   LEU A 101      15.208 -29.526 -17.559  1.00  0.28           N  
ATOM    799  CA  LEU A 101      14.683 -29.242 -16.228  1.00  0.29           C  
ATOM    800  C   LEU A 101      14.549 -30.524 -15.412  1.00  0.28           C  
ATOM    801  CB  LEU A 101      13.326 -28.541 -16.325  1.00  0.27           C  
ATOM    802  O   LEU A 101      14.003 -31.518 -15.896  1.00  0.27           O  
ATOM    803  CG  LEU A 101      13.357 -27.039 -16.612  1.00  0.27           C  
ATOM    804  CD1 LEU A 101      12.061 -26.601 -17.285  1.00  0.26           C  
ATOM    805  CD2 LEU A 101      13.591 -26.253 -15.327  1.00  0.29           C  
ATOM    806  N   PRO A 102      15.564 -30.861 -14.567  1.00  0.31           N  
ATOM    807  CA  PRO A 102      15.346 -32.051 -13.742  1.00  0.32           C  
ATOM    808  C   PRO A 102      13.874 -32.267 -13.394  1.00  0.32           C  
ATOM    809  CB  PRO A 102      16.168 -31.764 -12.483  1.00  0.29           C  
ATOM    810  O   PRO A 102      13.160 -31.306 -13.094  1.00  0.30           O  
ATOM    811  CG  PRO A 102      16.756 -30.409 -12.712  1.00  0.29           C  
ATOM    812  CD  PRO A 102      16.228 -29.873 -14.012  1.00  0.32           C  
ATOM    813  N   GLN A 103      13.048 -33.234 -14.063  1.00  0.27           N  
ATOM    814  CA  GLN A 103      11.801 -33.884 -13.673  1.00  0.29           C  
ATOM    815  C   GLN A 103      11.420 -33.528 -12.239  1.00  0.27           C  
ATOM    816  CB  GLN A 103      11.916 -35.401 -13.825  1.00  0.25           C  
ATOM    817  O   GLN A 103      10.237 -33.509 -11.892  1.00  0.25           O  
ATOM    818  CG  GLN A 103      11.091 -35.969 -14.972  1.00  0.26           C  
ATOM    819  CD  GLN A 103      11.290 -37.462 -15.155  1.00  0.30           C  
ATOM    820  NE2 GLN A 103      10.544 -38.050 -16.084  1.00  0.26           N  
ATOM    821  OE1 GLN A 103      12.109 -38.082 -14.469  1.00  0.39           O  
ATOM    822  N   SER A 104      12.187 -32.987 -11.273  1.00  0.28           N  
ATOM    823  CA  SER A 104      12.033 -32.432  -9.932  1.00  0.28           C  
ATOM    824  C   SER A 104      11.871 -30.916  -9.977  1.00  0.28           C  
ATOM    825  CB  SER A 104      13.233 -32.799  -9.058  1.00  0.26           C  
ATOM    826  O   SER A 104      11.299 -30.320  -9.062  1.00  0.26           O  
ATOM    827  OG  SER A 104      14.435 -32.298  -9.618  1.00  0.29           O  
ATOM    828  N   GLU A 105      11.999 -30.235 -11.168  1.00  0.27           N  
ATOM    829  CA  GLU A 105      11.882 -28.793 -11.365  1.00  0.26           C  
ATOM    830  C   GLU A 105      10.674 -28.450 -12.231  1.00  0.27           C  
ATOM    831  CB  GLU A 105      13.159 -28.232 -11.997  1.00  0.24           C  
ATOM    832  O   GLU A 105      10.000 -27.445 -11.996  1.00  0.26           O  
ATOM    833  CG  GLU A 105      14.304 -28.050 -11.012  1.00  0.25           C  
ATOM    834  CD  GLU A 105      14.782 -26.610 -10.906  1.00  0.29           C  
ATOM    835  OE1 GLU A 105      14.520 -25.814 -11.836  1.00  0.39           O  
ATOM    836  OE2 GLU A 105      15.424 -26.277  -9.885  1.00  0.32           O  
ATOM    837  N   ILE A 106      10.250 -29.308 -13.064  1.00  0.28           N  
ATOM    838  CA  ILE A 106       8.996 -29.330 -13.810  1.00  0.28           C  
ATOM    839  C   ILE A 106       7.871 -29.841 -12.912  1.00  0.28           C  
ATOM    840  CB  ILE A 106       9.109 -30.205 -15.078  1.00  0.26           C  
ATOM    841  O   ILE A 106       6.752 -29.323 -12.954  1.00  0.27           O  
ATOM    842  CG1 ILE A 106      10.077 -29.569 -16.082  1.00  0.28           C  
ATOM    843  CG2 ILE A 106       7.730 -30.421 -15.709  1.00  0.27           C  
ATOM    844  CD1 ILE A 106      10.398 -30.454 -17.278  1.00  0.25           C  
ATOM    845  N   GLY A 107       8.152 -30.820 -11.934  1.00  0.27           N  
ATOM    846  CA  GLY A 107       7.259 -31.399 -10.943  1.00  0.26           C  
ATOM    847  C   GLY A 107       6.854 -30.419  -9.859  1.00  0.27           C  
ATOM    848  O   GLY A 107       5.734 -30.479  -9.347  1.00  0.26           O  
ATOM    849  N   LYS A 108       7.607 -29.180  -9.753  1.00  0.33           N  
ATOM    850  CA  LYS A 108       7.298 -28.179  -8.736  1.00  0.32           C  
ATOM    851  C   LYS A 108       6.378 -27.096  -9.294  1.00  0.32           C  
ATOM    852  CB  LYS A 108       8.582 -27.548  -8.196  1.00  0.29           C  
ATOM    853  O   LYS A 108       5.577 -26.515  -8.558  1.00  0.30           O  
ATOM    854  CG  LYS A 108       9.330 -28.423  -7.201  1.00  0.29           C  
ATOM    855  CD  LYS A 108      10.556 -27.712  -6.643  1.00  0.32           C  
ATOM    856  CE  LYS A 108      11.348 -28.614  -5.706  1.00  0.30           C  
ATOM    857  NZ  LYS A 108      12.594 -27.950  -5.219  1.00  0.32           N  
ATOM    858  N   TYR A 109       6.290 -26.880 -10.574  1.00  0.35           N  
ATOM    859  CA  TYR A 109       5.456 -25.926 -11.296  1.00  0.35           C  
ATOM    860  C   TYR A 109       4.248 -26.618 -11.917  1.00  0.35           C  
ATOM    861  CB  TYR A 109       6.268 -25.218 -12.384  1.00  0.31           C  
ATOM    862  O   TYR A 109       3.234 -25.976 -12.200  1.00  0.32           O  
ATOM    863  CG  TYR A 109       7.217 -24.173 -11.850  1.00  0.31           C  
ATOM    864  CD1 TYR A 109       6.758 -22.913 -11.476  1.00  0.30           C  
ATOM    865  CD2 TYR A 109       8.575 -24.444 -11.720  1.00  0.33           C  
ATOM    866  CE1 TYR A 109       7.629 -21.946 -10.985  1.00  0.35           C  
ATOM    867  CE2 TYR A 109       9.456 -23.485 -11.230  1.00  0.37           C  
ATOM    868  OH  TYR A 109       9.842 -21.288 -10.380  1.00  0.31           O  
ATOM    869  CZ  TYR A 109       8.974 -22.241 -10.865  1.00  0.30           C  
ATOM    870  N   LEU A 110       4.223 -28.079 -11.927  1.00  0.27           N  
ATOM    871  CA  LEU A 110       3.207 -28.915 -12.557  1.00  0.26           C  
ATOM    872  C   LEU A 110       2.434 -29.712 -11.512  1.00  0.27           C  
ATOM    873  CB  LEU A 110       3.850 -29.868 -13.569  1.00  0.24           C  
ATOM    874  O   LEU A 110       1.386 -30.288 -11.814  1.00  0.25           O  
ATOM    875  CG  LEU A 110       4.209 -29.269 -14.930  1.00  0.24           C  
ATOM    876  CD1 LEU A 110       5.187 -30.178 -15.667  1.00  0.23           C  
ATOM    877  CD2 LEU A 110       2.951 -29.042 -15.763  1.00  0.27           C  
ATOM    878  N   VAL A 111       2.850 -29.604 -10.046  1.00  0.25           N  
ATOM    879  CA  VAL A 111       2.082 -30.338  -9.046  1.00  0.27           C  
ATOM    880  C   VAL A 111       0.833 -29.545  -8.669  1.00  0.25           C  
ATOM    881  CB  VAL A 111       2.927 -30.634  -7.787  1.00  0.23           C  
ATOM    882  O   VAL A 111      -0.039 -30.050  -7.958  1.00  0.24           O  
ATOM    883  CG1 VAL A 111       2.152 -31.520  -6.813  1.00  0.25           C  
ATOM    884  CG2 VAL A 111       4.251 -31.290  -8.175  1.00  0.24           C  
ATOM    885  N   LYS A 112       0.446 -28.486  -9.519  1.00  0.30           N  
ATOM    886  CA  LYS A 112      -0.864 -28.020  -9.073  1.00  0.30           C  
ATOM    887  C   LYS A 112      -1.897 -28.133 -10.190  1.00  0.30           C  
ATOM    888  CB  LYS A 112      -0.781 -26.574  -8.581  1.00  0.27           C  
ATOM    889  O   LYS A 112      -2.195 -27.149 -10.870  1.00  0.28           O  
ATOM    890  CG  LYS A 112      -0.607 -26.442  -7.075  1.00  0.26           C  
ATOM    891  CD  LYS A 112      -0.686 -24.988  -6.629  1.00  0.32           C  
ATOM    892  CE  LYS A 112      -0.550 -24.857  -5.118  1.00  0.26           C  
ATOM    893  NZ  LYS A 112      -0.664 -23.437  -4.671  1.00  0.27           N  
ATOM    894  N   THR A 113      -1.737 -29.057 -11.186  1.00  0.28           N  
ATOM    895  CA  THR A 113      -2.728 -29.487 -12.166  1.00  0.29           C  
ATOM    896  C   THR A 113      -2.626 -30.989 -12.415  1.00  0.28           C  
ATOM    897  CB  THR A 113      -2.562 -28.731 -13.497  1.00  0.26           C  
ATOM    898  O   THR A 113      -1.526 -31.542 -12.470  1.00  0.27           O  
ATOM    899  CG2 THR A 113      -3.213 -27.354 -13.432  1.00  0.26           C  
ATOM    900  OG1 THR A 113      -1.166 -28.574 -13.780  1.00  0.30           O  
ATOM    901  N   ASP A 114      -3.479 -31.898 -11.763  1.00  0.28           N  
ATOM    902  CA  ASP A 114      -3.796 -33.268 -12.157  1.00  0.30           C  
ATOM    903  C   ASP A 114      -3.150 -33.618 -13.495  1.00  0.29           C  
ATOM    904  CB  ASP A 114      -5.311 -33.466 -12.236  1.00  0.27           C  
ATOM    905  O   ASP A 114      -3.818 -33.621 -14.531  1.00  0.28           O  
ATOM    906  CG  ASP A 114      -5.962 -33.621 -10.873  1.00  0.27           C  
ATOM    907  OD1 ASP A 114      -5.264 -33.989  -9.903  1.00  0.31           O  
ATOM    908  OD2 ASP A 114      -7.183 -33.375 -10.768  1.00  0.32           O  
ATOM    909  N   LEU A 115      -1.786 -33.237 -13.658  1.00  0.27           N  
ATOM    910  CA  LEU A 115      -1.021 -33.985 -14.651  1.00  0.29           C  
ATOM    911  C   LEU A 115      -0.559 -35.324 -14.086  1.00  0.27           C  
ATOM    912  CB  LEU A 115       0.187 -33.171 -15.121  1.00  0.26           C  
ATOM    913  O   LEU A 115      -0.216 -35.419 -12.906  1.00  0.27           O  
ATOM    914  CG  LEU A 115      -0.116 -31.924 -15.952  1.00  0.26           C  
ATOM    915  CD1 LEU A 115       1.131 -31.056 -16.081  1.00  0.27           C  
ATOM    916  CD2 LEU A 115      -0.647 -32.314 -17.327  1.00  0.30           C  
ATOM    917  N   PRO A 116      -1.087 -36.472 -14.769  1.00  0.34           N  
ATOM    918  CA  PRO A 116      -0.537 -37.805 -14.509  1.00  0.34           C  
ATOM    919  C   PRO A 116       0.958 -37.776 -14.200  1.00  0.34           C  
ATOM    920  CB  PRO A 116      -0.811 -38.559 -15.813  1.00  0.32           C  
ATOM    921  O   PRO A 116       1.690 -36.951 -14.753  1.00  0.33           O  
ATOM    922  CG  PRO A 116      -1.300 -37.514 -16.764  1.00  0.32           C  
ATOM    923  CD  PRO A 116      -1.492 -36.232 -16.006  1.00  0.35           C  
ATOM    924  N   ASP A 117       1.371 -38.251 -12.944  1.00  0.30           N  
ATOM    925  CA  ASP A 117       2.637 -38.721 -12.390  1.00  0.30           C  
ATOM    926  C   ASP A 117       3.821 -38.185 -13.193  1.00  0.31           C  
ATOM    927  CB  ASP A 117       2.674 -40.250 -12.358  1.00  0.29           C  
ATOM    928  O   ASP A 117       3.935 -38.447 -14.392  1.00  0.29           O  
ATOM    929  CG  ASP A 117       3.725 -40.799 -11.409  1.00  0.29           C  
ATOM    930  OD1 ASP A 117       4.690 -40.074 -11.083  1.00  0.32           O  
ATOM    931  OD2 ASP A 117       3.589 -41.967 -10.986  1.00  0.29           O  
ATOM    932  N   PRO A 118       4.364 -37.042 -13.037  1.00  0.29           N  
ATOM    933  CA  PRO A 118       5.636 -36.648 -13.648  1.00  0.30           C  
ATOM    934  C   PRO A 118       6.599 -37.822 -13.814  1.00  0.29           C  
ATOM    935  CB  PRO A 118       6.196 -35.618 -12.664  1.00  0.27           C  
ATOM    936  O   PRO A 118       7.632 -37.688 -14.474  1.00  0.28           O  
ATOM    937  CG  PRO A 118       5.338 -35.746 -11.447  1.00  0.27           C  
ATOM    938  CD  PRO A 118       4.143 -36.587 -11.792  1.00  0.34           C  
ATOM    939  N   ARG A 119       6.352 -38.978 -13.337  1.00  0.34           N  
ATOM    940  CA  ARG A 119       7.237 -40.124 -13.522  1.00  0.33           C  
ATOM    941  C   ARG A 119       6.895 -40.878 -14.803  1.00  0.34           C  
ATOM    942  CB  ARG A 119       7.155 -41.068 -12.320  1.00  0.31           C  
ATOM    943  O   ARG A 119       7.714 -41.642 -15.318  1.00  0.31           O  
ATOM    944  CG  ARG A 119       7.794 -40.513 -11.057  1.00  0.31           C  
ATOM    945  CD  ARG A 119       7.660 -41.478  -9.887  1.00  0.35           C  
ATOM    946  NE  ARG A 119       6.920 -40.880  -8.779  1.00  0.32           N  
ATOM    947  NH1 ARG A 119       7.007 -42.759  -7.437  1.00  0.26           N  
ATOM    948  NH2 ARG A 119       5.949 -40.864  -6.698  1.00  0.21           N  
ATOM    949  CZ  ARG A 119       6.627 -41.502  -7.640  1.00  0.28           C  
ATOM    950  N   ASN A 120       5.761 -40.484 -15.597  1.00  0.31           N  
ATOM    951  CA  ASN A 120       5.337 -41.225 -16.780  1.00  0.33           C  
ATOM    952  C   ASN A 120       4.826 -40.291 -17.873  1.00  0.32           C  
ATOM    953  CB  ASN A 120       4.263 -42.252 -16.414  1.00  0.29           C  
ATOM    954  O   ASN A 120       3.877 -40.622 -18.586  1.00  0.30           O  
ATOM    955  CG  ASN A 120       4.848 -43.589 -16.005  1.00  0.30           C  
ATOM    956  ND2 ASN A 120       4.051 -44.400 -15.319  1.00  0.24           N  
ATOM    957  OD1 ASN A 120       6.007 -43.890 -16.300  1.00  0.32           O  
ATOM    958  N   VAL A 121       5.249 -38.906 -17.865  1.00  0.29           N  
ATOM    959  CA  VAL A 121       4.837 -38.148 -19.042  1.00  0.30           C  
ATOM    960  C   VAL A 121       6.065 -37.762 -19.864  1.00  0.29           C  
ATOM    961  CB  VAL A 121       4.038 -36.884 -18.652  1.00  0.27           C  
ATOM    962  O   VAL A 121       7.014 -37.176 -19.337  1.00  0.28           O  
ATOM    963  CG1 VAL A 121       3.196 -36.394 -19.828  1.00  0.29           C  
ATOM    964  CG2 VAL A 121       3.154 -37.166 -17.438  1.00  0.28           C  
ATOM    965  N   ASP A 122       6.564 -38.554 -20.943  1.00  0.35           N  
ATOM    966  CA  ASP A 122       7.340 -38.447 -22.175  1.00  0.36           C  
ATOM    967  C   ASP A 122       7.164 -37.073 -22.817  1.00  0.35           C  
ATOM    968  CB  ASP A 122       6.935 -39.544 -23.162  1.00  0.33           C  
ATOM    969  O   ASP A 122       6.062 -36.520 -22.820  1.00  0.33           O  
ATOM    970  CG  ASP A 122       7.951 -39.749 -24.271  1.00  0.32           C  
ATOM    971  OD1 ASP A 122       8.810 -38.866 -24.482  1.00  0.34           O  
ATOM    972  OD2 ASP A 122       7.892 -40.802 -24.942  1.00  0.35           O  
ATOM    973  N   TRP A 123       8.128 -35.922 -22.614  1.00  0.12           N  
ATOM    974  CA  TRP A 123       8.264 -34.655 -23.326  1.00  0.30           C  
ATOM    975  C   TRP A 123       7.339 -34.611 -24.538  1.00  0.19           C  
ATOM    976  CB  TRP A 123       9.714 -34.439 -23.767  1.00  0.14           C  
ATOM    977  O   TRP A 123       6.767 -33.564 -24.852  1.00  0.16           O  
ATOM    978  CG  TRP A 123      10.488 -33.511 -22.880  1.00  0.21           C  
ATOM    979  CD1 TRP A 123      11.535 -33.835 -22.061  1.00  0.08           C  
ATOM    980  CD2 TRP A 123      10.273 -32.106 -22.718  1.00  0.07           C  
ATOM    981  CE2 TRP A 123      11.227 -31.641 -21.786  1.00  0.08           C  
ATOM    982  CE3 TRP A 123       9.366 -31.193 -23.273  1.00  0.17           C  
ATOM    983  NE1 TRP A 123      11.983 -32.715 -21.401  1.00  0.18           N  
ATOM    984  CH2 TRP A 123      10.399 -29.430 -21.953  1.00  0.15           C  
ATOM    985  CZ2 TRP A 123      11.298 -30.301 -21.396  1.00  0.16           C  
ATOM    986  CZ3 TRP A 123       9.439 -29.861 -22.883  1.00  0.16           C  
ATOM    987  N   SER A 124       6.966 -35.621 -25.569  1.00  0.31           N  
ATOM    988  CA  SER A 124       5.888 -35.870 -26.521  1.00  0.31           C  
ATOM    989  C   SER A 124       4.551 -36.044 -25.809  1.00  0.31           C  
ATOM    990  CB  SER A 124       6.191 -37.109 -27.363  1.00  0.29           C  
ATOM    991  O   SER A 124       3.502 -35.689 -26.351  1.00  0.29           O  
ATOM    992  OG  SER A 124       6.239 -38.270 -26.552  1.00  0.32           O  
ATOM    993  N   GLU A 125       4.504 -36.127 -24.451  1.00  0.28           N  
ATOM    994  CA  GLU A 125       3.324 -36.245 -23.600  1.00  0.29           C  
ATOM    995  C   GLU A 125       3.145 -35.005 -22.729  1.00  0.28           C  
ATOM    996  CB  GLU A 125       3.418 -37.496 -22.722  1.00  0.26           C  
ATOM    997  O   GLU A 125       2.017 -34.579 -22.471  1.00  0.26           O  
ATOM    998  CG  GLU A 125       2.667 -38.696 -23.278  1.00  0.27           C  
ATOM    999  CD  GLU A 125       2.174 -39.648 -22.200  1.00  0.32           C  
ATOM   1000  OE1 GLU A 125       2.643 -39.551 -21.044  1.00  0.42           O  
ATOM   1001  OE2 GLU A 125       1.312 -40.499 -22.515  1.00  0.32           O  
ATOM   1002  N   LEU A 126       4.165 -34.269 -22.292  1.00  0.29           N  
ATOM   1003  CA  LEU A 126       4.119 -32.900 -21.792  1.00  0.30           C  
ATOM   1004  C   LEU A 126       3.844 -31.916 -22.924  1.00  0.29           C  
ATOM   1005  CB  LEU A 126       5.433 -32.539 -21.094  1.00  0.28           C  
ATOM   1006  O   LEU A 126       3.166 -30.906 -22.724  1.00  0.27           O  
ATOM   1007  CG  LEU A 126       5.419 -32.567 -19.565  1.00  0.28           C  
ATOM   1008  CD1 LEU A 126       6.740 -33.113 -19.033  1.00  0.28           C  
ATOM   1009  CD2 LEU A 126       5.147 -31.173 -19.008  1.00  0.30           C  
ATOM   1010  N   MET A 127       4.282 -32.003 -24.232  1.00  0.30           N  
ATOM   1011  CA  MET A 127       4.006 -31.269 -25.463  1.00  0.32           C  
ATOM   1012  C   MET A 127       2.658 -31.675 -26.048  1.00  0.31           C  
ATOM   1013  CB  MET A 127       5.115 -31.505 -26.490  1.00  0.28           C  
ATOM   1014  O   MET A 127       1.996 -30.872 -26.708  1.00  0.29           O  
ATOM   1015  CG  MET A 127       6.402 -30.756 -26.186  1.00  0.28           C  
ATOM   1016  SD  MET A 127       6.429 -29.075 -26.921  1.00  0.25           S  
ATOM   1017  CE  MET A 127       6.952 -29.474 -28.612  1.00  0.29           C  
ATOM   1018  N   LYS A 128       1.999 -32.842 -25.680  1.00  0.32           N  
ATOM   1019  CA  LYS A 128       0.618 -33.196 -25.994  1.00  0.33           C  
ATOM   1020  C   LYS A 128      -0.354 -32.540 -25.017  1.00  0.32           C  
ATOM   1021  CB  LYS A 128       0.436 -34.715 -25.974  1.00  0.30           C  
ATOM   1022  O   LYS A 128      -1.518 -32.313 -25.351  1.00  0.30           O  
ATOM   1023  CG  LYS A 128       0.760 -35.395 -27.295  1.00  0.29           C  
ATOM   1024  CD  LYS A 128       0.495 -36.894 -27.233  1.00  0.33           C  
ATOM   1025  CE  LYS A 128       0.888 -37.587 -28.531  1.00  0.32           C  
ATOM   1026  NZ  LYS A 128       0.702 -39.066 -28.447  1.00  0.35           N  
ATOM   1027  N   TYR A 129       0.116 -32.184 -23.733  1.00  0.28           N  
ATOM   1028  CA  TYR A 129      -0.664 -31.486 -22.718  1.00  0.29           C  
ATOM   1029  C   TYR A 129      -0.124 -30.079 -22.488  1.00  0.29           C  
ATOM   1030  CB  TYR A 129      -0.658 -32.269 -21.402  1.00  0.27           C  
ATOM   1031  O   TYR A 129      -0.464 -29.432 -21.495  1.00  0.27           O  
ATOM   1032  CG  TYR A 129      -1.338 -33.614 -21.492  1.00  0.27           C  
ATOM   1033  CD1 TYR A 129      -2.727 -33.716 -21.478  1.00  0.28           C  
ATOM   1034  CD2 TYR A 129      -0.593 -34.784 -21.592  1.00  0.29           C  
ATOM   1035  CE1 TYR A 129      -3.358 -34.953 -21.560  1.00  0.30           C  
ATOM   1036  CE2 TYR A 129      -1.213 -36.026 -21.674  1.00  0.33           C  
ATOM   1037  OH  TYR A 129      -3.212 -37.328 -21.739  1.00  0.19           O  
ATOM   1038  CZ  TYR A 129      -2.593 -36.101 -21.658  1.00  0.27           C  
ATOM   1039  N   ALA A 130       0.763 -29.455 -23.466  1.00  0.27           N  
ATOM   1040  CA  ALA A 130       0.906 -28.047 -23.828  1.00  0.28           C  
ATOM   1041  C   ALA A 130      -0.216 -27.604 -24.763  1.00  0.27           C  
ATOM   1042  CB  ALA A 130       2.265 -27.800 -24.478  1.00  0.25           C  
ATOM   1043  O   ALA A 130      -0.512 -28.280 -25.751  1.00  0.26           O  
ATOM   1044  N   PRO A 131      -1.467 -27.136 -24.357  1.00  0.26           N  
ATOM   1045  CA  PRO A 131      -2.414 -26.621 -25.349  1.00  0.27           C  
ATOM   1046  C   PRO A 131      -1.723 -25.945 -26.531  1.00  0.26           C  
ATOM   1047  CB  PRO A 131      -3.245 -25.612 -24.552  1.00  0.24           C  
ATOM   1048  O   PRO A 131      -0.813 -25.135 -26.337  1.00  0.25           O  
ATOM   1049  CG  PRO A 131      -2.476 -25.397 -23.289  1.00  0.24           C  
ATOM   1050  CD  PRO A 131      -1.434 -26.472 -23.175  1.00  0.27           C  
ATOM   1051  N   VAL A 132      -1.305 -26.669 -27.635  1.00  0.26           N  
ATOM   1052  CA  VAL A 132      -1.275 -26.113 -28.984  1.00  0.26           C  
ATOM   1053  C   VAL A 132      -2.132 -24.851 -29.042  1.00  0.26           C  
ATOM   1054  CB  VAL A 132      -1.765 -27.138 -30.032  1.00  0.24           C  
ATOM   1055  O   VAL A 132      -3.340 -24.902 -28.803  1.00  0.25           O  
ATOM   1056  CG1 VAL A 132      -1.623 -26.576 -31.445  1.00  0.26           C  
ATOM   1057  CG2 VAL A 132      -0.994 -28.450 -29.895  1.00  0.25           C  
ATOM   1058  N   ILE A 133      -1.654 -23.617 -28.576  1.00  0.26           N  
ATOM   1059  CA  ILE A 133      -2.234 -22.347 -28.997  1.00  0.27           C  
ATOM   1060  C   ILE A 133      -2.043 -22.166 -30.501  1.00  0.26           C  
ATOM   1061  CB  ILE A 133      -1.612 -21.159 -28.231  1.00  0.24           C  
ATOM   1062  O   ILE A 133      -0.916 -22.000 -30.974  1.00  0.25           O  
ATOM   1063  CG1 ILE A 133      -1.734 -21.376 -26.718  1.00  0.26           C  
ATOM   1064  CG2 ILE A 133      -2.270 -19.841 -28.649  1.00  0.25           C  
ATOM   1065  CD1 ILE A 133      -1.025 -20.320 -25.882  1.00  0.24           C  
ATOM   1066  N   SER A 134      -2.704 -23.014 -31.508  1.00  0.24           N  
ATOM   1067  CA  SER A 134      -2.992 -22.607 -32.879  1.00  0.24           C  
ATOM   1068  C   SER A 134      -3.179 -21.097 -32.980  1.00  0.24           C  
ATOM   1069  CB  SER A 134      -4.241 -23.320 -33.399  1.00  0.23           C  
ATOM   1070  O   SER A 134      -3.840 -20.490 -32.135  1.00  0.24           O  
ATOM   1071  OG  SER A 134      -4.075 -23.702 -34.754  1.00  0.26           O  
ATOM   1072  N   PRO A 135      -2.202 -20.271 -33.660  1.00  0.30           N  
ATOM   1073  CA  PRO A 135      -2.515 -18.963 -34.240  1.00  0.30           C  
ATOM   1074  C   PRO A 135      -4.009 -18.772 -34.493  1.00  0.30           C  
ATOM   1075  CB  PRO A 135      -1.734 -18.965 -35.557  1.00  0.28           C  
ATOM   1076  O   PRO A 135      -4.641 -19.611 -35.139  1.00  0.29           O  
ATOM   1077  CG  PRO A 135      -1.251 -20.371 -35.712  1.00  0.28           C  
ATOM   1078  CD  PRO A 135      -1.561 -21.124 -34.450  1.00  0.31           C  
ATOM   1079  N   ILE A 136      -4.741 -18.317 -33.442  1.00  0.29           N  
ATOM   1080  CA  ILE A 136      -6.089 -17.891 -33.802  1.00  0.30           C  
ATOM   1081  C   ILE A 136      -6.039 -17.029 -35.062  1.00  0.29           C  
ATOM   1082  CB  ILE A 136      -6.764 -17.115 -32.649  1.00  0.27           C  
ATOM   1083  O   ILE A 136      -5.419 -15.963 -35.068  1.00  0.28           O  
ATOM   1084  CG1 ILE A 136      -6.859 -17.994 -31.397  1.00  0.27           C  
ATOM   1085  CG2 ILE A 136      -8.147 -16.613 -33.072  1.00  0.27           C  
ATOM   1086  CD1 ILE A 136      -7.334 -17.254 -30.154  1.00  0.25           C  
ATOM   1087  N   ASP A 137      -5.897 -17.651 -36.383  1.00  0.25           N  
ATOM   1088  CA  ASP A 137      -6.365 -17.187 -37.686  1.00  0.25           C  
ATOM   1089  C   ASP A 137      -7.564 -16.254 -37.538  1.00  0.25           C  
ATOM   1090  CB  ASP A 137      -6.730 -18.375 -38.579  1.00  0.23           C  
ATOM   1091  O   ASP A 137      -8.558 -16.607 -36.899  1.00  0.24           O  
ATOM   1092  CG  ASP A 137      -5.602 -18.786 -39.509  1.00  0.24           C  
ATOM   1093  OD1 ASP A 137      -4.742 -17.940 -39.835  1.00  0.28           O  
ATOM   1094  OD2 ASP A 137      -5.576 -19.965 -39.922  1.00  0.35           O  
ATOM   1095  N   PRO A 138      -7.426 -14.768 -37.685  1.00  0.34           N  
ATOM   1096  CA  PRO A 138      -8.533 -13.931 -38.155  1.00  0.34           C  
ATOM   1097  C   PRO A 138      -9.219 -14.500 -39.395  1.00  0.34           C  
ATOM   1098  CB  PRO A 138      -7.855 -12.595 -38.470  1.00  0.32           C  
ATOM   1099  O   PRO A 138      -8.549 -15.017 -40.292  1.00  0.33           O  
ATOM   1100  CG  PRO A 138      -6.390 -12.887 -38.413  1.00  0.32           C  
ATOM   1101  CD  PRO A 138      -6.201 -14.271 -37.861  1.00  0.35           C  
ATOM   1102  N   PRO A 139     -10.573 -15.070 -39.209  1.00  0.34           N  
ATOM   1103  CA  PRO A 139     -11.276 -15.436 -40.441  1.00  0.34           C  
ATOM   1104  C   PRO A 139     -10.903 -14.540 -41.620  1.00  0.35           C  
ATOM   1105  CB  PRO A 139     -12.751 -15.263 -40.069  1.00  0.32           C  
ATOM   1106  O   PRO A 139     -11.001 -13.314 -41.525  1.00  0.34           O  
ATOM   1107  CG  PRO A 139     -12.734 -14.537 -38.764  1.00  0.31           C  
ATOM   1108  CD  PRO A 139     -11.329 -14.541 -38.233  1.00  0.35           C  
ATOM   1109  N   GLU A 140      -9.841 -14.885 -42.453  1.00  0.33           N  
ATOM   1110  CA  GLU A 140      -9.320 -14.660 -43.798  1.00  0.33           C  
ATOM   1111  C   GLU A 140     -10.332 -15.081 -44.860  1.00  0.32           C  
ATOM   1112  CB  GLU A 140      -8.003 -15.416 -43.998  1.00  0.29           C  
ATOM   1113  O   GLU A 140     -10.851 -16.198 -44.822  1.00  0.31           O  
ATOM   1114  CG  GLU A 140      -6.794 -14.715 -43.396  1.00  0.29           C  
ATOM   1115  CD  GLU A 140      -5.493 -15.472 -43.612  1.00  0.32           C  
ATOM   1116  OE1 GLU A 140      -5.528 -16.592 -44.169  1.00  0.46           O  
ATOM   1117  OE2 GLU A 140      -4.430 -14.940 -43.219  1.00  0.44           O  
ATOM   1118  N   ASN A 141     -11.179 -14.074 -45.324  1.00  0.32           N  
ATOM   1119  CA  ASN A 141     -11.908 -13.774 -46.552  1.00  0.34           C  
ATOM   1120  C   ASN A 141     -12.978 -14.824 -46.839  1.00  0.32           C  
ATOM   1121  CB  ASN A 141     -10.943 -13.663 -47.734  1.00  0.28           C  
ATOM   1122  O   ASN A 141     -12.667 -16.004 -47.009  1.00  0.30           O  
ATOM   1123  CG  ASN A 141     -10.576 -12.227 -48.055  1.00  0.29           C  
ATOM   1124  ND2 ASN A 141      -9.485 -12.044 -48.790  1.00  0.32           N  
ATOM   1125  OD1 ASN A 141     -11.266 -11.291 -47.644  1.00  0.34           O  
ATOM   1126  N   LEU A 142     -14.350 -14.565 -46.665  1.00  0.30           N  
ATOM   1127  CA  LEU A 142     -14.396 -14.030 -48.021  1.00  0.28           C  
ATOM   1128  C   LEU A 142     -13.834 -15.034 -49.021  1.00  0.30           C  
ATOM   1129  CB  LEU A 142     -13.615 -12.716 -48.106  1.00  0.27           C  
ATOM   1130  O   LEU A 142     -12.663 -15.411 -48.938  1.00  0.28           O  
ATOM   1131  CG  LEU A 142     -14.438 -11.430 -48.006  1.00  0.28           C  
ATOM   1132  CD1 LEU A 142     -13.712 -10.401 -47.146  1.00  0.27           C  
ATOM   1133  CD2 LEU A 142     -14.724 -10.869 -49.394  1.00  0.31           C  
ATOM   1134  N   ASP A 143     -14.404 -16.121 -48.988  1.00  0.30           N  
ATOM   1135  CA  ASP A 143     -14.763 -16.733 -50.263  1.00  0.30           C  
ATOM   1136  C   ASP A 143     -13.518 -17.156 -51.039  1.00  0.30           C  
ATOM   1137  CB  ASP A 143     -15.603 -15.768 -51.103  1.00  0.27           C  
ATOM   1138  O   ASP A 143     -12.662 -16.326 -51.352  1.00  0.29           O  
ATOM   1139  CG  ASP A 143     -17.086 -15.844 -50.787  1.00  0.28           C  
ATOM   1140  OD1 ASP A 143     -17.544 -16.877 -50.252  1.00  0.32           O  
ATOM   1141  OD2 ASP A 143     -17.805 -14.863 -51.077  1.00  0.39           O  
ATOM   1142  N   GLU A 144     -12.765 -18.231 -50.776  1.00  0.32           N  
ATOM   1143  CA  GLU A 144     -11.802 -18.914 -51.634  1.00  0.31           C  
ATOM   1144  C   GLU A 144     -10.511 -19.219 -50.881  1.00  0.31           C  
ATOM   1145  CB  GLU A 144     -11.499 -18.075 -52.878  1.00  0.29           C  
ATOM   1146  O   GLU A 144      -9.822 -18.305 -50.423  1.00  0.29           O  
ATOM   1147  CG  GLU A 144     -12.483 -18.290 -54.019  1.00  0.28           C  
ATOM   1148  CD  GLU A 144     -12.175 -17.444 -55.245  1.00  0.31           C  
ATOM   1149  OE1 GLU A 144     -11.234 -16.619 -55.192  1.00  0.39           O  
ATOM   1150  OE2 GLU A 144     -12.880 -17.606 -56.265  1.00  0.36           O  
ATOM   1151  N   ALA A 145     -10.489 -20.340 -49.767  1.00  0.31           N  
ATOM   1152  CA  ALA A 145      -9.443 -21.349 -49.621  1.00  0.31           C  
ATOM   1153  C   ALA A 145      -8.179 -20.941 -50.373  1.00  0.30           C  
ATOM   1154  CB  ALA A 145      -9.939 -22.705 -50.116  1.00  0.27           C  
ATOM   1155  O   ALA A 145      -8.096 -21.102 -51.592  1.00  0.28           O  
ATOM   1156  N   ILE A 146      -7.723 -19.544 -50.328  1.00  0.29           N  
ATOM   1157  CA  ILE A 146      -6.389 -19.241 -50.835  1.00  0.30           C  
ATOM   1158  C   ILE A 146      -5.336 -19.809 -49.887  1.00  0.29           C  
ATOM   1159  CB  ILE A 146      -6.185 -17.720 -51.013  1.00  0.27           C  
ATOM   1160  O   ILE A 146      -5.270 -19.423 -48.718  1.00  0.28           O  
ATOM   1161  CG1 ILE A 146      -7.192 -17.161 -52.025  1.00  0.29           C  
ATOM   1162  CG2 ILE A 146      -4.748 -17.415 -51.446  1.00  0.29           C  
ATOM   1163  CD1 ILE A 146      -7.150 -15.645 -52.167  1.00  0.27           C  
ATOM   1164  N   LEU A 147      -5.102 -21.128 -50.100  1.00  0.33           N  
ATOM   1165  CA  LEU A 147      -4.065 -21.966 -50.693  1.00  0.32           C  
ATOM   1166  C   LEU A 147      -2.677 -21.441 -50.344  1.00  0.33           C  
ATOM   1167  CB  LEU A 147      -4.232 -22.030 -52.213  1.00  0.29           C  
ATOM   1168  O   LEU A 147      -2.390 -20.257 -50.532  1.00  0.31           O  
ATOM   1169  CG  LEU A 147      -5.261 -23.031 -52.741  1.00  0.29           C  
ATOM   1170  CD1 LEU A 147      -5.822 -22.559 -54.078  1.00  0.28           C  
ATOM   1171  CD2 LEU A 147      -4.639 -24.417 -52.875  1.00  0.30           C  
ATOM   1172  N   ARG A 148      -2.075 -22.058 -49.142  1.00  0.33           N  
ATOM   1173  CA  ARG A 148      -0.787 -22.624 -48.755  1.00  0.31           C  
ATOM   1174  C   ARG A 148       0.365 -21.812 -49.338  1.00  0.32           C  
ATOM   1175  CB  ARG A 148      -0.682 -24.082 -49.208  1.00  0.29           C  
ATOM   1176  O   ARG A 148       1.342 -21.523 -48.644  1.00  0.30           O  
ATOM   1177  CG  ARG A 148      -0.207 -25.032 -48.120  1.00  0.29           C  
ATOM   1178  CD  ARG A 148      -0.128 -26.467 -48.621  1.00  0.34           C  
ATOM   1179  NE  ARG A 148       0.393 -27.367 -47.596  1.00  0.30           N  
ATOM   1180  NH1 ARG A 148       0.720 -29.147 -49.031  1.00  0.24           N  
ATOM   1181  NH2 ARG A 148       1.243 -29.351 -46.809  1.00  0.19           N  
ATOM   1182  CZ  ARG A 148       0.784 -28.620 -47.814  1.00  0.27           C  
ATOM   1183  N   ASP A 149       0.275 -20.965 -50.489  1.00  0.33           N  
ATOM   1184  CA  ASP A 149       1.087 -20.053 -51.290  1.00  0.33           C  
ATOM   1185  C   ASP A 149       0.530 -18.632 -51.236  1.00  0.33           C  
ATOM   1186  CB  ASP A 149       1.163 -20.534 -52.740  1.00  0.30           C  
ATOM   1187  O   ASP A 149       1.276 -17.662 -51.388  1.00  0.30           O  
ATOM   1188  CG  ASP A 149       2.267 -21.551 -52.970  1.00  0.30           C  
ATOM   1189  OD1 ASP A 149       3.115 -21.745 -52.072  1.00  0.34           O  
ATOM   1190  OD2 ASP A 149       2.293 -22.160 -54.061  1.00  0.35           O  
ATOM   1191  N   GLU A 150      -0.702 -18.338 -50.562  1.00  0.30           N  
ATOM   1192  CA  GLU A 150      -1.453 -17.109 -50.323  1.00  0.31           C  
ATOM   1193  C   GLU A 150      -1.503 -16.774 -48.835  1.00  0.30           C  
ATOM   1194  CB  GLU A 150      -2.873 -17.229 -50.883  1.00  0.27           C  
ATOM   1195  O   GLU A 150      -1.665 -15.611 -48.460  1.00  0.28           O  
ATOM   1196  CG  GLU A 150      -2.965 -16.986 -52.382  1.00  0.28           C  
ATOM   1197  CD  GLU A 150      -4.395 -16.840 -52.879  1.00  0.35           C  
ATOM   1198  OE1 GLU A 150      -5.336 -17.181 -52.128  1.00  0.42           O  
ATOM   1199  OE2 GLU A 150      -4.575 -16.383 -54.030  1.00  0.37           O  
ATOM   1200  N   VAL A 151      -0.908 -17.773 -47.949  1.00  0.30           N  
ATOM   1201  CA  VAL A 151      -0.775 -17.379 -46.551  1.00  0.30           C  
ATOM   1202  C   VAL A 151       0.593 -16.741 -46.321  1.00  0.30           C  
ATOM   1203  CB  VAL A 151      -0.968 -18.583 -45.602  1.00  0.28           C  
ATOM   1204  O   VAL A 151       0.711 -15.755 -45.589  1.00  0.29           O  
ATOM   1205  CG1 VAL A 151      -0.680 -18.182 -44.156  1.00  0.30           C  
ATOM   1206  CG2 VAL A 151      -2.382 -19.144 -45.733  1.00  0.29           C  
ATOM   1207  N   VAL A 152       1.693 -16.979 -47.178  1.00  0.35           N  
ATOM   1208  CA  VAL A 152       2.961 -16.264 -47.279  1.00  0.37           C  
ATOM   1209  C   VAL A 152       2.801 -15.059 -48.204  1.00  0.35           C  
ATOM   1210  CB  VAL A 152       4.092 -17.183 -47.791  1.00  0.33           C  
ATOM   1211  O   VAL A 152       3.261 -13.959 -47.886  1.00  0.33           O  
ATOM   1212  CG1 VAL A 152       5.374 -16.385 -48.022  1.00  0.34           C  
ATOM   1213  CG2 VAL A 152       4.339 -18.324 -46.806  1.00  0.33           C  
ATOM   1214  N   LYS A 153       1.876 -15.045 -49.165  1.00  0.37           N  
ATOM   1215  CA  LYS A 153       1.412 -13.927 -49.981  1.00  0.38           C  
ATOM   1216  C   LYS A 153       0.316 -13.142 -49.266  1.00  0.37           C  
ATOM   1217  CB  LYS A 153       0.902 -14.426 -51.334  1.00  0.36           C  
ATOM   1218  O   LYS A 153       0.259 -11.915 -49.366  1.00  0.35           O  
ATOM   1219  CG  LYS A 153       1.048 -13.415 -52.461  1.00  0.35           C  
ATOM   1220  CD  LYS A 153       0.614 -14.002 -53.798  1.00  0.39           C  
ATOM   1221  CE  LYS A 153       0.733 -12.982 -54.923  1.00  0.36           C  
ATOM   1222  NZ  LYS A 153       0.342 -13.564 -56.242  1.00  0.37           N  
ATOM   1223  N   ALA A 154      -0.579 -13.683 -48.427  1.00  0.33           N  
ATOM   1224  CA  ALA A 154      -1.530 -12.976 -47.572  1.00  0.33           C  
ATOM   1225  C   ALA A 154      -0.836 -12.391 -46.346  1.00  0.33           C  
ATOM   1226  CB  ALA A 154      -2.659 -13.911 -47.145  1.00  0.30           C  
ATOM   1227  O   ALA A 154      -1.218 -11.324 -45.859  1.00  0.30           O  
ATOM   1228  N   LEU A 155       0.338 -12.967 -46.003  1.00  0.36           N  
ATOM   1229  CA  LEU A 155       1.180 -12.439 -44.935  1.00  0.35           C  
ATOM   1230  C   LEU A 155       2.131 -11.374 -45.469  1.00  0.36           C  
ATOM   1231  CB  LEU A 155       1.976 -13.567 -44.274  1.00  0.34           C  
ATOM   1232  O   LEU A 155       2.406 -10.383 -44.788  1.00  0.34           O  
ATOM   1233  CG  LEU A 155       1.230 -14.406 -43.235  1.00  0.33           C  
ATOM   1234  CD1 LEU A 155       1.975 -15.711 -42.973  1.00  0.33           C  
ATOM   1235  CD2 LEU A 155       1.048 -13.619 -41.942  1.00  0.36           C  
ATOM   1236  N   GLU A 156       2.532 -11.359 -46.770  1.00  0.36           N  
ATOM   1237  CA  GLU A 156       3.139 -10.333 -47.612  1.00  0.39           C  
ATOM   1238  C   GLU A 156       2.079  -9.415 -48.213  1.00  0.36           C  
ATOM   1239  CB  GLU A 156       3.972 -10.974 -48.725  1.00  0.36           C  
ATOM   1240  O   GLU A 156       2.257  -8.195 -48.253  1.00  0.35           O  
ATOM   1241  CG  GLU A 156       5.402 -10.457 -48.798  1.00  0.36           C  
ATOM   1242  CD  GLU A 156       6.403 -11.520 -49.218  1.00  0.41           C  
ATOM   1243  OE1 GLU A 156       6.012 -12.702 -49.358  1.00  0.48           O  
ATOM   1244  OE2 GLU A 156       7.590 -11.170 -49.409  1.00  0.47           O  
ATOM   1245  N   ASP A 157       0.894  -9.870 -48.639  1.00  0.37           N  
ATOM   1246  CA  ASP A 157      -0.291  -9.095 -48.993  1.00  0.38           C  
ATOM   1247  C   ASP A 157      -0.997  -8.571 -47.744  1.00  0.37           C  
ATOM   1248  CB  ASP A 157      -1.256  -9.940 -49.827  1.00  0.36           C  
ATOM   1249  O   ASP A 157      -1.548  -7.468 -47.753  1.00  0.35           O  
ATOM   1250  CG  ASP A 157      -0.821 -10.079 -51.276  1.00  0.35           C  
ATOM   1251  OD1 ASP A 157       0.054  -9.309 -51.726  1.00  0.39           O  
ATOM   1252  OD2 ASP A 157      -1.362 -10.964 -51.973  1.00  0.43           O  
ATOM   1253  N   ILE A 158      -0.854  -9.251 -46.583  1.00  0.34           N  
ATOM   1254  CA  ILE A 158      -1.286  -8.671 -45.317  1.00  0.34           C  
ATOM   1255  C   ILE A 158      -0.226  -7.696 -44.808  1.00  0.34           C  
ATOM   1256  CB  ILE A 158      -1.561  -9.763 -44.259  1.00  0.33           C  
ATOM   1257  O   ILE A 158      -0.556  -6.635 -44.273  1.00  0.33           O  
ATOM   1258  CG1 ILE A 158      -2.804 -10.575 -44.641  1.00  0.34           C  
ATOM   1259  CG2 ILE A 158      -1.720  -9.141 -42.869  1.00  0.33           C  
ATOM   1260  CD1 ILE A 158      -3.012 -11.823 -43.795  1.00  0.32           C  
ATOM   1261  N   ARG A 159       1.047  -7.932 -45.117  1.00  0.38           N  
ATOM   1262  CA  ARG A 159       2.188  -7.035 -44.972  1.00  0.38           C  
ATOM   1263  C   ARG A 159       2.073  -5.845 -45.919  1.00  0.37           C  
ATOM   1264  CB  ARG A 159       3.497  -7.784 -45.228  1.00  0.36           C  
ATOM   1265  O   ARG A 159       2.329  -4.705 -45.525  1.00  0.36           O  
ATOM   1266  CG  ARG A 159       4.718  -7.121 -44.611  1.00  0.35           C  
ATOM   1267  CD  ARG A 159       5.997  -7.883 -44.931  1.00  0.38           C  
ATOM   1268  NE  ARG A 159       7.140  -6.985 -45.063  1.00  0.37           N  
ATOM   1269  NH1 ARG A 159       8.684  -8.495 -44.243  1.00  0.28           N  
ATOM   1270  NH2 ARG A 159       9.356  -6.403 -44.896  1.00  0.23           N  
ATOM   1271  CZ  ARG A 159       8.391  -7.296 -44.734  1.00  0.36           C  
ATOM   1272  N   LEU A 160       1.570  -5.965 -47.188  1.00  0.36           N  
ATOM   1273  CA  LEU A 160       1.307  -5.020 -48.268  1.00  0.35           C  
ATOM   1274  C   LEU A 160      -0.167  -4.630 -48.302  1.00  0.36           C  
ATOM   1275  CB  LEU A 160       1.720  -5.618 -49.616  1.00  0.34           C  
ATOM   1276  O   LEU A 160      -0.501  -3.469 -48.548  1.00  0.34           O  
ATOM   1277  CG  LEU A 160       3.216  -5.606 -49.933  1.00  0.34           C  
ATOM   1278  CD1 LEU A 160       3.519  -6.542 -51.098  1.00  0.33           C  
ATOM   1279  CD2 LEU A 160       3.686  -4.189 -50.243  1.00  0.35           C  
ATOM   1280  N   GLY A 161      -1.210  -5.572 -47.895  1.00  0.32           N  
ATOM   1281  CA  GLY A 161      -2.624  -5.248 -47.792  1.00  0.31           C  
ATOM   1282  C   GLY A 161      -2.997  -4.622 -46.461  1.00  0.32           C  
ATOM   1283  O   GLY A 161      -3.899  -3.784 -46.395  1.00  0.30           O  
ATOM   1284  N   ILE A 162      -2.136  -4.827 -45.333  1.00  0.34           N  
ATOM   1285  CA  ILE A 162      -2.266  -4.032 -44.116  1.00  0.34           C  
ATOM   1286  C   ILE A 162      -1.658  -2.649 -44.336  1.00  0.34           C  
ATOM   1287  CB  ILE A 162      -1.594  -4.729 -42.912  1.00  0.32           C  
ATOM   1288  O   ILE A 162      -2.181  -1.648 -43.840  1.00  0.32           O  
ATOM   1289  CG1 ILE A 162      -2.384  -5.980 -42.510  1.00  0.33           C  
ATOM   1290  CG2 ILE A 162      -1.464  -3.761 -41.732  1.00  0.32           C  
ATOM   1291  CD1 ILE A 162      -1.682  -6.849 -41.475  1.00  0.30           C  
ATOM   1292  N   LEU A 163      -0.699  -2.514 -45.256  1.00  0.33           N  
ATOM   1293  CA  LEU A 163      -0.064  -1.267 -45.667  1.00  0.34           C  
ATOM   1294  C   LEU A 163      -0.912  -0.544 -46.709  1.00  0.33           C  
ATOM   1295  CB  LEU A 163       1.335  -1.536 -46.228  1.00  0.31           C  
ATOM   1296  O   LEU A 163      -1.057   0.680 -46.657  1.00  0.31           O  
ATOM   1297  CG  LEU A 163       2.466  -1.642 -45.204  1.00  0.31           C  
ATOM   1298  CD1 LEU A 163       3.635  -2.430 -45.786  1.00  0.30           C  
ATOM   1299  CD2 LEU A 163       2.918  -0.255 -44.761  1.00  0.34           C  
ATOM   1300  N   GLU A 164      -1.542  -1.248 -47.698  1.00  0.33           N  
ATOM   1301  CA  GLU A 164      -2.398  -0.699 -48.746  1.00  0.34           C  
ATOM   1302  C   GLU A 164      -3.856  -0.651 -48.298  1.00  0.33           C  
ATOM   1303  CB  GLU A 164      -2.269  -1.521 -50.031  1.00  0.31           C  
ATOM   1304  O   GLU A 164      -4.577   0.297 -48.616  1.00  0.31           O  
ATOM   1305  CG  GLU A 164      -1.573  -0.783 -51.166  1.00  0.31           C  
ATOM   1306  CD  GLU A 164      -1.396  -1.633 -52.414  1.00  0.35           C  
ATOM   1307  OE1 GLU A 164      -1.796  -2.819 -52.403  1.00  0.44           O  
ATOM   1308  OE2 GLU A 164      -0.851  -1.108 -53.411  1.00  0.43           O  
ATOM   1309  N   ARG A 165      -4.293  -1.515 -47.367  1.00  0.34           N  
ATOM   1310  CA  ARG A 165      -5.674  -1.503 -46.895  1.00  0.36           C  
ATOM   1311  C   ARG A 165      -5.776  -0.854 -45.519  1.00  0.34           C  
ATOM   1312  CB  ARG A 165      -6.239  -2.924 -46.847  1.00  0.32           C  
ATOM   1313  O   ARG A 165      -6.856  -0.422 -45.109  1.00  0.32           O  
ATOM   1314  CG  ARG A 165      -6.960  -3.343 -48.119  1.00  0.31           C  
ATOM   1315  CD  ARG A 165      -7.626  -4.704 -47.966  1.00  0.37           C  
ATOM   1316  NE  ARG A 165      -8.311  -5.109 -49.191  1.00  0.37           N  
ATOM   1317  NH1 ARG A 165      -8.950  -7.181 -48.394  1.00  0.30           N  
ATOM   1318  NH2 ARG A 165      -9.515  -6.541 -50.522  1.00  0.26           N  
ATOM   1319  CZ  ARG A 165      -8.924  -6.276 -49.366  1.00  0.33           C  
ATOM   1320  N   ALA A 166      -4.540  -0.511 -44.839  1.00  0.29           N  
ATOM   1321  CA  ALA A 166      -4.567   0.495 -43.780  1.00  0.30           C  
ATOM   1322  C   ALA A 166      -4.970   1.860 -44.330  1.00  0.29           C  
ATOM   1323  CB  ALA A 166      -3.205   0.582 -43.094  1.00  0.28           C  
ATOM   1324  O   ALA A 166      -5.632   2.641 -43.643  1.00  0.28           O  
ATOM   1325  N   SER A 167      -4.835   2.142 -45.838  1.00  0.29           N  
ATOM   1326  CA  SER A 167      -5.317   3.264 -46.636  1.00  0.30           C  
ATOM   1327  C   SER A 167      -6.707   2.985 -47.199  1.00  0.29           C  
ATOM   1328  CB  SER A 167      -4.347   3.566 -47.778  1.00  0.27           C  
ATOM   1329  O   SER A 167      -7.552   3.881 -47.254  1.00  0.27           O  
ATOM   1330  OG  SER A 167      -5.050   3.833 -48.979  1.00  0.31           O  
ATOM   1331  N   GLU A 168      -7.232   1.824 -47.528  1.00  0.33           N  
ATOM   1332  CA  GLU A 168      -8.604   1.457 -47.866  1.00  0.34           C  
ATOM   1333  C   GLU A 168      -9.372   0.995 -46.630  1.00  0.33           C  
ATOM   1334  CB  GLU A 168      -8.620   0.361 -48.935  1.00  0.31           C  
ATOM   1335  O   GLU A 168     -10.579   1.222 -46.522  1.00  0.31           O  
ATOM   1336  CG  GLU A 168      -8.561   0.892 -50.360  1.00  0.31           C  
ATOM   1337  CD  GLU A 168      -8.585  -0.206 -51.411  1.00  0.35           C  
ATOM   1338  OE1 GLU A 168      -8.560  -1.402 -51.040  1.00  0.44           O  
ATOM   1339  OE2 GLU A 168      -8.628   0.131 -52.615  1.00  0.41           O  
ATOM   1340  N   LEU A 169      -8.708   0.672 -45.610  1.00  0.29           N  
ATOM   1341  CA  LEU A 169      -9.324   0.431 -44.310  1.00  0.29           C  
ATOM   1342  C   LEU A 169      -9.373   1.714 -43.486  1.00  0.29           C  
ATOM   1343  CB  LEU A 169      -8.556  -0.651 -43.545  1.00  0.27           C  
ATOM   1344  O   LEU A 169     -10.304   1.918 -42.704  1.00  0.27           O  
ATOM   1345  CG  LEU A 169      -9.077  -2.081 -43.689  1.00  0.26           C  
ATOM   1346  CD1 LEU A 169      -7.919  -3.073 -43.651  1.00  0.26           C  
ATOM   1347  CD2 LEU A 169     -10.092  -2.394 -42.595  1.00  0.29           C  
ATOM   1348  N   ASP A 170      -8.499   2.738 -43.798  1.00  0.30           N  
ATOM   1349  CA  ASP A 170      -8.650   4.149 -43.455  1.00  0.31           C  
ATOM   1350  C   ASP A 170      -9.928   4.727 -44.058  1.00  0.30           C  
ATOM   1351  CB  ASP A 170      -7.435   4.949 -43.931  1.00  0.28           C  
ATOM   1352  O   ASP A 170     -10.644   5.484 -43.400  1.00  0.28           O  
ATOM   1353  CG  ASP A 170      -6.514   5.360 -42.795  1.00  0.29           C  
ATOM   1354  OD1 ASP A 170      -6.780   4.991 -41.631  1.00  0.33           O  
ATOM   1355  OD2 ASP A 170      -5.516   6.061 -43.067  1.00  0.40           O  
ATOM   1356  N   GLY A 171     -10.475   4.238 -45.341  1.00  0.33           N  
ATOM   1357  CA  GLY A 171     -11.700   4.592 -46.040  1.00  0.32           C  
ATOM   1358  C   GLY A 171     -12.873   3.701 -45.679  1.00  0.33           C  
ATOM   1359  O   GLY A 171     -13.982   4.187 -45.451  1.00  0.31           O  
ATOM   1360  N   ALA A 172     -12.799   2.387 -45.450  1.00  0.32           N  
ATOM   1361  CA  ALA A 172     -13.809   1.391 -45.099  1.00  0.32           C  
ATOM   1362  C   ALA A 172     -13.909   1.222 -43.586  1.00  0.32           C  
ATOM   1363  CB  ALA A 172     -13.489   0.053 -45.761  1.00  0.29           C  
ATOM   1364  O   ALA A 172     -15.001   1.022 -43.048  1.00  0.30           O  
ATOM   1365  N   PHE A 173     -12.919   1.782 -42.837  1.00  0.30           N  
ATOM   1366  CA  PHE A 173     -12.912   1.872 -41.381  1.00  0.29           C  
ATOM   1367  C   PHE A 173     -13.392   3.242 -40.921  1.00  0.30           C  
ATOM   1368  CB  PHE A 173     -11.509   1.595 -40.832  1.00  0.28           C  
ATOM   1369  O   PHE A 173     -14.046   3.360 -39.882  1.00  0.28           O  
ATOM   1370  CG  PHE A 173     -11.349   0.221 -40.239  1.00  0.27           C  
ATOM   1371  CD1 PHE A 173     -11.853  -0.070 -38.978  1.00  0.26           C  
ATOM   1372  CD2 PHE A 173     -10.693  -0.780 -40.945  1.00  0.29           C  
ATOM   1373  CE1 PHE A 173     -11.706  -1.341 -38.427  1.00  0.30           C  
ATOM   1374  CE2 PHE A 173     -10.543  -2.052 -40.401  1.00  0.32           C  
ATOM   1375  CZ  PHE A 173     -11.049  -2.331 -39.142  1.00  0.27           C  
ATOM   1376  N   THR A 174     -13.143   4.397 -41.762  1.00  0.33           N  
ATOM   1377  CA  THR A 174     -13.817   5.690 -41.757  1.00  0.34           C  
ATOM   1378  C   THR A 174     -15.293   5.532 -42.111  1.00  0.33           C  
ATOM   1379  CB  THR A 174     -13.153   6.671 -42.742  1.00  0.31           C  
ATOM   1380  O   THR A 174     -16.159   6.126 -41.465  1.00  0.31           O  
ATOM   1381  CG2 THR A 174     -13.502   8.115 -42.399  1.00  0.31           C  
ATOM   1382  OG1 THR A 174     -11.731   6.507 -42.683  1.00  0.34           O  
ATOM   1383  N   GLU A 175     -15.699   4.628 -43.048  1.00  0.35           N  
ATOM   1384  CA  GLU A 175     -17.065   4.284 -43.432  1.00  0.35           C  
ATOM   1385  C   GLU A 175     -17.649   3.224 -42.504  1.00  0.35           C  
ATOM   1386  CB  GLU A 175     -17.108   3.796 -44.883  1.00  0.33           C  
ATOM   1387  O   GLU A 175     -18.823   3.293 -42.135  1.00  0.33           O  
ATOM   1388  CG  GLU A 175     -17.913   4.695 -45.810  1.00  0.33           C  
ATOM   1389  CD  GLU A 175     -17.917   4.217 -47.254  1.00  0.37           C  
ATOM   1390  OE1 GLU A 175     -17.253   3.200 -47.558  1.00  0.45           O  
ATOM   1391  OE2 GLU A 175     -18.588   4.865 -48.087  1.00  0.43           O  
ATOM   1392  N   LEU A 176     -16.861   2.404 -41.800  1.00  0.32           N  
ATOM   1393  CA  LEU A 176     -17.307   1.365 -40.878  1.00  0.32           C  
ATOM   1394  C   LEU A 176     -17.137   1.814 -39.430  1.00  0.32           C  
ATOM   1395  CB  LEU A 176     -16.531   0.067 -41.116  1.00  0.30           C  
ATOM   1396  O   LEU A 176     -17.982   1.520 -38.582  1.00  0.30           O  
ATOM   1397  CG  LEU A 176     -17.365  -1.170 -41.449  1.00  0.30           C  
ATOM   1398  CD1 LEU A 176     -16.947  -1.744 -42.799  1.00  0.30           C  
ATOM   1399  CD2 LEU A 176     -17.229  -2.219 -40.351  1.00  0.33           C  
ATOM   1400  N   THR A 177     -16.268   2.689 -39.187  1.00  0.29           N  
ATOM   1401  CA  THR A 177     -16.105   3.431 -37.942  1.00  0.28           C  
ATOM   1402  C   THR A 177     -17.097   4.588 -37.867  1.00  0.29           C  
ATOM   1403  CB  THR A 177     -14.670   3.972 -37.798  1.00  0.27           C  
ATOM   1404  O   THR A 177     -17.628   4.890 -36.796  1.00  0.27           O  
ATOM   1405  CG2 THR A 177     -14.245   4.021 -36.334  1.00  0.28           C  
ATOM   1406  OG1 THR A 177     -13.770   3.120 -38.517  1.00  0.31           O  
ATOM   1407  N   ASP A 178     -17.511   5.269 -39.046  1.00  0.32           N  
ATOM   1408  CA  ASP A 178     -18.572   6.229 -39.332  1.00  0.31           C  
ATOM   1409  C   ASP A 178     -19.936   5.544 -39.374  1.00  0.32           C  
ATOM   1410  CB  ASP A 178     -18.303   6.948 -40.656  1.00  0.30           C  
ATOM   1411  O   ASP A 178     -20.914   6.064 -38.833  1.00  0.30           O  
ATOM   1412  CG  ASP A 178     -17.406   8.163 -40.499  1.00  0.31           C  
ATOM   1413  OD1 ASP A 178     -17.123   8.569 -39.351  1.00  0.35           O  
ATOM   1414  OD2 ASP A 178     -16.979   8.722 -41.533  1.00  0.48           O  
ATOM   1415  N   MET A 179     -20.071   4.297 -39.847  1.00  0.29           N  
ATOM   1416  CA  MET A 179     -21.242   3.424 -39.861  1.00  0.29           C  
ATOM   1417  C   MET A 179     -21.421   2.733 -38.514  1.00  0.29           C  
ATOM   1418  CB  MET A 179     -21.121   2.380 -40.973  1.00  0.27           C  
ATOM   1419  O   MET A 179     -22.549   2.546 -38.053  1.00  0.27           O  
ATOM   1420  CG  MET A 179     -21.729   2.819 -42.295  1.00  0.27           C  
ATOM   1421  SD  MET A 179     -21.653   1.505 -43.574  1.00  0.39           S  
ATOM   1422  CE  MET A 179     -22.400   0.126 -42.662  1.00  0.31           C  
ATOM   1423  N   ILE A 180     -20.452   2.344 -37.768  1.00  0.33           N  
ATOM   1424  CA  ILE A 180     -20.628   1.582 -36.537  1.00  0.32           C  
ATOM   1425  C   ILE A 180     -20.807   2.538 -35.360  1.00  0.33           C  
ATOM   1426  CB  ILE A 180     -19.434   0.635 -36.282  1.00  0.30           C  
ATOM   1427  O   ILE A 180     -21.619   2.287 -34.466  1.00  0.31           O  
ATOM   1428  CG1 ILE A 180     -19.429  -0.505 -37.306  1.00  0.32           C  
ATOM   1429  CG2 ILE A 180     -19.474   0.088 -34.852  1.00  0.31           C  
ATOM   1430  CD1 ILE A 180     -18.165  -1.355 -37.280  1.00  0.29           C  
ATOM   1431  N   TYR A 181     -20.480   3.903 -35.696  1.00  0.33           N  
ATOM   1432  CA  TYR A 181     -20.541   4.898 -34.632  1.00  0.32           C  
ATOM   1433  C   TYR A 181     -21.475   6.043 -35.010  1.00  0.33           C  
ATOM   1434  CB  TYR A 181     -19.144   5.444 -34.325  1.00  0.31           C  
ATOM   1435  O   TYR A 181     -22.089   6.664 -34.139  1.00  0.32           O  
ATOM   1436  CG  TYR A 181     -18.461   4.750 -33.171  1.00  0.32           C  
ATOM   1437  CD1 TYR A 181     -18.837   5.011 -31.855  1.00  0.29           C  
ATOM   1438  CD2 TYR A 181     -17.439   3.834 -33.394  1.00  0.33           C  
ATOM   1439  CE1 TYR A 181     -18.210   4.375 -30.789  1.00  0.37           C  
ATOM   1440  CE2 TYR A 181     -16.805   3.193 -32.335  1.00  0.40           C  
ATOM   1441  OH  TYR A 181     -16.573   2.837 -29.986  1.00  0.32           O  
ATOM   1442  CZ  TYR A 181     -17.197   3.469 -31.038  1.00  0.31           C  
ATOM   1443  N   GLN A 182     -21.832   6.445 -36.483  1.00  0.31           N  
ATOM   1444  CA  GLN A 182     -22.882   7.361 -36.915  1.00  0.30           C  
ATOM   1445  C   GLN A 182     -24.170   6.608 -37.240  1.00  0.30           C  
ATOM   1446  CB  GLN A 182     -22.425   8.168 -38.132  1.00  0.28           C  
ATOM   1447  O   GLN A 182     -25.267   7.144 -37.072  1.00  0.28           O  
ATOM   1448  CG  GLN A 182     -21.637   9.422 -37.777  1.00  0.29           C  
ATOM   1449  CD  GLN A 182     -21.466  10.360 -38.956  1.00  0.34           C  
ATOM   1450  NE2 GLN A 182     -20.910  11.539 -38.700  1.00  0.33           N  
ATOM   1451  OE1 GLN A 182     -21.831  10.029 -40.089  1.00  0.43           O  
ATOM   1452  N   ASN A 183     -24.148   5.359 -37.225  1.00  0.28           N  
ATOM   1453  CA  ASN A 183     -25.065   4.331 -37.708  1.00  0.28           C  
ATOM   1454  C   ASN A 183     -24.683   2.949 -37.186  1.00  0.28           C  
ATOM   1455  CB  ASN A 183     -25.110   4.327 -39.237  1.00  0.26           C  
ATOM   1456  O   ASN A 183     -25.335   1.956 -37.511  1.00  0.26           O  
ATOM   1457  CG  ASN A 183     -26.084   5.346 -39.796  1.00  0.26           C  
ATOM   1458  ND2 ASN A 183     -25.856   5.768 -41.034  1.00  0.13           N  
ATOM   1459  OD1 ASN A 183     -27.034   5.751 -39.120  1.00  0.16           O  
ATOM   1460  N   GLY A 184     -23.443   2.763 -36.238  1.00  0.27           N  
ATOM   1461  CA  GLY A 184     -23.093   1.374 -35.991  1.00  0.25           C  
ATOM   1462  C   GLY A 184     -23.919   0.738 -34.889  1.00  0.26           C  
ATOM   1463  O   GLY A 184     -24.121  -0.478 -34.880  1.00  0.24           O  
ATOM   1464  N   ASN A 185     -24.740   1.562 -34.113  1.00  0.28           N  
ATOM   1465  CA  ASN A 185     -25.805   0.905 -33.362  1.00  0.29           C  
ATOM   1466  C   ASN A 185     -27.037   0.665 -34.231  1.00  0.28           C  
ATOM   1467  CB  ASN A 185     -26.177   1.728 -32.127  1.00  0.25           C  
ATOM   1468  O   ASN A 185     -27.761  -0.311 -34.031  1.00  0.25           O  
ATOM   1469  CG  ASN A 185     -25.306   1.409 -30.928  1.00  0.25           C  
ATOM   1470  ND2 ASN A 185     -25.318   2.290 -29.936  1.00  0.23           N  
ATOM   1471  OD1 ASN A 185     -24.628   0.379 -30.895  1.00  0.30           O  
ATOM   1472  N   THR A 186     -27.061   1.262 -35.609  1.00  0.29           N  
ATOM   1473  CA  THR A 186     -28.161   1.050 -36.544  1.00  0.30           C  
ATOM   1474  C   THR A 186     -27.673   0.333 -37.799  1.00  0.29           C  
ATOM   1475  CB  THR A 186     -28.824   2.383 -36.936  1.00  0.26           C  
ATOM   1476  O   THR A 186     -28.368  -0.534 -38.334  1.00  0.26           O  
ATOM   1477  CG2 THR A 186     -30.341   2.304 -36.798  1.00  0.27           C  
ATOM   1478  OG1 THR A 186     -28.332   3.424 -36.083  1.00  0.23           O  
ATOM   1479  N   VAL A 187     -26.354   0.260 -38.334  1.00  0.31           N  
ATOM   1480  CA  VAL A 187     -26.035  -0.474 -39.554  1.00  0.32           C  
ATOM   1481  C   VAL A 187     -25.315  -1.774 -39.203  1.00  0.31           C  
ATOM   1482  CB  VAL A 187     -25.170   0.371 -40.515  1.00  0.29           C  
ATOM   1483  O   VAL A 187     -25.590  -2.822 -39.791  1.00  0.28           O  
ATOM   1484  CG1 VAL A 187     -24.778  -0.443 -41.747  1.00  0.29           C  
ATOM   1485  CG2 VAL A 187     -25.914   1.641 -40.925  1.00  0.30           C  
ATOM   1486  N   PHE A 188     -24.609  -1.980 -37.974  1.00  0.35           N  
ATOM   1487  CA  PHE A 188     -24.096  -3.327 -37.757  1.00  0.35           C  
ATOM   1488  C   PHE A 188     -25.139  -4.200 -37.069  1.00  0.35           C  
ATOM   1489  CB  PHE A 188     -22.812  -3.287 -36.922  1.00  0.32           C  
ATOM   1490  O   PHE A 188     -25.306  -5.370 -37.419  1.00  0.32           O  
ATOM   1491  CG  PHE A 188     -21.933  -4.495 -37.102  1.00  0.31           C  
ATOM   1492  CD1 PHE A 188     -21.020  -4.557 -38.148  1.00  0.30           C  
ATOM   1493  CD2 PHE A 188     -22.019  -5.568 -36.225  1.00  0.32           C  
ATOM   1494  CE1 PHE A 188     -20.204  -5.674 -38.317  1.00  0.29           C  
ATOM   1495  CE2 PHE A 188     -21.208  -6.687 -36.388  1.00  0.33           C  
ATOM   1496  CZ  PHE A 188     -20.302  -6.739 -37.435  1.00  0.28           C  
ATOM   1497  N   GLU A 189     -26.005  -3.487 -36.217  1.00  0.38           N  
ATOM   1498  CA  GLU A 189     -27.221  -4.167 -35.781  1.00  0.39           C  
ATOM   1499  C   GLU A 189     -28.140  -4.467 -36.962  1.00  0.38           C  
ATOM   1500  CB  GLU A 189     -27.962  -3.327 -34.738  1.00  0.35           C  
ATOM   1501  O   GLU A 189     -28.765  -5.528 -37.014  1.00  0.35           O  
ATOM   1502  CG  GLU A 189     -27.582  -3.655 -33.301  1.00  0.35           C  
ATOM   1503  CD  GLU A 189     -28.352  -2.838 -32.275  1.00  0.41           C  
ATOM   1504  OE1 GLU A 189     -29.116  -1.929 -32.673  1.00  0.46           O  
ATOM   1505  OE2 GLU A 189     -28.188  -3.108 -31.065  1.00  0.44           O  
ATOM   1506  N   GLN A 190     -28.179  -3.516 -38.048  1.00  0.37           N  
ATOM   1507  CA  GLN A 190     -29.011  -3.784 -39.216  1.00  0.39           C  
ATOM   1508  C   GLN A 190     -28.304  -4.722 -40.191  1.00  0.37           C  
ATOM   1509  CB  GLN A 190     -29.385  -2.479 -39.921  1.00  0.36           C  
ATOM   1510  O   GLN A 190     -28.923  -5.636 -40.739  1.00  0.35           O  
ATOM   1511  CG  GLN A 190     -30.838  -2.070 -39.726  1.00  0.36           C  
ATOM   1512  CD  GLN A 190     -31.177  -0.762 -40.416  1.00  0.43           C  
ATOM   1513  NE2 GLN A 190     -32.463  -0.432 -40.464  1.00  0.37           N  
ATOM   1514  OE1 GLN A 190     -30.290  -0.052 -40.900  1.00  0.47           O  
ATOM   1515  N   GLU A 191     -26.860  -4.642 -40.468  1.00  0.39           N  
ATOM   1516  CA  GLU A 191     -26.317  -5.587 -41.440  1.00  0.41           C  
ATOM   1517  C   GLU A 191     -26.024  -6.937 -40.792  1.00  0.39           C  
ATOM   1518  CB  GLU A 191     -25.047  -5.025 -42.084  1.00  0.38           C  
ATOM   1519  O   GLU A 191     -26.179  -7.982 -41.427  1.00  0.37           O  
ATOM   1520  CG  GLU A 191     -25.314  -4.059 -43.230  1.00  0.38           C  
ATOM   1521  CD  GLU A 191     -24.081  -3.772 -44.072  1.00  0.44           C  
ATOM   1522  OE1 GLU A 191     -22.958  -4.119 -43.642  1.00  0.48           O  
ATOM   1523  OE2 GLU A 191     -24.240  -3.194 -45.170  1.00  0.45           O  
ATOM   1524  N   MET A 192     -25.668  -7.103 -39.429  1.00  0.39           N  
ATOM   1525  CA  MET A 192     -25.643  -8.414 -38.788  1.00  0.44           C  
ATOM   1526  C   MET A 192     -27.058  -8.943 -38.575  1.00  0.39           C  
ATOM   1527  CB  MET A 192     -24.904  -8.346 -37.451  1.00  0.39           C  
ATOM   1528  O   MET A 192     -27.300 -10.145 -38.692  1.00  0.39           O  
ATOM   1529  CG  MET A 192     -23.442  -8.753 -37.537  1.00  0.39           C  
ATOM   1530  SD  MET A 192     -23.086 -10.298 -36.612  1.00  0.24           S  
ATOM   1531  CE  MET A 192     -24.667 -10.526 -35.752  1.00  0.37           C  
ATOM   1532  N   TYR A 193     -27.999  -7.934 -38.333  1.00  0.45           N  
ATOM   1533  CA  TYR A 193     -29.392  -8.363 -38.357  1.00  0.45           C  
ATOM   1534  C   TYR A 193     -29.809  -8.785 -39.761  1.00  0.45           C  
ATOM   1535  CB  TYR A 193     -30.309  -7.244 -37.855  1.00  0.42           C  
ATOM   1536  O   TYR A 193     -30.493  -9.796 -39.934  1.00  0.43           O  
ATOM   1537  CG  TYR A 193     -31.749  -7.666 -37.691  1.00  0.41           C  
ATOM   1538  CD1 TYR A 193     -32.159  -8.396 -36.578  1.00  0.38           C  
ATOM   1539  CD2 TYR A 193     -32.702  -7.337 -38.649  1.00  0.41           C  
ATOM   1540  CE1 TYR A 193     -33.485  -8.789 -36.424  1.00  0.43           C  
ATOM   1541  CE2 TYR A 193     -34.030  -7.724 -38.506  1.00  0.44           C  
ATOM   1542  OH  TYR A 193     -35.725  -8.835 -37.244  1.00  0.41           O  
ATOM   1543  CZ  TYR A 193     -34.411  -8.449 -37.392  1.00  0.39           C  
ATOM   1544  N   GLN A 194     -29.340  -7.863 -40.733  1.00  0.46           N  
ATOM   1545  CA  GLN A 194     -29.668  -8.275 -42.094  1.00  0.47           C  
ATOM   1546  C   GLN A 194     -28.822  -9.468 -42.527  1.00  0.45           C  
ATOM   1547  CB  GLN A 194     -29.474  -7.112 -43.069  1.00  0.45           C  
ATOM   1548  O   GLN A 194     -29.296 -10.339 -43.260  1.00  0.43           O  
ATOM   1549  CG  GLN A 194     -30.565  -6.053 -42.987  1.00  0.45           C  
ATOM   1550  CD  GLN A 194     -31.728  -6.335 -43.920  1.00  0.50           C  
ATOM   1551  NE2 GLN A 194     -32.868  -5.708 -43.652  1.00  0.42           N  
ATOM   1552  OE1 GLN A 194     -31.601  -7.108 -44.875  1.00  0.52           O  
ATOM   1553  N   HIS A 195     -27.453  -9.633 -42.079  1.00  0.54           N  
ATOM   1554  CA  HIS A 195     -26.690 -10.841 -42.373  1.00  0.56           C  
ATOM   1555  C   HIS A 195     -27.320 -12.064 -41.715  1.00  0.54           C  
ATOM   1556  CB  HIS A 195     -25.240 -10.685 -41.909  1.00  0.52           C  
ATOM   1557  O   HIS A 195     -27.371 -13.140 -42.316  1.00  0.53           O  
ATOM   1558  CG  HIS A 195     -24.367 -11.845 -42.269  1.00  0.50           C  
ATOM   1559  CD2 HIS A 195     -23.841 -12.832 -41.506  1.00  0.48           C  
ATOM   1560  ND1 HIS A 195     -23.938 -12.083 -43.557  1.00  0.48           N  
ATOM   1561  CE1 HIS A 195     -23.185 -13.169 -43.570  1.00  0.47           C  
ATOM   1562  NE2 HIS A 195     -23.110 -13.643 -42.338  1.00  0.43           N  
ATOM   1563  N   HIS A 196     -27.922 -11.817 -40.509  1.00  0.54           N  
ATOM   1564  CA  HIS A 196     -28.625 -12.918 -39.861  1.00  0.59           C  
ATOM   1565  C   HIS A 196     -29.902 -13.275 -40.613  1.00  0.54           C  
ATOM   1566  CB  HIS A 196     -28.952 -12.563 -38.409  1.00  0.52           C  
ATOM   1567  O   HIS A 196     -30.352 -14.422 -40.571  1.00  0.54           O  
ATOM   1568  CG  HIS A 196     -29.324 -13.745 -37.571  1.00  0.51           C  
ATOM   1569  CD2 HIS A 196     -30.418 -13.987 -36.811  1.00  0.48           C  
ATOM   1570  ND1 HIS A 196     -28.516 -14.854 -37.450  1.00  0.45           N  
ATOM   1571  CE1 HIS A 196     -29.100 -15.731 -36.650  1.00  0.43           C  
ATOM   1572  NE2 HIS A 196     -30.255 -15.228 -36.249  1.00  0.44           N  
ATOM   1573  N   LEU A 197     -30.294 -12.344 -41.309  1.00  0.50           N  
ATOM   1574  CA  LEU A 197     -31.537 -12.640 -42.012  1.00  0.51           C  
ATOM   1575  C   LEU A 197     -31.258 -13.138 -43.426  1.00  0.49           C  
ATOM   1576  CB  LEU A 197     -32.433 -11.400 -42.062  1.00  0.47           C  
ATOM   1577  O   LEU A 197     -32.159 -13.640 -44.101  1.00  0.48           O  
ATOM   1578  CG  LEU A 197     -33.035 -10.943 -40.732  1.00  0.47           C  
ATOM   1579  CD1 LEU A 197     -33.771  -9.619 -40.910  1.00  0.45           C  
ATOM   1580  CD2 LEU A 197     -33.970 -12.010 -40.174  1.00  0.47           C  
ATOM   1581  N   LYS A 198     -29.954 -13.072 -43.885  1.00  0.55           N  
ATOM   1582  CA  LYS A 198     -29.725 -13.675 -45.195  1.00  0.55           C  
ATOM   1583  C   LYS A 198     -29.468 -15.174 -45.073  1.00  0.54           C  
ATOM   1584  CB  LYS A 198     -28.548 -12.998 -45.899  1.00  0.52           C  
ATOM   1585  O   LYS A 198     -28.704 -15.610 -44.208  1.00  0.53           O  
ATOM   1586  CG  LYS A 198     -28.838 -11.577 -46.362  1.00  0.51           C  
ATOM   1587  CD  LYS A 198     -27.638 -10.965 -47.072  1.00  0.52           C  
ATOM   1588  CE  LYS A 198     -27.916  -9.533 -47.509  1.00  0.50           C  
ATOM   1589  NZ  LYS A 198     -26.720  -8.905 -48.145  1.00  0.45           N  
ATOM   1590  N   SER A 199     -30.446 -16.050 -45.608  1.00  0.48           N  
ATOM   1591  CA  SER A 199     -30.426 -17.506 -45.715  1.00  0.47           C  
ATOM   1592  C   SER A 199     -29.013 -18.021 -45.971  1.00  0.47           C  
ATOM   1593  CB  SER A 199     -31.358 -17.974 -46.833  1.00  0.45           C  
ATOM   1594  O   SER A 199     -28.712 -19.184 -45.694  1.00  0.45           O  
ATOM   1595  OG  SER A 199     -31.083 -17.284 -48.040  1.00  0.47           O  
ATOM   1596  N   ASN A 200     -27.870 -17.221 -46.534  1.00  0.58           N  
ATOM   1597  CA  ASN A 200     -26.455 -17.365 -46.856  1.00  0.58           C  
ATOM   1598  C   ASN A 200     -25.679 -16.084 -46.561  1.00  0.57           C  
ATOM   1599  CB  ASN A 200     -26.276 -17.769 -48.321  1.00  0.53           C  
ATOM   1600  O   ASN A 200     -25.388 -15.306 -47.471  1.00  0.55           O  
ATOM   1601  CG  ASN A 200     -24.861 -18.215 -48.636  1.00  0.51           C  
ATOM   1602  ND2 ASN A 200     -24.610 -18.545 -49.897  1.00  0.56           N  
ATOM   1603  OD1 ASN A 200     -24.002 -18.263 -47.752  1.00  0.55           O  
ATOM   1604  N   ALA A 201     -25.775 -15.709 -45.373  1.00  0.56           N  
ATOM   1605  CA  ALA A 201     -25.134 -14.481 -44.909  1.00  0.57           C  
ATOM   1606  C   ALA A 201     -23.635 -14.502 -45.194  1.00  0.56           C  
ATOM   1607  CB  ALA A 201     -25.386 -14.282 -43.416  1.00  0.52           C  
ATOM   1608  O   ALA A 201     -23.022 -13.453 -45.402  1.00  0.54           O  
ATOM   1609  N   HIS A 202     -22.849 -15.614 -45.494  1.00  0.54           N  
ATOM   1610  CA  HIS A 202     -21.421 -15.809 -45.718  1.00  0.57           C  
ATOM   1611  C   HIS A 202     -21.152 -16.354 -47.116  1.00  0.53           C  
ATOM   1612  CB  HIS A 202     -20.839 -16.754 -44.665  1.00  0.52           C  
ATOM   1613  O   HIS A 202     -20.002 -16.620 -47.473  1.00  0.52           O  
ATOM   1614  CG  HIS A 202     -20.918 -16.221 -43.270  1.00  0.53           C  
ATOM   1615  CD2 HIS A 202     -21.639 -16.631 -42.201  1.00  0.51           C  
ATOM   1616  ND1 HIS A 202     -20.192 -15.126 -42.850  1.00  0.47           N  
ATOM   1617  CE1 HIS A 202     -20.465 -14.887 -41.579  1.00  0.48           C  
ATOM   1618  NE2 HIS A 202     -21.340 -15.785 -41.161  1.00  0.45           N  
ATOM   1619  N   GLY A 203     -22.245 -16.301 -48.125  1.00  0.54           N  
ATOM   1620  CA  GLY A 203     -22.070 -16.696 -49.513  1.00  0.56           C  
ATOM   1621  C   GLY A 203     -21.374 -18.035 -49.670  1.00  0.54           C  
ATOM   1622  O   GLY A 203     -20.823 -18.334 -50.732  1.00  0.53           O  
ATOM   1623  N   TYR A 204     -21.086 -18.810 -48.476  1.00  0.59           N  
ATOM   1624  CA  TYR A 204     -20.495 -20.114 -48.753  1.00  0.61           C  
ATOM   1625  C   TYR A 204     -21.514 -21.049 -49.394  1.00  0.59           C  
ATOM   1626  CB  TYR A 204     -19.947 -20.741 -47.467  1.00  0.55           C  
ATOM   1627  O   TYR A 204     -22.668 -21.108 -48.964  1.00  0.56           O  
ATOM   1628  CG  TYR A 204     -18.738 -20.029 -46.912  1.00  0.53           C  
ATOM   1629  CD1 TYR A 204     -17.563 -19.929 -47.652  1.00  0.50           C  
ATOM   1630  CD2 TYR A 204     -18.769 -19.455 -45.645  1.00  0.51           C  
ATOM   1631  CE1 TYR A 204     -16.445 -19.275 -47.143  1.00  0.51           C  
ATOM   1632  CE2 TYR A 204     -17.657 -18.798 -45.126  1.00  0.50           C  
ATOM   1633  OH  TYR A 204     -15.399 -18.065 -45.373  1.00  0.52           O  
ATOM   1634  CZ  TYR A 204     -16.502 -18.713 -45.882  1.00  0.49           C  
ATOM   1635  N   THR A 205     -21.341 -21.405 -50.562  1.00  0.52           N  
ATOM   1636  CA  THR A 205     -21.905 -22.591 -51.196  1.00  0.52           C  
ATOM   1637  C   THR A 205     -21.167 -23.848 -50.746  1.00  0.51           C  
ATOM   1638  CB  THR A 205     -21.851 -22.483 -52.731  1.00  0.50           C  
ATOM   1639  O   THR A 205     -20.041 -23.769 -50.248  1.00  0.50           O  
ATOM   1640  CG2 THR A 205     -22.515 -21.199 -53.216  1.00  0.50           C  
ATOM   1641  OG1 THR A 205     -20.483 -22.491 -53.157  1.00  0.51           O  
ATOM   1642  N   THR A 206     -21.695 -24.872 -50.363  1.00  0.50           N  
ATOM   1643  CA  THR A 206     -21.319 -26.249 -50.061  1.00  0.52           C  
ATOM   1644  C   THR A 206     -20.020 -26.623 -50.771  1.00  0.50           C  
ATOM   1645  CB  THR A 206     -22.431 -27.234 -50.468  1.00  0.49           C  
ATOM   1646  O   THR A 206     -19.221 -27.400 -50.246  1.00  0.49           O  
ATOM   1647  CG2 THR A 206     -23.609 -27.162 -49.502  1.00  0.48           C  
ATOM   1648  OG1 THR A 206     -22.888 -26.911 -51.787  1.00  0.49           O  
ATOM   1649  N   THR A 207     -19.671 -26.130 -52.130  1.00  0.54           N  
ATOM   1650  CA  THR A 207     -18.424 -26.204 -52.883  1.00  0.56           C  
ATOM   1651  C   THR A 207     -17.345 -25.347 -52.227  1.00  0.54           C  
ATOM   1652  CB  THR A 207     -18.624 -25.754 -54.342  1.00  0.52           C  
ATOM   1653  O   THR A 207     -16.172 -25.726 -52.204  1.00  0.54           O  
ATOM   1654  CG2 THR A 207     -17.678 -26.496 -55.280  1.00  0.50           C  
ATOM   1655  OG1 THR A 207     -19.976 -26.019 -54.736  1.00  0.51           O  
ATOM   1656  N   ASP A 208     -17.638 -24.282 -51.628  1.00  0.55           N  
ATOM   1657  CA  ASP A 208     -16.573 -23.383 -51.197  1.00  0.54           C  
ATOM   1658  C   ASP A 208     -16.040 -23.782 -49.822  1.00  0.53           C  
ATOM   1659  CB  ASP A 208     -17.071 -21.936 -51.168  1.00  0.51           C  
ATOM   1660  O   ASP A 208     -14.902 -23.462 -49.475  1.00  0.52           O  
ATOM   1661  CG  ASP A 208     -17.374 -21.386 -52.550  1.00  0.49           C  
ATOM   1662  OD1 ASP A 208     -16.704 -21.786 -53.527  1.00  0.55           O  
ATOM   1663  OD2 ASP A 208     -18.289 -20.542 -52.664  1.00  0.65           O  
ATOM   1664  N   VAL A 209     -16.671 -24.541 -48.811  1.00  0.49           N  
ATOM   1665  CA  VAL A 209     -16.213 -25.021 -47.511  1.00  0.51           C  
ATOM   1666  C   VAL A 209     -16.110 -26.545 -47.530  1.00  0.48           C  
ATOM   1667  CB  VAL A 209     -17.154 -24.564 -46.374  1.00  0.48           C  
ATOM   1668  O   VAL A 209     -15.814 -27.165 -46.506  1.00  0.48           O  
ATOM   1669  CG1 VAL A 209     -16.991 -23.070 -46.105  1.00  0.44           C  
ATOM   1670  CG2 VAL A 209     -18.606 -24.893 -46.719  1.00  0.45           C  
ATOM   1671  N   GLY A 210     -16.052 -27.106 -48.971  1.00  0.48           N  
ATOM   1672  CA  GLY A 210     -15.977 -28.551 -49.110  1.00  0.48           C  
ATOM   1673  C   GLY A 210     -17.130 -29.276 -48.442  1.00  0.47           C  
ATOM   1674  O   GLY A 210     -17.007 -30.447 -48.078  1.00  0.45           O  
ATOM   1675  N   ALA A 211     -18.102 -28.642 -48.101  1.00  0.46           N  
ATOM   1676  CA  ALA A 211     -19.340 -29.248 -47.616  1.00  0.47           C  
ATOM   1677  C   ALA A 211     -20.160 -29.818 -48.769  1.00  0.45           C  
ATOM   1678  CB  ALA A 211     -20.163 -28.225 -46.837  1.00  0.43           C  
ATOM   1679  O   ALA A 211     -20.102 -29.310 -49.892  1.00  0.44           O  
ATOM   1680  N   LEU A 212     -20.486 -30.921 -48.714  1.00  0.44           N  
ATOM   1681  CA  LEU A 212     -21.517 -31.566 -49.520  1.00  0.46           C  
ATOM   1682  C   LEU A 212     -22.562 -30.554 -49.976  1.00  0.44           C  
ATOM   1683  CB  LEU A 212     -22.190 -32.691 -48.729  1.00  0.42           C  
ATOM   1684  O   LEU A 212     -23.039 -29.745 -49.177  1.00  0.43           O  
ATOM   1685  CG  LEU A 212     -22.414 -34.006 -49.478  1.00  0.42           C  
ATOM   1686  CD1 LEU A 212     -21.401 -35.052 -49.027  1.00  0.40           C  
ATOM   1687  CD2 LEU A 212     -23.839 -34.506 -49.265  1.00  0.42           C  
ATOM   1688  N   PRO A 213     -22.594 -30.123 -51.261  1.00  0.44           N  
ATOM   1689  CA  PRO A 213     -23.785 -29.464 -51.802  1.00  0.44           C  
ATOM   1690  C   PRO A 213     -25.052 -29.800 -51.019  1.00  0.44           C  
ATOM   1691  CB  PRO A 213     -23.868 -30.005 -53.232  1.00  0.43           C  
ATOM   1692  O   PRO A 213     -25.209 -30.928 -50.546  1.00  0.42           O  
ATOM   1693  CG  PRO A 213     -22.802 -31.051 -53.308  1.00  0.43           C  
ATOM   1694  CD  PRO A 213     -22.051 -31.061 -52.007  1.00  0.46           C  
ATOM   1695  N   VAL A 214     -25.844 -28.976 -50.451  1.00  0.44           N  
ATOM   1696  CA  VAL A 214     -27.183 -29.095 -49.884  1.00  0.46           C  
ATOM   1697  C   VAL A 214     -27.878 -30.330 -50.453  1.00  0.44           C  
ATOM   1698  CB  VAL A 214     -28.031 -27.833 -50.158  1.00  0.42           C  
ATOM   1699  O   VAL A 214     -28.731 -30.930 -49.794  1.00  0.42           O  
ATOM   1700  CG1 VAL A 214     -29.390 -27.934 -49.468  1.00  0.40           C  
ATOM   1701  CG2 VAL A 214     -27.287 -26.581 -49.698  1.00  0.41           C  
ATOM   1702  N   VAL A 215     -27.323 -30.838 -51.647  1.00  0.48           N  
ATOM   1703  CA  VAL A 215     -27.992 -32.000 -52.222  1.00  0.50           C  
ATOM   1704  C   VAL A 215     -27.012 -33.169 -52.310  1.00  0.48           C  
ATOM   1705  CB  VAL A 215     -28.574 -31.687 -53.618  1.00  0.44           C  
ATOM   1706  O   VAL A 215     -27.369 -34.252 -52.779  1.00  0.46           O  
ATOM   1707  CG1 VAL A 215     -29.964 -32.302 -53.774  1.00  0.41           C  
ATOM   1708  CG2 VAL A 215     -28.626 -30.178 -53.848  1.00  0.42           C  
ATOM   1709  N   GLY A 216     -25.842 -33.132 -51.412  1.00  0.44           N  
ATOM   1710  CA  GLY A 216     -25.052 -34.352 -51.446  1.00  0.43           C  
ATOM   1711  C   GLY A 216     -24.933 -35.024 -50.091  1.00  0.44           C  
ATOM   1712  O   GLY A 216     -24.892 -34.350 -49.059  1.00  0.41           O  
ATOM   1713  N   LYS A 217     -25.593 -36.111 -49.780  1.00  0.47           N  
ATOM   1714  CA  LYS A 217     -25.527 -37.201 -48.811  1.00  0.48           C  
ATOM   1715  C   LYS A 217     -24.081 -37.573 -48.499  1.00  0.47           C  
ATOM   1716  CB  LYS A 217     -26.283 -38.426 -49.329  1.00  0.44           C  
ATOM   1717  O   LYS A 217     -23.334 -37.985 -49.390  1.00  0.45           O  
ATOM   1718  CG  LYS A 217     -27.513 -38.786 -48.508  1.00  0.43           C  
ATOM   1719  CD  LYS A 217     -28.209 -40.024 -49.059  1.00  0.47           C  
ATOM   1720  CE  LYS A 217     -29.443 -40.383 -48.242  1.00  0.41           C  
ATOM   1721  NZ  LYS A 217     -30.118 -41.608 -48.766  1.00  0.40           N  
ATOM   1722  N   ALA A 218     -23.410 -36.986 -47.524  1.00  0.44           N  
ATOM   1723  CA  ALA A 218     -22.195 -37.520 -46.915  1.00  0.46           C  
ATOM   1724  C   ALA A 218     -22.335 -39.012 -46.628  1.00  0.44           C  
ATOM   1725  CB  ALA A 218     -21.867 -36.763 -45.630  1.00  0.41           C  
ATOM   1726  O   ALA A 218     -23.296 -39.440 -45.985  1.00  0.43           O  
ATOM   1727  N   VAL A 219     -21.913 -39.902 -47.366  1.00  0.41           N  
ATOM   1728  CA  VAL A 219     -21.854 -41.358 -47.282  1.00  0.47           C  
ATOM   1729  C   VAL A 219     -21.180 -41.773 -45.976  1.00  0.41           C  
ATOM   1730  CB  VAL A 219     -21.102 -41.966 -48.487  1.00  0.42           C  
ATOM   1731  O   VAL A 219     -21.510 -42.816 -45.405  1.00  0.40           O  
ATOM   1732  CG1 VAL A 219     -21.916 -43.092 -49.120  1.00  0.41           C  
ATOM   1733  CG2 VAL A 219     -20.787 -40.884 -49.519  1.00  0.42           C  
ATOM   1734  N   ASP A 220     -20.393 -40.941 -45.106  1.00  0.38           N  
ATOM   1735  CA  ASP A 220     -19.874 -41.302 -43.790  1.00  0.43           C  
ATOM   1736  C   ASP A 220     -20.521 -40.458 -42.694  1.00  0.38           C  
ATOM   1737  CB  ASP A 220     -18.353 -41.140 -43.749  1.00  0.37           C  
ATOM   1738  O   ASP A 220     -20.353 -40.739 -41.506  1.00  0.36           O  
ATOM   1739  CG  ASP A 220     -17.641 -41.956 -44.814  1.00  0.38           C  
ATOM   1740  OD1 ASP A 220     -18.284 -42.816 -45.454  1.00  0.41           O  
ATOM   1741  OD2 ASP A 220     -16.426 -41.739 -45.012  1.00  0.46           O  
ATOM   1742  N   ALA A 221     -21.489 -39.454 -43.183  1.00  0.43           N  
ATOM   1743  CA  ALA A 221     -22.396 -38.758 -42.273  1.00  0.42           C  
ATOM   1744  C   ALA A 221     -23.648 -39.588 -42.005  1.00  0.42           C  
ATOM   1745  CB  ALA A 221     -22.777 -37.394 -42.842  1.00  0.39           C  
ATOM   1746  O   ALA A 221     -24.625 -39.086 -41.445  1.00  0.40           O  
ATOM   1747  N   THR A 222     -23.746 -40.800 -42.632  1.00  0.40           N  
ATOM   1748  CA  THR A 222     -24.836 -41.702 -42.275  1.00  0.42           C  
ATOM   1749  C   THR A 222     -24.673 -42.209 -40.845  1.00  0.40           C  
ATOM   1750  CB  THR A 222     -24.909 -42.899 -43.242  1.00  0.39           C  
ATOM   1751  O   THR A 222     -25.647 -42.627 -40.215  1.00  0.38           O  
ATOM   1752  CG2 THR A 222     -26.070 -42.746 -44.220  1.00  0.38           C  
ATOM   1753  OG1 THR A 222     -23.685 -42.985 -43.980  1.00  0.36           O  
ATOM   1754  N   LYS A 223     -23.453 -41.856 -40.079  1.00  0.52           N  
ATOM   1755  CA  LYS A 223     -23.127 -42.368 -38.751  1.00  0.51           C  
ATOM   1756  C   LYS A 223     -22.115 -41.467 -38.048  1.00  0.51           C  
ATOM   1757  CB  LYS A 223     -22.583 -43.794 -38.844  1.00  0.50           C  
ATOM   1758  O   LYS A 223     -21.028 -41.218 -38.574  1.00  0.50           O  
ATOM   1759  CG  LYS A 223     -23.608 -44.818 -39.312  1.00  0.48           C  
ATOM   1760  CD  LYS A 223     -23.042 -46.231 -39.277  1.00  0.48           C  
ATOM   1761  CE  LYS A 223     -24.069 -47.257 -39.737  1.00  0.49           C  
ATOM   1762  NZ  LYS A 223     -23.517 -48.645 -39.707  1.00  0.45           N  
ATOM   1763  N   ALA A 224     -22.436 -40.470 -37.424  1.00  0.54           N  
ATOM   1764  CA  ALA A 224     -21.805 -39.784 -36.299  1.00  0.55           C  
ATOM   1765  C   ALA A 224     -21.787 -40.670 -35.057  1.00  0.54           C  
ATOM   1766  CB  ALA A 224     -22.527 -38.472 -36.003  1.00  0.53           C  
ATOM   1767  O   ALA A 224     -22.832 -41.161 -34.622  1.00  0.54           O  
ATOM   1768  N   PHE A 225     -20.652 -41.281 -34.606  1.00  0.44           N  
ATOM   1769  CA  PHE A 225     -20.429 -42.304 -33.591  1.00  0.47           C  
ATOM   1770  C   PHE A 225     -21.125 -43.605 -33.972  1.00  0.44           C  
ATOM   1771  CB  PHE A 225     -20.925 -41.823 -32.224  1.00  0.44           C  
ATOM   1772  O   PHE A 225     -21.640 -44.315 -33.106  1.00  0.44           O  
ATOM   1773  CG  PHE A 225     -20.309 -40.525 -31.777  1.00  0.44           C  
ATOM   1774  CD1 PHE A 225     -19.005 -40.485 -31.300  1.00  0.40           C  
ATOM   1775  CD2 PHE A 225     -21.036 -39.343 -31.833  1.00  0.42           C  
ATOM   1776  CE1 PHE A 225     -18.433 -39.285 -30.886  1.00  0.43           C  
ATOM   1777  CE2 PHE A 225     -20.471 -38.139 -31.421  1.00  0.47           C  
ATOM   1778  CZ  PHE A 225     -19.170 -38.113 -30.946  1.00  0.38           C  
ATOM   1779  N   GLY A 226     -21.066 -43.972 -35.452  1.00  0.52           N  
ATOM   1780  CA  GLY A 226     -21.645 -45.242 -35.862  1.00  0.52           C  
ATOM   1781  C   GLY A 226     -23.161 -45.221 -35.902  1.00  0.52           C  
ATOM   1782  O   GLY A 226     -23.794 -46.240 -36.188  1.00  0.51           O  
ATOM   1783  N   ARG A 227     -23.679 -43.859 -35.714  1.00  0.55           N  
ATOM   1784  CA  ARG A 227     -25.135 -43.838 -35.808  1.00  0.55           C  
ATOM   1785  C   ARG A 227     -25.601 -42.867 -36.887  1.00  0.55           C  
ATOM   1786  CB  ARG A 227     -25.755 -43.460 -34.460  1.00  0.52           C  
ATOM   1787  O   ARG A 227     -25.012 -41.798 -37.064  1.00  0.54           O  
ATOM   1788  CG  ARG A 227     -25.452 -44.448 -33.345  1.00  0.52           C  
ATOM   1789  CD  ARG A 227     -26.338 -44.214 -32.129  1.00  0.51           C  
ATOM   1790  NE  ARG A 227     -25.987 -45.106 -31.027  1.00  0.49           N  
ATOM   1791  NH1 ARG A 227     -27.410 -44.116 -29.500  1.00  0.39           N  
ATOM   1792  NH2 ARG A 227     -26.113 -45.900 -28.876  1.00  0.34           N  
ATOM   1793  CZ  ARG A 227     -26.504 -45.038 -29.803  1.00  0.50           C  
ATOM   1794  N   THR A 228     -26.423 -43.302 -37.843  1.00  0.54           N  
ATOM   1795  CA  THR A 228     -27.196 -42.501 -38.786  1.00  0.53           C  
ATOM   1796  C   THR A 228     -27.932 -41.376 -38.064  1.00  0.53           C  
ATOM   1797  CB  THR A 228     -28.208 -43.368 -39.557  1.00  0.52           C  
ATOM   1798  O   THR A 228     -28.197 -41.470 -36.864  1.00  0.52           O  
ATOM   1799  CG2 THR A 228     -27.517 -44.542 -40.243  1.00  0.50           C  
ATOM   1800  OG1 THR A 228     -29.190 -43.873 -38.643  1.00  0.51           O  
ATOM   1801  N   LEU A 229     -27.885 -40.235 -38.250  1.00  0.49           N  
ATOM   1802  CA  LEU A 229     -28.778 -39.197 -37.747  1.00  0.49           C  
ATOM   1803  C   LEU A 229     -30.129 -39.785 -37.355  1.00  0.49           C  
ATOM   1804  CB  LEU A 229     -28.971 -38.100 -38.798  1.00  0.48           C  
ATOM   1805  O   LEU A 229     -30.718 -39.381 -36.350  1.00  0.48           O  
ATOM   1806  CG  LEU A 229     -29.570 -36.784 -38.301  1.00  0.48           C  
ATOM   1807  CD1 LEU A 229     -28.514 -35.964 -37.567  1.00  0.44           C  
ATOM   1808  CD2 LEU A 229     -30.157 -35.991 -39.465  1.00  0.45           C  
ATOM   1809  N   ALA A 230     -30.880 -40.742 -38.299  1.00  0.52           N  
ATOM   1810  CA  ALA A 230     -32.095 -41.407 -37.837  1.00  0.52           C  
ATOM   1811  C   ALA A 230     -31.835 -42.198 -36.557  1.00  0.52           C  
ATOM   1812  CB  ALA A 230     -32.645 -42.327 -38.924  1.00  0.52           C  
ATOM   1813  O   ALA A 230     -32.650 -42.178 -35.632  1.00  0.51           O  
ATOM   1814  N   GLU A 231     -30.682 -42.827 -36.380  1.00  0.55           N  
ATOM   1815  CA  GLU A 231     -30.304 -43.544 -35.166  1.00  0.54           C  
ATOM   1816  C   GLU A 231     -29.801 -42.584 -34.092  1.00  0.54           C  
ATOM   1817  CB  GLU A 231     -29.236 -44.597 -35.474  1.00  0.53           C  
ATOM   1818  O   GLU A 231     -29.991 -42.825 -32.898  1.00  0.53           O  
ATOM   1819  CG  GLU A 231     -29.792 -45.882 -36.068  1.00  0.52           C  
ATOM   1820  CD  GLU A 231     -28.714 -46.812 -36.602  1.00  0.51           C  
ATOM   1821  OE1 GLU A 231     -27.628 -46.324 -36.989  1.00  0.57           O  
ATOM   1822  OE2 GLU A 231     -28.957 -48.039 -36.633  1.00  0.53           O  
ATOM   1823  N   LEU A 232     -29.141 -41.401 -34.410  1.00  0.51           N  
ATOM   1824  CA  LEU A 232     -28.877 -40.342 -33.441  1.00  0.50           C  
ATOM   1825  C   LEU A 232     -30.165 -39.615 -33.067  1.00  0.50           C  
ATOM   1826  CB  LEU A 232     -27.859 -39.345 -34.001  1.00  0.50           C  
ATOM   1827  O   LEU A 232     -30.349 -39.225 -31.912  1.00  0.50           O  
ATOM   1828  CG  LEU A 232     -26.384 -39.703 -33.807  1.00  0.49           C  
ATOM   1829  CD1 LEU A 232     -25.520 -38.952 -34.815  1.00  0.46           C  
ATOM   1830  CD2 LEU A 232     -25.941 -39.394 -32.381  1.00  0.47           C  
ATOM   1831  N   VAL A 233     -31.145 -39.318 -34.070  1.00  0.49           N  
ATOM   1832  CA  VAL A 233     -32.488 -38.804 -33.820  1.00  0.50           C  
ATOM   1833  C   VAL A 233     -33.331 -39.875 -33.132  1.00  0.49           C  
ATOM   1834  CB  VAL A 233     -33.172 -38.346 -35.128  1.00  0.49           C  
ATOM   1835  O   VAL A 233     -34.074 -39.580 -32.192  1.00  0.48           O  
ATOM   1836  CG1 VAL A 233     -34.644 -38.020 -34.881  1.00  0.46           C  
ATOM   1837  CG2 VAL A 233     -32.445 -37.138 -35.715  1.00  0.48           C  
ATOM   1838  N   THR A 234     -33.218 -41.225 -33.612  1.00  0.53           N  
ATOM   1839  CA  THR A 234     -33.858 -42.339 -32.922  1.00  0.52           C  
ATOM   1840  C   THR A 234     -33.228 -42.561 -31.551  1.00  0.52           C  
ATOM   1841  CB  THR A 234     -33.765 -43.635 -33.749  1.00  0.51           C  
ATOM   1842  O   THR A 234     -33.930 -42.833 -30.575  1.00  0.51           O  
ATOM   1843  CG2 THR A 234     -34.522 -44.774 -33.073  1.00  0.50           C  
ATOM   1844  OG1 THR A 234     -34.326 -43.408 -35.048  1.00  0.52           O  
ATOM   1845  N   LEU A 235     -31.872 -42.412 -31.465  1.00  0.49           N  
ATOM   1846  CA  LEU A 235     -31.221 -42.473 -30.161  1.00  0.49           C  
ATOM   1847  C   LEU A 235     -31.531 -41.226 -29.340  1.00  0.48           C  
ATOM   1848  CB  LEU A 235     -29.707 -42.627 -30.324  1.00  0.48           C  
ATOM   1849  O   LEU A 235     -31.642 -41.297 -28.114  1.00  0.47           O  
ATOM   1850  CG  LEU A 235     -29.006 -43.539 -29.315  1.00  0.48           C  
ATOM   1851  CD1 LEU A 235     -28.684 -44.886 -29.953  1.00  0.46           C  
ATOM   1852  CD2 LEU A 235     -27.739 -42.875 -28.786  1.00  0.47           C  
ATOM   1853  N   MET A 236     -31.686 -40.065 -29.996  1.00  0.46           N  
ATOM   1854  CA  MET A 236     -32.209 -38.868 -29.344  1.00  0.48           C  
ATOM   1855  C   MET A 236     -33.705 -39.002 -29.081  1.00  0.45           C  
ATOM   1856  CB  MET A 236     -31.937 -37.627 -30.197  1.00  0.46           C  
ATOM   1857  O   MET A 236     -34.193 -38.596 -28.025  1.00  0.45           O  
ATOM   1858  CG  MET A 236     -30.495 -37.150 -30.142  1.00  0.45           C  
ATOM   1859  SD  MET A 236     -30.282 -35.473 -30.856  1.00  0.49           S  
ATOM   1860  CE  MET A 236     -30.765 -35.794 -32.575  1.00  0.41           C  
ATOM   1861  N   SER A 237     -34.599 -39.575 -30.011  1.00  0.43           N  
ATOM   1862  CA  SER A 237     -36.012 -39.855 -29.781  1.00  0.45           C  
ATOM   1863  C   SER A 237     -36.196 -41.096 -28.913  1.00  0.43           C  
ATOM   1864  CB  SER A 237     -36.746 -40.039 -31.110  1.00  0.43           C  
ATOM   1865  O   SER A 237     -37.172 -41.199 -28.168  1.00  0.43           O  
ATOM   1866  OG  SER A 237     -36.458 -41.308 -31.671  1.00  0.43           O  
ATOM   1867  N   THR A 238     -35.326 -42.092 -29.085  1.00  0.46           N  
ATOM   1868  CA  THR A 238     -35.456 -43.294 -28.269  1.00  0.46           C  
ATOM   1869  C   THR A 238     -34.635 -43.170 -26.989  1.00  0.45           C  
ATOM   1870  CB  THR A 238     -35.014 -44.548 -29.046  1.00  0.45           C  
ATOM   1871  O   THR A 238     -34.752 -44.002 -26.087  1.00  0.45           O  
ATOM   1872  CG2 THR A 238     -36.077 -44.974 -30.053  1.00  0.46           C  
ATOM   1873  OG1 THR A 238     -33.796 -44.264 -29.746  1.00  0.45           O  
ATOM   1874  N   SER A 239     -33.705 -42.080 -26.775  1.00  0.39           N  
ATOM   1875  CA  SER A 239     -33.140 -41.741 -25.473  1.00  0.41           C  
ATOM   1876  C   SER A 239     -34.032 -40.759 -24.722  1.00  0.39           C  
ATOM   1877  CB  SER A 239     -31.739 -41.149 -25.635  1.00  0.38           C  
ATOM   1878  O   SER A 239     -33.670 -40.282 -23.644  1.00  0.38           O  
ATOM   1879  OG  SER A 239     -31.440 -40.929 -27.003  1.00  0.38           O  
ATOM   1880  N   GLY A 240     -35.481 -40.698 -25.322  1.00  0.43           N  
ATOM   1881  CA  GLY A 240     -36.404 -39.902 -24.530  1.00  0.44           C  
ATOM   1882  C   GLY A 240     -36.207 -38.408 -24.704  1.00  0.43           C  
ATOM   1883  O   GLY A 240     -36.506 -37.627 -23.799  1.00  0.42           O  
ATOM   1884  N   ILE A 241     -35.575 -37.785 -25.825  1.00  0.43           N  
ATOM   1885  CA  ILE A 241     -35.721 -36.426 -26.335  1.00  0.45           C  
ATOM   1886  C   ILE A 241     -36.940 -36.347 -27.251  1.00  0.44           C  
ATOM   1887  CB  ILE A 241     -34.453 -35.966 -27.090  1.00  0.42           C  
ATOM   1888  O   ILE A 241     -36.970 -36.977 -28.311  1.00  0.43           O  
ATOM   1889  CG1 ILE A 241     -33.236 -35.999 -26.158  1.00  0.40           C  
ATOM   1890  CG2 ILE A 241     -34.654 -34.567 -27.680  1.00  0.40           C  
ATOM   1891  CD1 ILE A 241     -31.921 -35.662 -26.847  1.00  0.39           C  
ATOM   1892  N   SER A 242     -38.263 -36.010 -26.932  1.00  0.47           N  
ATOM   1893  CA  SER A 242     -39.551 -35.838 -27.597  1.00  0.49           C  
ATOM   1894  C   SER A 242     -39.461 -34.806 -28.717  1.00  0.48           C  
ATOM   1895  CB  SER A 242     -40.622 -35.418 -26.590  1.00  0.46           C  
ATOM   1896  O   SER A 242     -38.626 -33.901 -28.668  1.00  0.47           O  
ATOM   1897  OG  SER A 242     -40.427 -34.076 -26.179  1.00  0.44           O  
ATOM   1898  N   GLN A 243     -39.953 -35.074 -29.952  1.00  0.46           N  
ATOM   1899  CA  GLN A 243     -40.285 -34.202 -31.074  1.00  0.47           C  
ATOM   1900  C   GLN A 243     -40.511 -32.767 -30.607  1.00  0.46           C  
ATOM   1901  CB  GLN A 243     -41.525 -34.717 -31.806  1.00  0.44           C  
ATOM   1902  O   GLN A 243     -40.095 -31.818 -31.276  1.00  0.44           O  
ATOM   1903  CG  GLN A 243     -41.624 -34.250 -33.252  1.00  0.44           C  
ATOM   1904  CD  GLN A 243     -40.723 -35.035 -34.186  1.00  0.46           C  
ATOM   1905  NE2 GLN A 243     -40.208 -34.368 -35.213  1.00  0.42           N  
ATOM   1906  OE1 GLN A 243     -40.490 -36.232 -33.986  1.00  0.51           O  
ATOM   1907  N   ALA A 244     -41.048 -32.357 -29.404  1.00  0.44           N  
ATOM   1908  CA  ALA A 244     -41.061 -31.093 -28.674  1.00  0.45           C  
ATOM   1909  C   ALA A 244     -39.648 -30.671 -28.281  1.00  0.44           C  
ATOM   1910  CB  ALA A 244     -41.944 -31.204 -27.433  1.00  0.43           C  
ATOM   1911  O   ALA A 244     -39.340 -29.478 -28.236  1.00  0.43           O  
ATOM   1912  N   HIS A 245     -38.608 -31.454 -28.207  1.00  0.39           N  
ATOM   1913  CA  HIS A 245     -37.170 -31.283 -28.036  1.00  0.40           C  
ATOM   1914  C   HIS A 245     -36.477 -31.070 -29.378  1.00  0.39           C  
ATOM   1915  CB  HIS A 245     -36.568 -32.493 -27.321  1.00  0.38           C  
ATOM   1916  O   HIS A 245     -35.527 -30.289 -29.474  1.00  0.37           O  
ATOM   1917  CG  HIS A 245     -36.776 -32.480 -25.840  1.00  0.38           C  
ATOM   1918  CD2 HIS A 245     -36.635 -31.486 -24.931  1.00  0.39           C  
ATOM   1919  ND1 HIS A 245     -37.178 -33.594 -25.135  1.00  0.49           N  
ATOM   1920  CE1 HIS A 245     -37.276 -33.284 -23.853  1.00  0.41           C  
ATOM   1921  NE2 HIS A 245     -36.951 -32.012 -23.702  1.00  0.38           N  
ATOM   1922  N   VAL A 246     -36.981 -31.765 -30.590  1.00  0.46           N  
ATOM   1923  CA  VAL A 246     -36.573 -31.609 -31.982  1.00  0.45           C  
ATOM   1924  C   VAL A 246     -37.211 -30.352 -32.570  1.00  0.45           C  
ATOM   1925  CB  VAL A 246     -36.955 -32.845 -32.827  1.00  0.44           C  
ATOM   1926  O   VAL A 246     -36.540 -29.564 -33.241  1.00  0.44           O  
ATOM   1927  CG1 VAL A 246     -36.637 -32.610 -34.303  1.00  0.41           C  
ATOM   1928  CG2 VAL A 246     -36.230 -34.087 -32.313  1.00  0.42           C  
ATOM   1929  N   ASP A 247     -38.543 -29.993 -32.256  1.00  0.51           N  
ATOM   1930  CA  ASP A 247     -39.221 -28.773 -32.682  1.00  0.51           C  
ATOM   1931  C   ASP A 247     -38.680 -27.555 -31.937  1.00  0.50           C  
ATOM   1932  CB  ASP A 247     -40.731 -28.894 -32.465  1.00  0.49           C  
ATOM   1933  O   ASP A 247     -38.537 -26.478 -32.519  1.00  0.48           O  
ATOM   1934  CG  ASP A 247     -41.403 -29.814 -33.470  1.00  0.47           C  
ATOM   1935  OD1 ASP A 247     -40.804 -30.101 -34.529  1.00  0.50           O  
ATOM   1936  OD2 ASP A 247     -42.542 -30.253 -33.201  1.00  0.55           O  
ATOM   1937  N   LEU A 248     -38.123 -27.784 -30.749  1.00  0.41           N  
ATOM   1938  CA  LEU A 248     -37.356 -26.923 -29.855  1.00  0.42           C  
ATOM   1939  C   LEU A 248     -35.981 -26.619 -30.441  1.00  0.40           C  
ATOM   1940  CB  LEU A 248     -37.204 -27.577 -28.480  1.00  0.40           C  
ATOM   1941  O   LEU A 248     -35.418 -25.551 -30.192  1.00  0.39           O  
ATOM   1942  CG  LEU A 248     -37.882 -26.861 -27.310  1.00  0.39           C  
ATOM   1943  CD1 LEU A 248     -38.713 -27.846 -26.495  1.00  0.38           C  
ATOM   1944  CD2 LEU A 248     -36.843 -26.174 -26.430  1.00  0.39           C  
ATOM   1945  N   LEU A 249     -35.476 -27.488 -31.291  1.00  0.44           N  
ATOM   1946  CA  LEU A 249     -34.211 -27.389 -32.012  1.00  0.44           C  
ATOM   1947  C   LEU A 249     -34.422 -26.794 -33.400  1.00  0.43           C  
ATOM   1948  CB  LEU A 249     -33.552 -28.765 -32.128  1.00  0.41           C  
ATOM   1949  O   LEU A 249     -33.531 -26.134 -33.939  1.00  0.41           O  
ATOM   1950  CG  LEU A 249     -32.749 -29.237 -30.914  1.00  0.40           C  
ATOM   1951  CD1 LEU A 249     -32.595 -30.754 -30.938  1.00  0.38           C  
ATOM   1952  CD2 LEU A 249     -31.385 -28.556 -30.878  1.00  0.40           C  
ATOM   1953  N   MET A 250     -35.693 -26.895 -34.019  1.00  0.45           N  
ATOM   1954  CA  MET A 250     -35.900 -26.681 -35.448  1.00  0.47           C  
ATOM   1955  C   MET A 250     -36.620 -25.361 -35.703  1.00  0.45           C  
ATOM   1956  CB  MET A 250     -36.697 -27.837 -36.056  1.00  0.42           C  
ATOM   1957  O   MET A 250     -36.402 -24.718 -36.731  1.00  0.43           O  
ATOM   1958  CG  MET A 250     -35.887 -29.109 -36.242  1.00  0.41           C  
ATOM   1959  SD  MET A 250     -35.186 -29.255 -37.932  1.00  0.46           S  
ATOM   1960  CE  MET A 250     -36.712 -29.255 -38.912  1.00  0.36           C  
ATOM   1961  N   ASP A 251     -37.462 -24.704 -34.645  1.00  0.41           N  
ATOM   1962  CA  ASP A 251     -38.352 -23.573 -34.889  1.00  0.42           C  
ATOM   1963  C   ASP A 251     -37.846 -22.314 -34.187  1.00  0.41           C  
ATOM   1964  CB  ASP A 251     -39.774 -23.898 -34.425  1.00  0.39           C  
ATOM   1965  O   ASP A 251     -38.452 -21.247 -34.302  1.00  0.39           O  
ATOM   1966  CG  ASP A 251     -40.675 -24.362 -35.556  1.00  0.39           C  
ATOM   1967  OD1 ASP A 251     -40.281 -24.245 -36.737  1.00  0.41           O  
ATOM   1968  OD2 ASP A 251     -41.790 -24.845 -35.264  1.00  0.49           O  
ATOM   1969  N   ASN A 252     -36.502 -22.285 -33.751  1.00  0.33           N  
ATOM   1970  CA  ASN A 252     -36.015 -21.183 -32.930  1.00  0.35           C  
ATOM   1971  C   ASN A 252     -34.711 -20.609 -33.477  1.00  0.33           C  
ATOM   1972  CB  ASN A 252     -35.828 -21.635 -31.480  1.00  0.31           C  
ATOM   1973  O   ASN A 252     -33.818 -21.358 -33.877  1.00  0.32           O  
ATOM   1974  CG  ASN A 252     -37.143 -21.777 -30.738  1.00  0.31           C  
ATOM   1975  ND2 ASN A 252     -37.336 -22.917 -30.087  1.00  0.33           N  
ATOM   1976  OD1 ASN A 252     -37.978 -20.869 -30.752  1.00  0.34           O  
ATOM   1977  N   THR A 253     -34.828 -19.392 -34.223  1.00  0.39           N  
ATOM   1978  CA  THR A 253     -33.839 -18.435 -34.705  1.00  0.40           C  
ATOM   1979  C   THR A 253     -32.522 -18.591 -33.951  1.00  0.39           C  
ATOM   1980  CB  THR A 253     -34.347 -16.988 -34.562  1.00  0.36           C  
ATOM   1981  O   THR A 253     -32.517 -18.864 -32.749  1.00  0.37           O  
ATOM   1982  CG2 THR A 253     -35.215 -16.589 -35.751  1.00  0.34           C  
ATOM   1983  OG1 THR A 253     -35.120 -16.876 -33.361  1.00  0.37           O  
ATOM   1984  N   LEU A 254     -31.385 -19.145 -34.679  1.00  0.38           N  
ATOM   1985  CA  LEU A 254     -29.983 -19.251 -34.288  1.00  0.39           C  
ATOM   1986  C   LEU A 254     -29.685 -18.360 -33.087  1.00  0.38           C  
ATOM   1987  CB  LEU A 254     -29.071 -18.874 -35.458  1.00  0.35           C  
ATOM   1988  O   LEU A 254     -28.864 -18.711 -32.237  1.00  0.36           O  
ATOM   1989  CG  LEU A 254     -27.742 -19.626 -35.551  1.00  0.35           C  
ATOM   1990  CD1 LEU A 254     -27.900 -20.877 -36.410  1.00  0.33           C  
ATOM   1991  CD2 LEU A 254     -26.652 -18.720 -36.113  1.00  0.35           C  
ATOM   1992  N   GLY A 255     -30.503 -17.410 -32.683  1.00  0.32           N  
ATOM   1993  CA  GLY A 255     -30.731 -16.560 -31.525  1.00  0.30           C  
ATOM   1994  C   GLY A 255     -31.536 -17.242 -30.435  1.00  0.32           C  
ATOM   1995  O   GLY A 255     -31.214 -17.120 -29.251  1.00  0.30           O  
ATOM   1996  N   ASP A 256     -32.396 -18.164 -30.671  1.00  0.33           N  
ATOM   1997  CA  ASP A 256     -33.200 -19.042 -29.826  1.00  0.31           C  
ATOM   1998  C   ASP A 256     -32.529 -20.402 -29.652  1.00  0.33           C  
ATOM   1999  CB  ASP A 256     -34.601 -19.218 -30.416  1.00  0.31           C  
ATOM   2000  O   ASP A 256     -32.644 -21.027 -28.596  1.00  0.31           O  
ATOM   2001  CG  ASP A 256     -35.576 -18.148 -29.958  1.00  0.30           C  
ATOM   2002  OD1 ASP A 256     -35.265 -17.408 -29.000  1.00  0.36           O  
ATOM   2003  OD2 ASP A 256     -36.667 -18.045 -30.560  1.00  0.43           O  
ATOM   2004  N   LEU A 257     -31.704 -20.900 -30.658  1.00  0.34           N  
ATOM   2005  CA  LEU A 257     -30.934 -22.138 -30.603  1.00  0.34           C  
ATOM   2006  C   LEU A 257     -29.615 -21.926 -29.867  1.00  0.33           C  
ATOM   2007  CB  LEU A 257     -30.666 -22.666 -32.014  1.00  0.31           C  
ATOM   2008  O   LEU A 257     -29.196 -22.776 -29.078  1.00  0.31           O  
ATOM   2009  CG  LEU A 257     -31.327 -23.996 -32.378  1.00  0.31           C  
ATOM   2010  CD1 LEU A 257     -32.086 -23.869 -33.695  1.00  0.31           C  
ATOM   2011  CD2 LEU A 257     -30.286 -25.107 -32.460  1.00  0.33           C  
ATOM   2012  N   LEU A 258     -29.062 -20.854 -29.977  1.00  0.36           N  
ATOM   2013  CA  LEU A 258     -27.795 -20.542 -29.324  1.00  0.35           C  
ATOM   2014  C   LEU A 258     -28.027 -19.996 -27.919  1.00  0.36           C  
ATOM   2015  CB  LEU A 258     -27.000 -19.530 -30.153  1.00  0.33           C  
ATOM   2016  O   LEU A 258     -27.187 -20.174 -27.034  1.00  0.33           O  
ATOM   2017  CG  LEU A 258     -26.204 -20.094 -31.331  1.00  0.32           C  
ATOM   2018  CD1 LEU A 258     -25.858 -18.984 -32.317  1.00  0.29           C  
ATOM   2019  CD2 LEU A 258     -24.941 -20.792 -30.839  1.00  0.32           C  
ATOM   2020  N   GLY A 259     -29.448 -19.654 -27.676  1.00  0.33           N  
ATOM   2021  CA  GLY A 259     -30.116 -19.300 -26.434  1.00  0.31           C  
ATOM   2022  C   GLY A 259     -30.732 -20.492 -25.726  1.00  0.33           C  
ATOM   2023  O   GLY A 259     -30.815 -20.515 -24.497  1.00  0.30           O  
ATOM   2024  N   ARG A 260     -30.890 -21.633 -26.389  1.00  0.32           N  
ATOM   2025  CA  ARG A 260     -31.528 -22.855 -25.911  1.00  0.32           C  
ATOM   2026  C   ARG A 260     -30.620 -24.063 -26.113  1.00  0.33           C  
ATOM   2027  CB  ARG A 260     -32.864 -23.079 -26.624  1.00  0.30           C  
ATOM   2028  O   ARG A 260     -30.983 -25.186 -25.757  1.00  0.30           O  
ATOM   2029  CG  ARG A 260     -33.988 -22.188 -26.120  1.00  0.30           C  
ATOM   2030  CD  ARG A 260     -35.303 -22.486 -26.826  1.00  0.35           C  
ATOM   2031  NE  ARG A 260     -36.401 -21.693 -26.279  1.00  0.33           N  
ATOM   2032  NH1 ARG A 260     -38.065 -22.860 -27.376  1.00  0.27           N  
ATOM   2033  NH2 ARG A 260     -38.604 -21.108 -26.000  1.00  0.23           N  
ATOM   2034  CZ  ARG A 260     -37.687 -21.889 -26.553  1.00  0.30           C  
ATOM   2035  N   LEU A 261     -29.321 -23.854 -26.725  1.00  0.31           N  
ATOM   2036  CA  LEU A 261     -28.471 -25.026 -26.906  1.00  0.32           C  
ATOM   2037  C   LEU A 261     -27.455 -25.140 -25.774  1.00  0.31           C  
ATOM   2038  CB  LEU A 261     -27.746 -24.959 -28.253  1.00  0.29           C  
ATOM   2039  O   LEU A 261     -26.757 -26.150 -25.660  1.00  0.29           O  
ATOM   2040  CG  LEU A 261     -28.321 -25.823 -29.376  1.00  0.30           C  
ATOM   2041  CD1 LEU A 261     -28.368 -25.036 -30.681  1.00  0.30           C  
ATOM   2042  CD2 LEU A 261     -27.500 -27.098 -29.544  1.00  0.32           C  
ATOM   2043  N   ARG A 262     -27.700 -24.396 -24.584  1.00  0.30           N  
ATOM   2044  CA  ARG A 262     -27.028 -24.378 -23.289  1.00  0.29           C  
ATOM   2045  C   ARG A 262     -28.017 -24.632 -22.155  1.00  0.31           C  
ATOM   2046  CB  ARG A 262     -26.313 -23.043 -23.071  1.00  0.28           C  
ATOM   2047  O   ARG A 262     -28.811 -23.754 -21.809  1.00  0.29           O  
ATOM   2048  CG  ARG A 262     -24.798 -23.136 -23.144  1.00  0.27           C  
ATOM   2049  CD  ARG A 262     -24.136 -21.792 -22.877  1.00  0.31           C  
ATOM   2050  NE  ARG A 262     -22.682 -21.875 -22.985  1.00  0.26           N  
ATOM   2051  NH1 ARG A 262     -22.296 -19.722 -22.243  1.00  0.22           N  
ATOM   2052  NH2 ARG A 262     -20.536 -21.074 -22.816  1.00  0.18           N  
ATOM   2053  CZ  ARG A 262     -21.842 -20.890 -22.681  1.00  0.24           C  
ATOM   2054  N   VAL A 263     -29.037 -25.431 -22.424  1.00  0.33           N  
ATOM   2055  CA  VAL A 263     -30.037 -26.031 -21.547  1.00  0.35           C  
ATOM   2056  C   VAL A 263     -31.002 -26.883 -22.369  1.00  0.33           C  
ATOM   2057  CB  VAL A 263     -30.815 -24.957 -20.755  1.00  0.31           C  
ATOM   2058  O   VAL A 263     -31.748 -26.360 -23.200  1.00  0.31           O  
ATOM   2059  CG1 VAL A 263     -31.814 -25.608 -19.800  1.00  0.32           C  
ATOM   2060  CG2 VAL A 263     -29.850 -24.054 -19.990  1.00  0.31           C  
ATOM   2061  N   LEU A 264     -30.308 -27.921 -23.171  1.00  0.33           N  
ATOM   2062  CA  LEU A 264     -30.981 -29.098 -23.710  1.00  0.35           C  
ATOM   2063  C   LEU A 264     -31.883 -29.737 -22.660  1.00  0.33           C  
ATOM   2064  CB  LEU A 264     -29.955 -30.119 -24.209  1.00  0.31           C  
ATOM   2065  O   LEU A 264     -31.398 -30.243 -21.645  1.00  0.32           O  
ATOM   2066  CG  LEU A 264     -29.357 -29.859 -25.593  1.00  0.32           C  
ATOM   2067  CD1 LEU A 264     -28.009 -30.558 -25.728  1.00  0.30           C  
ATOM   2068  CD2 LEU A 264     -30.316 -30.320 -26.685  1.00  0.33           C  
ATOM   2069  N   ASN A 265     -32.967 -29.081 -22.192  1.00  0.35           N  
ATOM   2070  CA  ASN A 265     -34.318 -29.577 -21.959  1.00  0.37           C  
ATOM   2071  C   ASN A 265     -35.278 -28.445 -21.605  1.00  0.35           C  
ATOM   2072  CB  ASN A 265     -34.318 -30.637 -20.855  1.00  0.33           C  
ATOM   2073  O   ASN A 265     -34.995 -27.640 -20.715  1.00  0.34           O  
ATOM   2074  CG  ASN A 265     -34.982 -31.930 -21.287  1.00  0.32           C  
ATOM   2075  ND2 ASN A 265     -34.899 -32.951 -20.442  1.00  0.30           N  
ATOM   2076  OD1 ASN A 265     -35.565 -32.011 -22.371  1.00  0.34           O  
ATOM   2077  N   ASN A 266     -35.845 -27.745 -22.619  1.00  0.31           N  
ATOM   2078  CA  ASN A 266     -37.278 -27.546 -22.438  1.00  0.32           C  
ATOM   2079  C   ASN A 266     -37.709 -27.844 -21.004  1.00  0.32           C  
ATOM   2080  CB  ASN A 266     -38.070 -28.411 -23.421  1.00  0.29           C  
ATOM   2081  O   ASN A 266     -37.440 -28.928 -20.484  1.00  0.30           O  
ATOM   2082  CG  ASN A 266     -38.221 -27.759 -24.781  1.00  0.29           C  
ATOM   2083  ND2 ASN A 266     -38.624 -28.544 -25.773  1.00  0.24           N  
ATOM   2084  OD1 ASN A 266     -37.976 -26.560 -24.940  1.00  0.31           O  
ATOM   2085  N   ASP A 267     -37.433 -26.752 -20.259  1.00  0.33           N  
ATOM   2086  CA  ASP A 267     -38.134 -26.427 -19.021  1.00  0.32           C  
ATOM   2087  C   ASP A 267     -37.231 -26.637 -17.807  1.00  0.34           C  
ATOM   2088  CB  ASP A 267     -39.403 -27.271 -18.885  1.00  0.31           C  
ATOM   2089  O   ASP A 267     -37.677 -26.507 -16.665  1.00  0.32           O  
ATOM   2090  CG  ASP A 267     -40.501 -26.852 -19.847  1.00  0.31           C  
ATOM   2091  OD1 ASP A 267     -40.493 -25.692 -20.314  1.00  0.35           O  
ATOM   2092  OD2 ASP A 267     -41.383 -27.688 -20.139  1.00  0.39           O  
ATOM   2093  N   ALA A 268     -35.779 -26.472 -17.927  1.00  0.31           N  
ATOM   2094  CA  ALA A 268     -34.843 -26.626 -16.816  1.00  0.31           C  
ATOM   2095  C   ALA A 268     -33.411 -26.780 -17.322  1.00  0.31           C  
ATOM   2096  CB  ALA A 268     -35.231 -27.826 -15.955  1.00  0.30           C  
ATOM   2097  O   ALA A 268     -33.161 -27.512 -18.282  1.00  0.30           O  
ATOM   2098  N   ILE A 269     -32.482 -25.882 -17.348  1.00  0.31           N  
ATOM   2099  CA  ILE A 269     -31.048 -26.146 -17.296  1.00  0.33           C  
ATOM   2100  C   ILE A 269     -30.790 -27.442 -16.530  1.00  0.31           C  
ATOM   2101  CB  ILE A 269     -30.280 -24.975 -16.643  1.00  0.30           C  
ATOM   2102  O   ILE A 269     -31.053 -27.523 -15.328  1.00  0.30           O  
ATOM   2103  CG1 ILE A 269     -30.509 -23.681 -17.431  1.00  0.31           C  
ATOM   2104  CG2 ILE A 269     -28.787 -25.298 -16.541  1.00  0.30           C  
ATOM   2105  CD1 ILE A 269     -29.889 -22.447 -16.789  1.00  0.30           C  
ATOM   2106  N   THR A 270     -30.934 -28.758 -17.066  1.00  0.28           N  
ATOM   2107  CA  THR A 270     -30.539 -30.098 -16.647  1.00  0.29           C  
ATOM   2108  C   THR A 270     -29.025 -30.269 -16.737  1.00  0.28           C  
ATOM   2109  CB  THR A 270     -31.232 -31.177 -17.501  1.00  0.27           C  
ATOM   2110  O   THR A 270     -28.437 -30.085 -17.804  1.00  0.28           O  
ATOM   2111  CG2 THR A 270     -31.415 -32.469 -16.711  1.00  0.28           C  
ATOM   2112  OG1 THR A 270     -32.517 -30.697 -17.915  1.00  0.29           O  
ATOM   2113  N   PHE A 271     -28.024 -30.003 -15.861  1.00  0.33           N  
ATOM   2114  CA  PHE A 271     -26.720 -30.576 -15.545  1.00  0.36           C  
ATOM   2115  C   PHE A 271     -26.844 -32.061 -15.225  1.00  0.33           C  
ATOM   2116  CB  PHE A 271     -26.078 -29.837 -14.366  1.00  0.32           C  
ATOM   2117  O   PHE A 271     -27.590 -32.447 -14.322  1.00  0.33           O  
ATOM   2118  CG  PHE A 271     -25.784 -28.388 -14.646  1.00  0.32           C  
ATOM   2119  CD1 PHE A 271     -24.578 -28.007 -15.221  1.00  0.33           C  
ATOM   2120  CD2 PHE A 271     -26.715 -27.406 -14.333  1.00  0.35           C  
ATOM   2121  CE1 PHE A 271     -24.303 -26.667 -15.481  1.00  0.36           C  
ATOM   2122  CE2 PHE A 271     -26.447 -26.064 -14.590  1.00  0.38           C  
ATOM   2123  CZ  PHE A 271     -25.240 -25.697 -15.163  1.00  0.35           C  
ATOM   2124  N   GLN A 272     -26.802 -33.068 -16.209  1.00  0.36           N  
ATOM   2125  CA  GLN A 272     -26.565 -34.499 -16.045  1.00  0.36           C  
ATOM   2126  C   GLN A 272     -25.245 -34.759 -15.324  1.00  0.36           C  
ATOM   2127  CB  GLN A 272     -26.570 -35.204 -17.402  1.00  0.35           C  
ATOM   2128  O   GLN A 272     -24.181 -34.363 -15.805  1.00  0.36           O  
ATOM   2129  CG  GLN A 272     -27.042 -36.650 -17.342  1.00  0.34           C  
ATOM   2130  CD  GLN A 272     -27.128 -37.297 -18.712  1.00  0.37           C  
ATOM   2131  NE2 GLN A 272     -27.576 -38.547 -18.750  1.00  0.38           N  
ATOM   2132  OE1 GLN A 272     -26.795 -36.678 -19.727  1.00  0.50           O  
ATOM   2133  N   THR A 273     -25.005 -34.883 -13.966  1.00  0.32           N  
ATOM   2134  CA  THR A 273     -24.021 -35.660 -13.221  1.00  0.33           C  
ATOM   2135  C   THR A 273     -23.865 -37.054 -13.822  1.00  0.32           C  
ATOM   2136  CB  THR A 273     -24.411 -35.779 -11.736  1.00  0.32           C  
ATOM   2137  O   THR A 273     -24.806 -37.590 -14.410  1.00  0.32           O  
ATOM   2138  CG2 THR A 273     -24.579 -34.403 -11.099  1.00  0.31           C  
ATOM   2139  OG1 THR A 273     -25.647 -36.497 -11.629  1.00  0.33           O  
ATOM   2140  N   THR A 274     -22.830 -37.683 -14.304  1.00  0.31           N  
ATOM   2141  CA  THR A 274     -22.477 -39.052 -14.662  1.00  0.31           C  
ATOM   2142  C   THR A 274     -23.342 -40.051 -13.899  1.00  0.31           C  
ATOM   2143  CB  THR A 274     -20.990 -39.337 -14.382  1.00  0.30           C  
ATOM   2144  O   THR A 274     -23.494 -41.199 -14.322  1.00  0.30           O  
ATOM   2145  CG2 THR A 274     -20.153 -39.190 -15.648  1.00  0.29           C  
ATOM   2146  OG1 THR A 274     -20.510 -38.415 -13.396  1.00  0.32           O  
ATOM   2147  N   ALA A 275     -24.241 -39.571 -12.870  1.00  0.30           N  
ATOM   2148  CA  ALA A 275     -25.303 -40.427 -12.347  1.00  0.31           C  
ATOM   2149  C   ALA A 275     -26.666 -40.002 -12.886  1.00  0.31           C  
ATOM   2150  CB  ALA A 275     -25.305 -40.400 -10.821  1.00  0.29           C  
ATOM   2151  O   ALA A 275     -27.700 -40.306 -12.285  1.00  0.30           O  
ATOM   2152  N   GLY A 276     -26.825 -39.409 -14.412  1.00  0.34           N  
ATOM   2153  CA  GLY A 276     -28.162 -39.334 -14.980  1.00  0.33           C  
ATOM   2154  C   GLY A 276     -29.086 -38.409 -14.210  1.00  0.34           C  
ATOM   2155  O   GLY A 276     -30.298 -38.405 -14.436  1.00  0.33           O  
ATOM   2156  N   HIS A 277     -28.688 -37.475 -13.310  1.00  0.35           N  
ATOM   2157  CA  HIS A 277     -29.518 -36.569 -12.525  1.00  0.37           C  
ATOM   2158  C   HIS A 277     -29.436 -35.143 -13.060  1.00  0.35           C  
ATOM   2159  CB  HIS A 277     -29.103 -36.601 -11.053  1.00  0.33           C  
ATOM   2160  O   HIS A 277     -28.348 -34.652 -13.368  1.00  0.34           O  
ATOM   2161  CG  HIS A 277     -29.185 -37.961 -10.436  1.00  0.32           C  
ATOM   2162  CD2 HIS A 277     -28.214 -38.818 -10.041  1.00  0.34           C  
ATOM   2163  ND1 HIS A 277     -30.384 -38.584 -10.165  1.00  0.47           N  
ATOM   2164  CE1 HIS A 277     -30.146 -39.769  -9.627  1.00  0.36           C  
ATOM   2165  NE2 HIS A 277     -28.837 -39.935  -9.541  1.00  0.34           N  
ATOM   2166  N   LEU A 278     -30.516 -34.599 -13.817  1.00  0.32           N  
ATOM   2167  CA  LEU A 278     -31.019 -33.494 -14.625  1.00  0.33           C  
ATOM   2168  C   LEU A 278     -31.446 -32.326 -13.742  1.00  0.32           C  
ATOM   2169  CB  LEU A 278     -32.196 -33.953 -15.489  1.00  0.31           C  
ATOM   2170  O   LEU A 278     -32.331 -32.473 -12.896  1.00  0.32           O  
ATOM   2171  CG  LEU A 278     -31.894 -34.203 -16.968  1.00  0.31           C  
ATOM   2172  CD1 LEU A 278     -32.487 -35.537 -17.411  1.00  0.31           C  
ATOM   2173  CD2 LEU A 278     -32.432 -33.062 -17.824  1.00  0.32           C  
ATOM   2174  N   ILE A 279     -30.788 -31.303 -13.210  1.00  0.34           N  
ATOM   2175  CA  ILE A 279     -31.079 -30.000 -12.623  1.00  0.35           C  
ATOM   2176  C   ILE A 279     -31.571 -29.044 -13.707  1.00  0.34           C  
ATOM   2177  CB  ILE A 279     -29.839 -29.411 -11.911  1.00  0.33           C  
ATOM   2178  O   ILE A 279     -30.821 -28.692 -14.620  1.00  0.33           O  
ATOM   2179  CG1 ILE A 279     -29.348 -30.366 -10.817  1.00  0.33           C  
ATOM   2180  CG2 ILE A 279     -30.155 -28.029 -11.332  1.00  0.32           C  
ATOM   2181  CD1 ILE A 279     -28.043 -29.937 -10.162  1.00  0.33           C  
ATOM   2182  N   SER A 280     -32.977 -28.839 -13.989  1.00  0.30           N  
ATOM   2183  CA  SER A 280     -33.798 -28.064 -14.914  1.00  0.31           C  
ATOM   2184  C   SER A 280     -34.376 -26.826 -14.237  1.00  0.30           C  
ATOM   2185  CB  SER A 280     -34.931 -28.925 -15.475  1.00  0.29           C  
ATOM   2186  O   SER A 280     -34.968 -26.921 -13.159  1.00  0.30           O  
ATOM   2187  OG  SER A 280     -36.018 -28.116 -15.891  1.00  0.30           O  
ATOM   2188  N   MET A 281     -33.974 -25.393 -14.351  1.00  0.30           N  
ATOM   2189  CA  MET A 281     -34.517 -24.064 -14.083  1.00  0.32           C  
ATOM   2190  C   MET A 281     -35.489 -23.643 -15.180  1.00  0.30           C  
ATOM   2191  CB  MET A 281     -33.391 -23.037 -13.958  1.00  0.30           C  
ATOM   2192  O   MET A 281     -35.087 -23.437 -16.326  1.00  0.30           O  
ATOM   2193  CG  MET A 281     -32.643 -23.105 -12.637  1.00  0.30           C  
ATOM   2194  SD  MET A 281     -31.395 -21.769 -12.466  1.00  0.44           S  
ATOM   2195  CE  MET A 281     -30.533 -21.932 -14.055  1.00  0.32           C  
ATOM   2196  N   LYS A 282     -36.786 -23.982 -15.184  1.00  0.34           N  
ATOM   2197  CA  LYS A 282     -38.020 -23.635 -15.883  1.00  0.33           C  
ATOM   2198  C   LYS A 282     -38.574 -22.301 -15.391  1.00  0.34           C  
ATOM   2199  CB  LYS A 282     -39.066 -24.735 -15.705  1.00  0.34           C  
ATOM   2200  O   LYS A 282     -38.831 -22.132 -14.198  1.00  0.34           O  
ATOM   2201  CG  LYS A 282     -39.786 -25.119 -16.989  1.00  0.34           C  
ATOM   2202  CD  LYS A 282     -40.836 -26.195 -16.741  1.00  0.36           C  
ATOM   2203  CE  LYS A 282     -41.571 -26.566 -18.022  1.00  0.40           C  
ATOM   2204  NZ  LYS A 282     -42.599 -27.623 -17.785  1.00  0.40           N  
ATOM   2205  N   GLY A 283     -38.523 -21.167 -16.036  1.00  0.27           N  
ATOM   2206  CA  GLY A 283     -39.459 -20.078 -16.262  1.00  0.25           C  
ATOM   2207  C   GLY A 283     -40.605 -20.060 -15.269  1.00  0.27           C  
ATOM   2208  O   GLY A 283     -41.338 -21.043 -15.141  1.00  0.27           O  
ATOM   2209  N   GLU A 284     -40.360 -19.351 -14.084  1.00  0.29           N  
ATOM   2210  CA  GLU A 284     -41.038 -18.947 -12.856  1.00  0.28           C  
ATOM   2211  C   GLU A 284     -40.774 -19.939 -11.727  1.00  0.29           C  
ATOM   2212  CB  GLU A 284     -42.543 -18.809 -13.093  1.00  0.27           C  
ATOM   2213  O   GLU A 284     -40.954 -19.613 -10.552  1.00  0.27           O  
ATOM   2214  CG  GLU A 284     -42.925 -17.597 -13.932  1.00  0.28           C  
ATOM   2215  CD  GLU A 284     -44.427 -17.377 -14.019  1.00  0.34           C  
ATOM   2216  OE1 GLU A 284     -45.197 -18.271 -13.599  1.00  0.42           O  
ATOM   2217  OE2 GLU A 284     -44.837 -16.303 -14.512  1.00  0.37           O  
ATOM   2218  N   LYS A 285     -40.103 -21.067 -12.051  1.00  0.33           N  
ATOM   2219  CA  LYS A 285     -39.810 -22.202 -11.180  1.00  0.32           C  
ATOM   2220  C   LYS A 285     -38.438 -22.794 -11.490  1.00  0.34           C  
ATOM   2221  CB  LYS A 285     -40.888 -23.277 -11.318  1.00  0.31           C  
ATOM   2222  O   LYS A 285     -38.110 -23.038 -12.653  1.00  0.32           O  
ATOM   2223  CG  LYS A 285     -42.259 -22.848 -10.818  1.00  0.30           C  
ATOM   2224  CD  LYS A 285     -43.271 -23.983 -10.913  1.00  0.34           C  
ATOM   2225  CE  LYS A 285     -44.665 -23.527 -10.503  1.00  0.30           C  
ATOM   2226  NZ  LYS A 285     -45.658 -24.639 -10.585  1.00  0.32           N  
ATOM   2227  N   PHE A 286     -37.425 -22.565 -10.810  1.00  0.35           N  
ATOM   2228  CA  PHE A 286     -36.400 -23.569 -10.551  1.00  0.39           C  
ATOM   2229  C   PHE A 286     -37.023 -24.951 -10.392  1.00  0.35           C  
ATOM   2230  CB  PHE A 286     -35.596 -23.208  -9.298  1.00  0.34           C  
ATOM   2231  O   PHE A 286     -37.733 -25.209  -9.418  1.00  0.35           O  
ATOM   2232  CG  PHE A 286     -34.119 -23.462  -9.430  1.00  0.34           C  
ATOM   2233  CD1 PHE A 286     -33.548 -24.615  -8.907  1.00  0.35           C  
ATOM   2234  CD2 PHE A 286     -33.301 -22.546 -10.079  1.00  0.37           C  
ATOM   2235  CE1 PHE A 286     -32.181 -24.853  -9.028  1.00  0.33           C  
ATOM   2236  CE2 PHE A 286     -31.934 -22.776 -10.204  1.00  0.38           C  
ATOM   2237  CZ  PHE A 286     -31.375 -23.930  -9.677  1.00  0.34           C  
ATOM   2238  N   ILE A 287     -37.499 -25.818 -11.534  1.00  0.33           N  
ATOM   2239  CA  ILE A 287     -37.856 -27.230 -11.450  1.00  0.34           C  
ATOM   2240  C   ILE A 287     -36.643 -28.091 -11.793  1.00  0.33           C  
ATOM   2241  CB  ILE A 287     -39.037 -27.570 -12.387  1.00  0.32           C  
ATOM   2242  O   ILE A 287     -36.100 -27.997 -12.897  1.00  0.32           O  
ATOM   2243  CG1 ILE A 287     -40.256 -26.706 -12.045  1.00  0.33           C  
ATOM   2244  CG2 ILE A 287     -39.382 -29.060 -12.302  1.00  0.33           C  
ATOM   2245  CD1 ILE A 287     -41.432 -26.890 -12.994  1.00  0.31           C  
ATOM   2246  N   ILE A 288     -35.795 -28.584 -10.947  1.00  0.34           N  
ATOM   2247  CA  ILE A 288     -35.016 -29.818 -10.946  1.00  0.35           C  
ATOM   2248  C   ILE A 288     -35.945 -31.016 -11.123  1.00  0.34           C  
ATOM   2249  CB  ILE A 288     -34.193 -29.965  -9.647  1.00  0.33           C  
ATOM   2250  O   ILE A 288     -36.732 -31.336 -10.229  1.00  0.33           O  
ATOM   2251  CG1 ILE A 288     -33.202 -28.803  -9.507  1.00  0.35           C  
ATOM   2252  CG2 ILE A 288     -33.465 -31.312  -9.619  1.00  0.34           C  
ATOM   2253  CD1 ILE A 288     -32.454 -28.784  -8.181  1.00  0.36           C  
ATOM   2254  N   THR A 289     -36.511 -31.513 -12.340  1.00  0.33           N  
ATOM   2255  CA  THR A 289     -37.117 -32.793 -12.688  1.00  0.35           C  
ATOM   2256  C   THR A 289     -36.046 -33.861 -12.890  1.00  0.33           C  
ATOM   2257  CB  THR A 289     -37.976 -32.676 -13.961  1.00  0.33           C  
ATOM   2258  O   THR A 289     -35.158 -33.706 -13.730  1.00  0.32           O  
ATOM   2259  CG2 THR A 289     -39.189 -33.599 -13.893  1.00  0.33           C  
ATOM   2260  OG1 THR A 289     -38.426 -31.323 -14.105  1.00  0.31           O  
ATOM   2261  N   SER A 290     -35.498 -34.766 -11.992  1.00  0.33           N  
ATOM   2262  CA  SER A 290     -34.922 -36.107 -12.000  1.00  0.35           C  
ATOM   2263  C   SER A 290     -36.000 -37.170 -12.184  1.00  0.33           C  
ATOM   2264  CB  SER A 290     -34.153 -36.368 -10.705  1.00  0.32           C  
ATOM   2265  O   SER A 290     -37.015 -37.160 -11.486  1.00  0.33           O  
ATOM   2266  OG  SER A 290     -33.977 -37.758 -10.496  1.00  0.31           O  
ATOM   2267  N   PRO A 291     -36.011 -37.994 -13.486  1.00  0.35           N  
ATOM   2268  CA  PRO A 291     -36.805 -39.223 -13.551  1.00  0.36           C  
ATOM   2269  C   PRO A 291     -36.528 -40.166 -12.382  1.00  0.36           C  
ATOM   2270  CB  PRO A 291     -36.372 -39.854 -14.877  1.00  0.35           C  
ATOM   2271  O   PRO A 291     -37.294 -41.105 -12.147  1.00  0.35           O  
ATOM   2272  CG  PRO A 291     -35.143 -39.102 -15.274  1.00  0.35           C  
ATOM   2273  CD  PRO A 291     -35.044 -37.867 -14.425  1.00  0.39           C  
ATOM   2274  N   LYS A 292     -35.442 -40.033 -11.556  1.00  0.31           N  
ATOM   2275  CA  LYS A 292     -35.112 -40.765 -10.337  1.00  0.32           C  
ATOM   2276  C   LYS A 292     -34.543 -39.832  -9.272  1.00  0.31           C  
ATOM   2277  CB  LYS A 292     -34.116 -41.886 -10.637  1.00  0.29           C  
ATOM   2278  O   LYS A 292     -33.901 -38.831  -9.595  1.00  0.30           O  
ATOM   2279  CG  LYS A 292     -34.706 -43.042 -11.432  1.00  0.28           C  
ATOM   2280  CD  LYS A 292     -33.745 -44.222 -11.501  1.00  0.31           C  
ATOM   2281  CE  LYS A 292     -34.317 -45.363 -12.331  1.00  0.29           C  
ATOM   2282  NZ  LYS A 292     -33.383 -46.526 -12.392  1.00  0.31           N  
ATOM   2283  N   PRO A 293     -35.004 -39.834  -8.062  1.00  0.38           N  
ATOM   2284  CA  PRO A 293     -34.377 -39.180  -6.910  1.00  0.39           C  
ATOM   2285  C   PRO A 293     -32.886 -38.923  -7.116  1.00  0.38           C  
ATOM   2286  CB  PRO A 293     -34.608 -40.177  -5.771  1.00  0.37           C  
ATOM   2287  O   PRO A 293     -32.170 -39.793  -7.617  1.00  0.37           O  
ATOM   2288  CG  PRO A 293     -35.351 -41.311  -6.400  1.00  0.35           C  
ATOM   2289  CD  PRO A 293     -35.457 -41.051  -7.875  1.00  0.37           C  
ATOM   2290  N   LEU A 294     -32.220 -37.913  -7.553  1.00  0.32           N  
ATOM   2291  CA  LEU A 294     -30.812 -37.536  -7.494  1.00  0.34           C  
ATOM   2292  C   LEU A 294     -30.164 -38.051  -6.213  1.00  0.32           C  
ATOM   2293  CB  LEU A 294     -30.659 -36.015  -7.581  1.00  0.31           C  
ATOM   2294  O   LEU A 294     -30.531 -37.629  -5.114  1.00  0.32           O  
ATOM   2295  CG  LEU A 294     -29.261 -35.491  -7.911  1.00  0.31           C  
ATOM   2296  CD1 LEU A 294     -29.033 -35.502  -9.418  1.00  0.31           C  
ATOM   2297  CD2 LEU A 294     -29.068 -34.088  -7.345  1.00  0.33           C  
ATOM   2298  N   VAL A 295     -29.835 -39.440  -6.104  1.00  0.34           N  
ATOM   2299  CA  VAL A 295     -28.926 -40.141  -5.204  1.00  0.35           C  
ATOM   2300  C   VAL A 295     -27.516 -39.574  -5.349  1.00  0.34           C  
ATOM   2301  CB  VAL A 295     -28.918 -41.662  -5.477  1.00  0.33           C  
ATOM   2302  O   VAL A 295     -26.917 -39.646  -6.425  1.00  0.33           O  
ATOM   2303  CG1 VAL A 295     -27.995 -42.382  -4.495  1.00  0.33           C  
ATOM   2304  CG2 VAL A 295     -30.336 -42.226  -5.393  1.00  0.33           C  
ATOM   2305  N   LEU A 296     -26.924 -38.530  -4.730  1.00  0.36           N  
ATOM   2306  CA  LEU A 296     -25.552 -38.094  -4.491  1.00  0.38           C  
ATOM   2307  C   LEU A 296     -24.802 -39.107  -3.633  1.00  0.36           C  
ATOM   2308  CB  LEU A 296     -25.536 -36.722  -3.813  1.00  0.36           C  
ATOM   2309  O   LEU A 296     -25.112 -39.277  -2.452  1.00  0.36           O  
ATOM   2310  CG  LEU A 296     -26.049 -35.547  -4.648  1.00  0.35           C  
ATOM   2311  CD1 LEU A 296     -26.284 -34.329  -3.760  1.00  0.36           C  
ATOM   2312  CD2 LEU A 296     -25.069 -35.218  -5.769  1.00  0.38           C  
ATOM   2313  N   LYS A 297     -24.537 -40.374  -4.227  1.00  0.31           N  
ATOM   2314  CA  LYS A 297     -23.675 -41.455  -3.758  1.00  0.33           C  
ATOM   2315  C   LYS A 297     -22.218 -41.008  -3.693  1.00  0.31           C  
ATOM   2316  CB  LYS A 297     -23.807 -42.679  -4.667  1.00  0.31           C  
ATOM   2317  O   LYS A 297     -21.719 -40.361  -4.616  1.00  0.31           O  
ATOM   2318  CG  LYS A 297     -24.121 -43.970  -3.925  1.00  0.30           C  
ATOM   2319  CD  LYS A 297     -24.232 -45.151  -4.881  1.00  0.32           C  
ATOM   2320  CE  LYS A 297     -24.503 -46.451  -4.136  1.00  0.33           C  
ATOM   2321  NZ  LYS A 297     -24.572 -47.618  -5.065  1.00  0.36           N  
ATOM   2322  N   ALA A 298     -21.437 -41.265  -2.375  1.00  0.34           N  
ATOM   2323  CA  ALA A 298     -20.098 -41.660  -1.945  1.00  0.34           C  
ATOM   2324  C   ALA A 298     -19.534 -42.756  -2.845  1.00  0.34           C  
ATOM   2325  CB  ALA A 298     -20.122 -42.128  -0.492  1.00  0.34           C  
ATOM   2326  O   ALA A 298     -20.189 -43.775  -3.077  1.00  0.34           O  
ATOM   2327  N   ASP A 299     -18.609 -42.707  -3.651  1.00  0.38           N  
ATOM   2328  CA  ASP A 299     -17.429 -43.351  -4.220  1.00  0.39           C  
ATOM   2329  C   ASP A 299     -17.053 -44.603  -3.431  1.00  0.38           C  
ATOM   2330  CB  ASP A 299     -16.250 -42.377  -4.254  1.00  0.35           C  
ATOM   2331  O   ASP A 299     -16.956 -44.563  -2.203  1.00  0.37           O  
ATOM   2332  CG  ASP A 299     -15.625 -42.251  -5.632  1.00  0.35           C  
ATOM   2333  OD1 ASP A 299     -15.909 -43.094  -6.510  1.00  0.38           O  
ATOM   2334  OD2 ASP A 299     -14.839 -41.302  -5.841  1.00  0.50           O  
ATOM   2335  N   GLN A 300     -17.072 -45.751  -4.065  1.00  0.40           N  
ATOM   2336  CA  GLN A 300     -16.262 -46.934  -4.336  1.00  0.41           C  
ATOM   2337  C   GLN A 300     -15.330 -47.241  -3.168  1.00  0.39           C  
ATOM   2338  CB  GLN A 300     -15.452 -46.747  -5.620  1.00  0.37           C  
ATOM   2339  O   GLN A 300     -14.547 -46.385  -2.749  1.00  0.38           O  
ATOM   2340  CG  GLN A 300     -16.218 -47.100  -6.888  1.00  0.39           C  
ATOM   2341  CD  GLN A 300     -15.319 -47.217  -8.104  1.00  0.42           C  
ATOM   2342  NE2 GLN A 300     -15.871 -47.718  -9.204  1.00  0.39           N  
ATOM   2343  OE1 GLN A 300     -14.138 -46.859  -8.056  1.00  0.54           O  
ATOM   2344  N   ASP A 301     -15.708 -48.016  -2.327  1.00  0.38           N  
ATOM   2345  CA  ASP A 301     -14.992 -49.029  -1.557  1.00  0.38           C  
ATOM   2346  C   ASP A 301     -15.201 -48.828  -0.057  1.00  0.38           C  
ATOM   2347  CB  ASP A 301     -13.499 -48.999  -1.888  1.00  0.35           C  
ATOM   2348  O   ASP A 301     -14.834 -47.788   0.492  1.00  0.36           O  
ATOM   2349  CG  ASP A 301     -13.140 -49.859  -3.087  1.00  0.36           C  
ATOM   2350  OD1 ASP A 301     -13.909 -50.784  -3.426  1.00  0.42           O  
ATOM   2351  OD2 ASP A 301     -12.078 -49.610  -3.697  1.00  0.54           O  
ATOM   2352  N   ASN A 302     -16.165 -49.200   0.460  1.00  0.36           N  
ATOM   2353  CA  ASN A 302     -16.187 -49.580   1.868  1.00  0.36           C  
ATOM   2354  C   ASN A 302     -17.243 -48.796   2.643  1.00  0.36           C  
ATOM   2355  CB  ASN A 302     -14.808 -49.381   2.500  1.00  0.33           C  
ATOM   2356  O   ASN A 302     -17.260 -47.565   2.605  1.00  0.33           O  
ATOM   2357  CG  ASN A 302     -13.942 -50.622   2.415  1.00  0.32           C  
ATOM   2358  ND2 ASN A 302     -12.647 -50.460   2.657  1.00  0.36           N  
ATOM   2359  OD1 ASN A 302     -14.433 -51.719   2.134  1.00  0.38           O  
ATOM   2360  N   ASN A 303     -18.666 -49.221   2.865  1.00  0.41           N  
ATOM   2361  CA  ASN A 303     -19.455 -49.322   4.087  1.00  0.39           C  
ATOM   2362  C   ASN A 303     -19.838 -47.946   4.624  1.00  0.41           C  
ATOM   2363  CB  ASN A 303     -18.695 -50.115   5.153  1.00  0.38           C  
ATOM   2364  O   ASN A 303     -19.142 -47.392   5.477  1.00  0.38           O  
ATOM   2365  CG  ASN A 303     -18.728 -51.610   4.903  1.00  0.37           C  
ATOM   2366  ND2 ASN A 303     -17.787 -52.332   5.500  1.00  0.42           N  
ATOM   2367  OD1 ASN A 303     -19.591 -52.112   4.178  1.00  0.43           O  
ATOM   2368  N   ASP A 304     -20.451 -46.549   3.723  1.00  0.32           N  
ATOM   2369  CA  ASP A 304     -21.105 -45.416   4.370  1.00  0.34           C  
ATOM   2370  C   ASP A 304     -22.089 -44.734   3.422  1.00  0.32           C  
ATOM   2371  CB  ASP A 304     -20.066 -44.407   4.864  1.00  0.30           C  
ATOM   2372  O   ASP A 304     -21.731 -44.379   2.297  1.00  0.31           O  
ATOM   2373  CG  ASP A 304     -20.123 -44.184   6.365  1.00  0.29           C  
ATOM   2374  OD1 ASP A 304     -21.150 -44.519   6.993  1.00  0.34           O  
ATOM   2375  OD2 ASP A 304     -19.132 -43.666   6.925  1.00  0.36           O  
ATOM   2376  N   PRO A 305     -23.765 -44.343   3.498  1.00  0.41           N  
ATOM   2377  CA  PRO A 305     -25.111 -43.817   3.257  1.00  0.41           C  
ATOM   2378  C   PRO A 305     -25.104 -42.349   2.840  1.00  0.41           C  
ATOM   2379  CB  PRO A 305     -25.807 -43.998   4.608  1.00  0.37           C  
ATOM   2380  O   PRO A 305     -24.602 -41.496   3.576  1.00  0.39           O  
ATOM   2381  CG  PRO A 305     -24.697 -44.227   5.583  1.00  0.36           C  
ATOM   2382  CD  PRO A 305     -23.448 -44.554   4.815  1.00  0.41           C  
ATOM   2383  N   GLY A 306     -25.406 -41.539   1.349  1.00  0.32           N  
ATOM   2384  CA  GLY A 306     -25.631 -40.667   0.207  1.00  0.32           C  
ATOM   2385  C   GLY A 306     -26.801 -39.721   0.400  1.00  0.32           C  
ATOM   2386  O   GLY A 306     -27.889 -40.144   0.798  1.00  0.31           O  
ATOM   2387  N   ILE A 307     -26.993 -38.063   0.496  1.00  0.33           N  
ATOM   2388  CA  ILE A 307     -27.782 -36.849   0.680  1.00  0.34           C  
ATOM   2389  C   ILE A 307     -28.290 -36.354  -0.672  1.00  0.33           C  
ATOM   2390  CB  ILE A 307     -26.963 -35.744   1.384  1.00  0.30           C  
ATOM   2391  O   ILE A 307     -27.506 -36.169  -1.606  1.00  0.32           O  
ATOM   2392  CG1 ILE A 307     -26.523 -36.210   2.777  1.00  0.30           C  
ATOM   2393  CG2 ILE A 307     -27.770 -34.445   1.469  1.00  0.29           C  
ATOM   2394  CD1 ILE A 307     -25.598 -35.234   3.492  1.00  0.29           C  
ATOM   2395  N   GLY A 308     -30.189 -35.899  -1.219  1.00  0.32           N  
ATOM   2396  CA  GLY A 308     -31.205 -35.707  -2.241  1.00  0.33           C  
ATOM   2397  C   GLY A 308     -32.102 -34.512  -1.974  1.00  0.33           C  
ATOM   2398  O   GLY A 308     -32.662 -34.382  -0.884  1.00  0.32           O  
ATOM   2399  N   VAL A 309     -32.241 -32.955  -2.674  1.00  0.32           N  
ATOM   2400  CA  VAL A 309     -33.037 -31.733  -2.689  1.00  0.35           C  
ATOM   2401  C   VAL A 309     -33.872 -31.675  -3.966  1.00  0.32           C  
ATOM   2402  CB  VAL A 309     -32.147 -30.475  -2.577  1.00  0.31           C  
ATOM   2403  O   VAL A 309     -33.335 -31.780  -5.072  1.00  0.32           O  
ATOM   2404  CG1 VAL A 309     -33.004 -29.213  -2.490  1.00  0.32           C  
ATOM   2405  CG2 VAL A 309     -31.223 -30.582  -1.365  1.00  0.30           C  
ATOM   2406  N   GLU A 310     -35.545 -31.486  -4.107  1.00  0.32           N  
ATOM   2407  CA  GLU A 310     -36.690 -31.416  -5.010  1.00  0.33           C  
ATOM   2408  C   GLU A 310     -37.359 -30.046  -4.948  1.00  0.32           C  
ATOM   2409  CB  GLU A 310     -37.706 -32.512  -4.676  1.00  0.31           C  
ATOM   2410  O   GLU A 310     -37.778 -29.602  -3.877  1.00  0.32           O  
ATOM   2411  CG  GLU A 310     -38.407 -33.093  -5.896  1.00  0.30           C  
ATOM   2412  CD  GLU A 310     -39.378 -34.212  -5.554  1.00  0.33           C  
ATOM   2413  OE1 GLU A 310     -39.494 -34.571  -4.360  1.00  0.43           O  
ATOM   2414  OE2 GLU A 310     -40.026 -34.735  -6.487  1.00  0.43           O  
ATOM   2415  N   PHE A 311     -37.447 -28.832  -5.955  1.00  0.35           N  
ATOM   2416  CA  PHE A 311     -38.086 -27.563  -6.280  1.00  0.38           C  
ATOM   2417  C   PHE A 311     -39.358 -27.788  -7.089  1.00  0.35           C  
ATOM   2418  CB  PHE A 311     -37.124 -26.658  -7.056  1.00  0.34           C  
ATOM   2419  O   PHE A 311     -39.316 -28.381  -8.169  1.00  0.35           O  
ATOM   2420  CG  PHE A 311     -36.010 -26.094  -6.215  1.00  0.34           C  
ATOM   2421  CD1 PHE A 311     -36.176 -24.897  -5.529  1.00  0.35           C  
ATOM   2422  CD2 PHE A 311     -34.797 -26.761  -6.112  1.00  0.36           C  
ATOM   2423  CE1 PHE A 311     -35.147 -24.373  -4.750  1.00  0.38           C  
ATOM   2424  CE2 PHE A 311     -33.763 -26.244  -5.336  1.00  0.38           C  
ATOM   2425  CZ  PHE A 311     -33.940 -25.049  -4.657  1.00  0.38           C  
ATOM   2426  N   SER A 312     -40.765 -27.534  -6.606  1.00  0.34           N  
ATOM   2427  CA  SER A 312     -42.114 -27.608  -7.158  1.00  0.33           C  
ATOM   2428  C   SER A 312     -42.711 -26.218  -7.347  1.00  0.34           C  
ATOM   2429  CB  SER A 312     -43.019 -28.442  -6.250  1.00  0.32           C  
ATOM   2430  O   SER A 312     -42.597 -25.363  -6.467  1.00  0.33           O  
ATOM   2431  OG  SER A 312     -43.612 -27.632  -5.250  1.00  0.35           O  
ATOM   2432  N   ALA A 313     -42.834 -25.533  -8.710  1.00  0.33           N  
ATOM   2433  CA  ALA A 313     -43.879 -24.745  -9.358  1.00  0.33           C  
ATOM   2434  C   ALA A 313     -45.248 -25.052  -8.758  1.00  0.33           C  
ATOM   2435  CB  ALA A 313     -43.889 -25.009 -10.862  1.00  0.32           C  
ATOM   2436  O   ALA A 313     -45.776 -26.153  -8.930  1.00  0.33           O  
ATOM   2437  N   GLY A 314     -45.721 -24.411  -7.850  1.00  0.29           N  
ATOM   2438  CA  GLY A 314     -47.105 -24.226  -7.443  1.00  0.28           C  
ATOM   2439  C   GLY A 314     -47.394 -24.758  -6.052  1.00  0.30           C  
ATOM   2440  O   GLY A 314     -47.565 -25.965  -5.867  1.00  0.29           O  
ATOM   2441  N   LEU A 315     -46.663 -24.183  -5.159  1.00  0.33           N  
ATOM   2442  CA  LEU A 315     -47.060 -24.136  -3.756  1.00  0.31           C  
ATOM   2443  C   LEU A 315     -45.898 -23.689  -2.876  1.00  0.33           C  
ATOM   2444  CB  LEU A 315     -47.566 -25.506  -3.296  1.00  0.31           C  
ATOM   2445  O   LEU A 315     -44.834 -24.312  -2.881  1.00  0.32           O  
ATOM   2446  CG  LEU A 315     -49.002 -25.863  -3.682  1.00  0.31           C  
ATOM   2447  CD1 LEU A 315     -49.171 -27.377  -3.754  1.00  0.28           C  
ATOM   2448  CD2 LEU A 315     -49.989 -25.257  -2.691  1.00  0.31           C  
ATOM   2449  N   ASN A 316     -45.358 -22.400  -3.002  1.00  0.33           N  
ATOM   2450  CA  ASN A 316     -44.825 -21.701  -1.838  1.00  0.32           C  
ATOM   2451  C   ASN A 316     -44.156 -22.665  -0.862  1.00  0.33           C  
ATOM   2452  CB  ASN A 316     -45.930 -20.913  -1.132  1.00  0.32           C  
ATOM   2453  O   ASN A 316     -43.882 -22.305   0.284  1.00  0.32           O  
ATOM   2454  CG  ASN A 316     -46.380 -19.701  -1.923  1.00  0.31           C  
ATOM   2455  ND2 ASN A 316     -47.586 -19.222  -1.640  1.00  0.34           N  
ATOM   2456  OD1 ASN A 316     -45.651 -19.200  -2.783  1.00  0.38           O  
ATOM   2457  N   THR A 317     -43.551 -23.959  -1.195  1.00  0.28           N  
ATOM   2458  CA  THR A 317     -43.105 -24.907  -0.181  1.00  0.27           C  
ATOM   2459  C   THR A 317     -42.154 -25.937  -0.784  1.00  0.28           C  
ATOM   2460  CB  THR A 317     -44.299 -25.628   0.473  1.00  0.26           C  
ATOM   2461  O   THR A 317     -42.473 -26.569  -1.793  1.00  0.27           O  
ATOM   2462  CG2 THR A 317     -44.404 -25.285   1.955  1.00  0.26           C  
ATOM   2463  OG1 THR A 317     -45.508 -25.231  -0.185  1.00  0.27           O  
ATOM   2464  N   LEU A 318     -40.610 -25.837  -0.804  1.00  0.32           N  
ATOM   2465  CA  LEU A 318     -39.376 -26.614  -0.843  1.00  0.33           C  
ATOM   2466  C   LEU A 318     -39.562 -27.964  -0.159  1.00  0.32           C  
ATOM   2467  CB  LEU A 318     -38.236 -25.842  -0.174  1.00  0.30           C  
ATOM   2468  O   LEU A 318     -39.854 -28.024   1.037  1.00  0.31           O  
ATOM   2469  CG  LEU A 318     -36.821 -26.172  -0.655  1.00  0.29           C  
ATOM   2470  CD1 LEU A 318     -36.386 -25.187  -1.735  1.00  0.30           C  
ATOM   2471  CD2 LEU A 318     -35.843 -26.159   0.514  1.00  0.33           C  
ATOM   2472  N   TRP A 319     -40.001 -29.288  -0.768  1.00  0.14           N  
ATOM   2473  CA  TRP A 319     -40.243 -30.705  -0.521  1.00  0.30           C  
ATOM   2474  C   TRP A 319     -38.979 -31.524  -0.764  1.00  0.18           C  
ATOM   2475  CB  TRP A 319     -41.378 -31.220  -1.410  1.00  0.18           C  
ATOM   2476  O   TRP A 319     -38.378 -31.444  -1.837  1.00  0.19           O  
ATOM   2477  CG  TRP A 319     -42.715 -30.614  -1.104  1.00  0.23           C  
ATOM   2478  CD1 TRP A 319     -43.178 -29.393  -1.510  1.00  0.13           C  
ATOM   2479  CD2 TRP A 319     -43.759 -31.200  -0.322  1.00  0.10           C  
ATOM   2480  CE2 TRP A 319     -44.829 -30.278  -0.295  1.00  0.09           C  
ATOM   2481  CE3 TRP A 319     -43.895 -32.417   0.360  1.00  0.19           C  
ATOM   2482  NE1 TRP A 319     -44.449 -29.185  -1.027  1.00  0.20           N  
ATOM   2483  CH2 TRP A 319     -46.127 -31.734   1.046  1.00  0.18           C  
ATOM   2484  CZ2 TRP A 319     -46.021 -30.536   0.387  1.00  0.18           C  
ATOM   2485  CZ3 TRP A 319     -45.082 -32.672   1.038  1.00  0.18           C  
ATOM   2486  N   VAL A 320     -37.908 -32.291   0.149  1.00  0.32           N  
ATOM   2487  CA  VAL A 320     -36.930 -33.304   0.532  1.00  0.34           C  
ATOM   2488  C   VAL A 320     -37.625 -34.650   0.717  1.00  0.32           C  
ATOM   2489  CB  VAL A 320     -36.180 -32.909   1.824  1.00  0.31           C  
ATOM   2490  O   VAL A 320     -38.603 -34.754   1.462  1.00  0.32           O  
ATOM   2491  CG1 VAL A 320     -35.024 -33.871   2.093  1.00  0.32           C  
ATOM   2492  CG2 VAL A 320     -35.672 -31.472   1.728  1.00  0.31           C  
ATOM   2493  N   HIS A 321     -37.381 -35.696  -0.168  1.00  0.27           N  
ATOM   2494  CA  HIS A 321     -37.657 -37.125  -0.266  1.00  0.32           C  
ATOM   2495  C   HIS A 321     -36.947 -37.900   0.839  1.00  0.28           C  
ATOM   2496  CB  HIS A 321     -37.237 -37.660  -1.636  1.00  0.27           C  
ATOM   2497  O   HIS A 321     -35.744 -37.729   1.048  1.00  0.28           O  
ATOM   2498  CG  HIS A 321     -38.295 -38.472  -2.313  1.00  0.28           C  
ATOM   2499  CD2 HIS A 321     -38.872 -38.343  -3.530  1.00  0.30           C  
ATOM   2500  ND1 HIS A 321     -38.881 -39.570  -1.722  1.00  0.21           N  
ATOM   2501  CE1 HIS A 321     -39.776 -40.083  -2.550  1.00  0.29           C  
ATOM   2502  NE2 HIS A 321     -39.790 -39.356  -3.655  1.00  0.33           N  
ATOM   2503  N   SER A 322     -37.460 -38.828   1.835  1.00  0.34           N  
ATOM   2504  CA  SER A 322     -37.737 -40.043   2.594  1.00  0.34           C  
ATOM   2505  C   SER A 322     -37.130 -41.268   1.918  1.00  0.34           C  
ATOM   2506  CB  SER A 322     -39.244 -40.238   2.763  1.00  0.32           C  
ATOM   2507  O   SER A 322     -37.555 -41.655   0.828  1.00  0.34           O  
ATOM   2508  OG  SER A 322     -39.809 -40.823   1.603  1.00  0.36           O  
ATOM   2509  N   GLY A 323     -35.687 -41.693   2.176  1.00  0.34           N  
ATOM   2510  CA  GLY A 323     -35.319 -43.085   1.969  1.00  0.34           C  
ATOM   2511  C   GLY A 323     -34.922 -43.794   3.250  1.00  0.34           C  
ATOM   2512  O   GLY A 323     -34.198 -43.234   4.076  1.00  0.33           O  
ATOM   2513  N   ALA A 324     -35.673 -45.003   3.516  1.00  0.37           N  
ATOM   2514  CA  ALA A 324     -35.785 -46.382   3.984  1.00  0.38           C  
ATOM   2515  C   ALA A 324     -35.297 -46.514   5.424  1.00  0.36           C  
ATOM   2516  CB  ALA A 324     -34.999 -47.319   3.071  1.00  0.33           C  
ATOM   2517  O   ALA A 324     -34.240 -45.986   5.778  1.00  0.35           O  
ATOM   2518  N   ALA A 325     -36.304 -46.777   6.327  1.00  0.35           N  
ATOM   2519  CA  ALA A 325     -36.571 -47.762   7.371  1.00  0.35           C  
ATOM   2520  C   ALA A 325     -35.947 -47.339   8.698  1.00  0.35           C  
ATOM   2521  CB  ALA A 325     -36.048 -49.135   6.955  1.00  0.31           C  
ATOM   2522  O   ALA A 325     -34.783 -46.935   8.742  1.00  0.33           O  
ATOM   2523  N   ALA A 326     -36.929 -46.880   9.540  1.00  0.34           N  
ATOM   2524  CA  ALA A 326     -37.266 -47.371  10.874  1.00  0.33           C  
ATOM   2525  C   ALA A 326     -36.011 -47.579  11.716  1.00  0.34           C  
ATOM   2526  CB  ALA A 326     -38.060 -48.671  10.777  1.00  0.32           C  
ATOM   2527  O   ALA A 326     -35.175 -48.428  11.395  1.00  0.33           O  
ATOM   2528  N   ASP A 327     -35.315 -46.473  12.021  1.00  0.31           N  
ATOM   2529  CA  ASP A 327     -34.437 -46.546  13.185  1.00  0.31           C  
ATOM   2530  C   ASP A 327     -33.412 -45.414  13.172  1.00  0.30           C  
ATOM   2531  CB  ASP A 327     -33.725 -47.900  13.236  1.00  0.28           C  
ATOM   2532  O   ASP A 327     -32.696 -45.229  12.186  1.00  0.29           O  
ATOM   2533  CG  ASP A 327     -34.624 -49.025  13.717  1.00  0.28           C  
ATOM   2534  OD1 ASP A 327     -35.604 -48.754  14.444  1.00  0.32           O  
ATOM   2535  OD2 ASP A 327     -34.349 -50.193  13.367  1.00  0.38           O  
ATOM   2536  N   VAL A 328     -33.766 -44.300  13.795  1.00  0.35           N  
ATOM   2537  CA  VAL A 328     -33.009 -43.453  14.710  1.00  0.36           C  
ATOM   2538  C   VAL A 328     -31.919 -42.708  13.943  1.00  0.35           C  
ATOM   2539  CB  VAL A 328     -32.384 -44.275  15.860  1.00  0.33           C  
ATOM   2540  O   VAL A 328     -30.927 -43.307  13.522  1.00  0.34           O  
ATOM   2541  CG1 VAL A 328     -31.885 -43.355  16.972  1.00  0.33           C  
ATOM   2542  CG2 VAL A 328     -33.396 -45.280  16.407  1.00  0.33           C  
ATOM   2543  N   LEU A 329     -32.145 -41.940  12.842  1.00  0.32           N  
ATOM   2544  CA  LEU A 329     -31.167 -40.966  12.372  1.00  0.33           C  
ATOM   2545  C   LEU A 329     -31.432 -39.592  12.979  1.00  0.32           C  
ATOM   2546  CB  LEU A 329     -31.191 -40.875  10.844  1.00  0.31           C  
ATOM   2547  O   LEU A 329     -32.477 -38.989  12.727  1.00  0.32           O  
ATOM   2548  CG  LEU A 329     -30.463 -41.986  10.087  1.00  0.31           C  
ATOM   2549  CD1 LEU A 329     -30.987 -42.086   8.658  1.00  0.29           C  
ATOM   2550  CD2 LEU A 329     -28.958 -41.740  10.093  1.00  0.31           C  
ATOM   2551  N   ALA A 330     -31.256 -39.314  14.547  1.00  0.35           N  
ATOM   2552  CA  ALA A 330     -30.452 -38.305  15.232  1.00  0.35           C  
ATOM   2553  C   ALA A 330     -29.878 -37.296  14.242  1.00  0.35           C  
ATOM   2554  CB  ALA A 330     -29.327 -38.968  16.023  1.00  0.33           C  
ATOM   2555  O   ALA A 330     -29.391 -37.673  13.174  1.00  0.34           O  
ATOM   2556  N   PRO A 331     -30.666 -36.100  13.988  1.00  0.38           N  
ATOM   2557  CA  PRO A 331     -30.133 -35.073  13.090  1.00  0.40           C  
ATOM   2558  C   PRO A 331     -28.609 -35.096  13.005  1.00  0.38           C  
ATOM   2559  CB  PRO A 331     -30.626 -33.766  13.717  1.00  0.35           C  
ATOM   2560  O   PRO A 331     -27.928 -34.978  14.027  1.00  0.37           O  
ATOM   2561  CG  PRO A 331     -31.215 -34.171  15.030  1.00  0.35           C  
ATOM   2562  CD  PRO A 331     -31.232 -35.671  15.103  1.00  0.37           C  
ATOM   2563  N   VAL A 332     -28.141 -36.080  12.477  1.00  0.34           N  
ATOM   2564  CA  VAL A 332     -26.781 -36.264  11.979  1.00  0.35           C  
ATOM   2565  C   VAL A 332     -26.283 -34.967  11.346  1.00  0.34           C  
ATOM   2566  CB  VAL A 332     -26.703 -37.420  10.957  1.00  0.33           C  
ATOM   2567  O   VAL A 332     -26.918 -34.429  10.436  1.00  0.34           O  
ATOM   2568  CG1 VAL A 332     -25.250 -37.810  10.693  1.00  0.33           C  
ATOM   2569  CG2 VAL A 332     -27.501 -38.625  11.453  1.00  0.33           C  
ATOM   2570  N   PHE A 333     -26.191 -33.924  12.258  1.00  0.36           N  
ATOM   2571  CA  PHE A 333     -25.059 -33.009  12.173  1.00  0.40           C  
ATOM   2572  C   PHE A 333     -24.002 -33.542  11.213  1.00  0.35           C  
ATOM   2573  CB  PHE A 333     -24.444 -32.782  13.557  1.00  0.36           C  
ATOM   2574  O   PHE A 333     -23.386 -34.578  11.473  1.00  0.36           O  
ATOM   2575  CG  PHE A 333     -25.089 -31.664  14.332  1.00  0.39           C  
ATOM   2576  CD1 PHE A 333     -24.690 -30.347  14.139  1.00  0.38           C  
ATOM   2577  CD2 PHE A 333     -26.094 -31.930  15.252  1.00  0.38           C  
ATOM   2578  CE1 PHE A 333     -25.285 -29.310  14.855  1.00  0.35           C  
ATOM   2579  CE2 PHE A 333     -26.693 -30.900  15.971  1.00  0.41           C  
ATOM   2580  CZ  PHE A 333     -26.286 -29.590  15.771  1.00  0.34           C  
ATOM   2581  N   ASN A 334     -24.513 -33.604  10.090  1.00  0.33           N  
ATOM   2582  CA  ASN A 334     -23.897 -33.968   8.818  1.00  0.35           C  
ATOM   2583  C   ASN A 334     -24.942 -34.387   7.788  1.00  0.33           C  
ATOM   2584  CB  ASN A 334     -22.871 -35.086   9.018  1.00  0.33           C  
ATOM   2585  O   ASN A 334     -24.650 -35.175   6.886  1.00  0.33           O  
ATOM   2586  CG  ASN A 334     -21.534 -34.569   9.513  1.00  0.33           C  
ATOM   2587  ND2 ASN A 334     -20.672 -35.479   9.951  1.00  0.32           N  
ATOM   2588  OD1 ASN A 334     -21.278 -33.363   9.501  1.00  0.36           O  
ATOM   2589  N   SER A 335     -26.186 -33.730   7.846  1.00  0.30           N  
ATOM   2590  CA  SER A 335     -27.195 -34.068   6.848  1.00  0.33           C  
ATOM   2591  C   SER A 335     -27.337 -32.961   5.809  1.00  0.31           C  
ATOM   2592  CB  SER A 335     -28.546 -34.327   7.517  1.00  0.29           C  
ATOM   2593  O   SER A 335     -27.374 -31.778   6.155  1.00  0.31           O  
ATOM   2594  OG  SER A 335     -29.609 -33.897   6.685  1.00  0.32           O  
ATOM   2595  N   VAL A 336     -26.814 -32.969   4.769  1.00  0.30           N  
ATOM   2596  CA  VAL A 336     -26.921 -32.536   3.380  1.00  0.33           C  
ATOM   2597  C   VAL A 336     -28.391 -32.367   3.003  1.00  0.30           C  
ATOM   2598  CB  VAL A 336     -26.234 -33.533   2.420  1.00  0.31           C  
ATOM   2599  O   VAL A 336     -28.715 -32.120   1.839  1.00  0.30           O  
ATOM   2600  CG1 VAL A 336     -24.846 -33.033   2.023  1.00  0.30           C  
ATOM   2601  CG2 VAL A 336     -26.144 -34.916   3.063  1.00  0.30           C  
ATOM   2602  N   TYR A 337     -29.508 -32.210   3.897  1.00  0.35           N  
ATOM   2603  CA  TYR A 337     -30.922 -32.274   3.544  1.00  0.38           C  
ATOM   2604  C   TYR A 337     -31.628 -30.967   3.885  1.00  0.35           C  
ATOM   2605  CB  TYR A 337     -31.604 -33.439   4.266  1.00  0.33           C  
ATOM   2606  O   TYR A 337     -31.357 -30.360   4.923  1.00  0.35           O  
ATOM   2607  CG  TYR A 337     -31.045 -34.792   3.898  1.00  0.32           C  
ATOM   2608  CD1 TYR A 337     -31.365 -35.393   2.683  1.00  0.34           C  
ATOM   2609  CD2 TYR A 337     -30.197 -35.473   4.765  1.00  0.36           C  
ATOM   2610  CE1 TYR A 337     -30.854 -36.640   2.340  1.00  0.38           C  
ATOM   2611  CE2 TYR A 337     -29.680 -36.721   4.433  1.00  0.38           C  
ATOM   2612  OH  TYR A 337     -29.504 -38.530   2.886  1.00  0.34           O  
ATOM   2613  CZ  TYR A 337     -30.013 -37.295   3.220  1.00  0.36           C  
ATOM   2614  N   LEU A 338     -32.245 -30.036   2.848  1.00  0.32           N  
ATOM   2615  CA  LEU A 338     -33.082 -28.853   2.685  1.00  0.34           C  
ATOM   2616  C   LEU A 338     -34.407 -29.018   3.423  1.00  0.32           C  
ATOM   2617  CB  LEU A 338     -33.342 -28.580   1.201  1.00  0.32           C  
ATOM   2618  O   LEU A 338     -35.094 -30.027   3.255  1.00  0.31           O  
ATOM   2619  CG  LEU A 338     -32.190 -27.954   0.415  1.00  0.31           C  
ATOM   2620  CD1 LEU A 338     -32.303 -28.307  -1.064  1.00  0.30           C  
ATOM   2621  CD2 LEU A 338     -32.170 -26.441   0.608  1.00  0.33           C  
ATOM   2622  N   VAL A 339     -34.717 -28.192   4.616  1.00  0.38           N  
ATOM   2623  CA  VAL A 339     -35.951 -27.967   5.362  1.00  0.39           C  
ATOM   2624  C   VAL A 339     -37.027 -27.419   4.427  1.00  0.38           C  
ATOM   2625  CB  VAL A 339     -35.730 -26.998   6.546  1.00  0.38           C  
ATOM   2626  O   VAL A 339     -36.797 -26.442   3.710  1.00  0.38           O  
ATOM   2627  CG1 VAL A 339     -37.028 -26.793   7.325  1.00  0.37           C  
ATOM   2628  CG2 VAL A 339     -34.629 -27.523   7.465  1.00  0.37           C  
ATOM   2629  N   THR A 340     -38.325 -28.109   3.917  1.00  0.36           N  
ATOM   2630  CA  THR A 340     -39.597 -27.844   3.254  1.00  0.37           C  
ATOM   2631  C   THR A 340     -40.581 -27.182   4.214  1.00  0.36           C  
ATOM   2632  CB  THR A 340     -40.215 -29.139   2.694  1.00  0.36           C  
ATOM   2633  O   THR A 340     -40.480 -27.355   5.431  1.00  0.35           O  
ATOM   2634  CG2 THR A 340     -39.238 -29.860   1.771  1.00  0.37           C  
ATOM   2635  OG1 THR A 340     -40.558 -30.007   3.781  1.00  0.35           O  
ATOM   2636  N   PRO A 341     -41.401 -26.000   3.802  1.00  0.37           N  
ATOM   2637  CA  PRO A 341     -42.494 -25.559   4.672  1.00  0.35           C  
ATOM   2638  C   PRO A 341     -43.296 -26.724   5.248  1.00  0.37           C  
ATOM   2639  CB  PRO A 341     -43.361 -24.705   3.743  1.00  0.35           C  
ATOM   2640  O   PRO A 341     -43.794 -26.639   6.373  1.00  0.34           O  
ATOM   2641  CG  PRO A 341     -42.506 -24.459   2.542  1.00  0.35           C  
ATOM   2642  CD  PRO A 341     -41.424 -25.500   2.505  1.00  0.40           C  
ATOM   2643  N   GLU A 342     -43.313 -28.035   4.585  1.00  0.38           N  
ATOM   2644  CA  GLU A 342     -43.783 -29.249   5.245  1.00  0.39           C  
ATOM   2645  C   GLU A 342     -42.696 -29.851   6.132  1.00  0.38           C  
ATOM   2646  CB  GLU A 342     -44.247 -30.279   4.211  1.00  0.37           C  
ATOM   2647  O   GLU A 342     -42.983 -30.350   7.222  1.00  0.36           O  
ATOM   2648  CG  GLU A 342     -45.520 -31.014   4.605  1.00  0.37           C  
ATOM   2649  CD  GLU A 342     -46.347 -31.463   3.410  1.00  0.42           C  
ATOM   2650  OE1 GLU A 342     -45.882 -31.309   2.258  1.00  0.48           O  
ATOM   2651  OE2 GLU A 342     -47.468 -31.973   3.629  1.00  0.44           O  
ATOM   2652  N   MET A 343     -41.512 -29.816   5.904  1.00  0.35           N  
ATOM   2653  CA  MET A 343     -40.612 -30.178   6.995  1.00  0.35           C  
ATOM   2654  C   MET A 343     -40.639 -29.122   8.095  1.00  0.35           C  
ATOM   2655  CB  MET A 343     -39.184 -30.357   6.477  1.00  0.34           C  
ATOM   2656  O   MET A 343     -40.550 -29.451   9.279  1.00  0.33           O  
ATOM   2657  CG  MET A 343     -38.889 -31.758   5.967  1.00  0.33           C  
ATOM   2658  SD  MET A 343     -37.214 -31.899   5.228  1.00  0.14           S  
ATOM   2659  CE  MET A 343     -36.815 -33.615   5.665  1.00  0.24           C  
ATOM   2660  N   VAL A 344     -40.410 -27.735   7.686  1.00  0.34           N  
ATOM   2661  CA  VAL A 344     -40.805 -26.663   8.593  1.00  0.34           C  
ATOM   2662  C   VAL A 344     -42.204 -26.938   9.141  1.00  0.34           C  
ATOM   2663  CB  VAL A 344     -40.768 -25.285   7.895  1.00  0.34           C  
ATOM   2664  O   VAL A 344     -42.438 -26.827  10.347  1.00  0.32           O  
ATOM   2665  CG1 VAL A 344     -41.321 -24.198   8.815  1.00  0.36           C  
ATOM   2666  CG2 VAL A 344     -39.343 -24.947   7.459  1.00  0.36           C  
ATOM   2667  N   GLY A 345     -43.240 -27.387   8.252  1.00  0.35           N  
ATOM   2668  CA  GLY A 345     -44.569 -27.621   8.795  1.00  0.34           C  
ATOM   2669  C   GLY A 345     -44.718 -28.985   9.442  1.00  0.35           C  
ATOM   2670  O   GLY A 345     -45.337 -29.111  10.500  1.00  0.32           O  
ATOM   2671  N   MET A 346     -43.947 -30.172   8.914  1.00  0.36           N  
ATOM   2672  CA  MET A 346     -43.917 -31.495   9.529  1.00  0.35           C  
ATOM   2673  C   MET A 346     -42.883 -31.551  10.649  1.00  0.36           C  
ATOM   2674  CB  MET A 346     -43.614 -32.569   8.483  1.00  0.34           C  
ATOM   2675  O   MET A 346     -43.078 -32.249  11.646  1.00  0.34           O  
ATOM   2676  CG  MET A 346     -44.850 -33.105   7.779  1.00  0.34           C  
ATOM   2677  SD  MET A 346     -44.454 -34.436   6.580  1.00  0.20           S  
ATOM   2678  CE  MET A 346     -44.059 -35.789   7.723  1.00  0.33           C  
ATOM   2679  N   TYR A 347     -41.802 -30.859  10.798  1.00  0.39           N  
ATOM   2680  CA  TYR A 347     -41.059 -30.604  12.027  1.00  0.38           C  
ATOM   2681  C   TYR A 347     -41.895 -29.797  13.013  1.00  0.39           C  
ATOM   2682  CB  TYR A 347     -39.753 -29.864  11.722  1.00  0.38           C  
ATOM   2683  O   TYR A 347     -41.859 -30.050  14.220  1.00  0.36           O  
ATOM   2684  CG  TYR A 347     -38.817 -29.772  12.903  1.00  0.38           C  
ATOM   2685  CD1 TYR A 347     -37.978 -30.833  13.236  1.00  0.38           C  
ATOM   2686  CD2 TYR A 347     -38.770 -28.625  13.688  1.00  0.39           C  
ATOM   2687  CE1 TYR A 347     -37.116 -30.754  14.324  1.00  0.40           C  
ATOM   2688  CE2 TYR A 347     -37.911 -28.535  14.778  1.00  0.43           C  
ATOM   2689  OH  TYR A 347     -36.237 -29.519  16.166  1.00  0.42           O  
ATOM   2690  CZ  TYR A 347     -37.089 -29.603  15.088  1.00  0.36           C  
ATOM   2691  N   LEU A 348     -42.518 -28.710  12.406  1.00  0.35           N  
ATOM   2692  CA  LEU A 348     -43.313 -27.889  13.313  1.00  0.35           C  
ATOM   2693  C   LEU A 348     -44.570 -28.630  13.756  1.00  0.35           C  
ATOM   2694  CB  LEU A 348     -43.695 -26.566  12.643  1.00  0.33           C  
ATOM   2695  O   LEU A 348     -45.016 -28.478  14.895  1.00  0.32           O  
ATOM   2696  CG  LEU A 348     -42.611 -25.488  12.604  1.00  0.34           C  
ATOM   2697  CD1 LEU A 348     -42.975 -24.407  11.591  1.00  0.35           C  
ATOM   2698  CD2 LEU A 348     -42.408 -24.884  13.989  1.00  0.37           C  
ATOM   2699  N   THR A 349     -45.271 -29.391  13.144  1.00  0.35           N  
ATOM   2700  CA  THR A 349     -46.363 -30.275  13.537  1.00  0.34           C  
ATOM   2701  C   THR A 349     -45.828 -31.638  13.966  1.00  0.35           C  
ATOM   2702  CB  THR A 349     -47.376 -30.455  12.391  1.00  0.35           C  
ATOM   2703  O   THR A 349     -46.375 -32.268  14.873  1.00  0.33           O  
ATOM   2704  CG2 THR A 349     -48.770 -30.002  12.813  1.00  0.37           C  
ATOM   2705  OG1 THR A 349     -46.955 -29.679  11.263  1.00  0.32           O  
ATOM   2706  N   SER A 350     -44.683 -32.063  13.424  1.00  0.35           N  
ATOM   2707  CA  SER A 350     -44.266 -33.371  13.918  1.00  0.34           C  
ATOM   2708  C   SER A 350     -43.403 -33.241  15.169  1.00  0.35           C  
ATOM   2709  CB  SER A 350     -43.499 -34.133  12.836  1.00  0.34           C  
ATOM   2710  O   SER A 350     -43.307 -34.178  15.963  1.00  0.32           O  
ATOM   2711  OG  SER A 350     -42.220 -33.559  12.627  1.00  0.36           O  
ATOM   2712  N   VAL A 351     -42.737 -31.901  15.455  1.00  0.31           N  
ATOM   2713  CA  VAL A 351     -42.428 -31.335  16.763  1.00  0.35           C  
ATOM   2714  C   VAL A 351     -43.705 -30.806  17.413  1.00  0.31           C  
ATOM   2715  CB  VAL A 351     -41.376 -30.207  16.659  1.00  0.30           C  
ATOM   2716  O   VAL A 351     -44.190 -29.729  17.057  1.00  0.29           O  
ATOM   2717  CG1 VAL A 351     -40.485 -30.184  17.900  1.00  0.31           C  
ATOM   2718  CG2 VAL A 351     -40.535 -30.378  15.396  1.00  0.35           C  
ATOM   2719  N   LYS A 352     -45.185 -31.464  17.303  1.00  0.32           N  
ATOM   2720  CA  LYS A 352     -45.927 -31.462  18.560  1.00  0.31           C  
ATOM   2721  C   LYS A 352     -45.101 -32.075  19.687  1.00  0.32           C  
ATOM   2722  CB  LYS A 352     -47.247 -32.219  18.407  1.00  0.29           C  
ATOM   2723  O   LYS A 352     -45.507 -33.070  20.291  1.00  0.31           O  
ATOM   2724  CG  LYS A 352     -48.354 -31.406  17.750  1.00  0.28           C  
ATOM   2725  CD  LYS A 352     -49.705 -32.098  17.877  1.00  0.32           C  
ATOM   2726  CE  LYS A 352     -50.809 -31.299  17.197  1.00  0.24           C  
ATOM   2727  NZ  LYS A 352     -52.144 -31.949  17.360  1.00  0.25           N  
ATOM   2728  N   LEU A 353     -44.027 -31.765  19.744  1.00  0.33           N  
ATOM   2729  CA  LEU A 353     -43.373 -32.302  20.933  1.00  0.31           C  
ATOM   2730  C   LEU A 353     -42.907 -31.177  21.851  1.00  0.33           C  
ATOM   2731  CB  LEU A 353     -42.184 -33.182  20.540  1.00  0.29           C  
ATOM   2732  O   LEU A 353     -41.868 -30.559  21.605  1.00  0.31           O  
ATOM   2733  CG  LEU A 353     -42.513 -34.610  20.103  1.00  0.29           C  
ATOM   2734  CD1 LEU A 353     -41.395 -35.167  19.227  1.00  0.28           C  
ATOM   2735  CD2 LEU A 353     -42.740 -35.502  21.319  1.00  0.28           C  
ATOM   2736  N   LEU A 354     -43.682 -30.439  22.313  1.00  0.30           N  
ATOM   2737  CA  LEU A 354     -44.034 -29.934  23.636  1.00  0.31           C  
ATOM   2738  C   LEU A 354     -45.147 -28.895  23.543  1.00  0.30           C  
ATOM   2739  CB  LEU A 354     -42.808 -29.325  24.321  1.00  0.28           C  
ATOM   2740  O   LEU A 354     -45.007 -27.890  22.842  1.00  0.29           O  
ATOM   2741  CG  LEU A 354     -41.805 -30.312  24.920  1.00  0.28           C  
ATOM   2742  CD1 LEU A 354     -40.445 -29.645  25.097  1.00  0.27           C  
ATOM   2743  CD2 LEU A 354     -42.318 -30.854  26.250  1.00  0.28           C  
ATOM   2744  N   PRO A 355     -46.116 -29.657  23.591  1.00  0.32           N  
ATOM   2745  CA  PRO A 355     -47.239 -29.062  24.319  1.00  0.32           C  
ATOM   2746  C   PRO A 355     -46.796 -27.998  25.320  1.00  0.32           C  
ATOM   2747  CB  PRO A 355     -47.867 -30.259  25.038  1.00  0.28           C  
ATOM   2748  O   PRO A 355     -45.779 -28.167  25.998  1.00  0.30           O  
ATOM   2749  CG  PRO A 355     -46.927 -31.393  24.785  1.00  0.28           C  
ATOM   2750  CD  PRO A 355     -45.852 -30.921  23.849  1.00  0.32           C  
ATOM   2751  N   ALA A 356     -46.941 -26.835  25.189  1.00  0.29           N  
ATOM   2752  CA  ALA A 356     -47.758 -26.213  26.228  1.00  0.28           C  
ATOM   2753  C   ALA A 356     -47.735 -27.037  27.511  1.00  0.30           C  
ATOM   2754  CB  ALA A 356     -49.193 -26.033  25.740  1.00  0.28           C  
ATOM   2755  O   ALA A 356     -48.163 -28.194  27.521  1.00  0.27           O  
ATOM   2756  N   ASN A 357     -46.484 -27.101  28.159  1.00  0.33           N  
ATOM   2757  CA  ASN A 357     -46.581 -27.550  29.544  1.00  0.35           C  
ATOM   2758  C   ASN A 357     -45.759 -28.814  29.783  1.00  0.33           C  
ATOM   2759  CB  ASN A 357     -48.043 -27.786  29.930  1.00  0.31           C  
ATOM   2760  O   ASN A 357     -46.241 -29.925  29.556  1.00  0.33           O  
ATOM   2761  CG  ASN A 357     -48.935 -26.609  29.589  1.00  0.32           C  
ATOM   2762  ND2 ASN A 357     -50.239 -26.851  29.527  1.00  0.30           N  
ATOM   2763  OD1 ASN A 357     -48.455 -25.491  29.381  1.00  0.34           O  
ATOM   2764  N   ALA A 358     -44.465 -28.899  29.486  1.00  0.29           N  
ATOM   2765  CA  ALA A 358     -43.806 -29.905  30.314  1.00  0.29           C  
ATOM   2766  C   ALA A 358     -42.557 -29.336  30.980  1.00  0.29           C  
ATOM   2767  CB  ALA A 358     -43.448 -31.131  29.478  1.00  0.27           C  
ATOM   2768  O   ALA A 358     -41.665 -28.820  30.302  1.00  0.28           O  
ATOM   2769  N   TYR A 359     -42.599 -28.301  32.078  1.00  0.32           N  
ATOM   2770  CA  TYR A 359     -42.281 -28.379  33.500  1.00  0.36           C  
ATOM   2771  C   TYR A 359     -41.101 -29.312  33.745  1.00  0.32           C  
ATOM   2772  CB  TYR A 359     -43.499 -28.856  34.297  1.00  0.30           C  
ATOM   2773  O   TYR A 359     -41.162 -30.499  33.417  1.00  0.32           O  
ATOM   2774  CG  TYR A 359     -44.604 -27.832  34.390  1.00  0.32           C  
ATOM   2775  CD1 TYR A 359     -44.616 -26.883  35.410  1.00  0.32           C  
ATOM   2776  CD2 TYR A 359     -45.637 -27.812  33.459  1.00  0.32           C  
ATOM   2777  CE1 TYR A 359     -45.634 -25.938  35.500  1.00  0.26           C  
ATOM   2778  CE2 TYR A 359     -46.659 -26.872  33.540  1.00  0.31           C  
ATOM   2779  OH  TYR A 359     -47.658 -25.008  34.647  1.00  0.16           O  
ATOM   2780  CZ  TYR A 359     -46.648 -25.941  34.562  1.00  0.27           C  
ATOM   2781  N   PHE A 360     -39.896 -28.951  33.990  1.00  0.32           N  
ATOM   2782  CA  PHE A 360     -38.989 -29.090  35.123  1.00  0.35           C  
ATOM   2783  C   PHE A 360     -38.218 -27.798  35.362  1.00  0.32           C  
ATOM   2784  CB  PHE A 360     -38.014 -30.249  34.894  1.00  0.30           C  
ATOM   2785  O   PHE A 360     -37.541 -27.298  34.461  1.00  0.32           O  
ATOM   2786  CG  PHE A 360     -38.676 -31.599  34.845  1.00  0.32           C  
ATOM   2787  CD1 PHE A 360     -38.972 -32.287  36.015  1.00  0.31           C  
ATOM   2788  CD2 PHE A 360     -39.003 -32.181  33.627  1.00  0.31           C  
ATOM   2789  CE1 PHE A 360     -39.586 -33.537  35.972  1.00  0.28           C  
ATOM   2790  CE2 PHE A 360     -39.616 -33.430  33.576  1.00  0.34           C  
ATOM   2791  CZ  PHE A 360     -39.905 -34.107  34.750  1.00  0.28           C  
ATOM   2792  N   LYS A 361     -38.907 -26.763  35.894  1.00  0.34           N  
ATOM   2793  CA  LYS A 361     -38.619 -25.887  37.026  1.00  0.34           C  
ATOM   2794  C   LYS A 361     -37.312 -26.282  37.707  1.00  0.34           C  
ATOM   2795  CB  LYS A 361     -39.767 -25.920  38.036  1.00  0.33           C  
ATOM   2796  O   LYS A 361     -37.199 -27.381  38.255  1.00  0.33           O  
ATOM   2797  CG  LYS A 361     -40.328 -24.548  38.380  1.00  0.34           C  
ATOM   2798  CD  LYS A 361     -41.462 -24.645  39.392  1.00  0.41           C  
ATOM   2799  CE  LYS A 361     -42.007 -23.271  39.756  1.00  0.32           C  
ATOM   2800  NZ  LYS A 361     -43.101 -23.359  40.769  1.00  0.34           N  
ATOM   2801  N   SER A 362     -35.979 -25.895  37.290  1.00  0.43           N  
ATOM   2802  CA  SER A 362     -34.869 -25.509  38.154  1.00  0.44           C  
ATOM   2803  C   SER A 362     -35.239 -24.319  39.032  1.00  0.43           C  
ATOM   2804  CB  SER A 362     -33.632 -25.171  37.319  1.00  0.40           C  
ATOM   2805  O   SER A 362     -35.839 -23.352  38.557  1.00  0.42           O  
ATOM   2806  OG  SER A 362     -33.548 -23.776  37.087  1.00  0.44           O  
ATOM   2807  N   SER A 363     -35.532 -24.733  40.184  1.00  0.43           N  
ATOM   2808  CA  SER A 363     -35.530 -23.835  41.335  1.00  0.44           C  
ATOM   2809  C   SER A 363     -34.109 -23.469  41.748  1.00  0.43           C  
ATOM   2810  CB  SER A 363     -36.265 -24.473  42.515  1.00  0.41           C  
ATOM   2811  O   SER A 363     -33.158 -24.182  41.419  1.00  0.42           O  
ATOM   2812  OG  SER A 363     -35.431 -25.404  43.182  1.00  0.46           O  
ATOM   2813  N   ASP A 364     -33.586 -22.214  41.974  1.00  0.41           N  
ATOM   2814  CA  ASP A 364     -32.631 -21.250  42.511  1.00  0.41           C  
ATOM   2815  C   ASP A 364     -31.566 -21.944  43.356  1.00  0.41           C  
ATOM   2816  CB  ASP A 364     -33.353 -20.188  43.344  1.00  0.40           C  
ATOM   2817  O   ASP A 364     -30.450 -21.439  43.495  1.00  0.40           O  
ATOM   2818  CG  ASP A 364     -34.288 -19.321  42.519  1.00  0.41           C  
ATOM   2819  OD1 ASP A 364     -34.120 -19.249  41.282  1.00  0.46           O  
ATOM   2820  OD2 ASP A 364     -35.200 -18.704  43.111  1.00  0.52           O  
ATOM   2821  N   THR A 365     -31.429 -23.072  43.880  1.00  0.43           N  
ATOM   2822  CA  THR A 365     -30.582 -23.763  44.846  1.00  0.45           C  
ATOM   2823  C   THR A 365     -30.320 -25.201  44.405  1.00  0.43           C  
ATOM   2824  CB  THR A 365     -31.219 -23.762  46.248  1.00  0.41           C  
ATOM   2825  O   THR A 365     -29.362 -25.830  44.859  1.00  0.41           O  
ATOM   2826  CG2 THR A 365     -30.932 -22.456  46.982  1.00  0.43           C  
ATOM   2827  OG1 THR A 365     -32.637 -23.925  46.123  1.00  0.41           O  
ATOM   2828  N   LEU A 366     -30.766 -25.812  43.406  1.00  0.39           N  
ATOM   2829  CA  LEU A 366     -30.921 -27.178  42.917  1.00  0.40           C  
ATOM   2830  C   LEU A 366     -31.027 -27.202  41.396  1.00  0.39           C  
ATOM   2831  CB  LEU A 366     -32.159 -27.832  43.537  1.00  0.37           C  
ATOM   2832  O   LEU A 366     -32.072 -26.862  40.837  1.00  0.38           O  
ATOM   2833  CG  LEU A 366     -32.156 -29.360  43.603  1.00  0.37           C  
ATOM   2834  CD1 LEU A 366     -31.571 -29.833  44.930  1.00  0.35           C  
ATOM   2835  CD2 LEU A 366     -33.567 -29.906  43.410  1.00  0.36           C  
ATOM   2836  N   LYS A 367     -29.779 -27.026  40.677  1.00  0.39           N  
ATOM   2837  CA  LYS A 367     -29.733 -27.234  39.233  1.00  0.40           C  
ATOM   2838  C   LYS A 367     -29.449 -28.695  38.897  1.00  0.39           C  
ATOM   2839  CB  LYS A 367     -28.674 -26.334  38.594  1.00  0.37           C  
ATOM   2840  O   LYS A 367     -28.456 -29.262  39.358  1.00  0.37           O  
ATOM   2841  CG  LYS A 367     -29.097 -24.879  38.461  1.00  0.36           C  
ATOM   2842  CD  LYS A 367     -28.191 -24.119  37.500  1.00  0.41           C  
ATOM   2843  CE  LYS A 367     -28.571 -22.647  37.417  1.00  0.33           C  
ATOM   2844  NZ  LYS A 367     -27.665 -21.892  36.501  1.00  0.34           N  
ATOM   2845  N   ILE A 368     -30.407 -29.574  38.558  1.00  0.39           N  
ATOM   2846  CA  ILE A 368     -30.783 -30.894  38.064  1.00  0.41           C  
ATOM   2847  C   ILE A 368     -30.000 -31.212  36.792  1.00  0.39           C  
ATOM   2848  CB  ILE A 368     -32.302 -30.986  37.795  1.00  0.37           C  
ATOM   2849  O   ILE A 368     -30.153 -30.531  35.775  1.00  0.38           O  
ATOM   2850  CG1 ILE A 368     -33.091 -30.613  39.055  1.00  0.37           C  
ATOM   2851  CG2 ILE A 368     -32.680 -32.387  37.307  1.00  0.37           C  
ATOM   2852  CD1 ILE A 368     -34.600 -30.596  38.858  1.00  0.36           C  
ATOM   2853  N   TYR A 369     -28.687 -31.711  36.926  1.00  0.41           N  
ATOM   2854  CA  TYR A 369     -27.901 -32.608  36.087  1.00  0.42           C  
ATOM   2855  C   TYR A 369     -28.438 -34.032  36.159  1.00  0.41           C  
ATOM   2856  CB  TYR A 369     -26.428 -32.583  36.507  1.00  0.41           C  
ATOM   2857  O   TYR A 369     -28.457 -34.642  37.231  1.00  0.40           O  
ATOM   2858  CG  TYR A 369     -25.761 -31.245  36.303  1.00  0.43           C  
ATOM   2859  CD1 TYR A 369     -25.133 -30.933  35.099  1.00  0.41           C  
ATOM   2860  CD2 TYR A 369     -25.756 -30.289  37.314  1.00  0.43           C  
ATOM   2861  CE1 TYR A 369     -24.515 -29.702  34.908  1.00  0.42           C  
ATOM   2862  CE2 TYR A 369     -25.142 -29.054  37.133  1.00  0.47           C  
ATOM   2863  OH  TYR A 369     -23.915 -27.549  35.744  1.00  0.40           O  
ATOM   2864  CZ  TYR A 369     -24.525 -28.770  35.929  1.00  0.37           C  
ATOM   2865  N   GLY A 370     -28.993 -34.517  35.304  1.00  0.36           N  
ATOM   2866  CA  GLY A 370     -29.397 -35.887  35.030  1.00  0.40           C  
ATOM   2867  C   GLY A 370     -30.035 -36.059  33.664  1.00  0.36           C  
ATOM   2868  O   GLY A 370     -31.165 -35.621  33.441  1.00  0.36           O  
ATOM   2869  N   SER A 371     -29.634 -36.433  32.972  1.00  0.45           N  
ATOM   2870  CA  SER A 371     -29.797 -37.601  32.113  1.00  0.48           C  
ATOM   2871  C   SER A 371     -28.481 -38.355  31.948  1.00  0.45           C  
ATOM   2872  CB  SER A 371     -30.332 -37.188  30.741  1.00  0.41           C  
ATOM   2873  O   SER A 371     -27.508 -37.808  31.426  1.00  0.43           O  
ATOM   2874  OG  SER A 371     -29.328 -36.530  29.987  1.00  0.40           O  
ATOM   2875  N   GLY A 372     -28.309 -39.237  33.332  1.00  0.38           N  
ATOM   2876  CA  GLY A 372     -28.512 -40.561  32.767  1.00  0.41           C  
ATOM   2877  C   GLY A 372     -27.645 -40.833  31.553  1.00  0.38           C  
ATOM   2878  O   GLY A 372     -27.748 -40.135  30.542  1.00  0.38           O  
ATOM   2879  N   LYS A 373     -27.046 -41.539  32.416  1.00  0.40           N  
ATOM   2880  CA  LYS A 373     -26.662 -42.839  31.874  1.00  0.41           C  
ATOM   2881  C   LYS A 373     -25.536 -42.698  30.854  1.00  0.40           C  
ATOM   2882  CB  LYS A 373     -27.866 -43.531  31.233  1.00  0.36           C  
ATOM   2883  O   LYS A 373     -25.784 -42.386  29.687  1.00  0.38           O  
ATOM   2884  CG  LYS A 373     -28.626 -44.451  32.177  1.00  0.36           C  
ATOM   2885  CD  LYS A 373     -29.746 -45.189  31.457  1.00  0.38           C  
ATOM   2886  CE  LYS A 373     -30.498 -46.121  32.397  1.00  0.37           C  
ATOM   2887  NZ  LYS A 373     -31.582 -46.866  31.689  1.00  0.37           N  
ATOM   2888  N   ASP A 374     -24.479 -42.582  31.483  1.00  0.40           N  
ATOM   2889  CA  ASP A 374     -24.268 -43.997  31.774  1.00  0.40           C  
ATOM   2890  C   ASP A 374     -25.444 -44.578  32.556  1.00  0.40           C  
ATOM   2891  CB  ASP A 374     -22.967 -44.195  32.555  1.00  0.38           C  
ATOM   2892  O   ASP A 374     -25.402 -44.654  33.785  1.00  0.40           O  
ATOM   2893  CG  ASP A 374     -21.772 -44.465  31.658  1.00  0.38           C  
ATOM   2894  OD1 ASP A 374     -21.960 -44.944  30.519  1.00  0.45           O  
ATOM   2895  OD2 ASP A 374     -20.632 -44.199  32.095  1.00  0.46           O  
ATOM   2896  N   THR A 375     -26.679 -44.548  31.408  1.00  0.40           N  
ATOM   2897  CA  THR A 375     -25.908 -44.991  30.252  1.00  0.40           C  
ATOM   2898  C   THR A 375     -24.745 -44.042  29.981  1.00  0.40           C  
ATOM   2899  CB  THR A 375     -26.794 -45.094  28.996  1.00  0.38           C  
ATOM   2900  O   THR A 375     -24.891 -43.068  29.240  1.00  0.41           O  
ATOM   2901  CG2 THR A 375     -27.584 -46.398  28.986  1.00  0.44           C  
ATOM   2902  OG1 THR A 375     -27.710 -43.992  28.974  1.00  0.51           O  
ATOM   2903  N   ASN A 376     -24.651 -43.780  32.245  1.00  0.36           N  
ATOM   2904  CA  ASN A 376     -23.780 -43.553  33.393  1.00  0.41           C  
ATOM   2905  C   ASN A 376     -23.371 -42.087  33.506  1.00  0.37           C  
ATOM   2906  CB  ASN A 376     -22.540 -44.446  33.312  1.00  0.34           C  
ATOM   2907  O   ASN A 376     -22.251 -41.722  33.145  1.00  0.35           O  
ATOM   2908  CG  ASN A 376     -22.818 -45.872  33.746  1.00  0.35           C  
ATOM   2909  ND2 ASN A 376     -21.914 -46.782  33.403  1.00  0.26           N  
ATOM   2910  OD1 ASN A 376     -23.836 -46.153  34.383  1.00  0.37           O  
ATOM   2911  N   ARG A 377     -24.556 -40.880  33.328  1.00  0.34           N  
ATOM   2912  CA  ARG A 377     -24.157 -39.896  34.330  1.00  0.34           C  
ATOM   2913  C   ARG A 377     -24.975 -38.616  34.196  1.00  0.34           C  
ATOM   2914  CB  ARG A 377     -22.665 -39.580  34.209  1.00  0.31           C  
ATOM   2915  O   ARG A 377     -25.003 -37.999  33.129  1.00  0.32           O  
ATOM   2916  CG  ARG A 377     -21.758 -40.655  34.786  1.00  0.30           C  
ATOM   2917  CD  ARG A 377     -20.290 -40.262  34.698  1.00  0.35           C  
ATOM   2918  NE  ARG A 377     -19.419 -41.310  35.223  1.00  0.25           N  
ATOM   2919  NH1 ARG A 377     -17.457 -40.141  34.874  1.00  0.23           N  
ATOM   2920  NH2 ARG A 377     -17.398 -42.241  35.789  1.00  0.21           N  
ATOM   2921  CZ  ARG A 377     -18.094 -41.228  35.294  1.00  0.25           C  
ATOM   2922  N   VAL A 378     -26.202 -38.661  34.866  1.00  0.34           N  
ATOM   2923  CA  VAL A 378     -26.798 -37.597  35.666  1.00  0.36           C  
ATOM   2924  C   VAL A 378     -25.810 -37.140  36.737  1.00  0.34           C  
ATOM   2925  CB  VAL A 378     -28.121 -38.052  36.322  1.00  0.33           C  
ATOM   2926  O   VAL A 378     -25.433 -37.919  37.616  1.00  0.34           O  
ATOM   2927  CG1 VAL A 378     -28.782 -36.894  37.067  1.00  0.36           C  
ATOM   2928  CG2 VAL A 378     -29.068 -38.624  35.268  1.00  0.37           C  
ATOM   2929  N   TYR A 379     -24.825 -36.283  36.259  1.00  0.34           N  
ATOM   2930  CA  TYR A 379     -24.180 -35.524  37.324  1.00  0.35           C  
ATOM   2931  C   TYR A 379     -25.031 -34.327  37.732  1.00  0.35           C  
ATOM   2932  CB  TYR A 379     -22.792 -35.051  36.883  1.00  0.34           C  
ATOM   2933  O   TYR A 379     -25.477 -33.555  36.880  1.00  0.33           O  
ATOM   2934  CG  TYR A 379     -21.834 -36.178  36.584  1.00  0.34           C  
ATOM   2935  CD1 TYR A 379     -21.041 -36.730  37.587  1.00  0.31           C  
ATOM   2936  CD2 TYR A 379     -21.718 -36.693  35.297  1.00  0.31           C  
ATOM   2937  CE1 TYR A 379     -20.155 -37.767  37.316  1.00  0.27           C  
ATOM   2938  CE2 TYR A 379     -20.836 -37.730  35.014  1.00  0.32           C  
ATOM   2939  OH  TYR A 379     -19.185 -39.287  35.753  1.00  0.10           O  
ATOM   2940  CZ  TYR A 379     -20.060 -38.260  36.028  1.00  0.27           C  
ATOM   2941  N   MET A 380     -25.995 -34.651  38.960  1.00  0.32           N  
ATOM   2942  CA  MET A 380     -26.339 -33.839  40.123  1.00  0.35           C  
ATOM   2943  C   MET A 380     -25.105 -33.144  40.687  1.00  0.33           C  
ATOM   2944  CB  MET A 380     -26.995 -34.698  41.205  1.00  0.31           C  
ATOM   2945  O   MET A 380     -24.170 -33.804  41.144  1.00  0.32           O  
ATOM   2946  CG  MET A 380     -28.510 -34.772  41.095  1.00  0.33           C  
ATOM   2947  SD  MET A 380     -29.266 -35.750  42.451  1.00  0.20           S  
ATOM   2948  CE  MET A 380     -29.284 -37.396  41.688  1.00  0.32           C  
ATOM   2949  N   ASN A 381     -24.642 -32.360  39.777  1.00  0.33           N  
ATOM   2950  CA  ASN A 381     -23.711 -31.565  40.570  1.00  0.35           C  
ATOM   2951  C   ASN A 381     -24.412 -30.392  41.249  1.00  0.33           C  
ATOM   2952  CB  ASN A 381     -22.557 -31.062  39.700  1.00  0.32           C  
ATOM   2953  O   ASN A 381     -25.089 -29.601  40.589  1.00  0.32           O  
ATOM   2954  CG  ASN A 381     -21.201 -31.496  40.219  1.00  0.33           C  
ATOM   2955  ND2 ASN A 381     -20.178 -31.376  39.381  1.00  0.21           N  
ATOM   2956  OD1 ASN A 381     -21.073 -31.936  41.365  1.00  0.32           O  
ATOM   2957  N   VAL A 382     -24.882 -30.927  42.357  1.00  0.38           N  
ATOM   2958  CA  VAL A 382     -24.965 -30.024  43.501  1.00  0.39           C  
ATOM   2959  C   VAL A 382     -23.971 -28.878  43.329  1.00  0.38           C  
ATOM   2960  CB  VAL A 382     -24.698 -30.766  44.830  1.00  0.38           C  
ATOM   2961  O   VAL A 382     -22.760 -29.103  43.265  1.00  0.37           O  
ATOM   2962  CG1 VAL A 382     -24.960 -29.849  46.023  1.00  0.39           C  
ATOM   2963  CG2 VAL A 382     -25.560 -32.024  44.920  1.00  0.39           C  
ATOM   2964  N   GLU A 383     -23.992 -28.018  42.409  1.00  0.39           N  
ATOM   2965  CA  GLU A 383     -23.310 -26.751  42.659  1.00  0.41           C  
ATOM   2966  C   GLU A 383     -23.877 -26.053  43.892  1.00  0.39           C  
ATOM   2967  CB  GLU A 383     -23.418 -25.833  41.439  1.00  0.40           C  
ATOM   2968  O   GLU A 383     -24.998 -25.541  43.861  1.00  0.38           O  
ATOM   2969  CG  GLU A 383     -22.076 -25.488  40.809  1.00  0.40           C  
ATOM   2970  CD  GLU A 383     -22.201 -24.610  39.574  1.00  0.45           C  
ATOM   2971  OE1 GLU A 383     -23.340 -24.266  39.186  1.00  0.47           O  
ATOM   2972  OE2 GLU A 383     -21.150 -24.264  38.988  1.00  0.44           O  
ATOM   2973  N   LEU A 384     -23.612 -26.571  45.080  1.00  0.39           N  
ATOM   2974  CA  LEU A 384     -23.692 -25.869  46.357  1.00  0.40           C  
ATOM   2975  C   LEU A 384     -22.939 -24.544  46.297  1.00  0.39           C  
ATOM   2976  CB  LEU A 384     -23.128 -26.739  47.483  1.00  0.37           C  
ATOM   2977  O   LEU A 384     -21.824 -24.482  45.774  1.00  0.38           O  
ATOM   2978  CG  LEU A 384     -23.992 -27.922  47.923  1.00  0.37           C  
ATOM   2979  CD1 LEU A 384     -23.168 -28.900  48.754  1.00  0.38           C  
ATOM   2980  CD2 LEU A 384     -25.205 -27.435  48.709  1.00  0.39           C  
ATOM   2981  N   PRO A 385     -23.573 -23.398  45.874  1.00  0.44           N  
ATOM   2982  CA  PRO A 385     -22.866 -22.121  45.999  1.00  0.43           C  
ATOM   2983  C   PRO A 385     -21.596 -22.231  46.840  1.00  0.44           C  
ATOM   2984  CB  PRO A 385     -23.895 -21.214  46.678  1.00  0.44           C  
ATOM   2985  O   PRO A 385     -21.551 -23.007  47.798  1.00  0.42           O  
ATOM   2986  CG  PRO A 385     -24.917 -22.148  47.241  1.00  0.44           C  
ATOM   2987  CD  PRO A 385     -24.766 -23.481  46.566  1.00  0.45           C  
ATOM   2988  N   THR A 386     -20.360 -22.024  46.542  1.00  0.48           N  
ATOM   2989  CA  THR A 386     -19.385 -21.537  47.512  1.00  0.49           C  
ATOM   2990  C   THR A 386     -20.045 -20.598  48.517  1.00  0.48           C  
ATOM   2991  CB  THR A 386     -18.219 -20.812  46.816  1.00  0.47           C  
ATOM   2992  O   THR A 386     -20.803 -19.704  48.135  1.00  0.46           O  
ATOM   2993  CG2 THR A 386     -17.034 -20.643  47.761  1.00  0.47           C  
ATOM   2994  OG1 THR A 386     -17.802 -21.574  45.676  1.00  0.41           O  
ATOM   2995  N   ALA A 387     -20.252 -21.012  49.403  1.00  0.52           N  
ATOM   2996  CA  ALA A 387     -20.620 -20.184  50.549  1.00  0.52           C  
ATOM   2997  C   ALA A 387     -20.055 -18.773  50.410  1.00  0.52           C  
ATOM   2998  CB  ALA A 387     -20.131 -20.824  51.846  1.00  0.50           C  
ATOM   2999  O   ALA A 387     -18.850 -18.596  50.219  1.00  0.50           O  
ATOM   3000  N   THR A 388     -20.566 -18.004  49.995  1.00  0.55           N  
ATOM   3001  CA  THR A 388     -20.466 -16.565  50.216  1.00  0.55           C  
ATOM   3002  C   THR A 388     -21.354 -16.133  51.379  1.00  0.56           C  
ATOM   3003  CB  THR A 388     -20.853 -15.778  48.951  1.00  0.54           C  
ATOM   3004  O   THR A 388     -22.142 -16.929  51.894  1.00  0.56           O  
ATOM   3005  CG2 THR A 388     -20.125 -16.315  47.723  1.00  0.53           C  
ATOM   3006  OG1 THR A 388     -22.267 -15.889  48.740  1.00  0.57           O  
ATOM   3007  N   THR A 389     -21.540 -14.958  52.339  1.00  0.61           N  
ATOM   3008  CA  THR A 389     -22.233 -14.392  53.491  1.00  0.62           C  
ATOM   3009  C   THR A 389     -23.729 -14.271  53.217  1.00  0.61           C  
ATOM   3010  CB  THR A 389     -21.662 -13.010  53.863  1.00  0.56           C  
ATOM   3011  O   THR A 389     -24.538 -14.277  54.147  1.00  0.56           O  
ATOM   3012  CG2 THR A 389     -20.240 -13.129  54.401  1.00  0.53           C  
ATOM   3013  OG1 THR A 389     -21.653 -12.175  52.698  1.00  0.54           O  
ATOM   3014  N   ALA A 390     -24.092 -14.775  51.842  1.00  0.52           N  
ATOM   3015  CA  ALA A 390     -25.527 -14.652  51.602  1.00  0.53           C  
ATOM   3016  C   ALA A 390     -26.059 -15.855  50.828  1.00  0.52           C  
ATOM   3017  CB  ALA A 390     -25.832 -13.361  50.847  1.00  0.49           C  
ATOM   3018  O   ALA A 390     -27.256 -16.146  50.865  1.00  0.50           O  
ATOM   3019  N   VAL A 391     -24.971 -16.654  50.041  1.00  0.46           N  
ATOM   3020  CA  VAL A 391     -25.517 -17.907  49.529  1.00  0.49           C  
ATOM   3021  C   VAL A 391     -24.663 -19.078  50.009  1.00  0.47           C  
ATOM   3022  CB  VAL A 391     -25.597 -17.902  47.986  1.00  0.46           C  
ATOM   3023  O   VAL A 391     -23.445 -19.085  49.817  1.00  0.45           O  
ATOM   3024  CG1 VAL A 391     -26.303 -19.158  47.478  1.00  0.47           C  
ATOM   3025  CG2 VAL A 391     -26.312 -16.646  47.493  1.00  0.47           C  
ATOM   3026  N   ALA A 392     -25.071 -19.727  51.143  1.00  0.53           N  
ATOM   3027  CA  ALA A 392     -24.742 -21.076  51.594  1.00  0.52           C  
ATOM   3028  C   ALA A 392     -24.434 -21.990  50.412  1.00  0.52           C  
ATOM   3029  CB  ALA A 392     -25.887 -21.653  52.425  1.00  0.50           C  
ATOM   3030  O   ALA A 392     -25.254 -22.136  49.502  1.00  0.50           O  
ATOM   3031  N   GLY A 393     -22.883 -22.096  50.052  1.00  0.57           N  
ATOM   3032  CA  GLY A 393     -22.243 -23.063  49.174  1.00  0.56           C  
ATOM   3033  C   GLY A 393     -21.099 -23.807  49.838  1.00  0.56           C  
ATOM   3034  O   GLY A 393     -20.851 -23.635  51.033  1.00  0.54           O  
ATOM   3035  N   LEU A 394     -20.661 -24.895  49.599  1.00  0.54           N  
ATOM   3036  CA  LEU A 394     -19.682 -25.822  50.156  1.00  0.53           C  
ATOM   3037  C   LEU A 394     -18.276 -25.235  50.084  1.00  0.53           C  
ATOM   3038  CB  LEU A 394     -19.727 -27.160  49.414  1.00  0.49           C  
ATOM   3039  O   LEU A 394     -17.815 -24.847  49.009  1.00  0.50           O  
ATOM   3040  CG  LEU A 394     -19.846 -28.414  50.283  1.00  0.48           C  
ATOM   3041  CD1 LEU A 394     -21.252 -28.995  50.186  1.00  0.45           C  
ATOM   3042  CD2 LEU A 394     -18.804 -29.449  49.872  1.00  0.46           C  
ATOM   3043  N   PHE A 395     -17.476 -24.503  50.857  1.00  0.53           N  
ATOM   3044  CA  PHE A 395     -16.230 -24.145  51.524  1.00  0.54           C  
ATOM   3045  C   PHE A 395     -15.249 -25.311  51.499  1.00  0.53           C  
ATOM   3046  CB  PHE A 395     -16.498 -23.714  52.969  1.00  0.51           C  
ATOM   3047  O   PHE A 395     -15.576 -26.414  51.943  1.00  0.51           O  
ATOM   3048  CG  PHE A 395     -15.319 -23.056  53.634  1.00  0.50           C  
ATOM   3049  CD1 PHE A 395     -14.445 -23.796  54.421  1.00  0.45           C  
ATOM   3050  CD2 PHE A 395     -15.085 -21.697  53.472  1.00  0.46           C  
ATOM   3051  CE1 PHE A 395     -13.353 -23.190  55.038  1.00  0.42           C  
ATOM   3052  CE2 PHE A 395     -13.995 -21.084  54.085  1.00  0.47           C  
ATOM   3053  CZ  PHE A 395     -13.132 -21.832  54.869  1.00  0.38           C  
ATOM   3054  N   SER A 396     -14.285 -25.471  50.910  1.00  0.52           N  
ATOM   3055  CA  SER A 396     -13.138 -26.322  51.205  1.00  0.53           C  
ATOM   3056  C   SER A 396     -12.187 -25.649  52.189  1.00  0.52           C  
ATOM   3057  CB  SER A 396     -12.388 -26.676  49.919  1.00  0.51           C  
ATOM   3058  O   SER A 396     -11.865 -24.468  52.039  1.00  0.50           O  
ATOM   3059  OG  SER A 396     -11.201 -27.394  50.211  1.00  0.51           O  
ATOM   3060  N   ILE A 397     -11.848 -26.235  53.225  1.00  0.54           N  
ATOM   3061  CA  ILE A 397     -10.905 -26.114  54.331  1.00  0.54           C  
ATOM   3062  C   ILE A 397      -9.545 -26.668  53.912  1.00  0.54           C  
ATOM   3063  CB  ILE A 397     -11.416 -26.846  55.593  1.00  0.52           C  
ATOM   3064  O   ILE A 397      -9.439 -27.825  53.499  1.00  0.53           O  
ATOM   3065  CG1 ILE A 397     -12.916 -26.596  55.784  1.00  0.48           C  
ATOM   3066  CG2 ILE A 397     -10.625 -26.408  56.829  1.00  0.50           C  
ATOM   3067  CD1 ILE A 397     -13.520 -27.333  56.972  1.00  0.47           C  
ATOM   3068  N   THR A 398      -8.464 -25.862  53.657  1.00  0.57           N  
ATOM   3069  CA  THR A 398      -7.072 -26.254  53.469  1.00  0.58           C  
ATOM   3070  C   THR A 398      -6.192 -25.664  54.568  1.00  0.57           C  
ATOM   3071  CB  THR A 398      -6.546 -25.808  52.092  1.00  0.55           C  
ATOM   3072  O   THR A 398      -6.541 -24.648  55.172  1.00  0.56           O  
ATOM   3073  CG2 THR A 398      -6.679 -24.299  51.915  1.00  0.53           C  
ATOM   3074  OG1 THR A 398      -5.166 -26.173  51.973  1.00  0.55           O  
ATOM   3075  N   ASN A 399      -5.249 -26.324  55.088  1.00  0.58           N  
ATOM   3076  CA  ASN A 399      -4.239 -26.124  56.122  1.00  0.58           C  
ATOM   3077  C   ASN A 399      -3.035 -25.353  55.588  1.00  0.57           C  
ATOM   3078  CB  ASN A 399      -3.793 -27.467  56.704  1.00  0.54           C  
ATOM   3079  O   ASN A 399      -2.004 -25.262  56.257  1.00  0.54           O  
ATOM   3080  CG  ASN A 399      -4.854 -28.105  57.580  1.00  0.53           C  
ATOM   3081  ND2 ASN A 399      -4.748 -29.413  57.783  1.00  0.55           N  
ATOM   3082  OD1 ASN A 399      -5.761 -27.427  58.070  1.00  0.53           O  
ATOM   3083  N   ILE A 400      -2.971 -24.829  54.496  1.00  0.53           N  
ATOM   3084  CA  ILE A 400      -1.810 -24.100  53.998  1.00  0.52           C  
ATOM   3085  C   ILE A 400      -1.965 -22.611  54.301  1.00  0.53           C  
ATOM   3086  CB  ILE A 400      -1.611 -24.320  52.481  1.00  0.48           C  
ATOM   3087  O   ILE A 400      -2.936 -21.983  53.873  1.00  0.50           O  
ATOM   3088  CG1 ILE A 400      -1.586 -25.819  52.158  1.00  0.44           C  
ATOM   3089  CG2 ILE A 400      -0.330 -23.634  51.999  1.00  0.44           C  
ATOM   3090  CD1 ILE A 400      -1.542 -26.130  50.669  1.00  0.40           C  
ATOM   3091  N   SER A 401      -1.575 -21.987  55.522  1.00  0.49           N  
ATOM   3092  CA  SER A 401      -1.550 -20.672  56.154  1.00  0.50           C  
ATOM   3093  C   SER A 401      -0.983 -19.616  55.211  1.00  0.49           C  
ATOM   3094  CB  SER A 401      -0.727 -20.712  57.442  1.00  0.46           C  
ATOM   3095  O   SER A 401      -1.203 -18.419  55.408  1.00  0.47           O  
ATOM   3096  OG  SER A 401       0.634 -20.990  57.161  1.00  0.48           O  
ATOM   3097  N   ASN A 402      -0.088 -20.153  54.229  1.00  0.52           N  
ATOM   3098  CA  ASN A 402       0.346 -19.398  53.058  1.00  0.53           C  
ATOM   3099  C   ASN A 402      -0.609 -19.587  51.883  1.00  0.51           C  
ATOM   3100  CB  ASN A 402       1.767 -19.798  52.658  1.00  0.50           C  
ATOM   3101  O   ASN A 402      -0.255 -19.301  50.738  1.00  0.50           O  
ATOM   3102  CG  ASN A 402       2.541 -20.427  53.800  1.00  0.50           C  
ATOM   3103  ND2 ASN A 402       3.715 -20.965  53.495  1.00  0.49           N  
ATOM   3104  OD1 ASN A 402       2.086 -20.429  54.947  1.00  0.51           O  
ATOM   3105  N   SER A 403      -2.045 -20.070  51.832  1.00  0.49           N  
ATOM   3106  CA  SER A 403      -3.078 -20.321  50.832  1.00  0.49           C  
ATOM   3107  C   SER A 403      -4.187 -19.277  50.909  1.00  0.49           C  
ATOM   3108  CB  SER A 403      -3.669 -21.720  51.011  1.00  0.48           C  
ATOM   3109  O   SER A 403      -4.791 -19.083  51.966  1.00  0.48           O  
ATOM   3110  OG  SER A 403      -4.835 -21.878  50.219  1.00  0.52           O  
ATOM   3111  N   VAL A 404      -4.288 -17.849  50.549  1.00  0.58           N  
ATOM   3112  CA  VAL A 404      -5.261 -16.809  50.233  1.00  0.59           C  
ATOM   3113  C   VAL A 404      -6.440 -17.417  49.477  1.00  0.58           C  
ATOM   3114  CB  VAL A 404      -4.626 -15.671  49.402  1.00  0.54           C  
ATOM   3115  O   VAL A 404      -6.972 -16.806  48.547  1.00  0.56           O  
ATOM   3116  CG1 VAL A 404      -4.631 -14.361  50.188  1.00  0.50           C  
ATOM   3117  CG2 VAL A 404      -3.204 -16.044  48.988  1.00  0.50           C  
ATOM   3118  N   ALA A 405      -6.957 -18.691  49.568  1.00  0.49           N  
ATOM   3119  CA  ALA A 405      -8.133 -19.371  49.029  1.00  0.49           C  
ATOM   3120  C   ALA A 405      -9.402 -18.925  49.749  1.00  0.49           C  
ATOM   3121  CB  ALA A 405      -7.967 -20.885  49.138  1.00  0.49           C  
ATOM   3122  O   ALA A 405      -9.565 -19.174  50.946  1.00  0.49           O  
ATOM   3123  N   THR A 406     -10.436 -17.964  49.604  1.00  0.52           N  
ATOM   3124  CA  THR A 406     -11.709 -17.454  50.100  1.00  0.50           C  
ATOM   3125  C   THR A 406     -12.866 -18.321  49.613  1.00  0.52           C  
ATOM   3126  CB  THR A 406     -11.936 -15.996  49.660  1.00  0.48           C  
ATOM   3127  O   THR A 406     -14.021 -18.082  49.970  1.00  0.49           O  
ATOM   3128  CG2 THR A 406     -11.058 -15.037  50.457  1.00  0.46           C  
ATOM   3129  OG1 THR A 406     -11.621 -15.868  48.268  1.00  0.51           O  
ATOM   3130  N   GLY A 407     -12.488 -19.732  49.273  1.00  0.44           N  
ATOM   3131  CA  GLY A 407     -13.406 -20.859  49.228  1.00  0.44           C  
ATOM   3132  C   GLY A 407     -12.862 -22.100  49.911  1.00  0.45           C  
ATOM   3133  O   GLY A 407     -13.479 -23.166  49.855  1.00  0.42           O  
ATOM   3134  N   ALA A 408     -11.838 -21.907  50.181  1.00  0.50           N  
ATOM   3135  CA  ALA A 408     -11.248 -22.709  51.250  1.00  0.48           C  
ATOM   3136  C   ALA A 408     -10.912 -21.845  52.462  1.00  0.51           C  
ATOM   3137  CB  ALA A 408      -9.998 -23.427  50.748  1.00  0.48           C  
ATOM   3138  O   ALA A 408     -10.328 -20.768  52.322  1.00  0.48           O  
ATOM   3139  N   ALA A 409     -11.773 -21.660  53.328  1.00  0.50           N  
ATOM   3140  CA  ALA A 409     -11.363 -21.497  54.721  1.00  0.49           C  
ATOM   3141  C   ALA A 409     -10.158 -22.376  55.044  1.00  0.50           C  
ATOM   3142  CB  ALA A 409     -12.523 -21.824  55.658  1.00  0.48           C  
ATOM   3143  O   ALA A 409     -10.096 -23.534  54.623  1.00  0.49           O  
ATOM   3144  N   ILE A 410      -9.031 -21.918  55.088  1.00  0.52           N  
ATOM   3145  CA  ILE A 410      -8.073 -22.517  56.011  1.00  0.52           C  
ATOM   3146  C   ILE A 410      -8.817 -23.265  57.114  1.00  0.53           C  
ATOM   3147  CB  ILE A 410      -7.137 -21.451  56.624  1.00  0.52           C  
ATOM   3148  O   ILE A 410      -9.819 -22.774  57.639  1.00  0.52           O  
ATOM   3149  CG1 ILE A 410      -6.375 -20.710  55.519  1.00  0.50           C  
ATOM   3150  CG2 ILE A 410      -6.167 -22.093  57.621  1.00  0.51           C  
ATOM   3151  CD1 ILE A 410      -5.613 -19.485  56.006  1.00  0.47           C  
ATOM   3152  N   SER A 411      -8.801 -24.475  56.914  1.00  0.53           N  
ATOM   3153  CA  SER A 411      -9.173 -25.253  58.091  1.00  0.52           C  
ATOM   3154  C   SER A 411      -8.885 -24.483  59.376  1.00  0.54           C  
ATOM   3155  CB  SER A 411      -8.429 -26.589  58.110  1.00  0.51           C  
ATOM   3156  O   SER A 411      -7.926 -23.712  59.442  1.00  0.53           O  
ATOM   3157  OG  SER A 411      -7.096 -26.415  58.559  1.00  0.53           O  
ATOM   3158  N   GLN A 412      -9.604 -24.480  60.341  1.00  0.48           N  
ATOM   3159  CA  GLN A 412      -9.203 -24.109  61.694  1.00  0.48           C  
ATOM   3160  C   GLN A 412      -7.723 -24.395  61.928  1.00  0.48           C  
ATOM   3161  CB  GLN A 412     -10.051 -24.851  62.728  1.00  0.47           C  
ATOM   3162  O   GLN A 412      -7.050 -23.661  62.654  1.00  0.48           O  
ATOM   3163  CG  GLN A 412     -10.066 -24.191  64.100  1.00  0.47           C  
ATOM   3164  CD  GLN A 412     -11.346 -23.423  64.369  1.00  0.50           C  
ATOM   3165  NE2 GLN A 412     -11.228 -22.299  65.067  1.00  0.45           N  
ATOM   3166  OE1 GLN A 412     -12.432 -23.836  63.950  1.00  0.52           O  
ATOM   3167  N   LYS A 413      -7.305 -25.335  61.314  1.00  0.56           N  
ATOM   3168  CA  LYS A 413      -5.879 -25.589  61.499  1.00  0.55           C  
ATOM   3169  C   LYS A 413      -5.036 -24.614  60.683  1.00  0.55           C  
ATOM   3170  CB  LYS A 413      -5.536 -27.029  61.114  1.00  0.53           C  
ATOM   3171  O   LYS A 413      -4.033 -24.092  61.173  1.00  0.53           O  
ATOM   3172  CG  LYS A 413      -4.087 -27.411  61.376  1.00  0.51           C  
ATOM   3173  CD  LYS A 413      -3.830 -28.880  61.062  1.00  0.52           C  
ATOM   3174  CE  LYS A 413      -2.364 -29.244  61.249  1.00  0.49           C  
ATOM   3175  NZ  LYS A 413      -1.518 -28.036  61.487  1.00  0.43           N  
ATOM   3176  N   ALA A 414      -5.358 -24.198  59.706  1.00  0.53           N  
ATOM   3177  CA  ALA A 414      -4.546 -23.241  58.959  1.00  0.52           C  
ATOM   3178  C   ALA A 414      -4.725 -21.827  59.503  1.00  0.53           C  
ATOM   3179  CB  ALA A 414      -4.901 -23.286  57.475  1.00  0.52           C  
ATOM   3180  O   ALA A 414      -3.778 -21.038  59.524  1.00  0.53           O  
ATOM   3181  N   VAL A 415      -5.845 -21.462  59.762  1.00  0.47           N  
ATOM   3182  CA  VAL A 415      -6.060 -20.313  60.636  1.00  0.47           C  
ATOM   3183  C   VAL A 415      -5.215 -20.459  61.899  1.00  0.48           C  
ATOM   3184  CB  VAL A 415      -7.551 -20.154  61.008  1.00  0.49           C  
ATOM   3185  O   VAL A 415      -4.569 -19.503  62.335  1.00  0.49           O  
ATOM   3186  CG1 VAL A 415      -7.734 -19.046  62.043  1.00  0.48           C  
ATOM   3187  CG2 VAL A 415      -8.384 -19.867  59.760  1.00  0.49           C  
ATOM   3188  N   ASN A 416      -5.433 -21.517  62.799  1.00  0.54           N  
ATOM   3189  CA  ASN A 416      -4.640 -21.553  64.024  1.00  0.54           C  
ATOM   3190  C   ASN A 416      -3.145 -21.504  63.724  1.00  0.54           C  
ATOM   3191  CB  ASN A 416      -4.977 -22.799  64.846  1.00  0.54           C  
ATOM   3192  O   ASN A 416      -2.382 -20.864  64.451  1.00  0.54           O  
ATOM   3193  CG  ASN A 416      -6.050 -22.540  65.885  1.00  0.53           C  
ATOM   3194  ND2 ASN A 416      -6.480 -23.594  66.568  1.00  0.55           N  
ATOM   3195  OD1 ASN A 416      -6.489 -21.403  66.072  1.00  0.54           O  
ATOM   3196  N   ASP A 417      -2.755 -22.114  62.611  1.00  0.59           N  
ATOM   3197  CA  ASP A 417      -1.353 -22.140  62.204  1.00  0.59           C  
ATOM   3198  C   ASP A 417      -0.906 -20.775  61.686  1.00  0.58           C  
ATOM   3199  CB  ASP A 417      -1.126 -23.209  61.133  1.00  0.57           C  
ATOM   3200  O   ASP A 417       0.204 -20.327  61.979  1.00  0.56           O  
ATOM   3201  CG  ASP A 417      -1.158 -24.622  61.689  1.00  0.55           C  
ATOM   3202  OD1 ASP A 417      -1.126 -24.791  62.927  1.00  0.55           O  
ATOM   3203  OD2 ASP A 417      -1.212 -25.575  60.881  1.00  0.60           O  
ATOM   3204  N   LEU A 418      -1.690 -20.130  60.799  1.00  0.51           N  
ATOM   3205  CA  LEU A 418      -1.442 -18.758  60.372  1.00  0.52           C  
ATOM   3206  C   LEU A 418      -1.603 -17.788  61.538  1.00  0.51           C  
ATOM   3207  CB  LEU A 418      -2.392 -18.370  59.236  1.00  0.53           C  
ATOM   3208  O   LEU A 418      -0.810 -16.856  61.689  1.00  0.51           O  
ATOM   3209  CG  LEU A 418      -1.896 -17.285  58.279  1.00  0.53           C  
ATOM   3210  CD1 LEU A 418      -1.090 -17.907  57.143  1.00  0.49           C  
ATOM   3211  CD2 LEU A 418      -3.069 -16.479  57.730  1.00  0.50           C  
ATOM   3212  N   LYS A 419      -2.738 -17.941  62.358  1.00  0.47           N  
ATOM   3213  CA  LYS A 419      -2.770 -17.205  63.618  1.00  0.46           C  
ATOM   3214  C   LYS A 419      -1.486 -17.423  64.414  1.00  0.47           C  
ATOM   3215  CB  LYS A 419      -3.981 -17.622  64.454  1.00  0.46           C  
ATOM   3216  O   LYS A 419      -0.908 -16.471  64.943  1.00  0.47           O  
ATOM   3217  CG  LYS A 419      -4.161 -16.813  65.730  1.00  0.45           C  
ATOM   3218  CD  LYS A 419      -5.296 -17.362  66.585  1.00  0.48           C  
ATOM   3219  CE  LYS A 419      -5.420 -16.609  67.902  1.00  0.42           C  
ATOM   3220  NZ  LYS A 419      -5.278 -17.520  69.077  1.00  0.39           N  
ATOM   3221  N   ASN A 420      -1.083 -18.477  64.691  1.00  0.59           N  
ATOM   3222  CA  ASN A 420       0.153 -18.689  65.437  1.00  0.59           C  
ATOM   3223  C   ASN A 420       1.364 -18.150  64.681  1.00  0.59           C  
ATOM   3224  CB  ASN A 420       0.342 -20.175  65.752  1.00  0.58           C  
ATOM   3225  O   ASN A 420       2.318 -17.666  65.293  1.00  0.57           O  
ATOM   3226  CG  ASN A 420      -0.566 -20.656  66.867  1.00  0.56           C  
ATOM   3227  ND2 ASN A 420      -0.716 -21.970  66.984  1.00  0.58           N  
ATOM   3228  OD1 ASN A 420      -1.129 -19.853  67.616  1.00  0.57           O  
ATOM   3229  N   LYS A 421       1.331 -18.316  63.224  1.00  0.49           N  
ATOM   3230  CA  LYS A 421       2.427 -17.777  62.424  1.00  0.50           C  
ATOM   3231  C   LYS A 421       2.341 -16.256  62.327  1.00  0.48           C  
ATOM   3232  CB  LYS A 421       2.423 -18.392  61.024  1.00  0.48           C  
ATOM   3233  O   LYS A 421       3.358 -15.565  62.411  1.00  0.47           O  
ATOM   3234  CG  LYS A 421       3.537 -19.401  60.788  1.00  0.49           C  
ATOM   3235  CD  LYS A 421       3.442 -20.025  59.402  1.00  0.52           C  
ATOM   3236  CE  LYS A 421       4.529 -21.069  59.181  1.00  0.44           C  
ATOM   3237  NZ  LYS A 421       4.406 -21.723  57.844  1.00  0.40           N  
ATOM   3238  N   LEU A 422       1.056 -15.673  61.899  1.00  0.46           N  
ATOM   3239  CA  LEU A 422       0.834 -14.231  61.929  1.00  0.47           C  
ATOM   3240  C   LEU A 422       0.952 -13.692  63.351  1.00  0.46           C  
ATOM   3241  CB  LEU A 422      -0.542 -13.889  61.353  1.00  0.47           C  
ATOM   3242  O   LEU A 422       1.442 -12.580  63.559  1.00  0.46           O  
ATOM   3243  CG  LEU A 422      -0.552 -13.113  60.035  1.00  0.48           C  
ATOM   3244  CD1 LEU A 422      -1.474 -13.792  59.027  1.00  0.44           C  
ATOM   3245  CD2 LEU A 422      -0.979 -11.667  60.269  1.00  0.45           C  
ATOM   3246  N   ASP A 423       0.410 -14.329  64.363  1.00  0.48           N  
ATOM   3247  CA  ASP A 423       0.675 -13.940  65.745  1.00  0.47           C  
ATOM   3248  C   ASP A 423       2.174 -13.929  66.035  1.00  0.48           C  
ATOM   3249  CB  ASP A 423      -0.041 -14.883  66.715  1.00  0.45           C  
ATOM   3250  O   ASP A 423       2.637 -13.192  66.908  1.00  0.46           O  
ATOM   3251  CG  ASP A 423      -1.535 -14.624  66.799  1.00  0.44           C  
ATOM   3252  OD1 ASP A 423      -2.001 -13.572  66.310  1.00  0.46           O  
ATOM   3253  OD2 ASP A 423      -2.253 -15.478  67.363  1.00  0.50           O  
ATOM   3254  N   LEU A 424       2.977 -14.690  65.096  1.00  0.51           N  
ATOM   3255  CA  LEU A 424       4.433 -14.722  65.174  1.00  0.50           C  
ATOM   3256  C   LEU A 424       5.052 -13.727  64.197  1.00  0.50           C  
ATOM   3257  CB  LEU A 424       4.956 -16.131  64.885  1.00  0.48           C  
ATOM   3258  O   LEU A 424       6.216 -13.348  64.344  1.00  0.48           O  
ATOM   3259  CG  LEU A 424       4.745 -17.172  65.987  1.00  0.46           C  
ATOM   3260  CD1 LEU A 424       4.977 -18.576  65.440  1.00  0.43           C  
ATOM   3261  CD2 LEU A 424       5.667 -16.893  67.169  1.00  0.43           C  
ATOM   3262  N   TYR A 425       4.267 -13.144  63.125  1.00  0.40           N  
ATOM   3263  CA  TYR A 425       4.825 -12.123  62.245  1.00  0.40           C  
ATOM   3264  C   TYR A 425       4.033 -10.825  62.345  1.00  0.40           C  
ATOM   3265  CB  TYR A 425       4.840 -12.614  60.794  1.00  0.37           C  
ATOM   3266  O   TYR A 425       4.176  -9.936  61.502  1.00  0.35           O  
ATOM   3267  CG  TYR A 425       5.946 -13.598  60.499  1.00  0.37           C  
ATOM   3268  CD1 TYR A 425       7.247 -13.161  60.255  1.00  0.36           C  
ATOM   3269  CD2 TYR A 425       5.694 -14.965  60.461  1.00  0.36           C  
ATOM   3270  CE1 TYR A 425       8.269 -14.064  59.980  1.00  0.35           C  
ATOM   3271  CE2 TYR A 425       6.708 -15.877  60.188  1.00  0.40           C  
ATOM   3272  OH  TYR A 425       8.998 -16.315  59.677  1.00  0.15           O  
ATOM   3273  CZ  TYR A 425       7.990 -15.417  59.949  1.00  0.31           C  
ATOM   3274  N   VAL A 426       2.928 -10.497  63.329  1.00  0.36           N  
ATOM   3275  CA  VAL A 426       2.795  -9.388  64.268  1.00  0.39           C  
ATOM   3276  C   VAL A 426       3.564  -9.700  65.550  1.00  0.36           C  
ATOM   3277  CB  VAL A 426       1.313  -9.095  64.594  1.00  0.35           C  
ATOM   3278  O   VAL A 426       3.065 -10.416  66.422  1.00  0.35           O  
ATOM   3279  CG1 VAL A 426       1.178  -7.776  65.353  1.00  0.33           C  
ATOM   3280  CG2 VAL A 426       0.482  -9.065  63.312  1.00  0.37           C  
ATOM   3281  N   ASP A 427       4.686 -10.270  65.412  1.00  0.40           N  
ATOM   3282  CA  ASP A 427       5.661  -9.991  66.463  1.00  0.40           C  
ATOM   3283  C   ASP A 427       5.959  -8.497  66.552  1.00  0.40           C  
ATOM   3284  CB  ASP A 427       6.953 -10.772  66.216  1.00  0.37           C  
ATOM   3285  O   ASP A 427       6.239  -7.852  65.539  1.00  0.38           O  
ATOM   3286  CG  ASP A 427       7.552 -11.345  67.489  1.00  0.35           C  
ATOM   3287  OD1 ASP A 427       7.169 -10.906  68.594  1.00  0.39           O  
ATOM   3288  OD2 ASP A 427       8.417 -12.241  67.385  1.00  0.36           O  
ATOM   3289  N   ASP A 428       5.063  -7.870  67.505  1.00  0.46           N  
ATOM   3290  CA  ASP A 428       5.770  -6.977  68.417  1.00  0.46           C  
ATOM   3291  C   ASP A 428       7.262  -6.928  68.093  1.00  0.46           C  
ATOM   3292  CB  ASP A 428       5.562  -7.417  69.868  1.00  0.43           C  
ATOM   3293  O   ASP A 428       8.035  -6.277  68.799  1.00  0.43           O  
ATOM   3294  CG  ASP A 428       4.100  -7.442  70.276  1.00  0.42           C  
ATOM   3295  OD1 ASP A 428       3.244  -6.952  69.508  1.00  0.44           O  
ATOM   3296  OD2 ASP A 428       3.801  -7.954  71.376  1.00  0.45           O  
ATOM   3297  N   THR A 429       7.636  -7.524  66.758  1.00  0.48           N  
ATOM   3298  CA  THR A 429       9.056  -7.308  66.506  1.00  0.49           C  
ATOM   3299  C   THR A 429       9.259  -6.259  65.416  1.00  0.48           C  
ATOM   3300  CB  THR A 429       9.757  -8.617  66.098  1.00  0.44           C  
ATOM   3301  O   THR A 429      10.387  -6.017  64.982  1.00  0.45           O  
ATOM   3302  CG2 THR A 429      10.191  -9.414  67.324  1.00  0.42           C  
ATOM   3303  OG1 THR A 429       8.854  -9.413  65.320  1.00  0.37           O  
ATOM   3304  N   TYR A 430       8.063  -5.594  64.918  1.00  0.49           N  
ATOM   3305  CA  TYR A 430       8.405  -4.450  64.081  1.00  0.51           C  
ATOM   3306  C   TYR A 430       8.470  -3.170  64.906  1.00  0.49           C  
ATOM   3307  CB  TYR A 430       7.386  -4.289  62.948  1.00  0.47           C  
ATOM   3308  O   TYR A 430       7.535  -2.852  65.645  1.00  0.47           O  
ATOM   3309  CG  TYR A 430       7.537  -5.310  61.846  1.00  0.46           C  
ATOM   3310  CD1 TYR A 430       8.456  -5.121  60.817  1.00  0.42           C  
ATOM   3311  CD2 TYR A 430       6.761  -6.464  61.832  1.00  0.42           C  
ATOM   3312  CE1 TYR A 430       8.597  -6.058  59.798  1.00  0.41           C  
ATOM   3313  CE2 TYR A 430       6.894  -7.407  60.819  1.00  0.46           C  
ATOM   3314  OH  TYR A 430       7.949  -8.127  58.803  1.00  0.33           O  
ATOM   3315  CZ  TYR A 430       7.813  -7.196  59.808  1.00  0.35           C  
ATOM   3316  N   SER A 431       9.448  -2.942  65.266  1.00  0.56           N  
ATOM   3317  CA  SER A 431      10.072  -1.723  65.770  1.00  0.55           C  
ATOM   3318  C   SER A 431      10.566  -0.842  64.627  1.00  0.56           C  
ATOM   3319  CB  SER A 431      11.235  -2.061  66.703  1.00  0.53           C  
ATOM   3320  O   SER A 431      11.047  -1.348  63.611  1.00  0.55           O  
ATOM   3321  OG  SER A 431      12.342  -2.555  65.969  1.00  0.55           O  
ATOM   3322  N   ILE A 432       9.943   0.189  64.198  1.00  0.56           N  
ATOM   3323  CA  ILE A 432      10.515   1.329  63.489  1.00  0.56           C  
ATOM   3324  C   ILE A 432      11.440   2.106  64.422  1.00  0.56           C  
ATOM   3325  CB  ILE A 432       9.414   2.257  62.930  1.00  0.55           C  
ATOM   3326  O   ILE A 432      11.009   2.590  65.472  1.00  0.55           O  
ATOM   3327  CG1 ILE A 432       8.605   1.535  61.847  1.00  0.51           C  
ATOM   3328  CG2 ILE A 432      10.025   3.552  62.385  1.00  0.53           C  
ATOM   3329  CD1 ILE A 432       7.415   2.331  61.328  1.00  0.51           C  
ATOM   3330  N   ASN A 433      12.846   1.986  64.204  1.00  0.53           N  
ATOM   3331  CA  ASN A 433      13.948   2.514  65.001  1.00  0.55           C  
ATOM   3332  C   ASN A 433      13.931   1.956  66.421  1.00  0.53           C  
ATOM   3333  CB  ASN A 433      13.904   4.044  65.031  1.00  0.52           C  
ATOM   3334  O   ASN A 433      14.131   2.696  67.386  1.00  0.52           O  
ATOM   3335  CG  ASN A 433      14.396   4.668  63.740  1.00  0.51           C  
ATOM   3336  ND2 ASN A 433      14.159   5.964  63.580  1.00  0.53           N  
ATOM   3337  OD1 ASN A 433      14.985   3.990  62.894  1.00  0.51           O  
ATOM   3338  N   GLY A 434      13.562   0.522  66.639  1.00  0.59           N  
ATOM   3339  CA  GLY A 434      13.575  -0.163  67.922  1.00  0.59           C  
ATOM   3340  C   GLY A 434      12.308   0.056  68.728  1.00  0.60           C  
ATOM   3341  O   GLY A 434      12.111  -0.577  69.768  1.00  0.59           O  
ATOM   3342  N   LYS A 435      11.409   1.030  68.223  1.00  0.62           N  
ATOM   3343  CA  LYS A 435      10.203   1.184  69.032  1.00  0.61           C  
ATOM   3344  C   LYS A 435       9.023   0.448  68.403  1.00  0.61           C  
ATOM   3345  CB  LYS A 435       9.862   2.664  69.213  1.00  0.58           C  
ATOM   3346  O   LYS A 435       8.703   0.664  67.232  1.00  0.59           O  
ATOM   3347  CG  LYS A 435      10.788   3.399  70.170  1.00  0.57           C  
ATOM   3348  CD  LYS A 435      10.067   4.538  70.881  1.00  0.56           C  
ATOM   3349  CE  LYS A 435      11.001   5.296  71.815  1.00  0.53           C  
ATOM   3350  NZ  LYS A 435      10.294   6.403  72.526  1.00  0.48           N  
ATOM   3351  N   LYS A 436       8.567  -0.535  69.080  1.00  0.63           N  
ATOM   3352  CA  LYS A 436       7.494  -1.505  68.882  1.00  0.63           C  
ATOM   3353  C   LYS A 436       6.126  -0.831  68.945  1.00  0.63           C  
ATOM   3354  CB  LYS A 436       7.578  -2.619  69.926  1.00  0.60           C  
ATOM   3355  O   LYS A 436       5.925   0.107  69.719  1.00  0.60           O  
ATOM   3356  CG  LYS A 436       8.781  -3.536  69.757  1.00  0.58           C  
ATOM   3357  CD  LYS A 436       8.708  -4.732  70.697  1.00  0.57           C  
ATOM   3358  CE  LYS A 436       9.905  -5.657  70.521  1.00  0.52           C  
ATOM   3359  NZ  LYS A 436       9.817  -6.853  71.411  1.00  0.45           N  
ATOM   3360  N   PHE A 437       5.336  -0.647  68.107  1.00  0.63           N  
ATOM   3361  CA  PHE A 437       3.951  -0.191  68.093  1.00  0.63           C  
ATOM   3362  C   PHE A 437       3.221  -0.635  69.355  1.00  0.63           C  
ATOM   3363  CB  PHE A 437       3.223  -0.719  66.852  1.00  0.59           C  
ATOM   3364  O   PHE A 437       3.332  -1.791  69.768  1.00  0.61           O  
ATOM   3365  CG  PHE A 437       3.649  -0.056  65.570  1.00  0.57           C  
ATOM   3366  CD1 PHE A 437       2.977   1.063  65.093  1.00  0.54           C  
ATOM   3367  CD2 PHE A 437       4.723  -0.552  64.842  1.00  0.54           C  
ATOM   3368  CE1 PHE A 437       3.370   1.678  63.906  1.00  0.53           C  
ATOM   3369  CE2 PHE A 437       5.121   0.058  63.656  1.00  0.55           C  
ATOM   3370  CZ  PHE A 437       4.442   1.172  63.189  1.00  0.50           C  
ATOM   3371  N   VAL A 438       2.892   0.186  70.273  1.00  0.64           N  
ATOM   3372  CA  VAL A 438       2.007  -0.015  71.416  1.00  0.64           C  
ATOM   3373  C   VAL A 438       0.552   0.128  70.975  1.00  0.64           C  
ATOM   3374  CB  VAL A 438       2.318   0.979  72.557  1.00  0.62           C  
ATOM   3375  O   VAL A 438       0.193   1.100  70.306  1.00  0.63           O  
ATOM   3376  CG1 VAL A 438       1.525   0.624  73.813  1.00  0.56           C  
ATOM   3377  CG2 VAL A 438       3.817   0.996  72.854  1.00  0.58           C  
ATOM   3378  N   LYS A 439      -0.323  -0.784  70.866  1.00  0.60           N  
ATOM   3379  CA  LYS A 439      -1.783  -0.759  70.874  1.00  0.61           C  
ATOM   3380  C   LYS A 439      -2.309   0.315  71.822  1.00  0.61           C  
ATOM   3381  CB  LYS A 439      -2.341  -2.127  71.270  1.00  0.58           C  
ATOM   3382  O   LYS A 439      -2.072   0.254  73.030  1.00  0.61           O  
ATOM   3383  CG  LYS A 439      -3.261  -2.745  70.228  1.00  0.57           C  
ATOM   3384  CD  LYS A 439      -3.746  -4.123  70.658  1.00  0.58           C  
ATOM   3385  CE  LYS A 439      -4.635  -4.760  69.597  1.00  0.52           C  
ATOM   3386  NZ  LYS A 439      -5.105  -6.116  70.010  1.00  0.46           N  
ATOM   3387  N   GLY A 440      -2.651   1.488  71.395  1.00  0.63           N  
ATOM   3388  CA  GLY A 440      -3.435   2.428  72.180  1.00  0.64           C  
ATOM   3389  C   GLY A 440      -4.770   1.863  72.628  1.00  0.64           C  
ATOM   3390  O   GLY A 440      -5.223   0.841  72.108  1.00  0.64           O  
ATOM   3391  N   SER A 441      -5.327   2.305  73.780  1.00  0.59           N  
ATOM   3392  CA  SER A 441      -6.538   1.983  74.527  1.00  0.61           C  
ATOM   3393  C   SER A 441      -7.764   1.983  73.620  1.00  0.59           C  
ATOM   3394  CB  SER A 441      -6.741   2.975  75.673  1.00  0.56           C  
ATOM   3395  O   SER A 441      -8.788   1.384  73.953  1.00  0.57           O  
ATOM   3396  OG  SER A 441      -6.653   4.309  75.205  1.00  0.56           O  
ATOM   3397  N   ASP A 442      -7.717   2.562  72.335  1.00  0.54           N  
ATOM   3398  CA  ASP A 442      -8.704   2.545  71.259  1.00  0.58           C  
ATOM   3399  C   ASP A 442      -8.364   1.478  70.220  1.00  0.52           C  
ATOM   3400  CB  ASP A 442      -8.794   3.919  70.591  1.00  0.51           C  
ATOM   3401  O   ASP A 442      -9.018   1.388  69.179  1.00  0.52           O  
ATOM   3402  CG  ASP A 442      -7.445   4.450  70.141  1.00  0.48           C  
ATOM   3403  OD1 ASP A 442      -6.410   3.814  70.437  1.00  0.49           O  
ATOM   3404  OD2 ASP A 442      -7.415   5.515  69.488  1.00  0.60           O  
ATOM   3405  N   GLY A 443      -7.499   0.392  70.591  1.00  0.58           N  
ATOM   3406  CA  GLY A 443      -7.155  -0.813  69.852  1.00  0.59           C  
ATOM   3407  C   GLY A 443      -6.256  -0.545  68.660  1.00  0.57           C  
ATOM   3408  O   GLY A 443      -5.800  -1.480  67.998  1.00  0.56           O  
ATOM   3409  N   LYS A 444      -5.966   0.872  68.233  1.00  0.57           N  
ATOM   3410  CA  LYS A 444      -5.062   1.356  67.194  1.00  0.57           C  
ATOM   3411  C   LYS A 444      -3.606   1.242  67.635  1.00  0.56           C  
ATOM   3412  CB  LYS A 444      -5.388   2.806  66.833  1.00  0.53           C  
ATOM   3413  O   LYS A 444      -3.279   1.519  68.791  1.00  0.55           O  
ATOM   3414  CG  LYS A 444      -6.750   2.990  66.178  1.00  0.50           C  
ATOM   3415  CD  LYS A 444      -6.964   4.430  65.728  1.00  0.51           C  
ATOM   3416  CE  LYS A 444      -8.361   4.637  65.160  1.00  0.47           C  
ATOM   3417  NZ  LYS A 444      -8.610   6.066  64.807  1.00  0.44           N  
ATOM   3418  N   GLN A 445      -2.707   0.368  67.178  1.00  0.60           N  
ATOM   3419  CA  GLN A 445      -1.263   0.320  67.382  1.00  0.60           C  
ATOM   3420  C   GLN A 445      -0.635   1.700  67.207  1.00  0.59           C  
ATOM   3421  CB  GLN A 445      -0.617  -0.676  66.417  1.00  0.55           C  
ATOM   3422  O   GLN A 445      -0.801   2.335  66.163  1.00  0.57           O  
ATOM   3423  CG  GLN A 445      -0.896  -2.134  66.761  1.00  0.54           C  
ATOM   3424  CD  GLN A 445       0.040  -3.093  66.050  1.00  0.55           C  
ATOM   3425  NE2 GLN A 445       0.021  -4.356  66.464  1.00  0.45           N  
ATOM   3426  OE1 GLN A 445       0.773  -2.704  65.136  1.00  0.55           O  
ATOM   3427  N   VAL A 446      -0.422   2.458  68.422  1.00  0.58           N  
ATOM   3428  CA  VAL A 446       0.285   3.722  68.595  1.00  0.58           C  
ATOM   3429  C   VAL A 446       1.791   3.471  68.635  1.00  0.58           C  
ATOM   3430  CB  VAL A 446      -0.167   4.455  69.878  1.00  0.56           C  
ATOM   3431  O   VAL A 446       2.267   2.636  69.407  1.00  0.57           O  
ATOM   3432  CG1 VAL A 446       0.416   5.866  69.927  1.00  0.50           C  
ATOM   3433  CG2 VAL A 446      -1.692   4.500  69.956  1.00  0.52           C  
ATOM   3434  N   LEU A 447       2.378   3.590  67.612  1.00  0.59           N  
ATOM   3435  CA  LEU A 447       3.816   3.834  67.601  1.00  0.59           C  
ATOM   3436  C   LEU A 447       4.136   5.224  68.141  1.00  0.59           C  
ATOM   3437  CB  LEU A 447       4.374   3.683  66.183  1.00  0.55           C  
ATOM   3438  O   LEU A 447       3.744   6.230  67.546  1.00  0.57           O  
ATOM   3439  CG  LEU A 447       5.898   3.677  66.051  1.00  0.54           C  
ATOM   3440  CD1 LEU A 447       6.465   2.341  66.519  1.00  0.50           C  
ATOM   3441  CD2 LEU A 447       6.312   3.966  64.612  1.00  0.51           C  
ATOM   3442  N   THR A 448       4.370   5.358  69.435  1.00  0.60           N  
ATOM   3443  CA  THR A 448       4.976   6.565  69.986  1.00  0.60           C  
ATOM   3444  C   THR A 448       6.442   6.670  69.574  1.00  0.59           C  
ATOM   3445  CB  THR A 448       4.868   6.594  71.522  1.00  0.58           C  
ATOM   3446  O   THR A 448       7.276   5.880  70.021  1.00  0.58           O  
ATOM   3447  CG2 THR A 448       5.199   7.978  72.070  1.00  0.54           C  
ATOM   3448  OG1 THR A 448       3.533   6.246  71.907  1.00  0.58           O  
ATOM   3449  N   LEU A 449       6.806   7.146  68.469  1.00  0.60           N  
ATOM   3450  CA  LEU A 449       8.126   7.610  68.054  1.00  0.59           C  
ATOM   3451  C   LEU A 449       8.518   8.877  68.806  1.00  0.59           C  
ATOM   3452  CB  LEU A 449       8.154   7.868  66.545  1.00  0.57           C  
ATOM   3453  O   LEU A 449       7.699   9.784  68.971  1.00  0.58           O  
ATOM   3454  CG  LEU A 449       7.912   6.655  65.645  1.00  0.55           C  
ATOM   3455  CD1 LEU A 449       7.725   7.097  64.198  1.00  0.52           C  
ATOM   3456  CD2 LEU A 449       9.065   5.664  65.762  1.00  0.53           C  
ATOM   3457  N   THR A 450       9.633   8.727  69.707  1.00  0.63           N  
ATOM   3458  CA  THR A 450      10.291   9.841  70.380  1.00  0.62           C  
ATOM   3459  C   THR A 450      11.458  10.363  69.546  1.00  0.62           C  
ATOM   3460  CB  THR A 450      10.797   9.432  71.775  1.00  0.60           C  
ATOM   3461  O   THR A 450      11.959   9.663  68.663  1.00  0.61           O  
ATOM   3462  CG2 THR A 450       9.669   8.850  72.620  1.00  0.57           C  
ATOM   3463  OG1 THR A 450      11.829   8.448  71.633  1.00  0.60           O  
ATOM   3464  N   LYS A 451      11.749  11.701  69.407  1.00  0.61           N  
ATOM   3465  CA  LYS A 451      12.790  12.405  68.665  1.00  0.62           C  
ATOM   3466  C   LYS A 451      14.019  11.522  68.470  1.00  0.61           C  
ATOM   3467  CB  LYS A 451      13.182  13.697  69.384  1.00  0.59           C  
ATOM   3468  O   LYS A 451      14.653  11.556  67.413  1.00  0.60           O  
ATOM   3469  CG  LYS A 451      12.165  14.819  69.239  1.00  0.58           C  
ATOM   3470  CD  LYS A 451      12.669  16.115  69.861  1.00  0.58           C  
ATOM   3471  CE  LYS A 451      11.655  17.241  69.710  1.00  0.52           C  
ATOM   3472  NZ  LYS A 451      12.147  18.515  70.313  1.00  0.46           N  
ATOM   3473  N   THR A 452      14.374  10.801  69.525  1.00  0.64           N  
ATOM   3474  CA  THR A 452      15.441   9.809  69.580  1.00  0.65           C  
ATOM   3475  C   THR A 452      15.152   8.650  68.629  1.00  0.64           C  
ATOM   3476  CB  THR A 452      15.628   9.268  71.010  1.00  0.62           C  
ATOM   3477  O   THR A 452      16.071   8.085  68.033  1.00  0.63           O  
ATOM   3478  CG2 THR A 452      17.009   8.647  71.187  1.00  0.57           C  
ATOM   3479  OG1 THR A 452      15.477  10.344  71.944  1.00  0.60           O  
ATOM   3480  N   ASP A 453      13.906   8.410  68.267  1.00  0.64           N  
ATOM   3481  CA  ASP A 453      13.579   7.225  67.479  1.00  0.63           C  
ATOM   3482  C   ASP A 453      13.847   7.461  65.995  1.00  0.63           C  
ATOM   3483  CB  ASP A 453      12.118   6.825  67.693  1.00  0.61           C  
ATOM   3484  O   ASP A 453      14.069   6.511  65.240  1.00  0.61           O  
ATOM   3485  CG  ASP A 453      11.830   6.367  69.112  1.00  0.59           C  
ATOM   3486  OD1 ASP A 453      12.701   5.721  69.734  1.00  0.64           O  
ATOM   3487  OD2 ASP A 453      10.721   6.654  69.613  1.00  0.67           O  
ATOM   3488  N   PHE A 454      14.019   8.775  65.376  1.00  0.59           N  
ATOM   3489  CA  PHE A 454      14.410   9.266  64.059  1.00  0.59           C  
ATOM   3490  C   PHE A 454      15.838   9.798  64.082  1.00  0.58           C  
ATOM   3491  CB  PHE A 454      13.449  10.362  63.586  1.00  0.56           C  
ATOM   3492  O   PHE A 454      16.342  10.280  63.065  1.00  0.58           O  
ATOM   3493  CG  PHE A 454      12.058   9.865  63.296  1.00  0.54           C  
ATOM   3494  CD1 PHE A 454      11.767   9.238  62.091  1.00  0.49           C  
ATOM   3495  CD2 PHE A 454      11.042  10.027  64.229  1.00  0.51           C  
ATOM   3496  CE1 PHE A 454      10.480   8.778  61.819  1.00  0.51           C  
ATOM   3497  CE2 PHE A 454       9.754   9.569  63.965  1.00  0.53           C  
ATOM   3498  CZ  PHE A 454       9.475   8.946  62.759  1.00  0.44           C  
ATOM   3499  N   GLY A 455      16.631   9.572  65.460  1.00  0.55           N  
ATOM   3500  CA  GLY A 455      17.922  10.237  65.534  1.00  0.54           C  
ATOM   3501  C   GLY A 455      17.817  11.750  65.491  1.00  0.54           C  
ATOM   3502  O   GLY A 455      18.758  12.431  65.078  1.00  0.53           O  
ATOM   3503  N   ILE A 456      16.530  12.322  65.603  1.00  0.47           N  
ATOM   3504  CA  ILE A 456      16.431  13.776  65.658  1.00  0.47           C  
ATOM   3505  C   ILE A 456      16.368  14.235  67.113  1.00  0.47           C  
ATOM   3506  CB  ILE A 456      15.198  14.289  64.881  1.00  0.44           C  
ATOM   3507  O   ILE A 456      15.663  15.193  67.439  1.00  0.45           O  
ATOM   3508  CG1 ILE A 456      13.993  13.373  65.126  1.00  0.41           C  
ATOM   3509  CG2 ILE A 456      15.509  14.396  63.385  1.00  0.42           C  
ATOM   3510  CD1 ILE A 456      12.691  13.890  64.530  1.00  0.39           C  
ATOM   3511  N   ASP A 457      16.933  13.371  68.146  1.00  0.55           N  
ATOM   3512  CA  ASP A 457      17.091  13.871  69.508  1.00  0.54           C  
ATOM   3513  C   ASP A 457      17.902  15.165  69.527  1.00  0.54           C  
ATOM   3514  CB  ASP A 457      17.762  12.818  70.393  1.00  0.51           C  
ATOM   3515  O   ASP A 457      17.809  15.948  70.475  1.00  0.52           O  
ATOM   3516  CG  ASP A 457      18.969  12.173  69.735  1.00  0.49           C  
ATOM   3517  OD1 ASP A 457      18.946  11.947  68.506  1.00  0.51           O  
ATOM   3518  OD2 ASP A 457      19.951  11.885  70.454  1.00  0.57           O  
ATOM   3519  N   LYS A 458      18.766  15.350  68.191  1.00  0.48           N  
ATOM   3520  CA  LYS A 458      19.532  16.589  68.100  1.00  0.50           C  
ATOM   3521  C   LYS A 458      18.708  17.699  67.454  1.00  0.48           C  
ATOM   3522  CB  LYS A 458      20.822  16.366  67.310  1.00  0.46           C  
ATOM   3523  O   LYS A 458      19.224  18.786  67.184  1.00  0.46           O  
ATOM   3524  CG  LYS A 458      21.782  15.378  67.957  1.00  0.45           C  
ATOM   3525  CD  LYS A 458      23.204  15.561  67.442  1.00  0.48           C  
ATOM   3526  CE  LYS A 458      24.155  14.538  68.049  1.00  0.41           C  
ATOM   3527  NZ  LYS A 458      25.546  14.700  67.532  1.00  0.39           N  
ATOM   3528  N   MET A 459      17.216  17.447  67.193  1.00  0.47           N  
ATOM   3529  CA  MET A 459      16.257  18.509  66.899  1.00  0.50           C  
ATOM   3530  C   MET A 459      15.690  19.101  68.185  1.00  0.47           C  
ATOM   3531  CB  MET A 459      15.121  17.980  66.021  1.00  0.45           C  
ATOM   3532  O   MET A 459      15.039  18.401  68.962  1.00  0.45           O  
ATOM   3533  CG  MET A 459      15.171  18.481  64.587  1.00  0.44           C  
ATOM   3534  SD  MET A 459      13.698  17.977  63.616  1.00  0.49           S  
ATOM   3535  CE  MET A 459      12.749  19.524  63.648  1.00  0.41           C  
ATOM   3536  N   ASP A 460      16.337  19.866  69.040  1.00  0.52           N  
ATOM   3537  CA  ASP A 460      15.921  20.839  70.046  1.00  0.55           C  
ATOM   3538  C   ASP A 460      15.021  21.911  69.434  1.00  0.52           C  
ATOM   3539  CB  ASP A 460      17.142  21.489  70.701  1.00  0.48           C  
ATOM   3540  O   ASP A 460      15.284  22.393  68.331  1.00  0.50           O  
ATOM   3541  CG  ASP A 460      16.820  22.155  72.027  1.00  0.48           C  
ATOM   3542  OD1 ASP A 460      15.642  22.142  72.445  1.00  0.47           O  
ATOM   3543  OD2 ASP A 460      17.752  22.700  72.657  1.00  0.53           O  
ATOM   3544  N   ASN A 461      13.585  21.704  69.830  1.00  0.50           N  
ATOM   3545  CA  ASN A 461      12.455  22.627  69.807  1.00  0.52           C  
ATOM   3546  C   ASN A 461      12.886  24.048  70.155  1.00  0.50           C  
ATOM   3547  CB  ASN A 461      11.358  22.155  70.763  1.00  0.47           C  
ATOM   3548  O   ASN A 461      12.247  24.713  70.973  1.00  0.47           O  
ATOM   3549  CG  ASN A 461      10.238  21.422  70.051  1.00  0.46           C  
ATOM   3550  ND2 ASN A 461       9.317  20.855  70.821  1.00  0.41           N  
ATOM   3551  OD1 ASN A 461      10.201  21.366  68.819  1.00  0.47           O  
ATOM   3552  N   THR A 462      14.147  24.509  69.689  1.00  0.49           N  
ATOM   3553  CA  THR A 462      14.522  25.919  69.689  1.00  0.53           C  
ATOM   3554  C   THR A 462      14.295  26.539  68.313  1.00  0.49           C  
ATOM   3555  CB  THR A 462      15.993  26.106  70.104  1.00  0.46           C  
ATOM   3556  O   THR A 462      14.481  25.877  67.290  1.00  0.47           O  
ATOM   3557  CG2 THR A 462      16.119  26.300  71.611  1.00  0.44           C  
ATOM   3558  OG1 THR A 462      16.743  24.948  69.717  1.00  0.45           O  
ATOM   3559  N   ALA A 463      13.247  27.511  68.228  1.00  0.54           N  
ATOM   3560  CA  ALA A 463      12.895  28.380  67.108  1.00  0.54           C  
ATOM   3561  C   ALA A 463      13.914  28.259  65.978  1.00  0.54           C  
ATOM   3562  CB  ALA A 463      12.791  29.831  67.573  1.00  0.51           C  
ATOM   3563  O   ALA A 463      15.117  28.153  66.227  1.00  0.53           O  
ATOM   3564  N   PRO A 464      13.449  27.760  64.715  1.00  0.53           N  
ATOM   3565  CA  PRO A 464      14.327  27.590  63.555  1.00  0.53           C  
ATOM   3566  C   PRO A 464      15.588  28.447  63.640  1.00  0.53           C  
ATOM   3567  CB  PRO A 464      13.448  28.027  62.380  1.00  0.51           C  
ATOM   3568  O   PRO A 464      16.673  27.993  63.266  1.00  0.52           O  
ATOM   3569  CG  PRO A 464      12.046  27.875  62.875  1.00  0.49           C  
ATOM   3570  CD  PRO A 464      12.052  28.006  64.371  1.00  0.51           C  
ATOM   3571  N   LEU A 465      15.707  29.710  64.098  1.00  0.53           N  
ATOM   3572  CA  LEU A 465      16.836  30.627  64.213  1.00  0.53           C  
ATOM   3573  C   LEU A 465      17.703  30.273  65.417  1.00  0.53           C  
ATOM   3574  CB  LEU A 465      16.343  32.071  64.331  1.00  0.51           C  
ATOM   3575  O   LEU A 465      18.851  30.713  65.511  1.00  0.52           O  
ATOM   3576  CG  LEU A 465      15.992  32.777  63.021  1.00  0.49           C  
ATOM   3577  CD1 LEU A 465      15.019  33.923  63.279  1.00  0.44           C  
ATOM   3578  CD2 LEU A 465      17.254  33.286  62.333  1.00  0.46           C  
ATOM   3579  N   GLU A 466      17.284  29.454  66.393  1.00  0.56           N  
ATOM   3580  CA  GLU A 466      17.985  29.103  67.624  1.00  0.55           C  
ATOM   3581  C   GLU A 466      18.464  27.654  67.592  1.00  0.56           C  
ATOM   3582  CB  GLU A 466      17.085  29.332  68.840  1.00  0.53           C  
ATOM   3583  O   GLU A 466      19.152  27.202  68.510  1.00  0.54           O  
ATOM   3584  CG  GLU A 466      16.793  30.799  69.121  1.00  0.52           C  
ATOM   3585  CD  GLU A 466      17.197  31.234  70.521  1.00  0.53           C  
ATOM   3586  OE1 GLU A 466      17.244  30.377  71.433  1.00  0.55           O  
ATOM   3587  OE2 GLU A 466      17.468  32.441  70.707  1.00  0.50           O  
ATOM   3588  N   LYS A 467      18.381  26.803  66.374  1.00  0.55           N  
ATOM   3589  CA  LYS A 467      19.020  25.499  66.221  1.00  0.56           C  
ATOM   3590  C   LYS A 467      20.513  25.647  65.942  1.00  0.56           C  
ATOM   3591  CB  LYS A 467      18.353  24.703  65.099  1.00  0.52           C  
ATOM   3592  O   LYS A 467      20.919  26.498  65.147  1.00  0.55           O  
ATOM   3593  CG  LYS A 467      16.936  24.250  65.418  1.00  0.50           C  
ATOM   3594  CD  LYS A 467      16.471  23.154  64.467  1.00  0.52           C  
ATOM   3595  CE  LYS A 467      15.051  22.705  64.782  1.00  0.46           C  
ATOM   3596  NZ  LYS A 467      14.640  21.539  63.944  1.00  0.43           N  
ATOM   3597  N   PRO A 468      21.403  25.172  66.899  1.00  0.55           N  
ATOM   3598  CA  PRO A 468      22.840  25.307  66.649  1.00  0.55           C  
ATOM   3599  C   PRO A 468      23.208  25.085  65.184  1.00  0.55           C  
ATOM   3600  CB  PRO A 468      23.456  24.224  67.538  1.00  0.53           C  
ATOM   3601  O   PRO A 468      24.099  25.757  64.659  1.00  0.53           O  
ATOM   3602  CG  PRO A 468      22.333  23.762  68.411  1.00  0.51           C  
ATOM   3603  CD  PRO A 468      21.039  24.236  67.814  1.00  0.51           C  
ATOM   3604  N   VAL A 469      22.314  24.260  64.394  1.00  0.50           N  
ATOM   3605  CA  VAL A 469      22.630  24.171  62.972  1.00  0.51           C  
ATOM   3606  C   VAL A 469      22.081  25.395  62.243  1.00  0.50           C  
ATOM   3607  CB  VAL A 469      22.063  22.878  62.345  1.00  0.48           C  
ATOM   3608  O   VAL A 469      22.756  25.970  61.386  1.00  0.49           O  
ATOM   3609  CG1 VAL A 469      22.227  22.898  60.826  1.00  0.42           C  
ATOM   3610  CG2 VAL A 469      22.748  21.651  62.943  1.00  0.44           C  
ATOM   3611  N   THR A 470      20.839  25.892  62.575  1.00  0.49           N  
ATOM   3612  CA  THR A 470      20.382  27.147  61.988  1.00  0.51           C  
ATOM   3613  C   THR A 470      21.215  28.319  62.500  1.00  0.50           C  
ATOM   3614  CB  THR A 470      18.894  27.399  62.295  1.00  0.48           C  
ATOM   3615  O   THR A 470      21.520  29.247  61.748  1.00  0.50           O  
ATOM   3616  CG2 THR A 470      18.258  28.293  61.236  1.00  0.45           C  
ATOM   3617  OG1 THR A 470      18.200  26.146  62.326  1.00  0.44           O  
ATOM   3618  N   LYS A 471      21.650  28.404  63.840  1.00  0.56           N  
ATOM   3619  CA  LYS A 471      22.590  29.418  64.311  1.00  0.56           C  
ATOM   3620  C   LYS A 471      23.945  29.271  63.626  1.00  0.55           C  
ATOM   3621  CB  LYS A 471      22.757  29.329  65.829  1.00  0.54           C  
ATOM   3622  O   LYS A 471      24.557  30.266  63.231  1.00  0.55           O  
ATOM   3623  CG  LYS A 471      22.580  30.658  66.550  1.00  0.53           C  
ATOM   3624  CD  LYS A 471      22.727  30.500  68.057  1.00  0.54           C  
ATOM   3625  CE  LYS A 471      22.538  31.827  68.780  1.00  0.49           C  
ATOM   3626  NZ  LYS A 471      22.686  31.678  70.259  1.00  0.44           N  
ATOM   3627  N   ALA A 472      24.537  28.007  63.634  1.00  0.60           N  
ATOM   3628  CA  ALA A 472      25.808  27.853  62.931  1.00  0.61           C  
ATOM   3629  C   ALA A 472      25.637  28.080  61.431  1.00  0.59           C  
ATOM   3630  CB  ALA A 472      26.397  26.469  63.192  1.00  0.58           C  
ATOM   3631  O   ALA A 472      26.463  28.743  60.799  1.00  0.59           O  
ATOM   3632  N   LEU A 473      24.410  27.660  60.818  1.00  0.52           N  
ATOM   3633  CA  LEU A 473      24.081  27.969  59.431  1.00  0.54           C  
ATOM   3634  C   LEU A 473      23.771  29.453  59.263  1.00  0.52           C  
ATOM   3635  CB  LEU A 473      22.889  27.130  58.963  1.00  0.52           C  
ATOM   3636  O   LEU A 473      24.182  30.070  58.278  1.00  0.53           O  
ATOM   3637  CG  LEU A 473      22.781  26.887  57.457  1.00  0.52           C  
ATOM   3638  CD1 LEU A 473      23.505  25.601  57.074  1.00  0.48           C  
ATOM   3639  CD2 LEU A 473      21.319  26.832  57.027  1.00  0.49           C  
ATOM   3640  N   THR A 474      22.951  30.060  60.049  1.00  0.49           N  
ATOM   3641  CA  THR A 474      22.794  31.510  60.052  1.00  0.51           C  
ATOM   3642  C   THR A 474      24.132  32.198  60.303  1.00  0.49           C  
ATOM   3643  CB  THR A 474      21.775  31.960  61.115  1.00  0.49           C  
ATOM   3644  O   THR A 474      24.435  33.222  59.687  1.00  0.50           O  
ATOM   3645  CG2 THR A 474      21.294  33.382  60.849  1.00  0.46           C  
ATOM   3646  OG1 THR A 474      20.648  31.074  61.093  1.00  0.47           O  
ATOM   3647  N   ALA A 475      24.956  31.722  61.302  1.00  0.61           N  
ATOM   3648  CA  ALA A 475      26.267  32.328  61.518  1.00  0.61           C  
ATOM   3649  C   ALA A 475      27.218  32.001  60.370  1.00  0.61           C  
ATOM   3650  CB  ALA A 475      26.858  31.860  62.845  1.00  0.59           C  
ATOM   3651  O   ALA A 475      28.003  32.851  59.944  1.00  0.60           O  
ATOM   3652  N   ALA A 476      27.097  30.656  59.793  1.00  0.54           N  
ATOM   3653  CA  ALA A 476      27.863  30.362  58.584  1.00  0.55           C  
ATOM   3654  C   ALA A 476      27.340  31.164  57.396  1.00  0.53           C  
ATOM   3655  CB  ALA A 476      27.816  28.867  58.275  1.00  0.52           C  
ATOM   3656  O   ALA A 476      28.121  31.634  56.564  1.00  0.53           O  
ATOM   3657  N   LEU A 477      26.085  31.507  57.303  1.00  0.50           N  
ATOM   3658  CA  LEU A 477      25.479  32.387  56.309  1.00  0.50           C  
ATOM   3659  C   LEU A 477      25.861  33.841  56.566  1.00  0.49           C  
ATOM   3660  CB  LEU A 477      23.956  32.237  56.319  1.00  0.49           C  
ATOM   3661  O   LEU A 477      26.058  34.611  55.623  1.00  0.50           O  
ATOM   3662  CG  LEU A 477      23.353  31.363  55.218  1.00  0.49           C  
ATOM   3663  CD1 LEU A 477      22.174  30.563  55.762  1.00  0.44           C  
ATOM   3664  CD2 LEU A 477      22.924  32.218  54.031  1.00  0.46           C  
ATOM   3665  N   ALA A 478      25.917  34.393  57.803  1.00  0.57           N  
ATOM   3666  CA  ALA A 478      26.345  35.747  58.145  1.00  0.57           C  
ATOM   3667  C   ALA A 478      27.837  35.933  57.888  1.00  0.56           C  
ATOM   3668  CB  ALA A 478      26.016  36.056  59.603  1.00  0.54           C  
ATOM   3669  O   ALA A 478      28.302  37.055  57.674  1.00  0.55           O  
ATOM   3670  N   SER A 479      28.653  34.803  58.199  1.00  0.57           N  
ATOM   3671  CA  SER A 479      30.075  34.931  57.898  1.00  0.56           C  
ATOM   3672  C   SER A 479      30.336  34.806  56.400  1.00  0.55           C  
ATOM   3673  CB  SER A 479      30.880  33.874  58.654  1.00  0.52           C  
ATOM   3674  O   SER A 479      31.443  35.081  55.933  1.00  0.52           O  
ATOM   3675  OG  SER A 479      30.636  32.581  58.126  1.00  0.53           O  
ATOM   3676  N   LYS A 480      29.283  34.516  55.466  1.00  0.52           N  
ATOM   3677  CA  LYS A 480      29.267  34.543  54.006  1.00  0.53           C  
ATOM   3678  C   LYS A 480      29.084  35.966  53.485  1.00  0.51           C  
ATOM   3679  CB  LYS A 480      28.158  33.640  53.464  1.00  0.50           C  
ATOM   3680  O   LYS A 480      28.568  36.831  54.195  1.00  0.50           O  
ATOM   3681  CG  LYS A 480      28.291  32.181  53.876  1.00  0.48           C  
ATOM   3682  CD  LYS A 480      29.530  31.539  53.266  1.00  0.51           C  
ATOM   3683  CE  LYS A 480      29.600  30.050  53.577  1.00  0.43           C  
ATOM   3684  NZ  LYS A 480      30.703  29.378  52.828  1.00  0.41           N  
ATOM   3685  N   ALA A 481      29.776  36.580  52.762  1.00  0.53           N  
ATOM   3686  CA  ALA A 481      29.725  37.863  52.067  1.00  0.54           C  
ATOM   3687  C   ALA A 481      28.303  38.417  52.042  1.00  0.54           C  
ATOM   3688  CB  ALA A 481      30.263  37.721  50.645  1.00  0.49           C  
ATOM   3689  O   ALA A 481      27.341  37.666  51.869  1.00  0.52           O  
ATOM   3690  N   LYS A 482      27.958  39.547  52.849  1.00  0.48           N  
ATOM   3691  CA  LYS A 482      26.739  40.337  52.994  1.00  0.51           C  
ATOM   3692  C   LYS A 482      25.942  40.363  51.693  1.00  0.48           C  
ATOM   3693  CB  LYS A 482      27.073  41.764  53.432  1.00  0.46           C  
ATOM   3694  O   LYS A 482      26.521  40.351  50.605  1.00  0.47           O  
ATOM   3695  CG  LYS A 482      27.527  41.877  54.880  1.00  0.46           C  
ATOM   3696  CD  LYS A 482      27.742  43.329  55.287  1.00  0.51           C  
ATOM   3697  CE  LYS A 482      28.183  43.444  56.740  1.00  0.42           C  
ATOM   3698  NZ  LYS A 482      28.454  44.861  57.126  1.00  0.39           N  
ATOM   3699  N   THR A 483      24.802  39.826  51.536  1.00  0.46           N  
ATOM   3700  CA  THR A 483      23.916  40.040  50.396  1.00  0.47           C  
ATOM   3701  C   THR A 483      24.258  41.344  49.683  1.00  0.46           C  
ATOM   3702  CB  THR A 483      22.439  40.062  50.833  1.00  0.45           C  
ATOM   3703  O   THR A 483      23.901  41.533  48.518  1.00  0.45           O  
ATOM   3704  CG2 THR A 483      21.973  38.676  51.267  1.00  0.42           C  
ATOM   3705  OG1 THR A 483      22.286  40.971  51.931  1.00  0.44           O  
ATOM   3706  N   ASP A 484      25.200  42.397  50.265  1.00  0.45           N  
ATOM   3707  CA  ASP A 484      25.595  43.676  49.682  1.00  0.49           C  
ATOM   3708  C   ASP A 484      27.115  43.808  49.628  1.00  0.44           C  
ATOM   3709  CB  ASP A 484      24.994  44.836  50.477  1.00  0.44           C  
ATOM   3710  O   ASP A 484      27.642  44.910  49.461  1.00  0.44           O  
ATOM   3711  CG  ASP A 484      24.893  44.547  51.965  1.00  0.43           C  
ATOM   3712  OD1 ASP A 484      24.945  43.363  52.361  1.00  0.43           O  
ATOM   3713  OD2 ASP A 484      24.758  45.512  52.747  1.00  0.44           O  
ATOM   3714  N   HIS A 485      28.091  42.798  49.622  1.00  0.42           N  
ATOM   3715  CA  HIS A 485      29.477  42.973  49.203  1.00  0.54           C  
ATOM   3716  C   HIS A 485      29.607  42.907  47.685  1.00  0.43           C  
ATOM   3717  CB  HIS A 485      30.371  41.916  49.853  1.00  0.41           C  
ATOM   3718  O   HIS A 485      28.920  42.117  47.033  1.00  0.41           O  
ATOM   3719  CG  HIS A 485      30.514  40.669  49.039  1.00  0.45           C  
ATOM   3720  CD2 HIS A 485      31.476  40.281  48.169  1.00  0.44           C  
ATOM   3721  ND1 HIS A 485      29.588  39.649  49.071  1.00  0.35           N  
ATOM   3722  CE1 HIS A 485      29.975  38.684  48.254  1.00  0.39           C  
ATOM   3723  NE2 HIS A 485      31.118  39.043  47.694  1.00  0.41           N  
ATOM   3724  N   THR A 486      30.331  43.722  46.885  1.00  0.48           N  
ATOM   3725  CA  THR A 486      30.835  44.054  45.556  1.00  0.51           C  
ATOM   3726  C   THR A 486      32.360  44.084  45.548  1.00  0.48           C  
ATOM   3727  CB  THR A 486      30.289  45.411  45.075  1.00  0.47           C  
ATOM   3728  O   THR A 486      32.977  44.800  46.341  1.00  0.47           O  
ATOM   3729  CG2 THR A 486      28.906  45.258  44.452  1.00  0.42           C  
ATOM   3730  OG1 THR A 486      30.202  46.307  46.190  1.00  0.45           O  
ATOM   3731  N   HIS A 487      33.484  43.205  45.345  1.00  0.60           N  
ATOM   3732  CA  HIS A 487      34.885  43.194  44.942  1.00  0.62           C  
ATOM   3733  C   HIS A 487      35.031  43.458  43.447  1.00  0.60           C  
ATOM   3734  CB  HIS A 487      35.537  41.859  45.305  1.00  0.55           C  
ATOM   3735  O   HIS A 487      34.202  43.011  42.650  1.00  0.56           O  
ATOM   3736  CG  HIS A 487      35.594  41.600  46.777  1.00  0.55           C  
ATOM   3737  CD2 HIS A 487      34.858  40.780  47.564  1.00  0.52           C  
ATOM   3738  ND1 HIS A 487      36.494  42.229  47.609  1.00  0.52           N  
ATOM   3739  CE1 HIS A 487      36.310  41.806  48.848  1.00  0.49           C  
ATOM   3740  NE2 HIS A 487      35.323  40.926  48.848  1.00  0.44           N  
ATOM   3741  N   THR A 488      36.077  44.319  42.762  1.00  0.54           N  
ATOM   3742  CA  THR A 488      36.496  44.598  41.393  1.00  0.55           C  
ATOM   3743  C   THR A 488      37.726  43.773  41.025  1.00  0.53           C  
ATOM   3744  CB  THR A 488      36.800  46.094  41.196  1.00  0.52           C  
ATOM   3745  O   THR A 488      38.489  43.362  41.902  1.00  0.52           O  
ATOM   3746  CG2 THR A 488      35.597  46.954  41.569  1.00  0.47           C  
ATOM   3747  OG1 THR A 488      37.912  46.463  42.021  1.00  0.50           O  
ATOM   3748  N   LEU A 489      37.927  43.117  39.966  1.00  0.50           N  
ATOM   3749  CA  LEU A 489      38.974  42.381  39.266  1.00  0.53           C  
ATOM   3750  C   LEU A 489      40.344  42.997  39.534  1.00  0.51           C  
ATOM   3751  CB  LEU A 489      38.699  42.356  37.761  1.00  0.50           C  
ATOM   3752  O   LEU A 489      41.352  42.288  39.570  1.00  0.50           O  
ATOM   3753  CG  LEU A 489      39.202  41.129  36.999  1.00  0.50           C  
ATOM   3754  CD1 LEU A 489      38.107  40.071  36.914  1.00  0.46           C  
ATOM   3755  CD2 LEU A 489      39.681  41.523  35.606  1.00  0.47           C  
ATOM   3756  N   ALA A 490      40.548  44.394  39.508  1.00  0.52           N  
ATOM   3757  CA  ALA A 490      41.760  45.102  39.910  1.00  0.51           C  
ATOM   3758  C   ALA A 490      42.179  44.712  41.325  1.00  0.53           C  
ATOM   3759  CB  ALA A 490      41.551  46.611  39.817  1.00  0.49           C  
ATOM   3760  O   ALA A 490      43.358  44.796  41.676  1.00  0.51           O  
ATOM   3761  N   ASP A 491      41.566  44.242  42.213  1.00  0.57           N  
ATOM   3762  CA  ASP A 491      42.060  43.902  43.543  1.00  0.55           C  
ATOM   3763  C   ASP A 491      42.678  42.505  43.559  1.00  0.56           C  
ATOM   3764  CB  ASP A 491      40.932  43.989  44.573  1.00  0.53           C  
ATOM   3765  O   ASP A 491      43.429  42.163  44.475  1.00  0.53           O  
ATOM   3766  CG  ASP A 491      40.385  45.396  44.736  1.00  0.49           C  
ATOM   3767  OD1 ASP A 491      41.156  46.370  44.593  1.00  0.55           O  
ATOM   3768  OD2 ASP A 491      39.174  45.533  45.014  1.00  0.61           O  
ATOM   3769  N   LEU A 492      42.841  41.658  42.270  1.00  0.56           N  
ATOM   3770  CA  LEU A 492      43.379  40.306  42.167  1.00  0.56           C  
ATOM   3771  C   LEU A 492      44.745  40.314  41.490  1.00  0.56           C  
ATOM   3772  CB  LEU A 492      42.416  39.404  41.389  1.00  0.52           C  
ATOM   3773  O   LEU A 492      44.857  40.663  40.313  1.00  0.54           O  
ATOM   3774  CG  LEU A 492      41.044  39.171  42.023  1.00  0.50           C  
ATOM   3775  CD1 LEU A 492      40.128  38.438  41.049  1.00  0.46           C  
ATOM   3776  CD2 LEU A 492      41.182  38.391  43.326  1.00  0.47           C  
ATOM   3777  N   ASP A 493      46.107  40.601  41.860  1.00  0.62           N  
ATOM   3778  CA  ASP A 493      47.533  40.451  41.586  1.00  0.62           C  
ATOM   3779  C   ASP A 493      47.893  38.989  41.332  1.00  0.60           C  
ATOM   3780  CB  ASP A 493      48.363  41.004  42.746  1.00  0.55           C  
ATOM   3781  O   ASP A 493      47.580  38.117  42.145  1.00  0.55           O  
ATOM   3782  CG  ASP A 493      48.300  42.518  42.852  1.00  0.52           C  
ATOM   3783  OD1 ASP A 493      48.025  43.189  41.835  1.00  0.52           O  
ATOM   3784  OD2 ASP A 493      48.531  43.044  43.962  1.00  0.59           O  
ATOM   3785  N   ASN A 494      48.125  38.374  40.102  1.00  0.63           N  
ATOM   3786  CA  ASN A 494      48.802  37.201  39.559  1.00  0.63           C  
ATOM   3787  C   ASN A 494      47.824  36.264  38.857  1.00  0.61           C  
ATOM   3788  CB  ASN A 494      49.553  36.456  40.664  1.00  0.56           C  
ATOM   3789  O   ASN A 494      47.994  35.043  38.892  1.00  0.57           O  
ATOM   3790  CG  ASN A 494      50.777  37.208  41.149  1.00  0.53           C  
ATOM   3791  ND2 ASN A 494      51.112  37.037  42.422  1.00  0.53           N  
ATOM   3792  OD1 ASN A 494      51.415  37.938  40.386  1.00  0.53           O  
ATOM   3793  N   VAL A 495      46.905  36.744  37.968  1.00  0.56           N  
ATOM   3794  CA  VAL A 495      45.959  35.984  37.159  1.00  0.55           C  
ATOM   3795  C   VAL A 495      46.441  35.934  35.711  1.00  0.56           C  
ATOM   3796  CB  VAL A 495      44.539  36.589  37.227  1.00  0.53           C  
ATOM   3797  O   VAL A 495      46.501  36.963  35.034  1.00  0.54           O  
ATOM   3798  CG1 VAL A 495      43.551  35.739  36.430  1.00  0.45           C  
ATOM   3799  CG2 VAL A 495      44.085  36.720  38.680  1.00  0.47           C  
ATOM   3800  N   PRO A 496      47.511  35.070  35.227  1.00  0.64           N  
ATOM   3801  CA  PRO A 496      47.946  34.816  33.851  1.00  0.64           C  
ATOM   3802  C   PRO A 496      46.780  34.751  32.867  1.00  0.63           C  
ATOM   3803  CB  PRO A 496      48.654  33.463  33.949  1.00  0.60           C  
ATOM   3804  O   PRO A 496      45.661  34.400  33.252  1.00  0.59           O  
ATOM   3805  CG  PRO A 496      48.120  32.842  35.199  1.00  0.58           C  
ATOM   3806  CD  PRO A 496      47.607  33.934  36.093  1.00  0.58           C  
ATOM   3807  N   TYR A 497      46.837  35.447  31.710  1.00  0.65           N  
ATOM   3808  CA  TYR A 497      45.907  35.379  30.588  1.00  0.65           C  
ATOM   3809  C   TYR A 497      45.809  33.958  30.046  1.00  0.64           C  
ATOM   3810  CB  TYR A 497      46.339  36.335  29.472  1.00  0.62           C  
ATOM   3811  O   TYR A 497      46.824  33.273  29.896  1.00  0.62           O  
ATOM   3812  CG  TYR A 497      46.034  37.784  29.763  1.00  0.60           C  
ATOM   3813  CD1 TYR A 497      44.747  38.292  29.600  1.00  0.56           C  
ATOM   3814  CD2 TYR A 497      47.032  38.649  30.199  1.00  0.56           C  
ATOM   3815  CE1 TYR A 497      44.462  39.627  29.864  1.00  0.53           C  
ATOM   3816  CE2 TYR A 497      46.759  39.986  30.467  1.00  0.56           C  
ATOM   3817  OH  TYR A 497      45.196  41.788  30.560  1.00  0.56           O  
ATOM   3818  CZ  TYR A 497      45.473  40.465  30.297  1.00  0.50           C  
ATOM   3819  N   GLY A 498      44.789  33.351  30.028  1.00  0.65           N  
ATOM   3820  CA  GLY A 498      44.402  32.001  29.650  1.00  0.65           C  
ATOM   3821  C   GLY A 498      44.266  31.817  28.150  1.00  0.65           C  
ATOM   3822  O   GLY A 498      43.870  32.743  27.439  1.00  0.62           O  
ATOM   3823  N   SER A 499      44.739  30.850  27.553  1.00  0.70           N  
ATOM   3824  CA  SER A 499      44.622  30.362  26.182  1.00  0.71           C  
ATOM   3825  C   SER A 499      44.056  28.946  26.146  1.00  0.69           C  
ATOM   3826  CB  SER A 499      45.982  30.395  25.483  1.00  0.66           C  
ATOM   3827  O   SER A 499      43.739  28.372  27.190  1.00  0.66           O  
ATOM   3828  OG  SER A 499      46.805  29.334  25.936  1.00  0.61           O  
ATOM   3829  N   THR A 500      43.399  28.241  25.200  1.00  0.63           N  
ATOM   3830  CA  THR A 500      42.890  26.880  25.082  1.00  0.65           C  
ATOM   3831  C   THR A 500      43.820  25.891  25.780  1.00  0.63           C  
ATOM   3832  CB  THR A 500      42.718  26.473  23.607  1.00  0.62           C  
ATOM   3833  O   THR A 500      43.402  24.793  26.151  1.00  0.65           O  
ATOM   3834  CG2 THR A 500      41.625  27.296  22.933  1.00  0.57           C  
ATOM   3835  OG1 THR A 500      43.954  26.683  22.913  1.00  0.61           O  
ATOM   3836  N   SER A 501      45.089  26.170  25.980  1.00  0.51           N  
ATOM   3837  CA  SER A 501      46.037  25.228  26.566  1.00  0.55           C  
ATOM   3838  C   SER A 501      46.668  25.795  27.833  1.00  0.50           C  
ATOM   3839  CB  SER A 501      47.130  24.871  25.557  1.00  0.47           C  
ATOM   3840  O   SER A 501      47.310  25.067  28.593  1.00  0.50           O  
ATOM   3841  OG  SER A 501      47.645  26.038  24.939  1.00  0.48           O  
ATOM   3842  N   VAL A 502      46.371  27.111  28.200  1.00  0.60           N  
ATOM   3843  CA  VAL A 502      47.048  27.677  29.361  1.00  0.62           C  
ATOM   3844  C   VAL A 502      46.065  28.518  30.174  1.00  0.59           C  
ATOM   3845  CB  VAL A 502      48.266  28.533  28.947  1.00  0.57           C  
ATOM   3846  O   VAL A 502      45.417  29.419  29.636  1.00  0.57           O  
ATOM   3847  CG1 VAL A 502      49.001  29.058  30.179  1.00  0.51           C  
ATOM   3848  CG2 VAL A 502      49.210  27.723  28.061  1.00  0.52           C  
ATOM   3849  N   SER A 503      45.579  28.171  31.415  1.00  0.59           N  
ATOM   3850  CA  SER A 503      44.766  28.819  32.440  1.00  0.60           C  
ATOM   3851  C   SER A 503      45.400  30.127  32.902  1.00  0.58           C  
ATOM   3852  CB  SER A 503      44.569  27.888  33.636  1.00  0.57           C  
ATOM   3853  O   SER A 503      46.598  30.176  33.188  1.00  0.58           O  
ATOM   3854  OG  SER A 503      44.168  26.598  33.208  1.00  0.57           O  
ATOM   3855  N   GLY A 504      44.717  31.327  32.718  1.00  0.68           N  
ATOM   3856  CA  GLY A 504      45.065  32.679  33.124  1.00  0.68           C  
ATOM   3857  C   GLY A 504      43.974  33.690  32.829  1.00  0.66           C  
ATOM   3858  O   GLY A 504      42.847  33.316  32.497  1.00  0.61           O  
ATOM   3859  N   LEU A 505      43.817  34.687  33.083  1.00  0.61           N  
ATOM   3860  CA  LEU A 505      42.881  35.745  32.721  1.00  0.61           C  
ATOM   3861  C   LEU A 505      42.717  35.831  31.207  1.00  0.60           C  
ATOM   3862  CB  LEU A 505      43.355  37.093  33.271  1.00  0.58           C  
ATOM   3863  O   LEU A 505      43.706  35.909  30.475  1.00  0.59           O  
ATOM   3864  CG  LEU A 505      42.396  37.813  34.221  1.00  0.56           C  
ATOM   3865  CD1 LEU A 505      43.021  37.945  35.605  1.00  0.52           C  
ATOM   3866  CD2 LEU A 505      42.021  39.182  33.665  1.00  0.52           C  
ATOM   3867  N   VAL A 506      41.936  35.436  30.582  1.00  0.60           N  
ATOM   3868  CA  VAL A 506      41.528  35.535  29.185  1.00  0.63           C  
ATOM   3869  C   VAL A 506      40.892  36.899  28.927  1.00  0.59           C  
ATOM   3870  CB  VAL A 506      40.546  34.407  28.799  1.00  0.58           C  
ATOM   3871  O   VAL A 506      40.151  37.414  29.768  1.00  0.59           O  
ATOM   3872  CG1 VAL A 506      41.108  33.569  27.652  1.00  0.52           C  
ATOM   3873  CG2 VAL A 506      40.243  33.526  30.010  1.00  0.53           C  
ATOM   3874  N   LYS A 507      41.501  37.706  28.189  1.00  0.66           N  
ATOM   3875  CA  LYS A 507      40.939  38.939  27.646  1.00  0.66           C  
ATOM   3876  C   LYS A 507      39.580  38.686  27.000  1.00  0.65           C  
ATOM   3877  CB  LYS A 507      41.895  39.563  26.628  1.00  0.63           C  
ATOM   3878  O   LYS A 507      39.428  37.753  26.208  1.00  0.64           O  
ATOM   3879  CG  LYS A 507      43.107  40.240  27.252  1.00  0.61           C  
ATOM   3880  CD  LYS A 507      44.024  40.832  26.189  1.00  0.61           C  
ATOM   3881  CE  LYS A 507      45.301  41.392  26.801  1.00  0.53           C  
ATOM   3882  NZ  LYS A 507      46.250  41.877  25.755  1.00  0.47           N  
ATOM   3883  N   LEU A 508      38.412  39.142  27.453  1.00  0.61           N  
ATOM   3884  CA  LEU A 508      37.113  39.229  26.795  1.00  0.60           C  
ATOM   3885  C   LEU A 508      37.229  39.946  25.454  1.00  0.60           C  
ATOM   3886  CB  LEU A 508      36.107  39.957  27.691  1.00  0.58           C  
ATOM   3887  O   LEU A 508      37.809  41.031  25.374  1.00  0.60           O  
ATOM   3888  CG  LEU A 508      35.668  39.219  28.957  1.00  0.56           C  
ATOM   3889  CD1 LEU A 508      34.892  40.157  29.875  1.00  0.51           C  
ATOM   3890  CD2 LEU A 508      34.830  37.996  28.601  1.00  0.52           C  
ATOM   3891  N   TRP A 509      37.175  39.452  24.481  1.00  0.60           N  
ATOM   3892  CA  TRP A 509      37.335  39.874  23.094  1.00  0.64           C  
ATOM   3893  C   TRP A 509      36.001  39.837  22.356  1.00  0.59           C  
ATOM   3894  CB  TRP A 509      38.355  38.986  22.375  1.00  0.56           C  
ATOM   3895  O   TRP A 509      35.274  38.842  22.424  1.00  0.56           O  
ATOM   3896  CG  TRP A 509      38.825  39.538  21.062  1.00  0.52           C  
ATOM   3897  CD1 TRP A 509      38.540  39.054  19.816  1.00  0.44           C  
ATOM   3898  CD2 TRP A 509      39.668  40.677  20.868  1.00  0.48           C  
ATOM   3899  CE2 TRP A 509      39.853  40.827  19.475  1.00  0.48           C  
ATOM   3900  CE3 TRP A 509      40.285  41.588  21.736  1.00  0.66           C  
ATOM   3901  NE1 TRP A 509      39.155  39.825  18.857  1.00  0.67           N  
ATOM   3902  CH2 TRP A 509      41.223  42.729  19.803  1.00  0.60           C  
ATOM   3903  CZ2 TRP A 509      40.630  41.852  18.931  1.00  0.66           C  
ATOM   3904  CZ3 TRP A 509      41.058  42.607  21.193  1.00  0.55           C  
ATOM   3905  N   ASP A 510      35.335  40.836  21.972  1.00  0.66           N  
ATOM   3906  CA  ASP A 510      34.023  41.106  21.393  1.00  0.66           C  
ATOM   3907  C   ASP A 510      34.029  40.871  19.884  1.00  0.64           C  
ATOM   3908  CB  ASP A 510      33.586  42.541  21.699  1.00  0.62           C  
ATOM   3909  O   ASP A 510      32.986  40.959  19.232  1.00  0.61           O  
ATOM   3910  CG  ASP A 510      32.922  42.681  23.058  1.00  0.59           C  
ATOM   3911  OD1 ASP A 510      32.533  41.655  23.656  1.00  0.58           O  
ATOM   3912  OD2 ASP A 510      32.785  43.829  23.533  1.00  0.64           O  
ATOM   3913  N   ALA A 511      35.097  40.215  19.360  1.00  0.64           N  
ATOM   3914  CA  ALA A 511      35.188  39.795  17.964  1.00  0.64           C  
ATOM   3915  C   ALA A 511      35.579  38.324  17.858  1.00  0.63           C  
ATOM   3916  CB  ALA A 511      36.191  40.666  17.211  1.00  0.61           C  
ATOM   3917  O   ALA A 511      36.351  37.820  18.677  1.00  0.61           O  
ATOM   3918  N   ILE A 512      34.786  37.363  17.114  1.00  0.59           N  
ATOM   3919  CA  ILE A 512      35.135  35.982  16.799  1.00  0.59           C  
ATOM   3920  C   ILE A 512      36.310  35.956  15.824  1.00  0.59           C  
ATOM   3921  CB  ILE A 512      33.931  35.215  16.208  1.00  0.55           C  
ATOM   3922  O   ILE A 512      36.185  36.400  14.680  1.00  0.58           O  
ATOM   3923  CG1 ILE A 512      32.757  35.223  17.193  1.00  0.50           C  
ATOM   3924  CG2 ILE A 512      34.330  33.783  15.842  1.00  0.50           C  
ATOM   3925  CD1 ILE A 512      31.526  34.477  16.696  1.00  0.49           C  
ATOM   3926  N   ASP A 513      37.504  35.813  16.304  1.00  0.62           N  
ATOM   3927  CA  ASP A 513      38.716  35.613  15.516  1.00  0.64           C  
ATOM   3928  C   ASP A 513      39.479  34.376  15.986  1.00  0.62           C  
ATOM   3929  CB  ASP A 513      39.617  36.847  15.593  1.00  0.61           C  
ATOM   3930  O   ASP A 513      39.018  33.655  16.873  1.00  0.60           O  
ATOM   3931  CG  ASP A 513      40.226  37.052  16.969  1.00  0.58           C  
ATOM   3932  OD1 ASP A 513      40.302  36.082  17.753  1.00  0.58           O  
ATOM   3933  OD2 ASP A 513      40.630  38.195  17.273  1.00  0.65           O  
ATOM   3934  N   SER A 514      40.239  33.755  15.316  1.00  0.58           N  
ATOM   3935  CA  SER A 514      41.018  32.525  15.402  1.00  0.59           C  
ATOM   3936  C   SER A 514      42.073  32.615  16.500  1.00  0.58           C  
ATOM   3937  CB  SER A 514      41.689  32.219  14.062  1.00  0.53           C  
ATOM   3938  O   SER A 514      42.884  31.701  16.665  1.00  0.58           O  
ATOM   3939  OG  SER A 514      42.584  33.257  13.700  1.00  0.53           O  
ATOM   3940  N   THR A 515      41.920  33.595  17.430  1.00  0.62           N  
ATOM   3941  CA  THR A 515      42.985  33.726  18.418  1.00  0.64           C  
ATOM   3942  C   THR A 515      42.618  32.998  19.708  1.00  0.62           C  
ATOM   3943  CB  THR A 515      43.281  35.205  18.728  1.00  0.60           C  
ATOM   3944  O   THR A 515      41.456  32.999  20.119  1.00  0.60           O  
ATOM   3945  CG2 THR A 515      44.159  35.828  17.648  1.00  0.54           C  
ATOM   3946  OG1 THR A 515      42.046  35.929  18.800  1.00  0.57           O  
ATOM   3947  N   ASP A 516      43.234  32.138  20.364  1.00  0.59           N  
ATOM   3948  CA  ASP A 516      43.083  31.162  21.439  1.00  0.61           C  
ATOM   3949  C   ASP A 516      43.441  31.774  22.791  1.00  0.59           C  
ATOM   3950  CB  ASP A 516      43.952  29.931  21.172  1.00  0.56           C  
ATOM   3951  O   ASP A 516      43.388  31.096  23.819  1.00  0.59           O  
ATOM   3952  CG  ASP A 516      45.361  30.285  20.730  1.00  0.54           C  
ATOM   3953  OD1 ASP A 516      45.622  31.464  20.410  1.00  0.54           O  
ATOM   3954  OD2 ASP A 516      46.217  29.375  20.700  1.00  0.60           O  
ATOM   3955  N   ASP A 517      43.771  33.085  22.893  1.00  0.65           N  
ATOM   3956  CA  ASP A 517      44.063  33.710  24.179  1.00  0.64           C  
ATOM   3957  C   ASP A 517      42.999  34.745  24.541  1.00  0.63           C  
ATOM   3958  CB  ASP A 517      45.446  34.363  24.157  1.00  0.60           C  
ATOM   3959  O   ASP A 517      43.173  35.516  25.487  1.00  0.60           O  
ATOM   3960  CG  ASP A 517      45.546  35.507  23.163  1.00  0.56           C  
ATOM   3961  OD1 ASP A 517      44.743  35.555  22.206  1.00  0.60           O  
ATOM   3962  OD2 ASP A 517      46.438  36.365  23.336  1.00  0.68           O  
ATOM   3963  N   LYS A 518      41.908  34.749  23.756  1.00  0.69           N  
ATOM   3964  CA  LYS A 518      40.804  35.697  23.872  1.00  0.69           C  
ATOM   3965  C   LYS A 518      39.481  34.975  24.113  1.00  0.67           C  
ATOM   3966  CB  LYS A 518      40.705  36.563  22.615  1.00  0.64           C  
ATOM   3967  O   LYS A 518      39.226  33.923  23.523  1.00  0.65           O  
ATOM   3968  CG  LYS A 518      41.973  37.343  22.300  1.00  0.62           C  
ATOM   3969  CD  LYS A 518      41.788  38.244  21.086  1.00  0.61           C  
ATOM   3970  CE  LYS A 518      43.096  38.908  20.676  1.00  0.57           C  
ATOM   3971  NZ  LYS A 518      42.915  39.809  19.499  1.00  0.49           N  
ATOM   3972  N   MET A 519      38.817  34.854  25.094  1.00  0.58           N  
ATOM   3973  CA  MET A 519      37.538  34.296  25.524  1.00  0.59           C  
ATOM   3974  C   MET A 519      36.374  35.084  24.932  1.00  0.57           C  
ATOM   3975  CB  MET A 519      37.441  34.285  27.050  1.00  0.56           C  
ATOM   3976  O   MET A 519      36.372  36.316  24.967  1.00  0.58           O  
ATOM   3977  CG  MET A 519      36.491  33.232  27.597  1.00  0.54           C  
ATOM   3978  SD  MET A 519      36.323  33.316  29.422  1.00  0.46           S  
ATOM   3979  CE  MET A 519      36.381  31.549  29.831  1.00  0.44           C  
ATOM   3980  N   VAL A 520      35.685  34.532  24.337  1.00  0.62           N  
ATOM   3981  CA  VAL A 520      34.395  35.053  23.896  1.00  0.63           C  
ATOM   3982  C   VAL A 520      33.695  35.752  25.059  1.00  0.63           C  
ATOM   3983  CB  VAL A 520      33.495  33.933  23.328  1.00  0.60           C  
ATOM   3984  O   VAL A 520      33.662  35.231  26.177  1.00  0.64           O  
ATOM   3985  CG1 VAL A 520      32.161  34.503  22.849  1.00  0.55           C  
ATOM   3986  CG2 VAL A 520      34.207  33.202  22.191  1.00  0.56           C  
ATOM   3987  N   THR A 521      33.443  37.016  24.975  1.00  0.64           N  
ATOM   3988  CA  THR A 521      32.571  37.699  25.924  1.00  0.63           C  
ATOM   3989  C   THR A 521      31.150  37.148  25.845  1.00  0.63           C  
ATOM   3990  CB  THR A 521      32.551  39.217  25.671  1.00  0.61           C  
ATOM   3991  O   THR A 521      30.775  36.524  24.850  1.00  0.62           O  
ATOM   3992  CG2 THR A 521      33.964  39.793  25.664  1.00  0.56           C  
ATOM   3993  OG1 THR A 521      31.935  39.477  24.404  1.00  0.62           O  
ATOM   3994  N   SER A 522      30.395  36.882  26.832  1.00  0.51           N  
ATOM   3995  CA  SER A 522      28.995  36.471  26.845  1.00  0.50           C  
ATOM   3996  C   SER A 522      28.201  37.178  25.752  1.00  0.50           C  
ATOM   3997  CB  SER A 522      28.365  36.755  28.209  1.00  0.49           C  
ATOM   3998  O   SER A 522      27.274  36.602  25.178  1.00  0.51           O  
ATOM   3999  OG  SER A 522      29.284  36.483  29.253  1.00  0.49           O  
ATOM   4000  N   LYS A 523      28.576  38.351  25.613  1.00  0.57           N  
ATOM   4001  CA  LYS A 523      27.887  39.046  24.530  1.00  0.58           C  
ATOM   4002  C   LYS A 523      28.211  38.416  23.178  1.00  0.56           C  
ATOM   4003  CB  LYS A 523      28.260  40.529  24.520  1.00  0.55           C  
ATOM   4004  O   LYS A 523      27.323  38.235  22.343  1.00  0.56           O  
ATOM   4005  CG  LYS A 523      27.347  41.391  23.661  1.00  0.53           C  
ATOM   4006  CD  LYS A 523      27.737  42.862  23.734  1.00  0.54           C  
ATOM   4007  CE  LYS A 523      26.853  43.721  22.839  1.00  0.51           C  
ATOM   4008  NZ  LYS A 523      27.265  45.156  22.865  1.00  0.46           N  
ATOM   4009  N   GLN A 524      29.402  37.930  22.839  1.00  0.62           N  
ATOM   4010  CA  GLN A 524      29.815  37.158  21.671  1.00  0.61           C  
ATOM   4011  C   GLN A 524      29.292  35.726  21.746  1.00  0.60           C  
ATOM   4012  CB  GLN A 524      31.338  37.154  21.540  1.00  0.58           C  
ATOM   4013  O   GLN A 524      28.863  35.163  20.736  1.00  0.58           O  
ATOM   4014  CG  GLN A 524      31.902  38.408  20.885  1.00  0.56           C  
ATOM   4015  CD  GLN A 524      33.419  38.424  20.857  1.00  0.56           C  
ATOM   4016  NE2 GLN A 524      33.987  39.145  19.896  1.00  0.53           N  
ATOM   4017  OE1 GLN A 524      34.075  37.794  21.693  1.00  0.61           O  
ATOM   4018  N   GLY A 525      29.420  35.241  22.963  1.00  0.52           N  
ATOM   4019  CA  GLY A 525      28.760  33.965  23.187  1.00  0.50           C  
ATOM   4020  C   GLY A 525      27.256  34.029  22.996  1.00  0.52           C  
ATOM   4021  O   GLY A 525      26.655  33.103  22.448  1.00  0.52           O  
ATOM   4022  N   TYR A 526      26.718  35.139  23.482  1.00  0.55           N  
ATOM   4023  CA  TYR A 526      25.278  35.288  23.305  1.00  0.54           C  
ATOM   4024  C   TYR A 526      24.932  35.546  21.843  1.00  0.54           C  
ATOM   4025  CB  TYR A 526      24.744  36.428  24.177  1.00  0.52           C  
ATOM   4026  O   TYR A 526      23.973  34.978  21.315  1.00  0.53           O  
ATOM   4027  CG  TYR A 526      23.257  36.651  24.041  1.00  0.49           C  
ATOM   4028  CD1 TYR A 526      22.347  35.821  24.693  1.00  0.47           C  
ATOM   4029  CD2 TYR A 526      22.759  37.689  23.261  1.00  0.50           C  
ATOM   4030  CE1 TYR A 526      20.976  36.021  24.570  1.00  0.56           C  
ATOM   4031  CE2 TYR A 526      21.390  37.898  23.131  1.00  0.53           C  
ATOM   4032  OH  TYR A 526      19.151  37.263  23.663  1.00  0.58           O  
ATOM   4033  CZ  TYR A 526      20.508  37.060  23.788  1.00  0.53           C  
ATOM   4034  N   ALA A 527      25.841  36.357  21.305  1.00  0.59           N  
ATOM   4035  CA  ALA A 527      25.638  36.602  19.880  1.00  0.59           C  
ATOM   4036  C   ALA A 527      25.898  35.340  19.063  1.00  0.57           C  
ATOM   4037  CB  ALA A 527      26.541  37.737  19.401  1.00  0.57           C  
ATOM   4038  O   ALA A 527      25.190  35.065  18.091  1.00  0.57           O  
ATOM   4039  N   ILE A 528      26.883  34.583  19.542  1.00  0.57           N  
ATOM   4040  CA  ILE A 528      27.156  33.258  18.996  1.00  0.56           C  
ATOM   4041  C   ILE A 528      26.026  32.302  19.373  1.00  0.56           C  
ATOM   4042  CB  ILE A 528      28.511  32.709  19.494  1.00  0.53           C  
ATOM   4043  O   ILE A 528      25.556  31.526  18.538  1.00  0.55           O  
ATOM   4044  CG1 ILE A 528      29.668  33.501  18.874  1.00  0.47           C  
ATOM   4045  CG2 ILE A 528      28.638  31.216  19.178  1.00  0.49           C  
ATOM   4046  CD1 ILE A 528      31.020  33.228  19.518  1.00  0.48           C  
ATOM   4047  N   ASP A 529      25.564  32.196  20.538  1.00  0.51           N  
ATOM   4048  CA  ASP A 529      24.432  31.377  20.961  1.00  0.49           C  
ATOM   4049  C   ASP A 529      23.147  31.814  20.261  1.00  0.50           C  
ATOM   4050  CB  ASP A 529      24.255  31.448  22.479  1.00  0.49           C  
ATOM   4051  O   ASP A 529      22.369  30.977  19.801  1.00  0.50           O  
ATOM   4052  CG  ASP A 529      23.138  30.554  22.988  1.00  0.47           C  
ATOM   4053  OD1 ASP A 529      23.217  29.319  22.812  1.00  0.54           O  
ATOM   4054  OD2 ASP A 529      22.169  31.090  23.569  1.00  0.59           O  
ATOM   4055  N   GLN A 530      23.032  33.213  20.250  1.00  0.57           N  
ATOM   4056  CA  GLN A 530      21.835  33.708  19.580  1.00  0.57           C  
ATOM   4057  C   GLN A 530      21.896  33.443  18.078  1.00  0.55           C  
ATOM   4058  CB  GLN A 530      21.651  35.203  19.843  1.00  0.54           C  
ATOM   4059  O   GLN A 530      20.881  33.118  17.458  1.00  0.55           O  
ATOM   4060  CG  GLN A 530      21.268  35.533  21.279  1.00  0.53           C  
ATOM   4061  CD  GLN A 530      19.975  34.866  21.710  1.00  0.54           C  
ATOM   4062  NE2 GLN A 530      20.000  34.219  22.870  1.00  0.50           N  
ATOM   4063  OE1 GLN A 530      18.962  34.934  21.006  1.00  0.58           O  
ATOM   4064  N   SER A 531      23.270  33.645  17.561  1.00  0.54           N  
ATOM   4065  CA  SER A 531      23.485  33.266  16.168  1.00  0.55           C  
ATOM   4066  C   SER A 531      23.300  31.766  15.968  1.00  0.52           C  
ATOM   4067  CB  SER A 531      24.884  33.681  15.709  1.00  0.52           C  
ATOM   4068  O   SER A 531      22.700  31.335  14.981  1.00  0.52           O  
ATOM   4069  OG  SER A 531      24.940  35.076  15.466  1.00  0.52           O  
ATOM   4070  N   ILE A 532      23.879  30.881  16.939  1.00  0.51           N  
ATOM   4071  CA  ILE A 532      23.653  29.440  16.984  1.00  0.50           C  
ATOM   4072  C   ILE A 532      22.180  29.157  17.268  1.00  0.51           C  
ATOM   4073  CB  ILE A 532      24.544  28.761  18.049  1.00  0.49           C  
ATOM   4074  O   ILE A 532      21.574  28.291  16.633  1.00  0.50           O  
ATOM   4075  CG1 ILE A 532      26.015  28.802  17.619  1.00  0.45           C  
ATOM   4076  CG2 ILE A 532      24.085  27.322  18.298  1.00  0.46           C  
ATOM   4077  CD1 ILE A 532      26.988  28.347  18.698  1.00  0.45           C  
ATOM   4078  N   LYS A 533      21.567  29.862  18.224  1.00  0.47           N  
ATOM   4079  CA  LYS A 533      20.157  29.673  18.552  1.00  0.47           C  
ATOM   4080  C   LYS A 533      19.258  30.194  17.434  1.00  0.46           C  
ATOM   4081  CB  LYS A 533      19.814  30.371  19.869  1.00  0.47           C  
ATOM   4082  O   LYS A 533      18.293  29.532  17.047  1.00  0.46           O  
ATOM   4083  CG  LYS A 533      20.100  29.533  21.106  1.00  0.47           C  
ATOM   4084  CD  LYS A 533      19.934  30.347  22.383  1.00  0.48           C  
ATOM   4085  CE  LYS A 533      20.138  29.489  23.624  1.00  0.51           C  
ATOM   4086  NZ  LYS A 533      20.404  30.322  24.836  1.00  0.47           N  
ATOM   4087  N   SER A 534      19.754  31.498  16.948  1.00  0.48           N  
ATOM   4088  CA  SER A 534      19.052  32.049  15.793  1.00  0.50           C  
ATOM   4089  C   SER A 534      19.299  31.210  14.544  1.00  0.47           C  
ATOM   4090  CB  SER A 534      19.487  33.494  15.540  1.00  0.48           C  
ATOM   4091  O   SER A 534      18.384  30.987  13.748  1.00  0.47           O  
ATOM   4092  OG  SER A 534      18.723  34.074  14.497  1.00  0.48           O  
ATOM   4093  N   LEU A 535      20.638  30.662  14.337  1.00  0.47           N  
ATOM   4094  CA  LEU A 535      20.945  29.647  13.335  1.00  0.47           C  
ATOM   4095  C   LEU A 535      20.268  28.324  13.677  1.00  0.46           C  
ATOM   4096  CB  LEU A 535      22.458  29.446  13.223  1.00  0.47           C  
ATOM   4097  O   LEU A 535      19.735  27.648  12.793  1.00  0.45           O  
ATOM   4098  CG  LEU A 535      23.043  29.475  11.810  1.00  0.46           C  
ATOM   4099  CD1 LEU A 535      23.941  30.694  11.632  1.00  0.44           C  
ATOM   4100  CD2 LEU A 535      23.813  28.191  11.523  1.00  0.46           C  
ATOM   4101  N   ASN A 536      20.313  27.868  14.982  1.00  0.41           N  
ATOM   4102  CA  ASN A 536      19.600  26.689  15.463  1.00  0.43           C  
ATOM   4103  C   ASN A 536      18.090  26.906  15.459  1.00  0.40           C  
ATOM   4104  CB  ASN A 536      20.079  26.308  16.866  1.00  0.42           C  
ATOM   4105  O   ASN A 536      17.329  26.000  15.115  1.00  0.40           O  
ATOM   4106  CG  ASN A 536      21.325  25.445  16.844  1.00  0.42           C  
ATOM   4107  ND2 ASN A 536      22.061  25.438  17.949  1.00  0.44           N  
ATOM   4108  OD1 ASN A 536      21.625  24.791  15.841  1.00  0.43           O  
ATOM   4109  N   GLU A 537      17.646  28.183  15.844  1.00  0.43           N  
ATOM   4110  CA  GLU A 537      16.240  28.564  15.749  1.00  0.45           C  
ATOM   4111  C   GLU A 537      15.840  28.845  14.304  1.00  0.43           C  
ATOM   4112  CB  GLU A 537      15.954  29.789  16.622  1.00  0.43           C  
ATOM   4113  O   GLU A 537      14.774  28.420  13.854  1.00  0.42           O  
ATOM   4114  CG  GLU A 537      15.394  29.448  17.996  1.00  0.43           C  
ATOM   4115  CD  GLU A 537      15.217  30.664  18.890  1.00  0.45           C  
ATOM   4116  OE1 GLU A 537      15.531  31.793  18.449  1.00  0.51           O  
ATOM   4117  OE2 GLU A 537      14.761  30.487  20.042  1.00  0.52           O  
ATOM   4118  N   LYS A 538      16.889  29.567  13.466  1.00  0.39           N  
ATOM   4119  CA  LYS A 538      16.739  29.692  12.019  1.00  0.39           C  
ATOM   4120  C   LYS A 538      16.969  28.352  11.325  1.00  0.38           C  
ATOM   4121  CB  LYS A 538      17.705  30.741  11.467  1.00  0.38           C  
ATOM   4122  O   LYS A 538      16.257  28.005  10.381  1.00  0.37           O  
ATOM   4123  CG  LYS A 538      17.176  32.166  11.533  1.00  0.38           C  
ATOM   4124  CD  LYS A 538      18.198  33.166  11.009  1.00  0.40           C  
ATOM   4125  CE  LYS A 538      17.672  34.594  11.081  1.00  0.43           C  
ATOM   4126  NZ  LYS A 538      18.680  35.581  10.591  1.00  0.43           N  
ATOM   4127  N   VAL A 539      18.001  27.559  11.786  1.00  0.37           N  
ATOM   4128  CA  VAL A 539      18.143  26.137  11.488  1.00  0.37           C  
ATOM   4129  C   VAL A 539      16.993  25.359  12.122  1.00  0.36           C  
ATOM   4130  CB  VAL A 539      19.498  25.585  11.983  1.00  0.36           C  
ATOM   4131  O   VAL A 539      16.388  24.498  11.479  1.00  0.35           O  
ATOM   4132  CG1 VAL A 539      19.531  24.061  11.880  1.00  0.36           C  
ATOM   4133  CG2 VAL A 539      20.648  26.202  11.189  1.00  0.35           C  
ATOM   4134  N   ASN A 540      16.487  25.716  13.456  1.00  0.35           N  
ATOM   4135  CA  ASN A 540      15.406  25.086  14.206  1.00  0.36           C  
ATOM   4136  C   ASN A 540      14.058  25.733  13.897  1.00  0.34           C  
ATOM   4137  CB  ASN A 540      15.690  25.142  15.708  1.00  0.34           C  
ATOM   4138  O   ASN A 540      13.020  25.072  13.954  1.00  0.33           O  
ATOM   4139  CG  ASN A 540      16.663  24.071  16.159  1.00  0.34           C  
ATOM   4140  ND2 ASN A 540      17.311  24.298  17.296  1.00  0.41           N  
ATOM   4141  OD1 ASN A 540      16.831  23.047  15.491  1.00  0.37           O  
ATOM   4142  N   THR A 541      14.054  27.060  13.416  1.00  0.32           N  
ATOM   4143  CA  THR A 541      12.899  27.739  12.839  1.00  0.35           C  
ATOM   4144  C   THR A 541      13.003  27.784  11.317  1.00  0.32           C  
ATOM   4145  CB  THR A 541      12.761  29.171  13.389  1.00  0.32           C  
ATOM   4146  O   THR A 541      11.987  27.850  10.623  1.00  0.31           O  
ATOM   4147  CG2 THR A 541      11.382  29.395  14.000  1.00  0.33           C  
ATOM   4148  OG1 THR A 541      13.758  29.388  14.395  1.00  0.32           O  
ATOM   4149  N   LEU A 542      14.251  27.723  10.764  1.00  0.32           N  
ATOM   4150  CA  LEU A 542      14.501  27.419   9.359  1.00  0.31           C  
ATOM   4151  C   LEU A 542      14.550  25.912   9.130  1.00  0.32           C  
ATOM   4152  CB  LEU A 542      15.812  28.060   8.897  1.00  0.30           C  
ATOM   4153  O   LEU A 542      14.422  25.448   7.994  1.00  0.30           O  
ATOM   4154  CG  LEU A 542      15.766  29.561   8.605  1.00  0.30           C  
ATOM   4155  CD1 LEU A 542      17.177  30.137   8.568  1.00  0.29           C  
ATOM   4156  CD2 LEU A 542      15.039  29.829   7.292  1.00  0.32           C  
ATOM   4157  N   LEU A 543      14.553  24.966  10.382  1.00  0.28           N  
ATOM   4158  CA  LEU A 543      14.510  23.542  10.696  1.00  0.26           C  
ATOM   4159  C   LEU A 543      13.356  23.228  11.642  1.00  0.28           C  
ATOM   4160  CB  LEU A 543      15.834  23.090  11.319  1.00  0.26           C  
ATOM   4161  O   LEU A 543      13.291  23.768  12.749  1.00  0.27           O  
ATOM   4162  CG  LEU A 543      17.063  23.139  10.410  1.00  0.26           C  
ATOM   4163  CD1 LEU A 543      18.335  22.949  11.228  1.00  0.26           C  
ATOM   4164  CD2 LEU A 543      16.961  22.082   9.315  1.00  0.30           C  
ATOM   4165  N   PRO A 544      12.167  23.107  11.333  1.00  0.28           N  
ATOM   4166  CA  PRO A 544      11.198  22.433  12.201  1.00  0.28           C  
ATOM   4167  C   PRO A 544      11.862  21.519  13.229  1.00  0.28           C  
ATOM   4168  CB  PRO A 544      10.348  21.623  11.219  1.00  0.25           C  
ATOM   4169  O   PRO A 544      12.688  20.677  12.868  1.00  0.26           O  
ATOM   4170  CG  PRO A 544      11.010  21.815   9.892  1.00  0.26           C  
ATOM   4171  CD  PRO A 544      12.168  22.754  10.069  1.00  0.32           C  
ATOM   4172  N   SER A 545      12.274  21.954  14.545  1.00  0.24           N  
ATOM   4173  CA  SER A 545      12.322  21.116  15.739  1.00  0.24           C  
ATOM   4174  C   SER A 545      13.057  19.808  15.466  1.00  0.24           C  
ATOM   4175  CB  SER A 545      10.909  20.821  16.244  1.00  0.22           C  
ATOM   4176  O   SER A 545      12.641  19.022  14.612  1.00  0.23           O  
ATOM   4177  OG  SER A 545      10.148  20.158  15.249  1.00  0.27           O  
ATOM   4178  N   TRP A 546      14.588  19.458  15.395  1.00  0.05           N  
ATOM   4179  CA  TRP A 546      15.767  18.611  15.544  1.00  0.18           C  
ATOM   4180  C   TRP A 546      15.839  18.020  16.948  1.00  0.07           C  
ATOM   4181  CB  TRP A 546      17.041  19.406  15.245  1.00  0.05           C  
ATOM   4182  O   TRP A 546      16.248  18.698  17.893  1.00  0.07           O  
ATOM   4183  CG  TRP A 546      17.095  19.970  13.857  1.00  0.06           C  
ATOM   4184  CD1 TRP A 546      16.405  21.049  13.378  1.00  0.08           C  
ATOM   4185  CD2 TRP A 546      17.880  19.479  12.766  1.00  0.08           C  
ATOM   4186  CE2 TRP A 546      17.617  20.310  11.654  1.00  0.08           C  
ATOM   4187  CE3 TRP A 546      18.782  18.417  12.620  1.00  0.18           C  
ATOM   4188  NE1 TRP A 546      16.714  21.259  12.054  1.00  0.19           N  
ATOM   4189  CH2 TRP A 546      19.103  19.064  10.297  1.00  0.16           C  
ATOM   4190  CZ2 TRP A 546      18.224  20.111  10.412  1.00  0.16           C  
ATOM   4191  CZ3 TRP A 546      19.386  18.220  11.383  1.00  0.17           C  
ATOM   4192  N   THR A 547      14.814  17.182  17.599  1.00  0.22           N  
ATOM   4193  CA  THR A 547      14.959  16.168  18.637  1.00  0.20           C  
ATOM   4194  C   THR A 547      15.749  14.971  18.116  1.00  0.22           C  
ATOM   4195  CB  THR A 547      13.587  15.696  19.153  1.00  0.20           C  
ATOM   4196  O   THR A 547      15.334  14.316  17.158  1.00  0.21           O  
ATOM   4197  CG2 THR A 547      13.422  16.006  20.637  1.00  0.21           C  
ATOM   4198  OG1 THR A 547      12.552  16.361  18.419  1.00  0.20           O  
ATOM   4199  N   VAL A 548      17.180  14.861  18.199  1.00  0.22           N  
ATOM   4200  CA  VAL A 548      18.208  13.878  18.528  1.00  0.21           C  
ATOM   4201  C   VAL A 548      17.675  12.904  19.576  1.00  0.22           C  
ATOM   4202  CB  VAL A 548      19.499  14.556  19.038  1.00  0.21           C  
ATOM   4203  O   VAL A 548      17.496  13.272  20.740  1.00  0.22           O  
ATOM   4204  CG1 VAL A 548      20.627  13.535  19.177  1.00  0.23           C  
ATOM   4205  CG2 VAL A 548      19.912  15.690  18.101  1.00  0.22           C  
ATOM   4206  N   GLY A 549      16.662  11.854  19.309  1.00  0.22           N  
ATOM   4207  CA  GLY A 549      16.235  10.674  20.045  1.00  0.21           C  
ATOM   4208  C   GLY A 549      17.088   9.452  19.759  1.00  0.23           C  
ATOM   4209  O   GLY A 549      17.183   9.009  18.612  1.00  0.22           O  
ATOM   4210  N   GLY A 550      18.228   9.062  20.433  1.00  0.22           N  
ATOM   4211  CA  GLY A 550      18.809   7.918  21.117  1.00  0.20           C  
ATOM   4212  C   GLY A 550      17.874   6.726  21.185  1.00  0.22           C  
ATOM   4213  O   GLY A 550      16.824   6.790  21.827  1.00  0.22           O  
ATOM   4214  N   ALA A 551      17.525   5.855  20.020  1.00  0.21           N  
ATOM   4215  CA  ALA A 551      17.258   4.428  20.181  1.00  0.19           C  
ATOM   4216  C   ALA A 551      18.550   3.618  20.121  1.00  0.21           C  
ATOM   4217  CB  ALA A 551      16.281   3.946  19.112  1.00  0.20           C  
ATOM   4218  O   ALA A 551      19.287   3.685  19.134  1.00  0.21           O  
ATOM   4219  N   GLU A 552      19.151   3.230  21.140  1.00  0.21           N  
ATOM   4220  CA  GLU A 552      19.775   2.103  21.827  1.00  0.20           C  
ATOM   4221  C   GLU A 552      19.102   0.786  21.450  1.00  0.21           C  
ATOM   4222  CB  GLU A 552      19.726   2.304  23.344  1.00  0.20           C  
ATOM   4223  O   GLU A 552      17.884   0.648  21.575  1.00  0.21           O  
ATOM   4224  CG  GLU A 552      20.994   2.912  23.925  1.00  0.20           C  
ATOM   4225  CD  GLU A 552      20.952   3.053  25.439  1.00  0.23           C  
ATOM   4226  OE1 GLU A 552      19.892   2.779  26.045  1.00  0.38           O  
ATOM   4227  OE2 GLU A 552      21.989   3.441  26.022  1.00  0.24           O  
ATOM   4228  N   TYR A 553      20.001  -0.004  20.598  1.00  0.21           N  
ATOM   4229  CA  TYR A 553      20.324  -1.420  20.734  1.00  0.20           C  
ATOM   4230  C   TYR A 553      19.192  -2.174  21.422  1.00  0.21           C  
ATOM   4231  CB  TYR A 553      21.626  -1.602  21.520  1.00  0.20           C  
ATOM   4232  O   TYR A 553      19.027  -2.080  22.641  1.00  0.21           O  
ATOM   4233  CG  TYR A 553      22.858  -1.178  20.759  1.00  0.21           C  
ATOM   4234  CD1 TYR A 553      23.479  -2.045  19.861  1.00  0.17           C  
ATOM   4235  CD2 TYR A 553      23.405   0.088  20.935  1.00  0.19           C  
ATOM   4236  CE1 TYR A 553      24.616  -1.659  19.159  1.00  0.18           C  
ATOM   4237  CE2 TYR A 553      24.542   0.484  20.239  1.00  0.22           C  
ATOM   4238  OH  TYR A 553      26.265  -0.008  18.661  1.00  0.13           O  
ATOM   4239  CZ  TYR A 553      25.139  -0.395  19.354  1.00  0.19           C  
ATOM   4240  N   GLY A 554      17.901  -2.313  20.684  1.00  0.21           N  
ATOM   4241  CA  GLY A 554      17.015  -3.337  21.215  1.00  0.19           C  
ATOM   4242  C   GLY A 554      16.404  -4.215  20.139  1.00  0.21           C  
ATOM   4243  O   GLY A 554      15.881  -3.711  19.143  1.00  0.21           O  
ATOM   4244  N   ASN A 555      17.000  -5.330  19.712  1.00  0.17           N  
ATOM   4245  CA  ASN A 555      16.593  -6.683  19.345  1.00  0.20           C  
ATOM   4246  C   ASN A 555      16.252  -6.782  17.861  1.00  0.17           C  
ATOM   4247  CB  ASN A 555      15.403  -7.135  20.195  1.00  0.17           C  
ATOM   4248  O   ASN A 555      15.495  -5.963  17.337  1.00  0.17           O  
ATOM   4249  CG  ASN A 555      15.675  -8.426  20.941  1.00  0.13           C  
ATOM   4250  ND2 ASN A 555      14.839  -8.728  21.927  1.00  0.12           N  
ATOM   4251  OD1 ASN A 555      16.630  -9.145  20.635  1.00  0.10           O  
ATOM   4252  N   PRO A 556      17.171  -7.309  16.914  1.00  0.21           N  
ATOM   4253  CA  PRO A 556      16.894  -7.877  15.592  1.00  0.20           C  
ATOM   4254  C   PRO A 556      15.492  -8.474  15.488  1.00  0.21           C  
ATOM   4255  CB  PRO A 556      17.962  -8.964  15.445  1.00  0.20           C  
ATOM   4256  O   PRO A 556      15.210  -9.508  16.099  1.00  0.21           O  
ATOM   4257  CG  PRO A 556      18.507  -9.153  16.824  1.00  0.20           C  
ATOM   4258  CD  PRO A 556      18.042  -8.011  17.682  1.00  0.23           C  
ATOM   4259  N   SER A 557      14.442  -7.661  15.712  1.00  0.21           N  
ATOM   4260  CA  SER A 557      13.094  -7.966  15.245  1.00  0.19           C  
ATOM   4261  C   SER A 557      13.051  -8.093  13.726  1.00  0.20           C  
ATOM   4262  CB  SER A 557      12.111  -6.887  15.702  1.00  0.19           C  
ATOM   4263  O   SER A 557      13.613  -7.260  13.011  1.00  0.20           O  
ATOM   4264  OG  SER A 557      12.669  -5.595  15.535  1.00  0.13           O  
ATOM   4265  N   PHE A 558      13.352  -9.395  13.135  1.00  0.18           N  
ATOM   4266  CA  PHE A 558      12.886  -9.779  11.808  1.00  0.18           C  
ATOM   4267  C   PHE A 558      12.264  -8.589  11.087  1.00  0.18           C  
ATOM   4268  CB  PHE A 558      11.873 -10.924  11.903  1.00  0.17           C  
ATOM   4269  O   PHE A 558      11.344  -7.954  11.607  1.00  0.17           O  
ATOM   4270  CG  PHE A 558      12.498 -12.268  12.161  1.00  0.14           C  
ATOM   4271  CD1 PHE A 558      12.918 -13.069  11.105  1.00  0.09           C  
ATOM   4272  CD2 PHE A 558      12.666 -12.732  13.459  1.00  0.11           C  
ATOM   4273  CE1 PHE A 558      13.497 -14.313  11.340  1.00  0.09           C  
ATOM   4274  CE2 PHE A 558      13.244 -13.975  13.702  1.00  0.11           C  
ATOM   4275  CZ  PHE A 558      13.658 -14.764  12.641  1.00  0.10           C  
ATOM   4276  N   LEU A 559      13.217  -7.541  10.488  1.00  0.20           N  
ATOM   4277  CA  LEU A 559      13.143  -6.521   9.447  1.00  0.18           C  
ATOM   4278  C   LEU A 559      11.722  -6.397   8.907  1.00  0.20           C  
ATOM   4279  CB  LEU A 559      14.109  -6.850   8.305  1.00  0.18           C  
ATOM   4280  O   LEU A 559      11.198  -7.338   8.307  1.00  0.19           O  
ATOM   4281  CG  LEU A 559      15.587  -6.553   8.561  1.00  0.17           C  
ATOM   4282  CD1 LEU A 559      16.462  -7.358   7.606  1.00  0.13           C  
ATOM   4283  CD2 LEU A 559      15.865  -5.060   8.419  1.00  0.13           C  
ATOM   4284  N   PRO A 560      10.577  -5.739   9.623  1.00  0.22           N  
ATOM   4285  CA  PRO A 560       9.753  -5.097   8.595  1.00  0.20           C  
ATOM   4286  C   PRO A 560      10.585  -4.486   7.469  1.00  0.22           C  
ATOM   4287  CB  PRO A 560       9.003  -4.012   9.371  1.00  0.20           C  
ATOM   4288  O   PRO A 560      11.560  -3.777   7.732  1.00  0.21           O  
ATOM   4289  CG  PRO A 560       9.702  -3.934  10.691  1.00  0.20           C  
ATOM   4290  CD  PRO A 560      10.634  -5.106  10.807  1.00  0.22           C  
ATOM   4291  N   ILE A 561      11.139  -5.322   6.439  1.00  0.20           N  
ATOM   4292  CA  ILE A 561      11.633  -4.526   5.321  1.00  0.20           C  
ATOM   4293  C   ILE A 561      11.602  -3.044   5.689  1.00  0.20           C  
ATOM   4294  CB  ILE A 561      10.807  -4.777   4.040  1.00  0.18           C  
ATOM   4295  O   ILE A 561      10.562  -2.520   6.094  1.00  0.19           O  
ATOM   4296  CG1 ILE A 561      10.750  -6.277   3.727  1.00  0.11           C  
ATOM   4297  CG2 ILE A 561      11.389  -3.994   2.859  1.00  0.09           C  
ATOM   4298  CD1 ILE A 561       9.825  -6.634   2.572  1.00  0.10           C  
ATOM   4299  N   PRO A 562      12.776  -2.441   6.390  1.00  0.22           N  
ATOM   4300  CA  PRO A 562      12.771  -0.986   6.559  1.00  0.20           C  
ATOM   4301  C   PRO A 562      11.530  -0.327   5.961  1.00  0.22           C  
ATOM   4302  CB  PRO A 562      14.035  -0.541   5.820  1.00  0.20           C  
ATOM   4303  O   PRO A 562      11.153  -0.628   4.826  1.00  0.21           O  
ATOM   4304  CG  PRO A 562      14.575  -1.789   5.199  1.00  0.19           C  
ATOM   4305  CD  PRO A 562      13.686  -2.936   5.585  1.00  0.18           C  
ATOM   4306  N   THR A 563      10.261  -0.222   6.531  1.00  0.21           N  
ATOM   4307  CA  THR A 563       9.513   0.895   5.965  1.00  0.20           C  
ATOM   4308  C   THR A 563      10.384   1.697   5.003  1.00  0.21           C  
ATOM   4309  CB  THR A 563       8.974   1.823   7.069  1.00  0.18           C  
ATOM   4310  O   THR A 563      11.298   2.406   5.428  1.00  0.20           O  
ATOM   4311  CG2 THR A 563       7.510   1.523   7.374  1.00  0.09           C  
ATOM   4312  OG1 THR A 563       9.746   1.636   8.262  1.00  0.12           O  
ATOM   4313  N   VAL A 564      11.216   1.081   4.107  1.00  0.21           N  
ATOM   4314  CA  VAL A 564      11.676   1.822   2.936  1.00  0.20           C  
ATOM   4315  C   VAL A 564      10.487   2.481   2.241  1.00  0.20           C  
ATOM   4316  CB  VAL A 564      12.432   0.907   1.947  1.00  0.18           C  
ATOM   4317  O   VAL A 564       9.637   1.795   1.668  1.00  0.20           O  
ATOM   4318  CG1 VAL A 564      13.209   1.739   0.928  1.00  0.12           C  
ATOM   4319  CG2 VAL A 564      13.370  -0.034   2.701  1.00  0.10           C  
ATOM   4320  N   SER A 565       9.691   3.480   2.893  1.00  0.21           N  
ATOM   4321  CA  SER A 565       8.942   4.488   2.150  1.00  0.19           C  
ATOM   4322  C   SER A 565       9.718   4.961   0.925  1.00  0.21           C  
ATOM   4323  CB  SER A 565       8.613   5.682   3.047  1.00  0.19           C  
ATOM   4324  O   SER A 565       9.462   6.048   0.403  1.00  0.20           O  
ATOM   4325  OG  SER A 565       9.787   6.196   3.652  1.00  0.14           O  
ATOM   4326  N   ASN A 566      10.685   4.181   0.425  1.00  0.19           N  
ATOM   4327  CA  ASN A 566      11.437   4.562  -0.766  1.00  0.19           C  
ATOM   4328  C   ASN A 566      11.411   3.460  -1.822  1.00  0.19           C  
ATOM   4329  CB  ASN A 566      12.881   4.912  -0.400  1.00  0.18           C  
ATOM   4330  O   ASN A 566      12.176   2.498  -1.740  1.00  0.19           O  
ATOM   4331  CG  ASN A 566      13.019   6.318   0.151  1.00  0.14           C  
ATOM   4332  ND2 ASN A 566      14.144   6.592   0.801  1.00  0.12           N  
ATOM   4333  OD1 ASN A 566      12.121   7.150  -0.005  1.00  0.11           O  
ATOM   4334  N   TYR A 567      10.277   3.101  -2.336  1.00  0.21           N  
ATOM   4335  CA  TYR A 567       9.997   2.639  -3.690  1.00  0.20           C  
ATOM   4336  C   TYR A 567       9.136   3.646  -4.444  1.00  0.21           C  
ATOM   4337  CB  TYR A 567       9.300   1.275  -3.660  1.00  0.20           C  
ATOM   4338  O   TYR A 567       7.949   3.803  -4.146  1.00  0.21           O  
ATOM   4339  CG  TYR A 567      10.207   0.138  -3.258  1.00  0.20           C  
ATOM   4340  CD1 TYR A 567      11.009  -0.504  -4.199  1.00  0.16           C  
ATOM   4341  CD2 TYR A 567      10.264  -0.296  -1.938  1.00  0.16           C  
ATOM   4342  CE1 TYR A 567      11.846  -1.554  -3.833  1.00  0.14           C  
ATOM   4343  CE2 TYR A 567      11.097  -1.345  -1.562  1.00  0.17           C  
ATOM   4344  OH  TYR A 567      12.710  -3.005  -2.148  1.00  0.11           O  
ATOM   4345  CZ  TYR A 567      11.883  -1.966  -2.515  1.00  0.15           C  
ATOM   4346  N   ALA A 568       9.814   4.909  -4.820  1.00  0.21           N  
ATOM   4347  CA  ALA A 568       9.532   5.756  -5.976  1.00  0.19           C  
ATOM   4348  C   ALA A 568       9.700   4.980  -7.279  1.00  0.21           C  
ATOM   4349  CB  ALA A 568      10.441   6.983  -5.970  1.00  0.20           C  
ATOM   4350  O   ALA A 568      10.798   4.516  -7.596  1.00  0.20           O  
ATOM   4351  N   GLY A 569       8.830   3.923  -7.525  1.00  0.21           N  
ATOM   4352  CA  GLY A 569       8.494   3.706  -8.923  1.00  0.18           C  
ATOM   4353  C   GLY A 569       9.371   4.493  -9.877  1.00  0.21           C  
ATOM   4354  O   GLY A 569       9.563   5.698  -9.701  1.00  0.20           O  
ATOM   4355  N   PHE A 570      10.886   4.153 -10.113  1.00  0.19           N  
ATOM   4356  CA  PHE A 570      11.654   4.589 -11.274  1.00  0.19           C  
ATOM   4357  C   PHE A 570      10.934   5.714 -12.007  1.00  0.19           C  
ATOM   4358  CB  PHE A 570      11.903   3.416 -12.227  1.00  0.18           C  
ATOM   4359  O   PHE A 570      10.027   5.462 -12.803  1.00  0.19           O  
ATOM   4360  CG  PHE A 570      12.891   2.408 -11.703  1.00  0.18           C  
ATOM   4361  CD1 PHE A 570      14.257   2.611 -11.853  1.00  0.14           C  
ATOM   4362  CD2 PHE A 570      12.452   1.257 -11.062  1.00  0.14           C  
ATOM   4363  CE1 PHE A 570      15.174   1.680 -11.369  1.00  0.14           C  
ATOM   4364  CE2 PHE A 570      13.362   0.322 -10.576  1.00  0.16           C  
ATOM   4365  CZ  PHE A 570      14.722   0.535 -10.732  1.00  0.15           C  
ATOM   4366  N   GLY A 571      10.436   6.699 -11.365  1.00  0.21           N  
ATOM   4367  CA  GLY A 571      10.011   7.973 -11.924  1.00  0.19           C  
ATOM   4368  C   GLY A 571      10.856   9.142 -11.453  1.00  0.21           C  
ATOM   4369  O   GLY A 571      11.131   9.275 -10.259  1.00  0.20           O  
ATOM   4370  N   TYR A 572      12.009   9.479 -12.183  1.00  0.21           N  
ATOM   4371  CA  TYR A 572      12.537  10.834 -12.289  1.00  0.21           C  
ATOM   4372  C   TYR A 572      11.419  11.865 -12.189  1.00  0.21           C  
ATOM   4373  CB  TYR A 572      13.296  11.014 -13.607  1.00  0.20           C  
ATOM   4374  O   TYR A 572      10.464  11.832 -12.968  1.00  0.21           O  
ATOM   4375  CG  TYR A 572      14.582  11.792 -13.466  1.00  0.20           C  
ATOM   4376  CD1 TYR A 572      14.613  13.169 -13.673  1.00  0.17           C  
ATOM   4377  CD2 TYR A 572      15.769  11.151 -13.126  1.00  0.17           C  
ATOM   4378  CE1 TYR A 572      15.796  13.889 -13.546  1.00  0.16           C  
ATOM   4379  CE2 TYR A 572      16.958  11.862 -12.996  1.00  0.19           C  
ATOM   4380  OH  TYR A 572      18.135  13.936 -13.080  1.00  0.12           O  
ATOM   4381  CZ  TYR A 572      16.961  13.228 -13.207  1.00  0.17           C  
ATOM   4382  N   ASP A 573      11.296  12.446 -11.075  1.00  0.22           N  
ATOM   4383  CA  ASP A 573      10.605  13.668 -10.675  1.00  0.21           C  
ATOM   4384  C   ASP A 573      11.387  14.907 -11.107  1.00  0.23           C  
ATOM   4385  CB  ASP A 573      10.381  13.688  -9.162  1.00  0.22           C  
ATOM   4386  O   ASP A 573      12.549  15.076 -10.732  1.00  0.22           O  
ATOM   4387  CG  ASP A 573       9.509  14.845  -8.707  1.00  0.22           C  
ATOM   4388  OD1 ASP A 573       9.134  15.693  -9.545  1.00  0.25           O  
ATOM   4389  OD2 ASP A 573       9.196  14.911  -7.498  1.00  0.28           O  
ATOM   4390  N   ARG A 574      11.223  15.331 -12.410  1.00  0.25           N  
ATOM   4391  CA  ARG A 574      11.547  16.590 -13.073  1.00  0.23           C  
ATOM   4392  C   ARG A 574      11.869  17.678 -12.054  1.00  0.25           C  
ATOM   4393  CB  ARG A 574      10.392  17.038 -13.971  1.00  0.23           C  
ATOM   4394  O   ARG A 574      12.556  18.650 -12.373  1.00  0.24           O  
ATOM   4395  CG  ARG A 574      10.532  16.601 -15.420  1.00  0.23           C  
ATOM   4396  CD  ARG A 574       9.447  17.206 -16.300  1.00  0.24           C  
ATOM   4397  NE  ARG A 574       9.547  16.736 -17.679  1.00  0.23           N  
ATOM   4398  NH1 ARG A 574       7.803  18.032 -18.464  1.00  0.19           N  
ATOM   4399  NH2 ARG A 574       8.941  16.646 -19.892  1.00  0.14           N  
ATOM   4400  CZ  ARG A 574       8.763  17.139 -18.675  1.00  0.22           C  
ATOM   4401  N   SER A 575      11.382  17.562 -10.906  1.00  0.21           N  
ATOM   4402  CA  SER A 575      11.496  18.761 -10.083  1.00  0.21           C  
ATOM   4403  C   SER A 575      12.560  18.591  -9.003  1.00  0.21           C  
ATOM   4404  CB  SER A 575      10.152  19.098  -9.437  1.00  0.20           C  
ATOM   4405  O   SER A 575      13.070  19.576  -8.466  1.00  0.21           O  
ATOM   4406  OG  SER A 575       9.609  17.964  -8.783  1.00  0.16           O  
ATOM   4407  N   ASN A 576      13.012  17.272  -9.109  1.00  0.21           N  
ATOM   4408  CA  ASN A 576      13.808  17.126  -7.895  1.00  0.21           C  
ATOM   4409  C   ASN A 576      15.122  16.400  -8.170  1.00  0.20           C  
ATOM   4410  CB  ASN A 576      13.011  16.390  -6.816  1.00  0.18           C  
ATOM   4411  O   ASN A 576      15.120  15.235  -8.571  1.00  0.20           O  
ATOM   4412  CG  ASN A 576      11.914  17.246  -6.214  1.00  0.16           C  
ATOM   4413  ND2 ASN A 576      10.855  16.604  -5.735  1.00  0.12           N  
ATOM   4414  OD1 ASN A 576      12.016  18.475  -6.181  1.00  0.11           O  
ATOM   4415  N   ASN A 577      15.931  16.965  -9.307  1.00  0.22           N  
ATOM   4416  CA  ASN A 577      17.363  16.686  -9.353  1.00  0.21           C  
ATOM   4417  C   ASN A 577      17.726  15.479  -8.492  1.00  0.22           C  
ATOM   4418  CB  ASN A 577      18.163  17.913  -8.911  1.00  0.21           C  
ATOM   4419  O   ASN A 577      18.416  15.618  -7.481  1.00  0.21           O  
ATOM   4420  CG  ASN A 577      18.354  18.919 -10.029  1.00  0.21           C  
ATOM   4421  ND2 ASN A 577      18.709  20.147  -9.669  1.00  0.16           N  
ATOM   4422  OD1 ASN A 577      18.184  18.595 -11.208  1.00  0.21           O  
ATOM   4423  N   TRP A 578      17.022  14.347  -8.646  1.00  0.07           N  
ATOM   4424  CA  TRP A 578      17.401  13.043  -8.112  1.00  0.21           C  
ATOM   4425  C   TRP A 578      18.066  12.188  -9.186  1.00  0.11           C  
ATOM   4426  CB  TRP A 578      16.177  12.316  -7.549  1.00  0.06           C  
ATOM   4427  O   TRP A 578      17.487  11.953 -10.249  1.00  0.11           O  
ATOM   4428  CG  TRP A 578      15.461  13.074  -6.471  1.00  0.06           C  
ATOM   4429  CD1 TRP A 578      14.957  14.342  -6.551  1.00  0.08           C  
ATOM   4430  CD2 TRP A 578      15.174  12.611  -5.148  1.00  0.08           C  
ATOM   4431  CE2 TRP A 578      14.492  13.652  -4.480  1.00  0.08           C  
ATOM   4432  CE3 TRP A 578      15.427  11.415  -4.462  1.00  0.18           C  
ATOM   4433  NE1 TRP A 578      14.373  14.695  -5.357  1.00  0.18           N  
ATOM   4434  CH2 TRP A 578      14.320  12.352  -2.509  1.00  0.15           C  
ATOM   4435  CZ2 TRP A 578      14.060  13.532  -3.157  1.00  0.16           C  
ATOM   4436  CZ3 TRP A 578      14.996  11.298  -3.146  1.00  0.16           C  
ATOM   4437  N   ALA A 579      19.438  12.262  -9.385  1.00  0.23           N  
ATOM   4438  CA  ALA A 579      20.415  11.301  -9.891  1.00  0.22           C  
ATOM   4439  C   ALA A 579      20.700  10.214  -8.859  1.00  0.23           C  
ATOM   4440  CB  ALA A 579      21.708  12.014 -10.280  1.00  0.22           C  
ATOM   4441  O   ALA A 579      20.876  10.504  -7.674  1.00  0.22           O  
ATOM   4442  N   VAL A 580      20.311   9.026  -9.200  1.00  0.22           N  
ATOM   4443  CA  VAL A 580      20.701   7.633  -9.013  1.00  0.23           C  
ATOM   4444  C   VAL A 580      20.789   7.317  -7.522  1.00  0.22           C  
ATOM   4445  CB  VAL A 580      22.047   7.322  -9.704  1.00  0.21           C  
ATOM   4446  O   VAL A 580      21.532   7.970  -6.785  1.00  0.22           O  
ATOM   4447  CG1 VAL A 580      22.349   5.825  -9.651  1.00  0.15           C  
ATOM   4448  CG2 VAL A 580      22.031   7.816 -11.150  1.00  0.19           C  
ATOM   4449  N   ALA A 581      19.697   6.865  -6.748  1.00  0.23           N  
ATOM   4450  CA  ALA A 581      19.751   6.053  -5.535  1.00  0.22           C  
ATOM   4451  C   ALA A 581      20.191   4.626  -5.849  1.00  0.24           C  
ATOM   4452  CB  ALA A 581      18.393   6.046  -4.837  1.00  0.22           C  
ATOM   4453  O   ALA A 581      19.683   4.005  -6.786  1.00  0.23           O  
ATOM   4454  N   ARG A 582      21.477   4.451  -5.642  1.00  0.22           N  
ATOM   4455  CA  ARG A 582      22.133   3.171  -5.399  1.00  0.21           C  
ATOM   4456  C   ARG A 582      22.045   2.781  -3.927  1.00  0.22           C  
ATOM   4457  CB  ARG A 582      23.598   3.224  -5.839  1.00  0.21           C  
ATOM   4458  O   ARG A 582      22.311   3.601  -3.045  1.00  0.22           O  
ATOM   4459  CG  ARG A 582      24.235   1.856  -6.028  1.00  0.21           C  
ATOM   4460  CD  ARG A 582      25.681   1.967  -6.489  1.00  0.22           C  
ATOM   4461  NE  ARG A 582      26.334   0.661  -6.535  1.00  0.20           N  
ATOM   4462  NH1 ARG A 582      28.383   1.479  -7.220  1.00  0.19           N  
ATOM   4463  NH2 ARG A 582      28.094  -0.771  -6.889  1.00  0.14           N  
ATOM   4464  CZ  ARG A 582      27.602   0.459  -6.881  1.00  0.18           C  
ATOM   4465  N   TYR A 583      21.338   1.488  -3.713  1.00  0.23           N  
ATOM   4466  CA  TYR A 583      21.599   0.467  -2.704  1.00  0.24           C  
ATOM   4467  C   TYR A 583      22.994  -0.123  -2.872  1.00  0.23           C  
ATOM   4468  CB  TYR A 583      20.549  -0.646  -2.782  1.00  0.22           C  
ATOM   4469  O   TYR A 583      23.294  -0.741  -3.897  1.00  0.23           O  
ATOM   4470  CG  TYR A 583      20.099  -1.151  -1.432  1.00  0.22           C  
ATOM   4471  CD1 TYR A 583      20.689  -2.273  -0.855  1.00  0.21           C  
ATOM   4472  CD2 TYR A 583      19.083  -0.509  -0.733  1.00  0.22           C  
ATOM   4473  CE1 TYR A 583      20.276  -2.743   0.388  1.00  0.20           C  
ATOM   4474  CE2 TYR A 583      18.662  -0.970   0.510  1.00  0.24           C  
ATOM   4475  OH  TYR A 583      18.851  -2.547   2.291  1.00  0.14           O  
ATOM   4476  CZ  TYR A 583      19.264  -2.086   1.061  1.00  0.22           C  
ATOM   4477  N   GLU A 584      23.937   0.529  -2.241  1.00  0.20           N  
ATOM   4478  CA  GLU A 584      25.171  -0.212  -1.997  1.00  0.21           C  
ATOM   4479  C   GLU A 584      25.505  -0.254  -0.509  1.00  0.20           C  
ATOM   4480  CB  GLU A 584      26.333   0.405  -2.780  1.00  0.19           C  
ATOM   4481  O   GLU A 584      25.594   0.789   0.142  1.00  0.20           O  
ATOM   4482  CG  GLU A 584      27.113  -0.598  -3.617  1.00  0.20           C  
ATOM   4483  CD  GLU A 584      28.225   0.039  -4.435  1.00  0.21           C  
ATOM   4484  OE1 GLU A 584      28.398   1.277  -4.363  1.00  0.36           O  
ATOM   4485  OE2 GLU A 584      28.928  -0.706  -5.153  1.00  0.21           O  
ATOM   4486  N   GLY A 585      25.581  -1.430   0.124  1.00  0.23           N  
ATOM   4487  CA  GLY A 585      26.109  -1.855   1.410  1.00  0.21           C  
ATOM   4488  C   GLY A 585      25.218  -1.474   2.577  1.00  0.23           C  
ATOM   4489  O   GLY A 585      25.707  -1.195   3.674  1.00  0.22           O  
ATOM   4490  N   GLY A 586      23.828  -1.510   2.275  1.00  0.22           N  
ATOM   4491  CA  GLY A 586      23.008  -1.060   3.388  1.00  0.21           C  
ATOM   4492  C   GLY A 586      22.868   0.449   3.454  1.00  0.22           C  
ATOM   4493  O   GLY A 586      22.199   0.977   4.345  1.00  0.21           O  
ATOM   4494  N   ASN A 587      23.311   1.187   2.367  1.00  0.22           N  
ATOM   4495  CA  ASN A 587      23.242   2.632   2.178  1.00  0.22           C  
ATOM   4496  C   ASN A 587      22.536   2.994   0.874  1.00  0.22           C  
ATOM   4497  CB  ASN A 587      24.643   3.246   2.212  1.00  0.20           C  
ATOM   4498  O   ASN A 587      22.790   2.381  -0.164  1.00  0.21           O  
ATOM   4499  CG  ASN A 587      25.335   3.051   3.547  1.00  0.20           C  
ATOM   4500  ND2 ASN A 587      26.631   2.765   3.507  1.00  0.17           N  
ATOM   4501  OD1 ASN A 587      24.709   3.155   4.605  1.00  0.24           O  
ATOM   4502  N   VAL A 588      21.363   3.451   0.970  1.00  0.24           N  
ATOM   4503  CA  VAL A 588      20.690   4.229  -0.066  1.00  0.25           C  
ATOM   4504  C   VAL A 588      21.270   5.641  -0.111  1.00  0.24           C  
ATOM   4505  CB  VAL A 588      19.164   4.286   0.169  1.00  0.23           C  
ATOM   4506  O   VAL A 588      21.252   6.358   0.893  1.00  0.24           O  
ATOM   4507  CG1 VAL A 588      18.480   5.108  -0.922  1.00  0.24           C  
ATOM   4508  CG2 VAL A 588      18.580   2.876   0.226  1.00  0.24           C  
ATOM   4509  N   TYR A 589      22.268   5.949  -0.973  1.00  0.24           N  
ATOM   4510  CA  TYR A 589      22.830   7.229  -1.387  1.00  0.26           C  
ATOM   4511  C   TYR A 589      21.867   7.978  -2.301  1.00  0.24           C  
ATOM   4512  CB  TYR A 589      24.171   7.023  -2.099  1.00  0.23           C  
ATOM   4513  O   TYR A 589      21.481   7.469  -3.356  1.00  0.23           O  
ATOM   4514  CG  TYR A 589      25.219   6.359  -1.239  1.00  0.23           C  
ATOM   4515  CD1 TYR A 589      26.090   7.115  -0.458  1.00  0.23           C  
ATOM   4516  CD2 TYR A 589      25.340   4.974  -1.206  1.00  0.26           C  
ATOM   4517  CE1 TYR A 589      27.058   6.507   0.334  1.00  0.26           C  
ATOM   4518  CE2 TYR A 589      26.304   4.355  -0.417  1.00  0.28           C  
ATOM   4519  OH  TYR A 589      28.114   4.522   1.131  1.00  0.18           O  
ATOM   4520  CZ  TYR A 589      27.157   5.129   0.348  1.00  0.26           C  
ATOM   4521  N   VAL A 590      21.008   8.929  -1.874  1.00  0.24           N  
ATOM   4522  CA  VAL A 590      20.066   9.825  -2.537  1.00  0.24           C  
ATOM   4523  C   VAL A 590      20.651  11.234  -2.601  1.00  0.24           C  
ATOM   4524  CB  VAL A 590      18.700   9.848  -1.815  1.00  0.23           C  
ATOM   4525  O   VAL A 590      21.068  11.787  -1.581  1.00  0.24           O  
ATOM   4526  CG1 VAL A 590      17.693  10.695  -2.590  1.00  0.24           C  
ATOM   4527  CG2 VAL A 590      18.174   8.426  -1.626  1.00  0.23           C  
ATOM   4528  N   LEU A 591      21.345  11.642  -3.725  1.00  0.23           N  
ATOM   4529  CA  LEU A 591      21.794  12.968  -4.136  1.00  0.24           C  
ATOM   4530  C   LEU A 591      20.606  13.890  -4.389  1.00  0.23           C  
ATOM   4531  CB  LEU A 591      22.660  12.874  -5.395  1.00  0.22           C  
ATOM   4532  O   LEU A 591      19.714  13.559  -5.174  1.00  0.22           O  
ATOM   4533  CG  LEU A 591      24.174  12.928  -5.182  1.00  0.21           C  
ATOM   4534  CD1 LEU A 591      24.856  11.797  -5.944  1.00  0.21           C  
ATOM   4535  CD2 LEU A 591      24.727  14.281  -5.615  1.00  0.23           C  
ATOM   4536  N   ARG A 592      20.302  14.961  -3.546  1.00  0.25           N  
ATOM   4537  CA  ARG A 592      19.534  16.202  -3.572  1.00  0.23           C  
ATOM   4538  C   ARG A 592      20.388  17.365  -4.067  1.00  0.25           C  
ATOM   4539  CB  ARG A 592      18.974  16.517  -2.183  1.00  0.24           C  
ATOM   4540  O   ARG A 592      21.461  17.630  -3.520  1.00  0.24           O  
ATOM   4541  CG  ARG A 592      17.949  17.640  -2.173  1.00  0.23           C  
ATOM   4542  CD  ARG A 592      17.431  17.917  -0.768  1.00  0.23           C  
ATOM   4543  NE  ARG A 592      16.527  19.063  -0.744  1.00  0.23           N  
ATOM   4544  NH1 ARG A 592      16.315  19.110   1.556  1.00  0.19           N  
ATOM   4545  NH2 ARG A 592      15.204  20.646   0.267  1.00  0.14           N  
ATOM   4546  CZ  ARG A 592      16.017  19.604   0.359  1.00  0.23           C  
ATOM   4547  N   ASN A 593      20.137  17.855  -5.317  1.00  0.20           N  
ATOM   4548  CA  ASN A 593      20.326  19.255  -5.685  1.00  0.22           C  
ATOM   4549  C   ASN A 593      19.353  20.166  -4.942  1.00  0.20           C  
ATOM   4550  CB  ASN A 593      20.175  19.437  -7.197  1.00  0.19           C  
ATOM   4551  O   ASN A 593      18.137  20.006  -5.055  1.00  0.20           O  
ATOM   4552  CG  ASN A 593      21.398  20.067  -7.834  1.00  0.20           C  
ATOM   4553  ND2 ASN A 593      21.460  20.034  -9.160  1.00  0.14           N  
ATOM   4554  OD1 ASN A 593      22.281  20.578  -7.140  1.00  0.17           O  
ATOM   4555  N   GLY A 594      19.488  20.453  -3.626  1.00  0.23           N  
ATOM   4556  CA  GLY A 594      18.972  21.543  -2.813  1.00  0.21           C  
ATOM   4557  C   GLY A 594      18.871  22.854  -3.568  1.00  0.23           C  
ATOM   4558  O   GLY A 594      19.857  23.327  -4.137  1.00  0.22           O  
ATOM   4559  N   SER A 595      17.782  23.298  -4.166  1.00  0.22           N  
ATOM   4560  CA  SER A 595      17.411  24.701  -4.315  1.00  0.21           C  
ATOM   4561  C   SER A 595      16.922  25.287  -2.995  1.00  0.22           C  
ATOM   4562  CB  SER A 595      16.329  24.859  -5.385  1.00  0.21           C  
ATOM   4563  O   SER A 595      15.754  25.129  -2.635  1.00  0.21           O  
ATOM   4564  OG  SER A 595      15.151  24.162  -5.015  1.00  0.24           O  
ATOM   4565  N   ASP A 596      17.612  25.036  -1.838  1.00  0.21           N  
ATOM   4566  CA  ASP A 596      17.343  25.954  -0.736  1.00  0.20           C  
ATOM   4567  C   ASP A 596      18.419  27.033  -0.644  1.00  0.21           C  
ATOM   4568  CB  ASP A 596      17.249  25.191   0.587  1.00  0.20           C  
ATOM   4569  O   ASP A 596      19.551  26.755  -0.242  1.00  0.21           O  
ATOM   4570  CG  ASP A 596      16.157  24.135   0.586  1.00  0.20           C  
ATOM   4571  OD1 ASP A 596      15.254  24.192  -0.276  1.00  0.24           O  
ATOM   4572  OD2 ASP A 596      16.199  23.240   1.458  1.00  0.20           O  
ATOM   4573  N   GLY A 597      18.615  27.915  -1.629  1.00  0.22           N  
ATOM   4574  CA  GLY A 597      19.206  29.233  -1.459  1.00  0.19           C  
ATOM   4575  C   GLY A 597      19.092  30.102  -2.698  1.00  0.22           C  
ATOM   4576  O   GLY A 597      18.911  29.592  -3.806  1.00  0.21           O  
ATOM   4577  N   PRO A 598      18.528  31.423  -2.611  1.00  0.23           N  
ATOM   4578  CA  PRO A 598      18.771  32.435  -3.642  1.00  0.20           C  
ATOM   4579  C   PRO A 598      19.890  32.041  -4.603  1.00  0.23           C  
ATOM   4580  CB  PRO A 598      19.158  33.675  -2.833  1.00  0.21           C  
ATOM   4581  O   PRO A 598      20.825  31.338  -4.213  1.00  0.22           O  
ATOM   4582  CG  PRO A 598      19.329  33.181  -1.433  1.00  0.21           C  
ATOM   4583  CD  PRO A 598      18.851  31.759  -1.368  1.00  0.24           C  
ATOM   4584  N   GLU A 599      19.588  31.879  -5.889  1.00  0.20           N  
ATOM   4585  CA  GLU A 599      20.407  31.913  -7.096  1.00  0.18           C  
ATOM   4586  C   GLU A 599      21.880  31.679  -6.771  1.00  0.19           C  
ATOM   4587  CB  GLU A 599      20.236  33.249  -7.825  1.00  0.18           C  
ATOM   4588  O   GLU A 599      22.624  31.140  -7.593  1.00  0.18           O  
ATOM   4589  CG  GLU A 599      18.975  33.328  -8.674  1.00  0.14           C  
ATOM   4590  CD  GLU A 599      18.884  34.605  -9.495  1.00  0.09           C  
ATOM   4591  OE1 GLU A 599      19.769  35.480  -9.356  1.00  0.13           O  
ATOM   4592  OE2 GLU A 599      17.920  34.731 -10.283  1.00  0.12           O  
ATOM   4593  N   ASP A 600      22.359  31.694  -5.491  1.00  0.16           N  
ATOM   4594  CA  ASP A 600      23.774  31.773  -5.141  1.00  0.19           C  
ATOM   4595  C   ASP A 600      24.133  30.746  -4.070  1.00  0.17           C  
ATOM   4596  CB  ASP A 600      24.130  33.182  -4.660  1.00  0.13           C  
ATOM   4597  O   ASP A 600      25.308  30.426  -3.879  1.00  0.16           O  
ATOM   4598  CG  ASP A 600      24.724  34.050  -5.756  1.00  0.07           C  
ATOM   4599  OD1 ASP A 600      25.131  33.511  -6.808  1.00  0.09           O  
ATOM   4600  OD2 ASP A 600      24.787  35.283  -5.565  1.00  0.09           O  
ATOM   4601  N   THR A 601      23.175  29.731  -3.823  1.00  0.22           N  
ATOM   4602  CA  THR A 601      23.510  28.718  -2.828  1.00  0.21           C  
ATOM   4603  C   THR A 601      22.747  27.424  -3.096  1.00  0.22           C  
ATOM   4604  CB  THR A 601      23.203  29.213  -1.403  1.00  0.20           C  
ATOM   4605  O   THR A 601      21.557  27.324  -2.791  1.00  0.21           O  
ATOM   4606  CG2 THR A 601      24.199  30.281  -0.965  1.00  0.12           C  
ATOM   4607  OG1 THR A 601      21.881  29.765  -1.369  1.00  0.14           O  
ATOM   4608  N   ARG A 602      22.795  26.870  -4.478  1.00  0.22           N  
ATOM   4609  CA  ARG A 602      22.395  25.583  -5.035  1.00  0.21           C  
ATOM   4610  C   ARG A 602      23.173  24.441  -4.389  1.00  0.22           C  
ATOM   4611  CB  ARG A 602      22.601  25.565  -6.552  1.00  0.20           C  
ATOM   4612  O   ARG A 602      24.379  24.306  -4.603  1.00  0.21           O  
ATOM   4613  CG  ARG A 602      21.661  26.486  -7.312  1.00  0.20           C  
ATOM   4614  CD  ARG A 602      21.816  26.332  -8.818  1.00  0.21           C  
ATOM   4615  NE  ARG A 602      21.090  27.371  -9.544  1.00  0.14           N  
ATOM   4616  NH1 ARG A 602      21.631  26.572 -11.643  1.00  0.13           N  
ATOM   4617  NH2 ARG A 602      20.331  28.447 -11.426  1.00  0.13           N  
ATOM   4618  CZ  ARG A 602      21.019  27.461 -10.869  1.00  0.16           C  
ATOM   4619  N   ARG A 603      23.067  24.189  -2.957  1.00  0.22           N  
ATOM   4620  CA  ARG A 603      23.555  23.212  -1.990  1.00  0.21           C  
ATOM   4621  C   ARG A 603      23.022  21.818  -2.304  1.00  0.22           C  
ATOM   4622  CB  ARG A 603      23.158  23.617  -0.569  1.00  0.20           C  
ATOM   4623  O   ARG A 603      21.830  21.649  -2.572  1.00  0.21           O  
ATOM   4624  CG  ARG A 603      23.916  24.823  -0.037  1.00  0.19           C  
ATOM   4625  CD  ARG A 603      23.552  25.124   1.410  1.00  0.18           C  
ATOM   4626  NE  ARG A 603      24.152  26.375   1.867  1.00  0.12           N  
ATOM   4627  NH1 ARG A 603      23.324  26.226   4.018  1.00  0.12           N  
ATOM   4628  NH2 ARG A 603      24.618  28.016   3.404  1.00  0.12           N  
ATOM   4629  CZ  ARG A 603      24.030  26.869   3.095  1.00  0.14           C  
ATOM   4630  N   VAL A 604      23.782  20.848  -3.086  1.00  0.24           N  
ATOM   4631  CA  VAL A 604      23.729  19.395  -3.200  1.00  0.26           C  
ATOM   4632  C   VAL A 604      23.695  18.768  -1.808  1.00  0.24           C  
ATOM   4633  CB  VAL A 604      24.929  18.845  -4.003  1.00  0.23           C  
ATOM   4634  O   VAL A 604      24.579  19.019  -0.986  1.00  0.24           O  
ATOM   4635  CG1 VAL A 604      24.802  17.335  -4.197  1.00  0.22           C  
ATOM   4636  CG2 VAL A 604      25.037  19.553  -5.352  1.00  0.23           C  
ATOM   4637  N   TYR A 605      22.457  18.537  -1.165  1.00  0.25           N  
ATOM   4638  CA  TYR A 605      22.240  17.729   0.030  1.00  0.26           C  
ATOM   4639  C   TYR A 605      22.523  16.257  -0.250  1.00  0.25           C  
ATOM   4640  CB  TYR A 605      20.806  17.897   0.540  1.00  0.24           C  
ATOM   4641  O   TYR A 605      22.103  15.722  -1.278  1.00  0.24           O  
ATOM   4642  CG  TYR A 605      20.466  19.312   0.941  1.00  0.24           C  
ATOM   4643  CD1 TYR A 605      20.670  19.756   2.245  1.00  0.23           C  
ATOM   4644  CD2 TYR A 605      19.940  20.207   0.016  1.00  0.25           C  
ATOM   4645  CE1 TYR A 605      20.357  21.058   2.619  1.00  0.23           C  
ATOM   4646  CE2 TYR A 605      19.623  21.512   0.379  1.00  0.26           C  
ATOM   4647  OH  TYR A 605      19.523  23.218   2.045  1.00  0.16           O  
ATOM   4648  CZ  TYR A 605      19.835  21.928   1.681  1.00  0.23           C  
ATOM   4649  N   TYR A 606      23.707  15.483   0.264  1.00  0.23           N  
ATOM   4650  CA  TYR A 606      24.051  14.092   0.537  1.00  0.25           C  
ATOM   4651  C   TYR A 606      23.106  13.489   1.570  1.00  0.23           C  
ATOM   4652  CB  TYR A 606      25.498  13.983   1.026  1.00  0.22           C  
ATOM   4653  O   TYR A 606      22.943  14.034   2.664  1.00  0.23           O  
ATOM   4654  CG  TYR A 606      26.524  14.197  -0.060  1.00  0.22           C  
ATOM   4655  CD1 TYR A 606      27.016  13.126  -0.802  1.00  0.21           C  
ATOM   4656  CD2 TYR A 606      27.004  15.471  -0.345  1.00  0.23           C  
ATOM   4657  CE1 TYR A 606      27.963  13.319  -1.803  1.00  0.22           C  
ATOM   4658  CE2 TYR A 606      27.951  15.675  -1.343  1.00  0.24           C  
ATOM   4659  OH  TYR A 606      29.361  14.792  -3.055  1.00  0.14           O  
ATOM   4660  CZ  TYR A 606      28.423  14.595  -2.066  1.00  0.23           C  
ATOM   4661  N   TRP A 607      21.983  12.742   1.206  1.00  0.04           N  
ATOM   4662  CA  TRP A 607      21.253  11.874   2.125  1.00  0.21           C  
ATOM   4663  C   TRP A 607      21.820  10.459   2.102  1.00  0.06           C  
ATOM   4664  CB  TRP A 607      19.764  11.847   1.771  1.00  0.04           C  
ATOM   4665  O   TRP A 607      22.018   9.880   1.032  1.00  0.07           O  
ATOM   4666  CG  TRP A 607      18.957  12.913   2.450  1.00  0.06           C  
ATOM   4667  CD1 TRP A 607      19.069  14.265   2.282  1.00  0.08           C  
ATOM   4668  CD2 TRP A 607      17.916  12.713   3.411  1.00  0.08           C  
ATOM   4669  CE2 TRP A 607      17.440  13.989   3.783  1.00  0.08           C  
ATOM   4670  CE3 TRP A 607      17.338  11.577   3.994  1.00  0.18           C  
ATOM   4671  NE1 TRP A 607      18.159  14.918   3.081  1.00  0.18           N  
ATOM   4672  CH2 TRP A 607      15.864  13.033   5.268  1.00  0.15           C  
ATOM   4673  CZ2 TRP A 607      16.412  14.161   4.713  1.00  0.16           C  
ATOM   4674  CZ3 TRP A 607      16.315  11.750   4.919  1.00  0.16           C  
ATOM   4675  N   TYR A 608      22.807   9.931   3.072  1.00  0.20           N  
ATOM   4676  CA  TYR A 608      23.162   8.611   3.583  1.00  0.22           C  
ATOM   4677  C   TYR A 608      22.019   8.017   4.397  1.00  0.20           C  
ATOM   4678  CB  TYR A 608      24.428   8.689   4.440  1.00  0.19           C  
ATOM   4679  O   TYR A 608      21.574   8.612   5.381  1.00  0.20           O  
ATOM   4680  CG  TYR A 608      24.604   7.514   5.371  1.00  0.20           C  
ATOM   4681  CD1 TYR A 608      24.113   7.554   6.675  1.00  0.19           C  
ATOM   4682  CD2 TYR A 608      25.261   6.363   4.951  1.00  0.20           C  
ATOM   4683  CE1 TYR A 608      24.275   6.474   7.537  1.00  0.18           C  
ATOM   4684  CE2 TYR A 608      25.428   5.278   5.804  1.00  0.23           C  
ATOM   4685  OH  TYR A 608      25.094   4.270   7.942  1.00  0.12           O  
ATOM   4686  CZ  TYR A 608      24.932   5.342   7.093  1.00  0.22           C  
ATOM   4687  N   ALA A 609      20.963   7.379   3.925  1.00  0.22           N  
ATOM   4688  CA  ALA A 609      20.160   6.469   4.737  1.00  0.20           C  
ATOM   4689  C   ALA A 609      20.700   5.044   4.662  1.00  0.22           C  
ATOM   4690  CB  ALA A 609      18.700   6.505   4.292  1.00  0.21           C  
ATOM   4691  O   ALA A 609      20.890   4.502   3.571  1.00  0.22           O  
ATOM   4692  N   SER A 610      21.741   4.601   5.641  1.00  0.21           N  
ATOM   4693  CA  SER A 610      22.021   3.226   6.041  1.00  0.19           C  
ATOM   4694  C   SER A 610      20.733   2.456   6.314  1.00  0.21           C  
ATOM   4695  CB  SER A 610      22.914   3.199   7.282  1.00  0.19           C  
ATOM   4696  O   SER A 610      19.895   2.898   7.104  1.00  0.20           O  
ATOM   4697  OG  SER A 610      22.153   2.911   8.442  1.00  0.17           O  
ATOM   4698  N   ILE A 611      19.961   1.969   5.311  1.00  0.21           N  
ATOM   4699  CA  ILE A 611      18.969   0.912   5.473  1.00  0.20           C  
ATOM   4700  C   ILE A 611      19.607  -0.294   6.157  1.00  0.21           C  
ATOM   4701  CB  ILE A 611      18.358   0.498   4.115  1.00  0.19           C  
ATOM   4702  O   ILE A 611      18.953  -1.321   6.356  1.00  0.20           O  
ATOM   4703  CG1 ILE A 611      17.766   1.718   3.401  1.00  0.16           C  
ATOM   4704  CG2 ILE A 611      17.298  -0.590   4.309  1.00  0.19           C  
ATOM   4705  CD1 ILE A 611      17.262   1.428   1.994  1.00  0.17           C  
ATOM   4706  N   GLY A 612      20.629  -0.093   7.004  1.00  0.21           N  
ATOM   4707  CA  GLY A 612      21.148  -1.182   7.816  1.00  0.19           C  
ATOM   4708  C   GLY A 612      22.035  -0.709   8.952  1.00  0.21           C  
ATOM   4709  O   GLY A 612      22.800  -1.493   9.517  1.00  0.20           O  
ATOM   4710  N   GLY A 613      21.650   0.478   9.468  1.00  0.22           N  
ATOM   4711  CA  GLY A 613      22.370   0.786  10.693  1.00  0.18           C  
ATOM   4712  C   GLY A 613      21.578   1.659  11.648  1.00  0.22           C  
ATOM   4713  O   GLY A 613      20.927   2.617  11.226  1.00  0.21           O  
ATOM   4714  N   SER A 614      20.946   0.993  12.530  1.00  0.21           N  
ATOM   4715  CA  SER A 614      20.532   1.540  13.818  1.00  0.19           C  
ATOM   4716  C   SER A 614      19.990   2.957  13.668  1.00  0.21           C  
ATOM   4717  CB  SER A 614      21.701   1.534  14.804  1.00  0.19           C  
ATOM   4718  O   SER A 614      20.607   3.798  13.010  1.00  0.20           O  
ATOM   4719  OG  SER A 614      22.720   2.425  14.381  1.00  0.12           O  
ATOM   4720  N   ASN A 615      18.679   3.006  13.184  1.00  0.21           N  
ATOM   4721  CA  ASN A 615      17.911   4.126  13.717  1.00  0.20           C  
ATOM   4722  C   ASN A 615      18.720   5.420  13.696  1.00  0.21           C  
ATOM   4723  CB  ASN A 615      17.433   3.822  15.138  1.00  0.19           C  
ATOM   4724  O   ASN A 615      19.517   5.674  14.601  1.00  0.20           O  
ATOM   4725  CG  ASN A 615      16.296   2.819  15.170  1.00  0.19           C  
ATOM   4726  ND2 ASN A 615      16.077   2.208  16.328  1.00  0.13           N  
ATOM   4727  OD1 ASN A 615      15.621   2.596  14.162  1.00  0.13           O  
ATOM   4728  N   ASN A 616      19.495   5.766  12.567  1.00  0.22           N  
ATOM   4729  CA  ASN A 616      19.833   7.151  12.258  1.00  0.20           C  
ATOM   4730  C   ASN A 616      19.127   7.632  10.994  1.00  0.21           C  
ATOM   4731  CB  ASN A 616      21.348   7.314  12.115  1.00  0.20           C  
ATOM   4732  O   ASN A 616      19.505   7.255   9.884  1.00  0.21           O  
ATOM   4733  CG  ASN A 616      22.046   7.485  13.449  1.00  0.18           C  
ATOM   4734  ND2 ASN A 616      23.349   7.233  13.473  1.00  0.12           N  
ATOM   4735  OD1 ASN A 616      21.419   7.839  14.451  1.00  0.11           O  
ATOM   4736  N   PHE A 617      17.729   7.519  10.880  1.00  0.22           N  
ATOM   4737  CA  PHE A 617      17.102   8.521  10.026  1.00  0.22           C  
ATOM   4738  C   PHE A 617      17.833   9.855  10.129  1.00  0.22           C  
ATOM   4739  CB  PHE A 617      15.627   8.701  10.398  1.00  0.21           C  
ATOM   4740  O   PHE A 617      17.841  10.484  11.189  1.00  0.22           O  
ATOM   4741  CG  PHE A 617      14.743   7.573   9.938  1.00  0.21           C  
ATOM   4742  CD1 PHE A 617      14.172   7.592   8.671  1.00  0.19           C  
ATOM   4743  CD2 PHE A 617      14.484   6.494  10.772  1.00  0.19           C  
ATOM   4744  CE1 PHE A 617      13.353   6.550   8.243  1.00  0.17           C  
ATOM   4745  CE2 PHE A 617      13.667   5.449  10.351  1.00  0.20           C  
ATOM   4746  CZ  PHE A 617      13.102   5.479   9.086  1.00  0.19           C  
ATOM   4747  N   LEU A 618      19.270   9.750   9.655  1.00  0.20           N  
ATOM   4748  CA  LEU A 618      20.075  10.907   9.279  1.00  0.19           C  
ATOM   4749  C   LEU A 618      19.364  12.206   9.644  1.00  0.20           C  
ATOM   4750  CB  LEU A 618      20.382  10.883   7.780  1.00  0.18           C  
ATOM   4751  O   LEU A 618      18.217  12.423   9.246  1.00  0.19           O  
ATOM   4752  CG  LEU A 618      21.467   9.906   7.325  1.00  0.18           C  
ATOM   4753  CD1 LEU A 618      21.332   9.620   5.833  1.00  0.15           C  
ATOM   4754  CD2 LEU A 618      22.852  10.458   7.646  1.00  0.15           C  
ATOM   4755  N   LYS A 619      19.595  12.589  10.805  1.00  0.22           N  
ATOM   4756  CA  LYS A 619      19.991  13.914  11.274  1.00  0.21           C  
ATOM   4757  C   LYS A 619      19.951  14.934  10.140  1.00  0.22           C  
ATOM   4758  CB  LYS A 619      21.390  13.870  11.890  1.00  0.20           C  
ATOM   4759  O   LYS A 619      20.632  14.768   9.125  1.00  0.21           O  
ATOM   4760  CG  LYS A 619      21.399  13.932  13.411  1.00  0.20           C  
ATOM   4761  CD  LYS A 619      22.819  13.931  13.961  1.00  0.20           C  
ATOM   4762  CE  LYS A 619      22.830  13.979  15.483  1.00  0.16           C  
ATOM   4763  NZ  LYS A 619      24.221  13.974  16.028  1.00  0.12           N  
ATOM   4764  N   ASN A 620      18.804  15.625   9.798  1.00  0.22           N  
ATOM   4765  CA  ASN A 620      18.737  17.071   9.622  1.00  0.21           C  
ATOM   4766  C   ASN A 620      20.043  17.747  10.032  1.00  0.22           C  
ATOM   4767  CB  ASN A 620      17.566  17.655  10.414  1.00  0.21           C  
ATOM   4768  O   ASN A 620      20.378  17.792  11.217  1.00  0.21           O  
ATOM   4769  CG  ASN A 620      16.235  17.468   9.712  1.00  0.20           C  
ATOM   4770  ND2 ASN A 620      15.153  17.469  10.482  1.00  0.17           N  
ATOM   4771  OD1 ASN A 620      16.180  17.323   8.488  1.00  0.23           O  
ATOM   4772  N   TYR A 621      21.167  17.612   9.083  1.00  0.21           N  
ATOM   4773  CA  TYR A 621      22.128  18.709   9.075  1.00  0.20           C  
ATOM   4774  C   TYR A 621      21.696  19.806   8.109  1.00  0.21           C  
ATOM   4775  CB  TYR A 621      23.522  18.200   8.696  1.00  0.20           C  
ATOM   4776  O   TYR A 621      21.470  19.546   6.925  1.00  0.21           O  
ATOM   4777  CG  TYR A 621      24.189  17.391   9.783  1.00  0.20           C  
ATOM   4778  CD1 TYR A 621      24.912  18.014  10.798  1.00  0.15           C  
ATOM   4779  CD2 TYR A 621      24.098  16.004   9.796  1.00  0.15           C  
ATOM   4780  CE1 TYR A 621      25.529  17.273  11.800  1.00  0.13           C  
ATOM   4781  CE2 TYR A 621      24.711  15.252  10.793  1.00  0.16           C  
ATOM   4782  OH  TYR A 621      26.033  15.156  12.779  1.00  0.10           O  
ATOM   4783  CZ  TYR A 621      25.423  15.895  11.789  1.00  0.15           C  
ATOM   4784  N   PRO A 622      21.346  21.203   8.345  1.00  0.22           N  
ATOM   4785  CA  PRO A 622      21.978  22.462   7.944  1.00  0.20           C  
ATOM   4786  C   PRO A 622      23.413  22.590   8.450  1.00  0.22           C  
ATOM   4787  CB  PRO A 622      21.079  23.526   8.579  1.00  0.21           C  
ATOM   4788  O   PRO A 622      23.640  22.673   9.660  1.00  0.22           O  
ATOM   4789  CG  PRO A 622      20.181  22.766   9.501  1.00  0.21           C  
ATOM   4790  CD  PRO A 622      20.379  21.298   9.258  1.00  0.24           C  
ATOM   4791  N   THR A 623      24.394  21.653   7.931  1.00  0.20           N  
ATOM   4792  CA  THR A 623      25.735  22.172   8.175  1.00  0.19           C  
ATOM   4793  C   THR A 623      26.623  21.970   6.951  1.00  0.20           C  
ATOM   4794  CB  THR A 623      26.381  21.496   9.398  1.00  0.18           C  
ATOM   4795  O   THR A 623      26.692  20.868   6.401  1.00  0.19           O  
ATOM   4796  CG2 THR A 623      25.867  22.105  10.699  1.00  0.09           C  
ATOM   4797  OG1 THR A 623      26.072  20.097   9.384  1.00  0.12           O  
ATOM   4798  N   THR A 624      26.832  23.085   5.984  1.00  0.22           N  
ATOM   4799  CA  THR A 624      28.186  23.362   5.518  1.00  0.19           C  
ATOM   4800  C   THR A 624      28.992  22.072   5.398  1.00  0.21           C  
ATOM   4801  CB  THR A 624      28.912  24.338   6.462  1.00  0.20           C  
ATOM   4802  O   THR A 624      29.067  21.290   6.348  1.00  0.21           O  
ATOM   4803  CG2 THR A 624      28.619  25.787   6.087  1.00  0.15           C  
ATOM   4804  OG1 THR A 624      28.476  24.107   7.807  1.00  0.15           O  
ATOM   4805  N   PHE A 625      28.854  21.193   4.404  1.00  0.21           N  
ATOM   4806  CA  PHE A 625      30.130  20.636   3.970  1.00  0.20           C  
ATOM   4807  C   PHE A 625      31.291  21.338   4.663  1.00  0.21           C  
ATOM   4808  CB  PHE A 625      30.279  20.752   2.449  1.00  0.19           C  
ATOM   4809  O   PHE A 625      31.499  22.539   4.475  1.00  0.20           O  
ATOM   4810  CG  PHE A 625      29.805  19.537   1.699  1.00  0.19           C  
ATOM   4811  CD1 PHE A 625      30.660  18.466   1.471  1.00  0.15           C  
ATOM   4812  CD2 PHE A 625      28.503  19.466   1.221  1.00  0.15           C  
ATOM   4813  CE1 PHE A 625      30.224  17.340   0.777  1.00  0.13           C  
ATOM   4814  CE2 PHE A 625      28.060  18.344   0.526  1.00  0.15           C  
ATOM   4815  CZ  PHE A 625      28.922  17.282   0.304  1.00  0.15           C  
ATOM   4816  N   PRO A 626      31.601  21.015   5.845  1.00  0.22           N  
ATOM   4817  CA  PRO A 626      33.054  21.132   5.981  1.00  0.20           C  
ATOM   4818  C   PRO A 626      33.809  20.057   5.202  1.00  0.22           C  
ATOM   4819  CB  PRO A 626      33.281  20.976   7.487  1.00  0.20           C  
ATOM   4820  O   PRO A 626      35.018  20.176   4.992  1.00  0.21           O  
ATOM   4821  CG  PRO A 626      31.994  20.429   8.013  1.00  0.19           C  
ATOM   4822  CD  PRO A 626      30.940  20.589   6.954  1.00  0.18           C  
ATOM   4823  N   TYR A 627      33.140  19.197   4.476  1.00  0.17           N  
ATOM   4824  CA  TYR A 627      34.235  18.303   4.120  1.00  0.20           C  
ATOM   4825  C   TYR A 627      34.406  18.223   2.608  1.00  0.16           C  
ATOM   4826  CB  TYR A 627      33.994  16.903   4.693  1.00  0.15           C  
ATOM   4827  O   TYR A 627      33.640  17.538   1.926  1.00  0.16           O  
ATOM   4828  CG  TYR A 627      34.689  16.657   6.010  1.00  0.08           C  
ATOM   4829  CD1 TYR A 627      36.012  16.221   6.052  1.00  0.07           C  
ATOM   4830  CD2 TYR A 627      34.025  16.860   7.215  1.00  0.07           C  
ATOM   4831  CE1 TYR A 627      36.656  15.992   7.263  1.00  0.07           C  
ATOM   4832  CE2 TYR A 627      34.659  16.634   8.432  1.00  0.08           C  
ATOM   4833  OH  TYR A 627      36.605  15.976   9.648  1.00  0.07           O  
ATOM   4834  CZ  TYR A 627      35.973  16.202   8.446  1.00  0.07           C  
ATOM   4835  N   HIS A 628      34.473  19.411   1.726  1.00  0.21           N  
ATOM   4836  CA  HIS A 628      35.483  19.643   0.699  1.00  0.20           C  
ATOM   4837  C   HIS A 628      36.868  19.231   1.185  1.00  0.21           C  
ATOM   4838  CB  HIS A 628      35.490  21.113   0.276  1.00  0.19           C  
ATOM   4839  O   HIS A 628      37.345  19.728   2.208  1.00  0.20           O  
ATOM   4840  CG  HIS A 628      34.791  21.369  -1.021  1.00  0.19           C  
ATOM   4841  CD2 HIS A 628      33.631  22.009  -1.295  1.00  0.17           C  
ATOM   4842  ND1 HIS A 628      35.289  20.937  -2.232  1.00  0.17           N  
ATOM   4843  CE1 HIS A 628      34.462  21.303  -3.197  1.00  0.14           C  
ATOM   4844  NE2 HIS A 628      33.448  21.956  -2.655  1.00  0.16           N  
ATOM   4845  N   PRO A 629      37.370  17.960   0.999  1.00  0.22           N  
ATOM   4846  CA  PRO A 629      38.834  17.953   0.967  1.00  0.20           C  
ATOM   4847  C   PRO A 629      39.416  19.183   0.274  1.00  0.21           C  
ATOM   4848  CB  PRO A 629      39.163  16.679   0.185  1.00  0.19           C  
ATOM   4849  O   PRO A 629      38.856  19.660  -0.717  1.00  0.20           O  
ATOM   4850  CG  PRO A 629      37.837  16.144  -0.249  1.00  0.18           C  
ATOM   4851  CD  PRO A 629      36.761  17.044   0.287  1.00  0.16           C  
ATOM   4852  N   ALA A 630      39.946  20.127   0.931  1.00  0.17           N  
ATOM   4853  CA  ALA A 630      41.133  20.802   0.413  1.00  0.19           C  
ATOM   4854  C   ALA A 630      41.649  20.115  -0.848  1.00  0.19           C  
ATOM   4855  CB  ALA A 630      42.227  20.846   1.477  1.00  0.14           C  
ATOM   4856  O   ALA A 630      42.093  18.965  -0.798  1.00  0.18           O  
ATOM   4857  N   GLY A 631      40.926  20.170  -1.870  1.00  0.22           N  
ATOM   4858  CA  GLY A 631      41.130  20.112  -3.309  1.00  0.21           C  
ATOM   4859  C   GLY A 631      39.835  19.992  -4.091  1.00  0.22           C  
ATOM   4860  O   GLY A 631      39.832  20.109  -5.318  1.00  0.20           O  
ATOM   4861  N   MET A 632      38.729  19.982  -3.324  1.00  0.18           N  
ATOM   4862  CA  MET A 632      37.390  20.044  -3.903  1.00  0.19           C  
ATOM   4863  C   MET A 632      36.819  21.455  -3.804  1.00  0.18           C  
ATOM   4864  CB  MET A 632      36.456  19.052  -3.207  1.00  0.17           C  
ATOM   4865  O   MET A 632      35.603  21.643  -3.872  1.00  0.18           O  
ATOM   4866  CG  MET A 632      36.659  17.610  -3.643  1.00  0.16           C  
ATOM   4867  SD  MET A 632      35.179  16.569  -3.338  1.00  0.16           S  
ATOM   4868  CE  MET A 632      35.122  15.631  -4.890  1.00  0.12           C  
ATOM   4869  N   SER A 633      37.593  22.500  -3.356  1.00  0.22           N  
ATOM   4870  CA  SER A 633      37.312  23.908  -3.617  1.00  0.21           C  
ATOM   4871  C   SER A 633      37.131  24.168  -5.109  1.00  0.22           C  
ATOM   4872  CB  SER A 633      38.437  24.789  -3.071  1.00  0.20           C  
ATOM   4873  O   SER A 633      36.510  25.159  -5.500  1.00  0.21           O  
ATOM   4874  OG  SER A 633      39.679  24.441  -3.658  1.00  0.12           O  
ATOM   4875  N   LYS A 634      37.539  23.044  -5.931  1.00  0.24           N  
ATOM   4876  CA  LYS A 634      37.516  23.257  -7.375  1.00  0.23           C  
ATOM   4877  C   LYS A 634      36.268  22.641  -8.002  1.00  0.24           C  
ATOM   4878  CB  LYS A 634      38.771  22.671  -8.024  1.00  0.21           C  
ATOM   4879  O   LYS A 634      36.031  22.792  -9.202  1.00  0.22           O  
ATOM   4880  CG  LYS A 634      40.019  23.522  -7.837  1.00  0.21           C  
ATOM   4881  CD  LYS A 634      41.173  23.018  -8.695  1.00  0.17           C  
ATOM   4882  CE  LYS A 634      42.420  23.872  -8.513  1.00  0.14           C  
ATOM   4883  NZ  LYS A 634      43.554  23.383  -9.353  1.00  0.11           N  
ATOM   4884  N   PHE A 635      35.385  21.997  -7.160  1.00  0.23           N  
ATOM   4885  CA  PHE A 635      34.160  21.318  -7.566  1.00  0.24           C  
ATOM   4886  C   PHE A 635      32.940  21.973  -6.929  1.00  0.23           C  
ATOM   4887  CB  PHE A 635      34.216  19.834  -7.188  1.00  0.22           C  
ATOM   4888  O   PHE A 635      32.350  21.425  -5.996  1.00  0.23           O  
ATOM   4889  CG  PHE A 635      35.165  19.028  -8.033  1.00  0.22           C  
ATOM   4890  CD1 PHE A 635      34.770  18.539  -9.272  1.00  0.20           C  
ATOM   4891  CD2 PHE A 635      36.452  18.758  -7.587  1.00  0.22           C  
ATOM   4892  CE1 PHE A 635      35.647  17.792 -10.056  1.00  0.22           C  
ATOM   4893  CE2 PHE A 635      37.334  18.013  -8.365  1.00  0.24           C  
ATOM   4894  CZ  PHE A 635      36.929  17.530  -9.599  1.00  0.23           C  
ATOM   4895  N   PRO A 636      32.844  23.358  -6.772  1.00  0.25           N  
ATOM   4896  CA  PRO A 636      31.451  23.803  -6.850  1.00  0.25           C  
ATOM   4897  C   PRO A 636      30.779  23.411  -8.164  1.00  0.25           C  
ATOM   4898  CB  PRO A 636      31.560  25.325  -6.726  1.00  0.23           C  
ATOM   4899  O   PRO A 636      31.064  24.002  -9.209  1.00  0.24           O  
ATOM   4900  CG  PRO A 636      33.003  25.626  -6.973  1.00  0.23           C  
ATOM   4901  CD  PRO A 636      33.780  24.344  -6.885  1.00  0.26           C  
ATOM   4902  N   GLY A 637      30.906  22.182  -8.764  1.00  0.23           N  
ATOM   4903  CA  GLY A 637      30.371  21.811 -10.065  1.00  0.23           C  
ATOM   4904  C   GLY A 637      29.312  20.728  -9.988  1.00  0.23           C  
ATOM   4905  O   GLY A 637      29.151  20.082  -8.950  1.00  0.23           O  
ATOM   4906  N   VAL A 638      28.139  21.065 -10.560  1.00  0.24           N  
ATOM   4907  CA  VAL A 638      26.998  20.243 -10.952  1.00  0.25           C  
ATOM   4908  C   VAL A 638      27.481  18.860 -11.380  1.00  0.24           C  
ATOM   4909  CB  VAL A 638      26.189  20.902 -12.091  1.00  0.22           C  
ATOM   4910  O   VAL A 638      28.355  18.740 -12.242  1.00  0.23           O  
ATOM   4911  CG1 VAL A 638      24.964  20.059 -12.441  1.00  0.16           C  
ATOM   4912  CG2 VAL A 638      25.771  22.318 -11.698  1.00  0.20           C  
ATOM   4913  N   VAL A 639      27.537  17.768 -10.327  1.00  0.27           N  
ATOM   4914  CA  VAL A 639      27.604  16.398 -10.825  1.00  0.28           C  
ATOM   4915  C   VAL A 639      26.636  16.224 -11.993  1.00  0.27           C  
ATOM   4916  CB  VAL A 639      27.287  15.374  -9.712  1.00  0.26           C  
ATOM   4917  O   VAL A 639      25.426  16.402 -11.836  1.00  0.27           O  
ATOM   4918  CG1 VAL A 639      27.367  13.947 -10.252  1.00  0.25           C  
ATOM   4919  CG2 VAL A 639      28.239  15.556  -8.532  1.00  0.25           C  
ATOM   4920  N   LEU A 640      27.077  16.392 -13.213  1.00  0.26           N  
ATOM   4921  CA  LEU A 640      26.333  16.240 -14.459  1.00  0.27           C  
ATOM   4922  C   LEU A 640      25.693  14.859 -14.545  1.00  0.26           C  
ATOM   4923  CB  LEU A 640      27.252  16.466 -15.662  1.00  0.25           C  
ATOM   4924  O   LEU A 640      24.508  14.738 -14.866  1.00  0.25           O  
ATOM   4925  CG  LEU A 640      27.710  17.905 -15.905  1.00  0.25           C  
ATOM   4926  CD1 LEU A 640      28.856  17.934 -16.912  1.00  0.21           C  
ATOM   4927  CD2 LEU A 640      26.546  18.763 -16.387  1.00  0.23           C  
ATOM   4928  N   THR A 641      26.310  13.597 -14.103  1.00  0.24           N  
ATOM   4929  CA  THR A 641      25.929  12.189 -14.116  1.00  0.28           C  
ATOM   4930  C   THR A 641      26.973  11.339 -13.398  1.00  0.24           C  
ATOM   4931  CB  THR A 641      25.745  11.674 -15.556  1.00  0.23           C  
ATOM   4932  O   THR A 641      28.150  11.701 -13.352  1.00  0.23           O  
ATOM   4933  CG2 THR A 641      27.089  11.514 -16.259  1.00  0.22           C  
ATOM   4934  OG1 THR A 641      25.083  10.403 -15.521  1.00  0.18           O  
ATOM   4935  N   ARG A 642      26.585  10.554 -12.418  1.00  0.27           N  
ATOM   4936  CA  ARG A 642      27.303   9.443 -11.801  1.00  0.28           C  
ATOM   4937  C   ARG A 642      26.728   8.103 -12.247  1.00  0.27           C  
ATOM   4938  CB  ARG A 642      27.254   9.553 -10.275  1.00  0.25           C
[truncated: 647,465 more chars]
