# Supplementary material for: DepoScope: Accurate phage depolymerase annotation and domain delineation using large language models
Source: PLoS Comput Biol. 2024 Aug 5;20(8):e1011831. doi: 10.1371/journal.pcbi.1011831 (PMC11326577; doi:10.1371/journal.pcbi.1011831)
Supplement: S1 Data — (ZIP) [file pcbi.1011831.s003.zip › FN_FP_deposcope_032024/False_positives/NC_020083.1__YP_007349031.pdb]

PARENT N/A
ATOM      1  N   MET A   1     -39.044   0.635  12.873  1.00  0.43           N  
ATOM      2  CA  MET A   1     -39.298  -0.071  11.620  1.00  0.50           C  
ATOM      3  C   MET A   1     -39.564  -1.551  11.873  1.00  0.44           C  
ATOM      4  CB  MET A   1     -38.117   0.092  10.662  1.00  0.39           C  
ATOM      5  O   MET A   1     -38.788  -2.216  12.562  1.00  0.42           O  
ATOM      6  CG  MET A   1     -38.041   1.463  10.010  1.00  0.40           C  
ATOM      7  SD  MET A   1     -36.623   1.615   8.855  1.00  0.46           S  
ATOM      8  CE  MET A   1     -36.563   3.418   8.657  1.00  0.38           C  
ATOM      9  N   THR A   2     -40.949  -2.082  11.950  1.00  0.57           N  
ATOM     10  CA  THR A   2     -41.768  -3.264  12.194  1.00  0.59           C  
ATOM     11  C   THR A   2     -40.904  -4.521  12.239  1.00  0.57           C  
ATOM     12  CB  THR A   2     -42.855  -3.423  11.115  1.00  0.53           C  
ATOM     13  O   THR A   2     -40.257  -4.871  11.249  1.00  0.55           O  
ATOM     14  CG2 THR A   2     -44.223  -3.011  11.647  1.00  0.46           C  
ATOM     15  OG1 THR A   2     -42.526  -2.602   9.988  1.00  0.55           O  
ATOM     16  N   THR A   3     -40.461  -4.975  13.396  1.00  0.58           N  
ATOM     17  CA  THR A   3     -40.430  -6.372  13.817  1.00  0.59           C  
ATOM     18  C   THR A   3     -41.627  -7.133  13.253  1.00  0.56           C  
ATOM     19  CB  THR A   3     -40.419  -6.492  15.352  1.00  0.53           C  
ATOM     20  O   THR A   3     -42.738  -7.029  13.777  1.00  0.54           O  
ATOM     21  CG2 THR A   3     -39.021  -6.821  15.867  1.00  0.49           C  
ATOM     22  OG1 THR A   3     -40.849  -5.252  15.926  1.00  0.59           O  
ATOM     23  N   ASN A   4     -41.789  -7.432  11.992  1.00  0.59           N  
ATOM     24  CA  ASN A   4     -42.626  -8.551  11.572  1.00  0.61           C  
ATOM     25  C   ASN A   4     -41.987  -9.892  11.926  1.00  0.59           C  
ATOM     26  CB  ASN A   4     -42.907  -8.477  10.070  1.00  0.54           C  
ATOM     27  O   ASN A   4     -40.967 -10.270  11.348  1.00  0.57           O  
ATOM     28  CG  ASN A   4     -44.311  -7.995   9.763  1.00  0.53           C  
ATOM     29  ND2 ASN A   4     -44.569  -7.690   8.496  1.00  0.55           N  
ATOM     30  OD1 ASN A   4     -45.157  -7.897  10.655  1.00  0.53           O  
ATOM     31  N   THR A   5     -42.119 -10.430  13.144  1.00  0.56           N  
ATOM     32  CA  THR A   5     -42.267 -11.824  13.548  1.00  0.57           C  
ATOM     33  C   THR A   5     -43.012 -12.620  12.481  1.00  0.55           C  
ATOM     34  CB  THR A   5     -43.011 -11.940  14.891  1.00  0.51           C  
ATOM     35  O   THR A   5     -44.233 -12.505  12.351  1.00  0.53           O  
ATOM     36  CG2 THR A   5     -42.036 -12.165  16.042  1.00  0.47           C  
ATOM     37  OG1 THR A   5     -43.745 -10.733  15.130  1.00  0.53           O  
ATOM     38  N   PHE A   6     -42.582 -12.857  11.346  1.00  0.54           N  
ATOM     39  CA  PHE A   6     -43.124 -13.752  10.331  1.00  0.57           C  
ATOM     40  C   PHE A   6     -43.056 -15.202  10.796  1.00  0.55           C  
ATOM     41  CB  PHE A   6     -42.368 -13.589   9.008  1.00  0.48           C  
ATOM     42  O   PHE A   6     -41.973 -15.786  10.867  1.00  0.52           O  
ATOM     43  CG  PHE A   6     -42.658 -12.294   8.299  1.00  0.47           C  
ATOM     44  CD1 PHE A   6     -43.814 -12.143   7.543  1.00  0.43           C  
ATOM     45  CD2 PHE A   6     -41.774 -11.227   8.388  1.00  0.46           C  
ATOM     46  CE1 PHE A   6     -44.085 -10.946   6.886  1.00  0.43           C  
ATOM     47  CE2 PHE A   6     -42.038 -10.027   7.733  1.00  0.47           C  
ATOM     48  CZ  PHE A   6     -43.194  -9.889   6.982  1.00  0.38           C  
ATOM     49  N   SER A   7     -43.944 -15.780  11.663  1.00  0.56           N  
ATOM     50  CA  SER A   7     -44.644 -17.060  11.625  1.00  0.57           C  
ATOM     51  C   SER A   7     -44.924 -17.495  10.191  1.00  0.55           C  
ATOM     52  CB  SER A   7     -45.955 -16.978  12.408  1.00  0.50           C  
ATOM     53  O   SER A   7     -45.993 -17.209   9.648  1.00  0.52           O  
ATOM     54  OG  SER A   7     -47.024 -17.525  11.656  1.00  0.52           O  
ATOM     55  N   VAL A   8     -44.030 -17.400   9.196  1.00  0.47           N  
ATOM     56  CA  VAL A   8     -44.251 -18.115   7.943  1.00  0.51           C  
ATOM     57  C   VAL A   8     -43.665 -19.522   8.041  1.00  0.48           C  
ATOM     58  CB  VAL A   8     -43.632 -17.362   6.744  1.00  0.43           C  
ATOM     59  O   VAL A   8     -42.494 -19.690   8.387  1.00  0.46           O  
ATOM     60  CG1 VAL A   8     -44.239 -17.850   5.429  1.00  0.39           C  
ATOM     61  CG2 VAL A   8     -43.830 -15.855   6.901  1.00  0.40           C  
ATOM     62  N   ALA A   9     -44.643 -20.484   8.289  1.00  0.56           N  
ATOM     63  CA  ALA A   9     -44.466 -21.904   7.996  1.00  0.57           C  
ATOM     64  C   ALA A   9     -43.352 -22.119   6.975  1.00  0.57           C  
ATOM     65  CB  ALA A   9     -45.772 -22.510   7.489  1.00  0.51           C  
ATOM     66  O   ALA A   9     -43.108 -21.261   6.123  1.00  0.55           O  
ATOM     67  N   PRO A  10     -42.280 -22.983   7.239  1.00  0.54           N  
ATOM     68  CA  PRO A  10     -41.282 -23.389   6.247  1.00  0.52           C  
ATOM     69  C   PRO A  10     -41.842 -23.424   4.827  1.00  0.55           C  
ATOM     70  CB  PRO A  10     -40.876 -24.791   6.709  1.00  0.47           C  
ATOM     71  O   PRO A  10     -42.639 -24.305   4.495  1.00  0.52           O  
ATOM     72  CG  PRO A  10     -41.804 -25.105   7.838  1.00  0.44           C  
ATOM     73  CD  PRO A  10     -42.645 -23.893   8.115  1.00  0.51           C  
ATOM     74  N   SER A  11     -42.019 -22.471   4.173  1.00  0.49           N  
ATOM     75  CA  SER A  11     -42.307 -22.266   2.757  1.00  0.49           C  
ATOM     76  C   SER A  11     -41.064 -21.813   2.000  1.00  0.48           C  
ATOM     77  CB  SER A  11     -43.425 -21.237   2.581  1.00  0.45           C  
ATOM     78  O   SER A  11     -40.170 -21.192   2.579  1.00  0.46           O  
ATOM     79  OG  SER A  11     -42.982 -19.945   2.957  1.00  0.47           O  
ATOM     80  N   VAL A  12     -40.792 -22.513   0.797  1.00  0.47           N  
ATOM     81  CA  VAL A  12     -39.983 -21.898  -0.250  1.00  0.43           C  
ATOM     82  C   VAL A  12     -40.569 -20.538  -0.624  1.00  0.47           C  
ATOM     83  CB  VAL A  12     -39.892 -22.801  -1.501  1.00  0.41           C  
ATOM     84  O   VAL A  12     -41.616 -20.463  -1.271  1.00  0.43           O  
ATOM     85  CG1 VAL A  12     -38.984 -22.171  -2.556  1.00  0.32           C  
ATOM     86  CG2 VAL A  12     -39.387 -24.191  -1.118  1.00  0.32           C  
ATOM     87  N   GLN A  13     -40.229 -19.519   0.130  1.00  0.45           N  
ATOM     88  CA  GLN A  13     -40.538 -18.165  -0.316  1.00  0.45           C  
ATOM     89  C   GLN A  13     -39.609 -17.733  -1.447  1.00  0.44           C  
ATOM     90  CB  GLN A  13     -40.439 -17.180   0.850  1.00  0.41           C  
ATOM     91  O   GLN A  13     -38.386 -17.811  -1.316  1.00  0.42           O  
ATOM     92  CG  GLN A  13     -41.432 -17.453   1.972  1.00  0.40           C  
ATOM     93  CD  GLN A  13     -41.521 -16.312   2.968  1.00  0.46           C  
ATOM     94  NE2 GLN A  13     -42.424 -16.438   3.935  1.00  0.36           N  
ATOM     95  OE1 GLN A  13     -40.784 -15.326   2.870  1.00  0.56           O  
ATOM     96  N   TRP A  14     -40.252 -17.585  -2.592  1.00  0.26           N  
ATOM     97  CA  TRP A  14     -39.665 -16.836  -3.698  1.00  0.45           C  
ATOM     98  C   TRP A  14     -39.767 -15.335  -3.453  1.00  0.26           C  
ATOM     99  CB  TRP A  14     -40.352 -17.199  -5.018  1.00  0.30           C  
ATOM    100  O   TRP A  14     -40.860 -14.807  -3.237  1.00  0.27           O  
ATOM    101  CG  TRP A  14     -40.369 -18.669  -5.312  1.00  0.34           C  
ATOM    102  CD1 TRP A  14     -41.317 -19.576  -4.927  1.00  0.30           C  
ATOM    103  CD2 TRP A  14     -39.387 -19.403  -6.050  1.00  0.30           C  
ATOM    104  CE2 TRP A  14     -39.805 -20.752  -6.074  1.00  0.31           C  
ATOM    105  CE3 TRP A  14     -38.194 -19.051  -6.695  1.00  0.41           C  
ATOM    106  NE1 TRP A  14     -40.984 -20.831  -5.383  1.00  0.38           N  
ATOM    107  CH2 TRP A  14     -37.908 -21.378  -7.343  1.00  0.27           C  
ATOM    108  CZ2 TRP A  14     -39.071 -21.750  -6.720  1.00  0.29           C  
ATOM    109  CZ3 TRP A  14     -37.465 -20.045  -7.337  1.00  0.30           C  
ATOM    110  N   THR A  15     -38.874 -14.668  -3.020  1.00  0.52           N  
ATOM    111  CA  THR A  15     -38.722 -13.244  -3.296  1.00  0.56           C  
ATOM    112  C   THR A  15     -38.160 -13.022  -4.698  1.00  0.52           C  
ATOM    113  CB  THR A  15     -37.805 -12.569  -2.260  1.00  0.51           C  
ATOM    114  O   THR A  15     -37.029 -13.417  -4.988  1.00  0.52           O  
ATOM    115  CG2 THR A  15     -38.038 -11.062  -2.218  1.00  0.45           C  
ATOM    116  OG1 THR A  15     -38.073 -13.118  -0.964  1.00  0.47           O  
ATOM    117  N   GLU A  16     -39.093 -12.774  -5.700  1.00  0.52           N  
ATOM    118  CA  GLU A  16     -38.523 -12.115  -6.872  1.00  0.53           C  
ATOM    119  C   GLU A  16     -37.703 -10.892  -6.473  1.00  0.51           C  
ATOM    120  CB  GLU A  16     -39.627 -11.712  -7.852  1.00  0.49           C  
ATOM    121  O   GLU A  16     -38.217  -9.977  -5.826  1.00  0.48           O  
ATOM    122  CG  GLU A  16     -39.702 -12.593  -9.091  1.00  0.46           C  
ATOM    123  CD  GLU A  16     -40.840 -12.217 -10.027  1.00  0.50           C  
ATOM    124  OE1 GLU A  16     -41.606 -11.280  -9.705  1.00  0.57           O  
ATOM    125  OE2 GLU A  16     -40.966 -12.864 -11.090  1.00  0.49           O  
ATOM    126  N   ARG A  17     -36.426 -11.086  -6.275  1.00  0.51           N  
ATOM    127  CA  ARG A  17     -35.505  -9.956  -6.348  1.00  0.55           C  
ATOM    128  C   ARG A  17     -35.217  -9.577  -7.797  1.00  0.51           C  
ATOM    129  CB  ARG A  17     -34.198 -10.280  -5.621  1.00  0.51           C  
ATOM    130  O   ARG A  17     -34.955 -10.447  -8.631  1.00  0.51           O  
ATOM    131  CG  ARG A  17     -34.329 -10.324  -4.107  1.00  0.52           C  
ATOM    132  CD  ARG A  17     -32.976 -10.473  -3.427  1.00  0.55           C  
ATOM    133  NE  ARG A  17     -33.108 -10.554  -1.975  1.00  0.47           N  
ATOM    134  NH1 ARG A  17     -30.835 -10.605  -1.565  1.00  0.34           N  
ATOM    135  NH2 ARG A  17     -32.321 -10.686   0.178  1.00  0.28           N  
ATOM    136  CZ  ARG A  17     -32.088 -10.615  -1.124  1.00  0.44           C  
ATOM    137  N   ASP A  18     -35.601  -8.328  -8.292  1.00  0.54           N  
ATOM    138  CA  ASP A  18     -34.944  -7.808  -9.488  1.00  0.55           C  
ATOM    139  C   ASP A  18     -33.446  -8.106  -9.465  1.00  0.53           C  
ATOM    140  CB  ASP A  18     -35.178  -6.301  -9.616  1.00  0.49           C  
ATOM    141  O   ASP A  18     -32.713  -7.565  -8.635  1.00  0.50           O  
ATOM    142  CG  ASP A  18     -34.802  -5.757 -10.983  1.00  0.48           C  
ATOM    143  OD1 ASP A  18     -34.197  -6.498 -11.789  1.00  0.49           O  
ATOM    144  OD2 ASP A  18     -35.109  -4.577 -11.256  1.00  0.59           O  
ATOM    145  N   ALA A  19     -33.091  -9.444  -9.938  1.00  0.49           N  
ATOM    146  CA  ALA A  19     -31.701  -9.794 -10.216  1.00  0.51           C  
ATOM    147  C   ALA A  19     -31.053  -8.772 -11.145  1.00  0.48           C  
ATOM    148  CB  ALA A  19     -31.616 -11.192 -10.825  1.00  0.47           C  
ATOM    149  O   ALA A  19     -29.853  -8.845 -11.418  1.00  0.47           O  
ATOM    150  N   THR A  20     -31.876  -7.822 -11.787  1.00  0.49           N  
ATOM    151  CA  THR A  20     -31.293  -6.856 -12.711  1.00  0.52           C  
ATOM    152  C   THR A  20     -30.405  -5.863 -11.967  1.00  0.47           C  
ATOM    153  CB  THR A  20     -32.385  -6.093 -13.484  1.00  0.44           C  
ATOM    154  O   THR A  20     -29.492  -5.278 -12.554  1.00  0.45           O  
ATOM    155  CG2 THR A  20     -32.792  -6.844 -14.747  1.00  0.37           C  
ATOM    156  OG1 THR A  20     -33.536  -5.936 -12.644  1.00  0.39           O  
ATOM    157  N   LEU A  21     -30.301  -5.904 -10.626  1.00  0.51           N  
ATOM    158  CA  LEU A  21     -29.291  -5.165  -9.877  1.00  0.53           C  
ATOM    159  C   LEU A  21     -28.443  -6.109  -9.031  1.00  0.50           C  
ATOM    160  CB  LEU A  21     -29.950  -4.112  -8.983  1.00  0.46           C  
ATOM    161  O   LEU A  21     -28.621  -6.187  -7.813  1.00  0.47           O  
ATOM    162  CG  LEU A  21     -30.453  -2.848  -9.682  1.00  0.43           C  
ATOM    163  CD1 LEU A  21     -31.374  -2.061  -8.756  1.00  0.38           C  
ATOM    164  CD2 LEU A  21     -29.281  -1.986 -10.137  1.00  0.40           C  
ATOM    165  N   GLN A  22     -27.875  -7.151  -9.648  1.00  0.52           N  
ATOM    166  CA  GLN A  22     -26.669  -7.638  -8.986  1.00  0.55           C  
ATOM    167  C   GLN A  22     -25.696  -6.496  -8.707  1.00  0.52           C  
ATOM    168  CB  GLN A  22     -25.988  -8.713  -9.834  1.00  0.49           C  
ATOM    169  O   GLN A  22     -24.935  -6.092  -9.588  1.00  0.50           O  
ATOM    170  CG  GLN A  22     -26.712 -10.052  -9.828  1.00  0.47           C  
ATOM    171  CD  GLN A  22     -25.895 -11.164 -10.458  1.00  0.51           C  
ATOM    172  NE2 GLN A  22     -26.376 -12.396 -10.334  1.00  0.42           N  
ATOM    173  OE1 GLN A  22     -24.840 -10.918 -11.052  1.00  0.55           O  
ATOM    174  N   THR A  23     -26.096  -5.548  -7.838  1.00  0.53           N  
ATOM    175  CA  THR A  23     -24.867  -4.942  -7.338  1.00  0.55           C  
ATOM    176  C   THR A  23     -23.785  -5.999  -7.140  1.00  0.53           C  
ATOM    177  CB  THR A  23     -25.110  -4.197  -6.012  1.00  0.49           C  
ATOM    178  O   THR A  23     -23.851  -6.794  -6.201  1.00  0.51           O  
ATOM    179  CG2 THR A  23     -25.847  -2.882  -6.247  1.00  0.43           C  
ATOM    180  OG1 THR A  23     -25.895  -5.023  -5.144  1.00  0.46           O  
ATOM    181  N   THR A  24     -23.133  -6.476  -8.238  1.00  0.59           N  
ATOM    182  CA  THR A  24     -21.878  -7.149  -7.920  1.00  0.61           C  
ATOM    183  C   THR A  24     -21.280  -6.595  -6.630  1.00  0.61           C  
ATOM    184  CB  THR A  24     -20.860  -7.003  -9.065  1.00  0.57           C  
ATOM    185  O   THR A  24     -20.947  -5.411  -6.552  1.00  0.59           O  
ATOM    186  CG2 THR A  24     -19.825  -8.122  -9.028  1.00  0.52           C  
ATOM    187  OG1 THR A  24     -21.551  -7.048 -10.320  1.00  0.56           O  
ATOM    188  N   PRO A  25     -21.605  -7.244  -5.445  1.00  0.61           N  
ATOM    189  CA  PRO A  25     -20.876  -6.691  -4.302  1.00  0.62           C  
ATOM    190  C   PRO A  25     -19.514  -6.121  -4.690  1.00  0.63           C  
ATOM    191  CB  PRO A  25     -20.719  -7.894  -3.369  1.00  0.58           C  
ATOM    192  O   PRO A  25     -18.720  -6.801  -5.345  1.00  0.61           O  
ATOM    193  CG  PRO A  25     -20.816  -9.087  -4.264  1.00  0.56           C  
ATOM    194  CD  PRO A  25     -21.630  -8.714  -5.469  1.00  0.58           C  
ATOM    195  N   SER A  26     -19.330  -4.812  -4.583  1.00  0.72           N  
ATOM    196  CA  SER A  26     -17.979  -4.290  -4.760  1.00  0.74           C  
ATOM    197  C   SER A  26     -16.955  -5.141  -4.016  1.00  0.75           C  
ATOM    198  CB  SER A  26     -17.896  -2.841  -4.277  1.00  0.69           C  
ATOM    199  O   SER A  26     -16.991  -5.232  -2.787  1.00  0.73           O  
ATOM    200  OG  SER A  26     -18.139  -2.761  -2.883  1.00  0.66           O  
ATOM    201  N   VAL A  27     -16.292  -5.954  -4.701  1.00  0.80           N  
ATOM    202  CA  VAL A  27     -15.168  -6.664  -4.099  1.00  0.83           C  
ATOM    203  C   VAL A  27     -14.148  -5.659  -3.567  1.00  0.85           C  
ATOM    204  CB  VAL A  27     -14.496  -7.622  -5.108  1.00  0.80           C  
ATOM    205  O   VAL A  27     -13.457  -4.996  -4.344  1.00  0.84           O  
ATOM    206  CG1 VAL A  27     -13.364  -8.401  -4.441  1.00  0.77           C  
ATOM    207  CG2 VAL A  27     -15.527  -8.577  -5.704  1.00  0.76           C  
ATOM    208  N   GLU A  28     -14.200  -5.421  -2.309  1.00  0.84           N  
ATOM    209  CA  GLU A  28     -13.186  -4.581  -1.679  1.00  0.87           C  
ATOM    210  C   GLU A  28     -11.791  -5.177  -1.852  1.00  0.89           C  
ATOM    211  CB  GLU A  28     -13.494  -4.389  -0.192  1.00  0.82           C  
ATOM    212  O   GLU A  28     -11.571  -6.353  -1.555  1.00  0.89           O  
ATOM    213  CG  GLU A  28     -14.724  -3.534   0.076  1.00  0.74           C  
ATOM    214  CD  GLU A  28     -14.945  -3.245   1.552  1.00  0.72           C  
ATOM    215  OE1 GLU A  28     -14.184  -3.773   2.394  1.00  0.74           O  
ATOM    216  OE2 GLU A  28     -15.888  -2.486   1.869  1.00  0.70           O  
ATOM    217  N   VAL A  29     -10.888  -4.377  -2.413  1.00  0.93           N  
ATOM    218  CA  VAL A  29      -9.493  -4.770  -2.583  1.00  0.95           C  
ATOM    219  C   VAL A  29      -8.623  -4.044  -1.560  1.00  0.95           C  
ATOM    220  CB  VAL A  29      -8.991  -4.476  -4.014  1.00  0.94           C  
ATOM    221  O   VAL A  29      -8.296  -2.868  -1.737  1.00  0.95           O  
ATOM    222  CG1 VAL A  29      -7.548  -4.946  -4.188  1.00  0.93           C  
ATOM    223  CG2 VAL A  29      -9.901  -5.141  -5.046  1.00  0.92           C  
ATOM    224  N   ASN A  30      -8.288  -4.769  -0.490  1.00  0.96           N  
ATOM    225  CA  ASN A  30      -7.358  -4.262   0.513  1.00  0.97           C  
ATOM    226  C   ASN A  30      -5.919  -4.285   0.006  1.00  0.97           C  
ATOM    227  CB  ASN A  30      -7.478  -5.064   1.810  1.00  0.96           C  
ATOM    228  O   ASN A  30      -5.390  -5.348  -0.323  1.00  0.97           O  
ATOM    229  CG  ASN A  30      -8.865  -4.991   2.417  1.00  0.91           C  
ATOM    230  ND2 ASN A  30      -9.357  -6.121   2.910  1.00  0.89           N  
ATOM    231  OD1 ASN A  30      -9.490  -3.927   2.441  1.00  0.87           O  
ATOM    232  N   GLY A  31      -5.271  -3.129  -0.078  1.00  0.97           N  
ATOM    233  CA  GLY A  31      -3.831  -3.060  -0.267  1.00  0.98           C  
ATOM    234  C   GLY A  31      -3.049  -3.308   1.009  1.00  0.98           C  
ATOM    235  O   GLY A  31      -3.613  -3.274   2.105  1.00  0.97           O  
ATOM    236  N   ALA A  32      -1.722  -3.519   0.942  1.00  0.98           N  
ATOM    237  CA  ALA A  32      -0.829  -3.508   2.097  1.00  0.98           C  
ATOM    238  C   ALA A  32       0.469  -2.770   1.779  1.00  0.98           C  
ATOM    239  CB  ALA A  32      -0.529  -4.934   2.552  1.00  0.98           C  
ATOM    240  O   ALA A  32       1.046  -2.951   0.704  1.00  0.98           O  
ATOM    241  N   SER A  33       0.938  -1.974   2.717  1.00  0.98           N  
ATOM    242  CA  SER A  33       2.157  -1.189   2.548  1.00  0.98           C  
ATOM    243  C   SER A  33       2.949  -1.111   3.849  1.00  0.98           C  
ATOM    244  CB  SER A  33       1.824   0.221   2.060  1.00  0.98           C  
ATOM    245  O   SER A  33       2.369  -1.126   4.937  1.00  0.97           O  
ATOM    246  OG  SER A  33       3.007   0.948   1.777  1.00  0.93           O  
ATOM    247  N   VAL A  34       4.237  -0.995   3.725  1.00  0.98           N  
ATOM    248  CA  VAL A  34       5.186  -0.769   4.811  1.00  0.98           C  
ATOM    249  C   VAL A  34       5.937   0.539   4.577  1.00  0.97           C  
ATOM    250  CB  VAL A  34       6.184  -1.941   4.946  1.00  0.97           C  
ATOM    251  O   VAL A  34       6.458   0.776   3.485  1.00  0.97           O  
ATOM    252  CG1 VAL A  34       7.111  -1.726   6.141  1.00  0.96           C  
ATOM    253  CG2 VAL A  34       5.435  -3.266   5.078  1.00  0.96           C  
ATOM    254  N   GLY A  35       6.039   1.417   5.667  1.00  0.96           N  
ATOM    255  CA  GLY A  35       6.683   2.709   5.488  1.00  0.96           C  
ATOM    256  C   GLY A  35       7.072   3.369   6.797  1.00  0.96           C  
ATOM    257  O   GLY A  35       6.776   2.846   7.874  1.00  0.94           O  
ATOM    258  N   THR A  36       7.736   4.531   6.625  1.00  0.94           N  
ATOM    259  CA  THR A  36       8.066   5.438   7.719  1.00  0.93           C  
ATOM    260  C   THR A  36       7.003   6.523   7.861  1.00  0.90           C  
ATOM    261  CB  THR A  36       9.445   6.091   7.506  1.00  0.91           C  
ATOM    262  O   THR A  36       7.000   7.499   7.108  1.00  0.84           O  
ATOM    263  CG2 THR A  36      10.558   5.048   7.539  1.00  0.80           C  
ATOM    264  OG1 THR A  36       9.463   6.753   6.236  1.00  0.83           O  
ATOM    265  N   PHE A  37       5.949   6.352   8.539  1.00  0.95           N  
ATOM    266  CA  PHE A  37       4.896   7.333   8.771  1.00  0.95           C  
ATOM    267  C   PHE A  37       5.208   8.181   9.998  1.00  0.94           C  
ATOM    268  CB  PHE A  37       3.541   6.640   8.942  1.00  0.95           C  
ATOM    269  O   PHE A  37       5.909   7.733  10.908  1.00  0.92           O  
ATOM    270  CG  PHE A  37       3.150   5.776   7.774  1.00  0.95           C  
ATOM    271  CD1 PHE A  37       2.470   6.316   6.689  1.00  0.94           C  
ATOM    272  CD2 PHE A  37       3.462   4.423   7.761  1.00  0.94           C  
ATOM    273  CE1 PHE A  37       2.106   5.518   5.607  1.00  0.93           C  
ATOM    274  CE2 PHE A  37       3.102   3.619   6.683  1.00  0.93           C  
ATOM    275  CZ  PHE A  37       2.423   4.169   5.607  1.00  0.93           C  
ATOM    276  N   GLN A  38       4.658   9.376  10.045  1.00  0.93           N  
ATOM    277  CA  GLN A  38       4.978  10.340  11.093  1.00  0.93           C  
ATOM    278  C   GLN A  38       4.400   9.903  12.437  1.00  0.93           C  
ATOM    279  CB  GLN A  38       4.456  11.729  10.723  1.00  0.90           C  
ATOM    280  O   GLN A  38       5.041  10.069  13.477  1.00  0.91           O  
ATOM    281  CG  GLN A  38       5.007  12.846  11.599  1.00  0.78           C  
ATOM    282  CD  GLN A  38       4.598  14.225  11.117  1.00  0.73           C  
ATOM    283  NE2 GLN A  38       5.191  15.259  11.705  1.00  0.64           N  
ATOM    284  OE1 GLN A  38       3.756  14.361  10.224  1.00  0.69           O  
ATOM    285  N   TRP A  39       3.207   9.319  12.408  1.00  0.94           N  
ATOM    286  CA  TRP A  39       2.412   8.958  13.576  1.00  0.94           C  
ATOM    287  C   TRP A  39       1.732   7.607  13.375  1.00  0.94           C  
ATOM    288  CB  TRP A  39       1.361  10.033  13.866  1.00  0.94           C  
ATOM    289  O   TRP A  39       1.784   7.035  12.284  1.00  0.93           O  
ATOM    290  CG  TRP A  39       0.785   9.965  15.248  1.00  0.91           C  
ATOM    291  CD1 TRP A  39      -0.486   9.598  15.594  1.00  0.87           C  
ATOM    292  CD2 TRP A  39       1.459  10.278  16.471  1.00  0.88           C  
ATOM    293  CE2 TRP A  39       0.536  10.078  17.521  1.00  0.90           C  
ATOM    294  CE3 TRP A  39       2.756  10.709  16.781  1.00  0.90           C  
ATOM    295  NE1 TRP A  39      -0.642   9.663  16.960  1.00  0.91           N  
ATOM    296  CH2 TRP A  39       2.145  10.714  19.136  1.00  0.88           C  
ATOM    297  CZ2 TRP A  39       0.869  10.293  18.860  1.00  0.89           C  
ATOM    298  CZ3 TRP A  39       3.086  10.923  18.114  1.00  0.89           C  
ATOM    299  N   GLY A  40       1.307   6.960  14.503  1.00  0.95           N  
ATOM    300  CA  GLY A  40       0.543   5.723  14.481  1.00  0.95           C  
ATOM    301  C   GLY A  40       1.275   4.558  15.121  1.00  0.95           C  
ATOM    302  O   GLY A  40       2.413   4.706  15.573  1.00  0.94           O  
ATOM    303  N   GLU A  41       0.642   3.418  15.251  1.00  0.95           N  
ATOM    304  CA  GLU A  41       1.171   2.178  15.810  1.00  0.95           C  
ATOM    305  C   GLU A  41       2.378   1.687  15.016  1.00  0.96           C  
ATOM    306  CB  GLU A  41       0.088   1.097  15.842  1.00  0.93           C  
ATOM    307  O   GLU A  41       2.376   1.725  13.784  1.00  0.95           O  
ATOM    308  CG  GLU A  41      -1.032   1.378  16.834  1.00  0.83           C  
ATOM    309  CD  GLU A  41      -2.168   2.195  16.240  1.00  0.78           C  
ATOM    310  OE1 GLU A  41      -1.974   2.818  15.171  1.00  0.77           O  
ATOM    311  OE2 GLU A  41      -3.261   2.214  16.849  1.00  0.74           O  
ATOM    312  N   VAL A  42       3.374   1.173  15.732  1.00  0.95           N  
ATOM    313  CA  VAL A  42       4.625   0.669  15.175  1.00  0.95           C  
ATOM    314  C   VAL A  42       4.621  -0.858  15.196  1.00  0.95           C  
ATOM    315  CB  VAL A  42       5.849   1.210  15.947  1.00  0.95           C  
ATOM    316  O   VAL A  42       4.143  -1.471  16.153  1.00  0.94           O  
ATOM    317  CG1 VAL A  42       7.147   0.673  15.345  1.00  0.94           C  
ATOM    318  CG2 VAL A  42       5.847   2.737  15.946  1.00  0.94           C  
ATOM    319  N   GLU A  43       5.130  -1.456  14.096  1.00  0.95           N  
ATOM    320  CA  GLU A  43       5.344  -2.892  13.946  1.00  0.95           C  
ATOM    321  C   GLU A  43       4.045  -3.668  14.142  1.00  0.94           C  
ATOM    322  CB  GLU A  43       6.404  -3.384  14.935  1.00  0.94           C  
ATOM    323  O   GLU A  43       4.067  -4.842  14.519  1.00  0.92           O  
ATOM    324  CG  GLU A  43       7.797  -2.830  14.669  1.00  0.93           C  
ATOM    325  CD  GLU A  43       8.828  -3.287  15.689  1.00  0.91           C  
ATOM    326  OE1 GLU A  43       8.459  -4.000  16.649  1.00  0.89           O  
ATOM    327  OE2 GLU A  43      10.016  -2.927  15.527  1.00  0.90           O  
ATOM    328  N   LEU A  44       2.913  -2.970  13.910  1.00  0.95           N  
ATOM    329  CA  LEU A  44       1.570  -3.538  13.908  1.00  0.95           C  
ATOM    330  C   LEU A  44       0.838  -3.199  12.614  1.00  0.95           C  
ATOM    331  CB  LEU A  44       0.770  -3.028  15.110  1.00  0.93           C  
ATOM    332  O   LEU A  44       0.691  -2.024  12.268  1.00  0.95           O  
ATOM    333  CG  LEU A  44      -0.610  -3.653  15.320  1.00  0.85           C  
ATOM    334  CD1 LEU A  44      -0.474  -5.124  15.697  1.00  0.78           C  
ATOM    335  CD2 LEU A  44      -1.384  -2.891  16.390  1.00  0.77           C  
ATOM    336  N   PRO A  45       0.371  -4.202  11.815  1.00  0.96           N  
ATOM    337  CA  PRO A  45      -0.494  -3.912  10.669  1.00  0.96           C  
ATOM    338  C   PRO A  45      -1.827  -3.288  11.078  1.00  0.96           C  
ATOM    339  CB  PRO A  45      -0.708  -5.287  10.032  1.00  0.95           C  
ATOM    340  O   PRO A  45      -2.614  -3.917  11.790  1.00  0.95           O  
ATOM    341  CG  PRO A  45       0.467  -6.099  10.473  1.00  0.95           C  
ATOM    342  CD  PRO A  45       0.793  -5.733  11.892  1.00  0.94           C  
ATOM    343  N   VAL A  46      -2.133  -2.105  10.601  1.00  0.96           N  
ATOM    344  CA  VAL A  46      -3.338  -1.330  10.880  1.00  0.96           C  
ATOM    345  C   VAL A  46      -4.172  -1.195   9.608  1.00  0.96           C  
ATOM    346  CB  VAL A  46      -2.997   0.067  11.445  1.00  0.96           C  
ATOM    347  O   VAL A  46      -3.691  -0.682   8.595  1.00  0.96           O  
ATOM    348  CG1 VAL A  46      -4.271   0.857  11.737  1.00  0.94           C  
ATOM    349  CG2 VAL A  46      -2.143  -0.062  12.705  1.00  0.94           C  
ATOM    350  N   LEU A  47      -5.363  -1.586   9.684  1.00  0.96           N  
ATOM    351  CA  LEU A  47      -6.283  -1.378   8.571  1.00  0.96           C  
ATOM    352  C   LEU A  47      -6.749   0.073   8.514  1.00  0.96           C  
ATOM    353  CB  LEU A  47      -7.492  -2.310   8.694  1.00  0.95           C  
ATOM    354  O   LEU A  47      -7.482   0.529   9.394  1.00  0.95           O  
ATOM    355  CG  LEU A  47      -8.481  -2.294   7.527  1.00  0.95           C  
ATOM    356  CD1 LEU A  47      -7.802  -2.778   6.250  1.00  0.94           C  
ATOM    357  CD2 LEU A  47      -9.701  -3.151   7.849  1.00  0.93           C  
ATOM    358  N   VAL A  48      -6.357   0.747   7.506  1.00  0.97           N  
ATOM    359  CA  VAL A  48      -6.868   2.067   7.155  1.00  0.97           C  
ATOM    360  C   VAL A  48      -8.118   1.925   6.289  1.00  0.96           C  
ATOM    361  CB  VAL A  48      -5.803   2.911   6.419  1.00  0.96           C  
ATOM    362  O   VAL A  48      -8.094   1.242   5.262  1.00  0.95           O  
ATOM    363  CG1 VAL A  48      -6.370   4.274   6.028  1.00  0.95           C  
ATOM    364  CG2 VAL A  48      -4.559   3.076   7.290  1.00  0.95           C  
ATOM    365  N   THR A  49      -9.154   2.619   6.704  1.00  0.95           N  
ATOM    366  CA  THR A  49     -10.419   2.709   5.983  1.00  0.95           C  
ATOM    367  C   THR A  49     -10.783   4.165   5.708  1.00  0.94           C  
ATOM    368  CB  THR A  49     -11.558   2.032   6.767  1.00  0.94           C  
ATOM    369  O   THR A  49     -10.286   5.072   6.380  1.00  0.92           O  
ATOM    370  CG2 THR A  49     -11.252   0.559   7.019  1.00  0.90           C  
ATOM    371  OG1 THR A  49     -11.724   2.696   8.026  1.00  0.92           O  
ATOM    372  N   GLY A  50     -11.571   4.431   4.698  1.00  0.93           N  
ATOM    373  CA  GLY A  50     -12.048   5.763   4.366  1.00  0.94           C  
ATOM    374  C   GLY A  50     -11.097   6.531   3.468  1.00  0.94           C  
ATOM    375  O   GLY A  50     -11.063   7.763   3.500  1.00  0.93           O  
ATOM    376  N   GLY A  51     -10.210   5.804   2.700  1.00  0.94           N  
ATOM    377  CA  GLY A  51      -9.324   6.373   1.697  1.00  0.95           C  
ATOM    378  C   GLY A  51      -8.264   7.284   2.286  1.00  0.96           C  
ATOM    379  O   GLY A  51      -7.829   7.086   3.422  1.00  0.95           O  
ATOM    380  N   PRO A  52      -7.810   8.371   1.604  1.00  0.95           N  
ATOM    381  CA  PRO A  52      -6.736   9.269   2.034  1.00  0.95           C  
ATOM    382  C   PRO A  52      -7.050   9.978   3.349  1.00  0.95           C  
ATOM    383  CB  PRO A  52      -6.635  10.273   0.883  1.00  0.95           C  
ATOM    384  O   PRO A  52      -6.151  10.205   4.162  1.00  0.94           O  
ATOM    385  CG  PRO A  52      -7.009   9.495  -0.337  1.00  0.94           C  
ATOM    386  CD  PRO A  52      -8.126   8.557   0.019  1.00  0.94           C  
ATOM    387  N   THR A  53      -8.350  10.291   3.676  1.00  0.93           N  
ATOM    388  CA  THR A  53      -8.760  10.924   4.925  1.00  0.93           C  
ATOM    389  C   THR A  53      -8.550   9.979   6.105  1.00  0.93           C  
ATOM    390  CB  THR A  53     -10.235  11.362   4.871  1.00  0.92           C  
ATOM    391  O   THR A  53      -8.094  10.399   7.170  1.00  0.92           O  
ATOM    392  CG2 THR A  53     -10.633  12.112   6.138  1.00  0.82           C  
ATOM    393  OG1 THR A  53     -10.431  12.221   3.740  1.00  0.86           O  
ATOM    394  N   GLY A  54      -8.869   8.690   5.877  1.00  0.93           N  
ATOM    395  CA  GLY A  54      -8.595   7.657   6.863  1.00  0.94           C  
ATOM    396  C   GLY A  54      -7.115   7.485   7.150  1.00  0.94           C  
ATOM    397  O   GLY A  54      -6.716   7.331   8.306  1.00  0.94           O  
ATOM    398  N   LEU A  55      -6.270   7.605   6.149  1.00  0.96           N  
ATOM    399  CA  LEU A  55      -4.819   7.543   6.286  1.00  0.96           C  
ATOM    400  C   LEU A  55      -4.304   8.699   7.135  1.00  0.95           C  
ATOM    401  CB  LEU A  55      -4.149   7.567   4.910  1.00  0.96           C  
ATOM    402  O   LEU A  55      -3.577   8.485   8.109  1.00  0.95           O  
ATOM    403  CG  LEU A  55      -2.627   7.422   4.894  1.00  0.96           C  
ATOM    404  CD1 LEU A  55      -2.218   6.060   5.444  1.00  0.95           C  
ATOM    405  CD2 LEU A  55      -2.085   7.620   3.483  1.00  0.95           C  
ATOM    406  N   VAL A  56      -4.729   9.903   6.963  1.00  0.93           N  
ATOM    407  CA  VAL A  56      -4.345  11.089   7.722  1.00  0.92           C  
ATOM    408  C   VAL A  56      -4.805  10.947   9.171  1.00  0.91           C  
ATOM    409  CB  VAL A  56      -4.933  12.376   7.099  1.00  0.92           C  
ATOM    410  O   VAL A  56      -4.042  11.223  10.100  1.00  0.89           O  
ATOM    411  CG1 VAL A  56      -4.650  13.584   7.990  1.00  0.89           C  
ATOM    412  CG2 VAL A  56      -4.367  12.597   5.698  1.00  0.88           C  
ATOM    413  N   LYS A  57      -5.971  10.463   9.396  1.00  0.90           N  
ATOM    414  CA  LYS A  57      -6.526  10.289  10.735  1.00  0.90           C  
ATOM    415  C   LYS A  57      -5.693   9.305  11.552  1.00  0.89           C  
ATOM    416  CB  LYS A  57      -7.976   9.811  10.658  1.00  0.88           C  
ATOM    417  O   LYS A  57      -5.593   9.433  12.774  1.00  0.88           O  
ATOM    418  CG  LYS A  57      -8.643   9.634  12.014  1.00  0.81           C  
ATOM    419  CD  LYS A  57     -10.105   9.232  11.870  1.00  0.77           C  
ATOM    420  CE  LYS A  57     -10.759   9.003  13.226  1.00  0.70           C  
ATOM    421  NZ  LYS A  57     -12.187   8.588  13.089  1.00  0.66           N  
ATOM    422  N   ARG A  58      -5.098   8.332  10.906  1.00  0.93           N  
ATOM    423  CA  ARG A  58      -4.423   7.243  11.605  1.00  0.93           C  
ATOM    424  C   ARG A  58      -2.921   7.493  11.686  1.00  0.93           C  
ATOM    425  CB  ARG A  58      -4.695   5.907  10.910  1.00  0.91           C  
ATOM    426  O   ARG A  58      -2.296   7.225  12.714  1.00  0.92           O  
ATOM    427  CG  ARG A  58      -4.255   4.694  11.714  1.00  0.81           C  
ATOM    428  CD  ARG A  58      -4.948   4.632  13.067  1.00  0.77           C  
ATOM    429  NE  ARG A  58      -4.605   3.412  13.793  1.00  0.73           N  
ATOM    430  NH1 ARG A  58      -5.699   4.014  15.737  1.00  0.62           N  
ATOM    431  NH2 ARG A  58      -4.603   2.006  15.608  1.00  0.56           N  
ATOM    432  CZ  ARG A  58      -4.970   3.147  15.044  1.00  0.71           C  
ATOM    433  N   PHE A  59      -2.309   8.027  10.596  1.00  0.94           N  
ATOM    434  CA  PHE A  59      -0.859   8.083  10.457  1.00  0.94           C  
ATOM    435  C   PHE A  59      -0.383   9.524  10.318  1.00  0.94           C  
ATOM    436  CB  PHE A  59      -0.401   7.260   9.248  1.00  0.94           C  
ATOM    437  O   PHE A  59       0.792   9.771  10.042  1.00  0.92           O  
ATOM    438  CG  PHE A  59      -0.539   5.774   9.438  1.00  0.95           C  
ATOM    439  CD1 PHE A  59       0.389   5.066  10.191  1.00  0.94           C  
ATOM    440  CD2 PHE A  59      -1.598   5.084   8.862  1.00  0.93           C  
ATOM    441  CE1 PHE A  59       0.264   3.690  10.369  1.00  0.93           C  
ATOM    442  CE2 PHE A  59      -1.729   3.709   9.034  1.00  0.93           C  
ATOM    443  CZ  PHE A  59      -0.797   3.014   9.787  1.00  0.93           C  
ATOM    444  N   PHE A  60      -1.349  10.482  10.433  1.00  0.92           N  
ATOM    445  CA  PHE A  60      -1.118  11.920  10.358  1.00  0.92           C  
ATOM    446  C   PHE A  60      -0.627  12.317   8.971  1.00  0.92           C  
ATOM    447  CB  PHE A  60      -0.106  12.360  11.420  1.00  0.91           C  
ATOM    448  O   PHE A  60      -0.599  11.491   8.057  1.00  0.91           O  
ATOM    449  CG  PHE A  60      -0.118  13.839  11.695  1.00  0.88           C  
ATOM    450  CD1 PHE A  60      -1.242  14.449  12.238  1.00  0.84           C  
ATOM    451  CD2 PHE A  60       0.995  14.620  11.411  1.00  0.85           C  
ATOM    452  CE1 PHE A  60      -1.257  15.819  12.494  1.00  0.84           C  
ATOM    453  CE2 PHE A  60       0.987  15.988  11.664  1.00  0.84           C  
ATOM    454  CZ  PHE A  60      -0.140  16.586  12.204  1.00  0.83           C  
ATOM    455  N   LYS A  61      -0.292  13.563   8.687  1.00  0.90           N  
ATOM    456  CA  LYS A  61       0.199  14.113   7.427  1.00  0.91           C  
ATOM    457  C   LYS A  61       1.666  13.756   7.206  1.00  0.91           C  
ATOM    458  CB  LYS A  61       0.019  15.631   7.397  1.00  0.89           C  
ATOM    459  O   LYS A  61       2.429  13.622   8.165  1.00  0.91           O  
ATOM    460  CG  LYS A  61      -1.434  16.081   7.359  1.00  0.85           C  
ATOM    461  CD  LYS A  61      -1.555  17.594   7.492  1.00  0.83           C  
ATOM    462  CE  LYS A  61      -3.010  18.036   7.561  1.00  0.78           C  
ATOM    463  NZ  LYS A  61      -3.134  19.485   7.903  1.00  0.75           N  
ATOM    464  N   PRO A  62       2.064  13.675   5.945  1.00  0.91           N  
ATOM    465  CA  PRO A  62       3.484  13.442   5.669  1.00  0.91           C  
ATOM    466  C   PRO A  62       4.360  14.637   6.037  1.00  0.90           C  
ATOM    467  CB  PRO A  62       3.512  13.188   4.160  1.00  0.91           C  
ATOM    468  O   PRO A  62       3.977  15.785   5.797  1.00  0.89           O  
ATOM    469  CG  PRO A  62       2.372  13.986   3.616  1.00  0.91           C  
ATOM    470  CD  PRO A  62       1.277  14.014   4.643  1.00  0.91           C  
ATOM    471  N   SER A  63       5.616  14.334   6.534  1.00  0.89           N  
ATOM    472  CA  SER A  63       6.729  15.271   6.646  1.00  0.88           C  
ATOM    473  C   SER A  63       7.620  15.222   5.409  1.00  0.89           C  
ATOM    474  CB  SER A  63       7.559  14.972   7.895  1.00  0.87           C  
ATOM    475  O   SER A  63       7.362  14.452   4.482  1.00  0.88           O  
ATOM    476  OG  SER A  63       8.321  13.790   7.720  1.00  0.85           O  
ATOM    477  N   ASN A  64       8.693  16.044   5.342  1.00  0.86           N  
ATOM    478  CA  ASN A  64       9.680  16.004   4.268  1.00  0.87           C  
ATOM    479  C   ASN A  64      10.450  14.686   4.263  1.00  0.87           C  
ATOM    480  CB  ASN A  64      10.648  17.184   4.385  1.00  0.85           C  
ATOM    481  O   ASN A  64      10.902  14.231   3.211  1.00  0.86           O  
ATOM    482  CG  ASN A  64      10.018  18.499   3.973  1.00  0.81           C  
ATOM    483  ND2 ASN A  64      10.468  19.589   4.583  1.00  0.82           N  
ATOM    484  OD1 ASN A  64       9.133  18.536   3.114  1.00  0.81           O  
ATOM    485  N   ASP A  65      10.481  13.970   5.355  1.00  0.88           N  
ATOM    486  CA  ASP A  65      11.306  12.775   5.509  1.00  0.89           C  
ATOM    487  C   ASP A  65      10.507  11.512   5.194  1.00  0.89           C  
ATOM    488  CB  ASP A  65      11.878  12.696   6.926  1.00  0.87           C  
ATOM    489  O   ASP A  65      11.074  10.503   4.771  1.00  0.88           O  
ATOM    490  CG  ASP A  65      12.805  13.853   7.256  1.00  0.84           C  
ATOM    491  OD1 ASP A  65      13.448  14.402   6.335  1.00  0.83           O  
ATOM    492  OD2 ASP A  65      12.896  14.216   8.448  1.00  0.84           O  
ATOM    493  N   ASN A  66       9.195  11.583   5.332  1.00  0.92           N  
ATOM    494  CA  ASN A  66       8.383  10.377   5.218  1.00  0.93           C  
ATOM    495  C   ASN A  66       7.337  10.507   4.115  1.00  0.93           C  
ATOM    496  CB  ASN A  66       7.708  10.057   6.554  1.00  0.91           C  
ATOM    497  O   ASN A  66       6.510   9.613   3.929  1.00  0.93           O  
ATOM    498  CG  ASN A  66       6.683  11.099   6.955  1.00  0.86           C  
ATOM    499  ND2 ASN A  66       6.206  11.016   8.191  1.00  0.84           N  
ATOM    500  OD1 ASN A  66       6.323  11.972   6.161  1.00  0.83           O  
ATOM    501  N   TYR A  67       7.360  11.556   3.286  1.00  0.93           N  
ATOM    502  CA  TYR A  67       6.358  11.872   2.275  1.00  0.94           C  
ATOM    503  C   TYR A  67       6.242  10.748   1.252  1.00  0.94           C  
ATOM    504  CB  TYR A  67       6.703  13.187   1.569  1.00  0.93           C  
ATOM    505  O   TYR A  67       5.153  10.477   0.739  1.00  0.94           O  
ATOM    506  CG  TYR A  67       7.852  13.070   0.596  1.00  0.93           C  
ATOM    507  CD1 TYR A  67       9.166  13.268   1.013  1.00  0.90           C  
ATOM    508  CD2 TYR A  67       7.626  12.762  -0.741  1.00  0.90           C  
ATOM    509  CE1 TYR A  67      10.228  13.164   0.121  1.00  0.90           C  
ATOM    510  CE2 TYR A  67       8.679  12.655  -1.643  1.00  0.89           C  
ATOM    511  OH  TYR A  67      11.022  12.752  -2.091  1.00  0.87           O  
ATOM    512  CZ  TYR A  67       9.975  12.857  -1.203  1.00  0.89           C  
ATOM    513  N   MET A  68       7.327  10.114   0.939  1.00  0.95           N  
ATOM    514  CA  MET A  68       7.337   9.084  -0.096  1.00  0.95           C  
ATOM    515  C   MET A  68       6.451   7.907   0.297  1.00  0.96           C  
ATOM    516  CB  MET A  68       8.764   8.599  -0.359  1.00  0.93           C  
ATOM    517  O   MET A  68       5.545   7.530  -0.448  1.00  0.95           O  
ATOM    518  CG  MET A  68       8.883   7.661  -1.549  1.00  0.80           C  
ATOM    519  SD  MET A  68      10.616   7.150  -1.872  1.00  0.74           S  
ATOM    520  CE  MET A  68      11.448   8.759  -1.769  1.00  0.69           C  
ATOM    521  N   ASP A  69       6.590   7.396   1.556  1.00  0.96           N  
ATOM    522  CA  ASP A  69       5.789   6.283   2.058  1.00  0.97           C  
ATOM    523  C   ASP A  69       4.313   6.665   2.147  1.00  0.97           C  
ATOM    524  CB  ASP A  69       6.298   5.830   3.428  1.00  0.96           C  
ATOM    525  O   ASP A  69       3.446   5.928   1.672  1.00  0.97           O  
ATOM    526  CG  ASP A  69       7.705   5.261   3.379  1.00  0.94           C  
ATOM    527  OD1 ASP A  69       8.023   4.501   2.439  1.00  0.91           O  
ATOM    528  OD2 ASP A  69       8.502   5.572   4.291  1.00  0.92           O  
ATOM    529  N   PHE A  70       4.069   7.841   2.606  1.00  0.97           N  
ATOM    530  CA  PHE A  70       2.709   8.334   2.789  1.00  0.97           C  
ATOM    531  C   PHE A  70       2.023   8.542   1.444  1.00  0.97           C  
ATOM    532  CB  PHE A  70       2.712   9.643   3.585  1.00  0.97           C  
ATOM    533  O   PHE A  70       0.921   8.037   1.219  1.00  0.97           O  
ATOM    534  CG  PHE A  70       1.337  10.148   3.929  1.00  0.96           C  
ATOM    535  CD1 PHE A  70       0.778   9.889   5.174  1.00  0.93           C  
ATOM    536  CD2 PHE A  70       0.604  10.881   3.005  1.00  0.93           C  
ATOM    537  CE1 PHE A  70      -0.495  10.355   5.495  1.00  0.92           C  
ATOM    538  CE2 PHE A  70      -0.669  11.351   3.319  1.00  0.92           C  
ATOM    539  CZ  PHE A  70      -1.217  11.086   4.563  1.00  0.92           C  
ATOM    540  N   LEU A  71       2.665   9.231   0.514  1.00  0.97           N  
ATOM    541  CA  LEU A  71       2.041   9.588  -0.755  1.00  0.97           C  
ATOM    542  C   LEU A  71       1.867   8.359  -1.640  1.00  0.97           C  
ATOM    543  CB  LEU A  71       2.877  10.643  -1.485  1.00  0.97           C  
ATOM    544  O   LEU A  71       0.924   8.286  -2.431  1.00  0.97           O  
ATOM    545  CG  LEU A  71       2.948  12.024  -0.831  1.00  0.96           C  
ATOM    546  CD1 LEU A  71       3.795  12.968  -1.677  1.00  0.94           C  
ATOM    547  CD2 LEU A  71       1.547  12.591  -0.627  1.00  0.94           C  
ATOM    548  N   VAL A  72       2.677   7.327  -1.527  1.00  0.98           N  
ATOM    549  CA  VAL A  72       2.525   6.061  -2.236  1.00  0.98           C  
ATOM    550  C   VAL A  72       1.284   5.330  -1.729  1.00  0.98           C  
ATOM    551  CB  VAL A  72       3.774   5.166  -2.074  1.00  0.98           C  
ATOM    552  O   VAL A  72       0.500   4.802  -2.521  1.00  0.98           O  
ATOM    553  CG1 VAL A  72       3.467   3.729  -2.489  1.00  0.96           C  
ATOM    554  CG2 VAL A  72       4.939   5.724  -2.889  1.00  0.96           C  
ATOM    555  N   VAL A  73       0.972   5.347  -0.413  1.00  0.98           N  
ATOM    556  CA  VAL A  73      -0.237   4.756   0.151  1.00  0.98           C  
ATOM    557  C   VAL A  73      -1.447   5.619  -0.201  1.00  0.98           C  
ATOM    558  CB  VAL A  73      -0.127   4.591   1.683  1.00  0.98           C  
ATOM    559  O   VAL A  73      -2.498   5.099  -0.581  1.00  0.98           O  
ATOM    560  CG1 VAL A  73      -1.434   4.053   2.264  1.00  0.97           C  
ATOM    561  CG2 VAL A  73       1.038   3.669   2.038  1.00  0.97           C  
ATOM    562  N   GLU A  74      -1.308   6.917  -0.127  1.00  0.97           N  
ATOM    563  CA  GLU A  74      -2.380   7.823  -0.529  1.00  0.97           C  
ATOM    564  C   GLU A  74      -2.773   7.599  -1.987  1.00  0.97           C  
ATOM    565  CB  GLU A  74      -1.963   9.280  -0.314  1.00  0.97           C  
ATOM    566  O   GLU A  74      -3.960   7.582  -2.319  1.00  0.97           O  
ATOM    567  CG  GLU A  74      -3.090  10.280  -0.527  1.00  0.95           C  
ATOM    568  CD  GLU A  74      -2.620  11.726  -0.510  1.00  0.93           C  
ATOM    569  OE1 GLU A  74      -1.394  11.965  -0.421  1.00  0.92           O  
ATOM    570  OE2 GLU A  74      -3.484  12.627  -0.585  1.00  0.92           O  
ATOM    571  N   ASP A  75      -1.772   7.420  -2.796  1.00  0.98           N  
ATOM    572  CA  ASP A  75      -1.991   7.214  -4.224  1.00  0.98           C  
ATOM    573  C   ASP A  75      -2.749   5.913  -4.481  1.00  0.98           C  
ATOM    574  CB  ASP A  75      -0.659   7.203  -4.976  1.00  0.97           C  
ATOM    575  O   ASP A  75      -3.740   5.900  -5.215  1.00  0.97           O  
ATOM    576  CG  ASP A  75      -0.822   7.387  -6.474  1.00  0.91           C  
ATOM    577  OD1 ASP A  75      -1.722   8.142  -6.902  1.00  0.86           O  
ATOM    578  OD2 ASP A  75      -0.046   6.769  -7.235  1.00  0.89           O  
ATOM    579  N   PHE A  76      -2.476   4.827  -3.807  1.00  0.98           N  
ATOM    580  CA  PHE A  76      -3.259   3.597  -3.830  1.00  0.98           C  
ATOM    581  C   PHE A  76      -4.686   3.854  -3.362  1.00  0.97           C  
ATOM    582  CB  PHE A  76      -2.603   2.525  -2.954  1.00  0.98           C  
ATOM    583  O   PHE A  76      -5.645   3.482  -4.042  1.00  0.97           O  
ATOM    584  CG  PHE A  76      -3.454   1.300  -2.755  1.00  0.97           C  
ATOM    585  CD1 PHE A  76      -3.494   0.300  -3.720  1.00  0.97           C  
ATOM    586  CD2 PHE A  76      -4.215   1.148  -1.604  1.00  0.97           C  
ATOM    587  CE1 PHE A  76      -4.281  -0.835  -3.539  1.00  0.96           C  
ATOM    588  CE2 PHE A  76      -5.004   0.016  -1.416  1.00  0.96           C  
ATOM    589  CZ  PHE A  76      -5.036  -0.973  -2.385  1.00  0.96           C  
ATOM    590  N   LEU A  77      -4.908   4.591  -2.277  1.00  0.97           N  
ATOM    591  CA  LEU A  77      -6.178   4.815  -1.594  1.00  0.97           C  
ATOM    592  C   LEU A  77      -7.071   5.751  -2.401  1.00  0.96           C  
ATOM    593  CB  LEU A  77      -5.940   5.396  -0.198  1.00  0.97           C  
ATOM    594  O   LEU A  77      -8.259   5.895  -2.100  1.00  0.95           O  
ATOM    595  CG  LEU A  77      -5.432   4.421   0.865  1.00  0.97           C  
ATOM    596  CD1 LEU A  77      -5.069   5.171   2.143  1.00  0.96           C  
ATOM    597  CD2 LEU A  77      -6.477   3.347   1.148  1.00  0.96           C  
ATOM    598  N   LYS A  78      -6.634   6.318  -3.457  1.00  0.97           N  
ATOM    599  CA  LYS A  78      -7.429   7.064  -4.428  1.00  0.97           C  
ATOM    600  C   LYS A  78      -8.192   6.121  -5.355  1.00  0.96           C  
ATOM    601  CB  LYS A  78      -6.537   7.996  -5.249  1.00  0.96           C  
ATOM    602  O   LYS A  78      -9.158   6.528  -6.004  1.00  0.95           O  
ATOM    603  CG  LYS A  78      -6.037   9.210  -4.480  1.00  0.95           C  
ATOM    604  CD  LYS A  78      -4.964   9.962  -5.258  1.00  0.94           C  
ATOM    605  CE  LYS A  78      -4.347  11.078  -4.425  1.00  0.92           C  
ATOM    606  NZ  LYS A  78      -3.013  11.491  -4.955  1.00  0.90           N  
ATOM    607  N   TYR A  79      -7.793   4.864  -5.397  1.00  0.95           N  
ATOM    608  CA  TYR A  79      -8.392   3.860  -6.269  1.00  0.95           C  
ATOM    609  C   TYR A  79      -9.139   2.808  -5.458  1.00  0.94           C  
ATOM    610  CB  TYR A  79      -7.319   3.189  -7.132  1.00  0.96           C  
ATOM    611  O   TYR A  79     -10.042   2.145  -5.972  1.00  0.93           O  
ATOM    612  CG  TYR A  79      -6.591   4.144  -8.047  1.00  0.96           C  
ATOM    613  CD1 TYR A  79      -7.069   4.414  -9.327  1.00  0.95           C  
ATOM    614  CD2 TYR A  79      -5.423   4.777  -7.633  1.00  0.95           C  
ATOM    615  CE1 TYR A  79      -6.400   5.292 -10.174  1.00  0.94           C  
ATOM    616  CE2 TYR A  79      -4.747   5.657  -8.472  1.00  0.94           C  
ATOM    617  OH  TYR A  79      -4.576   6.778 -10.572  1.00  0.92           O  
ATOM    618  CZ  TYR A  79      -5.242   5.908  -9.738  1.00  0.94           C  
ATOM    619  N   SER A  80      -8.697   2.684  -4.208  1.00  0.94           N  
ATOM    620  CA  SER A  80      -9.278   1.754  -3.245  1.00  0.94           C  
ATOM    621  C   SER A  80      -9.625   2.458  -1.937  1.00  0.93           C  
ATOM    622  CB  SER A  80      -8.318   0.596  -2.971  1.00  0.93           C  
ATOM    623  O   SER A  80      -9.032   3.486  -1.603  1.00  0.90           O  
ATOM    624  OG  SER A  80      -8.950  -0.409  -2.198  1.00  0.88           O  
ATOM    625  N   SER A  81     -10.502   1.917  -1.171  1.00  0.93           N  
ATOM    626  CA  SER A  81     -10.977   2.568   0.046  1.00  0.94           C  
ATOM    627  C   SER A  81     -10.206   2.084   1.269  1.00  0.94           C  
ATOM    628  CB  SER A  81     -12.472   2.314   0.242  1.00  0.92           C  
ATOM    629  O   SER A  81     -10.289   2.688   2.341  1.00  0.93           O  
ATOM    630  OG  SER A  81     -12.749   0.924   0.250  1.00  0.85           O  
ATOM    631  N   THR A  82      -9.365   1.031   1.137  1.00  0.96           N  
ATOM    632  CA  THR A  82      -8.783   0.389   2.310  1.00  0.96           C  
ATOM    633  C   THR A  82      -7.361  -0.081   2.019  1.00  0.97           C  
ATOM    634  CB  THR A  82      -9.636  -0.805   2.775  1.00  0.95           C  
ATOM    635  O   THR A  82      -7.066  -0.535   0.912  1.00  0.97           O  
ATOM    636  CG2 THR A  82     -11.027  -0.353   3.207  1.00  0.85           C  
ATOM    637  OG1 THR A  82      -9.763  -1.742   1.698  1.00  0.87           O  
ATOM    638  N   ALA A  83      -6.475  -0.074   3.015  1.00  0.97           N  
ATOM    639  CA  ALA A  83      -5.118  -0.612   2.965  1.00  0.97           C  
ATOM    640  C   ALA A  83      -4.630  -1.002   4.357  1.00  0.97           C  
ATOM    641  CB  ALA A  83      -4.166   0.402   2.335  1.00  0.97           C  
ATOM    642  O   ALA A  83      -4.840  -0.265   5.324  1.00  0.97           O  
ATOM    643  N   TRP A  84      -3.985  -2.136   4.517  1.00  0.97           N  
ATOM    644  CA  TRP A  84      -3.141  -2.458   5.663  1.00  0.98           C  
ATOM    645  C   TRP A  84      -1.847  -1.651   5.630  1.00  0.97           C  
ATOM    646  CB  TRP A  84      -2.822  -3.956   5.692  1.00  0.97           C  
ATOM    647  O   TRP A  84      -1.080  -1.735   4.669  1.00  0.97           O  
ATOM    648  CG  TRP A  84      -4.001  -4.822   6.022  1.00  0.96           C  
ATOM    649  CD1 TRP A  84      -4.776  -5.527   5.144  1.00  0.94           C  
ATOM    650  CD2 TRP A  84      -4.540  -5.072   7.323  1.00  0.94           C  
ATOM    651  CE2 TRP A  84      -5.643  -5.939   7.160  1.00  0.94           C  
ATOM    652  CE3 TRP A  84      -4.196  -4.646   8.614  1.00  0.93           C  
ATOM    653  NE1 TRP A  84      -5.766  -6.201   5.822  1.00  0.93           N  
ATOM    654  CH2 TRP A  84      -6.048  -5.957   9.492  1.00  0.93           C  
ATOM    655  CZ2 TRP A  84      -6.406  -6.388   8.240  1.00  0.93           C  
ATOM    656  CZ3 TRP A  84      -4.957  -5.095   9.688  1.00  0.93           C  
ATOM    657  N   VAL A  85      -1.581  -0.917   6.653  1.00  0.98           N  
ATOM    658  CA  VAL A  85      -0.386  -0.084   6.748  1.00  0.98           C  
ATOM    659  C   VAL A  85       0.426  -0.483   7.978  1.00  0.97           C  
ATOM    660  CB  VAL A  85      -0.745   1.418   6.811  1.00  0.97           C  
ATOM    661  O   VAL A  85      -0.108  -0.554   9.087  1.00  0.97           O  
ATOM    662  CG1 VAL A  85       0.516   2.270   6.939  1.00  0.97           C  
ATOM    663  CG2 VAL A  85      -1.547   1.826   5.577  1.00  0.97           C  
ATOM    664  N   VAL A  86       1.702  -0.769   7.765  1.00  0.97           N  
ATOM    665  CA  VAL A  86       2.680  -1.047   8.812  1.00  0.97           C  
ATOM    666  C   VAL A  86       3.669   0.112   8.916  1.00  0.97           C  
ATOM    667  CB  VAL A  86       3.434  -2.369   8.548  1.00  0.97           C  
ATOM    668  O   VAL A  86       4.473   0.333   8.008  1.00  0.96           O  
ATOM    669  CG1 VAL A  86       4.325  -2.729   9.736  1.00  0.95           C  
ATOM    670  CG2 VAL A  86       2.446  -3.497   8.256  1.00  0.95           C  
ATOM    671  N   ARG A  87       3.607   0.791  10.029  1.00  0.96           N  
ATOM    672  CA  ARG A  87       4.623   1.786  10.358  1.00  0.96           C  
ATOM    673  C   ARG A  87       5.852   1.129  10.976  1.00  0.96           C  
ATOM    674  CB  ARG A  87       4.056   2.839  11.312  1.00  0.96           C  
ATOM    675  O   ARG A  87       5.738   0.371  11.942  1.00  0.96           O  
ATOM    676  CG  ARG A  87       5.059   3.907  11.717  1.00  0.96           C  
ATOM    677  CD  ARG A  87       4.438   4.941  12.646  1.00  0.95           C  
ATOM    678  NE  ARG A  87       5.405   5.963  13.038  1.00  0.94           N  
ATOM    679  NH1 ARG A  87       4.790   5.983  15.265  1.00  0.90           N  
ATOM    680  NH2 ARG A  87       6.461   7.364  14.520  1.00  0.90           N  
ATOM    681  CZ  ARG A  87       5.550   6.434  14.274  1.00  0.93           C  
ATOM    682  N   MET A  88       6.975   1.505  10.433  1.00  0.96           N  
ATOM    683  CA  MET A  88       8.270   1.086  10.962  1.00  0.96           C  
ATOM    684  C   MET A  88       9.067   2.285  11.464  1.00  0.95           C  
ATOM    685  CB  MET A  88       9.070   0.336   9.895  1.00  0.96           C  
ATOM    686  O   MET A  88       9.003   3.368  10.879  1.00  0.94           O  
ATOM    687  CG  MET A  88       8.368  -0.902   9.361  1.00  0.95           C  
ATOM    688  SD  MET A  88       7.931  -2.090  10.689  1.00  0.95           S  
ATOM    689  CE  MET A  88       9.587  -2.508  11.302  1.00  0.92           C  
ATOM    690  N   VAL A  89       9.786   2.120  12.562  1.00  0.95           N  
ATOM    691  CA  VAL A  89      10.730   3.102  13.084  1.00  0.95           C  
ATOM    692  C   VAL A  89      12.063   2.424  13.393  1.00  0.94           C  
ATOM    693  CB  VAL A  89      10.182   3.801  14.348  1.00  0.94           C  
ATOM    694  O   VAL A  89      12.114   1.210  13.607  1.00  0.93           O  
ATOM    695  CG1 VAL A  89       8.895   4.560  14.030  1.00  0.91           C  
ATOM    696  CG2 VAL A  89       9.943   2.781  15.460  1.00  0.92           C  
ATOM    697  N   GLY A  90      13.187   3.160  13.364  1.00  0.93           N  
ATOM    698  CA  GLY A  90      14.502   2.635  13.696  1.00  0.93           C  
ATOM    699  C   GLY A  90      14.672   2.344  15.175  1.00  0.93           C  
ATOM    700  O   GLY A  90      13.818   2.708  15.987  1.00  0.92           O  
ATOM    701  N   PRO A  91      15.772   1.729  15.554  1.00  0.92           N  
ATOM    702  CA  PRO A  91      15.988   1.275  16.930  1.00  0.92           C  
ATOM    703  C   PRO A  91      16.228   2.428  17.901  1.00  0.93           C  
ATOM    704  CB  PRO A  91      17.231   0.388  16.818  1.00  0.91           C  
ATOM    705  O   PRO A  91      16.136   2.245  19.118  1.00  0.92           O  
ATOM    706  CG  PRO A  91      17.949   0.889  15.606  1.00  0.90           C  
ATOM    707  CD  PRO A  91      16.930   1.322  14.592  1.00  0.90           C  
ATOM    708  N   LEU A  92      16.429   3.640  17.443  1.00  0.93           N  
ATOM    709  CA  LEU A  92      16.683   4.804  18.284  1.00  0.94           C  
ATOM    710  C   LEU A  92      15.420   5.643  18.449  1.00  0.94           C  
ATOM    711  CB  LEU A  92      17.804   5.661  17.690  1.00  0.93           C  
ATOM    712  O   LEU A  92      15.434   6.666  19.137  1.00  0.94           O  
ATOM    713  CG  LEU A  92      19.162   4.977  17.519  1.00  0.91           C  
ATOM    714  CD1 LEU A  92      20.178   5.955  16.939  1.00  0.87           C  
ATOM    715  CD2 LEU A  92      19.650   4.417  18.851  1.00  0.87           C  
ATOM    716  N   ALA A  93      14.288   5.227  17.869  1.00  0.94           N  
ATOM    717  CA  ALA A  93      13.017   5.931  18.020  1.00  0.94           C  
ATOM    718  C   ALA A  93      12.566   5.943  19.477  1.00  0.94           C  
ATOM    719  CB  ALA A  93      11.946   5.290  17.140  1.00  0.94           C  
ATOM    720  O   ALA A  93      12.608   4.914  20.155  1.00  0.94           O  
ATOM    721  N   LYS A  94      12.091   7.104  19.951  1.00  0.94           N  
ATOM    722  CA  LYS A  94      11.639   7.288  21.328  1.00  0.95           C  
ATOM    723  C   LYS A  94      10.317   8.048  21.375  1.00  0.95           C  
ATOM    724  CB  LYS A  94      12.698   8.028  22.146  1.00  0.94           C  
ATOM    725  O   LYS A  94      10.068   8.923  20.544  1.00  0.95           O  
ATOM    726  CG  LYS A  94      14.008   7.267  22.295  1.00  0.89           C  
ATOM    727  CD  LYS A  94      15.013   8.044  23.136  1.00  0.86           C  
ATOM    728  CE  LYS A  94      16.337   7.302  23.253  1.00  0.83           C  
ATOM    729  NZ  LYS A  94      17.357   8.103  23.994  1.00  0.80           N  
ATOM    730  N   ASN A  95       9.477   7.722  22.348  1.00  0.95           N  
ATOM    731  CA  ASN A  95       8.340   8.556  22.722  1.00  0.95           C  
ATOM    732  C   ASN A  95       8.789   9.832  23.429  1.00  0.94           C  
ATOM    733  CB  ASN A  95       7.368   7.772  23.608  1.00  0.94           C  
ATOM    734  O   ASN A  95       9.677   9.794  24.282  1.00  0.93           O  
ATOM    735  CG  ASN A  95       6.850   6.516  22.937  1.00  0.93           C  
ATOM    736  ND2 ASN A  95       5.602   6.558  22.483  1.00  0.92           N  
ATOM    737  OD1 ASN A  95       7.564   5.516  22.828  1.00  0.90           O  
ATOM    738  N   ALA A  96       8.179  10.962  23.049  1.00  0.95           N  
ATOM    739  CA  ALA A  96       8.288  12.145  23.898  1.00  0.95           C  
ATOM    740  C   ALA A  96       7.633  11.908  25.256  1.00  0.94           C  
ATOM    741  CB  ALA A  96       7.656  13.354  23.211  1.00  0.94           C  
ATOM    742  O   ALA A  96       6.581  11.269  25.342  1.00  0.94           O  
ATOM    743  N   VAL A  97       8.263  12.419  26.302  1.00  0.95           N  
ATOM    744  CA  VAL A  97       7.722  12.293  27.652  1.00  0.95           C  
ATOM    745  C   VAL A  97       7.594  13.675  28.288  1.00  0.94           C  
ATOM    746  CB  VAL A  97       8.604  11.381  28.533  1.00  0.94           C  
ATOM    747  O   VAL A  97       7.937  14.685  27.669  1.00  0.93           O  
ATOM    748  CG1 VAL A  97       8.624   9.955  27.984  1.00  0.91           C  
ATOM    749  CG2 VAL A  97      10.022  11.940  28.628  1.00  0.90           C  
ATOM    750  N   THR A  98       7.076  13.735  29.465  1.00  0.94           N  
ATOM    751  CA  THR A  98       7.054  14.989  30.208  1.00  0.94           C  
ATOM    752  C   THR A  98       8.456  15.586  30.302  1.00  0.94           C  
ATOM    753  CB  THR A  98       6.482  14.791  31.624  1.00  0.93           C  
ATOM    754  O   THR A  98       9.405  14.898  30.685  1.00  0.93           O  
ATOM    755  CG2 THR A  98       6.319  16.125  32.344  1.00  0.91           C  
ATOM    756  OG1 THR A  98       5.203  14.152  31.530  1.00  0.91           O  
ATOM    757  N   LYS A  99       8.517  16.838  29.994  1.00  0.93           N  
ATOM    758  CA  LYS A  99       9.780  17.566  29.915  1.00  0.93           C  
ATOM    759  C   LYS A  99      10.640  17.310  31.150  1.00  0.92           C  
ATOM    760  CB  LYS A  99       9.526  19.066  29.755  1.00  0.91           C  
ATOM    761  O   LYS A  99      10.197  17.532  32.278  1.00  0.90           O  
ATOM    762  CG  LYS A  99      10.779  19.878  29.463  1.00  0.88           C  
ATOM    763  CD  LYS A  99      10.442  21.324  29.125  1.00  0.85           C  
ATOM    764  CE  LYS A  99      11.687  22.118  28.752  1.00  0.83           C  
ATOM    765  NZ  LYS A  99      11.343  23.468  28.215  1.00  0.83           N  
ATOM    766  N   GLY A 100      11.905  16.861  30.951  1.00  0.91           N  
ATOM    767  CA  GLY A 100      12.883  16.555  31.983  1.00  0.92           C  
ATOM    768  C   GLY A 100      12.845  15.105  32.429  1.00  0.91           C  
ATOM    769  O   GLY A 100      13.691  14.669  33.212  1.00  0.89           O  
ATOM    770  N   GLN A 101      11.937  14.243  31.864  1.00  0.91           N  
ATOM    771  CA  GLN A 101      11.873  12.812  32.139  1.00  0.92           C  
ATOM    772  C   GLN A 101      12.616  12.013  31.072  1.00  0.91           C  
ATOM    773  CB  GLN A 101      10.419  12.346  32.227  1.00  0.91           C  
ATOM    774  O   GLN A 101      12.856  12.512  29.971  1.00  0.89           O  
ATOM    775  CG  GLN A 101       9.652  12.941  33.400  1.00  0.89           C  
ATOM    776  CD  GLN A 101       8.208  12.477  33.453  1.00  0.85           C  
ATOM    777  NE2 GLN A 101       7.641  12.442  34.654  1.00  0.87           N  
ATOM    778  OE1 GLN A 101       7.608  12.153  32.424  1.00  0.87           O  
ATOM    779  N   THR A 102      13.038  10.808  31.417  1.00  0.87           N  
ATOM    780  CA  THR A 102      13.790   9.975  30.485  1.00  0.88           C  
ATOM    781  C   THR A 102      12.871   9.402  29.410  1.00  0.88           C  
ATOM    782  CB  THR A 102      14.507   8.826  31.217  1.00  0.86           C  
ATOM    783  O   THR A 102      11.897   8.712  29.721  1.00  0.87           O  
ATOM    784  CG2 THR A 102      15.337   7.990  30.249  1.00  0.80           C  
ATOM    785  OG1 THR A 102      15.371   9.373  32.221  1.00  0.84           O  
ATOM    786  N   ALA A 103      13.222   9.563  28.205  1.00  0.84           N  
ATOM    787  CA  ALA A 103      12.449   9.063  27.071  1.00  0.86           C  
ATOM    788  C   ALA A 103      12.359   7.540  27.098  1.00  0.85           C  
ATOM    789  CB  ALA A 103      13.067   9.533  25.757  1.00  0.82           C  
ATOM    790  O   ALA A 103      13.314   6.862  27.483  1.00  0.84           O  
ATOM    791  N   ILE A 104      11.301   6.986  26.663  1.00  0.89           N  
ATOM    792  CA  ILE A 104      11.008   5.558  26.591  1.00  0.89           C  
ATOM    793  C   ILE A 104      10.701   5.166  25.148  1.00  0.89           C  
ATOM    794  CB  ILE A 104       9.828   5.177  27.513  1.00  0.86           C  
ATOM    795  O   ILE A 104      10.595   6.029  24.273  1.00  0.88           O  
ATOM    796  CG1 ILE A 104       8.570   5.960  27.122  1.00  0.80           C  
ATOM    797  CG2 ILE A 104      10.190   5.419  28.981  1.00  0.80           C  
ATOM    798  CD1 ILE A 104       7.310   5.512  27.850  1.00  0.76           C  
ATOM    799  N   THR A 105      10.509   3.903  24.958  1.00  0.91           N  
ATOM    800  CA  THR A 105      10.000   3.391  23.691  1.00  0.91           C  
ATOM    801  C   THR A 105       8.765   2.523  23.915  1.00  0.89           C  
ATOM    802  CB  THR A 105      11.075   2.577  22.946  1.00  0.89           C  
ATOM    803  O   THR A 105       8.861   1.434  24.486  1.00  0.87           O  
ATOM    804  CG2 THR A 105      10.569   2.119  21.582  1.00  0.86           C  
ATOM    805  OG1 THR A 105      12.240   3.391  22.762  1.00  0.87           O  
ATOM    806  N   ILE A 106       7.654   3.040  23.537  1.00  0.90           N  
ATOM    807  CA  ILE A 106       6.378   2.349  23.390  1.00  0.91           C  
ATOM    808  C   ILE A 106       5.949   2.362  21.925  1.00  0.91           C  
ATOM    809  CB  ILE A 106       5.284   2.988  24.275  1.00  0.90           C  
ATOM    810  O   ILE A 106       5.633   3.419  21.374  1.00  0.90           O  
ATOM    811  CG1 ILE A 106       5.723   2.998  25.744  1.00  0.86           C  
ATOM    812  CG2 ILE A 106       3.953   2.251  24.106  1.00  0.85           C  
ATOM    813  CD1 ILE A 106       4.847   3.856  26.646  1.00  0.82           C  
ATOM    814  N   LYS A 107       5.951   1.179  21.322  1.00  0.90           N  
ATOM    815  CA  LYS A 107       5.710   1.032  19.889  1.00  0.91           C  
ATOM    816  C   LYS A 107       4.219   1.106  19.572  1.00  0.90           C  
ATOM    817  CB  LYS A 107       6.289  -0.289  19.380  1.00  0.90           C  
ATOM    818  O   LYS A 107       3.816   1.759  18.607  1.00  0.89           O  
ATOM    819  CG  LYS A 107       7.810  -0.341  19.386  1.00  0.89           C  
ATOM    820  CD  LYS A 107       8.325  -1.687  18.894  1.00  0.87           C  
ATOM    821  CE  LYS A 107       9.847  -1.736  18.887  1.00  0.87           C  
ATOM    822  NZ  LYS A 107      10.357  -3.045  18.378  1.00  0.85           N  
ATOM    823  N   ASN A 108       3.411   0.430  20.363  1.00  0.88           N  
ATOM    824  CA  ASN A 108       1.967   0.323  20.185  1.00  0.88           C  
ATOM    825  C   ASN A 108       1.259   0.032  21.505  1.00  0.85           C  
ATOM    826  CB  ASN A 108       1.633  -0.756  19.153  1.00  0.86           C  
ATOM    827  O   ASN A 108       1.894  -0.001  22.561  1.00  0.81           O  
ATOM    828  CG  ASN A 108       2.152  -2.124  19.549  1.00  0.86           C  
ATOM    829  ND2 ASN A 108       3.096  -2.647  18.776  1.00  0.86           N  
ATOM    830  OD1 ASN A 108       1.708  -2.707  20.542  1.00  0.85           O  
ATOM    831  N   LYS A 109      -0.037  -0.099  21.462  1.00  0.85           N  
ATOM    832  CA  LYS A 109      -0.872  -0.285  22.645  1.00  0.85           C  
ATOM    833  C   LYS A 109      -0.487  -1.557  23.395  1.00  0.83           C  
ATOM    834  CB  LYS A 109      -2.350  -0.332  22.257  1.00  0.83           C  
ATOM    835  O   LYS A 109      -0.528  -1.594  24.627  1.00  0.81           O  
ATOM    836  CG  LYS A 109      -3.296  -0.479  23.440  1.00  0.80           C  
ATOM    837  CD  LYS A 109      -4.753  -0.444  22.998  1.00  0.78           C  
ATOM    838  CE  LYS A 109      -5.699  -0.703  24.164  1.00  0.75           C  
ATOM    839  NZ  LYS A 109      -7.126  -0.729  23.724  1.00  0.74           N  
ATOM    840  N   LEU A 110      -0.101  -2.562  22.694  1.00  0.81           N  
ATOM    841  CA  LEU A 110       0.269  -3.832  23.308  1.00  0.82           C  
ATOM    842  C   LEU A 110       1.547  -3.688  24.128  1.00  0.80           C  
ATOM    843  CB  LEU A 110       0.454  -4.911  22.238  1.00  0.80           C  
ATOM    844  O   LEU A 110       1.635  -4.203  25.244  1.00  0.78           O  
ATOM    845  CG  LEU A 110      -0.775  -5.246  21.392  1.00  0.78           C  
ATOM    846  CD1 LEU A 110      -0.408  -6.233  20.290  1.00  0.76           C  
ATOM    847  CD2 LEU A 110      -1.891  -5.805  22.268  1.00  0.77           C  
ATOM    848  N   ASP A 111       2.520  -2.937  23.653  1.00  0.84           N  
ATOM    849  CA  ASP A 111       3.748  -2.615  24.373  1.00  0.85           C  
ATOM    850  C   ASP A 111       3.452  -1.785  25.620  1.00  0.82           C  
ATOM    851  CB  ASP A 111       4.723  -1.867  23.462  1.00  0.81           C  
ATOM    852  O   ASP A 111       4.040  -2.015  26.679  1.00  0.80           O  
ATOM    853  CG  ASP A 111       5.390  -2.769  22.438  1.00  0.72           C  
ATOM    854  OD1 ASP A 111       5.100  -3.985  22.416  1.00  0.69           O  
ATOM    855  OD2 ASP A 111       6.214  -2.260  21.648  1.00  0.75           O  
ATOM    856  N   PHE A 112       2.526  -0.918  25.561  1.00  0.85           N  
ATOM    857  CA  PHE A 112       2.105  -0.102  26.694  1.00  0.85           C  
ATOM    858  C   PHE A 112       1.489  -0.968  27.786  1.00  0.81           C  
ATOM    859  CB  PHE A 112       1.105   0.968  26.245  1.00  0.83           C  
ATOM    860  O   PHE A 112       1.811  -0.812  28.965  1.00  0.76           O  
ATOM    861  CG  PHE A 112       0.504   1.752  27.381  1.00  0.83           C  
ATOM    862  CD1 PHE A 112       1.205   2.798  27.969  1.00  0.80           C  
ATOM    863  CD2 PHE A 112      -0.762   1.442  27.860  1.00  0.81           C  
ATOM    864  CE1 PHE A 112       0.651   3.525  29.020  1.00  0.83           C  
ATOM    865  CE2 PHE A 112      -1.322   2.164  28.910  1.00  0.83           C  
ATOM    866  CZ  PHE A 112      -0.613   3.204  29.490  1.00  0.81           C  
ATOM    867  N   GLU A 113       0.681  -1.889  27.421  1.00  0.81           N  
ATOM    868  CA  GLU A 113       0.001  -2.771  28.366  1.00  0.80           C  
ATOM    869  C   GLU A 113       0.980  -3.748  29.011  1.00  0.77           C  
ATOM    870  CB  GLU A 113      -1.127  -3.537  27.671  1.00  0.79           C  
ATOM    871  O   GLU A 113       0.787  -4.163  30.156  1.00  0.75           O  
ATOM    872  CG  GLU A 113      -2.353  -2.687  27.371  1.00  0.80           C  
ATOM    873  CD  GLU A 113      -3.404  -3.418  26.551  1.00  0.78           C  
ATOM    874  OE1 GLU A 113      -3.162  -4.580  26.151  1.00  0.81           O  
ATOM    875  OE2 GLU A 113      -4.478  -2.825  26.305  1.00  0.83           O  
ATOM    876  N   GLY A 114       2.070  -3.979  28.305  1.00  0.75           N  
ATOM    877  CA  GLY A 114       3.147  -4.814  28.814  1.00  0.76           C  
ATOM    878  C   GLY A 114       4.238  -4.022  29.510  1.00  0.74           C  
ATOM    879  O   GLY A 114       5.086  -4.595  30.196  1.00  0.71           O  
ATOM    880  N   ALA A 115       4.346  -2.806  29.219  1.00  0.74           N  
ATOM    881  CA  ALA A 115       5.383  -1.926  29.753  1.00  0.73           C  
ATOM    882  C   ALA A 115       5.205  -1.716  31.254  1.00  0.73           C  
ATOM    883  CB  ALA A 115       5.369  -0.584  29.025  1.00  0.70           C  
ATOM    884  O   ALA A 115       4.112  -1.378  31.714  1.00  0.69           O  
ATOM    885  N   THR A 116       6.304  -2.011  31.984  1.00  0.68           N  
ATOM    886  CA  THR A 116       6.384  -1.555  33.368  1.00  0.69           C  
ATOM    887  C   THR A 116       6.705  -0.065  33.429  1.00  0.66           C  
ATOM    888  CB  THR A 116       7.447  -2.344  34.155  1.00  0.62           C  
ATOM    889  O   THR A 116       7.808   0.353  33.073  1.00  0.61           O  
ATOM    890  CG2 THR A 116       7.369  -2.035  35.647  1.00  0.55           C  
ATOM    891  OG1 THR A 116       7.235  -3.748  33.958  1.00  0.60           O  
ATOM    892  N   PRO A 117       5.698   0.754  33.624  1.00  0.70           N  
ATOM    893  CA  PRO A 117       6.043   2.174  33.719  1.00  0.69           C  
ATOM    894  C   PRO A 117       7.316   2.419  34.527  1.00  0.72           C  
ATOM    895  CB  PRO A 117       4.827   2.786  34.419  1.00  0.65           C  
ATOM    896  O   PRO A 117       7.475   1.866  35.618  1.00  0.69           O  
ATOM    897  CG  PRO A 117       3.840   1.668  34.517  1.00  0.63           C  
ATOM    898  CD  PRO A 117       4.526   0.391  34.127  1.00  0.64           C  
ATOM    899  N   SER A 118       8.246   3.133  33.859  1.00  0.69           N  
ATOM    900  CA  SER A 118       9.226   3.734  34.759  1.00  0.70           C  
ATOM    901  C   SER A 118       8.553   4.639  35.785  1.00  0.72           C  
ATOM    902  CB  SER A 118      10.264   4.530  33.966  1.00  0.65           C  
ATOM    903  O   SER A 118       7.720   5.476  35.431  1.00  0.69           O  
ATOM    904  OG  SER A 118      11.051   5.330  34.832  1.00  0.62           O  
ATOM    905  N   ALA A 119       8.817   4.457  37.106  1.00  0.67           N  
ATOM    906  CA  ALA A 119       8.174   5.155  38.216  1.00  0.70           C  
ATOM    907  C   ALA A 119       8.270   6.668  38.042  1.00  0.71           C  
ATOM    908  CB  ALA A 119       8.801   4.735  39.543  1.00  0.61           C  
ATOM    909  O   ALA A 119       7.628   7.426  38.774  1.00  0.68           O  
ATOM    910  N   SER A 120       9.021   7.124  37.087  1.00  0.82           N  
ATOM    911  CA  SER A 120       9.262   8.556  36.945  1.00  0.84           C  
ATOM    912  C   SER A 120       8.457   9.140  35.789  1.00  0.84           C  
ATOM    913  CB  SER A 120      10.751   8.831  36.730  1.00  0.79           C  
ATOM    914  O   SER A 120       8.304  10.359  35.685  1.00  0.81           O  
ATOM    915  OG  SER A 120      11.226   8.154  35.579  1.00  0.74           O  
ATOM    916  N   ILE A 121       7.905   8.410  34.899  1.00  0.85           N  
ATOM    917  CA  ILE A 121       7.186   8.939  33.745  1.00  0.88           C  
ATOM    918  C   ILE A 121       5.724   9.183  34.115  1.00  0.87           C  
ATOM    919  CB  ILE A 121       7.280   7.984  32.534  1.00  0.84           C  
ATOM    920  O   ILE A 121       5.037   8.274  34.588  1.00  0.84           O  
ATOM    921  CG1 ILE A 121       8.744   7.774  32.133  1.00  0.79           C  
ATOM    922  CG2 ILE A 121       6.461   8.522  31.357  1.00  0.76           C  
ATOM    923  CD1 ILE A 121       8.949   6.692  31.080  1.00  0.77           C  
ATOM    924  N   THR A 122       5.289  10.431  33.816  1.00  0.90           N  
ATOM    925  CA  THR A 122       3.912  10.817  34.101  1.00  0.91           C  
ATOM    926  C   THR A 122       3.064  10.774  32.834  1.00  0.92           C  
ATOM    927  CB  THR A 122       3.844  12.226  34.720  1.00  0.89           C  
ATOM    928  O   THR A 122       1.973  10.200  32.829  1.00  0.91           O  
ATOM    929  CG2 THR A 122       4.393  12.229  36.143  1.00  0.81           C  
ATOM    930  OG1 THR A 122       4.615  13.131  33.920  1.00  0.83           O  
ATOM    931  N   TRP A 123       3.595  11.331  31.760  1.00  0.92           N  
ATOM    932  CA  TRP A 123       2.960  11.359  30.447  1.00  0.93           C  
ATOM    933  C   TRP A 123       3.948  10.960  29.356  1.00  0.93           C  
ATOM    934  CB  TRP A 123       2.392  12.750  30.154  1.00  0.93           C  
ATOM    935  O   TRP A 123       5.150  11.210  29.475  1.00  0.93           O  
ATOM    936  CG  TRP A 123       1.325  13.186  31.112  1.00  0.91           C  
ATOM    937  CD1 TRP A 123       1.504  13.760  32.340  1.00  0.88           C  
ATOM    938  CD2 TRP A 123      -0.089  13.079  30.923  1.00  0.89           C  
ATOM    939  CE2 TRP A 123      -0.707  13.608  32.077  1.00  0.91           C  
ATOM    940  CE3 TRP A 123      -0.895  12.586  29.887  1.00  0.90           C  
ATOM    941  NE1 TRP A 123       0.286  14.017  32.926  1.00  0.90           N  
ATOM    942  CH2 TRP A 123      -2.860  13.171  31.197  1.00  0.88           C  
ATOM    943  CZ2 TRP A 123      -2.096  13.659  32.224  1.00  0.89           C  
ATOM    944  CZ3 TRP A 123      -2.276  12.638  30.036  1.00  0.89           C  
ATOM    945  N   ALA A 124       3.418  10.421  28.252  1.00  0.94           N  
ATOM    946  CA  ALA A 124       4.194  10.139  27.047  1.00  0.94           C  
ATOM    947  C   ALA A 124       3.351  10.343  25.792  1.00  0.95           C  
ATOM    948  CB  ALA A 124       4.743   8.715  27.090  1.00  0.94           C  
ATOM    949  O   ALA A 124       2.131  10.169  25.820  1.00  0.94           O  
ATOM    950  N   GLY A 125       3.960  10.814  24.646  1.00  0.94           N  
ATOM    951  CA  GLY A 125       3.324  10.614  23.354  1.00  0.95           C  
ATOM    952  C   GLY A 125       2.916   9.174  23.107  1.00  0.95           C  
ATOM    953  O   GLY A 125       3.634   8.246  23.485  1.00  0.94           O  
ATOM    954  N   ARG A 126       1.818   9.009  22.444  1.00  0.94           N  
ATOM    955  CA  ARG A 126       1.231   7.687  22.250  1.00  0.94           C  
ATOM    956  C   ARG A 126       2.149   6.797  21.418  1.00  0.94           C  
ATOM    957  CB  ARG A 126      -0.139   7.800  21.578  1.00  0.93           C  
ATOM    958  O   ARG A 126       2.223   5.588  21.646  1.00  0.94           O  
ATOM    959  CG  ARG A 126      -0.881   6.478  21.465  1.00  0.91           C  
ATOM    960  CD  ARG A 126      -2.339   6.680  21.078  1.00  0.88           C  
ATOM    961  NE  ARG A 126      -3.100   5.438  21.173  1.00  0.85           N  
ATOM    962  NH1 ARG A 126      -4.416   6.138  22.938  1.00  0.79           N  
ATOM    963  NH2 ARG A 126      -4.697   4.041  22.054  1.00  0.78           N  
ATOM    964  CZ  ARG A 126      -4.069   5.208  22.055  1.00  0.84           C  
ATOM    965  N   TYR A 127       2.881   7.382  20.450  1.00  0.94           N  
ATOM    966  CA  TYR A 127       3.792   6.642  19.584  1.00  0.95           C  
ATOM    967  C   TYR A 127       5.164   7.304  19.545  1.00  0.95           C  
ATOM    968  CB  TYR A 127       3.222   6.539  18.167  1.00  0.94           C  
ATOM    969  O   TYR A 127       5.283   8.515  19.748  1.00  0.94           O  
ATOM    970  CG  TYR A 127       1.839   5.936  18.111  1.00  0.94           C  
ATOM    971  CD1 TYR A 127       1.611   4.628  18.533  1.00  0.93           C  
ATOM    972  CD2 TYR A 127       0.759   6.671  17.637  1.00  0.93           C  
ATOM    973  CE1 TYR A 127       0.339   4.067  18.482  1.00  0.92           C  
ATOM    974  CE2 TYR A 127      -0.518   6.121  17.581  1.00  0.92           C  
ATOM    975  OH  TYR A 127      -1.978   4.270  17.953  1.00  0.90           O  
ATOM    976  CZ  TYR A 127      -0.717   4.820  18.006  1.00  0.92           C  
ATOM    977  N   PRO A 128       6.247   6.530  19.356  1.00  0.95           N  
ATOM    978  CA  PRO A 128       7.570   7.141  19.205  1.00  0.95           C  
ATOM    979  C   PRO A 128       7.648   8.090  18.011  1.00  0.95           C  
ATOM    980  CB  PRO A 128       8.494   5.937  19.007  1.00  0.95           C  
ATOM    981  O   PRO A 128       7.069   7.812  16.958  1.00  0.94           O  
ATOM    982  CG  PRO A 128       7.624   4.884  18.401  1.00  0.94           C  
ATOM    983  CD  PRO A 128       6.235   5.038  18.950  1.00  0.93           C  
ATOM    984  N   GLY A 129       8.400   9.174  18.128  1.00  0.94           N  
ATOM    985  CA  GLY A 129       8.633  10.166  17.091  1.00  0.94           C  
ATOM    986  C   GLY A 129       8.713  11.583  17.626  1.00  0.94           C  
ATOM    987  O   GLY A 129       8.179  11.878  18.698  1.00  0.93           O  
ATOM    988  N   ASP A 130       9.326  12.476  16.870  1.00  0.92           N  
ATOM    989  CA  ASP A 130       9.597  13.858  17.253  1.00  0.92           C  
ATOM    990  C   ASP A 130       8.336  14.713  17.156  1.00  0.91           C  
ATOM    991  CB  ASP A 130      10.703  14.450  16.376  1.00  0.91           C  
ATOM    992  O   ASP A 130       8.223  15.740  17.827  1.00  0.90           O  
ATOM    993  CG  ASP A 130      10.346  14.463  14.900  1.00  0.87           C  
ATOM    994  OD1 ASP A 130       9.305  13.885  14.519  1.00  0.84           O  
ATOM    995  OD2 ASP A 130      11.114  15.054  14.110  1.00  0.86           O  
ATOM    996  N   LEU A 131       7.342  14.228  16.435  1.00  0.91           N  
ATOM    997  CA  LEU A 131       6.041  14.883  16.358  1.00  0.90           C  
ATOM    998  C   LEU A 131       5.433  15.050  17.746  1.00  0.91           C  
ATOM    999  CB  LEU A 131       5.089  14.083  15.464  1.00  0.89           C  
ATOM   1000  O   LEU A 131       4.731  16.029  18.008  1.00  0.90           O  
ATOM   1001  CG  LEU A 131       3.716  14.706  15.207  1.00  0.84           C  
ATOM   1002  CD1 LEU A 131       3.854  15.954  14.341  1.00  0.79           C  
ATOM   1003  CD2 LEU A 131       2.784  13.694  14.551  1.00  0.79           C  
ATOM   1004  N   ALA A 132       5.684  14.233  18.683  1.00  0.93           N  
ATOM   1005  CA  ALA A 132       5.140  14.272  20.038  1.00  0.93           C  
ATOM   1006  C   ALA A 132       5.783  15.388  20.855  1.00  0.93           C  
ATOM   1007  CB  ALA A 132       5.341  12.926  20.730  1.00  0.92           C  
ATOM   1008  O   ALA A 132       5.270  15.769  21.910  1.00  0.92           O  
ATOM   1009  N   ASN A 133       6.929  15.946  20.381  1.00  0.91           N  
ATOM   1010  CA  ASN A 133       7.561  17.088  21.034  1.00  0.91           C  
ATOM   1011  C   ASN A 133       6.720  18.353  20.887  1.00  0.89           C  
ATOM   1012  CB  ASN A 133       8.966  17.317  20.474  1.00  0.91           C  
ATOM   1013  O   ASN A 133       6.873  19.299  21.663  1.00  0.87           O  
ATOM   1014  CG  ASN A 133       9.890  16.139  20.716  1.00  0.92           C  
ATOM   1015  ND2 ASN A 133      10.733  15.836  19.736  1.00  0.92           N  
ATOM   1016  OD1 ASN A 133       9.845  15.507  21.774  1.00  0.91           O  
ATOM   1017  N   ASP A 134       5.791  18.329  19.964  1.00  0.88           N  
ATOM   1018  CA  ASP A 134       4.878  19.441  19.719  1.00  0.87           C  
ATOM   1019  C   ASP A 134       3.588  19.279  20.520  1.00  0.87           C  
ATOM   1020  CB  ASP A 134       4.559  19.556  18.227  1.00  0.86           C  
ATOM   1021  O   ASP A 134       2.675  20.101  20.410  1.00  0.86           O  
ATOM   1022  CG  ASP A 134       5.783  19.859  17.381  1.00  0.83           C  
ATOM   1023  OD1 ASP A 134       6.686  20.584  17.852  1.00  0.81           O  
ATOM   1024  OD2 ASP A 134       5.844  19.371  16.231  1.00  0.82           O  
ATOM   1025  N   ILE A 135       3.391  18.237  21.338  1.00  0.90           N  
ATOM   1026  CA  ILE A 135       2.190  18.008  22.135  1.00  0.90           C  
ATOM   1027  C   ILE A 135       2.309  18.740  23.470  1.00  0.90           C  
ATOM   1028  CB  ILE A 135       1.946  16.501  22.370  1.00  0.90           C  
ATOM   1029  O   ILE A 135       3.303  18.584  24.183  1.00  0.89           O  
ATOM   1030  CG1 ILE A 135       1.668  15.791  21.039  1.00  0.90           C  
ATOM   1031  CG2 ILE A 135       0.794  16.287  23.355  1.00  0.90           C  
ATOM   1032  CD1 ILE A 135       1.552  14.278  21.158  1.00  0.89           C  
ATOM   1033  N   ALA A 136       1.262  19.477  23.765  1.00  0.89           N  
ATOM   1034  CA  ALA A 136       0.999  19.997  25.105  1.00  0.89           C  
ATOM   1035  C   ALA A 136      -0.320  19.460  25.652  1.00  0.89           C  
ATOM   1036  CB  ALA A 136       0.984  21.523  25.090  1.00  0.88           C  
ATOM   1037  O   ALA A 136      -1.315  19.383  24.927  1.00  0.89           O  
ATOM   1038  N   ILE A 137      -0.355  19.080  26.862  1.00  0.91           N  
ATOM   1039  CA  ILE A 137      -1.513  18.582  27.596  1.00  0.92           C  
ATOM   1040  C   ILE A 137      -1.939  19.608  28.644  1.00  0.91           C  
ATOM   1041  CB  ILE A 137      -1.215  17.222  28.266  1.00  0.91           C  
ATOM   1042  O   ILE A 137      -1.173  19.927  29.557  1.00  0.90           O  
ATOM   1043  CG1 ILE A 137      -0.686  16.222  27.233  1.00  0.91           C  
ATOM   1044  CG2 ILE A 137      -2.466  16.679  28.964  1.00  0.91           C  
ATOM   1045  CD1 ILE A 137       0.116  15.075  27.834  1.00  0.90           C  
ATOM   1046  N   ASN A 138      -3.076  20.190  28.473  1.00  0.89           N  
ATOM   1047  CA  ASN A 138      -3.675  21.104  29.439  1.00  0.89           C  
ATOM   1048  C   ASN A 138      -4.759  20.417  30.264  1.00  0.89           C  
ATOM   1049  CB  ASN A 138      -4.247  22.334  28.731  1.00  0.87           C  
ATOM   1050  O   ASN A 138      -5.740  19.914  29.713  1.00  0.88           O  
ATOM   1051  CG  ASN A 138      -4.468  23.501  29.674  1.00  0.81           C  
ATOM   1052  ND2 ASN A 138      -4.225  24.712  29.186  1.00  0.77           N  
ATOM   1053  OD1 ASN A 138      -4.853  23.315  30.831  1.00  0.78           O  
ATOM   1054  N   ILE A 139      -4.593  20.384  31.508  1.00  0.91           N  
ATOM   1055  CA  ILE A 139      -5.490  19.742  32.462  1.00  0.92           C  
ATOM   1056  C   ILE A 139      -6.188  20.804  33.309  1.00  0.91           C  
ATOM   1057  CB  ILE A 139      -4.733  18.746  33.368  1.00  0.91           C  
ATOM   1058  O   ILE A 139      -5.539  21.708  33.841  1.00  0.90           O  
ATOM   1059  CG1 ILE A 139      -3.928  17.757  32.518  1.00  0.90           C  
ATOM   1060  CG2 ILE A 139      -5.707  18.009  34.292  1.00  0.90           C  
ATOM   1061  CD1 ILE A 139      -2.980  16.877  33.322  1.00  0.88           C  
ATOM   1062  N   CYS A 140      -7.448  20.648  33.435  1.00  0.90           N  
ATOM   1063  CA  CYS A 140      -8.243  21.597  34.207  1.00  0.90           C  
ATOM   1064  C   CYS A 140      -9.157  20.871  35.188  1.00  0.90           C  
ATOM   1065  CB  CYS A 140      -9.076  22.479  33.278  1.00  0.89           C  
ATOM   1066  O   CYS A 140      -9.870  19.941  34.807  1.00  0.89           O  
ATOM   1067  SG  CYS A 140      -9.822  23.903  34.102  1.00  0.91           S  
ATOM   1068  N   ASP A 141      -9.169  21.310  36.417  1.00  0.89           N  
ATOM   1069  CA  ASP A 141     -10.101  20.871  37.451  1.00  0.90           C  
ATOM   1070  C   ASP A 141     -11.252  21.862  37.609  1.00  0.90           C  
ATOM   1071  CB  ASP A 141      -9.376  20.689  38.786  1.00  0.89           C  
ATOM   1072  O   ASP A 141     -11.271  22.908  36.956  1.00  0.90           O  
ATOM   1073  CG  ASP A 141      -8.810  21.987  39.334  1.00  0.87           C  
ATOM   1074  OD1 ASP A 141      -9.316  23.073  38.978  1.00  0.87           O  
ATOM   1075  OD2 ASP A 141      -7.846  21.923  40.128  1.00  0.87           O  
ATOM   1076  N   ALA A 142     -12.176  21.632  38.447  1.00  0.89           N  
ATOM   1077  CA  ALA A 142     -13.412  22.387  38.639  1.00  0.90           C  
ATOM   1078  C   ALA A 142     -13.120  23.797  39.143  1.00  0.90           C  
ATOM   1079  CB  ALA A 142     -14.335  21.658  39.612  1.00  0.88           C  
ATOM   1080  O   ALA A 142     -13.849  24.740  38.826  1.00  0.89           O  
ATOM   1081  N   ALA A 143     -11.964  23.932  39.902  1.00  0.91           N  
ATOM   1082  CA  ALA A 143     -11.658  25.196  40.567  1.00  0.92           C  
ATOM   1083  C   ALA A 143     -11.082  26.209  39.581  1.00  0.93           C  
ATOM   1084  CB  ALA A 143     -10.684  24.968  41.721  1.00  0.91           C  
ATOM   1085  O   ALA A 143     -11.148  27.418  39.814  1.00  0.92           O  
ATOM   1086  N   HIS A 144     -10.623  25.732  38.444  1.00  0.92           N  
ATOM   1087  CA  HIS A 144      -9.872  26.567  37.513  1.00  0.94           C  
ATOM   1088  C   HIS A 144     -10.596  26.689  36.176  1.00  0.93           C  
ATOM   1089  CB  HIS A 144      -8.467  26.001  37.299  1.00  0.93           C  
ATOM   1090  O   HIS A 144     -10.177  27.456  35.306  1.00  0.92           O  
ATOM   1091  CG  HIS A 144      -7.653  25.929  38.551  1.00  0.94           C  
ATOM   1092  CD2 HIS A 144      -6.820  26.831  39.123  1.00  0.93           C  
ATOM   1093  ND1 HIS A 144      -7.640  24.819  39.368  1.00  0.93           N  
ATOM   1094  CE1 HIS A 144      -6.833  25.043  40.392  1.00  0.92           C  
ATOM   1095  NE2 HIS A 144      -6.323  26.256  40.267  1.00  0.92           N  
ATOM   1096  N   PHE A 145     -11.782  26.132  35.957  1.00  0.91           N  
ATOM   1097  CA  PHE A 145     -12.476  25.931  34.691  1.00  0.92           C  
ATOM   1098  C   PHE A 145     -12.929  27.262  34.104  1.00  0.90           C  
ATOM   1099  CB  PHE A 145     -13.681  25.003  34.878  1.00  0.91           C  
ATOM   1100  O   PHE A 145     -12.760  27.509  32.908  1.00  0.88           O  
ATOM   1101  CG  PHE A 145     -14.411  24.690  33.599  1.00  0.92           C  
ATOM   1102  CD1 PHE A 145     -13.890  23.777  32.691  1.00  0.90           C  
ATOM   1103  CD2 PHE A 145     -15.618  25.311  33.306  1.00  0.90           C  
ATOM   1104  CE1 PHE A 145     -14.563  23.486  31.507  1.00  0.91           C  
ATOM   1105  CE2 PHE A 145     -16.297  25.025  32.124  1.00  0.91           C  
ATOM   1106  CZ  PHE A 145     -15.767  24.113  31.226  1.00  0.90           C  
ATOM   1107  N   GLU A 146     -13.425  28.200  34.928  1.00  0.92           N  
ATOM   1108  CA  GLU A 146     -13.973  29.466  34.449  1.00  0.92           C  
ATOM   1109  C   GLU A 146     -12.887  30.338  33.826  1.00  0.90           C  
ATOM   1110  CB  GLU A 146     -14.662  30.219  35.590  1.00  0.89           C  
ATOM   1111  O   GLU A 146     -13.145  31.073  32.871  1.00  0.88           O  
ATOM   1112  CG  GLU A 146     -15.951  29.567  36.067  1.00  0.81           C  
ATOM   1113  CD  GLU A 146     -16.715  30.414  37.073  1.00  0.77           C  
ATOM   1114  OE1 GLU A 146     -16.173  31.442  37.537  1.00  0.81           O  
ATOM   1115  OE2 GLU A 146     -17.866  30.045  37.399  1.00  0.79           O  
ATOM   1116  N   ALA A 147     -11.651  30.150  34.361  1.00  0.90           N  
ATOM   1117  CA  ALA A 147     -10.517  30.949  33.906  1.00  0.90           C  
ATOM   1118  C   ALA A 147      -9.715  30.207  32.841  1.00  0.89           C  
ATOM   1119  CB  ALA A 147      -9.618  31.317  35.084  1.00  0.89           C  
ATOM   1120  O   ALA A 147      -8.708  30.718  32.344  1.00  0.86           O  
ATOM   1121  N   TRP A 148     -10.114  28.989  32.542  1.00  0.85           N  
ATOM   1122  CA  TRP A 148      -9.377  28.123  31.628  1.00  0.87           C  
ATOM   1123  C   TRP A 148      -9.663  28.495  30.177  1.00  0.82           C  
ATOM   1124  CB  TRP A 148      -9.735  26.655  31.872  1.00  0.84           C  
ATOM   1125  O   TRP A 148     -10.824  28.607  29.775  1.00  0.75           O  
ATOM   1126  CG  TRP A 148      -8.800  25.683  31.216  1.00  0.77           C  
ATOM   1127  CD1 TRP A 148      -7.437  25.762  31.157  1.00  0.70           C  
ATOM   1128  CD2 TRP A 148      -9.163  24.487  30.519  1.00  0.74           C  
ATOM   1129  CE2 TRP A 148      -7.967  23.889  30.064  1.00  0.80           C  
ATOM   1130  CE3 TRP A 148     -10.385  23.862  30.235  1.00  0.80           C  
ATOM   1131  NE1 TRP A 148      -6.929  24.686  30.467  1.00  0.82           N  
ATOM   1132  CH2 TRP A 148      -9.166  22.104  29.077  1.00  0.79           C  
ATOM   1133  CZ2 TRP A 148      -7.957  22.694  29.341  1.00  0.81           C  
ATOM   1134  CZ3 TRP A 148     -10.373  22.673  29.515  1.00  0.80           C  
ATOM   1135  N   GLU A 149      -8.703  28.641  29.269  1.00  0.82           N  
ATOM   1136  CA  GLU A 149      -8.782  29.152  27.904  1.00  0.82           C  
ATOM   1137  C   GLU A 149      -9.618  28.232  27.018  1.00  0.82           C  
ATOM   1138  CB  GLU A 149      -7.381  29.321  27.311  1.00  0.79           C  
ATOM   1139  O   GLU A 149     -10.203  28.678  26.029  1.00  0.80           O  
ATOM   1140  CG  GLU A 149      -6.618  28.014  27.152  1.00  0.73           C  
ATOM   1141  CD  GLU A 149      -5.203  28.204  26.629  1.00  0.70           C  
ATOM   1142  OE1 GLU A 149      -4.916  29.263  26.025  1.00  0.67           O  
ATOM   1143  OE2 GLU A 149      -4.374  27.287  26.825  1.00  0.64           O  
ATOM   1144  N   TYR A 150      -9.850  26.938  27.429  1.00  0.83           N  
ATOM   1145  CA  TYR A 150     -10.533  25.926  26.631  1.00  0.83           C  
ATOM   1146  C   TYR A 150     -11.927  25.648  27.180  1.00  0.84           C  
ATOM   1147  CB  TYR A 150      -9.718  24.629  26.595  1.00  0.83           C  
ATOM   1148  O   TYR A 150     -12.608  24.725  26.726  1.00  0.83           O  
ATOM   1149  CG  TYR A 150      -8.325  24.803  26.042  1.00  0.83           C  
ATOM   1150  CD1 TYR A 150      -8.114  24.997  24.679  1.00  0.82           C  
ATOM   1151  CD2 TYR A 150      -7.216  24.774  26.881  1.00  0.82           C  
ATOM   1152  CE1 TYR A 150      -6.832  25.156  24.164  1.00  0.83           C  
ATOM   1153  CE2 TYR A 150      -5.929  24.931  26.378  1.00  0.83           C  
ATOM   1154  OH  TYR A 150      -4.475  25.278  24.517  1.00  0.80           O  
ATOM   1155  CZ  TYR A 150      -5.747  25.122  25.020  1.00  0.81           C  
ATOM   1156  N   ASN A 151     -12.427  26.419  28.192  1.00  0.84           N  
ATOM   1157  CA  ASN A 151     -13.671  26.144  28.903  1.00  0.85           C  
ATOM   1158  C   ASN A 151     -14.866  26.128  27.955  1.00  0.83           C  
ATOM   1159  CB  ASN A 151     -13.890  27.168  30.018  1.00  0.82           C  
ATOM   1160  O   ASN A 151     -15.744  25.270  28.070  1.00  0.81           O  
ATOM   1161  CG  ASN A 151     -14.118  28.570  29.487  1.00  0.77           C  
ATOM   1162  ND2 ASN A 151     -14.339  29.517  30.390  1.00  0.77           N  
ATOM   1163  OD1 ASN A 151     -14.096  28.799  28.275  1.00  0.77           O  
ATOM   1164  N   SER A 152     -14.817  26.971  26.911  1.00  0.82           N  
ATOM   1165  CA  SER A 152     -15.897  27.122  25.941  1.00  0.82           C  
ATOM   1166  C   SER A 152     -15.971  25.920  25.005  1.00  0.81           C  
ATOM   1167  CB  SER A 152     -15.711  28.402  25.126  1.00  0.80           C  
ATOM   1168  O   SER A 152     -16.924  25.784  24.235  1.00  0.79           O  
ATOM   1169  OG  SER A 152     -14.497  28.362  24.396  1.00  0.80           O  
ATOM   1170  N   GLN A 153     -14.996  25.010  25.038  1.00  0.82           N  
ATOM   1171  CA  GLN A 153     -14.952  23.827  24.186  1.00  0.82           C  
ATOM   1172  C   GLN A 153     -15.645  22.642  24.854  1.00  0.82           C  
ATOM   1173  CB  GLN A 153     -13.506  23.464  23.845  1.00  0.80           C  
ATOM   1174  O   GLN A 153     -15.907  21.625  24.209  1.00  0.81           O  
ATOM   1175  CG  GLN A 153     -12.731  24.591  23.176  1.00  0.75           C  
ATOM   1176  CD  GLN A 153     -13.274  24.942  21.803  1.00  0.73           C  
ATOM   1177  NE2 GLN A 153     -13.305  26.233  21.491  1.00  0.69           N  
ATOM   1178  OE1 GLN A 153     -13.661  24.061  21.030  1.00  0.73           O  
ATOM   1179  N   PHE A 154     -16.017  22.693  26.091  1.00  0.82           N  
ATOM   1180  CA  PHE A 154     -16.677  21.668  26.890  1.00  0.83           C  
ATOM   1181  C   PHE A 154     -18.110  22.074  27.213  1.00  0.82           C  
ATOM   1182  CB  PHE A 154     -15.900  21.410  28.185  1.00  0.82           C  
ATOM   1183  O   PHE A 154     -18.401  23.258  27.392  1.00  0.81           O  
ATOM   1184  CG  PHE A 154     -14.550  20.783  27.968  1.00  0.86           C  
ATOM   1185  CD1 PHE A 154     -14.409  19.402  27.918  1.00  0.85           C  
ATOM   1186  CD2 PHE A 154     -13.420  21.576  27.813  1.00  0.86           C  
ATOM   1187  CE1 PHE A 154     -13.160  18.819  27.717  1.00  0.86           C  
ATOM   1188  CE2 PHE A 154     -12.168  21.001  27.612  1.00  0.86           C  
ATOM   1189  CZ  PHE A 154     -12.040  19.622  27.565  1.00  0.85           C  
ATOM   1190  N   ALA A 155     -18.979  21.110  27.252  1.00  0.83           N  
ATOM   1191  CA  ALA A 155     -20.416  21.318  27.412  1.00  0.84           C  
ATOM   1192  C   ALA A 155     -20.757  21.713  28.845  1.00  0.83           C  
ATOM   1193  CB  ALA A 155     -21.183  20.059  27.013  1.00  0.81           C  
ATOM   1194  O   ALA A 155     -21.804  22.315  29.098  1.00  0.81           O  
ATOM   1195  N   TYR A 156     -19.914  21.347  29.758  1.00  0.85           N  
ATOM   1196  CA  TYR A 156     -20.100  21.631  31.177  1.00  0.86           C  
ATOM   1197  C   TYR A 156     -18.759  21.767  31.887  1.00  0.87           C  
ATOM   1198  CB  TYR A 156     -20.934  20.531  31.841  1.00  0.83           C  
ATOM   1199  O   TYR A 156     -17.731  21.312  31.378  1.00  0.86           O  
ATOM   1200  CG  TYR A 156     -20.321  19.156  31.731  1.00  0.78           C  
ATOM   1201  CD1 TYR A 156     -20.597  18.335  30.640  1.00  0.75           C  
ATOM   1202  CD2 TYR A 156     -19.468  18.674  32.718  1.00  0.77           C  
ATOM   1203  CE1 TYR A 156     -20.036  17.066  30.535  1.00  0.74           C  
ATOM   1204  CE2 TYR A 156     -18.902  17.407  32.623  1.00  0.73           C  
ATOM   1205  OH  TYR A 156     -18.634  15.357  31.431  1.00  0.56           O  
ATOM   1206  CZ  TYR A 156     -19.191  16.612  31.530  1.00  0.72           C  
ATOM   1207  N   ALA A 157     -18.720  22.371  33.053  1.00  0.87           N  
ATOM   1208  CA  ALA A 157     -17.568  22.440  33.949  1.00  0.87           C  
ATOM   1209  C   ALA A 157     -17.325  21.098  34.634  1.00  0.86           C  
ATOM   1210  CB  ALA A 157     -17.769  23.537  34.991  1.00  0.86           C  
ATOM   1211  O   ALA A 157     -18.273  20.377  34.955  1.00  0.85           O  
ATOM   1212  N   PRO A 158     -16.044  20.706  34.768  1.00  0.85           N  
ATOM   1213  CA  PRO A 158     -15.791  19.551  35.631  1.00  0.85           C  
ATOM   1214  C   PRO A 158     -16.390  19.714  37.026  1.00  0.84           C  
ATOM   1215  CB  PRO A 158     -14.263  19.488  35.697  1.00  0.84           C  
ATOM   1216  O   PRO A 158     -16.362  20.811  37.589  1.00  0.83           O  
ATOM   1217  CG  PRO A 158     -13.811  20.889  35.438  1.00  0.86           C  
ATOM   1218  CD  PRO A 158     -14.831  21.565  34.567  1.00  0.85           C  
ATOM   1219  N   GLN A 159     -16.962  18.616  37.497  1.00  0.83           N  
ATOM   1220  CA  GLN A 159     -17.401  18.551  38.887  1.00  0.83           C  
ATOM   1221  C   GLN A 159     -16.217  18.353  39.830  1.00  0.83           C  
ATOM   1222  CB  GLN A 159     -18.416  17.423  39.077  1.00  0.81           C  
ATOM   1223  O   GLN A 159     -15.088  18.141  39.381  1.00  0.81           O  
ATOM   1224  CG  GLN A 159     -19.646  17.546  38.187  1.00  0.76           C  
ATOM   1225  CD  GLN A 159     -20.453  18.798  38.472  1.00  0.74           C  
ATOM   1226  NE2 GLN A 159     -20.824  19.517  37.418  1.00  0.68           N  
ATOM   1227  OE1 GLN A 159     -20.743  19.117  39.630  1.00  0.71           O  
ATOM   1228  N   ALA A 160     -16.385  18.517  41.115  1.00  0.82           N  
ATOM   1229  CA  ALA A 160     -15.316  18.300  42.087  1.00  0.81           C  
ATOM   1230  C   ALA A 160     -14.728  16.898  41.951  1.00  0.81           C  
ATOM   1231  CB  ALA A 160     -15.834  18.521  43.506  1.00  0.80           C  
ATOM   1232  O   ALA A 160     -15.428  15.902  42.150  1.00  0.79           O  
ATOM   1233  N   GLY A 161     -13.421  16.795  41.637  1.00  0.79           N  
ATOM   1234  CA  GLY A 161     -12.688  15.561  41.404  1.00  0.78           C  
ATOM   1235  C   GLY A 161     -12.699  15.126  39.951  1.00  0.78           C  
ATOM   1236  O   GLY A 161     -12.078  14.122  39.594  1.00  0.77           O  
ATOM   1237  N   GLU A 162     -13.354  15.821  39.015  1.00  0.82           N  
ATOM   1238  CA  GLU A 162     -13.274  15.657  37.567  1.00  0.82           C  
ATOM   1239  C   GLU A 162     -12.169  16.527  36.973  1.00  0.83           C  
ATOM   1240  CB  GLU A 162     -14.616  15.991  36.913  1.00  0.80           C  
ATOM   1241  O   GLU A 162     -11.754  17.514  37.583  1.00  0.82           O  
ATOM   1242  CG  GLU A 162     -15.744  15.048  37.306  1.00  0.75           C  
ATOM   1243  CD  GLU A 162     -17.041  15.320  36.559  1.00  0.72           C  
ATOM   1244  OE1 GLU A 162     -17.181  16.412  35.964  1.00  0.70           O  
ATOM   1245  OE2 GLU A 162     -17.924  14.433  36.571  1.00  0.65           O  
ATOM   1246  N   PHE A 163     -11.676  16.004  35.901  1.00  0.85           N  
ATOM   1247  CA  PHE A 163     -10.727  16.765  35.097  1.00  0.86           C  
ATOM   1248  C   PHE A 163     -11.157  16.795  33.635  1.00  0.86           C  
ATOM   1249  CB  PHE A 163      -9.320  16.171  35.218  1.00  0.85           C  
ATOM   1250  O   PHE A 163     -11.627  15.788  33.100  1.00  0.86           O  
ATOM   1251  CG  PHE A 163      -8.728  16.291  36.596  1.00  0.86           C  
ATOM   1252  CD1 PHE A 163      -7.997  17.416  36.958  1.00  0.85           C  
ATOM   1253  CD2 PHE A 163      -8.901  15.278  37.530  1.00  0.85           C  
ATOM   1254  CE1 PHE A 163      -7.447  17.530  38.233  1.00  0.86           C  
ATOM   1255  CE2 PHE A 163      -8.355  15.384  38.806  1.00  0.86           C  
ATOM   1256  CZ  PHE A 163      -7.627  16.510  39.155  1.00  0.84           C  
ATOM   1257  N   HIS A 164     -11.003  17.885  33.046  1.00  0.87           N  
ATOM   1258  CA  HIS A 164     -10.974  18.020  31.594  1.00  0.88           C  
ATOM   1259  C   HIS A 164      -9.542  18.095  31.076  1.00  0.89           C  
ATOM   1260  CB  HIS A 164     -11.757  19.259  31.155  1.00  0.87           C  
ATOM   1261  O   HIS A 164      -8.687  18.736  31.692  1.00  0.88           O  
ATOM   1262  CG  HIS A 164     -13.229  19.155  31.395  1.00  0.84           C  
ATOM   1263  CD2 HIS A 164     -13.974  18.163  31.939  1.00  0.82           C  
ATOM   1264  ND1 HIS A 164     -14.111  20.158  31.057  1.00  0.83           N  
ATOM   1265  CE1 HIS A 164     -15.338  19.787  31.383  1.00  0.82           C  
ATOM   1266  NE2 HIS A 164     -15.282  18.580  31.920  1.00  0.82           N  
ATOM   1267  N   VAL A 165      -9.259  17.356  30.037  1.00  0.89           N  
ATOM   1268  CA  VAL A 165      -7.943  17.325  29.408  1.00  0.90           C  
ATOM   1269  C   VAL A 165      -8.057  17.750  27.946  1.00  0.90           C  
ATOM   1270  CB  VAL A 165      -7.300  15.924  29.507  1.00  0.89           C  
ATOM   1271  O   VAL A 165      -8.899  17.234  27.207  1.00  0.89           O  
ATOM   1272  CG1 VAL A 165      -5.902  15.926  28.891  1.00  0.88           C  
ATOM   1273  CG2 VAL A 165      -7.244  15.465  30.963  1.00  0.88           C  
ATOM   1274  N   VAL A 166      -7.220  18.636  27.640  1.00  0.88           N  
ATOM   1275  CA  VAL A 166      -7.012  19.037  26.252  1.00  0.89           C  
ATOM   1276  C   VAL A 166      -5.598  18.664  25.812  1.00  0.89           C  
ATOM   1277  CB  VAL A 166      -7.248  20.552  26.058  1.00  0.87           C  
ATOM   1278  O   VAL A 166      -4.618  19.070  26.441  1.00  0.88           O  
ATOM   1279  CG1 VAL A 166      -7.060  20.945  24.594  1.00  0.81           C  
ATOM   1280  CG2 VAL A 166      -8.644  20.940  26.544  1.00  0.80           C  
ATOM   1281  N   VAL A 167      -5.512  17.850  24.763  1.00  0.90           N  
ATOM   1282  CA  VAL A 167      -4.255  17.586  24.072  1.00  0.90           C  
ATOM   1283  C   VAL A 167      -4.165  18.447  22.814  1.00  0.89           C  
ATOM   1284  CB  VAL A 167      -4.112  16.091  23.706  1.00  0.89           C  
ATOM   1285  O   VAL A 167      -4.992  18.321  21.908  1.00  0.87           O  
ATOM   1286  CG1 VAL A 167      -2.741  15.814  23.092  1.00  0.89           C  
ATOM   1287  CG2 VAL A 167      -4.335  15.217  24.939  1.00  0.88           C  
ATOM   1288  N   VAL A 168      -3.187  19.315  22.738  1.00  0.86           N  
ATOM   1289  CA  VAL A 168      -3.082  20.311  21.677  1.00  0.85           C  
ATOM   1290  C   VAL A 168      -1.714  20.209  21.007  1.00  0.85           C  
ATOM   1291  CB  VAL A 168      -3.307  21.741  22.216  1.00  0.83           C  
ATOM   1292  O   VAL A 168      -0.764  19.686  21.596  1.00  0.83           O  
ATOM   1293  CG1 VAL A 168      -4.730  21.900  22.748  1.00  0.75           C  
ATOM   1294  CG2 VAL A 168      -2.286  22.066  23.306  1.00  0.74           C  
ATOM   1295  N   ASP A 169      -1.624  20.697  19.776  1.00  0.83           N  
ATOM   1296  CA  ASP A 169      -0.375  21.017  19.090  1.00  0.83           C  
ATOM   1297  C   ASP A 169       0.235  22.306  19.635  1.00  0.82           C  
ATOM   1298  CB  ASP A 169      -0.607  21.140  17.583  1.00  0.81           C  
ATOM   1299  O   ASP A 169      -0.337  23.386  19.474  1.00  0.80           O  
ATOM   1300  CG  ASP A 169       0.685  21.224  16.789  1.00  0.78           C  
ATOM   1301  OD1 ASP A 169       1.763  21.406  17.396  1.00  0.77           O  
ATOM   1302  OD2 ASP A 169       0.624  21.110  15.546  1.00  0.78           O  
ATOM   1303  N   LYS A 170       1.402  22.228  20.300  1.00  0.80           N  
ATOM   1304  CA  LYS A 170       2.057  23.372  20.927  1.00  0.79           C  
ATOM   1305  C   LYS A 170       2.564  24.358  19.879  1.00  0.78           C  
ATOM   1306  CB  LYS A 170       3.213  22.909  21.815  1.00  0.77           C  
ATOM   1307  O   LYS A 170       2.687  25.554  20.152  1.00  0.73           O  
ATOM   1308  CG  LYS A 170       4.402  22.355  21.043  1.00  0.72           C  
ATOM   1309  CD  LYS A 170       5.459  21.785  21.980  1.00  0.69           C  
ATOM   1310  CE  LYS A 170       6.654  21.238  21.209  1.00  0.62           C  
ATOM   1311  NZ  LYS A 170       7.692  20.675  22.123  1.00  0.57           N  
ATOM   1312  N   VAL A 171       3.007  23.772  18.718  1.00  0.72           N  
ATOM   1313  CA  VAL A 171       3.530  24.587  17.627  1.00  0.71           C  
ATOM   1314  C   VAL A 171       2.378  25.101  16.767  1.00  0.70           C  
ATOM   1315  CB  VAL A 171       4.531  23.794  16.756  1.00  0.68           C  
ATOM   1316  O   VAL A 171       2.375  26.262  16.351  1.00  0.66           O  
ATOM   1317  CG1 VAL A 171       5.092  24.675  15.641  1.00  0.62           C  
ATOM   1318  CG2 VAL A 171       5.661  23.234  17.619  1.00  0.62           C  
ATOM   1319  N   GLY A 172       1.338  24.147  16.345  1.00  0.56           N  
ATOM   1320  CA  GLY A 172       0.115  24.478  15.630  1.00  0.54           C  
ATOM   1321  C   GLY A 172      -0.861  25.290  16.461  1.00  0.56           C  
ATOM   1322  O   GLY A 172      -2.032  25.421  16.100  1.00  0.53           O  
ATOM   1323  N   ARG A 173      -0.562  25.778  17.610  1.00  0.47           N  
ATOM   1324  CA  ARG A 173      -1.253  26.991  18.035  1.00  0.46           C  
ATOM   1325  C   ARG A 173      -1.498  27.924  16.854  1.00  0.47           C  
ATOM   1326  CB  ARG A 173      -0.451  27.715  19.118  1.00  0.43           C  
ATOM   1327  O   ARG A 173      -0.605  28.672  16.452  1.00  0.45           O  
ATOM   1328  CG  ARG A 173      -0.556  27.077  20.494  1.00  0.40           C  
ATOM   1329  CD  ARG A 173       0.139  27.914  21.558  1.00  0.43           C  
ATOM   1330  NE  ARG A 173       0.018  27.310  22.882  1.00  0.37           N  
ATOM   1331  NH1 ARG A 173       1.024  29.063  24.001  1.00  0.29           N  
ATOM   1332  NH2 ARG A 173       0.281  27.232  25.163  1.00  0.26           N  
ATOM   1333  CZ  ARG A 173       0.441  27.870  24.012  1.00  0.37           C  
ATOM   1334  N   ILE A 174      -1.791  27.390  15.645  1.00  0.37           N  
ATOM   1335  CA  ILE A 174      -2.256  28.325  14.626  1.00  0.37           C  
ATOM   1336  C   ILE A 174      -3.366  29.204  15.199  1.00  0.37           C  
ATOM   1337  CB  ILE A 174      -2.757  27.584  13.366  1.00  0.34           C  
ATOM   1338  O   ILE A 174      -4.377  28.696  15.690  1.00  0.35           O  
ATOM   1339  CG1 ILE A 174      -1.656  26.675  12.808  1.00  0.31           C  
ATOM   1340  CG2 ILE A 174      -3.231  28.583  12.306  1.00  0.31           C  
ATOM   1341  CD1 ILE A 174      -2.106  25.796  11.650  1.00  0.28           C  
ATOM   1342  N   THR A 175      -3.118  30.270  15.777  1.00  0.40           N  
ATOM   1343  CA  THR A 175      -3.828  31.544  15.813  1.00  0.41           C  
ATOM   1344  C   THR A 175      -4.881  31.607  14.711  1.00  0.40           C  
ATOM   1345  CB  THR A 175      -2.856  32.730  15.666  1.00  0.38           C  
ATOM   1346  O   THR A 175      -4.577  31.372  13.540  1.00  0.39           O  
ATOM   1347  CG2 THR A 175      -2.288  33.146  17.019  1.00  0.35           C  
ATOM   1348  OG1 THR A 175      -1.776  32.351  14.803  1.00  0.32           O  
ATOM   1349  N   ASP A 176      -6.246  31.089  14.873  1.00  0.36           N  
ATOM   1350  CA  ASP A 176      -7.207  31.702  13.963  1.00  0.37           C  
ATOM   1351  C   ASP A 176      -6.674  33.022  13.408  1.00  0.36           C  
ATOM   1352  CB  ASP A 176      -8.545  31.931  14.670  1.00  0.33           C  
ATOM   1353  O   ASP A 176      -6.357  33.938  14.169  1.00  0.34           O  
ATOM   1354  CG  ASP A 176      -9.725  31.952  13.714  1.00  0.32           C  
ATOM   1355  OD1 ASP A 176      -9.517  31.851  12.485  1.00  0.34           O  
ATOM   1356  OD2 ASP A 176     -10.873  32.073  14.193  1.00  0.34           O  
ATOM   1357  N   SER A 177      -5.891  33.079  12.268  1.00  0.41           N  
ATOM   1358  CA  SER A 177      -5.487  34.204  11.432  1.00  0.42           C  
ATOM   1359  C   SER A 177      -6.614  35.221  11.290  1.00  0.42           C  
ATOM   1360  CB  SER A 177      -5.053  33.716  10.049  1.00  0.39           C  
ATOM   1361  O   SER A 177      -6.376  36.373  10.920  1.00  0.40           O  
ATOM   1362  OG  SER A 177      -6.047  32.885   9.474  1.00  0.36           O  
ATOM   1363  N   ALA A 178      -7.883  34.878  11.506  1.00  0.36           N  
ATOM   1364  CA  ALA A 178      -8.822  35.973  11.277  1.00  0.37           C  
ATOM   1365  C   ALA A 178      -8.536  37.145  12.212  1.00  0.36           C  
ATOM   1366  CB  ALA A 178     -10.258  35.489  11.460  1.00  0.33           C  
ATOM   1367  O   ALA A 178      -8.854  38.293  11.893  1.00  0.34           O  
ATOM   1368  N   GLY A 179      -7.584  36.965  13.175  1.00  0.47           N  
ATOM   1369  CA  GLY A 179      -7.049  38.014  14.029  1.00  0.47           C  
ATOM   1370  C   GLY A 179      -5.533  38.048  14.053  1.00  0.47           C  
ATOM   1371  O   GLY A 179      -4.936  38.892  14.724  1.00  0.45           O  
ATOM   1372  N   ALA A 180      -4.814  37.058  13.335  1.00  0.56           N  
ATOM   1373  CA  ALA A 180      -3.354  37.055  13.374  1.00  0.58           C  
ATOM   1374  C   ALA A 180      -2.778  38.101  12.424  1.00  0.56           C  
ATOM   1375  CB  ALA A 180      -2.815  35.670  13.024  1.00  0.53           C  
ATOM   1376  O   ALA A 180      -3.132  38.138  11.243  1.00  0.55           O  
ATOM   1377  N   VAL A 181      -2.222  39.087  12.914  1.00  0.62           N  
ATOM   1378  CA  VAL A 181      -1.523  40.154  12.206  1.00  0.65           C  
ATOM   1379  C   VAL A 181      -0.033  39.830  12.124  1.00  0.63           C  
ATOM   1380  CB  VAL A 181      -1.733  41.523  12.892  1.00  0.60           C  
ATOM   1381  O   VAL A 181       0.592  39.491  13.132  1.00  0.62           O  
ATOM   1382  CG1 VAL A 181      -1.238  42.657  11.996  1.00  0.52           C  
ATOM   1383  CG2 VAL A 181      -3.205  41.721  13.246  1.00  0.53           C  
ATOM   1384  N   SER A 182       0.554  39.601  10.928  1.00  0.75           N  
ATOM   1385  CA  SER A 182       2.000  39.593  10.731  1.00  0.77           C  
ATOM   1386  C   SER A 182       2.645  40.841  11.325  1.00  0.78           C  
ATOM   1387  CB  SER A 182       2.338  39.493   9.243  1.00  0.74           C  
ATOM   1388  O   SER A 182       2.085  41.936  11.241  1.00  0.77           O  
ATOM   1389  OG  SER A 182       1.653  38.406   8.644  1.00  0.69           O  
ATOM   1390  N   GLN A 183       3.721  40.645  12.058  1.00  0.73           N  
ATOM   1391  CA  GLN A 183       4.498  41.799  12.498  1.00  0.77           C  
ATOM   1392  C   GLN A 183       4.940  42.650  11.311  1.00  0.77           C  
ATOM   1393  CB  GLN A 183       5.717  41.351  13.305  1.00  0.73           C  
ATOM   1394  O   GLN A 183       5.418  42.121  10.305  1.00  0.77           O  
ATOM   1395  CG  GLN A 183       6.497  42.499  13.931  1.00  0.71           C  
ATOM   1396  CD  GLN A 183       7.533  42.028  14.934  1.00  0.72           C  
ATOM   1397  NE2 GLN A 183       8.770  42.482  14.767  1.00  0.73           N  
ATOM   1398  OE1 GLN A 183       7.223  41.262  15.853  1.00  0.78           O  
ATOM   1399  N   VAL A 184       4.633  43.837  11.290  1.00  0.74           N  
ATOM   1400  CA  VAL A 184       5.157  44.825  10.352  1.00  0.79           C  
ATOM   1401  C   VAL A 184       6.273  45.627  11.017  1.00  0.77           C  
ATOM   1402  CB  VAL A 184       4.046  45.773   9.848  1.00  0.76           C  
ATOM   1403  O   VAL A 184       6.058  46.260  12.054  1.00  0.76           O  
ATOM   1404  CG1 VAL A 184       4.589  46.719   8.778  1.00  0.76           C  
ATOM   1405  CG2 VAL A 184       2.865  44.971   9.307  1.00  0.75           C  
ATOM   1406  N   GLN A 185       7.421  45.548  10.405  1.00  0.81           N  
ATOM   1407  CA  GLN A 185       8.550  46.366  10.835  1.00  0.84           C  
ATOM   1408  C   GLN A 185       8.891  47.425   9.791  1.00  0.84           C  
ATOM   1409  CB  GLN A 185       9.773  45.490  11.114  1.00  0.81           C  
ATOM   1410  O   GLN A 185       8.671  47.220   8.595  1.00  0.84           O  
ATOM   1411  CG  GLN A 185       9.637  44.623  12.358  1.00  0.78           C  
ATOM   1412  CD  GLN A 185      10.892  43.823  12.655  1.00  0.77           C  
ATOM   1413  NE2 GLN A 185      10.966  43.262  13.858  1.00  0.79           N  
ATOM   1414  OE1 GLN A 185      11.786  43.710  11.811  1.00  0.80           O  
ATOM   1415  N   ARG A 186       9.300  48.585  10.202  1.00  0.84           N  
ATOM   1416  CA  ARG A 186       9.811  49.697   9.406  1.00  0.86           C  
ATOM   1417  C   ARG A 186      11.284  49.951   9.703  1.00  0.85           C  
ATOM   1418  CB  ARG A 186       8.996  50.965   9.668  1.00  0.85           C  
ATOM   1419  O   ARG A 186      11.652  50.244  10.843  1.00  0.84           O  
ATOM   1420  CG  ARG A 186       9.435  52.162   8.840  1.00  0.85           C  
ATOM   1421  CD  ARG A 186       8.557  53.378   9.096  1.00  0.85           C  
ATOM   1422  NE  ARG A 186       9.035  54.551   8.369  1.00  0.86           N  
ATOM   1423  NH1 ARG A 186       7.369  55.959   9.131  1.00  0.82           N  
ATOM   1424  NH2 ARG A 186       8.979  56.748   7.703  1.00  0.80           N  
ATOM   1425  CZ  ARG A 186       8.460  55.750   8.403  1.00  0.85           C  
ATOM   1426  N   PHE A 187      12.085  49.852   8.674  1.00  0.86           N  
ATOM   1427  CA  PHE A 187      13.474  50.296   8.678  1.00  0.88           C  
ATOM   1428  C   PHE A 187      13.594  51.706   8.113  1.00  0.87           C  
ATOM   1429  CB  PHE A 187      14.351  49.331   7.872  1.00  0.85           C  
ATOM   1430  O   PHE A 187      13.082  51.991   7.028  1.00  0.85           O  
ATOM   1431  CG  PHE A 187      14.265  47.902   8.335  1.00  0.80           C  
ATOM   1432  CD1 PHE A 187      15.153  47.409   9.283  1.00  0.76           C  
ATOM   1433  CD2 PHE A 187      13.295  47.051   7.821  1.00  0.77           C  
ATOM   1434  CE1 PHE A 187      15.075  46.087   9.713  1.00  0.79           C  
ATOM   1435  CE2 PHE A 187      13.212  45.728   8.246  1.00  0.77           C  
ATOM   1436  CZ  PHE A 187      14.104  45.247   9.191  1.00  0.78           C  
ATOM   1437  N   GLU A 188      14.200  52.607   8.818  1.00  0.88           N  
ATOM   1438  CA  GLU A 188      14.505  53.965   8.377  1.00  0.90           C  
ATOM   1439  C   GLU A 188      16.010  54.177   8.244  1.00  0.89           C  
ATOM   1440  CB  GLU A 188      13.912  54.991   9.346  1.00  0.86           C  
ATOM   1441  O   GLU A 188      16.757  53.984   9.205  1.00  0.88           O  
ATOM   1442  CG  GLU A 188      12.394  54.946   9.437  1.00  0.78           C  
ATOM   1443  CD  GLU A 188      11.810  56.064  10.285  1.00  0.77           C  
ATOM   1444  OE1 GLU A 188      12.587  56.809  10.925  1.00  0.81           O  
ATOM   1445  OE2 GLU A 188      10.566  56.196  10.311  1.00  0.81           O  
ATOM   1446  N   PHE A 189      16.480  54.589   6.988  1.00  0.89           N  
ATOM   1447  CA  PHE A 189      17.885  54.820   6.674  1.00  0.91           C  
ATOM   1448  C   PHE A 189      18.201  56.311   6.676  1.00  0.88           C  
ATOM   1449  CB  PHE A 189      18.240  54.210   5.314  1.00  0.89           C  
ATOM   1450  O   PHE A 189      17.393  57.124   6.222  1.00  0.86           O  
ATOM   1451  CG  PHE A 189      17.944  52.738   5.214  1.00  0.89           C  
ATOM   1452  CD1 PHE A 189      18.745  51.807   5.863  1.00  0.87           C  
ATOM   1453  CD2 PHE A 189      16.862  52.285   4.469  1.00  0.87           C  
ATOM   1454  CE1 PHE A 189      18.473  50.444   5.771  1.00  0.89           C  
ATOM   1455  CE2 PHE A 189      16.584  50.925   4.373  1.00  0.89           C  
ATOM   1456  CZ  PHE A 189      17.391  50.006   5.024  1.00  0.88           C  
ATOM   1457  N   ALA A 190      19.377  56.764   7.160  1.00  0.90           N  
ATOM   1458  CA  ALA A 190      19.832  58.150   7.223  1.00  0.92           C  
ATOM   1459  C   ALA A 190      21.326  58.251   6.925  1.00  0.90           C  
ATOM   1460  CB  ALA A 190      19.525  58.750   8.593  1.00  0.89           C  
ATOM   1461  O   ALA A 190      22.057  57.265   7.045  1.00  0.88           O  
ATOM   1462  N   GLY A 191      21.842  59.436   6.400  1.00  0.91           N  
ATOM   1463  CA  GLY A 191      23.242  59.695   6.103  1.00  0.91           C  
ATOM   1464  C   GLY A 191      23.598  59.450   4.649  1.00  0.89           C  
ATOM   1465  O   GLY A 191      22.764  58.984   3.870  1.00  0.86           O  
ATOM   1466  N   LEU A 192      24.786  59.772   4.086  1.00  0.86           N  
ATOM   1467  CA  LEU A 192      25.336  59.521   2.758  1.00  0.91           C  
ATOM   1468  C   LEU A 192      26.491  58.528   2.827  1.00  0.86           C  
ATOM   1469  CB  LEU A 192      25.810  60.829   2.118  1.00  0.84           C  
ATOM   1470  O   LEU A 192      27.399  58.680   3.647  1.00  0.82           O  
ATOM   1471  CG  LEU A 192      26.252  60.747   0.656  1.00  0.75           C  
ATOM   1472  CD1 LEU A 192      25.044  60.549  -0.253  1.00  0.70           C  
ATOM   1473  CD2 LEU A 192      27.026  62.000   0.261  1.00  0.72           C  
ATOM   1474  N   ALA A 193      26.514  57.391   1.978  1.00  0.80           N  
ATOM   1475  CA  ALA A 193      27.595  56.408   1.959  1.00  0.88           C  
ATOM   1476  C   ALA A 193      28.935  57.073   1.657  1.00  0.81           C  
ATOM   1477  CB  ALA A 193      27.303  55.315   0.934  1.00  0.78           C  
ATOM   1478  O   ALA A 193      29.168  57.532   0.536  1.00  0.79           O  
ATOM   1479  N   THR A 194      29.859  57.096   2.695  1.00  0.92           N  
ATOM   1480  CA  THR A 194      31.167  57.724   2.543  1.00  0.93           C  
ATOM   1481  C   THR A 194      32.161  56.755   1.908  1.00  0.91           C  
ATOM   1482  CB  THR A 194      31.714  58.210   3.897  1.00  0.91           C  
ATOM   1483  O   THR A 194      33.182  57.176   1.361  1.00  0.87           O  
ATOM   1484  CG2 THR A 194      30.815  59.284   4.500  1.00  0.86           C  
ATOM   1485  OG1 THR A 194      31.788  57.102   4.802  1.00  0.87           O  
ATOM   1486  N   ALA A 195      31.855  55.474   1.860  1.00  0.89           N  
ATOM   1487  CA  ALA A 195      32.579  54.369   1.235  1.00  0.91           C  
ATOM   1488  C   ALA A 195      31.647  53.194   0.951  1.00  0.91           C  
ATOM   1489  CB  ALA A 195      33.737  53.922   2.124  1.00  0.89           C  
ATOM   1490  O   ALA A 195      30.521  53.151   1.452  1.00  0.90           O  
ATOM   1491  N   ALA A 196      32.043  52.205   0.071  1.00  0.89           N  
ATOM   1492  CA  ALA A 196      31.306  50.954  -0.085  1.00  0.91           C  
ATOM   1493  C   ALA A 196      31.201  50.209   1.242  1.00  0.88           C  
ATOM   1494  CB  ALA A 196      31.974  50.070  -1.136  1.00  0.87           C  
ATOM   1495  O   ALA A 196      32.177  50.122   1.991  1.00  0.87           O  
ATOM   1496  N   GLY A 197      30.015  49.713   1.558  1.00  0.88           N  
ATOM   1497  CA  GLY A 197      29.716  48.987   2.782  1.00  0.89           C  
ATOM   1498  C   GLY A 197      28.551  48.027   2.638  1.00  0.88           C  
ATOM   1499  O   GLY A 197      28.144  47.700   1.521  1.00  0.86           O  
ATOM   1500  N   LYS A 198      28.012  47.526   3.819  1.00  0.89           N  
ATOM   1501  CA  LYS A 198      26.818  46.685   3.840  1.00  0.90           C  
ATOM   1502  C   LYS A 198      25.942  47.004   5.048  1.00  0.89           C  
ATOM   1503  CB  LYS A 198      27.204  45.206   3.849  1.00  0.87           C  
ATOM   1504  O   LYS A 198      26.446  47.413   6.096  1.00  0.87           O  
ATOM   1505  CG  LYS A 198      27.966  44.772   5.092  1.00  0.81           C  
ATOM   1506  CD  LYS A 198      28.342  43.297   5.031  1.00  0.81           C  
ATOM   1507  CE  LYS A 198      29.058  42.848   6.298  1.00  0.81           C  
ATOM   1508  NZ  LYS A 198      29.284  41.372   6.313  1.00  0.79           N  
ATOM   1509  N   ILE A 199      24.671  46.850   4.893  1.00  0.87           N  
ATOM   1510  CA  ILE A 199      23.701  46.743   5.977  1.00  0.88           C  
ATOM   1511  C   ILE A 199      23.211  45.301   6.090  1.00  0.86           C  
ATOM   1512  CB  ILE A 199      22.507  47.700   5.765  1.00  0.84           C  
ATOM   1513  O   ILE A 199      22.911  44.660   5.080  1.00  0.83           O  
ATOM   1514  CG1 ILE A 199      23.000  49.145   5.624  1.00  0.72           C  
ATOM   1515  CG2 ILE A 199      21.503  47.573   6.914  1.00  0.71           C  
ATOM   1516  CD1 ILE A 199      21.923  50.126   5.182  1.00  0.70           C  
ATOM   1517  N   VAL A 200      23.215  44.793   7.358  1.00  0.86           N  
ATOM   1518  CA  VAL A 200      22.608  43.491   7.614  1.00  0.87           C  
ATOM   1519  C   VAL A 200      21.166  43.676   8.082  1.00  0.84           C  
ATOM   1520  CB  VAL A 200      23.409  42.688   8.663  1.00  0.84           C  
ATOM   1521  O   VAL A 200      20.921  44.227   9.157  1.00  0.82           O  
ATOM   1522  CG1 VAL A 200      22.825  41.287   8.832  1.00  0.82           C  
ATOM   1523  CG2 VAL A 200      24.882  42.612   8.264  1.00  0.81           C  
ATOM   1524  N   LEU A 201      20.157  43.263   7.145  1.00  0.83           N  
ATOM   1525  CA  LEU A 201      18.736  43.283   7.477  1.00  0.84           C  
ATOM   1526  C   LEU A 201      18.177  41.866   7.559  1.00  0.80           C  
ATOM   1527  CB  LEU A 201      17.955  44.093   6.439  1.00  0.80           C  
ATOM   1528  O   LEU A 201      18.228  41.117   6.581  1.00  0.74           O  
ATOM   1529  CG  LEU A 201      18.333  45.569   6.307  1.00  0.75           C  
ATOM   1530  CD1 LEU A 201      17.567  46.211   5.155  1.00  0.71           C  
ATOM   1531  CD2 LEU A 201      18.064  46.310   7.613  1.00  0.72           C  
ATOM   1532  N   ALA A 202      17.707  41.433   8.771  1.00  0.77           N  
ATOM   1533  CA  ALA A 202      17.173  40.101   9.043  1.00  0.77           C  
ATOM   1534  C   ALA A 202      18.180  39.019   8.664  1.00  0.77           C  
ATOM   1535  CB  ALA A 202      15.861  39.890   8.292  1.00  0.74           C  
ATOM   1536  O   ALA A 202      17.802  37.967   8.142  1.00  0.74           O  
ATOM   1537  N   GLY A 203      19.515  39.234   8.802  1.00  0.77           N  
ATOM   1538  CA  GLY A 203      20.604  38.331   8.469  1.00  0.79           C  
ATOM   1539  C   GLY A 203      21.053  38.445   7.024  1.00  0.79           C  
ATOM   1540  O   GLY A 203      21.998  37.772   6.607  1.00  0.79           O  
ATOM   1541  N   VAL A 204      20.428  39.244   6.227  1.00  0.84           N  
ATOM   1542  CA  VAL A 204      20.743  39.360   4.807  1.00  0.86           C  
ATOM   1543  C   VAL A 204      21.617  40.589   4.569  1.00  0.87           C  
ATOM   1544  CB  VAL A 204      19.462  39.443   3.946  1.00  0.85           C  
ATOM   1545  O   VAL A 204      21.257  41.701   4.963  1.00  0.88           O  
ATOM   1546  CG1 VAL A 204      19.812  39.494   2.460  1.00  0.85           C  
ATOM   1547  CG2 VAL A 204      18.543  38.259   4.242  1.00  0.84           C  
ATOM   1548  N   ASP A 205      22.708  40.387   3.903  1.00  0.84           N  
ATOM   1549  CA  ASP A 205      23.648  41.441   3.535  1.00  0.88           C  
ATOM   1550  C   ASP A 205      23.122  42.260   2.358  1.00  0.86           C  
ATOM   1551  CB  ASP A 205      25.015  40.845   3.192  1.00  0.83           C  
ATOM   1552  O   ASP A 205      22.933  41.730   1.261  1.00  0.84           O  
ATOM   1553  CG  ASP A 205      25.844  40.516   4.421  1.00  0.76           C  
ATOM   1554  OD1 ASP A 205      25.351  40.697   5.555  1.00  0.78           O  
ATOM   1555  OD2 ASP A 205      27.001  40.073   4.253  1.00  0.84           O  
ATOM   1556  N   VAL A 206      22.984  43.505   2.498  1.00  0.88           N  
ATOM   1557  CA  VAL A 206      22.626  44.473   1.466  1.00  0.90           C  
ATOM   1558  C   VAL A 206      23.794  45.427   1.226  1.00  0.90           C  
ATOM   1559  CB  VAL A 206      21.358  45.268   1.850  1.00  0.89           C  
ATOM   1560  O   VAL A 206      24.050  46.321   2.036  1.00  0.89           O  
ATOM   1561  CG1 VAL A 206      20.940  46.199   0.713  1.00  0.88           C  
ATOM   1562  CG2 VAL A 206      20.220  44.314   2.209  1.00  0.88           C  
ATOM   1563  N   ALA A 207      24.512  45.208   0.087  1.00  0.90           N  
ATOM   1564  CA  ALA A 207      25.673  46.013  -0.285  1.00  0.93           C  
ATOM   1565  C   ALA A 207      25.247  47.389  -0.791  1.00  0.92           C  
ATOM   1566  CB  ALA A 207      26.502  45.293  -1.345  1.00  0.89           C  
ATOM   1567  O   ALA A 207      24.308  47.502  -1.582  1.00  0.92           O  
ATOM   1568  N   TYR A 208      25.914  48.432  -0.382  1.00  0.89           N  
ATOM   1569  CA  TYR A 208      25.795  49.770  -0.950  1.00  0.91           C  
ATOM   1570  C   TYR A 208      27.161  50.316  -1.350  1.00  0.89           C  
ATOM   1571  CB  TYR A 208      25.126  50.720   0.048  1.00  0.89           C  
ATOM   1572  O   TYR A 208      28.194  49.807  -0.907  1.00  0.87           O  
ATOM   1573  CG  TYR A 208      25.876  50.861   1.350  1.00  0.89           C  
ATOM   1574  CD1 TYR A 208      25.530  50.097   2.462  1.00  0.86           C  
ATOM   1575  CD2 TYR A 208      26.932  51.759   1.471  1.00  0.87           C  
ATOM   1576  CE1 TYR A 208      26.218  50.225   3.664  1.00  0.87           C  
ATOM   1577  CE2 TYR A 208      27.626  51.895   2.668  1.00  0.87           C  
ATOM   1578  OH  TYR A 208      27.947  51.256   4.945  1.00  0.80           O  
ATOM   1579  CZ  TYR A 208      27.263  51.125   3.758  1.00  0.87           C  
ATOM   1580  N   VAL A 209      27.290  51.299  -2.230  1.00  0.92           N  
ATOM   1581  CA  VAL A 209      28.510  51.904  -2.753  1.00  0.93           C  
ATOM   1582  C   VAL A 209      28.613  53.352  -2.280  1.00  0.91           C  
ATOM   1583  CB  VAL A 209      28.558  51.842  -4.296  1.00  0.90           C  
ATOM   1584  O   VAL A 209      27.653  53.904  -1.737  1.00  0.89           O  
ATOM   1585  CG1 VAL A 209      28.627  50.394  -4.777  1.00  0.83           C  
ATOM   1586  CG2 VAL A 209      27.344  52.550  -4.896  1.00  0.81           C  
ATOM   1587  N   LYS A 210      29.833  53.951  -2.479  1.00  0.83           N  
ATOM   1588  CA  LYS A 210      30.009  55.377  -2.222  1.00  0.88           C  
ATOM   1589  C   LYS A 210      28.955  56.202  -2.955  1.00  0.84           C  
ATOM   1590  CB  LYS A 210      31.410  55.829  -2.637  1.00  0.83           C  
ATOM   1591  O   LYS A 210      28.628  55.917  -4.108  1.00  0.82           O  
ATOM   1592  CG  LYS A 210      31.735  57.266  -2.259  1.00  0.80           C  
ATOM   1593  CD  LYS A 210      33.078  57.705  -2.828  1.00  0.80           C  
ATOM   1594  CE  LYS A 210      33.359  59.172  -2.534  1.00  0.90           C  
ATOM   1595  NZ  LYS A 210      34.467  59.705  -3.382  1.00  0.90           N  
ATOM   1596  N   ASP A 211      28.383  57.152  -2.279  1.00  0.91           N  
ATOM   1597  CA  ASP A 211      27.436  58.167  -2.728  1.00  0.94           C  
ATOM   1598  C   ASP A 211      26.025  57.592  -2.837  1.00  0.94           C  
ATOM   1599  CB  ASP A 211      27.872  58.750  -4.074  1.00  0.91           C  
ATOM   1600  O   ASP A 211      25.095  58.289  -3.247  1.00  0.94           O  
ATOM   1601  CG  ASP A 211      29.296  59.277  -4.059  1.00  0.89           C  
ATOM   1602  OD1 ASP A 211      29.678  59.973  -3.093  1.00  0.89           O  
ATOM   1603  OD2 ASP A 211      30.041  58.998  -5.023  1.00  0.91           O  
ATOM   1604  N   ASP A 212      25.713  56.330  -2.437  1.00  0.91           N  
ATOM   1605  CA  ASP A 212      24.334  55.869  -2.305  1.00  0.93           C  
ATOM   1606  C   ASP A 212      23.581  56.685  -1.256  1.00  0.92           C  
ATOM   1607  CB  ASP A 212      24.297  54.383  -1.942  1.00  0.92           C  
ATOM   1608  O   ASP A 212      24.028  56.800  -0.113  1.00  0.91           O  
ATOM   1609  CG  ASP A 212      24.472  53.474  -3.146  1.00  0.90           C  
ATOM   1610  OD1 ASP A 212      24.396  53.962  -4.294  1.00  0.90           O  
ATOM   1611  OD2 ASP A 212      24.685  52.259  -2.944  1.00  0.92           O  
ATOM   1612  N   THR A 213      22.460  57.269  -1.523  1.00  0.93           N  
ATOM   1613  CA  THR A 213      21.541  57.957  -0.623  1.00  0.95           C  
ATOM   1614  C   THR A 213      20.701  56.955   0.163  1.00  0.95           C  
ATOM   1615  CB  THR A 213      20.614  58.913  -1.396  1.00  0.94           C  
ATOM   1616  O   THR A 213      20.531  55.811  -0.262  1.00  0.94           O  
ATOM   1617  CG2 THR A 213      21.417  59.881  -2.258  1.00  0.92           C  
ATOM   1618  OG1 THR A 213      19.745  58.148  -2.240  1.00  0.93           O  
ATOM   1619  N   PRO A 214      20.106  57.346   1.254  1.00  0.90           N  
ATOM   1620  CA  PRO A 214      19.217  56.479   2.032  1.00  0.93           C  
ATOM   1621  C   PRO A 214      18.093  55.880   1.190  1.00  0.92           C  
ATOM   1622  CB  PRO A 214      18.656  57.419   3.102  1.00  0.92           C  
ATOM   1623  O   PRO A 214      17.693  54.734   1.413  1.00  0.92           O  
ATOM   1624  CG  PRO A 214      19.733  58.431   3.325  1.00  0.89           C  
ATOM   1625  CD  PRO A 214      20.378  58.740   2.004  1.00  0.88           C  
ATOM   1626  N   GLU A 215      17.629  56.601   0.125  1.00  0.91           N  
ATOM   1627  CA  GLU A 215      16.600  56.160  -0.812  1.00  0.94           C  
ATOM   1628  C   GLU A 215      17.113  55.033  -1.704  1.00  0.91           C  
ATOM   1629  CB  GLU A 215      16.116  57.331  -1.670  1.00  0.90           C  
ATOM   1630  O   GLU A 215      16.419  54.036  -1.915  1.00  0.90           O  
ATOM   1631  CG  GLU A 215      14.986  56.969  -2.623  1.00  0.76           C  
ATOM   1632  CD  GLU A 215      14.398  58.172  -3.342  1.00  0.73           C  
ATOM   1633  OE1 GLU A 215      14.889  59.305  -3.132  1.00  0.84           O  
ATOM   1634  OE2 GLU A 215      13.438  57.982  -4.121  1.00  0.86           O  
ATOM   1635  N   ILE A 216      18.348  55.122  -2.090  1.00  0.91           N  
ATOM   1636  CA  ILE A 216      18.979  54.085  -2.899  1.00  0.93           C  
ATOM   1637  C   ILE A 216      19.225  52.842  -2.045  1.00  0.92           C  
ATOM   1638  CB  ILE A 216      20.305  54.580  -3.519  1.00  0.92           C  
ATOM   1639  O   ILE A 216      18.975  51.719  -2.487  1.00  0.91           O  
ATOM   1640  CG1 ILE A 216      20.029  55.623  -4.608  1.00  0.92           C  
ATOM   1641  CG2 ILE A 216      21.112  53.405  -4.078  1.00  0.91           C  
ATOM   1642  CD1 ILE A 216      21.277  56.325  -5.123  1.00  0.88           C  
ATOM   1643  N   VAL A 217      19.566  52.998  -0.790  1.00  0.91           N  
ATOM   1644  CA  VAL A 217      19.821  51.904   0.143  1.00  0.92           C  
ATOM   1645  C   VAL A 217      18.514  51.181   0.460  1.00  0.92           C  
ATOM   1646  CB  VAL A 217      20.479  52.411   1.445  1.00  0.91           C  
ATOM   1647  O   VAL A 217      18.447  49.951   0.396  1.00  0.90           O  
ATOM   1648  CG1 VAL A 217      20.658  51.266   2.441  1.00  0.88           C  
ATOM   1649  CG2 VAL A 217      21.822  53.073   1.141  1.00  0.87           C  
ATOM   1650  N   ALA A 218      17.404  51.851   0.612  1.00  0.90           N  
ATOM   1651  CA  ALA A 218      16.086  51.265   0.838  1.00  0.92           C  
ATOM   1652  C   ALA A 218      15.635  50.447  -0.368  1.00  0.90           C  
ATOM   1653  CB  ALA A 218      15.065  52.357   1.149  1.00  0.90           C  
ATOM   1654  O   ALA A 218      15.141  49.327  -0.217  1.00  0.88           O  
ATOM   1655  N   THR A 219      15.876  50.960  -1.594  1.00  0.92           N  
ATOM   1656  CA  THR A 219      15.509  50.304  -2.844  1.00  0.94           C  
ATOM   1657  C   THR A 219      16.356  49.054  -3.068  1.00  0.91           C  
ATOM   1658  CB  THR A 219      15.668  51.257  -4.043  1.00  0.92           C  
ATOM   1659  O   THR A 219      15.832  48.002  -3.440  1.00  0.90           O  
ATOM   1660  CG2 THR A 219      15.267  50.573  -5.346  1.00  0.84           C  
ATOM   1661  OG1 THR A 219      14.836  52.407  -3.844  1.00  0.90           O  
ATOM   1662  N   LYS A 220      17.676  49.129  -2.708  1.00  0.93           N  
ATOM   1663  CA  LYS A 220      18.566  47.974  -2.769  1.00  0.94           C  
ATOM   1664  C   LYS A 220      18.160  46.912  -1.751  1.00  0.92           C  
ATOM   1665  CB  LYS A 220      20.016  48.400  -2.532  1.00  0.94           C  
ATOM   1666  O   LYS A 220      18.077  45.728  -2.081  1.00  0.90           O  
ATOM   1667  CG  LYS A 220      20.671  49.064  -3.735  1.00  0.94           C  
ATOM   1668  CD  LYS A 220      22.110  49.465  -3.437  1.00  0.92           C  
ATOM   1669  CE  LYS A 220      22.798  50.037  -4.669  1.00  0.94           C  
ATOM   1670  NZ  LYS A 220      24.216  50.412  -4.388  1.00  0.92           N  
ATOM   1671  N   ALA A 221      17.815  47.318  -0.590  1.00  0.92           N  
ATOM   1672  CA  ALA A 221      17.333  46.422   0.457  1.00  0.93           C  
ATOM   1673  C   ALA A 221      16.045  45.722   0.031  1.00  0.91           C  
ATOM   1674  CB  ALA A 221      17.110  47.193   1.756  1.00  0.91           C  
ATOM   1675  O   ALA A 221      15.938  44.497   0.120  1.00  0.89           O  
ATOM   1676  N   ALA A 222      15.082  46.407  -0.628  1.00  0.91           N  
ATOM   1677  CA  ALA A 222      13.835  45.842  -1.137  1.00  0.93           C  
ATOM   1678  C   ALA A 222      14.104  44.817  -2.234  1.00  0.90           C  
ATOM   1679  CB  ALA A 222      12.923  46.949  -1.660  1.00  0.90           C  
ATOM   1680  O   ALA A 222      13.499  43.742  -2.251  1.00  0.87           O  
ATOM   1681  N   THR A 223      15.064  45.077  -3.091  1.00  0.92           N  
ATOM   1682  CA  THR A 223      15.417  44.196  -4.199  1.00  0.93           C  
ATOM   1683  C   THR A 223      16.068  42.916  -3.686  1.00  0.90           C  
ATOM   1684  CB  THR A 223      16.366  44.897  -5.189  1.00  0.92           C  
ATOM   1685  O   THR A 223      15.686  41.815  -4.087  1.00  0.88           O  
ATOM   1686  CG2 THR A 223      16.702  43.987  -6.366  1.00  0.89           C  
ATOM   1687  OG1 THR A 223      15.738  46.086  -5.684  1.00  0.92           O  
ATOM   1688  N   VAL A 224      17.052  43.003  -2.687  1.00  0.92           N  
ATOM   1689  CA  VAL A 224      17.807  41.875  -2.152  1.00  0.93           C  
ATOM   1690  C   VAL A 224      16.892  40.997  -1.301  1.00  0.90           C  
ATOM   1691  CB  VAL A 224      19.018  42.348  -1.317  1.00  0.92           C  
ATOM   1692  O   VAL A 224      16.856  39.777  -1.475  1.00  0.86           O  
ATOM   1693  CG1 VAL A 224      19.669  41.170  -0.594  1.00  0.89           C  
ATOM   1694  CG2 VAL A 224      20.035  43.060  -2.208  1.00  0.88           C  
ATOM   1695  N   LEU A 225      16.048  41.567  -0.487  1.00  0.88           N  
ATOM   1696  CA  LEU A 225      15.118  40.842   0.372  1.00  0.89           C  
ATOM   1697  C   LEU A 225      13.982  40.237  -0.445  1.00  0.85           C  
ATOM   1698  CB  LEU A 225      14.550  41.770   1.449  1.00  0.88           C  
ATOM   1699  O   LEU A 225      13.541  39.118  -0.170  1.00  0.82           O  
ATOM   1700  CG  LEU A 225      15.534  42.254   2.516  1.00  0.87           C  
ATOM   1701  CD1 LEU A 225      14.866  43.279   3.427  1.00  0.84           C  
ATOM   1702  CD2 LEU A 225      16.065  41.076   3.326  1.00  0.84           C  
ATOM   1703  N   GLY A 226      13.478  40.916  -1.554  1.00  0.87           N  
ATOM   1704  CA  GLY A 226      12.443  40.446  -2.461  1.00  0.89           C  
ATOM   1705  C   GLY A 226      12.915  39.338  -3.383  1.00  0.85           C  
ATOM   1706  O   GLY A 226      12.102  38.586  -3.925  1.00  0.82           O  
ATOM   1707  N   ALA A 227      14.219  39.149  -3.522  1.00  0.88           N  
ATOM   1708  CA  ALA A 227      14.825  38.092  -4.328  1.00  0.88           C  
ATOM   1709  C   ALA A 227      14.987  36.809  -3.518  1.00  0.83           C  
ATOM   1710  CB  ALA A 227      16.177  38.547  -4.874  1.00  0.86           C  
ATOM   1711  O   ALA A 227      15.303  35.754  -4.071  1.00  0.79           O  
ATOM   1712  N   LEU A 228      14.805  36.883  -2.214  1.00  0.86           N  
ATOM   1713  CA  LEU A 228      14.816  35.694  -1.369  1.00  0.85           C  
ATOM   1714  C   LEU A 228      13.602  34.815  -1.650  1.00  0.78           C  
ATOM   1715  CB  LEU A 228      14.843  36.088   0.110  1.00  0.83           C  
ATOM   1716  O   LEU A 228      12.470  35.305  -1.685  1.00  0.72           O  
ATOM   1717  CG  LEU A 228      16.067  36.876   0.580  1.00  0.82           C  
ATOM   1718  CD1 LEU A 228      15.899  37.300   2.035  1.00  0.79           C  
ATOM   1719  CD2 LEU A 228      17.336  36.050   0.401  1.00  0.80           C  
ATOM   1720  N   THR A 229      13.771  33.534  -1.952  1.00  0.75           N  
ATOM   1721  CA  THR A 229      12.748  32.535  -2.246  1.00  0.77           C  
ATOM   1722  C   THR A 229      12.847  31.359  -1.279  1.00  0.69           C  
ATOM   1723  CB  THR A 229      12.867  32.024  -3.694  1.00  0.71           C  
ATOM   1724  O   THR A 229      13.874  31.173  -0.622  1.00  0.64           O  
ATOM   1725  CG2 THR A 229      12.651  33.154  -4.695  1.00  0.63           C  
ATOM   1726  OG1 THR A 229      14.172  31.467  -3.893  1.00  0.73           O  
ATOM   1727  N   GLY A 230      11.815  30.581  -1.053  1.00  0.73           N  
ATOM   1728  CA  GLY A 230      11.784  29.381  -0.233  1.00  0.77           C  
ATOM   1729  C   GLY A 230      11.766  29.676   1.255  1.00  0.70           C  
ATOM   1730  O   GLY A 230      11.040  30.563   1.709  1.00  0.62           O  
ATOM   1731  N   GLU A 231      12.554  29.017   2.067  1.00  0.58           N  
ATOM   1732  CA  GLU A 231      12.635  29.108   3.522  1.00  0.64           C  
ATOM   1733  C   GLU A 231      13.373  30.371   3.956  1.00  0.60           C  
ATOM   1734  CB  GLU A 231      13.325  27.870   4.100  1.00  0.56           C  
ATOM   1735  O   GLU A 231      13.107  30.914   5.030  1.00  0.58           O  
ATOM   1736  CG  GLU A 231      12.542  26.580   3.902  1.00  0.51           C  
ATOM   1737  CD  GLU A 231      13.215  25.368   4.526  1.00  0.53           C  
ATOM   1738  OE1 GLU A 231      14.389  25.476   4.949  1.00  0.68           O  
ATOM   1739  OE2 GLU A 231      12.564  24.302   4.593  1.00  0.66           O  
ATOM   1740  N   ASP A 232      14.095  30.927   3.071  1.00  0.56           N  
ATOM   1741  CA  ASP A 232      14.856  32.139   3.359  1.00  0.62           C  
ATOM   1742  C   ASP A 232      13.994  33.386   3.170  1.00  0.59           C  
ATOM   1743  CB  ASP A 232      16.097  32.218   2.468  1.00  0.56           C  
ATOM   1744  O   ASP A 232      14.345  34.467   3.647  1.00  0.57           O  
ATOM   1745  CG  ASP A 232      17.112  31.128   2.767  1.00  0.55           C  
ATOM   1746  OD1 ASP A 232      17.301  30.779   3.952  1.00  0.61           O  
ATOM   1747  OD2 ASP A 232      17.729  30.615   1.809  1.00  0.79           O  
ATOM   1748  N   ALA A 233      12.838  33.265   2.503  1.00  0.70           N  
ATOM   1749  CA  ALA A 233      11.906  34.378   2.342  1.00  0.76           C  
ATOM   1750  C   ALA A 233      11.109  34.616   3.621  1.00  0.67           C  
ATOM   1751  CB  ALA A 233      10.961  34.116   1.171  1.00  0.64           C  
ATOM   1752  O   ALA A 233       9.964  34.174   3.738  1.00  0.60           O  
ATOM   1753  N   VAL A 234      11.678  35.389   4.589  1.00  0.77           N  
ATOM   1754  CA  VAL A 234      11.127  35.690   5.906  1.00  0.81           C  
ATOM   1755  C   VAL A 234       9.994  36.705   5.774  1.00  0.80           C  
ATOM   1756  CB  VAL A 234      12.212  36.224   6.867  1.00  0.76           C  
ATOM   1757  O   VAL A 234       9.077  36.732   6.597  1.00  0.78           O  
ATOM   1758  CG1 VAL A 234      11.654  36.378   8.280  1.00  0.66           C  
ATOM   1759  CG2 VAL A 234      13.427  35.297   6.867  1.00  0.66           C  
ATOM   1760  N   PHE A 235       9.972  37.477   4.623  1.00  0.77           N  
ATOM   1761  CA  PHE A 235       9.046  38.589   4.444  1.00  0.81           C  
ATOM   1762  C   PHE A 235       8.042  38.284   3.338  1.00  0.78           C  
ATOM   1763  CB  PHE A 235       9.807  39.878   4.121  1.00  0.78           C  
ATOM   1764  O   PHE A 235       8.395  37.688   2.319  1.00  0.75           O  
ATOM   1765  CG  PHE A 235      10.830  40.255   5.157  1.00  0.78           C  
ATOM   1766  CD1 PHE A 235      10.450  40.508   6.470  1.00  0.76           C  
ATOM   1767  CD2 PHE A 235      12.174  40.356   4.819  1.00  0.78           C  
ATOM   1768  CE1 PHE A 235      11.396  40.857   7.431  1.00  0.83           C  
ATOM   1769  CE2 PHE A 235      13.124  40.704   5.775  1.00  0.82           C  
ATOM   1770  CZ  PHE A 235      12.733  40.955   7.080  1.00  0.83           C  
ATOM   1771  N   GLU A 236       6.725  38.618   3.454  1.00  0.78           N  
ATOM   1772  CA  GLU A 236       5.662  38.520   2.459  1.00  0.81           C  
ATOM   1773  C   GLU A 236       5.570  39.793   1.622  1.00  0.78           C  
ATOM   1774  CB  GLU A 236       4.318  38.236   3.134  1.00  0.76           C  
ATOM   1775  O   GLU A 236       5.475  39.730   0.395  1.00  0.76           O  
ATOM   1776  CG  GLU A 236       3.183  37.969   2.156  1.00  0.71           C  
ATOM   1777  CD  GLU A 236       1.909  37.487   2.832  1.00  0.69           C  
ATOM   1778  OE1 GLU A 236       1.771  37.664   4.064  1.00  0.78           O  
ATOM   1779  OE2 GLU A 236       1.042  36.927   2.125  1.00  0.77           O  
ATOM   1780  N   ASN A 237       5.515  40.952   2.278  1.00  0.80           N  
ATOM   1781  CA  ASN A 237       5.426  42.262   1.643  1.00  0.86           C  
ATOM   1782  C   ASN A 237       6.619  43.143   2.005  1.00  0.86           C  
ATOM   1783  CB  ASN A 237       4.118  42.957   2.026  1.00  0.80           C  
ATOM   1784  O   ASN A 237       6.913  43.343   3.185  1.00  0.86           O  
ATOM   1785  CG  ASN A 237       2.901  42.285   1.422  1.00  0.71           C  
ATOM   1786  ND2 ASN A 237       1.900  42.015   2.251  1.00  0.72           N  
ATOM   1787  OD1 ASN A 237       2.861  42.011   0.219  1.00  0.69           O  
ATOM   1788  N   ILE A 238       7.341  43.640   1.017  1.00  0.84           N  
ATOM   1789  CA  ILE A 238       8.497  44.524   1.121  1.00  0.89           C  
ATOM   1790  C   ILE A 238       8.249  45.794   0.311  1.00  0.86           C  
ATOM   1791  CB  ILE A 238       9.788  43.824   0.641  1.00  0.84           C  
ATOM   1792  O   ILE A 238       8.122  45.741  -0.915  1.00  0.83           O  
ATOM   1793  CG1 ILE A 238       9.968  42.483   1.361  1.00  0.80           C  
ATOM   1794  CG2 ILE A 238      11.004  44.729   0.856  1.00  0.78           C  
ATOM   1795  CD1 ILE A 238      11.073  41.612   0.779  1.00  0.77           C  
ATOM   1796  N   VAL A 239       8.100  46.935   0.921  1.00  0.83           N  
ATOM   1797  CA  VAL A 239       7.821  48.219   0.287  1.00  0.88           C  
ATOM   1798  C   VAL A 239       8.893  49.234   0.680  1.00  0.88           C  
ATOM   1799  CB  VAL A 239       6.421  48.749   0.670  1.00  0.86           C  
ATOM   1800  O   VAL A 239       8.978  49.638   1.842  1.00  0.90           O  
ATOM   1801  CG1 VAL A 239       6.131  50.071  -0.038  1.00  0.86           C  
ATOM   1802  CG2 VAL A 239       5.349  47.713   0.332  1.00  0.85           C  
ATOM   1803  N   ALA A 240       9.636  49.719  -0.332  1.00  0.86           N  
ATOM   1804  CA  ALA A 240      10.512  50.879  -0.190  1.00  0.91           C  
ATOM   1805  C   ALA A 240       9.777  52.168  -0.544  1.00  0.86           C  
ATOM   1806  CB  ALA A 240      11.753  50.720  -1.065  1.00  0.84           C  
ATOM   1807  O   ALA A 240       9.147  52.261  -1.600  1.00  0.82           O  
ATOM   1808  N   LYS A 241       9.831  53.146   0.238  1.00  0.84           N  
ATOM   1809  CA  LYS A 241       9.341  54.502   0.010  1.00  0.89           C  
ATOM   1810  C   LYS A 241      10.300  55.539   0.589  1.00  0.85           C  
ATOM   1811  CB  LYS A 241       7.949  54.679   0.619  1.00  0.86           C  
ATOM   1812  O   LYS A 241      10.419  55.669   1.809  1.00  0.85           O  
ATOM   1813  CG  LYS A 241       7.287  56.006   0.276  1.00  0.82           C  
ATOM   1814  CD  LYS A 241       5.876  56.089   0.842  1.00  0.78           C  
ATOM   1815  CE  LYS A 241       5.203  57.406   0.479  1.00  0.86           C  
ATOM   1816  NZ  LYS A 241       3.813  57.486   1.019  1.00  0.86           N  
ATOM   1817  N   SER A 242      10.973  56.383  -0.212  1.00  0.92           N  
ATOM   1818  CA  SER A 242      12.048  57.294   0.168  1.00  0.94           C  
ATOM   1819  C   SER A 242      13.142  56.566   0.942  1.00  0.92           C  
ATOM   1820  CB  SER A 242      11.501  58.450   1.006  1.00  0.89           C  
ATOM   1821  O   SER A 242      13.645  55.534   0.494  1.00  0.87           O  
ATOM   1822  OG  SER A 242      12.471  59.473   1.145  1.00  0.70           O  
ATOM   1823  N   ASN A 243      13.395  56.898   2.137  1.00  0.89           N  
ATOM   1824  CA  ASN A 243      14.458  56.394   3.000  1.00  0.92           C  
ATOM   1825  C   ASN A 243      13.951  55.297   3.931  1.00  0.89           C  
ATOM   1826  CB  ASN A 243      15.078  57.534   3.810  1.00  0.88           C  
ATOM   1827  O   ASN A 243      14.626  54.935   4.897  1.00  0.85           O  
ATOM   1828  CG  ASN A 243      14.111  58.130   4.814  1.00  0.81           C  
ATOM   1829  ND2 ASN A 243      14.612  58.455   6.000  1.00  0.83           N  
ATOM   1830  OD1 ASN A 243      12.922  58.297   4.526  1.00  0.76           O  
ATOM   1831  N   THR A 244      12.789  54.793   3.742  1.00  0.89           N  
ATOM   1832  CA  THR A 244      12.195  53.798   4.628  1.00  0.92           C  
ATOM   1833  C   THR A 244      11.917  52.501   3.874  1.00  0.90           C  
ATOM   1834  CB  THR A 244      10.890  54.319   5.258  1.00  0.88           C  
ATOM   1835  O   THR A 244      11.481  52.528   2.721  1.00  0.88           O  
ATOM   1836  CG2 THR A 244      11.139  55.583   6.073  1.00  0.75           C  
ATOM   1837  OG1 THR A 244       9.948  54.612   4.218  1.00  0.78           O  
ATOM   1838  N   LEU A 245      12.076  51.407   4.469  1.00  0.89           N  
ATOM   1839  CA  LEU A 245      11.682  50.062   4.063  1.00  0.90           C  
ATOM   1840  C   LEU A 245      10.688  49.465   5.053  1.00  0.87           C  
ATOM   1841  CB  LEU A 245      12.911  49.157   3.946  1.00  0.89           C  
ATOM   1842  O   LEU A 245      11.008  49.291   6.231  1.00  0.85           O  
ATOM   1843  CG  LEU A 245      12.656  47.726   3.470  1.00  0.89           C  
ATOM   1844  CD1 LEU A 245      12.330  47.713   1.980  1.00  0.87           C  
ATOM   1845  CD2 LEU A 245      13.862  46.840   3.767  1.00  0.87           C  
ATOM   1846  N   THR A 246       9.477  49.204   4.594  1.00  0.85           N  
ATOM   1847  CA  THR A 246       8.471  48.492   5.376  1.00  0.88           C  
ATOM   1848  C   THR A 246       8.400  47.026   4.958  1.00  0.84           C  
ATOM   1849  CB  THR A 246       7.083  49.140   5.222  1.00  0.84           C  
ATOM   1850  O   THR A 246       8.243  46.719   3.775  1.00  0.80           O  
ATOM   1851  CG2 THR A 246       6.061  48.476   6.139  1.00  0.75           C  
ATOM   1852  OG1 THR A 246       7.172  50.532   5.554  1.00  0.80           O  
ATOM   1853  N   VAL A 247       8.492  46.104   5.883  1.00  0.87           N  
ATOM   1854  CA  VAL A 247       8.428  44.665   5.650  1.00  0.87           C  
ATOM   1855  C   VAL A 247       7.324  44.051   6.507  1.00  0.84           C  
ATOM   1856  CB  VAL A 247       9.780  43.981   5.952  1.00  0.85           C  
ATOM   1857  O   VAL A 247       7.179  44.394   7.683  1.00  0.81           O  
ATOM   1858  CG1 VAL A 247      10.873  44.512   5.026  1.00  0.80           C  
ATOM   1859  CG2 VAL A 247      10.168  44.189   7.415  1.00  0.79           C  
ATOM   1860  N   SER A 248       6.516  43.202   5.904  1.00  0.82           N  
ATOM   1861  CA  SER A 248       5.620  42.299   6.620  1.00  0.84           C  
ATOM   1862  C   SER A 248       6.199  40.891   6.698  1.00  0.80           C  
ATOM   1863  CB  SER A 248       4.248  42.258   5.945  1.00  0.79           C  
ATOM   1864  O   SER A 248       6.670  40.352   5.694  1.00  0.76           O  
ATOM   1865  OG  SER A 248       3.702  43.562   5.836  1.00  0.70           O  
ATOM   1866  N   PHE A 249       6.295  40.306   7.896  1.00  0.81           N  
ATOM   1867  CA  PHE A 249       6.803  38.945   8.024  1.00  0.82           C  
ATOM   1868  C   PHE A 249       5.834  37.945   7.406  1.00  0.80           C  
ATOM   1869  CB  PHE A 249       7.048  38.598   9.496  1.00  0.79           C  
ATOM   1870  O   PHE A 249       4.617  38.135   7.462  1.00  0.77           O  
ATOM   1871  CG  PHE A 249       8.295  39.217  10.066  1.00  0.78           C  
ATOM   1872  CD1 PHE A 249       9.466  38.478  10.178  1.00  0.75           C  
ATOM   1873  CD2 PHE A 249       8.297  40.540  10.490  1.00  0.76           C  
ATOM   1874  CE1 PHE A 249      10.623  39.048  10.706  1.00  0.78           C  
ATOM   1875  CE2 PHE A 249       9.449  41.117  11.018  1.00  0.77           C  
ATOM   1876  CZ  PHE A 249      10.610  40.369  11.126  1.00  0.77           C  
ATOM   1877  N   LYS A 250       6.335  36.846   6.799  1.00  0.79           N  
ATOM   1878  CA  LYS A 250       5.527  35.729   6.318  1.00  0.79           C  
ATOM   1879  C   LYS A 250       4.880  34.978   7.478  1.00  0.75           C  
ATOM   1880  CB  LYS A 250       6.377  34.771   5.482  1.00  0.76           C  
ATOM   1881  O   LYS A 250       3.745  34.511   7.367  1.00  0.72           O  
ATOM   1882  CG  LYS A 250       5.567  33.788   4.650  1.00  0.73           C  
ATOM   1883  CD  LYS A 250       6.456  32.983   3.712  1.00  0.72           C  
ATOM   1884  CE  LYS A 250       5.652  31.969   2.910  1.00  0.72           C  
ATOM   1885  NZ  LYS A 250       6.500  31.256   1.909  1.00  0.66           N  
ATOM   1886  N   ALA A 251       5.673  34.873   8.618  1.00  0.76           N  
ATOM   1887  CA  ALA A 251       5.159  34.222   9.820  1.00  0.76           C  
ATOM   1888  C   ALA A 251       4.226  35.152  10.592  1.00  0.77           C  
ATOM   1889  CB  ALA A 251       6.311  33.768  10.714  1.00  0.74           C  
ATOM   1890  O   ALA A 251       4.544  36.325  10.802  1.00  0.76           O  
ATOM   1891  N   VAL A 252       3.090  34.804  10.854  1.00  0.67           N  
ATOM   1892  CA  VAL A 252       2.139  35.488  11.725  1.00  0.69           C  
ATOM   1893  C   VAL A 252       2.617  35.411  13.173  1.00  0.67           C  
ATOM   1894  CB  VAL A 252       0.721  34.887  11.599  1.00  0.65           C  
ATOM   1895  O   VAL A 252       3.297  34.458  13.560  1.00  0.64           O  
ATOM   1896  CG1 VAL A 252      -0.015  35.487  10.402  1.00  0.57           C  
ATOM   1897  CG2 VAL A 252       0.795  33.366  11.477  1.00  0.57           C  
ATOM   1898  N   GLY A 253       2.304  36.570  14.084  1.00  0.65           N  
ATOM   1899  CA  GLY A 253       2.704  36.665  15.479  1.00  0.68           C  
ATOM   1900  C   GLY A 253       3.848  37.634  15.707  1.00  0.68           C  
ATOM   1901  O   GLY A 253       4.300  38.300  14.773  1.00  0.68           O  
ATOM   1902  N   PRO A 254       4.222  37.902  16.907  1.00  0.66           N  
ATOM   1903  CA  PRO A 254       5.447  38.666  17.153  1.00  0.67           C  
ATOM   1904  C   PRO A 254       6.699  37.952  16.647  1.00  0.67           C  
ATOM   1905  CB  PRO A 254       5.476  38.804  18.677  1.00  0.65           C  
ATOM   1906  O   PRO A 254       6.930  36.789  16.985  1.00  0.66           O  
ATOM   1907  CG  PRO A 254       4.730  37.612  19.183  1.00  0.64           C  
ATOM   1908  CD  PRO A 254       3.725  37.203  18.146  1.00  0.65           C  
ATOM   1909  N   GLN A 255       7.418  38.499  15.823  1.00  0.73           N  
ATOM   1910  CA  GLN A 255       8.746  38.105  15.365  1.00  0.73           C  
ATOM   1911  C   GLN A 255       9.836  38.846  16.135  1.00  0.73           C  
ATOM   1912  CB  GLN A 255       8.895  38.363  13.865  1.00  0.71           C  
ATOM   1913  O   GLN A 255       9.584  39.904  16.715  1.00  0.70           O  
ATOM   1914  CG  GLN A 255       7.842  37.666  13.014  1.00  0.71           C  
ATOM   1915  CD  GLN A 255       7.872  36.157  13.162  1.00  0.72           C  
ATOM   1916  NE2 GLN A 255       6.696  35.549  13.282  1.00  0.76           N  
ATOM   1917  OE1 GLN A 255       8.943  35.541  13.168  1.00  0.78           O  
ATOM   1918  N   ALA A 256      11.020  38.050  16.357  1.00  0.66           N  
ATOM   1919  CA  ALA A 256      12.171  38.786  16.874  1.00  0.69           C  
ATOM   1920  C   ALA A 256      12.431  40.046  16.052  1.00  0.68           C  
ATOM   1921  CB  ALA A 256      13.411  37.896  16.885  1.00  0.61           C  
ATOM   1922  O   ALA A 256      12.338  40.022  14.823  1.00  0.65           O  
ATOM   1923  N   GLU A 257      12.605  41.190  16.673  1.00  0.54           N  
ATOM   1924  CA  GLU A 257      13.016  42.400  15.968  1.00  0.58           C  
ATOM   1925  C   GLU A 257      14.198  42.126  15.043  1.00  0.56           C  
ATOM   1926  CB  GLU A 257      13.374  43.507  16.964  1.00  0.49           C  
ATOM   1927  O   GLU A 257      15.220  41.588  15.475  1.00  0.53           O  
ATOM   1928  CG  GLU A 257      12.165  44.164  17.614  1.00  0.45           C  
ATOM   1929  CD  GLU A 257      12.527  45.347  18.497  1.00  0.49           C  
ATOM   1930  OE1 GLU A 257      13.735  45.606  18.700  1.00  0.58           O  
ATOM   1931  OE2 GLU A 257      11.595  46.020  18.992  1.00  0.51           O  
ATOM   1932  N   SER A 258      13.937  42.265  13.857  1.00  0.69           N  
ATOM   1933  CA  SER A 258      15.049  42.211  12.913  1.00  0.70           C  
ATOM   1934  C   SER A 258      16.152  43.189  13.302  1.00  0.70           C  
ATOM   1935  CB  SER A 258      14.564  42.514  11.495  1.00  0.65           C  
ATOM   1936  O   SER A 258      15.883  44.361  13.573  1.00  0.66           O  
ATOM   1937  OG  SER A 258      13.558  41.596  11.100  1.00  0.56           O  
ATOM   1938  N   THR A 259      17.342  42.657  13.614  1.00  0.63           N  
ATOM   1939  CA  THR A 259      18.502  43.510  13.852  1.00  0.69           C  
ATOM   1940  C   THR A 259      18.951  44.186  12.560  1.00  0.66           C  
ATOM   1941  CB  THR A 259      19.672  42.707  14.449  1.00  0.59           C  
ATOM   1942  O   THR A 259      19.026  43.543  11.511  1.00  0.64           O  
ATOM   1943  CG2 THR A 259      19.475  42.475  15.943  1.00  0.48           C  
ATOM   1944  OG1 THR A 259      19.761  41.439  13.787  1.00  0.48           O  
ATOM   1945  N   VAL A 260      19.057  45.464  12.588  1.00  0.69           N  
ATOM   1946  CA  VAL A 260      19.831  46.208  11.599  1.00  0.72           C  
ATOM   1947  C   VAL A 260      21.269  46.373  12.086  1.00  0.70           C  
ATOM   1948  CB  VAL A 260      19.204  47.590  11.310  1.00  0.64           C  
ATOM   1949  O   VAL A 260      21.518  47.049  13.087  1.00  0.66           O  
ATOM   1950  CG1 VAL A 260      20.015  48.341  10.255  1.00  0.59           C  
ATOM   1951  CG2 VAL A 260      17.752  47.434  10.862  1.00  0.57           C  
ATOM   1952  N   VAL A 261      22.090  45.696  11.519  1.00  0.65           N  
ATOM   1953  CA  VAL A 261      23.509  45.986  11.695  1.00  0.72           C  
ATOM   1954  C   VAL A 261      24.021  46.802  10.511  1.00  0.69           C  
ATOM   1955  CB  VAL A 261      24.338  44.691  11.847  1.00  0.62           C  
ATOM   1956  O   VAL A 261      23.950  46.356   9.363  1.00  0.67           O  
ATOM   1957  CG1 VAL A 261      25.803  45.017  12.134  1.00  0.60           C  
ATOM   1958  CG2 VAL A 261      23.757  43.813  12.954  1.00  0.55           C  
ATOM   1959  N   VAL A 262      24.434  47.994  10.714  1.00  0.72           N  
ATOM   1960  CA  VAL A 262      25.008  48.894   9.718  1.00  0.76           C  
ATOM   1961  C   VAL A 262      26.526  48.943   9.880  1.00  0.74           C  
ATOM   1962  CB  VAL A 262      24.414  50.316   9.829  1.00  0.67           C  
ATOM   1963  O   VAL A 262      27.033  49.123  10.990  1.00  0.68           O  
ATOM   1964  CG1 VAL A 262      24.846  51.176   8.643  1.00  0.56           C  
ATOM   1965  CG2 VAL A 262      22.890  50.251   9.919  1.00  0.54           C  
ATOM   1966  N   ASP A 263      27.277  48.783   8.711  1.00  0.71           N  
ATOM   1967  CA  ASP A 263      28.702  49.098   8.668  1.00  0.74           C  
ATOM   1968  C   ASP A 263      28.929  50.607   8.612  1.00  0.66           C  
ATOM   1969  CB  ASP A 263      29.366  48.421   7.468  1.00  0.63           C  
ATOM   1970  O   ASP A 263      28.436  51.281   7.705  1.00  0.60           O  
ATOM   1971  CG  ASP A 263      30.882  48.477   7.519  1.00  0.57           C  
ATOM   1972  OD1 ASP A 263      31.438  49.174   8.395  1.00  0.52           O  
ATOM   1973  OD2 ASP A 263      31.528  47.820   6.673  1.00  0.63           O  
ATOM   1974  N   ASP A 264      29.322  51.274   9.657  1.00  0.64           N  
ATOM   1975  CA  ASP A 264      29.604  52.681   9.923  1.00  0.69           C  
ATOM   1976  C   ASP A 264      30.408  53.305   8.784  1.00  0.64           C  
ATOM   1977  CB  ASP A 264      30.358  52.837  11.245  1.00  0.54           C  
ATOM   1978  O   ASP A 264      31.553  53.716   8.978  1.00  0.58           O  
ATOM   1979  CG  ASP A 264      30.356  54.264  11.764  1.00  0.49           C  
ATOM   1980  OD1 ASP A 264      29.775  55.152  11.105  1.00  0.48           O  
ATOM   1981  OD2 ASP A 264      30.943  54.502  12.841  1.00  0.61           O  
ATOM   1982  N   LYS A 265      29.894  53.350   7.535  1.00  0.79           N  
ATOM   1983  CA  LYS A 265      30.482  53.986   6.360  1.00  0.83           C  
ATOM   1984  C   LYS A 265      29.578  55.092   5.823  1.00  0.81           C  
ATOM   1985  CB  LYS A 265      30.750  52.950   5.267  1.00  0.74           C  
ATOM   1986  O   LYS A 265      29.355  55.186   4.615  1.00  0.73           O  
ATOM   1987  CG  LYS A 265      31.667  51.816   5.699  1.00  0.70           C  
ATOM   1988  CD  LYS A 265      33.059  52.327   6.051  1.00  0.65           C  
ATOM   1989  CE  LYS A 265      33.989  51.188   6.446  1.00  0.79           C  
ATOM   1990  NZ  LYS A 265      35.214  51.689   7.139  1.00  0.70           N  
ATOM   1991  N   GLY A 266      28.821  55.860   6.858  1.00  0.80           N  
ATOM   1992  CA  GLY A 266      27.987  57.025   6.611  1.00  0.85           C  
ATOM   1993  C   GLY A 266      26.506  56.698   6.559  1.00  0.81           C  
ATOM   1994  O   GLY A 266      25.665  57.560   6.823  1.00  0.79           O  
ATOM   1995  N   ILE A 267      26.026  55.539   6.313  1.00  0.82           N  
ATOM   1996  CA  ILE A 267      24.625  55.145   6.407  1.00  0.85           C  
ATOM   1997  C   ILE A 267      24.327  54.628   7.812  1.00  0.79           C  
ATOM   1998  CB  ILE A 267      24.268  54.073   5.353  1.00  0.81           C  
ATOM   1999  O   ILE A 267      25.062  53.790   8.340  1.00  0.75           O  
ATOM   2000  CG1 ILE A 267      24.439  54.636   3.938  1.00  0.79           C  
ATOM   2001  CG2 ILE A 267      22.841  53.559   5.569  1.00  0.78           C  
ATOM   2002  CD1 ILE A 267      23.411  55.695   3.564  1.00  0.76           C  
ATOM   2003  N   THR A 268      23.261  55.119   8.450  1.00  0.84           N  
ATOM   2004  CA  THR A 268      22.679  54.590   9.679  1.00  0.87           C  
ATOM   2005  C   THR A 268      21.295  54.005   9.413  1.00  0.85           C  
ATOM   2006  CB  THR A 268      22.580  55.679  10.763  1.00  0.84           C  
ATOM   2007  O   THR A 268      20.658  54.335   8.411  1.00  0.84           O  
ATOM   2008  CG2 THR A 268      23.953  56.255  11.092  1.00  0.77           C  
ATOM   2009  OG1 THR A 268      21.731  56.734  10.297  1.00  0.79           O  
ATOM   2010  N   GLY A 269      20.845  53.201  10.285  1.00  0.81           N  
ATOM   2011  CA  GLY A 269      19.524  52.600  10.197  1.00  0.83           C  
ATOM   2012  C   GLY A 269      18.854  52.431  11.547  1.00  0.80           C  
ATOM   2013  O   GLY A 269      19.508  52.079  12.531  1.00  0.76           O  
ATOM   2014  N   THR A 270      17.609  52.688  11.697  1.00  0.80           N  
ATOM   2015  CA  THR A 270      16.780  52.393  12.861  1.00  0.83           C  
ATOM   2016  C   THR A 270      15.645  51.443  12.489  1.00  0.80           C  
ATOM   2017  CB  THR A 270      16.197  53.680  13.472  1.00  0.80           C  
ATOM   2018  O   THR A 270      15.169  51.451  11.352  1.00  0.79           O  
ATOM   2019  CG2 THR A 270      17.303  54.586  14.004  1.00  0.72           C  
ATOM   2020  OG1 THR A 270      15.458  54.387  12.469  1.00  0.76           O  
ATOM   2021  N   VAL A 271      15.254  50.585  13.357  1.00  0.77           N  
ATOM   2022  CA  VAL A 271      14.117  49.682  13.208  1.00  0.82           C  
ATOM   2023  C   VAL A 271      13.013  50.076  14.187  1.00  0.78           C  
ATOM   2024  CB  VAL A 271      14.529  48.210  13.434  1.00  0.75           C  
ATOM   2025  O   VAL A 271      13.282  50.351  15.358  1.00  0.76           O  
ATOM   2026  CG1 VAL A 271      13.358  47.272  13.144  1.00  0.63           C  
ATOM   2027  CG2 VAL A 271      15.732  47.853  12.563  1.00  0.61           C  
ATOM   2028  N   SER A 272      11.779  50.165  13.748  1.00  0.75           N  
ATOM   2029  CA  SER A 272      10.592  50.318  14.583  1.00  0.79           C  
ATOM   2030  C   SER A 272       9.514  49.309  14.203  1.00  0.76           C  
ATOM   2031  CB  SER A 272      10.036  51.738  14.470  1.00  0.76           C  
ATOM   2032  O   SER A 272       9.329  49.006  13.022  1.00  0.75           O  
ATOM   2033  OG  SER A 272       9.710  52.045  13.125  1.00  0.73           O  
ATOM   2034  N   THR A 273       8.847  48.713  15.116  1.00  0.63           N  
ATOM   2035  CA  THR A 273       7.672  47.883  14.873  1.00  0.71           C  
ATOM   2036  C   THR A 273       6.440  48.749  14.625  1.00  0.68           C  
ATOM   2037  CB  THR A 273       7.406  46.932  16.055  1.00  0.62           C  
ATOM   2038  O   THR A 273       6.022  49.509  15.501  1.00  0.67           O  
ATOM   2039  CG2 THR A 273       6.230  46.007  15.761  1.00  0.51           C  
ATOM   2040  OG1 THR A 273       8.575  46.140  16.295  1.00  0.55           O  
ATOM   2041  N   LEU A 274       5.855  48.716  13.359  1.00  0.72           N  
ATOM   2042  CA  LEU A 274       4.628  49.416  12.993  1.00  0.78           C  
ATOM   2043  C   LEU A 274       3.403  48.682  13.528  1.00  0.69           C  
ATOM   2044  CB  LEU A 274       4.527  49.561  11.472  1.00  0.71           C  
ATOM   2045  O   LEU A 274       2.455  49.311  14.003  1.00  0.65           O  
ATOM   2046  CG  LEU A 274       5.498  50.546  10.819  1.00  0.68           C  
ATOM   2047  CD1 LEU A 274       5.357  50.501   9.301  1.00  0.65           C  
ATOM   2048  CD2 LEU A 274       5.259  51.958  11.342  1.00  0.70           C  
ATOM   2049  N   THR A 275       3.353  47.420  13.437  1.00  0.66           N  
ATOM   2050  CA  THR A 275       2.318  46.534  13.956  1.00  0.73           C  
ATOM   2051  C   THR A 275       2.938  45.351  14.693  1.00  0.65           C  
ATOM   2052  CB  THR A 275       1.406  46.019  12.828  1.00  0.64           C  
ATOM   2053  O   THR A 275       3.721  44.594  14.115  1.00  0.61           O  
ATOM   2054  CG2 THR A 275       0.211  45.256  13.391  1.00  0.49           C  
ATOM   2055  OG1 THR A 275       0.929  47.131  12.061  1.00  0.53           O  
ATOM   2056  N   VAL A 276       2.777  45.215  16.009  1.00  0.61           N  
ATOM   2057  CA  VAL A 276       3.095  43.985  16.727  1.00  0.63           C  
ATOM   2058  C   VAL A 276       2.224  42.844  16.207  1.00  0.57           C  
ATOM   2059  CB  VAL A 276       2.901  44.151  18.251  1.00  0.56           C  
ATOM   2060  O   VAL A 276       0.996  42.956  16.173  1.00  0.54           O  
ATOM   2061  CG1 VAL A 276       3.310  42.878  18.989  1.00  0.49           C  
ATOM   2062  CG2 VAL A 276       3.701  45.349  18.762  1.00  0.46           C  
ATOM   2063  N   GLY A 277       2.807  41.954  15.575  1.00  0.60           N  
ATOM   2064  CA  GLY A 277       2.079  40.743  15.232  1.00  0.61           C  
ATOM   2065  C   GLY A 277       1.247  40.202  16.380  1.00  0.60           C  
ATOM   2066  O   GLY A 277       1.658  40.276  17.540  1.00  0.58           O  
ATOM   2067  N   SER A 278       0.108  39.933  16.196  1.00  0.56           N  
ATOM   2068  CA  SER A 278      -0.756  39.227  17.136  1.00  0.57           C  
ATOM   2069  C   SER A 278      -1.032  37.802  16.671  1.00  0.55           C  
ATOM   2070  CB  SER A 278      -2.076  39.977  17.319  1.00  0.53           C  
ATOM   2071  O   SER A 278      -1.374  37.578  15.508  1.00  0.53           O  
ATOM   2072  OG  SER A 278      -2.915  39.802  16.191  1.00  0.51           O  
ATOM   2073  N   SER A 279      -0.603  36.738  17.488  1.00  0.50           N  
ATOM   2074  CA  SER A 279      -0.941  35.328  17.325  1.00  0.49           C  
ATOM   2075  C   SER A 279      -2.450  35.113  17.368  1.00  0.50           C  
ATOM   2076  CB  SER A 279      -0.267  34.486  18.410  1.00  0.46           C  
ATOM   2077  O   SER A 279      -3.083  35.321  18.405  1.00  0.48           O  
ATOM   2078  OG  SER A 279      -0.431  35.084  19.685  1.00  0.46           O  
ATOM   2079  N   GLY A 280      -3.426  35.633  16.566  1.00  0.41           N  
ATOM   2080  CA  GLY A 280      -4.839  35.335  16.392  1.00  0.42           C  
ATOM   2081  C   GLY A 280      -5.334  34.235  17.311  1.00  0.41           C  
ATOM   2082  O   GLY A 280      -4.578  33.723  18.140  1.00  0.39           O  
ATOM   2083  N   THR A 281      -6.777  33.964  17.633  1.00  0.40           N  
ATOM   2084  CA  THR A 281      -7.521  32.915  18.322  1.00  0.40           C  
ATOM   2085  C   THR A 281      -7.013  31.535  17.912  1.00  0.40           C  
ATOM   2086  CB  THR A 281      -9.030  33.017  18.032  1.00  0.37           C  
ATOM   2087  O   THR A 281      -6.874  31.247  16.722  1.00  0.38           O  
ATOM   2088  CG2 THR A 281      -9.840  32.220  19.049  1.00  0.35           C  
ATOM   2089  OG1 THR A 281      -9.429  34.392  18.091  1.00  0.32           O  
ATOM   2090  N   ILE A 282      -6.482  30.726  18.702  1.00  0.41           N  
ATOM   2091  CA  ILE A 282      -6.122  29.313  18.692  1.00  0.43           C  
ATOM   2092  C   ILE A 282      -7.101  28.536  17.816  1.00  0.42           C  
ATOM   2093  CB  ILE A 282      -6.099  28.726  20.121  1.00  0.39           C  
ATOM   2094  O   ILE A 282      -8.292  28.453  18.128  1.00  0.40           O  
ATOM   2095  CG1 ILE A 282      -5.117  29.504  21.003  1.00  0.35           C  
ATOM   2096  CG2 ILE A 282      -5.744  27.236  20.088  1.00  0.36           C  
ATOM   2097  CD1 ILE A 282      -5.131  29.083  22.467  1.00  0.35           C  
ATOM   2098  N   ILE A 283      -6.995  28.511  16.517  1.00  0.35           N  
ATOM   2099  CA  ILE A 283      -7.652  27.480  15.722  1.00  0.36           C  
ATOM   2100  C   ILE A 283      -7.032  26.118  16.029  1.00  0.35           C  
ATOM   2101  CB  ILE A 283      -7.555  27.784  14.210  1.00  0.32           C  
ATOM   2102  O   ILE A 283      -5.809  25.965  15.998  1.00  0.33           O  
ATOM   2103  CG1 ILE A 283      -8.062  29.201  13.917  1.00  0.30           C  
ATOM   2104  CG2 ILE A 283      -8.333  26.745  13.399  1.00  0.30           C  
ATOM   2105  CD1 ILE A 283      -7.917  29.622  12.461  1.00  0.29           C  
ATOM   2106  N   SER A 284      -7.599  25.232  16.951  1.00  0.43           N  
ATOM   2107  CA  SER A 284      -7.666  23.785  17.123  1.00  0.43           C  
ATOM   2108  C   SER A 284      -6.577  23.082  16.319  1.00  0.43           C  
ATOM   2109  CB  SER A 284      -9.039  23.257  16.706  1.00  0.38           C  
ATOM   2110  O   SER A 284      -6.588  23.116  15.087  1.00  0.41           O  
ATOM   2111  OG  SER A 284      -9.213  23.360  15.303  1.00  0.34           O  
ATOM   2112  N   GLY A 285      -5.257  23.218  16.665  1.00  0.50           N  
ATOM   2113  CA  GLY A 285      -4.232  22.328  16.144  1.00  0.48           C  
ATOM   2114  C   GLY A 285      -4.775  20.976  15.719  1.00  0.51           C  
ATOM   2115  O   GLY A 285      -5.856  20.572  16.151  1.00  0.48           O  
ATOM   2116  N   GLU A 286      -4.398  20.394  14.501  1.00  0.62           N  
ATOM   2117  CA  GLU A 286      -4.800  19.091  13.979  1.00  0.62           C  
ATOM   2118  C   GLU A 286      -4.706  18.012  15.054  1.00  0.64           C  
ATOM   2119  CB  GLU A 286      -3.941  18.707  12.771  1.00  0.56           C  
ATOM   2120  O   GLU A 286      -5.316  16.949  14.929  1.00  0.61           O  
ATOM   2121  CG  GLU A 286      -4.195  19.561  11.538  1.00  0.52           C  
ATOM   2122  CD  GLU A 286      -3.492  19.044  10.294  1.00  0.54           C  
ATOM   2123  OE1 GLU A 286      -2.467  18.336  10.426  1.00  0.56           O  
ATOM   2124  OE2 GLU A 286      -3.968  19.349   9.178  1.00  0.48           O  
ATOM   2125  N   LYS A 287      -4.024  18.260  16.081  1.00  0.65           N  
ATOM   2126  CA  LYS A 287      -3.776  17.334  17.183  1.00  0.66           C  
ATOM   2127  C   LYS A 287      -4.612  17.700  18.406  1.00  0.69           C  
ATOM   2128  CB  LYS A 287      -2.291  17.319  17.548  1.00  0.57           C  
ATOM   2129  O   LYS A 287      -4.166  17.529  19.543  1.00  0.63           O  
ATOM   2130  CG  LYS A 287      -1.371  16.983  16.384  1.00  0.54           C  
ATOM   2131  CD  LYS A 287       0.095  17.141  16.767  1.00  0.55           C  
ATOM   2132  CE  LYS A 287       1.000  17.117  15.542  1.00  0.42           C  
ATOM   2133  NZ  LYS A 287       2.422  17.403  15.897  1.00  0.34           N  
ATOM   2134  N   TYR A 288      -5.640  18.189  18.213  1.00  0.69           N  
ATOM   2135  CA  TYR A 288      -6.536  18.582  19.295  1.00  0.71           C  
ATOM   2136  C   TYR A 288      -7.475  17.441  19.667  1.00  0.71           C  
ATOM   2137  CB  TYR A 288      -7.348  19.819  18.898  1.00  0.61           C  
ATOM   2138  O   TYR A 288      -8.243  16.962  18.829  1.00  0.66           O  
ATOM   2139  CG  TYR A 288      -8.114  20.435  20.043  1.00  0.53           C  
ATOM   2140  CD1 TYR A 288      -9.391  19.989  20.373  1.00  0.43           C  
ATOM   2141  CD2 TYR A 288      -7.562  21.465  20.797  1.00  0.49           C  
ATOM   2142  CE1 TYR A 288     -10.102  20.556  21.426  1.00  0.42           C  
ATOM   2143  CE2 TYR A 288      -8.263  22.039  21.853  1.00  0.49           C  
ATOM   2144  OH  TYR A 288     -10.228  22.142  23.203  1.00  0.30           O  
ATOM   2145  CZ  TYR A 288      -9.530  21.578  22.159  1.00  0.41           C  
ATOM   2146  N   GLU A 289      -7.319  17.050  20.831  1.00  0.82           N  
ATOM   2147  CA  GLU A 289      -8.240  16.114  21.468  1.00  0.84           C  
ATOM   2148  C   GLU A 289      -8.805  16.689  22.763  1.00  0.84           C  
ATOM   2149  CB  GLU A 289      -7.544  14.779  21.744  1.00  0.81           C  
ATOM   2150  O   GLU A 289      -8.072  17.285  23.555  1.00  0.83           O  
ATOM   2151  CG  GLU A 289      -8.484  13.683  22.225  1.00  0.75           C  
ATOM   2152  CD  GLU A 289      -7.825  12.314  22.292  1.00  0.72           C  
ATOM   2153  OE1 GLU A 289      -6.592  12.243  22.495  1.00  0.75           O  
ATOM   2154  OE2 GLU A 289      -8.548  11.304  22.139  1.00  0.70           O  
ATOM   2155  N   LEU A 290     -10.167  16.664  22.925  1.00  0.81           N  
ATOM   2156  CA  LEU A 290     -10.900  17.013  24.137  1.00  0.83           C  
ATOM   2157  C   LEU A 290     -11.344  15.760  24.884  1.00  0.82           C  
ATOM   2158  CB  LEU A 290     -12.117  17.877  23.797  1.00  0.79           C  
ATOM   2159  O   LEU A 290     -12.143  14.975  24.368  1.00  0.79           O  
ATOM   2160  CG  LEU A 290     -11.838  19.172  23.032  1.00  0.73           C  
ATOM   2161  CD1 LEU A 290     -13.147  19.853  22.646  1.00  0.68           C  
ATOM   2162  CD2 LEU A 290     -10.968  20.107  23.865  1.00  0.71           C  
ATOM   2163  N   LEU A 291     -10.830  15.589  26.020  1.00  0.83           N  
ATOM   2164  CA  LEU A 291     -11.175  14.462  26.880  1.00  0.84           C  
ATOM   2165  C   LEU A 291     -11.898  14.937  28.135  1.00  0.83           C  
ATOM   2166  CB  LEU A 291      -9.917  13.678  27.267  1.00  0.83           C  
ATOM   2167  O   LEU A 291     -11.341  15.700  28.927  1.00  0.80           O  
ATOM   2168  CG  LEU A 291      -9.067  13.147  26.112  1.00  0.82           C  
ATOM   2169  CD1 LEU A 291      -7.778  12.529  26.644  1.00  0.79           C  
ATOM   2170  CD2 LEU A 291      -9.855  12.132  25.291  1.00  0.81           C  
ATOM   2171  N   GLN A 292     -13.120  14.529  28.209  1.00  0.80           N  
ATOM   2172  CA  GLN A 292     -13.914  14.721  29.418  1.00  0.80           C  
ATOM   2173  C   GLN A 292     -13.835  13.498  30.327  1.00  0.78           C  
ATOM   2174  CB  GLN A 292     -15.372  15.017  29.063  1.00  0.76           C  
ATOM   2175  O   GLN A 292     -14.198  12.392  29.922  1.00  0.73           O  
ATOM   2176  CG  GLN A 292     -15.568  16.330  28.317  1.00  0.70           C  
ATOM   2177  CD  GLN A 292     -17.023  16.605  27.985  1.00  0.69           C  
ATOM   2178  NE2 GLN A 292     -17.321  17.842  27.605  1.00  0.63           N  
ATOM   2179  OE1 GLN A 292     -17.872  15.711  28.069  1.00  0.70           O  
ATOM   2180  N   LEU A 293     -13.215  13.662  31.470  1.00  0.77           N  
ATOM   2181  CA  LEU A 293     -12.957  12.603  32.440  1.00  0.75           C  
ATOM   2182  C   LEU A 293     -13.897  12.720  33.635  1.00  0.73           C  
ATOM   2183  CB  LEU A 293     -11.502  12.653  32.914  1.00  0.72           C  
ATOM   2184  O   LEU A 293     -13.749  13.625  34.460  1.00  0.67           O  
ATOM   2185  CG  LEU A 293     -10.433  12.640  31.820  1.00  0.72           C  
ATOM   2186  CD1 LEU A 293      -9.045  12.786  32.435  1.00  0.70           C  
ATOM   2187  CD2 LEU A 293     -10.526  11.361  30.995  1.00  0.72           C  
ATOM   2188  N   THR A 294     -15.036  11.933  33.504  1.00  0.65           N  
ATOM   2189  CA  THR A 294     -16.122  11.954  34.476  1.00  0.65           C  
ATOM   2190  C   THR A 294     -15.695  11.285  35.780  1.00  0.65           C  
ATOM   2191  CB  THR A 294     -17.379  11.255  33.925  1.00  0.61           C  
ATOM   2192  O   THR A 294     -15.142  10.184  35.766  1.00  0.61           O  
ATOM   2193  CG2 THR A 294     -18.613  11.614  34.746  1.00  0.54           C  
ATOM   2194  OG1 THR A 294     -17.588  11.661  32.567  1.00  0.56           O  
ATOM   2195  N   PRO A 295     -15.970  11.942  36.953  1.00  0.53           N  
ATOM   2196  CA  PRO A 295     -15.914  11.433  38.326  1.00  0.52           C  
ATOM   2197  C   PRO A 295     -16.777  10.190  38.531  1.00  0.54           C  
ATOM   2198  CB  PRO A 295     -16.438  12.605  39.159  1.00  0.48           C  
ATOM   2199  O   PRO A 295     -17.924  10.149  38.077  1.00  0.51           O  
ATOM   2200  CG  PRO A 295     -16.451  13.767  38.218  1.00  0.45           C  
ATOM   2201  CD  PRO A 295     -16.432  13.241  36.811  1.00  0.48           C  
ATOM   2202  N   GLY A 296     -16.127   9.263  39.339  1.00  0.51           N  
ATOM   2203  CA  GLY A 296     -16.821   8.195  40.040  1.00  0.51           C  
ATOM   2204  C   GLY A 296     -16.733   6.858  39.328  1.00  0.51           C  
ATOM   2205  O   GLY A 296     -17.118   5.827  39.884  1.00  0.48           O  
ATOM   2206  N   ALA A 297     -16.309   6.921  38.194  1.00  0.50           N  
ATOM   2207  CA  ALA A 297     -16.045   5.562  37.730  1.00  0.49           C  
ATOM   2208  C   ALA A 297     -14.801   4.985  38.401  1.00  0.50           C  
ATOM   2209  CB  ALA A 297     -15.886   5.538  36.212  1.00  0.45           C  
ATOM   2210  O   ALA A 297     -13.699   5.514  38.239  1.00  0.47           O  
ATOM   2211  N   LYS A 298     -14.812   4.630  39.766  1.00  0.53           N  
ATOM   2212  CA  LYS A 298     -13.828   3.878  40.540  1.00  0.53           C  
ATOM   2213  C   LYS A 298     -13.814   2.408  40.130  1.00  0.53           C  
ATOM   2214  CB  LYS A 298     -14.114   4.002  42.037  1.00  0.50           C  
ATOM   2215  O   LYS A 298     -14.834   1.870  39.694  1.00  0.51           O  
ATOM   2216  CG  LYS A 298     -13.856   5.390  42.604  1.00  0.48           C  
ATOM   2217  CD  LYS A 298     -13.601   5.343  44.105  1.00  0.48           C  
ATOM   2218  CE  LYS A 298     -13.295   6.725  44.665  1.00  0.43           C  
ATOM   2219  NZ  LYS A 298     -12.976   6.674  46.123  1.00  0.41           N  
ATOM   2220  N   ARG A 299     -12.545   1.671  39.979  1.00  0.56           N  
ATOM   2221  CA  ARG A 299     -12.439   0.222  40.115  1.00  0.56           C  
ATOM   2222  C   ARG A 299     -13.181  -0.268  41.354  1.00  0.57           C  
ATOM   2223  CB  ARG A 299     -10.971  -0.206  40.181  1.00  0.53           C  
ATOM   2224  O   ARG A 299     -13.573   0.532  42.206  1.00  0.56           O  
ATOM   2225  CG  ARG A 299     -10.198   0.046  38.896  1.00  0.52           C  
ATOM   2226  CD  ARG A 299      -8.765  -0.459  38.992  1.00  0.53           C  
ATOM   2227  NE  ARG A 299      -8.033  -0.243  37.747  1.00  0.47           N  
ATOM   2228  NH1 ARG A 299      -5.942  -0.288  38.727  1.00  0.36           N  
ATOM   2229  NH2 ARG A 299      -6.146   0.032  36.467  1.00  0.32           N  
ATOM   2230  CZ  ARG A 299      -6.709  -0.167  37.650  1.00  0.48           C  
ATOM   2231  N   SER A 300     -13.515  -1.568  41.246  1.00  0.56           N  
ATOM   2232  CA  SER A 300     -14.102  -2.308  42.358  1.00  0.57           C  
ATOM   2233  C   SER A 300     -13.301  -2.107  43.640  1.00  0.57           C  
ATOM   2234  CB  SER A 300     -14.183  -3.799  42.027  1.00  0.53           C  
ATOM   2235  O   SER A 300     -13.835  -2.251  44.742  1.00  0.56           O  
ATOM   2236  OG  SER A 300     -12.925  -4.287  41.594  1.00  0.52           O  
ATOM   2237  N   ASP A 301     -11.939  -1.751  43.528  1.00  0.48           N  
ATOM   2238  CA  ASP A 301     -11.090  -1.473  44.682  1.00  0.49           C  
ATOM   2239  C   ASP A 301     -11.127   0.010  45.046  1.00  0.48           C  
ATOM   2240  CB  ASP A 301      -9.650  -1.912  44.407  1.00  0.44           C  
ATOM   2241  O   ASP A 301     -10.287   0.487  45.812  1.00  0.47           O  
ATOM   2242  CG  ASP A 301      -8.981  -1.100  43.312  1.00  0.42           C  
ATOM   2243  OD1 ASP A 301      -9.662  -0.279  42.659  1.00  0.45           O  
ATOM   2244  OD2 ASP A 301      -7.764  -1.284  43.098  1.00  0.53           O  
ATOM   2245  N   SER A 302     -12.106   0.909  44.571  1.00  0.52           N  
ATOM   2246  CA  SER A 302     -12.373   2.321  44.824  1.00  0.51           C  
ATOM   2247  C   SER A 302     -11.249   3.201  44.288  1.00  0.51           C  
ATOM   2248  CB  SER A 302     -12.559   2.572  46.321  1.00  0.47           C  
ATOM   2249  O   SER A 302     -11.305   4.427  44.401  1.00  0.48           O  
ATOM   2250  OG  SER A 302     -13.487   1.655  46.873  1.00  0.43           O  
ATOM   2251  N   SER A 303     -10.099   2.653  43.688  1.00  0.46           N  
ATOM   2252  CA  SER A 303      -9.049   3.446  43.057  1.00  0.47           C  
ATOM   2253  C   SER A 303      -9.571   4.174  41.824  1.00  0.46           C  
ATOM   2254  CB  SER A 303      -7.865   2.557  42.671  1.00  0.43           C  
ATOM   2255  O   SER A 303     -10.516   3.714  41.178  1.00  0.44           O  
ATOM   2256  OG  SER A 303      -8.239   1.629  41.668  1.00  0.39           O  
ATOM   2257  N   ASN A 304      -9.365   5.600  41.600  1.00  0.51           N  
ATOM   2258  CA  ASN A 304      -9.635   6.427  40.429  1.00  0.51           C  
ATOM   2259  C   ASN A 304      -9.017   5.831  39.167  1.00  0.51           C  
ATOM   2260  CB  ASN A 304      -9.124   7.852  40.648  1.00  0.47           C  
ATOM   2261  O   ASN A 304      -7.858   6.105  38.850  1.00  0.49           O  
ATOM   2262  CG  ASN A 304     -10.097   8.706  41.438  1.00  0.44           C  
ATOM   2263  ND2 ASN A 304      -9.589   9.768  42.053  1.00  0.38           N  
ATOM   2264  OD1 ASN A 304     -11.294   8.413  41.496  1.00  0.44           O  
ATOM   2265  N   ALA A 305      -9.411   4.700  38.900  1.00  0.51           N  
ATOM   2266  CA  ALA A 305      -8.944   3.862  37.798  1.00  0.50           C  
ATOM   2267  C   ALA A 305      -9.374   4.437  36.451  1.00  0.51           C  
ATOM   2268  CB  ALA A 305      -9.467   2.436  37.955  1.00  0.44           C  
ATOM   2269  O   ALA A 305      -8.756   4.154  35.422  1.00  0.48           O  
ATOM   2270  N   TYR A 306     -10.109   5.660  36.411  1.00  0.65           N  
ATOM   2271  CA  TYR A 306     -10.651   5.754  35.060  1.00  0.65           C  
ATOM   2272  C   TYR A 306      -9.925   6.824  34.254  1.00  0.65           C  
ATOM   2273  CB  TYR A 306     -12.151   6.061  35.104  1.00  0.58           C  
ATOM   2274  O   TYR A 306      -9.831   6.729  33.028  1.00  0.61           O  
ATOM   2275  CG  TYR A 306     -13.003   4.876  35.491  1.00  0.54           C  
ATOM   2276  CD1 TYR A 306     -13.396   3.936  34.541  1.00  0.49           C  
ATOM   2277  CD2 TYR A 306     -13.416   4.695  36.806  1.00  0.50           C  
ATOM   2278  CE1 TYR A 306     -14.182   2.844  34.893  1.00  0.43           C  
ATOM   2279  CE2 TYR A 306     -14.202   3.607  37.170  1.00  0.46           C  
ATOM   2280  OH  TYR A 306     -15.357   1.608  36.562  1.00  0.34           O  
ATOM   2281  CZ  TYR A 306     -14.579   2.688  36.208  1.00  0.42           C  
ATOM   2282  N   TYR A 307      -9.148   7.828  35.058  1.00  0.78           N  
ATOM   2283  CA  TYR A 307      -8.749   8.770  34.019  1.00  0.79           C  
ATOM   2284  C   TYR A 307      -7.630   8.194  33.160  1.00  0.80           C  
ATOM   2285  CB  TYR A 307      -8.300  10.096  34.639  1.00  0.76           C  
ATOM   2286  O   TYR A 307      -7.661   8.304  31.932  1.00  0.77           O  
ATOM   2287  CG  TYR A 307      -9.260  10.640  35.669  1.00  0.69           C  
ATOM   2288  CD1 TYR A 307     -10.468  11.219  35.287  1.00  0.63           C  
ATOM   2289  CD2 TYR A 307      -8.961  10.579  37.026  1.00  0.64           C  
ATOM   2290  CE1 TYR A 307     -11.355  11.723  36.232  1.00  0.56           C  
ATOM   2291  CE2 TYR A 307      -9.840  11.080  37.980  1.00  0.59           C  
ATOM   2292  OH  TYR A 307     -11.908  12.146  38.514  1.00  0.37           O  
ATOM   2293  CZ  TYR A 307     -11.033  11.649  37.574  1.00  0.58           C  
ATOM   2294  N   LYS A 308      -6.807   7.468  33.899  1.00  0.81           N  
ATOM   2295  CA  LYS A 308      -5.699   6.797  33.224  1.00  0.81           C  
ATOM   2296  C   LYS A 308      -6.210   5.786  32.202  1.00  0.81           C  
ATOM   2297  CB  LYS A 308      -4.793   6.102  34.241  1.00  0.80           C  
ATOM   2298  O   LYS A 308      -5.776   5.790  31.048  1.00  0.80           O  
ATOM   2299  CG  LYS A 308      -3.638   5.333  33.617  1.00  0.75           C  
ATOM   2300  CD  LYS A 308      -2.742   4.710  34.680  1.00  0.73           C  
ATOM   2301  CE  LYS A 308      -1.632   3.875  34.057  1.00  0.65           C  
ATOM   2302  NZ  LYS A 308      -0.689   3.348  35.089  1.00  0.62           N  
ATOM   2303  N   ASP A 309      -7.208   5.067  32.568  1.00  0.79           N  
ATOM   2304  CA  ASP A 309      -7.761   4.037  31.694  1.00  0.80           C  
ATOM   2305  C   ASP A 309      -8.501   4.658  30.511  1.00  0.80           C  
ATOM   2306  CB  ASP A 309      -8.700   3.116  32.477  1.00  0.78           C  
ATOM   2307  O   ASP A 309      -8.304   4.249  29.365  1.00  0.79           O  
ATOM   2308  CG  ASP A 309      -7.997   2.358  33.588  1.00  0.73           C  
ATOM   2309  OD1 ASP A 309      -6.785   2.077  33.463  1.00  0.71           O  
ATOM   2310  OD2 ASP A 309      -8.661   2.035  34.597  1.00  0.72           O  
ATOM   2311  N   VAL A 310      -9.242   5.677  30.840  1.00  0.80           N  
ATOM   2312  CA  VAL A 310      -9.990   6.364  29.792  1.00  0.80           C  
ATOM   2313  C   VAL A 310      -9.022   7.030  28.817  1.00  0.81           C  
ATOM   2314  CB  VAL A 310     -10.960   7.413  30.381  1.00  0.79           C  
ATOM   2315  O   VAL A 310      -9.107   6.818  27.605  1.00  0.80           O  
ATOM   2316  CG1 VAL A 310     -11.634   8.211  29.267  1.00  0.76           C  
ATOM   2317  CG2 VAL A 310     -12.005   6.735  31.266  1.00  0.75           C  
ATOM   2318  N   ILE A 311      -8.076   7.749  29.324  1.00  0.87           N  
ATOM   2319  CA  ILE A 311      -7.109   8.431  28.470  1.00  0.87           C  
ATOM   2320  C   ILE A 311      -6.323   7.404  27.658  1.00  0.88           C  
ATOM   2321  CB  ILE A 311      -6.146   9.310  29.298  1.00  0.86           C  
ATOM   2322  O   ILE A 311      -6.247   7.500  26.431  1.00  0.87           O  
ATOM   2323  CG1 ILE A 311      -6.906  10.478  29.939  1.00  0.86           C  
ATOM   2324  CG2 ILE A 311      -4.995   9.820  28.425  1.00  0.85           C  
ATOM   2325  CD1 ILE A 311      -6.126  11.201  31.027  1.00  0.84           C  
ATOM   2326  N   ASN A 312      -5.859   6.351  28.267  1.00  0.87           N  
ATOM   2327  CA  ASN A 312      -5.025   5.349  27.612  1.00  0.87           C  
ATOM   2328  C   ASN A 312      -5.833   4.495  26.640  1.00  0.87           C  
ATOM   2329  CB  ASN A 312      -4.335   4.462  28.651  1.00  0.87           C  
ATOM   2330  O   ASN A 312      -5.274   3.899  25.717  1.00  0.85           O  
ATOM   2331  CG  ASN A 312      -3.232   5.187  29.397  1.00  0.87           C  
ATOM   2332  ND2 ASN A 312      -2.875   4.677  30.570  1.00  0.87           N  
ATOM   2333  OD1 ASN A 312      -2.706   6.198  28.924  1.00  0.87           O  
ATOM   2334  N   GLN A 313      -7.131   4.517  26.766  1.00  0.84           N  
ATOM   2335  CA  GLN A 313      -8.008   3.783  25.861  1.00  0.84           C  
ATOM   2336  C   GLN A 313      -8.455   4.661  24.696  1.00  0.84           C  
ATOM   2337  CB  GLN A 313      -9.228   3.247  26.613  1.00  0.82           C  
ATOM   2338  O   GLN A 313      -8.528   4.198  23.555  1.00  0.82           O  
ATOM   2339  CG  GLN A 313     -10.143   2.379  25.760  1.00  0.74           C  
ATOM   2340  CD  GLN A 313     -11.259   1.738  26.562  1.00  0.71           C  
ATOM   2341  NE2 GLN A 313     -12.028   0.866  25.918  1.00  0.61           N  
ATOM   2342  OE1 GLN A 313     -11.429   2.022  27.752  1.00  0.67           O  
ATOM   2343  N   THR A 314      -8.650   5.898  24.972  1.00  0.83           N  
ATOM   2344  CA  THR A 314      -9.415   6.710  24.032  1.00  0.84           C  
ATOM   2345  C   THR A 314      -8.511   7.714  23.323  1.00  0.84           C  
ATOM   2346  CB  THR A 314     -10.559   7.457  24.742  1.00  0.82           C  
ATOM   2347  O   THR A 314      -8.746   8.058  22.163  1.00  0.83           O  
ATOM   2348  CG2 THR A 314     -11.540   6.480  25.383  1.00  0.74           C  
ATOM   2349  OG1 THR A 314     -10.011   8.303  25.760  1.00  0.78           O  
ATOM   2350  N   SER A 315      -7.410   8.223  24.005  1.00  0.89           N  
ATOM   2351  CA  SER A 315      -6.542   9.203  23.360  1.00  0.89           C  
ATOM   2352  C   SER A 315      -5.770   8.581  22.202  1.00  0.89           C  
ATOM   2353  CB  SER A 315      -5.565   9.803  24.372  1.00  0.88           C  
ATOM   2354  O   SER A 315      -5.209   7.491  22.338  1.00  0.88           O  
ATOM   2355  OG  SER A 315      -4.657  10.684  23.734  1.00  0.88           O  
ATOM   2356  N   ASN A 316      -5.714   9.287  21.109  1.00  0.89           N  
ATOM   2357  CA  ASN A 316      -4.896   8.942  19.952  1.00  0.89           C  
ATOM   2358  C   ASN A 316      -3.503   9.557  20.047  1.00  0.90           C  
ATOM   2359  CB  ASN A 316      -5.584   9.382  18.658  1.00  0.87           C  
ATOM   2360  O   ASN A 316      -2.634   9.266  19.223  1.00  0.90           O  
ATOM   2361  CG  ASN A 316      -6.823   8.566  18.348  1.00  0.83           C  
ATOM   2362  ND2 ASN A 316      -7.951   9.243  18.169  1.00  0.81           N  
ATOM   2363  OD1 ASN A 316      -6.768   7.335  18.271  1.00  0.81           O  
ATOM   2364  N   TRP A 317      -3.228  10.342  21.143  1.00  0.92           N  
ATOM   2365  CA  TRP A 317      -2.049  11.202  21.137  1.00  0.93           C  
ATOM   2366  C   TRP A 317      -1.170  10.930  22.353  1.00  0.93           C  
ATOM   2367  CB  TRP A 317      -2.460  12.677  21.110  1.00  0.92           C  
ATOM   2368  O   TRP A 317       0.059  10.990  22.264  1.00  0.92           O  
ATOM   2369  CG  TRP A 317      -3.114  13.103  19.829  1.00  0.90           C  
ATOM   2370  CD1 TRP A 317      -4.447  13.320  19.617  1.00  0.85           C  
ATOM   2371  CD2 TRP A 317      -2.462  13.360  18.582  1.00  0.87           C  
ATOM   2372  CE2 TRP A 317      -3.463  13.729  17.656  1.00  0.88           C  
ATOM   2373  CE3 TRP A 317      -1.128  13.315  18.157  1.00  0.91           C  
ATOM   2374  NE1 TRP A 317      -4.664  13.696  18.312  1.00  0.91           N  
ATOM   2375  CH2 TRP A 317      -1.856  13.999  15.939  1.00  0.88           C  
ATOM   2376  CZ2 TRP A 317      -3.170  14.051  16.328  1.00  0.89           C  
ATOM   2377  CZ3 TRP A 317      -0.838  13.636  16.836  1.00  0.89           C  
ATOM   2378  N   VAL A 318      -1.709  10.551  23.507  1.00  0.93           N  
ATOM   2379  CA  VAL A 318      -0.913  10.507  24.729  1.00  0.94           C  
ATOM   2380  C   VAL A 318      -1.255   9.249  25.524  1.00  0.93           C  
ATOM   2381  CB  VAL A 318      -1.138  11.764  25.598  1.00  0.93           C  
ATOM   2382  O   VAL A 318      -2.365   8.722  25.416  1.00  0.93           O  
ATOM   2383  CG1 VAL A 318      -0.614  13.012  24.889  1.00  0.91           C  
ATOM   2384  CG2 VAL A 318      -2.619  11.921  25.937  1.00  0.91           C  
ATOM   2385  N   TYR A 319      -0.291   8.828  26.331  1.00  0.92           N  
ATOM   2386  CA  TYR A 319      -0.437   7.934  27.474  1.00  0.93           C  
ATOM   2387  C   TYR A 319      -0.242   8.687  28.785  1.00  0.92           C  
ATOM   2388  CB  TYR A 319       0.562   6.777  27.384  1.00  0.92           C  
ATOM   2389  O   TYR A 319       0.584   9.600  28.866  1.00  0.91           O  
ATOM   2390  CG  TYR A 319       0.247   5.787  26.288  1.00  0.91           C  
ATOM   2391  CD1 TYR A 319      -0.932   5.045  26.311  1.00  0.89           C  
ATOM   2392  CD2 TYR A 319       1.127   5.591  25.230  1.00  0.89           C  
ATOM   2393  CE1 TYR A 319      -1.226   4.131  25.305  1.00  0.89           C  
ATOM   2394  CE2 TYR A 319       0.843   4.679  24.218  1.00  0.89           C  
ATOM   2395  OH  TYR A 319      -0.620   3.051  23.266  1.00  0.86           O  
ATOM   2396  CZ  TYR A 319      -0.334   3.955  24.265  1.00  0.88           C  
ATOM   2397  N   VAL A 320      -0.926   8.238  29.804  1.00  0.90           N  
ATOM   2398  CA  VAL A 320      -0.720   8.698  31.174  1.00  0.90           C  
ATOM   2399  C   VAL A 320      -0.362   7.514  32.069  1.00  0.90           C  
ATOM   2400  CB  VAL A 320      -1.969   9.423  31.723  1.00  0.89           C  
ATOM   2401  O   VAL A 320      -1.011   6.468  32.014  1.00  0.88           O  
ATOM   2402  CG1 VAL A 320      -3.156   8.465  31.805  1.00  0.82           C  
ATOM   2403  CG2 VAL A 320      -1.674  10.031  33.092  1.00  0.81           C  
ATOM   2404  N   PHE A 321       0.700   7.757  32.927  1.00  0.89           N  
ATOM   2405  CA  PHE A 321       1.241   6.740  33.821  1.00  0.88           C  
ATOM   2406  C   PHE A 321       0.968   7.099  35.277  1.00  0.87           C  
ATOM   2407  CB  PHE A 321       2.747   6.571  33.597  1.00  0.88           C  
ATOM   2408  O   PHE A 321       0.977   6.228  36.149  1.00  0.84           O  
ATOM   2409  CG  PHE A 321       3.101   6.048  32.231  1.00  0.88           C  
ATOM   2410  CD1 PHE A 321       3.197   4.681  31.998  1.00  0.86           C  
ATOM   2411  CD2 PHE A 321       3.339   6.923  31.179  1.00  0.86           C  
ATOM   2412  CE1 PHE A 321       3.525   4.194  30.735  1.00  0.86           C  
ATOM   2413  CE2 PHE A 321       3.668   6.444  29.914  1.00  0.87           C  
ATOM   2414  CZ  PHE A 321       3.761   5.079  29.694  1.00  0.86           C  
ATOM   2415  N   ALA A 322       0.641   8.352  35.496  1.00  0.84           N  
ATOM   2416  CA  ALA A 322       0.358   8.831  36.847  1.00  0.84           C  
ATOM   2417  C   ALA A 322      -1.040   8.416  37.295  1.00  0.84           C  
ATOM   2418  CB  ALA A 322       0.507  10.349  36.915  1.00  0.83           C  
ATOM   2419  O   ALA A 322      -2.003   8.533  36.533  1.00  0.82           O  
ATOM   2420  N   ASP A 323      -1.196   8.108  38.543  1.00  0.79           N  
ATOM   2421  CA  ASP A 323      -2.478   7.724  39.127  1.00  0.79           C  
ATOM   2422  C   ASP A 323      -3.279   8.953  39.550  1.00  0.79           C  
ATOM   2423  CB  ASP A 323      -2.265   6.796  40.326  1.00  0.77           C  
ATOM   2424  O   ASP A 323      -4.479   8.856  39.818  1.00  0.77           O  
ATOM   2425  CG  ASP A 323      -1.763   5.420  39.928  1.00  0.75           C  
ATOM   2426  OD1 ASP A 323      -2.269   4.848  38.938  1.00  0.75           O  
ATOM   2427  OD2 ASP A 323      -0.855   4.900  40.612  1.00  0.75           O  
ATOM   2428  N   THR A 324      -2.617  10.044  39.607  1.00  0.80           N  
ATOM   2429  CA  THR A 324      -3.223  11.325  39.952  1.00  0.81           C  
ATOM   2430  C   THR A 324      -2.979  12.353  38.851  1.00  0.81           C  
ATOM   2431  CB  THR A 324      -2.675  11.860  41.288  1.00  0.79           C  
ATOM   2432  O   THR A 324      -1.905  12.379  38.246  1.00  0.81           O  
ATOM   2433  CG2 THR A 324      -3.040  10.934  42.443  1.00  0.77           C  
ATOM   2434  OG1 THR A 324      -1.248  11.962  41.205  1.00  0.80           O  
ATOM   2435  N   LEU A 325      -3.958  13.170  38.597  1.00  0.84           N  
ATOM   2436  CA  LEU A 325      -3.858  14.349  37.743  1.00  0.85           C  
ATOM   2437  C   LEU A 325      -3.807  15.623  38.579  1.00  0.85           C  
ATOM   2438  CB  LEU A 325      -5.040  14.408  36.771  1.00  0.83           C  
ATOM   2439  O   LEU A 325      -4.340  15.663  39.690  1.00  0.83           O  
ATOM   2440  CG  LEU A 325      -5.171  13.242  35.790  1.00  0.82           C  
ATOM   2441  CD1 LEU A 325      -6.368  13.455  34.870  1.00  0.79           C  
ATOM   2442  CD2 LEU A 325      -3.890  13.080  34.979  1.00  0.80           C  
ATOM   2443  N   ALA A 326      -3.171  16.589  38.052  1.00  0.86           N  
ATOM   2444  CA  ALA A 326      -3.153  17.942  38.602  1.00  0.87           C  
ATOM   2445  C   ALA A 326      -3.412  18.980  37.514  1.00  0.88           C  
ATOM   2446  CB  ALA A 326      -1.818  18.219  39.289  1.00  0.85           C  
ATOM   2447  O   ALA A 326      -2.968  18.819  36.375  1.00  0.88           O  
ATOM   2448  N   ASN A 327      -4.131  20.046  37.895  1.00  0.88           N  
ATOM   2449  CA  ASN A 327      -4.278  21.186  36.996  1.00  0.90           C  
ATOM   2450  C   ASN A 327      -2.924  21.701  36.518  1.00  0.89           C  
ATOM   2451  CB  ASN A 327      -5.063  22.309  37.677  1.00  0.87           C  
ATOM   2452  O   ASN A 327      -2.007  21.886  37.320  1.00  0.88           O  
ATOM   2453  CG  ASN A 327      -5.304  23.492  36.761  1.00  0.81           C  
ATOM   2454  ND2 ASN A 327      -5.001  24.690  37.247  1.00  0.81           N  
ATOM   2455  OD1 ASN A 327      -5.759  23.331  35.625  1.00  0.80           O  
ATOM   2456  N   GLY A 328      -2.882  22.021  35.234  1.00  0.89           N  
ATOM   2457  CA  GLY A 328      -1.665  22.623  34.711  1.00  0.90           C  
ATOM   2458  C   GLY A 328      -1.393  22.256  33.264  1.00  0.91           C  
ATOM   2459  O   GLY A 328      -2.151  21.496  32.658  1.00  0.90           O  
ATOM   2460  N   LEU A 329      -0.340  22.823  32.771  1.00  0.89           N  
ATOM   2461  CA  LEU A 329       0.201  22.583  31.437  1.00  0.90           C  
ATOM   2462  C   LEU A 329       1.390  21.630  31.496  1.00  0.90           C  
ATOM   2463  CB  LEU A 329       0.622  23.902  30.784  1.00  0.88           C  
ATOM   2464  O   LEU A 329       2.366  21.891  32.203  1.00  0.89           O  
ATOM   2465  CG  LEU A 329       1.207  23.805  29.375  1.00  0.85           C  
ATOM   2466  CD1 LEU A 329       0.149  23.312  28.394  1.00  0.82           C  
ATOM   2467  CD2 LEU A 329       1.766  25.153  28.933  1.00  0.83           C  
ATOM   2468  N   ILE A 330       1.254  20.507  30.775  1.00  0.92           N  
ATOM   2469  CA  ILE A 330       2.318  19.522  30.614  1.00  0.92           C  
ATOM   2470  C   ILE A 330       2.804  19.518  29.167  1.00  0.92           C  
ATOM   2471  CB  ILE A 330       1.848  18.109  31.025  1.00  0.92           C  
ATOM   2472  O   ILE A 330       2.035  19.224  28.248  1.00  0.92           O  
ATOM   2473  CG1 ILE A 330       1.351  18.112  32.476  1.00  0.89           C  
ATOM   2474  CG2 ILE A 330       2.973  17.088  30.834  1.00  0.89           C  
ATOM   2475  CD1 ILE A 330       0.608  16.846  32.879  1.00  0.87           C  
ATOM   2476  N   GLU A 331       4.058  19.826  28.985  1.00  0.91           N  
ATOM   2477  CA  GLU A 331       4.712  19.763  27.682  1.00  0.92           C  
ATOM   2478  C   GLU A 331       5.500  18.465  27.521  1.00  0.92           C  
ATOM   2479  CB  GLU A 331       5.637  20.967  27.485  1.00  0.90           C  
ATOM   2480  O   GLU A 331       6.233  18.063  28.427  1.00  0.92           O  
ATOM   2481  CG  GLU A 331       4.923  22.309  27.559  1.00  0.86           C  
ATOM   2482  CD  GLU A 331       5.800  23.478  27.140  1.00  0.84           C  
ATOM   2483  OE1 GLU A 331       7.035  23.411  27.335  1.00  0.84           O  
ATOM   2484  OE2 GLU A 331       5.247  24.470  26.614  1.00  0.83           O  
ATOM   2485  N   LEU A 332       5.336  17.866  26.407  1.00  0.93           N  
ATOM   2486  CA  LEU A 332       6.131  16.686  26.084  1.00  0.94           C  
ATOM   2487  C   LEU A 332       7.402  17.076  25.337  1.00  0.93           C  
ATOM   2488  CB  LEU A 332       5.313  15.702  25.244  1.00  0.93           C  
ATOM   2489  O   LEU A 332       7.417  18.065  24.600  1.00  0.92           O  
ATOM   2490  CG  LEU A 332       3.999  15.216  25.857  1.00  0.93           C  
ATOM   2491  CD1 LEU A 332       3.394  14.105  25.005  1.00  0.92           C  
ATOM   2492  CD2 LEU A 332       4.221  14.738  27.288  1.00  0.92           C  
ATOM   2493  N   ASP A 333       8.490  16.309  25.537  1.00  0.93           N  
ATOM   2494  CA  ASP A 333       9.797  16.528  24.925  1.00  0.93           C  
ATOM   2495  C   ASP A 333      10.597  15.229  24.858  1.00  0.93           C  
ATOM   2496  CB  ASP A 333      10.581  17.589  25.701  1.00  0.91           C  
ATOM   2497  O   ASP A 333      10.230  14.235  25.486  1.00  0.93           O  
ATOM   2498  CG  ASP A 333      11.798  18.097  24.947  1.00  0.84           C  
ATOM   2499  OD1 ASP A 333      11.863  17.929  23.710  1.00  0.82           O  
ATOM   2500  OD2 ASP A 333      12.701  18.668  25.596  1.00  0.85           O  
ATOM   2501  N   GLY A 334      11.612  15.165  24.024  1.00  0.94           N  
ATOM   2502  CA  GLY A 334      12.569  14.073  23.938  1.00  0.94           C  
ATOM   2503  C   GLY A 334      12.135  12.972  22.990  1.00  0.94           C  
ATOM   2504  O   GLY A 334      12.713  11.883  22.989  1.00  0.93           O  
ATOM   2505  N   GLY A 335      11.054  13.160  22.238  1.00  0.95           N  
ATOM   2506  CA  GLY A 335      10.690  12.292  21.129  1.00  0.95           C  
ATOM   2507  C   GLY A 335      11.726  12.275  20.021  1.00  0.94           C  
ATOM   2508  O   GLY A 335      12.234  13.325  19.622  1.00  0.93           O  
ATOM   2509  N   VAL A 336      12.087  11.166  19.509  1.00  0.94           N  
ATOM   2510  CA  VAL A 336      13.081  11.005  18.452  1.00  0.94           C  
ATOM   2511  C   VAL A 336      12.488  10.190  17.305  1.00  0.93           C  
ATOM   2512  CB  VAL A 336      14.365  10.328  18.980  1.00  0.94           C  
ATOM   2513  O   VAL A 336      12.011   9.071  17.512  1.00  0.92           O  
ATOM   2514  CG1 VAL A 336      15.393  10.174  17.860  1.00  0.93           C  
ATOM   2515  CG2 VAL A 336      14.952  11.129  20.141  1.00  0.92           C  
ATOM   2516  N   ASN A 337      12.602  10.831  16.178  1.00  0.89           N  
ATOM   2517  CA  ASN A 337      12.436  10.075  14.941  1.00  0.88           C  
ATOM   2518  C   ASN A 337      13.699   9.294  14.587  1.00  0.85           C  
ATOM   2519  CB  ASN A 337      12.048  11.006  13.790  1.00  0.85           C  
ATOM   2520  O   ASN A 337      14.809   9.817  14.701  1.00  0.80           O  
ATOM   2521  CG  ASN A 337      10.609  11.475  13.878  1.00  0.78           C  
ATOM   2522  ND2 ASN A 337      10.337  12.658  13.340  1.00  0.74           N  
ATOM   2523  OD1 ASN A 337       9.750  10.780  14.426  1.00  0.73           O  
ATOM   2524  N   ASP A 338      13.657   7.985  14.315  1.00  0.90           N  
ATOM   2525  CA  ASP A 338      14.735   7.197  13.724  1.00  0.90           C  
ATOM   2526  C   ASP A 338      14.267   6.495  12.451  1.00  0.87           C  
ATOM   2527  CB  ASP A 338      15.262   6.169  14.727  1.00  0.89           C  
ATOM   2528  O   ASP A 338      13.554   5.492  12.515  1.00  0.83           O  
ATOM   2529  CG  ASP A 338      16.442   5.374  14.198  1.00  0.91           C  
ATOM   2530  OD1 ASP A 338      16.996   5.738  13.138  1.00  0.90           O  
ATOM   2531  OD2 ASP A 338      16.819   4.373  14.844  1.00  0.89           O  
ATOM   2532  N   ASN A 339      14.708   7.071  11.308  1.00  0.81           N  
ATOM   2533  CA  ASN A 339      14.347   6.570   9.986  1.00  0.80           C  
ATOM   2534  C   ASN A 339      15.367   5.558   9.472  1.00  0.80           C  
ATOM   2535  CB  ASN A 339      14.200   7.726   8.995  1.00  0.77           C  
ATOM   2536  O   ASN A 339      15.329   5.171   8.303  1.00  0.77           O  
ATOM   2537  CG  ASN A 339      13.011   8.614   9.306  1.00  0.74           C  
ATOM   2538  ND2 ASN A 339      13.116   9.890   8.956  1.00  0.68           N  
ATOM   2539  OD1 ASN A 339      12.006   8.156   9.856  1.00  0.71           O  
ATOM   2540  N   THR A 340      16.360   5.129  10.356  1.00  0.86           N  
ATOM   2541  CA  THR A 340      17.296   4.063  10.014  1.00  0.85           C  
ATOM   2542  C   THR A 340      16.611   2.701  10.078  1.00  0.82           C  
ATOM   2543  CB  THR A 340      18.518   4.071  10.950  1.00  0.81           C  
ATOM   2544  O   THR A 340      16.947   1.871  10.926  1.00  0.77           O  
ATOM   2545  CG2 THR A 340      19.349   5.336  10.759  1.00  0.75           C  
ATOM   2546  OG1 THR A 340      18.072   4.008  12.310  1.00  0.76           O  
ATOM   2547  N   ILE A 341      15.772   2.425   9.154  1.00  0.87           N  
ATOM   2548  CA  ILE A 341      14.855   1.293   9.229  1.00  0.87           C  
ATOM   2549  C   ILE A 341      15.221   0.261   8.165  1.00  0.86           C  
ATOM   2550  CB  ILE A 341      13.386   1.742   9.057  1.00  0.81           C  
ATOM   2551  O   ILE A 341      15.639   0.620   7.061  1.00  0.81           O  
ATOM   2552  CG1 ILE A 341      13.189   2.411   7.691  1.00  0.68           C  
ATOM   2553  CG2 ILE A 341      12.973   2.684  10.192  1.00  0.68           C  
ATOM   2554  CD1 ILE A 341      11.731   2.620   7.309  1.00  0.66           C  
ATOM   2555  N   THR A 342      15.010  -0.968   8.471  1.00  0.84           N  
ATOM   2556  CA  THR A 342      14.786  -2.014   7.479  1.00  0.84           C  
ATOM   2557  C   THR A 342      13.308  -2.391   7.416  1.00  0.86           C  
ATOM   2558  CB  THR A 342      15.625  -3.267   7.789  1.00  0.79           C  
ATOM   2559  O   THR A 342      12.753  -2.913   8.386  1.00  0.82           O  
ATOM   2560  CG2 THR A 342      15.540  -4.281   6.652  1.00  0.68           C  
ATOM   2561  OG1 THR A 342      16.994  -2.885   7.971  1.00  0.68           O  
ATOM   2562  N   ARG A 343      12.644  -2.113   6.265  1.00  0.92           N  
ATOM   2563  CA  ARG A 343      11.232  -2.402   6.037  1.00  0.93           C  
ATOM   2564  C   ARG A 343      10.991  -3.903   5.926  1.00  0.94           C  
ATOM   2565  CB  ARG A 343      10.737  -1.697   4.772  1.00  0.92           C  
ATOM   2566  O   ARG A 343       9.844  -4.355   5.930  1.00  0.94           O  
ATOM   2567  CG  ARG A 343      10.695  -0.182   4.887  1.00  0.90           C  
ATOM   2568  CD  ARG A 343      10.198   0.468   3.603  1.00  0.89           C  
ATOM   2569  NE  ARG A 343      10.111   1.920   3.733  1.00  0.86           N  
ATOM   2570  NH1 ARG A 343      12.295   2.315   3.093  1.00  0.83           N  
ATOM   2571  NH2 ARG A 343      10.921   4.067   3.637  1.00  0.81           N  
ATOM   2572  CZ  ARG A 343      11.109   2.764   3.488  1.00  0.84           C  
ATOM   2573  N   ASN A 344      12.104  -4.668   5.896  1.00  0.95           N  
ATOM   2574  CA  ASN A 344      12.017  -6.116   5.741  1.00  0.95           C  
ATOM   2575  C   ASN A 344      11.151  -6.745   6.828  1.00  0.95           C  
ATOM   2576  CB  ASN A 344      13.414  -6.741   5.746  1.00  0.94           C  
ATOM   2577  O   ASN A 344      10.237  -7.517   6.530  1.00  0.95           O  
ATOM   2578  CG  ASN A 344      14.247  -6.321   4.551  1.00  0.91           C  
ATOM   2579  ND2 ASN A 344      15.431  -6.907   4.418  1.00  0.91           N  
ATOM   2580  OD1 ASN A 344      13.829  -5.477   3.754  1.00  0.89           O  
ATOM   2581  N   ALA A 345      11.367  -6.332   8.089  1.00  0.95           N  
ATOM   2582  CA  ALA A 345      10.593  -6.830   9.223  1.00  0.95           C  
ATOM   2583  C   ALA A 345       9.123  -6.441   9.097  1.00  0.96           C  
ATOM   2584  CB  ALA A 345      11.171  -6.302  10.534  1.00  0.94           C  
ATOM   2585  O   ALA A 345       8.236  -7.222   9.448  1.00  0.95           O  
ATOM   2586  N   GLY A 346       8.815  -5.286   8.570  1.00  0.96           N  
ATOM   2587  CA  GLY A 346       7.452  -4.853   8.306  1.00  0.96           C  
ATOM   2588  C   GLY A 346       6.746  -5.705   7.268  1.00  0.97           C  
ATOM   2589  O   GLY A 346       5.575  -6.054   7.435  1.00  0.96           O  
ATOM   2590  N   PHE A 347       7.421  -6.129   6.207  1.00  0.97           N  
ATOM   2591  CA  PHE A 347       6.860  -7.023   5.200  1.00  0.97           C  
ATOM   2592  C   PHE A 347       6.668  -8.424   5.768  1.00  0.97           C  
ATOM   2593  CB  PHE A 347       7.762  -7.076   3.963  1.00  0.97           C  
ATOM   2594  O   PHE A 347       5.708  -9.115   5.419  1.00  0.96           O  
ATOM   2595  CG  PHE A 347       7.704  -5.833   3.116  1.00  0.97           C  
ATOM   2596  CD1 PHE A 347       6.508  -5.423   2.541  1.00  0.97           C  
ATOM   2597  CD2 PHE A 347       8.847  -5.076   2.895  1.00  0.96           C  
ATOM   2598  CE1 PHE A 347       6.451  -4.273   1.756  1.00  0.96           C  
ATOM   2599  CE2 PHE A 347       8.798  -3.926   2.112  1.00  0.96           C  
ATOM   2600  CZ  PHE A 347       7.599  -3.527   1.542  1.00  0.95           C  
ATOM   2601  N   ASP A 348       7.453  -8.859   6.707  1.00  0.96           N  
ATOM   2602  CA  ASP A 348       7.313 -10.142   7.389  1.00  0.96           C  
ATOM   2603  C   ASP A 348       6.044 -10.175   8.239  1.00  0.96           C  
ATOM   2604  CB  ASP A 348       8.538 -10.423   8.261  1.00  0.94           C  
ATOM   2605  O   ASP A 348       5.336 -11.184   8.268  1.00  0.95           O  
ATOM   2606  CG  ASP A 348       9.717 -10.963   7.471  1.00  0.84           C  
ATOM   2607  OD1 ASP A 348       9.505 -11.584   6.407  1.00  0.80           O  
ATOM   2608  OD2 ASP A 348      10.868 -10.768   7.918  1.00  0.84           O  
ATOM   2609  N   LEU A 349       5.624  -9.089   8.799  1.00  0.95           N  
ATOM   2610  CA  LEU A 349       4.396  -8.971   9.577  1.00  0.95           C  
ATOM   2611  C   LEU A 349       3.170  -9.172   8.693  1.00  0.95           C  
ATOM   2612  CB  LEU A 349       4.325  -7.604  10.264  1.00  0.95           C  
ATOM   2613  O   LEU A 349       2.111  -9.581   9.175  1.00  0.94           O  
ATOM   2614  CG  LEU A 349       5.370  -7.336  11.348  1.00  0.94           C  
ATOM   2615  CD1 LEU A 349       5.297  -5.883  11.806  1.00  0.92           C  
ATOM   2616  CD2 LEU A 349       5.174  -8.284  12.526  1.00  0.92           C  
ATOM   2617  N   LEU A 350       3.309  -8.942   7.388  1.00  0.96           N  
ATOM   2618  CA  LEU A 350       2.215  -9.050   6.428  1.00  0.96           C  
ATOM   2619  C   LEU A 350       2.138 -10.458   5.848  1.00  0.95           C  
ATOM   2620  CB  LEU A 350       2.389  -8.029   5.301  1.00  0.97           C  
ATOM   2621  O   LEU A 350       1.279 -10.741   5.009  1.00  0.93           O  
ATOM   2622  CG  LEU A 350       2.248  -6.557   5.692  1.00  0.97           C  
ATOM   2623  CD1 LEU A 350       2.525  -5.660   4.489  1.00  0.96           C  
ATOM   2624  CD2 LEU A 350       0.860  -6.284   6.260  1.00  0.96           C  
ATOM   2625  N   ARG A 351       2.905 -11.479   6.311  1.00  0.94           N  
ATOM   2626  CA  ARG A 351       2.989 -12.806   5.709  1.00  0.94           C  
ATOM   2627  C   ARG A 351       1.788 -13.661   6.098  1.00  0.91           C  
ATOM   2628  CB  ARG A 351       4.286 -13.504   6.124  1.00  0.92           C  
ATOM   2629  O   ARG A 351       1.459 -14.628   5.408  1.00  0.88           O  
ATOM   2630  CG  ARG A 351       5.512 -13.031   5.359  1.00  0.87           C  
ATOM   2631  CD  ARG A 351       6.777 -13.736   5.829  1.00  0.85           C  
ATOM   2632  NE  ARG A 351       7.949 -13.300   5.076  1.00  0.83           N  
ATOM   2633  NH1 ARG A 351       8.926 -15.391   4.984  1.00  0.80           N  
ATOM   2634  NH2 ARG A 351       9.962 -13.593   4.011  1.00  0.78           N  
ATOM   2635  CZ  ARG A 351       8.943 -14.096   4.692  1.00  0.79           C  
ATOM   2636  N   ASN A 352       1.155 -13.350   7.145  1.00  0.89           N  
ATOM   2637  CA  ASN A 352       0.013 -14.135   7.603  1.00  0.90           C  
ATOM   2638  C   ASN A 352      -1.247 -13.809   6.807  1.00  0.90           C  
ATOM   2639  CB  ASN A 352      -0.230 -13.907   9.097  1.00  0.89           C  
ATOM   2640  O   ASN A 352      -1.954 -12.849   7.120  1.00  0.89           O  
ATOM   2641  CG  ASN A 352      -1.302 -14.819   9.660  1.00  0.88           C  
ATOM   2642  ND2 ASN A 352      -1.418 -14.852  10.982  1.00  0.91           N  
ATOM   2643  OD1 ASN A 352      -2.020 -15.489   8.913  1.00  0.90           O  
ATOM   2644  N   ALA A 353      -1.588 -14.585   5.831  1.00  0.87           N  
ATOM   2645  CA  ALA A 353      -2.707 -14.403   4.910  1.00  0.87           C  
ATOM   2646  C   ALA A 353      -4.042 -14.533   5.637  1.00  0.83           C  
ATOM   2647  CB  ALA A 353      -2.626 -15.413   3.768  1.00  0.85           C  
ATOM   2648  O   ALA A 353      -5.046 -13.954   5.214  1.00  0.78           O  
ATOM   2649  N   GLU A 354      -4.131 -15.279   6.754  1.00  0.82           N  
ATOM   2650  CA  GLU A 354      -5.353 -15.485   7.526  1.00  0.83           C  
ATOM   2651  C   GLU A 354      -5.657 -14.279   8.411  1.00  0.81           C  
ATOM   2652  CB  GLU A 354      -5.243 -16.750   8.381  1.00  0.79           C  
ATOM   2653  O   GLU A 354      -6.822 -13.965   8.663  1.00  0.79           O  
ATOM   2654  CG  GLU A 354      -5.096 -18.029   7.570  1.00  0.74           C  
ATOM   2655  CD  GLU A 354      -5.147 -19.288   8.420  1.00  0.72           C  
ATOM   2656  OE1 GLU A 354      -5.107 -19.181   9.667  1.00  0.78           O  
ATOM   2657  OE2 GLU A 354      -5.228 -20.392   7.835  1.00  0.77           O  
ATOM   2658  N   ALA A 355      -4.649 -13.576   8.712  1.00  0.85           N  
ATOM   2659  CA  ALA A 355      -4.795 -12.415   9.586  1.00  0.88           C  
ATOM   2660  C   ALA A 355      -5.071 -11.151   8.778  1.00  0.86           C  
ATOM   2661  CB  ALA A 355      -3.545 -12.234  10.443  1.00  0.85           C  
ATOM   2662  O   ALA A 355      -5.814 -10.272   9.221  1.00  0.85           O  
ATOM   2663  N   TYR A 356      -4.581 -11.148   7.637  1.00  0.87           N  
ATOM   2664  CA  TYR A 356      -4.598  -9.905   6.874  1.00  0.90           C  
ATOM   2665  C   TYR A 356      -5.018 -10.157   5.431  1.00  0.85           C  
ATOM   2666  CB  TYR A 356      -3.221  -9.235   6.906  1.00  0.88           C  
ATOM   2667  O   TYR A 356      -4.238 -10.681   4.632  1.00  0.80           O  
ATOM   2668  CG  TYR A 356      -2.617  -9.156   8.288  1.00  0.90           C  
ATOM   2669  CD1 TYR A 356      -3.263  -8.468   9.313  1.00  0.88           C  
ATOM   2670  CD2 TYR A 356      -1.400  -9.766   8.570  1.00  0.89           C  
ATOM   2671  CE1 TYR A 356      -2.710  -8.390  10.587  1.00  0.90           C  
ATOM   2672  CE2 TYR A 356      -0.837  -9.695   9.840  1.00  0.89           C  
ATOM   2673  OH  TYR A 356      -0.946  -8.933  12.100  1.00  0.85           O  
ATOM   2674  CZ  TYR A 356      -1.499  -9.007  10.840  1.00  0.89           C  
ATOM   2675  N   SER A 357      -6.108  -9.702   5.025  1.00  0.88           N  
ATOM   2676  CA  SER A 357      -6.619  -9.819   3.664  1.00  0.88           C  
ATOM   2677  C   SER A 357      -5.995  -8.773   2.746  1.00  0.86           C  
ATOM   2678  CB  SER A 357      -8.142  -9.679   3.648  1.00  0.83           C  
ATOM   2679  O   SER A 357      -6.608  -7.741   2.465  1.00  0.81           O  
ATOM   2680  OG  SER A 357      -8.533  -8.394   4.101  1.00  0.75           O  
ATOM   2681  N   ALA A 358      -4.847  -8.965   2.232  1.00  0.88           N  
ATOM   2682  CA  ALA A 358      -4.131  -8.057   1.340  1.00  0.92           C  
ATOM   2683  C   ALA A 358      -3.980  -8.663  -0.053  1.00  0.88           C  
ATOM   2684  CB  ALA A 358      -2.761  -7.713   1.918  1.00  0.88           C  
ATOM   2685  O   ALA A 358      -3.495  -9.788  -0.198  1.00  0.85           O  
ATOM   2686  N   LYS A 359      -4.359  -7.903  -1.057  1.00  0.91           N  
ATOM   2687  CA  LYS A 359      -4.260  -8.387  -2.431  1.00  0.92           C  
ATOM   2688  C   LYS A 359      -3.057  -7.777  -3.144  1.00  0.93           C  
ATOM   2689  CB  LYS A 359      -5.542  -8.073  -3.205  1.00  0.85           C  
ATOM   2690  O   LYS A 359      -2.168  -8.498  -3.601  1.00  0.90           O  
ATOM   2691  CG  LYS A 359      -6.776  -8.787  -2.673  1.00  0.72           C  
ATOM   2692  CD  LYS A 359      -6.712 -10.285  -2.938  1.00  0.67           C  
ATOM   2693  CE  LYS A 359      -7.963 -10.996  -2.437  1.00  0.63           C  
ATOM   2694  NZ  LYS A 359      -7.761 -12.473  -2.345  1.00  0.60           N  
ATOM   2695  N   PRO A 360      -2.964  -6.339  -3.295  1.00  0.93           N  
ATOM   2696  CA  PRO A 360      -1.618  -5.858  -3.612  1.00  0.95           C  
ATOM   2697  C   PRO A 360      -0.790  -5.557  -2.365  1.00  0.95           C  
ATOM   2698  CB  PRO A 360      -1.880  -4.581  -4.415  1.00  0.93           C  
ATOM   2699  O   PRO A 360      -1.307  -4.992  -1.398  1.00  0.95           O  
ATOM   2700  CG  PRO A 360      -3.180  -4.061  -3.892  1.00  0.93           C  
ATOM   2701  CD  PRO A 360      -4.036  -5.230  -3.496  1.00  0.91           C  
ATOM   2702  N   ILE A 361       0.415  -5.963  -2.347  1.00  0.94           N  
ATOM   2703  CA  ILE A 361       1.460  -5.455  -1.465  1.00  0.97           C  
ATOM   2704  C   ILE A 361       2.359  -4.488  -2.233  1.00  0.96           C  
ATOM   2705  CB  ILE A 361       2.300  -6.604  -0.863  1.00  0.95           C  
ATOM   2706  O   ILE A 361       2.751  -4.765  -3.369  1.00  0.95           O  
ATOM   2707  CG1 ILE A 361       1.399  -7.577  -0.094  1.00  0.95           C  
ATOM   2708  CG2 ILE A 361       3.404  -6.048   0.042  1.00  0.95           C  
ATOM   2709  CD1 ILE A 361       2.146  -8.742   0.541  1.00  0.93           C  
ATOM   2710  N   PHE A 362       2.597  -3.335  -1.704  1.00  0.93           N  
ATOM   2711  CA  PHE A 362       3.420  -2.297  -2.314  1.00  0.95           C  
ATOM   2712  C   PHE A 362       4.134  -1.476  -1.247  1.00  0.86           C  
ATOM   2713  CB  PHE A 362       2.566  -1.382  -3.197  1.00  0.93           C  
ATOM   2714  O   PHE A 362       3.837  -1.602  -0.057  1.00  0.78           O  
ATOM   2715  CG  PHE A 362       1.401  -0.759  -2.477  1.00  0.94           C  
ATOM   2716  CD1 PHE A 362       0.189  -1.431  -2.375  1.00  0.93           C  
ATOM   2717  CD2 PHE A 362       1.517   0.500  -1.902  1.00  0.93           C  
ATOM   2718  CE1 PHE A 362      -0.892  -0.857  -1.709  1.00  0.92           C  
ATOM   2719  CE2 PHE A 362       0.442   1.081  -1.236  1.00  0.89           C  
ATOM   2720  CZ  PHE A 362      -0.762   0.401  -1.141  1.00  0.92           C  
ATOM   2721  N   GLY A 363       5.129  -0.679  -1.689  1.00  0.90           N  
ATOM   2722  CA  GLY A 363       5.835   0.216  -0.787  1.00  0.90           C  
ATOM   2723  C   GLY A 363       6.909   1.035  -1.478  1.00  0.86           C  
ATOM   2724  O   GLY A 363       7.424   0.636  -2.525  1.00  0.81           O  
ATOM   2725  N   ALA A 364       7.221   2.180  -0.891  1.00  0.90           N  
ATOM   2726  CA  ALA A 364       8.315   3.021  -1.368  1.00  0.90           C  
ATOM   2727  C   ALA A 364       9.669   2.407  -1.023  1.00  0.83           C  
ATOM   2728  CB  ALA A 364       8.205   4.425  -0.778  1.00  0.84           C  
ATOM   2729  O   ALA A 364      10.476   3.022  -0.321  1.00  0.72           O  
ATOM   2730  N   CYS A 365       9.927   1.210  -1.465  1.00  0.92           N  
ATOM   2731  CA  CYS A 365      11.170   0.495  -1.196  1.00  0.93           C  
ATOM   2732  C   CYS A 365      12.364   1.238  -1.784  1.00  0.86           C  
ATOM   2733  CB  CYS A 365      11.107  -0.921  -1.767  1.00  0.89           C  
ATOM   2734  O   CYS A 365      12.439   1.438  -2.998  1.00  0.79           O  
ATOM   2735  SG  CYS A 365       9.820  -1.949  -1.025  1.00  0.94           S  
ATOM   2736  N   ASN A 366      13.370   1.590  -0.970  1.00  0.90           N  
ATOM   2737  CA  ASN A 366      14.538   2.374  -1.357  1.00  0.90           C  
ATOM   2738  C   ASN A 366      15.728   1.478  -1.692  1.00  0.90           C  
ATOM   2739  CB  ASN A 366      14.913   3.361  -0.249  1.00  0.87           C  
ATOM   2740  O   ASN A 366      16.738   1.951  -2.217  1.00  0.88           O  
ATOM   2741  CG  ASN A 366      13.882   4.458  -0.072  1.00  0.81           C  
ATOM   2742  ND2 ASN A 366      13.613   4.824   1.176  1.00  0.75           N  
ATOM   2743  OD1 ASN A 366      13.331   4.973  -1.049  1.00  0.76           O  
ATOM   2744  N   THR A 367      15.628   0.198  -1.370  1.00  0.94           N  
ATOM   2745  CA  THR A 367      16.708  -0.752  -1.615  1.00  0.95           C  
ATOM   2746  C   THR A 367      16.174  -2.018  -2.280  1.00  0.96           C  
ATOM   2747  CB  THR A 367      17.433  -1.122  -0.308  1.00  0.94           C  
ATOM   2748  O   THR A 367      15.001  -2.361  -2.122  1.00  0.96           O  
ATOM   2749  CG2 THR A 367      17.898   0.126   0.435  1.00  0.93           C  
ATOM   2750  OG1 THR A 367      16.541  -1.862   0.534  1.00  0.93           O  
ATOM   2751  N   ILE A 368      17.067  -2.758  -2.935  1.00  0.96           N  
ATOM   2752  CA  ILE A 368      16.779  -4.045  -3.557  1.00  0.97           C  
ATOM   2753  C   ILE A 368      16.363  -5.053  -2.487  1.00  0.97           C  
ATOM   2754  CB  ILE A 368      17.994  -4.576  -4.350  1.00  0.96           C  
ATOM   2755  O   ILE A 368      15.446  -5.850  -2.699  1.00  0.97           O  
ATOM   2756  CG1 ILE A 368      18.319  -3.639  -5.519  1.00  0.95           C  
ATOM   2757  CG2 ILE A 368      17.735  -6.001  -4.845  1.00  0.95           C  
ATOM   2758  CD1 ILE A 368      17.187  -3.491  -6.526  1.00  0.92           C  
ATOM   2759  N   SER A 369      16.899  -4.978  -1.314  1.00  0.96           N  
ATOM   2760  CA  SER A 369      16.596  -5.876  -0.205  1.00  0.96           C  
ATOM   2761  C   SER A 369      15.160  -5.695   0.276  1.00  0.96           C  
ATOM   2762  CB  SER A 369      17.564  -5.641   0.956  1.00  0.96           C  
ATOM   2763  O   SER A 369      14.448  -6.676   0.501  1.00  0.96           O  
ATOM   2764  OG  SER A 369      17.323  -6.561   2.006  1.00  0.90           O  
ATOM   2765  N   GLU A 370      14.677  -4.488   0.386  1.00  0.96           N  
ATOM   2766  CA  GLU A 370      13.300  -4.192   0.770  1.00  0.96           C  
ATOM   2767  C   GLU A 370      12.315  -4.674  -0.292  1.00  0.97           C  
ATOM   2768  CB  GLU A 370      13.120  -2.691   1.012  1.00  0.96           C  
ATOM   2769  O   GLU A 370      11.294  -5.284   0.032  1.00  0.96           O  
ATOM   2770  CG  GLU A 370      13.849  -2.175   2.244  1.00  0.94           C  
ATOM   2771  CD  GLU A 370      13.838  -0.659   2.357  1.00  0.91           C  
ATOM   2772  OE1 GLU A 370      13.432   0.019   1.386  1.00  0.91           O  
ATOM   2773  OE2 GLU A 370      14.240  -0.145   3.425  1.00  0.91           O  
ATOM   2774  N   GLN A 371      12.645  -4.473  -1.573  1.00  0.97           N  
ATOM   2775  CA  GLN A 371      11.827  -4.952  -2.682  1.00  0.97           C  
ATOM   2776  C   GLN A 371      11.768  -6.476  -2.705  1.00  0.97           C  
ATOM   2777  CB  GLN A 371      12.366  -4.427  -4.014  1.00  0.97           C  
ATOM   2778  O   GLN A 371      10.696  -7.059  -2.882  1.00  0.97           O  
ATOM   2779  CG  GLN A 371      12.232  -2.920  -4.181  1.00  0.97           C  
ATOM   2780  CD  GLN A 371      12.774  -2.426  -5.509  1.00  0.96           C  
ATOM   2781  NE2 GLN A 371      12.456  -1.183  -5.854  1.00  0.95           N  
ATOM   2782  OE1 GLN A 371      13.473  -3.155  -6.219  1.00  0.95           O  
ATOM   2783  N   GLN A 372      12.875  -7.130  -2.436  1.00  0.97           N  
ATOM   2784  CA  GLN A 372      12.942  -8.583  -2.323  1.00  0.97           C  
ATOM   2785  C   GLN A 372      12.107  -9.083  -1.148  1.00  0.97           C  
ATOM   2786  CB  GLN A 372      14.393  -9.043  -2.170  1.00  0.97           C  
ATOM   2787  O   GLN A 372      11.316 -10.016  -1.295  1.00  0.96           O  
ATOM   2788  CG  GLN A 372      15.202  -8.967  -3.458  1.00  0.96           C  
ATOM   2789  CD  GLN A 372      16.669  -9.290  -3.249  1.00  0.95           C  
ATOM   2790  NE2 GLN A 372      17.355  -9.656  -4.326  1.00  0.95           N  
ATOM   2791  OE1 GLN A 372      17.183  -9.210  -2.129  1.00  0.94           O  
ATOM   2792  N   ALA A 373      12.143  -8.427  -0.024  1.00  0.97           N  
ATOM   2793  CA  ALA A 373      11.357  -8.794   1.151  1.00  0.97           C  
ATOM   2794  C   ALA A 373       9.862  -8.667   0.872  1.00  0.97           C  
ATOM   2795  CB  ALA A 373      11.748  -7.928   2.345  1.00  0.96           C  
ATOM   2796  O   ALA A 373       9.079  -9.549   1.233  1.00  0.97           O  
ATOM   2797  N   ALA A 374       9.444  -7.629   0.169  1.00  0.97           N  
ATOM   2798  CA  ALA A 374       8.053  -7.447  -0.239  1.00  0.97           C  
ATOM   2799  C   ALA A 374       7.610  -8.556  -1.189  1.00  0.98           C  
ATOM   2800  CB  ALA A 374       7.865  -6.081  -0.895  1.00  0.97           C  
ATOM   2801  O   ALA A 374       6.534  -9.133  -1.021  1.00  0.97           O  
ATOM   2802  N   ILE A 375       8.448  -8.961  -2.190  1.00  0.97           N  
ATOM   2803  CA  ILE A 375       8.191 -10.027  -3.153  1.00  0.97           C  
ATOM   2804  C   ILE A 375       8.101 -11.367  -2.427  1.00  0.97           C  
ATOM   2805  CB  ILE A 375       9.284 -10.080  -4.243  1.00  0.97           C  
ATOM   2806  O   ILE A 375       7.173 -12.145  -2.659  1.00  0.96           O  
ATOM   2807  CG1 ILE A 375       9.194  -8.847  -5.150  1.00  0.97           C  
ATOM   2808  CG2 ILE A 375       9.171 -11.370  -5.059  1.00  0.97           C  
ATOM   2809  CD1 ILE A 375      10.430  -8.620  -6.010  1.00  0.96           C  
ATOM   2810  N   ASP A 376       8.990 -11.611  -1.468  1.00  0.96           N  
ATOM   2811  CA  ASP A 376       9.037 -12.845  -0.690  1.00  0.96           C  
ATOM   2812  C   ASP A 376       7.825 -12.960   0.231  1.00  0.96           C  
ATOM   2813  CB  ASP A 376      10.328 -12.914   0.129  1.00  0.96           C  
ATOM   2814  O   ASP A 376       7.270 -14.047   0.403  1.00  0.95           O  
ATOM   2815  CG  ASP A 376      11.565 -13.117  -0.730  1.00  0.94           C  
ATOM   2816  OD1 ASP A 376      11.434 -13.555  -1.893  1.00  0.93           O  
ATOM   2817  OD2 ASP A 376      12.679 -12.839  -0.237  1.00  0.93           O  
ATOM   2818  N   ALA A 377       7.325 -11.891   0.747  1.00  0.96           N  
ATOM   2819  CA  ALA A 377       6.101 -11.865   1.544  1.00  0.96           C  
ATOM   2820  C   ALA A 377       4.900 -12.320   0.721  1.00  0.96           C  
ATOM   2821  CB  ALA A 377       5.860 -10.465   2.103  1.00  0.95           C  
ATOM   2822  O   ALA A 377       4.160 -13.216   1.134  1.00  0.95           O  
ATOM   2823  N   SER A 378       4.726 -11.823  -0.513  1.00  0.96           N  
ATOM   2824  CA  SER A 378       3.635 -12.234  -1.391  1.00  0.96           C  
ATOM   2825  C   SER A 378       3.808 -13.678  -1.850  1.00  0.95           C  
ATOM   2826  CB  SER A 378       3.549 -11.311  -2.607  1.00  0.96           C  
ATOM   2827  O   SER A 378       2.837 -14.434  -1.920  1.00  0.94           O  
ATOM   2828  OG  SER A 378       3.100 -10.021  -2.229  1.00  0.91           O  
ATOM   2829  N   GLY A 379       5.044 -14.091  -2.132  1.00  0.95           N  
ATOM   2830  CA  GLY A 379       5.356 -15.467  -2.487  1.00  0.95           C  
ATOM   2831  C   GLY A 379       5.011 -16.459  -1.393  1.00  0.93           C  
ATOM   2832  O   GLY A 379       4.489 -17.540  -1.670  1.00  0.91           O  
ATOM   2833  N   ALA A 380       5.188 -16.120  -0.126  1.00  0.93           N  
ATOM   2834  CA  ALA A 380       4.884 -16.940   1.044  1.00  0.92           C  
ATOM   2835  C   ALA A 380       3.380 -16.998   1.298  1.00  0.90           C  
ATOM   2836  CB  ALA A 380       5.608 -16.399   2.275  1.00  0.91           C  
ATOM   2837  O   ALA A 380       2.835 -18.063   1.594  1.00  0.89           O  
ATOM   2838  N   ARG A 381       2.652 -15.926   1.020  1.00  0.93           N  
ATOM   2839  CA  ARG A 381       1.222 -15.805   1.281  1.00  0.93           C  
ATOM   2840  C   ARG A 381       0.407 -16.529   0.215  1.00  0.91           C  
ATOM   2841  CB  ARG A 381       0.810 -14.332   1.346  1.00  0.92           C  
ATOM   2842  O   ARG A 381      -0.585 -17.191   0.528  1.00  0.88           O  
ATOM   2843  CG  ARG A 381       1.364 -13.590   2.551  1.00  0.91           C  
ATOM   2844  CD  ARG A 381       1.045 -12.102   2.493  1.00  0.90           C  
ATOM   2845  NE  ARG A 381      -0.392 -11.862   2.401  1.00  0.87           N  
ATOM   2846  NH1 ARG A 381      -0.705 -11.610   4.676  1.00  0.85           N  
ATOM   2847  NH2 ARG A 381      -2.484 -11.428   3.242  1.00  0.85           N  
ATOM   2848  CZ  ARG A 381      -1.191 -11.634   3.440  1.00  0.87           C  
ATOM   2849  N   ARG A 382       0.745 -16.345  -1.056  1.00  0.92           N  
ATOM   2850  CA  ARG A 382       0.207 -16.961  -2.264  1.00  0.93           C  
ATOM   2851  C   ARG A 382      -1.182 -16.419  -2.584  1.00  0.91           C  
ATOM   2852  CB  ARG A 382       0.154 -18.483  -2.114  1.00  0.90           C  
ATOM   2853  O   ARG A 382      -1.843 -16.896  -3.508  1.00  0.89           O  
ATOM   2854  CG  ARG A 382       1.518 -19.135  -1.957  1.00  0.86           C  
ATOM   2855  CD  ARG A 382       1.426 -20.654  -1.999  1.00  0.83           C  
ATOM   2856  NE  ARG A 382       2.747 -21.275  -1.962  1.00  0.81           N  
ATOM   2857  NH1 ARG A 382       1.968 -23.432  -2.246  1.00  0.77           N  
ATOM   2858  NH2 ARG A 382       4.216 -23.039  -2.032  1.00  0.73           N  
ATOM   2859  CZ  ARG A 382       2.974 -22.581  -2.080  1.00  0.78           C  
ATOM   2860  N   ASP A 383      -1.654 -15.399  -1.908  1.00  0.93           N  
ATOM   2861  CA  ASP A 383      -2.968 -14.794  -2.099  1.00  0.93           C  
ATOM   2862  C   ASP A 383      -2.845 -13.319  -2.475  1.00  0.93           C  
ATOM   2863  CB  ASP A 383      -3.817 -14.945  -0.835  1.00  0.92           C  
ATOM   2864  O   ASP A 383      -3.847 -12.604  -2.542  1.00  0.92           O  
ATOM   2865  CG  ASP A 383      -3.278 -14.149   0.340  1.00  0.90           C  
ATOM   2866  OD1 ASP A 383      -2.045 -13.978   0.446  1.00  0.90           O  
ATOM   2867  OD2 ASP A 383      -4.094 -13.692   1.170  1.00  0.89           O  
ATOM   2868  N   SER A 384      -1.618 -12.825  -2.710  1.00  0.96           N  
ATOM   2869  CA  SER A 384      -1.309 -11.430  -3.004  1.00  0.96           C  
ATOM   2870  C   SER A 384      -0.275 -11.315  -4.119  1.00  0.97           C  
ATOM   2871  CB  SER A 384      -0.801 -10.717  -1.750  1.00  0.95           C  
ATOM   2872  O   SER A 384       0.412 -12.287  -4.437  1.00  0.96           O  
ATOM   2873  OG  SER A 384       0.433 -11.269  -1.323  1.00  0.84           O  
ATOM   2874  N   VAL A 385      -0.139 -10.101  -4.753  1.00  0.97           N  
ATOM   2875  CA  VAL A 385       0.895  -9.721  -5.710  1.00  0.98           C  
ATOM   2876  C   VAL A 385       1.598  -8.451  -5.235  1.00  0.98           C  
ATOM   2877  CB  VAL A 385       0.310  -9.509  -7.124  1.00  0.97           C  
ATOM   2878  O   VAL A 385       0.944  -7.476  -4.858  1.00  0.98           O  
ATOM   2879  CG1 VAL A 385       1.411  -9.125  -8.112  1.00  0.95           C  
ATOM   2880  CG2 VAL A 385      -0.419 -10.766  -7.594  1.00  0.95           C  
ATOM   2881  N   THR A 386       2.933  -8.477  -5.263  1.00  0.98           N  
ATOM   2882  CA  THR A 386       3.734  -7.304  -4.928  1.00  0.98           C  
ATOM   2883  C   THR A 386       3.901  -6.399  -6.145  1.00  0.98           C  
ATOM   2884  CB  THR A 386       5.119  -7.709  -4.391  1.00  0.98           C  
ATOM   2885  O   THR A 386       4.208  -6.873  -7.241  1.00  0.98           O  
ATOM   2886  CG2 THR A 386       6.003  -6.485  -4.174  1.00  0.96           C  
ATOM   2887  OG1 THR A 386       4.959  -8.397  -3.144  1.00  0.96           O  
ATOM   2888  N   PHE A 387       3.725  -5.117  -5.992  1.00  0.98           N  
ATOM   2889  CA  PHE A 387       4.001  -4.079  -6.978  1.00  0.98           C  
ATOM   2890  C   PHE A 387       5.260  -3.303  -6.609  1.00  0.98           C  
ATOM   2891  CB  PHE A 387       2.812  -3.122  -7.101  1.00  0.98           C  
ATOM   2892  O   PHE A 387       5.347  -2.734  -5.519  1.00  0.98           O  
ATOM   2893  CG  PHE A 387       1.591  -3.747  -7.720  1.00  0.98           C  
ATOM   2894  CD1 PHE A 387       1.279  -3.523  -9.055  1.00  0.98           C  
ATOM   2895  CD2 PHE A 387       0.754  -4.559  -6.966  1.00  0.97           C  
ATOM   2896  CE1 PHE A 387       0.150  -4.101  -9.631  1.00  0.97           C  
ATOM   2897  CE2 PHE A 387      -0.376  -5.140  -7.534  1.00  0.96           C  
ATOM   2898  CZ  PHE A 387      -0.677  -4.908  -8.866  1.00  0.96           C  
ATOM   2899  N   VAL A 388       6.222  -3.255  -7.533  1.00  0.98           N  
ATOM   2900  CA  VAL A 388       7.498  -2.586  -7.303  1.00  0.98           C  
ATOM   2901  C   VAL A 388       7.821  -1.670  -8.480  1.00  0.98           C  
ATOM   2902  CB  VAL A 388       8.642  -3.603  -7.089  1.00  0.98           C  
ATOM   2903  O   VAL A 388       7.511  -1.992  -9.630  1.00  0.98           O  
ATOM   2904  CG1 VAL A 388       8.449  -4.365  -5.779  1.00  0.87           C  
ATOM   2905  CG2 VAL A 388       8.721  -4.571  -8.268  1.00  0.89           C  
ATOM   2906  N   SER A 389       8.479  -0.562  -8.202  1.00  0.98           N  
ATOM   2907  CA  SER A 389       9.041   0.394  -9.151  1.00  0.98           C  
ATOM   2908  C   SER A 389      10.564   0.415  -9.077  1.00  0.98           C  
ATOM   2909  CB  SER A 389       8.490   1.796  -8.890  1.00  0.98           C  
ATOM   2910  O   SER A 389      11.145   0.084  -8.041  1.00  0.97           O  
ATOM   2911  OG  SER A 389       7.076   1.807  -8.990  1.00  0.95           O  
ATOM   2912  N   PRO A 390      11.265   0.789 -10.152  1.00  0.98           N  
ATOM   2913  CA  PRO A 390      12.720   0.946 -10.102  1.00  0.98           C  
ATOM   2914  C   PRO A 390      13.177   1.871  -8.977  1.00  0.97           C  
ATOM   2915  CB  PRO A 390      13.057   1.543 -11.471  1.00  0.97           C  
ATOM   2916  O   PRO A 390      12.414   2.735  -8.535  1.00  0.97           O  
ATOM   2917  CG  PRO A 390      11.867   1.241 -12.323  1.00  0.96           C  
ATOM   2918  CD  PRO A 390      10.650   1.193 -11.444  1.00  0.95           C  
ATOM   2919  N   LEU A 391      14.428   1.674  -8.618  1.00  0.96           N  
ATOM   2920  CA  LEU A 391      15.030   2.653  -7.719  1.00  0.96           C  
ATOM   2921  C   LEU A 391      15.104   4.025  -8.381  1.00  0.96           C  
ATOM   2922  CB  LEU A 391      16.430   2.202  -7.295  1.00  0.96           C  
ATOM   2923  O   LEU A 391      15.234   4.123  -9.604  1.00  0.95           O  
ATOM   2924  CG  LEU A 391      16.513   0.881  -6.529  1.00  0.94           C  
ATOM   2925  CD1 LEU A 391      17.962   0.568  -6.167  1.00  0.91           C  
ATOM   2926  CD2 LEU A 391      15.644   0.932  -5.278  1.00  0.90           C  
ATOM   2927  N   ARG A 392      15.033   5.095  -7.608  1.00  0.93           N  
ATOM   2928  CA  ARG A 392      14.938   6.472  -8.082  1.00  0.93           C  
ATOM   2929  C   ARG A 392      16.048   6.786  -9.080  1.00  0.92           C  
ATOM   2930  CB  ARG A 392      14.997   7.451  -6.907  1.00  0.92           C  
ATOM   2931  O   ARG A 392      15.802   7.407 -10.115  1.00  0.91           O  
ATOM   2932  CG  ARG A 392      14.819   8.907  -7.308  1.00  0.90           C  
ATOM   2933  CD  ARG A 392      14.804   9.828  -6.096  1.00  0.90           C  
ATOM   2934  NE  ARG A 392      14.592  11.220  -6.480  1.00  0.88           N  
ATOM   2935  NH1 ARG A 392      14.870  12.066  -4.349  1.00  0.85           N  
ATOM   2936  NH2 ARG A 392      14.422  13.479  -6.098  1.00  0.84           N  
ATOM   2937  CZ  ARG A 392      14.629  12.252  -5.641  1.00  0.86           C  
ATOM   2938  N   ASP A 393      17.255   6.363  -8.782  1.00  0.92           N  
ATOM   2939  CA  ASP A 393      18.447   6.668  -9.567  1.00  0.92           C  
ATOM   2940  C   ASP A 393      18.423   5.939 -10.908  1.00  0.92           C  
ATOM   2941  CB  ASP A 393      19.711   6.298  -8.789  1.00  0.89           C  
ATOM   2942  O   ASP A 393      19.024   6.397 -11.881  1.00  0.91           O  
ATOM   2943  CG  ASP A 393      19.963   7.208  -7.600  1.00  0.81           C  
ATOM   2944  OD1 ASP A 393      19.374   8.309  -7.538  1.00  0.78           O  
ATOM   2945  OD2 ASP A 393      20.760   6.822  -6.718  1.00  0.81           O  
ATOM   2946  N   ALA A 394      17.674   4.888 -11.011  1.00  0.93           N  
ATOM   2947  CA  ALA A 394      17.555   4.145 -12.263  1.00  0.94           C  
ATOM   2948  C   ALA A 394      16.729   4.920 -13.285  1.00  0.93           C  
ATOM   2949  CB  ALA A 394      16.934   2.773 -12.011  1.00  0.93           C  
ATOM   2950  O   ALA A 394      16.871   4.714 -14.493  1.00  0.91           O  
ATOM   2951  N   VAL A 395      15.906   5.913 -12.847  1.00  0.94           N  
ATOM   2952  CA  VAL A 395      14.956   6.588 -13.724  1.00  0.93           C  
ATOM   2953  C   VAL A 395      15.142   8.100 -13.623  1.00  0.91           C  
ATOM   2954  CB  VAL A 395      13.498   6.206 -13.383  1.00  0.89           C  
ATOM   2955  O   VAL A 395      15.571   8.744 -14.582  1.00  0.85           O  
ATOM   2956  CG1 VAL A 395      12.528   6.818 -14.393  1.00  0.73           C  
ATOM   2957  CG2 VAL A 395      13.341   4.687 -13.339  1.00  0.72           C  
ATOM   2958  N   VAL A 396      14.916   8.743 -12.553  1.00  0.84           N  
ATOM   2959  CA  VAL A 396      14.857  10.192 -12.392  1.00  0.84           C  
ATOM   2960  C   VAL A 396      16.235  10.798 -12.652  1.00  0.74           C  
ATOM   2961  CB  VAL A 396      14.358  10.588 -10.985  1.00  0.81           C  
ATOM   2962  O   VAL A 396      16.347  11.856 -13.275  1.00  0.69           O  
ATOM   2963  CG1 VAL A 396      14.322  12.107 -10.831  1.00  0.83           C  
ATOM   2964  CG2 VAL A 396      12.979   9.988 -10.720  1.00  0.82           C  
ATOM   2965  N   ASN A 397      17.358  10.084 -12.292  1.00  0.75           N  
ATOM   2966  CA  ASN A 397      18.712  10.620 -12.372  1.00  0.78           C  
ATOM   2967  C   ASN A 397      19.468  10.058 -13.572  1.00  0.73           C  
ATOM   2968  CB  ASN A 397      19.480  10.334 -11.080  1.00  0.71           C  
ATOM   2969  O   ASN A 397      20.628  10.407 -13.800  1.00  0.69           O  
ATOM   2970  CG  ASN A 397      18.843  10.983  -9.866  1.00  0.68           C  
ATOM   2971  ND2 ASN A 397      19.237  10.536  -8.680  1.00  0.67           N  
ATOM   2972  OD1 ASN A 397      18.004  11.878  -9.994  1.00  0.67           O  
ATOM   2973  N   ASN A 398      18.850   9.265 -14.345  1.00  0.84           N  
ATOM   2974  CA  ASN A 398      19.575   8.558 -15.396  1.00  0.84           C  
ATOM   2975  C   ASN A 398      18.954   8.804 -16.768  1.00  0.82           C  
ATOM   2976  CB  ASN A 398      19.627   7.059 -15.097  1.00  0.79           C  
ATOM   2977  O   ASN A 398      18.762   7.867 -17.544  1.00  0.76           O  
ATOM   2978  CG  ASN A 398      20.753   6.356 -15.830  1.00  0.73           C  
ATOM   2979  ND2 ASN A 398      20.767   5.030 -15.762  1.00  0.71           N  
ATOM   2980  OD1 ASN A 398      21.603   6.999 -16.450  1.00  0.68           O  
ATOM   2981  N   ARG A 399      18.755  10.185 -17.233  1.00  0.84           N  
ATOM   2982  CA  ARG A 399      18.098  10.636 -18.456  1.00  0.86           C  
ATOM   2983  C   ARG A 399      18.842  10.140 -19.692  1.00  0.87           C  
ATOM   2984  CB  ARG A 399      18.000  12.163 -18.482  1.00  0.78           C  
ATOM   2985  O   ARG A 399      20.041  10.385 -19.841  1.00  0.86           O  
ATOM   2986  CG  ARG A 399      17.029  12.735 -17.461  1.00  0.69           C  
ATOM   2987  CD  ARG A 399      16.867  14.240 -17.618  1.00  0.68           C  
ATOM   2988  NE  ARG A 399      15.922  14.785 -16.647  1.00  0.63           N  
ATOM   2989  NH1 ARG A 399      16.031  16.950 -17.445  1.00  0.59           N  
ATOM   2990  NH2 ARG A 399      14.680  16.448 -15.663  1.00  0.51           N  
ATOM   2991  CZ  ARG A 399      15.547  16.060 -16.587  1.00  0.62           C  
ATOM   2992  N   GLY A 400      18.104   9.480 -20.507  1.00  0.89           N  
ATOM   2993  CA  GLY A 400      18.614   8.976 -21.772  1.00  0.91           C  
ATOM   2994  C   GLY A 400      19.151   7.560 -21.678  1.00  0.90           C  
ATOM   2995  O   GLY A 400      19.599   6.993 -22.676  1.00  0.89           O  
ATOM   2996  N   ARG A 401      19.155   7.014 -20.514  1.00  0.93           N  
ATOM   2997  CA  ARG A 401      19.617   5.648 -20.292  1.00  0.94           C  
ATOM   2998  C   ARG A 401      18.622   4.864 -19.443  1.00  0.94           C  
ATOM   2999  CB  ARG A 401      20.993   5.647 -19.622  1.00  0.91           C  
ATOM   3000  O   ARG A 401      18.982   3.861 -18.822  1.00  0.92           O  
ATOM   3001  CG  ARG A 401      22.089   6.277 -20.466  1.00  0.86           C  
ATOM   3002  CD  ARG A 401      23.454   6.148 -19.805  1.00  0.82           C  
ATOM   3003  NE  ARG A 401      23.881   4.755 -19.717  1.00  0.80           N  
ATOM   3004  NH1 ARG A 401      25.813   5.205 -18.533  1.00  0.78           N  
ATOM   3005  NH2 ARG A 401      25.284   3.046 -19.095  1.00  0.73           N  
ATOM   3006  CZ  ARG A 401      24.992   4.338 -19.115  1.00  0.77           C  
ATOM   3007  N   GLU A 402      17.359   5.363 -19.257  1.00  0.94           N  
ATOM   3008  CA  GLU A 402      16.324   4.823 -18.380  1.00  0.95           C  
ATOM   3009  C   GLU A 402      16.055   3.352 -18.683  1.00  0.96           C  
ATOM   3010  CB  GLU A 402      15.031   5.632 -18.512  1.00  0.94           C  
ATOM   3011  O   GLU A 402      16.044   2.518 -17.775  1.00  0.95           O  
ATOM   3012  CG  GLU A 402      15.170   7.087 -18.089  1.00  0.94           C  
ATOM   3013  CD  GLU A 402      15.594   8.005 -19.224  1.00  0.93           C  
ATOM   3014  OE1 GLU A 402      16.127   7.505 -20.241  1.00  0.92           O  
ATOM   3015  OE2 GLU A 402      15.393   9.233 -19.096  1.00  0.92           O  
ATOM   3016  N   THR A 403      16.024   2.940 -19.972  1.00  0.96           N  
ATOM   3017  CA  THR A 403      15.732   1.573 -20.389  1.00  0.96           C  
ATOM   3018  C   THR A 403      16.801   0.611 -19.877  1.00  0.96           C  
ATOM   3019  CB  THR A 403      15.633   1.465 -21.922  1.00  0.95           C  
ATOM   3020  O   THR A 403      16.484  -0.406 -19.258  1.00  0.96           O  
ATOM   3021  CG2 THR A 403      15.234   0.057 -22.350  1.00  0.91           C  
ATOM   3022  OG1 THR A 403      14.650   2.394 -22.397  1.00  0.92           O  
ATOM   3023  N   GLU A 404      18.065   0.932 -20.068  1.00  0.96           N  
ATOM   3024  CA  GLU A 404      19.187   0.106 -19.629  1.00  0.97           C  
ATOM   3025  C   GLU A 404      19.249   0.023 -18.107  1.00  0.97           C  
ATOM   3026  CB  GLU A 404      20.506   0.655 -20.181  1.00  0.95           C  
ATOM   3027  O   GLU A 404      19.422  -1.060 -17.546  1.00  0.96           O  
ATOM   3028  CG  GLU A 404      20.594   0.632 -21.700  1.00  0.82           C  
ATOM   3029  CD  GLU A 404      21.787   1.403 -22.243  1.00  0.76           C  
ATOM   3030  OE1 GLU A 404      22.555   1.977 -21.439  1.00  0.77           O  
ATOM   3031  OE2 GLU A 404      21.953   1.433 -23.483  1.00  0.73           O  
ATOM   3032  N   SER A 405      19.036   1.111 -17.455  1.00  0.96           N  
ATOM   3033  CA  SER A 405      19.103   1.211 -16.001  1.00  0.96           C  
ATOM   3034  C   SER A 405      17.950   0.461 -15.342  1.00  0.96           C  
ATOM   3035  CB  SER A 405      19.085   2.676 -15.563  1.00  0.94           C  
ATOM   3036  O   SER A 405      18.150  -0.251 -14.356  1.00  0.96           O  
ATOM   3037  OG  SER A 405      20.210   3.369 -16.077  1.00  0.75           O  
ATOM   3038  N   VAL A 406      16.745   0.548 -15.883  1.00  0.97           N  
ATOM   3039  CA  VAL A 406      15.575  -0.169 -15.388  1.00  0.97           C  
ATOM   3040  C   VAL A 406      15.733  -1.664 -15.657  1.00  0.97           C  
ATOM   3041  CB  VAL A 406      14.273   0.354 -16.034  1.00  0.97           C  
ATOM   3042  O   VAL A 406      15.430  -2.492 -14.794  1.00  0.97           O  
ATOM   3043  CG1 VAL A 406      13.082  -0.513 -15.629  1.00  0.96           C  
ATOM   3044  CG2 VAL A 406      14.033   1.812 -15.645  1.00  0.96           C  
ATOM   3045  N   VAL A 407      16.351  -2.105 -16.748  1.00  0.97           N  
ATOM   3046  CA  VAL A 407      16.641  -3.507 -17.026  1.00  0.97           C  
ATOM   3047  C   VAL A 407      17.712  -4.015 -16.064  1.00  0.97           C  
ATOM   3048  CB  VAL A 407      17.098  -3.713 -18.488  1.00  0.97           C  
ATOM   3049  O   VAL A 407      17.581  -5.102 -15.496  1.00  0.97           O  
ATOM   3050  CG1 VAL A 407      17.657  -5.121 -18.686  1.00  0.96           C  
ATOM   3051  CG2 VAL A 407      15.939  -3.456 -19.450  1.00  0.96           C  
ATOM   3052  N   ALA A 408      18.722  -3.226 -15.804  1.00  0.97           N  
ATOM   3053  CA  ALA A 408      19.765  -3.572 -14.843  1.00  0.97           C  
ATOM   3054  C   ALA A 408      19.193  -3.695 -13.433  1.00  0.97           C  
ATOM   3055  CB  ALA A 408      20.882  -2.531 -14.871  1.00  0.96           C  
ATOM   3056  O   ALA A 408      19.492  -4.654 -12.717  1.00  0.97           O  
ATOM   3057  N   TRP A 409      18.301  -2.804 -13.009  1.00  0.97           N  
ATOM   3058  CA  TRP A 409      17.556  -2.872 -11.756  1.00  0.97           C  
ATOM   3059  C   TRP A 409      16.727  -4.150 -11.684  1.00  0.97           C  
ATOM   3060  CB  TRP A 409      16.647  -1.649 -11.604  1.00  0.97           C  
ATOM   3061  O   TRP A 409      16.840  -4.917 -10.725  1.00  0.96           O  
ATOM   3062  CG  TRP A 409      15.548  -1.829 -10.600  1.00  0.95           C  
ATOM   3063  CD1 TRP A 409      15.667  -1.827  -9.238  1.00  0.90           C  
ATOM   3064  CD2 TRP A 409      14.161  -2.043 -10.881  1.00  0.91           C  
ATOM   3065  CE2 TRP A 409      13.497  -2.161  -9.640  1.00  0.91           C  
ATOM   3066  CE3 TRP A 409      13.415  -2.145 -12.063  1.00  0.93           C  
ATOM   3067  NE1 TRP A 409      14.437  -2.026  -8.655  1.00  0.94           N  
ATOM   3068  CH2 TRP A 409      11.414  -2.474 -10.720  1.00  0.93           C  
ATOM   3069  CZ2 TRP A 409      12.120  -2.377  -9.548  1.00  0.93           C  
ATOM   3070  CZ3 TRP A 409      12.045  -2.360 -11.969  1.00  0.93           C  
ATOM   3071  N   ARG A 410      15.997  -4.502 -12.717  1.00  0.98           N  
ATOM   3072  CA  ARG A 410      15.216  -5.733 -12.777  1.00  0.98           C  
ATOM   3073  C   ARG A 410      16.107  -6.957 -12.589  1.00  0.98           C  
ATOM   3074  CB  ARG A 410      14.468  -5.831 -14.108  1.00  0.97           C  
ATOM   3075  O   ARG A 410      15.757  -7.878 -11.849  1.00  0.97           O  
ATOM   3076  CG  ARG A 410      13.866  -7.200 -14.377  1.00  0.94           C  
ATOM   3077  CD  ARG A 410      12.869  -7.600 -13.299  1.00  0.91           C  
ATOM   3078  NE  ARG A 410      12.317  -8.931 -13.541  1.00  0.89           N  
ATOM   3079  NH1 ARG A 410      13.964 -10.052 -12.372  1.00  0.83           N  
ATOM   3080  NH2 ARG A 410      12.265 -11.221 -13.375  1.00  0.81           N  
ATOM   3081  CZ  ARG A 410      12.850 -10.065 -13.095  1.00  0.85           C  
ATOM   3082  N   GLN A 411      17.256  -6.989 -13.227  1.00  0.97           N  
ATOM   3083  CA  GLN A 411      18.231  -8.069 -13.111  1.00  0.97           C  
ATOM   3084  C   GLN A 411      18.794  -8.153 -11.695  1.00  0.97           C  
ATOM   3085  CB  GLN A 411      19.368  -7.876 -14.117  1.00  0.97           C  
ATOM   3086  O   GLN A 411      18.987  -9.248 -11.163  1.00  0.97           O  
ATOM   3087  CG  GLN A 411      18.955  -8.111 -15.564  1.00  0.96           C  
ATOM   3088  CD  GLN A 411      20.027  -7.697 -16.554  1.00  0.94           C  
ATOM   3089  NE2 GLN A 411      19.779  -7.947 -17.835  1.00  0.94           N  
ATOM   3090  OE1 GLN A 411      21.070  -7.156 -16.171  1.00  0.94           O  
ATOM   3091  N   SER A 412      18.919  -7.009 -10.923  1.00  0.98           N  
ATOM   3092  CA  SER A 412      19.473  -6.935  -9.575  1.00  0.97           C  
ATOM   3093  C   SER A 412      18.477  -7.443  -8.539  1.00  0.97           C  
ATOM   3094  CB  SER A 412      19.880  -5.499  -9.241  1.00  0.97           C  
ATOM   3095  O   SER A 412      18.867  -7.846  -7.441  1.00  0.96           O  
ATOM   3096  OG  SER A 412      18.737  -4.693  -9.012  1.00  0.85           O  
ATOM   3097  N   LEU A 413      17.170  -7.602  -8.813  1.00  0.98           N  
ATOM   3098  CA  LEU A 413      16.164  -8.127  -7.896  1.00  0.98           C  
ATOM   3099  C   LEU A 413      16.360  -9.622  -7.671  1.00  0.97           C  
ATOM   3100  CB  LEU A 413      14.756  -7.860  -8.435  1.00  0.97           C  
ATOM   3101  O   LEU A 413      15.939 -10.160  -6.645  1.00  0.96           O  
ATOM   3102  CG  LEU A 413      14.262  -6.414  -8.355  1.00  0.96           C  
ATOM   3103  CD1 LEU A 413      12.894  -6.284  -9.016  1.00  0.93           C  
ATOM   3104  CD2 LEU A 413      14.207  -5.948  -6.904  1.00  0.93           C  
ATOM   3105  N   VAL A 414      17.037 -10.399  -8.587  1.00  0.97           N  
ATOM   3106  CA  VAL A 414      17.359 -11.822  -8.573  1.00  0.96           C  
ATOM   3107  C   VAL A 414      16.151 -12.621  -8.088  1.00  0.95           C  
ATOM   3108  CB  VAL A 414      18.586 -12.118  -7.681  1.00  0.95           C  
ATOM   3109  O   VAL A 414      16.287 -13.522  -7.257  1.00  0.90           O  
ATOM   3110  CG1 VAL A 414      19.157 -13.501  -7.990  1.00  0.89           C  
ATOM   3111  CG2 VAL A 414      19.653 -11.041  -7.869  1.00  0.87           C  
ATOM   3112  N   ARG A 415      14.892 -12.232  -8.458  1.00  0.97           N  
ATOM   3113  CA  ARG A 415      13.642 -12.950  -8.228  1.00  0.96           C  
ATOM   3114  C   ARG A 415      12.973 -13.320  -9.548  1.00  0.96           C  
ATOM   3115  CB  ARG A 415      12.689 -12.111  -7.375  1.00  0.96           C  
ATOM   3116  O   ARG A 415      12.899 -12.498 -10.464  1.00  0.94           O  
ATOM   3117  CG  ARG A 415      13.188 -11.860  -5.960  1.00  0.94           C  
ATOM   3118  CD  ARG A 415      13.315 -13.155  -5.170  1.00  0.91           C  
ATOM   3119  NE  ARG A 415      13.720 -12.906  -3.789  1.00  0.90           N  
ATOM   3120  NH1 ARG A 415      15.985 -13.103  -4.201  1.00  0.86           N  
ATOM   3121  NH2 ARG A 415      15.235 -12.651  -2.082  1.00  0.85           N  
ATOM   3122  CZ  ARG A 415      14.979 -12.887  -3.360  1.00  0.88           C  
ATOM   3123  N   ASP A 416      12.483 -14.568  -9.660  1.00  0.95           N  
ATOM   3124  CA  ASP A 416      11.692 -15.120 -10.756  1.00  0.95           C  
ATOM   3125  C   ASP A 416      10.395 -15.739 -10.240  1.00  0.94           C  
ATOM   3126  CB  ASP A 416      12.501 -16.164 -11.529  1.00  0.94           C  
ATOM   3127  O   ASP A 416      10.353 -16.927  -9.915  1.00  0.91           O  
ATOM   3128  CG  ASP A 416      11.817 -16.616 -12.807  1.00  0.92           C  
ATOM   3129  OD1 ASP A 416      10.923 -15.900 -13.307  1.00  0.91           O  
ATOM   3130  OD2 ASP A 416      12.175 -17.700 -13.318  1.00  0.91           O  
ATOM   3131  N   SER A 417       9.346 -14.870 -10.120  1.00  0.95           N  
ATOM   3132  CA  SER A 417       8.069 -15.251  -9.525  1.00  0.95           C  
ATOM   3133  C   SER A 417       6.904 -14.569 -10.234  1.00  0.96           C  
ATOM   3134  CB  SER A 417       8.046 -14.902  -8.037  1.00  0.95           C  
ATOM   3135  O   SER A 417       7.028 -13.429 -10.688  1.00  0.96           O  
ATOM   3136  OG  SER A 417       6.808 -15.269  -7.453  1.00  0.93           O  
ATOM   3137  N   SER A 418       5.778 -15.199 -10.221  1.00  0.95           N  
ATOM   3138  CA  SER A 418       4.541 -14.642 -10.759  1.00  0.95           C  
ATOM   3139  C   SER A 418       3.792 -13.837  -9.702  1.00  0.95           C  
ATOM   3140  CB  SER A 418       3.641 -15.756 -11.296  1.00  0.95           C  
ATOM   3141  O   SER A 418       2.718 -13.295  -9.973  1.00  0.95           O  
ATOM   3142  OG  SER A 418       3.314 -16.678 -10.271  1.00  0.93           O  
ATOM   3143  N   TYR A 419       4.312 -13.731  -8.483  1.00  0.96           N  
ATOM   3144  CA  TYR A 419       3.658 -13.053  -7.369  1.00  0.96           C  
ATOM   3145  C   TYR A 419       4.144 -11.614  -7.244  1.00  0.96           C  
ATOM   3146  CB  TYR A 419       3.910 -13.806  -6.059  1.00  0.96           C  
ATOM   3147  O   TYR A 419       3.990 -10.990  -6.192  1.00  0.96           O  
ATOM   3148  CG  TYR A 419       3.181 -15.124  -5.966  1.00  0.95           C  
ATOM   3149  CD1 TYR A 419       1.835 -15.175  -5.609  1.00  0.93           C  
ATOM   3150  CD2 TYR A 419       3.836 -16.321  -6.234  1.00  0.93           C  
ATOM   3151  CE1 TYR A 419       1.160 -16.387  -5.520  1.00  0.92           C  
ATOM   3152  CE2 TYR A 419       3.170 -17.540  -6.148  1.00  0.92           C  
ATOM   3153  OH  TYR A 419       1.171 -18.766  -5.705  1.00  0.89           O  
ATOM   3154  CZ  TYR A 419       1.835 -17.563  -5.792  1.00  0.91           C  
ATOM   3155  N   PHE A 420       4.802 -11.095  -8.290  1.00  0.97           N  
ATOM   3156  CA  PHE A 420       5.088  -9.665  -8.281  1.00  0.98           C  
ATOM   3157  C   PHE A 420       4.951  -9.076  -9.680  1.00  0.98           C  
ATOM   3158  CB  PHE A 420       6.494  -9.400  -7.735  1.00  0.97           C  
ATOM   3159  O   PHE A 420       5.021  -9.802 -10.674  1.00  0.97           O  
ATOM   3160  CG  PHE A 420       7.596  -9.791  -8.682  1.00  0.96           C  
ATOM   3161  CD1 PHE A 420       7.986 -11.120  -8.806  1.00  0.93           C  
ATOM   3162  CD2 PHE A 420       8.243  -8.831  -9.449  1.00  0.93           C  
ATOM   3163  CE1 PHE A 420       9.006 -11.485  -9.682  1.00  0.91           C  
ATOM   3164  CE2 PHE A 420       9.264  -9.189 -10.326  1.00  0.88           C  
ATOM   3165  CZ  PHE A 420       9.644 -10.516 -10.440  1.00  0.90           C  
ATOM   3166  N   PHE A 421       4.683  -7.774  -9.742  1.00  0.98           N  
ATOM   3167  CA  PHE A 421       4.441  -6.904 -10.887  1.00  0.98           C  
ATOM   3168  C   PHE A 421       5.364  -5.691 -10.849  1.00  0.98           C  
ATOM   3169  CB  PHE A 421       2.979  -6.450 -10.919  1.00  0.98           C  
ATOM   3170  O   PHE A 421       5.539  -5.070  -9.799  1.00  0.98           O  
ATOM   3171  CG  PHE A 421       2.621  -5.639 -12.136  1.00  0.97           C  
ATOM   3172  CD1 PHE A 421       2.047  -6.244 -13.247  1.00  0.96           C  
ATOM   3173  CD2 PHE A 421       2.860  -4.271 -12.168  1.00  0.96           C  
ATOM   3174  CE1 PHE A 421       1.715  -5.495 -14.374  1.00  0.95           C  
ATOM   3175  CE2 PHE A 421       2.532  -3.517 -13.291  1.00  0.95           C  
ATOM   3176  CZ  PHE A 421       1.960  -4.131 -14.393  1.00  0.95           C  
ATOM   3177  N   MET A 422       5.961  -5.362 -11.964  1.00  0.98           N  
ATOM   3178  CA  MET A 422       6.934  -4.277 -12.060  1.00  0.98           C  
ATOM   3179  C   MET A 422       6.469  -3.216 -13.052  1.00  0.98           C  
ATOM   3180  CB  MET A 422       8.303  -4.818 -12.476  1.00  0.97           C  
ATOM   3181  O   MET A 422       6.220  -3.519 -14.220  1.00  0.97           O  
ATOM   3182  CG  MET A 422       8.946  -5.723 -11.438  1.00  0.91           C  
ATOM   3183  SD  MET A 422      10.507  -6.481 -12.035  1.00  0.89           S  
ATOM   3184  CE  MET A 422       9.846  -7.663 -13.243  1.00  0.79           C  
ATOM   3185  N   ASP A 423       6.458  -1.992 -12.614  1.00  0.98           N  
ATOM   3186  CA  ASP A 423       6.394  -0.844 -13.513  1.00  0.98           C  
ATOM   3187  C   ASP A 423       7.787  -0.279 -13.782  1.00  0.98           C  
ATOM   3188  CB  ASP A 423       5.489   0.244 -12.930  1.00  0.98           C  
ATOM   3189  O   ASP A 423       8.780  -0.785 -13.255  1.00  0.98           O  
ATOM   3190  CG  ASP A 423       5.997   0.794 -11.609  1.00  0.96           C  
ATOM   3191  OD1 ASP A 423       7.024   1.506 -11.599  1.00  0.92           O  
ATOM   3192  OD2 ASP A 423       5.366   0.510 -10.568  1.00  0.92           O  
ATOM   3193  N   ASP A 424       7.870   0.847 -14.576  1.00  0.98           N  
ATOM   3194  CA  ASP A 424       9.174   1.307 -15.044  1.00  0.98           C  
ATOM   3195  C   ASP A 424       9.428   2.754 -14.625  1.00  0.97           C  
ATOM   3196  CB  ASP A 424       9.276   1.174 -16.565  1.00  0.97           C  
ATOM   3197  O   ASP A 424      10.340   3.404 -15.140  1.00  0.96           O  
ATOM   3198  CG  ASP A 424       8.381   2.151 -17.307  1.00  0.96           C  
ATOM   3199  OD1 ASP A 424       7.325   2.543 -16.766  1.00  0.94           O  
ATOM   3200  OD2 ASP A 424       8.734   2.530 -18.445  1.00  0.93           O  
ATOM   3201  N   ASN A 425       8.588   3.283 -13.591  1.00  0.97           N  
ATOM   3202  CA  ASN A 425       8.596   4.742 -13.576  1.00  0.97           C  
ATOM   3203  C   ASN A 425       8.457   5.290 -12.159  1.00  0.97           C  
ATOM   3204  CB  ASN A 425       7.482   5.294 -14.469  1.00  0.97           C  
ATOM   3205  O   ASN A 425       8.090   4.557 -11.239  1.00  0.96           O  
ATOM   3206  CG  ASN A 425       7.922   6.504 -15.271  1.00  0.94           C  
ATOM   3207  ND2 ASN A 425       7.731   6.447 -16.583  1.00  0.92           N  
ATOM   3208  OD1 ASN A 425       8.430   7.481 -14.714  1.00  0.91           O  
ATOM   3209  N   TRP A 426       8.740   6.606 -12.019  1.00  0.96           N  
ATOM   3210  CA  TRP A 426       8.412   7.487 -10.903  1.00  0.96           C  
ATOM   3211  C   TRP A 426       7.410   8.554 -11.328  1.00  0.96           C  
ATOM   3212  CB  TRP A 426       9.677   8.148 -10.350  1.00  0.95           C  
ATOM   3213  O   TRP A 426       7.540   9.144 -12.404  1.00  0.94           O  
ATOM   3214  CG  TRP A 426      10.472   7.269  -9.431  1.00  0.91           C  
ATOM   3215  CD1 TRP A 426      11.055   6.071  -9.737  1.00  0.85           C  
ATOM   3216  CD2 TRP A 426      10.768   7.519  -8.054  1.00  0.85           C  
ATOM   3217  CE2 TRP A 426      11.535   6.429  -7.587  1.00  0.87           C  
ATOM   3218  CE3 TRP A 426      10.459   8.560  -7.168  1.00  0.82           C  
ATOM   3219  NE1 TRP A 426      11.696   5.560  -8.632  1.00  0.85           N  
ATOM   3220  CH2 TRP A 426      11.682   7.383  -5.426  1.00  0.85           C  
ATOM   3221  CZ2 TRP A 426      11.998   6.351  -6.271  1.00  0.85           C  
ATOM   3222  CZ3 TRP A 426      10.921   8.481  -5.860  1.00  0.85           C  
ATOM   3223  N   ALA A 427       6.472   8.856 -10.514  1.00  0.97           N  
ATOM   3224  CA  ALA A 427       5.431   9.857 -10.732  1.00  0.97           C  
ATOM   3225  C   ALA A 427       5.764  11.161 -10.013  1.00  0.96           C  
ATOM   3226  CB  ALA A 427       4.077   9.326 -10.266  1.00  0.96           C  
ATOM   3227  O   ALA A 427       6.163  11.149  -8.846  1.00  0.96           O  
ATOM   3228  N   TYR A 428       5.583  12.230 -10.753  1.00  0.95           N  
ATOM   3229  CA  TYR A 428       5.616  13.565 -10.167  1.00  0.95           C  
ATOM   3230  C   TYR A 428       4.224  14.003  -9.730  1.00  0.95           C  
ATOM   3231  CB  TYR A 428       6.193  14.576 -11.163  1.00  0.95           C  
ATOM   3232  O   TYR A 428       3.336  14.195 -10.564  1.00  0.94           O  
ATOM   3233  CG  TYR A 428       6.616  15.879 -10.530  1.00  0.93           C  
ATOM   3234  CD1 TYR A 428       7.575  15.906  -9.520  1.00  0.91           C  
ATOM   3235  CD2 TYR A 428       6.057  17.085 -10.939  1.00  0.91           C  
ATOM   3236  CE1 TYR A 428       7.966  17.104  -8.932  1.00  0.91           C  
ATOM   3237  CE2 TYR A 428       6.441  18.289 -10.358  1.00  0.91           C  
ATOM   3238  OH  TYR A 428       7.779  19.478  -8.779  1.00  0.87           O  
ATOM   3239  CZ  TYR A 428       7.395  18.289  -9.357  1.00  0.90           C  
ATOM   3240  N   VAL A 429       4.015  14.205  -8.399  1.00  0.95           N  
ATOM   3241  CA  VAL A 429       2.711  14.450  -7.790  1.00  0.95           C  
ATOM   3242  C   VAL A 429       2.760  15.732  -6.962  1.00  0.95           C  
ATOM   3243  CB  VAL A 429       2.265  13.262  -6.909  1.00  0.95           C  
ATOM   3244  O   VAL A 429       3.834  16.162  -6.535  1.00  0.94           O  
ATOM   3245  CG1 VAL A 429       2.136  11.989  -7.743  1.00  0.92           C  
ATOM   3246  CG2 VAL A 429       3.247  13.054  -5.758  1.00  0.93           C  
ATOM   3247  N   TYR A 430       1.584  16.337  -6.689  1.00  0.92           N  
ATOM   3248  CA  TYR A 430       1.450  17.468  -5.777  1.00  0.93           C  
ATOM   3249  C   TYR A 430       1.195  16.992  -4.352  1.00  0.91           C  
ATOM   3250  CB  TYR A 430       0.315  18.392  -6.230  1.00  0.92           C  
ATOM   3251  O   TYR A 430       0.137  16.431  -4.058  1.00  0.90           O  
ATOM   3252  CG  TYR A 430       0.158  19.625  -5.374  1.00  0.93           C  
ATOM   3253  CD1 TYR A 430       1.227  20.494  -5.167  1.00  0.92           C  
ATOM   3254  CD2 TYR A 430      -1.059  19.923  -4.770  1.00  0.92           C  
ATOM   3255  CE1 TYR A 430       1.087  21.630  -4.377  1.00  0.91           C  
ATOM   3256  CE2 TYR A 430      -1.210  21.057  -3.978  1.00  0.91           C  
ATOM   3257  OH  TYR A 430      -0.277  23.027  -3.006  1.00  0.88           O  
ATOM   3258  CZ  TYR A 430      -0.133  21.903  -3.789  1.00  0.90           C  
ATOM   3259  N   ASP A 431       2.118  17.205  -3.506  1.00  0.89           N  
ATOM   3260  CA  ASP A 431       1.983  17.070  -2.059  1.00  0.90           C  
ATOM   3261  C   ASP A 431       1.231  18.258  -1.464  1.00  0.89           C  
ATOM   3262  CB  ASP A 431       3.358  16.935  -1.402  1.00  0.90           C  
ATOM   3263  O   ASP A 431       1.841  19.264  -1.097  1.00  0.88           O  
ATOM   3264  CG  ASP A 431       3.284  16.806   0.109  1.00  0.92           C  
ATOM   3265  OD1 ASP A 431       2.168  16.850   0.670  1.00  0.92           O  
ATOM   3266  OD2 ASP A 431       4.350  16.661   0.744  1.00  0.92           O  
ATOM   3267  N   LYS A 432      -0.079  18.109  -1.335  1.00  0.91           N  
ATOM   3268  CA  LYS A 432      -1.003  19.145  -0.884  1.00  0.90           C  
ATOM   3269  C   LYS A 432      -0.757  19.504   0.578  1.00  0.89           C  
ATOM   3270  CB  LYS A 432      -2.452  18.694  -1.077  1.00  0.88           C  
ATOM   3271  O   LYS A 432      -1.211  20.548   1.052  1.00  0.86           O  
ATOM   3272  CG  LYS A 432      -2.847  17.501  -0.219  1.00  0.85           C  
ATOM   3273  CD  LYS A 432      -4.274  17.053  -0.507  1.00  0.83           C  
ATOM   3274  CE  LYS A 432      -4.674  15.866   0.358  1.00  0.81           C  
ATOM   3275  NZ  LYS A 432      -6.095  15.466   0.128  1.00  0.82           N  
ATOM   3276  N   TYR A 433      -0.055  18.635   1.359  1.00  0.87           N  
ATOM   3277  CA  TYR A 433       0.172  18.808   2.790  1.00  0.86           C  
ATOM   3278  C   TYR A 433       1.350  19.740   3.046  1.00  0.84           C  
ATOM   3279  CB  TYR A 433       0.421  17.455   3.462  1.00  0.87           C  
ATOM   3280  O   TYR A 433       1.323  20.541   3.984  1.00  0.82           O  
ATOM   3281  CG  TYR A 433      -0.683  16.451   3.234  1.00  0.90           C  
ATOM   3282  CD1 TYR A 433      -1.900  16.561   3.902  1.00  0.89           C  
ATOM   3283  CD2 TYR A 433      -0.511  15.390   2.351  1.00  0.89           C  
ATOM   3284  CE1 TYR A 433      -2.919  15.637   3.696  1.00  0.89           C  
ATOM   3285  CE2 TYR A 433      -1.523  14.461   2.137  1.00  0.89           C  
ATOM   3286  OH  TYR A 433      -3.728  13.675   2.605  1.00  0.87           O  
ATOM   3287  CZ  TYR A 433      -2.722  14.593   2.813  1.00  0.89           C  
ATOM   3288  N   ASN A 434       2.307  19.699   2.107  1.00  0.87           N  
ATOM   3289  CA  ASN A 434       3.511  20.513   2.229  1.00  0.86           C  
ATOM   3290  C   ASN A 434       3.562  21.603   1.162  1.00  0.86           C  
ATOM   3291  CB  ASN A 434       4.763  19.637   2.153  1.00  0.85           C  
ATOM   3292  O   ASN A 434       4.509  22.389   1.117  1.00  0.84           O  
ATOM   3293  CG  ASN A 434       4.883  18.687   3.329  1.00  0.82           C  
ATOM   3294  ND2 ASN A 434       4.716  17.396   3.069  1.00  0.82           N  
ATOM   3295  OD1 ASN A 434       5.124  19.111   4.463  1.00  0.81           O  
ATOM   3296  N   GLY A 435       2.599  21.683   0.324  1.00  0.82           N  
ATOM   3297  CA  GLY A 435       2.489  22.710  -0.701  1.00  0.82           C  
ATOM   3298  C   GLY A 435       3.566  22.608  -1.765  1.00  0.83           C  
ATOM   3299  O   GLY A 435       3.957  23.616  -2.357  1.00  0.82           O  
ATOM   3300  N   VAL A 436       4.107  21.405  -2.100  1.00  0.87           N  
ATOM   3301  CA  VAL A 436       5.253  21.232  -2.986  1.00  0.88           C  
ATOM   3302  C   VAL A 436       5.002  20.060  -3.933  1.00  0.88           C  
ATOM   3303  CB  VAL A 436       6.557  21.004  -2.190  1.00  0.85           C  
ATOM   3304  O   VAL A 436       4.270  19.127  -3.595  1.00  0.88           O  
ATOM   3305  CG1 VAL A 436       6.923  22.250  -1.385  1.00  0.73           C  
ATOM   3306  CG2 VAL A 436       6.416  19.793  -1.270  1.00  0.72           C  
ATOM   3307  N   ASN A 437       5.584  20.051  -5.057  1.00  0.90           N  
ATOM   3308  CA  ASN A 437       5.596  18.914  -5.972  1.00  0.92           C  
ATOM   3309  C   ASN A 437       6.732  17.947  -5.649  1.00  0.90           C  
ATOM   3310  CB  ASN A 437       5.702  19.393  -7.421  1.00  0.90           C  
ATOM   3311  O   ASN A 437       7.861  18.371  -5.399  1.00  0.89           O  
ATOM   3312  CG  ASN A 437       4.466  20.141  -7.881  1.00  0.86           C  
ATOM   3313  ND2 ASN A 437       4.668  21.190  -8.669  1.00  0.89           N  
ATOM   3314  OD1 ASN A 437       3.340  19.780  -7.530  1.00  0.86           O  
ATOM   3315  N   ARG A 438       6.477  16.604  -5.720  1.00  0.94           N  
ATOM   3316  CA  ARG A 438       7.422  15.572  -5.308  1.00  0.94           C  
ATOM   3317  C   ARG A 438       7.450  14.424  -6.311  1.00  0.93           C  
ATOM   3318  CB  ARG A 438       7.067  15.043  -3.917  1.00  0.92           C  
ATOM   3319  O   ARG A 438       6.453  14.156  -6.986  1.00  0.93           O  
ATOM   3320  CG  ARG A 438       7.128  16.097  -2.823  1.00  0.84           C  
ATOM   3321  CD  ARG A 438       6.973  15.483  -1.438  1.00  0.82           C  
ATOM   3322  NE  ARG A 438       7.021  16.498  -0.390  1.00  0.81           N  
ATOM   3323  NH1 ARG A 438       9.222  16.098   0.185  1.00  0.77           N  
ATOM   3324  NH2 ARG A 438       8.021  17.712   1.283  1.00  0.75           N  
ATOM   3325  CZ  ARG A 438       8.088  16.767   0.357  1.00  0.78           C  
ATOM   3326  N   TRP A 439       8.584  13.767  -6.350  1.00  0.94           N  
ATOM   3327  CA  TRP A 439       8.707  12.468  -7.003  1.00  0.95           C  
ATOM   3328  C   TRP A 439       8.381  11.338  -6.032  1.00  0.94           C  
ATOM   3329  CB  TRP A 439      10.117  12.281  -7.569  1.00  0.94           C  
ATOM   3330  O   TRP A 439       8.965  11.254  -4.949  1.00  0.93           O  
ATOM   3331  CG  TRP A 439      10.413  13.139  -8.762  1.00  0.91           C  
ATOM   3332  CD1 TRP A 439      11.215  14.246  -8.802  1.00  0.87           C  
ATOM   3333  CD2 TRP A 439       9.906  12.963 -10.088  1.00  0.87           C  
ATOM   3334  CE2 TRP A 439      10.442  14.000 -10.883  1.00  0.90           C  
ATOM   3335  CE3 TRP A 439       9.050  12.026 -10.683  1.00  0.84           C  
ATOM   3336  NE1 TRP A 439      11.237  14.769 -10.075  1.00  0.85           N  
ATOM   3337  CH2 TRP A 439       9.309  13.197 -12.799  1.00  0.86           C  
ATOM   3338  CZ2 TRP A 439      10.150  14.126 -12.243  1.00  0.86           C  
ATOM   3339  CZ3 TRP A 439       8.759  12.154 -12.036  1.00  0.85           C  
ATOM   3340  N   ILE A 440       7.493  10.359  -6.446  1.00  0.96           N  
ATOM   3341  CA  ILE A 440       7.229   9.124  -5.716  1.00  0.96           C  
ATOM   3342  C   ILE A 440       7.315   7.933  -6.668  1.00  0.97           C  
ATOM   3343  CB  ILE A 440       5.846   9.160  -5.027  1.00  0.96           C  
ATOM   3344  O   ILE A 440       7.094   8.076  -7.873  1.00  0.96           O  
ATOM   3345  CG1 ILE A 440       4.732   9.293  -6.072  1.00  0.94           C  
ATOM   3346  CG2 ILE A 440       5.780  10.301  -4.008  1.00  0.94           C  
ATOM   3347  CD1 ILE A 440       3.331   9.092  -5.511  1.00  0.92           C  
ATOM   3348  N   PRO A 441       7.716   6.724  -6.190  1.00  0.97           N  
ATOM   3349  CA  PRO A 441       7.555   5.535  -7.032  1.00  0.98           C  
ATOM   3350  C   PRO A 441       6.107   5.305  -7.457  1.00  0.98           C  
ATOM   3351  CB  PRO A 441       8.049   4.398  -6.134  1.00  0.97           C  
ATOM   3352  O   PRO A 441       5.187   5.497  -6.657  1.00  0.98           O  
ATOM   3353  CG  PRO A 441       7.811   4.882  -4.739  1.00  0.95           C  
ATOM   3354  CD  PRO A 441       7.937   6.379  -4.726  1.00  0.94           C  
ATOM   3355  N   ALA A 442       5.920   4.808  -8.655  1.00  0.98           N  
ATOM   3356  CA  ALA A 442       4.598   4.704  -9.267  1.00  0.98           C  
ATOM   3357  C   ALA A 442       3.857   3.468  -8.764  1.00  0.98           C  
ATOM   3358  CB  ALA A 442       4.717   4.667 -10.788  1.00  0.98           C  
ATOM   3359  O   ALA A 442       2.647   3.337  -8.967  1.00  0.98           O  
ATOM   3360  N   CYS A 443       4.434   2.571  -8.006  1.00  0.98           N  
ATOM   3361  CA  CYS A 443       3.948   1.260  -7.589  1.00  0.98           C  
ATOM   3362  C   CYS A 443       2.659   1.386  -6.786  1.00  0.98           C  
ATOM   3363  CB  CYS A 443       5.008   0.535  -6.760  1.00  0.98           C  
ATOM   3364  O   CYS A 443       1.782   0.525  -6.873  1.00  0.98           O  
ATOM   3365  SG  CYS A 443       5.493   1.421  -5.263  1.00  0.98           S  
ATOM   3366  N   GLY A 444       2.474   2.390  -5.980  1.00  0.98           N  
ATOM   3367  CA  GLY A 444       1.223   2.639  -5.282  1.00  0.98           C  
ATOM   3368  C   GLY A 444       0.049   2.856  -6.218  1.00  0.98           C  
ATOM   3369  O   GLY A 444      -0.960   2.154  -6.130  1.00  0.98           O  
ATOM   3370  N   GLY A 445       0.187   3.764  -7.211  1.00  0.98           N  
ATOM   3371  CA  GLY A 445      -0.821   4.001  -8.232  1.00  0.98           C  
ATOM   3372  C   GLY A 445      -1.024   2.815  -9.156  1.00  0.98           C  
ATOM   3373  O   GLY A 445      -2.157   2.492  -9.520  1.00  0.98           O  
ATOM   3374  N   THR A 446       0.005   2.090  -9.469  1.00  0.98           N  
ATOM   3375  CA  THR A 446      -0.077   0.878 -10.275  1.00  0.98           C  
ATOM   3376  C   THR A 446      -0.872  -0.203  -9.548  1.00  0.98           C  
ATOM   3377  CB  THR A 446       1.324   0.342 -10.622  1.00  0.98           C  
ATOM   3378  O   THR A 446      -1.781  -0.805 -10.123  1.00  0.98           O  
ATOM   3379  CG2 THR A 446       1.236  -0.897 -11.508  1.00  0.96           C  
ATOM   3380  OG1 THR A 446       2.061   1.358 -11.314  1.00  0.96           O  
ATOM   3381  N   ALA A 447      -0.625  -0.376  -8.274  1.00  0.98           N  
ATOM   3382  CA  ALA A 447      -1.411  -1.245  -7.401  1.00  0.98           C  
ATOM   3383  C   ALA A 447      -2.854  -0.761  -7.302  1.00  0.98           C  
ATOM   3384  CB  ALA A 447      -0.780  -1.317  -6.013  1.00  0.98           C  
ATOM   3385  O   ALA A 447      -3.789  -1.564  -7.346  1.00  0.98           O  
ATOM   3386  N   GLY A 448      -3.080   0.556  -7.286  1.00  0.98           N  
ATOM   3387  CA  GLY A 448      -4.379   1.211  -7.303  1.00  0.97           C  
ATOM   3388  C   GLY A 448      -5.148   0.978  -8.589  1.00  0.97           C  
ATOM   3389  O   GLY A 448      -6.333   0.640  -8.558  1.00  0.97           O  
ATOM   3390  N   VAL A 449      -4.499   1.060  -9.721  1.00  0.97           N  
ATOM   3391  CA  VAL A 449      -5.060   0.764 -11.036  1.00  0.97           C  
ATOM   3392  C   VAL A 449      -5.485  -0.701 -11.099  1.00  0.97           C  
ATOM   3393  CB  VAL A 449      -4.052   1.076 -12.166  1.00  0.97           C  
ATOM   3394  O   VAL A 449      -6.582  -1.015 -11.566  1.00  0.97           O  
ATOM   3395  CG1 VAL A 449      -4.522   0.474 -13.489  1.00  0.96           C  
ATOM   3396  CG2 VAL A 449      -3.854   2.584 -12.302  1.00  0.96           C  
ATOM   3397  N   TRP A 450      -4.737  -1.623 -10.528  1.00  0.97           N  
ATOM   3398  CA  TRP A 450      -5.093  -3.036 -10.453  1.00  0.97           C  
ATOM   3399  C   TRP A 450      -6.277  -3.250  -9.516  1.00  0.97           C  
ATOM   3400  CB  TRP A 450      -3.896  -3.868  -9.981  1.00  0.97           C  
ATOM   3401  O   TRP A 450      -7.259  -3.899  -9.885  1.00  0.96           O  
ATOM   3402  CG  TRP A 450      -4.153  -5.345  -9.958  1.00  0.95           C  
ATOM   3403  CD1 TRP A 450      -4.716  -6.099 -10.949  1.00  0.91           C  
ATOM   3404  CD2 TRP A 450      -3.859  -6.245  -8.885  1.00  0.91           C  
ATOM   3405  CE2 TRP A 450      -4.271  -7.532  -9.296  1.00  0.92           C  
ATOM   3406  CE3 TRP A 450      -3.286  -6.089  -7.616  1.00  0.92           C  
ATOM   3407  NE1 TRP A 450      -4.790  -7.416 -10.557  1.00  0.93           N  
ATOM   3408  CH2 TRP A 450      -3.563  -8.477  -7.244  1.00  0.92           C  
ATOM   3409  CZ2 TRP A 450      -4.127  -8.658  -8.481  1.00  0.92           C  
ATOM   3410  CZ3 TRP A 450      -3.144  -7.210  -6.807  1.00  0.92           C  
ATOM   3411  N   ALA A 451      -6.288  -2.634  -8.337  1.00  0.97           N  
ATOM   3412  CA  ALA A 451      -7.389  -2.711  -7.380  1.00  0.97           C  
ATOM   3413  C   ALA A 451      -8.692  -2.218  -8.002  1.00  0.96           C  
ATOM   3414  CB  ALA A 451      -7.062  -1.903  -6.127  1.00  0.97           C  
ATOM   3415  O   ALA A 451      -9.714  -2.907  -7.946  1.00  0.96           O  
ATOM   3416  N   ARG A 452      -8.683  -1.104  -8.723  1.00  0.95           N  
ATOM   3417  CA  ARG A 452      -9.822  -0.565  -9.459  1.00  0.95           C  
ATOM   3418  C   ARG A 452     -10.267  -1.524 -10.558  1.00  0.95           C  
ATOM   3419  CB  ARG A 452      -9.477   0.798 -10.062  1.00  0.95           C  
ATOM   3420  O   ARG A 452     -11.466  -1.718 -10.773  1.00  0.95           O  
ATOM   3421  CG  ARG A 452     -10.630   1.452 -10.807  1.00  0.93           C  
ATOM   3422  CD  ARG A 452     -10.232   2.800 -11.391  1.00  0.92           C  
ATOM   3423  NE  ARG A 452      -9.322   2.650 -12.523  1.00  0.90           N  
ATOM   3424  NH1 ARG A 452      -8.790   4.894 -12.659  1.00  0.86           N  
ATOM   3425  NH2 ARG A 452      -7.856   3.399 -14.124  1.00  0.85           N  
ATOM   3426  CZ  ARG A 452      -8.658   3.648 -13.099  1.00  0.88           C  
ATOM   3427  N   THR A 453      -9.362  -2.167 -11.284  1.00  0.95           N  
ATOM   3428  CA  THR A 453      -9.686  -3.146 -12.315  1.00  0.95           C  
ATOM   3429  C   THR A 453     -10.417  -4.342 -11.714  1.00  0.95           C  
ATOM   3430  CB  THR A 453      -8.418  -3.629 -13.044  1.00  0.95           C  
ATOM   3431  O   THR A 453     -11.445  -4.776 -12.239  1.00  0.95           O  
ATOM   3432  CG2 THR A 453      -8.755  -4.684 -14.093  1.00  0.93           C  
ATOM   3433  OG1 THR A 453      -7.790  -2.514 -13.689  1.00  0.94           O  
ATOM   3434  N   ILE A 454      -9.994  -4.827 -10.552  1.00  0.95           N  
ATOM   3435  CA  ILE A 454     -10.640  -5.924  -9.839  1.00  0.95           C  
ATOM   3436  C   ILE A 454     -12.067  -5.528  -9.468  1.00  0.94           C  
ATOM   3437  CB  ILE A 454      -9.847  -6.319  -8.573  1.00  0.95           C  
ATOM   3438  O   ILE A 454     -13.007  -6.298  -9.683  1.00  0.93           O  
ATOM   3439  CG1 ILE A 454      -8.506  -6.953  -8.958  1.00  0.95           C  
ATOM   3440  CG2 ILE A 454     -10.669  -7.268  -7.695  1.00  0.95           C  
ATOM   3441  CD1 ILE A 454      -7.560  -7.163  -7.784  1.00  0.94           C  
ATOM   3442  N   GLN A 455     -12.333  -4.326  -9.053  1.00  0.93           N  
ATOM   3443  CA  GLN A 455     -13.634  -3.832  -8.614  1.00  0.92           C  
ATOM   3444  C   GLN A 455     -14.599  -3.704  -9.790  1.00  0.91           C  
ATOM   3445  CB  GLN A 455     -13.487  -2.484  -7.907  1.00  0.92           C  
ATOM   3446  O   GLN A 455     -15.780  -4.038  -9.670  1.00  0.90           O  
ATOM   3447  CG  GLN A 455     -12.831  -2.578  -6.535  1.00  0.90           C  
ATOM   3448  CD  GLN A 455     -12.473  -1.220  -5.962  1.00  0.87           C  
ATOM   3449  NE2 GLN A 455     -12.113  -1.192  -4.683  1.00  0.88           N  
ATOM   3450  OE1 GLN A 455     -12.517  -0.204  -6.663  1.00  0.88           O  
ATOM   3451  N   ILE A 456     -14.103  -3.257 -10.989  1.00  0.92           N  
ATOM   3452  CA  ILE A 456     -15.007  -2.872 -12.068  1.00  0.92           C  
ATOM   3453  C   ILE A 456     -15.142  -4.022 -13.063  1.00  0.91           C  
ATOM   3454  CB  ILE A 456     -14.518  -1.595 -12.787  1.00  0.90           C  
ATOM   3455  O   ILE A 456     -16.141  -4.117 -13.780  1.00  0.90           O  
ATOM   3456  CG1 ILE A 456     -13.190  -1.863 -13.505  1.00  0.81           C  
ATOM   3457  CG2 ILE A 456     -14.380  -0.436 -11.796  1.00  0.80           C  
ATOM   3458  CD1 ILE A 456     -12.674  -0.680 -14.313  1.00  0.77           C  
ATOM   3459  N   ALA A 457     -14.116  -4.908 -13.133  1.00  0.92           N  
ATOM   3460  CA  ALA A 457     -14.089  -5.867 -14.234  1.00  0.92           C  
ATOM   3461  C   ALA A 457     -13.768  -7.271 -13.730  1.00  0.92           C  
ATOM   3462  CB  ALA A 457     -13.072  -5.438 -15.289  1.00  0.91           C  
ATOM   3463  O   ALA A 457     -13.979  -8.256 -14.441  1.00  0.91           O  
ATOM   3464  N   GLY A 458     -13.248  -7.383 -12.475  1.00  0.92           N  
ATOM   3465  CA  GLY A 458     -12.838  -8.637 -11.865  1.00  0.93           C  
ATOM   3466  C   GLY A 458     -11.346  -8.891 -11.966  1.00  0.94           C  
ATOM   3467  O   GLY A 458     -10.679  -8.359 -12.856  1.00  0.93           O  
ATOM   3468  N   ILE A 459     -10.846  -9.816 -11.163  1.00  0.95           N  
ATOM   3469  CA  ILE A 459      -9.424 -10.051 -10.936  1.00  0.95           C  
ATOM   3470  C   ILE A 459      -8.829 -10.803 -12.124  1.00  0.95           C  
ATOM   3471  CB  ILE A 459      -9.183 -10.839  -9.628  1.00  0.95           C  
ATOM   3472  O   ILE A 459      -7.608 -10.846 -12.292  1.00  0.95           O  
ATOM   3473  CG1 ILE A 459      -7.695 -10.820  -9.260  1.00  0.94           C  
ATOM   3474  CG2 ILE A 459      -9.696 -12.275  -9.761  1.00  0.94           C  
ATOM   3475  CD1 ILE A 459      -7.407 -11.237  -7.825  1.00  0.93           C  
ATOM   3476  N   TYR A 460      -9.653 -11.351 -13.039  1.00  0.95           N  
ATOM   3477  CA  TYR A 460      -9.281 -12.123 -14.219  1.00  0.96           C  
ATOM   3478  C   TYR A 460      -9.124 -11.218 -15.435  1.00  0.95           C  
ATOM   3479  CB  TYR A 460     -10.327 -13.205 -14.505  1.00  0.95           C  
ATOM   3480  O   TYR A 460      -8.903 -11.698 -16.550  1.00  0.94           O  
ATOM   3481  CG  TYR A 460     -11.748 -12.697 -14.483  1.00  0.93           C  
ATOM   3482  CD1 TYR A 460     -12.506 -12.742 -13.315  1.00  0.90           C  
ATOM   3483  CD2 TYR A 460     -12.336 -12.173 -15.629  1.00  0.90           C  
ATOM   3484  CE1 TYR A 460     -13.817 -12.277 -13.290  1.00  0.90           C  
ATOM   3485  CE2 TYR A 460     -13.645 -11.705 -15.616  1.00  0.90           C  
ATOM   3486  OH  TYR A 460     -15.674 -11.299 -14.425  1.00  0.84           O  
ATOM   3487  CZ  TYR A 460     -14.377 -11.761 -14.444  1.00  0.89           C  
ATOM   3488  N   LYS A 461      -9.250  -9.894 -15.284  1.00  0.95           N  
ATOM   3489  CA  LYS A 461      -9.024  -8.916 -16.345  1.00  0.96           C  
ATOM   3490  C   LYS A 461      -7.695  -8.193 -16.152  1.00  0.96           C  
ATOM   3491  CB  LYS A 461     -10.170  -7.903 -16.394  1.00  0.95           C  
ATOM   3492  O   LYS A 461      -7.305  -7.890 -15.022  1.00  0.95           O  
ATOM   3493  CG  LYS A 461     -11.524  -8.516 -16.719  1.00  0.94           C  
ATOM   3494  CD  LYS A 461     -11.532  -9.152 -18.103  1.00  0.93           C  
ATOM   3495  CE  LYS A 461     -12.911  -9.687 -18.466  1.00  0.91           C  
ATOM   3496  NZ  LYS A 461     -12.891 -10.441 -19.755  1.00  0.88           N  
ATOM   3497  N   SER A 462      -7.004  -7.839 -17.216  1.00  0.96           N  
ATOM   3498  CA  SER A 462      -5.759  -7.079 -17.200  1.00  0.96           C  
ATOM   3499  C   SER A 462      -5.990  -5.649 -16.723  1.00  0.96           C  
ATOM   3500  CB  SER A 462      -5.122  -7.064 -18.590  1.00  0.96           C  
ATOM   3501  O   SER A 462      -6.935  -4.988 -17.160  1.00  0.96           O  
ATOM   3502  OG  SER A 462      -3.944  -6.275 -18.595  1.00  0.94           O  
ATOM   3503  N   PRO A 463      -5.225  -5.089 -15.831  1.00  0.97           N  
ATOM   3504  CA  PRO A 463      -5.271  -3.680 -15.430  1.00  0.97           C  
ATOM   3505  C   PRO A 463      -4.714  -2.744 -16.500  1.00  0.96           C  
ATOM   3506  CB  PRO A 463      -4.405  -3.644 -14.169  1.00  0.96           C  
ATOM   3507  O   PRO A 463      -4.803  -1.521 -16.363  1.00  0.95           O  
ATOM   3508  CG  PRO A 463      -3.373  -4.703 -14.383  1.00  0.96           C  
ATOM   3509  CD  PRO A 463      -4.010  -5.849 -15.114  1.00  0.95           C  
ATOM   3510  N   ALA A 464      -4.127  -3.226 -17.562  1.00  0.96           N  
ATOM   3511  CA  ALA A 464      -3.350  -2.481 -18.549  1.00  0.96           C  
ATOM   3512  C   ALA A 464      -4.252  -1.902 -19.635  1.00  0.95           C  
ATOM   3513  CB  ALA A 464      -2.282  -3.377 -19.172  1.00  0.95           C  
ATOM   3514  O   ALA A 464      -5.404  -2.317 -19.780  1.00  0.93           O  
ATOM   3515  N   PHE A 465      -3.740  -0.915 -20.377  1.00  0.90           N  
ATOM   3516  CA  PHE A 465      -4.188  -0.283 -21.613  1.00  0.90           C  
ATOM   3517  C   PHE A 465      -5.283   0.739 -21.331  1.00  0.89           C  
ATOM   3518  CB  PHE A 465      -4.695  -1.335 -22.604  1.00  0.88           C  
ATOM   3519  O   PHE A 465      -5.515   1.107 -20.178  1.00  0.85           O  
ATOM   3520  CG  PHE A 465      -3.706  -2.436 -22.879  1.00  0.86           C  
ATOM   3521  CD1 PHE A 465      -2.522  -2.172 -23.556  1.00  0.82           C  
ATOM   3522  CD2 PHE A 465      -3.960  -3.735 -22.459  1.00  0.82           C  
ATOM   3523  CE1 PHE A 465      -1.604  -3.188 -23.812  1.00  0.79           C  
ATOM   3524  CE2 PHE A 465      -3.048  -4.756 -22.711  1.00  0.73           C  
ATOM   3525  CZ  PHE A 465      -1.872  -4.481 -23.389  1.00  0.79           C  
ATOM   3526  N   HIS A 466      -6.030   1.241 -22.268  1.00  0.87           N  
ATOM   3527  CA  HIS A 466      -6.799   2.480 -22.253  1.00  0.88           C  
ATOM   3528  C   HIS A 466      -8.053   2.340 -21.397  1.00  0.86           C  
ATOM   3529  CB  HIS A 466      -7.179   2.893 -23.677  1.00  0.83           C  
ATOM   3530  O   HIS A 466      -8.495   3.307 -20.772  1.00  0.81           O  
ATOM   3531  CG  HIS A 466      -6.018   3.365 -24.494  1.00  0.75           C  
ATOM   3532  CD2 HIS A 466      -5.313   2.753 -25.474  1.00  0.71           C  
ATOM   3533  ND1 HIS A 466      -5.457   4.614 -24.336  1.00  0.71           N  
ATOM   3534  CE1 HIS A 466      -4.454   4.749 -25.188  1.00  0.69           C  
ATOM   3535  NE2 HIS A 466      -4.346   3.634 -25.890  1.00  0.70           N  
ATOM   3536  N   ASN A 467      -8.571   1.341 -21.332  1.00  0.87           N  
ATOM   3537  CA  ASN A 467      -9.862   1.151 -20.679  1.00  0.88           C  
ATOM   3538  C   ASN A 467      -9.726   1.144 -19.159  1.00  0.88           C  
ATOM   3539  CB  ASN A 467     -10.520  -0.145 -21.158  1.00  0.84           C  
ATOM   3540  O   ASN A 467     -10.620   1.608 -18.449  1.00  0.86           O  
ATOM   3541  CG  ASN A 467     -11.039  -0.045 -22.580  1.00  0.75           C  
ATOM   3542  ND2 ASN A 467     -11.282  -1.191 -23.204  1.00  0.67           N  
ATOM   3543  OD1 ASN A 467     -11.218   1.053 -23.112  1.00  0.71           O  
ATOM   3544  N   ARG A 468      -8.606   0.691 -18.676  1.00  0.92           N  
ATOM   3545  CA  ARG A 468      -8.502   0.407 -17.248  1.00  0.93           C  
ATOM   3546  C   ARG A 468      -7.178   0.911 -16.685  1.00  0.93           C  
ATOM   3547  CB  ARG A 468      -8.646  -1.094 -16.987  1.00  0.92           C  
ATOM   3548  O   ARG A 468      -7.091   1.255 -15.504  1.00  0.93           O  
ATOM   3549  CG  ARG A 468     -10.036  -1.640 -17.274  1.00  0.91           C  
ATOM   3550  CD  ARG A 468     -10.142  -3.120 -16.935  1.00  0.89           C  
ATOM   3551  NE  ARG A 468      -9.422  -3.947 -17.900  1.00  0.88           N  
ATOM   3552  NH1 ARG A 468     -11.109  -3.938 -19.478  1.00  0.84           N  
ATOM   3553  NH2 ARG A 468      -9.158  -5.070 -19.886  1.00  0.82           N  
ATOM   3554  CZ  ARG A 468      -9.898  -4.316 -19.086  1.00  0.87           C  
ATOM   3555  N   GLY A 469      -6.189   1.034 -17.498  1.00  0.94           N  
ATOM   3556  CA  GLY A 469      -4.810   1.335 -17.145  1.00  0.95           C  
ATOM   3557  C   GLY A 469      -4.554   2.817 -16.949  1.00  0.94           C  
ATOM   3558  O   GLY A 469      -3.404   3.242 -16.821  1.00  0.92           O  
ATOM   3559  N   LYS A 470      -5.504   3.694 -16.965  1.00  0.96           N  
ATOM   3560  CA  LYS A 470      -5.342   5.140 -16.837  1.00  0.96           C  
ATOM   3561  C   LYS A 470      -5.101   5.539 -15.384  1.00  0.96           C  
ATOM   3562  CB  LYS A 470      -6.570   5.868 -17.384  1.00  0.94           C  
ATOM   3563  O   LYS A 470      -5.890   5.197 -14.501  1.00  0.95           O  
ATOM   3564  CG  LYS A 470      -6.731   5.764 -18.894  1.00  0.83           C  
ATOM   3565  CD  LYS A 470      -7.839   6.677 -19.402  1.00  0.80           C  
ATOM   3566  CE  LYS A 470      -7.958   6.621 -20.919  1.00  0.74           C  
ATOM   3567  NZ  LYS A 470      -8.939   7.622 -21.435  1.00  0.72           N  
ATOM   3568  N   TYR A 471      -4.106   6.442 -15.175  1.00  0.97           N  
ATOM   3569  CA  TYR A 471      -3.791   7.061 -13.893  1.00  0.97           C  
ATOM   3570  C   TYR A 471      -4.506   8.398 -13.742  1.00  0.95           C  
ATOM   3571  CB  TYR A 471      -2.279   7.259 -13.748  1.00  0.97           C  
ATOM   3572  O   TYR A 471      -4.648   9.146 -14.713  1.00  0.93           O  
ATOM   3573  CG  TYR A 471      -1.505   5.967 -13.638  1.00  0.97           C  
ATOM   3574  CD1 TYR A 471      -1.172   5.436 -12.394  1.00  0.97           C  
ATOM   3575  CD2 TYR A 471      -1.106   5.276 -14.777  1.00  0.96           C  
ATOM   3576  CE1 TYR A 471      -0.458   4.247 -12.288  1.00  0.96           C  
ATOM   3577  CE2 TYR A 471      -0.391   4.086 -14.683  1.00  0.96           C  
ATOM   3578  OH  TYR A 471       0.634   2.403 -13.338  1.00  0.94           O  
ATOM   3579  CZ  TYR A 471      -0.073   3.580 -13.437  1.00  0.96           C  
ATOM   3580  N   SER A 472      -4.960   8.863 -12.595  1.00  0.93           N  
ATOM   3581  CA  SER A 472      -5.767  10.066 -12.416  1.00  0.91           C  
ATOM   3582  C   SER A 472      -4.987  11.150 -11.679  1.00  0.89           C  
ATOM   3583  CB  SER A 472      -7.051   9.742 -11.652  1.00  0.88           C  
ATOM   3584  O   SER A 472      -5.372  12.321 -11.698  1.00  0.83           O  
ATOM   3585  OG  SER A 472      -6.758   9.083 -10.432  1.00  0.77           O  
ATOM   3586  N   ASN A 473      -3.823  11.036 -11.184  1.00  0.91           N  
ATOM   3587  CA  ASN A 473      -3.335  11.960 -10.165  1.00  0.90           C  
ATOM   3588  C   ASN A 473      -1.883  12.354 -10.416  1.00  0.92           C  
ATOM   3589  CB  ASN A 473      -3.486  11.349  -8.770  1.00  0.85           C  
ATOM   3590  O   ASN A 473      -1.274  13.048  -9.600  1.00  0.89           O  
ATOM   3591  CG  ASN A 473      -4.916  10.954  -8.458  1.00  0.75           C  
ATOM   3592  ND2 ASN A 473      -5.095   9.757  -7.911  1.00  0.68           N  
ATOM   3593  OD1 ASN A 473      -5.853  11.718  -8.705  1.00  0.69           O  
ATOM   3594  N   TYR A 474      -1.395  12.003 -11.513  1.00  0.96           N  
ATOM   3595  CA  TYR A 474       0.003  12.310 -11.795  1.00  0.96           C  
ATOM   3596  C   TYR A 474       0.124  13.562 -12.655  1.00  0.96           C  
ATOM   3597  CB  TYR A 474       0.681  11.128 -12.495  1.00  0.96           C  
ATOM   3598  O   TYR A 474      -0.525  13.672 -13.698  1.00  0.95           O  
ATOM   3599  CG  TYR A 474       0.736   9.875 -11.656  1.00  0.96           C  
ATOM   3600  CD1 TYR A 474       0.546   9.928 -10.277  1.00  0.95           C  
ATOM   3601  CD2 TYR A 474       0.979   8.636 -12.239  1.00  0.95           C  
ATOM   3602  CE1 TYR A 474       0.597   8.776  -9.498  1.00  0.95           C  
ATOM   3603  CE2 TYR A 474       1.033   7.478 -11.470  1.00  0.94           C  
ATOM   3604  OH  TYR A 474       0.893   6.414  -9.338  1.00  0.92           O  
ATOM   3605  CZ  TYR A 474       0.841   7.558 -10.103  1.00  0.94           C  
ATOM   3606  N   ILE A 475       1.042  14.560 -12.257  1.00  0.94           N  
ATOM   3607  CA  ILE A 475       1.375  15.738 -13.051  1.00  0.94           C  
ATOM   3608  C   ILE A 475       2.170  15.320 -14.286  1.00  0.93           C  
ATOM   3609  CB  ILE A 475       2.174  16.770 -12.224  1.00  0.94           C  
ATOM   3610  O   ILE A 475       1.875  15.759 -15.400  1.00  0.92           O  
ATOM   3611  CG1 ILE A 475       1.349  17.244 -11.022  1.00  0.93           C  
ATOM   3612  CG2 ILE A 475       2.596  17.953 -13.099  1.00  0.93           C  
ATOM   3613  CD1 ILE A 475       2.129  18.102 -10.035  1.00  0.92           C  
ATOM   3614  N   ARG A 476       3.124  14.497 -14.137  1.00  0.94           N  
ATOM   3615  CA  ARG A 476       3.923  13.895 -15.200  1.00  0.95           C  
ATOM   3616  C   ARG A 476       4.670  12.665 -14.693  1.00  0.96           C  
ATOM   3617  CB  ARG A 476       4.913  14.912 -15.770  1.00  0.94           C  
ATOM   3618  O   ARG A 476       4.838  12.489 -13.485  1.00  0.96           O  
ATOM   3619  CG  ARG A 476       5.960  15.379 -14.772  1.00  0.93           C  
ATOM   3620  CD  ARG A 476       6.884  16.429 -15.374  1.00  0.93           C  
ATOM   3621  NE  ARG A 476       7.873  16.895 -14.406  1.00  0.92           N  
ATOM   3622  NH1 ARG A 476       9.391  17.614 -15.992  1.00  0.89           N  
ATOM   3623  NH2 ARG A 476       9.866  17.836 -13.760  1.00  0.88           N  
ATOM   3624  CZ  ARG A 476       9.041  17.447 -14.721  1.00  0.89           C  
ATOM   3625  N   MET A 477       5.178  11.804 -15.566  1.00  0.96           N  
ATOM   3626  CA  MET A 477       6.095  10.699 -15.301  1.00  0.96           C  
ATOM   3627  C   MET A 477       7.545  11.144 -15.462  1.00  0.96           C  
ATOM   3628  CB  MET A 477       5.803   9.521 -16.233  1.00  0.96           C  
ATOM   3629  O   MET A 477       7.820  12.155 -16.110  1.00  0.95           O  
ATOM   3630  CG  MET A 477       4.379   8.998 -16.131  1.00  0.95           C  
ATOM   3631  SD  MET A 477       3.897   8.603 -14.405  1.00  0.95           S  
ATOM   3632  CE  MET A 477       5.091   7.288 -14.033  1.00  0.91           C  
ATOM   3633  N   ALA A 478       8.468  10.423 -14.877  1.00  0.96           N  
ATOM   3634  CA  ALA A 478       9.892  10.727 -14.985  1.00  0.96           C  
ATOM   3635  C   ALA A 478      10.375  10.590 -16.426  1.00  0.95           C  
ATOM   3636  CB  ALA A 478      10.702   9.814 -14.066  1.00  0.95           C  
ATOM   3637  O   ALA A 478      11.224  11.361 -16.879  1.00  0.93           O  
ATOM   3638  N   TRP A 479       9.813   9.684 -17.158  1.00  0.96           N  
ATOM   3639  CA  TRP A 479      10.065   9.468 -18.579  1.00  0.96           C  
ATOM   3640  C   TRP A 479       8.899   8.734 -19.233  1.00  0.96           C  
ATOM   3641  CB  TRP A 479      11.360   8.677 -18.782  1.00  0.95           C  
ATOM   3642  O   TRP A 479       7.950   8.333 -18.554  1.00  0.96           O  
ATOM   3643  CG  TRP A 479      11.253   7.228 -18.414  1.00  0.90           C  
ATOM   3644  CD1 TRP A 479      11.070   6.706 -17.163  1.00  0.84           C  
ATOM   3645  CD2 TRP A 479      11.326   6.112 -19.307  1.00  0.85           C  
ATOM   3646  CE2 TRP A 479      11.179   4.943 -18.528  1.00  0.82           C  
ATOM   3647  CE3 TRP A 479      11.500   5.988 -20.691  1.00  0.75           C  
ATOM   3648  NE1 TRP A 479      11.025   5.333 -17.225  1.00  0.81           N  
ATOM   3649  CH2 TRP A 479      11.375   3.570 -20.446  1.00  0.82           C  
ATOM   3650  CZ2 TRP A 479      11.202   3.664 -19.089  1.00  0.82           C  
ATOM   3651  CZ3 TRP A 479      11.523   4.714 -21.248  1.00  0.81           C  
ATOM   3652  N   SER A 480       8.849   8.591 -20.496  1.00  0.96           N  
ATOM   3653  CA  SER A 480       7.909   7.791 -21.273  1.00  0.96           C  
ATOM   3654  C   SER A 480       8.624   7.001 -22.364  1.00  0.95           C  
ATOM   3655  CB  SER A 480       6.836   8.683 -21.900  1.00  0.95           C  
ATOM   3656  O   SER A 480       9.298   7.581 -23.217  1.00  0.95           O  
ATOM   3657  OG  SER A 480       5.800   7.901 -22.468  1.00  0.93           O  
ATOM   3658  N   ALA A 481       8.489   5.731 -22.325  1.00  0.95           N  
ATOM   3659  CA  ALA A 481       9.143   4.818 -23.258  1.00  0.95           C  
ATOM   3660  C   ALA A 481       8.528   4.923 -24.651  1.00  0.95           C  
ATOM   3661  CB  ALA A 481       9.054   3.381 -22.748  1.00  0.95           C  
ATOM   3662  O   ALA A 481       7.306   4.856 -24.803  1.00  0.94           O  
ATOM   3663  N   ASP A 482       9.394   4.986 -25.666  1.00  0.95           N  
ATOM   3664  CA  ASP A 482       8.961   4.857 -27.054  1.00  0.95           C  
ATOM   3665  C   ASP A 482       8.644   3.404 -27.398  1.00  0.95           C  
ATOM   3666  CB  ASP A 482      10.032   5.401 -28.003  1.00  0.94           C  
ATOM   3667  O   ASP A 482       8.651   2.537 -26.522  1.00  0.95           O  
ATOM   3668  CG  ASP A 482      11.315   4.589 -27.977  1.00  0.91           C  
ATOM   3669  OD1 ASP A 482      11.249   3.342 -28.038  1.00  0.89           O  
ATOM   3670  OD2 ASP A 482      12.401   5.201 -27.892  1.00  0.90           O  
ATOM   3671  N   SER A 483       8.344   3.086 -28.661  1.00  0.93           N  
ATOM   3672  CA  SER A 483       7.907   1.753 -29.062  1.00  0.93           C  
ATOM   3673  C   SER A 483       9.021   0.727 -28.880  1.00  0.94           C  
ATOM   3674  CB  SER A 483       7.440   1.757 -30.518  1.00  0.91           C  
ATOM   3675  O   SER A 483       8.784  -0.370 -28.370  1.00  0.93           O  
ATOM   3676  OG  SER A 483       6.860   0.511 -30.864  1.00  0.75           O  
ATOM   3677  N   ASP A 484      10.249   1.039 -29.260  1.00  0.93           N  
ATOM   3678  CA  ASP A 484      11.393   0.136 -29.176  1.00  0.94           C  
ATOM   3679  C   ASP A 484      11.827  -0.066 -27.726  1.00  0.95           C  
ATOM   3680  CB  ASP A 484      12.562   0.672 -30.005  1.00  0.93           C  
ATOM   3681  O   ASP A 484      12.093  -1.194 -27.304  1.00  0.95           O  
ATOM   3682  CG  ASP A 484      12.294   0.636 -31.499  1.00  0.89           C  
ATOM   3683  OD1 ASP A 484      11.382  -0.096 -31.938  1.00  0.88           O  
ATOM   3684  OD2 ASP A 484      13.005   1.345 -32.245  1.00  0.90           O  
ATOM   3685  N   GLN A 485      11.799   0.942 -26.925  1.00  0.95           N  
ATOM   3686  CA  GLN A 485      12.061   0.910 -25.489  1.00  0.96           C  
ATOM   3687  C   GLN A 485      11.022   0.064 -24.759  1.00  0.96           C  
ATOM   3688  CB  GLN A 485      12.081   2.328 -24.916  1.00  0.96           C  
ATOM   3689  O   GLN A 485      11.372  -0.794 -23.947  1.00  0.96           O  
ATOM   3690  CG  GLN A 485      13.277   3.156 -25.365  1.00  0.96           C  
ATOM   3691  CD  GLN A 485      13.167   4.614 -24.960  1.00  0.94           C  
ATOM   3692  NE2 GLN A 485      14.300   5.307 -24.923  1.00  0.94           N  
ATOM   3693  OE1 GLN A 485      12.072   5.114 -24.684  1.00  0.94           O  
ATOM   3694  N   ARG A 486       9.707   0.186 -25.086  1.00  0.95           N  
ATOM   3695  CA  ARG A 486       8.638  -0.633 -24.525  1.00  0.95           C  
ATOM   3696  C   ARG A 486       8.835  -2.105 -24.873  1.00  0.95           C  
ATOM   3697  CB  ARG A 486       7.273  -0.155 -25.026  1.00  0.94           C  
ATOM   3698  O   ARG A 486       8.673  -2.978 -24.018  1.00  0.94           O  
ATOM   3699  CG  ARG A 486       6.818   1.160 -24.413  1.00  0.91           C  
ATOM   3700  CD  ARG A 486       5.350   1.439 -24.704  1.00  0.90           C  
ATOM   3701  NE  ARG A 486       5.078   1.454 -26.139  1.00  0.88           N  
ATOM   3702  NH1 ARG A 486       5.032   3.757 -26.316  1.00  0.84           N  
ATOM   3703  NH2 ARG A 486       4.688   2.452 -28.170  1.00  0.84           N  
ATOM   3704  CZ  ARG A 486       4.933   2.554 -26.872  1.00  0.85           C  
ATOM   3705  N   ALA A 487       9.289  -2.376 -26.125  1.00  0.94           N  
ATOM   3706  CA  ALA A 487       9.564  -3.750 -26.539  1.00  0.94           C  
ATOM   3707  C   ALA A 487      10.724  -4.341 -25.744  1.00  0.94           C  
ATOM   3708  CB  ALA A 487       9.866  -3.804 -28.035  1.00  0.93           C  
ATOM   3709  O   ALA A 487      10.660  -5.491 -25.302  1.00  0.94           O  
ATOM   3710  N   GLN A 488      11.730  -3.617 -25.482  1.00  0.95           N  
ATOM   3711  CA  GLN A 488      12.880  -4.039 -24.690  1.00  0.96           C  
ATOM   3712  C   GLN A 488      12.495  -4.249 -23.228  1.00  0.96           C  
ATOM   3713  CB  GLN A 488      14.009  -3.013 -24.793  1.00  0.94           C  
ATOM   3714  O   GLN A 488      12.870  -5.254 -22.620  1.00  0.96           O  
ATOM   3715  CG  GLN A 488      15.279  -3.418 -24.056  1.00  0.83           C  
ATOM   3716  CD  GLN A 488      16.416  -2.436 -24.262  1.00  0.78           C  
ATOM   3717  NE2 GLN A 488      17.559  -2.714 -23.645  1.00  0.73           N  
ATOM   3718  OE1 GLN A 488      16.269  -1.434 -24.970  1.00  0.79           O  
ATOM   3719  N   LEU A 489      11.726  -3.331 -22.595  1.00  0.97           N  
ATOM   3720  CA  LEU A 489      11.223  -3.453 -21.231  1.00  0.97           C  
ATOM   3721  C   LEU A 489      10.307  -4.665 -21.095  1.00  0.97           C  
ATOM   3722  CB  LEU A 489      10.472  -2.183 -20.820  1.00  0.97           C  
ATOM   3723  O   LEU A 489      10.549  -5.541 -20.262  1.00  0.96           O  
ATOM   3724  CG  LEU A 489      11.320  -0.923 -20.639  1.00  0.97           C  
ATOM   3725  CD1 LEU A 489      10.424   0.295 -20.443  1.00  0.96           C  
ATOM   3726  CD2 LEU A 489      12.275  -1.086 -19.461  1.00  0.95           C  
ATOM   3727  N   TYR A 490       9.375  -4.796 -21.997  1.00  0.95           N  
ATOM   3728  CA  TYR A 490       8.406  -5.886 -21.989  1.00  0.95           C  
ATOM   3729  C   TYR A 490       9.100  -7.235 -22.136  1.00  0.95           C  
ATOM   3730  CB  TYR A 490       7.379  -5.702 -23.111  1.00  0.95           C  
ATOM   3731  O   TYR A 490       8.755  -8.196 -21.445  1.00  0.94           O  
ATOM   3732  CG  TYR A 490       6.183  -6.615 -22.995  1.00  0.93           C  
ATOM   3733  CD1 TYR A 490       5.210  -6.400 -22.022  1.00  0.91           C  
ATOM   3734  CD2 TYR A 490       6.024  -7.695 -23.857  1.00  0.90           C  
ATOM   3735  CE1 TYR A 490       4.107  -7.240 -21.910  1.00  0.90           C  
ATOM   3736  CE2 TYR A 490       4.925  -8.541 -23.755  1.00  0.90           C  
ATOM   3737  OH  TYR A 490       2.883  -9.141 -22.674  1.00  0.87           O  
ATOM   3738  CZ  TYR A 490       3.973  -8.306 -22.780  1.00  0.89           C  
ATOM   3739  N   LYS A 491      10.172  -7.390 -22.918  1.00  0.95           N  
ATOM   3740  CA  LYS A 491      11.028  -8.564 -23.053  1.00  0.95           C  
ATOM   3741  C   LYS A 491      11.684  -8.922 -21.722  1.00  0.95           C  
ATOM   3742  CB  LYS A 491      12.100  -8.329 -24.118  1.00  0.94           C  
ATOM   3743  O   LYS A 491      11.897 -10.099 -21.425  1.00  0.95           O  
ATOM   3744  CG  LYS A 491      13.019  -9.520 -24.346  1.00  0.87           C  
ATOM   3745  CD  LYS A 491      14.040  -9.236 -25.440  1.00  0.82           C  
ATOM   3746  CE  LYS A 491      14.995 -10.407 -25.632  1.00  0.77           C  
ATOM   3747  NZ  LYS A 491      16.053 -10.099 -26.640  1.00  0.74           N  
ATOM   3748  N   ASN A 492      11.911  -7.960 -20.831  1.00  0.97           N  
ATOM   3749  CA  ASN A 492      12.539  -8.135 -19.526  1.00  0.97           C  
ATOM   3750  C   ASN A 492      11.505  -8.144 -18.403  1.00  0.97           C  
ATOM   3751  CB  ASN A 492      13.580  -7.041 -19.280  1.00  0.96           C  
ATOM   3752  O   ASN A 492      11.846  -7.933 -17.238  1.00  0.96           O  
ATOM   3753  CG  ASN A 492      14.829  -7.224 -20.119  1.00  0.95           C  
ATOM   3754  ND2 ASN A 492      14.911  -6.497 -21.227  1.00  0.94           N  
ATOM   3755  OD1 ASN A 492      15.712  -8.013 -19.775  1.00  0.93           O  
ATOM   3756  N   GLN A 493      10.242  -8.390 -18.724  1.00  0.96           N  
ATOM   3757  CA  GLN A 493       9.104  -8.587 -17.832  1.00  0.97           C  
ATOM   3758  C   GLN A 493       8.796  -7.317 -17.045  1.00  0.97           C  
ATOM   3759  CB  GLN A 493       9.368  -9.748 -16.873  1.00  0.95           C  
ATOM   3760  O   GLN A 493       8.358  -7.384 -15.894  1.00  0.96           O  
ATOM   3761  CG  GLN A 493       9.515 -11.097 -17.565  1.00  0.90           C  
ATOM   3762  CD  GLN A 493      10.731 -11.161 -18.471  1.00  0.84           C  
ATOM   3763  NE2 GLN A 493      10.616 -11.908 -19.564  1.00  0.83           N  
ATOM   3764  OE1 GLN A 493      11.764 -10.545 -18.191  1.00  0.85           O  
ATOM   3765  N   ILE A 494       9.050  -6.121 -17.581  1.00  0.97           N  
ATOM   3766  CA  ILE A 494       8.757  -4.796 -17.047  1.00  0.98           C  
ATOM   3767  C   ILE A 494       7.603  -4.169 -17.827  1.00  0.98           C  
ATOM   3768  CB  ILE A 494       9.999  -3.878 -17.097  1.00  0.97           C  
ATOM   3769  O   ILE A 494       7.630  -4.125 -19.059  1.00  0.97           O  
ATOM   3770  CG1 ILE A 494      11.165  -4.515 -16.332  1.00  0.97           C  
ATOM   3771  CG2 ILE A 494       9.669  -2.491 -16.537  1.00  0.97           C  
ATOM   3772  CD1 ILE A 494      12.527  -3.930 -16.680  1.00  0.95           C  
ATOM   3773  N   ASN A 495       6.611  -3.674 -17.142  1.00  0.97           N  
ATOM   3774  CA  ASN A 495       5.445  -3.011 -17.716  1.00  0.97           C  
ATOM   3775  C   ASN A 495       5.616  -1.495 -17.739  1.00  0.97           C  
ATOM   3776  CB  ASN A 495       4.179  -3.391 -16.945  1.00  0.97           C  
ATOM   3777  O   ASN A 495       5.807  -0.871 -16.694  1.00  0.96           O  
ATOM   3778  CG  ASN A 495       3.961  -4.890 -16.881  1.00  0.96           C  
ATOM   3779  ND2 ASN A 495       4.171  -5.470 -15.705  1.00  0.95           N  
ATOM   3780  OD1 ASN A 495       3.609  -5.522 -17.880  1.00  0.95           O  
ATOM   3781  N   SER A 496       5.507  -0.925 -18.913  1.00  0.97           N  
ATOM   3782  CA  SER A 496       5.756   0.501 -19.095  1.00  0.97           C  
ATOM   3783  C   SER A 496       4.546   1.332 -18.682  1.00  0.97           C  
ATOM   3784  CB  SER A 496       6.118   0.801 -20.551  1.00  0.96           C  
ATOM   3785  O   SER A 496       3.405   0.961 -18.968  1.00  0.97           O  
ATOM   3786  OG  SER A 496       7.287   0.097 -20.934  1.00  0.86           O  
ATOM   3787  N   ILE A 497       4.752   2.455 -18.040  1.00  0.98           N  
ATOM   3788  CA  ILE A 497       3.784   3.535 -17.881  1.00  0.98           C  
ATOM   3789  C   ILE A 497       4.027   4.606 -18.941  1.00  0.97           C  
ATOM   3790  CB  ILE A 497       3.855   4.154 -16.467  1.00  0.97           C  
ATOM   3791  O   ILE A 497       5.052   5.290 -18.917  1.00  0.97           O  
ATOM   3792  CG1 ILE A 497       3.680   3.068 -15.399  1.00  0.97           C  
ATOM   3793  CG2 ILE A 497       2.802   5.254 -16.306  1.00  0.97           C  
ATOM   3794  CD1 ILE A 497       3.843   3.571 -13.971  1.00  0.96           C  
ATOM   3795  N   VAL A 498       3.095   4.851 -19.870  1.00  0.96           N  
ATOM   3796  CA  VAL A 498       3.245   5.663 -21.073  1.00  0.96           C  
ATOM   3797  C   VAL A 498       2.345   6.893 -20.981  1.00  0.96           C  
ATOM   3798  CB  VAL A 498       2.914   4.855 -22.348  1.00  0.96           C  
ATOM   3799  O   VAL A 498       1.172   6.787 -20.615  1.00  0.95           O  
ATOM   3800  CG1 VAL A 498       3.179   5.690 -23.599  1.00  0.93           C  
ATOM   3801  CG2 VAL A 498       3.725   3.561 -22.383  1.00  0.93           C  
ATOM   3802  N   THR A 499       2.924   7.996 -21.355  1.00  0.96           N  
ATOM   3803  CA  THR A 499       2.179   9.241 -21.510  1.00  0.96           C  
ATOM   3804  C   THR A 499       1.780   9.455 -22.967  1.00  0.95           C  
ATOM   3805  CB  THR A 499       2.998  10.448 -21.016  1.00  0.95           C  
ATOM   3806  O   THR A 499       2.615   9.816 -23.798  1.00  0.93           O  
ATOM   3807  CG2 THR A 499       2.172  11.729 -21.064  1.00  0.92           C  
ATOM   3808  OG1 THR A 499       3.417  10.213 -19.666  1.00  0.92           O  
ATOM   3809  N   PHE A 500       0.507   9.339 -23.219  1.00  0.94           N  
ATOM   3810  CA  PHE A 500      -0.069   9.598 -24.533  1.00  0.95           C  
ATOM   3811  C   PHE A 500      -0.657  11.003 -24.599  1.00  0.94           C  
ATOM   3812  CB  PHE A 500      -1.148   8.562 -24.862  1.00  0.94           C  
ATOM   3813  O   PHE A 500      -1.209  11.497 -23.613  1.00  0.93           O  
ATOM   3814  CG  PHE A 500      -0.616   7.165 -25.035  1.00  0.94           C  
ATOM   3815  CD1 PHE A 500       0.017   6.788 -26.213  1.00  0.92           C  
ATOM   3816  CD2 PHE A 500      -0.748   6.228 -24.018  1.00  0.92           C  
ATOM   3817  CE1 PHE A 500       0.511   5.496 -26.376  1.00  0.91           C  
ATOM   3818  CE2 PHE A 500      -0.257   4.935 -24.173  1.00  0.91           C  
ATOM   3819  CZ  PHE A 500       0.371   4.571 -25.353  1.00  0.91           C  
ATOM   3820  N   SER A 501      -0.602  11.642 -25.736  1.00  0.94           N  
ATOM   3821  CA  SER A 501      -1.013  13.026 -25.944  1.00  0.94           C  
ATOM   3822  C   SER A 501      -2.513  13.196 -25.726  1.00  0.93           C  
ATOM   3823  CB  SER A 501      -0.638  13.492 -27.351  1.00  0.92           C  
ATOM   3824  O   SER A 501      -2.962  14.239 -25.246  1.00  0.91           O  
ATOM   3825  OG  SER A 501      -1.183  12.624 -28.330  1.00  0.83           O  
ATOM   3826  N   THR A 502      -3.321  12.169 -26.034  1.00  0.93           N  
ATOM   3827  CA  THR A 502      -4.776  12.272 -26.022  1.00  0.92           C  
ATOM   3828  C   THR A 502      -5.365  11.471 -24.864  1.00  0.92           C  
ATOM   3829  CB  THR A 502      -5.382  11.782 -27.350  1.00  0.91           C  
ATOM   3830  O   THR A 502      -6.440  11.800 -24.358  1.00  0.90           O  
ATOM   3831  CG2 THR A 502      -5.070  12.749 -28.487  1.00  0.86           C  
ATOM   3832  OG1 THR A 502      -4.840  10.495 -27.669  1.00  0.89           O  
ATOM   3833  N   GLU A 503      -4.669  10.560 -24.317  1.00  0.92           N  
ATOM   3834  CA  GLU A 503      -5.208   9.578 -23.381  1.00  0.92           C  
ATOM   3835  C   GLU A 503      -4.655   9.794 -21.975  1.00  0.93           C  
ATOM   3836  CB  GLU A 503      -4.899   8.156 -23.856  1.00  0.90           C  
ATOM   3837  O   GLU A 503      -5.195   9.265 -21.001  1.00  0.91           O  
ATOM   3838  CG  GLU A 503      -5.594   7.777 -25.155  1.00  0.82           C  
ATOM   3839  CD  GLU A 503      -4.904   8.334 -26.390  1.00  0.77           C  
ATOM   3840  OE1 GLU A 503      -3.808   8.925 -26.258  1.00  0.78           O  
ATOM   3841  OE2 GLU A 503      -5.465   8.180 -27.498  1.00  0.74           O  
ATOM   3842  N   GLY A 504      -3.598  10.609 -21.872  1.00  0.95           N  
ATOM   3843  CA  GLY A 504      -2.905  10.863 -20.620  1.00  0.95           C  
ATOM   3844  C   GLY A 504      -1.926   9.765 -20.246  1.00  0.96           C  
ATOM   3845  O   GLY A 504      -1.285   9.175 -21.118  1.00  0.96           O  
ATOM   3846  N   ILE A 505      -1.737   9.453 -19.037  1.00  0.97           N  
ATOM   3847  CA  ILE A 505      -0.787   8.496 -18.480  1.00  0.97           C  
ATOM   3848  C   ILE A 505      -1.462   7.137 -18.313  1.00  0.97           C  
ATOM   3849  CB  ILE A 505      -0.221   8.984 -17.127  1.00  0.97           C  
ATOM   3850  O   ILE A 505      -2.472   7.020 -17.616  1.00  0.97           O  
ATOM   3851  CG1 ILE A 505       0.452  10.352 -17.292  1.00  0.96           C  
ATOM   3852  CG2 ILE A 505       0.758   7.958 -16.550  1.00  0.96           C  
ATOM   3853  CD1 ILE A 505       0.816  11.025 -15.976  1.00  0.95           C  
ATOM   3854  N   VAL A 506      -0.933   6.120 -18.879  1.00  0.96           N  
ATOM   3855  CA  VAL A 506      -1.565   4.812 -19.007  1.00  0.97           C  
ATOM   3856  C   VAL A 506      -0.554   3.715 -18.682  1.00  0.97           C  
ATOM   3857  CB  VAL A 506      -2.146   4.598 -20.423  1.00  0.96           C  
ATOM   3858  O   VAL A 506       0.565   3.719 -19.200  1.00  0.97           O  
ATOM   3859  CG1 VAL A 506      -2.833   3.238 -20.525  1.00  0.91           C  
ATOM   3860  CG2 VAL A 506      -3.120   5.721 -20.774  1.00  0.91           C  
ATOM   3861  N   LEU A 507      -0.916   2.731 -17.878  1.00  0.97           N  
ATOM   3862  CA  LEU A 507      -0.218   1.460 -17.718  1.00  0.97           C  
ATOM   3863  C   LEU A 507      -0.307   0.627 -18.992  1.00  0.97           C  
ATOM   3864  CB  LEU A 507      -0.798   0.674 -16.539  1.00  0.97           C  
ATOM   3865  O   LEU A 507      -1.402   0.249 -19.417  1.00  0.96           O  
ATOM   3866  CG  LEU A 507      -0.154  -0.681 -16.245  1.00  0.96           C  
ATOM   3867  CD1 LEU A 507       1.310  -0.500 -15.858  1.00  0.95           C  
ATOM   3868  CD2 LEU A 507      -0.917  -1.409 -15.143  1.00  0.94           C  
ATOM   3869  N   TYR A 508       0.868   0.341 -19.554  1.00  0.95           N  
ATOM   3870  CA  TYR A 508       0.946  -0.267 -20.878  1.00  0.94           C  
ATOM   3871  C   TYR A 508       1.732  -1.572 -20.834  1.00  0.93           C  
ATOM   3872  CB  TYR A 508       1.592   0.699 -21.876  1.00  0.93           C  
ATOM   3873  O   TYR A 508       2.860  -1.641 -21.328  1.00  0.89           O  
ATOM   3874  CG  TYR A 508       1.175   0.461 -23.307  1.00  0.88           C  
ATOM   3875  CD1 TYR A 508      -0.086   0.842 -23.759  1.00  0.82           C  
ATOM   3876  CD2 TYR A 508       2.041  -0.146 -24.211  1.00  0.81           C  
ATOM   3877  CE1 TYR A 508      -0.475   0.623 -25.076  1.00  0.81           C  
ATOM   3878  CE2 TYR A 508       1.663  -0.370 -25.530  1.00  0.81           C  
ATOM   3879  OH  TYR A 508       0.025  -0.201 -27.258  1.00  0.70           O  
ATOM   3880  CZ  TYR A 508       0.405   0.018 -25.953  1.00  0.80           C  
ATOM   3881  N   GLY A 509       1.160  -2.645 -20.150  1.00  0.95           N  
ATOM   3882  CA  GLY A 509       1.689  -3.982 -19.939  1.00  0.95           C  
ATOM   3883  C   GLY A 509       1.020  -4.714 -18.790  1.00  0.95           C  
ATOM   3884  O   GLY A 509       0.454  -4.086 -17.894  1.00  0.95           O  
ATOM   3885  N   ASP A 510       1.170  -6.065 -18.835  1.00  0.96           N  
ATOM   3886  CA  ASP A 510       0.459  -6.871 -17.847  1.00  0.96           C  
ATOM   3887  C   ASP A 510       1.266  -8.110 -17.466  1.00  0.96           C  
ATOM   3888  CB  ASP A 510      -0.916  -7.280 -18.377  1.00  0.95           C  
ATOM   3889  O   ASP A 510       0.704  -9.104 -17.000  1.00  0.95           O  
ATOM   3890  CG  ASP A 510      -0.837  -8.247 -19.546  1.00  0.90           C  
ATOM   3891  OD1 ASP A 510       0.213  -8.302 -20.221  1.00  0.85           O  
ATOM   3892  OD2 ASP A 510      -1.835  -8.957 -19.795  1.00  0.88           O  
ATOM   3893  N   LYS A 511       2.575  -8.100 -17.634  1.00  0.96           N  
ATOM   3894  CA  LYS A 511       3.470  -9.198 -17.281  1.00  0.96           C  
ATOM   3895  C   LYS A 511       3.697  -9.259 -15.773  1.00  0.97           C  
ATOM   3896  CB  LYS A 511       4.808  -9.056 -18.008  1.00  0.96           C  
ATOM   3897  O   LYS A 511       3.758  -8.224 -15.107  1.00  0.96           O  
ATOM   3898  CG  LYS A 511       4.755  -9.432 -19.481  1.00  0.91           C  
ATOM   3899  CD  LYS A 511       6.149  -9.490 -20.093  1.00  0.88           C  
ATOM   3900  CE  LYS A 511       6.114 -10.034 -21.515  1.00  0.84           C  
ATOM   3901  NZ  LYS A 511       7.482 -10.130 -22.106  1.00  0.81           N  
ATOM   3902  N   THR A 512       3.928 -10.468 -15.316  1.00  0.97           N  
ATOM   3903  CA  THR A 512       4.454 -10.689 -13.973  1.00  0.97           C  
ATOM   3904  C   THR A 512       5.980 -10.718 -13.988  1.00  0.97           C  
ATOM   3905  CB  THR A 512       3.919 -12.003 -13.373  1.00  0.97           C  
ATOM   3906  O   THR A 512       6.598 -10.595 -15.048  1.00  0.96           O  
ATOM   3907  CG2 THR A 512       2.395 -11.996 -13.306  1.00  0.95           C  
ATOM   3908  OG1 THR A 512       4.345 -13.102 -14.188  1.00  0.95           O  
ATOM   3909  N   GLY A 513       6.645 -10.953 -12.880  1.00  0.97           N  
ATOM   3910  CA  GLY A 513       8.092 -11.001 -12.747  1.00  0.97           C  
ATOM   3911  C   GLY A 513       8.691 -12.313 -13.218  1.00  0.97           C  
ATOM   3912  O   GLY A 513       9.891 -12.546 -13.060  1.00  0.95           O  
ATOM   3913  N   LEU A 514       7.907 -13.171 -13.881  1.00  0.96           N  
ATOM   3914  CA  LEU A 514       8.340 -14.489 -14.331  1.00  0.95           C  
ATOM   3915  C   LEU A 514       9.089 -14.392 -15.656  1.00  0.95           C  
ATOM   3916  CB  LEU A 514       7.139 -15.427 -14.479  1.00  0.93           C  
ATOM   3917  O   LEU A 514       8.538 -13.919 -16.652  1.00  0.93           O  
ATOM   3918  CG  LEU A 514       7.457 -16.909 -14.685  1.00  0.81           C  
ATOM   3919  CD1 LEU A 514       8.079 -17.498 -13.424  1.00  0.72           C  
ATOM   3920  CD2 LEU A 514       6.198 -17.677 -15.076  1.00  0.71           C  
ATOM   3921  N   THR A 515      10.346 -14.967 -15.742  1.00  0.95           N  
ATOM   3922  CA  THR A 515      11.233 -14.815 -16.891  1.00  0.95           C  
ATOM   3923  C   THR A 515      11.077 -15.990 -17.853  1.00  0.93           C  
ATOM   3924  CB  THR A 515      12.704 -14.701 -16.450  1.00  0.93           C  
ATOM   3925  O   THR A 515      11.373 -15.867 -19.043  1.00  0.90           O  
ATOM   3926  CG2 THR A 515      12.920 -13.474 -15.570  1.00  0.86           C  
ATOM   3927  OG1 THR A 515      13.068 -15.874 -15.713  1.00  0.89           O  
ATOM   3928  N   ARG A 516      10.589 -17.060 -17.455  1.00  0.92           N  
ATOM   3929  CA  ARG A 516      10.390 -18.244 -18.285  1.00  0.92           C  
ATOM   3930  C   ARG A 516       8.989 -18.262 -18.886  1.00  0.92           C  
ATOM   3931  CB  ARG A 516      10.626 -19.518 -17.470  1.00  0.90           C  
ATOM   3932  O   ARG A 516       8.030 -17.817 -18.252  1.00  0.92           O  
ATOM   3933  CG  ARG A 516       9.678 -19.682 -16.294  1.00  0.82           C  
ATOM   3934  CD  ARG A 516      10.024 -20.905 -15.456  1.00  0.81           C  
ATOM   3935  NE  ARG A 516       9.104 -21.068 -14.334  1.00  0.79           N  
ATOM   3936  NH1 ARG A 516      10.081 -23.008 -13.547  1.00  0.74           N  
ATOM   3937  NH2 ARG A 516       8.265 -22.115 -12.470  1.00  0.68           N  
ATOM   3938  CZ  ARG A 516       9.152 -22.063 -13.453  1.00  0.73           C  
ATOM   3939  N   PRO A 517       8.803 -18.833 -20.093  1.00  0.90           N  
ATOM   3940  CA  PRO A 517       7.451 -19.029 -20.623  1.00  0.90           C  
ATOM   3941  C   PRO A 517       6.553 -19.817 -19.672  1.00  0.90           C  
ATOM   3942  CB  PRO A 517       7.690 -19.807 -21.920  1.00  0.88           C  
ATOM   3943  O   PRO A 517       6.892 -20.938 -19.284  1.00  0.89           O  
ATOM   3944  CG  PRO A 517       9.101 -19.494 -22.299  1.00  0.85           C  
ATOM   3945  CD  PRO A 517       9.921 -19.391 -21.044  1.00  0.87           C  
ATOM   3946  N   SER A 518       5.453 -19.253 -19.281  1.00  0.93           N  
ATOM   3947  CA  SER A 518       4.452 -19.806 -18.376  1.00  0.94           C  
ATOM   3948  C   SER A 518       3.085 -19.170 -18.608  1.00  0.94           C  
ATOM   3949  CB  SER A 518       4.876 -19.606 -16.920  1.00  0.93           C  
ATOM   3950  O   SER A 518       2.995 -17.996 -18.971  1.00  0.93           O  
ATOM   3951  OG  SER A 518       3.895 -20.120 -16.035  1.00  0.91           O  
ATOM   3952  N   ALA A 519       2.034 -19.861 -18.279  1.00  0.93           N  
ATOM   3953  CA  ALA A 519       0.693 -19.284 -18.254  1.00  0.94           C  
ATOM   3954  C   ALA A 519       0.586 -18.191 -17.194  1.00  0.94           C  
ATOM   3955  CB  ALA A 519      -0.349 -20.371 -18.000  1.00  0.92           C  
ATOM   3956  O   ALA A 519      -0.195 -17.249 -17.342  1.00  0.94           O  
ATOM   3957  N   PHE A 520       1.459 -18.173 -16.183  1.00  0.94           N  
ATOM   3958  CA  PHE A 520       1.422 -17.258 -15.049  1.00  0.95           C  
ATOM   3959  C   PHE A 520       2.250 -16.010 -15.333  1.00  0.95           C  
ATOM   3960  CB  PHE A 520       1.932 -17.949 -13.781  1.00  0.95           C  
ATOM   3961  O   PHE A 520       2.470 -15.188 -14.441  1.00  0.95           O  
ATOM   3962  CG  PHE A 520       1.067 -19.092 -13.323  1.00  0.95           C  
ATOM   3963  CD1 PHE A 520      -0.180 -18.855 -12.758  1.00  0.94           C  
ATOM   3964  CD2 PHE A 520       1.502 -20.404 -13.456  1.00  0.94           C  
ATOM   3965  CE1 PHE A 520      -0.983 -19.911 -12.333  1.00  0.94           C  
ATOM   3966  CE2 PHE A 520       0.705 -21.465 -13.034  1.00  0.93           C  
ATOM   3967  CZ  PHE A 520      -0.536 -21.216 -12.472  1.00  0.93           C  
ATOM   3968  N   ASP A 521       2.726 -15.846 -16.535  1.00  0.96           N  
ATOM   3969  CA  ASP A 521       3.504 -14.666 -16.899  1.00  0.96           C  
ATOM   3970  C   ASP A 521       2.606 -13.440 -17.047  1.00  0.96           C  
ATOM   3971  CB  ASP A 521       4.277 -14.912 -18.196  1.00  0.94           C  
ATOM   3972  O   ASP A 521       3.094 -12.330 -17.269  1.00  0.95           O  
ATOM   3973  CG  ASP A 521       3.386 -14.918 -19.426  1.00  0.86           C  
ATOM   3974  OD1 ASP A 521       2.161 -15.129 -19.290  1.00  0.77           O  
ATOM   3975  OD2 ASP A 521       3.913 -14.713 -20.540  1.00  0.84           O  
ATOM   3976  N   ARG A 522       1.295 -13.596 -16.805  1.00  0.96           N  
ATOM   3977  CA  ARG A 522       0.300 -12.532 -16.896  1.00  0.96           C  
ATOM   3978  C   ARG A 522      -0.405 -12.326 -15.560  1.00  0.96           C  
ATOM   3979  CB  ARG A 522      -0.725 -12.846 -17.988  1.00  0.95           C  
ATOM   3980  O   ARG A 522      -0.873 -13.286 -14.945  1.00  0.96           O  
ATOM   3981  CG  ARG A 522      -0.113 -13.071 -19.361  1.00  0.89           C  
ATOM   3982  CD  ARG A 522       0.589 -11.822 -19.878  1.00  0.84           C  
ATOM   3983  NE  ARG A 522       1.165 -12.037 -21.202  1.00  0.82           N  
ATOM   3984  NH1 ARG A 522       2.226  -9.987 -21.299  1.00  0.74           N  
ATOM   3985  NH2 ARG A 522       2.402 -11.458 -23.048  1.00  0.69           N  
ATOM   3986  CZ  ARG A 522       1.930 -11.160 -21.847  1.00  0.80           C  
ATOM   3987  N   ILE A 523      -0.600 -11.037 -15.177  1.00  0.97           N  
ATOM   3988  CA  ILE A 523      -1.098 -10.686 -13.852  1.00  0.97           C  
ATOM   3989  C   ILE A 523      -2.571 -11.070 -13.735  1.00  0.97           C  
ATOM   3990  CB  ILE A 523      -0.911  -9.181 -13.559  1.00  0.97           C  
ATOM   3991  O   ILE A 523      -3.030 -11.479 -12.666  1.00  0.97           O  
ATOM   3992  CG1 ILE A 523      -1.260  -8.874 -12.098  1.00  0.95           C  
ATOM   3993  CG2 ILE A 523      -1.760  -8.335 -14.513  1.00  0.95           C  
ATOM   3994  CD1 ILE A 523      -0.131  -9.165 -11.118  1.00  0.92           C  
ATOM   3995  N   ASN A 524      -3.323 -11.025 -14.800  1.00  0.96           N  
ATOM   3996  CA  ASN A 524      -4.716 -11.459 -14.826  1.00  0.96           C  
ATOM   3997  C   ASN A 524      -4.837 -12.966 -14.614  1.00  0.96           C  
ATOM   3998  CB  ASN A 524      -5.382 -11.052 -16.142  1.00  0.96           C  
ATOM   3999  O   ASN A 524      -5.702 -13.424 -13.865  1.00  0.96           O  
ATOM   4000  CG  ASN A 524      -4.710 -11.671 -17.352  1.00  0.93           C  
ATOM   4001  ND2 ASN A 524      -5.507 -12.261 -18.235  1.00  0.91           N  
ATOM   4002  OD1 ASN A 524      -3.485 -11.621 -17.491  1.00  0.90           O  
ATOM   4003  N   VAL A 525      -3.919 -13.777 -15.150  1.00  0.96           N  
ATOM   4004  CA  VAL A 525      -3.873 -15.217 -14.919  1.00  0.96           C  
ATOM   4005  C   VAL A 525      -3.492 -15.496 -13.467  1.00  0.96           C  
ATOM   4006  CB  VAL A 525      -2.878 -15.914 -15.874  1.00  0.96           C  
ATOM   4007  O   VAL A 525      -4.183 -16.241 -12.769  1.00  0.96           O  
ATOM   4008  CG1 VAL A 525      -2.808 -17.412 -15.582  1.00  0.94           C  
ATOM   4009  CG2 VAL A 525      -3.274 -15.668 -17.329  1.00  0.94           C  
ATOM   4010  N   ARG A 526      -2.512 -14.829 -12.943  1.00  0.96           N  
ATOM   4011  CA  ARG A 526      -2.135 -14.979 -11.541  1.00  0.96           C  
ATOM   4012  C   ARG A 526      -3.285 -14.585 -10.620  1.00  0.96           C  
ATOM   4013  CB  ARG A 526      -0.897 -14.138 -11.223  1.00  0.95           C  
ATOM   4014  O   ARG A 526      -3.627 -15.324  -9.694  1.00  0.96           O  
ATOM   4015  CG  ARG A 526      -0.522 -14.126  -9.750  1.00  0.94           C  
ATOM   4016  CD  ARG A 526      -0.350 -15.535  -9.201  1.00  0.94           C  
ATOM   4017  NE  ARG A 526       0.709 -16.260  -9.898  1.00  0.91           N  
ATOM   4018  NH1 ARG A 526       0.424 -18.226  -8.720  1.00  0.88           N  
ATOM   4019  NH2 ARG A 526       2.030 -18.083 -10.349  1.00  0.88           N  
ATOM   4020  CZ  ARG A 526       1.052 -17.521  -9.654  1.00  0.91           C  
ATOM   4021  N   GLY A 527      -3.887 -13.476 -10.913  1.00  0.96           N  
ATOM   4022  CA  GLY A 527      -5.068 -13.047 -10.181  1.00  0.96           C  
ATOM   4023  C   GLY A 527      -6.189 -14.070 -10.204  1.00  0.95           C  
ATOM   4024  O   GLY A 527      -6.744 -14.413  -9.158  1.00  0.95           O  
ATOM   4025  N   THR A 528      -6.512 -14.639 -11.347  1.00  0.95           N  
ATOM   4026  CA  THR A 528      -7.513 -15.687 -11.520  1.00  0.96           C  
ATOM   4027  C   THR A 528      -7.199 -16.887 -10.631  1.00  0.95           C  
ATOM   4028  CB  THR A 528      -7.597 -16.141 -12.989  1.00  0.95           C  
ATOM   4029  O   THR A 528      -8.076 -17.390  -9.926  1.00  0.95           O  
ATOM   4030  CG2 THR A 528      -8.662 -17.217 -13.172  1.00  0.94           C  
ATOM   4031  OG1 THR A 528      -7.925 -15.015 -13.813  1.00  0.94           O  
ATOM   4032  N   PHE A 529      -5.961 -17.287 -10.538  1.00  0.95           N  
ATOM   4033  CA  PHE A 529      -5.560 -18.451  -9.756  1.00  0.95           C  
ATOM   4034  C   PHE A 529      -5.558 -18.129  -8.267  1.00  0.94           C  
ATOM   4035  CB  PHE A 529      -4.175 -18.940 -10.190  1.00  0.94           C  
ATOM   4036  O   PHE A 529      -6.027 -18.927  -7.453  1.00  0.93           O  
ATOM   4037  CG  PHE A 529      -4.208 -19.935 -11.319  1.00  0.91           C  
ATOM   4038  CD1 PHE A 529      -4.041 -21.292 -11.074  1.00  0.87           C  
ATOM   4039  CD2 PHE A 529      -4.407 -19.511 -12.627  1.00  0.87           C  
ATOM   4040  CE1 PHE A 529      -4.072 -22.215 -12.117  1.00  0.87           C  
ATOM   4041  CE2 PHE A 529      -4.438 -20.427 -13.675  1.00  0.86           C  
ATOM   4042  CZ  PHE A 529      -4.269 -21.778 -13.418  1.00  0.85           C  
ATOM   4043  N   ILE A 530      -5.168 -16.946  -7.832  1.00  0.94           N  
ATOM   4044  CA  ILE A 530      -5.280 -16.508  -6.445  1.00  0.94           C  
ATOM   4045  C   ILE A 530      -6.738 -16.579  -5.998  1.00  0.93           C  
ATOM   4046  CB  ILE A 530      -4.731 -15.076  -6.258  1.00  0.94           C  
ATOM   4047  O   ILE A 530      -7.037 -17.081  -4.911  1.00  0.92           O  
ATOM   4048  CG1 ILE A 530      -3.198 -15.086  -6.270  1.00  0.93           C  
ATOM   4049  CG2 ILE A 530      -5.264 -14.458  -4.962  1.00  0.93           C  
ATOM   4050  CD1 ILE A 530      -2.571 -13.704  -6.392  1.00  0.92           C  
ATOM   4051  N   MET A 531      -7.662 -16.092  -6.826  1.00  0.94           N  
ATOM   4052  CA  MET A 531      -9.095 -16.154  -6.553  1.00  0.94           C  
ATOM   4053  C   MET A 531      -9.582 -17.599  -6.527  1.00  0.94           C  
ATOM   4054  CB  MET A 531      -9.877 -15.356  -7.598  1.00  0.93           C  
ATOM   4055  O   MET A 531     -10.293 -18.002  -5.605  1.00  0.93           O  
ATOM   4056  CG  MET A 531     -11.383 -15.397  -7.398  1.00  0.91           C  
ATOM   4057  SD  MET A 531     -12.296 -14.582  -8.766  1.00  0.92           S  
ATOM   4058  CE  MET A 531     -11.927 -15.727 -10.124  1.00  0.87           C  
ATOM   4059  N   ALA A 532      -9.223 -18.427  -7.539  1.00  0.94           N  
ATOM   4060  CA  ALA A 532      -9.637 -19.824  -7.640  1.00  0.94           C  
ATOM   4061  C   ALA A 532      -9.097 -20.642  -6.469  1.00  0.93           C  
ATOM   4062  CB  ALA A 532      -9.168 -20.423  -8.964  1.00  0.93           C  
ATOM   4063  O   ALA A 532      -9.855 -21.338  -5.790  1.00  0.92           O  
ATOM   4064  N   GLU A 533      -7.801 -20.552  -6.112  1.00  0.94           N  
ATOM   4065  CA  GLU A 533      -7.130 -21.231  -5.008  1.00  0.94           C  
ATOM   4066  C   GLU A 533      -7.776 -20.882  -3.670  1.00  0.93           C  
ATOM   4067  CB  GLU A 533      -5.641 -20.874  -4.982  1.00  0.93           C  
ATOM   4068  O   GLU A 533      -8.142 -21.772  -2.900  1.00  0.91           O  
ATOM   4069  CG  GLU A 533      -4.837 -21.509  -6.107  1.00  0.90           C  
ATOM   4070  CD  GLU A 533      -3.424 -20.960  -6.218  1.00  0.86           C  
ATOM   4071  OE1 GLU A 533      -3.059 -20.058  -5.430  1.00  0.87           O  
ATOM   4072  OE2 GLU A 533      -2.674 -21.436  -7.100  1.00  0.87           O  
ATOM   4073  N   THR A 534      -8.031 -19.619  -3.373  1.00  0.91           N  
ATOM   4074  CA  THR A 534      -8.639 -19.145  -2.135  1.00  0.91           C  
ATOM   4075  C   THR A 534     -10.042 -19.722  -1.965  1.00  0.91           C  
ATOM   4076  CB  THR A 534      -8.706 -17.607  -2.098  1.00  0.90           C  
ATOM   4077  O   THR A 534     -10.379 -20.245  -0.901  1.00  0.90           O  
ATOM   4078  CG2 THR A 534      -9.345 -17.115  -0.804  1.00  0.86           C  
ATOM   4079  OG1 THR A 534      -7.379 -17.075  -2.195  1.00  0.88           O  
ATOM   4080  N   ASN A 535     -10.857 -19.672  -3.016  1.00  0.91           N  
ATOM   4081  CA  ASN A 535     -12.238 -20.137  -2.944  1.00  0.92           C  
ATOM   4082  C   ASN A 535     -12.314 -21.660  -2.872  1.00  0.92           C  
ATOM   4083  CB  ASN A 535     -13.042 -19.621  -4.140  1.00  0.91           C  
ATOM   4084  O   ASN A 535     -13.098 -22.211  -2.098  1.00  0.92           O  
ATOM   4085  CG  ASN A 535     -13.287 -18.127  -4.078  1.00  0.88           C  
ATOM   4086  ND2 ASN A 535     -13.633 -17.535  -5.215  1.00  0.89           N  
ATOM   4087  OD1 ASN A 535     -13.165 -17.509  -3.017  1.00  0.88           O  
ATOM   4088  N   ILE A 536     -11.470 -22.401  -3.616  1.00  0.92           N  
ATOM   4089  CA  ILE A 536     -11.420 -23.858  -3.578  1.00  0.92           C  
ATOM   4090  C   ILE A 536     -10.848 -24.321  -2.240  1.00  0.91           C  
ATOM   4091  CB  ILE A 536     -10.579 -24.425  -4.745  1.00  0.92           C  
ATOM   4092  O   ILE A 536     -11.336 -25.288  -1.651  1.00  0.91           O  
ATOM   4093  CG1 ILE A 536     -11.297 -24.197  -6.080  1.00  0.93           C  
ATOM   4094  CG2 ILE A 536     -10.287 -25.912  -4.527  1.00  0.93           C  
ATOM   4095  CD1 ILE A 536     -10.416 -24.415  -7.302  1.00  0.92           C  
ATOM   4096  N   ALA A 537      -9.872 -23.594  -1.666  1.00  0.92           N  
ATOM   4097  CA  ALA A 537      -9.354 -23.888  -0.333  1.00  0.91           C  
ATOM   4098  C   ALA A 537     -10.438 -23.715   0.727  1.00  0.90           C  
ATOM   4099  CB  ALA A 537      -8.158 -22.993  -0.018  1.00  0.90           C  
ATOM   4100  O   ALA A 537     -10.545 -24.524   1.652  1.00  0.89           O  
ATOM   4101  N   ALA A 538     -11.311 -22.743   0.625  1.00  0.90           N  
ATOM   4102  CA  ALA A 538     -12.448 -22.545   1.520  1.00  0.90           C  
ATOM   4103  C   ALA A 538     -13.437 -23.703   1.414  1.00  0.91           C  
ATOM   4104  CB  ALA A 538     -13.145 -21.223   1.209  1.00  0.89           C  
ATOM   4105  O   ALA A 538     -13.916 -24.212   2.430  1.00  0.91           O  
ATOM   4106  N   ILE A 539     -13.711 -24.239   0.201  1.00  0.92           N  
ATOM   4107  CA  ILE A 539     -14.527 -25.430  -0.009  1.00  0.93           C  
ATOM   4108  C   ILE A 539     -13.836 -26.645   0.605  1.00  0.92           C  
ATOM   4109  CB  ILE A 539     -14.799 -25.671  -1.511  1.00  0.92           C  
ATOM   4110  O   ILE A 539     -14.457 -27.411   1.346  1.00  0.92           O  
ATOM   4111  CG1 ILE A 539     -15.652 -24.535  -2.088  1.00  0.92           C  
ATOM   4112  CG2 ILE A 539     -15.476 -27.027  -1.727  1.00  0.92           C  
ATOM   4113  CD1 ILE A 539     -15.699 -24.508  -3.610  1.00  0.91           C  
ATOM   4114  N   ALA A 540     -12.549 -26.771   0.402  1.00  0.94           N  
ATOM   4115  CA  ALA A 540     -11.770 -27.927   0.839  1.00  0.94           C  
ATOM   4116  C   ALA A 540     -11.735 -28.019   2.362  1.00  0.92           C  
ATOM   4117  CB  ALA A 540     -10.352 -27.855   0.280  1.00  0.93           C  
ATOM   4118  O   ALA A 540     -11.802 -29.114   2.926  1.00  0.91           O  
ATOM   4119  N   LYS A 541     -11.792 -26.941   3.154  1.00  0.94           N  
ATOM   4120  CA  LYS A 541     -11.799 -26.879   4.612  1.00  0.93           C  
ATOM   4121  C   LYS A 541     -13.026 -27.581   5.187  1.00  0.93           C  
ATOM   4122  CB  LYS A 541     -11.756 -25.426   5.088  1.00  0.91           C  
ATOM   4123  O   LYS A 541     -12.975 -28.126   6.292  1.00  0.92           O  
ATOM   4124  CG  LYS A 541     -10.374 -24.792   5.016  1.00  0.83           C  
ATOM   4125  CD  LYS A 541     -10.413 -23.321   5.411  1.00  0.79           C  
ATOM   4126  CE  LYS A 541      -9.037 -22.677   5.310  1.00  0.75           C  
ATOM   4127  NZ  LYS A 541      -9.047 -21.267   5.801  1.00  0.76           N  
ATOM   4128  N   TYR A 542     -14.122 -27.702   4.455  1.00  0.96           N  
ATOM   4129  CA  TYR A 542     -15.343 -28.360   4.905  1.00  0.95           C  
ATOM   4130  C   TYR A 542     -15.171 -29.874   4.923  1.00  0.96           C  
ATOM   4131  CB  TYR A 542     -16.522 -27.979   4.005  1.00  0.93           C  
ATOM   4132  O   TYR A 542     -15.912 -30.581   5.610  1.00  0.95           O  
ATOM   4133  CG  TYR A 542     -17.019 -26.570   4.220  1.00  0.79           C  
ATOM   4134  CD1 TYR A 542     -17.877 -26.267   5.275  1.00  0.72           C  
ATOM   4135  CD2 TYR A 542     -16.634 -25.540   3.369  1.00  0.73           C  
ATOM   4136  CE1 TYR A 542     -18.339 -24.970   5.476  1.00  0.68           C  
ATOM   4137  CE2 TYR A 542     -17.090 -24.240   3.560  1.00  0.65           C  
ATOM   4138  OH  TYR A 542     -18.395 -22.680   4.809  1.00  0.54           O  
ATOM   4139  CZ  TYR A 542     -17.940 -23.965   4.615  1.00  0.69           C  
ATOM   4140  N   TYR A 543     -14.222 -30.375   4.208  1.00  0.95           N  
ATOM   4141  CA  TYR A 543     -13.982 -31.809   4.097  1.00  0.96           C  
ATOM   4142  C   TYR A 543     -12.843 -32.244   5.010  1.00  0.94           C  
ATOM   4143  CB  TYR A 543     -13.664 -32.191   2.648  1.00  0.96           C  
ATOM   4144  O   TYR A 543     -12.494 -33.426   5.058  1.00  0.92           O  
ATOM   4145  CG  TYR A 543     -14.817 -31.978   1.697  1.00  0.96           C  
ATOM   4146  CD1 TYR A 543     -15.780 -32.967   1.506  1.00  0.95           C  
ATOM   4147  CD2 TYR A 543     -14.946 -30.789   0.987  1.00  0.95           C  
ATOM   4148  CE1 TYR A 543     -16.843 -32.777   0.630  1.00  0.94           C  
ATOM   4149  CE2 TYR A 543     -16.005 -30.588   0.108  1.00  0.94           C  
ATOM   4150  OH  TYR A 543     -17.998 -31.392  -0.932  1.00  0.92           O  
ATOM   4151  CZ  TYR A 543     -16.947 -31.586  -0.063  1.00  0.94           C  
ATOM   4152  N   LEU A 544     -12.255 -31.290   5.741  1.00  0.95           N  
ATOM   4153  CA  LEU A 544     -11.293 -31.651   6.776  1.00  0.95           C  
ATOM   4154  C   LEU A 544     -11.990 -32.320   7.956  1.00  0.94           C  
ATOM   4155  CB  LEU A 544     -10.530 -30.413   7.254  1.00  0.94           C  
ATOM   4156  O   LEU A 544     -12.924 -31.757   8.531  1.00  0.91           O  
ATOM   4157  CG  LEU A 544      -9.607 -29.749   6.231  1.00  0.88           C  
ATOM   4158  CD1 LEU A 544      -9.010 -28.469   6.808  1.00  0.83           C  
ATOM   4159  CD2 LEU A 544      -8.506 -30.711   5.799  1.00  0.83           C  
ATOM   4160  N   GLY A 545     -11.538 -33.518   8.344  1.00  0.93           N  
ATOM   4161  CA  GLY A 545     -12.083 -34.326   9.423  1.00  0.93           C  
ATOM   4162  C   GLY A 545     -13.119 -35.329   8.953  1.00  0.93           C  
ATOM   4163  O   GLY A 545     -13.550 -36.191   9.722  1.00  0.92           O  
ATOM   4164  N   GLU A 546     -13.571 -35.303   7.660  1.00  0.96           N  
ATOM   4165  CA  GLU A 546     -14.462 -36.306   7.085  1.00  0.96           C  
ATOM   4166  C   GLU A 546     -13.710 -37.595   6.766  1.00  0.96           C  
ATOM   4167  CB  GLU A 546     -15.136 -35.765   5.821  1.00  0.95           C  
ATOM   4168  O   GLU A 546     -12.480 -37.596   6.673  1.00  0.95           O  
ATOM   4169  CG  GLU A 546     -16.081 -34.600   6.079  1.00  0.93           C  
ATOM   4170  CD  GLU A 546     -17.236 -34.958   7.001  1.00  0.90           C  
ATOM   4171  OE1 GLU A 546     -17.670 -36.133   7.002  1.00  0.91           O  
ATOM   4172  OE2 GLU A 546     -17.713 -34.056   7.726  1.00  0.89           O  
ATOM   4173  N   ASN A 547     -14.436 -38.666   6.577  1.00  0.97           N  
ATOM   4174  CA  ASN A 547     -13.844 -39.921   6.125  1.00  0.97           C  
ATOM   4175  C   ASN A 547     -13.295 -39.802   4.706  1.00  0.97           C  
ATOM   4176  CB  ASN A 547     -14.866 -41.057   6.206  1.00  0.96           C  
ATOM   4177  O   ASN A 547     -13.973 -39.290   3.814  1.00  0.97           O  
ATOM   4178  CG  ASN A 547     -15.278 -41.371   7.630  1.00  0.93           C  
ATOM   4179  ND2 ASN A 547     -16.544 -41.726   7.816  1.00  0.92           N  
ATOM   4180  OD1 ASN A 547     -14.466 -41.295   8.556  1.00  0.91           O  
ATOM   4181  N   ASN A 548     -12.109 -40.357   4.450  1.00  0.96           N  
ATOM   4182  CA  ASN A 548     -11.479 -40.330   3.134  1.00  0.96           C  
ATOM   4183  C   ASN A 548     -11.910 -41.520   2.281  1.00  0.95           C  
ATOM   4184  CB  ASN A 548      -9.955 -40.297   3.269  1.00  0.96           C  
ATOM   4185  O   ASN A 548     -11.091 -42.377   1.945  1.00  0.93           O  
ATOM   4186  CG  ASN A 548      -9.258 -40.016   1.953  1.00  0.95           C  
ATOM   4187  ND2 ASN A 548      -7.934 -39.924   1.991  1.00  0.95           N  
ATOM   4188  OD1 ASN A 548      -9.904 -39.883   0.910  1.00  0.95           O  
ATOM   4189  N   ASP A 549     -13.172 -41.574   1.949  1.00  0.98           N  
ATOM   4190  CA  ASP A 549     -13.774 -42.616   1.123  1.00  0.98           C  
ATOM   4191  C   ASP A 549     -14.192 -42.064  -0.239  1.00  0.98           C  
ATOM   4192  CB  ASP A 549     -14.981 -43.234   1.833  1.00  0.97           C  
ATOM   4193  O   ASP A 549     -14.112 -40.857  -0.476  1.00  0.98           O  
ATOM   4194  CG  ASP A 549     -16.103 -42.238   2.069  1.00  0.95           C  
ATOM   4195  OD1 ASP A 549     -16.365 -41.393   1.187  1.00  0.94           O  
ATOM   4196  OD2 ASP A 549     -16.730 -42.299   3.149  1.00  0.93           O  
ATOM   4197  N   ALA A 550     -14.647 -42.969  -1.153  1.00  0.97           N  
ATOM   4198  CA  ALA A 550     -14.985 -42.611  -2.528  1.00  0.98           C  
ATOM   4199  C   ALA A 550     -16.187 -41.671  -2.571  1.00  0.98           C  
ATOM   4200  CB  ALA A 550     -15.266 -43.867  -3.351  1.00  0.97           C  
ATOM   4201  O   ALA A 550     -16.273 -40.804  -3.444  1.00  0.98           O  
ATOM   4202  N   PHE A 551     -17.071 -41.769  -1.626  1.00  0.97           N  
ATOM   4203  CA  PHE A 551     -18.261 -40.932  -1.525  1.00  0.97           C  
ATOM   4204  C   PHE A 551     -17.888 -39.507  -1.133  1.00  0.98           C  
ATOM   4205  CB  PHE A 551     -19.245 -41.517  -0.507  1.00  0.97           C  
ATOM   4206  O   PHE A 551     -18.258 -38.552  -1.819  1.00  0.98           O  
ATOM   4207  CG  PHE A 551     -20.480 -40.681  -0.308  1.00  0.97           C  
ATOM   4208  CD1 PHE A 551     -21.495 -40.678  -1.258  1.00  0.97           C  
ATOM   4209  CD2 PHE A 551     -20.628 -39.898   0.829  1.00  0.97           C  
ATOM   4210  CE1 PHE A 551     -22.639 -39.905  -1.077  1.00  0.96           C  
ATOM   4211  CE2 PHE A 551     -21.769 -39.123   1.017  1.00  0.96           C  
ATOM   4212  CZ  PHE A 551     -22.773 -39.127   0.063  1.00  0.95           C  
ATOM   4213  N   THR A 552     -17.051 -39.270  -0.137  1.00  0.97           N  
ATOM   4214  CA  THR A 552     -16.564 -37.970   0.313  1.00  0.97           C  
ATOM   4215  C   THR A 552     -15.753 -37.287  -0.784  1.00  0.97           C  
ATOM   4216  CB  THR A 552     -15.704 -38.105   1.583  1.00  0.97           C  
ATOM   4217  O   THR A 552     -15.948 -36.102  -1.061  1.00  0.97           O  
ATOM   4218  CG2 THR A 552     -15.207 -36.743   2.058  1.00  0.95           C  
ATOM   4219  OG1 THR A 552     -16.488 -38.704   2.623  1.00  0.95           O  
ATOM   4220  N   ARG A 553     -14.975 -37.984  -1.553  1.00  0.97           N  
ATOM   4221  CA  ARG A 553     -14.193 -37.476  -2.675  1.00  0.97           C  
ATOM   4222  C   ARG A 553     -15.099 -37.043  -3.823  1.00  0.97           C  
ATOM   4223  CB  ARG A 553     -13.200 -38.533  -3.161  1.00  0.97           C  
ATOM   4224  O   ARG A 553     -14.894 -35.982  -4.417  1.00  0.97           O  
ATOM   4225  CG  ARG A 553     -12.044 -38.779  -2.204  1.00  0.97           C  
ATOM   4226  CD  ARG A 553     -10.943 -39.608  -2.851  1.00  0.96           C  
ATOM   4227  NE  ARG A 553     -11.428 -40.923  -3.261  1.00  0.94           N  
ATOM   4228  NH1 ARG A 553     -10.802 -41.990  -1.310  1.00  0.91           N  
ATOM   4229  NH2 ARG A 553     -11.823 -43.169  -2.990  1.00  0.91           N  
ATOM   4230  CZ  ARG A 553     -11.350 -42.024  -2.519  1.00  0.94           C  
ATOM   4231  N   GLN A 554     -16.154 -37.782  -4.077  1.00  0.98           N  
ATOM   4232  CA  GLN A 554     -17.149 -37.407  -5.076  1.00  0.98           C  
ATOM   4233  C   GLN A 554     -17.938 -36.178  -4.633  1.00  0.98           C  
ATOM   4234  CB  GLN A 554     -18.103 -38.572  -5.349  1.00  0.97           C  
ATOM   4235  O   GLN A 554     -18.228 -35.295  -5.443  1.00  0.98           O  
ATOM   4236  CG  GLN A 554     -19.110 -38.296  -6.457  1.00  0.94           C  
ATOM   4237  CD  GLN A 554     -18.448 -37.977  -7.785  1.00  0.90           C  
ATOM   4238  NE2 GLN A 554     -18.853 -36.870  -8.398  1.00  0.88           N  
ATOM   4239  OE1 GLN A 554     -17.580 -38.719  -8.255  1.00  0.90           O  
ATOM   4240  N   LEU A 555     -18.262 -36.066  -3.336  1.00  0.97           N  
ATOM   4241  CA  LEU A 555     -18.912 -34.876  -2.798  1.00  0.97           C  
ATOM   4242  C   LEU A 555     -18.020 -33.650  -2.956  1.00  0.97           C  
ATOM   4243  CB  LEU A 555     -19.264 -35.079  -1.322  1.00  0.97           C  
ATOM   4244  O   LEU A 555     -18.479 -32.596  -3.403  1.00  0.97           O  
ATOM   4245  CG  LEU A 555     -20.424 -36.031  -1.026  1.00  0.95           C  
ATOM   4246  CD1 LEU A 555     -20.646 -36.144   0.479  1.00  0.94           C  
ATOM   4247  CD2 LEU A 555     -21.694 -35.561  -1.725  1.00  0.93           C  
ATOM   4248  N   PHE A 556     -16.727 -33.707  -2.725  1.00  0.96           N  
ATOM   4249  CA  PHE A 556     -15.754 -32.643  -2.942  1.00  0.97           C  
ATOM   4250  C   PHE A 556     -15.714 -32.237  -4.410  1.00  0.97           C  
ATOM   4251  CB  PHE A 556     -14.362 -33.085  -2.481  1.00  0.97           C  
ATOM   4252  O   PHE A 556     -15.865 -31.058  -4.737  1.00  0.97           O  
ATOM   4253  CG  PHE A 556     -13.279 -32.082  -2.776  1.00  0.97           C  
ATOM   4254  CD1 PHE A 556     -13.025 -31.034  -1.900  1.00  0.96           C  
ATOM   4255  CD2 PHE A 556     -12.514 -32.189  -3.931  1.00  0.96           C  
ATOM   4256  CE1 PHE A 556     -12.023 -30.105  -2.170  1.00  0.95           C  
ATOM   4257  CE2 PHE A 556     -11.511 -31.264  -4.208  1.00  0.95           C  
ATOM   4258  CZ  PHE A 556     -11.268 -30.222  -3.327  1.00  0.94           C  
ATOM   4259  N   THR A 557     -15.623 -33.210  -5.330  1.00  0.97           N  
ATOM   4260  CA  THR A 557     -15.654 -32.963  -6.767  1.00  0.97           C  
ATOM   4261  C   THR A 557     -16.939 -32.243  -7.165  1.00  0.97           C  
ATOM   4262  CB  THR A 557     -15.531 -34.276  -7.563  1.00  0.97           C  
ATOM   4263  O   THR A 557     -16.903 -31.271  -7.922  1.00  0.97           O  
ATOM   4264  CG2 THR A 557     -15.579 -34.015  -9.065  1.00  0.95           C  
ATOM   4265  OG1 THR A 557     -14.287 -34.909  -7.239  1.00  0.96           O  
ATOM   4266  N   ASN A 558     -18.058 -32.640  -6.608  1.00  0.97           N  
ATOM   4267  CA  ASN A 558     -19.374 -32.066  -6.868  1.00  0.97           C  
ATOM   4268  C   ASN A 558     -19.490 -30.653  -6.303  1.00  0.97           C  
ATOM   4269  CB  ASN A 558     -20.473 -32.960  -6.291  1.00  0.97           C  
ATOM   4270  O   ASN A 558     -20.239 -29.829  -6.831  1.00  0.97           O  
ATOM   4271  CG  ASN A 558     -20.653 -34.245  -7.076  1.00  0.96           C  
ATOM   4272  ND2 ASN A 558     -21.326 -35.218  -6.474  1.00  0.96           N  
ATOM   4273  OD1 ASN A 558     -20.190 -34.361  -8.214  1.00  0.96           O  
ATOM   4274  N   ALA A 559     -18.741 -30.352  -5.296  1.00  0.96           N  
ATOM   4275  CA  ALA A 559     -18.760 -29.026  -4.683  1.00  0.97           C  
ATOM   4276  C   ALA A 559     -17.875 -28.052  -5.455  1.00  0.96           C  
ATOM   4277  CB  ALA A 559     -18.312 -29.107  -3.226  1.00  0.96           C  
ATOM   4278  O   ALA A 559     -18.251 -26.896  -5.668  1.00  0.96           O  
ATOM   4279  N   VAL A 560     -16.733 -28.448  -5.997  1.00  0.96           N  
ATOM   4280  CA  VAL A 560     -15.764 -27.608  -6.692  1.00  0.96           C  
ATOM   4281  C   VAL A 560     -16.185 -27.429  -8.149  1.00  0.96           C  
ATOM   4282  CB  VAL A 560     -14.340 -28.204  -6.618  1.00  0.96           C  
ATOM   4283  O   VAL A 560     -16.005 -26.354  -8.726  1.00  0.96           O  
ATOM   4284  CG1 VAL A 560     -13.359 -27.362  -7.432  1.00  0.92           C  
ATOM   4285  CG2 VAL A 560     -13.881 -28.308  -5.165  1.00  0.92           C  
ATOM   4286  N   THR A 561     -16.846 -28.364  -8.806  1.00  0.97           N  
ATOM   4287  CA  THR A 561     -17.175 -28.372 -10.227  1.00  0.97           C  
ATOM   4288  C   THR A 561     -18.108 -27.215 -10.573  1.00  0.97           C  
ATOM   4289  CB  THR A 561     -17.829 -29.703 -10.641  1.00  0.97           C  
ATOM   4290  O   THR A 561     -17.897 -26.517 -11.567  1.00  0.97           O  
ATOM   4291  CG2 THR A 561     -18.341 -29.641 -12.077  1.00  0.95           C  
ATOM   4292  OG1 THR A 561     -16.863 -30.757 -10.535  1.00  0.95           O  
ATOM   4293  N   PRO A 562     -19.164 -26.917  -9.782  1.00  0.96           N  
ATOM   4294  CA  PRO A 562     -19.993 -25.739 -10.048  1.00  0.96           C  
ATOM   4295  C   PRO A 562     -19.203 -24.434  -9.981  1.00  0.96           C  
ATOM   4296  CB  PRO A 562     -21.051 -25.795  -8.943  1.00  0.95           C  
ATOM   4297  O   PRO A 562     -19.429 -23.529 -10.788  1.00  0.96           O  
ATOM   4298  CG  PRO A 562     -21.185 -27.247  -8.616  1.00  0.94           C  
ATOM   4299  CD  PRO A 562     -19.825 -27.880  -8.688  1.00  0.95           C  
ATOM   4300  N   TYR A 563     -18.211 -24.313  -9.058  1.00  0.95           N  
ATOM   4301  CA  TYR A 563     -17.364 -23.129  -8.962  1.00  0.96           C  
ATOM   4302  C   TYR A 563     -16.491 -22.980 -10.202  1.00  0.96           C  
ATOM   4303  CB  TYR A 563     -16.485 -23.198  -7.709  1.00  0.95           C  
ATOM   4304  O   TYR A 563     -16.410 -21.897 -10.785  1.00  0.95           O  
ATOM   4305  CG  TYR A 563     -15.533 -22.035  -7.572  1.00  0.95           C  
ATOM   4306  CD1 TYR A 563     -16.001 -20.756  -7.278  1.00  0.94           C  
ATOM   4307  CD2 TYR A 563     -14.163 -22.212  -7.737  1.00  0.94           C  
ATOM   4308  CE1 TYR A 563     -15.128 -19.681  -7.153  1.00  0.93           C  
ATOM   4309  CE2 TYR A 563     -13.280 -21.144  -7.614  1.00  0.93           C  
ATOM   4310  OH  TYR A 563     -12.901 -18.824  -7.199  1.00  0.91           O  
ATOM   4311  CZ  TYR A 563     -13.771 -19.885  -7.322  1.00  0.93           C  
ATOM   4312  N   VAL A 564     -15.944 -24.037 -10.746  1.00  0.96           N  
ATOM   4313  CA  VAL A 564     -15.174 -24.026 -11.986  1.00  0.97           C  
ATOM   4314  C   VAL A 564     -16.074 -23.616 -13.149  1.00  0.96           C  
ATOM   4315  CB  VAL A 564     -14.533 -25.403 -12.268  1.00  0.96           C  
ATOM   4316  O   VAL A 564     -15.692 -22.781 -13.973  1.00  0.96           O  
ATOM   4317  CG1 VAL A 564     -13.922 -25.438 -13.667  1.00  0.95           C  
ATOM   4318  CG2 VAL A 564     -13.477 -25.726 -11.212  1.00  0.95           C  
ATOM   4319  N   ARG A 565     -17.341 -24.051 -13.255  1.00  0.96           N  
ATOM   4320  CA  ARG A 565     -18.308 -23.636 -14.267  1.00  0.96           C  
ATOM   4321  C   ARG A 565     -18.639 -22.153 -14.132  1.00  0.96           C  
ATOM   4322  CB  ARG A 565     -19.586 -24.470 -14.164  1.00  0.96           C  
ATOM   4323  O   ARG A 565     -18.821 -21.459 -15.134  1.00  0.96           O  
ATOM   4324  CG  ARG A 565     -19.422 -25.909 -14.627  1.00  0.93           C  
ATOM   4325  CD  ARG A 565     -20.695 -26.717 -14.419  1.00  0.91           C  
ATOM   4326  NE  ARG A 565     -20.495 -28.128 -14.734  1.00  0.91           N  
ATOM   4327  NH1 ARG A 565     -22.458 -28.840 -13.746  1.00  0.88           N  
ATOM   4328  NH2 ARG A 565     -21.057 -30.355 -14.743  1.00  0.86           N  
ATOM   4329  CZ  ARG A 565     -21.337 -29.105 -14.407  1.00  0.88           C  
ATOM   4330  N   GLN A 566     -18.673 -21.670 -12.874  1.00  0.94           N  
ATOM   4331  CA  GLN A 566     -18.851 -20.241 -12.638  1.00  0.94           C  
ATOM   4332  C   GLN A 566     -17.673 -19.442 -13.190  1.00  0.94           C  
ATOM   4333  CB  GLN A 566     -19.022 -19.959 -11.145  1.00  0.93           C  
ATOM   4334  O   GLN A 566     -17.866 -18.447 -13.891  1.00  0.94           O  
ATOM   4335  CG  GLN A 566     -19.282 -18.494 -10.821  1.00  0.87           C  
ATOM   4336  CD  GLN A 566     -19.398 -18.234  -9.330  1.00  0.84           C  
ATOM   4337  NE2 GLN A 566     -19.618 -16.976  -8.963  1.00  0.83           N  
ATOM   4338  OE1 GLN A 566     -19.292 -19.156  -8.516  1.00  0.86           O  
ATOM   4339  N   LEU A 567     -16.419 -19.870 -13.012  1.00  0.95           N  
ATOM   4340  CA  LEU A 567     -15.230 -19.222 -13.555  1.00  0.96           C  
ATOM   4341  C   LEU A 567     -15.272 -19.200 -15.079  1.00  0.95           C  
ATOM   4342  CB  LEU A 567     -13.964 -19.939 -13.078  1.00  0.96           C  
ATOM   4343  O   LEU A 567     -14.910 -18.197 -15.699  1.00  0.95           O  
ATOM   4344  CG  LEU A 567     -13.659 -19.851 -11.582  1.00  0.96           C  
ATOM   4345  CD1 LEU A 567     -12.406 -20.655 -11.249  1.00  0.94           C  
ATOM   4346  CD2 LEU A 567     -13.497 -18.397 -11.152  1.00  0.94           C  
ATOM   4347  N   ILE A 568     -15.780 -20.296 -15.755  1.00  0.97           N  
ATOM   4348  CA  ILE A 568     -15.991 -20.362 -17.197  1.00  0.97           C  
ATOM   4349  C   ILE A 568     -17.049 -19.343 -17.612  1.00  0.96           C  
ATOM   4350  CB  ILE A 568     -16.410 -21.781 -17.643  1.00  0.96           C  
ATOM   4351  O   ILE A 568     -16.827 -18.544 -18.525  1.00  0.95           O  
ATOM   4352  CG1 ILE A 568     -15.268 -22.776 -17.401  1.00  0.97           C  
ATOM   4353  CG2 ILE A 568     -16.835 -21.782 -19.114  1.00  0.97           C  
ATOM   4354  CD1 ILE A 568     -15.692 -24.236 -17.478  1.00  0.96           C  
ATOM   4355  N   GLY A 569     -18.136 -19.198 -16.931  1.00  0.94           N  
ATOM   4356  CA  GLY A 569     -19.222 -18.272 -17.208  1.00  0.94           C  
ATOM   4357  C   GLY A 569     -18.821 -16.818 -17.052  1.00  0.93           C  
ATOM   4358  O   GLY A 569     -19.376 -15.940 -17.716  1.00  0.92           O  
ATOM   4359  N   MET A 570     -17.831 -16.545 -16.187  1.00  0.94           N  
ATOM   4360  CA  MET A 570     -17.286 -15.212 -15.947  1.00  0.93           C  
ATOM   4361  C   MET A 570     -16.256 -14.845 -17.010  1.00  0.93           C  
ATOM   4362  CB  MET A 570     -16.653 -15.132 -14.557  1.00  0.93           C  
ATOM   4363  O   MET A 570     -15.799 -13.702 -17.070  1.00  0.91           O  
ATOM   4364  CG  MET A 570     -17.663 -15.157 -13.421  1.00  0.89           C  
ATOM   4365  SD  MET A 570     -16.866 -15.314 -11.775  1.00  0.90           S  
ATOM   4366  CE  MET A 570     -16.096 -13.677 -11.636  1.00  0.82           C  
ATOM   4367  N   GLY A 571     -15.813 -15.719 -17.936  1.00  0.94           N  
ATOM   4368  CA  GLY A 571     -14.692 -15.547 -18.846  1.00  0.94           C  
ATOM   4369  C   GLY A 571     -13.363 -15.386 -18.133  1.00  0.94           C  
ATOM   4370  O   GLY A 571     -12.509 -14.610 -18.567  1.00  0.93           O  
ATOM   4371  N   ALA A 572     -13.192 -16.033 -16.914  1.00  0.95           N  
ATOM   4372  CA  ALA A 572     -11.935 -16.061 -16.170  1.00  0.96           C  
ATOM   4373  C   ALA A 572     -11.054 -17.221 -16.626  1.00  0.96           C  
ATOM   4374  CB  ALA A 572     -12.207 -16.161 -14.671  1.00  0.95           C  
ATOM   4375  O   ALA A 572      -9.825 -17.111 -16.628  1.00  0.95           O  
ATOM   4376  N   VAL A 573     -11.722 -18.336 -17.054  1.00  0.97           N  
ATOM   4377  CA  VAL A 573     -11.067 -19.505 -17.631  1.00  0.97           C  
ATOM   4378  C   VAL A 573     -11.880 -20.021 -18.816  1.00  0.97           C  
ATOM   4379  CB  VAL A 573     -10.881 -20.626 -16.584  1.00  0.96           C  
ATOM   4380  O   VAL A 573     -13.108 -19.902 -18.833  1.00  0.96           O  
ATOM   4381  CG1 VAL A 573     -10.035 -20.134 -15.411  1.00  0.84           C  
ATOM   4382  CG2 VAL A 573     -12.238 -21.128 -16.094  1.00  0.84           C  
ATOM   4383  N   VAL A 574     -11.230 -20.676 -19.803  1.00  0.97           N  
ATOM   4384  CA  VAL A 574     -11.831 -21.249 -21.002  1.00  0.97           C  
ATOM   4385  C   VAL A 574     -12.432 -22.615 -20.677  1.00  0.97           C  
ATOM   4386  CB  VAL A 574     -10.801 -21.379 -22.147  1.00  0.96           C  
ATOM   4387  O   VAL A 574     -13.518 -22.952 -21.155  1.00  0.96           O  
ATOM   4388  CG1 VAL A 574     -11.450 -21.982 -23.391  1.00  0.92           C  
ATOM   4389  CG2 VAL A 574     -10.186 -20.018 -22.467  1.00  0.92           C  
ATOM   4390  N   ASP A 575     -11.756 -23.343 -19.886  1.00  0.97           N  
ATOM   4391  CA  ASP A 575     -12.130 -24.690 -19.467  1.00  0.97           C  
ATOM   4392  C   ASP A 575     -11.483 -25.050 -18.132  1.00  0.97           C  
ATOM   4393  CB  ASP A 575     -11.736 -25.713 -20.535  1.00  0.96           C  
ATOM   4394  O   ASP A 575     -10.492 -24.436 -17.731  1.00  0.97           O  
ATOM   4395  CG  ASP A 575     -12.387 -27.069 -20.326  1.00  0.89           C  
ATOM   4396  OD1 ASP A 575     -13.354 -27.167 -19.541  1.00  0.88           O  
ATOM   4397  OD2 ASP A 575     -11.926 -28.049 -20.950  1.00  0.90           O  
ATOM   4398  N   GLY A 576     -12.017 -26.074 -17.382  1.00  0.97           N  
ATOM   4399  CA  GLY A 576     -11.439 -26.601 -16.155  1.00  0.97           C  
ATOM   4400  C   GLY A 576     -11.944 -27.988 -15.806  1.00  0.96           C  
ATOM   4401  O   GLY A 576     -13.029 -28.385 -16.235  1.00  0.94           O  
ATOM   4402  N   LYS A 577     -11.139 -28.711 -15.162  1.00  0.96           N  
ATOM   4403  CA  LYS A 577     -11.370 -30.096 -14.761  1.00  0.96           C  
ATOM   4404  C   LYS A 577     -10.983 -30.319 -13.302  1.00  0.96           C  
ATOM   4405  CB  LYS A 577     -10.589 -31.053 -15.663  1.00  0.95           C  
ATOM   4406  O   LYS A 577      -9.921 -29.872 -12.861  1.00  0.96           O  
ATOM   4407  CG  LYS A 577     -10.895 -32.524 -15.417  1.00  0.88           C  
ATOM   4408  CD  LYS A 577     -10.171 -33.419 -16.413  1.00  0.86           C  
ATOM   4409  CE  LYS A 577     -10.499 -34.889 -16.187  1.00  0.82           C  
ATOM   4410  NZ  LYS A 577      -9.787 -35.772 -17.158  1.00  0.83           N  
ATOM   4411  N   VAL A 578     -11.800 -31.049 -12.569  1.00  0.97           N  
ATOM   4412  CA  VAL A 578     -11.577 -31.488 -11.196  1.00  0.97           C  
ATOM   4413  C   VAL A 578     -11.540 -33.014 -11.140  1.00  0.95           C  
ATOM   4414  CB  VAL A 578     -12.666 -30.946 -10.243  1.00  0.96           C  
ATOM   4415  O   VAL A 578     -12.433 -33.682 -11.667  1.00  0.94           O  
ATOM   4416  CG1 VAL A 578     -12.313 -31.254  -8.789  1.00  0.95           C  
ATOM   4417  CG2 VAL A 578     -12.851 -29.443 -10.444  1.00  0.94           C  
ATOM   4418  N   LYS A 579     -10.505 -33.543 -10.520  1.00  0.97           N  
ATOM   4419  CA  LYS A 579     -10.328 -34.971 -10.272  1.00  0.96           C  
ATOM   4420  C   LYS A 579      -9.928 -35.231  -8.822  1.00  0.96           C  
ATOM   4421  CB  LYS A 579      -9.276 -35.553 -11.218  1.00  0.94           C  
ATOM   4422  O   LYS A 579      -8.917 -34.710  -8.348  1.00  0.96           O  
ATOM   4423  CG  LYS A 579      -9.255 -37.074 -11.258  1.00  0.81           C  
ATOM   4424  CD  LYS A 579      -8.170 -37.593 -12.192  1.00  0.77           C  
ATOM   4425  CE  LYS A 579      -8.112 -39.115 -12.193  1.00  0.70           C  
ATOM   4426  NZ  LYS A 579      -6.899 -39.623 -12.901  1.00  0.71           N  
ATOM   4427  N   CYS A 580     -10.671 -36.029  -8.128  1.00  0.96           N  
ATOM   4428  CA  CYS A 580     -10.417 -36.481  -6.765  1.00  0.97           C  
ATOM   4429  C   CYS A 580     -10.763 -37.956  -6.605  1.00  0.95           C  
ATOM   4430  CB  CYS A 580     -11.221 -35.649  -5.766  1.00  0.96           C  
ATOM   4431  O   CYS A 580     -11.526 -38.327  -5.711  1.00  0.92           O  
ATOM   4432  SG  CYS A 580     -10.679 -35.843  -4.054  1.00  0.96           S  
ATOM   4433  N   ASP A 581     -10.219 -38.784  -7.523  1.00  0.97           N  
ATOM   4434  CA  ASP A 581     -10.544 -40.192  -7.729  1.00  0.97           C  
ATOM   4435  C   ASP A 581      -9.499 -41.098  -7.083  1.00  0.97           C  
ATOM   4436  CB  ASP A 581     -10.658 -40.502  -9.223  1.00  0.96           C  
ATOM   4437  O   ASP A 581      -8.595 -40.619  -6.394  1.00  0.97           O  
ATOM   4438  CG  ASP A 581      -9.387 -40.189  -9.993  1.00  0.96           C  
ATOM   4439  OD1 ASP A 581      -8.327 -39.985  -9.363  1.00  0.95           O  
ATOM   4440  OD2 ASP A 581      -9.447 -40.144 -11.241  1.00  0.94           O  
ATOM   4441  N   ASP A 582      -9.530 -42.439  -7.277  1.00  0.96           N  
ATOM   4442  CA  ASP A 582      -8.652 -43.434  -6.670  1.00  0.97           C  
ATOM   4443  C   ASP A 582      -7.244 -43.356  -7.256  1.00  0.97           C  
ATOM   4444  CB  ASP A 582      -9.223 -44.841  -6.860  1.00  0.96           C  
ATOM   4445  O   ASP A 582      -6.267 -43.698  -6.587  1.00  0.96           O  
ATOM   4446  CG  ASP A 582     -10.517 -45.064  -6.096  1.00  0.95           C  
ATOM   4447  OD1 ASP A 582     -10.744 -44.386  -5.070  1.00  0.94           O  
ATOM   4448  OD2 ASP A 582     -11.315 -45.926  -6.522  1.00  0.93           O  
ATOM   4449  N   ASP A 583      -7.119 -42.802  -8.432  1.00  0.95           N  
ATOM   4450  CA  ASP A 583      -5.811 -42.590  -9.045  1.00  0.95           C  
ATOM   4451  C   ASP A 583      -5.013 -41.534  -8.284  1.00  0.95           C  
ATOM   4452  CB  ASP A 583      -5.967 -42.177 -10.511  1.00  0.93           C  
ATOM   4453  O   ASP A 583      -3.813 -41.701  -8.056  1.00  0.94           O  
ATOM   4454  CG  ASP A 583      -6.552 -43.278 -11.378  1.00  0.87           C  
ATOM   4455  OD1 ASP A 583      -6.373 -44.471 -11.053  1.00  0.86           O  
ATOM   4456  OD2 ASP A 583      -7.197 -42.949 -12.397  1.00  0.88           O  
ATOM   4457  N   ASN A 584      -5.695 -40.421  -7.851  1.00  0.92           N  
ATOM   4458  CA  ASN A 584      -5.100 -39.364  -7.039  1.00  0.93           C  
ATOM   4459  C   ASN A 584      -5.002 -39.773  -5.572  1.00  0.93           C  
ATOM   4460  CB  ASN A 584      -5.900 -38.067  -7.177  1.00  0.91           C  
ATOM   4461  O   ASN A 584      -4.235 -39.183  -4.810  1.00  0.92           O  
ATOM   4462  CG  ASN A 584      -5.767 -37.441  -8.551  1.00  0.86           C  
ATOM   4463  ND2 ASN A 584      -6.539 -36.391  -8.802  1.00  0.86           N  
ATOM   4464  OD1 ASN A 584      -4.976 -37.899  -9.381  1.00  0.84           O  
ATOM   4465  N   ASN A 585      -5.784 -40.728  -5.085  1.00  0.95           N  
ATOM   4466  CA  ASN A 585      -5.899 -41.132  -3.688  1.00  0.95           C  
ATOM   4467  C   ASN A 585      -5.681 -42.633  -3.518  1.00  0.93           C  
ATOM   4468  CB  ASN A 585      -7.261 -40.726  -3.122  1.00  0.95           C  
ATOM   4469  O   ASN A 585      -6.558 -43.339  -3.017  1.00  0.89           O  
ATOM   4470  CG  ASN A 585      -7.456 -39.223  -3.090  1.00  0.97           C  
ATOM   4471  ND2 ASN A 585      -8.071 -38.682  -4.136  1.00  0.96           N  
ATOM   4472  OD1 ASN A 585      -7.057 -38.553  -2.134  1.00  0.96           O  
ATOM   4473  N   PRO A 586      -4.481 -43.214  -3.970  1.00  0.96           N  
ATOM   4474  CA  PRO A 586      -4.176 -44.628  -3.739  1.00  0.96           C  
ATOM   4475  C   PRO A 586      -4.226 -45.009  -2.261  1.00  0.97           C  
ATOM   4476  CB  PRO A 586      -2.756 -44.777  -4.293  1.00  0.96           C  
ATOM   4477  O   PRO A 586      -4.104 -44.142  -1.392  1.00  0.97           O  
ATOM   4478  CG  PRO A 586      -2.121 -43.441  -4.078  1.00  0.96           C  
ATOM   4479  CD  PRO A 586      -3.169 -42.380  -4.254  1.00  0.96           C  
ATOM   4480  N   ALA A 587      -4.268 -46.266  -1.911  1.00  0.97           N  
ATOM   4481  CA  ALA A 587      -4.489 -46.818  -0.577  1.00  0.97           C  
ATOM   4482  C   ALA A 587      -3.477 -46.262   0.421  1.00  0.97           C  
ATOM   4483  CB  ALA A 587      -4.414 -48.342  -0.613  1.00  0.97           C  
ATOM   4484  O   ALA A 587      -3.814 -46.010   1.580  1.00  0.97           O  
ATOM   4485  N   ALA A 588      -2.257 -45.977  -0.019  1.00  0.96           N  
ATOM   4486  CA  ALA A 588      -1.207 -45.417   0.829  1.00  0.97           C  
ATOM   4487  C   ALA A 588      -1.540 -43.985   1.238  1.00  0.97           C  
ATOM   4488  CB  ALA A 588       0.138 -45.462   0.109  1.00  0.96           C  
ATOM   4489  O   ALA A 588      -1.331 -43.598   2.391  1.00  0.97           O  
ATOM   4490  N   VAL A 589      -2.126 -43.097   0.302  1.00  0.95           N  
ATOM   4491  CA  VAL A 589      -2.558 -41.728   0.564  1.00  0.95           C  
ATOM   4492  C   VAL A 589      -3.765 -41.737   1.499  1.00  0.95           C  
ATOM   4493  CB  VAL A 589      -2.904 -40.982  -0.745  1.00  0.94           C  
ATOM   4494  O   VAL A 589      -3.806 -40.986   2.477  1.00  0.95           O  
ATOM   4495  CG1 VAL A 589      -3.551 -39.632  -0.442  1.00  0.91           C  
ATOM   4496  CG2 VAL A 589      -1.651 -40.798  -1.600  1.00  0.91           C  
ATOM   4497  N   VAL A 590      -4.723 -42.687   1.340  1.00  0.97           N  
ATOM   4498  CA  VAL A 590      -5.900 -42.874   2.182  1.00  0.97           C  
ATOM   4499  C   VAL A 590      -5.472 -43.342   3.571  1.00  0.97           C  
ATOM   4500  CB  VAL A 590      -6.889 -43.885   1.560  1.00  0.97           C  
ATOM   4501  O   VAL A 590      -5.900 -42.779   4.582  1.00  0.97           O  
ATOM   4502  CG1 VAL A 590      -8.079 -44.118   2.489  1.00  0.97           C  
ATOM   4503  CG2 VAL A 590      -7.362 -43.394   0.193  1.00  0.97           C  
ATOM   4504  N   ALA A 591      -4.530 -44.221   3.625  1.00  0.97           N  
ATOM   4505  CA  ALA A 591      -4.006 -44.751   4.881  1.00  0.97           C  
ATOM   4506  C   ALA A 591      -3.223 -43.684   5.642  1.00  0.96           C  
ATOM   4507  CB  ALA A 591      -3.122 -45.967   4.618  1.00  0.96           C  
ATOM   4508  O   ALA A 591      -3.140 -43.725   6.871  1.00  0.96           O  
ATOM   4509  N   ALA A 592      -2.703 -42.665   4.928  1.00  0.95           N  
ATOM   4510  CA  ALA A 592      -1.987 -41.539   5.521  1.00  0.95           C  
ATOM   4511  C   ALA A 592      -2.950 -40.422   5.914  1.00  0.93           C  
ATOM   4512  CB  ALA A 592      -0.931 -41.010   4.554  1.00  0.94           C  
ATOM   4513  O   ALA A 592      -2.523 -39.315   6.251  1.00  0.91           O  
ATOM   4514  N   ASN A 593      -4.305 -40.578   5.780  1.00  0.94           N  
ATOM   4515  CA  ASN A 593      -5.383 -39.633   6.050  1.00  0.94           C  
ATOM   4516  C   ASN A 593      -5.232 -38.359   5.224  1.00  0.93           C  
ATOM   4517  CB  ASN A 593      -5.440 -39.295   7.541  1.00  0.91           C  
ATOM   4518  O   ASN A 593      -5.575 -37.269   5.686  1.00  0.90           O  
ATOM   4519  CG  ASN A 593      -5.753 -40.502   8.403  1.00  0.88           C  
ATOM   4520  ND2 ASN A 593      -5.065 -40.619   9.533  1.00  0.88           N  
ATOM   4521  OD1 ASN A 593      -6.605 -41.324   8.055  1.00  0.87           O  
ATOM   4522  N   GLN A 594      -4.701 -38.514   4.009  1.00  0.94           N  
ATOM   4523  CA  GLN A 594      -4.591 -37.440   3.027  1.00  0.95           C  
ATOM   4524  C   GLN A 594      -5.631 -37.597   1.921  1.00  0.94           C  
ATOM   4525  CB  GLN A 594      -3.186 -37.403   2.425  1.00  0.93           C  
ATOM   4526  O   GLN A 594      -5.943 -38.716   1.510  1.00  0.94           O  
ATOM   4527  CG  GLN A 594      -2.091 -37.098   3.438  1.00  0.90           C  
ATOM   4528  CD  GLN A 594      -0.702 -37.125   2.827  1.00  0.86           C  
ATOM   4529  NE2 GLN A 594       0.258 -36.510   3.510  1.00  0.88           N  
ATOM   4530  OE1 GLN A 594      -0.494 -37.694   1.751  1.00  0.89           O  
ATOM   4531  N   MET A 595      -6.182 -36.544   1.494  1.00  0.92           N  
ATOM   4532  CA  MET A 595      -6.993 -36.455   0.283  1.00  0.93           C  
ATOM   4533  C   MET A 595      -6.326 -35.557  -0.754  1.00  0.92           C  
ATOM   4534  CB  MET A 595      -8.391 -35.929   0.609  1.00  0.93           C  
ATOM   4535  O   MET A 595      -6.017 -34.398  -0.470  1.00  0.91           O  
ATOM   4536  CG  MET A 595      -9.341 -35.935  -0.579  1.00  0.92           C  
ATOM   4537  SD  MET A 595     -11.020 -35.339  -0.139  1.00  0.94           S  
ATOM   4538  CE  MET A 595     -10.698 -33.561   0.016  1.00  0.89           C  
ATOM   4539  N   VAL A 596      -6.089 -36.070  -1.907  1.00  0.93           N  
ATOM   4540  CA  VAL A 596      -5.452 -35.355  -3.007  1.00  0.94           C  
ATOM   4541  C   VAL A 596      -6.452 -35.158  -4.144  1.00  0.95           C  
ATOM   4542  CB  VAL A 596      -4.201 -36.102  -3.521  1.00  0.93           C  
ATOM   4543  O   VAL A 596      -7.040 -36.124  -4.636  1.00  0.94           O  
ATOM   4544  CG1 VAL A 596      -3.536 -35.325  -4.656  1.00  0.90           C  
ATOM   4545  CG2 VAL A 596      -3.213 -36.336  -2.380  1.00  0.90           C  
ATOM   4546  N   ALA A 597      -6.647 -33.878  -4.595  1.00  0.94           N  
ATOM   4547  CA  ALA A 597      -7.449 -33.494  -5.754  1.00  0.94           C  
ATOM   4548  C   ALA A 597      -6.599 -32.772  -6.795  1.00  0.93           C  
ATOM   4549  CB  ALA A 597      -8.619 -32.612  -5.323  1.00  0.93           C  
ATOM   4550  O   ALA A 597      -5.864 -31.838  -6.466  1.00  0.91           O  
ATOM   4551  N   GLY A 598      -6.612 -33.220  -8.018  1.00  0.93           N  
ATOM   4552  CA  GLY A 598      -6.115 -32.477  -9.165  1.00  0.93           C  
ATOM   4553  C   GLY A 598      -7.132 -31.506  -9.733  1.00  0.93           C  
ATOM   4554  O   GLY A 598      -8.226 -31.909 -10.134  1.00  0.93           O  
ATOM   4555  N   ILE A 599      -6.809 -30.217  -9.783  1.00  0.94           N  
ATOM   4556  CA  ILE A 599      -7.627 -29.158 -10.363  1.00  0.94           C  
ATOM   4557  C   ILE A 599      -6.855 -28.465 -11.484  1.00  0.92           C  
ATOM   4558  CB  ILE A 599      -8.060 -28.129  -9.295  1.00  0.93           C  
ATOM   4559  O   ILE A 599      -5.812 -27.855 -11.243  1.00  0.89           O  
ATOM   4560  CG1 ILE A 599      -8.807 -28.826  -8.153  1.00  0.90           C  
ATOM   4561  CG2 ILE A 599      -8.922 -27.030  -9.923  1.00  0.89           C  
ATOM   4562  CD1 ILE A 599      -8.929 -27.987  -6.889  1.00  0.88           C  
ATOM   4563  N   TRP A 600      -7.350 -28.515 -12.715  1.00  0.95           N  
ATOM   4564  CA  TRP A 600      -6.783 -27.909 -13.915  1.00  0.96           C  
ATOM   4565  C   TRP A 600      -7.687 -26.800 -14.444  1.00  0.95           C  
ATOM   4566  CB  TRP A 600      -6.562 -28.967 -15.000  1.00  0.94           C  
ATOM   4567  O   TRP A 600      -8.872 -27.026 -14.698  1.00  0.94           O  
ATOM   4568  CG  TRP A 600      -5.661 -30.090 -14.582  1.00  0.82           C  
ATOM   4569  CD1 TRP A 600      -4.313 -30.185 -14.790  1.00  0.75           C  
ATOM   4570  CD2 TRP A 600      -6.046 -31.280 -13.888  1.00  0.77           C  
ATOM   4571  CE2 TRP A 600      -4.878 -32.054 -13.707  1.00  0.73           C  
ATOM   4572  CE3 TRP A 600      -7.266 -31.768 -13.400  1.00  0.67           C  
ATOM   4573  NE1 TRP A 600      -3.836 -31.364 -14.265  1.00  0.75           N  
ATOM   4574  CH2 TRP A 600      -6.102 -33.744 -12.590  1.00  0.76           C  
ATOM   4575  CZ2 TRP A 600      -4.895 -33.291 -13.057  1.00  0.77           C  
ATOM   4576  CZ3 TRP A 600      -7.281 -32.999 -12.754  1.00  0.75           C  
ATOM   4577  N   LEU A 601      -7.167 -25.690 -14.612  1.00  0.95           N  
ATOM   4578  CA  LEU A 601      -7.827 -24.522 -15.186  1.00  0.96           C  
ATOM   4579  C   LEU A 601      -7.087 -24.036 -16.428  1.00  0.95           C  
ATOM   4580  CB  LEU A 601      -7.913 -23.394 -14.155  1.00  0.96           C  
ATOM   4581  O   LEU A 601      -5.864 -23.877 -16.405  1.00  0.94           O  
ATOM   4582  CG  LEU A 601      -8.627 -23.727 -12.845  1.00  0.95           C  
ATOM   4583  CD1 LEU A 601      -8.606 -22.522 -11.909  1.00  0.94           C  
ATOM   4584  CD2 LEU A 601     -10.060 -24.175 -13.114  1.00  0.94           C  
ATOM   4585  N   LYS A 602      -7.785 -23.808 -17.539  1.00  0.96           N  
ATOM   4586  CA  LYS A 602      -7.292 -23.126 -18.732  1.00  0.96           C  
ATOM   4587  C   LYS A 602      -7.615 -21.635 -18.686  1.00  0.96           C  
ATOM   4588  CB  LYS A 602      -7.887 -23.752 -19.994  1.00  0.95           C  
ATOM   4589  O   LYS A 602      -8.746 -21.231 -18.966  1.00  0.95           O  
ATOM   4590  CG  LYS A 602      -7.456 -25.192 -20.233  1.00  0.86           C  
ATOM   4591  CD  LYS A 602      -8.061 -25.751 -21.514  1.00  0.81           C  
ATOM   4592  CE  LYS A 602      -7.737 -27.229 -21.687  1.00  0.78           C  
ATOM   4593  NZ  LYS A 602      -8.559 -27.853 -22.767  1.00  0.77           N  
ATOM   4594  N   PRO A 603      -6.624 -20.786 -18.279  1.00  0.95           N  
ATOM   4595  CA  PRO A 603      -6.930 -19.362 -18.126  1.00  0.95           C  
ATOM   4596  C   PRO A 603      -7.247 -18.680 -19.455  1.00  0.94           C  
ATOM   4597  CB  PRO A 603      -5.649 -18.791 -17.511  1.00  0.93           C  
ATOM   4598  O   PRO A 603      -6.694 -19.054 -20.492  1.00  0.93           O  
ATOM   4599  CG  PRO A 603      -4.552 -19.654 -18.044  1.00  0.91           C  
ATOM   4600  CD  PRO A 603      -5.075 -21.054 -18.192  1.00  0.91           C  
ATOM   4601  N   GLU A 604      -8.034 -17.610 -19.407  1.00  0.96           N  
ATOM   4602  CA  GLU A 604      -8.230 -16.682 -20.517  1.00  0.95           C  
ATOM   4603  C   GLU A 604      -7.121 -15.636 -20.564  1.00  0.94           C  
ATOM   4604  CB  GLU A 604      -9.595 -15.997 -20.410  1.00  0.92           C  
ATOM   4605  O   GLU A 604      -6.873 -14.940 -19.577  1.00  0.92           O  
ATOM   4606  CG  GLU A 604     -10.008 -15.248 -21.668  1.00  0.78           C  
ATOM   4607  CD  GLU A 604     -11.445 -14.754 -21.629  1.00  0.74           C  
ATOM   4608  OE1 GLU A 604     -12.138 -14.984 -20.612  1.00  0.72           O  
ATOM   4609  OE2 GLU A 604     -11.882 -14.134 -22.624  1.00  0.71           O  
ATOM   4610  N   TYR A 605      -6.456 -15.480 -21.734  1.00  0.93           N  
ATOM   4611  CA  TYR A 605      -5.409 -14.484 -21.936  1.00  0.93           C  
ATOM   4612  C   TYR A 605      -5.990 -13.186 -22.483  1.00  0.92           C  
ATOM   4613  CB  TYR A 605      -4.336 -15.018 -22.890  1.00  0.92           C  
ATOM   4614  O   TYR A 605      -6.850 -13.206 -23.366  1.00  0.90           O  
ATOM   4615  CG  TYR A 605      -3.508 -16.138 -22.306  1.00  0.89           C  
ATOM   4616  CD1 TYR A 605      -2.477 -15.873 -21.408  1.00  0.86           C  
ATOM   4617  CD2 TYR A 605      -3.755 -17.462 -22.652  1.00  0.86           C  
ATOM   4618  CE1 TYR A 605      -1.710 -16.901 -20.870  1.00  0.86           C  
ATOM   4619  CE2 TYR A 605      -2.995 -18.498 -22.120  1.00  0.85           C  
ATOM   4620  OH  TYR A 605      -1.221 -19.230 -20.701  1.00  0.83           O  
ATOM   4621  CZ  TYR A 605      -1.977 -18.208 -21.231  1.00  0.84           C  
ATOM   4622  N   SER A 606      -5.477 -12.060 -22.002  1.00  0.93           N  
ATOM   4623  CA  SER A 606      -5.819 -10.758 -22.565  1.00  0.93           C  
ATOM   4624  C   SER A 606      -5.221 -10.584 -23.957  1.00  0.92           C  
ATOM   4625  CB  SER A 606      -5.335  -9.633 -21.649  1.00  0.91           C  
ATOM   4626  O   SER A 606      -4.112 -11.051 -24.225  1.00  0.91           O  
ATOM   4627  OG  SER A 606      -5.873  -9.779 -20.346  1.00  0.78           O  
ATOM   4628  N   ILE A 607      -5.937  -9.860 -24.898  1.00  0.90           N  
ATOM   4629  CA  ILE A 607      -5.397  -9.408 -26.175  1.00  0.90           C  
ATOM   4630  C   ILE A 607      -4.322  -8.350 -25.935  1.00  0.89           C  
ATOM   4631  CB  ILE A 607      -6.507  -8.845 -27.091  1.00  0.89           C  
ATOM   4632  O   ILE A 607      -4.607  -7.276 -25.400  1.00  0.88           O  
ATOM   4633  CG1 ILE A 607      -7.586  -9.906 -27.336  1.00  0.86           C  
ATOM   4634  CG2 ILE A 607      -5.916  -8.349 -28.414  1.00  0.85           C  
ATOM   4635  CD1 ILE A 607      -8.803  -9.389 -28.091  1.00  0.83           C  
ATOM   4636  N   ASN A 608      -3.102  -8.669 -26.415  1.00  0.89           N  
ATOM   4637  CA  ASN A 608      -1.959  -7.785 -26.213  1.00  0.89           C  
ATOM   4638  C   ASN A 608      -1.534  -7.111 -27.514  1.00  0.88           C  
ATOM   4639  CB  ASN A 608      -0.784  -8.557 -25.606  1.00  0.88           C  
ATOM   4640  O   ASN A 608      -0.960  -6.021 -27.494  1.00  0.85           O  
ATOM   4641  CG  ASN A 608      -1.035  -8.967 -24.169  1.00  0.83           C  
ATOM   4642  ND2 ASN A 608       0.028  -9.331 -23.462  1.00  0.82           N  
ATOM   4643  OD1 ASN A 608      -2.175  -8.957 -23.697  1.00  0.81           O  
ATOM   4644  N   TRP A 609      -1.934  -7.724 -28.609  1.00  0.80           N  
ATOM   4645  CA  TRP A 609      -1.588  -7.216 -29.932  1.00  0.86           C  
ATOM   4646  C   TRP A 609      -2.797  -7.245 -30.860  1.00  0.80           C  
ATOM   4647  CB  TRP A 609      -0.443  -8.032 -30.539  1.00  0.79           C  
ATOM   4648  O   TRP A 609      -3.500  -8.256 -30.943  1.00  0.77           O  
ATOM   4649  CG  TRP A 609       0.699  -8.272 -29.597  1.00  0.65           C  
ATOM   4650  CD1 TRP A 609       0.897  -9.369 -28.805  1.00  0.57           C  
ATOM   4651  CD2 TRP A 609       1.799  -7.392 -29.346  1.00  0.62           C  
ATOM   4652  CE2 TRP A 609       2.627  -8.021 -28.390  1.00  0.60           C  
ATOM   4653  CE3 TRP A 609       2.165  -6.132 -29.838  1.00  0.67           C  
ATOM   4654  NE1 TRP A 609       2.055  -9.224 -28.077  1.00  0.74           N  
ATOM   4655  CH2 TRP A 609       4.136  -6.197 -28.414  1.00  0.64           C  
ATOM   4656  CZ2 TRP A 609       3.801  -7.430 -27.916  1.00  0.75           C  
ATOM   4657  CZ3 TRP A 609       3.334  -5.546 -29.365  1.00  0.55           C  
ATOM   4658  N   VAL A 610      -3.007  -6.176 -31.532  1.00  0.84           N  
ATOM   4659  CA  VAL A 610      -3.965  -6.069 -32.628  1.00  0.85           C  
ATOM   4660  C   VAL A 610      -3.247  -5.624 -33.900  1.00  0.82           C  
ATOM   4661  CB  VAL A 610      -5.107  -5.085 -32.290  1.00  0.84           C  
ATOM   4662  O   VAL A 610      -2.640  -4.551 -33.935  1.00  0.80           O  
ATOM   4663  CG1 VAL A 610      -6.143  -5.055 -33.412  1.00  0.83           C  
ATOM   4664  CG2 VAL A 610      -5.763  -5.466 -30.963  1.00  0.80           C  
ATOM   4665  N   TYR A 611      -3.220  -6.445 -34.862  1.00  0.80           N  
ATOM   4666  CA  TYR A 611      -2.732  -6.123 -36.198  1.00  0.83           C  
ATOM   4667  C   TYR A 611      -3.882  -5.738 -37.121  1.00  0.81           C  
ATOM   4668  CB  TYR A 611      -1.963  -7.308 -36.790  1.00  0.79           C  
ATOM   4669  O   TYR A 611      -4.888  -6.448 -37.199  1.00  0.79           O  
ATOM   4670  CG  TYR A 611      -0.790  -7.751 -35.949  1.00  0.77           C  
ATOM   4671  CD1 TYR A 611       0.426  -7.072 -36.003  1.00  0.75           C  
ATOM   4672  CD2 TYR A 611      -0.894  -8.848 -35.101  1.00  0.78           C  
ATOM   4673  CE1 TYR A 611       1.510  -7.478 -35.232  1.00  0.77           C  
ATOM   4674  CE2 TYR A 611       0.184  -9.262 -34.326  1.00  0.80           C  
ATOM   4675  OH  TYR A 611       2.450  -8.977 -33.631  1.00  0.57           O  
ATOM   4676  CZ  TYR A 611       1.380  -8.572 -34.397  1.00  0.72           C  
ATOM   4677  N   LEU A 612      -3.759  -4.565 -37.612  1.00  0.83           N  
ATOM   4678  CA  LEU A 612      -4.711  -4.051 -38.591  1.00  0.84           C  
ATOM   4679  C   LEU A 612      -4.034  -3.816 -39.937  1.00  0.81           C  
ATOM   4680  CB  LEU A 612      -5.343  -2.749 -38.091  1.00  0.83           C  
ATOM   4681  O   LEU A 612      -3.155  -2.959 -40.054  1.00  0.79           O  
ATOM   4682  CG  LEU A 612      -6.139  -2.838 -36.788  1.00  0.86           C  
ATOM   4683  CD1 LEU A 612      -6.571  -1.448 -36.334  1.00  0.86           C  
ATOM   4684  CD2 LEU A 612      -7.349  -3.750 -36.962  1.00  0.87           C  
ATOM   4685  N   ASP A 613      -4.426  -4.528 -40.900  1.00  0.81           N  
ATOM   4686  CA  ASP A 613      -4.009  -4.321 -42.283  1.00  0.82           C  
ATOM   4687  C   ASP A 613      -5.007  -3.441 -43.032  1.00  0.80           C  
ATOM   4688  CB  ASP A 613      -3.849  -5.663 -43.002  1.00  0.78           C  
ATOM   4689  O   ASP A 613      -6.184  -3.789 -43.150  1.00  0.78           O  
ATOM   4690  CG  ASP A 613      -2.701  -6.494 -42.456  1.00  0.72           C  
ATOM   4691  OD1 ASP A 613      -1.686  -5.915 -42.011  1.00  0.69           O  
ATOM   4692  OD2 ASP A 613      -2.810  -7.739 -42.475  1.00  0.77           O  
ATOM   4693  N   PHE A 614      -4.533  -2.254 -43.443  1.00  0.82           N  
ATOM   4694  CA  PHE A 614      -5.310  -1.343 -44.276  1.00  0.83           C  
ATOM   4695  C   PHE A 614      -4.793  -1.346 -45.709  1.00  0.81           C  
ATOM   4696  CB  PHE A 614      -5.268   0.078 -43.705  1.00  0.81           C  
ATOM   4697  O   PHE A 614      -3.605  -1.115 -45.946  1.00  0.79           O  
ATOM   4698  CG  PHE A 614      -5.943   0.215 -42.367  1.00  0.84           C  
ATOM   4699  CD1 PHE A 614      -7.326   0.324 -42.278  1.00  0.84           C  
ATOM   4700  CD2 PHE A 614      -5.195   0.234 -41.197  1.00  0.86           C  
ATOM   4701  CE1 PHE A 614      -7.953   0.450 -41.041  1.00  0.87           C  
ATOM   4702  CE2 PHE A 614      -5.815   0.361 -39.957  1.00  0.89           C  
ATOM   4703  CZ  PHE A 614      -7.194   0.470 -39.882  1.00  0.85           C  
ATOM   4704  N   ALA A 615      -5.571  -1.450 -46.705  1.00  0.81           N  
ATOM   4705  CA  ALA A 615      -5.261  -1.362 -48.130  1.00  0.82           C  
ATOM   4706  C   ALA A 615      -6.112  -0.294 -48.811  1.00  0.82           C  
ATOM   4707  CB  ALA A 615      -5.471  -2.716 -48.805  1.00  0.80           C  
ATOM   4708  O   ALA A 615      -7.341  -0.319 -48.719  1.00  0.81           O  
ATOM   4709  N   ALA A 616      -5.341   0.704 -49.303  1.00  0.85           N  
ATOM   4710  CA  ALA A 616      -6.025   1.591 -50.241  1.00  0.86           C  
ATOM   4711  C   ALA A 616      -6.200   0.921 -51.601  1.00  0.84           C  
ATOM   4712  CB  ALA A 616      -5.255   2.901 -50.392  1.00  0.84           C  
ATOM   4713  O   ALA A 616      -5.217   0.565 -52.256  1.00  0.82           O  
ATOM   4714  N   VAL A 617      -7.396   0.836 -52.149  1.00  0.87           N  
ATOM   4715  CA  VAL A 617      -7.707   0.281 -53.462  1.00  0.88           C  
ATOM   4716  C   VAL A 617      -8.095   1.405 -54.420  1.00  0.88           C  
ATOM   4717  CB  VAL A 617      -8.840  -0.766 -53.382  1.00  0.86           C  
ATOM   4718  O   VAL A 617      -8.798   2.342 -54.034  1.00  0.87           O  
ATOM   4719  CG1 VAL A 617      -9.069  -1.420 -54.744  1.00  0.82           C  
ATOM   4720  CG2 VAL A 617      -8.517  -1.822 -52.327  1.00  0.79           C  
ATOM   4721  N   ARG A 618      -7.476   1.407 -55.552  1.00  0.91           N  
ATOM   4722  CA  ARG A 618      -7.859   2.374 -56.575  1.00  0.91           C  
ATOM   4723  C   ARG A 618      -9.343   2.261 -56.907  1.00  0.92           C  
ATOM   4724  CB  ARG A 618      -7.022   2.179 -57.841  1.00  0.89           C  
ATOM   4725  O   ARG A 618      -9.903   1.162 -56.904  1.00  0.91           O  
ATOM   4726  CG  ARG A 618      -5.548   2.506 -57.661  1.00  0.83           C  
ATOM   4727  CD  ARG A 618      -4.741   2.177 -58.909  1.00  0.81           C  
ATOM   4728  NE  ARG A 618      -5.451   2.561 -60.126  1.00  0.81           N  
ATOM   4729  NH1 ARG A 618      -3.643   2.238 -61.528  1.00  0.73           N  
ATOM   4730  NH2 ARG A 618      -5.650   2.947 -62.381  1.00  0.67           N  
ATOM   4731  CZ  ARG A 618      -4.913   2.581 -61.342  1.00  0.78           C  
ATOM   4732  N   PRO A 619     -10.037   3.408 -57.367  1.00  0.93           N  
ATOM   4733  CA  PRO A 619     -11.481   3.422 -57.616  1.00  0.94           C  
ATOM   4734  C   PRO A 619     -11.887   2.527 -58.784  1.00  0.93           C  
ATOM   4735  CB  PRO A 619     -11.770   4.892 -57.928  1.00  0.93           C  
ATOM   4736  O   PRO A 619     -13.057   2.157 -58.905  1.00  0.92           O  
ATOM   4737  CG  PRO A 619     -10.724   5.655 -57.180  1.00  0.93           C  
ATOM   4738  CD  PRO A 619      -9.445   4.869 -57.215  1.00  0.93           C  
ATOM   4739  N   ASP A 620     -10.932   2.025 -59.583  1.00  0.92           N  
ATOM   4740  CA  ASP A 620     -11.123   1.230 -60.792  1.00  0.92           C  
ATOM   4741  C   ASP A 620     -10.931  -0.258 -60.508  1.00  0.89           C  
ATOM   4742  CB  ASP A 620     -10.160   1.684 -61.891  1.00  0.90           C  
ATOM   4743  O   ASP A 620     -11.224  -1.101 -61.358  1.00  0.84           O  
ATOM   4744  CG  ASP A 620      -8.706   1.648 -61.457  1.00  0.86           C  
ATOM   4745  OD1 ASP A 620      -8.390   2.116 -60.342  1.00  0.81           O  
ATOM   4746  OD2 ASP A 620      -7.867   1.148 -62.239  1.00  0.87           O  
ATOM   4747  N   ILE A 621     -10.405  -0.698 -59.388  1.00  0.89           N  
ATOM   4748  CA  ILE A 621     -10.167  -2.075 -58.970  1.00  0.90           C  
ATOM   4749  C   ILE A 621     -11.287  -2.534 -58.039  1.00  0.89           C  
ATOM   4750  CB  ILE A 621      -8.796  -2.225 -58.273  1.00  0.88           C  
ATOM   4751  O   ILE A 621     -11.618  -1.846 -57.070  1.00  0.87           O  
ATOM   4752  CG1 ILE A 621      -7.664  -1.834 -59.231  1.00  0.83           C  
ATOM   4753  CG2 ILE A 621      -8.606  -3.654 -57.756  1.00  0.82           C  
ATOM   4754  CD1 ILE A 621      -6.274  -1.933 -58.619  1.00  0.82           C  
ATOM   4755  N   SER A 622     -11.804  -3.688 -58.354  1.00  0.86           N  
ATOM   4756  CA  SER A 622     -12.814  -4.280 -57.483  1.00  0.87           C  
ATOM   4757  C   SER A 622     -12.179  -4.902 -56.244  1.00  0.86           C  
ATOM   4758  CB  SER A 622     -13.620  -5.337 -58.238  1.00  0.85           C  
ATOM   4759  O   SER A 622     -11.044  -5.380 -56.295  1.00  0.83           O  
ATOM   4760  OG  SER A 622     -12.819  -6.471 -58.524  1.00  0.84           O  
ATOM   4761  N   PHE A 623     -12.906  -4.862 -55.158  1.00  0.87           N  
ATOM   4762  CA  PHE A 623     -12.429  -5.517 -53.946  1.00  0.87           C  
ATOM   4763  C   PHE A 623     -12.259  -7.015 -54.171  1.00  0.86           C  
ATOM   4764  CB  PHE A 623     -13.394  -5.267 -52.783  1.00  0.86           C  
ATOM   4765  O   PHE A 623     -11.340  -7.629 -53.625  1.00  0.85           O  
ATOM   4766  CG  PHE A 623     -13.379  -3.850 -52.275  1.00  0.87           C  
ATOM   4767  CD1 PHE A 623     -12.212  -3.290 -51.772  1.00  0.86           C  
ATOM   4768  CD2 PHE A 623     -14.534  -3.079 -52.303  1.00  0.86           C  
ATOM   4769  CE1 PHE A 623     -12.196  -1.978 -51.302  1.00  0.86           C  
ATOM   4770  CE2 PHE A 623     -14.525  -1.768 -51.834  1.00  0.87           C  
ATOM   4771  CZ  PHE A 623     -13.356  -1.220 -51.334  1.00  0.84           C  
ATOM   4772  N   GLU A 624     -13.103  -7.584 -55.037  1.00  0.86           N  
ATOM   4773  CA  GLU A 624     -13.001  -8.990 -55.415  1.00  0.87           C  
ATOM   4774  C   GLU A 624     -11.664  -9.287 -56.086  1.00  0.83           C  
ATOM   4775  CB  GLU A 624     -14.154  -9.382 -56.343  1.00  0.83           C  
ATOM   4776  O   GLU A 624     -11.054 -10.328 -55.834  1.00  0.79           O  
ATOM   4777  CG  GLU A 624     -15.510  -9.430 -55.653  1.00  0.75           C  
ATOM   4778  CD  GLU A 624     -16.671  -9.591 -56.622  1.00  0.73           C  
ATOM   4779  OE1 GLU A 624     -16.441  -9.574 -57.853  1.00  0.79           O  
ATOM   4780  OE2 GLU A 624     -17.819  -9.734 -56.147  1.00  0.75           O  
ATOM   4781  N   GLU A 625     -11.136  -8.426 -56.863  1.00  0.85           N  
ATOM   4782  CA  GLU A 625      -9.825  -8.522 -57.499  1.00  0.85           C  
ATOM   4783  C   GLU A 625      -8.704  -8.437 -56.467  1.00  0.82           C  
ATOM   4784  CB  GLU A 625      -9.656  -7.424 -58.552  1.00  0.83           C  
ATOM   4785  O   GLU A 625      -7.708  -9.157 -56.564  1.00  0.79           O  
ATOM   4786  CG  GLU A 625     -10.423  -7.683 -59.840  1.00  0.80           C  
ATOM   4787  CD  GLU A 625     -10.445  -6.486 -60.777  1.00  0.77           C  
ATOM   4788  OE1 GLU A 625     -10.178  -5.352 -60.319  1.00  0.81           O  
ATOM   4789  OE2 GLU A 625     -10.732  -6.684 -61.979  1.00  0.82           O  
ATOM   4790  N   VAL A 626      -8.884  -7.596 -55.348  1.00  0.86           N  
ATOM   4791  CA  VAL A 626      -7.900  -7.480 -54.276  1.00  0.85           C  
ATOM   4792  C   VAL A 626      -7.938  -8.732 -53.402  1.00  0.83           C  
ATOM   4793  CB  VAL A 626      -8.145  -6.221 -53.415  1.00  0.84           C  
ATOM   4794  O   VAL A 626      -6.892  -9.290 -53.062  1.00  0.80           O  
ATOM   4795  CG1 VAL A 626      -7.140  -6.148 -52.267  1.00  0.83           C  
ATOM   4796  CG2 VAL A 626      -8.069  -4.962 -54.277  1.00  0.82           C  
ATOM   4797  N   GLU A 627      -9.140  -9.222 -53.178  1.00  0.84           N  
ATOM   4798  CA  GLU A 627      -9.306 -10.439 -52.389  1.00  0.84           C  
ATOM   4799  C   GLU A 627      -8.787 -11.661 -53.142  1.00  0.82           C  
ATOM   4800  CB  GLU A 627     -10.776 -10.640 -52.011  1.00  0.81           C  
ATOM   4801  O   GLU A 627      -8.031 -12.463 -52.590  1.00  0.80           O  
ATOM   4802  CG  GLU A 627     -11.251  -9.731 -50.886  1.00  0.76           C  
ATOM   4803  CD  GLU A 627     -12.714  -9.936 -50.527  1.00  0.75           C  
ATOM   4804  OE1 GLU A 627     -13.423 -10.663 -51.260  1.00  0.77           O  
ATOM   4805  OE2 GLU A 627     -13.155  -9.365 -49.505  1.00  0.73           O  
ATOM   4806  N   ASN A 628      -8.962 -11.788 -54.306  1.00  0.84           N  
ATOM   4807  CA  ASN A 628      -8.585 -12.906 -55.163  1.00  0.84           C  
ATOM   4808  C   ASN A 628      -7.116 -12.830 -55.570  1.00  0.81           C  
ATOM   4809  CB  ASN A 628      -9.478 -12.957 -56.404  1.00  0.82           C  
ATOM   4810  O   ASN A 628      -6.505 -13.849 -55.899  1.00  0.76           O  
ATOM   4811  CG  ASN A 628     -10.874 -13.463 -56.099  1.00  0.81           C  
ATOM   4812  ND2 ASN A 628     -11.867 -12.919 -56.792  1.00  0.84           N  
ATOM   4813  OD1 ASN A 628     -11.058 -14.336 -55.247  1.00  0.81           O  
ATOM   4814  N   GLY A 629      -6.571 -11.610 -55.559  1.00  0.82           N  
ATOM   4815  CA  GLY A 629      -5.181 -11.354 -55.900  1.00  0.80           C  
ATOM   4816  C   GLY A 629      -4.213 -11.773 -54.810  1.00  0.78           C  
ATOM   4817  O   GLY A 629      -3.012 -11.509 -54.904  1.00  0.73           O  
ATOM   4818  N   GLY A 630      -4.791 -12.347 -53.745  1.00  0.75           N  
ATOM   4819  CA  GLY A 630      -3.944 -12.715 -52.622  1.00  0.74           C  
ATOM   4820  C   GLY A 630      -3.370 -11.517 -51.890  1.00  0.72           C  
ATOM   4821  O   GLY A 630      -2.320 -11.618 -51.251  1.00  0.68           O  
ATOM   4822  N   GLY A 631      -3.863 -10.377 -52.036  1.00  0.64           N  
ATOM   4823  CA  GLY A 631      -3.275  -9.079 -51.748  1.00  0.63           C  
ATOM   4824  C   GLY A 631      -3.415  -8.670 -50.294  1.00  0.63           C  
ATOM   4825  O   GLY A 631      -2.705  -7.780 -49.822  1.00  0.58           O  
ATOM   4826  N   ILE A 632      -4.060  -9.393 -49.414  1.00  0.66           N  
ATOM   4827  CA  ILE A 632      -3.869  -9.099 -47.998  1.00  0.65           C  
ATOM   4828  C   ILE A 632      -3.323 -10.333 -47.283  1.00  0.65           C  
ATOM   4829  CB  ILE A 632      -5.185  -8.634 -47.334  1.00  0.60           C  
ATOM   4830  O   ILE A 632      -4.072 -11.062 -46.629  1.00  0.62           O  
ATOM   4831  CG1 ILE A 632      -5.717  -7.375 -48.028  1.00  0.55           C  
ATOM   4832  CG2 ILE A 632      -4.977  -8.388 -45.837  1.00  0.56           C  
ATOM   4833  CD1 ILE A 632      -7.085  -6.927 -47.533  1.00  0.56           C  
ATOM   4834  N   VAL A 633      -2.105 -10.849 -47.865  1.00  0.64           N  
ATOM   4835  CA  VAL A 633      -1.374 -11.779 -47.011  1.00  0.64           C  
ATOM   4836  C   VAL A 633      -1.203 -11.177 -45.618  1.00  0.63           C  
ATOM   4837  CB  VAL A 633       0.005 -12.136 -47.611  1.00  0.58           C  
ATOM   4838  O   VAL A 633      -0.401 -10.260 -45.425  1.00  0.59           O  
ATOM   4839  CG1 VAL A 633       0.685 -13.229 -46.788  1.00  0.50           C  
ATOM   4840  CG2 VAL A 633      -0.144 -12.572 -49.067  1.00  0.51           C  
ATOM   4841  N   ALA A 634      -2.047 -11.495 -44.756  1.00  0.61           N  
ATOM   4842  CA  ALA A 634      -1.660 -11.311 -43.359  1.00  0.61           C  
ATOM   4843  C   ALA A 634      -0.179 -11.618 -43.156  1.00  0.61           C  
ATOM   4844  CB  ALA A 634      -2.513 -12.193 -42.450  1.00  0.57           C  
ATOM   4845  O   ALA A 634       0.268 -12.740 -43.402  1.00  0.59           O  
ATOM   4846  N   ALA A 635       0.712 -10.537 -43.248  1.00  0.57           N  
ATOM   4847  CA  ALA A 635       2.032 -10.771 -42.669  1.00  0.58           C  
ATOM   4848  C   ALA A 635       1.946 -11.709 -41.468  1.00  0.57           C  
ATOM   4849  CB  ALA A 635       2.677  -9.448 -42.262  1.00  0.54           C  
ATOM   4850  O   ALA A 635       1.321 -11.378 -40.458  1.00  0.56           O  
ATOM   4851  N   SER A 636       2.067 -13.027 -41.830  1.00  0.57           N  
ATOM   4852  CA  SER A 636       2.313 -13.976 -40.749  1.00  0.58           C  
ATOM   4853  C   SER A 636       3.565 -13.605 -39.963  1.00  0.54           C  
ATOM   4854  CB  SER A 636       2.449 -15.395 -41.302  1.00  0.53           C  
ATOM   4855  O   SER A 636       4.554 -13.147 -40.539  1.00  0.52           O  
ATOM   4856  OG  SER A 636       3.521 -15.474 -42.227  1.00  0.51           O  
TER    4857      SER A 636
END
