# Supplementary material for: DepoScope: Accurate phage depolymerase annotation and domain delineation using large language models
Source: PLoS Comput Biol. 2024 Aug 5;20(8):e1011831. doi: 10.1371/journal.pcbi.1011831 (PMC11326577; doi:10.1371/journal.pcbi.1011831)
Supplement: S1 Data — (ZIP) [file pcbi.1011831.s003.zip › FN_FP_deposcope_032024/False_positives/NC_020842.1__YP_007673467.pdb]

PARENT N/A
ATOM      1  N   MET A   1       6.554 -21.344 -50.254  1.00  0.36           N  
ATOM      2  CA  MET A   1       7.113 -22.317 -49.320  1.00  0.42           C  
ATOM      3  C   MET A   1       6.750 -21.963 -47.882  1.00  0.37           C  
ATOM      4  CB  MET A   1       8.633 -22.397 -49.471  1.00  0.33           C  
ATOM      5  O   MET A   1       6.819 -20.797 -47.490  1.00  0.37           O  
ATOM      6  CG  MET A   1       9.201 -23.787 -49.235  1.00  0.34           C  
ATOM      7  SD  MET A   1      11.006 -23.873 -49.553  1.00  0.25           S  
ATOM      8  CE  MET A   1      11.105 -25.469 -50.409  1.00  0.30           C  
ATOM      9  N   TYR A   2       5.842 -22.647 -47.154  1.00  0.50           N  
ATOM     10  CA  TYR A   2       5.538 -22.582 -45.729  1.00  0.53           C  
ATOM     11  C   TYR A   2       6.811 -22.424 -44.907  1.00  0.50           C  
ATOM     12  CB  TYR A   2       4.780 -23.836 -45.283  1.00  0.46           C  
ATOM     13  O   TYR A   2       7.735 -23.233 -45.020  1.00  0.49           O  
ATOM     14  CG  TYR A   2       3.426 -23.991 -45.933  1.00  0.45           C  
ATOM     15  CD1 TYR A   2       2.319 -23.294 -45.455  1.00  0.42           C  
ATOM     16  CD2 TYR A   2       3.252 -24.834 -47.026  1.00  0.44           C  
ATOM     17  CE1 TYR A   2       1.069 -23.435 -46.049  1.00  0.41           C  
ATOM     18  CE2 TYR A   2       2.007 -24.982 -47.628  1.00  0.43           C  
ATOM     19  OH  TYR A   2      -0.311 -24.423 -47.726  1.00  0.32           O  
ATOM     20  CZ  TYR A   2       0.923 -24.279 -47.134  1.00  0.39           C  
ATOM     21  N   SER A   3       7.003 -21.288 -44.604  1.00  0.48           N  
ATOM     22  CA  SER A   3       7.945 -21.444 -43.501  1.00  0.49           C  
ATOM     23  C   SER A   3       7.242 -21.929 -42.237  1.00  0.48           C  
ATOM     24  CB  SER A   3       8.664 -20.124 -43.220  1.00  0.46           C  
ATOM     25  O   SER A   3       6.152 -21.458 -41.908  1.00  0.47           O  
ATOM     26  OG  SER A   3       7.733 -19.094 -42.935  1.00  0.45           O  
ATOM     27  N   THR A   4       7.204 -23.288 -41.871  1.00  0.50           N  
ATOM     28  CA  THR A   4       7.040 -23.661 -40.470  1.00  0.50           C  
ATOM     29  C   THR A   4       7.125 -22.432 -39.569  1.00  0.50           C  
ATOM     30  CB  THR A   4       8.099 -24.692 -40.039  1.00  0.47           C  
ATOM     31  O   THR A   4       8.006 -21.588 -39.744  1.00  0.49           O  
ATOM     32  CG2 THR A   4       7.446 -25.934 -39.442  1.00  0.42           C  
ATOM     33  OG1 THR A   4       8.876 -25.076 -41.180  1.00  0.43           O  
ATOM     34  N   PRO A   5       5.926 -21.976 -38.957  1.00  0.53           N  
ATOM     35  CA  PRO A   5       6.223 -20.915 -37.992  1.00  0.53           C  
ATOM     36  C   PRO A   5       7.639 -21.008 -37.429  1.00  0.54           C  
ATOM     37  CB  PRO A   5       5.182 -21.138 -36.892  1.00  0.51           C  
ATOM     38  O   PRO A   5       8.069 -22.083 -37.003  1.00  0.54           O  
ATOM     39  CG  PRO A   5       4.268 -22.187 -37.438  1.00  0.50           C  
ATOM     40  CD  PRO A   5       4.932 -22.829 -38.622  1.00  0.52           C  
ATOM     41  N   THR A   6       8.394 -20.084 -37.934  1.00  0.49           N  
ATOM     42  CA  THR A   6       9.677 -19.918 -37.260  1.00  0.49           C  
ATOM     43  C   THR A   6       9.483 -19.340 -35.861  1.00  0.48           C  
ATOM     44  CB  THR A   6      10.619 -19.006 -38.068  1.00  0.46           C  
ATOM     45  O   THR A   6       8.405 -18.838 -35.536  1.00  0.47           O  
ATOM     46  CG2 THR A   6      10.867 -19.570 -39.464  1.00  0.40           C  
ATOM     47  OG1 THR A   6      10.029 -17.706 -38.189  1.00  0.42           O  
ATOM     48  N   GLN A   7      10.332 -19.682 -34.872  1.00  0.48           N  
ATOM     49  CA  GLN A   7      10.386 -19.124 -33.525  1.00  0.48           C  
ATOM     50  C   GLN A   7      10.075 -17.630 -33.535  1.00  0.48           C  
ATOM     51  CB  GLN A   7      11.759 -19.370 -32.896  1.00  0.43           C  
ATOM     52  O   GLN A   7       9.608 -17.081 -32.535  1.00  0.46           O  
ATOM     53  CG  GLN A   7      11.929 -20.768 -32.319  1.00  0.41           C  
ATOM     54  CD  GLN A   7      13.252 -20.950 -31.599  1.00  0.45           C  
ATOM     55  NE2 GLN A   7      13.400 -22.073 -30.904  1.00  0.36           N  
ATOM     56  OE1 GLN A   7      14.134 -20.087 -31.667  1.00  0.49           O  
ATOM     57  N   ASN A   8      10.049 -16.999 -34.765  1.00  0.49           N  
ATOM     58  CA  ASN A   8       9.772 -15.592 -35.032  1.00  0.50           C  
ATOM     59  C   ASN A   8       8.386 -15.399 -35.643  1.00  0.49           C  
ATOM     60  CB  ASN A   8      10.843 -14.998 -35.949  1.00  0.45           C  
ATOM     61  O   ASN A   8       8.029 -14.291 -36.045  1.00  0.47           O  
ATOM     62  CG  ASN A   8      12.188 -14.863 -35.264  1.00  0.42           C  
ATOM     63  ND2 ASN A   8      13.248 -14.740 -36.055  1.00  0.40           N  
ATOM     64  OD1 ASN A   8      12.275 -14.868 -34.033  1.00  0.44           O  
ATOM     65  N   THR A   9       7.523 -16.474 -35.787  1.00  0.57           N  
ATOM     66  CA  THR A   9       6.190 -16.315 -36.356  1.00  0.57           C  
ATOM     67  C   THR A   9       5.261 -15.611 -35.371  1.00  0.57           C  
ATOM     68  CB  THR A   9       5.586 -17.675 -36.753  1.00  0.52           C  
ATOM     69  O   THR A   9       4.890 -16.183 -34.344  1.00  0.54           O  
ATOM     70  CG2 THR A   9       4.454 -17.502 -37.760  1.00  0.48           C  
ATOM     71  OG1 THR A   9       6.608 -18.494 -37.335  1.00  0.50           O  
ATOM     72  N   ALA A  10       5.043 -14.187 -35.460  1.00  0.58           N  
ATOM     73  CA  ALA A  10       4.283 -13.276 -34.608  1.00  0.59           C  
ATOM     74  C   ALA A  10       2.787 -13.384 -34.887  1.00  0.59           C  
ATOM     75  CB  ALA A  10       4.756 -11.838 -34.812  1.00  0.54           C  
ATOM     76  O   ALA A  10       1.964 -13.085 -34.018  1.00  0.58           O  
ATOM     77  N   TYR A  11       2.343 -13.920 -36.004  1.00  0.63           N  
ATOM     78  CA  TYR A  11       0.958 -13.924 -36.460  1.00  0.62           C  
ATOM     79  C   TYR A  11       0.542 -15.313 -36.928  1.00  0.63           C  
ATOM     80  CB  TYR A  11       0.762 -12.911 -37.592  1.00  0.59           C  
ATOM     81  O   TYR A  11       1.333 -16.030 -37.545  1.00  0.62           O  
ATOM     82  CG  TYR A  11       0.966 -11.477 -37.166  1.00  0.57           C  
ATOM     83  CD1 TYR A  11      -0.108 -10.695 -36.747  1.00  0.54           C  
ATOM     84  CD2 TYR A  11       2.232 -10.901 -37.183  1.00  0.57           C  
ATOM     85  CE1 TYR A  11       0.074  -9.373 -36.356  1.00  0.57           C  
ATOM     86  CE2 TYR A  11       2.426  -9.580 -36.793  1.00  0.57           C  
ATOM     87  OH  TYR A  11       1.529  -7.517 -35.995  1.00  0.59           O  
ATOM     88  CZ  TYR A  11       1.343  -8.826 -36.381  1.00  0.53           C  
ATOM     89  N   ILE A  12      -0.748 -15.850 -36.414  1.00  0.66           N  
ATOM     90  CA  ILE A  12      -1.556 -16.883 -37.053  1.00  0.67           C  
ATOM     91  C   ILE A  12      -2.635 -16.234 -37.916  1.00  0.67           C  
ATOM     92  CB  ILE A  12      -2.198 -17.825 -36.010  1.00  0.64           C  
ATOM     93  O   ILE A  12      -3.265 -15.257 -37.503  1.00  0.67           O  
ATOM     94  CG1 ILE A  12      -2.628 -19.140 -36.671  1.00  0.58           C  
ATOM     95  CG2 ILE A  12      -3.386 -17.143 -35.325  1.00  0.59           C  
ATOM     96  CD1 ILE A  12      -2.985 -20.242 -35.683  1.00  0.58           C  
ATOM     97  N   GLY A  13      -2.734 -16.593 -39.144  1.00  0.73           N  
ATOM     98  CA  GLY A  13      -3.831 -16.358 -40.068  1.00  0.73           C  
ATOM     99  C   GLY A  13      -4.851 -17.482 -40.082  1.00  0.73           C  
ATOM    100  O   GLY A  13      -4.486 -18.657 -40.160  1.00  0.72           O  
ATOM    101  N   ILE A  14      -6.167 -17.193 -39.782  1.00  0.71           N  
ATOM    102  CA  ILE A  14      -7.302 -18.067 -40.060  1.00  0.73           C  
ATOM    103  C   ILE A  14      -7.942 -17.673 -41.389  1.00  0.73           C  
ATOM    104  CB  ILE A  14      -8.349 -18.013 -38.925  1.00  0.69           C  
ATOM    105  O   ILE A  14      -8.358 -16.526 -41.569  1.00  0.72           O  
ATOM    106  CG1 ILE A  14      -7.707 -18.404 -37.588  1.00  0.63           C  
ATOM    107  CG2 ILE A  14      -9.540 -18.920 -39.246  1.00  0.62           C  
ATOM    108  CD1 ILE A  14      -8.644 -18.288 -36.394  1.00  0.62           C  
ATOM    109  N   ALA A  15      -7.961 -18.430 -42.375  1.00  0.72           N  
ATOM    110  CA  ALA A  15      -8.752 -18.335 -43.600  1.00  0.73           C  
ATOM    111  C   ALA A  15     -10.093 -19.046 -43.442  1.00  0.73           C  
ATOM    112  CB  ALA A  15      -7.978 -18.920 -44.779  1.00  0.70           C  
ATOM    113  O   ALA A  15     -10.148 -20.277 -43.390  1.00  0.71           O  
ATOM    114  N   THR A  16     -11.211 -18.383 -43.219  1.00  0.72           N  
ATOM    115  CA  THR A  16     -12.561 -18.913 -43.055  1.00  0.73           C  
ATOM    116  C   THR A  16     -13.239 -19.095 -44.410  1.00  0.71           C  
ATOM    117  CB  THR A  16     -13.419 -17.991 -42.168  1.00  0.68           C  
ATOM    118  O   THR A  16     -14.324 -19.674 -44.494  1.00  0.68           O  
ATOM    119  CG2 THR A  16     -12.935 -18.013 -40.722  1.00  0.61           C  
ATOM    120  OG1 THR A  16     -13.340 -16.650 -42.667  1.00  0.64           O  
ATOM    121  N   ASN A  17     -12.629 -18.563 -45.451  1.00  0.69           N  
ATOM    122  CA  ASN A  17     -13.264 -18.520 -46.763  1.00  0.70           C  
ATOM    123  C   ASN A  17     -12.688 -19.577 -47.700  1.00  0.68           C  
ATOM    124  CB  ASN A  17     -13.124 -17.128 -47.382  1.00  0.63           C  
ATOM    125  O   ASN A  17     -12.688 -19.398 -48.920  1.00  0.64           O  
ATOM    126  CG  ASN A  17     -11.682 -16.760 -47.671  1.00  0.59           C  
ATOM    127  ND2 ASN A  17     -11.482 -15.815 -48.583  1.00  0.57           N  
ATOM    128  OD1 ASN A  17     -10.755 -17.321 -47.081  1.00  0.56           O  
ATOM    129  N   LYS A  18     -12.108 -20.597 -47.040  1.00  0.69           N  
ATOM    130  CA  LYS A  18     -11.635 -21.696 -47.878  1.00  0.71           C  
ATOM    131  C   LYS A  18     -12.518 -22.929 -47.717  1.00  0.70           C  
ATOM    132  CB  LYS A  18     -10.184 -22.042 -47.539  1.00  0.65           C  
ATOM    133  O   LYS A  18     -12.801 -23.355 -46.595  1.00  0.68           O  
ATOM    134  CG  LYS A  18      -9.199 -20.915 -47.811  1.00  0.63           C  
ATOM    135  CD  LYS A  18      -9.080 -20.623 -49.301  1.00  0.63           C  
ATOM    136  CE  LYS A  18      -7.990 -19.599 -49.586  1.00  0.61           C  
ATOM    137  NZ  LYS A  18      -7.870 -19.309 -51.046  1.00  0.53           N  
ATOM    138  N   ASP A  19     -13.061 -23.489 -48.842  1.00  0.71           N  
ATOM    139  CA  ASP A  19     -13.795 -24.747 -48.942  1.00  0.73           C  
ATOM    140  C   ASP A  19     -12.841 -25.939 -48.964  1.00  0.71           C  
ATOM    141  CB  ASP A  19     -14.676 -24.755 -50.193  1.00  0.67           C  
ATOM    142  O   ASP A  19     -13.277 -27.091 -48.899  1.00  0.68           O  
ATOM    143  CG  ASP A  19     -15.659 -23.599 -50.233  1.00  0.63           C  
ATOM    144  OD1 ASP A  19     -16.163 -23.189 -49.165  1.00  0.63           O  
ATOM    145  OD2 ASP A  19     -15.935 -23.095 -51.343  1.00  0.72           O  
ATOM    146  N   THR A  20     -11.641 -25.714 -49.115  1.00  0.72           N  
ATOM    147  CA  THR A  20     -10.604 -26.737 -49.177  1.00  0.71           C  
ATOM    148  C   THR A  20      -9.573 -26.530 -48.071  1.00  0.69           C  
ATOM    149  CB  THR A  20      -9.899 -26.736 -50.546  1.00  0.67           C  
ATOM    150  O   THR A  20      -9.342 -25.400 -47.635  1.00  0.65           O  
ATOM    151  CG2 THR A  20     -10.890 -26.998 -51.675  1.00  0.62           C  
ATOM    152  OG1 THR A  20      -9.279 -25.462 -50.757  1.00  0.66           O  
ATOM    153  N   GLU A  21      -9.098 -27.731 -47.536  1.00  0.70           N  
ATOM    154  CA  GLU A  21      -8.011 -27.813 -46.565  1.00  0.71           C  
ATOM    155  C   GLU A  21      -6.709 -27.271 -47.148  1.00  0.69           C  
ATOM    156  CB  GLU A  21      -7.817 -29.257 -46.096  1.00  0.65           C  
ATOM    157  O   GLU A  21      -5.684 -27.233 -46.463  1.00  0.66           O  
ATOM    158  CG  GLU A  21      -8.995 -29.811 -45.309  1.00  0.61           C  
ATOM    159  CD  GLU A  21      -8.748 -31.208 -44.762  1.00  0.60           C  
ATOM    160  OE1 GLU A  21      -7.717 -31.825 -45.117  1.00  0.65           O  
ATOM    161  OE2 GLU A  21      -9.591 -31.690 -43.974  1.00  0.60           O  
ATOM    162  N   VAL A  22      -6.793 -26.876 -48.403  1.00  0.71           N  
ATOM    163  CA  VAL A  22      -5.558 -26.372 -48.994  1.00  0.71           C  
ATOM    164  C   VAL A  22      -5.339 -24.919 -48.577  1.00  0.70           C  
ATOM    165  CB  VAL A  22      -5.578 -26.487 -50.535  1.00  0.67           C  
ATOM    166  O   VAL A  22      -6.203 -24.067 -48.797  1.00  0.67           O  
ATOM    167  CG1 VAL A  22      -4.248 -26.025 -51.128  1.00  0.62           C  
ATOM    168  CG2 VAL A  22      -5.887 -27.921 -50.959  1.00  0.61           C  
ATOM    169  N   PRO A  23      -4.318 -24.547 -47.778  1.00  0.66           N  
ATOM    170  CA  PRO A  23      -4.033 -23.156 -47.419  1.00  0.68           C  
ATOM    171  C   PRO A  23      -3.975 -22.234 -48.635  1.00  0.68           C  
ATOM    172  CB  PRO A  23      -2.668 -23.240 -46.732  1.00  0.64           C  
ATOM    173  O   PRO A  23      -3.413 -22.605 -49.669  1.00  0.67           O  
ATOM    174  CG  PRO A  23      -2.457 -24.698 -46.480  1.00  0.62           C  
ATOM    175  CD  PRO A  23      -3.342 -25.476 -47.411  1.00  0.63           C  
ATOM    176  N   SER A  24      -4.489 -21.120 -48.687  1.00  0.74           N  
ATOM    177  CA  SER A  24      -4.313 -20.079 -49.694  1.00  0.75           C  
ATOM    178  C   SER A  24      -2.858 -19.627 -49.773  1.00  0.75           C  
ATOM    179  CB  SER A  24      -5.212 -18.880 -49.390  1.00  0.72           C  
ATOM    180  O   SER A  24      -2.185 -19.501 -48.748  1.00  0.73           O  
ATOM    181  OG  SER A  24      -5.089 -17.891 -50.398  1.00  0.70           O  
ATOM    182  N   ILE A  25      -2.276 -19.396 -50.949  1.00  0.69           N  
ATOM    183  CA  ILE A  25      -1.044 -18.657 -51.202  1.00  0.70           C  
ATOM    184  C   ILE A  25      -1.291 -17.162 -51.013  1.00  0.69           C  
ATOM    185  CB  ILE A  25      -0.499 -18.935 -52.621  1.00  0.67           C  
ATOM    186  O   ILE A  25      -0.348 -16.391 -50.819  1.00  0.69           O  
ATOM    187  CG1 ILE A  25      -1.557 -18.593 -53.676  1.00  0.62           C  
ATOM    188  CG2 ILE A  25      -0.048 -20.393 -52.750  1.00  0.63           C  
ATOM    189  CD1 ILE A  25      -1.038 -18.626 -55.107  1.00  0.61           C  
ATOM    190  N   ASP A  26      -2.529 -16.695 -51.120  1.00  0.76           N  
ATOM    191  CA  ASP A  26      -2.849 -15.279 -50.960  1.00  0.77           C  
ATOM    192  C   ASP A  26      -3.007 -14.915 -49.486  1.00  0.76           C  
ATOM    193  CB  ASP A  26      -4.124 -14.927 -51.729  1.00  0.74           C  
ATOM    194  O   ASP A  26      -3.905 -15.420 -48.809  1.00  0.73           O  
ATOM    195  CG  ASP A  26      -4.335 -13.430 -51.873  1.00  0.72           C  
ATOM    196  OD1 ASP A  26      -3.688 -12.650 -51.142  1.00  0.75           O  
ATOM    197  OD2 ASP A  26      -5.158 -13.027 -52.723  1.00  0.81           O  
ATOM    198  N   LYS A  27      -2.102 -14.055 -48.804  1.00  0.67           N  
ATOM    199  CA  LYS A  27      -2.069 -13.592 -47.420  1.00  0.68           C  
ATOM    200  C   LYS A  27      -3.351 -12.848 -47.058  1.00  0.68           C  
ATOM    201  CB  LYS A  27      -0.856 -12.690 -47.184  1.00  0.64           C  
ATOM    202  O   LYS A  27      -3.721 -12.772 -45.885  1.00  0.67           O  
ATOM    203  CG  LYS A  27       0.481 -13.409 -47.297  1.00  0.62           C  
ATOM    204  CD  LYS A  27       1.646 -12.467 -47.022  1.00  0.63           C  
ATOM    205  CE  LYS A  27       2.986 -13.168 -47.201  1.00  0.58           C  
ATOM    206  NZ  LYS A  27       4.132 -12.228 -47.015  1.00  0.51           N  
ATOM    207  N   ALA A  28      -4.041 -12.267 -48.118  1.00  0.70           N  
ATOM    208  CA  ALA A  28      -5.269 -11.498 -47.933  1.00  0.70           C  
ATOM    209  C   ALA A  28      -6.426 -12.403 -47.518  1.00  0.67           C  
ATOM    210  CB  ALA A  28      -5.621 -10.741 -49.211  1.00  0.66           C  
ATOM    211  O   ALA A  28      -7.397 -11.942 -46.915  1.00  0.65           O  
ATOM    212  N   ASP A  29      -6.359 -13.665 -47.736  1.00  0.76           N  
ATOM    213  CA  ASP A  29      -7.393 -14.630 -47.378  1.00  0.77           C  
ATOM    214  C   ASP A  29      -7.411 -14.883 -45.872  1.00  0.75           C  
ATOM    215  CB  ASP A  29      -7.183 -15.946 -48.130  1.00  0.72           C  
ATOM    216  O   ASP A  29      -8.338 -15.507 -45.353  1.00  0.72           O  
ATOM    217  CG  ASP A  29      -7.538 -15.851 -49.603  1.00  0.69           C  
ATOM    218  OD1 ASP A  29      -8.317 -14.952 -49.985  1.00  0.73           O  
ATOM    219  OD2 ASP A  29      -7.037 -16.684 -50.388  1.00  0.78           O  
ATOM    220  N   TYR A  30      -6.405 -14.639 -45.232  1.00  0.75           N  
ATOM    221  CA  TYR A  30      -6.240 -14.948 -43.816  1.00  0.75           C  
ATOM    222  C   TYR A  30      -6.639 -13.760 -42.949  1.00  0.75           C  
ATOM    223  CB  TYR A  30      -4.792 -15.348 -43.518  1.00  0.72           C  
ATOM    224  O   TYR A  30      -6.267 -12.620 -43.237  1.00  0.72           O  
ATOM    225  CG  TYR A  30      -4.369 -16.635 -44.183  1.00  0.73           C  
ATOM    226  CD1 TYR A  30      -4.486 -17.855 -43.521  1.00  0.72           C  
ATOM    227  CD2 TYR A  30      -3.850 -16.634 -45.473  1.00  0.74           C  
ATOM    228  CE1 TYR A  30      -4.096 -19.044 -44.129  1.00  0.76           C  
ATOM    229  CE2 TYR A  30      -3.457 -17.816 -46.091  1.00  0.74           C  
ATOM    230  OH  TYR A  30      -3.195 -20.188 -46.019  1.00  0.69           O  
ATOM    231  CZ  TYR A  30      -3.583 -19.014 -45.412  1.00  0.74           C  
ATOM    232  N   SER A  31      -7.607 -13.970 -41.932  1.00  0.71           N  
ATOM    233  CA  SER A  31      -7.633 -13.115 -40.750  1.00  0.72           C  
ATOM    234  C   SER A  31      -6.426 -13.374 -39.854  1.00  0.70           C  
ATOM    235  CB  SER A  31      -8.923 -13.333 -39.958  1.00  0.68           C  
ATOM    236  O   SER A  31      -6.318 -14.439 -39.242  1.00  0.67           O  
ATOM    237  OG  SER A  31     -10.032 -12.770 -40.637  1.00  0.63           O  
ATOM    238  N   TRP A  32      -5.520 -12.460 -39.890  1.00  0.63           N  
ATOM    239  CA  TRP A  32      -4.290 -12.521 -39.107  1.00  0.65           C  
ATOM    240  C   TRP A  32      -4.528 -12.035 -37.681  1.00  0.62           C  
ATOM    241  CB  TRP A  32      -3.190 -11.686 -39.767  1.00  0.57           C  
ATOM    242  O   TRP A  32      -5.005 -10.917 -37.471  1.00  0.57           O  
ATOM    243  CG  TRP A  32      -2.796 -12.167 -41.132  1.00  0.52           C  
ATOM    244  CD1 TRP A  32      -3.252 -11.701 -42.333  1.00  0.47           C  
ATOM    245  CD2 TRP A  32      -1.867 -13.213 -41.433  1.00  0.53           C  
ATOM    246  CE2 TRP A  32      -1.808 -13.327 -42.839  1.00  0.54           C  
ATOM    247  CE3 TRP A  32      -1.077 -14.065 -40.649  1.00  0.70           C  
ATOM    248  NE1 TRP A  32      -2.661 -12.395 -43.364  1.00  0.71           N  
ATOM    249  CH2 TRP A  32      -0.227 -15.083 -42.689  1.00  0.67           C  
ATOM    250  CZ2 TRP A  32      -0.989 -14.261 -43.479  1.00  0.70           C  
ATOM    251  CZ3 TRP A  32      -0.263 -14.994 -41.287  1.00  0.68           C  
ATOM    252  N   SER A  33      -4.409 -12.945 -36.714  1.00  0.66           N  
ATOM    253  CA  SER A  33      -4.206 -12.598 -35.311  1.00  0.66           C  
ATOM    254  C   SER A  33      -2.741 -12.744 -34.912  1.00  0.64           C  
ATOM    255  CB  SER A  33      -5.078 -13.473 -34.410  1.00  0.63           C  
ATOM    256  O   SER A  33      -2.053 -13.655 -35.378  1.00  0.63           O  
ATOM    257  OG  SER A  33      -6.444 -13.360 -34.769  1.00  0.59           O  
ATOM    258  N   ARG A  34      -2.270 -11.778 -34.262  1.00  0.56           N  
ATOM    259  CA  ARG A  34      -0.980 -11.973 -33.608  1.00  0.57           C  
ATOM    260  C   ARG A  34      -1.035 -13.137 -32.625  1.00  0.55           C  
ATOM    261  CB  ARG A  34      -0.546 -10.697 -32.885  1.00  0.53           C  
ATOM    262  O   ARG A  34      -1.836 -13.128 -31.687  1.00  0.54           O  
ATOM    263  CG  ARG A  34       0.960 -10.559 -32.729  1.00  0.52           C  
ATOM    264  CD  ARG A  34       1.344  -9.220 -32.116  1.00  0.54           C  
ATOM    265  NE  ARG A  34       2.793  -9.043 -32.070  1.00  0.48           N  
ATOM    266  NH1 ARG A  34       2.726  -7.125 -30.784  1.00  0.35           N  
ATOM    267  NH2 ARG A  34       4.739  -7.988 -31.460  1.00  0.30           N  
ATOM    268  CZ  ARG A  34       3.416  -8.053 -31.438  1.00  0.48           C  
ATOM    269  N   PHE A  35      -0.567 -14.331 -32.975  1.00  0.55           N  
ATOM    270  CA  PHE A  35      -0.336 -15.502 -32.138  1.00  0.54           C  
ATOM    271  C   PHE A  35       0.714 -15.207 -31.073  1.00  0.54           C  
ATOM    272  CB  PHE A  35       0.103 -16.696 -32.991  1.00  0.51           C  
ATOM    273  O   PHE A  35       0.603 -15.674 -29.938  1.00  0.52           O  
ATOM    274  CG  PHE A  35       0.215 -17.984 -32.220  1.00  0.47           C  
ATOM    275  CD1 PHE A  35      -0.920 -18.717 -31.897  1.00  0.43           C  
ATOM    276  CD2 PHE A  35       1.456 -18.461 -31.819  1.00  0.45           C  
ATOM    277  CE1 PHE A  35      -0.820 -19.910 -31.184  1.00  0.47           C  
ATOM    278  CE2 PHE A  35       1.564 -19.652 -31.106  1.00  0.48           C  
ATOM    279  CZ  PHE A  35       0.425 -20.374 -30.789  1.00  0.41           C  
ATOM    280  N   LYS A  36       1.859 -14.401 -31.383  1.00  0.49           N  
ATOM    281  CA  LYS A  36       2.861 -13.905 -30.443  1.00  0.48           C  
ATOM    282  C   LYS A  36       2.633 -12.429 -30.127  1.00  0.49           C  
ATOM    283  CB  LYS A  36       4.270 -14.110 -31.002  1.00  0.47           C  
ATOM    284  O   LYS A  36       2.581 -11.595 -31.033  1.00  0.48           O  
ATOM    285  CG  LYS A  36       5.353 -14.184 -29.936  1.00  0.45           C  
ATOM    286  CD  LYS A  36       6.722 -14.450 -30.548  1.00  0.48           C  
ATOM    287  CE  LYS A  36       7.815 -14.476 -29.488  1.00  0.43           C  
ATOM    288  NZ  LYS A  36       9.161 -14.722 -30.085  1.00  0.40           N  
ATOM    289  N   GLY A  37       1.966 -11.976 -28.871  1.00  0.52           N  
ATOM    290  CA  GLY A  37       2.148 -10.644 -28.316  1.00  0.51           C  
ATOM    291  C   GLY A  37       3.445  -9.988 -28.750  1.00  0.52           C  
ATOM    292  O   GLY A  37       4.388 -10.672 -29.155  1.00  0.51           O  
ATOM    293  N   GLU A  38       3.501  -8.648 -29.364  1.00  0.44           N  
ATOM    294  CA  GLU A  38       4.827  -8.051 -29.234  1.00  0.43           C  
ATOM    295  C   GLU A  38       5.640  -8.744 -28.144  1.00  0.44           C  
ATOM    296  CB  GLU A  38       4.715  -6.554 -28.936  1.00  0.41           C  
ATOM    297  O   GLU A  38       5.088  -9.177 -27.131  1.00  0.41           O  
ATOM    298  CG  GLU A  38       4.316  -5.715 -30.141  1.00  0.39           C  
ATOM    299  CD  GLU A  38       4.280  -4.223 -29.849  1.00  0.41           C  
ATOM    300  OE1 GLU A  38       4.415  -3.833 -28.667  1.00  0.47           O  
ATOM    301  OE2 GLU A  38       4.115  -3.438 -30.809  1.00  0.44           O  
ATOM    302  N   ASP A  39       6.785  -9.631 -28.318  1.00  0.42           N  
ATOM    303  CA  ASP A  39       7.621  -9.626 -27.122  1.00  0.42           C  
ATOM    304  C   ASP A  39       7.141  -8.578 -26.120  1.00  0.42           C  
ATOM    305  CB  ASP A  39       9.084  -9.371 -27.490  1.00  0.41           C  
ATOM    306  O   ASP A  39       7.685  -7.474 -26.061  1.00  0.41           O  
ATOM    307  CG  ASP A  39       9.717 -10.529 -28.240  1.00  0.40           C  
ATOM    308  OD1 ASP A  39       9.231 -11.674 -28.118  1.00  0.41           O  
ATOM    309  OD2 ASP A  39      10.714 -10.296 -28.958  1.00  0.40           O  
ATOM    310  N   GLY A  40       5.991  -8.047 -26.202  1.00  0.38           N  
ATOM    311  CA  GLY A  40       5.539  -7.221 -25.093  1.00  0.38           C  
ATOM    312  C   GLY A  40       5.886  -7.802 -23.736  1.00  0.38           C  
ATOM    313  O   GLY A  40       5.457  -8.908 -23.400  1.00  0.37           O  
ATOM    314  N   SER A  41       7.219  -7.770 -23.356  1.00  0.43           N  
ATOM    315  CA  SER A  41       7.395  -7.660 -21.912  1.00  0.44           C  
ATOM    316  C   SER A  41       6.070  -7.372 -21.214  1.00  0.43           C  
ATOM    317  CB  SER A  41       8.407  -6.564 -21.576  1.00  0.41           C  
ATOM    318  O   SER A  41       5.609  -6.228 -21.195  1.00  0.42           O  
ATOM    319  OG  SER A  41       7.816  -5.281 -21.694  1.00  0.39           O  
ATOM    320  N   SER A  42       4.946  -8.006 -21.448  1.00  0.47           N  
ATOM    321  CA  SER A  42       4.103  -7.906 -20.261  1.00  0.47           C  
ATOM    322  C   SER A  42       4.944  -7.776 -18.996  1.00  0.47           C  
ATOM    323  CB  SER A  42       3.186  -9.125 -20.151  1.00  0.44           C  
ATOM    324  O   SER A  42       5.578  -8.741 -18.563  1.00  0.46           O  
ATOM    325  OG  SER A  42       3.944 -10.320 -20.080  1.00  0.41           O  
ATOM    326  N   ASN A  43       5.592  -6.559 -18.787  1.00  0.50           N  
ATOM    327  CA  ASN A  43       5.954  -6.335 -17.391  1.00  0.51           C  
ATOM    328  C   ASN A  43       4.888  -6.873 -16.442  1.00  0.51           C  
ATOM    329  CB  ASN A  43       6.194  -4.846 -17.131  1.00  0.47           C  
ATOM    330  O   ASN A  43       4.050  -6.116 -15.950  1.00  0.49           O  
ATOM    331  CG  ASN A  43       7.560  -4.384 -17.600  1.00  0.45           C  
ATOM    332  ND2 ASN A  43       7.721  -3.075 -17.758  1.00  0.40           N  
ATOM    333  OD1 ASN A  43       8.462  -5.196 -17.819  1.00  0.46           O  
ATOM    334  N   ILE A  44       4.505  -8.121 -16.626  1.00  0.55           N  
ATOM    335  CA  ILE A  44       3.842  -8.694 -15.460  1.00  0.56           C  
ATOM    336  C   ILE A  44       4.677  -8.429 -14.209  1.00  0.57           C  
ATOM    337  CB  ILE A  44       3.605 -10.211 -15.634  1.00  0.52           C  
ATOM    338  O   ILE A  44       5.774  -8.974 -14.060  1.00  0.55           O  
ATOM    339  CG1 ILE A  44       2.751 -10.479 -16.879  1.00  0.46           C  
ATOM    340  CG2 ILE A  44       2.949 -10.802 -14.382  1.00  0.47           C  
ATOM    341  CD1 ILE A  44       2.550 -11.956 -17.185  1.00  0.46           C  
ATOM    342  N   ASN A  45       4.239  -7.231 -13.583  1.00  0.60           N  
ATOM    343  CA  ASN A  45       4.762  -7.057 -12.232  1.00  0.61           C  
ATOM    344  C   ASN A  45       4.548  -8.307 -11.383  1.00  0.62           C  
ATOM    345  CB  ASN A  45       4.120  -5.842 -11.559  1.00  0.56           C  
ATOM    346  O   ASN A  45       3.446  -8.541 -10.883  1.00  0.61           O  
ATOM    347  CG  ASN A  45       4.786  -5.481 -10.246  1.00  0.52           C  
ATOM    348  ND2 ASN A  45       4.429  -4.326  -9.698  1.00  0.53           N  
ATOM    349  OD1 ASN A  45       5.616  -6.234  -9.730  1.00  0.55           O  
ATOM    350  N   LEU A  46       5.537  -9.124 -11.399  1.00  0.65           N  
ATOM    351  CA  LEU A  46       5.464 -10.395 -10.687  1.00  0.66           C  
ATOM    352  C   LEU A  46       5.219 -10.171  -9.199  1.00  0.67           C  
ATOM    353  CB  LEU A  46       6.751 -11.198 -10.890  1.00  0.63           C  
ATOM    354  O   LEU A  46       4.721 -11.062  -8.506  1.00  0.65           O  
ATOM    355  CG  LEU A  46       7.017 -11.707 -12.307  1.00  0.63           C  
ATOM    356  CD1 LEU A  46       8.359 -12.428 -12.369  1.00  0.61           C  
ATOM    357  CD2 LEU A  46       5.889 -12.626 -12.765  1.00  0.63           C  
ATOM    358  N   GLY A  47       5.275  -8.782  -8.768  1.00  0.70           N  
ATOM    359  CA  GLY A  47       5.356  -8.576  -7.330  1.00  0.70           C  
ATOM    360  C   GLY A  47       6.206  -9.618  -6.626  1.00  0.69           C  
ATOM    361  O   GLY A  47       6.290 -10.763  -7.073  1.00  0.66           O  
ATOM    362  N   PHE A  48       6.975  -9.205  -5.689  1.00  0.72           N  
ATOM    363  CA  PHE A  48       7.836 -10.108  -4.934  1.00  0.73           C  
ATOM    364  C   PHE A  48       7.499 -10.061  -3.449  1.00  0.72           C  
ATOM    365  CB  PHE A  48       9.311  -9.752  -5.149  1.00  0.69           C  
ATOM    366  O   PHE A  48       7.343  -8.981  -2.876  1.00  0.68           O  
ATOM    367  CG  PHE A  48       9.779  -9.938  -6.567  1.00  0.67           C  
ATOM    368  CD1 PHE A  48      10.090 -11.202  -7.051  1.00  0.64           C  
ATOM    369  CD2 PHE A  48       9.910  -8.846  -7.416  1.00  0.66           C  
ATOM    370  CE1 PHE A  48      10.524 -11.377  -8.363  1.00  0.66           C  
ATOM    371  CE2 PHE A  48      10.343  -9.013  -8.728  1.00  0.65           C  
ATOM    372  CZ  PHE A  48      10.651 -10.279  -9.200  1.00  0.64           C  
ATOM    373  N   ILE A  49       7.164 -11.115  -2.741  1.00  0.69           N  
ATOM    374  CA  ILE A  49       6.826 -11.267  -1.330  1.00  0.68           C  
ATOM    375  C   ILE A  49       8.102 -11.454  -0.512  1.00  0.65           C  
ATOM    376  CB  ILE A  49       5.866 -12.456  -1.103  1.00  0.63           C  
ATOM    377  O   ILE A  49       8.145 -11.105   0.671  1.00  0.60           O  
ATOM    378  CG1 ILE A  49       6.345 -13.686  -1.882  1.00  0.54           C  
ATOM    379  CG2 ILE A  49       4.436 -12.078  -1.503  1.00  0.53           C  
ATOM    380  CD1 ILE A  49       5.539 -14.948  -1.605  1.00  0.54           C  
ATOM    381  N   PHE A  50       9.099 -11.891  -1.043  1.00  0.64           N  
ATOM    382  CA  PHE A  50      10.361 -12.156  -0.362  1.00  0.64           C  
ATOM    383  C   PHE A  50      11.543 -11.840  -1.271  1.00  0.65           C  
ATOM    384  CB  PHE A  50      10.428 -13.615   0.099  1.00  0.55           C  
ATOM    385  O   PHE A  50      11.596 -12.301  -2.413  1.00  0.60           O  
ATOM    386  CG  PHE A  50      11.635 -13.931   0.939  1.00  0.48           C  
ATOM    387  CD1 PHE A  50      11.660 -13.615   2.292  1.00  0.40           C  
ATOM    388  CD2 PHE A  50      12.747 -14.545   0.376  1.00  0.47           C  
ATOM    389  CE1 PHE A  50      12.776 -13.907   3.073  1.00  0.43           C  
ATOM    390  CE2 PHE A  50      13.866 -14.839   1.150  1.00  0.47           C  
ATOM    391  CZ  PHE A  50      13.879 -14.519   2.497  1.00  0.40           C  
ATOM    392  N   THR A  51      12.320 -10.956  -0.650  1.00  0.66           N  
ATOM    393  CA  THR A  51      13.632 -10.570  -1.157  1.00  0.65           C  
ATOM    394  C   THR A  51      14.672 -10.591  -0.040  1.00  0.67           C  
ATOM    395  CB  THR A  51      13.593  -9.171  -1.800  1.00  0.57           C  
ATOM    396  O   THR A  51      14.478  -9.969   1.007  1.00  0.62           O  
ATOM    397  CG2 THR A  51      12.672  -9.150  -3.015  1.00  0.49           C  
ATOM    398  OG1 THR A  51      13.117  -8.223  -0.837  1.00  0.53           O  
ATOM    399  N   SER A  52      15.621 -11.494  -0.143  1.00  0.75           N  
ATOM    400  CA  SER A  52      16.816 -11.485   0.695  1.00  0.74           C  
ATOM    401  C   SER A  52      18.084 -11.426  -0.150  1.00  0.75           C  
ATOM    402  CB  SER A  52      16.850 -12.721   1.594  1.00  0.72           C  
ATOM    403  O   SER A  52      18.261 -12.228  -1.069  1.00  0.71           O  
ATOM    404  OG  SER A  52      17.980 -12.691   2.449  1.00  0.69           O  
ATOM    405  N   ASN A  53      18.792 -10.371   0.024  1.00  0.78           N  
ATOM    406  CA  ASN A  53      20.104 -10.084  -0.546  1.00  0.78           C  
ATOM    407  C   ASN A  53      20.041  -9.969  -2.067  1.00  0.78           C  
ATOM    408  CB  ASN A  53      21.113 -11.158  -0.137  1.00  0.76           C  
ATOM    409  O   ASN A  53      20.996 -10.321  -2.760  1.00  0.76           O  
ATOM    410  CG  ASN A  53      21.528 -11.046   1.317  1.00  0.72           C  
ATOM    411  ND2 ASN A  53      21.930 -12.165   1.907  1.00  0.70           N  
ATOM    412  OD1 ASN A  53      21.487  -9.962   1.905  1.00  0.71           O  
ATOM    413  N   ILE A  54      18.961  -9.376  -2.638  1.00  0.78           N  
ATOM    414  CA  ILE A  54      18.750  -9.151  -4.063  1.00  0.79           C  
ATOM    415  C   ILE A  54      18.254  -7.725  -4.292  1.00  0.78           C  
ATOM    416  CB  ILE A  54      17.747 -10.168  -4.654  1.00  0.76           C  
ATOM    417  O   ILE A  54      17.642  -7.124  -3.406  1.00  0.75           O  
ATOM    418  CG1 ILE A  54      16.383 -10.033  -3.968  1.00  0.67           C  
ATOM    419  CG2 ILE A  54      18.287 -11.595  -4.525  1.00  0.66           C  
ATOM    420  CD1 ILE A  54      15.253 -10.752  -4.691  1.00  0.65           C  
ATOM    421  N   VAL A  55      18.563  -7.053  -5.459  1.00  0.78           N  
ATOM    422  CA  VAL A  55      17.939  -5.869  -6.041  1.00  0.78           C  
ATOM    423  C   VAL A  55      17.163  -6.259  -7.297  1.00  0.78           C  
ATOM    424  CB  VAL A  55      18.986  -4.784  -6.377  1.00  0.76           C  
ATOM    425  O   VAL A  55      17.665  -7.010  -8.137  1.00  0.77           O  
ATOM    426  CG1 VAL A  55      18.315  -3.559  -6.996  1.00  0.72           C  
ATOM    427  CG2 VAL A  55      19.770  -4.393  -5.126  1.00  0.72           C  
ATOM    428  N   LEU A  56      15.988  -5.740  -7.399  1.00  0.77           N  
ATOM    429  CA  LEU A  56      15.177  -5.748  -8.612  1.00  0.77           C  
ATOM    430  C   LEU A  56      15.394  -4.473  -9.419  1.00  0.77           C  
ATOM    431  CB  LEU A  56      13.694  -5.900  -8.264  1.00  0.75           C  
ATOM    432  O   LEU A  56      15.542  -3.390  -8.848  1.00  0.75           O  
ATOM    433  CG  LEU A  56      13.294  -7.190  -7.547  1.00  0.72           C  
ATOM    434  CD1 LEU A  56      11.864  -7.086  -7.027  1.00  0.70           C  
ATOM    435  CD2 LEU A  56      13.444  -8.388  -8.479  1.00  0.70           C  
ATOM    436  N   ASP A  57      15.515  -4.599 -10.652  1.00  0.74           N  
ATOM    437  CA  ASP A  57      15.535  -3.397 -11.480  1.00  0.73           C  
ATOM    438  C   ASP A  57      14.159  -2.736 -11.521  1.00  0.74           C  
ATOM    439  CB  ASP A  57      16.001  -3.731 -12.899  1.00  0.71           C  
ATOM    440  O   ASP A  57      13.208  -3.233 -10.916  1.00  0.71           O  
ATOM    441  CG  ASP A  57      14.912  -4.361 -13.748  1.00  0.69           C  
ATOM    442  OD1 ASP A  57      13.869  -4.774 -13.195  1.00  0.69           O  
ATOM    443  OD2 ASP A  57      15.098  -4.449 -14.981  1.00  0.69           O  
ATOM    444  N   SER A  58      13.929  -1.506 -12.164  1.00  0.67           N  
ATOM    445  CA  SER A  58      12.713  -0.700 -12.185  1.00  0.66           C  
ATOM    446  C   SER A  58      11.575  -1.434 -12.885  1.00  0.67           C  
ATOM    447  CB  SER A  58      12.970   0.639 -12.878  1.00  0.62           C  
ATOM    448  O   SER A  58      10.401  -1.151 -12.636  1.00  0.65           O  
ATOM    449  OG  SER A  58      13.483   0.440 -14.184  1.00  0.60           O  
ATOM    450  N   SER A  59      11.902  -2.327 -13.633  1.00  0.69           N  
ATOM    451  CA  SER A  59      10.900  -3.101 -14.358  1.00  0.68           C  
ATOM    452  C   SER A  59      10.512  -4.360 -13.591  1.00  0.69           C  
ATOM    453  CB  SER A  59      11.417  -3.479 -15.747  1.00  0.66           C  
ATOM    454  O   SER A  59       9.590  -5.075 -13.987  1.00  0.67           O  
ATOM    455  OG  SER A  59      12.609  -4.239 -15.650  1.00  0.61           O  
ATOM    456  N   GLN A  60      11.182  -4.717 -12.583  1.00  0.69           N  
ATOM    457  CA  GLN A  60      11.028  -5.858 -11.687  1.00  0.69           C  
ATOM    458  C   GLN A  60      11.095  -7.174 -12.457  1.00  0.69           C  
ATOM    459  CB  GLN A  60       9.709  -5.765 -10.920  1.00  0.65           C  
ATOM    460  O   GLN A  60      10.557  -8.189 -12.009  1.00  0.67           O  
ATOM    461  CG  GLN A  60       9.594  -4.526 -10.042  1.00  0.61           C  
ATOM    462  CD  GLN A  60       8.369  -4.551  -9.148  1.00  0.61           C  
ATOM    463  NE2 GLN A  60       8.272  -3.579  -8.247  1.00  0.52           N  
ATOM    464  OE1 GLN A  60       7.515  -5.436  -9.267  1.00  0.62           O  
ATOM    465  N   ASN A  61      11.716  -7.264 -13.691  1.00  0.68           N  
ATOM    466  CA  ASN A  61      11.978  -8.468 -14.472  1.00  0.69           C  
ATOM    467  C   ASN A  61      13.449  -8.867 -14.411  1.00  0.69           C  
ATOM    468  CB  ASN A  61      11.541  -8.272 -15.925  1.00  0.65           C  
ATOM    469  O   ASN A  61      13.864  -9.830 -15.058  1.00  0.67           O  
ATOM    470  CG  ASN A  61      12.318  -7.175 -16.626  1.00  0.62           C  
ATOM    471  ND2 ASN A  61      12.029  -6.967 -17.905  1.00  0.58           N  
ATOM    472  OD1 ASN A  61      13.173  -6.521 -16.023  1.00  0.59           O  
ATOM    473  N   LYS A  62      14.130  -8.041 -13.759  1.00  0.76           N  
ATOM    474  CA  LYS A  62      15.551  -8.313 -13.561  1.00  0.76           C  
ATOM    475  C   LYS A  62      15.899  -8.363 -12.076  1.00  0.76           C  
ATOM    476  CB  LYS A  62      16.402  -7.255 -14.264  1.00  0.74           C  
ATOM    477  O   LYS A  62      15.664  -7.399 -11.345  1.00  0.74           O  
ATOM    478  CG  LYS A  62      17.890  -7.575 -14.291  1.00  0.71           C  
ATOM    479  CD  LYS A  62      18.674  -6.526 -15.069  1.00  0.70           C  
ATOM    480  CE  LYS A  62      20.167  -6.826 -15.065  1.00  0.66           C  
ATOM    481  NZ  LYS A  62      20.942  -5.788 -15.808  1.00  0.61           N  
ATOM    482  N   VAL A  63      16.557  -9.470 -11.593  1.00  0.77           N  
ATOM    483  CA  VAL A  63      17.022  -9.705 -10.230  1.00  0.77           C  
ATOM    484  C   VAL A  63      18.548  -9.708 -10.198  1.00  0.77           C  
ATOM    485  CB  VAL A  63      16.474 -11.034  -9.665  1.00  0.75           C  
ATOM    486  O   VAL A  63      19.191 -10.385 -11.003  1.00  0.75           O  
ATOM    487  CG1 VAL A  63      16.877 -11.206  -8.201  1.00  0.70           C  
ATOM    488  CG2 VAL A  63      14.955 -11.091  -9.814  1.00  0.70           C  
ATOM    489  N   THR A  64      19.028  -8.836  -9.293  1.00  0.78           N  
ATOM    490  CA  THR A  64      20.464  -8.750  -9.050  1.00  0.78           C  
ATOM    491  C   THR A  64      20.787  -9.081  -7.595  1.00  0.78           C  
ATOM    492  CB  THR A  64      21.006  -7.351  -9.394  1.00  0.77           C  
ATOM    493  O   THR A  64      20.201  -8.504  -6.677  1.00  0.77           O  
ATOM    494  CG2 THR A  64      22.521  -7.291  -9.225  1.00  0.75           C  
ATOM    495  OG1 THR A  64      20.676  -7.037 -10.752  1.00  0.76           O  
ATOM    496  N   ARG A  65      21.607 -10.060  -7.306  1.00  0.78           N  
ATOM    497  CA  ARG A  65      22.138 -10.321  -5.972  1.00  0.78           C  
ATOM    498  C   ARG A  65      23.111  -9.227  -5.546  1.00  0.78           C  
ATOM    499  CB  ARG A  65      22.831 -11.685  -5.926  1.00  0.77           C  
ATOM    500  O   ARG A  65      24.013  -8.861  -6.303  1.00  0.76           O  
ATOM    501  CG  ARG A  65      23.339 -12.072  -4.546  1.00  0.76           C  
ATOM    502  CD  ARG A  65      23.931 -13.474  -4.536  1.00  0.74           C  
ATOM    503  NE  ARG A  65      24.423 -13.842  -3.212  1.00  0.62           N  
ATOM    504  NH1 ARG A  65      24.789 -16.061  -3.737  1.00  0.62           N  
ATOM    505  NH2 ARG A  65      25.249 -15.287  -1.629  1.00  0.60           N  
ATOM    506  CZ  ARG A  65      24.819 -15.063  -2.862  1.00  0.68           C  
ATOM    507  N   LEU A  66      22.998  -8.607  -4.384  1.00  0.75           N  
ATOM    508  CA  LEU A  66      23.804  -7.500  -3.881  1.00  0.75           C  
ATOM    509  C   LEU A  66      25.120  -8.005  -3.299  1.00  0.74           C  
ATOM    510  CB  LEU A  66      23.031  -6.714  -2.819  1.00  0.72           C  
ATOM    511  O   LEU A  66      26.189  -7.488  -3.630  1.00  0.70           O  
ATOM    512  CG  LEU A  66      21.860  -5.867  -3.320  1.00  0.69           C  
ATOM    513  CD1 LEU A  66      21.128  -5.226  -2.146  1.00  0.67           C  
ATOM    514  CD2 LEU A  66      22.349  -4.803  -4.297  1.00  0.69           C  
ATOM    515  N   SER A  67      25.173  -8.894  -2.366  1.00  0.70           N  
ATOM    516  CA  SER A  67      26.281  -9.408  -1.568  1.00  0.69           C  
ATOM    517  C   SER A  67      25.907 -10.716  -0.879  1.00  0.70           C  
ATOM    518  CB  SER A  67      26.714  -8.378  -0.524  1.00  0.66           C  
ATOM    519  O   SER A  67      24.747 -11.134  -0.917  1.00  0.66           O  
ATOM    520  OG  SER A  67      25.681  -8.154   0.420  1.00  0.67           O  
ATOM    521  N   GLY A  68      26.937 -11.499  -0.577  1.00  0.69           N  
ATOM    522  CA  GLY A  68      26.772 -12.669   0.270  1.00  0.68           C  
ATOM    523  C   GLY A  68      27.515 -13.888  -0.244  1.00  0.69           C  
ATOM    524  O   GLY A  68      28.207 -13.816  -1.261  1.00  0.65           O  
ATOM    525  N   SER A  69      27.644 -14.894   0.583  1.00  0.70           N  
ATOM    526  CA  SER A  69      28.141 -16.244   0.337  1.00  0.69           C  
ATOM    527  C   SER A  69      27.059 -17.287   0.598  1.00  0.70           C  
ATOM    528  CB  SER A  69      29.361 -16.534   1.212  1.00  0.67           C  
ATOM    529  O   SER A  69      26.157 -17.064   1.408  1.00  0.68           O  
ATOM    530  OG  SER A  69      29.024 -16.460   2.586  1.00  0.66           O  
ATOM    531  N   GLY A  70      27.093 -18.214  -0.285  1.00  0.73           N  
ATOM    532  CA  GLY A  70      26.152 -19.320  -0.208  1.00  0.73           C  
ATOM    533  C   GLY A  70      24.861 -19.059  -0.960  1.00  0.73           C  
ATOM    534  O   GLY A  70      24.848 -18.309  -1.939  1.00  0.70           O  
ATOM    535  N   TRP A  71      23.720 -19.692  -0.694  1.00  0.78           N  
ATOM    536  CA  TRP A  71      22.383 -19.614  -1.273  1.00  0.79           C  
ATOM    537  C   TRP A  71      21.503 -18.650  -0.485  1.00  0.78           C  
ATOM    538  CB  TRP A  71      21.733 -21.000  -1.315  1.00  0.74           C  
ATOM    539  O   TRP A  71      20.327 -18.930  -0.242  1.00  0.72           O  
ATOM    540  CG  TRP A  71      22.370 -21.942  -2.292  1.00  0.70           C  
ATOM    541  CD1 TRP A  71      23.338 -22.872  -2.028  1.00  0.63           C  
ATOM    542  CD2 TRP A  71      22.087 -22.043  -3.690  1.00  0.67           C  
ATOM    543  CE2 TRP A  71      22.920 -23.056  -4.214  1.00  0.70           C  
ATOM    544  CE3 TRP A  71      21.208 -21.374  -4.553  1.00  0.77           C  
ATOM    545  NE1 TRP A  71      23.673 -23.545  -3.180  1.00  0.77           N  
ATOM    546  CH2 TRP A  71      22.031 -22.747  -6.385  1.00  0.73           C  
ATOM    547  CZ2 TRP A  71      22.900 -23.416  -5.563  1.00  0.74           C  
ATOM    548  CZ3 TRP A  71      21.189 -21.735  -5.896  1.00  0.74           C  
ATOM    549  N   ASP A  72      22.174 -17.559  -0.127  1.00  0.74           N  
ATOM    550  CA  ASP A  72      21.553 -16.623   0.805  1.00  0.74           C  
ATOM    551  C   ASP A  72      20.741 -15.565   0.061  1.00  0.74           C  
ATOM    552  CB  ASP A  72      22.615 -15.952   1.679  1.00  0.71           C  
ATOM    553  O   ASP A  72      20.069 -14.740   0.684  1.00  0.70           O  
ATOM    554  CG  ASP A  72      23.621 -15.146   0.877  1.00  0.66           C  
ATOM    555  OD1 ASP A  72      23.728 -15.352  -0.351  1.00  0.65           O  
ATOM    556  OD2 ASP A  72      24.315 -14.298   1.479  1.00  0.67           O  
ATOM    557  N   ALA A  73      20.713 -15.552  -1.201  1.00  0.79           N  
ATOM    558  CA  ALA A  73      19.965 -14.628  -2.050  1.00  0.80           C  
ATOM    559  C   ALA A  73      18.810 -15.339  -2.751  1.00  0.80           C  
ATOM    560  CB  ALA A  73      20.891 -13.983  -3.079  1.00  0.78           C  
ATOM    561  O   ALA A  73      19.028 -16.259  -3.543  1.00  0.78           O  
ATOM    562  N   GLN A  74      17.536 -14.807  -2.459  1.00  0.81           N  
ATOM    563  CA  GLN A  74      16.343 -15.466  -2.979  1.00  0.81           C  
ATOM    564  C   GLN A  74      15.256 -14.450  -3.317  1.00  0.82           C  
ATOM    565  CB  GLN A  74      15.812 -16.488  -1.972  1.00  0.79           C  
ATOM    566  O   GLN A  74      15.161 -13.399  -2.679  1.00  0.80           O  
ATOM    567  CG  GLN A  74      16.773 -17.636  -1.695  1.00  0.74           C  
ATOM    568  CD  GLN A  74      16.214 -18.645  -0.710  1.00  0.72           C  
ATOM    569  NE2 GLN A  74      16.941 -19.738  -0.504  1.00  0.65           N  
ATOM    570  OE1 GLN A  74      15.138 -18.444  -0.138  1.00  0.70           O  
ATOM    571  N   VAL A  75      14.461 -14.829  -4.216  1.00  0.82           N  
ATOM    572  CA  VAL A  75      13.269 -14.060  -4.559  1.00  0.83           C  
ATOM    573  C   VAL A  75      12.132 -15.008  -4.935  1.00  0.83           C  
ATOM    574  CB  VAL A  75      13.544 -13.073  -5.716  1.00  0.81           C  
ATOM    575  O   VAL A  75      12.355 -16.020  -5.604  1.00  0.82           O  
ATOM    576  CG1 VAL A  75      13.926 -13.825  -6.989  1.00  0.73           C  
ATOM    577  CG2 VAL A  75      12.324 -12.186  -5.961  1.00  0.72           C  
ATOM    578  N   TYR A  76      10.869 -14.609  -4.534  1.00  0.83           N  
ATOM    579  CA  TYR A  76       9.630 -15.265  -4.937  1.00  0.84           C  
ATOM    580  C   TYR A  76       8.622 -14.250  -5.464  1.00  0.84           C  
ATOM    581  CB  TYR A  76       9.025 -16.039  -3.762  1.00  0.83           C  
ATOM    582  O   TYR A  76       8.510 -13.143  -4.932  1.00  0.82           O  
ATOM    583  CG  TYR A  76       9.877 -17.194  -3.293  1.00  0.82           C  
ATOM    584  CD1 TYR A  76       9.796 -18.440  -3.909  1.00  0.80           C  
ATOM    585  CD2 TYR A  76      10.765 -17.041  -2.233  1.00  0.80           C  
ATOM    586  CE1 TYR A  76      10.577 -19.508  -3.479  1.00  0.80           C  
ATOM    587  CE2 TYR A  76      11.551 -18.101  -1.795  1.00  0.80           C  
ATOM    588  OH  TYR A  76      12.227 -20.381  -1.994  1.00  0.75           O  
ATOM    589  CZ  TYR A  76      11.451 -19.328  -2.424  1.00  0.77           C  
ATOM    590  N   SER A  77       7.944 -14.597  -6.405  1.00  0.83           N  
ATOM    591  CA  SER A  77       6.853 -13.740  -6.857  1.00  0.83           C  
ATOM    592  C   SER A  77       5.734 -13.676  -5.822  1.00  0.83           C  
ATOM    593  CB  SER A  77       6.297 -14.239  -8.191  1.00  0.82           C  
ATOM    594  O   SER A  77       5.467 -14.659  -5.128  1.00  0.81           O  
ATOM    595  OG  SER A  77       5.630 -15.479  -8.026  1.00  0.81           O  
ATOM    596  N   SER A  78       5.067 -12.521  -5.718  1.00  0.81           N  
ATOM    597  CA  SER A  78       3.792 -12.417  -5.016  1.00  0.81           C  
ATOM    598  C   SER A  78       2.664 -13.055  -5.820  1.00  0.80           C  
ATOM    599  CB  SER A  78       3.457 -10.953  -4.726  1.00  0.78           C  
ATOM    600  O   SER A  78       1.684 -13.537  -5.249  1.00  0.78           O  
ATOM    601  OG  SER A  78       3.353 -10.213  -5.930  1.00  0.73           O  
ATOM    602  N   LEU A  79       2.848 -13.013  -7.061  1.00  0.80           N  
ATOM    603  CA  LEU A  79       1.897 -13.668  -7.952  1.00  0.81           C  
ATOM    604  C   LEU A  79       2.061 -15.183  -7.903  1.00  0.82           C  
ATOM    605  CB  LEU A  79       2.076 -13.169  -9.388  1.00  0.78           C  
ATOM    606  O   LEU A  79       3.184 -15.691  -7.925  1.00  0.81           O  
ATOM    607  CG  LEU A  79       1.667 -11.721  -9.659  1.00  0.71           C  
ATOM    608  CD1 LEU A  79       2.059 -11.315 -11.076  1.00  0.66           C  
ATOM    609  CD2 LEU A  79       0.169 -11.538  -9.441  1.00  0.67           C  
ATOM    610  N   SER A  80       0.954 -15.825  -7.841  1.00  0.81           N  
ATOM    611  CA  SER A  80       0.897 -17.283  -7.875  1.00  0.82           C  
ATOM    612  C   SER A  80      -0.197 -17.772  -8.819  1.00  0.80           C  
ATOM    613  CB  SER A  80       0.660 -17.844  -6.472  1.00  0.79           C  
ATOM    614  O   SER A  80      -1.195 -17.080  -9.032  1.00  0.77           O  
ATOM    615  OG  SER A  80      -0.562 -17.364  -5.939  1.00  0.81           O  
ATOM    616  N   TYR A  81      -0.072 -18.792  -9.427  1.00  0.79           N  
ATOM    617  CA  TYR A  81      -1.030 -19.404 -10.340  1.00  0.80           C  
ATOM    618  C   TYR A  81      -1.410 -20.804  -9.874  1.00  0.78           C  
ATOM    619  CB  TYR A  81      -0.457 -19.463 -11.760  1.00  0.77           C  
ATOM    620  O   TYR A  81      -0.538 -21.628  -9.589  1.00  0.75           O  
ATOM    621  CG  TYR A  81      -0.147 -18.108 -12.346  1.00  0.77           C  
ATOM    622  CD1 TYR A  81      -1.167 -17.213 -12.660  1.00  0.75           C  
ATOM    623  CD2 TYR A  81       1.167 -17.719 -12.589  1.00  0.77           C  
ATOM    624  CE1 TYR A  81      -0.886 -15.963 -13.203  1.00  0.79           C  
ATOM    625  CE2 TYR A  81       1.459 -16.472 -13.131  1.00  0.79           C  
ATOM    626  OH  TYR A  81       0.712 -14.367 -13.971  1.00  0.67           O  
ATOM    627  CZ  TYR A  81       0.428 -15.603 -13.434  1.00  0.76           C  
ATOM    628  N   LEU A  82      -2.702 -20.834  -9.571  1.00  0.75           N  
ATOM    629  CA  LEU A  82      -3.379 -22.121  -9.451  1.00  0.75           C  
ATOM    630  C   LEU A  82      -3.639 -22.728 -10.825  1.00  0.69           C  
ATOM    631  CB  LEU A  82      -4.698 -21.963  -8.691  1.00  0.68           C  
ATOM    632  O   LEU A  82      -4.344 -22.137 -11.646  1.00  0.63           O  
ATOM    633  CG  LEU A  82      -5.476 -23.250  -8.409  1.00  0.64           C  
ATOM    634  CD1 LEU A  82      -4.716 -24.122  -7.415  1.00  0.62           C  
ATOM    635  CD2 LEU A  82      -6.872 -22.928  -7.888  1.00  0.65           C  
ATOM    636  N   GLY A  83      -2.856 -23.882 -11.141  1.00  0.68           N  
ATOM    637  CA  GLY A  83      -2.953 -24.461 -12.471  1.00  0.67           C  
ATOM    638  C   GLY A  83      -1.756 -24.145 -13.348  1.00  0.65           C  
ATOM    639  O   GLY A  83      -0.668 -23.858 -12.843  1.00  0.59           O  
ATOM    640  N   GLY A  84      -2.091 -24.005 -14.627  1.00  0.73           N  
ATOM    641  CA  GLY A  84      -1.020 -23.846 -15.598  1.00  0.75           C  
ATOM    642  C   GLY A  84      -0.242 -22.556 -15.422  1.00  0.75           C  
ATOM    643  O   GLY A  84      -0.826 -21.470 -15.402  1.00  0.71           O  
ATOM    644  N   CYS A  85       1.073 -22.784 -15.325  1.00  0.80           N  
ATOM    645  CA  CYS A  85       1.967 -21.632 -15.356  1.00  0.83           C  
ATOM    646  C   CYS A  85       3.259 -21.964 -16.093  1.00  0.83           C  
ATOM    647  CB  CYS A  85       2.284 -21.161 -13.937  1.00  0.79           C  
ATOM    648  O   CYS A  85       3.599 -23.136 -16.262  1.00  0.82           O  
ATOM    649  SG  CYS A  85       3.122 -22.403 -12.929  1.00  0.86           S  
ATOM    650  N   SER A  86       3.868 -20.885 -16.564  1.00  0.84           N  
ATOM    651  CA  SER A  86       5.183 -20.931 -17.195  1.00  0.85           C  
ATOM    652  C   SER A  86       6.121 -19.889 -16.595  1.00  0.85           C  
ATOM    653  CB  SER A  86       5.062 -20.710 -18.704  1.00  0.83           C  
ATOM    654  O   SER A  86       5.740 -18.729 -16.423  1.00  0.83           O  
ATOM    655  OG  SER A  86       6.335 -20.771 -19.324  1.00  0.81           O  
ATOM    656  N   VAL A  87       7.342 -20.409 -16.244  1.00  0.86           N  
ATOM    657  CA  VAL A  87       8.428 -19.510 -15.868  1.00  0.87           C  
ATOM    658  C   VAL A  87       9.540 -19.577 -16.913  1.00  0.86           C  
ATOM    659  CB  VAL A  87       8.990 -19.852 -14.470  1.00  0.84           C  
ATOM    660  O   VAL A  87       9.947 -20.666 -17.326  1.00  0.85           O  
ATOM    661  CG1 VAL A  87       9.602 -21.252 -14.461  1.00  0.70           C  
ATOM    662  CG2 VAL A  87      10.022 -18.811 -14.041  1.00  0.69           C  
ATOM    663  N   GLN A  88       9.929 -18.415 -17.283  1.00  0.85           N  
ATOM    664  CA  GLN A  88      11.047 -18.289 -18.212  1.00  0.86           C  
ATOM    665  C   GLN A  88      12.158 -17.423 -17.622  1.00  0.85           C  
ATOM    666  CB  GLN A  88      10.576 -17.703 -19.544  1.00  0.83           C  
ATOM    667  O   GLN A  88      11.885 -16.398 -16.994  1.00  0.83           O  
ATOM    668  CG  GLN A  88      11.658 -17.661 -20.614  1.00  0.76           C  
ATOM    669  CD  GLN A  88      11.159 -17.098 -21.932  1.00  0.75           C  
ATOM    670  NE2 GLN A  88      12.042 -16.424 -22.661  1.00  0.70           N  
ATOM    671  OE1 GLN A  88       9.989 -17.267 -22.291  1.00  0.75           O  
ATOM    672  N   SER A  89      13.447 -17.839 -17.889  1.00  0.85           N  
ATOM    673  CA  SER A  89      14.623 -17.077 -17.481  1.00  0.85           C  
ATOM    674  C   SER A  89      15.749 -17.210 -18.500  1.00  0.85           C  
ATOM    675  CB  SER A  89      15.110 -17.538 -16.106  1.00  0.84           C  
ATOM    676  O   SER A  89      15.841 -18.219 -19.203  1.00  0.83           O  
ATOM    677  OG  SER A  89      16.217 -16.763 -15.680  1.00  0.79           O  
ATOM    678  N   SER A  90      16.575 -16.112 -18.576  1.00  0.83           N  
ATOM    679  CA  SER A  90      17.783 -16.072 -19.394  1.00  0.83           C  
ATOM    680  C   SER A  90      18.973 -15.548 -18.598  1.00  0.82           C  
ATOM    681  CB  SER A  90      17.563 -15.200 -20.631  1.00  0.81           C  
ATOM    682  O   SER A  90      18.927 -14.440 -18.060  1.00  0.79           O  
ATOM    683  OG  SER A  90      16.582 -15.770 -21.481  1.00  0.75           O  
ATOM    684  N   PRO A  91      20.056 -16.331 -18.401  1.00  0.82           N  
ATOM    685  CA  PRO A  91      21.267 -15.843 -17.736  1.00  0.82           C  
ATOM    686  C   PRO A  91      21.999 -14.778 -18.551  1.00  0.81           C  
ATOM    687  CB  PRO A  91      22.123 -17.103 -17.591  1.00  0.80           C  
ATOM    688  O   PRO A  91      22.260 -14.977 -19.740  1.00  0.78           O  
ATOM    689  CG  PRO A  91      21.768 -17.944 -18.775  1.00  0.80           C  
ATOM    690  CD  PRO A  91      20.330 -17.691 -19.126  1.00  0.79           C  
ATOM    691  N   THR A  92      22.471 -13.808 -17.893  1.00  0.78           N  
ATOM    692  CA  THR A  92      23.233 -12.739 -18.530  1.00  0.78           C  
ATOM    693  C   THR A  92      24.724 -12.894 -18.246  1.00  0.77           C  
ATOM    694  CB  THR A  92      22.758 -11.354 -18.053  1.00  0.75           C  
ATOM    695  O   THR A  92      25.554 -12.234 -18.874  1.00  0.75           O  
ATOM    696  CG2 THR A  92      21.331 -11.074 -18.511  1.00  0.70           C  
ATOM    697  OG1 THR A  92      22.807 -11.305 -16.622  1.00  0.72           O  
ATOM    698  N   THR A  93      25.057 -13.747 -17.316  1.00  0.77           N  
ATOM    699  CA  THR A  93      26.447 -14.027 -16.976  1.00  0.77           C  
ATOM    700  C   THR A  93      26.631 -15.500 -16.621  1.00  0.78           C  
ATOM    701  CB  THR A  93      26.924 -13.150 -15.803  1.00  0.75           C  
ATOM    702  O   THR A  93      25.661 -16.195 -16.311  1.00  0.77           O  
ATOM    703  CG2 THR A  93      26.098 -13.415 -14.548  1.00  0.68           C  
ATOM    704  OG1 THR A  93      28.300 -13.439 -15.526  1.00  0.71           O  
ATOM    705  N   LYS A  94      27.911 -16.032 -16.529  1.00  0.77           N  
ATOM    706  CA  LYS A  94      28.322 -17.343 -16.032  1.00  0.77           C  
ATOM    707  C   LYS A  94      29.060 -17.220 -14.702  1.00  0.76           C  
ATOM    708  CB  LYS A  94      29.206 -18.053 -17.059  1.00  0.73           C  
ATOM    709  O   LYS A  94      29.874 -18.079 -14.357  1.00  0.71           O  
ATOM    710  CG  LYS A  94      28.458 -18.529 -18.295  1.00  0.72           C  
ATOM    711  CD  LYS A  94      29.349 -19.374 -19.197  1.00  0.70           C  
ATOM    712  CE  LYS A  94      28.580 -19.920 -20.392  1.00  0.65           C  
ATOM    713  NZ  LYS A  94      29.440 -20.782 -21.258  1.00  0.55           N  
ATOM    714  N   MET A  95      28.974 -16.185 -14.083  1.00  0.70           N  
ATOM    715  CA  MET A  95      29.896 -15.905 -12.985  1.00  0.72           C  
ATOM    716  C   MET A  95      29.393 -16.519 -11.683  1.00  0.70           C  
ATOM    717  CB  MET A  95      30.085 -14.397 -12.814  1.00  0.63           C  
ATOM    718  O   MET A  95      30.177 -16.766 -10.765  1.00  0.65           O  
ATOM    719  CG  MET A  95      30.820 -13.736 -13.969  1.00  0.55           C  
ATOM    720  SD  MET A  95      31.381 -12.037 -13.565  1.00  0.53           S  
ATOM    721  CE  MET A  95      29.883 -11.384 -12.777  1.00  0.38           C  
ATOM    722  N   SER A  96      28.138 -16.987 -11.629  1.00  0.76           N  
ATOM    723  CA  SER A  96      27.557 -17.514 -10.399  1.00  0.77           C  
ATOM    724  C   SER A  96      26.581 -18.649 -10.690  1.00  0.78           C  
ATOM    725  CB  SER A  96      26.845 -16.405  -9.623  1.00  0.74           C  
ATOM    726  O   SER A  96      26.061 -18.757 -11.803  1.00  0.76           O  
ATOM    727  OG  SER A  96      25.804 -15.838 -10.399  1.00  0.67           O  
ATOM    728  N   SER A  97      26.504 -19.549  -9.690  1.00  0.82           N  
ATOM    729  CA  SER A  97      25.424 -20.530  -9.723  1.00  0.82           C  
ATOM    730  C   SER A  97      24.085 -19.890  -9.370  1.00  0.82           C  
ATOM    731  CB  SER A  97      25.717 -21.683  -8.763  1.00  0.81           C  
ATOM    732  O   SER A  97      23.985 -19.149  -8.390  1.00  0.81           O  
ATOM    733  OG  SER A  97      26.924 -22.337  -9.116  1.00  0.79           O  
ATOM    734  N   PHE A  98      23.109 -20.139 -10.122  1.00  0.83           N  
ATOM    735  CA  PHE A  98      21.747 -19.732  -9.798  1.00  0.84           C  
ATOM    736  C   PHE A  98      20.754 -20.829 -10.159  1.00  0.85           C  
ATOM    737  CB  PHE A  98      21.385 -18.434 -10.528  1.00  0.82           C  
ATOM    738  O   PHE A  98      21.010 -21.635 -11.056  1.00  0.83           O  
ATOM    739  CG  PHE A  98      21.037 -18.631 -11.978  1.00  0.75           C  
ATOM    740  CD1 PHE A  98      22.017 -18.552 -12.960  1.00  0.69           C  
ATOM    741  CD2 PHE A  98      19.728 -18.894 -12.361  1.00  0.70           C  
ATOM    742  CE1 PHE A  98      21.698 -18.733 -14.304  1.00  0.65           C  
ATOM    743  CE2 PHE A  98      19.401 -19.077 -13.702  1.00  0.67           C  
ATOM    744  CZ  PHE A  98      20.387 -18.995 -14.671  1.00  0.62           C  
ATOM    745  N   MET A  99      19.661 -20.783  -9.483  1.00  0.87           N  
ATOM    746  CA  MET A  99      18.514 -21.673  -9.634  1.00  0.87           C  
ATOM    747  C   MET A  99      17.224 -20.876  -9.798  1.00  0.87           C  
ATOM    748  CB  MET A  99      18.399 -22.611  -8.431  1.00  0.85           C  
ATOM    749  O   MET A  99      17.015 -19.877  -9.107  1.00  0.87           O  
ATOM    750  CG  MET A  99      17.299 -23.651  -8.568  1.00  0.81           C  
ATOM    751  SD  MET A  99      17.272 -24.835  -7.165  1.00  0.81           S  
ATOM    752  CE  MET A  99      18.644 -25.923  -7.638  1.00  0.72           C  
ATOM    753  N   PHE A 100      16.324 -21.319 -10.690  1.00  0.88           N  
ATOM    754  CA  PHE A 100      14.995 -20.728 -10.796  1.00  0.89           C  
ATOM    755  C   PHE A 100      13.956 -21.790 -11.137  1.00  0.90           C  
ATOM    756  CB  PHE A 100      14.980 -19.621 -11.854  1.00  0.88           C  
ATOM    757  O   PHE A 100      14.282 -22.812 -11.745  1.00  0.89           O  
ATOM    758  CG  PHE A 100      15.062 -20.130 -13.268  1.00  0.87           C  
ATOM    759  CD1 PHE A 100      16.286 -20.472 -13.828  1.00  0.85           C  
ATOM    760  CD2 PHE A 100      13.913 -20.268 -14.036  1.00  0.85           C  
ATOM    761  CE1 PHE A 100      16.365 -20.945 -15.137  1.00  0.84           C  
ATOM    762  CE2 PHE A 100      13.984 -20.739 -15.344  1.00  0.84           C  
ATOM    763  CZ  PHE A 100      15.210 -21.076 -15.892  1.00  0.82           C  
ATOM    764  N   GLY A 101      12.712 -21.497 -10.756  1.00  0.90           N  
ATOM    765  CA  GLY A 101      11.693 -22.488 -11.064  1.00  0.90           C  
ATOM    766  C   GLY A 101      10.345 -22.169 -10.446  1.00  0.90           C  
ATOM    767  O   GLY A 101      10.023 -21.003 -10.213  1.00  0.89           O  
ATOM    768  N   LEU A 102       9.592 -23.203 -10.164  1.00  0.91           N  
ATOM    769  CA  LEU A 102       8.265 -23.215  -9.558  1.00  0.91           C  
ATOM    770  C   LEU A 102       8.336 -23.660  -8.101  1.00  0.90           C  
ATOM    771  CB  LEU A 102       7.327 -24.139 -10.341  1.00  0.91           C  
ATOM    772  O   LEU A 102       8.942 -24.688  -7.791  1.00  0.89           O  
ATOM    773  CG  LEU A 102       7.142 -23.817 -11.824  1.00  0.90           C  
ATOM    774  CD1 LEU A 102       6.246 -24.860 -12.485  1.00  0.88           C  
ATOM    775  CD2 LEU A 102       6.561 -22.418 -12.000  1.00  0.88           C  
ATOM    776  N   SER A 103       7.730 -22.875  -7.215  1.00  0.89           N  
ATOM    777  CA  SER A 103       7.649 -23.176  -5.789  1.00  0.89           C  
ATOM    778  C   SER A 103       6.212 -23.086  -5.286  1.00  0.88           C  
ATOM    779  CB  SER A 103       8.539 -22.225  -4.988  1.00  0.87           C  
ATOM    780  O   SER A 103       5.493 -22.140  -5.612  1.00  0.86           O  
ATOM    781  OG  SER A 103       8.512 -22.552  -3.610  1.00  0.83           O  
ATOM    782  N   ASP A 104       5.791 -24.004  -4.480  1.00  0.87           N  
ATOM    783  CA  ASP A 104       4.462 -23.964  -3.878  1.00  0.86           C  
ATOM    784  C   ASP A 104       4.502 -23.298  -2.504  1.00  0.84           C  
ATOM    785  CB  ASP A 104       3.882 -25.375  -3.762  1.00  0.84           C  
ATOM    786  O   ASP A 104       3.459 -22.942  -1.951  1.00  0.80           O  
ATOM    787  CG  ASP A 104       4.610 -26.233  -2.743  1.00  0.80           C  
ATOM    788  OD1 ASP A 104       5.667 -25.807  -2.231  1.00  0.76           O  
ATOM    789  OD2 ASP A 104       4.123 -27.348  -2.452  1.00  0.79           O  
ATOM    790  N   ASN A 105       5.616 -23.130  -2.006  1.00  0.82           N  
ATOM    791  CA  ASN A 105       5.798 -22.592  -0.662  1.00  0.81           C  
ATOM    792  C   ASN A 105       6.772 -21.416  -0.656  1.00  0.80           C  
ATOM    793  CB  ASN A 105       6.281 -23.685   0.294  1.00  0.78           C  
ATOM    794  O   ASN A 105       7.932 -21.568  -0.271  1.00  0.75           O  
ATOM    795  CG  ASN A 105       6.289 -23.235   1.741  1.00  0.73           C  
ATOM    796  ND2 ASN A 105       6.799 -24.085   2.624  1.00  0.70           N  
ATOM    797  OD1 ASN A 105       5.839 -22.132   2.063  1.00  0.70           O  
ATOM    798  N   PRO A 106       6.271 -20.144  -1.106  1.00  0.76           N  
ATOM    799  CA  PRO A 106       7.110 -18.946  -1.024  1.00  0.75           C  
ATOM    800  C   PRO A 106       7.409 -18.532   0.415  1.00  0.73           C  
ATOM    801  CB  PRO A 106       6.273 -17.880  -1.736  1.00  0.71           C  
ATOM    802  O   PRO A 106       6.726 -17.665   0.966  1.00  0.67           O  
ATOM    803  CG  PRO A 106       4.855 -18.244  -1.435  1.00  0.70           C  
ATOM    804  CD  PRO A 106       4.762 -19.737  -1.308  1.00  0.70           C  
ATOM    805  N   THR A 107       8.037 -19.327   1.247  1.00  0.71           N  
ATOM    806  CA  THR A 107       8.399 -19.045   2.632  1.00  0.68           C  
ATOM    807  C   THR A 107       9.690 -18.234   2.699  1.00  0.69           C  
ATOM    808  CB  THR A 107       8.564 -20.345   3.441  1.00  0.64           C  
ATOM    809  O   THR A 107      10.432 -18.156   1.717  1.00  0.62           O  
ATOM    810  CG2 THR A 107       7.294 -21.188   3.392  1.00  0.59           C  
ATOM    811  OG1 THR A 107       9.651 -21.105   2.898  1.00  0.59           O  
ATOM    812  N   SER A 108       9.957 -17.505   3.894  1.00  0.58           N  
ATOM    813  CA  SER A 108      11.085 -16.700   4.350  1.00  0.58           C  
ATOM    814  C   SER A 108      12.318 -17.563   4.592  1.00  0.59           C  
ATOM    815  CB  SER A 108      10.722 -15.944   5.629  1.00  0.50           C  
ATOM    816  O   SER A 108      13.337 -17.075   5.086  1.00  0.55           O  
ATOM    817  OG  SER A 108      10.354 -16.846   6.659  1.00  0.44           O  
ATOM    818  N   SER A 109      12.257 -18.833   4.396  1.00  0.60           N  
ATOM    819  CA  SER A 109      13.490 -19.598   4.552  1.00  0.60           C  
ATOM    820  C   SER A 109      14.297 -19.615   3.258  1.00  0.60           C  
ATOM    821  CB  SER A 109      13.180 -21.031   4.988  1.00  0.55           C  
ATOM    822  O   SER A 109      13.741 -19.812   2.176  1.00  0.56           O  
ATOM    823  OG  SER A 109      14.279 -21.885   4.726  1.00  0.51           O  
ATOM    824  N   ILE A 110      15.640 -19.273   3.376  1.00  0.59           N  
ATOM    825  CA  ILE A 110      16.692 -19.050   2.390  1.00  0.59           C  
ATOM    826  C   ILE A 110      17.272 -20.389   1.941  1.00  0.59           C  
ATOM    827  CB  ILE A 110      17.810 -18.144   2.953  1.00  0.51           C  
ATOM    828  O   ILE A 110      18.449 -20.673   2.175  1.00  0.56           O  
ATOM    829  CG1 ILE A 110      17.205 -16.929   3.667  1.00  0.42           C  
ATOM    830  CG2 ILE A 110      18.763 -17.704   1.837  1.00  0.42           C  
ATOM    831  CD1 ILE A 110      18.221 -16.089   4.428  1.00  0.41           C  
ATOM    832  N   SER A 111      16.521 -21.439   1.609  1.00  0.70           N  
ATOM    833  CA  SER A 111      17.110 -22.651   1.048  1.00  0.70           C  
ATOM    834  C   SER A 111      16.590 -22.918  -0.360  1.00  0.71           C  
ATOM    835  CB  SER A 111      16.819 -23.854   1.945  1.00  0.67           C  
ATOM    836  O   SER A 111      15.384 -22.848  -0.606  1.00  0.68           O  
ATOM    837  OG  SER A 111      17.500 -25.006   1.479  1.00  0.65           O  
ATOM    838  N   PHE A 112      17.496 -23.148  -1.392  1.00  0.74           N  
ATOM    839  CA  PHE A 112      17.193 -23.438  -2.789  1.00  0.76           C  
ATOM    840  C   PHE A 112      16.362 -24.710  -2.909  1.00  0.76           C  
ATOM    841  CB  PHE A 112      18.483 -23.574  -3.603  1.00  0.71           C  
ATOM    842  O   PHE A 112      15.701 -24.932  -3.926  1.00  0.73           O  
ATOM    843  CG  PHE A 112      19.310 -24.775  -3.234  1.00  0.69           C  
ATOM    844  CD1 PHE A 112      20.307 -24.680  -2.271  1.00  0.64           C  
ATOM    845  CD2 PHE A 112      19.091 -26.000  -3.850  1.00  0.67           C  
ATOM    846  CE1 PHE A 112      21.075 -25.790  -1.927  1.00  0.64           C  
ATOM    847  CE2 PHE A 112      19.854 -27.114  -3.511  1.00  0.64           C  
ATOM    848  CZ  PHE A 112      20.846 -27.006  -2.550  1.00  0.61           C  
ATOM    849  N   ASP A 113      16.372 -25.502  -1.822  1.00  0.78           N  
ATOM    850  CA  ASP A 113      15.638 -26.764  -1.794  1.00  0.78           C  
ATOM    851  C   ASP A 113      14.135 -26.522  -1.677  1.00  0.78           C  
ATOM    852  CB  ASP A 113      16.122 -27.640  -0.636  1.00  0.74           C  
ATOM    853  O   ASP A 113      13.341 -27.462  -1.764  1.00  0.75           O  
ATOM    854  CG  ASP A 113      16.011 -26.953   0.714  1.00  0.68           C  
ATOM    855  OD1 ASP A 113      15.855 -25.713   0.756  1.00  0.64           O  
ATOM    856  OD2 ASP A 113      16.084 -27.657   1.744  1.00  0.69           O  
ATOM    857  N   HIS A 114      13.771 -25.328  -1.595  1.00  0.80           N  
ATOM    858  CA  HIS A 114      12.355 -24.990  -1.502  1.00  0.80           C  
ATOM    859  C   HIS A 114      11.788 -24.614  -2.867  1.00  0.81           C  
ATOM    860  CB  HIS A 114      12.142 -23.845  -0.511  1.00  0.77           C  
ATOM    861  O   HIS A 114      10.607 -24.277  -2.981  1.00  0.78           O  
ATOM    862  CG  HIS A 114      12.467 -24.207   0.903  1.00  0.73           C  
ATOM    863  CD2 HIS A 114      12.241 -25.343   1.604  1.00  0.69           C  
ATOM    864  ND1 HIS A 114      13.100 -23.339   1.767  1.00  0.68           N  
ATOM    865  CE1 HIS A 114      13.252 -23.929   2.941  1.00  0.66           C  
ATOM    866  NE2 HIS A 114      12.739 -25.145   2.869  1.00  0.64           N  
ATOM    867  N   ILE A 115      12.545 -24.623  -3.916  1.00  0.86           N  
ATOM    868  CA  ILE A 115      12.042 -24.556  -5.284  1.00  0.87           C  
ATOM    869  C   ILE A 115      11.740 -25.964  -5.791  1.00  0.87           C  
ATOM    870  CB  ILE A 115      13.048 -23.853  -6.222  1.00  0.86           C  
ATOM    871  O   ILE A 115      12.656 -26.750  -6.045  1.00  0.86           O  
ATOM    872  CG1 ILE A 115      13.449 -22.489  -5.649  1.00  0.85           C  
ATOM    873  CG2 ILE A 115      12.462 -23.706  -7.629  1.00  0.84           C  
ATOM    874  CD1 ILE A 115      14.549 -21.787  -6.434  1.00  0.82           C  
ATOM    875  N   ASP A 116      10.484 -26.344  -5.855  1.00  0.90           N  
ATOM    876  CA  ASP A 116       9.976 -27.695  -6.074  1.00  0.90           C  
ATOM    877  C   ASP A 116      10.449 -28.249  -7.416  1.00  0.91           C  
ATOM    878  CB  ASP A 116       8.447 -27.711  -6.007  1.00  0.89           C  
ATOM    879  O   ASP A 116      10.881 -29.400  -7.501  1.00  0.90           O  
ATOM    880  CG  ASP A 116       7.908 -27.281  -4.654  1.00  0.87           C  
ATOM    881  OD1 ASP A 116       8.052 -28.040  -3.671  1.00  0.86           O  
ATOM    882  OD2 ASP A 116       7.332 -26.175  -4.571  1.00  0.87           O  
ATOM    883  N   TYR A 117      10.362 -27.380  -8.399  1.00  0.92           N  
ATOM    884  CA  TYR A 117      10.753 -27.725  -9.761  1.00  0.93           C  
ATOM    885  C   TYR A 117      11.657 -26.653 -10.358  1.00  0.93           C  
ATOM    886  CB  TYR A 117       9.516 -27.915 -10.644  1.00  0.92           C  
ATOM    887  O   TYR A 117      11.207 -25.540 -10.641  1.00  0.92           O  
ATOM    888  CG  TYR A 117       8.522 -28.908 -10.091  1.00  0.91           C  
ATOM    889  CD1 TYR A 117       8.779 -30.276 -10.132  1.00  0.90           C  
ATOM    890  CD2 TYR A 117       7.325 -28.480  -9.528  1.00  0.90           C  
ATOM    891  CE1 TYR A 117       7.866 -31.195  -9.626  1.00  0.90           C  
ATOM    892  CE2 TYR A 117       6.404 -29.390  -9.019  1.00  0.90           C  
ATOM    893  OH  TYR A 117       5.775 -31.648  -8.569  1.00  0.85           O  
ATOM    894  CZ  TYR A 117       6.683 -30.743  -9.072  1.00  0.90           C  
ATOM    895  N   ALA A 118      12.946 -27.020 -10.656  1.00  0.92           N  
ATOM    896  CA  ALA A 118      13.890 -25.940 -10.930  1.00  0.93           C  
ATOM    897  C   ALA A 118      14.907 -26.357 -11.988  1.00  0.93           C  
ATOM    898  CB  ALA A 118      14.603 -25.517  -9.648  1.00  0.92           C  
ATOM    899  O   ALA A 118      15.155 -27.549 -12.184  1.00  0.93           O  
ATOM    900  N   ILE A 119      15.525 -25.368 -12.618  1.00  0.93           N  
ATOM    901  CA  ILE A 119      16.778 -25.484 -13.357  1.00  0.93           C  
ATOM    902  C   ILE A 119      17.896 -24.781 -12.591  1.00  0.92           C  
ATOM    903  CB  ILE A 119      16.651 -24.896 -14.780  1.00  0.92           C  
ATOM    904  O   ILE A 119      17.777 -23.601 -12.250  1.00  0.90           O  
ATOM    905  CG1 ILE A 119      15.556 -25.627 -15.565  1.00  0.93           C  
ATOM    906  CG2 ILE A 119      17.993 -24.968 -15.516  1.00  0.93           C  
ATOM    907  CD1 ILE A 119      15.245 -25.005 -16.920  1.00  0.92           C  
ATOM    908  N   LEU A 120      18.981 -25.491 -12.271  1.00  0.91           N  
ATOM    909  CA  LEU A 120      20.239 -24.978 -11.741  1.00  0.91           C  
ATOM    910  C   LEU A 120      21.243 -24.735 -12.863  1.00  0.91           C  
ATOM    911  CB  LEU A 120      20.827 -25.954 -10.718  1.00  0.90           C  
ATOM    912  O   LEU A 120      21.638 -25.671 -13.562  1.00  0.90           O  
ATOM    913  CG  LEU A 120      22.220 -25.618 -10.183  1.00  0.88           C  
ATOM    914  CD1 LEU A 120      22.194 -24.289  -9.434  1.00  0.86           C  
ATOM    915  CD2 LEU A 120      22.731 -26.736  -9.281  1.00  0.86           C  
ATOM    916  N   LEU A 121      21.663 -23.520 -12.977  1.00  0.89           N  
ATOM    917  CA  LEU A 121      22.769 -23.100 -13.831  1.00  0.89           C  
ATOM    918  C   LEU A 121      24.026 -22.845 -13.006  1.00  0.88           C  
ATOM    919  CB  LEU A 121      22.393 -21.839 -14.614  1.00  0.88           C  
ATOM    920  O   LEU A 121      23.997 -22.072 -12.046  1.00  0.87           O  
ATOM    921  CG  LEU A 121      21.117 -21.917 -15.453  1.00  0.88           C  
ATOM    922  CD1 LEU A 121      20.897 -20.609 -16.205  1.00  0.87           C  
ATOM    923  CD2 LEU A 121      21.185 -23.093 -16.422  1.00  0.87           C  
ATOM    924  N   ARG A 122      25.145 -23.433 -13.319  1.00  0.89           N  
ATOM    925  CA  ARG A 122      26.364 -23.375 -12.520  1.00  0.88           C  
ATOM    926  C   ARG A 122      27.397 -22.454 -13.162  1.00  0.88           C  
ATOM    927  CB  ARG A 122      26.953 -24.775 -12.335  1.00  0.88           C  
ATOM    928  O   ARG A 122      27.414 -22.288 -14.383  1.00  0.86           O  
ATOM    929  CG  ARG A 122      26.050 -25.727 -11.567  1.00  0.86           C  
ATOM    930  CD  ARG A 122      26.744 -27.049 -11.273  1.00  0.86           C  
ATOM    931  NE  ARG A 122      25.869 -27.969 -10.553  1.00  0.83           N  
ATOM    932  NH1 ARG A 122      25.686 -29.482 -12.289  1.00  0.80           N  
ATOM    933  NH2 ARG A 122      24.598 -29.866 -10.309  1.00  0.79           N  
ATOM    934  CZ  ARG A 122      25.386 -29.104 -11.052  1.00  0.81           C  
ATOM    935  N   SER A 123      28.294 -22.073 -12.506  1.00  0.84           N  
ATOM    936  CA  SER A 123      29.329 -21.139 -12.936  1.00  0.84           C  
ATOM    937  C   SER A 123      30.266 -21.782 -13.953  1.00  0.84           C  
ATOM    938  CB  SER A 123      30.133 -20.638 -11.735  1.00  0.83           C  
ATOM    939  O   SER A 123      30.933 -21.083 -14.719  1.00  0.83           O  
ATOM    940  OG  SER A 123      30.662 -21.725 -10.996  1.00  0.83           O  
ATOM    941  N   ASN A 124      30.379 -23.040 -13.985  1.00  0.87           N  
ATOM    942  CA  ASN A 124      31.227 -23.755 -14.933  1.00  0.88           C  
ATOM    943  C   ASN A 124      30.521 -23.964 -16.269  1.00  0.89           C  
ATOM    944  CB  ASN A 124      31.670 -25.099 -14.350  1.00  0.87           C  
ATOM    945  O   ASN A 124      31.049 -24.636 -17.157  1.00  0.88           O  
ATOM    946  CG  ASN A 124      30.520 -26.074 -14.192  1.00  0.86           C  
ATOM    947  ND2 ASN A 124      30.835 -27.306 -13.811  1.00  0.88           N  
ATOM    948  OD1 ASN A 124      29.357 -25.723 -14.412  1.00  0.87           O  
ATOM    949  N   GLY A 125      29.228 -23.510 -16.522  1.00  0.88           N  
ATOM    950  CA  GLY A 125      28.437 -23.634 -17.736  1.00  0.89           C  
ATOM    951  C   GLY A 125      27.595 -24.895 -17.773  1.00  0.90           C  
ATOM    952  O   GLY A 125      26.875 -25.139 -18.744  1.00  0.89           O  
ATOM    953  N   SER A 126      27.641 -25.723 -16.768  1.00  0.92           N  
ATOM    954  CA  SER A 126      26.761 -26.888 -16.757  1.00  0.93           C  
ATOM    955  C   SER A 126      25.382 -26.533 -16.210  1.00  0.93           C  
ATOM    956  CB  SER A 126      27.375 -28.015 -15.925  1.00  0.92           C  
ATOM    957  O   SER A 126      25.230 -25.546 -15.488  1.00  0.92           O  
ATOM    958  OG  SER A 126      27.437 -27.653 -14.556  1.00  0.90           O  
ATOM    959  N   LYS A 127      24.379 -27.361 -16.484  1.00  0.93           N  
ATOM    960  CA  LYS A 127      23.029 -27.177 -15.959  1.00  0.94           C  
ATOM    961  C   LYS A 127      22.464 -28.489 -15.421  1.00  0.93           C  
ATOM    962  CB  LYS A 127      22.105 -26.611 -17.038  1.00  0.93           C  
ATOM    963  O   LYS A 127      22.758 -29.561 -15.954  1.00  0.93           O  
ATOM    964  CG  LYS A 127      21.860 -27.560 -18.202  1.00  0.90           C  
ATOM    965  CD  LYS A 127      21.057 -26.890 -19.310  1.00  0.89           C  
ATOM    966  CE  LYS A 127      20.840 -27.828 -20.490  1.00  0.88           C  
ATOM    967  NZ  LYS A 127      21.853 -27.608 -21.565  1.00  0.86           N  
ATOM    968  N   ALA A 128      21.680 -28.403 -14.414  1.00  0.94           N  
ATOM    969  CA  ALA A 128      20.990 -29.538 -13.806  1.00  0.94           C  
ATOM    970  C   ALA A 128      19.506 -29.237 -13.612  1.00  0.94           C  
ATOM    971  CB  ALA A 128      21.635 -29.900 -12.470  1.00  0.93           C  
ATOM    972  O   ALA A 128      19.118 -28.079 -13.442  1.00  0.94           O  
ATOM    973  N   ILE A 129      18.657 -30.191 -13.608  1.00  0.95           N  
ATOM    974  CA  ILE A 129      17.251 -30.101 -13.230  1.00  0.95           C  
ATOM    975  C   ILE A 129      17.056 -30.670 -11.826  1.00  0.94           C  
ATOM    976  CB  ILE A 129      16.346 -30.842 -14.239  1.00  0.95           C  
ATOM    977  O   ILE A 129      17.661 -31.684 -11.472  1.00  0.93           O  
ATOM    978  CG1 ILE A 129      16.365 -30.130 -15.597  1.00  0.95           C  
ATOM    979  CG2 ILE A 129      14.917 -30.956 -13.700  1.00  0.95           C  
ATOM    980  CD1 ILE A 129      15.631 -30.880 -16.700  1.00  0.94           C  
ATOM    981  N   TYR A 130      16.271 -30.021 -11.070  1.00  0.93           N  
ATOM    982  CA  TYR A 130      15.875 -30.389  -9.715  1.00  0.93           C  
ATOM    983  C   TYR A 130      14.373 -30.630  -9.632  1.00  0.92           C  
ATOM    984  CB  TYR A 130      16.285 -29.299  -8.721  1.00  0.92           C  
ATOM    985  O   TYR A 130      13.582 -29.848 -10.164  1.00  0.91           O  
ATOM    986  CG  TYR A 130      17.739 -29.357  -8.320  1.00  0.89           C  
ATOM    987  CD1 TYR A 130      18.111 -29.708  -7.024  1.00  0.85           C  
ATOM    988  CD2 TYR A 130      18.743 -29.061  -9.235  1.00  0.85           C  
ATOM    989  CE1 TYR A 130      19.449 -29.761  -6.649  1.00  0.86           C  
ATOM    990  CE2 TYR A 130      20.085 -29.112  -8.872  1.00  0.86           C  
ATOM    991  OH  TYR A 130      21.754 -29.514  -7.214  1.00  0.81           O  
ATOM    992  CZ  TYR A 130      20.427 -29.463  -7.579  1.00  0.85           C  
ATOM    993  N   GLU A 131      13.992 -31.670  -8.935  1.00  0.93           N  
ATOM    994  CA  GLU A 131      12.615 -32.066  -8.653  1.00  0.93           C  
ATOM    995  C   GLU A 131      12.444 -32.461  -7.189  1.00  0.90           C  
ATOM    996  CB  GLU A 131      12.190 -33.221  -9.562  1.00  0.92           C  
ATOM    997  O   GLU A 131      13.191 -33.297  -6.675  1.00  0.87           O  
ATOM    998  CG  GLU A 131      12.128 -32.852 -11.037  1.00  0.92           C  
ATOM    999  CD  GLU A 131      11.860 -34.043 -11.944  1.00  0.91           C  
ATOM   1000  OE1 GLU A 131      11.800 -35.187 -11.440  1.00  0.91           O  
ATOM   1001  OE2 GLU A 131      11.710 -33.830 -13.168  1.00  0.93           O  
ATOM   1002  N   SER A 132      11.577 -31.642  -6.477  1.00  0.85           N  
ATOM   1003  CA  SER A 132      11.321 -31.794  -5.048  1.00  0.84           C  
ATOM   1004  C   SER A 132      12.614 -31.706  -4.243  1.00  0.83           C  
ATOM   1005  CB  SER A 132      10.625 -33.126  -4.766  1.00  0.82           C  
ATOM   1006  O   SER A 132      12.888 -32.566  -3.404  1.00  0.79           O  
ATOM   1007  OG  SER A 132       9.418 -33.228  -5.503  1.00  0.79           O  
ATOM   1008  N   GLY A 133      13.487 -30.782  -4.552  1.00  0.81           N  
ATOM   1009  CA  GLY A 133      14.724 -30.523  -3.832  1.00  0.81           C  
ATOM   1010  C   GLY A 133      15.856 -31.449  -4.237  1.00  0.82           C  
ATOM   1011  O   GLY A 133      16.960 -31.362  -3.696  1.00  0.81           O  
ATOM   1012  N   SER A 134      15.682 -32.337  -5.161  1.00  0.87           N  
ATOM   1013  CA  SER A 134      16.710 -33.308  -5.523  1.00  0.88           C  
ATOM   1014  C   SER A 134      17.145 -33.137  -6.974  1.00  0.89           C  
ATOM   1015  CB  SER A 134      16.204 -34.733  -5.297  1.00  0.87           C  
ATOM   1016  O   SER A 134      16.311 -32.919  -7.856  1.00  0.89           O  
ATOM   1017  OG  SER A 134      15.971 -34.973  -3.920  1.00  0.87           O  
ATOM   1018  N   ALA A 135      18.376 -33.169  -7.197  1.00  0.90           N  
ATOM   1019  CA  ALA A 135      18.896 -33.199  -8.562  1.00  0.91           C  
ATOM   1020  C   ALA A 135      18.464 -34.471  -9.285  1.00  0.91           C  
ATOM   1021  CB  ALA A 135      20.418 -33.086  -8.554  1.00  0.89           C  
ATOM   1022  O   ALA A 135      18.744 -35.580  -8.824  1.00  0.91           O  
ATOM   1023  N   VAL A 136      18.079 -34.445 -10.537  1.00  0.95           N  
ATOM   1024  CA  VAL A 136      17.633 -35.596 -11.315  1.00  0.95           C  
ATOM   1025  C   VAL A 136      18.689 -35.956 -12.358  1.00  0.94           C  
ATOM   1026  CB  VAL A 136      16.276 -35.325 -12.002  1.00  0.92           C  
ATOM   1027  O   VAL A 136      18.704 -37.076 -12.874  1.00  0.92           O  
ATOM   1028  CG1 VAL A 136      15.147 -35.293 -10.974  1.00  0.77           C  
ATOM   1029  CG2 VAL A 136      16.327 -34.014 -12.785  1.00  0.75           C  
ATOM   1030  N   GLY A 137      19.608 -35.035 -12.661  1.00  0.92           N  
ATOM   1031  CA  GLY A 137      20.717 -35.288 -13.568  1.00  0.93           C  
ATOM   1032  C   GLY A 137      21.286 -34.024 -14.183  1.00  0.93           C  
ATOM   1033  O   GLY A 137      20.756 -32.931 -13.971  1.00  0.93           O  
ATOM   1034  N   GLU A 138      22.333 -34.172 -15.014  1.00  0.94           N  
ATOM   1035  CA  GLU A 138      22.917 -33.138 -15.864  1.00  0.95           C  
ATOM   1036  C   GLU A 138      22.316 -33.170 -17.266  1.00  0.94           C  
ATOM   1037  CB  GLU A 138      24.438 -33.299 -15.940  1.00  0.91           C  
ATOM   1038  O   GLU A 138      22.230 -34.232 -17.886  1.00  0.93           O  
ATOM   1039  CG  GLU A 138      25.140 -33.152 -14.597  1.00  0.76           C  
ATOM   1040  CD  GLU A 138      26.599 -32.743 -14.725  1.00  0.71           C  
ATOM   1041  OE1 GLU A 138      27.179 -32.901 -15.823  1.00  0.75           O  
ATOM   1042  OE2 GLU A 138      27.166 -32.263 -13.718  1.00  0.72           O  
ATOM   1043  N   PHE A 139      22.063 -32.014 -17.758  1.00  0.94           N  
ATOM   1044  CA  PHE A 139      21.388 -31.886 -19.044  1.00  0.95           C  
ATOM   1045  C   PHE A 139      22.215 -31.043 -20.008  1.00  0.92           C  
ATOM   1046  CB  PHE A 139      19.998 -31.267 -18.864  1.00  0.94           C  
ATOM   1047  O   PHE A 139      21.663 -30.296 -20.817  1.00  0.87           O  
ATOM   1048  CG  PHE A 139      18.986 -32.210 -18.272  1.00  0.94           C  
ATOM   1049  CD1 PHE A 139      18.145 -32.954 -19.092  1.00  0.91           C  
ATOM   1050  CD2 PHE A 139      18.874 -32.352 -16.895  1.00  0.91           C  
ATOM   1051  CE1 PHE A 139      17.207 -33.827 -18.547  1.00  0.93           C  
ATOM   1052  CE2 PHE A 139      17.939 -33.223 -16.343  1.00  0.92           C  
ATOM   1053  CZ  PHE A 139      17.106 -33.959 -17.171  1.00  0.92           C  
ATOM   1054  N   GLY A 140      23.612 -31.171 -19.837  1.00  0.95           N  
ATOM   1055  CA  GLY A 140      24.586 -30.550 -20.720  1.00  0.95           C  
ATOM   1056  C   GLY A 140      25.015 -29.170 -20.259  1.00  0.94           C  
ATOM   1057  O   GLY A 140      24.971 -28.867 -19.065  1.00  0.92           O  
ATOM   1058  N   THR A 141      25.459 -28.298 -21.231  1.00  0.94           N  
ATOM   1059  CA  THR A 141      25.963 -26.957 -20.955  1.00  0.95           C  
ATOM   1060  C   THR A 141      24.942 -25.900 -21.368  1.00  0.94           C  
ATOM   1061  CB  THR A 141      27.295 -26.700 -21.683  1.00  0.93           C  
ATOM   1062  O   THR A 141      23.990 -26.198 -22.092  1.00  0.93           O  
ATOM   1063  CG2 THR A 141      28.383 -27.647 -21.190  1.00  0.87           C  
ATOM   1064  OG1 THR A 141      27.109 -26.895 -23.090  1.00  0.90           O  
ATOM   1065  N   TYR A 142      25.077 -24.656 -20.894  1.00  0.91           N  
ATOM   1066  CA  TYR A 142      24.339 -23.469 -21.311  1.00  0.91           C  
ATOM   1067  C   TYR A 142      25.289 -22.330 -21.659  1.00  0.89           C  
ATOM   1068  CB  TYR A 142      23.372 -23.023 -20.209  1.00  0.90           C  
ATOM   1069  O   TYR A 142      26.434 -22.305 -21.200  1.00  0.85           O  
ATOM   1070  CG  TYR A 142      24.040 -22.276 -19.081  1.00  0.90           C  
ATOM   1071  CD1 TYR A 142      24.646 -22.960 -18.029  1.00  0.88           C  
ATOM   1072  CD2 TYR A 142      24.067 -20.886 -19.063  1.00  0.88           C  
ATOM   1073  CE1 TYR A 142      25.261 -22.276 -16.986  1.00  0.89           C  
ATOM   1074  CE2 TYR A 142      24.679 -20.191 -18.025  1.00  0.89           C  
ATOM   1075  OH  TYR A 142      25.881 -20.211 -15.963  1.00  0.85           O  
ATOM   1076  CZ  TYR A 142      25.273 -20.894 -16.993  1.00  0.88           C  
ATOM   1077  N   GLU A 143      24.799 -21.480 -22.497  1.00  0.89           N  
ATOM   1078  CA  GLU A 143      25.498 -20.251 -22.863  1.00  0.89           C  
ATOM   1079  C   GLU A 143      24.750 -19.020 -22.360  1.00  0.87           C  
ATOM   1080  CB  GLU A 143      25.684 -20.170 -24.381  1.00  0.88           C  
ATOM   1081  O   GLU A 143      23.570 -19.103 -22.012  1.00  0.85           O  
ATOM   1082  CG  GLU A 143      26.613 -21.235 -24.945  1.00  0.87           C  
ATOM   1083  CD  GLU A 143      28.018 -21.172 -24.367  1.00  0.87           C  
ATOM   1084  OE1 GLU A 143      28.484 -20.062 -24.024  1.00  0.87           O  
ATOM   1085  OE2 GLU A 143      28.658 -22.242 -24.257  1.00  0.89           O  
ATOM   1086  N   ILE A 144      25.413 -17.747 -22.293  1.00  0.85           N  
ATOM   1087  CA  ILE A 144      24.755 -16.475 -22.013  1.00  0.85           C  
ATOM   1088  C   ILE A 144      23.738 -16.168 -23.110  1.00  0.84           C  
ATOM   1089  CB  ILE A 144      25.777 -15.324 -21.893  1.00  0.83           C  
ATOM   1090  O   ILE A 144      24.055 -16.248 -24.299  1.00  0.82           O  
ATOM   1091  CG1 ILE A 144      26.710 -15.560 -20.699  1.00  0.80           C  
ATOM   1092  CG2 ILE A 144      25.061 -13.976 -21.769  1.00  0.78           C  
ATOM   1093  CD1 ILE A 144      27.933 -14.653 -20.680  1.00  0.77           C  
ATOM   1094  N   GLY A 145      22.508 -15.930 -22.675  1.00  0.82           N  
ATOM   1095  CA  GLY A 145      21.416 -15.636 -23.590  1.00  0.83           C  
ATOM   1096  C   GLY A 145      20.561 -16.848 -23.906  1.00  0.84           C  
ATOM   1097  O   GLY A 145      19.514 -16.726 -24.547  1.00  0.83           O  
ATOM   1098  N   ASP A 146      20.926 -17.982 -23.541  1.00  0.87           N  
ATOM   1099  CA  ASP A 146      20.000 -19.106 -23.642  1.00  0.87           C  
ATOM   1100  C   ASP A 146      18.696 -18.812 -22.903  1.00  0.86           C  
ATOM   1101  CB  ASP A 146      20.641 -20.381 -23.091  1.00  0.87           C  
ATOM   1102  O   ASP A 146      18.710 -18.229 -21.816  1.00  0.85           O  
ATOM   1103  CG  ASP A 146      21.601 -21.033 -24.070  1.00  0.88           C  
ATOM   1104  OD1 ASP A 146      21.626 -20.636 -25.255  1.00  0.89           O  
ATOM   1105  OD2 ASP A 146      22.337 -21.953 -23.653  1.00  0.89           O  
ATOM   1106  N   LYS A 147      17.635 -19.225 -23.480  1.00  0.87           N  
ATOM   1107  CA  LYS A 147      16.317 -19.130 -22.859  1.00  0.87           C  
ATOM   1108  C   LYS A 147      15.898 -20.465 -22.251  1.00  0.88           C  
ATOM   1109  CB  LYS A 147      15.275 -18.668 -23.878  1.00  0.85           C  
ATOM   1110  O   LYS A 147      15.764 -21.463 -22.964  1.00  0.88           O  
ATOM   1111  CG  LYS A 147      15.527 -17.274 -24.433  1.00  0.79           C  
ATOM   1112  CD  LYS A 147      14.429 -16.850 -25.400  1.00  0.78           C  
ATOM   1113  CE  LYS A 147      14.685 -15.459 -25.964  1.00  0.74           C  
ATOM   1114  NZ  LYS A 147      13.579 -15.013 -26.863  1.00  0.70           N  
ATOM   1115  N   PHE A 148      15.602 -20.418 -21.034  1.00  0.90           N  
ATOM   1116  CA  PHE A 148      15.093 -21.572 -20.302  1.00  0.90           C  
ATOM   1117  C   PHE A 148      13.633 -21.367 -19.917  1.00  0.89           C  
ATOM   1118  CB  PHE A 148      15.936 -21.829 -19.049  1.00  0.90           C  
ATOM   1119  O   PHE A 148      13.230 -20.260 -19.554  1.00  0.88           O  
ATOM   1120  CG  PHE A 148      17.363 -22.203 -19.343  1.00  0.91           C  
ATOM   1121  CD1 PHE A 148      17.713 -23.524 -19.591  1.00  0.90           C  
ATOM   1122  CD2 PHE A 148      18.356 -21.232 -19.373  1.00  0.91           C  
ATOM   1123  CE1 PHE A 148      19.034 -23.873 -19.864  1.00  0.91           C  
ATOM   1124  CE2 PHE A 148      19.678 -21.573 -19.645  1.00  0.91           C  
ATOM   1125  CZ  PHE A 148      20.015 -22.894 -19.889  1.00  0.91           C  
ATOM   1126  N   ASN A 149      12.884 -22.373 -19.997  1.00  0.90           N  
ATOM   1127  CA  ASN A 149      11.469 -22.368 -19.640  1.00  0.91           C  
ATOM   1128  C   ASN A 149      11.095 -23.595 -18.814  1.00  0.91           C  
ATOM   1129  CB  ASN A 149      10.600 -22.288 -20.897  1.00  0.88           C  
ATOM   1130  O   ASN A 149      11.568 -24.700 -19.085  1.00  0.91           O  
ATOM   1131  CG  ASN A 149       9.140 -22.026 -20.581  1.00  0.77           C  
ATOM   1132  ND2 ASN A 149       8.249 -22.596 -21.383  1.00  0.70           N  
ATOM   1133  OD1 ASN A 149       8.817 -21.316 -19.625  1.00  0.71           O  
ATOM   1134  N   ILE A 150      10.333 -23.410 -17.742  1.00  0.92           N  
ATOM   1135  CA  ILE A 150       9.610 -24.458 -17.029  1.00  0.92           C  
ATOM   1136  C   ILE A 150       8.106 -24.234 -17.168  1.00  0.91           C  
ATOM   1137  CB  ILE A 150      10.010 -24.506 -15.537  1.00  0.92           C  
ATOM   1138  O   ILE A 150       7.594 -23.173 -16.803  1.00  0.90           O  
ATOM   1139  CG1 ILE A 150      11.533 -24.603 -15.395  1.00  0.93           C  
ATOM   1140  CG2 ILE A 150       9.318 -25.676 -14.831  1.00  0.93           C  
ATOM   1141  CD1 ILE A 150      12.022 -24.594 -13.953  1.00  0.92           C  
ATOM   1142  N   GLU A 151       7.435 -25.209 -17.748  1.00  0.91           N  
ATOM   1143  CA  GLU A 151       5.988 -25.191 -17.936  1.00  0.91           C  
ATOM   1144  C   GLU A 151       5.302 -26.224 -17.047  1.00  0.90           C  
ATOM   1145  CB  GLU A 151       5.634 -25.442 -19.404  1.00  0.89           C  
ATOM   1146  O   GLU A 151       5.731 -27.378 -16.983  1.00  0.89           O  
ATOM   1147  CG  GLU A 151       6.088 -24.336 -20.345  1.00  0.84           C  
ATOM   1148  CD  GLU A 151       5.709 -24.588 -21.796  1.00  0.82           C  
ATOM   1149  OE1 GLU A 151       5.152 -25.668 -22.099  1.00  0.82           O  
ATOM   1150  OE2 GLU A 151       5.971 -23.699 -22.636  1.00  0.82           O  
ATOM   1151  N   TYR A 152       4.212 -25.768 -16.421  1.00  0.90           N  
ATOM   1152  CA  TYR A 152       3.273 -26.624 -15.704  1.00  0.90           C  
ATOM   1153  C   TYR A 152       1.871 -26.504 -16.288  1.00  0.88           C  
ATOM   1154  CB  TYR A 152       3.251 -26.269 -14.214  1.00  0.89           C  
ATOM   1155  O   TYR A 152       1.313 -25.407 -16.359  1.00  0.85           O  
ATOM   1156  CG  TYR A 152       2.212 -27.027 -13.425  1.00  0.89           C  
ATOM   1157  CD1 TYR A 152       2.224 -28.419 -13.378  1.00  0.87           C  
ATOM   1158  CD2 TYR A 152       1.216 -26.354 -12.725  1.00  0.87           C  
ATOM   1159  CE1 TYR A 152       1.267 -29.123 -12.653  1.00  0.88           C  
ATOM   1160  CE2 TYR A 152       0.255 -27.047 -11.997  1.00  0.88           C  
ATOM   1161  OH  TYR A 152      -0.661 -29.120 -11.248  1.00  0.83           O  
ATOM   1162  CZ  TYR A 152       0.289 -28.429 -11.967  1.00  0.88           C  
ATOM   1163  N   ASP A 153       1.244 -27.624 -16.758  1.00  0.86           N  
ATOM   1164  CA  ASP A 153      -0.071 -27.635 -17.392  1.00  0.84           C  
ATOM   1165  C   ASP A 153      -1.091 -28.373 -16.528  1.00  0.82           C  
ATOM   1166  CB  ASP A 153       0.007 -28.278 -18.779  1.00  0.82           C  
ATOM   1167  O   ASP A 153      -2.092 -28.881 -17.038  1.00  0.77           O  
ATOM   1168  CG  ASP A 153       0.391 -29.746 -18.731  1.00  0.81           C  
ATOM   1169  OD1 ASP A 153       0.408 -30.337 -17.629  1.00  0.78           O  
ATOM   1170  OD2 ASP A 153       0.681 -30.318 -19.804  1.00  0.81           O  
ATOM   1171  N   ASN A 154      -0.850 -28.647 -15.284  1.00  0.82           N  
ATOM   1172  CA  ASN A 154      -1.630 -29.374 -14.288  1.00  0.82           C  
ATOM   1173  C   ASN A 154      -1.428 -30.881 -14.408  1.00  0.82           C  
ATOM   1174  CB  ASN A 154      -3.115 -29.025 -14.412  1.00  0.78           C  
ATOM   1175  O   ASN A 154      -1.939 -31.647 -13.590  1.00  0.79           O  
ATOM   1176  CG  ASN A 154      -3.431 -27.628 -13.915  1.00  0.72           C  
ATOM   1177  ND2 ASN A 154      -4.431 -26.996 -14.518  1.00  0.67           N  
ATOM   1178  OD1 ASN A 154      -2.781 -27.121 -12.997  1.00  0.69           O  
ATOM   1179  N   GLN A 155      -0.756 -31.301 -15.403  1.00  0.81           N  
ATOM   1180  CA  GLN A 155      -0.503 -32.724 -15.600  1.00  0.82           C  
ATOM   1181  C   GLN A 155       0.992 -33.005 -15.725  1.00  0.84           C  
ATOM   1182  CB  GLN A 155      -1.238 -33.235 -16.840  1.00  0.79           C  
ATOM   1183  O   GLN A 155       1.470 -34.056 -15.294  1.00  0.83           O  
ATOM   1184  CG  GLN A 155      -2.754 -33.138 -16.739  1.00  0.75           C  
ATOM   1185  CD  GLN A 155      -3.461 -33.713 -17.952  1.00  0.74           C  
ATOM   1186  NE2 GLN A 155      -4.790 -33.705 -17.923  1.00  0.72           N  
ATOM   1187  OE1 GLN A 155      -2.819 -34.160 -18.908  1.00  0.76           O  
ATOM   1188  N   THR A 156       1.679 -32.082 -16.277  1.00  0.88           N  
ATOM   1189  CA  THR A 156       3.094 -32.297 -16.559  1.00  0.90           C  
ATOM   1190  C   THR A 156       3.907 -31.047 -16.232  1.00  0.91           C  
ATOM   1191  CB  THR A 156       3.317 -32.686 -18.032  1.00  0.88           C  
ATOM   1192  O   THR A 156       3.423 -29.925 -16.397  1.00  0.91           O  
ATOM   1193  CG2 THR A 156       2.430 -33.861 -18.431  1.00  0.82           C  
ATOM   1194  OG1 THR A 156       3.009 -31.564 -18.869  1.00  0.86           O  
ATOM   1195  N   ILE A 157       5.129 -31.255 -15.757  1.00  0.92           N  
ATOM   1196  CA  ILE A 157       6.178 -30.241 -15.727  1.00  0.93           C  
ATOM   1197  C   ILE A 157       7.169 -30.490 -16.862  1.00  0.94           C  
ATOM   1198  CB  ILE A 157       6.913 -30.229 -14.367  1.00  0.92           C  
ATOM   1199  O   ILE A 157       7.714 -31.590 -16.989  1.00  0.93           O  
ATOM   1200  CG1 ILE A 157       5.912 -30.039 -13.222  1.00  0.90           C  
ATOM   1201  CG2 ILE A 157       7.987 -29.138 -14.344  1.00  0.90           C  
ATOM   1202  CD1 ILE A 157       5.273 -28.657 -13.181  1.00  0.86           C  
ATOM   1203  N   LYS A 158       7.352 -29.521 -17.687  1.00  0.92           N  
ATOM   1204  CA  LYS A 158       8.239 -29.579 -18.846  1.00  0.93           C  
ATOM   1205  C   LYS A 158       9.360 -28.550 -18.732  1.00  0.93           C  
ATOM   1206  CB  LYS A 158       7.451 -29.354 -20.137  1.00  0.92           C  
ATOM   1207  O   LYS A 158       9.117 -27.395 -18.379  1.00  0.93           O  
ATOM   1208  CG  LYS A 158       6.381 -30.404 -20.400  1.00  0.90           C  
ATOM   1209  CD  LYS A 158       5.526 -30.041 -21.607  1.00  0.89           C  
ATOM   1210  CE  LYS A 158       4.321 -30.962 -21.737  1.00  0.89           C  
ATOM   1211  NZ  LYS A 158       3.230 -30.338 -22.545  1.00  0.88           N  
ATOM   1212  N   TYR A 159      10.585 -28.950 -19.052  1.00  0.94           N  
ATOM   1213  CA  TYR A 159      11.780 -28.113 -19.023  1.00  0.95           C  
ATOM   1214  C   TYR A 159      12.322 -27.886 -20.429  1.00  0.95           C  
ATOM   1215  CB  TYR A 159      12.861 -28.749 -18.143  1.00  0.95           C  
ATOM   1216  O   TYR A 159      12.514 -28.839 -21.188  1.00  0.94           O  
ATOM   1217  CG  TYR A 159      12.392 -29.075 -16.746  1.00  0.96           C  
ATOM   1218  CD1 TYR A 159      12.656 -28.214 -15.683  1.00  0.95           C  
ATOM   1219  CD2 TYR A 159      11.685 -30.244 -16.485  1.00  0.95           C  
ATOM   1220  CE1 TYR A 159      12.228 -28.511 -14.393  1.00  0.95           C  
ATOM   1221  CE2 TYR A 159      11.252 -30.551 -15.199  1.00  0.95           C  
ATOM   1222  OH  TYR A 159      11.101 -29.978 -12.887  1.00  0.92           O  
ATOM   1223  CZ  TYR A 159      11.527 -29.679 -14.162  1.00  0.95           C  
ATOM   1224  N   TYR A 160      12.654 -26.671 -20.732  1.00  0.92           N  
ATOM   1225  CA  TYR A 160      13.108 -26.317 -22.073  1.00  0.93           C  
ATOM   1226  C   TYR A 160      14.386 -25.489 -22.015  1.00  0.92           C  
ATOM   1227  CB  TYR A 160      12.019 -25.544 -22.823  1.00  0.92           C  
ATOM   1228  O   TYR A 160      14.586 -24.710 -21.079  1.00  0.91           O  
ATOM   1229  CG  TYR A 160      10.712 -26.291 -22.934  1.00  0.93           C  
ATOM   1230  CD1 TYR A 160      10.411 -27.044 -24.067  1.00  0.92           C  
ATOM   1231  CD2 TYR A 160       9.775 -26.246 -21.907  1.00  0.92           C  
ATOM   1232  CE1 TYR A 160       9.207 -27.732 -24.175  1.00  0.93           C  
ATOM   1233  CE2 TYR A 160       8.568 -26.930 -22.004  1.00  0.92           C  
ATOM   1234  OH  TYR A 160       7.100 -28.349 -23.241  1.00  0.90           O  
ATOM   1235  CZ  TYR A 160       8.294 -27.670 -23.139  1.00  0.92           C  
ATOM   1236  N   GLN A 161      15.271 -25.627 -23.084  1.00  0.92           N  
ATOM   1237  CA  GLN A 161      16.353 -24.721 -23.458  1.00  0.93           C  
ATOM   1238  C   GLN A 161      16.245 -24.311 -24.924  1.00  0.91           C  
ATOM   1239  CB  GLN A 161      17.712 -25.370 -23.193  1.00  0.92           C  
ATOM   1240  O   GLN A 161      16.237 -25.164 -25.814  1.00  0.89           O  
ATOM   1241  CG  GLN A 161      18.897 -24.474 -23.527  1.00  0.92           C  
ATOM   1242  CD  GLN A 161      20.232 -25.145 -23.268  1.00  0.90           C  
ATOM   1243  NE2 GLN A 161      21.308 -24.367 -23.321  1.00  0.93           N  
ATOM   1244  OE1 GLN A 161      20.297 -26.354 -23.022  1.00  0.91           O  
ATOM   1245  N   ASN A 162      16.027 -23.055 -25.100  1.00  0.85           N  
ATOM   1246  CA  ASN A 162      15.859 -22.508 -26.442  1.00  0.86           C  
ATOM   1247  C   ASN A 162      14.739 -23.215 -27.199  1.00  0.82           C  
ATOM   1248  CB  ASN A 162      17.170 -22.598 -27.227  1.00  0.84           C  
ATOM   1249  O   ASN A 162      14.867 -23.488 -28.394  1.00  0.78           O  
ATOM   1250  CG  ASN A 162      18.297 -21.826 -26.570  1.00  0.86           C  
ATOM   1251  ND2 ASN A 162      19.517 -22.336 -26.697  1.00  0.90           N  
ATOM   1252  OD1 ASN A 162      18.074 -20.782 -25.953  1.00  0.87           O  
ATOM   1253  N   GLY A 163      13.802 -23.599 -26.566  1.00  0.82           N  
ATOM   1254  CA  GLY A 163      12.648 -24.280 -27.132  1.00  0.84           C  
ATOM   1255  C   GLY A 163      12.840 -25.780 -27.255  1.00  0.84           C  
ATOM   1256  O   GLY A 163      11.888 -26.512 -27.531  1.00  0.84           O  
ATOM   1257  N   ASN A 164      13.951 -26.256 -27.083  1.00  0.85           N  
ATOM   1258  CA  ASN A 164      14.194 -27.695 -27.094  1.00  0.89           C  
ATOM   1259  C   ASN A 164      13.845 -28.333 -25.753  1.00  0.89           C  
ATOM   1260  CB  ASN A 164      15.651 -27.991 -27.459  1.00  0.87           C  
ATOM   1261  O   ASN A 164      14.319 -27.888 -24.706  1.00  0.90           O  
ATOM   1262  CG  ASN A 164      16.022 -27.481 -28.838  1.00  0.84           C  
ATOM   1263  ND2 ASN A 164      17.079 -26.681 -28.909  1.00  0.90           N  
ATOM   1264  OD1 ASN A 164      15.364 -27.804 -29.831  1.00  0.86           O  
ATOM   1265  N   LEU A 165      13.048 -29.257 -25.731  1.00  0.90           N  
ATOM   1266  CA  LEU A 165      12.633 -30.006 -24.550  1.00  0.93           C  
ATOM   1267  C   LEU A 165      13.809 -30.766 -23.947  1.00  0.91           C  
ATOM   1268  CB  LEU A 165      11.507 -30.982 -24.903  1.00  0.91           C  
ATOM   1269  O   LEU A 165      14.414 -31.611 -24.611  1.00  0.90           O  
ATOM   1270  CG  LEU A 165      10.919 -31.787 -23.743  1.00  0.92           C  
ATOM   1271  CD1 LEU A 165      10.161 -30.869 -22.791  1.00  0.90           C  
ATOM   1272  CD2 LEU A 165      10.009 -32.893 -24.267  1.00  0.90           C  
ATOM   1273  N   LEU A 166      14.064 -30.559 -22.708  1.00  0.95           N  
ATOM   1274  CA  LEU A 166      15.129 -31.215 -21.957  1.00  0.96           C  
ATOM   1275  C   LEU A 166      14.594 -32.423 -21.196  1.00  0.94           C  
ATOM   1276  CB  LEU A 166      15.782 -30.231 -20.982  1.00  0.96           C  
ATOM   1277  O   LEU A 166      15.213 -33.489 -21.200  1.00  0.93           O  
ATOM   1278  CG  LEU A 166      16.443 -29.000 -21.603  1.00  0.96           C  
ATOM   1279  CD1 LEU A 166      17.015 -28.099 -20.514  1.00  0.95           C  
ATOM   1280  CD2 LEU A 166      17.532 -29.416 -22.586  1.00  0.95           C  
ATOM   1281  N   ARG A 167      13.414 -32.258 -20.599  1.00  0.96           N  
ATOM   1282  CA  ARG A 167      12.815 -33.267 -19.731  1.00  0.96           C  
ATOM   1283  C   ARG A 167      11.319 -33.026 -19.562  1.00  0.96           C  
ATOM   1284  CB  ARG A 167      13.503 -33.276 -18.364  1.00  0.96           C  
ATOM   1285  O   ARG A 167      10.859 -31.883 -19.612  1.00  0.95           O  
ATOM   1286  CG  ARG A 167      12.930 -34.296 -17.393  1.00  0.94           C  
ATOM   1287  CD  ARG A 167      13.771 -34.407 -16.129  1.00  0.91           C  
ATOM   1288  NE  ARG A 167      13.154 -35.293 -15.147  1.00  0.92           N  
ATOM   1289  NH1 ARG A 167      13.713 -37.244 -16.250  1.00  0.87           N  
ATOM   1290  NH2 ARG A 167      12.551 -37.331 -14.276  1.00  0.86           N  
ATOM   1291  CZ  ARG A 167      13.141 -36.621 -15.227  1.00  0.90           C  
ATOM   1292  N   THR A 168      10.580 -34.109 -19.201  1.00  0.95           N  
ATOM   1293  CA  THR A 168       9.183 -34.115 -18.780  1.00  0.95           C  
ATOM   1294  C   THR A 168       9.001 -34.962 -17.524  1.00  0.93           C  
ATOM   1295  CB  THR A 168       8.265 -34.644 -19.897  1.00  0.94           C  
ATOM   1296  O   THR A 168       9.515 -36.080 -17.443  1.00  0.91           O  
ATOM   1297  CG2 THR A 168       6.798 -34.571 -19.484  1.00  0.86           C  
ATOM   1298  OG1 THR A 168       8.457 -33.856 -21.078  1.00  0.90           O  
ATOM   1299  N   LEU A 169       8.241 -34.380 -16.599  1.00  0.95           N  
ATOM   1300  CA  LEU A 169       7.754 -35.061 -15.405  1.00  0.95           C  
ATOM   1301  C   LEU A 169       6.230 -35.090 -15.378  1.00  0.93           C  
ATOM   1302  CB  LEU A 169       8.285 -34.376 -14.143  1.00  0.94           C  
ATOM   1303  O   LEU A 169       5.583 -34.044 -15.469  1.00  0.91           O  
ATOM   1304  CG  LEU A 169       7.775 -34.923 -12.809  1.00  0.92           C  
ATOM   1305  CD1 LEU A 169       8.318 -36.327 -12.569  1.00  0.89           C  
ATOM   1306  CD2 LEU A 169       8.163 -33.991 -11.665  1.00  0.89           C  
ATOM   1307  N   SER A 170       5.691 -36.277 -15.278  1.00  0.92           N  
ATOM   1308  CA  SER A 170       4.276 -36.415 -14.952  1.00  0.92           C  
ATOM   1309  C   SER A 170       4.025 -36.183 -13.466  1.00  0.89           C  
ATOM   1310  CB  SER A 170       3.766 -37.800 -15.354  1.00  0.90           C  
ATOM   1311  O   SER A 170       4.686 -36.785 -12.618  1.00  0.86           O  
ATOM   1312  OG  SER A 170       3.909 -38.004 -16.749  1.00  0.84           O  
ATOM   1313  N   THR A 171       3.143 -35.289 -13.242  1.00  0.89           N  
ATOM   1314  CA  THR A 171       2.692 -34.980 -11.889  1.00  0.87           C  
ATOM   1315  C   THR A 171       1.170 -34.880 -11.835  1.00  0.84           C  
ATOM   1316  CB  THR A 171       3.314 -33.667 -11.379  1.00  0.85           C  
ATOM   1317  O   THR A 171       0.528 -34.570 -12.841  1.00  0.78           O  
ATOM   1318  CG2 THR A 171       2.925 -32.492 -12.270  1.00  0.81           C  
ATOM   1319  OG1 THR A 171       2.855 -33.414 -10.046  1.00  0.82           O  
ATOM   1320  N   THR A 172       0.533 -35.265 -10.691  1.00  0.83           N  
ATOM   1321  CA  THR A 172      -0.901 -35.181 -10.432  1.00  0.83           C  
ATOM   1322  C   THR A 172      -1.203 -34.087  -9.412  1.00  0.80           C  
ATOM   1323  CB  THR A 172      -1.457 -36.525  -9.928  1.00  0.78           C  
ATOM   1324  O   THR A 172      -2.323 -33.996  -8.906  1.00  0.75           O  
ATOM   1325  CG2 THR A 172      -1.385 -37.593 -11.014  1.00  0.71           C  
ATOM   1326  OG1 THR A 172      -0.691 -36.958  -8.797  1.00  0.76           O  
ATOM   1327  N   GLU A 173      -0.228 -33.371  -9.161  1.00  0.79           N  
ATOM   1328  CA  GLU A 173      -0.335 -32.409  -8.068  1.00  0.78           C  
ATOM   1329  C   GLU A 173      -0.976 -31.107  -8.539  1.00  0.77           C  
ATOM   1330  CB  GLU A 173       1.042 -32.128  -7.461  1.00  0.75           C  
ATOM   1331  O   GLU A 173      -0.505 -30.487  -9.495  1.00  0.72           O  
ATOM   1332  CG  GLU A 173       1.684 -33.342  -6.805  1.00  0.71           C  
ATOM   1333  CD  GLU A 173       3.032 -33.038  -6.170  1.00  0.70           C  
ATOM   1334  OE1 GLU A 173       3.567 -31.927  -6.385  1.00  0.72           O  
ATOM   1335  OE2 GLU A 173       3.557 -33.918  -5.452  1.00  0.73           O  
ATOM   1336  N   ASN A 174      -2.122 -30.815  -7.915  1.00  0.81           N  
ATOM   1337  CA  ASN A 174      -2.799 -29.529  -8.039  1.00  0.81           C  
ATOM   1338  C   ASN A 174      -2.240 -28.504  -7.056  1.00  0.79           C  
ATOM   1339  CB  ASN A 174      -4.307 -29.694  -7.833  1.00  0.76           C  
ATOM   1340  O   ASN A 174      -2.771 -28.337  -5.957  1.00  0.75           O  
ATOM   1341  CG  ASN A 174      -5.095 -28.486  -8.299  1.00  0.70           C  
ATOM   1342  ND2 ASN A 174      -6.390 -28.473  -8.005  1.00  0.69           N  
ATOM   1343  OD1 ASN A 174      -4.545 -27.572  -8.919  1.00  0.67           O  
ATOM   1344  N   ARG A 175      -1.256 -27.882  -7.449  1.00  0.84           N  
ATOM   1345  CA  ARG A 175      -0.553 -26.946  -6.579  1.00  0.84           C  
ATOM   1346  C   ARG A 175      -0.588 -25.533  -7.152  1.00  0.83           C  
ATOM   1347  CB  ARG A 175       0.896 -27.390  -6.370  1.00  0.82           C  
ATOM   1348  O   ARG A 175      -0.691 -25.353  -8.367  1.00  0.81           O  
ATOM   1349  CG  ARG A 175       1.036 -28.685  -5.585  1.00  0.79           C  
ATOM   1350  CD  ARG A 175       2.496 -29.031  -5.324  1.00  0.79           C  
ATOM   1351  NE  ARG A 175       2.630 -30.303  -4.619  1.00  0.76           N  
ATOM   1352  NH1 ARG A 175       4.915 -30.132  -4.320  1.00  0.73           N  
ATOM   1353  NH2 ARG A 175       3.784 -31.964  -3.531  1.00  0.70           N  
ATOM   1354  CZ  ARG A 175       3.776 -30.797  -4.158  1.00  0.76           C  
ATOM   1355  N   THR A 176      -0.607 -24.522  -6.193  1.00  0.85           N  
ATOM   1356  CA  THR A 176      -0.356 -23.120  -6.511  1.00  0.87           C  
ATOM   1357  C   THR A 176       1.142 -22.831  -6.537  1.00  0.87           C  
ATOM   1358  CB  THR A 176      -1.044 -22.186  -5.499  1.00  0.84           C  
ATOM   1359  O   THR A 176       1.828 -22.992  -5.526  1.00  0.86           O  
ATOM   1360  CG2 THR A 176      -0.841 -20.722  -5.875  1.00  0.79           C  
ATOM   1361  OG1 THR A 176      -2.449 -22.470  -5.472  1.00  0.82           O  
ATOM   1362  N   PHE A 177       1.570 -22.401  -7.684  1.00  0.87           N  
ATOM   1363  CA  PHE A 177       3.003 -22.154  -7.794  1.00  0.88           C  
ATOM   1364  C   PHE A 177       3.291 -20.658  -7.849  1.00  0.87           C  
ATOM   1365  CB  PHE A 177       3.574 -22.844  -9.037  1.00  0.88           C  
ATOM   1366  O   PHE A 177       2.548 -19.899  -8.474  1.00  0.85           O  
ATOM   1367  CG  PHE A 177       3.663 -24.341  -8.912  1.00  0.88           C  
ATOM   1368  CD1 PHE A 177       4.542 -24.927  -8.010  1.00  0.87           C  
ATOM   1369  CD2 PHE A 177       2.867 -25.163  -9.699  1.00  0.87           C  
ATOM   1370  CE1 PHE A 177       4.626 -26.312  -7.892  1.00  0.88           C  
ATOM   1371  CE2 PHE A 177       2.945 -26.549  -9.588  1.00  0.88           C  
ATOM   1372  CZ  PHE A 177       3.826 -27.121  -8.684  1.00  0.87           C  
ATOM   1373  N   HIS A 178       4.318 -20.303  -7.224  1.00  0.87           N  
ATOM   1374  CA  HIS A 178       5.049 -19.046  -7.332  1.00  0.88           C  
ATOM   1375  C   HIS A 178       6.296 -19.207  -8.196  1.00  0.88           C  
ATOM   1376  CB  HIS A 178       5.435 -18.530  -5.944  1.00  0.87           C  
ATOM   1377  O   HIS A 178       6.866 -20.297  -8.273  1.00  0.87           O  
ATOM   1378  CG  HIS A 178       4.265 -18.299  -5.043  1.00  0.86           C  
ATOM   1379  CD2 HIS A 178       3.514 -19.165  -4.321  1.00  0.84           C  
ATOM   1380  ND1 HIS A 178       3.742 -17.046  -4.808  1.00  0.84           N  
ATOM   1381  CE1 HIS A 178       2.718 -17.151  -3.977  1.00  0.84           C  
ATOM   1382  NE2 HIS A 178       2.559 -18.426  -3.667  1.00  0.86           N  
ATOM   1383  N   PHE A 179       6.696 -18.124  -8.836  1.00  0.86           N  
ATOM   1384  CA  PHE A 179       8.093 -18.066  -9.250  1.00  0.87           C  
ATOM   1385  C   PHE A 179       9.015 -18.018  -8.037  1.00  0.87           C  
ATOM   1386  CB  PHE A 179       8.340 -16.849 -10.146  1.00  0.86           C  
ATOM   1387  O   PHE A 179       8.808 -17.214  -7.125  1.00  0.85           O  
ATOM   1388  CG  PHE A 179       9.797 -16.540 -10.363  1.00  0.83           C  
ATOM   1389  CD1 PHE A 179      10.541 -17.251 -11.296  1.00  0.80           C  
ATOM   1390  CD2 PHE A 179      10.422 -15.538  -9.632  1.00  0.80           C  
ATOM   1391  CE1 PHE A 179      11.890 -16.968 -11.498  1.00  0.80           C  
ATOM   1392  CE2 PHE A 179      11.769 -15.249  -9.829  1.00  0.81           C  
ATOM   1393  CZ  PHE A 179      12.502 -15.966 -10.762  1.00  0.78           C  
ATOM   1394  N   GLY A 180      10.065 -18.891  -8.031  1.00  0.86           N  
ATOM   1395  CA  GLY A 180      11.178 -18.844  -7.097  1.00  0.86           C  
ATOM   1396  C   GLY A 180      12.531 -18.798  -7.782  1.00  0.86           C  
ATOM   1397  O   GLY A 180      12.725 -19.422  -8.828  1.00  0.85           O  
ATOM   1398  N   SER A 181      13.402 -18.061  -7.140  1.00  0.85           N  
ATOM   1399  CA  SER A 181      14.800 -18.108  -7.554  1.00  0.85           C  
ATOM   1400  C   SER A 181      15.735 -18.015  -6.353  1.00  0.85           C  
ATOM   1401  CB  SER A 181      15.107 -16.979  -8.539  1.00  0.84           C  
ATOM   1402  O   SER A 181      15.417 -17.355  -5.362  1.00  0.83           O  
ATOM   1403  OG  SER A 181      16.463 -17.023  -8.948  1.00  0.78           O  
ATOM   1404  N   SER A 182      16.877 -18.664  -6.422  1.00  0.84           N  
ATOM   1405  CA  SER A 182      17.935 -18.635  -5.418  1.00  0.84           C  
ATOM   1406  C   SER A 182      19.310 -18.512  -6.067  1.00  0.84           C  
ATOM   1407  CB  SER A 182      17.884 -19.892  -4.549  1.00  0.83           C  
ATOM   1408  O   SER A 182      19.564 -19.112  -7.114  1.00  0.82           O  
ATOM   1409  OG  SER A 182      18.835 -19.818  -3.500  1.00  0.79           O  
ATOM   1410  N   PHE A 183      20.216 -17.744  -5.466  1.00  0.81           N  
ATOM   1411  CA  PHE A 183      21.533 -17.429  -6.006  1.00  0.82           C  
ATOM   1412  C   PHE A 183      22.633 -17.955  -5.092  1.00  0.81           C  
ATOM   1413  CB  PHE A 183      21.689 -15.917  -6.200  1.00  0.80           C  
ATOM   1414  O   PHE A 183      22.621 -17.698  -3.886  1.00  0.79           O  
ATOM   1415  CG  PHE A 183      20.689 -15.321  -7.153  1.00  0.77           C  
ATOM   1416  CD1 PHE A 183      21.001 -15.157  -8.497  1.00  0.75           C  
ATOM   1417  CD2 PHE A 183      19.436 -14.924  -6.704  1.00  0.76           C  
ATOM   1418  CE1 PHE A 183      20.077 -14.605  -9.382  1.00  0.74           C  
ATOM   1419  CE2 PHE A 183      18.508 -14.372  -7.582  1.00  0.75           C  
ATOM   1420  CZ  PHE A 183      18.830 -14.212  -8.920  1.00  0.69           C  
ATOM   1421  N   GLY A 184      23.473 -18.763  -5.661  1.00  0.77           N  
ATOM   1422  CA  GLY A 184      24.677 -19.303  -5.050  1.00  0.76           C  
ATOM   1423  C   GLY A 184      25.849 -18.341  -5.090  1.00  0.75           C  
ATOM   1424  O   GLY A 184      25.741 -17.244  -5.642  1.00  0.70           O  
ATOM   1425  N   THR A 185      26.874 -18.609  -4.257  1.00  0.63           N  
ATOM   1426  CA  THR A 185      28.161 -18.071  -3.828  1.00  0.61           C  
ATOM   1427  C   THR A 185      28.845 -17.329  -4.972  1.00  0.62           C  
ATOM   1428  CB  THR A 185      29.087 -19.187  -3.310  1.00  0.55           C  
ATOM   1429  O   THR A 185      28.896 -17.826  -6.099  1.00  0.57           O  
ATOM   1430  CG2 THR A 185      28.562 -19.775  -2.004  1.00  0.49           C  
ATOM   1431  OG1 THR A 185      29.169 -20.227  -4.291  1.00  0.55           O  
ATOM   1432  N   SER A 186      29.076 -15.858  -4.592  1.00  0.56           N  
ATOM   1433  CA  SER A 186      30.014 -14.792  -4.930  1.00  0.55           C  
ATOM   1434  C   SER A 186      29.319 -13.663  -5.683  1.00  0.56           C  
ATOM   1435  CB  SER A 186      31.169 -15.340  -5.769  1.00  0.51           C  
ATOM   1436  O   SER A 186      28.615 -13.906  -6.666  1.00  0.53           O  
ATOM   1437  OG  SER A 186      30.681 -16.104  -6.858  1.00  0.49           O  
ATOM   1438  N   ALA A 187      28.812 -12.558  -4.922  1.00  0.50           N  
ATOM   1439  CA  ALA A 187      28.453 -11.154  -5.104  1.00  0.50           C  
ATOM   1440  C   ALA A 187      29.075 -10.589  -6.378  1.00  0.50           C  
ATOM   1441  CB  ALA A 187      28.888 -10.332  -3.894  1.00  0.44           C  
ATOM   1442  O   ALA A 187      30.299 -10.586  -6.530  1.00  0.47           O  
ATOM   1443  N   GLN A 188      28.476 -10.754  -7.376  1.00  0.49           N  
ATOM   1444  CA  GLN A 188      28.577  -9.785  -8.462  1.00  0.49           C  
ATOM   1445  C   GLN A 188      27.559 -10.080  -9.559  1.00  0.48           C  
ATOM   1446  CB  GLN A 188      29.991  -9.777  -9.046  1.00  0.43           C  
ATOM   1447  O   GLN A 188      27.457 -11.215 -10.030  1.00  0.46           O  
ATOM   1448  CG  GLN A 188      31.036  -9.172  -8.118  1.00  0.40           C  
ATOM   1449  CD  GLN A 188      32.368  -8.941  -8.807  1.00  0.42           C  
ATOM   1450  NE2 GLN A 188      33.289  -8.283  -8.110  1.00  0.33           N  
ATOM   1451  OE1 GLN A 188      32.568  -9.350  -9.955  1.00  0.43           O  
ATOM   1452  N   ASN A 189      26.365  -9.378  -9.431  1.00  0.48           N  
ATOM   1453  CA  ASN A 189      25.297  -8.900 -10.303  1.00  0.49           C  
ATOM   1454  C   ASN A 189      24.800 -10.001 -11.236  1.00  0.48           C  
ATOM   1455  CB  ASN A 189      25.766  -7.689 -11.112  1.00  0.42           C  
ATOM   1456  O   ASN A 189      25.478 -10.353 -12.203  1.00  0.46           O  
ATOM   1457  CG  ASN A 189      26.035  -6.476 -10.244  1.00  0.38           C  
ATOM   1458  ND2 ASN A 189      26.977  -5.641 -10.667  1.00  0.31           N  
ATOM   1459  OD1 ASN A 189      25.403  -6.291  -9.201  1.00  0.39           O  
ATOM   1460  N   ILE A 190      23.857 -10.789 -10.789  1.00  0.56           N  
ATOM   1461  CA  ILE A 190      23.037 -11.605 -11.678  1.00  0.55           C  
ATOM   1462  C   ILE A 190      21.814 -10.809 -12.128  1.00  0.56           C  
ATOM   1463  CB  ILE A 190      22.598 -12.920 -10.995  1.00  0.48           C  
ATOM   1464  O   ILE A 190      21.089 -10.252 -11.300  1.00  0.52           O  
ATOM   1465  CG1 ILE A 190      23.823 -13.699 -10.501  1.00  0.41           C  
ATOM   1466  CG2 ILE A 190      21.756 -13.770 -11.950  1.00  0.41           C  
ATOM   1467  CD1 ILE A 190      23.480 -14.951  -9.706  1.00  0.39           C  
ATOM   1468  N   THR A 191      21.788 -10.484 -13.436  1.00  0.56           N  
ATOM   1469  CA  THR A 191      20.610 -10.043 -14.175  1.00  0.57           C  
ATOM   1470  C   THR A 191      19.869 -11.236 -14.774  1.00  0.57           C  
ATOM   1471  CB  THR A 191      20.990  -9.056 -15.294  1.00  0.50           C  
ATOM   1472  O   THR A 191      20.429 -11.976 -15.586  1.00  0.54           O  
ATOM   1473  CG2 THR A 191      20.031  -7.870 -15.330  1.00  0.41           C  
ATOM   1474  OG1 THR A 191      22.320  -8.575 -15.068  1.00  0.42           O  
ATOM   1475  N   GLU A 192      18.710 -11.573 -14.195  1.00  0.65           N  
ATOM   1476  CA  GLU A 192      17.696 -12.496 -14.695  1.00  0.65           C  
ATOM   1477  C   GLU A 192      16.526 -11.743 -15.322  1.00  0.66           C  
ATOM   1478  CB  GLU A 192      17.194 -13.406 -13.571  1.00  0.57           C  
ATOM   1479  O   GLU A 192      16.050 -10.750 -14.767  1.00  0.61           O  
ATOM   1480  CG  GLU A 192      16.434 -14.629 -14.062  1.00  0.53           C  
ATOM   1481  CD  GLU A 192      15.981 -15.546 -12.937  1.00  0.54           C  
ATOM   1482  OE1 GLU A 192      16.310 -15.272 -11.761  1.00  0.56           O  
ATOM   1483  OE2 GLU A 192      15.291 -16.547 -13.234  1.00  0.49           O  
ATOM   1484  N   TYR A 193      16.278 -12.090 -16.604  1.00  0.63           N  
ATOM   1485  CA  TYR A 193      14.946 -11.796 -17.121  1.00  0.64           C  
ATOM   1486  C   TYR A 193      13.971 -12.918 -16.785  1.00  0.65           C  
ATOM   1487  CB  TYR A 193      14.993 -11.582 -18.637  1.00  0.58           C  
ATOM   1488  O   TYR A 193      14.153 -14.058 -17.220  1.00  0.62           O  
ATOM   1489  CG  TYR A 193      15.800 -10.377 -19.055  1.00  0.53           C  
ATOM   1490  CD1 TYR A 193      15.225  -9.108 -19.095  1.00  0.45           C  
ATOM   1491  CD2 TYR A 193      17.138 -10.504 -19.411  1.00  0.50           C  
ATOM   1492  CE1 TYR A 193      15.965  -7.995 -19.481  1.00  0.47           C  
ATOM   1493  CE2 TYR A 193      17.887  -9.398 -19.800  1.00  0.50           C  
ATOM   1494  OH  TYR A 193      18.030  -7.052 -20.214  1.00  0.39           O  
ATOM   1495  CZ  TYR A 193      17.293  -8.150 -19.831  1.00  0.42           C  
ATOM   1496  N   ILE A 194      13.050 -12.592 -15.938  1.00  0.74           N  
ATOM   1497  CA  ILE A 194      11.985 -13.495 -15.516  1.00  0.75           C  
ATOM   1498  C   ILE A 194      10.675 -13.102 -16.196  1.00  0.75           C  
ATOM   1499  CB  ILE A 194      11.815 -13.490 -13.980  1.00  0.70           C  
ATOM   1500  O   ILE A 194      10.284 -11.933 -16.175  1.00  0.72           O  
ATOM   1501  CG1 ILE A 194      13.134 -13.864 -13.295  1.00  0.65           C  
ATOM   1502  CG2 ILE A 194      10.690 -14.440 -13.558  1.00  0.63           C  
ATOM   1503  CD1 ILE A 194      13.178 -13.528 -11.811  1.00  0.63           C  
ATOM   1504  N   THR A 195      10.093 -14.009 -16.845  1.00  0.76           N  
ATOM   1505  CA  THR A 195       8.667 -13.998 -17.149  1.00  0.78           C  
ATOM   1506  C   THR A 195       7.949 -15.127 -16.416  1.00  0.79           C  
ATOM   1507  CB  THR A 195       8.417 -14.124 -18.663  1.00  0.75           C  
ATOM   1508  O   THR A 195       8.411 -16.270 -16.422  1.00  0.78           O  
ATOM   1509  CG2 THR A 195       6.940 -13.941 -18.994  1.00  0.63           C  
ATOM   1510  OG1 THR A 195       9.178 -13.124 -19.352  1.00  0.67           O  
ATOM   1511  N   PHE A 196       6.854 -14.797 -15.686  1.00  0.75           N  
ATOM   1512  CA  PHE A 196       5.919 -15.718 -15.052  1.00  0.77           C  
ATOM   1513  C   PHE A 196       4.494 -15.454 -15.524  1.00  0.75           C  
ATOM   1514  CB  PHE A 196       5.997 -15.600 -13.526  1.00  0.73           C  
ATOM   1515  O   PHE A 196       3.957 -14.364 -15.315  1.00  0.71           O  
ATOM   1516  CG  PHE A 196       5.174 -16.626 -12.795  1.00  0.75           C  
ATOM   1517  CD1 PHE A 196       5.226 -17.966 -13.158  1.00  0.74           C  
ATOM   1518  CD2 PHE A 196       4.349 -16.250 -11.743  1.00  0.78           C  
ATOM   1519  CE1 PHE A 196       4.466 -18.918 -12.483  1.00  0.83           C  
ATOM   1520  CE2 PHE A 196       3.586 -17.195 -11.063  1.00  0.83           C  
ATOM   1521  CZ  PHE A 196       3.645 -18.529 -11.436  1.00  0.80           C  
ATOM   1522  N   ILE A 197       3.877 -16.324 -16.329  1.00  0.74           N  
ATOM   1523  CA  ILE A 197       2.570 -16.136 -16.949  1.00  0.76           C  
ATOM   1524  C   ILE A 197       1.691 -17.354 -16.679  1.00  0.77           C  
ATOM   1525  CB  ILE A 197       2.696 -15.892 -18.470  1.00  0.73           C  
ATOM   1526  O   ILE A 197       2.189 -18.479 -16.584  1.00  0.77           O  
ATOM   1527  CG1 ILE A 197       3.430 -17.060 -19.138  1.00  0.62           C  
ATOM   1528  CG2 ILE A 197       3.409 -14.566 -18.747  1.00  0.61           C  
ATOM   1529  CD1 ILE A 197       3.469 -16.978 -20.658  1.00  0.61           C  
ATOM   1530  N   PRO A 198       0.308 -17.163 -16.446  1.00  0.72           N  
ATOM   1531  CA  PRO A 198      -0.612 -18.301 -16.519  1.00  0.73           C  
ATOM   1532  C   PRO A 198      -0.613 -18.972 -17.890  1.00  0.72           C  
ATOM   1533  CB  PRO A 198      -1.975 -17.672 -16.218  1.00  0.69           C  
ATOM   1534  O   PRO A 198      -0.558 -18.289 -18.916  1.00  0.71           O  
ATOM   1535  CG  PRO A 198      -1.877 -16.277 -16.745  1.00  0.67           C  
ATOM   1536  CD  PRO A 198      -0.452 -15.821 -16.625  1.00  0.68           C  
ATOM   1537  N   ILE A 199      -0.541 -20.153 -17.934  1.00  0.68           N  
ATOM   1538  CA  ILE A 199      -0.996 -20.953 -19.066  1.00  0.67           C  
ATOM   1539  C   ILE A 199      -2.488 -21.245 -18.926  1.00  0.64           C  
ATOM   1540  CB  ILE A 199      -0.200 -22.272 -19.182  1.00  0.65           C  
ATOM   1541  O   ILE A 199      -2.921 -21.830 -17.930  1.00  0.60           O  
ATOM   1542  CG1 ILE A 199       1.295 -21.980 -19.356  1.00  0.62           C  
ATOM   1543  CG2 ILE A 199      -0.730 -23.123 -20.340  1.00  0.60           C  
ATOM   1544  CD1 ILE A 199       2.168 -23.227 -19.404  1.00  0.60           C  
ATOM   1545  N   GLY A 200      -3.424 -20.399 -19.643  1.00  0.60           N  
ATOM   1546  CA  GLY A 200      -4.820 -20.803 -19.703  1.00  0.60           C  
ATOM   1547  C   GLY A 200      -5.003 -22.307 -19.775  1.00  0.60           C  
ATOM   1548  O   GLY A 200      -4.276 -22.992 -20.497  1.00  0.59           O  
ATOM   1549  N   ALA A 201      -5.737 -22.746 -18.629  1.00  0.50           N  
ATOM   1550  CA  ALA A 201      -6.247 -24.075 -18.960  1.00  0.49           C  
ATOM   1551  C   ALA A 201      -6.597 -24.174 -20.442  1.00  0.50           C  
ATOM   1552  CB  ALA A 201      -7.467 -24.405 -18.104  1.00  0.47           C  
ATOM   1553  O   ALA A 201      -7.339 -23.341 -20.968  1.00  0.48           O  
ATOM   1554  N   LYS A 202      -5.685 -24.573 -21.344  1.00  0.48           N  
ATOM   1555  CA  LYS A 202      -6.324 -24.979 -22.592  1.00  0.46           C  
ATOM   1556  C   LYS A 202      -7.806 -25.273 -22.380  1.00  0.48           C  
ATOM   1557  CB  LYS A 202      -5.625 -26.206 -23.179  1.00  0.46           C  
ATOM   1558  O   LYS A 202      -8.163 -26.188 -21.636  1.00  0.47           O  
ATOM   1559  CG  LYS A 202      -5.748 -26.323 -24.691  1.00  0.44           C  
ATOM   1560  CD  LYS A 202      -4.987 -27.532 -25.222  1.00  0.46           C  
ATOM   1561  CE  LYS A 202      -5.161 -27.686 -26.727  1.00  0.43           C  
ATOM   1562  NZ  LYS A 202      -4.408 -28.864 -27.253  1.00  0.40           N  
ATOM   1563  N   GLY A 203      -8.807 -24.233 -22.423  1.00  0.46           N  
ATOM   1564  CA  GLY A 203     -10.173 -24.720 -22.540  1.00  0.45           C  
ATOM   1565  C   GLY A 203     -10.255 -26.162 -23.002  1.00  0.47           C  
ATOM   1566  O   GLY A 203      -9.453 -26.601 -23.830  1.00  0.46           O  
ATOM   1567  N   SER A 204     -10.737 -26.990 -22.102  1.00  0.46           N  
ATOM   1568  CA  SER A 204     -11.135 -28.255 -22.712  1.00  0.45           C  
ATOM   1569  C   SER A 204     -11.645 -28.047 -24.134  1.00  0.46           C  
ATOM   1570  CB  SER A 204     -12.212 -28.941 -21.870  1.00  0.44           C  
ATOM   1571  O   SER A 204     -12.484 -27.177 -24.377  1.00  0.44           O  
ATOM   1572  OG  SER A 204     -13.304 -28.067 -21.641  1.00  0.44           O  
ATOM   1573  N   ASP A 205     -10.785 -28.144 -25.235  1.00  0.45           N  
ATOM   1574  CA  ASP A 205     -11.495 -28.255 -26.506  1.00  0.45           C  
ATOM   1575  C   ASP A 205     -12.998 -28.408 -26.283  1.00  0.45           C  
ATOM   1576  CB  ASP A 205     -10.960 -29.435 -27.319  1.00  0.44           C  
ATOM   1577  O   ASP A 205     -13.438 -29.326 -25.588  1.00  0.44           O  
ATOM   1578  CG  ASP A 205      -9.516 -29.252 -27.751  1.00  0.42           C  
ATOM   1579  OD1 ASP A 205      -9.050 -28.096 -27.846  1.00  0.45           O  
ATOM   1580  OD2 ASP A 205      -8.839 -30.272 -28.003  1.00  0.52           O  
ATOM   1581  N   GLY A 206     -13.812 -27.271 -25.809  1.00  0.45           N  
ATOM   1582  CA  GLY A 206     -15.236 -27.563 -25.861  1.00  0.46           C  
ATOM   1583  C   GLY A 206     -15.540 -28.972 -26.334  1.00  0.45           C  
ATOM   1584  O   GLY A 206     -14.983 -29.430 -27.334  1.00  0.44           O  
ATOM   1585  N   THR A 207     -15.688 -29.871 -25.372  1.00  0.45           N  
ATOM   1586  CA  THR A 207     -16.300 -31.133 -25.773  1.00  0.45           C  
ATOM   1587  C   THR A 207     -17.145 -30.949 -27.030  1.00  0.45           C  
ATOM   1588  CB  THR A 207     -17.174 -31.714 -24.645  1.00  0.43           C  
ATOM   1589  O   THR A 207     -18.044 -30.107 -27.063  1.00  0.43           O  
ATOM   1590  CG2 THR A 207     -16.360 -32.627 -23.734  1.00  0.43           C  
ATOM   1591  OG1 THR A 207     -17.714 -30.639 -23.866  1.00  0.42           O  
ATOM   1592  N   ASN A 208     -16.599 -31.005 -28.325  1.00  0.47           N  
ATOM   1593  CA  ASN A 208     -17.584 -31.218 -29.379  1.00  0.47           C  
ATOM   1594  C   ASN A 208     -18.985 -31.416 -28.806  1.00  0.47           C  
ATOM   1595  CB  ASN A 208     -17.192 -32.415 -30.248  1.00  0.45           C  
ATOM   1596  O   ASN A 208     -19.205 -32.313 -27.990  1.00  0.46           O  
ATOM   1597  CG  ASN A 208     -16.112 -32.075 -31.256  1.00  0.44           C  
ATOM   1598  ND2 ASN A 208     -15.444 -33.098 -31.777  1.00  0.44           N  
ATOM   1599  OD1 ASN A 208     -15.879 -30.903 -31.564  1.00  0.46           O  
ATOM   1600  N   GLY A 209     -19.753 -30.353 -28.254  1.00  0.49           N  
ATOM   1601  CA  GLY A 209     -21.157 -30.696 -28.093  1.00  0.51           C  
ATOM   1602  C   GLY A 209     -21.435 -32.175 -28.284  1.00  0.49           C  
ATOM   1603  O   GLY A 209     -20.946 -32.786 -29.237  1.00  0.47           O  
ATOM   1604  N   THR A 210     -21.379 -32.936 -27.138  1.00  0.45           N  
ATOM   1605  CA  THR A 210     -22.020 -34.246 -27.161  1.00  0.45           C  
ATOM   1606  C   THR A 210     -23.062 -34.319 -28.274  1.00  0.45           C  
ATOM   1607  CB  THR A 210     -22.685 -34.568 -25.810  1.00  0.43           C  
ATOM   1608  O   THR A 210     -23.974 -33.491 -28.332  1.00  0.43           O  
ATOM   1609  CG2 THR A 210     -21.769 -35.416 -24.934  1.00  0.43           C  
ATOM   1610  OG1 THR A 210     -22.981 -33.343 -25.127  1.00  0.42           O  
ATOM   1611  N   ASN A 211     -22.741 -34.833 -29.557  1.00  0.49           N  
ATOM   1612  CA  ASN A 211     -23.827 -35.422 -30.333  1.00  0.49           C  
ATOM   1613  C   ASN A 211     -25.073 -35.637 -29.479  1.00  0.49           C  
ATOM   1614  CB  ASN A 211     -23.381 -36.743 -30.963  1.00  0.46           C  
ATOM   1615  O   ASN A 211     -25.029 -36.354 -28.478  1.00  0.47           O  
ATOM   1616  CG  ASN A 211     -22.487 -36.542 -32.171  1.00  0.45           C  
ATOM   1617  ND2 ASN A 211     -21.757 -37.585 -32.549  1.00  0.46           N  
ATOM   1618  OD1 ASN A 211     -22.452 -35.458 -32.759  1.00  0.47           O  
ATOM   1619  N   GLY A 212     -25.904 -34.603 -29.103  1.00  0.50           N  
ATOM   1620  CA  GLY A 212     -27.271 -34.964 -28.761  1.00  0.52           C  
ATOM   1621  C   GLY A 212     -27.456 -36.452 -28.531  1.00  0.50           C  
ATOM   1622  O   GLY A 212     -26.918 -37.272 -29.277  1.00  0.48           O  
ATOM   1623  N   THR A 213     -27.558 -36.983 -27.274  1.00  0.47           N  
ATOM   1624  CA  THR A 213     -28.142 -38.264 -26.890  1.00  0.48           C  
ATOM   1625  C   THR A 213     -28.859 -38.908 -28.073  1.00  0.47           C  
ATOM   1626  CB  THR A 213     -29.127 -38.100 -25.717  1.00  0.45           C  
ATOM   1627  O   THR A 213     -29.763 -38.308 -28.660  1.00  0.45           O  
ATOM   1628  CG2 THR A 213     -28.432 -38.330 -24.379  1.00  0.45           C  
ATOM   1629  OG1 THR A 213     -29.671 -36.774 -25.739  1.00  0.44           O  
ATOM   1630  N   ASN A 214     -28.180 -39.942 -28.881  1.00  0.48           N  
ATOM   1631  CA  ASN A 214     -28.859 -41.032 -29.574  1.00  0.49           C  
ATOM   1632  C   ASN A 214     -30.261 -41.262 -29.019  1.00  0.47           C  
ATOM   1633  CB  ASN A 214     -28.035 -42.319 -29.486  1.00  0.44           C  
ATOM   1634  O   ASN A 214     -30.418 -41.774 -27.909  1.00  0.45           O  
ATOM   1635  CG  ASN A 214     -26.921 -42.370 -30.514  1.00  0.43           C  
ATOM   1636  ND2 ASN A 214     -25.930 -43.220 -30.272  1.00  0.44           N  
ATOM   1637  OD1 ASN A 214     -26.951 -41.652 -31.516  1.00  0.46           O  
ATOM   1638  N   GLY A 215     -31.237 -40.316 -29.150  1.00  0.47           N  
ATOM   1639  CA  GLY A 215     -32.599 -40.788 -29.344  1.00  0.50           C  
ATOM   1640  C   GLY A 215     -32.670 -42.232 -29.804  1.00  0.47           C  
ATOM   1641  O   GLY A 215     -31.796 -42.699 -30.537  1.00  0.45           O  
ATOM   1642  N   ALA A 216     -33.083 -43.209 -28.964  1.00  0.54           N  
ATOM   1643  CA  ALA A 216     -33.522 -44.534 -29.397  1.00  0.55           C  
ATOM   1644  C   ALA A 216     -33.188 -44.770 -30.867  1.00  0.53           C  
ATOM   1645  CB  ALA A 216     -35.021 -44.701 -29.161  1.00  0.51           C  
ATOM   1646  O   ALA A 216     -33.460 -43.918 -31.716  1.00  0.52           O  
ATOM   1647  N   LYS A 217     -31.998 -45.446 -31.363  1.00  0.52           N  
ATOM   1648  CA  LYS A 217     -31.923 -45.976 -32.721  1.00  0.53           C  
ATOM   1649  C   LYS A 217     -33.295 -45.972 -33.389  1.00  0.51           C  
ATOM   1650  CB  LYS A 217     -31.348 -47.393 -32.714  1.00  0.48           C  
ATOM   1651  O   LYS A 217     -34.141 -46.816 -33.086  1.00  0.50           O  
ATOM   1652  CG  LYS A 217     -30.251 -47.621 -33.744  1.00  0.47           C  
ATOM   1653  CD  LYS A 217     -29.713 -49.044 -33.681  1.00  0.51           C  
ATOM   1654  CE  LYS A 217     -28.649 -49.288 -34.743  1.00  0.46           C  
ATOM   1655  NZ  LYS A 217     -28.139 -50.691 -34.705  1.00  0.42           N  
ATOM   1656  N   GLY A 218     -33.865 -44.890 -33.618  1.00  0.51           N  
ATOM   1657  CA  GLY A 218     -34.698 -44.732 -34.799  1.00  0.54           C  
ATOM   1658  C   GLY A 218     -33.967 -45.044 -36.091  1.00  0.51           C  
ATOM   1659  O   GLY A 218     -32.758 -44.830 -36.194  1.00  0.49           O  
ATOM   1660  N   ASP A 219     -34.194 -46.145 -36.800  1.00  0.57           N  
ATOM   1661  CA  ASP A 219     -33.812 -46.211 -38.207  1.00  0.57           C  
ATOM   1662  C   ASP A 219     -33.173 -44.902 -38.665  1.00  0.56           C  
ATOM   1663  CB  ASP A 219     -35.028 -46.536 -39.078  1.00  0.53           C  
ATOM   1664  O   ASP A 219     -33.676 -43.819 -38.358  1.00  0.54           O  
ATOM   1665  CG  ASP A 219     -35.542 -47.950 -38.875  1.00  0.53           C  
ATOM   1666  OD1 ASP A 219     -34.725 -48.871 -38.656  1.00  0.54           O  
ATOM   1667  OD2 ASP A 219     -36.774 -48.147 -38.938  1.00  0.60           O  
ATOM   1668  N   LYS A 220     -31.779 -44.670 -38.668  1.00  0.56           N  
ATOM   1669  CA  LYS A 220     -31.218 -43.534 -39.393  1.00  0.56           C  
ATOM   1670  C   LYS A 220     -32.296 -42.803 -40.188  1.00  0.55           C  
ATOM   1671  CB  LYS A 220     -30.098 -43.993 -40.328  1.00  0.52           C  
ATOM   1672  O   LYS A 220     -32.782 -43.314 -41.200  1.00  0.54           O  
ATOM   1673  CG  LYS A 220     -28.800 -43.216 -40.167  1.00  0.50           C  
ATOM   1674  CD  LYS A 220     -27.726 -43.717 -41.124  1.00  0.53           C  
ATOM   1675  CE  LYS A 220     -26.443 -42.906 -41.001  1.00  0.46           C  
ATOM   1676  NZ  LYS A 220     -25.404 -43.363 -41.971  1.00  0.42           N  
ATOM   1677  N   GLY A 221     -33.127 -42.079 -39.500  1.00  0.54           N  
ATOM   1678  CA  GLY A 221     -33.777 -41.035 -40.276  1.00  0.56           C  
ATOM   1679  C   GLY A 221     -32.833 -40.323 -41.226  1.00  0.54           C  
ATOM   1680  O   GLY A 221     -31.653 -40.143 -40.919  1.00  0.52           O  
ATOM   1681  N   ASP A 222     -32.961 -40.533 -42.539  1.00  0.57           N  
ATOM   1682  CA  ASP A 222     -32.393 -39.559 -43.466  1.00  0.56           C  
ATOM   1683  C   ASP A 222     -31.914 -38.311 -42.726  1.00  0.57           C  
ATOM   1684  CB  ASP A 222     -33.417 -39.175 -44.535  1.00  0.53           C  
ATOM   1685  O   ASP A 222     -32.670 -37.709 -41.960  1.00  0.55           O  
ATOM   1686  CG  ASP A 222     -33.673 -40.287 -45.537  1.00  0.52           C  
ATOM   1687  OD1 ASP A 222     -32.735 -41.051 -45.854  1.00  0.54           O  
ATOM   1688  OD2 ASP A 222     -34.822 -40.399 -46.017  1.00  0.61           O  
ATOM   1689  N   ILE A 223     -30.606 -38.172 -42.119  1.00  0.56           N  
ATOM   1690  CA  ILE A 223     -30.115 -36.814 -41.911  1.00  0.57           C  
ATOM   1691  C   ILE A 223     -31.085 -35.813 -42.536  1.00  0.56           C  
ATOM   1692  CB  ILE A 223     -28.699 -36.628 -42.502  1.00  0.52           C  
ATOM   1693  O   ILE A 223     -31.272 -35.799 -43.755  1.00  0.55           O  
ATOM   1694  CG1 ILE A 223     -27.715 -37.603 -41.845  1.00  0.48           C  
ATOM   1695  CG2 ILE A 223     -28.230 -35.180 -42.334  1.00  0.49           C  
ATOM   1696  CD1 ILE A 223     -26.327 -37.596 -42.472  1.00  0.48           C  
ATOM   1697  N   GLY A 224     -32.132 -35.485 -41.823  1.00  0.54           N  
ATOM   1698  CA  GLY A 224     -32.808 -34.304 -42.335  1.00  0.55           C  
ATOM   1699  C   GLY A 224     -31.875 -33.346 -43.051  1.00  0.54           C  
ATOM   1700  O   GLY A 224     -30.673 -33.321 -42.778  1.00  0.53           O  
ATOM   1701  N   PRO A 225     -32.124 -33.021 -44.289  1.00  0.52           N  
ATOM   1702  CA  PRO A 225     -31.313 -31.918 -44.810  1.00  0.51           C  
ATOM   1703  C   PRO A 225     -30.681 -31.076 -43.704  1.00  0.53           C  
ATOM   1704  CB  PRO A 225     -32.318 -31.093 -45.617  1.00  0.50           C  
ATOM   1705  O   PRO A 225     -31.369 -30.663 -42.768  1.00  0.51           O  
ATOM   1706  CG  PRO A 225     -33.646 -31.400 -45.003  1.00  0.49           C  
ATOM   1707  CD  PRO A 225     -33.596 -32.788 -44.430  1.00  0.51           C  
ATOM   1708  N   THR A 226     -29.260 -31.243 -43.277  1.00  0.55           N  
ATOM   1709  CA  THR A 226     -28.608 -30.082 -42.681  1.00  0.56           C  
ATOM   1710  C   THR A 226     -29.508 -28.852 -42.769  1.00  0.55           C  
ATOM   1711  CB  THR A 226     -27.261 -29.786 -43.366  1.00  0.52           C  
ATOM   1712  O   THR A 226     -29.918 -28.453 -43.861  1.00  0.54           O  
ATOM   1713  CG2 THR A 226     -26.342 -28.987 -42.447  1.00  0.48           C  
ATOM   1714  OG1 THR A 226     -26.622 -31.022 -43.705  1.00  0.49           O  
ATOM   1715  N   GLY A 227     -30.365 -28.552 -41.778  1.00  0.53           N  
ATOM   1716  CA  GLY A 227     -30.959 -27.228 -41.875  1.00  0.53           C  
ATOM   1717  C   GLY A 227     -30.127 -26.259 -42.695  1.00  0.53           C  
ATOM   1718  O   GLY A 227     -28.915 -26.437 -42.834  1.00  0.52           O  
ATOM   1719  N   PRO A 228     -30.649 -25.599 -43.685  1.00  0.49           N  
ATOM   1720  CA  PRO A 228     -29.772 -24.553 -44.217  1.00  0.49           C  
ATOM   1721  C   PRO A 228     -28.741 -24.073 -43.199  1.00  0.50           C  
ATOM   1722  CB  PRO A 228     -30.745 -23.429 -44.581  1.00  0.47           C  
ATOM   1723  O   PRO A 228     -29.096 -23.741 -42.065  1.00  0.49           O  
ATOM   1724  CG  PRO A 228     -31.924 -23.640 -43.687  1.00  0.47           C  
ATOM   1725  CD  PRO A 228     -32.016 -25.101 -43.355  1.00  0.49           C  
ATOM   1726  N   SER A 229     -27.378 -24.564 -43.216  1.00  0.55           N  
ATOM   1727  CA  SER A 229     -26.388 -23.697 -42.585  1.00  0.56           C  
ATOM   1728  C   SER A 229     -26.953 -22.303 -42.334  1.00  0.54           C  
ATOM   1729  CB  SER A 229     -25.132 -23.599 -43.451  1.00  0.52           C  
ATOM   1730  O   SER A 229     -27.430 -21.645 -43.261  1.00  0.53           O  
ATOM   1731  OG  SER A 229     -25.473 -23.393 -44.811  1.00  0.52           O  
ATOM   1732  N   GLY A 230     -27.604 -22.032 -41.199  1.00  0.52           N  
ATOM   1733  CA  GLY A 230     -27.910 -20.643 -40.896  1.00  0.53           C  
ATOM   1734  C   GLY A 230     -27.148 -19.661 -41.764  1.00  0.52           C  
ATOM   1735  O   GLY A 230     -25.954 -19.840 -42.013  1.00  0.50           O  
ATOM   1736  N   ILE A 231     -27.746 -19.086 -42.722  1.00  0.56           N  
ATOM   1737  CA  ILE A 231     -27.135 -17.964 -43.428  1.00  0.58           C  
ATOM   1738  C   ILE A 231     -26.099 -17.292 -42.529  1.00  0.57           C  
ATOM   1739  CB  ILE A 231     -28.196 -16.938 -43.884  1.00  0.53           C  
ATOM   1740  O   ILE A 231     -26.447 -16.707 -41.500  1.00  0.55           O  
ATOM   1741  CG1 ILE A 231     -29.293 -17.631 -44.700  1.00  0.49           C  
ATOM   1742  CG2 ILE A 231     -27.545 -15.809 -44.688  1.00  0.50           C  
ATOM   1743  CD1 ILE A 231     -30.462 -16.724 -45.061  1.00  0.51           C  
ATOM   1744  N   SER A 232     -24.846 -17.939 -42.515  1.00  0.65           N  
ATOM   1745  CA  SER A 232     -23.843 -17.051 -41.936  1.00  0.67           C  
ATOM   1746  C   SER A 232     -24.178 -15.588 -42.207  1.00  0.66           C  
ATOM   1747  CB  SER A 232     -22.455 -17.376 -42.490  1.00  0.62           C  
ATOM   1748  O   SER A 232     -24.313 -15.180 -43.362  1.00  0.64           O  
ATOM   1749  OG  SER A 232     -22.456 -17.332 -43.907  1.00  0.59           O  
ATOM   1750  N   GLY A 233     -24.716 -15.012 -41.192  1.00  0.68           N  
ATOM   1751  CA  GLY A 233     -24.883 -13.571 -41.289  1.00  0.69           C  
ATOM   1752  C   GLY A 233     -23.662 -12.864 -41.849  1.00  0.69           C  
ATOM   1753  O   GLY A 233     -22.581 -13.450 -41.926  1.00  0.68           O  
ATOM   1754  N   PRO A 234     -23.770 -11.785 -42.633  1.00  0.73           N  
ATOM   1755  CA  PRO A 234     -22.619 -11.051 -43.163  1.00  0.75           C  
ATOM   1756  C   PRO A 234     -21.503 -10.881 -42.134  1.00  0.75           C  
ATOM   1757  CB  PRO A 234     -23.213  -9.696 -43.552  1.00  0.71           C  
ATOM   1758  O   PRO A 234     -21.775 -10.605 -40.963  1.00  0.72           O  
ATOM   1759  CG  PRO A 234     -24.391  -9.521 -42.648  1.00  0.70           C  
ATOM   1760  CD  PRO A 234     -24.967 -10.876 -42.349  1.00  0.71           C  
ATOM   1761  N   SER A 235     -20.248 -11.272 -42.524  1.00  0.78           N  
ATOM   1762  CA  SER A 235     -19.069 -10.946 -41.729  1.00  0.80           C  
ATOM   1763  C   SER A 235     -19.053  -9.470 -41.345  1.00  0.80           C  
ATOM   1764  CB  SER A 235     -17.792 -11.296 -42.494  1.00  0.76           C  
ATOM   1765  O   SER A 235     -19.275  -8.601 -42.190  1.00  0.80           O  
ATOM   1766  OG  SER A 235     -17.692 -10.531 -43.683  1.00  0.69           O  
ATOM   1767  N   ILE A 236     -18.886  -9.181 -40.086  1.00  0.78           N  
ATOM   1768  CA  ILE A 236     -18.631  -7.827 -39.607  1.00  0.80           C  
ATOM   1769  C   ILE A 236     -17.159  -7.475 -39.812  1.00  0.79           C  
ATOM   1770  CB  ILE A 236     -19.017  -7.672 -38.118  1.00  0.76           C  
ATOM   1771  O   ILE A 236     -16.273  -8.154 -39.287  1.00  0.77           O  
ATOM   1772  CG1 ILE A 236     -20.501  -7.997 -37.915  1.00  0.68           C  
ATOM   1773  CG2 ILE A 236     -18.691  -6.261 -37.620  1.00  0.68           C  
ATOM   1774  CD1 ILE A 236     -21.004  -7.736 -36.502  1.00  0.67           C  
ATOM   1775  N   VAL A 237     -16.759  -6.497 -40.527  1.00  0.82           N  
ATOM   1776  CA  VAL A 237     -15.405  -6.023 -40.795  1.00  0.84           C  
ATOM   1777  C   VAL A 237     -15.220  -4.626 -40.208  1.00  0.84           C  
ATOM   1778  CB  VAL A 237     -15.098  -6.010 -42.309  1.00  0.82           C  
ATOM   1779  O   VAL A 237     -15.857  -3.669 -40.653  1.00  0.83           O  
ATOM   1780  CG1 VAL A 237     -13.668  -5.538 -42.566  1.00  0.80           C  
ATOM   1781  CG2 VAL A 237     -15.323  -7.395 -42.911  1.00  0.80           C  
ATOM   1782  N   TYR A 238     -14.391  -4.460 -39.199  1.00  0.80           N  
ATOM   1783  CA  TYR A 238     -13.983  -3.146 -38.716  1.00  0.84           C  
ATOM   1784  C   TYR A 238     -13.062  -2.458 -39.717  1.00  0.83           C  
ATOM   1785  CB  TYR A 238     -13.282  -3.266 -37.359  1.00  0.79           C  
ATOM   1786  O   TYR A 238     -12.034  -3.015 -40.108  1.00  0.81           O  
ATOM   1787  CG  TYR A 238     -12.817  -1.944 -36.797  1.00  0.75           C  
ATOM   1788  CD1 TYR A 238     -13.717  -0.905 -36.570  1.00  0.72           C  
ATOM   1789  CD2 TYR A 238     -11.476  -1.731 -36.494  1.00  0.75           C  
ATOM   1790  CE1 TYR A 238     -13.292   0.315 -36.055  1.00  0.75           C  
ATOM   1791  CE2 TYR A 238     -11.040  -0.515 -35.979  1.00  0.72           C  
ATOM   1792  OH  TYR A 238     -11.528   1.706 -35.252  1.00  0.62           O  
ATOM   1793  CZ  TYR A 238     -11.954   0.500 -35.763  1.00  0.76           C  
ATOM   1794  N   ARG A 239     -13.248  -1.225 -40.123  1.00  0.83           N  
ATOM   1795  CA  ARG A 239     -12.530  -0.464 -41.140  1.00  0.85           C  
ATOM   1796  C   ARG A 239     -11.748   0.686 -40.514  1.00  0.82           C  
ATOM   1797  CB  ARG A 239     -13.500   0.075 -42.193  1.00  0.81           C  
ATOM   1798  O   ARG A 239     -11.214   1.540 -41.224  1.00  0.79           O  
ATOM   1799  CG  ARG A 239     -14.270  -1.008 -42.933  1.00  0.77           C  
ATOM   1800  CD  ARG A 239     -13.353  -1.861 -43.798  1.00  0.75           C  
ATOM   1801  NE  ARG A 239     -12.875  -1.126 -44.965  1.00  0.75           N  
ATOM   1802  NH1 ARG A 239     -11.912  -2.961 -45.985  1.00  0.64           N  
ATOM   1803  NH2 ARG A 239     -11.815  -0.903 -46.990  1.00  0.60           N  
ATOM   1804  CZ  ARG A 239     -12.202  -1.665 -45.978  1.00  0.80           C  
ATOM   1805  N   GLY A 240     -11.630   0.763 -39.162  1.00  0.80           N  
ATOM   1806  CA  GLY A 240     -10.965   1.875 -38.501  1.00  0.82           C  
ATOM   1807  C   GLY A 240     -11.868   3.079 -38.306  1.00  0.82           C  
ATOM   1808  O   GLY A 240     -13.062   2.929 -38.040  1.00  0.79           O  
ATOM   1809  N   LEU A 241     -11.262   4.385 -38.287  1.00  0.82           N  
ATOM   1810  CA  LEU A 241     -11.985   5.652 -38.292  1.00  0.85           C  
ATOM   1811  C   LEU A 241     -12.758   5.832 -39.594  1.00  0.84           C  
ATOM   1812  CB  LEU A 241     -11.017   6.822 -38.094  1.00  0.81           C  
ATOM   1813  O   LEU A 241     -12.282   5.442 -40.662  1.00  0.82           O  
ATOM   1814  CG  LEU A 241     -10.240   6.844 -36.776  1.00  0.76           C  
ATOM   1815  CD1 LEU A 241      -9.236   7.992 -36.773  1.00  0.73           C  
ATOM   1816  CD2 LEU A 241     -11.195   6.959 -35.594  1.00  0.74           C  
ATOM   1817  N   PHE A 242     -13.965   6.307 -39.576  1.00  0.85           N  
ATOM   1818  CA  PHE A 242     -14.721   6.691 -40.762  1.00  0.88           C  
ATOM   1819  C   PHE A 242     -13.873   7.553 -41.690  1.00  0.86           C  
ATOM   1820  CB  PHE A 242     -15.997   7.442 -40.369  1.00  0.85           C  
ATOM   1821  O   PHE A 242     -13.290   8.550 -41.259  1.00  0.83           O  
ATOM   1822  CG  PHE A 242     -16.757   8.003 -41.541  1.00  0.81           C  
ATOM   1823  CD1 PHE A 242     -17.615   7.199 -42.280  1.00  0.77           C  
ATOM   1824  CD2 PHE A 242     -16.612   9.336 -41.903  1.00  0.79           C  
ATOM   1825  CE1 PHE A 242     -18.320   7.715 -43.365  1.00  0.85           C  
ATOM   1826  CE2 PHE A 242     -17.313   9.860 -42.986  1.00  0.84           C  
ATOM   1827  CZ  PHE A 242     -18.165   9.047 -43.716  1.00  0.86           C  
ATOM   1828  N   ALA A 243     -13.777   7.274 -42.868  1.00  0.87           N  
ATOM   1829  CA  ALA A 243     -13.053   8.061 -43.863  1.00  0.88           C  
ATOM   1830  C   ALA A 243     -13.960   8.436 -45.031  1.00  0.86           C  
ATOM   1831  CB  ALA A 243     -11.834   7.292 -44.366  1.00  0.84           C  
ATOM   1832  O   ALA A 243     -14.636   7.576 -45.601  1.00  0.85           O  
ATOM   1833  N   ASN A 244     -14.012   9.751 -45.379  1.00  0.85           N  
ATOM   1834  CA  ASN A 244     -14.672  10.217 -46.595  1.00  0.88           C  
ATOM   1835  C   ASN A 244     -14.079   9.564 -47.840  1.00  0.84           C  
ATOM   1836  CB  ASN A 244     -14.586  11.741 -46.702  1.00  0.81           C  
ATOM   1837  O   ASN A 244     -12.862   9.393 -47.937  1.00  0.80           O  
ATOM   1838  CG  ASN A 244     -15.507  12.448 -45.728  1.00  0.71           C  
ATOM   1839  ND2 ASN A 244     -15.264  13.735 -45.509  1.00  0.72           N  
ATOM   1840  OD1 ASN A 244     -16.429  11.842 -45.175  1.00  0.71           O  
ATOM   1841  N   GLY A 245     -14.953   9.309 -48.854  1.00  0.83           N  
ATOM   1842  CA  GLY A 245     -14.551   8.727 -50.124  1.00  0.85           C  
ATOM   1843  C   GLY A 245     -14.309   7.232 -50.045  1.00  0.82           C  
ATOM   1844  O   GLY A 245     -14.053   6.584 -51.063  1.00  0.80           O  
ATOM   1845  N   THR A 246     -14.308   6.598 -48.882  1.00  0.86           N  
ATOM   1846  CA  THR A 246     -14.163   5.153 -48.752  1.00  0.88           C  
ATOM   1847  C   THR A 246     -15.480   4.447 -49.062  1.00  0.86           C  
ATOM   1848  CB  THR A 246     -13.689   4.764 -47.339  1.00  0.85           C  
ATOM   1849  O   THR A 246     -16.551   4.924 -48.681  1.00  0.84           O  
ATOM   1850  CG2 THR A 246     -13.536   3.252 -47.207  1.00  0.77           C  
ATOM   1851  OG1 THR A 246     -12.425   5.385 -47.077  1.00  0.82           O  
ATOM   1852  N   THR A 247     -15.520   3.324 -49.829  1.00  0.86           N  
ATOM   1853  CA  THR A 247     -16.667   2.449 -50.046  1.00  0.88           C  
ATOM   1854  C   THR A 247     -16.903   1.556 -48.831  1.00  0.87           C  
ATOM   1855  CB  THR A 247     -16.475   1.575 -51.299  1.00  0.84           C  
ATOM   1856  O   THR A 247     -16.001   0.834 -48.400  1.00  0.85           O  
ATOM   1857  CG2 THR A 247     -17.720   0.742 -51.585  1.00  0.75           C  
ATOM   1858  OG1 THR A 247     -16.209   2.419 -52.426  1.00  0.80           O  
ATOM   1859  N   TYR A 248     -18.089   1.617 -48.294  1.00  0.88           N  
ATOM   1860  CA  TYR A 248     -18.530   0.744 -47.212  1.00  0.90           C  
ATOM   1861  C   TYR A 248     -19.601  -0.227 -47.696  1.00  0.87           C  
ATOM   1862  CB  TYR A 248     -19.068   1.570 -46.039  1.00  0.88           C  
ATOM   1863  O   TYR A 248     -20.360   0.085 -48.616  1.00  0.84           O  
ATOM   1864  CG  TYR A 248     -18.044   2.499 -45.432  1.00  0.87           C  
ATOM   1865  CD1 TYR A 248     -17.016   2.006 -44.632  1.00  0.84           C  
ATOM   1866  CD2 TYR A 248     -18.104   3.870 -45.655  1.00  0.85           C  
ATOM   1867  CE1 TYR A 248     -16.072   2.858 -44.068  1.00  0.89           C  
ATOM   1868  CE2 TYR A 248     -17.165   4.731 -45.097  1.00  0.89           C  
ATOM   1869  OH  TYR A 248     -15.222   5.065 -43.751  1.00  0.79           O  
ATOM   1870  CZ  TYR A 248     -16.154   4.217 -44.307  1.00  0.89           C  
ATOM   1871  N   TYR A 249     -19.577  -1.371 -47.158  1.00  0.87           N  
ATOM   1872  CA  TYR A 249     -20.436  -2.465 -47.597  1.00  0.89           C  
ATOM   1873  C   TYR A 249     -21.474  -2.804 -46.534  1.00  0.87           C  
ATOM   1874  CB  TYR A 249     -19.599  -3.706 -47.925  1.00  0.86           C  
ATOM   1875  O   TYR A 249     -21.156  -2.865 -45.344  1.00  0.84           O  
ATOM   1876  CG  TYR A 249     -18.702  -3.533 -49.126  1.00  0.82           C  
ATOM   1877  CD1 TYR A 249     -19.149  -3.851 -50.406  1.00  0.78           C  
ATOM   1878  CD2 TYR A 249     -17.404  -3.053 -48.983  1.00  0.79           C  
ATOM   1879  CE1 TYR A 249     -18.325  -3.696 -51.516  1.00  0.82           C  
ATOM   1880  CE2 TYR A 249     -16.571  -2.893 -50.086  1.00  0.81           C  
ATOM   1881  OH  TYR A 249     -16.220  -3.060 -52.441  1.00  0.73           O  
ATOM   1882  CZ  TYR A 249     -17.040  -3.216 -51.346  1.00  0.83           C  
ATOM   1883  N   ASN A 250     -22.732  -3.039 -46.878  1.00  0.87           N  
ATOM   1884  CA  ASN A 250     -23.885  -3.674 -46.250  1.00  0.88           C  
ATOM   1885  C   ASN A 250     -24.507  -4.731 -47.158  1.00  0.84           C  
ATOM   1886  CB  ASN A 250     -24.930  -2.626 -45.861  1.00  0.84           C  
ATOM   1887  O   ASN A 250     -25.505  -4.467 -47.832  1.00  0.79           O  
ATOM   1888  CG  ASN A 250     -26.105  -3.222 -45.111  1.00  0.78           C  
ATOM   1889  ND2 ASN A 250     -27.231  -2.520 -45.118  1.00  0.80           N  
ATOM   1890  OD1 ASN A 250     -26.000  -4.305 -44.529  1.00  0.79           O  
ATOM   1891  N   ASN A 251     -23.851  -5.939 -47.284  1.00  0.87           N  
ATOM   1892  CA  ASN A 251     -24.403  -7.037 -48.069  1.00  0.87           C  
ATOM   1893  C   ASN A 251     -24.407  -8.344 -47.281  1.00  0.86           C  
ATOM   1894  CB  ASN A 251     -23.625  -7.208 -49.376  1.00  0.84           C  
ATOM   1895  O   ASN A 251     -24.066  -8.360 -46.097  1.00  0.83           O  
ATOM   1896  CG  ASN A 251     -22.178  -7.595 -49.147  1.00  0.81           C  
ATOM   1897  ND2 ASN A 251     -21.287  -7.082 -49.988  1.00  0.80           N  
ATOM   1898  OD1 ASN A 251     -21.862  -8.349 -48.223  1.00  0.78           O  
ATOM   1899  N   THR A 252     -24.961  -9.484 -47.809  1.00  0.77           N  
ATOM   1900  CA  THR A 252     -25.095 -10.796 -47.184  1.00  0.79           C  
ATOM   1901  C   THR A 252     -23.728 -11.350 -46.794  1.00  0.77           C  
ATOM   1902  CB  THR A 252     -25.807 -11.790 -48.119  1.00  0.74           C  
ATOM   1903  O   THR A 252     -23.634 -12.255 -45.962  1.00  0.74           O  
ATOM   1904  CG2 THR A 252     -27.280 -11.429 -48.287  1.00  0.64           C  
ATOM   1905  OG1 THR A 252     -25.172 -11.768 -49.404  1.00  0.72           O  
ATOM   1906  N   GLN A 253     -22.625 -10.880 -47.481  1.00  0.80           N  
ATOM   1907  CA  GLN A 253     -21.273 -11.359 -47.212  1.00  0.82           C  
ATOM   1908  C   GLN A 253     -20.603 -10.531 -46.119  1.00  0.81           C  
ATOM   1909  CB  GLN A 253     -20.428 -11.327 -48.487  1.00  0.78           C  
ATOM   1910  O   GLN A 253     -19.873 -11.070 -45.285  1.00  0.80           O  
ATOM   1911  CG  GLN A 253     -20.917 -12.277 -49.572  1.00  0.72           C  
ATOM   1912  CD  GLN A 253     -20.096 -12.185 -50.845  1.00  0.71           C  
ATOM   1913  NE2 GLN A 253     -20.137 -13.238 -51.655  1.00  0.68           N  
ATOM   1914  OE1 GLN A 253     -19.432 -11.176 -51.100  1.00  0.76           O  
ATOM   1915  N   ARG A 254     -20.791  -9.117 -46.104  1.00  0.85           N  
ATOM   1916  CA  ARG A 254     -19.992  -8.219 -45.276  1.00  0.87           C  
ATOM   1917  C   ARG A 254     -20.799  -6.992 -44.863  1.00  0.86           C  
ATOM   1918  CB  ARG A 254     -18.725  -7.788 -46.017  1.00  0.84           C  
ATOM   1919  O   ARG A 254     -21.499  -6.397 -45.685  1.00  0.84           O  
ATOM   1920  CG  ARG A 254     -17.906  -6.741 -45.279  1.00  0.80           C  
ATOM   1921  CD  ARG A 254     -16.632  -6.387 -46.033  1.00  0.79           C  
ATOM   1922  NE  ARG A 254     -15.937  -5.260 -45.418  1.00  0.77           N  
ATOM   1923  NH1 ARG A 254     -14.096  -5.369 -46.809  1.00  0.69           N  
ATOM   1924  NH2 ARG A 254     -14.207  -3.769 -45.171  1.00  0.67           N  
ATOM   1925  CZ  ARG A 254     -14.748  -4.802 -45.800  1.00  0.79           C  
ATOM   1926  N   ARG A 255     -20.720  -6.602 -43.553  1.00  0.86           N  
ATOM   1927  CA  ARG A 255     -21.099  -5.296 -43.025  1.00  0.88           C  
ATOM   1928  C   ARG A 255     -19.895  -4.578 -42.424  1.00  0.87           C  
ATOM   1929  CB  ARG A 255     -22.202  -5.440 -41.975  1.00  0.84           C  
ATOM   1930  O   ARG A 255     -19.180  -5.143 -41.594  1.00  0.85           O  
ATOM   1931  CG  ARG A 255     -23.529  -5.925 -42.537  1.00  0.77           C  
ATOM   1932  CD  ARG A 255     -24.604  -5.998 -41.462  1.00  0.76           C  
ATOM   1933  NE  ARG A 255     -25.200  -4.689 -41.206  1.00  0.70           N  
ATOM   1934  NH1 ARG A 255     -26.554  -5.414 -39.480  1.00  0.59           N  
ATOM   1935  NH2 ARG A 255     -26.588  -3.214 -40.124  1.00  0.56           N  
ATOM   1936  CZ  ARG A 255     -26.113  -4.442 -40.271  1.00  0.73           C  
ATOM   1937  N   ASP A 256     -19.584  -3.389 -42.887  1.00  0.86           N  
ATOM   1938  CA  ASP A 256     -18.452  -2.610 -42.393  1.00  0.88           C  
ATOM   1939  C   ASP A 256     -18.823  -1.845 -41.126  1.00  0.86           C  
ATOM   1940  CB  ASP A 256     -17.958  -1.640 -43.468  1.00  0.86           C  
ATOM   1941  O   ASP A 256     -19.903  -1.254 -41.045  1.00  0.84           O  
ATOM   1942  CG  ASP A 256     -17.259  -2.339 -44.621  1.00  0.84           C  
ATOM   1943  OD1 ASP A 256     -16.777  -3.478 -44.442  1.00  0.86           O  
ATOM   1944  OD2 ASP A 256     -17.186  -1.743 -45.718  1.00  0.87           O  
ATOM   1945  N   VAL A 257     -18.026  -1.873 -40.186  1.00  0.84           N  
ATOM   1946  CA  VAL A 257     -18.053  -1.076 -38.964  1.00  0.86           C  
ATOM   1947  C   VAL A 257     -16.949  -0.023 -39.009  1.00  0.85           C  
ATOM   1948  CB  VAL A 257     -17.896  -1.960 -37.707  1.00  0.82           C  
ATOM   1949  O   VAL A 257     -15.805  -0.328 -39.356  1.00  0.83           O  
ATOM   1950  CG1 VAL A 257     -17.851  -1.100 -36.445  1.00  0.75           C  
ATOM   1951  CG2 VAL A 257     -19.033  -2.976 -37.624  1.00  0.73           C  
ATOM   1952  N   VAL A 258     -17.215   1.171 -38.607  1.00  0.84           N  
ATOM   1953  CA  VAL A 258     -16.240   2.241 -38.431  1.00  0.85           C  
ATOM   1954  C   VAL A 258     -16.388   2.851 -37.039  1.00  0.83           C  
ATOM   1955  CB  VAL A 258     -16.396   3.335 -39.511  1.00  0.82           C  
ATOM   1956  O   VAL A 258     -17.437   2.719 -36.405  1.00  0.80           O  
ATOM   1957  CG1 VAL A 258     -16.213   2.744 -40.908  1.00  0.78           C  
ATOM   1958  CG2 VAL A 258     -17.758   4.015 -39.389  1.00  0.77           C  
ATOM   1959  N   LYS A 259     -15.399   3.534 -36.592  1.00  0.82           N  
ATOM   1960  CA  LYS A 259     -15.500   4.509 -35.510  1.00  0.84           C  
ATOM   1961  C   LYS A 259     -15.723   5.916 -36.057  1.00  0.83           C  
ATOM   1962  CB  LYS A 259     -14.243   4.478 -34.640  1.00  0.80           C  
ATOM   1963  O   LYS A 259     -14.989   6.369 -36.938  1.00  0.81           O  
ATOM   1964  CG  LYS A 259     -14.344   5.320 -33.376  1.00  0.76           C  
ATOM   1965  CD  LYS A 259     -13.083   5.210 -32.529  1.00  0.77           C  
ATOM   1966  CE  LYS A 259     -13.179   6.060 -31.269  1.00  0.77           C  
ATOM   1967  NZ  LYS A 259     -11.954   5.938 -30.424  1.00  0.72           N  
ATOM   1968  N   TYR A 260     -16.785   6.659 -35.520  1.00  0.83           N  
ATOM   1969  CA  TYR A 260     -17.060   8.082 -35.676  1.00  0.85           C  
ATOM   1970  C   TYR A 260     -17.254   8.752 -34.321  1.00  0.81           C  
ATOM   1971  CB  TYR A 260     -18.300   8.298 -36.548  1.00  0.81           C  
ATOM   1972  O   TYR A 260     -18.142   8.370 -33.554  1.00  0.78           O  
ATOM   1973  CG  TYR A 260     -18.564   9.746 -36.881  1.00  0.78           C  
ATOM   1974  CD1 TYR A 260     -17.878  10.380 -37.914  1.00  0.75           C  
ATOM   1975  CD2 TYR A 260     -19.499  10.484 -36.163  1.00  0.78           C  
ATOM   1976  CE1 TYR A 260     -18.116  11.715 -38.223  1.00  0.82           C  
ATOM   1977  CE2 TYR A 260     -19.746  11.820 -36.463  1.00  0.81           C  
ATOM   1978  OH  TYR A 260     -19.290  13.747 -37.796  1.00  0.72           O  
ATOM   1979  CZ  TYR A 260     -19.051  12.425 -37.494  1.00  0.83           C  
ATOM   1980  N   GLY A 261     -16.419   9.670 -34.035  1.00  0.82           N  
ATOM   1981  CA  GLY A 261     -16.231  10.159 -32.678  1.00  0.81           C  
ATOM   1982  C   GLY A 261     -15.783   9.080 -31.711  1.00  0.77           C  
ATOM   1983  O   GLY A 261     -14.791   8.390 -31.958  1.00  0.71           O  
ATOM   1984  N   SER A 262     -16.643   8.970 -30.598  1.00  0.71           N  
ATOM   1985  CA  SER A 262     -16.427   7.985 -29.543  1.00  0.72           C  
ATOM   1986  C   SER A 262     -17.262   6.731 -29.778  1.00  0.70           C  
ATOM   1987  CB  SER A 262     -16.761   8.582 -28.175  1.00  0.67           C  
ATOM   1988  O   SER A 262     -17.214   5.789 -28.984  1.00  0.67           O  
ATOM   1989  OG  SER A 262     -18.036   9.202 -28.195  1.00  0.64           O  
ATOM   1990  N   VAL A 263     -18.004   6.644 -30.812  1.00  0.79           N  
ATOM   1991  CA  VAL A 263     -19.037   5.631 -30.997  1.00  0.80           C  
ATOM   1992  C   VAL A 263     -18.721   4.788 -32.230  1.00  0.81           C  
ATOM   1993  CB  VAL A 263     -20.439   6.268 -31.131  1.00  0.78           C  
ATOM   1994  O   VAL A 263     -18.188   5.299 -33.218  1.00  0.80           O  
ATOM   1995  CG1 VAL A 263     -21.507   5.190 -31.306  1.00  0.75           C  
ATOM   1996  CG2 VAL A 263     -20.748   7.138 -29.915  1.00  0.74           C  
ATOM   1997  N   PHE A 264     -18.896   3.432 -32.137  1.00  0.81           N  
ATOM   1998  CA  PHE A 264     -18.827   2.536 -33.284  1.00  0.82           C  
ATOM   1999  C   PHE A 264     -20.161   2.497 -34.022  1.00  0.83           C  
ATOM   2000  CB  PHE A 264     -18.430   1.124 -32.842  1.00  0.80           C  
ATOM   2001  O   PHE A 264     -21.221   2.452 -33.395  1.00  0.81           O  
ATOM   2002  CG  PHE A 264     -17.033   1.031 -32.291  1.00  0.78           C  
ATOM   2003  CD1 PHE A 264     -15.949   0.831 -33.137  1.00  0.75           C  
ATOM   2004  CD2 PHE A 264     -16.804   1.143 -30.926  1.00  0.77           C  
ATOM   2005  CE1 PHE A 264     -14.655   0.744 -32.629  1.00  0.76           C  
ATOM   2006  CE2 PHE A 264     -15.513   1.058 -30.411  1.00  0.75           C  
ATOM   2007  CZ  PHE A 264     -14.440   0.857 -31.265  1.00  0.75           C  
ATOM   2008  N   TYR A 265     -20.125   2.606 -35.328  1.00  0.84           N  
ATOM   2009  CA  TYR A 265     -21.272   2.573 -36.228  1.00  0.86           C  
ATOM   2010  C   TYR A 265     -21.121   1.465 -37.263  1.00  0.85           C  
ATOM   2011  CB  TYR A 265     -21.444   3.924 -36.930  1.00  0.84           C  
ATOM   2012  O   TYR A 265     -20.034   1.261 -37.809  1.00  0.84           O  
ATOM   2013  CG  TYR A 265     -21.813   5.051 -35.996  1.00  0.82           C  
ATOM   2014  CD1 TYR A 265     -23.146   5.392 -35.777  1.00  0.80           C  
ATOM   2015  CD2 TYR A 265     -20.831   5.777 -35.332  1.00  0.82           C  
ATOM   2016  CE1 TYR A 265     -23.491   6.431 -34.919  1.00  0.84           C  
ATOM   2017  CE2 TYR A 265     -21.164   6.818 -34.471  1.00  0.83           C  
ATOM   2018  OH  TYR A 265     -22.830   8.166 -33.421  1.00  0.76           O  
ATOM   2019  CZ  TYR A 265     -22.495   7.136 -34.271  1.00  0.85           C  
ATOM   2020  N   ILE A 266     -22.196   0.652 -37.553  1.00  0.87           N  
ATOM   2021  CA  ILE A 266     -22.259  -0.315 -38.644  1.00  0.89           C  
ATOM   2022  C   ILE A 266     -22.972   0.304 -39.843  1.00  0.89           C  
ATOM   2023  CB  ILE A 266     -22.974  -1.614 -38.207  1.00  0.87           C  
ATOM   2024  O   ILE A 266     -23.948   1.040 -39.681  1.00  0.88           O  
ATOM   2025  CG1 ILE A 266     -22.827  -2.693 -39.286  1.00  0.83           C  
ATOM   2026  CG2 ILE A 266     -24.450  -1.341 -37.902  1.00  0.82           C  
ATOM   2027  CD1 ILE A 266     -23.144  -4.101 -38.801  1.00  0.80           C  
ATOM   2028  N   TYR A 267     -22.447   0.130 -40.939  1.00  0.88           N  
ATOM   2029  CA  TYR A 267     -22.952   0.714 -42.177  1.00  0.90           C  
ATOM   2030  C   TYR A 267     -24.311   0.129 -42.542  1.00  0.88           C  
ATOM   2031  CB  TYR A 267     -21.961   0.484 -43.322  1.00  0.87           C  
ATOM   2032  O   TYR A 267     -24.461  -1.091 -42.647  1.00  0.86           O  
ATOM   2033  CG  TYR A 267     -22.346   1.179 -44.606  1.00  0.84           C  
ATOM   2034  CD1 TYR A 267     -22.522   2.560 -44.648  1.00  0.80           C  
ATOM   2035  CD2 TYR A 267     -22.535   0.456 -45.779  1.00  0.82           C  
ATOM   2036  CE1 TYR A 267     -22.879   3.204 -45.828  1.00  0.86           C  
ATOM   2037  CE2 TYR A 267     -22.891   1.090 -46.965  1.00  0.86           C  
ATOM   2038  OH  TYR A 267     -23.414   3.095 -48.150  1.00  0.74           O  
ATOM   2039  CZ  TYR A 267     -23.060   2.462 -46.979  1.00  0.87           C  
ATOM   2040  N   LYS A 268     -25.470   0.887 -42.820  1.00  0.89           N  
ATOM   2041  CA  LYS A 268     -26.821   0.481 -43.196  1.00  0.90           C  
ATOM   2042  C   LYS A 268     -27.185   1.001 -44.584  1.00  0.88           C  
ATOM   2043  CB  LYS A 268     -27.838   0.977 -42.167  1.00  0.85           C  
ATOM   2044  O   LYS A 268     -28.296   0.774 -45.066  1.00  0.84           O  
ATOM   2045  CG  LYS A 268     -28.034   2.486 -42.169  1.00  0.75           C  
ATOM   2046  CD  LYS A 268     -29.061   2.917 -41.130  1.00  0.73           C  
ATOM   2047  CE  LYS A 268     -29.240   4.429 -41.114  1.00  0.71           C  
ATOM   2048  NZ  LYS A 268     -30.360   4.845 -40.217  1.00  0.63           N  
ATOM   2049  N   GLY A 269     -26.354   1.767 -45.176  1.00  0.83           N  
ATOM   2050  CA  GLY A 269     -26.623   2.319 -46.494  1.00  0.83           C  
ATOM   2051  C   GLY A 269     -26.593   1.276 -47.595  1.00  0.81           C  
ATOM   2052  O   GLY A 269     -26.415   0.086 -47.326  1.00  0.77           O  
ATOM   2053  N   THR A 270     -26.960   1.674 -48.776  1.00  0.77           N  
ATOM   2054  CA  THR A 270     -26.937   0.855 -49.983  1.00  0.78           C  
ATOM   2055  C   THR A 270     -25.514   0.406 -50.304  1.00  0.75           C  
ATOM   2056  CB  THR A 270     -27.522   1.617 -51.187  1.00  0.71           C  
ATOM   2057  O   THR A 270     -24.575   1.201 -50.228  1.00  0.71           O  
ATOM   2058  CG2 THR A 270     -28.493   0.742 -51.972  1.00  0.61           C  
ATOM   2059  OG1 THR A 270     -28.216   2.779 -50.717  1.00  0.60           O  
ATOM   2060  N   ASN A 271     -25.260  -0.820 -50.543  1.00  0.70           N  
ATOM   2061  CA  ASN A 271     -24.003  -1.467 -50.903  1.00  0.73           C  
ATOM   2062  C   ASN A 271     -23.232  -0.656 -51.941  1.00  0.69           C  
ATOM   2063  CB  ASN A 271     -24.258  -2.885 -51.419  1.00  0.61           C  
ATOM   2064  O   ASN A 271     -23.771  -0.319 -52.996  1.00  0.63           O  
ATOM   2065  CG  ASN A 271     -24.045  -3.941 -50.352  1.00  0.55           C  
ATOM   2066  ND2 ASN A 271     -24.328  -5.193 -50.693  1.00  0.52           N  
ATOM   2067  OD1 ASN A 271     -23.632  -3.635 -49.231  1.00  0.54           O  
ATOM   2068  N   GLY A 272     -22.020  -0.348 -51.650  1.00  0.65           N  
ATOM   2069  CA  GLY A 272     -21.047   0.188 -52.589  1.00  0.69           C  
ATOM   2070  C   GLY A 272     -21.166   1.688 -52.781  1.00  0.66           C  
ATOM   2071  O   GLY A 272     -20.652   2.237 -53.758  1.00  0.61           O  
ATOM   2072  N   ALA A 273     -21.892   2.330 -51.949  1.00  0.70           N  
ATOM   2073  CA  ALA A 273     -21.982   3.777 -52.127  1.00  0.70           C  
ATOM   2074  C   ALA A 273     -20.771   4.481 -51.522  1.00  0.70           C  
ATOM   2075  CB  ALA A 273     -23.270   4.311 -51.503  1.00  0.62           C  
ATOM   2076  O   ALA A 273     -20.382   4.196 -50.387  1.00  0.64           O  
ATOM   2077  N   ASN A 274     -19.990   5.181 -52.382  1.00  0.61           N  
ATOM   2078  CA  ASN A 274     -19.027   6.155 -51.876  1.00  0.66           C  
ATOM   2079  C   ASN A 274     -19.688   7.160 -50.937  1.00  0.62           C  
ATOM   2080  CB  ASN A 274     -18.340   6.881 -53.034  1.00  0.53           C  
ATOM   2081  O   ASN A 274     -20.539   7.945 -51.360  1.00  0.57           O  
ATOM   2082  CG  ASN A 274     -17.312   6.018 -53.737  1.00  0.48           C  
ATOM   2083  ND2 ASN A 274     -16.980   6.377 -54.971  1.00  0.50           N  
ATOM   2084  OD1 ASN A 274     -16.820   5.035 -53.176  1.00  0.50           O  
ATOM   2085  N   ASN A 275     -19.423   7.005 -49.680  1.00  0.66           N  
ATOM   2086  CA  ASN A 275     -19.869   8.026 -48.738  1.00  0.69           C  
ATOM   2087  C   ASN A 275     -18.933   9.231 -48.733  1.00  0.70           C  
ATOM   2088  CB  ASN A 275     -19.990   7.441 -47.329  1.00  0.59           C  
ATOM   2089  O   ASN A 275     -17.802   9.142 -48.250  1.00  0.64           O  
ATOM   2090  CG  ASN A 275     -21.291   6.694 -47.116  1.00  0.54           C  
ATOM   2091  ND2 ASN A 275     -21.276   5.723 -46.211  1.00  0.53           N  
ATOM   2092  OD1 ASN A 275     -22.302   6.986 -47.761  1.00  0.55           O  
ATOM   2093  N   THR A 276     -19.294  10.373 -49.397  1.00  0.69           N  
ATOM   2094  CA  THR A 276     -18.535  11.615 -49.495  1.00  0.74           C  
ATOM   2095  C   THR A 276     -18.610  12.398 -48.188  1.00  0.71           C  
ATOM   2096  CB  THR A 276     -19.047  12.492 -50.652  1.00  0.62           C  
ATOM   2097  O   THR A 276     -17.756  13.245 -47.916  1.00  0.66           O  
ATOM   2098  CG2 THR A 276     -18.673  11.893 -52.004  1.00  0.50           C  
ATOM   2099  OG1 THR A 276     -20.474  12.599 -50.568  1.00  0.54           O  
ATOM   2100  N   SER A 277     -19.582  12.168 -47.295  1.00  0.84           N  
ATOM   2101  CA  SER A 277     -19.735  12.788 -45.983  1.00  0.86           C  
ATOM   2102  C   SER A 277     -20.401  11.835 -44.996  1.00  0.86           C  
ATOM   2103  CB  SER A 277     -20.552  14.076 -46.091  1.00  0.82           C  
ATOM   2104  O   SER A 277     -21.068  10.880 -45.400  1.00  0.85           O  
ATOM   2105  OG  SER A 277     -21.834  13.815 -46.634  1.00  0.78           O  
ATOM   2106  N   TRP A 278     -20.236  12.038 -43.742  1.00  0.80           N  
ATOM   2107  CA  TRP A 278     -20.997  11.381 -42.685  1.00  0.88           C  
ATOM   2108  C   TRP A 278     -22.479  11.726 -42.785  1.00  0.80           C  
ATOM   2109  CB  TRP A 278     -20.460  11.780 -41.307  1.00  0.77           C  
ATOM   2110  O   TRP A 278     -22.854  12.901 -42.743  1.00  0.73           O  
ATOM   2111  CG  TRP A 278     -21.152  11.101 -40.164  1.00  0.66           C  
ATOM   2112  CD1 TRP A 278     -22.144  11.618 -39.378  1.00  0.62           C  
ATOM   2113  CD2 TRP A 278     -20.900   9.781 -39.675  1.00  0.68           C  
ATOM   2114  CE2 TRP A 278     -21.778   9.562 -38.590  1.00  0.75           C  
ATOM   2115  CE3 TRP A 278     -20.017   8.759 -40.050  1.00  0.73           C  
ATOM   2116  NE1 TRP A 278     -22.525  10.697 -38.429  1.00  0.75           N  
ATOM   2117  CH2 TRP A 278     -20.923   7.379 -38.263  1.00  0.73           C  
ATOM   2118  CZ2 TRP A 278     -21.797   8.362 -37.875  1.00  0.73           C  
ATOM   2119  CZ3 TRP A 278     -20.038   7.566 -39.338  1.00  0.74           C  
ATOM   2120  N   SER A 279     -23.285  10.784 -43.025  1.00  0.86           N  
ATOM   2121  CA  SER A 279     -24.731  10.880 -42.859  1.00  0.87           C  
ATOM   2122  C   SER A 279     -25.242   9.850 -41.857  1.00  0.87           C  
ATOM   2123  CB  SER A 279     -25.439  10.690 -44.202  1.00  0.84           C  
ATOM   2124  O   SER A 279     -25.105   8.644 -42.073  1.00  0.85           O  
ATOM   2125  OG  SER A 279     -26.845  10.756 -44.043  1.00  0.79           O  
ATOM   2126  N   SER A 280     -25.932  10.246 -40.744  1.00  0.82           N  
ATOM   2127  CA  SER A 280     -26.498   9.367 -39.726  1.00  0.85           C  
ATOM   2128  C   SER A 280     -27.500   8.391 -40.332  1.00  0.83           C  
ATOM   2129  CB  SER A 280     -27.173  10.186 -38.625  1.00  0.79           C  
ATOM   2130  O   SER A 280     -27.712   7.300 -39.800  1.00  0.81           O  
ATOM   2131  OG  SER A 280     -28.159  11.045 -39.171  1.00  0.71           O  
ATOM   2132  N   SER A 281     -28.101   8.703 -41.541  1.00  0.85           N  
ATOM   2133  CA  SER A 281     -29.082   7.847 -42.200  1.00  0.87           C  
ATOM   2134  C   SER A 281     -28.440   6.560 -42.709  1.00  0.85           C  
ATOM   2135  CB  SER A 281     -29.747   8.588 -43.361  1.00  0.83           C  
ATOM   2136  O   SER A 281     -29.101   5.524 -42.802  1.00  0.82           O  
ATOM   2137  OG  SER A 281     -28.780   9.016 -44.304  1.00  0.76           O  
ATOM   2138  N   ASN A 282     -27.113   6.553 -43.032  1.00  0.88           N  
ATOM   2139  CA  ASN A 282     -26.409   5.409 -43.601  1.00  0.89           C  
ATOM   2140  C   ASN A 282     -25.732   4.573 -42.519  1.00  0.88           C  
ATOM   2141  CB  ASN A 282     -25.381   5.872 -44.636  1.00  0.86           C  
ATOM   2142  O   ASN A 282     -25.059   3.586 -42.822  1.00  0.86           O  
ATOM   2143  CG  ASN A 282     -26.024   6.446 -45.882  1.00  0.79           C  
ATOM   2144  ND2 ASN A 282     -25.247   7.188 -46.663  1.00  0.80           N  
ATOM   2145  OD1 ASN A 282     -27.210   6.226 -46.142  1.00  0.78           O  
ATOM   2146  N   TRP A 283     -25.842   4.956 -41.282  1.00  0.86           N  
ATOM   2147  CA  TRP A 283     -25.128   4.349 -40.163  1.00  0.90           C  
ATOM   2148  C   TRP A 283     -26.084   4.026 -39.019  1.00  0.84           C  
ATOM   2149  CB  TRP A 283     -24.015   5.276 -39.669  1.00  0.84           C  
ATOM   2150  O   TRP A 283     -27.041   4.764 -38.775  1.00  0.75           O  
ATOM   2151  CG  TRP A 283     -22.996   5.616 -40.715  1.00  0.74           C  
ATOM   2152  CD1 TRP A 283     -22.990   6.712 -41.533  1.00  0.68           C  
ATOM   2153  CD2 TRP A 283     -21.837   4.852 -41.059  1.00  0.75           C  
ATOM   2154  CE2 TRP A 283     -21.171   5.545 -42.094  1.00  0.83           C  
ATOM   2155  CE3 TRP A 283     -21.294   3.647 -40.591  1.00  0.77           C  
ATOM   2156  NE1 TRP A 283     -21.895   6.675 -42.365  1.00  0.78           N  
ATOM   2157  CH2 TRP A 283     -19.481   3.891 -42.194  1.00  0.75           C  
ATOM   2158  CZ2 TRP A 283     -19.990   5.071 -42.670  1.00  0.75           C  
ATOM   2159  CZ3 TRP A 283     -20.119   3.178 -41.165  1.00  0.76           C  
ATOM   2160  N   GLU A 284     -26.035   2.881 -38.403  1.00  0.86           N  
ATOM   2161  CA  GLU A 284     -26.613   2.507 -37.116  1.00  0.86           C  
ATOM   2162  C   GLU A 284     -25.536   2.380 -36.043  1.00  0.85           C  
ATOM   2163  CB  GLU A 284     -27.393   1.195 -37.237  1.00  0.83           C  
ATOM   2164  O   GLU A 284     -24.407   1.979 -36.333  1.00  0.82           O  
ATOM   2165  CG  GLU A 284     -27.965   0.696 -35.918  1.00  0.75           C  
ATOM   2166  CD  GLU A 284     -28.761  -0.591 -36.059  1.00  0.74           C  
ATOM   2167  OE1 GLU A 284     -28.868  -1.119 -37.189  1.00  0.74           O  
ATOM   2168  OE2 GLU A 284     -29.285  -1.076 -35.030  1.00  0.72           O  
ATOM   2169  N   ASN A 285     -25.720   2.960 -34.824  1.00  0.79           N  
ATOM   2170  CA  ASN A 285     -24.832   2.648 -33.709  1.00  0.80           C  
ATOM   2171  C   ASN A 285     -24.493   1.160 -33.663  1.00  0.78           C  
ATOM   2172  CB  ASN A 285     -25.456   3.092 -32.385  1.00  0.75           C  
ATOM   2173  O   ASN A 285     -25.388   0.318 -33.576  1.00  0.75           O  
ATOM   2174  CG  ASN A 285     -24.429   3.618 -31.402  1.00  0.68           C  
ATOM   2175  ND2 ASN A 285     -24.863   4.491 -30.501  1.00  0.65           N  
ATOM   2176  OD1 ASN A 285     -23.254   3.244 -31.454  1.00  0.66           O  
ATOM   2177  N   PHE A 286     -23.235   0.820 -33.974  1.00  0.75           N  
ATOM   2178  CA  PHE A 286     -22.671  -0.508 -33.761  1.00  0.73           C  
ATOM   2179  C   PHE A 286     -22.171  -0.661 -32.330  1.00  0.71           C  
ATOM   2180  CB  PHE A 286     -21.529  -0.772 -34.747  1.00  0.69           C  
ATOM   2181  O   PHE A 286     -20.965  -0.619 -32.080  1.00  0.66           O  
ATOM   2182  CG  PHE A 286     -21.035  -2.193 -34.738  1.00  0.65           C  
ATOM   2183  CD1 PHE A 286     -21.812  -3.217 -35.267  1.00  0.62           C  
ATOM   2184  CD2 PHE A 286     -19.794  -2.506 -34.199  1.00  0.65           C  
ATOM   2185  CE1 PHE A 286     -21.358  -4.534 -35.260  1.00  0.68           C  
ATOM   2186  CE2 PHE A 286     -19.333  -3.820 -34.188  1.00  0.66           C  
ATOM   2187  CZ  PHE A 286     -20.117  -4.832 -34.718  1.00  0.67           C  
ATOM   2188  N   GLY A 287     -22.732  -0.100 -31.381  1.00  0.56           N  
ATOM   2189  CA  GLY A 287     -22.674  -0.455 -29.972  1.00  0.54           C  
ATOM   2190  C   GLY A 287     -23.302  -1.802 -29.669  1.00  0.56           C  
ATOM   2191  O   GLY A 287     -24.482  -2.020 -29.951  1.00  0.53           O  
ATOM   2192  N   VAL A 288     -22.775  -2.926 -30.005  1.00  0.46           N  
ATOM   2193  CA  VAL A 288     -23.300  -4.042 -29.226  1.00  0.46           C  
ATOM   2194  C   VAL A 288     -23.485  -3.615 -27.771  1.00  0.46           C  
ATOM   2195  CB  VAL A 288     -22.373  -5.276 -29.305  1.00  0.44           C  
ATOM   2196  O   VAL A 288     -22.551  -3.117 -27.140  1.00  0.45           O  
ATOM   2197  CG1 VAL A 288     -23.170  -6.564 -29.109  1.00  0.41           C  
ATOM   2198  CG2 VAL A 288     -21.631  -5.301 -30.640  1.00  0.42           C  
ATOM   2199  N   GLN A 289     -24.519  -2.853 -27.307  1.00  0.41           N  
ATOM   2200  CA  GLN A 289     -24.998  -3.178 -25.968  1.00  0.41           C  
ATOM   2201  C   GLN A 289     -24.752  -4.647 -25.637  1.00  0.42           C  
ATOM   2202  CB  GLN A 289     -26.486  -2.852 -25.836  1.00  0.39           C  
ATOM   2203  O   GLN A 289     -25.277  -5.536 -26.311  1.00  0.40           O  
ATOM   2204  CG  GLN A 289     -26.772  -1.381 -25.565  1.00  0.37           C  
ATOM   2205  CD  GLN A 289     -28.222  -1.122 -25.200  1.00  0.40           C  
ATOM   2206  NE2 GLN A 289     -28.504   0.080 -24.709  1.00  0.35           N  
ATOM   2207  OE1 GLN A 289     -29.081  -1.995 -25.358  1.00  0.45           O  
ATOM   2208  N   PHE A 290     -23.497  -5.243 -25.535  1.00  0.41           N  
ATOM   2209  CA  PHE A 290     -23.501  -6.449 -24.716  1.00  0.42           C  
ATOM   2210  C   PHE A 290     -24.465  -6.306 -23.545  1.00  0.41           C  
ATOM   2211  CB  PHE A 290     -22.091  -6.754 -24.200  1.00  0.39           C  
ATOM   2212  O   PHE A 290     -24.358  -5.365 -22.756  1.00  0.40           O  
ATOM   2213  CG  PHE A 290     -21.096  -7.048 -25.291  1.00  0.38           C  
ATOM   2214  CD1 PHE A 290     -21.038  -8.306 -25.877  1.00  0.37           C  
ATOM   2215  CD2 PHE A 290     -20.218  -6.065 -25.729  1.00  0.39           C  
ATOM   2216  CE1 PHE A 290     -20.118  -8.581 -26.887  1.00  0.41           C  
ATOM   2217  CE2 PHE A 290     -19.297  -6.332 -26.737  1.00  0.41           C  
ATOM   2218  CZ  PHE A 290     -19.247  -7.590 -27.314  1.00  0.39           C  
ATOM   2219  N   GLU A 291     -25.761  -6.593 -23.652  1.00  0.38           N  
ATOM   2220  CA  GLU A 291     -26.537  -6.896 -22.452  1.00  0.36           C  
ATOM   2221  C   GLU A 291     -25.710  -7.690 -21.446  1.00  0.38           C  
ATOM   2222  CB  GLU A 291     -27.808  -7.668 -22.814  1.00  0.34           C  
ATOM   2223  O   GLU A 291     -25.812  -7.468 -20.237  1.00  0.35           O  
ATOM   2224  CG  GLU A 291     -28.917  -6.795 -23.385  1.00  0.32           C  
ATOM   2225  CD  GLU A 291     -30.213  -7.552 -23.625  1.00  0.36           C  
ATOM   2226  OE1 GLU A 291     -30.224  -8.796 -23.485  1.00  0.41           O  
ATOM   2227  OE2 GLU A 291     -31.226  -6.896 -23.956  1.00  0.37           O  
ATOM   2228  N   SER A 292     -24.425  -8.185 -21.698  1.00  0.36           N  
ATOM   2229  CA  SER A 292     -23.506  -9.079 -21.000  1.00  0.36           C  
ATOM   2230  C   SER A 292     -22.280  -9.386 -21.853  1.00  0.36           C  
ATOM   2231  CB  SER A 292     -24.211 -10.381 -20.618  1.00  0.33           C  
ATOM   2232  O   SER A 292     -22.402  -9.661 -23.049  1.00  0.34           O  
ATOM   2233  OG  SER A 292     -24.659 -11.069 -21.774  1.00  0.34           O  
ATOM   2234  N   VAL A 293     -21.106  -8.803 -21.657  1.00  0.42           N  
ATOM   2235  CA  VAL A 293     -19.832  -9.447 -21.959  1.00  0.43           C  
ATOM   2236  C   VAL A 293     -19.666 -10.696 -21.097  1.00  0.42           C  
ATOM   2237  CB  VAL A 293     -18.643  -8.484 -21.738  1.00  0.41           C  
ATOM   2238  O   VAL A 293     -19.436 -10.598 -19.889  1.00  0.41           O  
ATOM   2239  CG1 VAL A 293     -17.326  -9.156 -22.121  1.00  0.39           C  
ATOM   2240  CG2 VAL A 293     -18.843  -7.198 -22.537  1.00  0.39           C  
ATOM   2241  N   ALA A 294     -20.464 -11.637 -21.226  1.00  0.35           N  
ATOM   2242  CA  ALA A 294     -20.120 -12.976 -20.754  1.00  0.36           C  
ATOM   2243  C   ALA A 294     -19.042 -13.607 -21.630  1.00  0.36           C  
ATOM   2244  CB  ALA A 294     -21.362 -13.863 -20.721  1.00  0.33           C  
ATOM   2245  O   ALA A 294     -19.297 -13.951 -22.787  1.00  0.34           O  
ATOM   2246  N   THR A 295     -17.731 -13.155 -21.454  1.00  0.38           N  
ATOM   2247  CA  THR A 295     -16.607 -14.002 -21.838  1.00  0.40           C  
ATOM   2248  C   THR A 295     -16.030 -14.718 -20.621  1.00  0.38           C  
ATOM   2249  CB  THR A 295     -15.500 -13.183 -22.528  1.00  0.37           C  
ATOM   2250  O   THR A 295     -15.973 -14.150 -19.528  1.00  0.38           O  
ATOM   2251  CG2 THR A 295     -15.735 -11.686 -22.356  1.00  0.36           C  
ATOM   2252  OG1 THR A 295     -14.233 -13.526 -21.954  1.00  0.34           O  
ATOM   2253  N   ASN A 296     -16.123 -16.039 -20.507  1.00  0.36           N  
ATOM   2254  CA  ASN A 296     -15.212 -16.740 -19.609  1.00  0.36           C  
ATOM   2255  C   ASN A 296     -13.823 -16.107 -19.612  1.00  0.36           C  
ATOM   2256  CB  ASN A 296     -15.121 -18.221 -19.985  1.00  0.34           C  
ATOM   2257  O   ASN A 296     -13.100 -16.182 -18.617  1.00  0.35           O  
ATOM   2258  CG  ASN A 296     -16.439 -18.949 -19.809  1.00  0.32           C  
ATOM   2259  ND2 ASN A 296     -16.544 -20.135 -20.398  1.00  0.29           N  
ATOM   2260  OD1 ASN A 296     -17.355 -18.451 -19.151  1.00  0.35           O  
ATOM   2261  N   LEU A 297     -13.391 -15.170 -20.601  1.00  0.37           N  
ATOM   2262  CA  LEU A 297     -12.109 -14.487 -20.741  1.00  0.39           C  
ATOM   2263  C   LEU A 297     -12.273 -13.173 -21.498  1.00  0.37           C  
ATOM   2264  CB  LEU A 297     -11.100 -15.384 -21.463  1.00  0.34           C  
ATOM   2265  O   LEU A 297     -12.690 -13.168 -22.658  1.00  0.36           O  
ATOM   2266  CG  LEU A 297      -9.633 -14.960 -21.377  1.00  0.32           C  
ATOM   2267  CD1 LEU A 297      -9.019 -15.442 -20.067  1.00  0.29           C  
ATOM   2268  CD2 LEU A 297      -8.850 -15.497 -22.570  1.00  0.31           C  
ATOM   2269  N   LEU A 298     -12.431 -12.019 -20.714  1.00  0.51           N  
ATOM   2270  CA  LEU A 298     -12.100 -10.720 -21.290  1.00  0.52           C  
ATOM   2271  C   LEU A 298     -10.625 -10.656 -21.674  1.00  0.51           C  
ATOM   2272  CB  LEU A 298     -12.431  -9.596 -20.305  1.00  0.49           C  
ATOM   2273  O   LEU A 298      -9.758 -10.526 -20.807  1.00  0.50           O  
ATOM   2274  CG  LEU A 298     -12.357  -8.170 -20.853  1.00  0.48           C  
ATOM   2275  CD1 LEU A 298     -13.562  -7.881 -21.742  1.00  0.47           C  
ATOM   2276  CD2 LEU A 298     -12.275  -7.162 -19.711  1.00  0.48           C  
ATOM   2277  N   LEU A 299     -10.229 -11.203 -22.796  1.00  0.39           N  
ATOM   2278  CA  LEU A 299      -8.965 -10.973 -23.486  1.00  0.39           C  
ATOM   2279  C   LEU A 299      -8.995  -9.654 -24.251  1.00  0.39           C  
ATOM   2280  CB  LEU A 299      -8.660 -12.126 -24.446  1.00  0.36           C  
ATOM   2281  O   LEU A 299      -9.485  -9.597 -25.381  1.00  0.38           O  
ATOM   2282  CG  LEU A 299      -8.442 -13.499 -23.809  1.00  0.34           C  
ATOM   2283  CD1 LEU A 299      -8.346 -14.574 -24.886  1.00  0.30           C  
ATOM   2284  CD2 LEU A 299      -7.190 -13.493 -22.939  1.00  0.32           C  
ATOM   2285  N   ALA A 300      -9.155  -8.541 -23.608  1.00  0.52           N  
ATOM   2286  CA  ALA A 300      -8.993  -7.267 -24.304  1.00  0.51           C  
ATOM   2287  C   ALA A 300      -7.629  -6.650 -24.007  1.00  0.52           C  
ATOM   2288  CB  ALA A 300     -10.107  -6.300 -23.912  1.00  0.48           C  
ATOM   2289  O   ALA A 300      -7.288  -6.411 -22.846  1.00  0.51           O  
ATOM   2290  N   GLU A 301      -6.592  -6.851 -25.039  1.00  0.46           N  
ATOM   2291  CA  GLU A 301      -5.461  -5.928 -25.030  1.00  0.45           C  
ATOM   2292  C   GLU A 301      -5.924  -4.491 -24.805  1.00  0.46           C  
ATOM   2293  CB  GLU A 301      -4.674  -6.028 -26.339  1.00  0.44           C  
ATOM   2294  O   GLU A 301      -5.281  -3.734 -24.075  1.00  0.46           O  
ATOM   2295  CG  GLU A 301      -3.778  -7.255 -26.426  1.00  0.42           C  
ATOM   2296  CD  GLU A 301      -2.911  -7.278 -27.675  1.00  0.46           C  
ATOM   2297  OE1 GLU A 301      -3.114  -6.426 -28.570  1.00  0.51           O  
ATOM   2298  OE2 GLU A 301      -2.024  -8.156 -27.760  1.00  0.45           O  
ATOM   2299  N   SER A 302      -7.116  -4.109 -25.221  1.00  0.53           N  
ATOM   2300  CA  SER A 302      -7.835  -2.847 -25.078  1.00  0.53           C  
ATOM   2301  C   SER A 302      -9.344  -3.062 -25.130  1.00  0.53           C  
ATOM   2302  CB  SER A 302      -7.413  -1.863 -26.170  1.00  0.50           C  
ATOM   2303  O   SER A 302      -9.835  -3.862 -25.928  1.00  0.52           O  
ATOM   2304  OG  SER A 302      -7.674  -2.398 -27.457  1.00  0.48           O  
ATOM   2305  N   ALA A 303     -10.034  -2.647 -24.182  1.00  0.62           N  
ATOM   2306  CA  ALA A 303     -11.485  -2.479 -24.154  1.00  0.62           C  
ATOM   2307  C   ALA A 303     -11.864  -1.047 -23.787  1.00  0.63           C  
ATOM   2308  CB  ALA A 303     -12.116  -3.461 -23.170  1.00  0.60           C  
ATOM   2309  O   ALA A 303     -11.308  -0.472 -22.848  1.00  0.63           O  
ATOM   2310  N   ASN A 304     -12.615  -0.392 -24.695  1.00  0.60           N  
ATOM   2311  CA  ASN A 304     -13.396   0.790 -24.349  1.00  0.60           C  
ATOM   2312  C   ASN A 304     -14.806   0.418 -23.898  1.00  0.60           C  
ATOM   2313  CB  ASN A 304     -13.456   1.759 -25.532  1.00  0.57           C  
ATOM   2314  O   ASN A 304     -15.611  -0.063 -24.697  1.00  0.58           O  
ATOM   2315  CG  ASN A 304     -12.148   2.494 -25.751  1.00  0.55           C  
ATOM   2316  ND2 ASN A 304     -11.790   2.706 -27.012  1.00  0.53           N  
ATOM   2317  OD1 ASN A 304     -11.465   2.869 -24.794  1.00  0.56           O  
ATOM   2318  N   ILE A 305     -14.967   0.357 -22.670  1.00  0.65           N  
ATOM   2319  CA  ILE A 305     -16.248   0.125 -22.010  1.00  0.66           C  
ATOM   2320  C   ILE A 305     -16.766   1.433 -21.416  1.00  0.66           C  
ATOM   2321  CB  ILE A 305     -16.131  -0.954 -20.911  1.00  0.63           C  
ATOM   2322  O   ILE A 305     -16.297   1.873 -20.364  1.00  0.66           O  
ATOM   2323  CG1 ILE A 305     -15.532  -2.242 -21.488  1.00  0.59           C  
ATOM   2324  CG2 ILE A 305     -17.496  -1.224 -20.271  1.00  0.60           C  
ATOM   2325  CD1 ILE A 305     -15.259  -3.318 -20.447  1.00  0.59           C  
ATOM   2326  N   ALA A 306     -17.613   2.193 -22.119  1.00  0.66           N  
ATOM   2327  CA  ALA A 306     -18.097   3.543 -21.844  1.00  0.66           C  
ATOM   2328  C   ALA A 306     -16.941   4.536 -21.762  1.00  0.66           C  
ATOM   2329  CB  ALA A 306     -18.906   3.565 -20.549  1.00  0.62           C  
ATOM   2330  O   ALA A 306     -16.189   4.703 -22.725  1.00  0.62           O  
ATOM   2331  N   ASP A 307     -16.676   5.206 -20.597  1.00  0.65           N  
ATOM   2332  CA  ASP A 307     -15.595   6.156 -20.358  1.00  0.65           C  
ATOM   2333  C   ASP A 307     -14.358   5.453 -19.804  1.00  0.67           C  
ATOM   2334  CB  ASP A 307     -16.050   7.256 -19.396  1.00  0.63           C  
ATOM   2335  O   ASP A 307     -13.393   6.107 -19.403  1.00  0.66           O  
ATOM   2336  CG  ASP A 307     -17.262   8.020 -19.900  1.00  0.63           C  
ATOM   2337  OD1 ASP A 307     -17.333   8.321 -21.111  1.00  0.64           O  
ATOM   2338  OD2 ASP A 307     -18.152   8.327 -19.078  1.00  0.69           O  
ATOM   2339  N   TRP A 308     -14.383   4.114 -19.724  1.00  0.74           N  
ATOM   2340  CA  TRP A 308     -13.260   3.307 -19.260  1.00  0.77           C  
ATOM   2341  C   TRP A 308     -12.509   2.692 -20.436  1.00  0.74           C  
ATOM   2342  CB  TRP A 308     -13.744   2.204 -18.315  1.00  0.71           C  
ATOM   2343  O   TRP A 308     -13.119   2.092 -21.325  1.00  0.71           O  
ATOM   2344  CG  TRP A 308     -14.370   2.716 -17.052  1.00  0.64           C  
ATOM   2345  CD1 TRP A 308     -15.686   3.028 -16.852  1.00  0.58           C  
ATOM   2346  CD2 TRP A 308     -13.702   2.979 -15.814  1.00  0.63           C  
ATOM   2347  CE2 TRP A 308     -14.677   3.449 -14.906  1.00  0.65           C  
ATOM   2348  CE3 TRP A 308     -12.374   2.863 -15.384  1.00  0.75           C  
ATOM   2349  NE1 TRP A 308     -15.877   3.469 -15.564  1.00  0.75           N  
ATOM   2350  CH2 TRP A 308     -13.056   3.680 -13.196  1.00  0.71           C  
ATOM   2351  CZ2 TRP A 308     -14.363   3.803 -13.591  1.00  0.73           C  
ATOM   2352  CZ3 TRP A 308     -12.064   3.215 -14.075  1.00  0.73           C  
ATOM   2353  N   ILE A 309     -11.239   2.938 -20.488  1.00  0.72           N  
ATOM   2354  CA  ILE A 309     -10.274   2.319 -21.389  1.00  0.72           C  
ATOM   2355  C   ILE A 309      -9.434   1.299 -20.623  1.00  0.73           C  
ATOM   2356  CB  ILE A 309      -9.361   3.375 -22.052  1.00  0.70           C  
ATOM   2357  O   ILE A 309      -8.764   1.645 -19.647  1.00  0.73           O  
ATOM   2358  CG1 ILE A 309     -10.203   4.407 -22.811  1.00  0.67           C  
ATOM   2359  CG2 ILE A 309      -8.347   2.704 -22.983  1.00  0.67           C  
ATOM   2360  CD1 ILE A 309      -9.400   5.575 -23.364  1.00  0.65           C  
ATOM   2361  N   ILE A 310      -9.486   0.061 -21.035  1.00  0.74           N  
ATOM   2362  CA  ILE A 310      -8.549  -0.990 -20.653  1.00  0.74           C  
ATOM   2363  C   ILE A 310      -7.479  -1.145 -21.731  1.00  0.74           C  
ATOM   2364  CB  ILE A 310      -9.272  -2.335 -20.418  1.00  0.72           C  
ATOM   2365  O   ILE A 310      -7.786  -1.498 -22.873  1.00  0.71           O  
ATOM   2366  CG1 ILE A 310     -10.448  -2.147 -19.453  1.00  0.67           C  
ATOM   2367  CG2 ILE A 310      -8.295  -3.390 -19.892  1.00  0.67           C  
ATOM   2368  CD1 ILE A 310     -11.278  -3.405 -19.235  1.00  0.65           C  
ATOM   2369  N   SER A 311      -6.251  -0.807 -21.440  1.00  0.65           N  
ATOM   2370  CA  SER A 311      -5.109  -0.910 -22.343  1.00  0.67           C  
ATOM   2371  C   SER A 311      -3.796  -0.952 -21.570  1.00  0.66           C  
ATOM   2372  CB  SER A 311      -5.095   0.263 -23.325  1.00  0.64           C  
ATOM   2373  O   SER A 311      -3.617  -0.215 -20.597  1.00  0.66           O  
ATOM   2374  OG  SER A 311      -3.996   0.162 -24.213  1.00  0.62           O  
ATOM   2375  N   ASN A 312      -2.827  -1.939 -21.954  1.00  0.63           N  
ATOM   2376  CA  ASN A 312      -1.443  -2.024 -21.498  1.00  0.64           C  
ATOM   2377  C   ASN A 312      -1.360  -2.150 -19.980  1.00  0.63           C  
ATOM   2378  CB  ASN A 312      -0.646  -0.809 -21.975  1.00  0.61           C  
ATOM   2379  O   ASN A 312      -0.578  -1.447 -19.337  1.00  0.62           O  
ATOM   2380  CG  ASN A 312      -0.566  -0.718 -23.487  1.00  0.58           C  
ATOM   2381  ND2 ASN A 312      -0.511   0.502 -24.006  1.00  0.61           N  
ATOM   2382  OD1 ASN A 312      -0.556  -1.738 -24.182  1.00  0.58           O  
ATOM   2383  N   GLY A 313      -2.261  -2.963 -19.484  1.00  0.71           N  
ATOM   2384  CA  GLY A 313      -2.329  -3.260 -18.063  1.00  0.73           C  
ATOM   2385  C   GLY A 313      -2.969  -2.150 -17.251  1.00  0.74           C  
ATOM   2386  O   GLY A 313      -2.896  -2.152 -16.020  1.00  0.74           O  
ATOM   2387  N   LYS A 314      -3.633  -1.154 -17.889  1.00  0.77           N  
ATOM   2388  CA  LYS A 314      -4.279  -0.032 -17.214  1.00  0.79           C  
ATOM   2389  C   LYS A 314      -5.780  -0.017 -17.487  1.00  0.78           C  
ATOM   2390  CB  LYS A 314      -3.653   1.292 -17.654  1.00  0.76           C  
ATOM   2391  O   LYS A 314      -6.217  -0.312 -18.601  1.00  0.76           O  
ATOM   2392  CG  LYS A 314      -2.172   1.415 -17.328  1.00  0.76           C  
ATOM   2393  CD  LYS A 314      -1.608   2.754 -17.786  1.00  0.76           C  
ATOM   2394  CE  LYS A 314      -0.110   2.849 -17.528  1.00  0.76           C  
ATOM   2395  NZ  LYS A 314       0.456   4.141 -18.019  1.00  0.72           N  
ATOM   2396  N   ILE A 315      -6.530   0.194 -16.503  1.00  0.80           N  
ATOM   2397  CA  ILE A 315      -7.922   0.612 -16.632  1.00  0.81           C  
ATOM   2398  C   ILE A 315      -8.043   2.104 -16.331  1.00  0.81           C  
ATOM   2399  CB  ILE A 315      -8.845  -0.200 -15.696  1.00  0.79           C  
ATOM   2400  O   ILE A 315      -7.740   2.546 -15.220  1.00  0.80           O  
ATOM   2401  CG1 ILE A 315      -8.636  -1.703 -15.912  1.00  0.76           C  
ATOM   2402  CG2 ILE A 315     -10.311   0.186 -15.915  1.00  0.75           C  
ATOM   2403  CD1 ILE A 315      -9.438  -2.583 -14.963  1.00  0.73           C  
ATOM   2404  N   THR A 316      -8.372   2.924 -17.372  1.00  0.79           N  
ATOM   2405  CA  THR A 316      -8.403   4.380 -17.279  1.00  0.80           C  
ATOM   2406  C   THR A 316      -9.816   4.906 -17.514  1.00  0.79           C  
ATOM   2407  CB  THR A 316      -7.437   5.025 -18.289  1.00  0.77           C  
ATOM   2408  O   THR A 316     -10.449   4.575 -18.519  1.00  0.76           O  
ATOM   2409  CG2 THR A 316      -7.339   6.532 -18.072  1.00  0.68           C  
ATOM   2410  OG1 THR A 316      -6.136   4.446 -18.135  1.00  0.71           O  
ATOM   2411  N   SER A 317     -10.310   5.652 -16.556  1.00  0.81           N  
ATOM   2412  CA  SER A 317     -11.506   6.449 -16.807  1.00  0.82           C  
ATOM   2413  C   SER A 317     -11.147   7.832 -17.341  1.00  0.79           C  
ATOM   2414  CB  SER A 317     -12.337   6.587 -15.531  1.00  0.79           C  
ATOM   2415  O   SER A 317     -10.436   8.592 -16.681  1.00  0.75           O  
ATOM   2416  OG  SER A 317     -13.429   7.467 -15.734  1.00  0.75           O  
ATOM   2417  N   GLN A 318     -11.433   8.129 -18.554  1.00  0.71           N  
ATOM   2418  CA  GLN A 318     -11.141   9.426 -19.156  1.00  0.72           C  
ATOM   2419  C   GLN A 318     -12.301  10.398 -18.959  1.00  0.70           C  
ATOM   2420  CB  GLN A 318     -10.835   9.270 -20.647  1.00  0.67           C  
ATOM   2421  O   GLN A 318     -13.454  10.060 -19.235  1.00  0.68           O  
ATOM   2422  CG  GLN A 318      -9.349   9.161 -20.961  1.00  0.62           C  
ATOM   2423  CD  GLN A 318      -9.067   9.084 -22.450  1.00  0.62           C  
ATOM   2424  NE2 GLN A 318      -7.789   9.063 -22.811  1.00  0.54           N  
ATOM   2425  OE1 GLN A 318      -9.992   9.044 -23.268  1.00  0.62           O  
ATOM   2426  N   ASN A 319     -11.980  11.581 -18.456  1.00  0.66           N  
ATOM   2427  CA  ASN A 319     -12.896  12.709 -18.583  1.00  0.67           C  
ATOM   2428  C   ASN A 319     -12.968  13.215 -20.021  1.00  0.68           C  
ATOM   2429  CB  ASN A 319     -12.484  13.844 -17.641  1.00  0.62           C  
ATOM   2430  O   ASN A 319     -12.002  13.782 -20.533  1.00  0.66           O  
ATOM   2431  CG  ASN A 319     -13.490  14.978 -17.619  1.00  0.59           C  
ATOM   2432  ND2 ASN A 319     -13.764  15.504 -16.431  1.00  0.63           N  
ATOM   2433  OD1 ASN A 319     -14.016  15.378 -18.661  1.00  0.63           O  
ATOM   2434  N   GLN A 320     -13.932  12.981 -20.732  1.00  0.52           N  
ATOM   2435  CA  GLN A 320     -14.113  13.410 -22.115  1.00  0.55           C  
ATOM   2436  C   GLN A 320     -13.936  14.920 -22.250  1.00  0.54           C  
ATOM   2437  CB  GLN A 320     -15.492  12.996 -22.629  1.00  0.48           C  
ATOM   2438  O   GLN A 320     -13.479  15.406 -23.287  1.00  0.54           O  
ATOM   2439  CG  GLN A 320     -15.681  11.488 -22.736  1.00  0.44           C  
ATOM   2440  CD  GLN A 320     -16.760  11.101 -23.730  1.00  0.50           C  
ATOM   2441  NE2 GLN A 320     -16.852   9.810 -24.032  1.00  0.40           N  
ATOM   2442  OE1 GLN A 320     -17.505  11.954 -24.222  1.00  0.58           O  
ATOM   2443  N   SER A 321     -14.277  15.621 -21.224  1.00  0.53           N  
ATOM   2444  CA  SER A 321     -14.264  17.076 -21.342  1.00  0.56           C  
ATOM   2445  C   SER A 321     -12.859  17.634 -21.136  1.00  0.53           C  
ATOM   2446  CB  SER A 321     -15.224  17.704 -20.332  1.00  0.51           C  
ATOM   2447  O   SER A 321     -12.507  18.669 -21.705  1.00  0.53           O  
ATOM   2448  OG  SER A 321     -14.798  17.448 -19.005  1.00  0.47           O  
ATOM   2449  N   THR A 322     -11.922  17.070 -20.412  1.00  0.60           N  
ATOM   2450  CA  THR A 322     -10.596  17.589 -20.096  1.00  0.60           C  
ATOM   2451  C   THR A 322      -9.511  16.716 -20.720  1.00  0.60           C  
ATOM   2452  CB  THR A 322     -10.378  17.674 -18.574  1.00  0.57           C  
ATOM   2453  O   THR A 322      -8.335  17.087 -20.724  1.00  0.58           O  
ATOM   2454  CG2 THR A 322     -11.399  18.600 -17.923  1.00  0.49           C  
ATOM   2455  OG1 THR A 322     -10.505  16.365 -18.005  1.00  0.53           O  
ATOM   2456  N   GLY A 323      -9.911  15.518 -21.265  1.00  0.59           N  
ATOM   2457  CA  GLY A 323      -8.934  14.535 -21.705  1.00  0.59           C  
ATOM   2458  C   GLY A 323      -8.128  13.942 -20.564  1.00  0.58           C  
ATOM   2459  O   GLY A 323      -7.239  13.119 -20.787  1.00  0.57           O  
ATOM   2460  N   ARG A 324      -8.371  14.289 -19.369  1.00  0.67           N  
ATOM   2461  CA  ARG A 324      -7.602  13.790 -18.233  1.00  0.67           C  
ATOM   2462  C   ARG A 324      -8.251  12.545 -17.637  1.00  0.66           C  
ATOM   2463  CB  ARG A 324      -7.462  14.872 -17.161  1.00  0.64           C  
ATOM   2464  O   ARG A 324      -9.476  12.469 -17.526  1.00  0.64           O  
ATOM   2465  CG  ARG A 324      -6.617  16.060 -17.591  1.00  0.62           C  
ATOM   2466  CD  ARG A 324      -6.422  17.055 -16.455  1.00  0.62           C  
ATOM   2467  NE  ARG A 324      -5.549  18.157 -16.848  1.00  0.51           N  
ATOM   2468  NH1 ARG A 324      -5.681  19.257 -14.821  1.00  0.42           N  
ATOM   2469  NH2 ARG A 324      -4.415  20.128 -16.522  1.00  0.39           N  
ATOM   2470  CZ  ARG A 324      -5.217  19.178 -16.063  1.00  0.58           C  
ATOM   2471  N   ALA A 325      -7.462  11.606 -17.317  1.00  0.74           N  
ATOM   2472  CA  ALA A 325      -7.977  10.451 -16.587  1.00  0.75           C  
ATOM   2473  C   ALA A 325      -8.452  10.851 -15.193  1.00  0.76           C  
ATOM   2474  CB  ALA A 325      -6.910   9.364 -16.490  1.00  0.71           C  
ATOM   2475  O   ALA A 325      -7.699  11.453 -14.423  1.00  0.75           O  
ATOM   2476  N   ASN A 326      -9.834  10.576 -14.837  1.00  0.78           N  
ATOM   2477  CA  ASN A 326     -10.369  10.713 -13.487  1.00  0.79           C  
ATOM   2478  C   ASN A 326      -9.827   9.631 -12.557  1.00  0.80           C  
ATOM   2479  CB  ASN A 326     -11.899  10.676 -13.509  1.00  0.76           C  
ATOM   2480  O   ASN A 326      -9.541   9.898 -11.388  1.00  0.79           O  
ATOM   2481  CG  ASN A 326     -12.504  11.909 -14.149  1.00  0.71           C  
ATOM   2482  ND2 ASN A 326     -13.726  11.779 -14.650  1.00  0.71           N  
ATOM   2483  OD1 ASN A 326     -11.877  12.971 -14.195  1.00  0.71           O  
ATOM   2484  N   ALA A 327      -9.722   8.472 -13.128  1.00  0.81           N  
ATOM   2485  CA  ALA A 327      -9.189   7.312 -12.418  1.00  0.83           C  
ATOM   2486  C   ALA A 327      -8.296   6.474 -13.328  1.00  0.83           C  
ATOM   2487  CB  ALA A 327     -10.327   6.459 -11.863  1.00  0.80           C  
ATOM   2488  O   ALA A 327      -8.611   6.273 -14.503  1.00  0.83           O  
ATOM   2489  N   VAL A 328      -7.171   6.089 -12.813  1.00  0.77           N  
ATOM   2490  CA  VAL A 328      -6.286   5.108 -13.434  1.00  0.78           C  
ATOM   2491  C   VAL A 328      -5.993   3.979 -12.449  1.00  0.79           C  
ATOM   2492  CB  VAL A 328      -4.966   5.756 -13.910  1.00  0.76           C  
ATOM   2493  O   VAL A 328      -5.376   4.203 -11.405  1.00  0.80           O  
ATOM   2494  CG1 VAL A 328      -4.100   4.737 -14.648  1.00  0.76           C  
ATOM   2495  CG2 VAL A 328      -5.256   6.962 -14.803  1.00  0.77           C  
ATOM   2496  N   LEU A 329      -6.544   2.802 -12.778  1.00  0.80           N  
ATOM   2497  CA  LEU A 329      -5.993   1.566 -12.233  1.00  0.83           C  
ATOM   2498  C   LEU A 329      -4.875   1.031 -13.122  1.00  0.81           C  
ATOM   2499  CB  LEU A 329      -7.091   0.509 -12.084  1.00  0.76           C  
ATOM   2500  O   LEU A 329      -5.128   0.576 -14.239  1.00  0.79           O  
ATOM   2501  CG  LEU A 329      -8.140   0.769 -11.001  1.00  0.67           C  
ATOM   2502  CD1 LEU A 329      -9.208   1.728 -11.517  1.00  0.61           C  
ATOM   2503  CD2 LEU A 329      -8.768  -0.541 -10.538  1.00  0.61           C  
ATOM   2504  N   ASN A 330      -3.685   1.198 -12.657  1.00  0.76           N  
ATOM   2505  CA  ASN A 330      -2.519   0.634 -13.328  1.00  0.79           C  
ATOM   2506  C   ASN A 330      -2.104  -0.697 -12.708  1.00  0.77           C  
ATOM   2507  CB  ASN A 330      -1.351   1.622 -13.296  1.00  0.74           C  
ATOM   2508  O   ASN A 330      -1.446  -0.724 -11.667  1.00  0.75           O  
ATOM   2509  CG  ASN A 330      -0.178   1.167 -14.141  1.00  0.70           C  
ATOM   2510  ND2 ASN A 330       0.819   2.033 -14.288  1.00  0.73           N  
ATOM   2511  OD1 ASN A 330      -0.167   0.047 -14.659  1.00  0.70           O  
ATOM   2512  N   GLY A 331      -2.485  -1.793 -13.324  1.00  0.74           N  
ATOM   2513  CA  GLY A 331      -2.096  -3.123 -12.886  1.00  0.76           C  
ATOM   2514  C   GLY A 331      -0.610  -3.389 -13.030  1.00  0.74           C  
ATOM   2515  O   GLY A 331      -0.070  -4.293 -12.389  1.00  0.73           O  
ATOM   2516  N   VAL A 332       0.108  -2.706 -13.873  1.00  0.75           N  
ATOM   2517  CA  VAL A 332       1.544  -2.887 -14.059  1.00  0.77           C  
ATOM   2518  C   VAL A 332       2.289  -2.428 -12.808  1.00  0.75           C  
ATOM   2519  CB  VAL A 332       2.057  -2.119 -15.297  1.00  0.74           C  
ATOM   2520  O   VAL A 332       3.133  -3.154 -12.278  1.00  0.75           O  
ATOM   2521  CG1 VAL A 332       3.558  -2.334 -15.482  1.00  0.70           C  
ATOM   2522  CG2 VAL A 332       1.294  -2.553 -16.547  1.00  0.68           C  
ATOM   2523  N   ASP A 333       1.902  -1.388 -12.276  1.00  0.76           N  
ATOM   2524  CA  ASP A 333       2.645  -0.796 -11.168  1.00  0.79           C  
ATOM   2525  C   ASP A 333       1.913  -1.001  -9.844  1.00  0.74           C  
ATOM   2526  CB  ASP A 333       2.878   0.696 -11.414  1.00  0.73           C  
ATOM   2527  O   ASP A 333       2.396  -0.584  -8.789  1.00  0.71           O  
ATOM   2528  CG  ASP A 333       3.621   0.974 -12.709  1.00  0.65           C  
ATOM   2529  OD1 ASP A 333       4.350   0.084 -13.197  1.00  0.58           O  
ATOM   2530  OD2 ASP A 333       3.477   2.095 -13.245  1.00  0.67           O  
ATOM   2531  N   GLY A 334       0.825  -1.740  -9.930  1.00  0.78           N  
ATOM   2532  CA  GLY A 334      -0.022  -1.904  -8.760  1.00  0.80           C  
ATOM   2533  C   GLY A 334      -0.534  -0.589  -8.204  1.00  0.78           C  
ATOM   2534  O   GLY A 334      -0.664  -0.431  -6.988  1.00  0.75           O  
ATOM   2535  N   ARG A 335      -0.810   0.409  -9.042  1.00  0.81           N  
ATOM   2536  CA  ARG A 335      -1.096   1.782  -8.640  1.00  0.83           C  
ATOM   2537  C   ARG A 335      -2.499   2.198  -9.070  1.00  0.82           C  
ATOM   2538  CB  ARG A 335      -0.061   2.742  -9.231  1.00  0.79           C  
ATOM   2539  O   ARG A 335      -2.888   1.991 -10.222  1.00  0.81           O  
ATOM   2540  CG  ARG A 335      -0.284   4.197  -8.852  1.00  0.74           C  
ATOM   2541  CD  ARG A 335       0.795   5.102  -9.430  1.00  0.73           C  
ATOM   2542  NE  ARG A 335       2.052   4.978  -8.698  1.00  0.70           N  
ATOM   2543  NH1 ARG A 335       3.283   6.245 -10.187  1.00  0.62           N  
ATOM   2544  NH2 ARG A 335       4.289   5.347  -8.333  1.00  0.56           N  
ATOM   2545  CZ  ARG A 335       3.205   5.524  -9.074  1.00  0.72           C  
ATOM   2546  N   ILE A 336      -3.237   2.736  -8.191  1.00  0.83           N  
ATOM   2547  CA  ILE A 336      -4.502   3.406  -8.470  1.00  0.85           C  
ATOM   2548  C   ILE A 336      -4.339   4.913  -8.291  1.00  0.82           C  
ATOM   2549  CB  ILE A 336      -5.634   2.878  -7.560  1.00  0.82           C  
ATOM   2550  O   ILE A 336      -3.895   5.376  -7.238  1.00  0.80           O  
ATOM   2551  CG1 ILE A 336      -5.742   1.353  -7.672  1.00  0.80           C  
ATOM   2552  CG2 ILE A 336      -6.966   3.548  -7.911  1.00  0.79           C  
ATOM   2553  CD1 ILE A 336      -6.752   0.732  -6.718  1.00  0.78           C  
ATOM   2554  N   THR A 337      -4.634   5.642  -9.329  1.00  0.81           N  
ATOM   2555  CA  THR A 337      -4.597   7.100  -9.297  1.00  0.81           C  
ATOM   2556  C   THR A 337      -5.990   7.681  -9.521  1.00  0.80           C  
ATOM   2557  CB  THR A 337      -3.629   7.657 -10.357  1.00  0.79           C  
ATOM   2558  O   THR A 337      -6.669   7.325 -10.486  1.00  0.77           O  
ATOM   2559  CG2 THR A 337      -3.471   9.167 -10.218  1.00  0.72           C  
ATOM   2560  OG1 THR A 337      -2.347   7.037 -10.197  1.00  0.74           O  
ATOM   2561  N   PHE A 338      -6.399   8.548  -8.674  1.00  0.83           N  
ATOM   2562  CA  PHE A 338      -7.578   9.383  -8.867  1.00  0.82           C  
ATOM   2563  C   PHE A 338      -7.183  10.842  -9.064  1.00  0.79           C  
ATOM   2564  CB  PHE A 338      -8.531   9.254  -7.674  1.00  0.80           C  
ATOM   2565  O   PHE A 338      -6.517  11.431  -8.209  1.00  0.76           O  
ATOM   2566  CG  PHE A 338      -8.996   7.846  -7.418  1.00  0.79           C  
ATOM   2567  CD1 PHE A 338     -10.060   7.310  -8.134  1.00  0.76           C  
ATOM   2568  CD2 PHE A 338      -8.370   7.058  -6.462  1.00  0.77           C  
ATOM   2569  CE1 PHE A 338     -10.493   6.007  -7.900  1.00  0.78           C  
ATOM   2570  CE2 PHE A 338      -8.797   5.755  -6.222  1.00  0.78           C  
ATOM   2571  CZ  PHE A 338      -9.859   5.232  -6.941  1.00  0.76           C  
ATOM   2572  N   ASN A 339      -7.529  11.341 -10.163  1.00  0.79           N  
ATOM   2573  CA  ASN A 339      -7.482  12.774 -10.437  1.00  0.78           C  
ATOM   2574  C   ASN A 339      -8.848  13.426 -10.246  1.00  0.75           C  
ATOM   2575  CB  ASN A 339      -6.964  13.032 -11.854  1.00  0.75           C  
ATOM   2576  O   ASN A 339      -9.786  13.143 -10.993  1.00  0.70           O  
ATOM   2577  CG  ASN A 339      -5.565  12.491 -12.072  1.00  0.71           C  
ATOM   2578  ND2 ASN A 339      -5.408  11.641 -13.080  1.00  0.69           N  
ATOM   2579  OD1 ASN A 339      -4.632  12.832 -11.339  1.00  0.69           O  
ATOM   2580  N   GLY A 340      -8.985  14.021  -9.126  1.00  0.72           N  
ATOM   2581  CA  GLY A 340     -10.230  14.682  -8.772  1.00  0.72           C  
ATOM   2582  C   GLY A 340     -10.061  16.164  -8.494  1.00  0.71           C  
ATOM   2583  O   GLY A 340      -8.987  16.725  -8.723  1.00  0.68           O  
ATOM   2584  N   ARG A 341     -11.035  16.828  -8.285  1.00  0.67           N  
ATOM   2585  CA  ARG A 341     -11.118  18.151  -7.675  1.00  0.66           C  
ATOM   2586  C   ARG A 341     -11.556  18.056  -6.218  1.00  0.67           C  
ATOM   2587  CB  ARG A 341     -12.086  19.044  -8.456  1.00  0.62           C  
ATOM   2588  O   ARG A 341     -12.547  17.394  -5.904  1.00  0.64           O  
ATOM   2589  CG  ARG A 341     -11.581  19.444  -9.833  1.00  0.60           C  
ATOM   2590  CD  ARG A 341     -12.546  20.389 -10.535  1.00  0.61           C  
ATOM   2591  NE  ARG A 341     -12.065  20.762 -11.862  1.00  0.44           N  
ATOM   2592  NH1 ARG A 341     -13.967  21.935 -12.448  1.00  0.34           N  
ATOM   2593  NH2 ARG A 341     -12.218  21.769 -13.920  1.00  0.30           N  
ATOM   2594  CZ  ARG A 341     -12.751  21.488 -12.740  1.00  0.52           C  
ATOM   2595  N   THR A 342     -10.796  18.473  -5.436  1.00  0.62           N  
ATOM   2596  CA  THR A 342     -11.197  18.651  -4.045  1.00  0.63           C  
ATOM   2597  C   THR A 342     -11.667  20.081  -3.796  1.00  0.63           C  
ATOM   2598  CB  THR A 342     -10.043  18.312  -3.083  1.00  0.59           C  
ATOM   2599  O   THR A 342     -11.053  21.035  -4.279  1.00  0.61           O  
ATOM   2600  CG2 THR A 342     -10.508  18.353  -1.631  1.00  0.51           C  
ATOM   2601  OG1 THR A 342      -9.552  16.999  -3.379  1.00  0.56           O  
ATOM   2602  N   TYR A 343     -12.891  20.224  -3.273  1.00  0.49           N  
ATOM   2603  CA  TYR A 343     -13.398  21.480  -2.731  1.00  0.48           C  
ATOM   2604  C   TYR A 343     -12.598  21.909  -1.507  1.00  0.49           C  
ATOM   2605  CB  TYR A 343     -14.880  21.349  -2.367  1.00  0.42           C  
ATOM   2606  O   TYR A 343     -12.559  21.195  -0.502  1.00  0.46           O  
ATOM   2607  CG  TYR A 343     -15.545  22.665  -2.046  1.00  0.38           C  
ATOM   2608  CD1 TYR A 343     -15.907  23.550  -3.059  1.00  0.32           C  
ATOM   2609  CD2 TYR A 343     -15.813  23.026  -0.730  1.00  0.38           C  
ATOM   2610  CE1 TYR A 343     -16.518  24.765  -2.768  1.00  0.39           C  
ATOM   2611  CE2 TYR A 343     -16.424  24.239  -0.427  1.00  0.43           C  
ATOM   2612  OH  TYR A 343     -17.378  26.302  -1.157  1.00  0.38           O  
ATOM   2613  CZ  TYR A 343     -16.773  25.100  -1.451  1.00  0.34           C  
ATOM   2614  N   VAL A 344     -11.912  23.005  -1.620  1.00  0.59           N  
ATOM   2615  CA  VAL A 344     -11.237  23.654  -0.501  1.00  0.60           C  
ATOM   2616  C   VAL A 344     -12.124  24.761   0.066  1.00  0.60           C  
ATOM   2617  CB  VAL A 344      -9.867  24.231  -0.922  1.00  0.56           C  
ATOM   2618  O   VAL A 344     -12.461  25.716  -0.638  1.00  0.58           O  
ATOM   2619  CG1 VAL A 344      -9.132  24.811   0.285  1.00  0.49           C  
ATOM   2620  CG2 VAL A 344      -9.021  23.155  -1.601  1.00  0.50           C  
ATOM   2621  N   LEU A 345     -12.563  24.578   1.304  1.00  0.49           N  
ATOM   2622  CA  LEU A 345     -13.248  25.639   2.034  1.00  0.50           C  
ATOM   2623  C   LEU A 345     -12.354  26.867   2.175  1.00  0.49           C  
ATOM   2624  CB  LEU A 345     -13.680  25.146   3.417  1.00  0.46           C  
ATOM   2625  O   LEU A 345     -11.184  26.748   2.545  1.00  0.48           O  
ATOM   2626  CG  LEU A 345     -15.033  24.436   3.492  1.00  0.44           C  
ATOM   2627  CD1 LEU A 345     -15.007  23.360   4.572  1.00  0.39           C  
ATOM   2628  CD2 LEU A 345     -16.150  25.440   3.757  1.00  0.43           C  
ATOM   2629  N   ALA A 346     -12.762  28.064   1.768  1.00  0.50           N  
ATOM   2630  CA  ALA A 346     -12.107  29.310   2.157  1.00  0.50           C  
ATOM   2631  C   ALA A 346     -12.011  29.428   3.676  1.00  0.50           C  
ATOM   2632  CB  ALA A 346     -12.857  30.508   1.580  1.00  0.47           C  
ATOM   2633  O   ALA A 346     -12.895  28.960   4.398  1.00  0.49           O  
ATOM   2634  N   SER A 347     -10.839  29.965   4.094  1.00  0.47           N  
ATOM   2635  CA  SER A 347     -10.574  30.223   5.506  1.00  0.48           C  
ATOM   2636  C   SER A 347     -11.753  30.928   6.169  1.00  0.48           C  
ATOM   2637  CB  SER A 347      -9.308  31.066   5.669  1.00  0.45           C  
ATOM   2638  O   SER A 347     -11.951  30.812   7.380  1.00  0.47           O  
ATOM   2639  OG  SER A 347      -9.382  32.242   4.882  1.00  0.41           O  
ATOM   2640  N   SER A 348     -12.550  31.653   5.439  1.00  0.44           N  
ATOM   2641  CA  SER A 348     -13.668  32.434   5.957  1.00  0.44           C  
ATOM   2642  C   SER A 348     -14.860  31.542   6.289  1.00  0.44           C  
ATOM   2643  CB  SER A 348     -14.088  33.504   4.947  1.00  0.40           C  
ATOM   2644  O   SER A 348     -15.891  32.024   6.760  1.00  0.43           O  
ATOM   2645  OG  SER A 348     -14.469  32.912   3.717  1.00  0.38           O  
ATOM   2646  N   GLY A 349     -14.722  30.231   6.100  1.00  0.47           N  
ATOM   2647  CA  GLY A 349     -15.847  29.325   6.269  1.00  0.48           C  
ATOM   2648  C   GLY A 349     -16.956  29.556   5.260  1.00  0.47           C  
ATOM   2649  O   GLY A 349     -17.866  28.735   5.130  1.00  0.46           O  
ATOM   2650  N   SER A 350     -16.987  30.659   4.630  1.00  0.46           N  
ATOM   2651  CA  SER A 350     -17.893  30.930   3.519  1.00  0.47           C  
ATOM   2652  C   SER A 350     -17.138  31.017   2.197  1.00  0.45           C  
ATOM   2653  CB  SER A 350     -18.665  32.228   3.761  1.00  0.41           C  
ATOM   2654  O   SER A 350     -16.179  31.781   2.073  1.00  0.43           O  
ATOM   2655  OG  SER A 350     -17.779  33.288   4.079  1.00  0.44           O  
ATOM   2656  N   GLY A 351     -17.477  30.031   1.299  1.00  0.58           N  
ATOM   2657  CA  GLY A 351     -16.870  29.904  -0.016  1.00  0.60           C  
ATOM   2658  C   GLY A 351     -15.658  28.991  -0.028  1.00  0.55           C  
ATOM   2659  O   GLY A 351     -15.108  28.668   1.027  1.00  0.51           O  
ATOM   2660  N   GLY A 352     -15.482  28.237  -1.065  1.00  0.56           N  
ATOM   2661  CA  GLY A 352     -14.350  27.359  -1.315  1.00  0.57           C  
ATOM   2662  C   GLY A 352     -13.947  27.306  -2.776  1.00  0.56           C  
ATOM   2663  O   GLY A 352     -14.684  27.776  -3.646  1.00  0.54           O  
ATOM   2664  N   THR A 353     -12.703  27.117  -3.020  1.00  0.64           N  
ATOM   2665  CA  THR A 353     -12.187  26.899  -4.367  1.00  0.65           C  
ATOM   2666  C   THR A 353     -12.025  25.408  -4.649  1.00  0.65           C  
ATOM   2667  CB  THR A 353     -10.838  27.613  -4.571  1.00  0.62           C  
ATOM   2668  O   THR A 353     -11.718  24.629  -3.743  1.00  0.64           O  
ATOM   2669  CG2 THR A 353     -10.405  27.563  -6.033  1.00  0.54           C  
ATOM   2670  OG1 THR A 353     -10.963  28.982  -4.168  1.00  0.59           O  
ATOM   2671  N   THR A 354     -12.386  24.928  -5.732  1.00  0.61           N  
ATOM   2672  CA  THR A 354     -12.041  23.588  -6.192  1.00  0.62           C  
ATOM   2673  C   THR A 354     -10.588  23.532  -6.656  1.00  0.62           C  
ATOM   2674  CB  THR A 354     -12.966  23.134  -7.336  1.00  0.58           C  
ATOM   2675  O   THR A 354     -10.168  24.331  -7.495  1.00  0.60           O  
ATOM   2676  CG2 THR A 354     -13.814  21.937  -6.917  1.00  0.49           C  
ATOM   2677  OG1 THR A 354     -13.833  24.216  -7.699  1.00  0.57           O  
ATOM   2678  N   VAL A 355      -9.826  22.759  -6.037  1.00  0.64           N  
ATOM   2679  CA  VAL A 355      -8.426  22.579  -6.407  1.00  0.65           C  
ATOM   2680  C   VAL A 355      -8.205  21.156  -6.915  1.00  0.65           C  
ATOM   2681  CB  VAL A 355      -7.482  22.874  -5.220  1.00  0.61           C  
ATOM   2682  O   VAL A 355      -8.855  20.216  -6.450  1.00  0.63           O  
ATOM   2683  CG1 VAL A 355      -6.432  23.911  -5.610  1.00  0.52           C  
ATOM   2684  CG2 VAL A 355      -8.283  23.348  -4.008  1.00  0.53           C  
ATOM   2685  N   ASP A 356      -7.370  21.019  -7.831  1.00  0.69           N  
ATOM   2686  CA  ASP A 356      -6.985  19.700  -8.324  1.00  0.69           C  
ATOM   2687  C   ASP A 356      -6.273  18.895  -7.240  1.00  0.71           C  
ATOM   2688  CB  ASP A 356      -6.088  19.829  -9.558  1.00  0.66           C  
ATOM   2689  O   ASP A 356      -5.426  19.427  -6.519  1.00  0.70           O  
ATOM   2690  CG  ASP A 356      -6.817  20.393 -10.764  1.00  0.64           C  
ATOM   2691  OD1 ASP A 356      -8.051  20.218 -10.869  1.00  0.68           O  
ATOM   2692  OD2 ASP A 356      -6.152  21.015 -11.620  1.00  0.69           O  
ATOM   2693  N   SER A 357      -6.738  17.777  -7.032  1.00  0.72           N  
ATOM   2694  CA  SER A 357      -6.144  16.785  -6.143  1.00  0.72           C  
ATOM   2695  C   SER A 357      -5.934  15.455  -6.860  1.00  0.73           C  
ATOM   2696  CB  SER A 357      -7.023  16.575  -4.910  1.00  0.69           C  
ATOM   2697  O   SER A 357      -6.678  15.118  -7.783  1.00  0.71           O  
ATOM   2698  OG  SER A 357      -8.289  16.056  -5.277  1.00  0.66           O  
ATOM   2699  N   PHE A 358      -4.754  14.917  -6.545  1.00  0.72           N  
ATOM   2700  CA  PHE A 358      -4.619  13.511  -6.908  1.00  0.74           C  
ATOM   2701  C   PHE A 358      -4.393  12.653  -5.669  1.00  0.74           C  
ATOM   2702  CB  PHE A 358      -3.467  13.318  -7.899  1.00  0.69           C  
ATOM   2703  O   PHE A 358      -3.833  13.122  -4.676  1.00  0.73           O  
ATOM   2704  CG  PHE A 358      -2.117  13.673  -7.337  1.00  0.63           C  
ATOM   2705  CD1 PHE A 358      -1.639  14.976  -7.409  1.00  0.57           C  
ATOM   2706  CD2 PHE A 358      -1.325  12.703  -6.736  1.00  0.58           C  
ATOM   2707  CE1 PHE A 358      -0.390  15.307  -6.890  1.00  0.50           C  
ATOM   2708  CE2 PHE A 358      -0.076  13.027  -6.215  1.00  0.50           C  
ATOM   2709  CZ  PHE A 358       0.391  14.329  -6.294  1.00  0.52           C  
ATOM   2710  N   THR A 359      -5.090  11.498  -5.704  1.00  0.78           N  
ATOM   2711  CA  THR A 359      -4.913  10.371  -4.794  1.00  0.79           C  
ATOM   2712  C   THR A 359      -4.230   9.205  -5.504  1.00  0.80           C  
ATOM   2713  CB  THR A 359      -6.262   9.904  -4.215  1.00  0.77           C  
ATOM   2714  O   THR A 359      -4.666   8.784  -6.577  1.00  0.80           O  
ATOM   2715  CG2 THR A 359      -6.066   8.779  -3.205  1.00  0.76           C  
ATOM   2716  OG1 THR A 359      -6.904  11.008  -3.566  1.00  0.79           O  
ATOM   2717  N   VAL A 360      -3.143   8.844  -4.869  1.00  0.76           N  
ATOM   2718  CA  VAL A 360      -2.440   7.640  -5.298  1.00  0.78           C  
ATOM   2719  C   VAL A 360      -2.526   6.574  -4.208  1.00  0.80           C  
ATOM   2720  CB  VAL A 360      -0.962   7.937  -5.638  1.00  0.76           C  
ATOM   2721  O   VAL A 360      -2.267   6.854  -3.036  1.00  0.80           O  
ATOM   2722  CG1 VAL A 360      -0.255   6.673  -6.124  1.00  0.74           C  
ATOM   2723  CG2 VAL A 360      -0.868   9.043  -6.687  1.00  0.74           C  
ATOM   2724  N   ILE A 361      -2.987   5.392  -4.627  1.00  0.81           N  
ATOM   2725  CA  ILE A 361      -2.833   4.148  -3.882  1.00  0.83           C  
ATOM   2726  C   ILE A 361      -1.900   3.205  -4.639  1.00  0.81           C  
ATOM   2727  CB  ILE A 361      -4.197   3.466  -3.633  1.00  0.79           C  
ATOM   2728  O   ILE A 361      -2.178   2.831  -5.781  1.00  0.80           O  
ATOM   2729  CG1 ILE A 361      -5.177   4.452  -2.986  1.00  0.77           C  
ATOM   2730  CG2 ILE A 361      -4.025   2.216  -2.765  1.00  0.77           C  
ATOM   2731  CD1 ILE A 361      -6.590   3.907  -2.828  1.00  0.74           C  
ATOM   2732  N   ASP A 362      -0.740   2.912  -3.963  1.00  0.77           N  
ATOM   2733  CA  ASP A 362       0.211   1.938  -4.490  1.00  0.79           C  
ATOM   2734  C   ASP A 362       0.852   1.130  -3.364  1.00  0.76           C  
ATOM   2735  CB  ASP A 362       1.292   2.638  -5.317  1.00  0.75           C  
ATOM   2736  O   ASP A 362       0.298   1.038  -2.266  1.00  0.73           O  
ATOM   2737  CG  ASP A 362       2.121   3.615  -4.503  1.00  0.74           C  
ATOM   2738  OD1 ASP A 362       2.160   3.495  -3.259  1.00  0.75           O  
ATOM   2739  OD2 ASP A 362       2.740   4.516  -5.110  1.00  0.79           O  
ATOM   2740  N   ASN A 363       1.932   0.445  -3.691  1.00  0.77           N  
ATOM   2741  CA  ASN A 363       2.633  -0.387  -2.719  1.00  0.79           C  
ATOM   2742  C   ASN A 363       3.305   0.457  -1.639  1.00  0.76           C  
ATOM   2743  CB  ASN A 363       3.666  -1.274  -3.419  1.00  0.74           C  
ATOM   2744  O   ASN A 363       3.725  -0.069  -0.607  1.00  0.74           O  
ATOM   2745  CG  ASN A 363       4.694  -0.474  -4.193  1.00  0.67           C  
ATOM   2746  ND2 ASN A 363       5.913  -0.994  -4.272  1.00  0.66           N  
ATOM   2747  OD1 ASN A 363       4.396   0.603  -4.716  1.00  0.66           O  
ATOM   2748  N   GLU A 364       3.418   1.642  -1.895  1.00  0.77           N  
ATOM   2749  CA  GLU A 364       4.041   2.523  -0.911  1.00  0.78           C  
ATOM   2750  C   GLU A 364       3.001   3.111   0.039  1.00  0.75           C  
ATOM   2751  CB  GLU A 364       4.813   3.647  -1.607  1.00  0.75           C  
ATOM   2752  O   GLU A 364       3.350   3.664   1.084  1.00  0.73           O  
ATOM   2753  CG  GLU A 364       5.956   3.157  -2.484  1.00  0.70           C  
ATOM   2754  CD  GLU A 364       6.955   4.248  -2.833  1.00  0.68           C  
ATOM   2755  OE1 GLU A 364       6.632   5.445  -2.659  1.00  0.73           O  
ATOM   2756  OE2 GLU A 364       8.069   3.904  -3.286  1.00  0.73           O  
ATOM   2757  N   GLY A 365       1.708   2.850  -0.255  1.00  0.79           N  
ATOM   2758  CA  GLY A 365       0.565   3.242   0.554  1.00  0.81           C  
ATOM   2759  C   GLY A 365      -0.384   4.180  -0.168  1.00  0.79           C  
ATOM   2760  O   GLY A 365      -0.689   3.978  -1.345  1.00  0.75           O  
ATOM   2761  N   LEU A 366      -0.947   4.997   0.568  1.00  0.81           N  
ATOM   2762  CA  LEU A 366      -1.882   6.031   0.139  1.00  0.82           C  
ATOM   2763  C   LEU A 366      -1.221   7.405   0.161  1.00  0.80           C  
ATOM   2764  CB  LEU A 366      -3.125   6.036   1.034  1.00  0.79           C  
ATOM   2765  O   LEU A 366      -0.784   7.872   1.215  1.00  0.77           O  
ATOM   2766  CG  LEU A 366      -4.143   7.147   0.774  1.00  0.77           C  
ATOM   2767  CD1 LEU A 366      -4.744   6.999  -0.620  1.00  0.73           C  
ATOM   2768  CD2 LEU A 366      -5.236   7.130   1.838  1.00  0.75           C  
ATOM   2769  N   LEU A 367      -1.070   8.032  -1.007  1.00  0.80           N  
ATOM   2770  CA  LEU A 367      -0.686   9.433  -1.141  1.00  0.80           C  
ATOM   2771  C   LEU A 367      -1.873  10.282  -1.585  1.00  0.79           C  
ATOM   2772  CB  LEU A 367       0.464   9.580  -2.141  1.00  0.78           C  
ATOM   2773  O   LEU A 367      -2.497   9.997  -2.609  1.00  0.77           O  
ATOM   2774  CG  LEU A 367       0.931  11.008  -2.432  1.00  0.78           C  
ATOM   2775  CD1 LEU A 367       1.547  11.629  -1.184  1.00  0.76           C  
ATOM   2776  CD2 LEU A 367       1.925  11.020  -3.588  1.00  0.77           C  
ATOM   2777  N   ILE A 368      -2.200  11.193  -0.854  1.00  0.79           N  
ATOM   2778  CA  ILE A 368      -3.112  12.267  -1.232  1.00  0.77           C  
ATOM   2779  C   ILE A 368      -2.347  13.586  -1.319  1.00  0.76           C  
ATOM   2780  CB  ILE A 368      -4.283  12.391  -0.232  1.00  0.76           C  
ATOM   2781  O   ILE A 368      -1.787  14.053  -0.325  1.00  0.73           O  
ATOM   2782  CG1 ILE A 368      -4.990  11.041  -0.066  1.00  0.77           C  
ATOM   2783  CG2 ILE A 368      -5.268  13.473  -0.686  1.00  0.77           C  
ATOM   2784  CD1 ILE A 368      -6.043  11.025   1.033  1.00  0.74           C  
ATOM   2785  N   GLU A 369      -2.221  14.000  -2.518  1.00  0.76           N  
ATOM   2786  CA  GLU A 369      -1.571  15.282  -2.773  1.00  0.75           C  
ATOM   2787  C   GLU A 369      -2.551  16.291  -3.365  1.00  0.74           C  
ATOM   2788  CB  GLU A 369      -0.374  15.100  -3.710  1.00  0.73           C  
ATOM   2789  O   GLU A 369      -3.387  15.936  -4.199  1.00  0.71           O  
ATOM   2790  CG  GLU A 369       0.477  16.351  -3.871  1.00  0.68           C  
ATOM   2791  CD  GLU A 369       1.764  16.107  -4.643  1.00  0.67           C  
ATOM   2792  OE1 GLU A 369       2.036  14.943  -5.016  1.00  0.67           O  
ATOM   2793  OE2 GLU A 369       2.507  17.086  -4.875  1.00  0.64           O  
ATOM   2794  N   ARG A 370      -2.500  17.382  -2.896  1.00  0.72           N  
ATOM   2795  CA  ARG A 370      -3.148  18.560  -3.463  1.00  0.71           C  
ATOM   2796  C   ARG A 370      -2.191  19.331  -4.365  1.00  0.71           C  
ATOM   2797  CB  ARG A 370      -3.671  19.473  -2.352  1.00  0.68           C  
ATOM   2798  O   ARG A 370      -1.095  19.704  -3.941  1.00  0.68           O  
ATOM   2799  CG  ARG A 370      -4.439  20.683  -2.859  1.00  0.64           C  
ATOM   2800  CD  ARG A 370      -4.907  21.573  -1.717  1.00  0.63           C  
ATOM   2801  NE  ARG A 370      -5.452  22.837  -2.206  1.00  0.53           N  
ATOM   2802  NH1 ARG A 370      -5.773  23.749  -0.108  1.00  0.41           N  
ATOM   2803  NH2 ARG A 370      -6.330  24.947  -1.982  1.00  0.36           N  
ATOM   2804  CZ  ARG A 370      -5.850  23.841  -1.431  1.00  0.57           C  
ATOM   2805  N   ALA A 371      -2.413  19.424  -5.733  1.00  0.63           N  
ATOM   2806  CA  ALA A 371      -1.635  20.308  -6.597  1.00  0.61           C  
ATOM   2807  C   ALA A 371      -1.514  21.703  -5.990  1.00  0.62           C  
ATOM   2808  CB  ALA A 371      -2.268  20.388  -7.984  1.00  0.58           C  
ATOM   2809  O   ALA A 371      -2.492  22.247  -5.470  1.00  0.60           O  
ATOM   2810  N   SER A 372      -0.236  22.140  -5.997  1.00  0.53           N  
ATOM   2811  CA  SER A 372       0.071  23.553  -5.798  1.00  0.52           C  
ATOM   2812  C   SER A 372      -0.578  24.416  -6.874  1.00  0.54           C  
ATOM   2813  CB  SER A 372       1.584  23.777  -5.797  1.00  0.48           C  
ATOM   2814  O   SER A 372      -0.309  24.241  -8.065  1.00  0.52           O  
ATOM   2815  OG  SER A 372       2.098  23.751  -7.118  1.00  0.46           O  
ATOM   2816  N   GLY A 373      -1.662  25.001  -6.621  1.00  0.54           N  
ATOM   2817  CA  GLY A 373      -1.924  26.214  -7.380  1.00  0.53           C  
ATOM   2818  C   GLY A 373      -0.864  27.280  -7.186  1.00  0.54           C  
ATOM   2819  O   GLY A 373      -0.092  27.229  -6.225  1.00  0.53           O  
ATOM   2820  N   SER A 374      -0.359  28.094  -8.220  1.00  0.42           N  
ATOM   2821  CA  SER A 374       0.752  29.028  -8.377  1.00  0.40           C  
ATOM   2822  C   SER A 374       1.091  29.710  -7.057  1.00  0.42           C  
ATOM   2823  CB  SER A 374       0.421  30.081  -9.435  1.00  0.38           C  
ATOM   2824  O   SER A 374       2.193  30.236  -6.889  1.00  0.40           O  
ATOM   2825  OG  SER A 374      -0.761  30.784  -9.093  1.00  0.37           O  
ATOM   2826  N   SER A 375       0.293  29.705  -6.067  1.00  0.43           N  
ATOM   2827  CA  SER A 375       0.470  30.399  -4.795  1.00  0.43           C  
ATOM   2828  C   SER A 375       0.349  29.436  -3.618  1.00  0.43           C  
ATOM   2829  CB  SER A 375      -0.555  31.525  -4.651  1.00  0.38           C  
ATOM   2830  O   SER A 375       0.456  29.846  -2.461  1.00  0.41           O  
ATOM   2831  OG  SER A 375      -1.866  31.046  -4.896  1.00  0.36           O  
ATOM   2832  N   GLN A 376       0.158  28.114  -3.857  1.00  0.51           N  
ATOM   2833  CA  GLN A 376      -0.131  27.198  -2.759  1.00  0.51           C  
ATOM   2834  C   GLN A 376       0.833  26.015  -2.761  1.00  0.51           C  
ATOM   2835  CB  GLN A 376      -1.574  26.699  -2.841  1.00  0.47           C  
ATOM   2836  O   GLN A 376       1.110  25.435  -3.814  1.00  0.49           O  
ATOM   2837  CG  GLN A 376      -2.615  27.784  -2.597  1.00  0.45           C  
ATOM   2838  CD  GLN A 376      -4.026  27.235  -2.511  1.00  0.49           C  
ATOM   2839  NE2 GLN A 376      -4.977  28.096  -2.165  1.00  0.38           N  
ATOM   2840  OE1 GLN A 376      -4.260  26.047  -2.754  1.00  0.51           O  
ATOM   2841  N   GLN A 377       1.675  25.907  -1.692  1.00  0.51           N  
ATOM   2842  CA  GLN A 377       2.550  24.765  -1.448  1.00  0.51           C  
ATOM   2843  C   GLN A 377       1.758  23.461  -1.420  1.00  0.51           C  
ATOM   2844  CB  GLN A 377       3.314  24.944  -0.135  1.00  0.47           C  
ATOM   2845  O   GLN A 377       0.628  23.426  -0.928  1.00  0.49           O  
ATOM   2846  CG  GLN A 377       4.496  25.898  -0.235  1.00  0.45           C  
ATOM   2847  CD  GLN A 377       5.333  25.932   1.030  1.00  0.49           C  
ATOM   2848  NE2 GLN A 377       6.529  26.503   0.934  1.00  0.37           N  
ATOM   2849  OE1 GLN A 377       4.908  25.449   2.084  1.00  0.51           O  
ATOM   2850  N   ALA A 378       2.215  22.471  -2.098  1.00  0.59           N  
ATOM   2851  CA  ALA A 378       1.665  21.119  -2.060  1.00  0.58           C  
ATOM   2852  C   ALA A 378       1.491  20.637  -0.622  1.00  0.60           C  
ATOM   2853  CB  ALA A 378       2.563  20.157  -2.835  1.00  0.53           C  
ATOM   2854  O   ALA A 378       2.381  20.819   0.212  1.00  0.58           O  
ATOM   2855  N   SER A 379       0.190  20.477  -0.165  1.00  0.66           N  
ATOM   2856  CA  SER A 379      -0.053  19.612   0.985  1.00  0.67           C  
ATOM   2857  C   SER A 379      -0.240  18.161   0.556  1.00  0.68           C  
ATOM   2858  CB  SER A 379      -1.282  20.085   1.762  1.00  0.62           C  
ATOM   2859  O   SER A 379      -0.847  17.888  -0.482  1.00  0.67           O  
ATOM   2860  OG  SER A 379      -2.384  20.276   0.892  1.00  0.58           O  
ATOM   2861  N   ASN A 380       0.484  17.310   1.278  1.00  0.67           N  
ATOM   2862  CA  ASN A 380       0.280  15.882   1.063  1.00  0.69           C  
ATOM   2863  C   ASN A 380       0.103  15.136   2.382  1.00  0.70           C  
ATOM   2864  CB  ASN A 380       1.444  15.286   0.268  1.00  0.65           C  
ATOM   2865  O   ASN A 380       0.593  15.581   3.422  1.00  0.70           O  
ATOM   2866  CG  ASN A 380       2.748  15.303   1.041  1.00  0.60           C  
ATOM   2867  ND2 ASN A 380       3.849  15.551   0.341  1.00  0.57           N  
ATOM   2868  OD1 ASN A 380       2.766  15.095   2.256  1.00  0.61           O  
ATOM   2869  N   VAL A 381      -0.813  14.261   2.349  1.00  0.71           N  
ATOM   2870  CA  VAL A 381      -0.894  13.148   3.289  1.00  0.72           C  
ATOM   2871  C   VAL A 381      -0.401  11.868   2.618  1.00  0.74           C  
ATOM   2872  CB  VAL A 381      -2.333  12.953   3.815  1.00  0.69           C  
ATOM   2873  O   VAL A 381      -0.925  11.464   1.577  1.00  0.75           O  
ATOM   2874  CG1 VAL A 381      -2.389  11.807   4.823  1.00  0.65           C  
ATOM   2875  CG2 VAL A 381      -2.851  14.246   4.443  1.00  0.65           C  
ATOM   2876  N   GLN A 382       0.620  11.378   3.230  1.00  0.73           N  
ATOM   2877  CA  GLN A 382       1.158  10.084   2.824  1.00  0.74           C  
ATOM   2878  C   GLN A 382       1.035   9.059   3.948  1.00  0.75           C  
ATOM   2879  CB  GLN A 382       2.620  10.220   2.396  1.00  0.72           C  
ATOM   2880  O   GLN A 382       1.592   9.249   5.032  1.00  0.75           O  
ATOM   2881  CG  GLN A 382       3.186   8.971   1.734  1.00  0.70           C  
ATOM   2882  CD  GLN A 382       4.605   9.164   1.233  1.00  0.70           C  
ATOM   2883  NE2 GLN A 382       4.905   8.601   0.067  1.00  0.71           N  
ATOM   2884  OE1 GLN A 382       5.426   9.815   1.888  1.00  0.75           O  
ATOM   2885  N   ILE A 383       0.181   8.032   3.706  1.00  0.72           N  
ATOM   2886  CA  ILE A 383       0.070   6.836   4.534  1.00  0.74           C  
ATOM   2887  C   ILE A 383       0.849   5.690   3.893  1.00  0.74           C  
ATOM   2888  CB  ILE A 383      -1.406   6.429   4.744  1.00  0.71           C  
ATOM   2889  O   ILE A 383       0.483   5.206   2.820  1.00  0.75           O  
ATOM   2890  CG1 ILE A 383      -2.215   7.614   5.286  1.00  0.73           C  
ATOM   2891  CG2 ILE A 383      -1.505   5.223   5.683  1.00  0.72           C  
ATOM   2892  CD1 ILE A 383      -3.693   7.312   5.488  1.00  0.70           C  
ATOM   2893  N   LYS A 384       1.922   5.340   4.534  1.00  0.74           N  
ATOM   2894  CA  LYS A 384       2.736   4.164   4.239  1.00  0.77           C  
ATOM   2895  C   LYS A 384       2.479   3.050   5.250  1.00  0.75           C  
ATOM   2896  CB  LYS A 384       4.221   4.528   4.227  1.00  0.74           C  
ATOM   2897  O   LYS A 384       1.873   3.283   6.298  1.00  0.76           O  
ATOM   2898  CG  LYS A 384       4.608   5.513   3.134  1.00  0.73           C  
ATOM   2899  CD  LYS A 384       6.114   5.738   3.091  1.00  0.72           C  
ATOM   2900  CE  LYS A 384       6.510   6.661   1.947  1.00  0.74           C  
ATOM   2901  NZ  LYS A 384       7.993   6.739   1.786  1.00  0.72           N  
ATOM   2902  N   PRO A 385       2.873   1.834   5.005  1.00  0.65           N  
ATOM   2903  CA  PRO A 385       2.727   0.761   5.991  1.00  0.67           C  
ATOM   2904  C   PRO A 385       3.316   1.127   7.352  1.00  0.64           C  
ATOM   2905  CB  PRO A 385       3.494  -0.404   5.361  1.00  0.64           C  
ATOM   2906  O   PRO A 385       2.806   0.689   8.387  1.00  0.65           O  
ATOM   2907  CG  PRO A 385       3.355  -0.200   3.887  1.00  0.67           C  
ATOM   2908  CD  PRO A 385       3.417   1.273   3.601  1.00  0.68           C  
ATOM   2909  N   ASP A 386       4.208   1.860   7.385  1.00  0.62           N  
ATOM   2910  CA  ASP A 386       5.001   2.077   8.591  1.00  0.66           C  
ATOM   2911  C   ASP A 386       4.809   3.494   9.126  1.00  0.60           C  
ATOM   2912  CB  ASP A 386       6.483   1.816   8.313  1.00  0.61           C  
ATOM   2913  O   ASP A 386       5.133   3.776  10.282  1.00  0.60           O  
ATOM   2914  CG  ASP A 386       7.053   2.721   7.236  1.00  0.56           C  
ATOM   2915  OD1 ASP A 386       6.302   3.137   6.327  1.00  0.58           O  
ATOM   2916  OD2 ASP A 386       8.265   3.020   7.294  1.00  0.74           O  
ATOM   2917  N   GLN A 387       4.230   4.356   8.241  1.00  0.70           N  
ATOM   2918  CA  GLN A 387       4.207   5.746   8.684  1.00  0.76           C  
ATOM   2919  C   GLN A 387       3.105   6.531   7.977  1.00  0.71           C  
ATOM   2920  CB  GLN A 387       5.563   6.410   8.441  1.00  0.67           C  
ATOM   2921  O   GLN A 387       2.781   6.251   6.821  1.00  0.69           O  
ATOM   2922  CG  GLN A 387       5.969   6.462   6.975  1.00  0.60           C  
ATOM   2923  CD  GLN A 387       7.346   7.064   6.767  1.00  0.61           C  
ATOM   2924  NE2 GLN A 387       7.736   7.232   5.508  1.00  0.53           N  
ATOM   2925  OE1 GLN A 387       8.052   7.377   7.731  1.00  0.68           O  
ATOM   2926  N   ILE A 388       2.462   7.346   8.685  1.00  0.73           N  
ATOM   2927  CA  ILE A 388       1.642   8.419   8.131  1.00  0.74           C  
ATOM   2928  C   ILE A 388       2.430   9.727   8.138  1.00  0.72           C  
ATOM   2929  CB  ILE A 388       0.322   8.585   8.917  1.00  0.70           C  
ATOM   2930  O   ILE A 388       2.838  10.208   9.198  1.00  0.69           O  
ATOM   2931  CG1 ILE A 388      -0.468   7.271   8.918  1.00  0.68           C  
ATOM   2932  CG2 ILE A 388      -0.515   9.726   8.333  1.00  0.66           C  
ATOM   2933  CD1 ILE A 388      -1.737   7.312   9.757  1.00  0.67           C  
ATOM   2934  N   ASN A 389       2.822  10.257   6.908  1.00  0.69           N  
ATOM   2935  CA  ASN A 389       3.455  11.560   6.737  1.00  0.71           C  
ATOM   2936  C   ASN A 389       2.452  12.616   6.282  1.00  0.68           C  
ATOM   2937  CB  ASN A 389       4.616  11.466   5.744  1.00  0.66           C  
ATOM   2938  O   ASN A 389       1.788  12.446   5.258  1.00  0.66           O  
ATOM   2939  CG  ASN A 389       5.729  10.559   6.230  1.00  0.62           C  
ATOM   2940  ND2 ASN A 389       6.254   9.732   5.333  1.00  0.62           N  
ATOM   2941  OD1 ASN A 389       6.113  10.600   7.401  1.00  0.62           O  
ATOM   2942  N   ILE A 390       2.302  13.525   7.029  1.00  0.71           N  
ATOM   2943  CA  ILE A 390       1.485  14.684   6.686  1.00  0.70           C  
ATOM   2944  C   ILE A 390       2.378  15.908   6.495  1.00  0.69           C  
ATOM   2945  CB  ILE A 390       0.418  14.963   7.768  1.00  0.68           C  
ATOM   2946  O   ILE A 390       3.052  16.345   7.431  1.00  0.66           O  
ATOM   2947  CG1 ILE A 390      -0.400  13.698   8.050  1.00  0.65           C  
ATOM   2948  CG2 ILE A 390      -0.492  16.120   7.343  1.00  0.65           C  
ATOM   2949  CD1 ILE A 390      -1.400  13.848   9.188  1.00  0.64           C  
ATOM   2950  N   ASN A 391       2.559  16.255   5.271  1.00  0.63           N  
ATOM   2951  CA  ASN A 391       3.166  17.544   4.956  1.00  0.63           C  
ATOM   2952  C   ASN A 391       2.108  18.609   4.677  1.00  0.61           C  
ATOM   2953  CB  ASN A 391       4.115  17.414   3.762  1.00  0.59           C  
ATOM   2954  O   ASN A 391       1.517  18.635   3.597  1.00  0.58           O  
ATOM   2955  CG  ASN A 391       4.982  18.642   3.569  1.00  0.55           C  
ATOM   2956  ND2 ASN A 391       5.881  18.585   2.593  1.00  0.56           N  
ATOM   2957  OD1 ASN A 391       4.846  19.633   4.291  1.00  0.56           O  
ATOM   2958  N   ALA A 392       1.717  19.263   5.653  1.00  0.59           N  
ATOM   2959  CA  ALA A 392       0.873  20.450   5.538  1.00  0.57           C  
ATOM   2960  C   ALA A 392       1.702  21.681   5.184  1.00  0.58           C  
ATOM   2961  CB  ALA A 392       0.106  20.684   6.837  1.00  0.54           C  
ATOM   2962  O   ALA A 392       2.597  22.072   5.937  1.00  0.55           O  
ATOM   2963  N   ALA A 393       2.046  21.849   3.823  1.00  0.52           N  
ATOM   2964  CA  ALA A 393       2.723  23.083   3.433  1.00  0.50           C  
ATOM   2965  C   ALA A 393       2.365  24.227   4.377  1.00  0.51           C  
ATOM   2966  CB  ALA A 393       2.368  23.452   1.995  1.00  0.47           C  
ATOM   2967  O   ALA A 393       1.197  24.407   4.730  1.00  0.49           O  
ATOM   2968  N   ALA A 394       3.437  24.654   5.186  1.00  0.43           N  
ATOM   2969  CA  ALA A 394       3.475  25.837   6.042  1.00  0.43           C  
ATOM   2970  C   ALA A 394       2.619  26.960   5.464  1.00  0.43           C  
ATOM   2971  CB  ALA A 394       4.914  26.312   6.231  1.00  0.38           C  
ATOM   2972  O   ALA A 394       2.380  27.008   4.255  1.00  0.40           O  
ATOM   2973  N   PRO A 395       1.867  27.738   6.286  1.00  0.39           N  
ATOM   2974  CA  PRO A 395       1.286  29.024   5.893  1.00  0.39           C  
ATOM   2975  C   PRO A 395       2.233  29.863   5.038  1.00  0.39           C  
ATOM   2976  CB  PRO A 395       1.007  29.709   7.233  1.00  0.36           C  
ATOM   2977  O   PRO A 395       3.425  29.955   5.341  1.00  0.38           O  
ATOM   2978  CG  PRO A 395       1.848  28.969   8.222  1.00  0.34           C  
ATOM   2979  CD  PRO A 395       2.255  27.657   7.615  1.00  0.40           C  
ATOM   2980  N   LEU A 396       1.879  30.069   3.783  1.00  0.36           N  
ATOM   2981  CA  LEU A 396       2.498  31.063   2.912  1.00  0.36           C  
ATOM   2982  C   LEU A 396       2.480  32.442   3.563  1.00  0.36           C  
ATOM   2983  CB  LEU A 396       1.781  31.114   1.561  1.00  0.33           C  
ATOM   2984  O   LEU A 396       3.345  33.276   3.284  1.00  0.34           O  
ATOM   2985  CG  LEU A 396       2.257  30.118   0.503  1.00  0.32           C  
ATOM   2986  CD1 LEU A 396       1.134  29.818  -0.485  1.00  0.28           C  
ATOM   2987  CD2 LEU A 396       3.485  30.655  -0.223  1.00  0.32           C  
ATOM   2988  N   ASP A 397       1.796  32.555   4.728  1.00  0.35           N  
ATOM   2989  CA  ASP A 397       1.720  33.917   5.248  1.00  0.37           C  
ATOM   2990  C   ASP A 397       1.326  33.920   6.724  1.00  0.36           C  
ATOM   2991  CB  ASP A 397       0.725  34.747   4.436  1.00  0.33           C  
ATOM   2992  O   ASP A 397       0.195  33.574   7.070  1.00  0.34           O  
ATOM   2993  CG  ASP A 397       0.512  36.140   5.003  1.00  0.32           C  
ATOM   2994  OD1 ASP A 397       1.037  36.439   6.097  1.00  0.34           O  
ATOM   2995  OD2 ASP A 397      -0.189  36.943   4.351  1.00  0.35           O  
ATOM   2996  N   ALA A 398       2.204  33.643   7.733  1.00  0.36           N  
ATOM   2997  CA  ALA A 398       2.051  33.952   9.152  1.00  0.36           C  
ATOM   2998  C   ALA A 398       1.187  35.194   9.353  1.00  0.36           C  
ATOM   2999  CB  ALA A 398       3.417  34.148   9.804  1.00  0.33           C  
ATOM   3000  O   ALA A 398       0.611  35.391  10.426  1.00  0.33           O  
ATOM   3001  N   SER A 399       1.066  36.055   8.348  1.00  0.35           N  
ATOM   3002  CA  SER A 399       0.449  37.359   8.570  1.00  0.35           C  
ATOM   3003  C   SER A 399      -1.071  37.249   8.621  1.00  0.35           C  
ATOM   3004  CB  SER A 399       0.862  38.341   7.473  1.00  0.32           C  
ATOM   3005  O   SER A 399      -1.743  38.124   9.171  1.00  0.33           O  
ATOM   3006  OG  SER A 399       0.344  37.937   6.216  1.00  0.33           O  
ATOM   3007  N   SER A 400      -1.742  36.075   8.358  1.00  0.36           N  
ATOM   3008  CA  SER A 400      -3.177  35.850   8.499  1.00  0.37           C  
ATOM   3009  C   SER A 400      -3.468  34.763   9.528  1.00  0.36           C  
ATOM   3010  CB  SER A 400      -3.795  35.467   7.153  1.00  0.33           C  
ATOM   3011  O   SER A 400      -3.323  33.573   9.241  1.00  0.34           O  
ATOM   3012  OG  SER A 400      -2.802  34.991   6.261  1.00  0.33           O  
ATOM   3013  N   TYR A 401      -2.870  34.777  10.740  1.00  0.34           N  
ATOM   3014  CA  TYR A 401      -3.148  34.042  11.969  1.00  0.37           C  
ATOM   3015  C   TYR A 401      -4.631  33.711  12.083  1.00  0.34           C  
ATOM   3016  CB  TYR A 401      -2.698  34.848  13.191  1.00  0.30           C  
ATOM   3017  O   TYR A 401      -5.083  33.203  13.112  1.00  0.32           O  
ATOM   3018  CG  TYR A 401      -1.213  34.775  13.454  1.00  0.30           C  
ATOM   3019  CD1 TYR A 401      -0.657  33.687  14.122  1.00  0.25           C  
ATOM   3020  CD2 TYR A 401      -0.364  35.794  13.035  1.00  0.27           C  
ATOM   3021  CE1 TYR A 401       0.710  33.616  14.368  1.00  0.24           C  
ATOM   3022  CE2 TYR A 401       1.005  35.734  13.275  1.00  0.28           C  
ATOM   3023  OH  TYR A 401       2.886  34.578  14.182  1.00  0.10           O  
ATOM   3024  CZ  TYR A 401       1.532  34.643  13.941  1.00  0.25           C  
ATOM   3025  N   GLY A 402      -5.432  33.898  10.963  1.00  0.37           N  
ATOM   3026  CA  GLY A 402      -6.811  33.716  11.387  1.00  0.36           C  
ATOM   3027  C   GLY A 402      -7.307  32.294  11.210  1.00  0.38           C  
ATOM   3028  O   GLY A 402      -8.322  31.908  11.794  1.00  0.35           O  
ATOM   3029  N   SER A 403      -6.440  31.159  10.857  1.00  0.39           N  
ATOM   3030  CA  SER A 403      -6.930  29.788  10.962  1.00  0.42           C  
ATOM   3031  C   SER A 403      -5.782  28.785  10.910  1.00  0.40           C  
ATOM   3032  CB  SER A 403      -7.930  29.489   9.844  1.00  0.36           C  
ATOM   3033  O   SER A 403      -5.064  28.707   9.910  1.00  0.38           O  
ATOM   3034  OG  SER A 403      -9.150  30.174  10.064  1.00  0.34           O  
ATOM   3035  N   PRO A 404      -5.249  28.453  12.190  1.00  0.43           N  
ATOM   3036  CA  PRO A 404      -4.174  27.458  12.227  1.00  0.43           C  
ATOM   3037  C   PRO A 404      -4.382  26.327  11.222  1.00  0.44           C  
ATOM   3038  CB  PRO A 404      -4.232  26.930  13.662  1.00  0.41           C  
ATOM   3039  O   PRO A 404      -5.491  25.799  11.102  1.00  0.42           O  
ATOM   3040  CG  PRO A 404      -5.627  27.213  14.118  1.00  0.39           C  
ATOM   3041  CD  PRO A 404      -6.171  28.354  13.307  1.00  0.43           C  
ATOM   3042  N   ARG A 405      -3.585  26.279  10.157  1.00  0.48           N  
ATOM   3043  CA  ARG A 405      -3.523  25.031   9.403  1.00  0.47           C  
ATOM   3044  C   ARG A 405      -2.811  23.944  10.200  1.00  0.48           C  
ATOM   3045  CB  ARG A 405      -2.815  25.247   8.063  1.00  0.45           C  
ATOM   3046  O   ARG A 405      -1.672  24.129  10.633  1.00  0.46           O  
ATOM   3047  CG  ARG A 405      -3.584  26.134   7.097  1.00  0.43           C  
ATOM   3048  CD  ARG A 405      -3.142  25.913   5.656  1.00  0.46           C  
ATOM   3049  NE  ARG A 405      -3.854  26.793   4.734  1.00  0.38           N  
ATOM   3050  NH1 ARG A 405      -3.363  25.553   2.847  1.00  0.30           N  
ATOM   3051  NH2 ARG A 405      -4.616  27.465   2.674  1.00  0.25           N  
ATOM   3052  CZ  ARG A 405      -3.943  26.602   3.420  1.00  0.34           C  
ATOM   3053  N   VAL A 406      -3.593  22.987  10.684  1.00  0.50           N  
ATOM   3054  CA  VAL A 406      -3.254  21.817  11.488  1.00  0.51           C  
ATOM   3055  C   VAL A 406      -3.012  20.616  10.577  1.00  0.52           C  
ATOM   3056  CB  VAL A 406      -4.363  21.493  12.514  1.00  0.49           C  
ATOM   3057  O   VAL A 406      -3.804  20.347   9.671  1.00  0.51           O  
ATOM   3058  CG1 VAL A 406      -3.810  21.534  13.938  1.00  0.40           C  
ATOM   3059  CG2 VAL A 406      -5.530  22.468  12.363  1.00  0.42           C  
ATOM   3060  N   ALA A 407      -1.760  20.096  10.692  1.00  0.58           N  
ATOM   3061  CA  ALA A 407      -1.468  18.853   9.982  1.00  0.57           C  
ATOM   3062  C   ALA A 407      -2.469  17.763  10.351  1.00  0.59           C  
ATOM   3063  CB  ALA A 407      -0.045  18.389  10.286  1.00  0.55           C  
ATOM   3064  O   ALA A 407      -3.020  17.095   9.473  1.00  0.59           O  
ATOM   3065  N   ILE A 408      -2.776  17.660  11.422  1.00  0.64           N  
ATOM   3066  CA  ILE A 408      -3.767  16.767  12.011  1.00  0.62           C  
ATOM   3067  C   ILE A 408      -4.751  17.574  12.856  1.00  0.65           C  
ATOM   3068  CB  ILE A 408      -3.099  15.669  12.869  1.00  0.61           C  
ATOM   3069  O   ILE A 408      -4.366  18.183  13.857  1.00  0.64           O  
ATOM   3070  CG1 ILE A 408      -2.094  14.873  12.030  1.00  0.57           C  
ATOM   3071  CG2 ILE A 408      -4.156  14.745  13.482  1.00  0.59           C  
ATOM   3072  CD1 ILE A 408      -1.298  13.848  12.825  1.00  0.57           C  
ATOM   3073  N   TYR A 409      -6.024  17.709  12.269  1.00  0.55           N  
ATOM   3074  CA  TYR A 409      -7.171  18.163  13.048  1.00  0.54           C  
ATOM   3075  C   TYR A 409      -8.031  16.986  13.491  1.00  0.56           C  
ATOM   3076  CB  TYR A 409      -8.015  19.150  12.236  1.00  0.51           C  
ATOM   3077  O   TYR A 409      -8.453  16.172  12.666  1.00  0.55           O  
ATOM   3078  CG  TYR A 409      -9.240  19.645  12.966  1.00  0.48           C  
ATOM   3079  CD1 TYR A 409      -9.144  20.653  13.924  1.00  0.42           C  
ATOM   3080  CD2 TYR A 409     -10.494  19.107  12.701  1.00  0.47           C  
ATOM   3081  CE1 TYR A 409     -10.269  21.111  14.601  1.00  0.47           C  
ATOM   3082  CE2 TYR A 409     -11.626  19.558  13.372  1.00  0.50           C  
ATOM   3083  OH  TYR A 409     -12.621  21.009  14.985  1.00  0.44           O  
ATOM   3084  CZ  TYR A 409     -11.504  20.559  14.318  1.00  0.43           C  
ATOM   3085  N   SER A 410      -8.213  16.880  14.666  1.00  0.54           N  
ATOM   3086  CA  SER A 410      -9.137  15.918  15.259  1.00  0.53           C  
ATOM   3087  C   SER A 410     -10.041  16.583  16.292  1.00  0.55           C  
ATOM   3088  CB  SER A 410      -8.367  14.767  15.910  1.00  0.52           C  
ATOM   3089  O   SER A 410      -9.566  17.330  17.150  1.00  0.54           O  
ATOM   3090  OG  SER A 410      -9.259  13.821  16.474  1.00  0.52           O  
ATOM   3091  N   SER A 411     -11.304  16.482  16.116  1.00  0.45           N  
ATOM   3092  CA  SER A 411     -12.299  16.934  17.083  1.00  0.45           C  
ATOM   3093  C   SER A 411     -13.261  15.810  17.453  1.00  0.46           C  
ATOM   3094  CB  SER A 411     -13.082  18.125  16.530  1.00  0.43           C  
ATOM   3095  O   SER A 411     -13.663  15.022  16.595  1.00  0.46           O  
ATOM   3096  OG  SER A 411     -14.367  18.201  17.123  1.00  0.41           O  
ATOM   3097  N   VAL A 412     -13.506  15.565  18.545  1.00  0.45           N  
ATOM   3098  CA  VAL A 412     -14.577  14.733  19.083  1.00  0.48           C  
ATOM   3099  C   VAL A 412     -15.600  15.608  19.805  1.00  0.45           C  
ATOM   3100  CB  VAL A 412     -14.029  13.652  20.042  1.00  0.45           C  
ATOM   3101  O   VAL A 412     -15.247  16.369  20.709  1.00  0.45           O  
ATOM   3102  CG1 VAL A 412     -15.168  12.808  20.612  1.00  0.37           C  
ATOM   3103  CG2 VAL A 412     -13.012  12.768  19.323  1.00  0.36           C  
ATOM   3104  N   ASN A 413     -16.715  15.755  19.115  1.00  0.43           N  
ATOM   3105  CA  ASN A 413     -17.886  16.349  19.752  1.00  0.46           C  
ATOM   3106  C   ASN A 413     -18.507  15.403  20.776  1.00  0.43           C  
ATOM   3107  CB  ASN A 413     -18.923  16.749  18.701  1.00  0.42           C  
ATOM   3108  O   ASN A 413     -19.031  14.348  20.415  1.00  0.42           O  
ATOM   3109  CG  ASN A 413     -18.549  18.021  17.966  1.00  0.40           C  
ATOM   3110  ND2 ASN A 413     -18.867  18.078  16.678  1.00  0.43           N  
ATOM   3111  OD1 ASN A 413     -17.978  18.946  18.551  1.00  0.43           O  
ATOM   3112  N   VAL A 414     -18.144  15.679  22.006  1.00  0.53           N  
ATOM   3113  CA  VAL A 414     -18.766  14.974  23.122  1.00  0.57           C  
ATOM   3114  C   VAL A 414     -20.019  15.721  23.571  1.00  0.53           C  
ATOM   3115  CB  VAL A 414     -17.787  14.812  24.307  1.00  0.50           C  
ATOM   3116  O   VAL A 414     -19.939  16.868  24.017  1.00  0.51           O  
ATOM   3117  CG1 VAL A 414     -18.329  13.806  25.321  1.00  0.41           C  
ATOM   3118  CG2 VAL A 414     -16.410  14.382  23.806  1.00  0.41           C  
ATOM   3119  N   ASN A 415     -21.227  15.259  23.127  1.00  0.53           N  
ATOM   3120  CA  ASN A 415     -22.482  15.719  23.713  1.00  0.57           C  
ATOM   3121  C   ASN A 415     -22.780  15.006  25.029  1.00  0.52           C  
ATOM   3122  CB  ASN A 415     -23.637  15.524  22.730  1.00  0.49           C  
ATOM   3123  O   ASN A 415     -22.336  13.876  25.242  1.00  0.49           O  
ATOM   3124  CG  ASN A 415     -23.967  14.062  22.499  1.00  0.47           C  
ATOM   3125  ND2 ASN A 415     -24.849  13.797  21.542  1.00  0.48           N  
ATOM   3126  OD1 ASN A 415     -23.434  13.178  23.175  1.00  0.48           O  
ATOM   3127  N   SER A 416     -23.144  15.753  26.032  1.00  0.55           N  
ATOM   3128  CA  SER A 416     -23.457  15.360  27.402  1.00  0.56           C  
ATOM   3129  C   SER A 416     -24.243  14.053  27.436  1.00  0.55           C  
ATOM   3130  CB  SER A 416     -24.251  16.460  28.107  1.00  0.48           C  
ATOM   3131  O   SER A 416     -24.165  13.301  28.410  1.00  0.52           O  
ATOM   3132  OG  SER A 416     -25.392  16.822  27.348  1.00  0.44           O  
ATOM   3133  N   ASN A 417     -24.950  13.766  26.290  1.00  0.50           N  
ATOM   3134  CA  ASN A 417     -25.760  12.558  26.178  1.00  0.51           C  
ATOM   3135  C   ASN A 417     -24.910  11.345  25.810  1.00  0.49           C  
ATOM   3136  CB  ASN A 417     -26.878  12.754  25.152  1.00  0.43           C  
ATOM   3137  O   ASN A 417     -25.379  10.208  25.883  1.00  0.46           O  
ATOM   3138  CG  ASN A 417     -27.851  13.845  25.551  1.00  0.39           C  
ATOM   3139  ND2 ASN A 417     -28.568  14.387  24.573  1.00  0.42           N  
ATOM   3140  OD1 ASN A 417     -27.958  14.199  26.728  1.00  0.45           O  
ATOM   3141  N   ASN A 418     -23.618  11.451  25.459  1.00  0.41           N  
ATOM   3142  CA  ASN A 418     -22.824  10.351  24.924  1.00  0.48           C  
ATOM   3143  C   ASN A 418     -21.738   9.914  25.904  1.00  0.42           C  
ATOM   3144  CB  ASN A 418     -22.201  10.742  23.581  1.00  0.37           C  
ATOM   3145  O   ASN A 418     -21.051   8.918  25.672  1.00  0.39           O  
ATOM   3146  CG  ASN A 418     -23.207  10.734  22.447  1.00  0.35           C  
ATOM   3147  ND2 ASN A 418     -22.847  11.357  21.331  1.00  0.32           N  
ATOM   3148  OD1 ASN A 418     -24.299  10.174  22.573  1.00  0.37           O  
ATOM   3149  N   ILE A 419     -21.631  10.569  27.061  1.00  0.55           N  
ATOM   3150  CA  ILE A 419     -20.705  10.024  28.047  1.00  0.59           C  
ATOM   3151  C   ILE A 419     -21.476   9.207  29.082  1.00  0.57           C  
ATOM   3152  CB  ILE A 419     -19.896  11.143  28.742  1.00  0.51           C  
ATOM   3153  O   ILE A 419     -22.174   9.768  29.930  1.00  0.54           O  
ATOM   3154  CG1 ILE A 419     -19.192  12.018  27.699  1.00  0.44           C  
ATOM   3155  CG2 ILE A 419     -18.888  10.547  29.728  1.00  0.44           C  
ATOM   3156  CD1 ILE A 419     -18.435  13.199  28.292  1.00  0.45           C  
ATOM   3157  N   GLY A 420     -21.824   7.868  28.787  1.00  0.57           N  
ATOM   3158  CA  GLY A 420     -22.264   6.919  29.797  1.00  0.58           C  
ATOM   3159  C   GLY A 420     -21.394   6.926  31.040  1.00  0.57           C  
ATOM   3160  O   GLY A 420     -20.237   7.348  30.993  1.00  0.55           O  
ATOM   3161  N   THR A 421     -21.989   6.759  32.354  1.00  0.57           N  
ATOM   3162  CA  THR A 421     -21.314   6.496  33.620  1.00  0.57           C  
ATOM   3163  C   THR A 421     -20.292   5.373  33.466  1.00  0.56           C  
ATOM   3164  CB  THR A 421     -22.321   6.129  34.725  1.00  0.50           C  
ATOM   3165  O   THR A 421     -20.655   4.234  33.166  1.00  0.52           O  
ATOM   3166  CG2 THR A 421     -23.127   7.348  35.163  1.00  0.41           C  
ATOM   3167  OG1 THR A 421     -23.221   5.129  34.231  1.00  0.50           O  
ATOM   3168  N   GLY A 422     -19.101   5.518  32.779  1.00  0.50           N  
ATOM   3169  CA  GLY A 422     -17.951   4.635  32.659  1.00  0.51           C  
ATOM   3170  C   GLY A 422     -16.977   5.067  31.579  1.00  0.49           C  
ATOM   3171  O   GLY A 422     -15.911   4.468  31.421  1.00  0.46           O  
ATOM   3172  N   ILE A 423     -17.353   5.944  30.723  1.00  0.46           N  
ATOM   3173  CA  ILE A 423     -16.363   6.445  29.776  1.00  0.48           C  
ATOM   3174  C   ILE A 423     -15.525   7.538  30.435  1.00  0.46           C  
ATOM   3175  CB  ILE A 423     -17.031   6.983  28.491  1.00  0.41           C  
ATOM   3176  O   ILE A 423     -16.021   8.637  30.696  1.00  0.43           O  
ATOM   3177  CG1 ILE A 423     -17.867   5.884  27.824  1.00  0.33           C  
ATOM   3178  CG2 ILE A 423     -15.979   7.534  27.525  1.00  0.33           C  
ATOM   3179  CD1 ILE A 423     -18.587   6.336  26.560  1.00  0.31           C  
ATOM   3180  N   ASN A 424     -14.320   7.173  30.879  1.00  0.50           N  
ATOM   3181  CA  ASN A 424     -13.285   7.920  31.585  1.00  0.51           C  
ATOM   3182  C   ASN A 424     -12.474   8.794  30.632  1.00  0.51           C  
ATOM   3183  CB  ASN A 424     -12.361   6.968  32.347  1.00  0.43           C  
ATOM   3184  O   ASN A 424     -11.841   9.762  31.057  1.00  0.48           O  
ATOM   3185  CG  ASN A 424     -13.040   6.326  33.541  1.00  0.39           C  
ATOM   3186  ND2 ASN A 424     -12.608   5.120  33.892  1.00  0.37           N  
ATOM   3187  OD1 ASN A 424     -13.947   6.908  34.142  1.00  0.43           O  
ATOM   3188  N   PHE A 425     -12.699   8.814  29.331  1.00  0.50           N  
ATOM   3189  CA  PHE A 425     -11.924   9.805  28.593  1.00  0.57           C  
ATOM   3190  C   PHE A 425     -12.261   9.758  27.107  1.00  0.52           C  
ATOM   3191  CB  PHE A 425     -10.423   9.577  28.798  1.00  0.48           C  
ATOM   3192  O   PHE A 425     -12.607   8.700  26.576  1.00  0.50           O  
ATOM   3193  CG  PHE A 425      -9.855   8.473  27.948  1.00  0.47           C  
ATOM   3194  CD1 PHE A 425      -9.796   7.169  28.427  1.00  0.41           C  
ATOM   3195  CD2 PHE A 425      -9.380   8.738  26.670  1.00  0.46           C  
ATOM   3196  CE1 PHE A 425      -9.270   6.145  27.643  1.00  0.40           C  
ATOM   3197  CE2 PHE A 425      -8.854   7.719  25.881  1.00  0.45           C  
ATOM   3198  CZ  PHE A 425      -8.799   6.424  26.369  1.00  0.39           C  
ATOM   3199  N   VAL A 426     -12.412  10.796  26.377  1.00  0.45           N  
ATOM   3200  CA  VAL A 426     -12.516  11.007  24.937  1.00  0.47           C  
ATOM   3201  C   VAL A 426     -11.292  11.771  24.437  1.00  0.46           C  
ATOM   3202  CB  VAL A 426     -13.808  11.769  24.566  1.00  0.43           C  
ATOM   3203  O   VAL A 426     -10.943  12.821  24.982  1.00  0.45           O  
ATOM   3204  CG1 VAL A 426     -14.032  11.749  23.055  1.00  0.34           C  
ATOM   3205  CG2 VAL A 426     -15.009  11.168  25.295  1.00  0.35           C  
ATOM   3206  N   ALA A 427     -10.596  11.191  23.604  1.00  0.55           N  
ATOM   3207  CA  ALA A 427      -9.442  11.828  22.975  1.00  0.55           C  
ATOM   3208  C   ALA A 427      -9.636  11.949  21.466  1.00  0.58           C  
ATOM   3209  CB  ALA A 427      -8.168  11.045  23.283  1.00  0.53           C  
ATOM   3210  O   ALA A 427     -10.037  10.986  20.806  1.00  0.58           O  
ATOM   3211  N   ALA A 428      -9.374  13.115  21.054  1.00  0.50           N  
ATOM   3212  CA  ALA A 428      -9.328  13.351  19.613  1.00  0.51           C  
ATOM   3213  C   ALA A 428      -8.154  12.615  18.974  1.00  0.51           C  
ATOM   3214  CB  ALA A 428      -9.237  14.846  19.321  1.00  0.48           C  
ATOM   3215  O   ALA A 428      -8.291  12.035  17.894  1.00  0.51           O  
ATOM   3216  N   VAL A 429      -7.100  12.532  19.580  1.00  0.67           N  
ATOM   3217  CA  VAL A 429      -5.922  11.734  19.256  1.00  0.66           C  
ATOM   3218  C   VAL A 429      -5.393  11.058  20.519  1.00  0.67           C  
ATOM   3219  CB  VAL A 429      -4.815  12.594  18.608  1.00  0.65           C  
ATOM   3220  O   VAL A 429      -5.110  11.726  21.516  1.00  0.66           O  
ATOM   3221  CG1 VAL A 429      -3.634  11.724  18.183  1.00  0.64           C  
ATOM   3222  CG2 VAL A 429      -5.371  13.366  17.412  1.00  0.65           C  
ATOM   3223  N   LEU A 430      -5.404   9.695  20.607  1.00  0.60           N  
ATOM   3224  CA  LEU A 430      -4.773   8.851  21.615  1.00  0.59           C  
ATOM   3225  C   LEU A 430      -3.544   8.151  21.046  1.00  0.61           C  
ATOM   3226  CB  LEU A 430      -5.766   7.813  22.144  1.00  0.55           C  
ATOM   3227  O   LEU A 430      -3.666   7.262  20.200  1.00  0.59           O  
ATOM   3228  CG  LEU A 430      -5.229   6.828  23.184  1.00  0.53           C  
ATOM   3229  CD1 LEU A 430      -4.875   7.561  24.474  1.00  0.49           C  
ATOM   3230  CD2 LEU A 430      -6.246   5.724  23.452  1.00  0.56           C  
ATOM   3231  N   GLY A 431      -2.420   8.597  21.484  1.00  0.69           N  
ATOM   3232  CA  GLY A 431      -1.191   7.834  21.334  1.00  0.68           C  
ATOM   3233  C   GLY A 431      -0.925   6.898  22.498  1.00  0.69           C  
ATOM   3234  O   GLY A 431      -0.836   7.336  23.646  1.00  0.69           O  
ATOM   3235  N   LYS A 432      -0.841   5.641  22.209  1.00  0.59           N  
ATOM   3236  CA  LYS A 432      -0.510   4.601  23.179  1.00  0.60           C  
ATOM   3237  C   LYS A 432       0.606   3.700  22.659  1.00  0.59           C  
ATOM   3238  CB  LYS A 432      -1.746   3.765  23.513  1.00  0.57           C  
ATOM   3239  O   LYS A 432       0.558   3.240  21.516  1.00  0.58           O  
ATOM   3240  CG  LYS A 432      -1.512   2.718  24.592  1.00  0.56           C  
ATOM   3241  CD  LYS A 432      -2.807   2.016  24.980  1.00  0.59           C  
ATOM   3242  CE  LYS A 432      -2.577   0.981  26.073  1.00  0.58           C  
ATOM   3243  NZ  LYS A 432      -3.857   0.359  26.525  1.00  0.53           N  
ATOM   3244  N   VAL A 433       1.506   3.398  23.528  1.00  0.65           N  
ATOM   3245  CA  VAL A 433       2.551   2.411  23.275  1.00  0.69           C  
ATOM   3246  C   VAL A 433       2.485   1.307  24.328  1.00  0.65           C  
ATOM   3247  CB  VAL A 433       3.954   3.058  23.269  1.00  0.64           C  
ATOM   3248  O   VAL A 433       2.453   1.586  25.529  1.00  0.65           O  
ATOM   3249  CG1 VAL A 433       5.039   1.993  23.122  1.00  0.56           C  
ATOM   3250  CG2 VAL A 433       4.059   4.092  22.149  1.00  0.55           C  
ATOM   3251  N   ASN A 434       2.277   0.094  23.854  1.00  0.45           N  
ATOM   3252  CA  ASN A 434       2.492  -1.135  24.610  1.00  0.51           C  
ATOM   3253  C   ASN A 434       3.875  -1.723  24.344  1.00  0.43           C  
ATOM   3254  CB  ASN A 434       1.407  -2.163  24.285  1.00  0.44           C  
ATOM   3255  O   ASN A 434       4.062  -2.469  23.381  1.00  0.42           O  
ATOM   3256  CG  ASN A 434       0.029  -1.720  24.738  1.00  0.41           C  
ATOM   3257  ND2 ASN A 434      -0.993  -2.093  23.977  1.00  0.49           N  
ATOM   3258  OD1 ASN A 434      -0.115  -1.048  25.762  1.00  0.45           O  
ATOM   3259  N   ASN A 435       4.818  -1.266  25.078  1.00  0.60           N  
ATOM   3260  CA  ASN A 435       6.141  -1.878  25.007  1.00  0.67           C  
ATOM   3261  C   ASN A 435       6.260  -3.065  25.959  1.00  0.60           C  
ATOM   3262  CB  ASN A 435       7.228  -0.845  25.308  1.00  0.57           C  
ATOM   3263  O   ASN A 435       6.283  -2.888  27.179  1.00  0.57           O  
ATOM   3264  CG  ASN A 435       8.624  -1.372  25.043  1.00  0.54           C  
ATOM   3265  ND2 ASN A 435       9.610  -0.483  25.073  1.00  0.60           N  
ATOM   3266  OD1 ASN A 435       8.816  -2.569  24.814  1.00  0.57           O  
ATOM   3267  N   THR A 436       6.158  -4.308  25.383  1.00  0.58           N  
ATOM   3268  CA  THR A 436       6.281  -5.544  26.147  1.00  0.61           C  
ATOM   3269  C   THR A 436       7.714  -6.066  26.106  1.00  0.56           C  
ATOM   3270  CB  THR A 436       5.322  -6.626  25.617  1.00  0.56           C  
ATOM   3271  O   THR A 436       7.990  -7.175  26.568  1.00  0.53           O  
ATOM   3272  CG2 THR A 436       3.867  -6.234  25.849  1.00  0.48           C  
ATOM   3273  OG1 THR A 436       5.540  -6.801  24.211  1.00  0.59           O  
ATOM   3274  N   SER A 437       8.571  -5.318  25.500  1.00  0.61           N  
ATOM   3275  CA  SER A 437       9.942  -5.779  25.304  1.00  0.67           C  
ATOM   3276  C   SER A 437      10.738  -5.713  26.603  1.00  0.63           C  
ATOM   3277  CB  SER A 437      10.638  -4.948  24.226  1.00  0.56           C  
ATOM   3278  O   SER A 437      10.630  -4.742  27.355  1.00  0.60           O  
ATOM   3279  OG  SER A 437      12.032  -5.202  24.218  1.00  0.45           O  
ATOM   3280  N   SER A 438      11.564  -6.784  27.010  1.00  0.52           N  
ATOM   3281  CA  SER A 438      12.569  -6.779  28.067  1.00  0.54           C  
ATOM   3282  C   SER A 438      13.676  -5.772  27.774  1.00  0.50           C  
ATOM   3283  CB  SER A 438      13.172  -8.174  28.240  1.00  0.48           C  
ATOM   3284  O   SER A 438      14.474  -5.445  28.655  1.00  0.49           O  
ATOM   3285  OG  SER A 438      13.696  -8.651  27.013  1.00  0.49           O  
ATOM   3286  N   SER A 439      13.855  -5.317  26.532  1.00  0.52           N  
ATOM   3287  CA  SER A 439      14.840  -4.308  26.157  1.00  0.57           C  
ATOM   3288  C   SER A 439      14.220  -2.915  26.126  1.00  0.50           C  
ATOM   3289  CB  SER A 439      15.450  -4.635  24.793  1.00  0.44           C  
ATOM   3290  O   SER A 439      13.172  -2.710  25.512  1.00  0.46           O  
ATOM   3291  OG  SER A 439      16.632  -3.883  24.578  1.00  0.40           O  
ATOM   3292  N   PRO A 440      14.680  -1.978  26.914  1.00  0.54           N  
ATOM   3293  CA  PRO A 440      14.190  -0.619  27.159  1.00  0.56           C  
ATOM   3294  C   PRO A 440      14.141   0.227  25.889  1.00  0.55           C  
ATOM   3295  CB  PRO A 440      15.205  -0.052  28.154  1.00  0.46           C  
ATOM   3296  O   PRO A 440      14.859   1.225  25.779  1.00  0.51           O  
ATOM   3297  CG  PRO A 440      16.477  -0.779  27.858  1.00  0.42           C  
ATOM   3298  CD  PRO A 440      16.136  -2.146  27.339  1.00  0.46           C  
ATOM   3299  N   ALA A 441      13.621  -0.272  24.772  1.00  0.56           N  
ATOM   3300  CA  ALA A 441      13.566   0.726  23.708  1.00  0.60           C  
ATOM   3301  C   ALA A 441      12.583   1.842  24.052  1.00  0.56           C  
ATOM   3302  CB  ALA A 441      13.181   0.072  22.384  1.00  0.51           C  
ATOM   3303  O   ALA A 441      11.484   1.578  24.545  1.00  0.54           O  
ATOM   3304  N   PRO A 442      13.027   3.091  24.067  1.00  0.49           N  
ATOM   3305  CA  PRO A 442      12.087   4.201  24.243  1.00  0.53           C  
ATOM   3306  C   PRO A 442      10.841   4.063  23.370  1.00  0.52           C  
ATOM   3307  CB  PRO A 442      12.907   5.426  23.834  1.00  0.48           C  
ATOM   3308  O   PRO A 442      10.947   3.746  22.183  1.00  0.52           O  
ATOM   3309  CG  PRO A 442      14.243   4.879  23.444  1.00  0.48           C  
ATOM   3310  CD  PRO A 442      14.202   3.384  23.574  1.00  0.54           C  
ATOM   3311  N   SER A 443       9.699   3.988  23.884  1.00  0.55           N  
ATOM   3312  CA  SER A 443       8.390   3.911  23.245  1.00  0.58           C  
ATOM   3313  C   SER A 443       7.553   5.148  23.549  1.00  0.54           C  
ATOM   3314  CB  SER A 443       7.644   2.656  23.700  1.00  0.52           C  
ATOM   3315  O   SER A 443       7.404   5.534  24.711  1.00  0.53           O  
ATOM   3316  OG  SER A 443       8.398   1.491  23.414  1.00  0.49           O  
ATOM   3317  N   TYR A 444       7.101   5.846  22.535  1.00  0.56           N  
ATOM   3318  CA  TYR A 444       6.376   7.101  22.694  1.00  0.58           C  
ATOM   3319  C   TYR A 444       4.994   7.017  22.057  1.00  0.59           C  
ATOM   3320  CB  TYR A 444       7.165   8.261  22.079  1.00  0.54           C  
ATOM   3321  O   TYR A 444       4.856   6.572  20.915  1.00  0.58           O  
ATOM   3322  CG  TYR A 444       8.594   8.345  22.559  1.00  0.54           C  
ATOM   3323  CD1 TYR A 444       8.897   8.855  23.819  1.00  0.50           C  
ATOM   3324  CD2 TYR A 444       9.643   7.915  21.754  1.00  0.58           C  
ATOM   3325  CE1 TYR A 444      10.212   8.937  24.265  1.00  0.60           C  
ATOM   3326  CE2 TYR A 444      10.962   7.992  22.189  1.00  0.64           C  
ATOM   3327  OH  TYR A 444      12.539   8.581  23.881  1.00  0.43           O  
ATOM   3328  CZ  TYR A 444      11.236   8.503  23.444  1.00  0.55           C  
ATOM   3329  N   GLY A 445       4.048   7.307  22.732  1.00  0.62           N  
ATOM   3330  CA  GLY A 445       2.698   7.493  22.226  1.00  0.60           C  
ATOM   3331  C   GLY A 445       2.561   8.704  21.322  1.00  0.61           C  
ATOM   3332  O   GLY A 445       1.690   8.739  20.451  1.00  0.59           O  
ATOM   3333  N   GLY A 446       3.440   9.564  21.291  1.00  0.64           N  
ATOM   3334  CA  GLY A 446       3.703  10.726  20.457  1.00  0.63           C  
ATOM   3335  C   GLY A 446       5.113  11.264  20.611  1.00  0.64           C  
ATOM   3336  O   GLY A 446       5.642  11.325  21.722  1.00  0.62           O  
ATOM   3337  N   TYR A 447       5.745  11.444  19.565  1.00  0.60           N  
ATOM   3338  CA  TYR A 447       7.056  12.082  19.525  1.00  0.59           C  
ATOM   3339  C   TYR A 447       7.038  13.311  18.625  1.00  0.59           C  
ATOM   3340  CB  TYR A 447       8.120  11.093  19.037  1.00  0.54           C  
ATOM   3341  O   TYR A 447       6.538  13.256  17.499  1.00  0.56           O  
ATOM   3342  CG  TYR A 447       9.513  11.672  18.996  1.00  0.51           C  
ATOM   3343  CD1 TYR A 447      10.280  11.776  20.154  1.00  0.47           C  
ATOM   3344  CD2 TYR A 447      10.065  12.118  17.799  1.00  0.55           C  
ATOM   3345  CE1 TYR A 447      11.564  12.310  20.121  1.00  0.59           C  
ATOM   3346  CE2 TYR A 447      11.347  12.654  17.755  1.00  0.62           C  
ATOM   3347  OH  TYR A 447      13.358  13.276  18.880  1.00  0.50           O  
ATOM   3348  CZ  TYR A 447      12.088  12.746  18.919  1.00  0.53           C  
ATOM   3349  N   PHE A 448       7.340  14.406  19.149  1.00  0.59           N  
ATOM   3350  CA  PHE A 448       7.380  15.711  18.499  1.00  0.58           C  
ATOM   3351  C   PHE A 448       8.798  16.269  18.492  1.00  0.59           C  
ATOM   3352  CB  PHE A 448       6.433  16.691  19.199  1.00  0.56           C  
ATOM   3353  O   PHE A 448       9.433  16.379  19.543  1.00  0.57           O  
ATOM   3354  CG  PHE A 448       5.022  16.185  19.326  1.00  0.54           C  
ATOM   3355  CD1 PHE A 448       4.091  16.420  18.322  1.00  0.52           C  
ATOM   3356  CD2 PHE A 448       4.625  15.475  20.452  1.00  0.54           C  
ATOM   3357  CE1 PHE A 448       2.784  15.953  18.437  1.00  0.52           C  
ATOM   3358  CE2 PHE A 448       3.321  15.005  20.574  1.00  0.52           C  
ATOM   3359  CZ  PHE A 448       2.401  15.246  19.566  1.00  0.56           C  
ATOM   3360  N   GLU A 449       9.394  16.328  17.262  1.00  0.44           N  
ATOM   3361  CA  GLU A 449      10.670  17.006  17.055  1.00  0.43           C  
ATOM   3362  C   GLU A 449      10.462  18.460  16.640  1.00  0.43           C  
ATOM   3363  CB  GLU A 449      11.505  16.273  16.002  1.00  0.40           C  
ATOM   3364  O   GLU A 449       9.694  18.744  15.718  1.00  0.41           O  
ATOM   3365  CG  GLU A 449      12.287  15.089  16.552  1.00  0.38           C  
ATOM   3366  CD  GLU A 449      13.215  14.455  15.529  1.00  0.45           C  
ATOM   3367  OE1 GLU A 449      13.195  14.875  14.349  1.00  0.54           O  
ATOM   3368  OE2 GLU A 449      13.968  13.531  15.909  1.00  0.46           O  
ATOM   3369  N   GLY A 450      10.918  19.471  17.471  1.00  0.33           N  
ATOM   3370  CA  GLY A 450      10.901  20.892  17.165  1.00  0.33           C  
ATOM   3371  C   GLY A 450      10.560  21.757  18.364  1.00  0.33           C  
ATOM   3372  O   GLY A 450      10.228  21.241  19.433  1.00  0.32           O  
ATOM   3373  N   LEU A 451      10.946  23.044  18.390  1.00  0.33           N  
ATOM   3374  CA  LEU A 451      11.208  24.032  19.431  1.00  0.33           C  
ATOM   3375  C   LEU A 451      10.013  24.162  20.369  1.00  0.33           C  
ATOM   3376  CB  LEU A 451      11.534  25.393  18.810  1.00  0.29           C  
ATOM   3377  O   LEU A 451      10.174  24.501  21.544  1.00  0.31           O  
ATOM   3378  CG  LEU A 451      13.017  25.713  18.620  1.00  0.27           C  
ATOM   3379  CD1 LEU A 451      13.225  26.530  17.349  1.00  0.22           C  
ATOM   3380  CD2 LEU A 451      13.564  26.456  19.834  1.00  0.25           C  
ATOM   3381  N   TYR A 452       8.798  23.638  19.940  1.00  0.36           N  
ATOM   3382  CA  TYR A 452       7.594  24.017  20.670  1.00  0.36           C  
ATOM   3383  C   TYR A 452       6.488  22.987  20.472  1.00  0.36           C  
ATOM   3384  CB  TYR A 452       7.107  25.399  20.222  1.00  0.32           C  
ATOM   3385  O   TYR A 452       5.957  22.842  19.369  1.00  0.34           O  
ATOM   3386  CG  TYR A 452       8.064  26.517  20.554  1.00  0.30           C  
ATOM   3387  CD1 TYR A 452       8.073  27.100  21.820  1.00  0.26           C  
ATOM   3388  CD2 TYR A 452       8.961  26.994  19.604  1.00  0.28           C  
ATOM   3389  CE1 TYR A 452       8.953  28.132  22.129  1.00  0.27           C  
ATOM   3390  CE2 TYR A 452       9.844  28.026  19.903  1.00  0.30           C  
ATOM   3391  OH  TYR A 452      10.706  29.609  21.467  1.00  0.23           O  
ATOM   3392  CZ  TYR A 452       9.833  28.587  21.166  1.00  0.25           C  
ATOM   3393  N   ALA A 453       6.476  21.816  21.192  1.00  0.45           N  
ATOM   3394  CA  ALA A 453       5.185  21.219  21.522  1.00  0.44           C  
ATOM   3395  C   ALA A 453       4.401  22.104  22.486  1.00  0.45           C  
ATOM   3396  CB  ALA A 453       5.380  19.828  22.121  1.00  0.42           C  
ATOM   3397  O   ALA A 453       4.225  21.756  23.656  1.00  0.44           O  
ATOM   3398  N   GLU A 454       4.444  23.337  22.360  1.00  0.37           N  
ATOM   3399  CA  GLU A 454       3.646  24.251  23.173  1.00  0.37           C  
ATOM   3400  C   GLU A 454       2.156  23.946  23.044  1.00  0.37           C  
ATOM   3401  CB  GLU A 454       3.922  25.703  22.777  1.00  0.34           C  
ATOM   3402  O   GLU A 454       1.346  24.439  23.832  1.00  0.35           O  
ATOM   3403  CG  GLU A 454       5.229  26.254  23.328  1.00  0.32           C  
ATOM   3404  CD  GLU A 454       5.424  27.734  23.044  1.00  0.35           C  
ATOM   3405  OE1 GLU A 454       4.561  28.342  22.370  1.00  0.37           O  
ATOM   3406  OE2 GLU A 454       6.448  28.292  23.499  1.00  0.33           O  
ATOM   3407  N   GLY A 455       1.774  22.798  22.405  1.00  0.43           N  
ATOM   3408  CA  GLY A 455       0.368  22.521  22.157  1.00  0.43           C  
ATOM   3409  C   GLY A 455      -0.086  21.187  22.720  1.00  0.44           C  
ATOM   3410  O   GLY A 455      -1.226  20.772  22.503  1.00  0.41           O  
ATOM   3411  N   VAL A 456       0.773  20.467  23.429  1.00  0.55           N  
ATOM   3412  CA  VAL A 456       0.221  19.378  24.228  1.00  0.55           C  
ATOM   3413  C   VAL A 456      -0.419  19.940  25.495  1.00  0.56           C  
ATOM   3414  CB  VAL A 456       1.304  18.338  24.594  1.00  0.53           C  
ATOM   3415  O   VAL A 456       0.274  20.473  26.365  1.00  0.55           O  
ATOM   3416  CG1 VAL A 456       0.682  17.139  25.309  1.00  0.48           C  
ATOM   3417  CG2 VAL A 456       2.055  17.887  23.343  1.00  0.49           C  
ATOM   3418  N   HIS A 457      -1.724  20.426  25.284  1.00  0.48           N  
ATOM   3419  CA  HIS A 457      -2.491  20.725  26.488  1.00  0.50           C  
ATOM   3420  C   HIS A 457      -2.314  19.634  27.539  1.00  0.49           C  
ATOM   3421  CB  HIS A 457      -3.974  20.894  26.151  1.00  0.45           C  
ATOM   3422  O   HIS A 457      -2.618  18.467  27.285  1.00  0.47           O  
ATOM   3423  CG  HIS A 457      -4.448  22.310  26.223  1.00  0.43           C  
ATOM   3424  CD2 HIS A 457      -4.355  23.325  25.332  1.00  0.39           C  
ATOM   3425  ND1 HIS A 457      -5.107  22.819  27.320  1.00  0.37           N  
ATOM   3426  CE1 HIS A 457      -5.401  24.090  27.100  1.00  0.35           C  
ATOM   3427  NE2 HIS A 457      -4.955  24.421  25.901  1.00  0.35           N  
ATOM   3428  N   VAL A 458      -1.563  19.936  28.602  1.00  0.64           N  
ATOM   3429  CA  VAL A 458      -1.422  19.118  29.803  1.00  0.64           C  
ATOM   3430  C   VAL A 458      -2.478  19.520  30.829  1.00  0.66           C  
ATOM   3431  CB  VAL A 458      -0.008  19.246  30.414  1.00  0.62           C  
ATOM   3432  O   VAL A 458      -2.881  20.684  30.891  1.00  0.64           O  
ATOM   3433  CG1 VAL A 458       1.008  18.450  29.596  1.00  0.55           C  
ATOM   3434  CG2 VAL A 458       0.404  20.714  30.500  1.00  0.56           C  
ATOM   3435  N   ARG A 459      -3.230  18.481  31.236  1.00  0.72           N  
ATOM   3436  CA  ARG A 459      -4.253  18.762  32.238  1.00  0.74           C  
ATOM   3437  C   ARG A 459      -3.711  19.676  33.332  1.00  0.76           C  
ATOM   3438  CB  ARG A 459      -4.776  17.463  32.853  1.00  0.71           C  
ATOM   3439  O   ARG A 459      -2.748  19.328  34.019  1.00  0.77           O  
ATOM   3440  CG  ARG A 459      -5.954  17.657  33.794  1.00  0.70           C  
ATOM   3441  CD  ARG A 459      -6.485  16.329  34.315  1.00  0.71           C  
ATOM   3442  NE  ARG A 459      -7.545  16.521  35.301  1.00  0.58           N  
ATOM   3443  NH1 ARG A 459      -7.829  14.271  35.740  1.00  0.49           N  
ATOM   3444  NH2 ARG A 459      -9.110  15.827  36.832  1.00  0.46           N  
ATOM   3445  CZ  ARG A 459      -8.159  15.539  35.955  1.00  0.67           C  
ATOM   3446  N   SER A 460      -4.234  20.881  33.387  1.00  0.77           N  
ATOM   3447  CA  SER A 460      -4.125  21.785  34.527  1.00  0.81           C  
ATOM   3448  C   SER A 460      -5.304  21.619  35.480  1.00  0.81           C  
ATOM   3449  CB  SER A 460      -4.042  23.237  34.054  1.00  0.76           C  
ATOM   3450  O   SER A 460      -6.444  21.454  35.041  1.00  0.79           O  
ATOM   3451  OG  SER A 460      -3.965  24.122  35.159  1.00  0.66           O  
ATOM   3452  N   ARG A 461      -5.061  21.542  36.619  1.00  0.85           N  
ATOM   3453  CA  ARG A 461      -6.078  21.479  37.664  1.00  0.88           C  
ATOM   3454  C   ARG A 461      -5.833  22.541  38.731  1.00  0.89           C  
ATOM   3455  CB  ARG A 461      -6.106  20.090  38.304  1.00  0.85           C  
ATOM   3456  O   ARG A 461      -4.728  22.644  39.269  1.00  0.89           O  
ATOM   3457  CG  ARG A 461      -7.219  19.904  39.323  1.00  0.81           C  
ATOM   3458  CD  ARG A 461      -7.224  18.495  39.901  1.00  0.80           C  
ATOM   3459  NE  ARG A 461      -8.330  18.300  40.834  1.00  0.77           N  
ATOM   3460  NH1 ARG A 461      -7.816  16.097  41.305  1.00  0.69           N  
ATOM   3461  NH2 ARG A 461      -9.619  17.097  42.306  1.00  0.65           N  
ATOM   3462  CZ  ARG A 461      -8.586  17.165  41.480  1.00  0.78           C  
ATOM   3463  N   SER A 462      -6.858  23.411  39.018  1.00  0.88           N  
ATOM   3464  CA  SER A 462      -6.854  24.290  40.183  1.00  0.91           C  
ATOM   3465  C   SER A 462      -7.352  23.562  41.426  1.00  0.90           C  
ATOM   3466  CB  SER A 462      -7.717  25.526  39.925  1.00  0.87           C  
ATOM   3467  O   SER A 462      -8.400  22.914  41.395  1.00  0.89           O  
ATOM   3468  OG  SER A 462      -7.221  26.265  38.823  1.00  0.77           O  
ATOM   3469  N   ILE A 463      -6.615  23.796  42.523  1.00  0.90           N  
ATOM   3470  CA  ILE A 463      -7.006  23.138  43.765  1.00  0.92           C  
ATOM   3471  C   ILE A 463      -7.046  24.159  44.900  1.00  0.92           C  
ATOM   3472  CB  ILE A 463      -6.044  21.981  44.119  1.00  0.91           C  
ATOM   3473  O   ILE A 463      -6.226  25.079  44.945  1.00  0.92           O  
ATOM   3474  CG1 ILE A 463      -4.629  22.519  44.361  1.00  0.88           C  
ATOM   3475  CG2 ILE A 463      -6.045  20.921  43.014  1.00  0.88           C  
ATOM   3476  CD1 ILE A 463      -3.642  21.466  44.849  1.00  0.85           C  
ATOM   3477  N   THR A 464      -8.032  23.972  45.830  1.00  0.92           N  
ATOM   3478  CA  THR A 464      -8.266  24.879  46.949  1.00  0.94           C  
ATOM   3479  C   THR A 464      -8.091  24.152  48.280  1.00  0.93           C  
ATOM   3480  CB  THR A 464      -9.674  25.499  46.881  1.00  0.91           C  
ATOM   3481  O   THR A 464      -8.155  24.771  49.344  1.00  0.91           O  
ATOM   3482  CG2 THR A 464      -9.825  26.386  45.649  1.00  0.83           C  
ATOM   3483  OG1 THR A 464     -10.649  24.451  46.824  1.00  0.88           O  
ATOM   3484  N   SER A 465      -7.943  22.846  48.272  1.00  0.93           N  
ATOM   3485  CA  SER A 465      -7.849  22.006  49.462  1.00  0.95           C  
ATOM   3486  C   SER A 465      -6.892  20.840  49.241  1.00  0.95           C  
ATOM   3487  CB  SER A 465      -9.229  21.477  49.855  1.00  0.94           C  
ATOM   3488  O   SER A 465      -6.442  20.603  48.118  1.00  0.94           O  
ATOM   3489  OG  SER A 465      -9.787  20.701  48.808  1.00  0.92           O  
ATOM   3490  N   THR A 466      -6.479  20.183  50.221  1.00  0.95           N  
ATOM   3491  CA  THR A 466      -5.651  18.983  50.174  1.00  0.96           C  
ATOM   3492  C   THR A 466      -6.179  18.001  49.133  1.00  0.95           C  
ATOM   3493  CB  THR A 466      -5.590  18.293  51.550  1.00  0.95           C  
ATOM   3494  O   THR A 466      -7.355  17.630  49.162  1.00  0.94           O  
ATOM   3495  CG2 THR A 466      -4.866  16.953  51.461  1.00  0.94           C  
ATOM   3496  OG1 THR A 466      -4.893  19.140  52.472  1.00  0.95           O  
ATOM   3497  N   THR A 467      -5.376  17.618  48.296  1.00  0.94           N  
ATOM   3498  CA  THR A 467      -5.815  16.876  47.119  1.00  0.95           C  
ATOM   3499  C   THR A 467      -4.820  15.773  46.772  1.00  0.95           C  
ATOM   3500  CB  THR A 467      -5.995  17.808  45.906  1.00  0.93           C  
ATOM   3501  O   THR A 467      -3.607  15.971  46.869  1.00  0.94           O  
ATOM   3502  CG2 THR A 467      -6.370  17.018  44.656  1.00  0.87           C  
ATOM   3503  OG1 THR A 467      -7.033  18.755  46.189  1.00  0.87           O  
ATOM   3504  N   TYR A 468      -5.342  14.552  46.256  1.00  0.94           N  
ATOM   3505  CA  TYR A 468      -4.571  13.509  45.588  1.00  0.95           C  
ATOM   3506  C   TYR A 468      -4.542  13.733  44.081  1.00  0.92           C  
ATOM   3507  CB  TYR A 468      -5.154  12.127  45.900  1.00  0.93           C  
ATOM   3508  O   TYR A 468      -5.592  13.854  43.445  1.00  0.89           O  
ATOM   3509  CG  TYR A 468      -5.038  11.733  47.352  1.00  0.91           C  
ATOM   3510  CD1 TYR A 468      -4.007  10.905  47.790  1.00  0.87           C  
ATOM   3511  CD2 TYR A 468      -5.961  12.186  48.289  1.00  0.87           C  
ATOM   3512  CE1 TYR A 468      -3.898  10.538  49.127  1.00  0.89           C  
ATOM   3513  CE2 TYR A 468      -5.861  11.825  49.629  1.00  0.88           C  
ATOM   3514  OH  TYR A 468      -4.724  10.641  51.362  1.00  0.82           O  
ATOM   3515  CZ  TYR A 468      -4.828  11.002  50.038  1.00  0.89           C  
ATOM   3516  N   LEU A 469      -3.323  13.850  43.562  1.00  0.92           N  
ATOM   3517  CA  LEU A 469      -3.150  13.948  42.116  1.00  0.92           C  
ATOM   3518  C   LEU A 469      -3.239  12.573  41.464  1.00  0.88           C  
ATOM   3519  CB  LEU A 469      -1.806  14.600  41.780  1.00  0.92           C  
ATOM   3520  O   LEU A 469      -2.785  11.579  42.035  1.00  0.84           O  
ATOM   3521  CG  LEU A 469      -1.564  15.993  42.364  1.00  0.92           C  
ATOM   3522  CD1 LEU A 469      -0.273  16.584  41.807  1.00  0.90           C  
ATOM   3523  CD2 LEU A 469      -2.747  16.909  42.072  1.00  0.90           C  
ATOM   3524  N   ASP A 470      -3.819  12.452  40.261  1.00  0.86           N  
ATOM   3525  CA  ASP A 470      -3.800  11.235  39.455  1.00  0.86           C  
ATOM   3526  C   ASP A 470      -2.684  11.284  38.414  1.00  0.84           C  
ATOM   3527  CB  ASP A 470      -5.151  11.024  38.769  1.00  0.82           C  
ATOM   3528  O   ASP A 470      -1.967  12.281  38.311  1.00  0.80           O  
ATOM   3529  CG  ASP A 470      -5.467  12.094  37.739  1.00  0.73           C  
ATOM   3530  OD1 ASP A 470      -4.544  12.550  37.030  1.00  0.68           O  
ATOM   3531  OD2 ASP A 470      -6.649  12.488  37.638  1.00  0.74           O  
ATOM   3532  N   ASP A 471      -2.456  10.289  37.630  1.00  0.80           N  
ATOM   3533  CA  ASP A 471      -1.371  10.150  36.664  1.00  0.80           C  
ATOM   3534  C   ASP A 471      -1.551  11.113  35.493  1.00  0.77           C  
ATOM   3535  CB  ASP A 471      -1.289   8.710  36.153  1.00  0.76           C  
ATOM   3536  O   ASP A 471      -0.640  11.289  34.682  1.00  0.73           O  
ATOM   3537  CG  ASP A 471      -0.477   7.804  37.062  1.00  0.70           C  
ATOM   3538  OD1 ASP A 471       0.318   8.314  37.881  1.00  0.67           O  
ATOM   3539  OD2 ASP A 471      -0.631   6.567  36.957  1.00  0.72           O  
ATOM   3540  N   MET A 472      -2.625  11.875  35.451  1.00  0.77           N  
ATOM   3541  CA  MET A 472      -2.913  12.799  34.358  1.00  0.77           C  
ATOM   3542  C   MET A 472      -2.651  14.241  34.781  1.00  0.77           C  
ATOM   3543  CB  MET A 472      -4.362  12.647  33.891  1.00  0.74           C  
ATOM   3544  O   MET A 472      -2.600  15.140  33.940  1.00  0.75           O  
ATOM   3545  CG  MET A 472      -4.682  11.273  33.325  1.00  0.68           C  
ATOM   3546  SD  MET A 472      -3.687  10.878  31.834  1.00  0.65           S  
ATOM   3547  CE  MET A 472      -4.448  12.004  30.633  1.00  0.58           C  
ATOM   3548  N   ASP A 473      -2.583  14.547  36.088  1.00  0.82           N  
ATOM   3549  CA  ASP A 473      -2.344  15.908  36.558  1.00  0.83           C  
ATOM   3550  C   ASP A 473      -0.920  16.357  36.241  1.00  0.83           C  
ATOM   3551  CB  ASP A 473      -2.606  16.010  38.062  1.00  0.81           C  
ATOM   3552  O   ASP A 473       0.046  15.767  36.730  1.00  0.80           O  
ATOM   3553  CG  ASP A 473      -4.082  15.937  38.413  1.00  0.81           C  
ATOM   3554  OD1 ASP A 473      -4.898  16.630  37.767  1.00  0.83           O  
ATOM   3555  OD2 ASP A 473      -4.431  15.182  39.346  1.00  0.84           O  
ATOM   3556  N   TYR A 474      -0.713  17.336  35.405  1.00  0.85           N  
ATOM   3557  CA  TYR A 474       0.580  17.855  34.972  1.00  0.86           C  
ATOM   3558  C   TYR A 474       0.887  19.186  35.649  1.00  0.86           C  
ATOM   3559  CB  TYR A 474       0.610  18.023  33.450  1.00  0.83           C  
ATOM   3560  O   TYR A 474       2.006  19.407  36.117  1.00  0.85           O  
ATOM   3561  CG  TYR A 474       1.901  18.607  32.929  1.00  0.75           C  
ATOM   3562  CD1 TYR A 474       2.022  19.972  32.684  1.00  0.68           C  
ATOM   3563  CD2 TYR A 474       3.001  17.793  32.681  1.00  0.70           C  
ATOM   3564  CE1 TYR A 474       3.209  20.514  32.202  1.00  0.69           C  
ATOM   3565  CE2 TYR A 474       4.193  18.324  32.199  1.00  0.69           C  
ATOM   3566  OH  TYR A 474       5.465  20.214  31.486  1.00  0.46           O  
ATOM   3567  CZ  TYR A 474       4.288  19.683  31.963  1.00  0.70           C  
ATOM   3568  N   TYR A 475      -0.018  20.061  35.582  1.00  0.87           N  
ATOM   3569  CA  TYR A 475       0.079  21.381  36.195  1.00  0.89           C  
ATOM   3570  C   TYR A 475      -1.025  21.587  37.224  1.00  0.90           C  
ATOM   3571  CB  TYR A 475       0.007  22.476  35.126  1.00  0.87           C  
ATOM   3572  O   TYR A 475      -2.211  21.464  36.906  1.00  0.89           O  
ATOM   3573  CG  TYR A 475       0.270  23.863  35.660  1.00  0.84           C  
ATOM   3574  CD1 TYR A 475       1.568  24.356  35.765  1.00  0.80           C  
ATOM   3575  CD2 TYR A 475      -0.779  24.683  36.061  1.00  0.82           C  
ATOM   3576  CE1 TYR A 475       1.816  25.633  36.259  1.00  0.83           C  
ATOM   3577  CE2 TYR A 475      -0.544  25.962  36.556  1.00  0.83           C  
ATOM   3578  OH  TYR A 475       0.993  27.692  37.140  1.00  0.72           O  
ATOM   3579  CZ  TYR A 475       0.754  26.427  36.650  1.00  0.82           C  
ATOM   3580  N   VAL A 476      -0.675  21.885  38.326  1.00  0.90           N  
ATOM   3581  CA  VAL A 476      -1.567  22.099  39.461  1.00  0.92           C  
ATOM   3582  C   VAL A 476      -1.397  23.521  39.991  1.00  0.91           C  
ATOM   3583  CB  VAL A 476      -1.306  21.075  40.588  1.00  0.90           C  
ATOM   3584  O   VAL A 476      -0.336  23.873  40.512  1.00  0.90           O  
ATOM   3585  CG1 VAL A 476      -2.319  21.246  41.719  1.00  0.88           C  
ATOM   3586  CG2 VAL A 476      -1.353  19.651  40.036  1.00  0.87           C  
ATOM   3587  N   ASP A 477      -2.404  24.320  39.807  1.00  0.90           N  
ATOM   3588  CA  ASP A 477      -2.521  25.663  40.367  1.00  0.92           C  
ATOM   3589  C   ASP A 477      -3.165  25.626  41.751  1.00  0.92           C  
ATOM   3590  CB  ASP A 477      -3.332  26.565  39.434  1.00  0.89           C  
ATOM   3591  O   ASP A 477      -4.347  25.303  41.884  1.00  0.91           O  
ATOM   3592  CG  ASP A 477      -3.250  28.034  39.811  1.00  0.81           C  
ATOM   3593  OD1 ASP A 477      -2.357  28.413  40.600  1.00  0.78           O  
ATOM   3594  OD2 ASP A 477      -4.088  28.820  39.318  1.00  0.84           O  
ATOM   3595  N   CYS A 478      -2.422  25.843  42.726  1.00  0.90           N  
ATOM   3596  CA  CYS A 478      -2.882  25.822  44.109  1.00  0.92           C  
ATOM   3597  C   CYS A 478      -3.420  27.186  44.526  1.00  0.88           C  
ATOM   3598  CB  CYS A 478      -1.749  25.403  45.045  1.00  0.88           C  
ATOM   3599  O   CYS A 478      -2.657  28.054  44.955  1.00  0.82           O  
ATOM   3600  SG  CYS A 478      -1.087  23.760  44.696  1.00  0.90           S  
ATOM   3601  N   VAL A 479      -4.742  27.476  44.421  1.00  0.87           N  
ATOM   3602  CA  VAL A 479      -5.472  28.689  44.775  1.00  0.88           C  
ATOM   3603  C   VAL A 479      -6.038  28.558  46.187  1.00  0.85           C  
ATOM   3604  CB  VAL A 479      -6.609  28.981  43.770  1.00  0.82           C  
ATOM   3605  O   VAL A 479      -7.230  28.787  46.409  1.00  0.80           O  
ATOM   3606  CG1 VAL A 479      -6.046  29.550  42.469  1.00  0.70           C  
ATOM   3607  CG2 VAL A 479      -7.418  27.714  43.497  1.00  0.67           C  
ATOM   3608  N   ASN A 480      -5.316  28.172  47.061  1.00  0.87           N  
ATOM   3609  CA  ASN A 480      -5.737  27.967  48.443  1.00  0.89           C  
ATOM   3610  C   ASN A 480      -5.674  29.263  49.246  1.00  0.87           C  
ATOM   3611  CB  ASN A 480      -4.883  26.887  49.110  1.00  0.87           C  
ATOM   3612  O   ASN A 480      -4.885  30.155  48.932  1.00  0.84           O  
ATOM   3613  CG  ASN A 480      -3.407  27.233  49.121  1.00  0.85           C  
ATOM   3614  ND2 ASN A 480      -2.822  27.301  50.311  1.00  0.87           N  
ATOM   3615  OD1 ASN A 480      -2.798  27.440  48.068  1.00  0.84           O  
ATOM   3616  N   SER A 481      -6.554  29.354  50.323  1.00  0.88           N  
ATOM   3617  CA  SER A 481      -6.609  30.442  51.294  1.00  0.90           C  
ATOM   3618  C   SER A 481      -6.118  29.985  52.664  1.00  0.87           C  
ATOM   3619  CB  SER A 481      -8.033  30.987  51.410  1.00  0.84           C  
ATOM   3620  O   SER A 481      -6.350  30.660  53.669  1.00  0.83           O  
ATOM   3621  OG  SER A 481      -8.933  29.965  51.803  1.00  0.74           O  
ATOM   3622  N   SER A 482      -5.638  28.781  52.785  1.00  0.92           N  
ATOM   3623  CA  SER A 482      -4.941  28.175  53.915  1.00  0.93           C  
ATOM   3624  C   SER A 482      -3.968  27.096  53.450  1.00  0.93           C  
ATOM   3625  CB  SER A 482      -5.941  27.580  54.905  1.00  0.92           C  
ATOM   3626  O   SER A 482      -4.067  26.608  52.323  1.00  0.92           O  
ATOM   3627  OG  SER A 482      -6.719  26.569  54.288  1.00  0.89           O  
ATOM   3628  N   ASP A 483      -3.044  26.680  54.245  1.00  0.92           N  
ATOM   3629  CA  ASP A 483      -2.070  25.636  53.942  1.00  0.93           C  
ATOM   3630  C   ASP A 483      -2.762  24.360  53.466  1.00  0.94           C  
ATOM   3631  CB  ASP A 483      -1.204  25.338  55.168  1.00  0.92           C  
ATOM   3632  O   ASP A 483      -3.728  23.906  54.081  1.00  0.93           O  
ATOM   3633  CG  ASP A 483      -0.393  26.537  55.626  1.00  0.90           C  
ATOM   3634  OD1 ASP A 483      -0.335  27.550  54.896  1.00  0.89           O  
ATOM   3635  OD2 ASP A 483       0.197  26.467  56.726  1.00  0.91           O  
ATOM   3636  N   ILE A 484      -2.324  23.727  52.414  1.00  0.93           N  
ATOM   3637  CA  ILE A 484      -2.897  22.494  51.886  1.00  0.95           C  
ATOM   3638  C   ILE A 484      -1.789  21.470  51.649  1.00  0.95           C  
ATOM   3639  CB  ILE A 484      -3.680  22.749  50.579  1.00  0.94           C  
ATOM   3640  O   ILE A 484      -0.616  21.832  51.531  1.00  0.94           O  
ATOM   3641  CG1 ILE A 484      -2.738  23.258  49.482  1.00  0.93           C  
ATOM   3642  CG2 ILE A 484      -4.826  23.737  50.819  1.00  0.93           C  
ATOM   3643  CD1 ILE A 484      -3.396  23.396  48.116  1.00  0.91           C  
ATOM   3644  N   THR A 485      -2.123  20.214  51.533  1.00  0.96           N  
ATOM   3645  CA  THR A 485      -1.238  19.129  51.121  1.00  0.97           C  
ATOM   3646  C   THR A 485      -1.617  18.620  49.733  1.00  0.97           C  
ATOM   3647  CB  THR A 485      -1.278  17.964  52.127  1.00  0.96           C  
ATOM   3648  O   THR A 485      -2.781  18.305  49.478  1.00  0.96           O  
ATOM   3649  CG2 THR A 485      -0.272  16.880  51.753  1.00  0.96           C  
ATOM   3650  OG1 THR A 485      -0.967  18.458  53.435  1.00  0.96           O  
ATOM   3651  N   VAL A 486      -0.675  18.484  48.852  1.00  0.96           N  
ATOM   3652  CA  VAL A 486      -0.804  17.869  47.535  1.00  0.97           C  
ATOM   3653  C   VAL A 486      -0.104  16.512  47.527  1.00  0.97           C  
ATOM   3654  CB  VAL A 486      -0.223  18.775  46.426  1.00  0.96           C  
ATOM   3655  O   VAL A 486       1.122  16.438  47.636  1.00  0.96           O  
ATOM   3656  CG1 VAL A 486      -0.384  18.121  45.055  1.00  0.94           C  
ATOM   3657  CG2 VAL A 486      -0.896  20.146  46.450  1.00  0.94           C  
ATOM   3658  N   TYR A 487      -0.873  15.438  47.430  1.00  0.96           N  
ATOM   3659  CA  TYR A 487      -0.342  14.086  47.301  1.00  0.97           C  
ATOM   3660  C   TYR A 487      -0.042  13.754  45.844  1.00  0.97           C  
ATOM   3661  CB  TYR A 487      -1.326  13.064  47.878  1.00  0.97           C  
ATOM   3662  O   TYR A 487      -0.931  13.818  44.991  1.00  0.96           O  
ATOM   3663  CG  TYR A 487      -1.557  13.213  49.362  1.00  0.96           C  
ATOM   3664  CD1 TYR A 487      -0.784  12.507  50.281  1.00  0.95           C  
ATOM   3665  CD2 TYR A 487      -2.547  14.060  49.848  1.00  0.95           C  
ATOM   3666  CE1 TYR A 487      -0.994  12.640  51.650  1.00  0.94           C  
ATOM   3667  CE2 TYR A 487      -2.766  14.200  51.215  1.00  0.94           C  
ATOM   3668  OH  TYR A 487      -2.197  13.623  53.460  1.00  0.92           O  
ATOM   3669  CZ  TYR A 487      -1.985  13.488  52.106  1.00  0.94           C  
ATOM   3670  N   LEU A 488       1.204  13.362  45.563  1.00  0.96           N  
ATOM   3671  CA  LEU A 488       1.632  12.965  44.227  1.00  0.96           C  
ATOM   3672  C   LEU A 488       1.028  11.619  43.840  1.00  0.94           C  
ATOM   3673  CB  LEU A 488       3.160  12.891  44.153  1.00  0.96           C  
ATOM   3674  O   LEU A 488       0.633  10.838  44.708  1.00  0.92           O  
ATOM   3675  CG  LEU A 488       3.913  14.205  44.366  1.00  0.96           C  
ATOM   3676  CD1 LEU A 488       5.418  13.968  44.317  1.00  0.94           C  
ATOM   3677  CD2 LEU A 488       3.494  15.237  43.324  1.00  0.94           C  
ATOM   3678  N   PRO A 489       0.879  11.282  42.548  1.00  0.92           N  
ATOM   3679  CA  PRO A 489       0.347   9.980  42.138  1.00  0.93           C  
ATOM   3680  C   PRO A 489       1.050   8.812  42.826  1.00  0.93           C  
ATOM   3681  CB  PRO A 489       0.599   9.956  40.628  1.00  0.91           C  
ATOM   3682  O   PRO A 489       2.279   8.805  42.937  1.00  0.92           O  
ATOM   3683  CG  PRO A 489       0.624  11.395  40.223  1.00  0.88           C  
ATOM   3684  CD  PRO A 489       1.268  12.189  41.322  1.00  0.87           C  
ATOM   3685  N   SER A 490       0.274   7.752  43.194  1.00  0.92           N  
ATOM   3686  CA  SER A 490       0.770   6.602  43.942  1.00  0.92           C  
ATOM   3687  C   SER A 490       1.502   5.623  43.031  1.00  0.90           C  
ATOM   3688  CB  SER A 490      -0.381   5.887  44.652  1.00  0.90           C  
ATOM   3689  O   SER A 490       2.423   4.929  43.467  1.00  0.86           O  
ATOM   3690  OG  SER A 490      -1.386   5.509  43.726  1.00  0.89           O  
ATOM   3691  N   SER A 491       1.196   5.638  41.718  1.00  0.88           N  
ATOM   3692  CA  SER A 491       1.794   4.735  40.740  1.00  0.88           C  
ATOM   3693  C   SER A 491       2.145   5.470  39.450  1.00  0.84           C  
ATOM   3694  CB  SER A 491       0.848   3.574  40.433  1.00  0.84           C  
ATOM   3695  O   SER A 491       1.581   5.182  38.393  1.00  0.80           O  
ATOM   3696  OG  SER A 491       0.581   2.820  41.603  1.00  0.84           O  
ATOM   3697  N   PRO A 492       3.073   6.436  39.618  1.00  0.89           N  
ATOM   3698  CA  PRO A 492       3.436   7.214  38.432  1.00  0.89           C  
ATOM   3699  C   PRO A 492       4.248   6.407  37.422  1.00  0.87           C  
ATOM   3700  CB  PRO A 492       4.267   8.365  39.006  1.00  0.88           C  
ATOM   3701  O   PRO A 492       5.030   5.534  37.809  1.00  0.83           O  
ATOM   3702  CG  PRO A 492       4.882   7.808  40.249  1.00  0.90           C  
ATOM   3703  CD  PRO A 492       3.921   6.830  40.860  1.00  0.90           C  
ATOM   3704  N   ASN A 493       4.057   6.818  36.073  1.00  0.80           N  
ATOM   3705  CA  ASN A 493       4.928   6.316  35.015  1.00  0.82           C  
ATOM   3706  C   ASN A 493       6.317   6.943  35.090  1.00  0.82           C  
ATOM   3707  CB  ASN A 493       4.305   6.569  33.641  1.00  0.79           C  
ATOM   3708  O   ASN A 493       6.470   8.070  35.565  1.00  0.81           O  
ATOM   3709  CG  ASN A 493       3.094   5.694  33.379  1.00  0.75           C  
ATOM   3710  ND2 ASN A 493       2.022   6.299  32.883  1.00  0.75           N  
ATOM   3711  OD1 ASN A 493       3.123   4.485  33.622  1.00  0.75           O  
ATOM   3712  N   ASN A 494       7.387   6.239  34.535  1.00  0.77           N  
ATOM   3713  CA  ASN A 494       8.727   6.807  34.422  1.00  0.79           C  
ATOM   3714  C   ASN A 494       8.718   8.107  33.623  1.00  0.76           C  
ATOM   3715  CB  ASN A 494       9.685   5.799  33.784  1.00  0.74           C  
ATOM   3716  O   ASN A 494       8.099   8.185  32.561  1.00  0.73           O  
ATOM   3717  CG  ASN A 494      11.130   6.255  33.833  1.00  0.71           C  
ATOM   3718  ND2 ASN A 494      11.879   5.967  32.775  1.00  0.79           N  
ATOM   3719  OD1 ASN A 494      11.570   6.860  34.814  1.00  0.78           O  
ATOM   3720  N   GLY A 495       9.388   9.105  34.207  1.00  0.82           N  
ATOM   3721  CA  GLY A 495       9.460  10.406  33.561  1.00  0.82           C  
ATOM   3722  C   GLY A 495       8.220  11.252  33.781  1.00  0.80           C  
ATOM   3723  O   GLY A 495       8.106  12.349  33.231  1.00  0.78           O  
ATOM   3724  N   ARG A 496       7.312  10.768  34.480  1.00  0.86           N  
ATOM   3725  CA  ARG A 496       6.143  11.566  34.834  1.00  0.87           C  
ATOM   3726  C   ARG A 496       6.554  12.887  35.474  1.00  0.88           C  
ATOM   3727  CB  ARG A 496       5.227  10.788  35.781  1.00  0.85           C  
ATOM   3728  O   ARG A 496       7.279  12.901  36.472  1.00  0.88           O  
ATOM   3729  CG  ARG A 496       3.997  11.563  36.224  1.00  0.80           C  
ATOM   3730  CD  ARG A 496       3.108  11.933  35.045  1.00  0.78           C  
ATOM   3731  NE  ARG A 496       1.983  12.767  35.459  1.00  0.73           N  
ATOM   3732  NH1 ARG A 496       1.448  13.467  33.323  1.00  0.67           N  
ATOM   3733  NH2 ARG A 496       0.223  14.202  35.115  1.00  0.63           N  
ATOM   3734  CZ  ARG A 496       1.221  13.477  34.632  1.00  0.74           C  
ATOM   3735  N   ILE A 497       6.080  14.056  34.960  1.00  0.87           N  
ATOM   3736  CA  ILE A 497       6.328  15.404  35.460  1.00  0.89           C  
ATOM   3737  C   ILE A 497       5.060  15.955  36.109  1.00  0.89           C  
ATOM   3738  CB  ILE A 497       6.806  16.347  34.333  1.00  0.87           C  
ATOM   3739  O   ILE A 497       3.977  15.890  35.523  1.00  0.89           O  
ATOM   3740  CG1 ILE A 497       8.061  15.780  33.659  1.00  0.86           C  
ATOM   3741  CG2 ILE A 497       7.066  17.754  34.879  1.00  0.85           C  
ATOM   3742  CD1 ILE A 497       8.542  16.592  32.465  1.00  0.83           C  
ATOM   3743  N   VAL A 498       5.094  16.489  37.244  1.00  0.90           N  
ATOM   3744  CA  VAL A 498       4.076  17.278  37.930  1.00  0.91           C  
ATOM   3745  C   VAL A 498       4.635  18.658  38.271  1.00  0.91           C  
ATOM   3746  CB  VAL A 498       3.579  16.572  39.211  1.00  0.89           C  
ATOM   3747  O   VAL A 498       5.702  18.769  38.879  1.00  0.89           O  
ATOM   3748  CG1 VAL A 498       2.518  17.416  39.915  1.00  0.86           C  
ATOM   3749  CG2 VAL A 498       3.030  15.186  38.877  1.00  0.85           C  
ATOM   3750  N   ARG A 499       3.940  19.656  37.930  1.00  0.90           N  
ATOM   3751  CA  ARG A 499       4.260  21.031  38.299  1.00  0.92           C  
ATOM   3752  C   ARG A 499       3.223  21.595  39.264  1.00  0.92           C  
ATOM   3753  CB  ARG A 499       4.353  21.915  37.054  1.00  0.90           C  
ATOM   3754  O   ARG A 499       2.027  21.595  38.967  1.00  0.91           O  
ATOM   3755  CG  ARG A 499       5.535  21.591  36.155  1.00  0.86           C  
ATOM   3756  CD  ARG A 499       5.560  22.474  34.915  1.00  0.85           C  
ATOM   3757  NE  ARG A 499       6.740  22.219  34.095  1.00  0.84           N  
ATOM   3758  NH1 ARG A 499       5.922  23.288  32.217  1.00  0.75           N  
ATOM   3759  NH2 ARG A 499       8.002  22.326  32.179  1.00  0.72           N  
ATOM   3760  CZ  ARG A 499       6.885  22.612  32.832  1.00  0.83           C  
ATOM   3761  N   ILE A 500       3.631  22.023  40.279  1.00  0.92           N  
ATOM   3762  CA  ILE A 500       2.784  22.588  41.323  1.00  0.93           C  
ATOM   3763  C   ILE A 500       3.106  24.070  41.503  1.00  0.91           C  
ATOM   3764  CB  ILE A 500       2.957  21.835  42.661  1.00  0.92           C  
ATOM   3765  O   ILE A 500       4.211  24.425  41.919  1.00  0.88           O  
ATOM   3766  CG1 ILE A 500       2.632  20.348  42.482  1.00  0.89           C  
ATOM   3767  CG2 ILE A 500       2.080  22.461  43.750  1.00  0.88           C  
ATOM   3768  CD1 ILE A 500       2.901  19.503  43.720  1.00  0.86           C  
ATOM   3769  N   CYS A 501       2.212  24.897  41.124  1.00  0.91           N  
ATOM   3770  CA  CYS A 501       2.279  26.342  41.308  1.00  0.92           C  
ATOM   3771  C   CYS A 501       1.568  26.762  42.590  1.00  0.91           C  
ATOM   3772  CB  CYS A 501       1.660  27.065  40.112  1.00  0.89           C  
ATOM   3773  O   CYS A 501       0.375  26.501  42.757  1.00  0.89           O  
ATOM   3774  SG  CYS A 501       1.850  28.860  40.168  1.00  0.75           S  
ATOM   3775  N   ARG A 502       2.273  27.375  43.325  1.00  0.91           N  
ATOM   3776  CA  ARG A 502       1.702  27.909  44.557  1.00  0.91           C  
ATOM   3777  C   ARG A 502       1.002  29.240  44.305  1.00  0.89           C  
ATOM   3778  CB  ARG A 502       2.788  28.081  45.623  1.00  0.89           C  
ATOM   3779  O   ARG A 502       1.575  30.142  43.689  1.00  0.85           O  
ATOM   3780  CG  ARG A 502       2.271  28.621  46.947  1.00  0.84           C  
ATOM   3781  CD  ARG A 502       3.401  28.856  47.939  1.00  0.82           C  
ATOM   3782  NE  ARG A 502       2.941  29.587  49.117  1.00  0.80           N  
ATOM   3783  NH1 ARG A 502       5.059  30.131  49.862  1.00  0.67           N  
ATOM   3784  NH2 ARG A 502       3.214  30.814  51.039  1.00  0.64           N  
ATOM   3785  CZ  ARG A 502       3.739  30.176  50.003  1.00  0.81           C  
ATOM   3786  N   GLY A 503      -0.091  29.500  44.855  1.00  0.87           N  
ATOM   3787  CA  GLY A 503      -0.772  30.784  44.906  1.00  0.86           C  
ATOM   3788  C   GLY A 503      -0.337  31.643  46.078  1.00  0.84           C  
ATOM   3789  O   GLY A 503       0.514  32.522  45.928  1.00  0.77           O  
ATOM   3790  N   ARG A 504      -1.170  31.474  47.164  1.00  0.84           N  
ATOM   3791  CA  ARG A 504      -0.961  32.385  48.284  1.00  0.85           C  
ATOM   3792  C   ARG A 504      -0.357  31.655  49.479  1.00  0.83           C  
ATOM   3793  CB  ARG A 504      -2.278  33.052  48.688  1.00  0.81           C  
ATOM   3794  O   ARG A 504       0.692  32.053  49.990  1.00  0.80           O  
ATOM   3795  CG  ARG A 504      -2.130  34.097  49.782  1.00  0.76           C  
ATOM   3796  CD  ARG A 504      -3.461  34.753  50.120  1.00  0.74           C  
ATOM   3797  NE  ARG A 504      -3.341  35.662  51.256  1.00  0.68           N  
ATOM   3798  NH1 ARG A 504      -5.579  36.231  51.302  1.00  0.57           N  
ATOM   3799  NH2 ARG A 504      -4.128  37.144  52.824  1.00  0.52           N  
ATOM   3800  CZ  ARG A 504      -4.350  36.344  51.791  1.00  0.72           C  
ATOM   3801  N   ASP A 505      -0.883  30.664  49.902  1.00  0.88           N  
ATOM   3802  CA  ASP A 505      -0.540  29.990  51.151  1.00  0.89           C  
ATOM   3803  C   ASP A 505       0.279  28.728  50.888  1.00  0.90           C  
ATOM   3804  CB  ASP A 505      -1.806  29.641  51.937  1.00  0.87           C  
ATOM   3805  O   ASP A 505       0.410  28.295  49.741  1.00  0.88           O  
ATOM   3806  CG  ASP A 505      -2.576  30.867  52.396  1.00  0.84           C  
ATOM   3807  OD1 ASP A 505      -2.021  31.685  53.161  1.00  0.82           O  
ATOM   3808  OD2 ASP A 505      -3.749  31.015  51.990  1.00  0.84           O  
ATOM   3809  N   ASP A 506       0.882  28.173  51.934  1.00  0.90           N  
ATOM   3810  CA  ASP A 506       1.890  27.129  51.779  1.00  0.91           C  
ATOM   3811  C   ASP A 506       1.284  25.865  51.172  1.00  0.92           C  
ATOM   3812  CB  ASP A 506       2.540  26.806  53.126  1.00  0.89           C  
ATOM   3813  O   ASP A 506       0.145  25.507  51.480  1.00  0.92           O  
ATOM   3814  CG  ASP A 506       3.606  27.810  53.526  1.00  0.85           C  
ATOM   3815  OD1 ASP A 506       3.972  28.673  52.700  1.00  0.85           O  
ATOM   3816  OD2 ASP A 506       4.087  27.736  54.678  1.00  0.85           O  
ATOM   3817  N   VAL A 507       2.017  25.232  50.344  1.00  0.92           N  
ATOM   3818  CA  VAL A 507       1.651  23.957  49.735  1.00  0.94           C  
ATOM   3819  C   VAL A 507       2.663  22.885  50.133  1.00  0.94           C  
ATOM   3820  CB  VAL A 507       1.569  24.067  48.196  1.00  0.93           C  
ATOM   3821  O   VAL A 507       3.812  22.910  49.686  1.00  0.93           O  
ATOM   3822  CG1 VAL A 507       1.156  22.731  47.581  1.00  0.91           C  
ATOM   3823  CG2 VAL A 507       0.592  25.169  47.791  1.00  0.91           C  
ATOM   3824  N   LEU A 508       2.204  21.993  50.967  1.00  0.95           N  
ATOM   3825  CA  LEU A 508       2.984  20.805  51.297  1.00  0.96           C  
ATOM   3826  C   LEU A 508       2.815  19.730  50.229  1.00  0.96           C  
ATOM   3827  CB  LEU A 508       2.570  20.254  52.664  1.00  0.95           C  
ATOM   3828  O   LEU A 508       1.728  19.167  50.076  1.00  0.96           O  
ATOM   3829  CG  LEU A 508       3.419  19.110  53.220  1.00  0.92           C  
ATOM   3830  CD1 LEU A 508       4.812  19.613  53.584  1.00  0.88           C  
ATOM   3831  CD2 LEU A 508       2.740  18.478  54.430  1.00  0.88           C  
ATOM   3832  N   VAL A 509       3.859  19.417  49.504  1.00  0.95           N  
ATOM   3833  CA  VAL A 509       3.859  18.337  48.522  1.00  0.96           C  
ATOM   3834  C   VAL A 509       4.314  17.038  49.182  1.00  0.96           C  
ATOM   3835  CB  VAL A 509       4.766  18.668  47.316  1.00  0.95           C  
ATOM   3836  O   VAL A 509       5.439  16.947  49.679  1.00  0.95           O  
ATOM   3837  CG1 VAL A 509       4.670  17.574  46.253  1.00  0.92           C  
ATOM   3838  CG2 VAL A 509       4.392  20.026  46.724  1.00  0.92           C  
ATOM   3839  N   ASN A 510       3.457  16.021  49.178  1.00  0.97           N  
ATOM   3840  CA  ASN A 510       3.708  14.693  49.727  1.00  0.97           C  
ATOM   3841  C   ASN A 510       3.981  13.673  48.625  1.00  0.97           C  
ATOM   3842  CB  ASN A 510       2.531  14.238  50.592  1.00  0.97           C  
ATOM   3843  O   ASN A 510       3.190  13.536  47.691  1.00  0.97           O  
ATOM   3844  CG  ASN A 510       2.825  12.959  51.352  1.00  0.95           C  
ATOM   3845  ND2 ASN A 510       2.715  13.017  52.674  1.00  0.94           N  
ATOM   3846  OD1 ASN A 510       3.149  11.929  50.757  1.00  0.93           O  
ATOM   3847  N   GLY A 511       5.035  12.908  48.752  1.00  0.96           N  
ATOM   3848  CA  GLY A 511       5.512  11.943  47.774  1.00  0.97           C  
ATOM   3849  C   GLY A 511       4.621  10.720  47.660  1.00  0.96           C  
ATOM   3850  O   GLY A 511       4.857   9.850  46.819  1.00  0.94           O  
ATOM   3851  N   ASN A 512       3.611  10.498  48.502  1.00  0.97           N  
ATOM   3852  CA  ASN A 512       2.613   9.434  48.492  1.00  0.97           C  
ATOM   3853  C   ASN A 512       3.264   8.054  48.468  1.00  0.95           C  
ATOM   3854  CB  ASN A 512       1.668   9.596  47.299  1.00  0.96           C  
ATOM   3855  O   ASN A 512       2.970   7.239  47.592  1.00  0.92           O  
ATOM   3856  CG  ASN A 512       0.383   8.807  47.461  1.00  0.94           C  
ATOM   3857  ND2 ASN A 512      -0.343   8.626  46.364  1.00  0.93           N  
ATOM   3858  OD1 ASN A 512       0.046   8.366  48.563  1.00  0.91           O  
ATOM   3859  N   GLY A 513       4.244   7.846  49.366  1.00  0.95           N  
ATOM   3860  CA  GLY A 513       4.973   6.600  49.537  1.00  0.96           C  
ATOM   3861  C   GLY A 513       6.224   6.518  48.684  1.00  0.95           C  
ATOM   3862  O   GLY A 513       6.964   5.534  48.750  1.00  0.93           O  
ATOM   3863  N   LYS A 514       6.530   7.595  47.987  1.00  0.96           N  
ATOM   3864  CA  LYS A 514       7.767   7.741  47.225  1.00  0.96           C  
ATOM   3865  C   LYS A 514       8.663   8.817  47.832  1.00  0.96           C  
ATOM   3866  CB  LYS A 514       7.462   8.076  45.764  1.00  0.94           C  
ATOM   3867  O   LYS A 514       8.171   9.807  48.376  1.00  0.95           O  
ATOM   3868  CG  LYS A 514       6.433   7.158  45.121  1.00  0.86           C  
ATOM   3869  CD  LYS A 514       6.923   5.717  45.069  1.00  0.80           C  
ATOM   3870  CE  LYS A 514       5.939   4.816  44.336  1.00  0.80           C  
ATOM   3871  NZ  LYS A 514       6.382   3.390  44.342  1.00  0.79           N  
ATOM   3872  N   THR A 515       9.952   8.607  47.722  1.00  0.96           N  
ATOM   3873  CA  THR A 515      10.926   9.593  48.178  1.00  0.96           C  
ATOM   3874  C   THR A 515      10.974  10.785  47.226  1.00  0.96           C  
ATOM   3875  CB  THR A 515      12.331   8.975  48.302  1.00  0.94           C  
ATOM   3876  O   THR A 515      10.982  10.612  46.006  1.00  0.96           O  
ATOM   3877  CG2 THR A 515      13.343  10.004  48.794  1.00  0.80           C  
ATOM   3878  OG1 THR A 515      12.286   7.884  49.230  1.00  0.84           O  
ATOM   3879  N   ILE A 516      11.048  12.016  47.745  1.00  0.95           N  
ATOM   3880  CA  ILE A 516      11.362  13.227  46.994  1.00  0.96           C  
ATOM   3881  C   ILE A 516      12.839  13.573  47.167  1.00  0.94           C  
ATOM   3882  CB  ILE A 516      10.477  14.413  47.440  1.00  0.95           C  
ATOM   3883  O   ILE A 516      13.288  13.867  48.278  1.00  0.92           O  
ATOM   3884  CG1 ILE A 516       8.993  14.041  47.336  1.00  0.95           C  
ATOM   3885  CG2 ILE A 516      10.788  15.661  46.609  1.00  0.95           C  
ATOM   3886  CD1 ILE A 516       8.048  15.116  47.855  1.00  0.93           C  
ATOM   3887  N   LYS A 517      13.583  13.484  46.133  1.00  0.96           N  
ATOM   3888  CA  LYS A 517      14.993  13.863  46.140  1.00  0.96           C  
ATOM   3889  C   LYS A 517      15.165  15.343  45.807  1.00  0.94           C  
ATOM   3890  CB  LYS A 517      15.785  13.007  45.151  1.00  0.93           C  
ATOM   3891  O   LYS A 517      14.910  15.763  44.677  1.00  0.92           O  
ATOM   3892  CG  LYS A 517      15.945  11.556  45.578  1.00  0.85           C  
ATOM   3893  CD  LYS A 517      16.990  10.837  44.734  1.00  0.81           C  
ATOM   3894  CE  LYS A 517      17.173   9.393  45.181  1.00  0.81           C  
ATOM   3895  NZ  LYS A 517      18.192   8.681  44.352  1.00  0.79           N  
ATOM   3896  N   PHE A 518      15.739  16.056  46.749  1.00  0.91           N  
ATOM   3897  CA  PHE A 518      16.139  17.454  46.633  1.00  0.92           C  
ATOM   3898  C   PHE A 518      17.602  17.633  47.022  1.00  0.88           C  
ATOM   3899  CB  PHE A 518      15.250  18.343  47.509  1.00  0.89           C  
ATOM   3900  O   PHE A 518      17.973  17.417  48.177  1.00  0.83           O  
ATOM   3901  CG  PHE A 518      15.630  19.799  47.477  1.00  0.82           C  
ATOM   3902  CD1 PHE A 518      15.740  20.477  46.270  1.00  0.76           C  
ATOM   3903  CD2 PHE A 518      15.876  20.489  48.657  1.00  0.77           C  
ATOM   3904  CE1 PHE A 518      16.090  21.825  46.238  1.00  0.82           C  
ATOM   3905  CE2 PHE A 518      16.228  21.836  48.633  1.00  0.80           C  
ATOM   3906  CZ  PHE A 518      16.335  22.502  47.422  1.00  0.83           C  
ATOM   3907  N   ARG A 519      18.444  17.890  46.053  1.00  0.89           N  
ATOM   3908  CA  ARG A 519      19.895  17.878  46.210  1.00  0.90           C  
ATOM   3909  C   ARG A 519      20.378  16.530  46.736  1.00  0.90           C  
ATOM   3910  CB  ARG A 519      20.344  18.998  47.150  1.00  0.88           C  
ATOM   3911  O   ARG A 519      20.196  15.501  46.081  1.00  0.87           O  
ATOM   3912  CG  ARG A 519      19.958  20.391  46.678  1.00  0.89           C  
ATOM   3913  CD  ARG A 519      20.395  21.463  47.666  1.00  0.87           C  
ATOM   3914  NE  ARG A 519      20.042  22.802  47.200  1.00  0.86           N  
ATOM   3915  NH1 ARG A 519      21.203  23.911  48.861  1.00  0.83           N  
ATOM   3916  NH2 ARG A 519      20.055  25.097  47.271  1.00  0.80           N  
ATOM   3917  CZ  ARG A 519      20.434  23.933  47.778  1.00  0.84           C  
ATOM   3918  N   ASN A 520      20.959  16.436  47.863  1.00  0.84           N  
ATOM   3919  CA  ASN A 520      21.425  15.215  48.511  1.00  0.88           C  
ATOM   3920  C   ASN A 520      20.406  14.691  49.519  1.00  0.88           C  
ATOM   3921  CB  ASN A 520      22.774  15.449  49.192  1.00  0.84           C  
ATOM   3922  O   ASN A 520      20.602  13.628  50.111  1.00  0.87           O  
ATOM   3923  CG  ASN A 520      23.880  15.765  48.205  1.00  0.80           C  
ATOM   3924  ND2 ASN A 520      24.860  16.548  48.642  1.00  0.86           N  
ATOM   3925  OD1 ASN A 520      23.854  15.310  47.058  1.00  0.80           O  
ATOM   3926  N   ASP A 521      19.330  15.305  49.778  1.00  0.90           N  
ATOM   3927  CA  ASP A 521      18.377  14.920  50.814  1.00  0.93           C  
ATOM   3928  C   ASP A 521      17.306  13.986  50.256  1.00  0.94           C  
ATOM   3929  CB  ASP A 521      17.726  16.159  51.431  1.00  0.90           C  
ATOM   3930  O   ASP A 521      16.916  14.106  49.092  1.00  0.93           O  
ATOM   3931  CG  ASP A 521      18.724  17.075  52.116  1.00  0.85           C  
ATOM   3932  OD1 ASP A 521      19.673  16.573  52.756  1.00  0.84           O  
ATOM   3933  OD2 ASP A 521      18.559  18.310  52.018  1.00  0.88           O  
ATOM   3934  N   ASN A 522      16.808  12.969  51.015  1.00  0.92           N  
ATOM   3935  CA  ASN A 522      15.670  12.077  50.821  1.00  0.95           C  
ATOM   3936  C   ASN A 522      14.488  12.477  51.699  1.00  0.93           C  
ATOM   3937  CB  ASN A 522      16.070  10.626  51.098  1.00  0.91           C  
ATOM   3938  O   ASN A 522      14.395  12.054  52.853  1.00  0.91           O  
ATOM   3939  CG  ASN A 522      17.126  10.118  50.135  1.00  0.85           C  
ATOM   3940  ND2 ASN A 522      18.101   9.385  50.658  1.00  0.89           N  
ATOM   3941  OD1 ASN A 522      17.065  10.383  48.932  1.00  0.84           O  
ATOM   3942  N   LEU A 523      13.607  13.180  51.160  1.00  0.94           N  
ATOM   3943  CA  LEU A 523      12.479  13.733  51.902  1.00  0.95           C  
ATOM   3944  C   LEU A 523      11.196  12.970  51.588  1.00  0.95           C  
ATOM   3945  CB  LEU A 523      12.298  15.217  51.574  1.00  0.94           C  
ATOM   3946  O   LEU A 523      11.027  12.463  50.477  1.00  0.95           O  
ATOM   3947  CG  LEU A 523      13.506  16.120  51.826  1.00  0.93           C  
ATOM   3948  CD1 LEU A 523      13.221  17.536  51.338  1.00  0.90           C  
ATOM   3949  CD2 LEU A 523      13.872  16.123  53.307  1.00  0.90           C  
ATOM   3950  N   SER A 524      10.185  12.890  52.504  1.00  0.95           N  
ATOM   3951  CA  SER A 524       8.854  12.353  52.243  1.00  0.96           C  
ATOM   3952  C   SER A 524       7.898  13.446  51.776  1.00  0.96           C  
ATOM   3953  CB  SER A 524       8.294  11.674  53.494  1.00  0.95           C  
ATOM   3954  O   SER A 524       6.941  13.172  51.049  1.00  0.96           O  
ATOM   3955  OG  SER A 524       8.312  12.563  54.598  1.00  0.88           O  
ATOM   3956  N   THR A 525       8.272  14.688  52.200  1.00  0.95           N  
ATOM   3957  CA  THR A 525       7.502  15.883  51.875  1.00  0.96           C  
ATOM   3958  C   THR A 525       8.427  17.059  51.577  1.00  0.94           C  
ATOM   3959  CB  THR A 525       6.543  16.258  53.020  1.00  0.95           C  
ATOM   3960  O   THR A 525       9.541  17.127  52.100  1.00  0.92           O  
ATOM   3961  CG2 THR A 525       5.531  15.146  53.277  1.00  0.87           C  
ATOM   3962  OG1 THR A 525       7.301  16.485  54.215  1.00  0.91           O  
ATOM   3963  N   ILE A 526       7.945  17.952  50.858  1.00  0.94           N  
ATOM   3964  CA  ILE A 526       8.623  19.220  50.613  1.00  0.94           C  
ATOM   3965  C   ILE A 526       7.607  20.360  50.631  1.00  0.93           C  
ATOM   3966  CB  ILE A 526       9.387  19.203  49.270  1.00  0.92           C  
ATOM   3967  O   ILE A 526       6.500  20.221  50.105  1.00  0.91           O  
ATOM   3968  CG1 ILE A 526      10.300  20.430  49.159  1.00  0.78           C  
ATOM   3969  CG2 ILE A 526       8.408  19.140  48.093  1.00  0.77           C  
ATOM   3970  CD1 ILE A 526      11.434  20.268  48.157  1.00  0.74           C  
ATOM   3971  N   ASN A 527       7.964  21.443  51.199  1.00  0.92           N  
ATOM   3972  CA  ASN A 527       7.138  22.646  51.231  1.00  0.93           C  
ATOM   3973  C   ASN A 527       7.482  23.592  50.084  1.00  0.91           C  
ATOM   3974  CB  ASN A 527       7.287  23.363  52.574  1.00  0.89           C  
ATOM   3975  O   ASN A 527       8.638  23.989  49.926  1.00  0.88           O  
ATOM   3976  CG  ASN A 527       6.214  24.410  52.799  1.00  0.81           C  
ATOM   3977  ND2 ASN A 527       6.239  25.045  53.964  1.00  0.79           N  
ATOM   3978  OD1 ASN A 527       5.368  24.646  51.932  1.00  0.77           O  
ATOM   3979  N   VAL A 528       6.567  24.030  49.214  1.00  0.87           N  
ATOM   3980  CA  VAL A 528       6.630  25.137  48.265  1.00  0.89           C  
ATOM   3981  C   VAL A 528       6.211  26.433  48.954  1.00  0.83           C  
ATOM   3982  CB  VAL A 528       5.739  24.877  47.030  1.00  0.84           C  
ATOM   3983  O   VAL A 528       5.017  26.706  49.104  1.00  0.78           O  
ATOM   3984  CG1 VAL A 528       5.989  25.930  45.952  1.00  0.75           C  
ATOM   3985  CG2 VAL A 528       5.988  23.474  46.479  1.00  0.73           C  
ATOM   3986  N   SER A 529       7.210  27.296  49.345  1.00  0.84           N  
ATOM   3987  CA  SER A 529       6.970  28.305  50.372  1.00  0.83           C  
ATOM   3988  C   SER A 529       6.896  29.703  49.767  1.00  0.80           C  
ATOM   3989  CB  SER A 529       8.067  28.258  51.436  1.00  0.79           C  
ATOM   3990  O   SER A 529       6.584  30.670  50.464  1.00  0.73           O  
ATOM   3991  OG  SER A 529       8.207  26.948  51.957  1.00  0.70           O  
ATOM   3992  N   TYR A 530       7.125  29.952  48.538  1.00  0.82           N  
ATOM   3993  CA  TYR A 530       7.113  31.314  48.014  1.00  0.83           C  
ATOM   3994  C   TYR A 530       5.975  31.504  47.018  1.00  0.83           C  
ATOM   3995  CB  TYR A 530       8.451  31.646  47.348  1.00  0.79           C  
ATOM   3996  O   TYR A 530       5.726  30.636  46.177  1.00  0.80           O  
ATOM   3997  CG  TYR A 530       9.632  31.563  48.285  1.00  0.75           C  
ATOM   3998  CD1 TYR A 530       9.912  32.596  49.177  1.00  0.71           C  
ATOM   3999  CD2 TYR A 530      10.471  30.454  48.278  1.00  0.73           C  
ATOM   4000  CE1 TYR A 530      11.000  32.525  50.041  1.00  0.72           C  
ATOM   4001  CE2 TYR A 530      11.562  30.372  49.137  1.00  0.70           C  
ATOM   4002  OH  TYR A 530      12.896  31.335  50.866  1.00  0.62           O  
ATOM   4003  CZ  TYR A 530      11.818  31.411  50.014  1.00  0.72           C  
ATOM   4004  N   ASP A 531       5.272  32.701  47.081  1.00  0.80           N  
ATOM   4005  CA  ASP A 531       4.184  33.071  46.181  1.00  0.81           C  
ATOM   4006  C   ASP A 531       4.647  33.062  44.726  1.00  0.80           C  
ATOM   4007  CB  ASP A 531       3.629  34.449  46.548  1.00  0.77           C  
ATOM   4008  O   ASP A 531       5.693  33.626  44.398  1.00  0.76           O  
ATOM   4009  CG  ASP A 531       2.130  34.561  46.335  1.00  0.70           C  
ATOM   4010  OD1 ASP A 531       1.486  33.548  45.985  1.00  0.68           O  
ATOM   4011  OD2 ASP A 531       1.587  35.672  46.516  1.00  0.74           O  
ATOM   4012  N   GLY A 532       3.948  32.353  43.984  1.00  0.81           N  
ATOM   4013  CA  GLY A 532       4.236  32.253  42.562  1.00  0.82           C  
ATOM   4014  C   GLY A 532       5.326  31.248  42.243  1.00  0.81           C  
ATOM   4015  O   GLY A 532       5.694  31.072  41.080  1.00  0.80           O  
ATOM   4016  N   ASN A 533       5.897  30.615  43.272  1.00  0.86           N  
ATOM   4017  CA  ASN A 533       6.877  29.571  42.989  1.00  0.87           C  
ATOM   4018  C   ASN A 533       6.229  28.360  42.324  1.00  0.87           C  
ATOM   4019  CB  ASN A 533       7.599  29.150  44.270  1.00  0.84           C  
ATOM   4020  O   ASN A 533       5.170  27.901  42.757  1.00  0.86           O  
ATOM   4021  CG  ASN A 533       8.713  30.105  44.653  1.00  0.78           C  
ATOM   4022  ND2 ASN A 533       9.515  29.716  45.638  1.00  0.76           N  
ATOM   4023  OD1 ASN A 533       8.850  31.183  44.070  1.00  0.76           O  
ATOM   4024  N   THR A 534       6.877  27.878  41.427  1.00  0.86           N  
ATOM   4025  CA  THR A 534       6.495  26.631  40.775  1.00  0.88           C  
ATOM   4026  C   THR A 534       7.536  25.545  41.033  1.00  0.88           C  
ATOM   4027  CB  THR A 534       6.318  26.826  39.257  1.00  0.86           C  
ATOM   4028  O   THR A 534       8.698  25.688  40.647  1.00  0.88           O  
ATOM   4029  CG2 THR A 534       5.868  25.533  38.586  1.00  0.85           C  
ATOM   4030  OG1 THR A 534       5.334  27.841  39.024  1.00  0.86           O  
ATOM   4031  N   ALA A 535       7.038  24.574  41.638  1.00  0.91           N  
ATOM   4032  CA  ALA A 535       7.796  23.336  41.799  1.00  0.91           C  
ATOM   4033  C   ALA A 535       7.551  22.387  40.630  1.00  0.91           C  
ATOM   4034  CB  ALA A 535       7.433  22.657  43.118  1.00  0.90           C  
ATOM   4035  O   ALA A 535       6.402  22.106  40.281  1.00  0.91           O  
ATOM   4036  N   GLU A 536       8.670  21.829  40.116  1.00  0.90           N  
ATOM   4037  CA  GLU A 536       8.616  20.704  39.188  1.00  0.91           C  
ATOM   4038  C   GLU A 536       9.142  19.427  39.837  1.00  0.92           C  
ATOM   4039  CB  GLU A 536       9.413  21.015  37.918  1.00  0.89           C  
ATOM   4040  O   GLU A 536      10.208  19.433  40.457  1.00  0.92           O  
ATOM   4041  CG  GLU A 536       9.309  19.938  36.848  1.00  0.84           C  
ATOM   4042  CD  GLU A 536       9.966  20.333  35.535  1.00  0.83           C  
ATOM   4043  OE1 GLU A 536       9.270  20.874  34.646  1.00  0.85           O  
ATOM   4044  OE2 GLU A 536      11.187  20.097  35.393  1.00  0.85           O  
ATOM   4045  N   LEU A 537       8.383  18.395  39.699  1.00  0.93           N  
ATOM   4046  CA  LEU A 537       8.729  17.056  40.162  1.00  0.93           C  
ATOM   4047  C   LEU A 537       8.703  16.058  39.009  1.00  0.91           C  
ATOM   4048  CB  LEU A 537       7.768  16.604  41.265  1.00  0.93           C  
ATOM   4049  O   LEU A 537       7.680  15.907  38.337  1.00  0.89           O  
ATOM   4050  CG  LEU A 537       7.717  17.478  42.519  1.00  0.92           C  
ATOM   4051  CD1 LEU A 537       6.485  18.377  42.489  1.00  0.90           C  
ATOM   4052  CD2 LEU A 537       7.723  16.612  43.775  1.00  0.90           C  
ATOM   4053  N   ILE A 538       9.802  15.326  38.858  1.00  0.91           N  
ATOM   4054  CA  ILE A 538       9.986  14.309  37.828  1.00  0.92           C  
ATOM   4055  C   ILE A 538      10.165  12.940  38.481  1.00  0.92           C  
ATOM   4056  CB  ILE A 538      11.196  14.633  36.924  1.00  0.89           C  
ATOM   4057  O   ILE A 538      11.070  12.747  39.296  1.00  0.91           O  
ATOM   4058  CG1 ILE A 538      11.072  16.051  36.355  1.00  0.82           C  
ATOM   4059  CG2 ILE A 538      11.322  13.601  35.799  1.00  0.81           C  
ATOM   4060  CD1 ILE A 538      12.278  16.499  35.540  1.00  0.77           C  
ATOM   4061  N   TYR A 539       9.229  12.020  38.183  1.00  0.88           N  
ATOM   4062  CA  TYR A 539       9.331  10.678  38.746  1.00  0.90           C  
ATOM   4063  C   TYR A 539      10.409   9.869  38.035  1.00  0.88           C  
ATOM   4064  CB  TYR A 539       7.985   9.952  38.652  1.00  0.88           C  
ATOM   4065  O   TYR A 539      10.430   9.798  36.804  1.00  0.85           O  
ATOM   4066  CG  TYR A 539       7.993   8.577  39.275  1.00  0.88           C  
ATOM   4067  CD1 TYR A 539       8.106   8.417  40.654  1.00  0.85           C  
ATOM   4068  CD2 TYR A 539       7.889   7.437  38.486  1.00  0.86           C  
ATOM   4069  CE1 TYR A 539       8.115   7.152  41.232  1.00  0.89           C  
ATOM   4070  CE2 TYR A 539       7.897   6.167  39.054  1.00  0.89           C  
ATOM   4071  OH  TYR A 539       8.019   4.780  40.993  1.00  0.81           O  
ATOM   4072  CZ  TYR A 539       8.010   6.035  40.425  1.00  0.89           C  
ATOM   4073  N   VAL A 540      11.283   9.217  38.734  1.00  0.88           N  
ATOM   4074  CA  VAL A 540      12.338   8.334  38.248  1.00  0.90           C  
ATOM   4075  C   VAL A 540      12.088   6.910  38.740  1.00  0.89           C  
ATOM   4076  CB  VAL A 540      13.735   8.816  38.701  1.00  0.88           C  
ATOM   4077  O   VAL A 540      12.350   6.593  39.903  1.00  0.87           O  
ATOM   4078  CG1 VAL A 540      14.828   7.915  38.130  1.00  0.85           C  
ATOM   4079  CG2 VAL A 540      13.960  10.267  38.279  1.00  0.85           C  
ATOM   4080  N   GLN A 541      11.687   6.058  37.858  1.00  0.85           N  
ATOM   4081  CA  GLN A 541      11.273   4.693  38.163  1.00  0.88           C  
ATOM   4082  C   GLN A 541      12.447   3.864  38.677  1.00  0.86           C  
ATOM   4083  CB  GLN A 541      10.662   4.028  36.929  1.00  0.83           C  
ATOM   4084  O   GLN A 541      12.307   3.112  39.644  1.00  0.84           O  
ATOM   4085  CG  GLN A 541      10.128   2.625  37.187  1.00  0.76           C  
ATOM   4086  CD  GLN A 541       9.433   2.030  35.977  1.00  0.74           C  
ATOM   4087  NE2 GLN A 541       8.698   0.944  36.190  1.00  0.76           N  
ATOM   4088  OE1 GLN A 541       9.556   2.542  34.860  1.00  0.81           O  
ATOM   4089  N   SER A 542      13.656   4.027  38.044  1.00  0.82           N  
ATOM   4090  CA  SER A 542      14.826   3.216  38.365  1.00  0.85           C  
ATOM   4091  C   SER A 542      15.230   3.381  39.826  1.00  0.84           C  
ATOM   4092  CB  SER A 542      16.001   3.587  37.458  1.00  0.82           C  
ATOM   4093  O   SER A 542      15.782   2.459  40.431  1.00  0.83           O  
ATOM   4094  OG  SER A 542      16.260   4.979  37.515  1.00  0.76           O  
ATOM   4095  N   GLY A 543      14.877   4.496  40.461  1.00  0.88           N  
ATOM   4096  CA  GLY A 543      15.195   4.765  41.854  1.00  0.90           C  
ATOM   4097  C   GLY A 543      13.965   4.888  42.734  1.00  0.90           C  
ATOM   4098  O   GLY A 543      14.079   5.106  43.942  1.00  0.88           O  
ATOM   4099  N   ASN A 544      12.786   4.691  42.181  1.00  0.90           N  
ATOM   4100  CA  ASN A 544      11.472   4.824  42.800  1.00  0.93           C  
ATOM   4101  C   ASN A 544      11.351   6.126  43.587  1.00  0.92           C  
ATOM   4102  CB  ASN A 544      11.181   3.626  43.707  1.00  0.90           C  
ATOM   4103  O   ASN A 544      10.923   6.120  44.742  1.00  0.90           O  
ATOM   4104  CG  ASN A 544       9.734   3.570  44.155  1.00  0.88           C  
ATOM   4105  ND2 ASN A 544       9.489   2.919  45.286  1.00  0.92           N  
ATOM   4106  OD1 ASN A 544       8.844   4.107  43.490  1.00  0.87           O  
ATOM   4107  N   TYR A 545      11.637   7.286  43.060  1.00  0.94           N  
ATOM   4108  CA  TYR A 545      11.615   8.576  43.741  1.00  0.96           C  
ATOM   4109  C   TYR A 545      11.162   9.684  42.798  1.00  0.95           C  
ATOM   4110  CB  TYR A 545      12.999   8.907  44.309  1.00  0.95           C  
ATOM   4111  O   TYR A 545      11.236   9.536  41.576  1.00  0.94           O  
ATOM   4112  CG  TYR A 545      14.067   9.062  43.253  1.00  0.94           C  
ATOM   4113  CD1 TYR A 545      14.918   8.006  42.936  1.00  0.91           C  
ATOM   4114  CD2 TYR A 545      14.227  10.264  42.572  1.00  0.91           C  
ATOM   4115  CE1 TYR A 545      15.905   8.144  41.965  1.00  0.92           C  
ATOM   4116  CE2 TYR A 545      15.210  10.413  41.599  1.00  0.91           C  
ATOM   4117  OH  TYR A 545      17.018   9.492  40.341  1.00  0.88           O  
ATOM   4118  CZ  TYR A 545      16.043   9.350  41.303  1.00  0.91           C  
ATOM   4119  N   TRP A 546      10.801  10.795  43.348  1.00  0.93           N  
ATOM   4120  CA  TRP A 546      10.572  12.067  42.671  1.00  0.96           C  
ATOM   4121  C   TRP A 546      11.810  12.955  42.746  1.00  0.92           C  
ATOM   4122  CB  TRP A 546       9.370  12.792  43.281  1.00  0.94           C  
ATOM   4123  O   TRP A 546      12.342  13.197  43.832  1.00  0.87           O  
ATOM   4124  CG  TRP A 546       8.060  12.098  43.054  1.00  0.92           C  
ATOM   4125  CD1 TRP A 546       7.450  11.198  43.883  1.00  0.87           C  
ATOM   4126  CD2 TRP A 546       7.201  12.245  41.919  1.00  0.88           C  
ATOM   4127  CE2 TRP A 546       6.086  11.403  42.127  1.00  0.93           C  
ATOM   4128  CE3 TRP A 546       7.266  13.007  40.745  1.00  0.81           C  
ATOM   4129  NE1 TRP A 546       6.262  10.777  43.331  1.00  0.81           N  
ATOM   4130  CH2 TRP A 546       5.131  12.060  40.064  1.00  0.84           C  
ATOM   4131  CZ2 TRP A 546       5.043  11.304  41.203  1.00  0.83           C  
ATOM   4132  CZ3 TRP A 546       6.227  12.907  39.827  1.00  0.83           C  
ATOM   4133  N   ARG A 547      12.282  13.360  41.678  1.00  0.94           N  
ATOM   4134  CA  ARG A 547      13.272  14.432  41.640  1.00  0.94           C  
ATOM   4135  C   ARG A 547      12.598  15.800  41.659  1.00  0.94           C  
ATOM   4136  CB  ARG A 547      14.157  14.302  40.399  1.00  0.90           C  
ATOM   4137  O   ARG A 547      11.805  16.120  40.771  1.00  0.93           O  
ATOM   4138  CG  ARG A 547      15.340  15.257  40.383  1.00  0.77           C  
ATOM   4139  CD  ARG A 547      16.350  14.886  39.307  1.00  0.74           C  
ATOM   4140  NE  ARG A 547      17.550  15.715  39.385  1.00  0.74           N  
ATOM   4141  NH1 ARG A 547      18.642  14.661  37.643  1.00  0.66           N  
ATOM   4142  NH2 ARG A 547      19.649  16.397  38.751  1.00  0.58           N  
ATOM   4143  CZ  ARG A 547      18.611  15.589  38.593  1.00  0.70           C  
ATOM   4144  N   TYR A 548      12.941  16.681  42.545  1.00  0.92           N  
ATOM   4145  CA  TYR A 548      12.426  18.033  42.733  1.00  0.93           C  
ATOM   4146  C   TYR A 548      13.341  19.061  42.078  1.00  0.89           C  
ATOM   4147  CB  TYR A 548      12.271  18.346  44.224  1.00  0.90           C  
ATOM   4148  O   TYR A 548      14.562  19.007  42.242  1.00  0.85           O  
ATOM   4149  CG  TYR A 548      11.862  19.772  44.505  1.00  0.84           C  
ATOM   4150  CD1 TYR A 548      12.819  20.771  44.672  1.00  0.77           C  
ATOM   4151  CD2 TYR A 548      10.520  20.123  44.605  1.00  0.79           C  
ATOM   4152  CE1 TYR A 548      12.447  22.086  44.933  1.00  0.84           C  
ATOM   4153  CE2 TYR A 548      10.137  21.435  44.866  1.00  0.82           C  
ATOM   4154  OH  TYR A 548      10.733  23.708  45.286  1.00  0.71           O  
ATOM   4155  CZ  TYR A 548      11.106  22.408  45.028  1.00  0.85           C  
ATOM   4156  N   SER A 549      12.809  19.969  41.408  1.00  0.90           N  
ATOM   4157  CA  SER A 549      13.439  21.186  40.908  1.00  0.90           C  
ATOM   4158  C   SER A 549      12.540  22.400  41.113  1.00  0.88           C  
ATOM   4159  CB  SER A 549      13.783  21.041  39.425  1.00  0.87           C  
ATOM   4160  O   SER A 549      11.321  22.311  40.950  1.00  0.86           O  
ATOM   4161  OG  SER A 549      14.687  19.968  39.220  1.00  0.75           O  
ATOM   4162  N   GLU A 550      13.052  23.536  41.383  1.00  0.85           N  
ATOM   4163  CA  GLU A 550      12.357  24.819  41.381  1.00  0.86           C  
ATOM   4164  C   GLU A 550      12.462  25.502  40.021  1.00  0.84           C  
ATOM   4165  CB  GLU A 550      12.915  25.734  42.474  1.00  0.81           C  
ATOM   4166  O   GLU A 550      13.565  25.764  39.535  1.00  0.78           O  
ATOM   4167  CG  GLU A 550      12.559  25.293  43.886  1.00  0.74           C  
ATOM   4168  CD  GLU A 550      13.056  26.251  44.957  1.00  0.71           C  
ATOM   4169  OE1 GLU A 550      13.766  27.226  44.618  1.00  0.73           O  
ATOM   4170  OE2 GLU A 550      12.734  26.026  46.145  1.00  0.71           O  
ATOM   4171  N   LEU A 551      11.400  25.721  39.351  1.00  0.82           N  
ATOM   4172  CA  LEU A 551      11.394  26.392  38.056  1.00  0.81           C  
ATOM   4173  C   LEU A 551      11.418  27.907  38.229  1.00  0.76           C  
ATOM   4174  CB  LEU A 551      10.165  25.979  37.243  1.00  0.78           C  
ATOM   4175  O   LEU A 551      11.966  28.623  37.388  1.00  0.71           O  
ATOM   4176  CG  LEU A 551      10.136  24.533  36.744  1.00  0.73           C  
ATOM   4177  CD1 LEU A 551       8.865  24.274  35.942  1.00  0.69           C  
ATOM   4178  CD2 LEU A 551      11.374  24.232  35.906  1.00  0.71           C  
ATOM   4179  N   SER A 552      10.676  28.434  39.072  1.00  0.73           N  
ATOM   4180  CA  SER A 552      10.642  29.861  39.374  1.00  0.72           C  
ATOM   4181  C   SER A 552      10.746  30.112  40.874  1.00  0.72           C  
ATOM   4182  CB  SER A 552       9.360  30.494  38.830  1.00  0.68           C  
ATOM   4183  O   SER A 552      10.215  29.340  41.676  1.00  0.68           O  
ATOM   4184  OG  SER A 552       8.221  29.964  39.486  1.00  0.65           O  
ATOM   4185  N   ARG A 553      11.490  31.081  41.130  1.00  0.73           N  
ATOM   4186  CA  ARG A 553      11.564  31.748  42.426  1.00  0.73           C  
ATOM   4187  C   ARG A 553      11.379  33.255  42.278  1.00  0.71           C  
ATOM   4188  CB  ARG A 553      12.899  31.449  43.111  1.00  0.68           C  
ATOM   4189  O   ARG A 553      11.933  33.866  41.362  1.00  0.67           O  
ATOM   4190  CG  ARG A 553      12.885  31.676  44.614  1.00  0.64           C  
ATOM   4191  CD  ARG A 553      14.175  31.202  45.268  1.00  0.64           C  
ATOM   4192  NE  ARG A 553      14.169  31.440  46.708  1.00  0.56           N  
ATOM   4193  NH1 ARG A 553      16.245  30.499  47.082  1.00  0.46           N  
ATOM   4194  NH2 ARG A 553      15.043  31.366  48.831  1.00  0.43           N  
ATOM   4195  CZ  ARG A 553      15.152  31.101  47.537  1.00  0.62           C  
ATOM   4196  N   LYS A 554      10.469  33.759  42.907  1.00  0.69           N  
ATOM   4197  CA  LYS A 554      10.519  35.209  43.069  1.00  0.69           C  
ATOM   4198  C   LYS A 554      11.871  35.655  43.617  1.00  0.68           C  
ATOM   4199  CB  LYS A 554       9.397  35.684  43.994  1.00  0.65           C  
ATOM   4200  O   LYS A 554      12.303  35.191  44.674  1.00  0.65           O  
ATOM   4201  CG  LYS A 554       9.170  37.189  43.969  1.00  0.63           C  
ATOM   4202  CD  LYS A 554       7.958  37.585  44.802  1.00  0.63           C  
ATOM   4203  CE  LYS A 554       7.741  39.092  44.794  1.00  0.64           C  
ATOM   4204  NZ  LYS A 554       6.518  39.480  45.559  1.00  0.54           N  
ATOM   4205  N   PHE A 555      12.656  36.442  42.661  1.00  0.60           N  
ATOM   4206  CA  PHE A 555      13.855  37.127  43.128  1.00  0.64           C  
ATOM   4207  C   PHE A 555      13.494  38.431  43.831  1.00  0.59           C  
ATOM   4208  CB  PHE A 555      14.806  37.406  41.960  1.00  0.57           C  
ATOM   4209  O   PHE A 555      12.513  39.085  43.472  1.00  0.58           O  
ATOM   4210  CG  PHE A 555      15.412  36.166  41.362  1.00  0.55           C  
ATOM   4211  CD1 PHE A 555      16.447  35.501  42.007  1.00  0.53           C  
ATOM   4212  CD2 PHE A 555      14.947  35.665  40.153  1.00  0.58           C  
ATOM   4213  CE1 PHE A 555      17.011  34.352  41.455  1.00  0.54           C  
ATOM   4214  CE2 PHE A 555      15.504  34.518  39.595  1.00  0.56           C  
ATOM   4215  CZ  PHE A 555      16.537  33.864  40.247  1.00  0.54           C  
TER    4216      PHE A 555
END
