# Supplementary material for: DepoScope: Accurate phage depolymerase annotation and domain delineation using large language models
Source: PLoS Comput Biol. 2024 Aug 5;20(8):e1011831. doi: 10.1371/journal.pcbi.1011831 (PMC11326577; doi:10.1371/journal.pcbi.1011831)
Supplement: S1 Data — (ZIP) [file pcbi.1011831.s003.zip › FN_FP_deposcope_032024/False_positives/NC_020873.1__YP_007677111.pdb]

PARENT N/A
ATOM      1  N   MET A   1     -22.539 -26.196 -80.402  1.00  0.70           N  
ATOM      2  CA  MET A   1     -22.672 -27.057 -81.574  1.00  0.79           C  
ATOM      3  C   MET A   1     -21.449 -26.939 -82.478  1.00  0.79           C  
ATOM      4  CB  MET A   1     -23.938 -26.708 -82.358  1.00  0.66           C  
ATOM      5  O   MET A   1     -21.172 -25.866 -83.016  1.00  0.73           O  
ATOM      6  CG  MET A   1     -25.219 -27.202 -81.705  1.00  0.59           C  
ATOM      7  SD  MET A   1     -26.704 -26.865 -82.728  1.00  0.65           S  
ATOM      8  CE  MET A   1     -27.354 -25.400 -81.878  1.00  0.65           C  
ATOM      9  N   ALA A   2     -20.656 -27.968 -82.515  1.00  0.87           N  
ATOM     10  CA  ALA A   2     -19.538 -27.985 -83.454  1.00  0.91           C  
ATOM     11  C   ALA A   2     -20.026 -28.210 -84.883  1.00  0.93           C  
ATOM     12  CB  ALA A   2     -18.531 -29.063 -83.063  1.00  0.88           C  
ATOM     13  O   ALA A   2     -20.948 -28.995 -85.114  1.00  0.93           O  
ATOM     14  N   SER A   3     -19.558 -27.472 -85.945  1.00  0.87           N  
ATOM     15  CA  SER A   3     -19.881 -27.641 -87.358  1.00  0.91           C  
ATOM     16  C   SER A   3     -18.663 -27.380 -88.238  1.00  0.89           C  
ATOM     17  CB  SER A   3     -21.022 -26.708 -87.763  1.00  0.86           C  
ATOM     18  O   SER A   3     -17.775 -26.610 -87.865  1.00  0.85           O  
ATOM     19  OG  SER A   3     -20.666 -25.354 -87.545  1.00  0.85           O  
ATOM     20  N   GLY A   4     -18.610 -28.025 -89.420  1.00  0.91           N  
ATOM     21  CA  GLY A   4     -17.559 -27.853 -90.409  1.00  0.92           C  
ATOM     22  C   GLY A   4     -17.921 -28.418 -91.770  1.00  0.92           C  
ATOM     23  O   GLY A   4     -19.068 -28.809 -92.000  1.00  0.90           O  
ATOM     24  N   GLY A   5     -17.045 -28.385 -92.777  1.00  0.91           N  
ATOM     25  CA  GLY A   5     -17.211 -28.992 -94.088  1.00  0.93           C  
ATOM     26  C   GLY A   5     -15.928 -29.024 -94.897  1.00  0.90           C  
ATOM     27  O   GLY A   5     -14.947 -28.368 -94.541  1.00  0.85           O  
ATOM     28  N   PHE A   6     -15.885 -29.778 -95.931  1.00  0.89           N  
ATOM     29  CA  PHE A   6     -14.764 -29.864 -96.860  1.00  0.91           C  
ATOM     30  C   PHE A   6     -15.259 -30.017 -98.293  1.00  0.89           C  
ATOM     31  CB  PHE A   6     -13.848 -31.035 -96.492  1.00  0.89           C  
ATOM     32  O   PHE A   6     -16.360 -30.521 -98.525  1.00  0.86           O  
ATOM     33  CG  PHE A   6     -14.504 -32.383 -96.625  1.00  0.90           C  
ATOM     34  CD1 PHE A   6     -15.302 -32.887 -95.605  1.00  0.87           C  
ATOM     35  CD2 PHE A   6     -14.322 -33.147 -97.770  1.00  0.88           C  
ATOM     36  CE1 PHE A   6     -15.910 -34.134 -95.725  1.00  0.88           C  
ATOM     37  CE2 PHE A   6     -14.926 -34.395 -97.897  1.00  0.87           C  
ATOM     38  CZ  PHE A   6     -15.719 -34.887 -96.873  1.00  0.87           C  
ATOM     39  N   ASP A   7     -14.459 -29.461 -99.193  1.00  0.87           N  
ATOM     40  CA  ASP A   7     -14.772 -29.518-100.618  1.00  0.89           C  
ATOM     41  C   ASP A   7     -14.299 -30.834-101.231  1.00  0.86           C  
ATOM     42  CB  ASP A   7     -14.138 -28.336-101.354  1.00  0.84           C  
ATOM     43  O   ASP A   7     -13.238 -31.347-100.870  1.00  0.83           O  
ATOM     44  CG  ASP A   7     -14.724 -26.997-100.942  1.00  0.78           C  
ATOM     45  OD1 ASP A   7     -15.922 -26.938-100.591  1.00  0.78           O  
ATOM     46  OD2 ASP A   7     -13.982 -25.992-100.971  1.00  0.82           O  
ATOM     47  N   LEU A   8     -15.071 -31.387-102.106  1.00  0.86           N  
ATOM     48  CA  LEU A   8     -14.823 -32.619-102.847  1.00  0.87           C  
ATOM     49  C   LEU A   8     -14.273 -32.316-104.237  1.00  0.82           C  
ATOM     50  CB  LEU A   8     -16.107 -33.443-102.963  1.00  0.83           C  
ATOM     51  O   LEU A   8     -14.825 -31.483-104.960  1.00  0.74           O  
ATOM     52  CG  LEU A   8     -16.754 -33.878-101.647  1.00  0.79           C  
ATOM     53  CD1 LEU A   8     -18.130 -34.483-101.907  1.00  0.75           C  
ATOM     54  CD2 LEU A   8     -15.858 -34.871-100.913  1.00  0.76           C  
ATOM     55  N   SER A   9     -13.126 -33.021-104.581  1.00  0.82           N  
ATOM     56  CA  SER A   9     -12.636 -33.038-105.956  1.00  0.84           C  
ATOM     57  C   SER A   9     -13.501 -33.931-106.839  1.00  0.81           C  
ATOM     58  CB  SER A   9     -11.184 -33.515-106.002  1.00  0.79           C  
ATOM     59  O   SER A   9     -13.736 -35.096-106.512  1.00  0.78           O  
ATOM     60  OG  SER A   9     -10.351 -32.665-105.232  1.00  0.67           O  
ATOM     61  N   THR A  10     -14.049 -33.361-107.947  1.00  0.83           N  
ATOM     62  CA  THR A  10     -14.858 -34.103-108.908  1.00  0.84           C  
ATOM     63  C   THR A  10     -14.131 -34.227-110.244  1.00  0.82           C  
ATOM     64  CB  THR A  10     -16.225 -33.429-109.125  1.00  0.81           C  
ATOM     65  O   THR A  10     -13.333 -33.360-110.606  1.00  0.76           O  
ATOM     66  CG2 THR A  10     -16.963 -33.242-107.803  1.00  0.74           C  
ATOM     67  OG1 THR A  10     -16.028 -32.147-109.735  1.00  0.77           O  
ATOM     68  N   SER A  11     -14.338 -35.251-110.999  1.00  0.82           N  
ATOM     69  CA  SER A  11     -13.737 -35.502-112.305  1.00  0.83           C  
ATOM     70  C   SER A  11     -14.270 -34.531-113.354  1.00  0.80           C  
ATOM     71  CB  SER A  11     -14.002 -36.941-112.750  1.00  0.80           C  
ATOM     72  O   SER A  11     -13.676 -34.376-114.423  1.00  0.75           O  
ATOM     73  OG  SER A  11     -15.393 -37.179-112.883  1.00  0.76           O  
ATOM     74  N   ASN A  12     -15.336 -33.853-113.004  1.00  0.82           N  
ATOM     75  CA  ASN A  12     -15.932 -32.804-113.823  1.00  0.82           C  
ATOM     76  C   ASN A  12     -15.705 -31.422-113.217  1.00  0.82           C  
ATOM     77  CB  ASN A  12     -17.428 -33.058-114.019  1.00  0.81           C  
ATOM     78  O   ASN A  12     -16.256 -31.105-112.161  1.00  0.80           O  
ATOM     79  CG  ASN A  12     -18.057 -32.106-115.016  1.00  0.77           C  
ATOM     80  ND2 ASN A  12     -19.121 -32.552-115.673  1.00  0.78           N  
ATOM     81  OD1 ASN A  12     -17.591 -30.978-115.195  1.00  0.77           O  
ATOM     82  N   THR A  13     -14.952 -30.485-113.976  1.00  0.76           N  
ATOM     83  CA  THR A  13     -14.471 -29.193-113.498  1.00  0.77           C  
ATOM     84  C   THR A  13     -15.633 -28.225-113.296  1.00  0.76           C  
ATOM     85  CB  THR A  13     -13.452 -28.580-114.476  1.00  0.72           C  
ATOM     86  O   THR A  13     -15.503 -27.232-112.576  1.00  0.72           O  
ATOM     87  CG2 THR A  13     -12.124 -29.328-114.426  1.00  0.62           C  
ATOM     88  OG1 THR A  13     -13.976 -28.647-115.808  1.00  0.70           O  
ATOM     89  N   TYR A  14     -16.694 -28.552-113.739  1.00  0.80           N  
ATOM     90  CA  TYR A  14     -17.840 -27.658-113.615  1.00  0.81           C  
ATOM     91  C   TYR A  14     -18.683 -28.019-112.397  1.00  0.81           C  
ATOM     92  CB  TYR A  14     -18.702 -27.709-114.880  1.00  0.79           C  
ATOM     93  O   TYR A  14     -19.522 -27.229-111.959  1.00  0.80           O  
ATOM     94  CG  TYR A  14     -17.946 -27.371-116.143  1.00  0.75           C  
ATOM     95  CD1 TYR A  14     -17.407 -26.102-116.336  1.00  0.72           C  
ATOM     96  CD2 TYR A  14     -17.772 -28.320-117.144  1.00  0.74           C  
ATOM     97  CE1 TYR A  14     -16.711 -25.786-117.499  1.00  0.72           C  
ATOM     98  CE2 TYR A  14     -17.078 -28.015-118.311  1.00  0.72           C  
ATOM     99  OH  TYR A  14     -15.865 -26.440-119.632  1.00  0.58           O  
ATOM    100  CZ  TYR A  14     -16.552 -26.748-118.479  1.00  0.69           C  
ATOM    101  N   VAL A  15     -18.536 -29.156-111.840  1.00  0.83           N  
ATOM    102  CA  VAL A  15     -19.279 -29.598-110.664  1.00  0.85           C  
ATOM    103  C   VAL A  15     -18.374 -29.555-109.435  1.00  0.85           C  
ATOM    104  CB  VAL A  15     -19.850 -31.021-110.856  1.00  0.83           C  
ATOM    105  O   VAL A  15     -17.322 -30.198-109.408  1.00  0.84           O  
ATOM    106  CG1 VAL A  15     -20.682 -31.437-109.644  1.00  0.80           C  
ATOM    107  CG2 VAL A  15     -20.687 -31.092-112.132  1.00  0.79           C  
ATOM    108  N   LYS A  16     -18.852 -28.798-108.476  1.00  0.85           N  
ATOM    109  CA  LYS A  16     -18.225 -28.744-107.158  1.00  0.87           C  
ATOM    110  C   LYS A  16     -19.069 -29.474-106.118  1.00  0.87           C  
ATOM    111  CB  LYS A  16     -18.002 -27.294-106.728  1.00  0.85           C  
ATOM    112  O   LYS A  16     -20.275 -29.238-106.011  1.00  0.87           O  
ATOM    113  CG  LYS A  16     -17.064 -26.515-107.638  1.00  0.80           C  
ATOM    114  CD  LYS A  16     -16.782 -25.122-107.091  1.00  0.78           C  
ATOM    115  CE  LYS A  16     -15.820 -24.353-107.986  1.00  0.75           C  
ATOM    116  NZ  LYS A  16     -15.458 -23.027-107.401  1.00  0.71           N  
ATOM    117  N   GLY A  17     -18.390 -30.427-105.446  1.00  0.87           N  
ATOM    118  CA  GLY A  17     -18.989 -31.093-104.300  1.00  0.88           C  
ATOM    119  C   GLY A  17     -18.541 -30.515-102.972  1.00  0.89           C  
ATOM    120  O   GLY A  17     -17.386 -30.111-102.823  1.00  0.88           O  
ATOM    121  N   ARG A  18     -19.429 -30.446-102.028  1.00  0.90           N  
ATOM    122  CA  ARG A  18     -19.087 -30.112-100.649  1.00  0.92           C  
ATOM    123  C   ARG A  18     -19.838 -31.004 -99.667  1.00  0.92           C  
ATOM    124  CB  ARG A  18     -19.393 -28.641-100.360  1.00  0.91           C  
ATOM    125  O   ARG A  18     -21.042 -31.223 -99.814  1.00  0.92           O  
ATOM    126  CG  ARG A  18     -18.935 -28.174 -98.988  1.00  0.88           C  
ATOM    127  CD  ARG A  18     -19.000 -26.659 -98.856  1.00  0.87           C  
ATOM    128  NE  ARG A  18     -18.456 -26.205 -97.579  1.00  0.87           N  
ATOM    129  NH1 ARG A  18     -16.651 -25.100 -98.505  1.00  0.83           N  
ATOM    130  NH2 ARG A  18     -16.948 -25.116 -96.232  1.00  0.81           N  
ATOM    131  CZ  ARG A  18     -17.353 -25.475 -97.442  1.00  0.85           C  
ATOM    132  N   VAL A  19     -19.127 -31.501 -98.606  1.00  0.91           N  
ATOM    133  CA  VAL A  19     -19.713 -32.119 -97.422  1.00  0.93           C  
ATOM    134  C   VAL A  19     -19.729 -31.117 -96.270  1.00  0.92           C  
ATOM    135  CB  VAL A  19     -18.946 -33.394 -97.008  1.00  0.91           C  
ATOM    136  O   VAL A  19     -18.707 -30.498 -95.963  1.00  0.91           O  
ATOM    137  CG1 VAL A  19     -19.561 -34.012 -95.754  1.00  0.88           C  
ATOM    138  CG2 VAL A  19     -18.933 -34.404 -98.154  1.00  0.88           C  
ATOM    139  N   ASN A  20     -20.835 -30.851 -95.729  1.00  0.93           N  
ATOM    140  CA  ASN A  20     -21.037 -30.141 -94.470  1.00  0.94           C  
ATOM    141  C   ASN A  20     -21.440 -31.094 -93.348  1.00  0.94           C  
ATOM    142  CB  ASN A  20     -22.089 -29.042 -94.637  1.00  0.93           C  
ATOM    143  O   ASN A  20     -22.074 -32.120 -93.597  1.00  0.94           O  
ATOM    144  CG  ASN A  20     -21.761 -28.087 -95.767  1.00  0.88           C  
ATOM    145  ND2 ASN A  20     -22.683 -27.948 -96.713  1.00  0.90           N  
ATOM    146  OD1 ASN A  20     -20.688 -27.479 -95.791  1.00  0.87           O  
ATOM    147  N   TRP A  21     -21.043 -30.779 -92.196  1.00  0.92           N  
ATOM    148  CA  TRP A  21     -21.482 -31.519 -91.018  1.00  0.95           C  
ATOM    149  C   TRP A  21     -21.783 -30.573 -89.861  1.00  0.92           C  
ATOM    150  CB  TRP A  21     -20.421 -32.539 -90.597  1.00  0.93           C  
ATOM    151  O   TRP A  21     -21.222 -29.477 -89.785  1.00  0.89           O  
ATOM    152  CG  TRP A  21     -19.138 -31.923 -90.124  1.00  0.87           C  
ATOM    153  CD1 TRP A  21     -18.049 -31.600 -90.884  1.00  0.80           C  
ATOM    154  CD2 TRP A  21     -18.811 -31.560 -88.779  1.00  0.82           C  
ATOM    155  CE2 TRP A  21     -17.505 -31.021 -88.798  1.00  0.85           C  
ATOM    156  CE3 TRP A  21     -19.495 -31.637 -87.559  1.00  0.77           C  
ATOM    157  NE1 TRP A  21     -17.064 -31.057 -90.093  1.00  0.82           N  
ATOM    158  CH2 TRP A  21     -17.562 -30.649 -86.461  1.00  0.81           C  
ATOM    159  CZ2 TRP A  21     -16.870 -30.561 -87.642  1.00  0.81           C  
ATOM    160  CZ3 TRP A  21     -18.861 -31.179 -86.409  1.00  0.81           C  
ATOM    161  N   SER A  22     -22.635 -30.916 -88.938  1.00  0.93           N  
ATOM    162  CA  SER A  22     -22.907 -30.296 -87.646  1.00  0.94           C  
ATOM    163  C   SER A  22     -23.183 -31.347 -86.575  1.00  0.93           C  
ATOM    164  CB  SER A  22     -24.095 -29.339 -87.749  1.00  0.93           C  
ATOM    165  O   SER A  22     -23.679 -32.434 -86.879  1.00  0.92           O  
ATOM    166  OG  SER A  22     -25.275 -30.038 -88.106  1.00  0.87           O  
ATOM    167  N   SER A  23     -22.725 -31.122 -85.368  1.00  0.93           N  
ATOM    168  CA  SER A  23     -22.919 -32.066 -84.272  1.00  0.93           C  
ATOM    169  C   SER A  23     -23.744 -31.446 -83.149  1.00  0.91           C  
ATOM    170  CB  SER A  23     -21.571 -32.538 -83.725  1.00  0.91           C  
ATOM    171  O   SER A  23     -23.582 -30.266 -82.831  1.00  0.87           O  
ATOM    172  OG  SER A  23     -20.876 -31.468 -83.109  1.00  0.79           O  
ATOM    173  N   THR A  24     -24.702 -32.119 -82.609  1.00  0.89           N  
ATOM    174  CA  THR A  24     -25.436 -31.829 -81.383  1.00  0.90           C  
ATOM    175  C   THR A  24     -25.076 -32.828 -80.287  1.00  0.87           C  
ATOM    176  CB  THR A  24     -26.957 -31.853 -81.623  1.00  0.87           C  
ATOM    177  O   THR A  24     -25.351 -34.023 -80.415  1.00  0.84           O  
ATOM    178  CG2 THR A  24     -27.719 -31.432 -80.371  1.00  0.76           C  
ATOM    179  OG1 THR A  24     -27.281 -30.954 -82.691  1.00  0.80           O  
ATOM    180  N   ALA A  25     -24.401 -32.379 -79.152  1.00  0.85           N  
ATOM    181  CA  ALA A  25     -23.990 -33.232 -78.040  1.00  0.87           C  
ATOM    182  C   ALA A  25     -25.196 -33.679 -77.218  1.00  0.84           C  
ATOM    183  CB  ALA A  25     -22.986 -32.502 -77.151  1.00  0.82           C  
ATOM    184  O   ALA A  25     -26.038 -32.860 -76.843  1.00  0.80           O  
ATOM    185  N   ASN A  26     -25.377 -34.889 -76.974  1.00  0.81           N  
ATOM    186  CA  ASN A  26     -26.145 -35.431 -75.858  1.00  0.82           C  
ATOM    187  C   ASN A  26     -25.276 -35.619 -74.618  1.00  0.79           C  
ATOM    188  CB  ASN A  26     -26.802 -36.755 -76.252  1.00  0.79           C  
ATOM    189  O   ASN A  26     -24.555 -36.612 -74.505  1.00  0.75           O  
ATOM    190  CG  ASN A  26     -27.798 -37.243 -75.219  1.00  0.74           C  
ATOM    191  ND2 ASN A  26     -28.824 -37.954 -75.673  1.00  0.74           N  
ATOM    192  OD1 ASN A  26     -27.648 -36.982 -74.022  1.00  0.73           O  
ATOM    193  N   THR A  27     -25.303 -34.633 -73.803  1.00  0.76           N  
ATOM    194  CA  THR A  27     -24.453 -34.602 -72.618  1.00  0.76           C  
ATOM    195  C   THR A  27     -24.755 -35.785 -71.703  1.00  0.74           C  
ATOM    196  CB  THR A  27     -24.633 -33.287 -71.836  1.00  0.72           C  
ATOM    197  O   THR A  27     -23.858 -36.307 -71.037  1.00  0.70           O  
ATOM    198  CG2 THR A  27     -24.039 -32.108 -72.599  1.00  0.62           C  
ATOM    199  OG1 THR A  27     -26.031 -33.050 -71.627  1.00  0.64           O  
ATOM    200  N   ASN A  28     -26.109 -36.325 -71.719  1.00  0.69           N  
ATOM    201  CA  ASN A  28     -26.502 -37.412 -70.828  1.00  0.69           C  
ATOM    202  C   ASN A  28     -25.934 -38.750 -71.292  1.00  0.69           C  
ATOM    203  CB  ASN A  28     -28.026 -37.491 -70.718  1.00  0.65           C  
ATOM    204  O   ASN A  28     -25.477 -39.552 -70.475  1.00  0.66           O  
ATOM    205  CG  ASN A  28     -28.627 -36.274 -70.043  1.00  0.62           C  
ATOM    206  ND2 ASN A  28     -29.900 -36.013 -70.315  1.00  0.60           N  
ATOM    207  OD1 ASN A  28     -27.952 -35.574 -69.284  1.00  0.62           O  
ATOM    208  N   GLU A  29     -25.912 -39.010 -72.474  1.00  0.72           N  
ATOM    209  CA  GLU A  29     -25.587 -40.324 -73.023  1.00  0.72           C  
ATOM    210  C   GLU A  29     -24.210 -40.322 -73.680  1.00  0.72           C  
ATOM    211  CB  GLU A  29     -26.651 -40.762 -74.033  1.00  0.68           C  
ATOM    212  O   GLU A  29     -23.792 -41.327 -74.259  1.00  0.68           O  
ATOM    213  CG  GLU A  29     -28.020 -41.009 -73.415  1.00  0.66           C  
ATOM    214  CD  GLU A  29     -29.024 -41.593 -74.396  1.00  0.66           C  
ATOM    215  OE1 GLU A  29     -28.725 -41.649 -75.610  1.00  0.70           O  
ATOM    216  OE2 GLU A  29     -30.120 -41.998 -73.947  1.00  0.65           O  
ATOM    217  N   ASN A  30     -23.343 -39.453 -73.495  1.00  0.79           N  
ATOM    218  CA  ASN A  30     -21.964 -39.363 -73.961  1.00  0.79           C  
ATOM    219  C   ASN A  30     -21.870 -39.548 -75.473  1.00  0.80           C  
ATOM    220  CB  ASN A  30     -21.086 -40.391 -73.245  1.00  0.75           C  
ATOM    221  O   ASN A  30     -20.986 -40.254 -75.962  1.00  0.76           O  
ATOM    222  CG  ASN A  30     -19.606 -40.141 -73.451  1.00  0.73           C  
ATOM    223  ND2 ASN A  30     -18.846 -41.211 -73.656  1.00  0.73           N  
ATOM    224  OD1 ASN A  30     -19.148 -38.995 -73.426  1.00  0.72           O  
ATOM    225  N   TYR A  31     -22.713 -38.964 -76.183  1.00  0.84           N  
ATOM    226  CA  TYR A  31     -22.580 -38.973 -77.636  1.00  0.86           C  
ATOM    227  C   TYR A  31     -23.012 -37.638 -78.231  1.00  0.86           C  
ATOM    228  CB  TYR A  31     -23.408 -40.108 -78.245  1.00  0.84           C  
ATOM    229  O   TYR A  31     -23.654 -36.829 -77.557  1.00  0.84           O  
ATOM    230  CG  TYR A  31     -24.898 -39.879 -78.172  1.00  0.83           C  
ATOM    231  CD1 TYR A  31     -25.658 -40.427 -77.141  1.00  0.81           C  
ATOM    232  CD2 TYR A  31     -25.550 -39.115 -79.134  1.00  0.82           C  
ATOM    233  CE1 TYR A  31     -27.031 -40.220 -77.071  1.00  0.83           C  
ATOM    234  CE2 TYR A  31     -26.923 -38.902 -79.074  1.00  0.81           C  
ATOM    235  OH  TYR A  31     -29.014 -39.249 -77.976  1.00  0.74           O  
ATOM    236  CZ  TYR A  31     -27.654 -39.457 -78.040  1.00  0.82           C  
ATOM    237  N   SER A  32     -22.634 -37.473 -79.440  1.00  0.88           N  
ATOM    238  CA  SER A  32     -23.220 -36.421 -80.264  1.00  0.90           C  
ATOM    239  C   SER A  32     -23.911 -37.002 -81.493  1.00  0.89           C  
ATOM    240  CB  SER A  32     -22.148 -35.419 -80.697  1.00  0.86           C  
ATOM    241  O   SER A  32     -23.445 -37.990 -82.064  1.00  0.88           O  
ATOM    242  OG  SER A  32     -21.689 -34.664 -79.590  1.00  0.78           O  
ATOM    243  N   ASN A  33     -25.117 -36.501 -81.854  1.00  0.90           N  
ATOM    244  CA  ASN A  33     -25.694 -36.671 -83.184  1.00  0.92           C  
ATOM    245  C   ASN A  33     -24.998 -35.787 -84.214  1.00  0.92           C  
ATOM    246  CB  ASN A  33     -27.196 -36.376 -83.159  1.00  0.89           C  
ATOM    247  O   ASN A  33     -25.055 -34.559 -84.125  1.00  0.91           O  
ATOM    248  CG  ASN A  33     -27.979 -37.400 -82.361  1.00  0.82           C  
ATOM    249  ND2 ASN A  33     -29.003 -36.942 -81.651  1.00  0.85           N  
ATOM    250  OD1 ASN A  33     -27.665 -38.593 -82.382  1.00  0.82           O  
ATOM    251  N   VAL A  34     -24.268 -36.449 -85.097  1.00  0.92           N  
ATOM    252  CA  VAL A  34     -23.590 -35.766 -86.194  1.00  0.94           C  
ATOM    253  C   VAL A  34     -24.463 -35.803 -87.446  1.00  0.93           C  
ATOM    254  CB  VAL A  34     -22.210 -36.396 -86.488  1.00  0.92           C  
ATOM    255  O   VAL A  34     -24.660 -36.865 -88.042  1.00  0.91           O  
ATOM    256  CG1 VAL A  34     -21.473 -35.604 -87.567  1.00  0.89           C  
ATOM    257  CG2 VAL A  34     -21.375 -36.470 -85.211  1.00  0.89           C  
ATOM    258  N   TYR A  35     -25.020 -34.680 -87.845  1.00  0.94           N  
ATOM    259  CA  TYR A  35     -25.682 -34.490 -89.131  1.00  0.95           C  
ATOM    260  C   TYR A  35     -24.667 -34.194 -90.229  1.00  0.95           C  
ATOM    261  CB  TYR A  35     -26.705 -33.353 -89.046  1.00  0.94           C  
ATOM    262  O   TYR A  35     -23.843 -33.286 -90.092  1.00  0.94           O  
ATOM    263  CG  TYR A  35     -27.430 -33.090 -90.344  1.00  0.92           C  
ATOM    264  CD1 TYR A  35     -28.468 -33.918 -90.765  1.00  0.90           C  
ATOM    265  CD2 TYR A  35     -27.077 -32.015 -91.152  1.00  0.90           C  
ATOM    266  CE1 TYR A  35     -29.137 -33.681 -91.961  1.00  0.91           C  
ATOM    267  CE2 TYR A  35     -27.739 -31.768 -92.350  1.00  0.90           C  
ATOM    268  OH  TYR A  35     -29.425 -32.365 -93.931  1.00  0.86           O  
ATOM    269  CZ  TYR A  35     -28.766 -32.605 -92.746  1.00  0.90           C  
ATOM    270  N   VAL A  36     -24.710 -34.972 -91.368  1.00  0.93           N  
ATOM    271  CA  VAL A  36     -23.831 -34.819 -92.523  1.00  0.94           C  
ATOM    272  C   VAL A  36     -24.665 -34.599 -93.782  1.00  0.93           C  
ATOM    273  CB  VAL A  36     -22.909 -36.046 -92.701  1.00  0.92           C  
ATOM    274  O   VAL A  36     -25.725 -35.207 -93.946  1.00  0.90           O  
ATOM    275  CG1 VAL A  36     -21.933 -36.163 -91.532  1.00  0.82           C  
ATOM    276  CG2 VAL A  36     -23.739 -37.321 -92.839  1.00  0.82           C  
ATOM    277  N   GLU A  37     -24.192 -33.730 -94.726  1.00  0.95           N  
ATOM    278  CA  GLU A  37     -24.823 -33.519 -96.026  1.00  0.95           C  
ATOM    279  C   GLU A  37     -23.779 -33.318 -97.120  1.00  0.94           C  
ATOM    280  CB  GLU A  37     -25.770 -32.318 -95.975  1.00  0.93           C  
ATOM    281  O   GLU A  37     -22.769 -32.645 -96.906  1.00  0.93           O  
ATOM    282  CG  GLU A  37     -25.081 -31.006 -95.630  1.00  0.85           C  
ATOM    283  CD  GLU A  37     -26.018 -29.809 -95.666  1.00  0.83           C  
ATOM    284  OE1 GLU A  37     -27.247 -29.995 -95.520  1.00  0.83           O  
ATOM    285  OE2 GLU A  37     -25.519 -28.675 -95.843  1.00  0.84           O  
ATOM    286  N   MET A  38     -24.057 -33.887 -98.271  1.00  0.92           N  
ATOM    287  CA  MET A  38     -23.266 -33.701 -99.484  1.00  0.92           C  
ATOM    288  C   MET A  38     -24.055 -32.929-100.536  1.00  0.90           C  
ATOM    289  CB  MET A  38     -22.823 -35.052-100.050  1.00  0.90           C  
ATOM    290  O   MET A  38     -25.163 -33.325-100.902  1.00  0.86           O  
ATOM    291  CG  MET A  38     -21.865 -34.940-101.225  1.00  0.85           C  
ATOM    292  SD  MET A  38     -21.423 -36.575-101.930  1.00  0.88           S  
ATOM    293  CE  MET A  38     -20.543 -37.305-100.521  1.00  0.85           C  
ATOM    294  N   ARG A  39     -23.548 -31.834-100.965  1.00  0.91           N  
ATOM    295  CA  ARG A  39     -24.177 -30.948-101.939  1.00  0.91           C  
ATOM    296  C   ARG A  39     -23.283 -30.754-103.159  1.00  0.89           C  
ATOM    297  CB  ARG A  39     -24.499 -29.593-101.304  1.00  0.90           C  
ATOM    298  O   ARG A  39     -22.059 -30.687-103.034  1.00  0.87           O  
ATOM    299  CG  ARG A  39     -25.521 -29.666-100.181  1.00  0.90           C  
ATOM    300  CD  ARG A  39     -25.789 -28.297 -99.573  1.00  0.89           C  
ATOM    301  NE  ARG A  39     -26.826 -28.356 -98.547  1.00  0.89           N  
ATOM    302  NH1 ARG A  39     -28.530 -27.645 -99.936  1.00  0.85           N  
ATOM    303  NH2 ARG A  39     -28.965 -28.135 -97.740  1.00  0.85           N  
ATOM    304  CZ  ARG A  39     -28.105 -28.045 -98.744  1.00  0.87           C  
ATOM    305  N   PHE A  40     -23.914 -30.604-104.260  1.00  0.87           N  
ATOM    306  CA  PHE A  40     -23.193 -30.293-105.489  1.00  0.87           C  
ATOM    307  C   PHE A  40     -23.676 -28.975-106.081  1.00  0.85           C  
ATOM    308  CB  PHE A  40     -23.361 -31.421-106.512  1.00  0.85           C  
ATOM    309  O   PHE A  40     -24.874 -28.687-106.074  1.00  0.81           O  
ATOM    310  CG  PHE A  40     -22.627 -32.684-106.149  1.00  0.83           C  
ATOM    311  CD1 PHE A  40     -21.256 -32.790-106.350  1.00  0.80           C  
ATOM    312  CD2 PHE A  40     -23.309 -33.766-105.607  1.00  0.81           C  
ATOM    313  CE1 PHE A  40     -20.575 -33.958-106.016  1.00  0.82           C  
ATOM    314  CE2 PHE A  40     -22.634 -34.936-105.270  1.00  0.81           C  
ATOM    315  CZ  PHE A  40     -21.268 -35.030-105.476  1.00  0.81           C  
ATOM    316  N   SER A  41     -22.795 -28.182-106.456  1.00  0.86           N  
ATOM    317  CA  SER A  41     -23.071 -26.946-107.181  1.00  0.85           C  
ATOM    318  C   SER A  41     -22.384 -26.939-108.543  1.00  0.84           C  
ATOM    319  CB  SER A  41     -22.619 -25.734-106.366  1.00  0.84           C  
ATOM    320  O   SER A  41     -21.369 -27.612-108.735  1.00  0.80           O  
ATOM    321  OG  SER A  41     -21.222 -25.778-106.132  1.00  0.80           O  
ATOM    322  N   ARG A  42     -22.946 -26.145-109.435  1.00  0.85           N  
ATOM    323  CA  ARG A  42     -22.411 -26.023-110.787  1.00  0.85           C  
ATOM    324  C   ARG A  42     -22.151 -24.563-111.144  1.00  0.84           C  
ATOM    325  CB  ARG A  42     -23.368 -26.649-111.804  1.00  0.82           C  
ATOM    326  O   ARG A  42     -23.019 -23.709-110.954  1.00  0.79           O  
ATOM    327  CG  ARG A  42     -22.810 -26.715-113.216  1.00  0.76           C  
ATOM    328  CD  ARG A  42     -23.773 -27.406-114.172  1.00  0.74           C  
ATOM    329  NE  ARG A  42     -23.317 -27.315-115.556  1.00  0.66           N  
ATOM    330  NH1 ARG A  42     -25.213 -28.276-116.461  1.00  0.55           N  
ATOM    331  NH2 ARG A  42     -23.501 -27.600-117.827  1.00  0.51           N  
ATOM    332  CZ  ARG A  42     -24.012 -27.731-116.611  1.00  0.70           C  
ATOM    333  N   THR A  43     -20.985 -24.256-111.765  1.00  0.80           N  
ATOM    334  CA  THR A  43     -20.571 -22.889-112.059  1.00  0.79           C  
ATOM    335  C   THR A  43     -20.888 -22.527-113.507  1.00  0.77           C  
ATOM    336  CB  THR A  43     -19.067 -22.691-111.795  1.00  0.76           C  
ATOM    337  O   THR A  43     -20.969 -21.347-113.855  1.00  0.71           O  
ATOM    338  CG2 THR A  43     -18.764 -22.707-110.300  1.00  0.68           C  
ATOM    339  OG1 THR A  43     -18.334 -23.746-112.431  1.00  0.71           O  
ATOM    340  N   ASN A  44     -21.085 -23.444-114.459  1.00  0.78           N  
ATOM    341  CA  ASN A  44     -21.215 -23.052-115.858  1.00  0.78           C  
ATOM    342  C   ASN A  44     -22.442 -23.686-116.506  1.00  0.76           C  
ATOM    343  CB  ASN A  44     -19.951 -23.423-116.638  1.00  0.73           C  
ATOM    344  O   ASN A  44     -22.986 -24.665-115.991  1.00  0.70           O  
ATOM    345  CG  ASN A  44     -19.882 -22.745-117.993  1.00  0.66           C  
ATOM    346  ND2 ASN A  44     -18.753 -22.898-118.675  1.00  0.62           N  
ATOM    347  OD1 ASN A  44     -20.835 -22.089-118.422  1.00  0.63           O  
ATOM    348  N   SER A  45     -23.022 -23.065-117.587  1.00  0.69           N  
ATOM    349  CA  SER A  45     -24.051 -23.567-118.492  1.00  0.68           C  
ATOM    350  C   SER A  45     -23.561 -24.786-119.265  1.00  0.68           C  
ATOM    351  CB  SER A  45     -24.485 -22.474-119.469  1.00  0.62           C  
ATOM    352  O   SER A  45     -22.440 -24.793-119.778  1.00  0.62           O  
ATOM    353  OG  SER A  45     -23.388 -22.033-120.250  1.00  0.62           O  
ATOM    354  N   GLY A  46     -24.230 -25.959-119.251  1.00  0.66           N  
ATOM    355  CA  GLY A  46     -24.231 -27.257-119.906  1.00  0.65           C  
ATOM    356  C   GLY A  46     -25.260 -28.214-119.334  1.00  0.65           C  
ATOM    357  O   GLY A  46     -26.341 -27.793-118.914  1.00  0.59           O  
ATOM    358  N   TYR A  47     -25.173 -29.547-119.504  1.00  0.67           N  
ATOM    359  CA  TYR A  47     -26.016 -30.687-119.159  1.00  0.67           C  
ATOM    360  C   TYR A  47     -26.671 -30.488-117.797  1.00  0.67           C  
ATOM    361  CB  TYR A  47     -25.197 -31.981-119.160  1.00  0.62           C  
ATOM    362  O   TYR A  47     -25.992 -30.181-116.814  1.00  0.62           O  
ATOM    363  CG  TYR A  47     -24.729 -32.402-120.532  1.00  0.60           C  
ATOM    364  CD1 TYR A  47     -25.569 -33.109-121.389  1.00  0.56           C  
ATOM    365  CD2 TYR A  47     -23.446 -32.094-120.973  1.00  0.58           C  
ATOM    366  CE1 TYR A  47     -25.141 -33.501-122.654  1.00  0.55           C  
ATOM    367  CE2 TYR A  47     -23.008 -32.481-122.235  1.00  0.54           C  
ATOM    368  OH  TYR A  47     -23.433 -33.567-124.318  1.00  0.54           O  
ATOM    369  CZ  TYR A  47     -23.861 -33.182-123.067  1.00  0.56           C  
ATOM    370  N   THR A  48     -28.034 -30.622-117.568  1.00  0.67           N  
ATOM    371  CA  THR A  48     -28.784 -30.527-116.320  1.00  0.68           C  
ATOM    372  C   THR A  48     -28.840 -31.881-115.619  1.00  0.68           C  
ATOM    373  CB  THR A  48     -30.215 -30.014-116.566  1.00  0.61           C  
ATOM    374  O   THR A  48     -28.976 -31.948-114.396  1.00  0.65           O  
ATOM    375  CG2 THR A  48     -30.225 -28.508-116.808  1.00  0.51           C  
ATOM    376  OG1 THR A  48     -30.763 -30.675-117.713  1.00  0.54           O  
ATOM    377  N   THR A  49     -28.744 -32.965-116.338  1.00  0.66           N  
ATOM    378  CA  THR A  49     -28.950 -34.288-115.759  1.00  0.67           C  
ATOM    379  C   THR A  49     -27.659 -35.101-115.796  1.00  0.66           C  
ATOM    380  CB  THR A  49     -30.064 -35.053-116.496  1.00  0.59           C  
ATOM    381  O   THR A  49     -27.076 -35.301-116.864  1.00  0.61           O  
ATOM    382  CG2 THR A  49     -30.773 -36.027-115.562  1.00  0.48           C  
ATOM    383  OG1 THR A  49     -31.020 -34.117-117.008  1.00  0.53           O  
ATOM    384  N   TYR A  50     -27.101 -35.482-114.679  1.00  0.65           N  
ATOM    385  CA  TYR A  50     -25.884 -36.260-114.477  1.00  0.64           C  
ATOM    386  C   TYR A  50     -26.211 -37.720-114.189  1.00  0.64           C  
ATOM    387  CB  TYR A  50     -25.056 -35.674-113.330  1.00  0.58           C  
ATOM    388  O   TYR A  50     -25.342 -38.485-113.765  1.00  0.59           O  
ATOM    389  CG  TYR A  50     -24.474 -34.315-113.633  1.00  0.57           C  
ATOM    390  CD1 TYR A  50     -23.258 -34.189-114.301  1.00  0.55           C  
ATOM    391  CD2 TYR A  50     -25.138 -33.154-113.252  1.00  0.60           C  
ATOM    392  CE1 TYR A  50     -22.718 -32.938-114.581  1.00  0.63           C  
ATOM    393  CE2 TYR A  50     -24.607 -31.898-113.526  1.00  0.63           C  
ATOM    394  OH  TYR A  50     -22.868 -30.560-114.465  1.00  0.52           O  
ATOM    395  CZ  TYR A  50     -23.399 -31.800-114.191  1.00  0.62           C  
ATOM    396  N   GLY A  51     -27.297 -38.372-114.662  1.00  0.65           N  
ATOM    397  CA  GLY A  51     -27.641 -39.770-114.452  1.00  0.66           C  
ATOM    398  C   GLY A  51     -27.672 -40.163-112.987  1.00  0.66           C  
ATOM    399  O   GLY A  51     -27.550 -39.308-112.107  1.00  0.63           O  
ATOM    400  N   SER A  52     -27.990 -41.530-112.671  1.00  0.73           N  
ATOM    401  CA  SER A  52     -28.004 -42.122-111.337  1.00  0.75           C  
ATOM    402  C   SER A  52     -26.594 -42.466-110.870  1.00  0.75           C  
ATOM    403  CB  SER A  52     -28.878 -43.377-111.316  1.00  0.71           C  
ATOM    404  O   SER A  52     -25.779 -42.961-111.652  1.00  0.72           O  
ATOM    405  OG  SER A  52     -28.411 -44.330-112.255  1.00  0.66           O  
ATOM    406  N   GLY A  53     -26.296 -42.120-109.676  1.00  0.78           N  
ATOM    407  CA  GLY A  53     -25.062 -42.474-108.992  1.00  0.80           C  
ATOM    408  C   GLY A  53     -25.250 -42.707-107.505  1.00  0.80           C  
ATOM    409  O   GLY A  53     -26.235 -42.252-106.919  1.00  0.77           O  
ATOM    410  N   THR A  54     -24.476 -43.696-106.884  1.00  0.83           N  
ATOM    411  CA  THR A  54     -24.421 -43.893-105.440  1.00  0.86           C  
ATOM    412  C   THR A  54     -23.406 -42.948-104.804  1.00  0.86           C  
ATOM    413  CB  THR A  54     -24.063 -45.349-105.088  1.00  0.82           C  
ATOM    414  O   THR A  54     -22.229 -42.956-105.170  1.00  0.84           O  
ATOM    415  CG2 THR A  54     -24.125 -45.582-103.582  1.00  0.72           C  
ATOM    416  OG1 THR A  54     -24.987 -46.232-105.736  1.00  0.77           O  
ATOM    417  N   PHE A  55     -23.831 -42.132-103.880  1.00  0.85           N  
ATOM    418  CA  PHE A  55     -23.000 -41.248-103.071  1.00  0.88           C  
ATOM    419  C   PHE A  55     -23.031 -41.668-101.606  1.00  0.88           C  
ATOM    420  CB  PHE A  55     -23.465 -39.795-103.210  1.00  0.85           C  
ATOM    421  O   PHE A  55     -24.096 -41.963-101.062  1.00  0.86           O  
ATOM    422  CG  PHE A  55     -23.342 -39.250-104.608  1.00  0.81           C  
ATOM    423  CD1 PHE A  55     -22.159 -38.663-105.039  1.00  0.77           C  
ATOM    424  CD2 PHE A  55     -24.412 -39.324-105.491  1.00  0.78           C  
ATOM    425  CE1 PHE A  55     -22.043 -38.157-106.332  1.00  0.79           C  
ATOM    426  CE2 PHE A  55     -24.303 -38.821-106.784  1.00  0.78           C  
ATOM    427  CZ  PHE A  55     -23.118 -38.238-107.202  1.00  0.79           C  
ATOM    428  N   GLY A  56     -21.939 -41.772-100.989  1.00  0.86           N  
ATOM    429  CA  GLY A  56     -21.802 -42.088 -99.576  1.00  0.90           C  
ATOM    430  C   GLY A  56     -20.989 -41.061 -98.811  1.00  0.89           C  
ATOM    431  O   GLY A  56     -19.965 -40.581 -99.301  1.00  0.88           O  
ATOM    432  N   ILE A  57     -21.384 -40.629 -97.620  1.00  0.90           N  
ATOM    433  CA  ILE A  57     -20.613 -39.975 -96.569  1.00  0.92           C  
ATOM    434  C   ILE A  57     -20.331 -40.967 -95.443  1.00  0.91           C  
ATOM    435  CB  ILE A  57     -21.349 -38.733 -96.018  1.00  0.91           C  
ATOM    436  O   ILE A  57     -21.233 -41.677 -94.991  1.00  0.89           O  
ATOM    437  CG1 ILE A  57     -21.714 -37.778 -97.160  1.00  0.90           C  
ATOM    438  CG2 ILE A  57     -20.496 -38.024 -94.962  1.00  0.90           C  
ATOM    439  CD1 ILE A  57     -22.664 -36.661 -96.753  1.00  0.87           C  
ATOM    440  N   TYR A  58     -19.127 -41.039 -95.013  1.00  0.93           N  
ATOM    441  CA  TYR A  58     -18.663 -41.930 -93.955  1.00  0.94           C  
ATOM    442  C   TYR A  58     -18.199 -41.137 -92.739  1.00  0.93           C  
ATOM    443  CB  TYR A  58     -17.525 -42.821 -94.462  1.00  0.91           C  
ATOM    444  O   TYR A  58     -17.311 -40.288 -92.845  1.00  0.91           O  
ATOM    445  CG  TYR A  58     -17.843 -43.536 -95.752  1.00  0.85           C  
ATOM    446  CD1 TYR A  58     -18.508 -44.760 -95.748  1.00  0.81           C  
ATOM    447  CD2 TYR A  58     -17.478 -42.990 -96.978  1.00  0.81           C  
ATOM    448  CE1 TYR A  58     -18.802 -45.423 -96.935  1.00  0.81           C  
ATOM    449  CE2 TYR A  58     -17.766 -43.644 -98.171  1.00  0.80           C  
ATOM    450  OH  TYR A  58     -18.716 -45.510 -99.318  1.00  0.65           O  
ATOM    451  CZ  TYR A  58     -18.428 -44.858 -98.140  1.00  0.80           C  
ATOM    452  N   VAL A  59     -18.762 -41.395 -91.571  1.00  0.91           N  
ATOM    453  CA  VAL A  59     -18.415 -40.790 -90.290  1.00  0.93           C  
ATOM    454  C   VAL A  59     -17.949 -41.870 -89.316  1.00  0.89           C  
ATOM    455  CB  VAL A  59     -19.607 -40.010 -89.690  1.00  0.89           C  
ATOM    456  O   VAL A  59     -18.736 -42.725 -88.904  1.00  0.85           O  
ATOM    457  CG1 VAL A  59     -19.205 -39.334 -88.380  1.00  0.78           C  
ATOM    458  CG2 VAL A  59     -20.127 -38.979 -90.690  1.00  0.76           C  
ATOM    459  N   ASP A  60     -16.621 -41.973 -89.129  1.00  0.88           N  
ATOM    460  CA  ASP A  60     -15.929 -42.974 -88.324  1.00  0.89           C  
ATOM    461  C   ASP A  60     -16.312 -44.388 -88.758  1.00  0.86           C  
ATOM    462  CB  ASP A  60     -16.239 -42.777 -86.839  1.00  0.84           C  
ATOM    463  O   ASP A  60     -16.693 -45.215 -87.927  1.00  0.79           O  
ATOM    464  CG  ASP A  60     -15.424 -41.664 -86.205  1.00  0.75           C  
ATOM    465  OD1 ASP A  60     -14.509 -41.127 -86.865  1.00  0.68           O  
ATOM    466  OD2 ASP A  60     -15.696 -41.324 -85.034  1.00  0.81           O  
ATOM    467  N   GLY A  61     -16.479 -44.650 -89.946  1.00  0.84           N  
ATOM    468  CA  GLY A  61     -16.817 -45.938 -90.531  1.00  0.86           C  
ATOM    469  C   GLY A  61     -18.311 -46.144 -90.697  1.00  0.84           C  
ATOM    470  O   GLY A  61     -18.742 -47.083 -91.370  1.00  0.82           O  
ATOM    471  N   GLN A  62     -19.164 -45.281 -90.073  1.00  0.89           N  
ATOM    472  CA  GLN A  62     -20.599 -45.354 -90.325  1.00  0.91           C  
ATOM    473  C   GLN A  62     -20.965 -44.656 -91.632  1.00  0.90           C  
ATOM    474  CB  GLN A  62     -21.381 -44.737 -89.164  1.00  0.89           C  
ATOM    475  O   GLN A  62     -20.633 -43.486 -91.830  1.00  0.88           O  
ATOM    476  CG  GLN A  62     -21.141 -45.426 -87.827  1.00  0.84           C  
ATOM    477  CD  GLN A  62     -22.000 -44.858 -86.712  1.00  0.80           C  
ATOM    478  NE2 GLN A  62     -21.887 -45.439 -85.522  1.00  0.85           N  
ATOM    479  OE1 GLN A  62     -22.758 -43.905 -86.919  1.00  0.84           O  
ATOM    480  N   ALA A  63     -21.602 -45.407 -92.629  1.00  0.80           N  
ATOM    481  CA  ALA A  63     -21.952 -44.880 -93.946  1.00  0.85           C  
ATOM    482  C   ALA A  63     -23.336 -44.239 -93.930  1.00  0.82           C  
ATOM    483  CB  ALA A  63     -21.893 -45.988 -94.995  1.00  0.75           C  
ATOM    484  O   ALA A  63     -24.292 -44.824 -93.416  1.00  0.77           O  
ATOM    485  N   VAL A  64     -23.526 -43.085 -94.535  1.00  0.88           N  
ATOM    486  CA  VAL A  64     -24.756 -42.474 -95.029  1.00  0.90           C  
ATOM    487  C   VAL A  64     -24.745 -42.452 -96.555  1.00  0.84           C  
ATOM    488  CB  VAL A  64     -24.939 -41.043 -94.476  1.00  0.86           C  
ATOM    489  O   VAL A  64     -23.994 -41.688 -97.166  1.00  0.76           O  
ATOM    490  CG1 VAL A  64     -26.286 -40.466 -94.908  1.00  0.82           C  
ATOM    491  CG2 VAL A  64     -24.817 -41.040 -92.953  1.00  0.81           C  
ATOM    492  N   GLU A  65     -25.435 -43.419 -97.112  1.00  0.81           N  
ATOM    493  CA  GLU A  65     -25.406 -43.622 -98.557  1.00  0.84           C  
ATOM    494  C   GLU A  65     -26.751 -43.278 -99.190  1.00  0.78           C  
ATOM    495  CB  GLU A  65     -25.022 -45.067 -98.889  1.00  0.74           C  
ATOM    496  O   GLU A  65     -27.804 -43.553 -98.612  1.00  0.71           O  
ATOM    497  CG  GLU A  65     -23.619 -45.449 -98.439  1.00  0.67           C  
ATOM    498  CD  GLU A  65     -23.227 -46.864 -98.835  1.00  0.66           C  
ATOM    499  OE1 GLU A  65     -24.105 -47.633 -99.287  1.00  0.74           O  
ATOM    500  OE2 GLU A  65     -22.032 -47.206 -98.691  1.00  0.74           O  
ATOM    501  N   ASN A  66     -26.822 -42.681-100.337  1.00  0.84           N  
ATOM    502  CA  ASN A  66     -27.980 -42.426-101.186  1.00  0.85           C  
ATOM    503  C   ASN A  66     -27.669 -42.698-102.655  1.00  0.78           C  
ATOM    504  CB  ASN A  66     -28.473 -40.989-101.005  1.00  0.78           C  
ATOM    505  O   ASN A  66     -26.654 -42.232-103.176  1.00  0.69           O  
ATOM    506  CG  ASN A  66     -29.830 -40.753-101.637  1.00  0.72           C  
ATOM    507  ND2 ASN A  66     -30.193 -39.487-101.807  1.00  0.67           N  
ATOM    508  OD1 ASN A  66     -30.548 -41.700-101.969  1.00  0.66           O  
ATOM    509  N   THR A  67     -28.405 -43.587-103.241  1.00  0.73           N  
ATOM    510  CA  THR A  67     -28.433 -43.781-104.686  1.00  0.76           C  
ATOM    511  C   THR A  67     -29.528 -42.932-105.325  1.00  0.68           C  
ATOM    512  CB  THR A  67     -28.652 -45.262-105.047  1.00  0.64           C  
ATOM    513  O   THR A  67     -30.713 -43.128-105.049  1.00  0.59           O  
ATOM    514  CG2 THR A  67     -28.535 -45.486-106.551  1.00  0.48           C  
ATOM    515  OG1 THR A  67     -27.669 -46.061-104.378  1.00  0.53           O  
ATOM    516  N   THR A  68     -29.247 -41.896-105.907  1.00  0.75           N  
ATOM    517  CA  THR A  68     -30.226 -41.013-106.531  1.00  0.75           C  
ATOM    518  C   THR A  68     -29.752 -40.570-107.913  1.00  0.74           C  
ATOM    519  CB  THR A  68     -30.499 -39.774-105.658  1.00  0.70           C  
ATOM    520  O   THR A  68     -28.548 -40.498-108.168  1.00  0.68           O  
ATOM    521  CG2 THR A  68     -29.269 -38.876-105.579  1.00  0.62           C  
ATOM    522  OG1 THR A  68     -31.586 -39.030-106.221  1.00  0.60           O  
ATOM    523  N   SER A  69     -30.714 -40.476-108.757  1.00  0.76           N  
ATOM    524  CA  SER A  69     -30.534 -39.552-109.872  1.00  0.76           C  
ATOM    525  C   SER A  69     -30.730 -38.106-109.428  1.00  0.74           C  
ATOM    526  CB  SER A  69     -31.506 -39.882-111.005  1.00  0.71           C  
ATOM    527  O   SER A  69     -31.665 -37.800-108.686  1.00  0.69           O  
ATOM    528  OG  SER A  69     -32.845 -39.860-110.542  1.00  0.65           O  
ATOM    529  N   PHE A  70     -29.821 -37.288-109.770  1.00  0.74           N  
ATOM    530  CA  PHE A  70     -29.939 -35.870-109.451  1.00  0.74           C  
ATOM    531  C   PHE A  70     -29.543 -35.012-110.646  1.00  0.73           C  
ATOM    532  CB  PHE A  70     -29.070 -35.516-108.240  1.00  0.70           C  
ATOM    533  O   PHE A  70     -28.744 -35.436-111.484  1.00  0.66           O  
ATOM    534  CG  PHE A  70     -27.603 -35.777-108.448  1.00  0.68           C  
ATOM    535  CD1 PHE A  70     -27.074 -37.047-108.257  1.00  0.65           C  
ATOM    536  CD2 PHE A  70     -26.751 -34.750-108.836  1.00  0.67           C  
ATOM    537  CE1 PHE A  70     -25.716 -37.292-108.449  1.00  0.63           C  
ATOM    538  CE2 PHE A  70     -25.393 -34.986-109.030  1.00  0.61           C  
ATOM    539  CZ  PHE A  70     -24.878 -36.258-108.835  1.00  0.64           C  
ATOM    540  N   SER A  71     -30.348 -33.929-110.792  1.00  0.79           N  
ATOM    541  CA  SER A  71     -30.056 -32.820-111.696  1.00  0.80           C  
ATOM    542  C   SER A  71     -29.387 -31.666-110.956  1.00  0.79           C  
ATOM    543  CB  SER A  71     -31.336 -32.329-112.373  1.00  0.76           C  
ATOM    544  O   SER A  71     -29.833 -31.272-109.877  1.00  0.76           O  
ATOM    545  OG  SER A  71     -31.053 -31.279-113.282  1.00  0.69           O  
ATOM    546  N   ILE A  72     -28.245 -31.183-111.471  1.00  0.77           N  
ATOM    547  CA  ILE A  72     -27.578 -29.981-110.981  1.00  0.78           C  
ATOM    548  C   ILE A  72     -27.771 -28.841-111.978  1.00  0.76           C  
ATOM    549  CB  ILE A  72     -26.073 -30.230-110.737  1.00  0.74           C  
ATOM    550  O   ILE A  72     -27.165 -28.837-113.052  1.00  0.69           O  
ATOM    551  CG1 ILE A  72     -25.868 -31.522-109.937  1.00  0.70           C  
ATOM    552  CG2 ILE A  72     -25.437 -29.035-110.020  1.00  0.68           C  
ATOM    553  CD1 ILE A  72     -24.409 -31.931-109.786  1.00  0.69           C  
ATOM    554  N   THR A  73     -28.843 -27.934-111.597  1.00  0.78           N  
ATOM    555  CA  THR A  73     -29.040 -26.734-112.403  1.00  0.79           C  
ATOM    556  C   THR A  73     -27.934 -25.717-112.139  1.00  0.78           C  
ATOM    557  CB  THR A  73     -30.411 -26.091-112.120  1.00  0.76           C  
ATOM    558  O   THR A  73     -27.269 -25.770-111.102  1.00  0.76           O  
ATOM    559  CG2 THR A  73     -31.549 -27.000-112.573  1.00  0.69           C  
ATOM    560  OG1 THR A  73     -30.538 -25.850-110.713  1.00  0.71           O  
ATOM    561  N   GLN A  74     -27.653 -24.882-113.186  1.00  0.71           N  
ATOM    562  CA  GLN A  74     -26.722 -23.784-112.948  1.00  0.73           C  
ATOM    563  C   GLN A  74     -27.093 -23.012-111.686  1.00  0.73           C  
ATOM    564  CB  GLN A  74     -26.687 -22.840-114.151  1.00  0.68           C  
ATOM    565  O   GLN A  74     -28.262 -22.679-111.477  1.00  0.70           O  
ATOM    566  CG  GLN A  74     -25.586 -21.791-114.077  1.00  0.63           C  
ATOM    567  CD  GLN A  74     -25.541 -20.900-115.304  1.00  0.64           C  
ATOM    568  NE2 GLN A  74     -24.579 -19.984-115.337  1.00  0.55           N  
ATOM    569  OE1 GLN A  74     -26.363 -21.035-116.216  1.00  0.68           O  
ATOM    570  N   ASN A  75     -26.098 -22.744-110.926  1.00  0.70           N  
ATOM    571  CA  ASN A  75     -26.152 -22.001-109.672  1.00  0.72           C  
ATOM    572  C   ASN A  75     -27.035 -22.701-108.643  1.00  0.72           C  
ATOM    573  CB  ASN A  75     -26.649 -20.574-109.914  1.00  0.66           C  
ATOM    574  O   ASN A  75     -27.476 -22.082-107.673  1.00  0.70           O  
ATOM    575  CG  ASN A  75     -25.756 -19.798-110.862  1.00  0.61           C  
ATOM    576  ND2 ASN A  75     -26.346 -18.869-111.605  1.00  0.63           N  
ATOM    577  OD1 ASN A  75     -24.546 -20.032-110.927  1.00  0.64           O  
ATOM    578  N   SER A  76     -27.291 -23.972-108.914  1.00  0.80           N  
ATOM    579  CA  SER A  76     -27.998 -24.642-107.828  1.00  0.80           C  
ATOM    580  C   SER A  76     -27.025 -25.321-106.870  1.00  0.80           C  
ATOM    581  CB  SER A  76     -28.981 -25.674-108.385  1.00  0.77           C  
ATOM    582  O   SER A  76     -25.926 -25.714-107.268  1.00  0.76           O  
ATOM    583  OG  SER A  76     -28.290 -26.786-108.927  1.00  0.74           O  
ATOM    584  N   ASN A  77     -27.289 -25.405-105.655  1.00  0.81           N  
ATOM    585  CA  ASN A  77     -26.682 -26.164-104.567  1.00  0.84           C  
ATOM    586  C   ASN A  77     -27.513 -27.394-104.210  1.00  0.83           C  
ATOM    587  CB  ASN A  77     -26.491 -25.277-103.335  1.00  0.78           C  
ATOM    588  O   ASN A  77     -28.343 -27.345-103.301  1.00  0.78           O  
ATOM    589  CG  ASN A  77     -25.612 -25.922-102.281  1.00  0.71           C  
ATOM    590  ND2 ASN A  77     -25.458 -25.251-101.146  1.00  0.69           N  
ATOM    591  OD1 ASN A  77     -25.075 -27.013-102.487  1.00  0.66           O  
ATOM    592  N   THR A  78     -27.451 -28.450-105.016  1.00  0.85           N  
ATOM    593  CA  THR A  78     -28.307 -29.628-104.932  1.00  0.86           C  
ATOM    594  C   THR A  78     -27.821 -30.574-103.838  1.00  0.86           C  
ATOM    595  CB  THR A  78     -28.359 -30.378-106.276  1.00  0.84           C  
ATOM    596  O   THR A  78     -26.664 -31.001-103.848  1.00  0.85           O  
ATOM    597  CG2 THR A  78     -29.290 -31.583-106.198  1.00  0.82           C  
ATOM    598  OG1 THR A  78     -28.832 -29.488-107.295  1.00  0.83           O  
ATOM    599  N   LEU A  79     -28.670 -30.890-102.900  1.00  0.84           N  
ATOM    600  CA  LEU A  79     -28.450 -31.941-101.912  1.00  0.87           C  
ATOM    601  C   LEU A  79     -28.555 -33.320-102.554  1.00  0.84           C  
ATOM    602  CB  LEU A  79     -29.459 -31.820-100.767  1.00  0.83           C  
ATOM    603  O   LEU A  79     -29.577 -33.652-103.160  1.00  0.81           O  
ATOM    604  CG  LEU A  79     -29.352 -32.865 -99.655  1.00  0.80           C  
ATOM    605  CD1 LEU A  79     -28.051 -32.683 -98.881  1.00  0.76           C  
ATOM    606  CD2 LEU A  79     -30.553 -32.778 -98.721  1.00  0.79           C  
ATOM    607  N   VAL A  80     -27.539 -34.176-102.313  1.00  0.86           N  
ATOM    608  CA  VAL A  80     -27.493 -35.510-102.904  1.00  0.88           C  
ATOM    609  C   VAL A  80     -27.665 -36.565-101.814  1.00  0.87           C  
ATOM    610  CB  VAL A  80     -26.173 -35.746-103.671  1.00  0.84           C  
ATOM    611  O   VAL A  80     -28.467 -37.491-101.959  1.00  0.85           O  
ATOM    612  CG1 VAL A  80     -26.139 -37.152-104.268  1.00  0.71           C  
ATOM    613  CG2 VAL A  80     -25.995 -34.693-104.764  1.00  0.69           C  
ATOM    614  N   VAL A  81     -26.949 -36.386-100.732  1.00  0.90           N  
ATOM    615  CA  VAL A  81     -27.010 -37.288 -99.587  1.00  0.92           C  
ATOM    616  C   VAL A  81     -26.981 -36.481 -98.291  1.00  0.92           C  
ATOM    617  CB  VAL A  81     -25.850 -38.309 -99.605  1.00  0.89           C  
ATOM    618  O   VAL A  81     -26.251 -35.493 -98.184  1.00  0.92           O  
ATOM    619  CG1 VAL A  81     -24.507 -37.604 -99.421  1.00  0.76           C  
ATOM    620  CG2 VAL A  81     -26.054 -39.368 -98.523  1.00  0.74           C  
ATOM    621  N   SER A  82     -27.905 -36.886 -97.375  1.00  0.90           N  
ATOM    622  CA  SER A  82     -27.849 -36.386 -96.005  1.00  0.92           C  
ATOM    623  C   SER A  82     -28.320 -37.442 -95.011  1.00  0.91           C  
ATOM    624  CB  SER A  82     -28.697 -35.122 -95.860  1.00  0.90           C  
ATOM    625  O   SER A  82     -29.157 -38.284 -95.343  1.00  0.90           O  
ATOM    626  OG  SER A  82     -30.062 -35.399 -96.126  1.00  0.86           O  
ATOM    627  N   GLY A  83     -27.813 -37.419 -93.876  1.00  0.93           N  
ATOM    628  CA  GLY A  83     -28.227 -38.288 -92.786  1.00  0.94           C  
ATOM    629  C   GLY A  83     -27.604 -37.914 -91.454  1.00  0.93           C  
ATOM    630  O   GLY A  83     -26.754 -37.024 -91.389  1.00  0.93           O  
ATOM    631  N   THR A  84     -28.042 -38.466 -90.361  1.00  0.93           N  
ATOM    632  CA  THR A  84     -27.503 -38.304 -89.015  1.00  0.94           C  
ATOM    633  C   THR A  84     -26.839 -39.593 -88.540  1.00  0.92           C  
ATOM    634  CB  THR A  84     -28.603 -37.892 -88.019  1.00  0.92           C  
ATOM    635  O   THR A  84     -27.431 -40.671 -88.628  1.00  0.89           O  
ATOM    636  CG2 THR A  84     -28.023 -37.649 -86.629  1.00  0.80           C  
ATOM    637  OG1 THR A  84     -29.229 -36.688 -88.479  1.00  0.86           O  
ATOM    638  N   VAL A  85     -25.570 -39.491 -88.050  1.00  0.94           N  
ATOM    639  CA  VAL A  85     -24.803 -40.575 -87.445  1.00  0.94           C  
ATOM    640  C   VAL A  85     -24.567 -40.279 -85.966  1.00  0.94           C  
ATOM    641  CB  VAL A  85     -23.455 -40.789 -88.168  1.00  0.92           C  
ATOM    642  O   VAL A  85     -24.222 -39.153 -85.599  1.00  0.92           O  
ATOM    643  CG1 VAL A  85     -22.690 -41.958 -87.550  1.00  0.77           C  
ATOM    644  CG2 VAL A  85     -23.681 -41.022 -89.660  1.00  0.77           C  
ATOM    645  N   ARG A  86     -24.841 -41.252 -85.081  1.00  0.92           N  
ATOM    646  CA  ARG A  86     -24.476 -41.168 -83.671  1.00  0.93           C  
ATOM    647  C   ARG A  86     -22.981 -41.399 -83.478  1.00  0.91           C  
ATOM    648  CB  ARG A  86     -25.274 -42.181 -82.847  1.00  0.90           C  
ATOM    649  O   ARG A  86     -22.464 -42.466 -83.815  1.00  0.88           O  
ATOM    650  CG  ARG A  86     -25.000 -42.113 -81.353  1.00  0.84           C  
ATOM    651  CD  ARG A  86     -25.875 -43.085 -80.575  1.00  0.83           C  
ATOM    652  NE  ARG A  86     -25.574 -43.056 -79.146  1.00  0.86           N  
ATOM    653  NH1 ARG A  86     -27.207 -44.581 -78.560  1.00  0.74           N  
ATOM    654  NH2 ARG A  86     -25.857 -43.664 -76.950  1.00  0.71           N  
ATOM    655  CZ  ARG A  86     -26.213 -43.767 -78.222  1.00  0.83           C  
ATOM    656  N   VAL A  87     -22.221 -40.423 -82.847  1.00  0.92           N  
ATOM    657  CA  VAL A  87     -20.799 -40.536 -82.540  1.00  0.92           C  
ATOM    658  C   VAL A  87     -20.585 -40.422 -81.033  1.00  0.91           C  
ATOM    659  CB  VAL A  87     -19.972 -39.461 -83.279  1.00  0.91           C  
ATOM    660  O   VAL A  87     -20.879 -39.385 -80.434  1.00  0.88           O  
ATOM    661  CG1 VAL A  87     -18.484 -39.614 -82.966  1.00  0.85           C  
ATOM    662  CG2 VAL A  87     -20.215 -39.543 -84.785  1.00  0.84           C  
ATOM    663  N   ASN A  88     -20.218 -41.511 -80.389  1.00  0.87           N  
ATOM    664  CA  ASN A  88     -19.922 -41.554 -78.961  1.00  0.88           C  
ATOM    665  C   ASN A  88     -18.654 -40.773 -78.628  1.00  0.87           C  
ATOM    666  CB  ASN A  88     -19.795 -43.002 -78.482  1.00  0.85           C  
ATOM    667  O   ASN A  88     -17.655 -40.868 -79.343  1.00  0.83           O  
ATOM    668  CG  ASN A  88     -21.109 -43.756 -78.549  1.00  0.80           C  
ATOM    669  ND2 ASN A  88     -21.034 -45.054 -78.817  1.00  0.80           N  
ATOM    670  OD1 ASN A  88     -22.182 -43.176 -78.361  1.00  0.79           O  
ATOM    671  N   HIS A  89     -18.646 -39.849 -77.582  1.00  0.84           N  
ATOM    672  CA  HIS A  89     -17.470 -39.191 -77.024  1.00  0.85           C  
ATOM    673  C   HIS A  89     -16.616 -40.172 -76.227  1.00  0.83           C  
ATOM    674  CB  HIS A  89     -17.884 -38.015 -76.139  1.00  0.82           C  
ATOM    675  O   HIS A  89     -17.095 -41.235 -75.827  1.00  0.79           O  
ATOM    676  CG  HIS A  89     -18.347 -36.818 -76.908  1.00  0.78           C  
ATOM    677  CD2 HIS A  89     -19.463 -36.614 -77.646  1.00  0.76           C  
ATOM    678  ND1 HIS A  89     -17.620 -35.650 -76.975  1.00  0.73           N  
ATOM    679  CE1 HIS A  89     -18.272 -34.775 -77.722  1.00  0.78           C  
ATOM    680  NE2 HIS A  89     -19.393 -35.335 -78.142  1.00  0.78           N  
ATOM    681  N   ASN A  90     -15.251 -39.783 -75.992  1.00  0.79           N  
ATOM    682  CA  ASN A  90     -14.363 -40.456 -75.050  1.00  0.80           C  
ATOM    683  C   ASN A  90     -14.862 -40.321 -73.614  1.00  0.79           C  
ATOM    684  CB  ASN A  90     -12.939 -39.908 -75.171  1.00  0.77           C  
ATOM    685  O   ASN A  90     -15.730 -39.494 -73.330  1.00  0.76           O  
ATOM    686  CG  ASN A  90     -12.342 -40.131 -76.546  1.00  0.73           C  
ATOM    687  ND2 ASN A  90     -11.497 -39.205 -76.983  1.00  0.72           N  
ATOM    688  OD1 ASN A  90     -12.639 -41.127 -77.212  1.00  0.74           O  
ATOM    689  N   ALA A  91     -14.459 -41.188 -72.833  1.00  0.70           N  
ATOM    690  CA  ALA A  91     -14.857 -41.223 -71.429  1.00  0.70           C  
ATOM    691  C   ALA A  91     -14.646 -39.866 -70.764  1.00  0.69           C  
ATOM    692  CB  ALA A  91     -14.080 -42.305 -70.682  1.00  0.67           C  
ATOM    693  O   ALA A  91     -15.385 -39.494 -69.850  1.00  0.65           O  
ATOM    694  N   ASP A  92     -13.671 -38.991 -71.381  1.00  0.67           N  
ATOM    695  CA  ASP A  92     -13.338 -37.661 -70.882  1.00  0.67           C  
ATOM    696  C   ASP A  92     -14.229 -36.597 -71.519  1.00  0.67           C  
ATOM    697  CB  ASP A  92     -11.865 -37.341 -71.147  1.00  0.64           C  
ATOM    698  O   ASP A  92     -14.111 -35.411 -71.204  1.00  0.65           O  
ATOM    699  CG  ASP A  92     -11.524 -37.301 -72.627  1.00  0.62           C  
ATOM    700  OD1 ASP A  92     -12.406 -37.591 -73.464  1.00  0.63           O  
ATOM    701  OD2 ASP A  92     -10.362 -36.980 -72.958  1.00  0.67           O  
ATOM    702  N   GLY A  93     -15.162 -36.949 -72.210  1.00  0.79           N  
ATOM    703  CA  GLY A  93     -16.076 -36.051 -72.897  1.00  0.79           C  
ATOM    704  C   GLY A  93     -15.502 -35.480 -74.179  1.00  0.79           C  
ATOM    705  O   GLY A  93     -16.216 -34.844 -74.957  1.00  0.77           O  
ATOM    706  N   THR A  94     -14.171 -35.771 -74.457  1.00  0.79           N  
ATOM    707  CA  THR A  94     -13.575 -35.349 -75.720  1.00  0.81           C  
ATOM    708  C   THR A  94     -14.012 -36.267 -76.858  1.00  0.81           C  
ATOM    709  CB  THR A  94     -12.038 -35.330 -75.634  1.00  0.78           C  
ATOM    710  O   THR A  94     -14.393 -37.416 -76.624  1.00  0.80           O  
ATOM    711  CG2 THR A  94     -11.561 -34.413 -74.513  1.00  0.76           C  
ATOM    712  OG1 THR A  94     -11.563 -36.659 -75.383  1.00  0.76           O  
ATOM    713  N   LYS A  95     -14.001 -35.825 -78.153  1.00  0.87           N  
ATOM    714  CA  LYS A  95     -14.149 -36.650 -79.348  1.00  0.88           C  
ATOM    715  C   LYS A  95     -13.620 -35.928 -80.584  1.00  0.87           C  
ATOM    716  CB  LYS A  95     -15.613 -37.039 -79.555  1.00  0.85           C  
ATOM    717  O   LYS A  95     -14.067 -34.824 -80.902  1.00  0.84           O  
ATOM    718  CG  LYS A  95     -15.845 -37.979 -80.729  1.00  0.82           C  
ATOM    719  CD  LYS A  95     -15.233 -39.351 -80.475  1.00  0.82           C  
ATOM    720  CE  LYS A  95     -15.557 -40.326 -81.599  1.00  0.85           C  
ATOM    721  NZ  LYS A  95     -15.074 -41.705 -81.293  1.00  0.80           N  
ATOM    722  N   ASN A  96     -12.650 -36.562 -81.260  1.00  0.88           N  
ATOM    723  CA  ASN A  96     -12.389 -36.379 -82.684  1.00  0.90           C  
ATOM    724  C   ASN A  96     -13.005 -37.500 -83.516  1.00  0.89           C  
ATOM    725  CB  ASN A  96     -10.885 -36.287 -82.947  1.00  0.84           C  
ATOM    726  O   ASN A  96     -13.109 -38.637 -83.053  1.00  0.87           O  
ATOM    727  CG  ASN A  96     -10.130 -37.503 -82.448  1.00  0.72           C  
ATOM    728  ND2 ASN A  96      -8.869 -37.308 -82.079  1.00  0.66           N  
ATOM    729  OD1 ASN A  96     -10.675 -38.609 -82.394  1.00  0.65           O  
ATOM    730  N   PHE A  97     -13.444 -37.151 -84.795  1.00  0.90           N  
ATOM    731  CA  PHE A  97     -14.001 -38.169 -85.679  1.00  0.92           C  
ATOM    732  C   PHE A  97     -13.573 -37.927 -87.121  1.00  0.90           C  
ATOM    733  CB  PHE A  97     -15.529 -38.191 -85.581  1.00  0.89           C  
ATOM    734  O   PHE A  97     -13.289 -36.791 -87.507  1.00  0.87           O  
ATOM    735  CG  PHE A  97     -16.188 -36.942 -86.101  1.00  0.88           C  
ATOM    736  CD1 PHE A  97     -16.269 -35.801 -85.313  1.00  0.85           C  
ATOM    737  CD2 PHE A  97     -16.728 -36.909 -87.381  1.00  0.85           C  
ATOM    738  CE1 PHE A  97     -16.878 -34.644 -85.792  1.00  0.87           C  
ATOM    739  CE2 PHE A  97     -17.339 -35.757 -87.867  1.00  0.85           C  
ATOM    740  CZ  PHE A  97     -17.413 -34.625 -87.070  1.00  0.86           C  
ATOM    741  N   ARG A  98     -13.454 -38.991 -87.841  1.00  0.89           N  
ATOM    742  CA  ARG A  98     -13.151 -38.905 -89.266  1.00  0.91           C  
ATOM    743  C   ARG A  98     -14.430 -38.830 -90.093  1.00  0.91           C  
ATOM    744  CB  ARG A  98     -12.309 -40.102 -89.710  1.00  0.86           C  
ATOM    745  O   ARG A  98     -15.325 -39.664 -89.940  1.00  0.89           O  
ATOM    746  CG  ARG A  98     -11.736 -39.967 -91.112  1.00  0.76           C  
ATOM    747  CD  ARG A  98     -10.806 -41.121 -91.456  1.00  0.77           C  
ATOM    748  NE  ARG A  98     -10.285 -41.007 -92.815  1.00  0.74           N  
ATOM    749  NH1 ARG A  98      -9.103 -42.991 -92.750  1.00  0.64           N  
ATOM    750  NH2 ARG A  98      -9.073 -41.696 -94.641  1.00  0.59           N  
ATOM    751  CZ  ARG A  98      -9.488 -41.898 -93.399  1.00  0.72           C  
ATOM    752  N   ILE A  99     -14.512 -37.842 -91.129  1.00  0.93           N  
ATOM    753  CA  ILE A  99     -15.575 -37.750 -92.125  1.00  0.94           C  
ATOM    754  C   ILE A  99     -14.981 -37.868 -93.526  1.00  0.92           C  
ATOM    755  CB  ILE A  99     -16.366 -36.429 -91.987  1.00  0.90           C  
ATOM    756  O   ILE A  99     -13.998 -37.197 -93.849  1.00  0.88           O  
ATOM    757  CG1 ILE A  99     -17.582 -36.435 -92.920  1.00  0.76           C  
ATOM    758  CG2 ILE A  99     -15.462 -35.227 -92.273  1.00  0.75           C  
ATOM    759  CD1 ILE A  99     -18.615 -35.365 -92.597  1.00  0.72           C  
ATOM    760  N   GLY A 100     -15.490 -38.814 -94.316  1.00  0.91           N  
ATOM    761  CA  GLY A 100     -15.132 -39.024 -95.710  1.00  0.92           C  
ATOM    762  C   GLY A 100     -16.334 -39.076 -96.633  1.00  0.90           C  
ATOM    763  O   GLY A 100     -17.463 -39.275 -96.181  1.00  0.88           O  
ATOM    764  N   ALA A 101     -16.093 -38.814 -97.957  1.00  0.90           N  
ATOM    765  CA  ALA A 101     -17.158 -38.941 -98.949  1.00  0.91           C  
ATOM    766  C   ALA A 101     -16.639 -39.587-100.231  1.00  0.88           C  
ATOM    767  CB  ALA A 101     -17.767 -37.575 -99.254  1.00  0.87           C  
ATOM    768  O   ALA A 101     -15.478 -39.400-100.602  1.00  0.82           O  
ATOM    769  N   SER A 102     -17.507 -40.428-100.823  1.00  0.87           N  
ATOM    770  CA  SER A 102     -17.257 -41.053-102.118  1.00  0.88           C  
ATOM    771  C   SER A 102     -18.521 -41.083-102.971  1.00  0.86           C  
ATOM    772  CB  SER A 102     -16.722 -42.473-101.933  1.00  0.85           C  
ATOM    773  O   SER A 102     -19.631 -40.970-102.448  1.00  0.83           O  
ATOM    774  OG  SER A 102     -17.697 -43.303-101.324  1.00  0.81           O  
ATOM    775  N   GLY A 103     -18.388 -41.145-104.260  1.00  0.86           N  
ATOM    776  CA  GLY A 103     -19.549 -41.315-105.119  1.00  0.86           C  
ATOM    777  C   GLY A 103     -19.216 -41.223-106.596  1.00  0.82           C  
ATOM    778  O   GLY A 103     -18.187 -40.657-106.972  1.00  0.74           O  
ATOM    779  N   PHE A 104     -19.972 -41.910-107.393  1.00  0.78           N  
ATOM    780  CA  PHE A 104     -19.805 -41.874-108.841  1.00  0.80           C  
ATOM    781  C   PHE A 104     -21.158 -41.811-109.541  1.00  0.77           C  
ATOM    782  CB  PHE A 104     -19.021 -43.098-109.325  1.00  0.73           C  
ATOM    783  O   PHE A 104     -22.151 -42.332-109.030  1.00  0.71           O  
ATOM    784  CG  PHE A 104     -19.671 -44.410-108.980  1.00  0.67           C  
ATOM    785  CD1 PHE A 104     -19.449 -45.009-107.746  1.00  0.63           C  
ATOM    786  CD2 PHE A 104     -20.505 -45.045-109.891  1.00  0.66           C  
ATOM    787  CE1 PHE A 104     -20.050 -46.224-107.425  1.00  0.62           C  
ATOM    788  CE2 PHE A 104     -21.109 -46.260-109.577  1.00  0.61           C  
ATOM    789  CZ  PHE A 104     -20.879 -46.848-108.344  1.00  0.62           C  
ATOM    790  N   THR A 105     -21.278 -41.087-110.518  1.00  0.80           N  
ATOM    791  CA  THR A 105     -22.299 -41.151-111.558  1.00  0.80           C  
ATOM    792  C   THR A 105     -21.683 -41.553-112.896  1.00  0.77           C  
ATOM    793  CB  THR A 105     -23.027 -39.802-111.710  1.00  0.76           C  
ATOM    794  O   THR A 105     -20.461 -41.662-113.015  1.00  0.70           O  
ATOM    795  CG2 THR A 105     -23.421 -39.235-110.350  1.00  0.69           C  
ATOM    796  OG1 THR A 105     -22.162 -38.870-112.371  1.00  0.71           O  
ATOM    797  N   ASN A 106     -22.527 -41.805-113.998  1.00  0.76           N  
ATOM    798  CA  ASN A 106     -22.047 -42.091-115.346  1.00  0.77           C  
ATOM    799  C   ASN A 106     -21.351 -40.880-115.962  1.00  0.76           C  
ATOM    800  CB  ASN A 106     -23.200 -42.552-116.240  1.00  0.73           C  
ATOM    801  O   ASN A 106     -20.779 -40.975-117.049  1.00  0.71           O  
ATOM    802  CG  ASN A 106     -24.351 -41.565-116.265  1.00  0.66           C  
ATOM    803  ND2 ASN A 106     -25.196 -41.666-117.284  1.00  0.62           N  
ATOM    804  OD1 ASN A 106     -24.478 -40.719-115.377  1.00  0.63           O  
ATOM    805  N   VAL A 107     -21.341 -39.726-115.337  1.00  0.77           N  
ATOM    806  CA  VAL A 107     -20.853 -38.487-115.933  1.00  0.78           C  
ATOM    807  C   VAL A 107     -19.699 -37.932-115.101  1.00  0.77           C  
ATOM    808  CB  VAL A 107     -21.977 -37.434-116.054  1.00  0.74           C  
ATOM    809  O   VAL A 107     -18.831 -37.228-115.623  1.00  0.75           O  
ATOM    810  CG1 VAL A 107     -21.504 -36.229-116.866  1.00  0.65           C  
ATOM    811  CG2 VAL A 107     -23.222 -38.053-116.686  1.00  0.64           C  
ATOM    812  N   PHE A 108     -19.539 -38.195-113.799  1.00  0.74           N  
ATOM    813  CA  PHE A 108     -18.412 -37.732-112.998  1.00  0.76           C  
ATOM    814  C   PHE A 108     -18.305 -38.528-111.703  1.00  0.76           C  
ATOM    815  CB  PHE A 108     -18.549 -36.238-112.687  1.00  0.72           C  
ATOM    816  O   PHE A 108     -19.304 -39.052-111.206  1.00  0.73           O  
ATOM    817  CG  PHE A 108     -19.677 -35.916-111.744  1.00  0.70           C  
ATOM    818  CD1 PHE A 108     -20.958 -35.674-112.227  1.00  0.68           C  
ATOM    819  CD2 PHE A 108     -19.457 -35.855-110.375  1.00  0.69           C  
ATOM    820  CE1 PHE A 108     -22.003 -35.375-111.357  1.00  0.66           C  
ATOM    821  CE2 PHE A 108     -20.497 -35.558-109.499  1.00  0.66           C  
ATOM    822  CZ  PHE A 108     -21.769 -35.317-109.992  1.00  0.65           C  
ATOM    823  N   SER A 109     -17.105 -38.791-111.237  1.00  0.82           N  
ATOM    824  CA  SER A 109     -16.759 -39.391-109.952  1.00  0.84           C  
ATOM    825  C   SER A 109     -16.222 -38.346-108.980  1.00  0.84           C  
ATOM    826  CB  SER A 109     -15.726 -40.503-110.140  1.00  0.81           C  
ATOM    827  O   SER A 109     -15.644 -37.340-109.399  1.00  0.82           O  
ATOM    828  OG  SER A 109     -14.562 -40.005-110.777  1.00  0.74           O  
ATOM    829  N   ILE A 110     -16.460 -38.497-107.803  1.00  0.79           N  
ATOM    830  CA  ILE A 110     -15.784 -37.831-106.695  1.00  0.82           C  
ATOM    831  C   ILE A 110     -14.551 -38.633-106.286  1.00  0.79           C  
ATOM    832  CB  ILE A 110     -16.728 -37.645-105.487  1.00  0.77           C  
ATOM    833  O   ILE A 110     -14.639 -39.840-106.049  1.00  0.74           O  
ATOM    834  CG1 ILE A 110     -18.026 -36.956-105.924  1.00  0.65           C  
ATOM    835  CG2 ILE A 110     -16.034 -36.850-104.376  1.00  0.65           C  
ATOM    836  CD1 ILE A 110     -19.108 -36.937-104.853  1.00  0.65           C  
ATOM    837  N   ASN A 111     -13.334 -37.967-106.345  1.00  0.77           N  
ATOM    838  CA  ASN A 111     -12.214 -38.523-105.593  1.00  0.78           C  
ATOM    839  C   ASN A 111     -12.525 -38.604-104.102  1.00  0.78           C  
ATOM    840  CB  ASN A 111     -10.948 -37.696-105.827  1.00  0.73           C  
ATOM    841  O   ASN A 111     -13.005 -37.636-103.509  1.00  0.75           O  
ATOM    842  CG  ASN A 111     -10.490 -37.725-107.272  1.00  0.69           C  
ATOM    843  ND2 ASN A 111      -9.816 -36.665-107.702  1.00  0.67           N  
ATOM    844  OD1 ASN A 111     -10.740 -38.693-107.996  1.00  0.67           O  
ATOM    845  N   GLU A 112     -12.390 -39.771-103.521  1.00  0.69           N  
ATOM    846  CA  GLU A 112     -12.537 -39.882-102.072  1.00  0.72           C  
ATOM    847  C   GLU A 112     -11.824 -38.738-101.357  1.00  0.71           C  
ATOM    848  CB  GLU A 112     -12.000 -41.227-101.578  1.00  0.62           C  
ATOM    849  O   GLU A 112     -10.604 -38.597-101.462  1.00  0.66           O  
ATOM    850  CG  GLU A 112     -12.467 -41.600-100.179  1.00  0.56           C  
ATOM    851  CD  GLU A 112     -12.027 -42.990 -99.750  1.00  0.57           C  
ATOM    852  OE1 GLU A 112     -11.450 -43.728-100.580  1.00  0.66           O  
ATOM    853  OE2 GLU A 112     -12.263 -43.346 -98.573  1.00  0.61           O  
ATOM    854  N   GLY A 113     -12.539 -37.806-100.758  1.00  0.78           N  
ATOM    855  CA  GLY A 113     -12.080 -36.830 -99.783  1.00  0.79           C  
ATOM    856  C   GLY A 113     -12.480 -37.174 -98.360  1.00  0.79           C  
ATOM    857  O   GLY A 113     -13.607 -37.606 -98.114  1.00  0.76           O  
ATOM    858  N   SER A 114     -11.515 -37.157 -97.358  1.00  0.81           N  
ATOM    859  CA  SER A 114     -11.806 -37.249 -95.931  1.00  0.85           C  
ATOM    860  C   SER A 114     -11.096 -36.148 -95.150  1.00  0.83           C  
ATOM    861  CB  SER A 114     -11.393 -38.618 -95.388  1.00  0.79           C  
ATOM    862  O   SER A 114     -10.022 -35.692 -95.547  1.00  0.80           O  
ATOM    863  OG  SER A 114      -9.987 -38.782 -95.452  1.00  0.74           O  
ATOM    864  N   THR A 115     -11.716 -35.677 -94.024  1.00  0.88           N  
ATOM    865  CA  THR A 115     -11.115 -34.775 -93.047  1.00  0.90           C  
ATOM    866  C   THR A 115     -11.361 -35.274 -91.627  1.00  0.90           C  
ATOM    867  CB  THR A 115     -11.665 -33.344 -93.195  1.00  0.88           C  
ATOM    868  O   THR A 115     -12.270 -36.074 -91.393  1.00  0.88           O  
ATOM    869  CG2 THR A 115     -13.112 -33.260 -92.721  1.00  0.84           C  
ATOM    870  OG1 THR A 115     -10.865 -32.448 -92.414  1.00  0.85           O  
ATOM    871  N   THR A 116     -10.440 -34.986 -90.653  1.00  0.87           N  
ATOM    872  CA  THR A 116     -10.731 -35.089 -89.227  1.00  0.90           C  
ATOM    873  C   THR A 116     -11.539 -33.885 -88.752  1.00  0.87           C  
ATOM    874  CB  THR A 116      -9.437 -35.201 -88.400  1.00  0.84           C  
ATOM    875  O   THR A 116     -11.123 -32.739 -88.936  1.00  0.83           O  
ATOM    876  CG2 THR A 116      -9.746 -35.402 -86.920  1.00  0.73           C  
ATOM    877  OG1 THR A 116      -8.670 -36.315 -88.873  1.00  0.77           O  
ATOM    878  N   ALA A 117     -12.688 -34.089 -88.043  1.00  0.90           N  
ATOM    879  CA  ALA A 117     -13.557 -33.096 -87.417  1.00  0.91           C  
ATOM    880  C   ALA A 117     -13.546 -33.236 -85.898  1.00  0.90           C  
ATOM    881  CB  ALA A 117     -14.982 -33.225 -87.950  1.00  0.89           C  
ATOM    882  O   ALA A 117     -13.333 -34.330 -85.371  1.00  0.87           O  
ATOM    883  N   TYR A 118     -13.598 -32.158 -85.165  1.00  0.84           N  
ATOM    884  CA  TYR A 118     -13.627 -32.039 -83.712  1.00  0.88           C  
ATOM    885  C   TYR A 118     -15.022 -31.668 -83.223  1.00  0.82           C  
ATOM    886  CB  TYR A 118     -12.613 -30.993 -83.238  1.00  0.81           C  
ATOM    887  O   TYR A 118     -15.620 -30.703 -83.706  1.00  0.77           O  
ATOM    888  CG  TYR A 118     -11.186 -31.320 -83.608  1.00  0.74           C  
ATOM    889  CD1 TYR A 118     -10.385 -32.084 -82.763  1.00  0.71           C  
ATOM    890  CD2 TYR A 118     -10.637 -30.864 -84.801  1.00  0.73           C  
ATOM    891  CE1 TYR A 118      -9.069 -32.386 -83.099  1.00  0.77           C  
ATOM    892  CE2 TYR A 118      -9.323 -31.159 -85.147  1.00  0.73           C  
ATOM    893  OH  TYR A 118      -7.246 -32.216 -84.629  1.00  0.63           O  
ATOM    894  CZ  TYR A 118      -8.548 -31.920 -84.291  1.00  0.79           C  
ATOM    895  N   MET A 119     -15.617 -32.372 -82.096  1.00  0.88           N  
ATOM    896  CA  MET A 119     -16.881 -32.094 -81.421  1.00  0.89           C  
ATOM    897  C   MET A 119     -16.650 -31.309 -80.134  1.00  0.85           C  
ATOM    898  CB  MET A 119     -17.625 -33.395 -81.114  1.00  0.85           C  
ATOM    899  O   MET A 119     -15.547 -31.321 -79.585  1.00  0.80           O  
ATOM    900  CG  MET A 119     -18.083 -34.147 -82.353  1.00  0.76           C  
ATOM    901  SD  MET A 119     -19.061 -35.645 -81.945  1.00  0.73           S  
ATOM    902  CE  MET A 119     -19.280 -36.346 -83.604  1.00  0.73           C  
ATOM    903  N   ASP A 120     -17.681 -30.580 -79.750  1.00  0.83           N  
ATOM    904  CA  ASP A 120     -17.644 -29.965 -78.427  1.00  0.85           C  
ATOM    905  C   ASP A 120     -17.432 -31.015 -77.339  1.00  0.82           C  
ATOM    906  CB  ASP A 120     -18.933 -29.185 -78.161  1.00  0.81           C  
ATOM    907  O   ASP A 120     -18.062 -32.075 -77.361  1.00  0.79           O  
ATOM    908  CG  ASP A 120     -19.110 -27.997 -79.090  1.00  0.74           C  
ATOM    909  OD1 ASP A 120     -18.101 -27.361 -79.467  1.00  0.73           O  
ATOM    910  OD2 ASP A 120     -20.268 -27.691 -79.447  1.00  0.79           O  
ATOM    911  N   ASN A 121     -16.451 -30.738 -76.322  1.00  0.80           N  
ATOM    912  CA  ASN A 121     -16.307 -31.581 -75.140  1.00  0.81           C  
ATOM    913  C   ASN A 121     -17.607 -31.658 -74.344  1.00  0.78           C  
ATOM    914  CB  ASN A 121     -15.170 -31.071 -74.252  1.00  0.76           C  
ATOM    915  O   ASN A 121     -18.196 -30.628 -74.008  1.00  0.74           O  
ATOM    916  CG  ASN A 121     -13.806 -31.255 -74.886  1.00  0.70           C  
ATOM    917  ND2 ASN A 121     -12.794 -30.614 -74.313  1.00  0.69           N  
ATOM    918  OD1 ASN A 121     -13.662 -31.967 -75.884  1.00  0.69           O  
ATOM    919  N   ILE A 122     -18.146 -32.770 -73.969  1.00  0.79           N  
ATOM    920  CA  ILE A 122     -19.204 -32.948 -72.982  1.00  0.79           C  
ATOM    921  C   ILE A 122     -18.607 -32.934 -71.576  1.00  0.78           C  
ATOM    922  CB  ILE A 122     -19.985 -34.260 -73.219  1.00  0.76           C  
ATOM    923  O   ILE A 122     -17.817 -33.812 -71.222  1.00  0.73           O  
ATOM    924  CG1 ILE A 122     -20.672 -34.232 -74.589  1.00  0.72           C  
ATOM    925  CG2 ILE A 122     -21.004 -34.492 -72.100  1.00  0.72           C  
ATOM    926  CD1 ILE A 122     -21.441 -35.503 -74.922  1.00  0.71           C  
ATOM    927  N   PRO A 123     -18.854 -31.795 -70.732  1.00  0.69           N  
ATOM    928  CA  PRO A 123     -18.406 -31.863 -69.339  1.00  0.67           C  
ATOM    929  C   PRO A 123     -18.954 -33.082 -68.601  1.00  0.68           C  
ATOM    930  CB  PRO A 123     -18.947 -30.567 -68.731  1.00  0.64           C  
ATOM    931  O   PRO A 123     -20.161 -33.170 -68.360  1.00  0.64           O  
ATOM    932  CG  PRO A 123     -19.971 -30.084 -69.707  1.00  0.62           C  
ATOM    933  CD  PRO A 123     -19.843 -30.889 -70.969  1.00  0.62           C  
ATOM    934  N   ARG A 124     -18.144 -34.146 -68.140  1.00  0.73           N  
ATOM    935  CA  ARG A 124     -18.572 -35.387 -67.502  1.00  0.73           C  
ATOM    936  C   ARG A 124     -18.549 -35.258 -65.983  1.00  0.73           C  
ATOM    937  CB  ARG A 124     -17.683 -36.553 -67.943  1.00  0.68           C  
ATOM    938  O   ARG A 124     -19.378 -35.854 -65.292  1.00  0.69           O  
ATOM    939  CG  ARG A 124     -17.808 -36.899 -69.418  1.00  0.64           C  
ATOM    940  CD  ARG A 124     -19.130 -37.588 -69.726  1.00  0.62           C  
ATOM    941  NE  ARG A 124     -19.147 -38.964 -69.239  1.00  0.51           N  
ATOM    942  NH1 ARG A 124     -21.371 -39.334 -69.740  1.00  0.40           N  
ATOM    943  NH2 ARG A 124     -20.115 -40.998 -68.787  1.00  0.36           N  
ATOM    944  CZ  ARG A 124     -20.211 -39.762 -69.256  1.00  0.60           C  
ATOM    945  N   ALA A 125     -17.698 -34.466 -65.290  1.00  0.79           N  
ATOM    946  CA  ALA A 125     -17.714 -34.507 -63.830  1.00  0.81           C  
ATOM    947  C   ALA A 125     -18.848 -33.654 -63.270  1.00  0.81           C  
ATOM    948  CB  ALA A 125     -16.373 -34.038 -63.270  1.00  0.77           C  
ATOM    949  O   ALA A 125     -19.027 -32.503 -63.675  1.00  0.79           O  
ATOM    950  N   SER A 126     -19.723 -34.204 -62.389  1.00  0.86           N  
ATOM    951  CA  SER A 126     -20.647 -33.436 -61.562  1.00  0.87           C  
ATOM    952  C   SER A 126     -19.909 -32.392 -60.731  1.00  0.87           C  
ATOM    953  CB  SER A 126     -21.441 -34.363 -60.641  1.00  0.85           C  
ATOM    954  O   SER A 126     -18.761 -32.605 -60.333  1.00  0.85           O  
ATOM    955  OG  SER A 126     -22.168 -35.318 -61.395  1.00  0.82           O  
ATOM    956  N   THR A 127     -20.437 -31.186 -60.552  1.00  0.85           N  
ATOM    957  CA  THR A 127     -19.819 -30.112 -59.782  1.00  0.86           C  
ATOM    958  C   THR A 127     -20.434 -30.022 -58.388  1.00  0.86           C  
ATOM    959  CB  THR A 127     -19.962 -28.757 -60.498  1.00  0.83           C  
ATOM    960  O   THR A 127     -21.597 -30.384 -58.193  1.00  0.86           O  
ATOM    961  CG2 THR A 127     -19.227 -28.761 -61.835  1.00  0.78           C  
ATOM    962  OG1 THR A 127     -21.351 -28.490 -60.730  1.00  0.79           O  
ATOM    963  N   ILE A 128     -19.707 -29.547 -57.354  1.00  0.89           N  
ATOM    964  CA  ILE A 128     -20.150 -29.246 -55.997  1.00  0.91           C  
ATOM    965  C   ILE A 128     -20.696 -27.821 -55.937  1.00  0.89           C  
ATOM    966  CB  ILE A 128     -19.006 -29.426 -54.975  1.00  0.87           C  
ATOM    967  O   ILE A 128     -19.997 -26.867 -56.286  1.00  0.85           O  
ATOM    968  CG1 ILE A 128     -18.383 -30.820 -55.110  1.00  0.73           C  
ATOM    969  CG2 ILE A 128     -19.512 -29.188 -53.550  1.00  0.71           C  
ATOM    970  CD1 ILE A 128     -17.039 -30.969 -54.410  1.00  0.71           C  
ATOM    971  N   SER A 129     -21.948 -27.597 -55.589  1.00  0.89           N  
ATOM    972  CA  SER A 129     -22.514 -26.262 -55.426  1.00  0.89           C  
ATOM    973  C   SER A 129     -22.354 -25.764 -53.993  1.00  0.87           C  
ATOM    974  CB  SER A 129     -23.994 -26.256 -55.814  1.00  0.86           C  
ATOM    975  O   SER A 129     -22.279 -24.557 -53.755  1.00  0.83           O  
ATOM    976  OG  SER A 129     -24.721 -27.190 -55.035  1.00  0.76           O  
ATOM    977  N   SER A 130     -22.257 -26.561 -53.097  1.00  0.89           N  
ATOM    978  CA  SER A 130     -22.268 -26.178 -51.689  1.00  0.89           C  
ATOM    979  C   SER A 130     -20.956 -25.514 -51.286  1.00  0.87           C  
ATOM    980  CB  SER A 130     -22.525 -27.398 -50.803  1.00  0.86           C  
ATOM    981  O   SER A 130     -19.904 -25.810 -51.857  1.00  0.83           O  
ATOM    982  OG  SER A 130     -23.750 -28.022 -51.149  1.00  0.73           O  
ATOM    983  N   ASN A 131     -20.936 -24.601 -50.253  1.00  0.82           N  
ATOM    984  CA  ASN A 131     -19.752 -24.148 -49.530  1.00  0.84           C  
ATOM    985  C   ASN A 131     -19.173 -25.256 -48.653  1.00  0.81           C  
ATOM    986  CB  ASN A 131     -20.078 -22.917 -48.682  1.00  0.76           C  
ATOM    987  O   ASN A 131     -19.917 -25.991 -48.002  1.00  0.77           O  
ATOM    988  CG  ASN A 131     -18.839 -22.151 -48.263  1.00  0.66           C  
ATOM    989  ND2 ASN A 131     -19.037 -20.977 -47.675  1.00  0.60           N  
ATOM    990  OD1 ASN A 131     -17.712 -22.611 -48.467  1.00  0.60           O  
ATOM    991  N   VAL A 132     -17.801 -25.413 -48.580  1.00  0.85           N  
ATOM    992  CA  VAL A 132     -17.073 -26.410 -47.801  1.00  0.85           C  
ATOM    993  C   VAL A 132     -16.459 -25.754 -46.567  1.00  0.82           C  
ATOM    994  CB  VAL A 132     -15.974 -27.096 -48.643  1.00  0.80           C  
ATOM    995  O   VAL A 132     -15.293 -25.994 -46.244  1.00  0.75           O  
ATOM    996  CG1 VAL A 132     -15.430 -28.327 -47.920  1.00  0.73           C  
ATOM    997  CG2 VAL A 132     -16.517 -27.478 -50.019  1.00  0.70           C  
ATOM    998  N   SER A 133     -17.021 -24.751 -46.025  1.00  0.85           N  
ATOM    999  CA  SER A 133     -16.574 -24.202 -44.750  1.00  0.86           C  
ATOM   1000  C   SER A 133     -17.568 -24.512 -43.635  1.00  0.83           C  
ATOM   1001  CB  SER A 133     -16.372 -22.690 -44.858  1.00  0.81           C  
ATOM   1002  O   SER A 133     -18.773 -24.307 -43.797  1.00  0.78           O  
ATOM   1003  OG  SER A 133     -15.416 -22.381 -45.857  1.00  0.74           O  
ATOM   1004  N   TRP A 134     -17.142 -25.042 -42.519  1.00  0.82           N  
ATOM   1005  CA  TRP A 134     -17.927 -25.346 -41.327  1.00  0.84           C  
ATOM   1006  C   TRP A 134     -17.079 -25.210 -40.067  1.00  0.79           C  
ATOM   1007  CB  TRP A 134     -18.513 -26.758 -41.414  1.00  0.78           C  
ATOM   1008  O   TRP A 134     -15.862 -25.026 -40.147  1.00  0.72           O  
ATOM   1009  CG  TRP A 134     -17.489 -27.849 -41.318  1.00  0.71           C  
ATOM   1010  CD1 TRP A 134     -17.212 -28.626 -40.227  1.00  0.67           C  
ATOM   1011  CD2 TRP A 134     -16.601 -28.281 -42.354  1.00  0.69           C  
ATOM   1012  CE2 TRP A 134     -15.813 -29.325 -41.821  1.00  0.67           C  
ATOM   1013  CE3 TRP A 134     -16.396 -27.886 -43.683  1.00  0.70           C  
ATOM   1014  NE1 TRP A 134     -16.205 -29.515 -40.523  1.00  0.74           N  
ATOM   1015  CH2 TRP A 134     -14.655 -29.574 -43.869  1.00  0.71           C  
ATOM   1016  CZ2 TRP A 134     -14.835 -29.980 -42.572  1.00  0.74           C  
ATOM   1017  CZ3 TRP A 134     -15.422 -28.539 -44.429  1.00  0.72           C  
ATOM   1018  N   THR A 135     -17.597 -25.173 -38.836  1.00  0.78           N  
ATOM   1019  CA  THR A 135     -16.940 -25.239 -37.535  1.00  0.78           C  
ATOM   1020  C   THR A 135     -16.784 -26.688 -37.081  1.00  0.78           C  
ATOM   1021  CB  THR A 135     -17.723 -24.447 -36.473  1.00  0.76           C  
ATOM   1022  O   THR A 135     -17.740 -27.465 -37.127  1.00  0.75           O  
ATOM   1023  CG2 THR A 135     -16.954 -24.381 -35.157  1.00  0.69           C  
ATOM   1024  OG1 THR A 135     -17.948 -23.114 -36.949  1.00  0.70           O  
ATOM   1025  N   ALA A 136     -15.514 -27.082 -36.723  1.00  0.72           N  
ATOM   1026  CA  ALA A 136     -15.275 -28.383 -36.104  1.00  0.70           C  
ATOM   1027  C   ALA A 136     -16.110 -28.551 -34.838  1.00  0.69           C  
ATOM   1028  CB  ALA A 136     -13.792 -28.556 -35.786  1.00  0.67           C  
ATOM   1029  O   ALA A 136     -16.237 -27.618 -34.042  1.00  0.63           O  
ATOM   1030  N   GLY A 137     -17.331 -29.272 -34.952  1.00  0.66           N  
ATOM   1031  CA  GLY A 137     -18.375 -29.542 -33.977  1.00  0.65           C  
ATOM   1032  C   GLY A 137     -19.774 -29.436 -34.554  1.00  0.65           C  
ATOM   1033  O   GLY A 137     -20.753 -29.792 -33.894  1.00  0.63           O  
ATOM   1034  N   VAL A 138     -19.824 -28.705 -35.649  1.00  0.72           N  
ATOM   1035  CA  VAL A 138     -21.096 -28.833 -36.353  1.00  0.72           C  
ATOM   1036  C   VAL A 138     -21.348 -30.297 -36.704  1.00  0.73           C  
ATOM   1037  CB  VAL A 138     -21.127 -27.965 -37.631  1.00  0.69           C  
ATOM   1038  O   VAL A 138     -20.493 -30.955 -37.302  1.00  0.71           O  
ATOM   1039  CG1 VAL A 138     -22.466 -28.113 -38.351  1.00  0.62           C  
ATOM   1040  CG2 VAL A 138     -20.861 -26.501 -37.287  1.00  0.63           C  
ATOM   1041  N   ASN A 139     -22.495 -30.845 -36.287  1.00  0.71           N  
ATOM   1042  CA  ASN A 139     -22.862 -32.251 -36.421  1.00  0.72           C  
ATOM   1043  C   ASN A 139     -23.149 -32.619 -37.874  1.00  0.75           C  
ATOM   1044  CB  ASN A 139     -24.071 -32.577 -35.542  1.00  0.67           C  
ATOM   1045  O   ASN A 139     -23.145 -33.798 -38.232  1.00  0.72           O  
ATOM   1046  CG  ASN A 139     -23.767 -32.452 -34.062  1.00  0.62           C  
ATOM   1047  ND2 ASN A 139     -24.811 -32.333 -33.250  1.00  0.59           N  
ATOM   1048  OD1 ASN A 139     -22.604 -32.462 -33.651  1.00  0.62           O  
ATOM   1049  N   SER A 140     -23.356 -31.569 -38.688  1.00  0.83           N  
ATOM   1050  CA  SER A 140     -23.772 -31.935 -40.038  1.00  0.85           C  
ATOM   1051  C   SER A 140     -23.274 -30.921 -41.063  1.00  0.85           C  
ATOM   1052  CB  SER A 140     -25.296 -32.047 -40.118  1.00  0.82           C  
ATOM   1053  O   SER A 140     -23.256 -29.718 -40.796  1.00  0.84           O  
ATOM   1054  OG  SER A 140     -25.906 -30.791 -39.873  1.00  0.79           O  
ATOM   1055  N   LEU A 141     -22.921 -31.301 -42.220  1.00  0.90           N  
ATOM   1056  CA  LEU A 141     -22.537 -30.504 -43.380  1.00  0.91           C  
ATOM   1057  C   LEU A 141     -23.310 -30.940 -44.620  1.00  0.92           C  
ATOM   1058  CB  LEU A 141     -21.032 -30.620 -43.635  1.00  0.90           C  
ATOM   1059  O   LEU A 141     -23.059 -32.017 -45.166  1.00  0.91           O  
ATOM   1060  CG  LEU A 141     -20.490 -29.867 -44.851  1.00  0.89           C  
ATOM   1061  CD1 LEU A 141     -20.667 -28.363 -44.665  1.00  0.86           C  
ATOM   1062  CD2 LEU A 141     -19.024 -30.213 -45.085  1.00  0.87           C  
ATOM   1063  N   PRO A 142     -24.394 -30.221 -44.981  1.00  0.91           N  
ATOM   1064  CA  PRO A 142     -25.077 -30.530 -46.240  1.00  0.92           C  
ATOM   1065  C   PRO A 142     -24.224 -30.215 -47.467  1.00  0.92           C  
ATOM   1066  CB  PRO A 142     -26.319 -29.637 -46.195  1.00  0.90           C  
ATOM   1067  O   PRO A 142     -23.648 -29.128 -47.561  1.00  0.92           O  
ATOM   1068  CG  PRO A 142     -25.902 -28.441 -45.402  1.00  0.86           C  
ATOM   1069  CD  PRO A 142     -24.890 -28.875 -44.381  1.00  0.86           C  
ATOM   1070  N   VAL A 143     -24.185 -31.112 -48.453  1.00  0.93           N  
ATOM   1071  CA  VAL A 143     -23.466 -31.018 -49.720  1.00  0.94           C  
ATOM   1072  C   VAL A 143     -24.432 -31.246 -50.880  1.00  0.94           C  
ATOM   1073  CB  VAL A 143     -22.302 -32.031 -49.788  1.00  0.93           C  
ATOM   1074  O   VAL A 143     -25.102 -32.280 -50.944  1.00  0.93           O  
ATOM   1075  CG1 VAL A 143     -21.549 -31.901 -51.111  1.00  0.90           C  
ATOM   1076  CG2 VAL A 143     -21.352 -31.833 -48.608  1.00  0.90           C  
ATOM   1077  N   THR A 144     -24.480 -30.293 -51.800  1.00  0.93           N  
ATOM   1078  CA  THR A 144     -25.267 -30.388 -53.025  1.00  0.94           C  
ATOM   1079  C   THR A 144     -24.360 -30.570 -54.238  1.00  0.94           C  
ATOM   1080  CB  THR A 144     -26.146 -29.139 -53.221  1.00  0.92           C  
ATOM   1081  O   THR A 144     -23.394 -29.824 -54.416  1.00  0.93           O  
ATOM   1082  CG2 THR A 144     -27.072 -29.301 -54.422  1.00  0.83           C  
ATOM   1083  OG1 THR A 144     -26.939 -28.930 -52.046  1.00  0.85           O  
ATOM   1084  N   ILE A 145     -24.577 -31.539 -55.094  1.00  0.93           N  
ATOM   1085  CA  ILE A 145     -23.858 -31.936 -56.299  1.00  0.93           C  
ATOM   1086  C   ILE A 145     -24.708 -31.632 -57.531  1.00  0.91           C  
ATOM   1087  CB  ILE A 145     -23.481 -33.433 -56.265  1.00  0.92           C  
ATOM   1088  O   ILE A 145     -25.827 -32.133 -57.660  1.00  0.88           O  
ATOM   1089  CG1 ILE A 145     -22.638 -33.743 -55.022  1.00  0.89           C  
ATOM   1090  CG2 ILE A 145     -22.738 -33.833 -57.544  1.00  0.88           C  
ATOM   1091  CD1 ILE A 145     -22.364 -35.227 -54.814  1.00  0.86           C  
ATOM   1092  N   ASN A 146     -24.196 -30.796 -58.445  1.00  0.89           N  
ATOM   1093  CA  ASN A 146     -24.788 -30.595 -59.763  1.00  0.89           C  
ATOM   1094  C   ASN A 146     -24.427 -31.729 -60.719  1.00  0.87           C  
ATOM   1095  CB  ASN A 146     -24.354 -29.249 -60.348  1.00  0.86           C  
ATOM   1096  O   ASN A 146     -23.334 -31.741 -61.289  1.00  0.84           O  
ATOM   1097  CG  ASN A 146     -24.746 -28.077 -59.470  1.00  0.78           C  
ATOM   1098  ND2 ASN A 146     -23.906 -27.050 -59.441  1.00  0.78           N  
ATOM   1099  OD1 ASN A 146     -25.796 -28.096 -58.821  1.00  0.76           O  
ATOM   1100  N   ARG A 147     -25.283 -32.679 -60.802  1.00  0.87           N  
ATOM   1101  CA  ARG A 147     -25.077 -33.885 -61.597  1.00  0.87           C  
ATOM   1102  C   ARG A 147     -25.035 -33.559 -63.086  1.00  0.85           C  
ATOM   1103  CB  ARG A 147     -26.178 -34.909 -61.315  1.00  0.84           C  
ATOM   1104  O   ARG A 147     -25.984 -32.991 -63.629  1.00  0.81           O  
ATOM   1105  CG  ARG A 147     -26.150 -35.471 -59.903  1.00  0.79           C  
ATOM   1106  CD  ARG A 147     -27.275 -36.470 -59.671  1.00  0.78           C  
ATOM   1107  NE  ARG A 147     -26.987 -37.760 -60.292  1.00  0.72           N  
ATOM   1108  NH1 ARG A 147     -28.904 -38.793 -59.520  1.00  0.63           N  
ATOM   1109  NH2 ARG A 147     -27.409 -39.957 -60.811  1.00  0.60           N  
ATOM   1110  CZ  ARG A 147     -27.767 -38.834 -60.206  1.00  0.74           C  
ATOM   1111  N   ALA A 148     -24.088 -34.029 -63.675  1.00  0.82           N  
ATOM   1112  CA  ALA A 148     -23.987 -33.876 -65.124  1.00  0.82           C  
ATOM   1113  C   ALA A 148     -24.899 -34.865 -65.845  1.00  0.81           C  
ATOM   1114  CB  ALA A 148     -22.541 -34.061 -65.579  1.00  0.80           C  
ATOM   1115  O   ALA A 148     -25.323 -34.616 -66.976  1.00  0.78           O  
ATOM   1116  N   SER A 149     -25.286 -35.964 -65.185  1.00  0.80           N  
ATOM   1117  CA  SER A 149     -26.249 -36.967 -65.625  1.00  0.80           C  
ATOM   1118  C   SER A 149     -26.955 -37.615 -64.439  1.00  0.81           C  
ATOM   1119  CB  SER A 149     -25.558 -38.041 -66.467  1.00  0.78           C  
ATOM   1120  O   SER A 149     -26.342 -37.840 -63.393  1.00  0.80           O  
ATOM   1121  OG  SER A 149     -26.486 -39.029 -66.881  1.00  0.76           O  
ATOM   1122  N   SER A 150     -28.311 -37.987 -64.644  1.00  0.79           N  
ATOM   1123  CA  SER A 150     -29.070 -38.719 -63.635  1.00  0.81           C  
ATOM   1124  C   SER A 150     -28.515 -40.126 -63.439  1.00  0.80           C  
ATOM   1125  CB  SER A 150     -30.547 -38.795 -64.026  1.00  0.77           C  
ATOM   1126  O   SER A 150     -28.721 -40.739 -62.389  1.00  0.78           O  
ATOM   1127  OG  SER A 150     -30.699 -39.378 -65.309  1.00  0.74           O  
ATOM   1128  N   ALA A 151     -27.728 -40.593 -64.339  1.00  0.81           N  
ATOM   1129  CA  ALA A 151     -27.136 -41.927 -64.269  1.00  0.82           C  
ATOM   1130  C   ALA A 151     -25.871 -41.921 -63.415  1.00  0.82           C  
ATOM   1131  CB  ALA A 151     -26.826 -42.445 -65.671  1.00  0.79           C  
ATOM   1132  O   ALA A 151     -25.351 -42.981 -63.057  1.00  0.81           O  
ATOM   1133  N   PHE A 152     -25.339 -40.728 -63.072  1.00  0.85           N  
ATOM   1134  CA  PHE A 152     -24.067 -40.643 -62.365  1.00  0.87           C  
ATOM   1135  C   PHE A 152     -24.265 -40.845 -60.868  1.00  0.87           C  
ATOM   1136  CB  PHE A 152     -23.393 -39.292 -62.628  1.00  0.85           C  
ATOM   1137  O   PHE A 152     -25.241 -40.357 -60.294  1.00  0.86           O  
ATOM   1138  CG  PHE A 152     -22.970 -39.093 -64.058  1.00  0.81           C  
ATOM   1139  CD1 PHE A 152     -23.005 -40.148 -64.962  1.00  0.78           C  
ATOM   1140  CD2 PHE A 152     -22.538 -37.849 -64.500  1.00  0.79           C  
ATOM   1141  CE1 PHE A 152     -22.614 -39.967 -66.286  1.00  0.80           C  
ATOM   1142  CE2 PHE A 152     -22.146 -37.660 -65.822  1.00  0.81           C  
ATOM   1143  CZ  PHE A 152     -22.183 -38.720 -66.713  1.00  0.78           C  
ATOM   1144  N   VAL A 153     -23.434 -41.607 -60.191  1.00  0.90           N  
ATOM   1145  CA  VAL A 153     -23.270 -41.682 -58.743  1.00  0.91           C  
ATOM   1146  C   VAL A 153     -21.929 -41.071 -58.343  1.00  0.91           C  
ATOM   1147  CB  VAL A 153     -23.364 -43.138 -58.236  1.00  0.89           C  
ATOM   1148  O   VAL A 153     -21.015 -40.972 -59.165  1.00  0.90           O  
ATOM   1149  CG1 VAL A 153     -24.759 -43.708 -58.487  1.00  0.84           C  
ATOM   1150  CG2 VAL A 153     -22.301 -44.006 -58.906  1.00  0.84           C  
ATOM   1151  N   HIS A 154     -21.861 -40.662 -57.151  1.00  0.91           N  
ATOM   1152  CA  HIS A 154     -20.688 -39.915 -56.712  1.00  0.93           C  
ATOM   1153  C   HIS A 154     -20.054 -40.556 -55.483  1.00  0.93           C  
ATOM   1154  CB  HIS A 154     -21.060 -38.461 -56.413  1.00  0.92           C  
ATOM   1155  O   HIS A 154     -20.759 -41.069 -54.611  1.00  0.92           O  
ATOM   1156  CG  HIS A 154     -21.766 -37.778 -57.541  1.00  0.89           C  
ATOM   1157  CD2 HIS A 154     -21.302 -36.957 -58.513  1.00  0.86           C  
ATOM   1158  ND1 HIS A 154     -23.121 -37.906 -57.757  1.00  0.87           N  
ATOM   1159  CE1 HIS A 154     -23.461 -37.192 -58.817  1.00  0.88           C  
ATOM   1160  NE2 HIS A 154     -22.376 -36.607 -59.294  1.00  0.89           N  
ATOM   1161  N   TYR A 155     -18.772 -40.588 -55.367  1.00  0.93           N  
ATOM   1162  CA  TYR A 155     -17.984 -40.698 -54.144  1.00  0.94           C  
ATOM   1163  C   TYR A 155     -17.530 -39.325 -53.663  1.00  0.94           C  
ATOM   1164  CB  TYR A 155     -16.768 -41.602 -54.368  1.00  0.93           C  
ATOM   1165  O   TYR A 155     -16.846 -38.601 -54.390  1.00  0.92           O  
ATOM   1166  CG  TYR A 155     -15.879 -41.734 -53.155  1.00  0.91           C  
ATOM   1167  CD1 TYR A 155     -16.252 -42.536 -52.078  1.00  0.88           C  
ATOM   1168  CD2 TYR A 155     -14.666 -41.058 -53.083  1.00  0.88           C  
ATOM   1169  CE1 TYR A 155     -15.437 -42.659 -50.958  1.00  0.89           C  
ATOM   1170  CE2 TYR A 155     -13.843 -41.173 -51.967  1.00  0.89           C  
ATOM   1171  OH  TYR A 155     -13.425 -42.094 -49.805  1.00  0.83           O  
ATOM   1172  CZ  TYR A 155     -14.236 -41.976 -50.912  1.00  0.89           C  
ATOM   1173  N   VAL A 156     -18.040 -38.986 -52.474  1.00  0.95           N  
ATOM   1174  CA  VAL A 156     -17.736 -37.697 -51.861  1.00  0.95           C  
ATOM   1175  C   VAL A 156     -16.793 -37.898 -50.677  1.00  0.95           C  
ATOM   1176  CB  VAL A 156     -19.020 -36.969 -51.403  1.00  0.94           C  
ATOM   1177  O   VAL A 156     -17.095 -38.662 -49.757  1.00  0.93           O  
ATOM   1178  CG1 VAL A 156     -18.707 -35.533 -50.987  1.00  0.91           C  
ATOM   1179  CG2 VAL A 156     -20.070 -36.992 -52.512  1.00  0.91           C  
ATOM   1180  N   GLU A 157     -15.719 -37.261 -50.716  1.00  0.94           N  
ATOM   1181  CA  GLU A 157     -14.707 -37.296 -49.665  1.00  0.94           C  
ATOM   1182  C   GLU A 157     -14.451 -35.903 -49.098  1.00  0.94           C  
ATOM   1183  CB  GLU A 157     -13.402 -37.897 -50.195  1.00  0.92           C  
ATOM   1184  O   GLU A 157     -14.350 -34.931 -49.850  1.00  0.93           O  
ATOM   1185  CG  GLU A 157     -12.338 -38.097 -49.125  1.00  0.83           C  
ATOM   1186  CD  GLU A 157     -11.047 -38.690 -49.666  1.00  0.80           C  
ATOM   1187  OE1 GLU A 157     -11.013 -39.908 -49.956  1.00  0.81           O  
ATOM   1188  OE2 GLU A 157     -10.061 -37.931 -49.801  1.00  0.80           O  
ATOM   1189  N   LEU A 158     -14.362 -35.773 -47.771  1.00  0.94           N  
ATOM   1190  CA  LEU A 158     -13.963 -34.577 -47.036  1.00  0.94           C  
ATOM   1191  C   LEU A 158     -12.610 -34.780 -46.361  1.00  0.94           C  
ATOM   1192  CB  LEU A 158     -15.019 -34.213 -45.990  1.00  0.92           C  
ATOM   1193  O   LEU A 158     -12.433 -35.725 -45.589  1.00  0.93           O  
ATOM   1194  CG  LEU A 158     -14.815 -32.888 -45.253  1.00  0.82           C  
ATOM   1195  CD1 LEU A 158     -15.010 -31.715 -46.207  1.00  0.73           C  
ATOM   1196  CD2 LEU A 158     -15.768 -32.784 -44.067  1.00  0.73           C  
ATOM   1197  N   GLN A 159     -11.721 -33.961 -46.586  1.00  0.94           N  
ATOM   1198  CA  GLN A 159     -10.389 -33.979 -45.991  1.00  0.94           C  
ATOM   1199  C   GLN A 159     -10.098 -32.676 -45.252  1.00  0.93           C  
ATOM   1200  CB  GLN A 159      -9.325 -34.224 -47.062  1.00  0.93           C  
ATOM   1201  O   GLN A 159     -10.591 -31.614 -45.640  1.00  0.92           O  
ATOM   1202  CG  GLN A 159      -9.568 -35.476 -47.895  1.00  0.91           C  
ATOM   1203  CD  GLN A 159      -8.395 -35.819 -48.794  1.00  0.89           C  
ATOM   1204  NE2 GLN A 159      -8.614 -36.735 -49.731  1.00  0.90           N  
ATOM   1205  OE1 GLN A 159      -7.301 -35.265 -48.648  1.00  0.89           O  
ATOM   1206  N   VAL A 160      -9.343 -32.739 -44.219  1.00  0.91           N  
ATOM   1207  CA  VAL A 160      -8.892 -31.599 -43.428  1.00  0.91           C  
ATOM   1208  C   VAL A 160      -7.366 -31.561 -43.400  1.00  0.90           C  
ATOM   1209  CB  VAL A 160      -9.450 -31.651 -41.988  1.00  0.90           C  
ATOM   1210  O   VAL A 160      -6.715 -32.598 -43.248  1.00  0.88           O  
ATOM   1211  CG1 VAL A 160      -8.922 -30.480 -41.161  1.00  0.85           C  
ATOM   1212  CG2 VAL A 160     -10.978 -31.648 -42.008  1.00  0.85           C  
ATOM   1213  N   LYS A 161      -6.757 -30.358 -43.606  1.00  0.90           N  
ATOM   1214  CA  LYS A 161      -5.310 -30.166 -43.615  1.00  0.91           C  
ATOM   1215  C   LYS A 161      -4.768 -30.003 -42.198  1.00  0.88           C  
ATOM   1216  CB  LYS A 161      -4.934 -28.950 -44.463  1.00  0.89           C  
ATOM   1217  O   LYS A 161      -5.261 -29.173 -41.431  1.00  0.86           O  
ATOM   1218  CG  LYS A 161      -3.449 -28.849 -44.777  1.00  0.88           C  
ATOM   1219  CD  LYS A 161      -3.146 -27.648 -45.663  1.00  0.87           C  
ATOM   1220  CE  LYS A 161      -1.663 -27.560 -45.999  1.00  0.90           C  
ATOM   1221  NZ  LYS A 161      -1.361 -26.384 -46.869  1.00  0.87           N  
ATOM   1222  N   ASN A 162      -3.759 -30.734 -41.902  1.00  0.84           N  
ATOM   1223  CA  ASN A 162      -2.977 -30.426 -40.709  1.00  0.86           C  
ATOM   1224  C   ASN A 162      -2.068 -29.220 -40.931  1.00  0.85           C  
ATOM   1225  CB  ASN A 162      -2.153 -31.641 -40.279  1.00  0.83           C  
ATOM   1226  O   ASN A 162      -1.167 -29.263 -41.771  1.00  0.82           O  
ATOM   1227  CG  ASN A 162      -1.435 -31.423 -38.961  1.00  0.79           C  
ATOM   1228  ND2 ASN A 162      -1.453 -32.435 -38.102  1.00  0.80           N  
ATOM   1229  OD1 ASN A 162      -0.871 -30.353 -38.717  1.00  0.80           O  
ATOM   1230  N   PRO A 163      -2.303 -28.102 -40.338  1.00  0.83           N  
ATOM   1231  CA  PRO A 163      -1.479 -26.922 -40.609  1.00  0.83           C  
ATOM   1232  C   PRO A 163      -0.014 -27.125 -40.228  1.00  0.82           C  
ATOM   1233  CB  PRO A 163      -2.122 -25.836 -39.742  1.00  0.81           C  
ATOM   1234  O   PRO A 163       0.859 -26.399 -40.710  1.00  0.80           O  
ATOM   1235  CG  PRO A 163      -2.764 -26.578 -38.615  1.00  0.79           C  
ATOM   1236  CD  PRO A 163      -3.254 -27.900 -39.131  1.00  0.79           C  
ATOM   1237  N   ILE A 164       0.394 -28.061 -39.367  1.00  0.81           N  
ATOM   1238  CA  ILE A 164       1.756 -28.274 -38.890  1.00  0.82           C  
ATOM   1239  C   ILE A 164       2.566 -29.013 -39.953  1.00  0.82           C  
ATOM   1240  CB  ILE A 164       1.773 -29.060 -37.560  1.00  0.80           C  
ATOM   1241  O   ILE A 164       3.668 -28.590 -40.309  1.00  0.80           O  
ATOM   1242  CG1 ILE A 164       1.014 -28.289 -36.474  1.00  0.77           C  
ATOM   1243  CG2 ILE A 164       3.211 -29.350 -37.122  1.00  0.75           C  
ATOM   1244  CD1 ILE A 164       0.868 -29.048 -35.163  1.00  0.74           C  
ATOM   1245  N   ASN A 165       2.010 -30.129 -40.504  1.00  0.82           N  
ATOM   1246  CA  ASN A 165       2.787 -31.008 -41.372  1.00  0.84           C  
ATOM   1247  C   ASN A 165       2.280 -30.968 -42.810  1.00  0.85           C  
ATOM   1248  CB  ASN A 165       2.766 -32.443 -40.841  1.00  0.82           C  
ATOM   1249  O   ASN A 165       2.836 -31.631 -43.688  1.00  0.84           O  
ATOM   1250  CG  ASN A 165       1.371 -33.037 -40.820  1.00  0.78           C  
ATOM   1251  ND2 ASN A 165       1.181 -34.075 -40.015  1.00  0.80           N  
ATOM   1252  OD1 ASN A 165       0.472 -32.567 -41.523  1.00  0.77           O  
ATOM   1253  N   GLY A 166       1.287 -30.156 -43.154  1.00  0.80           N  
ATOM   1254  CA  GLY A 166       0.713 -29.969 -44.477  1.00  0.84           C  
ATOM   1255  C   GLY A 166      -0.015 -31.197 -44.991  1.00  0.81           C  
ATOM   1256  O   GLY A 166      -0.498 -31.210 -46.125  1.00  0.79           O  
ATOM   1257  N   SER A 167      -0.148 -32.311 -44.185  1.00  0.89           N  
ATOM   1258  CA  SER A 167      -0.802 -33.530 -44.650  1.00  0.90           C  
ATOM   1259  C   SER A 167      -2.320 -33.383 -44.638  1.00  0.90           C  
ATOM   1260  CB  SER A 167      -0.391 -34.723 -43.785  1.00  0.88           C  
ATOM   1261  O   SER A 167      -2.873 -32.674 -43.794  1.00  0.89           O  
ATOM   1262  OG  SER A 167      -0.844 -34.558 -42.453  1.00  0.81           O  
ATOM   1263  N   TRP A 168      -3.048 -33.878 -45.590  1.00  0.84           N  
ATOM   1264  CA  TRP A 168      -4.498 -34.022 -45.683  1.00  0.91           C  
ATOM   1265  C   TRP A 168      -4.952 -35.352 -45.091  1.00  0.83           C  
ATOM   1266  CB  TRP A 168      -4.957 -33.914 -47.140  1.00  0.83           C  
ATOM   1267  O   TRP A 168      -4.431 -36.410 -45.453  1.00  0.76           O  
ATOM   1268  CG  TRP A 168      -4.767 -32.552 -47.739  1.00  0.69           C  
ATOM   1269  CD1 TRP A 168      -3.696 -32.115 -48.468  1.00  0.63           C  
ATOM   1270  CD2 TRP A 168      -5.673 -31.448 -47.655  1.00  0.70           C  
ATOM   1271  CE2 TRP A 168      -5.087 -30.372 -48.358  1.00  0.80           C  
ATOM   1272  CE3 TRP A 168      -6.926 -31.265 -47.054  1.00  0.75           C  
ATOM   1273  NE1 TRP A 168      -3.882 -30.805 -48.843  1.00  0.77           N  
ATOM   1274  CH2 TRP A 168      -6.937 -28.976 -47.878  1.00  0.74           C  
ATOM   1275  CZ2 TRP A 168      -5.712 -29.129 -48.476  1.00  0.75           C  
ATOM   1276  CZ3 TRP A 168      -7.546 -30.026 -47.173  1.00  0.75           C  
ATOM   1277  N   ALA A 169      -5.796 -35.355 -44.185  1.00  0.90           N  
ATOM   1278  CA  ALA A 169      -6.447 -36.546 -43.647  1.00  0.91           C  
ATOM   1279  C   ALA A 169      -7.907 -36.619 -44.086  1.00  0.91           C  
ATOM   1280  CB  ALA A 169      -6.353 -36.562 -42.123  1.00  0.90           C  
ATOM   1281  O   ALA A 169      -8.629 -35.621 -44.033  1.00  0.91           O  
ATOM   1282  N   ILE A 170      -8.351 -37.728 -44.553  1.00  0.91           N  
ATOM   1283  CA  ILE A 170      -9.768 -38.013 -44.748  1.00  0.93           C  
ATOM   1284  C   ILE A 170     -10.473 -38.074 -43.395  1.00  0.92           C  
ATOM   1285  CB  ILE A 170      -9.978 -39.333 -45.522  1.00  0.91           C  
ATOM   1286  O   ILE A 170     -10.157 -38.927 -42.561  1.00  0.90           O  
ATOM   1287  CG1 ILE A 170      -9.257 -39.280 -46.874  1.00  0.87           C  
ATOM   1288  CG2 ILE A 170     -11.471 -39.619 -45.708  1.00  0.86           C  
ATOM   1289  CD1 ILE A 170      -9.196 -40.620 -47.595  1.00  0.84           C  
ATOM   1290  N   VAL A 171     -11.513 -37.220 -43.268  1.00  0.91           N  
ATOM   1291  CA  VAL A 171     -12.246 -37.182 -42.007  1.00  0.91           C  
ATOM   1292  C   VAL A 171     -13.612 -37.842 -42.183  1.00  0.91           C  
ATOM   1293  CB  VAL A 171     -12.416 -35.735 -41.492  1.00  0.88           C  
ATOM   1294  O   VAL A 171     -14.120 -38.486 -41.262  1.00  0.89           O  
ATOM   1295  CG1 VAL A 171     -11.066 -35.144 -41.088  1.00  0.76           C  
ATOM   1296  CG2 VAL A 171     -13.086 -34.867 -42.555  1.00  0.75           C  
ATOM   1297  N   ALA A 172     -14.131 -37.728 -43.432  1.00  0.92           N  
ATOM   1298  CA  ALA A 172     -15.410 -38.365 -43.736  1.00  0.93           C  
ATOM   1299  C   ALA A 172     -15.528 -38.674 -45.226  1.00  0.93           C  
ATOM   1300  CB  ALA A 172     -16.567 -37.475 -43.288  1.00  0.91           C  
ATOM   1301  O   ALA A 172     -15.046 -37.910 -46.065  1.00  0.93           O  
ATOM   1302  N   SER A 173     -16.240 -39.812 -45.608  1.00  0.94           N  
ATOM   1303  CA  SER A 173     -16.551 -40.136 -46.997  1.00  0.95           C  
ATOM   1304  C   SER A 173     -17.923 -40.791 -47.118  1.00  0.94           C  
ATOM   1305  CB  SER A 173     -15.483 -41.059 -47.584  1.00  0.93           C  
ATOM   1306  O   SER A 173     -18.394 -41.435 -46.178  1.00  0.93           O  
ATOM   1307  OG  SER A 173     -15.414 -42.275 -46.859  1.00  0.90           O  
ATOM   1308  N   ARG A 174     -18.573 -40.651 -48.306  1.00  0.95           N  
ATOM   1309  CA  ARG A 174     -19.864 -41.232 -48.660  1.00  0.96           C  
ATOM   1310  C   ARG A 174     -19.869 -41.715 -50.106  1.00  0.95           C  
ATOM   1311  CB  ARG A 174     -20.989 -40.218 -48.442  1.00  0.95           C  
ATOM   1312  O   ARG A 174     -19.427 -40.999 -51.007  1.00  0.94           O  
ATOM   1313  CG  ARG A 174     -21.078 -39.693 -47.018  1.00  0.93           C  
ATOM   1314  CD  ARG A 174     -21.509 -40.780 -46.042  1.00  0.90           C  
ATOM   1315  NE  ARG A 174     -21.668 -40.257 -44.689  1.00  0.91           N  
ATOM   1316  NH1 ARG A 174     -19.481 -40.651 -44.057  1.00  0.85           N  
ATOM   1317  NH2 ARG A 174     -20.956 -39.711 -42.575  1.00  0.83           N  
ATOM   1318  CZ  ARG A 174     -20.701 -40.207 -43.776  1.00  0.89           C  
ATOM   1319  N   SER A 175     -20.288 -42.923 -50.280  1.00  0.94           N  
ATOM   1320  CA  SER A 175     -20.328 -43.551 -51.597  1.00  0.95           C  
ATOM   1321  C   SER A 175     -21.752 -43.605 -52.140  1.00  0.95           C  
ATOM   1322  CB  SER A 175     -19.744 -44.963 -51.535  1.00  0.93           C  
ATOM   1323  O   SER A 175     -22.716 -43.578 -51.373  1.00  0.93           O  
ATOM   1324  OG  SER A 175     -18.418 -44.938 -51.035  1.00  0.81           O  
ATOM   1325  N   ASN A 176     -21.945 -43.640 -53.453  1.00  0.92           N  
ATOM   1326  CA  ASN A 176     -23.210 -43.775 -54.166  1.00  0.94           C  
ATOM   1327  C   ASN A 176     -24.127 -42.582 -53.911  1.00  0.93           C  
ATOM   1328  CB  ASN A 176     -23.912 -45.077 -53.774  1.00  0.89           C  
ATOM   1329  O   ASN A 176     -25.340 -42.746 -53.762  1.00  0.91           O  
ATOM   1330  CG  ASN A 176     -23.116 -46.308 -54.161  1.00  0.79           C  
ATOM   1331  ND2 ASN A 176     -23.148 -47.326 -53.310  1.00  0.78           N  
ATOM   1332  OD1 ASN A 176     -22.478 -46.343 -55.216  1.00  0.73           O  
ATOM   1333  N   VAL A 177     -23.541 -41.401 -53.874  1.00  0.93           N  
ATOM   1334  CA  VAL A 177     -24.285 -40.168 -53.636  1.00  0.94           C  
ATOM   1335  C   VAL A 177     -24.965 -39.717 -54.926  1.00  0.92           C  
ATOM   1336  CB  VAL A 177     -23.368 -39.047 -53.097  1.00  0.92           C  
ATOM   1337  O   VAL A 177     -24.364 -39.764 -56.002  1.00  0.89           O  
ATOM   1338  CG1 VAL A 177     -24.151 -37.747 -52.920  1.00  0.88           C  
ATOM   1339  CG2 VAL A 177     -22.726 -39.472 -51.777  1.00  0.87           C  
ATOM   1340  N   GLY A 178     -26.305 -39.329 -54.728  1.00  0.92           N  
ATOM   1341  CA  GLY A 178     -27.055 -38.727 -55.819  1.00  0.93           C  
ATOM   1342  C   GLY A 178     -26.757 -37.252 -56.005  1.00  0.92           C  
ATOM   1343  O   GLY A 178     -25.614 -36.872 -56.268  1.00  0.87           O  
ATOM   1344  N   ASP A 179     -27.834 -36.372 -55.765  1.00  0.92           N  
ATOM   1345  CA  ASP A 179     -27.769 -34.926 -55.952  1.00  0.93           C  
ATOM   1346  C   ASP A 179     -27.334 -34.225 -54.666  1.00  0.93           C  
ATOM   1347  CB  ASP A 179     -29.123 -34.383 -56.415  1.00  0.90           C  
ATOM   1348  O   ASP A 179     -26.952 -33.053 -54.691  1.00  0.92           O  
ATOM   1349  CG  ASP A 179     -29.648 -35.081 -57.657  1.00  0.77           C  
ATOM   1350  OD1 ASP A 179     -28.836 -35.578 -58.467  1.00  0.71           O  
ATOM   1351  OD2 ASP A 179     -30.885 -35.131 -57.829  1.00  0.82           O  
ATOM   1352  N   SER A 180     -27.433 -34.988 -53.648  1.00  0.93           N  
ATOM   1353  CA  SER A 180     -27.102 -34.418 -52.347  1.00  0.94           C  
ATOM   1354  C   SER A 180     -26.660 -35.498 -51.366  1.00  0.93           C  
ATOM   1355  CB  SER A 180     -28.299 -33.657 -51.774  1.00  0.93           C  
ATOM   1356  O   SER A 180     -27.063 -36.657 -51.487  1.00  0.93           O  
ATOM   1357  OG  SER A 180     -29.397 -34.529 -51.567  1.00  0.91           O  
ATOM   1358  N   VAL A 181     -25.851 -35.000 -50.453  1.00  0.94           N  
ATOM   1359  CA  VAL A 181     -25.510 -35.768 -49.261  1.00  0.94           C  
ATOM   1360  C   VAL A 181     -25.340 -34.828 -48.070  1.00  0.94           C  
ATOM   1361  CB  VAL A 181     -24.225 -36.601 -49.470  1.00  0.93           C  
ATOM   1362  O   VAL A 181     -24.877 -33.695 -48.227  1.00  0.92           O  
ATOM   1363  CG1 VAL A 181     -23.028 -35.689 -49.734  1.00  0.90           C  
ATOM   1364  CG2 VAL A 181     -23.964 -37.493 -48.258  1.00  0.89           C  
ATOM   1365  N   THR A 182     -25.783 -35.301 -46.911  1.00  0.92           N  
ATOM   1366  CA  THR A 182     -25.413 -34.680 -45.644  1.00  0.93           C  
ATOM   1367  C   THR A 182     -24.353 -35.509 -44.925  1.00  0.92           C  
ATOM   1368  CB  THR A 182     -26.639 -34.504 -44.729  1.00  0.91           C  
ATOM   1369  O   THR A 182     -24.532 -36.711 -44.718  1.00  0.90           O  
ATOM   1370  CG2 THR A 182     -26.261 -33.795 -43.433  1.00  0.83           C  
ATOM   1371  OG1 THR A 182     -27.631 -33.728 -45.414  1.00  0.86           O  
ATOM   1372  N   PHE A 183     -23.247 -34.865 -44.557  1.00  0.91           N  
ATOM   1373  CA  PHE A 183     -22.304 -35.417 -43.592  1.00  0.91           C  
ATOM   1374  C   PHE A 183     -22.769 -35.150 -42.165  1.00  0.87           C  
ATOM   1375  CB  PHE A 183     -20.906 -34.829 -43.807  1.00  0.89           C  
ATOM   1376  O   PHE A 183     -22.525 -34.072 -41.619  1.00  0.82           O  
ATOM   1377  CG  PHE A 183     -20.244 -35.285 -45.079  1.00  0.88           C  
ATOM   1378  CD1 PHE A 183     -19.415 -36.401 -45.085  1.00  0.85           C  
ATOM   1379  CD2 PHE A 183     -20.451 -34.599 -46.268  1.00  0.85           C  
ATOM   1380  CE1 PHE A 183     -18.801 -36.826 -46.261  1.00  0.88           C  
ATOM   1381  CE2 PHE A 183     -19.840 -35.018 -47.447  1.00  0.87           C  
ATOM   1382  CZ  PHE A 183     -19.015 -36.131 -47.441  1.00  0.87           C  
ATOM   1383  N   ASP A 184     -23.627 -36.065 -41.597  1.00  0.86           N  
ATOM   1384  CA  ASP A 184     -23.814 -36.193 -40.155  1.00  0.87           C  
ATOM   1385  C   ASP A 184     -22.576 -36.791 -39.492  1.00  0.84           C  
ATOM   1386  CB  ASP A 184     -25.042 -37.051 -39.847  1.00  0.83           C  
ATOM   1387  O   ASP A 184     -22.339 -37.998 -39.581  1.00  0.80           O  
ATOM   1388  CG  ASP A 184     -26.328 -36.471 -40.410  1.00  0.77           C  
ATOM   1389  OD1 ASP A 184     -26.559 -35.250 -40.270  1.00  0.74           O  
ATOM   1390  OD2 ASP A 184     -27.118 -37.241 -40.996  1.00  0.81           O  
ATOM   1391  N   PHE A 185     -21.708 -35.975 -38.985  1.00  0.85           N  
ATOM   1392  CA  PHE A 185     -20.395 -36.415 -38.527  1.00  0.86           C  
ATOM   1393  C   PHE A 185     -20.520 -37.290 -37.286  1.00  0.84           C  
ATOM   1394  CB  PHE A 185     -19.496 -35.211 -38.232  1.00  0.84           C  
ATOM   1395  O   PHE A 185     -21.110 -36.877 -36.285  1.00  0.81           O  
ATOM   1396  CG  PHE A 185     -19.198 -34.365 -39.441  1.00  0.84           C  
ATOM   1397  CD1 PHE A 185     -18.410 -34.858 -40.474  1.00  0.82           C  
ATOM   1398  CD2 PHE A 185     -19.706 -33.077 -39.544  1.00  0.83           C  
ATOM   1399  CE1 PHE A 185     -18.133 -34.077 -41.594  1.00  0.84           C  
ATOM   1400  CE2 PHE A 185     -19.434 -32.291 -40.660  1.00  0.84           C  
ATOM   1401  CZ  PHE A 185     -18.646 -32.793 -41.684  1.00  0.84           C  
ATOM   1402  N   SER A 186     -20.053 -38.540 -37.336  1.00  0.81           N  
ATOM   1403  CA  SER A 186     -19.881 -39.410 -36.178  1.00  0.82           C  
ATOM   1404  C   SER A 186     -18.866 -38.831 -35.197  1.00  0.81           C  
ATOM   1405  CB  SER A 186     -19.438 -40.807 -36.616  1.00  0.80           C  
ATOM   1406  O   SER A 186     -18.069 -37.964 -35.560  1.00  0.79           O  
ATOM   1407  OG  SER A 186     -18.121 -40.775 -37.140  1.00  0.81           O  
ATOM   1408  N   LYS A 187     -18.863 -39.439 -34.045  1.00  0.77           N  
ATOM   1409  CA  LYS A 187     -17.903 -39.085 -33.003  1.00  0.78           C  
ATOM   1410  C   LYS A 187     -16.469 -39.259 -33.494  1.00  0.78           C  
ATOM   1411  CB  LYS A 187     -18.134 -39.930 -31.750  1.00  0.75           C  
ATOM   1412  O   LYS A 187     -15.609 -38.416 -33.230  1.00  0.76           O  
ATOM   1413  CG  LYS A 187     -17.211 -39.585 -30.591  1.00  0.71           C  
ATOM   1414  CD  LYS A 187     -17.507 -40.440 -29.366  1.00  0.69           C  
ATOM   1415  CE  LYS A 187     -16.542 -40.140 -28.227  1.00  0.63           C  
ATOM   1416  NZ  LYS A 187     -16.805 -41.003 -27.036  1.00  0.57           N  
ATOM   1417  N   ASP A 188     -16.179 -40.327 -34.134  1.00  0.80           N  
ATOM   1418  CA  ASP A 188     -14.855 -40.653 -34.653  1.00  0.81           C  
ATOM   1419  C   ASP A 188     -14.443 -39.681 -35.757  1.00  0.82           C  
ATOM   1420  CB  ASP A 188     -14.824 -42.090 -35.179  1.00  0.79           C  
ATOM   1421  O   ASP A 188     -13.292 -39.245 -35.810  1.00  0.81           O  
ATOM   1422  CG  ASP A 188     -14.954 -43.127 -34.077  1.00  0.76           C  
ATOM   1423  OD1 ASP A 188     -14.871 -42.763 -32.884  1.00  0.75           O  
ATOM   1424  OD2 ASP A 188     -15.138 -44.319 -34.405  1.00  0.77           O  
ATOM   1425  N   GLU A 189     -15.401 -39.159 -36.573  1.00  0.85           N  
ATOM   1426  CA  GLU A 189     -15.147 -38.191 -37.637  1.00  0.85           C  
ATOM   1427  C   GLU A 189     -14.853 -36.807 -37.066  1.00  0.84           C  
ATOM   1428  CB  GLU A 189     -16.338 -38.123 -38.596  1.00  0.85           C  
ATOM   1429  O   GLU A 189     -13.906 -36.143 -37.491  1.00  0.82           O  
ATOM   1430  CG  GLU A 189     -16.475 -39.343 -39.495  1.00  0.86           C  
ATOM   1431  CD  GLU A 189     -17.818 -39.418 -40.204  1.00  0.86           C  
ATOM   1432  OE1 GLU A 189     -18.833 -38.958 -39.633  1.00  0.86           O  
ATOM   1433  OE2 GLU A 189     -17.856 -39.942 -41.340  1.00  0.89           O  
ATOM   1434  N   ILE A 190     -15.523 -36.406 -36.072  1.00  0.81           N  
ATOM   1435  CA  ILE A 190     -15.289 -35.152 -35.365  1.00  0.81           C  
ATOM   1436  C   ILE A 190     -13.937 -35.203 -34.657  1.00  0.80           C  
ATOM   1437  CB  ILE A 190     -16.415 -34.856 -34.349  1.00  0.80           C  
ATOM   1438  O   ILE A 190     -13.135 -34.272 -34.769  1.00  0.78           O  
ATOM   1439  CG1 ILE A 190     -17.730 -34.564 -35.080  1.00  0.78           C  
ATOM   1440  CG2 ILE A 190     -16.026 -33.691 -33.435  1.00  0.79           C  
ATOM   1441  CD1 ILE A 190     -18.946 -34.503 -34.166  1.00  0.76           C  
ATOM   1442  N   THR A 191     -13.581 -36.384 -34.003  1.00  0.78           N  
ATOM   1443  CA  THR A 191     -12.284 -36.599 -33.371  1.00  0.77           C  
ATOM   1444  C   THR A 191     -11.158 -36.482 -34.394  1.00  0.78           C  
ATOM   1445  CB  THR A 191     -12.219 -37.976 -32.686  1.00  0.76           C  
ATOM   1446  O   THR A 191     -10.167 -35.788 -34.157  1.00  0.76           O  
ATOM   1447  CG2 THR A 191     -10.862 -38.197 -32.024  1.00  0.75           C  
ATOM   1448  OG1 THR A 191     -13.243 -38.056 -31.687  1.00  0.75           O  
ATOM   1449  N   LYS A 192     -11.324 -37.000 -35.529  1.00  0.82           N  
ATOM   1450  CA  LYS A 192     -10.343 -36.929 -36.608  1.00  0.82           C  
ATOM   1451  C   LYS A 192     -10.150 -35.491 -37.081  1.00  0.82           C  
ATOM   1452  CB  LYS A 192     -10.769 -37.813 -37.781  1.00  0.81           C  
ATOM   1453  O   LYS A 192      -9.030 -35.078 -37.389  1.00  0.81           O  
ATOM   1454  CG  LYS A 192     -10.562 -39.301 -37.541  1.00  0.80           C  
ATOM   1455  CD  LYS A 192     -11.156 -40.137 -38.667  1.00  0.81           C  
ATOM   1456  CE  LYS A 192     -11.060 -41.627 -38.369  1.00  0.80           C  
ATOM   1457  NZ  LYS A 192     -11.828 -42.441 -39.359  1.00  0.77           N  
ATOM   1458  N   MET A 193     -11.225 -34.643 -37.110  1.00  0.84           N  
ATOM   1459  CA  MET A 193     -11.142 -33.233 -37.482  1.00  0.83           C  
ATOM   1460  C   MET A 193     -10.325 -32.449 -36.461  1.00  0.82           C  
ATOM   1461  CB  MET A 193     -12.540 -32.627 -37.610  1.00  0.82           C  
ATOM   1462  O   MET A 193      -9.365 -31.765 -36.822  1.00  0.80           O  
ATOM   1463  CG  MET A 193     -13.318 -33.128 -38.816  1.00  0.80           C  
ATOM   1464  SD  MET A 193     -14.988 -32.376 -38.938  1.00  0.81           S  
ATOM   1465  CE  MET A 193     -15.805 -33.583 -40.018  1.00  0.73           C  
ATOM   1466  N   TYR A 194     -10.518 -32.647 -35.245  1.00  0.79           N  
ATOM   1467  CA  TYR A 194      -9.833 -31.921 -34.181  1.00  0.78           C  
ATOM   1468  C   TYR A 194      -8.374 -32.348 -34.081  1.00  0.78           C  
ATOM   1469  CB  TYR A 194     -10.536 -32.143 -32.839  1.00  0.77           C  
ATOM   1470  O   TYR A 194      -7.500 -31.531 -33.782  1.00  0.74           O  
ATOM   1471  CG  TYR A 194     -11.691 -31.202 -32.595  1.00  0.74           C  
ATOM   1472  CD1 TYR A 194     -11.473 -29.843 -32.380  1.00  0.71           C  
ATOM   1473  CD2 TYR A 194     -13.000 -31.670 -32.578  1.00  0.71           C  
ATOM   1474  CE1 TYR A 194     -12.534 -28.972 -32.152  1.00  0.70           C  
ATOM   1475  CE2 TYR A 194     -14.069 -30.808 -32.351  1.00  0.68           C  
ATOM   1476  OH  TYR A 194     -14.880 -28.606 -31.916  1.00  0.63           O  
ATOM   1477  CZ  TYR A 194     -13.826 -29.463 -32.141  1.00  0.68           C  
ATOM   1478  N   GLN A 195      -8.111 -33.649 -34.368  1.00  0.78           N  
ATOM   1479  CA  GLN A 195      -6.745 -34.158 -34.424  1.00  0.78           C  
ATOM   1480  C   GLN A 195      -5.947 -33.472 -35.530  1.00  0.78           C  
ATOM   1481  CB  GLN A 195      -6.743 -35.672 -34.638  1.00  0.77           C  
ATOM   1482  O   GLN A 195      -4.717 -33.412 -35.470  1.00  0.76           O  
ATOM   1483  CG  GLN A 195      -7.114 -36.469 -33.395  1.00  0.76           C  
ATOM   1484  CD  GLN A 195      -7.272 -37.952 -33.674  1.00  0.75           C  
ATOM   1485  NE2 GLN A 195      -7.309 -38.754 -32.616  1.00  0.74           N  
ATOM   1486  OE1 GLN A 195      -7.362 -38.373 -34.832  1.00  0.75           O  
ATOM   1487  N   GLN A 196      -6.735 -32.815 -36.518  1.00  0.82           N  
ATOM   1488  CA  GLN A 196      -6.073 -32.142 -37.630  1.00  0.82           C  
ATOM   1489  C   GLN A 196      -6.001 -30.636 -37.397  1.00  0.81           C  
ATOM   1490  CB  GLN A 196      -6.797 -32.435 -38.945  1.00  0.81           C  
ATOM   1491  O   GLN A 196      -5.042 -29.983 -37.815  1.00  0.78           O  
ATOM   1492  CG  GLN A 196      -6.887 -33.918 -39.280  1.00  0.81           C  
ATOM   1493  CD  GLN A 196      -5.569 -34.644 -39.087  1.00  0.81           C  
ATOM   1494  NE2 GLN A 196      -5.581 -35.687 -38.264  1.00  0.82           N  
ATOM   1495  OE1 GLN A 196      -4.549 -34.272 -39.675  1.00  0.82           O  
ATOM   1496  N   ILE A 197      -6.931 -29.913 -36.854  1.00  0.80           N  
ATOM   1497  CA  ILE A 197      -6.993 -28.475 -36.615  1.00  0.79           C  
ATOM   1498  C   ILE A 197      -5.917 -28.072 -35.610  1.00  0.77           C  
ATOM   1499  CB  ILE A 197      -8.388 -28.047 -36.107  1.00  0.77           C  
ATOM   1500  O   ILE A 197      -5.380 -26.964 -35.677  1.00  0.72           O  
ATOM   1501  CG1 ILE A 197      -9.440 -28.243 -37.205  1.00  0.76           C  
ATOM   1502  CG2 ILE A 197      -8.364 -26.593 -35.625  1.00  0.75           C  
ATOM   1503  CD1 ILE A 197     -10.876 -28.198 -36.702  1.00  0.74           C  
ATOM   1504  N   VAL A 198      -5.303 -29.054 -35.047  1.00  0.63           N  
ATOM   1505  CA  VAL A 198      -4.242 -28.914 -34.054  1.00  0.62           C  
ATOM   1506  C   VAL A 198      -3.881 -27.439 -33.890  1.00  0.61           C  
ATOM   1507  CB  VAL A 198      -2.989 -29.730 -34.442  1.00  0.57           C  
ATOM   1508  O   VAL A 198      -3.475 -26.782 -34.852  1.00  0.57           O  
ATOM   1509  CG1 VAL A 198      -1.977 -29.741 -33.299  1.00  0.51           C  
ATOM   1510  CG2 VAL A 198      -3.380 -31.155 -34.829  1.00  0.51           C  
ATOM   1511  N   ALA A 199      -4.056 -26.749 -32.718  1.00  0.61           N  
ATOM   1512  CA  ALA A 199      -3.543 -25.479 -32.212  1.00  0.61           C  
ATOM   1513  C   ALA A 199      -3.995 -24.316 -33.089  1.00  0.62           C  
ATOM   1514  CB  ALA A 199      -2.019 -25.517 -32.127  1.00  0.57           C  
ATOM   1515  O   ALA A 199      -3.528 -23.186 -32.923  1.00  0.59           O  
ATOM   1516  N   TYR A 200      -4.764 -24.571 -34.033  1.00  0.67           N  
ATOM   1517  CA  TYR A 200      -5.237 -23.498 -34.900  1.00  0.67           C  
ATOM   1518  C   TYR A 200      -6.740 -23.295 -34.746  1.00  0.68           C  
ATOM   1519  CB  TYR A 200      -4.899 -23.801 -36.363  1.00  0.64           C  
ATOM   1520  O   TYR A 200      -7.471 -24.237 -34.431  1.00  0.65           O  
ATOM   1521  CG  TYR A 200      -3.431 -23.669 -36.686  1.00  0.62           C  
ATOM   1522  CD1 TYR A 200      -2.917 -22.487 -37.214  1.00  0.60           C  
ATOM   1523  CD2 TYR A 200      -2.554 -24.727 -36.466  1.00  0.63           C  
ATOM   1524  CE1 TYR A 200      -1.565 -22.362 -37.515  1.00  0.64           C  
ATOM   1525  CE2 TYR A 200      -1.200 -24.613 -36.763  1.00  0.63           C  
ATOM   1526  OH  TYR A 200       0.624 -23.310 -37.583  1.00  0.61           O  
ATOM   1527  CZ  TYR A 200      -0.716 -23.428 -37.286  1.00  0.59           C  
ATOM   1528  N   GLU A 201      -7.222 -21.981 -34.869  1.00  0.71           N  
ATOM   1529  CA  GLU A 201      -8.626 -21.582 -34.875  1.00  0.71           C  
ATOM   1530  C   GLU A 201      -9.335 -22.079 -36.131  1.00  0.73           C  
ATOM   1531  CB  GLU A 201      -8.753 -20.060 -34.766  1.00  0.68           C  
ATOM   1532  O   GLU A 201     -10.540 -22.337 -36.109  1.00  0.72           O  
ATOM   1533  CG  GLU A 201      -8.240 -19.493 -33.450  1.00  0.64           C  
ATOM   1534  CD  GLU A 201      -8.431 -17.990 -33.329  1.00  0.64           C  
ATOM   1535  OE1 GLU A 201      -8.807 -17.343 -34.334  1.00  0.66           O  
ATOM   1536  OE2 GLU A 201      -8.203 -17.454 -32.222  1.00  0.58           O  
ATOM   1537  N   GLU A 202      -8.500 -22.352 -37.112  1.00  0.78           N  
ATOM   1538  CA  GLU A 202      -8.994 -22.813 -38.406  1.00  0.80           C  
ATOM   1539  C   GLU A 202      -7.928 -23.611 -39.151  1.00  0.81           C  
ATOM   1540  CB  GLU A 202      -9.455 -21.628 -39.259  1.00  0.77           C  
ATOM   1541  O   GLU A 202      -6.732 -23.433 -38.912  1.00  0.81           O  
ATOM   1542  CG  GLU A 202      -8.345 -20.643 -39.596  1.00  0.76           C  
ATOM   1543  CD  GLU A 202      -8.799 -19.517 -40.510  1.00  0.76           C  
ATOM   1544  OE1 GLU A 202     -10.023 -19.277 -40.616  1.00  0.79           O  
ATOM   1545  OE2 GLU A 202      -7.923 -18.869 -41.126  1.00  0.77           O  
ATOM   1546  N   THR A 203      -8.363 -24.447 -40.000  1.00  0.84           N  
ATOM   1547  CA  THR A 203      -7.517 -25.105 -40.990  1.00  0.85           C  
ATOM   1548  C   THR A 203      -8.267 -25.288 -42.306  1.00  0.87           C  
ATOM   1549  CB  THR A 203      -7.022 -26.472 -40.483  1.00  0.84           C  
ATOM   1550  O   THR A 203      -9.484 -25.102 -42.364  1.00  0.86           O  
ATOM   1551  CG2 THR A 203      -8.164 -27.482 -40.423  1.00  0.81           C  
ATOM   1552  OG1 THR A 203      -6.009 -26.965 -41.368  1.00  0.81           O  
ATOM   1553  N   GLN A 204      -7.503 -25.571 -43.453  1.00  0.87           N  
ATOM   1554  CA  GLN A 204      -8.129 -25.826 -44.746  1.00  0.89           C  
ATOM   1555  C   GLN A 204      -8.904 -27.140 -44.732  1.00  0.89           C  
ATOM   1556  CB  GLN A 204      -7.078 -25.848 -45.857  1.00  0.85           C  
ATOM   1557  O   GLN A 204      -8.419 -28.148 -44.213  1.00  0.88           O  
ATOM   1558  CG  GLN A 204      -6.417 -24.499 -46.106  1.00  0.76           C  
ATOM   1559  CD  GLN A 204      -5.468 -24.520 -47.289  1.00  0.75           C  
ATOM   1560  NE2 GLN A 204      -5.297 -23.370 -47.932  1.00  0.77           N  
ATOM   1561  OE1 GLN A 204      -4.891 -25.560 -47.621  1.00  0.81           O  
ATOM   1562  N   ALA A 205     -10.056 -27.096 -45.311  1.00  0.90           N  
ATOM   1563  CA  ALA A 205     -10.842 -28.269 -45.686  1.00  0.91           C  
ATOM   1564  C   ALA A 205     -10.852 -28.461 -47.200  1.00  0.91           C  
ATOM   1565  CB  ALA A 205     -12.269 -28.143 -45.159  1.00  0.89           C  
ATOM   1566  O   ALA A 205     -10.815 -27.487 -47.956  1.00  0.90           O  
ATOM   1567  N   TRP A 206     -10.817 -29.626 -47.599  1.00  0.89           N  
ATOM   1568  CA  TRP A 206     -10.864 -30.037 -48.999  1.00  0.93           C  
ATOM   1569  C   TRP A 206     -11.934 -31.101 -49.217  1.00  0.91           C  
ATOM   1570  CB  TRP A 206      -9.500 -30.566 -49.450  1.00  0.86           C  
ATOM   1571  O   TRP A 206     -11.890 -32.171 -48.604  1.00  0.88           O  
ATOM   1572  CG  TRP A 206      -9.493 -31.119 -50.844  1.00  0.68           C  
ATOM   1573  CD1 TRP A 206     -10.155 -30.621 -51.932  1.00  0.62           C  
ATOM   1574  CD2 TRP A 206      -8.790 -32.279 -51.299  1.00  0.65           C  
ATOM   1575  CE2 TRP A 206      -9.072 -32.426 -52.676  1.00  0.59           C  
ATOM   1576  CE3 TRP A 206      -7.948 -33.210 -50.676  1.00  0.59           C  
ATOM   1577  NE1 TRP A 206      -9.907 -31.402 -53.036  1.00  0.70           N  
ATOM   1578  CH2 TRP A 206      -7.721 -34.364 -52.806  1.00  0.63           C  
ATOM   1579  CZ2 TRP A 206      -8.541 -33.467 -53.440  1.00  0.70           C  
ATOM   1580  CZ3 TRP A 206      -7.421 -34.246 -51.439  1.00  0.62           C  
ATOM   1581  N   MET A 207     -12.936 -30.800 -50.152  1.00  0.92           N  
ATOM   1582  CA  MET A 207     -13.971 -31.744 -50.566  1.00  0.93           C  
ATOM   1583  C   MET A 207     -13.738 -32.213 -51.999  1.00  0.93           C  
ATOM   1584  CB  MET A 207     -15.358 -31.111 -50.442  1.00  0.91           C  
ATOM   1585  O   MET A 207     -13.595 -31.394 -52.909  1.00  0.91           O  
ATOM   1586  CG  MET A 207     -16.499 -32.080 -50.706  1.00  0.86           C  
ATOM   1587  SD  MET A 207     -18.146 -31.305 -50.472  1.00  0.88           S  
ATOM   1588  CE  MET A 207     -18.100 -30.988 -48.686  1.00  0.84           C  
ATOM   1589  N   LYS A 208     -13.695 -33.432 -52.154  1.00  0.92           N  
ATOM   1590  CA  LYS A 208     -13.578 -34.140 -53.425  1.00  0.93           C  
ATOM   1591  C   LYS A 208     -14.866 -34.888 -53.759  1.00  0.93           C  
ATOM   1592  CB  LYS A 208     -12.400 -35.116 -53.390  1.00  0.90           C  
ATOM   1593  O   LYS A 208     -15.396 -35.625 -52.925  1.00  0.92           O  
ATOM   1594  CG  LYS A 208     -12.174 -35.861 -54.697  1.00  0.83           C  
ATOM   1595  CD  LYS A 208     -11.016 -36.844 -54.586  1.00  0.81           C  
ATOM   1596  CE  LYS A 208     -11.394 -38.063 -53.755  1.00  0.77           C  
ATOM   1597  NZ  LYS A 208     -10.257 -39.024 -53.631  1.00  0.74           N  
ATOM   1598  N   VAL A 209     -15.390 -34.702 -55.011  1.00  0.92           N  
ATOM   1599  CA  VAL A 209     -16.493 -35.473 -55.575  1.00  0.92           C  
ATOM   1600  C   VAL A 209     -16.019 -36.217 -56.821  1.00  0.91           C  
ATOM   1601  CB  VAL A 209     -17.699 -34.571 -55.918  1.00  0.90           C  
ATOM   1602  O   VAL A 209     -15.637 -35.595 -57.815  1.00  0.88           O  
ATOM   1603  CG1 VAL A 209     -18.831 -35.393 -56.531  1.00  0.79           C  
ATOM   1604  CG2 VAL A 209     -18.185 -33.833 -54.672  1.00  0.78           C  
ATOM   1605  N   GLU A 210     -15.956 -37.503 -56.788  1.00  0.90           N  
ATOM   1606  CA  GLU A 210     -15.728 -38.389 -57.926  1.00  0.91           C  
ATOM   1607  C   GLU A 210     -17.047 -38.835 -58.550  1.00  0.90           C  
ATOM   1608  CB  GLU A 210     -14.907 -39.609 -57.501  1.00  0.90           C  
ATOM   1609  O   GLU A 210     -17.941 -39.313 -57.849  1.00  0.89           O  
ATOM   1610  CG  GLU A 210     -13.540 -39.262 -56.930  1.00  0.87           C  
ATOM   1611  CD  GLU A 210     -12.688 -40.484 -56.628  1.00  0.86           C  
ATOM   1612  OE1 GLU A 210     -13.232 -41.612 -56.602  1.00  0.86           O  
ATOM   1613  OE2 GLU A 210     -11.467 -40.313 -56.415  1.00  0.87           O  
ATOM   1614  N   THR A 211     -17.152 -38.640 -59.854  1.00  0.87           N  
ATOM   1615  CA  THR A 211     -18.341 -39.001 -60.619  1.00  0.88           C  
ATOM   1616  C   THR A 211     -18.148 -40.346 -61.314  1.00  0.86           C  
ATOM   1617  CB  THR A 211     -18.682 -37.924 -61.664  1.00  0.86           C  
ATOM   1618  O   THR A 211     -17.157 -40.549 -62.020  1.00  0.84           O  
ATOM   1619  CG2 THR A 211     -20.010 -38.224 -62.350  1.00  0.80           C  
ATOM   1620  OG1 THR A 211     -18.769 -36.648 -61.016  1.00  0.83           O  
ATOM   1621  N   TRP A 212     -19.031 -41.267 -61.106  1.00  0.86           N  
ATOM   1622  CA  TRP A 212     -19.027 -42.628 -61.630  1.00  0.88           C  
ATOM   1623  C   TRP A 212     -20.269 -42.889 -62.477  1.00  0.85           C  
ATOM   1624  CB  TRP A 212     -18.950 -43.645 -60.488  1.00  0.85           C  
ATOM   1625  O   TRP A 212     -21.364 -42.431 -62.141  1.00  0.81           O  
ATOM   1626  CG  TRP A 212     -17.707 -43.535 -59.658  1.00  0.79           C  
ATOM   1627  CD1 TRP A 212     -17.468 -42.649 -58.644  1.00  0.74           C  
ATOM   1628  CD2 TRP A 212     -16.528 -44.337 -59.775  1.00  0.78           C  
ATOM   1629  CE2 TRP A 212     -15.614 -43.882 -58.799  1.00  0.83           C  
ATOM   1630  CE3 TRP A 212     -16.155 -45.398 -60.612  1.00  0.82           C  
ATOM   1631  NE1 TRP A 212     -16.212 -42.853 -58.123  1.00  0.82           N  
ATOM   1632  CH2 TRP A 212     -14.010 -45.489 -59.467  1.00  0.79           C  
ATOM   1633  CZ2 TRP A 212     -14.349 -44.453 -58.636  1.00  0.80           C  
ATOM   1634  CZ3 TRP A 212     -14.896 -45.965 -60.448  1.00  0.80           C  
ATOM   1635  N   ASN A 213     -20.163 -43.619 -63.608  1.00  0.82           N  
ATOM   1636  CA  ASN A 213     -21.230 -44.141 -64.455  1.00  0.83           C  
ATOM   1637  C   ASN A 213     -21.129 -45.656 -64.615  1.00  0.81           C  
ATOM   1638  CB  ASN A 213     -21.210 -43.460 -65.825  1.00  0.79           C  
ATOM   1639  O   ASN A 213     -20.164 -46.160 -65.192  1.00  0.77           O  
ATOM   1640  CG  ASN A 213     -22.401 -43.838 -66.683  1.00  0.75           C  
ATOM   1641  ND2 ASN A 213     -22.327 -43.526 -67.971  1.00  0.73           N  
ATOM   1642  OD1 ASN A 213     -23.380 -44.406 -66.192  1.00  0.74           O  
ATOM   1643  N   GLY A 214     -21.990 -46.428 -64.089  1.00  0.75           N  
ATOM   1644  CA  GLY A 214     -21.945 -47.880 -64.167  1.00  0.76           C  
ATOM   1645  C   GLY A 214     -20.604 -48.457 -63.755  1.00  0.74           C  
ATOM   1646  O   GLY A 214     -20.094 -49.377 -64.398  1.00  0.70           O  
ATOM   1647  N   GLY A 215     -19.816 -47.941 -62.888  1.00  0.78           N  
ATOM   1648  CA  GLY A 215     -18.516 -48.406 -62.432  1.00  0.80           C  
ATOM   1649  C   GLY A 215     -17.358 -47.765 -63.174  1.00  0.77           C  
ATOM   1650  O   GLY A 215     -16.198 -47.939 -62.796  1.00  0.74           O  
ATOM   1651  N   THR A 216     -17.639 -46.986 -64.241  1.00  0.80           N  
ATOM   1652  CA  THR A 216     -16.596 -46.254 -64.953  1.00  0.80           C  
ATOM   1653  C   THR A 216     -16.424 -44.855 -64.370  1.00  0.81           C  
ATOM   1654  CB  THR A 216     -16.913 -46.152 -66.457  1.00  0.78           C  
ATOM   1655  O   THR A 216     -17.393 -44.103 -64.248  1.00  0.80           O  
ATOM   1656  CG2 THR A 216     -15.792 -45.441 -67.208  1.00  0.76           C  
ATOM   1657  OG1 THR A 216     -17.074 -47.470 -66.996  1.00  0.79           O  
ATOM   1658  N   PHE A 217     -15.291 -44.446 -63.929  1.00  0.80           N  
ATOM   1659  CA  PHE A 217     -14.935 -43.103 -63.485  1.00  0.81           C  
ATOM   1660  C   PHE A 217     -15.107 -42.096 -64.615  1.00  0.79           C  
ATOM   1661  CB  PHE A 217     -13.493 -43.071 -62.969  1.00  0.78           C  
ATOM   1662  O   PHE A 217     -14.559 -42.276 -65.704  1.00  0.76           O  
ATOM   1663  CG  PHE A 217     -13.021 -41.699 -62.570  1.00  0.75           C  
ATOM   1664  CD1 PHE A 217     -13.465 -41.112 -61.391  1.00  0.73           C  
ATOM   1665  CD2 PHE A 217     -12.133 -40.997 -63.374  1.00  0.76           C  
ATOM   1666  CE1 PHE A 217     -13.030 -39.842 -61.020  1.00  0.78           C  
ATOM   1667  CE2 PHE A 217     -11.694 -39.727 -63.009  1.00  0.78           C  
ATOM   1668  CZ  PHE A 217     -12.144 -39.151 -61.832  1.00  0.78           C  
ATOM   1669  N   VAL A 218     -16.011 -41.032 -64.428  1.00  0.79           N  
ATOM   1670  CA  VAL A 218     -16.412 -40.026 -65.406  1.00  0.79           C  
ATOM   1671  C   VAL A 218     -15.550 -38.776 -65.244  1.00  0.78           C  
ATOM   1672  CB  VAL A 218     -17.907 -39.663 -65.267  1.00  0.77           C  
ATOM   1673  O   VAL A 218     -15.143 -38.163 -66.234  1.00  0.75           O  
ATOM   1674  CG1 VAL A 218     -18.293 -38.571 -66.263  1.00  0.70           C  
ATOM   1675  CG2 VAL A 218     -18.777 -40.903 -65.466  1.00  0.70           C  
ATOM   1676  N   GLY A 219     -15.253 -38.441 -63.994  1.00  0.79           N  
ATOM   1677  CA  GLY A 219     -14.467 -37.268 -63.645  1.00  0.79           C  
ATOM   1678  C   GLY A 219     -14.567 -36.898 -62.177  1.00  0.80           C  
ATOM   1679  O   GLY A 219     -15.294 -37.541 -61.417  1.00  0.80           O  
ATOM   1680  N   ARG A 220     -13.743 -35.961 -61.785  1.00  0.85           N  
ATOM   1681  CA  ARG A 220     -13.688 -35.464 -60.414  1.00  0.86           C  
ATOM   1682  C   ARG A 220     -13.876 -33.951 -60.371  1.00  0.85           C  
ATOM   1683  CB  ARG A 220     -12.360 -35.846 -59.756  1.00  0.82           C  
ATOM   1684  O   ARG A 220     -13.353 -33.231 -61.224  1.00  0.83           O  
ATOM   1685  CG  ARG A 220     -11.163 -35.081 -60.296  1.00  0.78           C  
ATOM   1686  CD  ARG A 220      -9.872 -35.491 -59.602  1.00  0.77           C  
ATOM   1687  NE  ARG A 220      -8.703 -34.892 -60.240  1.00  0.73           N  
ATOM   1688  NH1 ARG A 220      -7.164 -35.919 -58.857  1.00  0.65           N  
ATOM   1689  NH2 ARG A 220      -6.456 -34.512 -60.522  1.00  0.61           N  
ATOM   1690  CZ  ARG A 220      -7.443 -35.109 -59.872  1.00  0.73           C  
ATOM   1691  N   ASN A 221     -14.666 -33.451 -59.433  1.00  0.87           N  
ATOM   1692  CA  ASN A 221     -14.716 -32.047 -59.039  1.00  0.88           C  
ATOM   1693  C   ASN A 221     -14.196 -31.845 -57.618  1.00  0.88           C  
ATOM   1694  CB  ASN A 221     -16.141 -31.505 -59.164  1.00  0.86           C  
ATOM   1695  O   ASN A 221     -14.413 -32.690 -56.747  1.00  0.87           O  
ATOM   1696  CG  ASN A 221     -16.213 -30.002 -58.978  1.00  0.80           C  
ATOM   1697  ND2 ASN A 221     -16.011 -29.260 -60.061  1.00  0.78           N  
ATOM   1698  OD1 ASN A 221     -16.447 -29.512 -57.871  1.00  0.78           O  
ATOM   1699  N   GLU A 222     -13.429 -30.770 -57.356  1.00  0.88           N  
ATOM   1700  CA  GLU A 222     -12.788 -30.448 -56.085  1.00  0.90           C  
ATOM   1701  C   GLU A 222     -13.139 -29.033 -55.633  1.00  0.88           C  
ATOM   1702  CB  GLU A 222     -11.269 -30.603 -56.193  1.00  0.86           C  
ATOM   1703  O   GLU A 222     -13.169 -28.106 -56.445  1.00  0.85           O  
ATOM   1704  CG  GLU A 222     -10.820 -32.009 -56.565  1.00  0.81           C  
ATOM   1705  CD  GLU A 222      -9.313 -32.135 -56.723  1.00  0.80           C  
ATOM   1706  OE1 GLU A 222      -8.603 -31.111 -56.607  1.00  0.83           O  
ATOM   1707  OE2 GLU A 222      -8.839 -33.268 -56.966  1.00  0.84           O  
ATOM   1708  N   LYS A 223     -13.406 -28.930 -54.362  1.00  0.92           N  
ATOM   1709  CA  LYS A 223     -13.695 -27.627 -53.771  1.00  0.92           C  
ATOM   1710  C   LYS A 223     -12.981 -27.459 -52.433  1.00  0.92           C  
ATOM   1711  CB  LYS A 223     -15.202 -27.443 -53.587  1.00  0.91           C  
ATOM   1712  O   LYS A 223     -13.040 -28.344 -51.577  1.00  0.91           O  
ATOM   1713  CG  LYS A 223     -15.618 -26.013 -53.276  1.00  0.84           C  
ATOM   1714  CD  LYS A 223     -17.122 -25.823 -53.426  1.00  0.81           C  
ATOM   1715  CE  LYS A 223     -17.535 -24.383 -53.156  1.00  0.79           C  
ATOM   1716  NZ  LYS A 223     -19.010 -24.194 -53.291  1.00  0.75           N  
ATOM   1717  N   TYR A 224     -12.314 -26.330 -52.216  1.00  0.90           N  
ATOM   1718  CA  TYR A 224     -11.632 -25.972 -50.978  1.00  0.92           C  
ATOM   1719  C   TYR A 224     -12.516 -25.092 -50.103  1.00  0.89           C  
ATOM   1720  CB  TYR A 224     -10.314 -25.253 -51.279  1.00  0.88           C  
ATOM   1721  O   TYR A 224     -13.350 -24.339 -50.611  1.00  0.86           O  
ATOM   1722  CG  TYR A 224      -9.289 -26.124 -51.965  1.00  0.83           C  
ATOM   1723  CD1 TYR A 224      -8.366 -26.861 -51.226  1.00  0.79           C  
ATOM   1724  CD2 TYR A 224      -9.242 -26.212 -53.352  1.00  0.80           C  
ATOM   1725  CE1 TYR A 224      -7.419 -27.664 -51.854  1.00  0.83           C  
ATOM   1726  CE2 TYR A 224      -8.299 -27.011 -53.990  1.00  0.81           C  
ATOM   1727  OH  TYR A 224      -6.459 -28.526 -53.861  1.00  0.69           O  
ATOM   1728  CZ  TYR A 224      -7.394 -27.733 -53.234  1.00  0.82           C  
ATOM   1729  N   GLY A 225     -12.452 -25.280 -48.778  1.00  0.91           N  
ATOM   1730  CA  GLY A 225     -13.059 -24.444 -47.755  1.00  0.91           C  
ATOM   1731  C   GLY A 225     -12.249 -24.388 -46.473  1.00  0.90           C  
ATOM   1732  O   GLY A 225     -11.061 -24.718 -46.468  1.00  0.87           O  
ATOM   1733  N   THR A 226     -12.774 -23.910 -45.421  1.00  0.87           N  
ATOM   1734  CA  THR A 226     -12.185 -23.783 -44.093  1.00  0.89           C  
ATOM   1735  C   THR A 226     -13.006 -24.551 -43.061  1.00  0.87           C  
ATOM   1736  CB  THR A 226     -12.074 -22.306 -43.670  1.00  0.85           C  
ATOM   1737  O   THR A 226     -14.237 -24.503 -43.080  1.00  0.84           O  
ATOM   1738  CG2 THR A 226     -11.339 -22.169 -42.340  1.00  0.75           C  
ATOM   1739  OG1 THR A 226     -11.358 -21.579 -44.676  1.00  0.80           O  
ATOM   1740  N   VAL A 227     -12.327 -25.334 -42.180  1.00  0.88           N  
ATOM   1741  CA  VAL A 227     -12.916 -25.836 -40.943  1.00  0.87           C  
ATOM   1742  C   VAL A 227     -12.397 -25.026 -39.757  1.00  0.86           C  
ATOM   1743  CB  VAL A 227     -12.612 -27.337 -40.738  1.00  0.85           C  
ATOM   1744  O   VAL A 227     -11.187 -24.843 -39.604  1.00  0.83           O  
ATOM   1745  CG1 VAL A 227     -11.108 -27.570 -40.609  1.00  0.76           C  
ATOM   1746  CG2 VAL A 227     -13.346 -27.866 -39.507  1.00  0.75           C  
ATOM   1747  N   TYR A 228     -13.260 -24.486 -38.956  1.00  0.79           N  
ATOM   1748  CA  TYR A 228     -12.979 -23.723 -37.745  1.00  0.79           C  
ATOM   1749  C   TYR A 228     -12.978 -24.627 -36.518  1.00  0.78           C  
ATOM   1750  CB  TYR A 228     -14.008 -22.601 -37.566  1.00  0.77           C  
ATOM   1751  O   TYR A 228     -13.825 -25.514 -36.392  1.00  0.75           O  
ATOM   1752  CG  TYR A 228     -14.096 -21.665 -38.746  1.00  0.75           C  
ATOM   1753  CD1 TYR A 228     -13.226 -20.584 -38.869  1.00  0.73           C  
ATOM   1754  CD2 TYR A 228     -15.050 -21.857 -39.740  1.00  0.75           C  
ATOM   1755  CE1 TYR A 228     -13.305 -19.716 -39.953  1.00  0.75           C  
ATOM   1756  CE2 TYR A 228     -15.138 -20.997 -40.829  1.00  0.74           C  
ATOM   1757  OH  TYR A 228     -14.345 -19.076 -42.003  1.00  0.68           O  
ATOM   1758  CZ  TYR A 228     -14.262 -19.931 -40.927  1.00  0.73           C  
ATOM   1759  N   ALA A 229     -11.893 -24.469 -35.550  1.00  0.76           N  
ATOM   1760  CA  ALA A 229     -11.976 -25.038 -34.207  1.00  0.75           C  
ATOM   1761  C   ALA A 229     -13.181 -24.487 -33.451  1.00  0.75           C  
ATOM   1762  CB  ALA A 229     -10.691 -24.757 -33.431  1.00  0.73           C  
ATOM   1763  O   ALA A 229     -13.536 -23.316 -33.606  1.00  0.72           O  
ATOM   1764  N   ALA A 230     -13.912 -25.323 -32.694  1.00  0.68           N  
ATOM   1765  CA  ALA A 230     -14.845 -24.804 -31.696  1.00  0.67           C  
ATOM   1766  C   ALA A 230     -14.132 -23.891 -30.702  1.00  0.68           C  
ATOM   1767  CB  ALA A 230     -15.531 -25.952 -30.961  1.00  0.65           C  
ATOM   1768  O   ALA A 230     -12.996 -24.161 -30.306  1.00  0.65           O  
ATOM   1769  N   PRO A 231     -14.714 -22.713 -30.436  1.00  0.63           N  
ATOM   1770  CA  PRO A 231     -14.110 -21.836 -29.430  1.00  0.62           C  
ATOM   1771  C   PRO A 231     -13.799 -22.562 -28.124  1.00  0.64           C  
ATOM   1772  CB  PRO A 231     -15.177 -20.759 -29.215  1.00  0.60           C  
ATOM   1773  O   PRO A 231     -14.646 -23.292 -27.602  1.00  0.63           O  
ATOM   1774  CG  PRO A 231     -16.444 -21.371 -29.719  1.00  0.58           C  
ATOM   1775  CD  PRO A 231     -16.093 -22.465 -30.686  1.00  0.58           C  
ATOM   1776  N   THR A 232     -12.465 -22.460 -27.642  1.00  0.68           N  
ATOM   1777  CA  THR A 232     -12.069 -22.928 -26.318  1.00  0.69           C  
ATOM   1778  C   THR A 232     -12.907 -22.256 -25.234  1.00  0.70           C  
ATOM   1779  CB  THR A 232     -10.575 -22.660 -26.055  1.00  0.66           C  
ATOM   1780  O   THR A 232     -13.146 -21.048 -25.286  1.00  0.68           O  
ATOM   1781  CG2 THR A 232      -9.695 -23.588 -26.886  1.00  0.60           C  
ATOM   1782  OG1 THR A 232     -10.272 -21.301 -26.396  1.00  0.63           O  
ATOM   1783  N   GLY A 233     -13.494 -23.020 -24.364  1.00  0.72           N  
ATOM   1784  CA  GLY A 233     -14.181 -22.514 -23.186  1.00  0.72           C  
ATOM   1785  C   GLY A 233     -13.261 -21.779 -22.230  1.00  0.74           C  
ATOM   1786  O   GLY A 233     -12.117 -22.188 -22.021  1.00  0.72           O  
ATOM   1787  N   THR A 234     -13.702 -20.606 -21.820  1.00  0.75           N  
ATOM   1788  CA  THR A 234     -13.074 -19.855 -20.739  1.00  0.78           C  
ATOM   1789  C   THR A 234     -13.975 -19.825 -19.507  1.00  0.79           C  
ATOM   1790  CB  THR A 234     -12.748 -18.415 -21.175  1.00  0.74           C  
ATOM   1791  O   THR A 234     -15.185 -19.617 -19.622  1.00  0.79           O  
ATOM   1792  CG2 THR A 234     -11.722 -18.401 -22.304  1.00  0.64           C  
ATOM   1793  OG1 THR A 234     -13.948 -17.775 -21.627  1.00  0.67           O  
ATOM   1794  N   ALA A 235     -13.233 -20.170 -18.383  1.00  0.79           N  
ATOM   1795  CA  ALA A 235     -13.958 -20.009 -17.126  1.00  0.81           C  
ATOM   1796  C   ALA A 235     -14.157 -18.533 -16.793  1.00  0.80           C  
ATOM   1797  CB  ALA A 235     -13.218 -20.712 -15.991  1.00  0.78           C  
ATOM   1798  O   ALA A 235     -13.205 -17.750 -16.819  1.00  0.76           O  
ATOM   1799  N   SER A 236     -15.366 -18.073 -16.641  1.00  0.76           N  
ATOM   1800  CA  SER A 236     -15.727 -16.777 -16.076  1.00  0.78           C  
ATOM   1801  C   SER A 236     -16.458 -16.938 -14.747  1.00  0.77           C  
ATOM   1802  CB  SER A 236     -16.598 -15.989 -17.055  1.00  0.74           C  
ATOM   1803  O   SER A 236     -17.066 -17.979 -14.489  1.00  0.76           O  
ATOM   1804  OG  SER A 236     -15.877 -15.683 -18.236  1.00  0.66           O  
ATOM   1805  N   TYR A 237     -16.410 -15.867 -13.888  1.00  0.75           N  
ATOM   1806  CA  TYR A 237     -17.129 -15.873 -12.619  1.00  0.79           C  
ATOM   1807  C   TYR A 237     -17.726 -14.502 -12.324  1.00  0.75           C  
ATOM   1808  CB  TYR A 237     -16.201 -16.295 -11.477  1.00  0.70           C  
ATOM   1809  O   TYR A 237     -17.226 -13.484 -12.806  1.00  0.68           O  
ATOM   1810  CG  TYR A 237     -14.839 -15.648 -11.531  1.00  0.65           C  
ATOM   1811  CD1 TYR A 237     -13.788 -16.247 -12.222  1.00  0.60           C  
ATOM   1812  CD2 TYR A 237     -14.599 -14.436 -10.891  1.00  0.63           C  
ATOM   1813  CE1 TYR A 237     -12.530 -15.655 -12.273  1.00  0.57           C  
ATOM   1814  CE2 TYR A 237     -13.345 -13.835 -10.935  1.00  0.58           C  
ATOM   1815  OH  TYR A 237     -11.076 -13.860 -11.675  1.00  0.38           O  
ATOM   1816  CZ  TYR A 237     -12.319 -14.451 -11.628  1.00  0.61           C  
ATOM   1817  N   ASN A 238     -18.934 -14.456 -11.608  1.00  0.72           N  
ATOM   1818  CA  ASN A 238     -19.832 -13.324 -11.403  1.00  0.73           C  
ATOM   1819  C   ASN A 238     -19.199 -12.260 -10.512  1.00  0.68           C  
ATOM   1820  CB  ASN A 238     -21.161 -13.794 -10.808  1.00  0.65           C  
ATOM   1821  O   ASN A 238     -19.595 -11.093 -10.554  1.00  0.61           O  
ATOM   1822  CG  ASN A 238     -22.019 -14.541 -11.810  1.00  0.61           C  
ATOM   1823  ND2 ASN A 238     -23.035 -15.239 -11.317  1.00  0.60           N  
ATOM   1824  OD1 ASN A 238     -21.769 -14.492 -13.017  1.00  0.60           O  
ATOM   1825  N   GLN A 239     -18.166 -12.556  -9.663  1.00  0.62           N  
ATOM   1826  CA  GLN A 239     -17.736 -11.676  -8.583  1.00  0.62           C  
ATOM   1827  C   GLN A 239     -16.268 -11.287  -8.740  1.00  0.61           C  
ATOM   1828  CB  GLN A 239     -17.959 -12.343  -7.225  1.00  0.53           C  
ATOM   1829  O   GLN A 239     -15.391 -11.890  -8.118  1.00  0.54           O  
ATOM   1830  CG  GLN A 239     -19.427 -12.547  -6.874  1.00  0.49           C  
ATOM   1831  CD  GLN A 239     -19.624 -13.098  -5.474  1.00  0.49           C  
ATOM   1832  NE2 GLN A 239     -20.872 -13.126  -5.019  1.00  0.46           N  
ATOM   1833  OE1 GLN A 239     -18.664 -13.495  -4.807  1.00  0.61           O  
ATOM   1834  N   TRP A 240     -15.964 -10.133  -9.683  1.00  0.25           N  
ATOM   1835  CA  TRP A 240     -14.711  -9.456 -10.003  1.00  0.45           C  
ATOM   1836  C   TRP A 240     -13.520 -10.213  -9.426  1.00  0.25           C  
ATOM   1837  CB  TRP A 240     -14.725  -8.020  -9.472  1.00  0.27           C  
ATOM   1838  O   TRP A 240     -12.551  -9.602  -8.969  1.00  0.26           O  
ATOM   1839  CG  TRP A 240     -15.840  -7.179 -10.019  1.00  0.26           C  
ATOM   1840  CD1 TRP A 240     -17.056  -6.946  -9.440  1.00  0.25           C  
ATOM   1841  CD2 TRP A 240     -15.842  -6.464 -11.258  1.00  0.26           C  
ATOM   1842  CE2 TRP A 240     -17.093  -5.818 -11.366  1.00  0.24           C  
ATOM   1843  CE3 TRP A 240     -14.906  -6.306 -12.289  1.00  0.41           C  
ATOM   1844  NE1 TRP A 240     -17.815  -6.128 -10.244  1.00  0.38           N  
ATOM   1845  CH2 TRP A 240     -16.498  -4.887 -13.459  1.00  0.27           C  
ATOM   1846  CZ2 TRP A 240     -17.432  -5.025 -12.465  1.00  0.28           C  
ATOM   1847  CZ3 TRP A 240     -15.245  -5.517 -13.382  1.00  0.31           C  
ATOM   1848  N   GLY A 241     -13.605 -11.546  -9.104  1.00  0.76           N  
ATOM   1849  CA  GLY A 241     -12.465 -12.401  -8.818  1.00  0.79           C  
ATOM   1850  C   GLY A 241     -12.072 -12.403  -7.353  1.00  0.80           C  
ATOM   1851  O   GLY A 241     -10.943 -12.758  -7.007  1.00  0.77           O  
ATOM   1852  N   SER A 242     -12.924 -11.927  -6.481  1.00  0.83           N  
ATOM   1853  CA  SER A 242     -12.621 -12.019  -5.056  1.00  0.85           C  
ATOM   1854  C   SER A 242     -13.687 -12.817  -4.314  1.00  0.84           C  
ATOM   1855  CB  SER A 242     -12.498 -10.623  -4.443  1.00  0.80           C  
ATOM   1856  O   SER A 242     -14.872 -12.481  -4.370  1.00  0.81           O  
ATOM   1857  OG  SER A 242     -11.997 -10.697  -3.120  1.00  0.72           O  
ATOM   1858  N   PHE A 243     -13.338 -13.925  -3.623  1.00  0.88           N  
ATOM   1859  CA  PHE A 243     -14.210 -14.833  -2.889  1.00  0.89           C  
ATOM   1860  C   PHE A 243     -13.701 -15.042  -1.467  1.00  0.89           C  
ATOM   1861  CB  PHE A 243     -14.315 -16.180  -3.611  1.00  0.87           C  
ATOM   1862  O   PHE A 243     -12.491 -15.092  -1.237  1.00  0.88           O  
ATOM   1863  CG  PHE A 243     -14.718 -16.064  -5.056  1.00  0.85           C  
ATOM   1864  CD1 PHE A 243     -16.057 -15.966  -5.414  1.00  0.81           C  
ATOM   1865  CD2 PHE A 243     -13.756 -16.052  -6.058  1.00  0.82           C  
ATOM   1866  CE1 PHE A 243     -16.432 -15.859  -6.751  1.00  0.82           C  
ATOM   1867  CE2 PHE A 243     -14.124 -15.945  -7.397  1.00  0.82           C  
ATOM   1868  CZ  PHE A 243     -15.462 -15.849  -7.741  1.00  0.81           C  
ATOM   1869  N   ASP A 244     -14.562 -15.135  -0.522  1.00  0.89           N  
ATOM   1870  CA  ASP A 244     -14.181 -15.597   0.809  1.00  0.90           C  
ATOM   1871  C   ASP A 244     -13.963 -17.108   0.825  1.00  0.90           C  
ATOM   1872  CB  ASP A 244     -15.246 -15.209   1.837  1.00  0.88           C  
ATOM   1873  O   ASP A 244     -14.676 -17.850   0.147  1.00  0.90           O  
ATOM   1874  CG  ASP A 244     -15.341 -13.709   2.055  1.00  0.84           C  
ATOM   1875  OD1 ASP A 244     -14.326 -13.002   1.880  1.00  0.84           O  
ATOM   1876  OD2 ASP A 244     -16.441 -13.231   2.409  1.00  0.86           O  
ATOM   1877  N   ILE A 245     -12.940 -17.552   1.521  1.00  0.89           N  
ATOM   1878  CA  ILE A 245     -12.747 -18.984   1.724  1.00  0.90           C  
ATOM   1879  C   ILE A 245     -14.008 -19.594   2.332  1.00  0.88           C  
ATOM   1880  CB  ILE A 245     -11.525 -19.267   2.627  1.00  0.88           C  
ATOM   1881  O   ILE A 245     -14.502 -19.119   3.358  1.00  0.85           O  
ATOM   1882  CG1 ILE A 245     -10.231 -18.843   1.923  1.00  0.85           C  
ATOM   1883  CG2 ILE A 245     -11.476 -20.746   3.021  1.00  0.84           C  
ATOM   1884  CD1 ILE A 245      -8.987 -18.958   2.793  1.00  0.83           C  
ATOM   1885  N   GLY A 246     -14.681 -20.604   1.772  1.00  0.89           N  
ATOM   1886  CA  GLY A 246     -15.921 -21.275   2.127  1.00  0.89           C  
ATOM   1887  C   GLY A 246     -17.117 -20.776   1.338  1.00  0.88           C  
ATOM   1888  O   GLY A 246     -18.174 -21.410   1.335  1.00  0.86           O  
ATOM   1889  N   GLN A 247     -16.941 -19.626   0.635  1.00  0.90           N  
ATOM   1890  CA  GLN A 247     -17.966 -19.175  -0.301  1.00  0.90           C  
ATOM   1891  C   GLN A 247     -17.969 -20.029  -1.566  1.00  0.90           C  
ATOM   1892  CB  GLN A 247     -17.754 -17.704  -0.662  1.00  0.88           C  
ATOM   1893  O   GLN A 247     -16.910 -20.339  -2.115  1.00  0.89           O  
ATOM   1894  CG  GLN A 247     -18.842 -17.128  -1.559  1.00  0.81           C  
ATOM   1895  CD  GLN A 247     -18.652 -15.649  -1.836  1.00  0.78           C  
ATOM   1896  NE2 GLN A 247     -19.454 -15.108  -2.747  1.00  0.77           N  
ATOM   1897  OE1 GLN A 247     -17.792 -14.997  -1.235  1.00  0.79           O  
ATOM   1898  N   SER A 248     -19.127 -20.398  -2.044  1.00  0.90           N  
ATOM   1899  CA  SER A 248     -19.259 -21.063  -3.337  1.00  0.91           C  
ATOM   1900  C   SER A 248     -18.924 -20.114  -4.483  1.00  0.90           C  
ATOM   1901  CB  SER A 248     -20.674 -21.612  -3.516  1.00  0.89           C  
ATOM   1902  O   SER A 248     -19.381 -18.969  -4.502  1.00  0.88           O  
ATOM   1903  OG  SER A 248     -20.990 -22.535  -2.487  1.00  0.85           O  
ATOM   1904  N   ILE A 249     -18.100 -20.543  -5.389  1.00  0.89           N  
ATOM   1905  CA  ILE A 249     -17.775 -19.784  -6.592  1.00  0.89           C  
ATOM   1906  C   ILE A 249     -18.783 -20.105  -7.693  1.00  0.88           C  
ATOM   1907  CB  ILE A 249     -16.338 -20.081  -7.077  1.00  0.88           C  
ATOM   1908  O   ILE A 249     -18.849 -21.240  -8.171  1.00  0.86           O  
ATOM   1909  CG1 ILE A 249     -15.327 -19.789  -5.962  1.00  0.87           C  
ATOM   1910  CG2 ILE A 249     -16.015 -19.272  -8.336  1.00  0.87           C  
ATOM   1911  CD1 ILE A 249     -13.888 -20.128  -6.327  1.00  0.84           C  
ATOM   1912  N   THR A 250     -19.607 -19.124  -8.048  1.00  0.90           N  
ATOM   1913  CA  THR A 250     -20.515 -19.255  -9.182  1.00  0.89           C  
ATOM   1914  C   THR A 250     -19.924 -18.598 -10.426  1.00  0.88           C  
ATOM   1915  CB  THR A 250     -21.889 -18.632  -8.873  1.00  0.87           C  
ATOM   1916  O   THR A 250     -19.339 -17.516 -10.345  1.00  0.86           O  
ATOM   1917  CG2 THR A 250     -22.591 -19.381  -7.745  1.00  0.81           C  
ATOM   1918  OG1 THR A 250     -21.710 -17.264  -8.484  1.00  0.83           O  
ATOM   1919  N   GLY A 251     -19.949 -19.350 -11.535  1.00  0.89           N  
ATOM   1920  CA  GLY A 251     -19.426 -18.871 -12.805  1.00  0.89           C  
ATOM   1921  C   GLY A 251     -20.068 -19.541 -14.005  1.00  0.88           C  
ATOM   1922  O   GLY A 251     -21.049 -20.273 -13.863  1.00  0.86           O  
ATOM   1923  N   TRP A 252     -19.583 -19.185 -15.195  1.00  0.85           N  
ATOM   1924  CA  TRP A 252     -20.005 -19.804 -16.447  1.00  0.89           C  
ATOM   1925  C   TRP A 252     -18.808 -20.066 -17.355  1.00  0.85           C  
ATOM   1926  CB  TRP A 252     -21.025 -18.918 -17.168  1.00  0.83           C  
ATOM   1927  O   TRP A 252     -17.748 -19.459 -17.186  1.00  0.81           O  
ATOM   1928  CG  TRP A 252     -20.501 -17.562 -17.537  1.00  0.72           C  
ATOM   1929  CD1 TRP A 252     -19.938 -17.192 -18.726  1.00  0.65           C  
ATOM   1930  CD2 TRP A 252     -20.488 -16.397 -16.706  1.00  0.69           C  
ATOM   1931  CE2 TRP A 252     -19.902 -15.355 -17.458  1.00  0.68           C  
ATOM   1932  CE3 TRP A 252     -20.916 -16.133 -15.398  1.00  0.72           C  
ATOM   1933  NE1 TRP A 252     -19.576 -15.865 -18.685  1.00  0.79           N  
ATOM   1934  CH2 TRP A 252     -20.161 -13.835 -15.662  1.00  0.74           C  
ATOM   1935  CZ2 TRP A 252     -19.734 -14.067 -16.944  1.00  0.78           C  
ATOM   1936  CZ3 TRP A 252     -20.747 -14.850 -14.889  1.00  0.74           C  
ATOM   1937  N   VAL A 253     -18.823 -21.010 -18.159  1.00  0.86           N  
ATOM   1938  CA  VAL A 253     -17.856 -21.257 -19.223  1.00  0.85           C  
ATOM   1939  C   VAL A 253     -18.200 -20.406 -20.444  1.00  0.83           C  
ATOM   1940  CB  VAL A 253     -17.808 -22.751 -19.612  1.00  0.84           C  
ATOM   1941  O   VAL A 253     -19.266 -20.571 -21.042  1.00  0.79           O  
ATOM   1942  CG1 VAL A 253     -16.777 -22.991 -20.713  1.00  0.84           C  
ATOM   1943  CG2 VAL A 253     -17.497 -23.611 -18.387  1.00  0.84           C  
ATOM   1944  N   ASN A 254     -17.361 -19.417 -20.778  1.00  0.83           N  
ATOM   1945  CA  ASN A 254     -17.457 -18.684 -22.036  1.00  0.83           C  
ATOM   1946  C   ASN A 254     -17.195 -19.592 -23.235  1.00  0.80           C  
ATOM   1947  CB  ASN A 254     -16.485 -17.502 -22.043  1.00  0.80           C  
ATOM   1948  O   ASN A 254     -16.445 -20.564 -23.131  1.00  0.77           O  
ATOM   1949  CG  ASN A 254     -16.847 -16.443 -21.021  1.00  0.76           C  
ATOM   1950  ND2 ASN A 254     -15.851 -15.965 -20.284  1.00  0.77           N  
ATOM   1951  OD1 ASN A 254     -18.012 -16.058 -20.893  1.00  0.76           O  
ATOM   1952  N   ASN A 255     -17.874 -19.317 -24.333  1.00  0.76           N  
ATOM   1953  CA  ASN A 255     -17.756 -20.077 -25.573  1.00  0.76           C  
ATOM   1954  C   ASN A 255     -18.133 -21.542 -25.372  1.00  0.76           C  
ATOM   1955  CB  ASN A 255     -16.339 -19.966 -26.138  1.00  0.74           C  
ATOM   1956  O   ASN A 255     -17.501 -22.433 -25.940  1.00  0.72           O  
ATOM   1957  CG  ASN A 255     -15.930 -18.532 -26.414  1.00  0.70           C  
ATOM   1958  ND2 ASN A 255     -14.634 -18.258 -26.326  1.00  0.68           N  
ATOM   1959  OD1 ASN A 255     -16.773 -17.678 -26.702  1.00  0.68           O  
ATOM   1960  N   TYR A 256     -19.107 -21.782 -24.541  1.00  0.79           N  
ATOM   1961  CA  TYR A 256     -19.675 -23.103 -24.299  1.00  0.79           C  
ATOM   1962  C   TYR A 256     -20.320 -23.660 -25.562  1.00  0.77           C  
ATOM   1963  CB  TYR A 256     -20.707 -23.046 -23.168  1.00  0.77           C  
ATOM   1964  O   TYR A 256     -21.274 -23.081 -26.087  1.00  0.74           O  
ATOM   1965  CG  TYR A 256     -21.172 -24.404 -22.701  1.00  0.78           C  
ATOM   1966  CD1 TYR A 256     -22.273 -25.025 -23.287  1.00  0.76           C  
ATOM   1967  CD2 TYR A 256     -20.512 -25.068 -21.673  1.00  0.78           C  
ATOM   1968  CE1 TYR A 256     -22.706 -26.275 -22.859  1.00  0.81           C  
ATOM   1969  CE2 TYR A 256     -20.937 -26.319 -21.236  1.00  0.80           C  
ATOM   1970  OH  TYR A 256     -22.457 -28.151 -21.406  1.00  0.75           O  
ATOM   1971  CZ  TYR A 256     -22.032 -26.913 -21.834  1.00  0.80           C  
ATOM   1972  N   VAL A 257     -19.941 -24.665 -26.085  1.00  0.73           N  
ATOM   1973  CA  VAL A 257     -20.468 -25.351 -27.260  1.00  0.73           C  
ATOM   1974  C   VAL A 257     -21.141 -26.656 -26.838  1.00  0.73           C  
ATOM   1975  CB  VAL A 257     -19.358 -25.635 -28.297  1.00  0.71           C  
ATOM   1976  O   VAL A 257     -20.528 -27.489 -26.166  1.00  0.71           O  
ATOM   1977  CG1 VAL A 257     -19.941 -26.296 -29.545  1.00  0.69           C  
ATOM   1978  CG2 VAL A 257     -18.628 -24.344 -28.663  1.00  0.70           C  
ATOM   1979  N   ASN A 258     -22.372 -26.835 -27.174  1.00  0.67           N  
ATOM   1980  CA  ASN A 258     -23.110 -28.068 -26.918  1.00  0.67           C  
ATOM   1981  C   ASN A 258     -22.433 -29.271 -27.566  1.00  0.66           C  
ATOM   1982  CB  ASN A 258     -24.553 -27.942 -27.409  1.00  0.63           C  
ATOM   1983  O   ASN A 258     -21.981 -29.193 -28.710  1.00  0.63           O  
ATOM   1984  CG  ASN A 258     -25.399 -27.056 -26.515  1.00  0.60           C  
ATOM   1985  ND2 ASN A 258     -26.495 -26.539 -27.058  1.00  0.60           N  
ATOM   1986  OD1 ASN A 258     -25.070 -26.838 -25.346  1.00  0.62           O  
ATOM   1987  N   GLY A 259     -22.291 -30.427 -26.740  1.00  0.68           N  
ATOM   1988  CA  GLY A 259     -21.620 -31.641 -27.175  1.00  0.67           C  
ATOM   1989  C   GLY A 259     -20.188 -31.741 -26.683  1.00  0.67           C  
ATOM   1990  O   GLY A 259     -19.587 -32.817 -26.719  1.00  0.66           O  
ATOM   1991  N   PHE A 260     -19.575 -30.697 -26.165  1.00  0.74           N  
ATOM   1992  CA  PHE A 260     -18.284 -30.724 -25.488  1.00  0.75           C  
ATOM   1993  C   PHE A 260     -18.466 -30.822 -23.978  1.00  0.75           C  
ATOM   1994  CB  PHE A 260     -17.466 -29.477 -25.838  1.00  0.73           C  
ATOM   1995  O   PHE A 260     -19.520 -30.462 -23.450  1.00  0.74           O  
ATOM   1996  CG  PHE A 260     -17.008 -29.434 -27.271  1.00  0.70           C  
ATOM   1997  CD1 PHE A 260     -15.715 -29.810 -27.614  1.00  0.68           C  
ATOM   1998  CD2 PHE A 260     -17.872 -29.017 -28.276  1.00  0.69           C  
ATOM   1999  CE1 PHE A 260     -15.289 -29.771 -28.940  1.00  0.65           C  
ATOM   2000  CE2 PHE A 260     -17.453 -28.975 -29.602  1.00  0.64           C  
ATOM   2001  CZ  PHE A 260     -16.161 -29.352 -29.932  1.00  0.65           C  
ATOM   2002  N   THR A 261     -17.484 -31.408 -23.274  1.00  0.80           N  
ATOM   2003  CA  THR A 261     -17.406 -31.409 -21.817  1.00  0.81           C  
ATOM   2004  C   THR A 261     -16.303 -30.472 -21.334  1.00  0.81           C  
ATOM   2005  CB  THR A 261     -17.155 -32.827 -21.272  1.00  0.79           C  
ATOM   2006  O   THR A 261     -15.270 -30.331 -21.990  1.00  0.80           O  
ATOM   2007  CG2 THR A 261     -18.336 -33.747 -21.565  1.00  0.74           C  
ATOM   2008  OG1 THR A 261     -15.978 -33.367 -21.886  1.00  0.75           O  
ATOM   2009  N   TYR A 262     -16.482 -29.799 -20.310  1.00  0.82           N  
ATOM   2010  CA  TYR A 262     -15.558 -28.832 -19.729  1.00  0.83           C  
ATOM   2011  C   TYR A 262     -15.107 -29.273 -18.342  1.00  0.83           C  
ATOM   2012  CB  TYR A 262     -16.209 -27.447 -19.651  1.00  0.82           C  
ATOM   2013  O   TYR A 262     -15.934 -29.619 -17.495  1.00  0.83           O  
ATOM   2014  CG  TYR A 262     -16.650 -26.907 -20.990  1.00  0.82           C  
ATOM   2015  CD1 TYR A 262     -15.794 -26.127 -21.764  1.00  0.81           C  
ATOM   2016  CD2 TYR A 262     -17.922 -27.174 -21.482  1.00  0.82           C  
ATOM   2017  CE1 TYR A 262     -16.196 -25.625 -22.998  1.00  0.82           C  
ATOM   2018  CE2 TYR A 262     -18.336 -26.678 -22.714  1.00  0.81           C  
ATOM   2019  OH  TYR A 262     -17.870 -25.412 -24.684  1.00  0.80           O  
ATOM   2020  CZ  TYR A 262     -17.467 -25.906 -23.464  1.00  0.80           C  
ATOM   2021  N   ASN A 263     -13.819 -29.301 -18.099  1.00  0.86           N  
ATOM   2022  CA  ASN A 263     -13.213 -29.505 -16.787  1.00  0.87           C  
ATOM   2023  C   ASN A 263     -12.593 -28.219 -16.249  1.00  0.87           C  
ATOM   2024  CB  ASN A 263     -12.162 -30.616 -16.849  1.00  0.85           C  
ATOM   2025  O   ASN A 263     -11.843 -27.543 -16.956  1.00  0.86           O  
ATOM   2026  CG  ASN A 263     -12.760 -31.968 -17.184  1.00  0.83           C  
ATOM   2027  ND2 ASN A 263     -11.908 -32.919 -17.549  1.00  0.83           N  
ATOM   2028  OD1 ASN A 263     -13.977 -32.156 -17.116  1.00  0.82           O  
ATOM   2029  N   LEU A 264     -12.896 -27.882 -15.053  1.00  0.88           N  
ATOM   2030  CA  LEU A 264     -12.278 -26.754 -14.364  1.00  0.89           C  
ATOM   2031  C   LEU A 264     -11.262 -27.236 -13.334  1.00  0.89           C  
ATOM   2032  CB  LEU A 264     -13.345 -25.893 -13.682  1.00  0.88           C  
ATOM   2033  O   LEU A 264     -11.580 -28.075 -12.488  1.00  0.89           O  
ATOM   2034  CG  LEU A 264     -14.398 -25.267 -14.597  1.00  0.86           C  
ATOM   2035  CD1 LEU A 264     -15.366 -24.413 -13.784  1.00  0.84           C  
ATOM   2036  CD2 LEU A 264     -13.733 -24.437 -15.689  1.00  0.85           C  
ATOM   2037  N   THR A 265     -10.038 -26.777 -13.353  1.00  0.88           N  
ATOM   2038  CA  THR A 265      -9.022 -27.009 -12.332  1.00  0.89           C  
ATOM   2039  C   THR A 265      -8.673 -25.711 -11.611  1.00  0.89           C  
ATOM   2040  CB  THR A 265      -7.747 -27.620 -12.942  1.00  0.88           C  
ATOM   2041  O   THR A 265      -8.182 -24.764 -12.229  1.00  0.89           O  
ATOM   2042  CG2 THR A 265      -6.710 -27.918 -11.864  1.00  0.86           C  
ATOM   2043  OG1 THR A 265      -8.083 -28.838 -13.617  1.00  0.88           O  
ATOM   2044  N   MET A 266      -8.937 -25.664 -10.321  1.00  0.91           N  
ATOM   2045  CA  MET A 266      -8.545 -24.565  -9.443  1.00  0.92           C  
ATOM   2046  C   MET A 266      -7.209 -24.858  -8.768  1.00  0.92           C  
ATOM   2047  CB  MET A 266      -9.621 -24.310  -8.386  1.00  0.91           C  
ATOM   2048  O   MET A 266      -7.048 -25.899  -8.128  1.00  0.91           O  
ATOM   2049  CG  MET A 266      -9.337 -23.108  -7.500  1.00  0.88           C  
ATOM   2050  SD  MET A 266     -10.624 -22.862  -6.216  1.00  0.89           S  
ATOM   2051  CE  MET A 266     -10.088 -24.085  -4.987  1.00  0.85           C  
ATOM   2052  N   ASN A 267      -6.277 -23.926  -8.868  1.00  0.91           N  
ATOM   2053  CA  ASN A 267      -4.997 -23.942  -8.169  1.00  0.91           C  
ATOM   2054  C   ASN A 267      -4.859 -22.753  -7.223  1.00  0.91           C  
ATOM   2055  CB  ASN A 267      -3.839 -23.961  -9.170  1.00  0.90           C  
ATOM   2056  O   ASN A 267      -5.036 -21.604  -7.633  1.00  0.90           O  
ATOM   2057  CG  ASN A 267      -3.871 -25.176 -10.076  1.00  0.87           C  
ATOM   2058  ND2 ASN A 267      -4.104 -24.950 -11.364  1.00  0.89           N  
ATOM   2059  OD1 ASN A 267      -3.688 -26.309  -9.623  1.00  0.87           O  
ATOM   2060  N   PHE A 268      -4.580 -23.010  -6.064  1.00  0.91           N  
ATOM   2061  CA  PHE A 268      -4.399 -22.020  -5.009  1.00  0.92           C  
ATOM   2062  C   PHE A 268      -3.291 -22.445  -4.053  1.00  0.90           C  
ATOM   2063  CB  PHE A 268      -5.705 -21.809  -4.237  1.00  0.91           C  
ATOM   2064  O   PHE A 268      -3.502 -23.300  -3.189  1.00  0.87           O  
ATOM   2065  CG  PHE A 268      -5.652 -20.672  -3.253  1.00  0.88           C  
ATOM   2066  CD1 PHE A 268      -5.899 -19.368  -3.662  1.00  0.84           C  
ATOM   2067  CD2 PHE A 268      -5.355 -20.909  -1.917  1.00  0.84           C  
ATOM   2068  CE1 PHE A 268      -5.851 -18.314  -2.753  1.00  0.85           C  
ATOM   2069  CE2 PHE A 268      -5.304 -19.860  -1.002  1.00  0.85           C  
ATOM   2070  CZ  PHE A 268      -5.552 -18.563  -1.423  1.00  0.84           C  
ATOM   2071  N   GLY A 269      -2.067 -21.917  -4.190  1.00  0.91           N  
ATOM   2072  CA  GLY A 269      -0.875 -22.459  -3.557  1.00  0.90           C  
ATOM   2073  C   GLY A 269      -0.618 -23.911  -3.911  1.00  0.90           C  
ATOM   2074  O   GLY A 269      -0.478 -24.254  -5.087  1.00  0.87           O  
ATOM   2075  N   SER A 270      -0.558 -24.803  -2.860  1.00  0.90           N  
ATOM   2076  CA  SER A 270      -0.416 -26.245  -3.027  1.00  0.92           C  
ATOM   2077  C   SER A 270      -1.776 -26.922  -3.162  1.00  0.91           C  
ATOM   2078  CB  SER A 270       0.349 -26.849  -1.849  1.00  0.91           C  
ATOM   2079  O   SER A 270      -1.854 -28.119  -3.448  1.00  0.90           O  
ATOM   2080  OG  SER A 270      -0.306 -26.564  -0.625  1.00  0.89           O  
ATOM   2081  N   PHE A 271      -2.875 -26.247  -2.934  1.00  0.92           N  
ATOM   2082  CA  PHE A 271      -4.204 -26.811  -3.138  1.00  0.94           C  
ATOM   2083  C   PHE A 271      -4.549 -26.860  -4.622  1.00  0.94           C  
ATOM   2084  CB  PHE A 271      -5.257 -25.995  -2.381  1.00  0.93           C  
ATOM   2085  O   PHE A 271      -4.417 -25.859  -5.329  1.00  0.93           O  
ATOM   2086  CG  PHE A 271      -6.667 -26.474  -2.600  1.00  0.93           C  
ATOM   2087  CD1 PHE A 271      -7.176 -27.538  -1.866  1.00  0.90           C  
ATOM   2088  CD2 PHE A 271      -7.484 -25.858  -3.539  1.00  0.90           C  
ATOM   2089  CE1 PHE A 271      -8.481 -27.983  -2.067  1.00  0.91           C  
ATOM   2090  CE2 PHE A 271      -8.789 -26.296  -3.745  1.00  0.91           C  
ATOM   2091  CZ  PHE A 271      -9.285 -27.360  -3.008  1.00  0.90           C  
ATOM   2092  N   SER A 272      -4.934 -28.079  -5.103  1.00  0.93           N  
ATOM   2093  CA  SER A 272      -5.453 -28.299  -6.449  1.00  0.93           C  
ATOM   2094  C   SER A 272      -6.717 -29.152  -6.422  1.00  0.93           C  
ATOM   2095  CB  SER A 272      -4.395 -28.968  -7.328  1.00  0.92           C  
ATOM   2096  O   SER A 272      -6.749 -30.203  -5.779  1.00  0.92           O  
ATOM   2097  OG  SER A 272      -4.828 -29.029  -8.677  1.00  0.92           O  
ATOM   2098  N   ARG A 273      -7.771 -28.683  -7.119  1.00  0.93           N  
ATOM   2099  CA  ARG A 273      -9.017 -29.426  -7.277  1.00  0.94           C  
ATOM   2100  C   ARG A 273      -9.540 -29.319  -8.705  1.00  0.93           C  
ATOM   2101  CB  ARG A 273     -10.073 -28.921  -6.292  1.00  0.93           C  
ATOM   2102  O   ARG A 273      -9.589 -28.227  -9.274  1.00  0.92           O  
ATOM   2103  CG  ARG A 273     -11.390 -29.678  -6.358  1.00  0.91           C  
ATOM   2104  CD  ARG A 273     -12.313 -29.307  -5.207  1.00  0.90           C  
ATOM   2105  NE  ARG A 273     -13.594 -30.001  -5.298  1.00  0.88           N  
ATOM   2106  NH1 ARG A 273     -14.442 -29.128  -3.334  1.00  0.84           N  
ATOM   2107  NH2 ARG A 273     -15.701 -30.577  -4.587  1.00  0.83           N  
ATOM   2108  CZ  ARG A 273     -14.576 -29.900  -4.406  1.00  0.87           C  
ATOM   2109  N   THR A 274      -9.992 -30.464  -9.246  1.00  0.91           N  
ATOM   2110  CA  THR A 274     -10.626 -30.535 -10.558  1.00  0.92           C  
ATOM   2111  C   THR A 274     -12.102 -30.899 -10.426  1.00  0.91           C  
ATOM   2112  CB  THR A 274      -9.920 -31.561 -11.464  1.00  0.90           C  
ATOM   2113  O   THR A 274     -12.453 -31.842  -9.712  1.00  0.90           O  
ATOM   2114  CG2 THR A 274     -10.563 -31.606 -12.847  1.00  0.84           C  
ATOM   2115  OG1 THR A 274      -8.541 -31.199 -11.602  1.00  0.87           O  
ATOM   2116  N   TRP A 275     -12.924 -30.145 -11.164  1.00  0.92           N  
ATOM   2117  CA  TRP A 275     -14.321 -30.469 -11.433  1.00  0.92           C  
ATOM   2118  C   TRP A 275     -14.507 -30.927 -12.876  1.00  0.89           C  
ATOM   2119  CB  TRP A 275     -15.218 -29.260 -11.149  1.00  0.91           C  
ATOM   2120  O   TRP A 275     -14.200 -30.187 -13.813  1.00  0.85           O  
ATOM   2121  CG  TRP A 275     -15.229 -28.835  -9.711  1.00  0.90           C  
ATOM   2122  CD1 TRP A 275     -16.135 -29.196  -8.752  1.00  0.87           C  
ATOM   2123  CD2 TRP A 275     -14.293 -27.964  -9.070  1.00  0.88           C  
ATOM   2124  CE2 TRP A 275     -14.692 -27.841  -7.721  1.00  0.89           C  
ATOM   2125  CE3 TRP A 275     -13.153 -27.275  -9.507  1.00  0.82           C  
ATOM   2126  NE1 TRP A 275     -15.817 -28.602  -7.553  1.00  0.82           N  
ATOM   2127  CH2 TRP A 275     -12.879 -26.392  -7.256  1.00  0.83           C  
ATOM   2128  CZ2 TRP A 275     -13.990 -27.056  -6.803  1.00  0.83           C  
ATOM   2129  CZ3 TRP A 275     -12.456 -26.494  -8.592  1.00  0.83           C  
ATOM   2130  N   ASN A 276     -14.994 -32.181 -12.949  1.00  0.90           N  
ATOM   2131  CA  ASN A 276     -15.222 -32.768 -14.265  1.00  0.90           C  
ATOM   2132  C   ASN A 276     -16.639 -32.494 -14.763  1.00  0.90           C  
ATOM   2133  CB  ASN A 276     -14.952 -34.274 -14.236  1.00  0.88           C  
ATOM   2134  O   ASN A 276     -17.580 -32.442 -13.970  1.00  0.88           O  
ATOM   2135  CG  ASN A 276     -13.521 -34.603 -13.858  1.00  0.85           C  
ATOM   2136  ND2 ASN A 276     -13.350 -35.581 -12.977  1.00  0.85           N  
ATOM   2137  OD1 ASN A 276     -12.577 -33.982 -14.353  1.00  0.84           O  
ATOM   2138  N   ASN A 277     -16.815 -32.209 -16.088  1.00  0.85           N  
ATOM   2139  CA  ASN A 277     -18.094 -32.051 -16.773  1.00  0.86           C  
ATOM   2140  C   ASN A 277     -18.910 -30.906 -16.179  1.00  0.86           C  
ATOM   2141  CB  ASN A 277     -18.894 -33.354 -16.723  1.00  0.83           C  
ATOM   2142  O   ASN A 277     -20.086 -31.079 -15.854  1.00  0.84           O  
ATOM   2143  CG  ASN A 277     -18.162 -34.514 -17.368  1.00  0.78           C  
ATOM   2144  ND2 ASN A 277     -18.388 -35.718 -16.855  1.00  0.78           N  
ATOM   2145  OD1 ASN A 277     -17.398 -34.330 -18.319  1.00  0.76           O  
ATOM   2146  N   VAL A 278     -18.307 -29.817 -16.002  1.00  0.90           N  
ATOM   2147  CA  VAL A 278     -18.987 -28.639 -15.475  1.00  0.90           C  
ATOM   2148  C   VAL A 278     -19.988 -28.116 -16.503  1.00  0.89           C  
ATOM   2149  CB  VAL A 278     -17.983 -27.527 -15.095  1.00  0.87           C  
ATOM   2150  O   VAL A 278     -19.670 -28.010 -17.690  1.00  0.87           O  
ATOM   2151  CG1 VAL A 278     -18.708 -26.333 -14.477  1.00  0.76           C  
ATOM   2152  CG2 VAL A 278     -16.925 -28.069 -14.136  1.00  0.77           C  
ATOM   2153  N   PRO A 279     -21.294 -27.904 -16.137  1.00  0.88           N  
ATOM   2154  CA  PRO A 279     -22.249 -27.274 -17.052  1.00  0.90           C  
ATOM   2155  C   PRO A 279     -21.862 -25.842 -17.415  1.00  0.89           C  
ATOM   2156  CB  PRO A 279     -23.562 -27.302 -16.267  1.00  0.88           C  
ATOM   2157  O   PRO A 279     -20.908 -25.296 -16.855  1.00  0.88           O  
ATOM   2158  CG  PRO A 279     -23.155 -27.160 -14.836  1.00  0.88           C  
ATOM   2159  CD  PRO A 279     -21.845 -27.867 -14.640  1.00  0.87           C  
ATOM   2160  N   LYS A 280     -22.518 -25.192 -18.422  1.00  0.86           N  
ATOM   2161  CA  LYS A 280     -22.291 -23.804 -18.814  1.00  0.88           C  
ATOM   2162  C   LYS A 280     -22.250 -22.888 -17.594  1.00  0.88           C  
ATOM   2163  CB  LYS A 280     -23.376 -23.336 -19.785  1.00  0.87           C  
ATOM   2164  O   LYS A 280     -21.311 -22.107 -17.428  1.00  0.87           O  
ATOM   2165  CG  LYS A 280     -23.195 -21.906 -20.274  1.00  0.86           C  
ATOM   2166  CD  LYS A 280     -24.302 -21.500 -21.237  1.00  0.85           C  
ATOM   2167  CE  LYS A 280     -24.180 -20.039 -21.647  1.00  0.86           C  
ATOM   2168  NZ  LYS A 280     -25.319 -19.609 -22.513  1.00  0.85           N  
ATOM   2169  N   ASP A 281     -23.248 -22.991 -16.854  1.00  0.88           N  
ATOM   2170  CA  ASP A 281     -23.293 -22.340 -15.548  1.00  0.90           C  
ATOM   2171  C   ASP A 281     -22.943 -23.322 -14.433  1.00  0.89           C  
ATOM   2172  CB  ASP A 281     -24.675 -21.732 -15.299  1.00  0.88           C  
ATOM   2173  O   ASP A 281     -23.494 -24.423 -14.371  1.00  0.88           O  
ATOM   2174  CG  ASP A 281     -25.139 -20.829 -16.429  1.00  0.84           C  
ATOM   2175  OD1 ASP A 281     -24.482 -19.799 -16.694  1.00  0.85           O  
ATOM   2176  OD2 ASP A 281     -26.171 -21.149 -17.057  1.00  0.88           O  
ATOM   2177  N   TYR A 282     -21.993 -23.035 -13.625  1.00  0.90           N  
ATOM   2178  CA  TYR A 282     -21.514 -23.952 -12.597  1.00  0.91           C  
ATOM   2179  C   TYR A 282     -21.450 -23.264 -11.239  1.00  0.91           C  
ATOM   2180  CB  TYR A 282     -20.134 -24.503 -12.969  1.00  0.90           C  
ATOM   2181  O   TYR A 282     -21.329 -22.039 -11.161  1.00  0.90           O  
ATOM   2182  CG  TYR A 282     -19.065 -23.442 -13.074  1.00  0.87           C  
ATOM   2183  CD1 TYR A 282     -18.671 -22.944 -14.314  1.00  0.84           C  
ATOM   2184  CD2 TYR A 282     -18.448 -22.936 -11.936  1.00  0.85           C  
ATOM   2185  CE1 TYR A 282     -17.685 -21.968 -14.417  1.00  0.85           C  
ATOM   2186  CE2 TYR A 282     -17.461 -21.960 -12.026  1.00  0.84           C  
ATOM   2187  OH  TYR A 282     -16.111 -20.516 -13.364  1.00  0.77           O  
ATOM   2188  CZ  TYR A 282     -17.087 -21.482 -13.269  1.00  0.84           C  
ATOM   2189  N   THR A 283     -21.531 -23.939 -10.164  1.00  0.91           N  
ATOM   2190  CA  THR A 283     -21.232 -23.582  -8.782  1.00  0.92           C  
ATOM   2191  C   THR A 283     -20.196 -24.532  -8.189  1.00  0.91           C  
ATOM   2192  CB  THR A 283     -22.504 -23.598  -7.913  1.00  0.90           C  
ATOM   2193  O   THR A 283     -20.438 -25.737  -8.086  1.00  0.90           O  
ATOM   2194  CG2 THR A 283     -22.199 -23.161  -6.484  1.00  0.85           C  
ATOM   2195  OG1 THR A 283     -23.472 -22.705  -8.478  1.00  0.88           O  
ATOM   2196  N   LEU A 284     -19.047 -23.969  -7.832  1.00  0.91           N  
ATOM   2197  CA  LEU A 284     -17.972 -24.697  -7.165  1.00  0.92           C  
ATOM   2198  C   LEU A 284     -18.061 -24.531  -5.652  1.00  0.92           C  
ATOM   2199  CB  LEU A 284     -16.608 -24.214  -7.664  1.00  0.91           C  
ATOM   2200  O   LEU A 284     -17.932 -23.419  -5.136  1.00  0.90           O  
ATOM   2201  CG  LEU A 284     -16.423 -24.152  -9.181  1.00  0.89           C  
ATOM   2202  CD1 LEU A 284     -15.012 -23.686  -9.524  1.00  0.86           C  
ATOM   2203  CD2 LEU A 284     -16.711 -25.510  -9.811  1.00  0.86           C  
ATOM   2204  N   SER A 285     -18.370 -25.606  -4.921  1.00  0.92           N  
ATOM   2205  CA  SER A 285     -18.410 -25.634  -3.463  1.00  0.93           C  
ATOM   2206  C   SER A 285     -17.221 -26.399  -2.892  1.00  0.93           C  
ATOM   2207  CB  SER A 285     -19.714 -26.264  -2.974  1.00  0.91           C  
ATOM   2208  O   SER A 285     -16.679 -27.292  -3.546  1.00  0.93           O  
ATOM   2209  OG  SER A 285     -19.885 -27.559  -3.525  1.00  0.84           O  
ATOM   2210  N   PHE A 286     -16.826 -26.107  -1.718  1.00  0.93           N  
ATOM   2211  CA  PHE A 286     -15.697 -26.697  -1.007  1.00  0.94           C  
ATOM   2212  C   PHE A 286     -16.172 -27.473   0.215  1.00  0.93           C  
ATOM   2213  CB  PHE A 286     -14.700 -25.613  -0.585  1.00  0.93           C  
ATOM   2214  O   PHE A 286     -17.063 -27.020   0.937  1.00  0.92           O  
ATOM   2215  CG  PHE A 286     -14.196 -24.774  -1.728  1.00  0.91           C  
ATOM   2216  CD1 PHE A 286     -13.177 -25.238  -2.552  1.00  0.87           C  
ATOM   2217  CD2 PHE A 286     -14.740 -23.521  -1.979  1.00  0.87           C  
ATOM   2218  CE1 PHE A 286     -12.708 -24.463  -3.611  1.00  0.89           C  
ATOM   2219  CE2 PHE A 286     -14.276 -22.742  -3.035  1.00  0.88           C  
ATOM   2220  CZ  PHE A 286     -13.260 -23.214  -3.849  1.00  0.88           C  
ATOM   2221  N   SER A 287     -15.666 -28.680   0.441  1.00  0.94           N  
ATOM   2222  CA  SER A 287     -15.881 -29.439   1.669  1.00  0.95           C  
ATOM   2223  C   SER A 287     -15.235 -28.749   2.866  1.00  0.95           C  
ATOM   2224  CB  SER A 287     -15.326 -30.857   1.527  1.00  0.94           C  
ATOM   2225  O   SER A 287     -14.301 -27.961   2.705  1.00  0.94           O  
ATOM   2226  OG  SER A 287     -13.913 -30.836   1.418  1.00  0.93           O  
ATOM   2227  N   ALA A 288     -15.639 -29.108   4.096  1.00  0.92           N  
ATOM   2228  CA  ALA A 288     -15.082 -28.540   5.321  1.00  0.94           C  
ATOM   2229  C   ALA A 288     -13.583 -28.810   5.420  1.00  0.93           C  
ATOM   2230  CB  ALA A 288     -15.802 -29.104   6.544  1.00  0.93           C  
ATOM   2231  O   ALA A 288     -12.816 -27.938   5.834  1.00  0.93           O  
ATOM   2232  N   ALA A 289     -13.115 -30.026   4.907  1.00  0.95           N  
ATOM   2233  CA  ALA A 289     -11.699 -30.383   4.887  1.00  0.95           C  
ATOM   2234  C   ALA A 289     -10.933 -29.532   3.877  1.00  0.95           C  
ATOM   2235  CB  ALA A 289     -11.528 -31.866   4.567  1.00  0.94           C  
ATOM   2236  O   ALA A 289      -9.825 -29.071   4.159  1.00  0.94           O  
ATOM   2237  N   GLU A 290     -11.528 -29.166   2.759  1.00  0.95           N  
ATOM   2238  CA  GLU A 290     -10.933 -28.294   1.750  1.00  0.95           C  
ATOM   2239  C   GLU A 290     -10.861 -26.851   2.241  1.00  0.95           C  
ATOM   2240  CB  GLU A 290     -11.724 -28.366   0.442  1.00  0.95           C  
ATOM   2241  O   GLU A 290      -9.842 -26.180   2.065  1.00  0.94           O  
ATOM   2242  CG  GLU A 290     -11.559 -29.682  -0.305  1.00  0.94           C  
ATOM   2243  CD  GLU A 290     -12.593 -29.883  -1.401  1.00  0.92           C  
ATOM   2244  OE1 GLU A 290     -13.782 -29.559  -1.181  1.00  0.91           O  
ATOM   2245  OE2 GLU A 290     -12.211 -30.370  -2.489  1.00  0.93           O  
ATOM   2246  N   ILE A 291     -11.817 -26.396   2.917  1.00  0.93           N  
ATOM   2247  CA  ILE A 291     -11.857 -25.076   3.536  1.00  0.94           C  
ATOM   2248  C   ILE A 291     -10.737 -24.956   4.568  1.00  0.93           C  
ATOM   2249  CB  ILE A 291     -13.226 -24.802   4.197  1.00  0.93           C  
ATOM   2250  O   ILE A 291      -9.987 -23.977   4.568  1.00  0.92           O  
ATOM   2251  CG1 ILE A 291     -14.312 -24.636   3.127  1.00  0.92           C  
ATOM   2252  CG2 ILE A 291     -13.153 -23.567   5.099  1.00  0.91           C  
ATOM   2253  CD1 ILE A 291     -15.731 -24.639   3.679  1.00  0.89           C  
ATOM   2254  N   GLN A 292     -10.503 -26.009   5.318  1.00  0.92           N  
ATOM   2255  CA  GLN A 292      -9.412 -26.012   6.287  1.00  0.93           C  
ATOM   2256  C   GLN A 292      -8.055 -25.994   5.588  1.00  0.93           C  
ATOM   2257  CB  GLN A 292      -9.513 -27.231   7.206  1.00  0.89           C  
ATOM   2258  O   GLN A 292      -7.141 -25.285   6.014  1.00  0.91           O  
ATOM   2259  CG  GLN A 292     -10.635 -27.137   8.231  1.00  0.78           C  
ATOM   2260  CD  GLN A 292     -10.515 -25.916   9.123  1.00  0.74           C  
ATOM   2261  NE2 GLN A 292     -11.650 -25.417   9.602  1.00  0.69           N  
ATOM   2262  OE1 GLN A 292      -9.411 -25.425   9.381  1.00  0.75           O  
ATOM   2263  N   THR A 293      -7.922 -26.714   4.497  1.00  0.93           N  
ATOM   2264  CA  THR A 293      -6.709 -26.717   3.687  1.00  0.94           C  
ATOM   2265  C   THR A 293      -6.472 -25.345   3.063  1.00  0.93           C  
ATOM   2266  CB  THR A 293      -6.779 -27.783   2.579  1.00  0.92           C  
ATOM   2267  O   THR A 293      -5.350 -24.834   3.080  1.00  0.91           O  
ATOM   2268  CG2 THR A 293      -5.486 -27.823   1.771  1.00  0.88           C  
ATOM   2269  OG1 THR A 293      -6.998 -29.069   3.174  1.00  0.90           O  
ATOM   2270  N   LEU A 294      -7.481 -24.616   2.600  1.00  0.92           N  
ATOM   2271  CA  LEU A 294      -7.414 -23.283   2.012  1.00  0.93           C  
ATOM   2272  C   LEU A 294      -7.039 -22.243   3.063  1.00  0.92           C  
ATOM   2273  CB  LEU A 294      -8.753 -22.914   1.367  1.00  0.93           C  
ATOM   2274  O   LEU A 294      -6.203 -21.373   2.811  1.00  0.90           O  
ATOM   2275  CG  LEU A 294      -9.103 -23.642   0.069  1.00  0.93           C  
ATOM   2276  CD1 LEU A 294     -10.542 -23.339  -0.338  1.00  0.91           C  
ATOM   2277  CD2 LEU A 294      -8.135 -23.252  -1.042  1.00  0.91           C  
ATOM   2278  N   TYR A 295      -7.489 -22.349   4.298  1.00  0.92           N  
ATOM   2279  CA  TYR A 295      -7.084 -21.505   5.416  1.00  0.92           C  
ATOM   2280  C   TYR A 295      -5.611 -21.710   5.748  1.00  0.90           C  
ATOM   2281  CB  TYR A 295      -7.943 -21.796   6.650  1.00  0.92           C  
ATOM   2282  O   TYR A 295      -4.871 -20.742   5.941  1.00  0.88           O  
ATOM   2283  CG  TYR A 295      -9.323 -21.188   6.587  1.00  0.91           C  
ATOM   2284  CD1 TYR A 295      -9.498 -19.843   6.269  1.00  0.89           C  
ATOM   2285  CD2 TYR A 295     -10.453 -21.956   6.845  1.00  0.89           C  
ATOM   2286  CE1 TYR A 295     -10.768 -19.277   6.212  1.00  0.89           C  
ATOM   2287  CE2 TYR A 295     -11.727 -21.401   6.790  1.00  0.89           C  
ATOM   2288  OH  TYR A 295     -13.133 -19.509   6.418  1.00  0.87           O  
ATOM   2289  CZ  TYR A 295     -11.874 -20.063   6.473  1.00  0.88           C  
ATOM   2290  N   GLY A 296      -5.163 -22.964   5.715  1.00  0.90           N  
ATOM   2291  CA  GLY A 296      -3.756 -23.272   5.914  1.00  0.90           C  
ATOM   2292  C   GLY A 296      -2.854 -22.648   4.865  1.00  0.87           C  
ATOM   2293  O   GLY A 296      -1.723 -22.260   5.163  1.00  0.85           O  
ATOM   2294  N   GLN A 297      -3.358 -22.366   3.654  1.00  0.93           N  
ATOM   2295  CA  GLN A 297      -2.605 -21.752   2.565  1.00  0.92           C  
ATOM   2296  C   GLN A 297      -2.548 -20.235   2.724  1.00  0.90           C  
ATOM   2297  CB  GLN A 297      -3.221 -22.115   1.213  1.00  0.91           C  
ATOM   2298  O   GLN A 297      -1.720 -19.571   2.097  1.00  0.85           O  
ATOM   2299  CG  GLN A 297      -3.195 -23.607   0.907  1.00  0.88           C  
ATOM   2300  CD  GLN A 297      -1.789 -24.176   0.884  1.00  0.85           C  
ATOM   2301  NE2 GLN A 297      -1.606 -25.331   1.516  1.00  0.88           N  
ATOM   2302  OE1 GLN A 297      -0.874 -23.584   0.302  1.00  0.86           O  
ATOM   2303  N   THR A 298      -3.358 -19.634   3.547  1.00  0.85           N  
ATOM   2304  CA  THR A 298      -3.438 -18.207   3.839  1.00  0.87           C  
ATOM   2305  C   THR A 298      -3.022 -17.926   5.280  1.00  0.84           C  
ATOM   2306  CB  THR A 298      -4.859 -17.666   3.597  1.00  0.83           C  
ATOM   2307  O   THR A 298      -3.529 -16.995   5.908  1.00  0.78           O  
ATOM   2308  CG2 THR A 298      -5.212 -17.691   2.114  1.00  0.74           C  
ATOM   2309  OG1 THR A 298      -5.800 -18.473   4.315  1.00  0.75           O  
ATOM   2310  N   SER A 299      -2.127 -18.646   5.851  1.00  0.86           N  
ATOM   2311  CA  SER A 299      -1.725 -18.571   7.252  1.00  0.89           C  
ATOM   2312  C   SER A 299      -0.982 -17.271   7.544  1.00  0.86           C  
ATOM   2313  CB  SER A 299      -0.844 -19.765   7.622  1.00  0.86           C  
ATOM   2314  O   SER A 299      -0.917 -16.832   8.695  1.00  0.83           O  
ATOM   2315  OG  SER A 299       0.294 -19.831   6.780  1.00  0.82           O  
ATOM   2316  N   THR A 300      -0.478 -16.544   6.469  1.00  0.85           N  
ATOM   2317  CA  THR A 300       0.370 -15.369   6.637  1.00  0.87           C  
ATOM   2318  C   THR A 300      -0.185 -14.184   5.852  1.00  0.80           C  
ATOM   2319  CB  THR A 300       1.815 -15.654   6.187  1.00  0.82           C  
ATOM   2320  O   THR A 300       0.442 -13.125   5.790  1.00  0.74           O  
ATOM   2321  CG2 THR A 300       2.483 -16.679   7.098  1.00  0.75           C  
ATOM   2322  OG1 THR A 300       1.801 -16.160   4.846  1.00  0.84           O  
ATOM   2323  N   ALA A 301      -1.342 -14.328   5.173  1.00  0.85           N  
ATOM   2324  CA  ALA A 301      -1.963 -13.245   4.415  1.00  0.88           C  
ATOM   2325  C   ALA A 301      -3.485 -13.341   4.467  1.00  0.85           C  
ATOM   2326  CB  ALA A 301      -1.480 -13.265   2.966  1.00  0.83           C  
ATOM   2327  O   ALA A 301      -4.046 -14.437   4.408  1.00  0.83           O  
ATOM   2328  N   ASN A 302      -4.228 -12.205   4.523  1.00  0.86           N  
ATOM   2329  CA  ASN A 302      -5.686 -12.157   4.554  1.00  0.87           C  
ATOM   2330  C   ASN A 302      -6.287 -12.467   3.186  1.00  0.85           C  
ATOM   2331  CB  ASN A 302      -6.167 -10.790   5.048  1.00  0.84           C  
ATOM   2332  O   ASN A 302      -7.490 -12.710   3.072  1.00  0.82           O  
ATOM   2333  CG  ASN A 302      -5.973 -10.607   6.540  1.00  0.82           C  
ATOM   2334  ND2 ASN A 302      -5.567  -9.409   6.943  1.00  0.84           N  
ATOM   2335  OD1 ASN A 302      -6.186 -11.535   7.325  1.00  0.81           O  
ATOM   2336  N   SER A 303      -5.429 -12.382   2.132  1.00  0.88           N  
ATOM   2337  CA  SER A 303      -5.844 -12.716   0.773  1.00  0.89           C  
ATOM   2338  C   SER A 303      -4.694 -13.327  -0.021  1.00  0.88           C  
ATOM   2339  CB  SER A 303      -6.369 -11.475   0.052  1.00  0.86           C  
ATOM   2340  O   SER A 303      -3.528 -13.002   0.215  1.00  0.86           O  
ATOM   2341  OG  SER A 303      -5.357 -10.489  -0.055  1.00  0.81           O  
ATOM   2342  N   LYS A 304      -4.986 -14.210  -0.901  1.00  0.91           N  
ATOM   2343  CA  LYS A 304      -4.043 -14.800  -1.846  1.00  0.91           C  
ATOM   2344  C   LYS A 304      -4.698 -15.033  -3.204  1.00  0.91           C  
ATOM   2345  CB  LYS A 304      -3.488 -16.117  -1.300  1.00  0.90           C  
ATOM   2346  O   LYS A 304      -5.883 -15.364  -3.279  1.00  0.89           O  
ATOM   2347  CG  LYS A 304      -2.322 -16.677  -2.101  1.00  0.84           C  
ATOM   2348  CD  LYS A 304      -1.678 -17.864  -1.396  1.00  0.82           C  
ATOM   2349  CE  LYS A 304      -0.544 -18.457  -2.221  1.00  0.81           C  
ATOM   2350  NZ  LYS A 304       0.083 -19.629  -1.538  1.00  0.79           N  
ATOM   2351  N   THR A 305      -3.961 -14.871  -4.251  1.00  0.89           N  
ATOM   2352  CA  THR A 305      -4.426 -15.125  -5.609  1.00  0.90           C  
ATOM   2353  C   THR A 305      -4.238 -16.593  -5.980  1.00  0.90           C  
ATOM   2354  CB  THR A 305      -3.687 -14.237  -6.628  1.00  0.86           C  
ATOM   2355  O   THR A 305      -3.212 -17.194  -5.655  1.00  0.89           O  
ATOM   2356  CG2 THR A 305      -4.281 -14.391  -8.024  1.00  0.76           C  
ATOM   2357  OG1 THR A 305      -3.794 -12.866  -6.224  1.00  0.79           O  
ATOM   2358  N   GLY A 306      -5.286 -17.157  -6.667  1.00  0.90           N  
ATOM   2359  CA  GLY A 306      -5.299 -18.459  -7.315  1.00  0.91           C  
ATOM   2360  C   GLY A 306      -5.661 -18.389  -8.786  1.00  0.90           C  
ATOM   2361  O   GLY A 306      -5.905 -17.305  -9.320  1.00  0.87           O  
ATOM   2362  N   THR A 307      -5.657 -19.546  -9.448  1.00  0.90           N  
ATOM   2363  CA  THR A 307      -6.064 -19.654 -10.844  1.00  0.90           C  
ATOM   2364  C   THR A 307      -7.135 -20.727 -11.014  1.00  0.90           C  
ATOM   2365  CB  THR A 307      -4.863 -19.975 -11.753  1.00  0.88           C  
ATOM   2366  O   THR A 307      -7.145 -21.722 -10.286  1.00  0.89           O  
ATOM   2367  CG2 THR A 307      -3.809 -18.875 -11.680  1.00  0.84           C  
ATOM   2368  OG1 THR A 307      -4.275 -21.214 -11.338  1.00  0.86           O  
ATOM   2369  N   ILE A 308      -8.064 -20.564 -11.992  1.00  0.88           N  
ATOM   2370  CA  ILE A 308      -8.950 -21.589 -12.533  1.00  0.88           C  
ATOM   2371  C   ILE A 308      -8.668 -21.782 -14.021  1.00  0.86           C  
ATOM   2372  CB  ILE A 308     -10.435 -21.227 -12.311  1.00  0.86           C  
ATOM   2373  O   ILE A 308      -8.721 -20.826 -14.798  1.00  0.83           O  
ATOM   2374  CG1 ILE A 308     -10.746 -21.140 -10.812  1.00  0.81           C  
ATOM   2375  CG2 ILE A 308     -11.348 -22.245 -13.000  1.00  0.81           C  
ATOM   2376  CD1 ILE A 308     -12.150 -20.641 -10.499  1.00  0.79           C  
ATOM   2377  N   THR A 309      -8.366 -22.941 -14.321  1.00  0.86           N  
ATOM   2378  CA  THR A 309      -8.139 -23.364 -15.698  1.00  0.86           C  
ATOM   2379  C   THR A 309      -9.343 -24.135 -16.233  1.00  0.86           C  
ATOM   2380  CB  THR A 309      -6.876 -24.237 -15.813  1.00  0.84           C  
ATOM   2381  O   THR A 309      -9.786 -25.108 -15.619  1.00  0.84           O  
ATOM   2382  CG2 THR A 309      -6.565 -24.565 -17.270  1.00  0.76           C  
ATOM   2383  OG1 THR A 309      -5.764 -23.535 -15.245  1.00  0.78           O  
ATOM   2384  N   CYS A 310      -9.901 -23.662 -17.363  1.00  0.84           N  
ATOM   2385  CA  CYS A 310     -10.955 -24.375 -18.075  1.00  0.84           C  
ATOM   2386  C   CYS A 310     -10.380 -25.195 -19.224  1.00  0.82           C  
ATOM   2387  CB  CYS A 310     -11.999 -23.395 -18.609  1.00  0.82           C  
ATOM   2388  O   CYS A 310      -9.652 -24.666 -20.066  1.00  0.78           O  
ATOM   2389  SG  CYS A 310     -13.444 -24.196 -19.339  1.00  0.84           S  
ATOM   2390  N   ARG A 311     -10.702 -26.441 -19.184  1.00  0.80           N  
ATOM   2391  CA  ARG A 311     -10.329 -27.341 -20.270  1.00  0.79           C  
ATOM   2392  C   ARG A 311     -11.564 -27.851 -21.006  1.00  0.79           C  
ATOM   2393  CB  ARG A 311      -9.513 -28.520 -19.736  1.00  0.78           C  
ATOM   2394  O   ARG A 311     -12.461 -28.434 -20.394  1.00  0.77           O  
ATOM   2395  CG  ARG A 311      -8.155 -28.126 -19.179  1.00  0.73           C  
ATOM   2396  CD  ARG A 311      -7.347 -29.343 -18.749  1.00  0.71           C  
ATOM   2397  NE  ARG A 311      -6.014 -28.969 -18.285  1.00  0.65           N  
ATOM   2398  NH1 ARG A 311      -5.238 -31.139 -18.117  1.00  0.59           N  
ATOM   2399  NH2 ARG A 311      -3.867 -29.381 -17.581  1.00  0.55           N  
ATOM   2400  CZ  ARG A 311      -5.043 -29.831 -17.995  1.00  0.65           C  
ATOM   2401  N   THR A 312     -11.615 -27.689 -22.346  1.00  0.77           N  
ATOM   2402  CA  THR A 312     -12.680 -28.184 -23.211  1.00  0.77           C  
ATOM   2403  C   THR A 312     -12.357 -29.586 -23.718  1.00  0.76           C  
ATOM   2404  CB  THR A 312     -12.912 -27.243 -24.408  1.00  0.75           C  
ATOM   2405  O   THR A 312     -11.273 -29.824 -24.255  1.00  0.73           O  
ATOM   2406  CG2 THR A 312     -14.112 -27.690 -25.235  1.00  0.73           C  
ATOM   2407  OG1 THR A 312     -13.147 -25.914 -23.925  1.00  0.73           O  
ATOM   2408  N   LEU A 313     -13.269 -30.534 -23.446  1.00  0.72           N  
ATOM   2409  CA  LEU A 313     -13.180 -31.923 -23.883  1.00  0.71           C  
ATOM   2410  C   LEU A 313     -14.253 -32.237 -24.921  1.00  0.71           C  
ATOM   2411  CB  LEU A 313     -13.317 -32.871 -22.689  1.00  0.70           C  
ATOM   2412  O   LEU A 313     -15.409 -31.838 -24.764  1.00  0.68           O  
ATOM   2413  CG  LEU A 313     -12.303 -32.688 -21.558  1.00  0.66           C  
ATOM   2414  CD1 LEU A 313     -12.960 -32.007 -20.362  1.00  0.64           C  
ATOM   2415  CD2 LEU A 313     -11.704 -34.030 -21.153  1.00  0.64           C  
ATOM   2416  N   TYR A 314     -13.912 -32.944 -25.930  1.00  0.67           N  
ATOM   2417  CA  TYR A 314     -14.872 -33.557 -26.841  1.00  0.66           C  
ATOM   2418  C   TYR A 314     -14.764 -35.076 -26.806  1.00  0.67           C  
ATOM   2419  CB  TYR A 314     -14.655 -33.051 -28.271  1.00  0.63           C  
ATOM   2420  O   TYR A 314     -13.710 -35.637 -27.115  1.00  0.63           O  
ATOM   2421  CG  TYR A 314     -15.701 -33.528 -29.249  1.00  0.60           C  
ATOM   2422  CD1 TYR A 314     -16.978 -32.971 -29.260  1.00  0.58           C  
ATOM   2423  CD2 TYR A 314     -15.416 -34.537 -30.162  1.00  0.59           C  
ATOM   2424  CE1 TYR A 314     -17.946 -33.409 -30.158  1.00  0.55           C  
ATOM   2425  CE2 TYR A 314     -16.376 -34.983 -31.065  1.00  0.55           C  
ATOM   2426  OH  TYR A 314     -18.590 -34.851 -31.947  1.00  0.52           O  
ATOM   2427  CZ  TYR A 314     -17.636 -34.413 -31.055  1.00  0.57           C  
ATOM   2428  N   ASN A 315     -15.899 -35.808 -26.402  1.00  0.55           N  
ATOM   2429  CA  ASN A 315     -16.095 -37.241 -26.213  1.00  0.55           C  
ATOM   2430  C   ASN A 315     -14.965 -37.858 -25.394  1.00  0.55           C  
ATOM   2431  CB  ASN A 315     -16.220 -37.949 -27.564  1.00  0.52           C  
ATOM   2432  O   ASN A 315     -14.459 -38.929 -25.734  1.00  0.54           O  
ATOM   2433  CG  ASN A 315     -17.610 -37.834 -28.157  1.00  0.50           C  
ATOM   2434  ND2 ASN A 315     -17.728 -38.111 -29.451  1.00  0.46           N  
ATOM   2435  OD1 ASN A 315     -18.571 -37.500 -27.459  1.00  0.51           O  
ATOM   2436  N   GLY A 316     -14.534 -37.159 -24.366  1.00  0.57           N  
ATOM   2437  CA  GLY A 316     -13.504 -37.572 -23.426  1.00  0.55           C  
ATOM   2438  C   GLY A 316     -12.097 -37.365 -23.953  1.00  0.56           C  
ATOM   2439  O   GLY A 316     -11.120 -37.615 -23.244  1.00  0.54           O  
ATOM   2440  N   VAL A 317     -12.011 -36.985 -25.197  1.00  0.56           N  
ATOM   2441  CA  VAL A 317     -10.732 -36.622 -25.797  1.00  0.55           C  
ATOM   2442  C   VAL A 317     -10.547 -35.107 -25.742  1.00  0.55           C  
ATOM   2443  CB  VAL A 317     -10.628 -37.119 -27.256  1.00  0.52           C  
ATOM   2444  O   VAL A 317     -11.471 -34.351 -26.051  1.00  0.53           O  
ATOM   2445  CG1 VAL A 317      -9.217 -36.902 -27.801  1.00  0.45           C  
ATOM   2446  CG2 VAL A 317     -11.018 -38.593 -27.346  1.00  0.47           C  
ATOM   2447  N   TYR A 318      -9.520 -34.588 -25.140  1.00  0.57           N  
ATOM   2448  CA  TYR A 318      -9.192 -33.167 -25.153  1.00  0.56           C  
ATOM   2449  C   TYR A 318      -9.162 -32.627 -26.577  1.00  0.57           C  
ATOM   2450  CB  TYR A 318      -7.841 -32.921 -24.473  1.00  0.52           C  
ATOM   2451  O   TYR A 318      -8.545 -33.224 -27.462  1.00  0.54           O  
ATOM   2452  CG  TYR A 318      -7.845 -33.210 -22.992  1.00  0.49           C  
ATOM   2453  CD1 TYR A 318      -8.432 -32.323 -22.092  1.00  0.45           C  
ATOM   2454  CD2 TYR A 318      -7.262 -34.367 -22.489  1.00  0.46           C  
ATOM   2455  CE1 TYR A 318      -8.437 -32.584 -20.725  1.00  0.46           C  
ATOM   2456  CE2 TYR A 318      -7.261 -34.638 -21.125  1.00  0.47           C  
ATOM   2457  OH  TYR A 318      -7.852 -34.005 -18.900  1.00  0.47           O  
ATOM   2458  CZ  TYR A 318      -7.850 -33.742 -20.252  1.00  0.45           C  
ATOM   2459  N   ALA A 319     -10.006 -31.827 -26.822  1.00  0.53           N  
ATOM   2460  CA  ALA A 319      -9.856 -31.140 -28.102  1.00  0.51           C  
ATOM   2461  C   ALA A 319      -8.394 -30.798 -28.374  1.00  0.53           C  
ATOM   2462  CB  ALA A 319     -10.710 -29.875 -28.130  1.00  0.49           C  
ATOM   2463  O   ALA A 319      -7.980 -30.691 -29.531  1.00  0.51           O  
ATOM   2464  N   GLU A 320      -7.440 -30.957 -27.396  1.00  0.46           N  
ATOM   2465  CA  GLU A 320      -6.099 -30.415 -27.203  1.00  0.45           C  
ATOM   2466  C   GLU A 320      -5.087 -31.526 -26.937  1.00  0.46           C  
ATOM   2467  CB  GLU A 320      -6.087 -29.406 -26.052  1.00  0.42           C  
ATOM   2468  O   GLU A 320      -4.454 -31.556 -25.879  1.00  0.44           O  
ATOM   2469  CG  GLU A 320      -6.817 -28.108 -26.364  1.00  0.39           C  
ATOM   2470  CD  GLU A 320      -6.779 -27.108 -25.219  1.00  0.42           C  
ATOM   2471  OE1 GLU A 320      -6.207 -27.427 -24.153  1.00  0.42           O  
ATOM   2472  OE2 GLU A 320      -7.328 -25.996 -25.390  1.00  0.40           O  
ATOM   2473  N   ASP A 321      -5.035 -32.715 -27.617  1.00  0.44           N  
ATOM   2474  CA  ASP A 321      -3.862 -33.580 -27.535  1.00  0.45           C  
ATOM   2475  C   ASP A 321      -2.697 -33.003 -28.336  1.00  0.44           C  
ATOM   2476  CB  ASP A 321      -4.196 -34.988 -28.033  1.00  0.40           C  
ATOM   2477  O   ASP A 321      -1.821 -33.743 -28.789  1.00  0.43           O  
ATOM   2478  CG  ASP A 321      -5.059 -35.771 -27.060  1.00  0.38           C  
ATOM   2479  OD1 ASP A 321      -5.167 -35.371 -25.880  1.00  0.40           O  
ATOM   2480  OD2 ASP A 321      -5.635 -36.800 -27.475  1.00  0.39           O  
ATOM   2481  N   GLY A 322      -2.192 -31.524 -27.891  1.00  0.41           N  
ATOM   2482  CA  GLY A 322      -0.826 -31.094 -28.142  1.00  0.40           C  
ATOM   2483  C   GLY A 322      -0.666 -29.585 -28.144  1.00  0.41           C  
ATOM   2484  O   GLY A 322       0.450 -29.073 -28.032  1.00  0.39           O  
ATOM   2485  N   ALA A 323      -1.643 -28.728 -27.613  1.00  0.41           N  
ATOM   2486  CA  ALA A 323      -1.427 -27.341 -27.207  1.00  0.42           C  
ATOM   2487  C   ALA A 323      -2.555 -26.853 -26.303  1.00  0.41           C  
ATOM   2488  CB  ALA A 323      -1.305 -26.440 -28.434  1.00  0.37           C  
ATOM   2489  O   ALA A 323      -3.734 -27.002 -26.634  1.00  0.39           O  
ATOM   2490  N   PRO A 324      -2.380 -26.671 -24.876  1.00  0.42           N  
ATOM   2491  CA  PRO A 324      -3.204 -25.993 -23.873  1.00  0.42           C  
ATOM   2492  C   PRO A 324      -3.768 -24.665 -24.372  1.00  0.42           C  
ATOM   2493  CB  PRO A 324      -2.233 -25.772 -22.710  1.00  0.38           C  
ATOM   2494  O   PRO A 324      -3.013 -23.715 -24.596  1.00  0.41           O  
ATOM   2495  CG  PRO A 324      -0.874 -25.844 -23.328  1.00  0.35           C  
ATOM   2496  CD  PRO A 324      -0.979 -26.594 -24.624  1.00  0.40           C  
ATOM   2497  N   VAL A 325      -4.869 -24.578 -25.105  1.00  0.49           N  
ATOM   2498  CA  VAL A 325      -5.492 -23.273 -24.910  1.00  0.49           C  
ATOM   2499  C   VAL A 325      -6.341 -23.290 -23.641  1.00  0.49           C  
ATOM   2500  CB  VAL A 325      -6.357 -22.870 -26.125  1.00  0.45           C  
ATOM   2501  O   VAL A 325      -7.482 -23.758 -23.657  1.00  0.47           O  
ATOM   2502  CG1 VAL A 325      -6.789 -21.408 -26.020  1.00  0.39           C  
ATOM   2503  CG2 VAL A 325      -5.594 -23.112 -27.427  1.00  0.40           C  
ATOM   2504  N   SER A 326      -5.862 -23.752 -22.386  1.00  0.61           N  
ATOM   2505  CA  SER A 326      -6.414 -23.454 -21.068  1.00  0.61           C  
ATOM   2506  C   SER A 326      -6.505 -21.950 -20.834  1.00  0.62           C  
ATOM   2507  CB  SER A 326      -5.564 -24.098 -19.973  1.00  0.56           C  
ATOM   2508  O   SER A 326      -5.488 -21.252 -20.841  1.00  0.59           O  
ATOM   2509  OG  SER A 326      -4.282 -23.497 -19.911  1.00  0.52           O  
ATOM   2510  N   ASN A 327      -7.646 -21.489 -21.040  1.00  0.69           N  
ATOM   2511  CA  ASN A 327      -7.822 -20.145 -20.500  1.00  0.71           C  
ATOM   2512  C   ASN A 327      -7.757 -20.141 -18.976  1.00  0.72           C  
ATOM   2513  CB  ASN A 327      -9.146 -19.545 -20.978  1.00  0.66           C  
ATOM   2514  O   ASN A 327      -8.534 -20.832 -18.315  1.00  0.71           O  
ATOM   2515  CG  ASN A 327      -9.097 -19.101 -22.427  1.00  0.62           C  
ATOM   2516  ND2 ASN A 327     -10.194 -19.307 -23.147  1.00  0.58           N  
ATOM   2517  OD1 ASN A 327      -8.082 -18.580 -22.895  1.00  0.61           O  
ATOM   2518  N   VAL A 328      -6.672 -19.628 -18.491  1.00  0.76           N  
ATOM   2519  CA  VAL A 328      -6.421 -19.385 -17.075  1.00  0.78           C  
ATOM   2520  C   VAL A 328      -7.077 -18.072 -16.651  1.00  0.79           C  
ATOM   2521  CB  VAL A 328      -4.908 -19.349 -16.765  1.00  0.74           C  
ATOM   2522  O   VAL A 328      -6.769 -17.012 -17.201  1.00  0.77           O  
ATOM   2523  CG1 VAL A 328      -4.668 -19.162 -15.268  1.00  0.72           C  
ATOM   2524  CG2 VAL A 328      -4.231 -20.625 -17.262  1.00  0.70           C  
ATOM   2525  N   THR A 329      -7.991 -18.175 -15.790  1.00  0.83           N  
ATOM   2526  CA  THR A 329      -8.554 -17.010 -15.117  1.00  0.85           C  
ATOM   2527  C   THR A 329      -8.043 -16.915 -13.682  1.00  0.86           C  
ATOM   2528  CB  THR A 329     -10.094 -17.057 -15.113  1.00  0.82           C  
ATOM   2529  O   THR A 329      -8.017 -17.913 -12.959  1.00  0.86           O  
ATOM   2530  CG2 THR A 329     -10.681 -15.770 -14.543  1.00  0.74           C  
ATOM   2531  OG1 THR A 329     -10.563 -17.229 -16.456  1.00  0.77           O  
ATOM   2532  N   THR A 330      -7.538 -15.756 -13.281  1.00  0.84           N  
ATOM   2533  CA  THR A 330      -7.091 -15.532 -11.910  1.00  0.86           C  
ATOM   2534  C   THR A 330      -8.262 -15.126 -11.020  1.00  0.86           C  
ATOM   2535  CB  THR A 330      -5.996 -14.451 -11.849  1.00  0.83           C  
ATOM   2536  O   THR A 330      -9.189 -14.452 -11.473  1.00  0.85           O  
ATOM   2537  CG2 THR A 330      -4.760 -14.875 -12.634  1.00  0.77           C  
ATOM   2538  OG1 THR A 330      -6.506 -13.231 -12.403  1.00  0.82           O  
ATOM   2539  N   PHE A 331      -8.249 -15.513  -9.772  1.00  0.87           N  
ATOM   2540  CA  PHE A 331      -9.184 -15.105  -8.730  1.00  0.88           C  
ATOM   2541  C   PHE A 331      -8.454 -14.851  -7.417  1.00  0.89           C  
ATOM   2542  CB  PHE A 331     -10.267 -16.170  -8.531  1.00  0.87           C  
ATOM   2543  O   PHE A 331      -7.337 -15.334  -7.218  1.00  0.88           O  
ATOM   2544  CG  PHE A 331      -9.757 -17.449  -7.924  1.00  0.85           C  
ATOM   2545  CD1 PHE A 331      -9.220 -18.449  -8.725  1.00  0.82           C  
ATOM   2546  CD2 PHE A 331      -9.815 -17.651  -6.551  1.00  0.83           C  
ATOM   2547  CE1 PHE A 331      -8.746 -19.634  -8.166  1.00  0.83           C  
ATOM   2548  CE2 PHE A 331      -9.344 -18.832  -5.985  1.00  0.83           C  
ATOM   2549  CZ  PHE A 331      -8.811 -19.823  -6.794  1.00  0.81           C  
ATOM   2550  N   THR A 332      -9.030 -14.121  -6.513  1.00  0.87           N  
ATOM   2551  CA  THR A 332      -8.533 -13.899  -5.159  1.00  0.89           C  
ATOM   2552  C   THR A 332      -9.449 -14.558  -4.132  1.00  0.89           C  
ATOM   2553  CB  THR A 332      -8.407 -12.396  -4.850  1.00  0.86           C  
ATOM   2554  O   THR A 332     -10.667 -14.377  -4.172  1.00  0.88           O  
ATOM   2555  CG2 THR A 332      -7.814 -12.167  -3.463  1.00  0.78           C  
ATOM   2556  OG1 THR A 332      -7.558 -11.782  -5.827  1.00  0.82           O  
ATOM   2557  N   LEU A 333      -8.834 -15.400  -3.175  1.00  0.89           N  
ATOM   2558  CA  LEU A 333      -9.534 -15.883  -1.989  1.00  0.90           C  
ATOM   2559  C   LEU A 333      -9.160 -15.057  -0.763  1.00  0.90           C  
ATOM   2560  CB  LEU A 333      -9.214 -17.359  -1.742  1.00  0.88           C  
ATOM   2561  O   LEU A 333      -7.976 -14.874  -0.470  1.00  0.88           O  
ATOM   2562  CG  LEU A 333      -9.770 -18.354  -2.762  1.00  0.84           C  
ATOM   2563  CD1 LEU A 333      -9.398 -19.780  -2.369  1.00  0.79           C  
ATOM   2564  CD2 LEU A 333     -11.283 -18.205  -2.884  1.00  0.79           C  
ATOM   2565  N   ASN A 334     -10.158 -14.512  -0.137  1.00  0.89           N  
ATOM   2566  CA  ASN A 334     -10.051 -13.773   1.116  1.00  0.90           C  
ATOM   2567  C   ASN A 334     -10.330 -14.668   2.321  1.00  0.89           C  
ATOM   2568  CB  ASN A 334     -11.001 -12.573   1.115  1.00  0.87           C  
ATOM   2569  O   ASN A 334     -11.234 -15.504   2.282  1.00  0.88           O  
ATOM   2570  CG  ASN A 334     -10.815 -11.682  -0.097  1.00  0.82           C  
ATOM   2571  ND2 ASN A 334     -11.882 -11.495  -0.865  1.00  0.82           N  
ATOM   2572  OD1 ASN A 334      -9.721 -11.167  -0.342  1.00  0.80           O  
ATOM   2573  N   VAL A 335      -9.380 -14.568   3.272  1.00  0.86           N  
ATOM   2574  CA  VAL A 335      -9.725 -15.081   4.593  1.00  0.87           C  
ATOM   2575  C   VAL A 335     -10.742 -14.156   5.258  1.00  0.81           C  
ATOM   2576  CB  VAL A 335      -8.474 -15.230   5.489  1.00  0.82           C  
ATOM   2577  O   VAL A 335     -10.490 -12.959   5.416  1.00  0.74           O  
ATOM   2578  CG1 VAL A 335      -8.844 -15.855   6.833  1.00  0.72           C  
ATOM   2579  CG2 VAL A 335      -7.409 -16.066   4.782  1.00  0.71           C  
ATOM   2580  N   LYS A 336     -11.940 -14.599   5.380  1.00  0.79           N  
ATOM   2581  CA  LYS A 336     -12.802 -13.828   6.271  1.00  0.78           C  
ATOM   2582  C   LYS A 336     -12.052 -13.404   7.531  1.00  0.77           C  
ATOM   2583  CB  LYS A 336     -14.045 -14.635   6.648  1.00  0.74           C  
ATOM   2584  O   LYS A 336     -11.527 -14.248   8.260  1.00  0.73           O  
ATOM   2585  CG  LYS A 336     -15.140 -13.813   7.310  1.00  0.70           C  
ATOM   2586  CD  LYS A 336     -16.414 -14.627   7.500  1.00  0.69           C  
ATOM   2587  CE  LYS A 336     -17.528 -13.789   8.112  1.00  0.67           C  
ATOM   2588  NZ  LYS A 336     -18.819 -14.538   8.166  1.00  0.63           N  
ATOM   2589  N   SER A 337     -11.664 -12.078   7.553  1.00  0.69           N  
ATOM   2590  CA  SER A 337     -10.974 -11.563   8.731  1.00  0.69           C  
ATOM   2591  C   SER A 337     -11.504 -12.206  10.008  1.00  0.70           C  
ATOM   2592  CB  SER A 337     -11.122 -10.043   8.816  1.00  0.61           C  
ATOM   2593  O   SER A 337     -12.691 -12.088  10.322  1.00  0.65           O  
ATOM   2594  OG  SER A 337     -10.385  -9.527   9.912  1.00  0.57           O  
ATOM   2595  N   SER A 338     -10.682 -12.990  10.678  1.00  0.81           N  
ATOM   2596  CA  SER A 338     -10.921 -13.492  12.026  1.00  0.81           C  
ATOM   2597  C   SER A 338      -9.828 -13.038  12.988  1.00  0.84           C  
ATOM   2598  CB  SER A 338     -11.007 -15.019  12.023  1.00  0.74           C  
ATOM   2599  O   SER A 338      -8.733 -13.605  13.004  1.00  0.79           O  
ATOM   2600  OG  SER A 338      -9.800 -15.589  11.546  1.00  0.65           O  
ATOM   2601  N   ASP A 339     -10.047 -11.910  13.581  1.00  0.88           N  
ATOM   2602  CA  ASP A 339      -9.214 -11.477  14.699  1.00  0.91           C  
ATOM   2603  C   ASP A 339      -8.942 -12.632  15.660  1.00  0.92           C  
ATOM   2604  CB  ASP A 339      -9.878 -10.317  15.445  1.00  0.89           C  
ATOM   2605  O   ASP A 339      -9.793 -13.504  15.848  1.00  0.92           O  
ATOM   2606  CG  ASP A 339     -10.023  -9.070  14.592  1.00  0.85           C  
ATOM   2607  OD1 ASP A 339      -9.298  -8.933  13.583  1.00  0.86           O  
ATOM   2608  OD2 ASP A 339     -10.867  -8.213  14.934  1.00  0.88           O  
ATOM   2609  N   PRO A 340      -7.692 -12.720  16.197  1.00  0.94           N  
ATOM   2610  CA  PRO A 340      -7.484 -13.727  17.240  1.00  0.95           C  
ATOM   2611  C   PRO A 340      -8.467 -13.586  18.400  1.00  0.95           C  
ATOM   2612  CB  PRO A 340      -6.050 -13.463  17.704  1.00  0.94           C  
ATOM   2613  O   PRO A 340      -8.883 -12.473  18.730  1.00  0.94           O  
ATOM   2614  CG  PRO A 340      -5.785 -12.039  17.335  1.00  0.90           C  
ATOM   2615  CD  PRO A 340      -6.651 -11.682  16.161  1.00  0.89           C  
ATOM   2616  N   THR A 341      -8.907 -14.647  18.996  1.00  0.94           N  
ATOM   2617  CA  THR A 341      -9.717 -14.646  20.209  1.00  0.95           C  
ATOM   2618  C   THR A 341      -8.843 -14.445  21.443  1.00  0.95           C  
ATOM   2619  CB  THR A 341     -10.514 -15.957  20.349  1.00  0.94           C  
ATOM   2620  O   THR A 341      -8.018 -15.300  21.773  1.00  0.95           O  
ATOM   2621  CG2 THR A 341     -11.431 -15.915  21.567  1.00  0.89           C  
ATOM   2622  OG1 THR A 341     -11.309 -16.154  19.173  1.00  0.90           O  
ATOM   2623  N   TYR A 342      -9.024 -13.295  22.115  1.00  0.96           N  
ATOM   2624  CA  TYR A 342      -8.281 -12.932  23.316  1.00  0.97           C  
ATOM   2625  C   TYR A 342      -9.217 -12.420  24.404  1.00  0.95           C  
ATOM   2626  CB  TYR A 342      -7.225 -11.870  22.994  1.00  0.96           C  
ATOM   2627  O   TYR A 342      -9.831 -11.361  24.255  1.00  0.93           O  
ATOM   2628  CG  TYR A 342      -6.400 -11.453  24.188  1.00  0.96           C  
ATOM   2629  CD1 TYR A 342      -5.835 -12.404  25.035  1.00  0.94           C  
ATOM   2630  CD2 TYR A 342      -6.184 -10.109  24.471  1.00  0.94           C  
ATOM   2631  CE1 TYR A 342      -5.075 -12.024  26.137  1.00  0.94           C  
ATOM   2632  CE2 TYR A 342      -5.426  -9.718  25.570  1.00  0.94           C  
ATOM   2633  OH  TYR A 342      -4.126 -10.300  27.485  1.00  0.91           O  
ATOM   2634  CZ  TYR A 342      -4.877 -10.681  26.395  1.00  0.94           C  
ATOM   2635  N   ALA A 343      -9.370 -13.141  25.489  1.00  0.95           N  
ATOM   2636  CA  ALA A 343     -10.291 -12.851  26.585  1.00  0.95           C  
ATOM   2637  C   ALA A 343      -9.663 -11.888  27.589  1.00  0.94           C  
ATOM   2638  CB  ALA A 343     -10.711 -14.142  27.283  1.00  0.93           C  
ATOM   2639  O   ALA A 343     -10.319 -11.460  28.542  1.00  0.93           O  
ATOM   2640  N   GLY A 344      -8.361 -11.578  27.508  1.00  0.87           N  
ATOM   2641  CA  GLY A 344      -7.618 -10.850  28.525  1.00  0.90           C  
ATOM   2642  C   GLY A 344      -7.070 -11.747  29.619  1.00  0.88           C  
ATOM   2643  O   GLY A 344      -6.689 -12.890  29.359  1.00  0.84           O  
ATOM   2644  N   GLY A 345      -6.953 -11.167  30.785  1.00  0.91           N  
ATOM   2645  CA  GLY A 345      -6.522 -11.875  31.979  1.00  0.91           C  
ATOM   2646  C   GLY A 345      -5.020 -11.830  32.191  1.00  0.90           C  
ATOM   2647  O   GLY A 345      -4.422 -12.810  32.640  1.00  0.84           O  
ATOM   2648  N   PHE A 346      -4.432 -10.733  31.953  1.00  0.95           N  
ATOM   2649  CA  PHE A 346      -3.050 -10.490  32.347  1.00  0.95           C  
ATOM   2650  C   PHE A 346      -2.985  -9.833  33.720  1.00  0.94           C  
ATOM   2651  CB  PHE A 346      -2.341  -9.612  31.311  1.00  0.94           C  
ATOM   2652  O   PHE A 346      -3.935  -9.169  34.141  1.00  0.91           O  
ATOM   2653  CG  PHE A 346      -2.955  -8.247  31.150  1.00  0.93           C  
ATOM   2654  CD1 PHE A 346      -3.976  -8.033  30.233  1.00  0.91           C  
ATOM   2655  CD2 PHE A 346      -2.509  -7.178  31.916  1.00  0.91           C  
ATOM   2656  CE1 PHE A 346      -4.546  -6.771  30.082  1.00  0.90           C  
ATOM   2657  CE2 PHE A 346      -3.074  -5.914  31.770  1.00  0.90           C  
ATOM   2658  CZ  PHE A 346      -4.092  -5.713  30.852  1.00  0.90           C  
ATOM   2659  N   THR A 347      -1.900 -10.150  34.446  1.00  0.94           N  
ATOM   2660  CA  THR A 347      -1.628  -9.592  35.766  1.00  0.94           C  
ATOM   2661  C   THR A 347      -0.424  -8.657  35.720  1.00  0.94           C  
ATOM   2662  CB  THR A 347      -1.379 -10.704  36.801  1.00  0.93           C  
ATOM   2663  O   THR A 347       0.383  -8.719  34.790  1.00  0.93           O  
ATOM   2664  CG2 THR A 347      -2.590 -11.624  36.923  1.00  0.90           C  
ATOM   2665  OG1 THR A 347      -0.243 -11.479  36.398  1.00  0.91           O  
ATOM   2666  N   TYR A 348      -0.319  -7.751  36.643  1.00  0.93           N  
ATOM   2667  CA  TYR A 348       0.865  -6.909  36.767  1.00  0.93           C  
ATOM   2668  C   TYR A 348       1.444  -6.986  38.175  1.00  0.92           C  
ATOM   2669  CB  TYR A 348       0.531  -5.456  36.418  1.00  0.92           C  
ATOM   2670  O   TYR A 348       0.725  -7.279  39.133  1.00  0.90           O  
ATOM   2671  CG  TYR A 348      -0.452  -4.814  37.367  1.00  0.88           C  
ATOM   2672  CD1 TYR A 348      -1.825  -4.921  37.156  1.00  0.84           C  
ATOM   2673  CD2 TYR A 348      -0.010  -4.100  38.476  1.00  0.84           C  
ATOM   2674  CE1 TYR A 348      -2.734  -4.330  38.026  1.00  0.84           C  
ATOM   2675  CE2 TYR A 348      -0.911  -3.505  39.353  1.00  0.84           C  
ATOM   2676  OH  TYR A 348      -3.165  -3.038  39.986  1.00  0.71           O  
ATOM   2677  CZ  TYR A 348      -2.269  -3.626  39.121  1.00  0.83           C  
ATOM   2678  N   LEU A 349       2.760  -6.764  38.246  1.00  0.92           N  
ATOM   2679  CA  LEU A 349       3.472  -6.725  39.519  1.00  0.91           C  
ATOM   2680  C   LEU A 349       4.547  -5.644  39.509  1.00  0.92           C  
ATOM   2681  CB  LEU A 349       4.104  -8.087  39.821  1.00  0.89           C  
ATOM   2682  O   LEU A 349       5.150  -5.372  38.468  1.00  0.91           O  
ATOM   2683  CG  LEU A 349       5.631  -8.151  39.772  1.00  0.79           C  
ATOM   2684  CD1 LEU A 349       6.223  -7.733  41.115  1.00  0.72           C  
ATOM   2685  CD2 LEU A 349       6.096  -9.552  39.390  1.00  0.71           C  
ATOM   2686  N   ASP A 350       4.912  -5.068  40.634  1.00  0.90           N  
ATOM   2687  CA  ASP A 350       6.098  -4.250  40.870  1.00  0.91           C  
ATOM   2688  C   ASP A 350       7.328  -5.123  41.113  1.00  0.90           C  
ATOM   2689  CB  ASP A 350       5.876  -3.312  42.057  1.00  0.90           C  
ATOM   2690  O   ASP A 350       7.328  -5.967  42.011  1.00  0.88           O  
ATOM   2691  CG  ASP A 350       7.016  -2.329  42.258  1.00  0.88           C  
ATOM   2692  OD1 ASP A 350       8.015  -2.392  41.509  1.00  0.87           O  
ATOM   2693  OD2 ASP A 350       6.916  -1.485  43.175  1.00  0.88           O  
ATOM   2694  N   THR A 351       8.427  -4.925  40.361  1.00  0.91           N  
ATOM   2695  CA  THR A 351       9.653  -5.708  40.473  1.00  0.91           C  
ATOM   2696  C   THR A 351      10.738  -4.913  41.192  1.00  0.90           C  
ATOM   2697  CB  THR A 351      10.165  -6.145  39.088  1.00  0.90           C  
ATOM   2698  O   THR A 351      11.875  -5.374  41.315  1.00  0.88           O  
ATOM   2699  CG2 THR A 351       9.175  -7.084  38.407  1.00  0.88           C  
ATOM   2700  OG1 THR A 351      10.352  -4.987  38.266  1.00  0.90           O  
ATOM   2701  N   ASN A 352      10.412  -3.724  41.682  1.00  0.90           N  
ATOM   2702  CA  ASN A 352      11.325  -2.962  42.527  1.00  0.91           C  
ATOM   2703  C   ASN A 352      11.181  -3.347  43.997  1.00  0.90           C  
ATOM   2704  CB  ASN A 352      11.098  -1.460  42.346  1.00  0.90           C  
ATOM   2705  O   ASN A 352      10.175  -3.025  44.631  1.00  0.88           O  
ATOM   2706  CG  ASN A 352      12.090  -0.621  43.128  1.00  0.88           C  
ATOM   2707  ND2 ASN A 352      12.165   0.664  42.803  1.00  0.89           N  
ATOM   2708  OD1 ASN A 352      12.783  -1.124  44.016  1.00  0.87           O  
ATOM   2709  N   GLY A 353      12.214  -3.939  44.566  1.00  0.88           N  
ATOM   2710  CA  GLY A 353      12.215  -4.509  45.904  1.00  0.89           C  
ATOM   2711  C   GLY A 353      11.922  -3.488  46.987  1.00  0.88           C  
ATOM   2712  O   GLY A 353      11.292  -3.810  47.997  1.00  0.86           O  
ATOM   2713  N   THR A 354      12.310  -2.175  46.836  1.00  0.89           N  
ATOM   2714  CA  THR A 354      12.028  -1.105  47.786  1.00  0.90           C  
ATOM   2715  C   THR A 354      10.542  -0.759  47.785  1.00  0.90           C  
ATOM   2716  CB  THR A 354      12.852   0.156  47.469  1.00  0.87           C  
ATOM   2717  O   THR A 354       9.919  -0.668  48.845  1.00  0.88           O  
ATOM   2718  CG2 THR A 354      12.679   1.214  48.554  1.00  0.74           C  
ATOM   2719  OG1 THR A 354      14.238  -0.196  47.377  1.00  0.79           O  
ATOM   2720  N   THR A 355       9.894  -0.612  46.578  1.00  0.90           N  
ATOM   2721  CA  THR A 355       8.482  -0.256  46.482  1.00  0.91           C  
ATOM   2722  C   THR A 355       7.598  -1.461  46.787  1.00  0.90           C  
ATOM   2723  CB  THR A 355       8.139   0.296  45.086  1.00  0.90           C  
ATOM   2724  O   THR A 355       6.598  -1.340  47.497  1.00  0.89           O  
ATOM   2725  CG2 THR A 355       8.752   1.677  44.874  1.00  0.84           C  
ATOM   2726  OG1 THR A 355       8.647  -0.598  44.087  1.00  0.86           O  
ATOM   2727  N   THR A 356       7.975  -2.666  46.467  1.00  0.89           N  
ATOM   2728  CA  THR A 356       7.248  -3.894  46.768  1.00  0.90           C  
ATOM   2729  C   THR A 356       7.127  -4.095  48.276  1.00  0.89           C  
ATOM   2730  CB  THR A 356       7.936  -5.119  46.138  1.00  0.87           C  
ATOM   2731  O   THR A 356       6.080  -4.518  48.769  1.00  0.86           O  
ATOM   2732  CG2 THR A 356       7.100  -6.380  46.332  1.00  0.74           C  
ATOM   2733  OG1 THR A 356       8.116  -4.890  44.735  1.00  0.78           O  
ATOM   2734  N   THR A 357       8.140  -3.722  49.026  1.00  0.88           N  
ATOM   2735  CA  THR A 357       8.117  -3.816  50.481  1.00  0.89           C  
ATOM   2736  C   THR A 357       7.108  -2.834  51.071  1.00  0.87           C  
ATOM   2737  CB  THR A 357       9.510  -3.546  51.080  1.00  0.87           C  
ATOM   2738  O   THR A 357       6.487  -3.115  52.098  1.00  0.85           O  
ATOM   2739  CG2 THR A 357       9.501  -3.726  52.595  1.00  0.79           C  
ATOM   2740  OG1 THR A 357      10.455  -4.458  50.507  1.00  0.83           O  
ATOM   2741  N   LEU A 358       6.818  -1.738  50.357  1.00  0.90           N  
ATOM   2742  CA  LEU A 358       5.942  -0.673  50.833  1.00  0.90           C  
ATOM   2743  C   LEU A 358       4.504  -0.911  50.384  1.00  0.88           C  
ATOM   2744  CB  LEU A 358       6.429   0.688  50.327  1.00  0.88           C  
ATOM   2745  O   LEU A 358       3.567  -0.716  51.161  1.00  0.86           O  
ATOM   2746  CG  LEU A 358       7.743   1.200  50.918  1.00  0.81           C  
ATOM   2747  CD1 LEU A 358       8.198   2.459  50.187  1.00  0.74           C  
ATOM   2748  CD2 LEU A 358       7.589   1.470  52.411  1.00  0.75           C  
ATOM   2749  N   THR A 359       4.291  -1.289  49.156  1.00  0.87           N  
ATOM   2750  CA  THR A 359       2.974  -1.321  48.531  1.00  0.86           C  
ATOM   2751  C   THR A 359       2.357  -2.713  48.640  1.00  0.84           C  
ATOM   2752  CB  THR A 359       3.047  -0.904  47.050  1.00  0.84           C  
ATOM   2753  O   THR A 359       1.143  -2.872  48.502  1.00  0.79           O  
ATOM   2754  CG2 THR A 359       3.559   0.526  46.907  1.00  0.80           C  
ATOM   2755  OG1 THR A 359       3.933  -1.789  46.354  1.00  0.81           O  
ATOM   2756  N   GLY A 360       3.152  -3.684  49.108  1.00  0.83           N  
ATOM   2757  CA  GLY A 360       2.740  -5.076  49.028  1.00  0.81           C  
ATOM   2758  C   GLY A 360       2.733  -5.616  47.610  1.00  0.80           C  
ATOM   2759  O   GLY A 360       2.868  -4.856  46.650  1.00  0.75           O  
ATOM   2760  N   ASN A 361       2.986  -6.972  47.429  1.00  0.67           N  
ATOM   2761  CA  ASN A 361       2.968  -7.697  46.163  1.00  0.65           C  
ATOM   2762  C   ASN A 361       1.633  -7.534  45.442  1.00  0.65           C  
ATOM   2763  CB  ASN A 361       3.273  -9.179  46.389  1.00  0.59           C  
ATOM   2764  O   ASN A 361       0.588  -7.923  45.967  1.00  0.59           O  
ATOM   2765  CG  ASN A 361       4.714  -9.425  46.791  1.00  0.56           C  
ATOM   2766  ND2 ASN A 361       4.992 -10.620  47.299  1.00  0.52           N  
ATOM   2767  OD1 ASN A 361       5.569  -8.548  46.646  1.00  0.55           O  
ATOM   2768  N   ASN A 362       1.431  -6.617  44.390  1.00  0.61           N  
ATOM   2769  CA  ASN A 362       0.434  -6.691  43.327  1.00  0.60           C  
ATOM   2770  C   ASN A 362      -0.647  -5.628  43.498  1.00  0.61           C  
ATOM   2771  CB  ASN A 362      -0.195  -8.085  43.278  1.00  0.51           C  
ATOM   2772  O   ASN A 362      -1.783  -5.815  43.058  1.00  0.56           O  
ATOM   2773  CG  ASN A 362       0.819  -9.173  42.983  1.00  0.47           C  
ATOM   2774  ND2 ASN A 362       0.535 -10.388  43.438  1.00  0.40           N  
ATOM   2775  OD1 ASN A 362       1.849  -8.924  42.351  1.00  0.47           O  
ATOM   2776  N   GLN A 363      -0.369  -4.547  44.019  1.00  0.69           N  
ATOM   2777  CA  GLN A 363      -1.595  -3.755  44.015  1.00  0.70           C  
ATOM   2778  C   GLN A 363      -1.329  -2.333  43.530  1.00  0.71           C  
ATOM   2779  CB  GLN A 363      -2.220  -3.726  45.410  1.00  0.60           C  
ATOM   2780  O   GLN A 363      -2.139  -1.760  42.799  1.00  0.65           O  
ATOM   2781  CG  GLN A 363      -2.831  -5.054  45.839  1.00  0.55           C  
ATOM   2782  CD  GLN A 363      -3.707  -4.926  47.070  1.00  0.55           C  
ATOM   2783  NE2 GLN A 363      -4.563  -5.918  47.294  1.00  0.44           N  
ATOM   2784  OE1 GLN A 363      -3.616  -3.945  47.815  1.00  0.58           O  
ATOM   2785  N   TYR A 364      -0.113  -1.959  43.836  1.00  0.89           N  
ATOM   2786  CA  TYR A 364       0.061  -0.536  43.570  1.00  0.90           C  
ATOM   2787  C   TYR A 364       1.438  -0.255  42.980  1.00  0.89           C  
ATOM   2788  CB  TYR A 364      -0.134   0.279  44.852  1.00  0.88           C  
ATOM   2789  O   TYR A 364       2.443  -0.789  43.455  1.00  0.87           O  
ATOM   2790  CG  TYR A 364      -1.529   0.191  45.421  1.00  0.86           C  
ATOM   2791  CD1 TYR A 364      -2.520   1.089  45.032  1.00  0.82           C  
ATOM   2792  CD2 TYR A 364      -1.859  -0.790  46.351  1.00  0.83           C  
ATOM   2793  CE1 TYR A 364      -3.806   1.013  45.555  1.00  0.84           C  
ATOM   2794  CE2 TYR A 364      -3.142  -0.875  46.881  1.00  0.82           C  
ATOM   2795  OH  TYR A 364      -5.379  -0.051  46.999  1.00  0.78           O  
ATOM   2796  CZ  TYR A 364      -4.108   0.029  46.477  1.00  0.83           C  
ATOM   2797  N   ILE A 365       1.556   0.507  42.017  1.00  0.93           N  
ATOM   2798  CA  ILE A 365       2.764   1.004  41.367  1.00  0.93           C  
ATOM   2799  C   ILE A 365       3.056   2.427  41.839  1.00  0.93           C  
ATOM   2800  CB  ILE A 365       2.633   0.967  39.827  1.00  0.92           C  
ATOM   2801  O   ILE A 365       2.170   3.284  41.832  1.00  0.92           O  
ATOM   2802  CG1 ILE A 365       2.362  -0.464  39.349  1.00  0.88           C  
ATOM   2803  CG2 ILE A 365       3.891   1.536  39.165  1.00  0.87           C  
ATOM   2804  CD1 ILE A 365       3.432  -1.467  39.758  1.00  0.84           C  
ATOM   2805  N   VAL A 366       4.210   2.648  42.268  1.00  0.93           N  
ATOM   2806  CA  VAL A 366       4.626   3.960  42.752  1.00  0.94           C  
ATOM   2807  C   VAL A 366       5.208   4.775  41.599  1.00  0.94           C  
ATOM   2808  CB  VAL A 366       5.657   3.843  43.896  1.00  0.93           C  
ATOM   2809  O   VAL A 366       6.174   4.353  40.959  1.00  0.93           O  
ATOM   2810  CG1 VAL A 366       6.051   5.226  44.412  1.00  0.92           C  
ATOM   2811  CG2 VAL A 366       5.100   2.985  45.030  1.00  0.92           C  
ATOM   2812  N   GLN A 367       4.786   5.943  41.381  1.00  0.93           N  
ATOM   2813  CA  GLN A 367       5.181   6.817  40.281  1.00  0.94           C  
ATOM   2814  C   GLN A 367       6.693   7.022  40.258  1.00  0.92           C  
ATOM   2815  CB  GLN A 367       4.469   8.167  40.385  1.00  0.92           C  
ATOM   2816  O   GLN A 367       7.288   7.406  41.268  1.00  0.90           O  
ATOM   2817  CG  GLN A 367       4.866   9.156  39.297  1.00  0.84           C  
ATOM   2818  CD  GLN A 367       4.170  10.496  39.441  1.00  0.81           C  
ATOM   2819  NE2 GLN A 367       4.298  11.343  38.426  1.00  0.88           N  
ATOM   2820  OE1 GLN A 367       3.521  10.768  40.457  1.00  0.87           O  
ATOM   2821  N   GLY A 368       7.309   6.671  39.192  1.00  0.93           N  
ATOM   2822  CA  GLY A 368       8.713   6.949  38.932  1.00  0.94           C  
ATOM   2823  C   GLY A 368       9.652   6.168  39.831  1.00  0.92           C  
ATOM   2824  O   GLY A 368      10.856   6.433  39.860  1.00  0.90           O  
ATOM   2825  N   LYS A 369       9.126   5.091  40.550  1.00  0.94           N  
ATOM   2826  CA  LYS A 369       9.938   4.289  41.460  1.00  0.94           C  
ATOM   2827  C   LYS A 369       9.717   2.797  41.224  1.00  0.93           C  
ATOM   2828  CB  LYS A 369       9.622   4.642  42.914  1.00  0.94           C  
ATOM   2829  O   LYS A 369      10.666   2.011  41.261  1.00  0.92           O  
ATOM   2830  CG  LYS A 369       9.991   6.067  43.300  1.00  0.94           C  
ATOM   2831  CD  LYS A 369      11.487   6.315  43.155  1.00  0.92           C  
ATOM   2832  CE  LYS A 369      11.873   7.707  43.638  1.00  0.92           C  
ATOM   2833  NZ  LYS A 369      13.336   7.963  43.479  1.00  0.90           N  
ATOM   2834  N   SER A 370       8.523   2.376  40.910  1.00  0.92           N  
ATOM   2835  CA  SER A 370       8.219   0.971  40.659  1.00  0.92           C  
ATOM   2836  C   SER A 370       8.645   0.556  39.255  1.00  0.92           C  
ATOM   2837  CB  SER A 370       6.725   0.703  40.847  1.00  0.92           C  
ATOM   2838  O   SER A 370       8.472   1.314  38.298  1.00  0.91           O  
ATOM   2839  OG  SER A 370       6.365   0.800  42.214  1.00  0.89           O  
ATOM   2840  N   LYS A 371       9.154  -0.639  39.183  1.00  0.92           N  
ATOM   2841  CA  LYS A 371       9.363  -1.339  37.919  1.00  0.93           C  
ATOM   2842  C   LYS A 371       8.223  -2.314  37.636  1.00  0.92           C  
ATOM   2843  CB  LYS A 371      10.699  -2.083  37.931  1.00  0.92           C  
ATOM   2844  O   LYS A 371       7.982  -3.237  38.417  1.00  0.92           O  
ATOM   2845  CG  LYS A 371      11.911  -1.176  38.079  1.00  0.89           C  
ATOM   2846  CD  LYS A 371      13.210  -1.972  38.060  1.00  0.88           C  
ATOM   2847  CE  LYS A 371      14.423  -1.068  38.236  1.00  0.86           C  
ATOM   2848  NZ  LYS A 371      15.700  -1.842  38.202  1.00  0.84           N  
ATOM   2849  N   LEU A 372       7.568  -2.143  36.468  1.00  0.93           N  
ATOM   2850  CA  LEU A 372       6.340  -2.873  36.173  1.00  0.93           C  
ATOM   2851  C   LEU A 372       6.638  -4.133  35.367  1.00  0.93           C  
ATOM   2852  CB  LEU A 372       5.358  -1.983  35.407  1.00  0.92           C  
ATOM   2853  O   LEU A 372       7.252  -4.063  34.301  1.00  0.93           O  
ATOM   2854  CG  LEU A 372       4.022  -2.621  35.023  1.00  0.90           C  
ATOM   2855  CD1 LEU A 372       3.173  -2.861  36.267  1.00  0.86           C  
ATOM   2856  CD2 LEU A 372       3.279  -1.745  34.021  1.00  0.86           C  
ATOM   2857  N   GLN A 373       6.190  -5.258  35.788  1.00  0.94           N  
ATOM   2858  CA  GLN A 373       6.127  -6.503  35.032  1.00  0.94           C  
ATOM   2859  C   GLN A 373       4.683  -6.882  34.714  1.00  0.94           C  
ATOM   2860  CB  GLN A 373       6.809  -7.635  35.802  1.00  0.94           C  
ATOM   2861  O   GLN A 373       3.883  -7.116  35.623  1.00  0.94           O  
ATOM   2862  CG  GLN A 373       6.791  -8.973  35.074  1.00  0.93           C  
ATOM   2863  CD  GLN A 373       7.586 -10.045  35.796  1.00  0.91           C  
ATOM   2864  NE2 GLN A 373       8.870 -10.150  35.471  1.00  0.91           N  
ATOM   2865  OE1 GLN A 373       7.051 -10.771  36.639  1.00  0.91           O  
ATOM   2866  N   ILE A 374       4.391  -6.947  33.442  1.00  0.95           N  
ATOM   2867  CA  ILE A 374       3.140  -7.528  32.966  1.00  0.95           C  
ATOM   2868  C   ILE A 374       3.329  -9.022  32.713  1.00  0.95           C  
ATOM   2869  CB  ILE A 374       2.644  -6.825  31.682  1.00  0.95           C  
ATOM   2870  O   ILE A 374       4.207  -9.422  31.945  1.00  0.95           O  
ATOM   2871  CG1 ILE A 374       2.514  -5.316  31.916  1.00  0.93           C  
ATOM   2872  CG2 ILE A 374       1.313  -7.424  31.219  1.00  0.93           C  
ATOM   2873  CD1 ILE A 374       1.505  -4.941  32.993  1.00  0.90           C  
ATOM   2874  N   LYS A 375       2.532  -9.841  33.296  1.00  0.95           N  
ATOM   2875  CA  LYS A 375       2.517 -11.288  33.096  1.00  0.95           C  
ATOM   2876  C   LYS A 375       1.251 -11.729  32.368  1.00  0.96           C  
ATOM   2877  CB  LYS A 375       2.633 -12.016  34.436  1.00  0.95           C  
ATOM   2878  O   LYS A 375       0.139 -11.457  32.825  1.00  0.95           O  
ATOM   2879  CG  LYS A 375       2.695 -13.531  34.313  1.00  0.91           C  
ATOM   2880  CD  LYS A 375       2.908 -14.194  35.668  1.00  0.89           C  
ATOM   2881  CE  LYS A 375       2.978 -15.710  35.546  1.00  0.86           C  
ATOM   2882  NZ  LYS A 375       3.217 -16.362  36.868  1.00  0.84           N  
ATOM   2883  N   LEU A 376       1.464 -12.409  31.284  1.00  0.96           N  
ATOM   2884  CA  LEU A 376       0.435 -13.111  30.525  1.00  0.96           C  
ATOM   2885  C   LEU A 376       0.482 -14.610  30.802  1.00  0.96           C  
ATOM   2886  CB  LEU A 376       0.603 -12.852  29.026  1.00  0.94           C  
ATOM   2887  O   LEU A 376       1.344 -15.316  30.274  1.00  0.95           O  
ATOM   2888  CG  LEU A 376       0.488 -11.396  28.573  1.00  0.81           C  
ATOM   2889  CD1 LEU A 376       1.858 -10.726  28.587  1.00  0.71           C  
ATOM   2890  CD2 LEU A 376      -0.138 -11.315  27.184  1.00  0.71           C  
ATOM   2891  N   PRO A 377      -0.423 -15.160  31.617  1.00  0.95           N  
ATOM   2892  CA  PRO A 377      -0.433 -16.594  31.916  1.00  0.96           C  
ATOM   2893  C   PRO A 377      -0.750 -17.450  30.691  1.00  0.96           C  
ATOM   2894  CB  PRO A 377      -1.531 -16.726  32.974  1.00  0.95           C  
ATOM   2895  O   PRO A 377      -1.555 -17.050  29.846  1.00  0.96           O  
ATOM   2896  CG  PRO A 377      -1.659 -15.359  33.564  1.00  0.91           C  
ATOM   2897  CD  PRO A 377      -1.386 -14.348  32.489  1.00  0.91           C  
ATOM   2898  N   ALA A 378      -0.269 -18.640  30.622  1.00  0.96           N  
ATOM   2899  CA  ALA A 378      -0.458 -19.586  29.525  1.00  0.96           C  
ATOM   2900  C   ALA A 378      -1.938 -19.890  29.311  1.00  0.96           C  
ATOM   2901  CB  ALA A 378       0.313 -20.876  29.796  1.00  0.95           C  
ATOM   2902  O   ALA A 378      -2.399 -19.992  28.171  1.00  0.95           O  
ATOM   2903  N   ALA A 379      -2.750 -19.815  30.396  1.00  0.95           N  
ATOM   2904  CA  ALA A 379      -4.177 -20.124  30.414  1.00  0.96           C  
ATOM   2905  C   ALA A 379      -4.987 -19.017  29.745  1.00  0.95           C  
ATOM   2906  CB  ALA A 379      -4.657 -20.339  31.847  1.00  0.95           C  
ATOM   2907  O   ALA A 379      -6.109 -19.250  29.287  1.00  0.94           O  
ATOM   2908  N   ASN A 380      -4.483 -17.770  29.620  1.00  0.95           N  
ATOM   2909  CA  ASN A 380      -5.196 -16.597  29.126  1.00  0.95           C  
ATOM   2910  C   ASN A 380      -4.619 -16.106  27.801  1.00  0.95           C  
ATOM   2911  CB  ASN A 380      -5.168 -15.474  30.166  1.00  0.93           C  
ATOM   2912  O   ASN A 380      -4.808 -14.947  27.428  1.00  0.92           O  
ATOM   2913  CG  ASN A 380      -5.974 -15.806  31.406  1.00  0.88           C  
ATOM   2914  ND2 ASN A 380      -5.838 -14.984  32.439  1.00  0.86           N  
ATOM   2915  OD1 ASN A 380      -6.712 -16.795  31.435  1.00  0.83           O  
ATOM   2916  N   LYS A 381      -3.892 -16.921  27.085  1.00  0.97           N  
ATOM   2917  CA  LYS A 381      -3.308 -16.579  25.792  1.00  0.97           C  
ATOM   2918  C   LYS A 381      -4.372 -16.550  24.698  1.00  0.96           C  
ATOM   2919  CB  LYS A 381      -2.204 -17.571  25.422  1.00  0.95           C  
ATOM   2920  O   LYS A 381      -5.342 -17.310  24.748  1.00  0.94           O  
ATOM   2921  CG  LYS A 381      -0.927 -17.406  26.232  1.00  0.86           C  
ATOM   2922  CD  LYS A 381       0.173 -18.338  25.739  1.00  0.81           C  
ATOM   2923  CE  LYS A 381       1.463 -18.148  26.526  1.00  0.79           C  
ATOM   2924  NZ  LYS A 381       2.520 -19.112  26.098  1.00  0.79           N  
ATOM   2925  N   ALA A 382      -4.163 -15.766  23.724  1.00  0.97           N  
ATOM   2926  CA  ALA A 382      -5.014 -15.656  22.542  1.00  0.97           C  
ATOM   2927  C   ALA A 382      -4.885 -16.893  21.657  1.00  0.96           C  
ATOM   2928  CB  ALA A 382      -4.664 -14.399  21.750  1.00  0.96           C  
ATOM   2929  O   ALA A 382      -3.820 -17.511  21.595  1.00  0.95           O  
ATOM   2930  N   THR A 383      -5.918 -17.228  20.952  1.00  0.96           N  
ATOM   2931  CA  THR A 383      -5.963 -18.259  19.921  1.00  0.96           C  
ATOM   2932  C   THR A 383      -6.219 -17.641  18.549  1.00  0.96           C  
ATOM   2933  CB  THR A 383      -7.049 -19.307  20.226  1.00  0.94           C  
ATOM   2934  O   THR A 383      -7.132 -16.827  18.390  1.00  0.95           O  
ATOM   2935  CG2 THR A 383      -6.693 -20.123  21.464  1.00  0.84           C  
ATOM   2936  OG1 THR A 383      -8.298 -18.642  20.449  1.00  0.84           O  
ATOM   2937  N   ALA A 384      -5.312 -17.952  17.598  1.00  0.95           N  
ATOM   2938  CA  ALA A 384      -5.513 -17.521  16.216  1.00  0.95           C  
ATOM   2939  C   ALA A 384      -6.653 -18.294  15.561  1.00  0.94           C  
ATOM   2940  CB  ALA A 384      -4.226 -17.693  15.413  1.00  0.94           C  
ATOM   2941  O   ALA A 384      -6.908 -19.450  15.908  1.00  0.92           O  
ATOM   2942  N   ASN A 385      -7.295 -17.656  14.510  1.00  0.93           N  
ATOM   2943  CA  ASN A 385      -8.466 -18.207  13.836  1.00  0.93           C  
ATOM   2944  C   ASN A 385      -8.166 -18.546  12.378  1.00  0.91           C  
ATOM   2945  CB  ASN A 385      -9.643 -17.234  13.923  1.00  0.91           C  
ATOM   2946  O   ASN A 385      -7.259 -17.968  11.776  1.00  0.89           O  
ATOM   2947  CG  ASN A 385     -10.130 -17.033  15.344  1.00  0.89           C  
ATOM   2948  ND2 ASN A 385     -10.449 -15.792  15.692  1.00  0.90           N  
ATOM   2949  OD1 ASN A 385     -10.219 -17.985  16.124  1.00  0.88           O  
ATOM   2950  N   ASN A 386      -8.924 -19.421  11.807  1.00  0.90           N  
ATOM   2951  CA  ASN A 386      -8.998 -19.681  10.374  1.00  0.90           C  
ATOM   2952  C   ASN A 386      -7.617 -19.945   9.779  1.00  0.89           C  
ATOM   2953  CB  ASN A 386      -9.673 -18.513   9.651  1.00  0.88           C  
ATOM   2954  O   ASN A 386      -7.252 -19.355   8.761  1.00  0.86           O  
ATOM   2955  CG  ASN A 386     -11.125 -18.339  10.051  1.00  0.84           C  
ATOM   2956  ND2 ASN A 386     -11.677 -17.162   9.783  1.00  0.84           N  
ATOM   2957  OD1 ASN A 386     -11.745 -19.255  10.598  1.00  0.81           O  
ATOM   2958  N   GLY A 387      -6.770 -20.787  10.495  1.00  0.89           N  
ATOM   2959  CA  GLY A 387      -5.494 -21.305  10.029  1.00  0.90           C  
ATOM   2960  C   GLY A 387      -4.344 -20.338  10.242  1.00  0.90           C  
ATOM   2961  O   GLY A 387      -3.199 -20.642   9.899  1.00  0.88           O  
ATOM   2962  N   ALA A 388      -4.544 -19.238  10.855  1.00  0.92           N  
ATOM   2963  CA  ALA A 388      -3.455 -18.359  11.272  1.00  0.93           C  
ATOM   2964  C   ALA A 388      -2.723 -18.929  12.483  1.00  0.93           C  
ATOM   2965  CB  ALA A 388      -3.988 -16.963  11.584  1.00  0.91           C  
ATOM   2966  O   ALA A 388      -3.272 -19.757  13.214  1.00  0.93           O  
ATOM   2967  N   THR A 389      -1.516 -18.472  12.743  1.00  0.94           N  
ATOM   2968  CA  THR A 389      -0.772 -18.711  13.974  1.00  0.95           C  
ATOM   2969  C   THR A 389      -0.618 -17.421  14.773  1.00  0.96           C  
ATOM   2970  CB  THR A 389       0.619 -19.304  13.680  1.00  0.93           C  
ATOM   2971  O   THR A 389      -0.611 -16.328  14.202  1.00  0.96           O  
ATOM   2972  CG2 THR A 389       0.504 -20.656  12.984  1.00  0.88           C  
ATOM   2973  OG1 THR A 389       1.346 -18.404  12.835  1.00  0.89           O  
ATOM   2974  N   MET A 390      -0.567 -17.550  16.058  1.00  0.96           N  
ATOM   2975  CA  MET A 390      -0.242 -16.368  16.852  1.00  0.97           C  
ATOM   2976  C   MET A 390       1.202 -15.937  16.620  1.00  0.96           C  
ATOM   2977  CB  MET A 390      -0.474 -16.638  18.340  1.00  0.96           C  
ATOM   2978  O   MET A 390       2.114 -16.766  16.643  1.00  0.96           O  
ATOM   2979  CG  MET A 390      -1.936 -16.837  18.705  1.00  0.94           C  
ATOM   2980  SD  MET A 390      -2.997 -15.451  18.141  1.00  0.95           S  
ATOM   2981  CE  MET A 390      -2.164 -14.059  18.954  1.00  0.91           C  
ATOM   2982  N   SER A 391       1.438 -14.653  16.468  1.00  0.97           N  
ATOM   2983  CA  SER A 391       2.758 -14.095  16.190  1.00  0.97           C  
ATOM   2984  C   SER A 391       3.363 -13.460  17.438  1.00  0.97           C  
ATOM   2985  CB  SER A 391       2.678 -13.059  15.069  1.00  0.96           C  
ATOM   2986  O   SER A 391       4.426 -13.879  17.901  1.00  0.96           O  
ATOM   2987  OG  SER A 391       3.954 -12.500  14.808  1.00  0.90           O  
ATOM   2988  N   ARG A 392       2.732 -12.481  17.974  1.00  0.98           N  
ATOM   2989  CA  ARG A 392       3.281 -11.729  19.097  1.00  0.98           C  
ATOM   2990  C   ARG A 392       2.170 -11.108  19.937  1.00  0.98           C  
ATOM   2991  CB  ARG A 392       4.233 -10.639  18.600  1.00  0.98           C  
ATOM   2992  O   ARG A 392       1.011 -11.076  19.517  1.00  0.98           O  
ATOM   2993  CG  ARG A 392       3.550  -9.542  17.799  1.00  0.97           C  
ATOM   2994  CD  ARG A 392       4.536  -8.469  17.358  1.00  0.96           C  
ATOM   2995  NE  ARG A 392       3.858  -7.347  16.715  1.00  0.95           N  
ATOM   2996  NH1 ARG A 392       4.066  -8.182  14.571  1.00  0.92           N  
ATOM   2997  NH2 ARG A 392       3.022  -6.172  14.927  1.00  0.91           N  
ATOM   2998  CZ  ARG A 392       3.650  -7.236  15.406  1.00  0.94           C  
ATOM   2999  N   TYR A 393       2.481 -10.619  21.125  1.00  0.98           N  
ATOM   3000  CA  TYR A 393       1.709  -9.669  21.917  1.00  0.98           C  
ATOM   3001  C   TYR A 393       2.389  -8.306  21.950  1.00  0.98           C  
ATOM   3002  CB  TYR A 393       1.516 -10.190  23.345  1.00  0.98           C  
ATOM   3003  O   TYR A 393       3.592  -8.211  22.205  1.00  0.97           O  
ATOM   3004  CG  TYR A 393       0.634 -11.412  23.431  1.00  0.97           C  
ATOM   3005  CD1 TYR A 393      -0.749 -11.290  23.552  1.00  0.96           C  
ATOM   3006  CD2 TYR A 393       1.180 -12.690  23.391  1.00  0.96           C  
ATOM   3007  CE1 TYR A 393      -1.566 -12.412  23.634  1.00  0.96           C  
ATOM   3008  CE2 TYR A 393       0.373 -13.820  23.472  1.00  0.95           C  
ATOM   3009  OH  TYR A 393      -1.801 -14.786  23.673  1.00  0.92           O  
ATOM   3010  CZ  TYR A 393      -0.997 -13.671  23.592  1.00  0.95           C  
ATOM   3011  N   ASP A 394       1.672  -7.259  21.698  1.00  0.98           N  
ATOM   3012  CA  ASP A 394       2.046  -5.873  21.959  1.00  0.98           C  
ATOM   3013  C   ASP A 394       1.448  -5.381  23.275  1.00  0.98           C  
ATOM   3014  CB  ASP A 394       1.599  -4.970  20.808  1.00  0.98           C  
ATOM   3015  O   ASP A 394       0.226  -5.320  23.423  1.00  0.97           O  
ATOM   3016  CG  ASP A 394       2.200  -5.369  19.472  1.00  0.97           C  
ATOM   3017  OD1 ASP A 394       3.348  -5.863  19.444  1.00  0.96           O  
ATOM   3018  OD2 ASP A 394       1.522  -5.186  18.439  1.00  0.95           O  
ATOM   3019  N   VAL A 395       2.314  -5.077  24.216  1.00  0.98           N  
ATOM   3020  CA  VAL A 395       1.909  -4.599  25.534  1.00  0.98           C  
ATOM   3021  C   VAL A 395       2.199  -3.105  25.653  1.00  0.97           C  
ATOM   3022  CB  VAL A 395       2.625  -5.373  26.663  1.00  0.97           C  
ATOM   3023  O   VAL A 395       3.351  -2.679  25.545  1.00  0.96           O  
ATOM   3024  CG1 VAL A 395       2.054  -4.989  28.027  1.00  0.94           C  
ATOM   3025  CG2 VAL A 395       2.508  -6.879  26.436  1.00  0.95           C  
ATOM   3026  N   THR A 396       1.213  -2.294  25.845  1.00  0.97           N  
ATOM   3027  CA  THR A 396       1.306  -0.849  26.017  1.00  0.97           C  
ATOM   3028  C   THR A 396       0.957  -0.450  27.448  1.00  0.96           C  
ATOM   3029  CB  THR A 396       0.379  -0.109  25.034  1.00  0.96           C  
ATOM   3030  O   THR A 396      -0.116  -0.793  27.949  1.00  0.95           O  
ATOM   3031  CG2 THR A 396       0.521   1.403  25.177  1.00  0.92           C  
ATOM   3032  OG1 THR A 396       0.717  -0.485  23.693  1.00  0.94           O  
ATOM   3033  N   VAL A 397       1.844   0.250  28.027  1.00  0.95           N  
ATOM   3034  CA  VAL A 397       1.625   0.852  29.338  1.00  0.95           C  
ATOM   3035  C   VAL A 397       1.986   2.335  29.292  1.00  0.93           C  
ATOM   3036  CB  VAL A 397       2.445   0.138  30.435  1.00  0.94           C  
ATOM   3037  O   VAL A 397       3.119   2.695  28.966  1.00  0.90           O  
ATOM   3038  CG1 VAL A 397       2.150   0.740  31.808  1.00  0.91           C  
ATOM   3039  CG2 VAL A 397       2.151  -1.361  30.430  1.00  0.91           C  
ATOM   3040  N   ASN A 398       1.009   3.163  29.585  1.00  0.92           N  
ATOM   3041  CA  ASN A 398       1.186   4.611  29.605  1.00  0.91           C  
ATOM   3042  C   ASN A 398       1.876   5.109  28.339  1.00  0.91           C  
ATOM   3043  CB  ASN A 398       1.976   5.038  30.844  1.00  0.88           C  
ATOM   3044  O   ASN A 398       2.818   5.900  28.410  1.00  0.87           O  
ATOM   3045  CG  ASN A 398       1.859   6.523  31.128  1.00  0.80           C  
ATOM   3046  ND2 ASN A 398       2.969   7.143  31.508  1.00  0.75           N  
ATOM   3047  OD1 ASN A 398       0.779   7.107  31.008  1.00  0.74           O  
ATOM   3048  N   GLY A 399       1.583   4.625  27.173  1.00  0.89           N  
ATOM   3049  CA  GLY A 399       2.054   5.016  25.853  1.00  0.90           C  
ATOM   3050  C   GLY A 399       3.327   4.303  25.439  1.00  0.89           C  
ATOM   3051  O   GLY A 399       3.746   4.391  24.283  1.00  0.88           O  
ATOM   3052  N   VAL A 400       3.979   3.578  26.302  1.00  0.92           N  
ATOM   3053  CA  VAL A 400       5.150   2.780  25.952  1.00  0.93           C  
ATOM   3054  C   VAL A 400       4.718   1.366  25.573  1.00  0.94           C  
ATOM   3055  CB  VAL A 400       6.171   2.733  27.111  1.00  0.93           C  
ATOM   3056  O   VAL A 400       4.134   0.649  26.390  1.00  0.94           O  
ATOM   3057  CG1 VAL A 400       7.414   1.945  26.704  1.00  0.90           C  
ATOM   3058  CG2 VAL A 400       6.550   4.148  27.545  1.00  0.90           C  
ATOM   3059  N   THR A 401       4.994   1.017  24.371  1.00  0.96           N  
ATOM   3060  CA  THR A 401       4.668  -0.309  23.858  1.00  0.96           C  
ATOM   3061  C   THR A 401       5.916  -1.183  23.787  1.00  0.96           C  
ATOM   3062  CB  THR A 401       4.017  -0.224  22.464  1.00  0.95           C  
ATOM   3063  O   THR A 401       6.943  -0.766  23.248  1.00  0.94           O  
ATOM   3064  CG2 THR A 401       3.647  -1.610  21.946  1.00  0.90           C  
ATOM   3065  OG1 THR A 401       2.832   0.577  22.545  1.00  0.93           O  
ATOM   3066  N   GLN A 402       5.840  -2.391  24.242  1.00  0.97           N  
ATOM   3067  CA  GLN A 402       6.809  -3.472  24.087  1.00  0.97           C  
ATOM   3068  C   GLN A 402       6.163  -4.704  23.459  1.00  0.97           C  
ATOM   3069  CB  GLN A 402       7.429  -3.835  25.437  1.00  0.96           C  
ATOM   3070  O   GLN A 402       5.042  -5.073  23.815  1.00  0.97           O  
ATOM   3071  CG  GLN A 402       8.223  -2.702  26.073  1.00  0.88           C  
ATOM   3072  CD  GLN A 402       9.044  -3.158  27.265  1.00  0.83           C  
ATOM   3073  NE2 GLN A 402       9.703  -2.213  27.927  1.00  0.85           N  
ATOM   3074  OE1 GLN A 402       9.084  -4.349  27.589  1.00  0.87           O  
ATOM   3075  N   SER A 403       6.890  -5.280  22.538  1.00  0.97           N  
ATOM   3076  CA  SER A 403       6.423  -6.486  21.861  1.00  0.97           C  
ATOM   3077  C   SER A 403       7.167  -7.721  22.355  1.00  0.97           C  
ATOM   3078  CB  SER A 403       6.592  -6.350  20.347  1.00  0.96           C  
ATOM   3079  O   SER A 403       8.390  -7.695  22.511  1.00  0.96           O  
ATOM   3080  OG  SER A 403       5.892  -5.218  19.862  1.00  0.91           O  
ATOM   3081  N   VAL A 404       6.407  -8.795  22.573  1.00  0.97           N  
ATOM   3082  CA  VAL A 404       6.966 -10.098  22.919  1.00  0.97           C  
ATOM   3083  C   VAL A 404       6.433 -11.160  21.960  1.00  0.98           C  
ATOM   3084  CB  VAL A 404       6.641 -10.487  24.378  1.00  0.96           C  
ATOM   3085  O   VAL A 404       5.230 -11.218  21.695  1.00  0.97           O  
ATOM   3086  CG1 VAL A 404       5.131 -10.609  24.581  1.00  0.83           C  
ATOM   3087  CG2 VAL A 404       7.340 -11.792  24.751  1.00  0.83           C  
ATOM   3088  N   ASN A 405       7.343 -12.012  21.390  1.00  0.97           N  
ATOM   3089  CA  ASN A 405       6.936 -13.120  20.532  1.00  0.97           C  
ATOM   3090  C   ASN A 405       6.055 -14.115  21.282  1.00  0.97           C  
ATOM   3091  CB  ASN A 405       8.161 -13.828  19.951  1.00  0.97           C  
ATOM   3092  O   ASN A 405       6.284 -14.387  22.462  1.00  0.97           O  
ATOM   3093  CG  ASN A 405       8.916 -12.967  18.957  1.00  0.94           C  
ATOM   3094  ND2 ASN A 405      10.213 -13.219  18.820  1.00  0.94           N  
ATOM   3095  OD1 ASN A 405       8.339 -12.083  18.319  1.00  0.93           O  
ATOM   3096  N   TYR A 406       5.079 -14.600  20.576  1.00  0.97           N  
ATOM   3097  CA  TYR A 406       4.197 -15.609  21.152  1.00  0.97           C  
ATOM   3098  C   TYR A 406       4.985 -16.838  21.588  1.00  0.96           C  
ATOM   3099  CB  TYR A 406       3.114 -16.013  20.148  1.00  0.97           C  
ATOM   3100  O   TYR A 406       5.834 -17.335  20.844  1.00  0.95           O  
ATOM   3101  CG  TYR A 406       2.194 -17.099  20.651  1.00  0.95           C  
ATOM   3102  CD1 TYR A 406       1.092 -16.793  21.446  1.00  0.92           C  
ATOM   3103  CD2 TYR A 406       2.425 -18.433  20.333  1.00  0.92           C  
ATOM   3104  CE1 TYR A 406       0.243 -17.790  21.914  1.00  0.93           C  
ATOM   3105  CE2 TYR A 406       1.583 -19.439  20.795  1.00  0.92           C  
ATOM   3106  OH  TYR A 406      -0.341 -20.100  22.043  1.00  0.88           O  
ATOM   3107  CZ  TYR A 406       0.496 -19.108  21.583  1.00  0.92           C  
ATOM   3108  N   ALA A 407       4.785 -17.328  22.739  1.00  0.96           N  
ATOM   3109  CA  ALA A 407       5.224 -18.612  23.280  1.00  0.96           C  
ATOM   3110  C   ALA A 407       4.077 -19.333  23.981  1.00  0.96           C  
ATOM   3111  CB  ALA A 407       6.391 -18.412  24.244  1.00  0.95           C  
ATOM   3112  O   ALA A 407       3.164 -18.694  24.509  1.00  0.95           O  
ATOM   3113  N   THR A 408       4.138 -20.708  24.039  1.00  0.93           N  
ATOM   3114  CA  THR A 408       3.094 -21.507  24.670  1.00  0.94           C  
ATOM   3115  C   THR A 408       3.172 -21.397  26.190  1.00  0.93           C  
ATOM   3116  CB  THR A 408       3.194 -22.986  24.254  1.00  0.92           C  
ATOM   3117  O   THR A 408       2.192 -21.661  26.888  1.00  0.92           O  
ATOM   3118  CG2 THR A 408       2.824 -23.171  22.786  1.00  0.87           C  
ATOM   3119  OG1 THR A 408       4.537 -23.444  24.458  1.00  0.90           O  
ATOM   3120  N   THR A 409       4.235 -20.942  26.783  1.00  0.96           N  
ATOM   3121  CA  THR A 409       4.457 -20.774  28.215  1.00  0.96           C  
ATOM   3122  C   THR A 409       3.962 -19.408  28.682  1.00  0.97           C  
ATOM   3123  CB  THR A 409       5.946 -20.933  28.572  1.00  0.96           C  
ATOM   3124  O   THR A 409       3.497 -18.601  27.875  1.00  0.96           O  
ATOM   3125  CG2 THR A 409       6.436 -22.346  28.272  1.00  0.95           C  
ATOM   3126  OG1 THR A 409       6.717 -19.999  27.805  1.00  0.95           O  
ATOM   3127  N   ASP A 410       4.022 -19.088  29.900  1.00  0.96           N  
ATOM   3128  CA  ASP A 410       3.795 -17.746  30.427  1.00  0.96           C  
ATOM   3129  C   ASP A 410       4.736 -16.735  29.777  1.00  0.96           C  
ATOM   3130  CB  ASP A 410       3.975 -17.730  31.947  1.00  0.95           C  
ATOM   3131  O   ASP A 410       5.913 -17.026  29.556  1.00  0.95           O  
ATOM   3132  CG  ASP A 410       2.850 -18.435  32.684  1.00  0.92           C  
ATOM   3133  OD1 ASP A 410       1.978 -19.044  32.028  1.00  0.90           O  
ATOM   3134  OD2 ASP A 410       2.834 -18.378  33.933  1.00  0.91           O  
ATOM   3135  N   LEU A 411       4.260 -15.592  29.472  1.00  0.97           N  
ATOM   3136  CA  LEU A 411       5.037 -14.475  28.945  1.00  0.97           C  
ATOM   3137  C   LEU A 411       5.128 -13.346  29.967  1.00  0.96           C  
ATOM   3138  CB  LEU A 411       4.415 -13.955  27.646  1.00  0.96           C  
ATOM   3139  O   LEU A 411       4.153 -13.051  30.661  1.00  0.95           O  
ATOM   3140  CG  LEU A 411       4.376 -14.936  26.473  1.00  0.93           C  
ATOM   3141  CD1 LEU A 411       3.561 -14.354  25.323  1.00  0.89           C  
ATOM   3142  CD2 LEU A 411       5.790 -15.277  26.014  1.00  0.89           C  
ATOM   3143  N   THR A 412       6.235 -12.738  30.104  1.00  0.96           N  
ATOM   3144  CA  THR A 412       6.446 -11.564  30.944  1.00  0.96           C  
ATOM   3145  C   THR A 412       7.013 -10.407  30.125  1.00  0.96           C  
ATOM   3146  CB  THR A 412       7.392 -11.878  32.117  1.00  0.94           C  
ATOM   3147  O   THR A 412       7.888 -10.609  29.281  1.00  0.95           O  
ATOM   3148  CG2 THR A 412       6.775 -12.905  33.061  1.00  0.82           C  
ATOM   3149  OG1 THR A 412       8.624 -12.399  31.602  1.00  0.84           O  
ATOM   3150  N   VAL A 413       6.519  -9.243  30.331  1.00  0.97           N  
ATOM   3151  CA  VAL A 413       7.016  -7.994  29.762  1.00  0.97           C  
ATOM   3152  C   VAL A 413       7.387  -7.027  30.883  1.00  0.96           C  
ATOM   3153  CB  VAL A 413       5.976  -7.346  28.820  1.00  0.96           C  
ATOM   3154  O   VAL A 413       6.549  -6.689  31.723  1.00  0.95           O  
ATOM   3155  CG1 VAL A 413       6.581  -6.147  28.092  1.00  0.94           C  
ATOM   3156  CG2 VAL A 413       5.450  -8.373  27.820  1.00  0.93           C  
ATOM   3157  N   ASN A 414       8.622  -6.644  30.910  1.00  0.95           N  
ATOM   3158  CA  ASN A 414       9.149  -5.772  31.954  1.00  0.95           C  
ATOM   3159  C   ASN A 414       9.267  -4.329  31.473  1.00  0.95           C  
ATOM   3160  CB  ASN A 414      10.507  -6.281  32.444  1.00  0.94           C  
ATOM   3161  O   ASN A 414       9.973  -4.049  30.502  1.00  0.94           O  
ATOM   3162  CG  ASN A 414      10.432  -7.680  33.024  1.00  0.92           C  
ATOM   3163  ND2 ASN A 414      11.257  -8.582  32.505  1.00  0.91           N  
ATOM   3164  OD1 ASN A 414       9.639  -7.948  33.930  1.00  0.90           O  
ATOM   3165  N   PHE A 415       8.613  -3.485  32.043  1.00  0.94           N  
ATOM   3166  CA  PHE A 415       8.723  -2.041  31.872  1.00  0.94           C  
ATOM   3167  C   PHE A 415       9.598  -1.433  32.962  1.00  0.90           C  
ATOM   3168  CB  PHE A 415       7.337  -1.389  31.886  1.00  0.94           C  
ATOM   3169  O   PHE A 415       9.590  -1.898  34.104  1.00  0.86           O  
ATOM   3170  CG  PHE A 415       6.470  -1.781  30.720  1.00  0.94           C  
ATOM   3171  CD1 PHE A 415       6.397  -0.976  29.590  1.00  0.92           C  
ATOM   3172  CD2 PHE A 415       5.729  -2.954  30.754  1.00  0.91           C  
ATOM   3173  CE1 PHE A 415       5.595  -1.336  28.509  1.00  0.92           C  
ATOM   3174  CE2 PHE A 415       4.926  -3.321  29.678  1.00  0.92           C  
ATOM   3175  CZ  PHE A 415       4.860  -2.510  28.556  1.00  0.91           C  
ATOM   3176  N   ASN A 416      10.417  -0.440  32.505  1.00  0.92           N  
ATOM   3177  CA  ASN A 416      11.182   0.370  33.448  1.00  0.91           C  
ATOM   3178  C   ASN A 416      10.267   1.128  34.406  1.00  0.90           C  
ATOM   3179  CB  ASN A 416      12.095   1.345  32.702  1.00  0.88           C  
ATOM   3180  O   ASN A 416       9.084   0.805  34.528  1.00  0.85           O  
ATOM   3181  CG  ASN A 416      13.236   0.646  31.988  1.00  0.85           C  
ATOM   3182  ND2 ASN A 416      13.592   1.145  30.810  1.00  0.81           N  
ATOM   3183  OD1 ASN A 416      13.792  -0.334  32.491  1.00  0.81           O  
ATOM   3184  N   GLU A 417      10.659   2.177  35.042  1.00  0.88           N  
ATOM   3185  CA  GLU A 417       9.873   3.008  35.950  1.00  0.89           C  
ATOM   3186  C   GLU A 417       8.722   3.690  35.216  1.00  0.87           C  
ATOM   3187  CB  GLU A 417      10.762   4.057  36.624  1.00  0.83           C  
ATOM   3188  O   GLU A 417       8.932   4.346  34.194  1.00  0.83           O  
ATOM   3189  CG  GLU A 417      11.831   3.465  37.531  1.00  0.77           C  
ATOM   3190  CD  GLU A 417      12.744   4.514  38.145  1.00  0.75           C  
ATOM   3191  OE1 GLU A 417      12.619   5.709  37.794  1.00  0.78           O  
ATOM   3192  OE2 GLU A 417      13.593   4.138  38.985  1.00  0.79           O  
ATOM   3193  N   VAL A 418       7.552   3.490  35.553  1.00  0.88           N  
ATOM   3194  CA  VAL A 418       6.337   4.093  35.015  1.00  0.88           C  
ATOM   3195  C   VAL A 418       6.071   5.426  35.711  1.00  0.86           C  
ATOM   3196  CB  VAL A 418       5.119   3.156  35.175  1.00  0.86           C  
ATOM   3197  O   VAL A 418       5.834   5.466  36.921  1.00  0.82           O  
ATOM   3198  CG1 VAL A 418       3.877   3.772  34.534  1.00  0.83           C  
ATOM   3199  CG2 VAL A 418       5.417   1.787  34.565  1.00  0.83           C  
ATOM   3200  N   ASN A 419       6.201   6.501  34.952  1.00  0.85           N  
ATOM   3201  CA  ASN A 419       5.959   7.861  35.421  1.00  0.87           C  
ATOM   3202  C   ASN A 419       4.531   8.310  35.126  1.00  0.80           C  
ATOM   3203  CB  ASN A 419       6.961   8.832  34.793  1.00  0.78           C  
ATOM   3204  O   ASN A 419       4.308   9.153  34.256  1.00  0.74           O  
ATOM   3205  CG  ASN A 419       6.955  10.192  35.463  1.00  0.70           C  
ATOM   3206  ND2 ASN A 419       7.530  11.185  34.794  1.00  0.70           N  
ATOM   3207  OD1 ASN A 419       6.439  10.349  36.572  1.00  0.67           O  
ATOM   3208  N   ALA A 420       3.528   7.781  35.784  1.00  0.86           N  
ATOM   3209  CA  ALA A 420       2.142   8.242  35.737  1.00  0.88           C  
ATOM   3210  C   ALA A 420       1.681   8.731  37.107  1.00  0.86           C  
ATOM   3211  CB  ALA A 420       1.227   7.126  35.238  1.00  0.85           C  
ATOM   3212  O   ALA A 420       1.873   8.047  38.115  1.00  0.84           O  
ATOM   3213  N   SER A 421       1.058   9.903  37.204  1.00  0.78           N  
ATOM   3214  CA  SER A 421       0.560  10.505  38.436  1.00  0.81           C  
ATOM   3215  C   SER A 421      -0.829   9.980  38.786  1.00  0.77           C  
ATOM   3216  CB  SER A 421       0.520  12.029  38.310  1.00  0.72           C  
ATOM   3217  O   SER A 421      -1.376  10.311  39.840  1.00  0.74           O  
ATOM   3218  OG  SER A 421      -0.273  12.422  37.204  1.00  0.66           O  
ATOM   3219  N   SER A 422      -1.457   9.296  37.933  1.00  0.86           N  
ATOM   3220  CA  SER A 422      -2.758   8.654  38.090  1.00  0.88           C  
ATOM   3221  C   SER A 422      -2.729   7.214  37.590  1.00  0.89           C  
ATOM   3222  CB  SER A 422      -3.838   9.440  37.344  1.00  0.85           C  
ATOM   3223  O   SER A 422      -1.740   6.777  36.997  1.00  0.88           O  
ATOM   3224  OG  SER A 422      -3.583   9.445  35.950  1.00  0.85           O  
ATOM   3225  N   ASN A 423      -3.769   6.464  37.816  1.00  0.91           N  
ATOM   3226  CA  ASN A 423      -3.897   5.091  37.339  1.00  0.92           C  
ATOM   3227  C   ASN A 423      -3.544   4.976  35.858  1.00  0.91           C  
ATOM   3228  CB  ASN A 423      -5.312   4.565  37.589  1.00  0.90           C  
ATOM   3229  O   ASN A 423      -4.055   5.735  35.033  1.00  0.89           O  
ATOM   3230  CG  ASN A 423      -5.612   4.377  39.063  1.00  0.86           C  
ATOM   3231  ND2 ASN A 423      -6.888   4.212  39.392  1.00  0.85           N  
ATOM   3232  OD1 ASN A 423      -4.706   4.382  39.900  1.00  0.83           O  
ATOM   3233  N   ALA A 424      -2.674   4.106  35.598  1.00  0.90           N  
ATOM   3234  CA  ALA A 424      -2.265   3.832  34.223  1.00  0.91           C  
ATOM   3235  C   ALA A 424      -3.098   2.708  33.616  1.00  0.91           C  
ATOM   3236  CB  ALA A 424      -0.780   3.478  34.171  1.00  0.89           C  
ATOM   3237  O   ALA A 424      -3.517   1.787  34.322  1.00  0.90           O  
ATOM   3238  N   THR A 425      -3.379   2.748  32.345  1.00  0.92           N  
ATOM   3239  CA  THR A 425      -3.979   1.629  31.628  1.00  0.93           C  
ATOM   3240  C   THR A 425      -2.907   0.790  30.938  1.00  0.94           C  
ATOM   3241  CB  THR A 425      -5.002   2.117  30.585  1.00  0.91           C  
ATOM   3242  O   THR A 425      -2.130   1.307  30.133  1.00  0.93           O  
ATOM   3243  CG2 THR A 425      -5.689   0.942  29.896  1.00  0.84           C  
ATOM   3244  OG1 THR A 425      -5.993   2.921  31.237  1.00  0.87           O  
ATOM   3245  N   ALA A 426      -2.934  -0.482  31.236  1.00  0.95           N  
ATOM   3246  CA  ALA A 426      -2.200  -1.472  30.453  1.00  0.95           C  
ATOM   3247  C   ALA A 426      -3.098  -2.113  29.399  1.00  0.96           C  
ATOM   3248  CB  ALA A 426      -1.610  -2.543  31.367  1.00  0.94           C  
ATOM   3249  O   ALA A 426      -4.175  -2.621  29.718  1.00  0.95           O  
ATOM   3250  N   THR A 427      -2.663  -2.078  28.177  1.00  0.97           N  
ATOM   3251  CA  THR A 427      -3.333  -2.742  27.063  1.00  0.97           C  
ATOM   3252  C   THR A 427      -2.439  -3.822  26.461  1.00  0.98           C  
ATOM   3253  CB  THR A 427      -3.732  -1.733  25.970  1.00  0.96           C  
ATOM   3254  O   THR A 427      -1.310  -3.544  26.051  1.00  0.97           O  
ATOM   3255  CG2 THR A 427      -4.488  -2.420  24.838  1.00  0.92           C  
ATOM   3256  OG1 THR A 427      -4.569  -0.721  26.544  1.00  0.93           O  
ATOM   3257  N   VAL A 428      -2.954  -4.989  26.358  1.00  0.98           N  
ATOM   3258  CA  VAL A 428      -2.308  -6.110  25.683  1.00  0.98           C  
ATOM   3259  C   VAL A 428      -3.044  -6.426  24.384  1.00  0.98           C  
ATOM   3260  CB  VAL A 428      -2.258  -7.363  26.586  1.00  0.97           C  
ATOM   3261  O   VAL A 428      -4.236  -6.744  24.400  1.00  0.97           O  
ATOM   3262  CG1 VAL A 428      -1.567  -8.520  25.866  1.00  0.95           C  
ATOM   3263  CG2 VAL A 428      -1.547  -7.046  27.900  1.00  0.95           C  
ATOM   3264  N   THR A 429      -2.339  -6.321  23.268  1.00  0.98           N  
ATOM   3265  CA  THR A 429      -2.840  -6.622  21.932  1.00  0.98           C  
ATOM   3266  C   THR A 429      -2.220  -7.911  21.399  1.00  0.98           C  
ATOM   3267  CB  THR A 429      -2.553  -5.468  20.954  1.00  0.98           C  
ATOM   3268  O   THR A 429      -1.009  -7.979  21.183  1.00  0.98           O  
ATOM   3269  CG2 THR A 429      -3.147  -5.752  19.578  1.00  0.97           C  
ATOM   3270  OG1 THR A 429      -3.124  -4.259  21.469  1.00  0.97           O  
ATOM   3271  N   ALA A 430      -3.071  -8.859  21.165  1.00  0.98           N  
ATOM   3272  CA  ALA A 430      -2.687 -10.098  20.491  1.00  0.98           C  
ATOM   3273  C   ALA A 430      -2.665  -9.914  18.977  1.00  0.97           C  
ATOM   3274  CB  ALA A 430      -3.640 -11.228  20.873  1.00  0.97           C  
ATOM   3275  O   ALA A 430      -3.628  -9.413  18.391  1.00  0.97           O  
ATOM   3276  N   VAL A 431      -1.599 -10.334  18.353  1.00  0.97           N  
ATOM   3277  CA  VAL A 431      -1.391 -10.221  16.913  1.00  0.97           C  
ATOM   3278  C   VAL A 431      -1.140 -11.605  16.317  1.00  0.97           C  
ATOM   3279  CB  VAL A 431      -0.214  -9.277  16.581  1.00  0.97           C  
ATOM   3280  O   VAL A 431      -0.263 -12.337  16.780  1.00  0.96           O  
ATOM   3281  CG1 VAL A 431      -0.143  -9.008  15.079  1.00  0.96           C  
ATOM   3282  CG2 VAL A 431      -0.347  -7.967  17.356  1.00  0.96           C  
ATOM   3283  N   ASP A 432      -1.872 -11.940  15.299  1.00  0.96           N  
ATOM   3284  CA  ASP A 432      -1.682 -13.225  14.632  1.00  0.96           C  
ATOM   3285  C   ASP A 432      -0.728 -13.092  13.447  1.00  0.95           C  
ATOM   3286  CB  ASP A 432      -3.024 -13.792  14.166  1.00  0.94           C  
ATOM   3287  O   ASP A 432      -0.215 -12.005  13.175  1.00  0.92           O  
ATOM   3288  CG  ASP A 432      -3.587 -13.066  12.957  1.00  0.87           C  
ATOM   3289  OD1 ASP A 432      -2.843 -12.305  12.302  1.00  0.83           O  
ATOM   3290  OD2 ASP A 432      -4.787 -13.253  12.660  1.00  0.85           O  
ATOM   3291  N   SER A 433      -0.483 -14.072  12.644  1.00  0.95           N  
ATOM   3292  CA  SER A 433       0.516 -14.201  11.588  1.00  0.95           C  
ATOM   3293  C   SER A 433       0.104 -13.425  10.341  1.00  0.92           C  
ATOM   3294  CB  SER A 433       0.736 -15.672  11.234  1.00  0.94           C  
ATOM   3295  O   SER A 433       0.925 -13.186   9.453  1.00  0.88           O  
ATOM   3296  OG  SER A 433      -0.491 -16.298  10.899  1.00  0.90           O  
ATOM   3297  N   ARG A 434      -1.143 -12.930  10.277  1.00  0.93           N  
ATOM   3298  CA  ARG A 434      -1.684 -12.130   9.183  1.00  0.93           C  
ATOM   3299  C   ARG A 434      -1.725 -10.651   9.554  1.00  0.91           C  
ATOM   3300  CB  ARG A 434      -3.085 -12.614   8.804  1.00  0.91           C  
ATOM   3301  O   ARG A 434      -2.140  -9.815   8.748  1.00  0.88           O  
ATOM   3302  CG  ARG A 434      -3.126 -14.049   8.302  1.00  0.88           C  
ATOM   3303  CD  ARG A 434      -4.543 -14.485   7.958  1.00  0.84           C  
ATOM   3304  NE  ARG A 434      -4.602 -15.903   7.614  1.00  0.84           N  
ATOM   3305  NH1 ARG A 434      -6.524 -16.330   8.823  1.00  0.78           N  
ATOM   3306  NH2 ARG A 434      -5.499 -18.017   7.659  1.00  0.76           N  
ATOM   3307  CZ  ARG A 434      -5.541 -16.747   8.033  1.00  0.83           C  
ATOM   3308  N   GLY A 435      -1.410 -10.309  10.796  1.00  0.89           N  
ATOM   3309  CA  GLY A 435      -1.460  -8.958  11.332  1.00  0.91           C  
ATOM   3310  C   GLY A 435      -2.816  -8.593  11.905  1.00  0.88           C  
ATOM   3311  O   GLY A 435      -3.060  -7.433  12.245  1.00  0.85           O  
ATOM   3312  N   ASN A 436      -3.814  -9.544  12.043  1.00  0.93           N  
ATOM   3313  CA  ASN A 436      -5.066  -9.288  12.746  1.00  0.94           C  
ATOM   3314  C   ASN A 436      -4.846  -9.139  14.248  1.00  0.95           C  
ATOM   3315  CB  ASN A 436      -6.077 -10.402  12.465  1.00  0.93           C  
ATOM   3316  O   ASN A 436      -3.945  -9.763  14.812  1.00  0.95           O  
ATOM   3317  CG  ASN A 436      -6.318 -10.613  10.984  1.00  0.88           C  
ATOM   3318  ND2 ASN A 436      -6.230 -11.861  10.540  1.00  0.88           N  
ATOM   3319  OD1 ASN A 436      -6.580  -9.661  10.243  1.00  0.86           O  
ATOM   3320  N   LYS A 437      -5.680  -8.302  14.860  1.00  0.94           N  
ATOM   3321  CA  LYS A 437      -5.394  -7.829  16.211  1.00  0.96           C  
ATOM   3322  C   LYS A 437      -6.630  -7.923  17.100  1.00  0.95           C  
ATOM   3323  CB  LYS A 437      -4.881  -6.388  16.179  1.00  0.95           C  
ATOM   3324  O   LYS A 437      -7.720  -7.504  16.704  1.00  0.94           O  
ATOM   3325  CG  LYS A 437      -3.538  -6.225  15.481  1.00  0.93           C  
ATOM   3326  CD  LYS A 437      -3.096  -4.767  15.454  1.00  0.91           C  
ATOM   3327  CE  LYS A 437      -1.774  -4.597  14.719  1.00  0.92           C  
ATOM   3328  NZ  LYS A 437      -1.314  -3.176  14.728  1.00  0.91           N  
ATOM   3329  N   THR A 438      -6.521  -8.351  18.345  1.00  0.96           N  
ATOM   3330  CA  THR A 438      -7.480  -8.237  19.438  1.00  0.96           C  
ATOM   3331  C   THR A 438      -6.800  -7.723  20.704  1.00  0.97           C  
ATOM   3332  CB  THR A 438      -8.159  -9.588  19.729  1.00  0.96           C  
ATOM   3333  O   THR A 438      -5.706  -8.172  21.052  1.00  0.97           O  
ATOM   3334  CG2 THR A 438      -9.169  -9.462  20.864  1.00  0.88           C  
ATOM   3335  OG1 THR A 438      -8.836 -10.040  18.550  1.00  0.90           O  
ATOM   3336  N   SER A 439      -7.440  -6.791  21.403  1.00  0.96           N  
ATOM   3337  CA  SER A 439      -6.851  -6.134  22.565  1.00  0.97           C  
ATOM   3338  C   SER A 439      -7.715  -6.328  23.807  1.00  0.97           C  
ATOM   3339  CB  SER A 439      -6.659  -4.641  22.296  1.00  0.96           C  
ATOM   3340  O   SER A 439      -8.945  -6.318  23.722  1.00  0.96           O  
ATOM   3341  OG  SER A 439      -5.852  -4.436  21.149  1.00  0.90           O  
ATOM   3342  N   ALA A 440      -7.103  -6.433  24.987  1.00  0.97           N  
ATOM   3343  CA  ALA A 440      -7.687  -6.358  26.324  1.00  0.97           C  
ATOM   3344  C   ALA A 440      -6.934  -5.356  27.195  1.00  0.97           C  
ATOM   3345  CB  ALA A 440      -7.689  -7.735  26.982  1.00  0.96           C  
ATOM   3346  O   ALA A 440      -5.708  -5.252  27.114  1.00  0.97           O  
ATOM   3347  N   SER A 441      -7.660  -4.625  27.993  1.00  0.95           N  
ATOM   3348  CA  SER A 441      -7.078  -3.605  28.859  1.00  0.96           C  
ATOM   3349  C   SER A 441      -7.389  -3.883  30.326  1.00  0.95           C  
ATOM   3350  CB  SER A 441      -7.592  -2.217  28.474  1.00  0.94           C  
ATOM   3351  O   SER A 441      -8.439  -4.441  30.648  1.00  0.93           O  
ATOM   3352  OG  SER A 441      -7.264  -1.914  27.129  1.00  0.85           O  
ATOM   3353  N   SER A 442      -6.473  -3.471  31.186  1.00  0.94           N  
ATOM   3354  CA  SER A 442      -6.622  -3.480  32.638  1.00  0.94           C  
ATOM   3355  C   SER A 442      -6.071  -2.201  33.258  1.00  0.93           C  
ATOM   3356  CB  SER A 442      -5.915  -4.695  33.241  1.00  0.93           C  
ATOM   3357  O   SER A 442      -5.141  -1.595  32.722  1.00  0.92           O  
ATOM   3358  OG  SER A 442      -6.227  -4.825  34.618  1.00  0.86           O  
ATOM   3359  N   VAL A 443      -6.700  -1.750  34.319  1.00  0.92           N  
ATOM   3360  CA  VAL A 443      -6.230  -0.585  35.061  1.00  0.93           C  
ATOM   3361  C   VAL A 443      -5.139  -1.003  36.045  1.00  0.92           C  
ATOM   3362  CB  VAL A 443      -7.386   0.113  35.813  1.00  0.91           C  
ATOM   3363  O   VAL A 443      -5.341  -1.909  36.857  1.00  0.91           O  
ATOM   3364  CG1 VAL A 443      -6.875   1.334  36.576  1.00  0.87           C  
ATOM   3365  CG2 VAL A 443      -8.491   0.513  34.837  1.00  0.86           C  
ATOM   3366  N   ILE A 444      -3.959  -0.311  35.959  1.00  0.93           N  
ATOM   3367  CA  ILE A 444      -2.872  -0.370  36.930  1.00  0.93           C  
ATOM   3368  C   ILE A 444      -3.041   0.743  37.962  1.00  0.93           C  
ATOM   3369  CB  ILE A 444      -1.493  -0.258  36.242  1.00  0.92           C  
ATOM   3370  O   ILE A 444      -3.113   1.922  37.607  1.00  0.91           O  
ATOM   3371  CG1 ILE A 444      -1.300  -1.404  35.243  1.00  0.87           C  
ATOM   3372  CG2 ILE A 444      -0.369  -0.243  37.282  1.00  0.86           C  
ATOM   3373  CD1 ILE A 444      -0.033  -1.291  34.407  1.00  0.83           C  
ATOM   3374  N   LEU A 445      -3.176   0.389  39.168  1.00  0.92           N  
ATOM   3375  CA  LEU A 445      -3.324   1.337  40.267  1.00  0.92           C  
ATOM   3376  C   LEU A 445      -1.993   2.008  40.589  1.00  0.92           C  
ATOM   3377  CB  LEU A 445      -3.870   0.634  41.512  1.00  0.91           C  
ATOM   3378  O   LEU A 445      -1.058   1.350  41.054  1.00  0.91           O  
ATOM   3379  CG  LEU A 445      -5.245  -0.020  41.373  1.00  0.87           C  
ATOM   3380  CD1 LEU A 445      -5.642  -0.701  42.679  1.00  0.83           C  
ATOM   3381  CD2 LEU A 445      -6.290   1.013  40.964  1.00  0.83           C  
ATOM   3382  N   MET A 446      -1.915   3.289  40.346  1.00  0.93           N  
ATOM   3383  CA  MET A 446      -0.722   4.100  40.571  1.00  0.93           C  
ATOM   3384  C   MET A 446      -0.845   4.902  41.863  1.00  0.93           C  
ATOM   3385  CB  MET A 446      -0.482   5.043  39.391  1.00  0.91           C  
ATOM   3386  O   MET A 446      -1.906   5.456  42.156  1.00  0.91           O  
ATOM   3387  CG  MET A 446      -0.301   4.328  38.062  1.00  0.84           C  
ATOM   3388  SD  MET A 446       1.237   3.330  38.004  1.00  0.81           S  
ATOM   3389  CE  MET A 446       2.477   4.642  38.182  1.00  0.75           C  
ATOM   3390  N   LEU A 447       0.229   5.018  42.582  1.00  0.94           N  
ATOM   3391  CA  LEU A 447       0.378   5.935  43.707  1.00  0.94           C  
ATOM   3392  C   LEU A 447       1.259   7.121  43.329  1.00  0.93           C  
ATOM   3393  CB  LEU A 447       0.973   5.207  44.916  1.00  0.93           C  
ATOM   3394  O   LEU A 447       2.436   6.947  43.005  1.00  0.92           O  
ATOM   3395  CG  LEU A 447       0.152   4.047  45.481  1.00  0.91           C  
ATOM   3396  CD1 LEU A 447       0.914   3.358  46.608  1.00  0.88           C  
ATOM   3397  CD2 LEU A 447      -1.205   4.541  45.970  1.00  0.87           C  
ATOM   3398  N   PRO A 448       0.661   8.340  43.288  1.00  0.94           N  
ATOM   3399  CA  PRO A 448       1.525   9.498  43.050  1.00  0.94           C  
ATOM   3400  C   PRO A 448       2.640   9.626  44.085  1.00  0.94           C  
ATOM   3401  CB  PRO A 448       0.559  10.683  43.139  1.00  0.92           C  
ATOM   3402  O   PRO A 448       2.402   9.436  45.280  1.00  0.93           O  
ATOM   3403  CG  PRO A 448      -0.513  10.231  44.078  1.00  0.88           C  
ATOM   3404  CD  PRO A 448      -0.690   8.748  43.923  1.00  0.89           C  
ATOM   3405  N   TYR A 449       3.799  10.005  43.653  1.00  0.95           N  
ATOM   3406  CA  TYR A 449       4.985  10.133  44.493  1.00  0.96           C  
ATOM   3407  C   TYR A 449       5.804  11.356  44.098  1.00  0.95           C  
ATOM   3408  CB  TYR A 449       5.850   8.873  44.398  1.00  0.95           C  
ATOM   3409  O   TYR A 449       5.985  11.632  42.909  1.00  0.93           O  
ATOM   3410  CG  TYR A 449       7.194   9.007  45.073  1.00  0.95           C  
ATOM   3411  CD1 TYR A 449       7.315   8.899  46.456  1.00  0.93           C  
ATOM   3412  CD2 TYR A 449       8.345   9.243  44.328  1.00  0.93           C  
ATOM   3413  CE1 TYR A 449       8.551   9.024  47.082  1.00  0.93           C  
ATOM   3414  CE2 TYR A 449       9.586   9.370  44.944  1.00  0.93           C  
ATOM   3415  OH  TYR A 449      10.905   9.383  46.933  1.00  0.90           O  
ATOM   3416  CZ  TYR A 449       9.679   9.258  46.319  1.00  0.93           C  
ATOM   3417  N   SER A 450       6.398  12.029  45.001  1.00  0.94           N  
ATOM   3418  CA  SER A 450       7.428  13.056  44.886  1.00  0.95           C  
ATOM   3419  C   SER A 450       8.523  12.861  45.930  1.00  0.95           C  
ATOM   3420  CB  SER A 450       6.815  14.449  45.033  1.00  0.92           C  
ATOM   3421  O   SER A 450       8.260  12.360  47.026  1.00  0.94           O  
ATOM   3422  OG  SER A 450       6.152  14.578  46.278  1.00  0.81           O  
ATOM   3423  N   PRO A 451       9.806  13.243  45.641  1.00  0.95           N  
ATOM   3424  CA  PRO A 451      10.863  13.225  46.654  1.00  0.96           C  
ATOM   3425  C   PRO A 451      10.527  14.083  47.872  1.00  0.96           C  
ATOM   3426  CB  PRO A 451      12.076  13.787  45.908  1.00  0.95           C  
ATOM   3427  O   PRO A 451       9.713  15.005  47.777  1.00  0.96           O  
ATOM   3428  CG  PRO A 451      11.791  13.526  44.465  1.00  0.93           C  
ATOM   3429  CD  PRO A 451      10.313  13.662  44.238  1.00  0.92           C  
ATOM   3430  N   PRO A 452      11.166  13.862  49.041  1.00  0.97           N  
ATOM   3431  CA  PRO A 452      10.940  14.692  50.226  1.00  0.97           C  
ATOM   3432  C   PRO A 452      11.229  16.171  49.975  1.00  0.96           C  
ATOM   3433  CB  PRO A 452      11.915  14.112  51.254  1.00  0.96           C  
ATOM   3434  O   PRO A 452      12.205  16.507  49.300  1.00  0.94           O  
ATOM   3435  CG  PRO A 452      12.108  12.690  50.838  1.00  0.93           C  
ATOM   3436  CD  PRO A 452      12.097  12.627  49.337  1.00  0.92           C  
ATOM   3437  N   VAL A 453      10.434  17.072  50.474  1.00  0.95           N  
ATOM   3438  CA  VAL A 453      10.685  18.508  50.519  1.00  0.96           C  
ATOM   3439  C   VAL A 453      11.096  18.917  51.932  1.00  0.95           C  
ATOM   3440  CB  VAL A 453       9.447  19.316  50.069  1.00  0.95           C  
ATOM   3441  O   VAL A 453      10.349  18.700  52.889  1.00  0.94           O  
ATOM   3442  CG1 VAL A 453       9.759  20.811  50.039  1.00  0.94           C  
ATOM   3443  CG2 VAL A 453       8.969  18.839  48.699  1.00  0.93           C  
ATOM   3444  N   ILE A 454      12.298  19.517  52.078  1.00  0.97           N  
ATOM   3445  CA  ILE A 454      12.784  19.939  53.388  1.00  0.97           C  
ATOM   3446  C   ILE A 454      13.070  21.439  53.373  1.00  0.95           C  
ATOM   3447  CB  ILE A 454      14.051  19.157  53.800  1.00  0.95           C  
ATOM   3448  O   ILE A 454      13.519  21.982  52.361  1.00  0.92           O  
ATOM   3449  CG1 ILE A 454      15.166  19.363  52.768  1.00  0.84           C  
ATOM   3450  CG2 ILE A 454      13.734  17.668  53.973  1.00  0.84           C  
ATOM   3451  CD1 ILE A 454      16.495  18.732  53.158  1.00  0.80           C  
ATOM   3452  N   SER A 455      12.795  22.208  54.448  1.00  0.94           N  
ATOM   3453  CA  SER A 455      13.163  23.574  54.805  1.00  0.95           C  
ATOM   3454  C   SER A 455      13.914  23.616  56.131  1.00  0.93           C  
ATOM   3455  CB  SER A 455      11.920  24.461  54.886  1.00  0.93           C  
ATOM   3456  O   SER A 455      13.516  22.962  57.097  1.00  0.93           O  
ATOM   3457  OG  SER A 455      12.281  25.818  55.076  1.00  0.86           O  
ATOM   3458  N   ALA A 456      15.034  24.378  56.136  1.00  0.96           N  
ATOM   3459  CA  ALA A 456      15.833  24.464  57.356  1.00  0.96           C  
ATOM   3460  C   ALA A 456      16.379  25.875  57.555  1.00  0.95           C  
ATOM   3461  CB  ALA A 456      16.977  23.455  57.315  1.00  0.94           C  
ATOM   3462  O   ALA A 456      16.671  26.577  56.584  1.00  0.92           O  
ATOM   3463  N   SER A 457      16.526  26.272  58.816  1.00  0.93           N  
ATOM   3464  CA  SER A 457      17.323  27.416  59.249  1.00  0.93           C  
ATOM   3465  C   SER A 457      18.421  26.989  60.218  1.00  0.93           C  
ATOM   3466  CB  SER A 457      16.434  28.472  59.905  1.00  0.92           C  
ATOM   3467  O   SER A 457      18.293  25.970  60.900  1.00  0.92           O  
ATOM   3468  OG  SER A 457      15.835  27.963  61.085  1.00  0.90           O  
ATOM   3469  N   ALA A 458      19.487  27.765  60.191  1.00  0.94           N  
ATOM   3470  CA  ALA A 458      20.581  27.647  61.152  1.00  0.94           C  
ATOM   3471  C   ALA A 458      21.036  29.021  61.635  1.00  0.90           C  
ATOM   3472  CB  ALA A 458      21.753  26.888  60.535  1.00  0.91           C  
ATOM   3473  O   ALA A 458      21.770  29.721  60.933  1.00  0.84           O  
ATOM   3474  N   ASP A 459      20.491  29.401  62.818  1.00  0.89           N  
ATOM   3475  CA  ASP A 459      20.636  30.759  63.334  1.00  0.90           C  
ATOM   3476  C   ASP A 459      21.449  30.771  64.626  1.00  0.88           C  
ATOM   3477  CB  ASP A 459      19.264  31.393  63.570  1.00  0.87           C  
ATOM   3478  O   ASP A 459      21.202  29.968  65.529  1.00  0.86           O  
ATOM   3479  CG  ASP A 459      18.380  31.371  62.335  1.00  0.83           C  
ATOM   3480  OD1 ASP A 459      18.757  31.970  61.305  1.00  0.82           O  
ATOM   3481  OD2 ASP A 459      17.296  30.752  62.393  1.00  0.84           O  
ATOM   3482  N   ARG A 460      22.407  31.776  64.726  1.00  0.89           N  
ATOM   3483  CA  ARG A 460      23.152  31.987  65.963  1.00  0.89           C  
ATOM   3484  C   ARG A 460      22.292  32.693  67.006  1.00  0.87           C  
ATOM   3485  CB  ARG A 460      24.422  32.797  65.695  1.00  0.86           C  
ATOM   3486  O   ARG A 460      21.548  33.621  66.680  1.00  0.84           O  
ATOM   3487  CG  ARG A 460      25.416  32.100  64.780  1.00  0.81           C  
ATOM   3488  CD  ARG A 460      26.719  32.879  64.665  1.00  0.81           C  
ATOM   3489  NE  ARG A 460      27.673  32.207  63.788  1.00  0.79           N  
ATOM   3490  NH1 ARG A 460      28.428  30.731  65.397  1.00  0.70           N  
ATOM   3491  NH2 ARG A 460      29.295  30.663  63.276  1.00  0.67           N  
ATOM   3492  CZ  ARG A 460      28.463  31.202  64.156  1.00  0.80           C  
ATOM   3493  N   LEU A 461      22.517  32.323  68.146  1.00  0.84           N  
ATOM   3494  CA  LEU A 461      21.969  33.097  69.255  1.00  0.83           C  
ATOM   3495  C   LEU A 461      22.569  34.499  69.288  1.00  0.78           C  
ATOM   3496  CB  LEU A 461      22.229  32.386  70.585  1.00  0.81           C  
ATOM   3497  O   LEU A 461      23.785  34.661  69.160  1.00  0.72           O  
ATOM   3498  CG  LEU A 461      21.642  33.047  71.833  1.00  0.78           C  
ATOM   3499  CD1 LEU A 461      20.122  33.116  71.732  1.00  0.76           C  
ATOM   3500  CD2 LEU A 461      22.066  32.292  73.088  1.00  0.77           C  
ATOM   3501  N   ASN A 462      21.708  35.556  69.096  1.00  0.75           N  
ATOM   3502  CA  ASN A 462      21.997  36.986  69.094  1.00  0.76           C  
ATOM   3503  C   ASN A 462      22.876  37.379  67.911  1.00  0.73           C  
ATOM   3504  CB  ASN A 462      22.659  37.402  70.409  1.00  0.72           C  
ATOM   3505  O   ASN A 462      23.510  38.435  67.927  1.00  0.70           O  
ATOM   3506  CG  ASN A 462      21.779  37.141  71.615  1.00  0.70           C  
ATOM   3507  ND2 ASN A 462      22.381  36.662  72.697  1.00  0.71           N  
ATOM   3508  OD1 ASN A 462      20.567  37.367  71.575  1.00  0.69           O  
ATOM   3509  N   ASN A 463      23.093  36.601  66.927  1.00  0.74           N  
ATOM   3510  CA  ASN A 463      23.828  36.780  65.680  1.00  0.76           C  
ATOM   3511  C   ASN A 463      25.336  36.748  65.908  1.00  0.74           C  
ATOM   3512  CB  ASN A 463      23.421  38.089  65.000  1.00  0.71           C  
ATOM   3513  O   ASN A 463      26.115  36.871  64.961  1.00  0.72           O  
ATOM   3514  CG  ASN A 463      21.966  38.098  64.573  1.00  0.66           C  
ATOM   3515  ND2 ASN A 463      21.288  39.217  64.801  1.00  0.64           N  
ATOM   3516  OD1 ASN A 463      21.456  37.107  64.043  1.00  0.66           O  
ATOM   3517  N   PHE A 464      25.766  36.460  67.241  1.00  0.76           N  
ATOM   3518  CA  PHE A 464      27.206  36.495  67.466  1.00  0.77           C  
ATOM   3519  C   PHE A 464      27.629  35.396  68.434  1.00  0.76           C  
ATOM   3520  CB  PHE A 464      27.634  37.863  68.006  1.00  0.72           C  
ATOM   3521  O   PHE A 464      28.823  35.150  68.618  1.00  0.72           O  
ATOM   3522  CG  PHE A 464      27.110  38.162  69.385  1.00  0.68           C  
ATOM   3523  CD1 PHE A 464      25.913  38.848  69.555  1.00  0.64           C  
ATOM   3524  CD2 PHE A 464      27.814  37.758  70.511  1.00  0.65           C  
ATOM   3525  CE1 PHE A 464      25.426  39.126  70.829  1.00  0.60           C  
ATOM   3526  CE2 PHE A 464      27.333  38.033  71.788  1.00  0.59           C  
ATOM   3527  CZ  PHE A 464      26.139  38.718  71.945  1.00  0.62           C  
ATOM   3528  N   GLU A 465      26.692  34.693  69.283  1.00  0.83           N  
ATOM   3529  CA  GLU A 465      27.104  33.643  70.210  1.00  0.84           C  
ATOM   3530  C   GLU A 465      27.438  32.352  69.469  1.00  0.85           C  
ATOM   3531  CB  GLU A 465      26.010  33.385  71.250  1.00  0.82           C  
ATOM   3532  O   GLU A 465      26.979  32.137  68.346  1.00  0.84           O  
ATOM   3533  CG  GLU A 465      25.744  34.567  72.170  1.00  0.78           C  
ATOM   3534  CD  GLU A 465      24.674  34.287  73.213  1.00  0.77           C  
ATOM   3535  OE1 GLU A 465      24.501  33.110  73.604  1.00  0.78           O  
ATOM   3536  OE2 GLU A 465      24.003  35.252  73.643  1.00  0.77           O  
ATOM   3537  N   ASP A 466      28.218  31.456  70.003  1.00  0.88           N  
ATOM   3538  CA  ASP A 466      28.602  30.162  69.448  1.00  0.91           C  
ATOM   3539  C   ASP A 466      27.397  29.231  69.339  1.00  0.91           C  
ATOM   3540  CB  ASP A 466      29.692  29.514  70.304  1.00  0.89           C  
ATOM   3541  O   ASP A 466      27.363  28.350  68.478  1.00  0.91           O  
ATOM   3542  CG  ASP A 466      31.048  30.178  70.142  1.00  0.86           C  
ATOM   3543  OD1 ASP A 466      31.249  30.921  69.157  1.00  0.85           O  
ATOM   3544  OD2 ASP A 466      31.924  29.955  71.005  1.00  0.87           O  
ATOM   3545  N   SER A 467      26.305  29.469  70.100  1.00  0.89           N  
ATOM   3546  CA  SER A 467      25.097  28.651  70.074  1.00  0.91           C  
ATOM   3547  C   SER A 467      24.284  28.903  68.809  1.00  0.90           C  
ATOM   3548  CB  SER A 467      24.235  28.929  71.307  1.00  0.88           C  
ATOM   3549  O   SER A 467      23.762  30.002  68.609  1.00  0.88           O  
ATOM   3550  OG  SER A 467      23.136  28.036  71.364  1.00  0.79           O  
ATOM   3551  N   THR A 468      24.250  27.928  68.002  1.00  0.91           N  
ATOM   3552  CA  THR A 468      23.466  27.938  66.772  1.00  0.93           C  
ATOM   3553  C   THR A 468      22.295  26.965  66.868  1.00  0.94           C  
ATOM   3554  CB  THR A 468      24.335  27.580  65.552  1.00  0.92           C  
ATOM   3555  O   THR A 468      22.485  25.784  67.168  1.00  0.93           O  
ATOM   3556  CG2 THR A 468      23.516  27.605  64.266  1.00  0.89           C  
ATOM   3557  OG1 THR A 468      25.406  28.527  65.442  1.00  0.90           O  
ATOM   3558  N   THR A 469      21.125  27.411  66.645  1.00  0.93           N  
ATOM   3559  CA  THR A 469      19.924  26.584  66.604  1.00  0.95           C  
ATOM   3560  C   THR A 469      19.586  26.193  65.168  1.00  0.95           C  
ATOM   3561  CB  THR A 469      18.723  27.312  67.236  1.00  0.93           C  
ATOM   3562  O   THR A 469      19.361  27.058  64.319  1.00  0.95           O  
ATOM   3563  CG2 THR A 469      17.497  26.407  67.289  1.00  0.89           C  
ATOM   3564  OG1 THR A 469      19.064  27.715  68.568  1.00  0.91           O  
ATOM   3565  N   ILE A 470      19.573  24.915  64.845  1.00  0.95           N  
ATOM   3566  CA  ILE A 470      19.112  24.355  63.579  1.00  0.96           C  
ATOM   3567  C   ILE A 470      17.646  23.944  63.699  1.00  0.96           C  
ATOM   3568  CB  ILE A 470      19.974  23.147  63.148  1.00  0.95           C  
ATOM   3569  O   ILE A 470      17.300  23.088  64.517  1.00  0.95           O  
ATOM   3570  CG1 ILE A 470      21.464  23.492  63.247  1.00  0.94           C  
ATOM   3571  CG2 ILE A 470      19.608  22.701  61.729  1.00  0.94           C  
ATOM   3572  CD1 ILE A 470      22.391  22.304  63.029  1.00  0.91           C  
ATOM   3573  N   LYS A 471      16.831  24.524  62.969  1.00  0.95           N  
ATOM   3574  CA  LYS A 471      15.422  24.178  62.805  1.00  0.96           C  
ATOM   3575  C   LYS A 471      15.172  23.510  61.456  1.00  0.96           C  
ATOM   3576  CB  LYS A 471      14.544  25.423  62.943  1.00  0.94           C  
ATOM   3577  O   LYS A 471      15.702  23.949  60.433  1.00  0.96           O  
ATOM   3578  CG  LYS A 471      14.750  26.184  64.245  1.00  0.89           C  
ATOM   3579  CD  LYS A 471      13.763  27.336  64.381  1.00  0.87           C  
ATOM   3580  CE  LYS A 471      13.929  28.062  65.710  1.00  0.86           C  
ATOM   3581  NZ  LYS A 471      12.865  29.089  65.917  1.00  0.87           N  
ATOM   3582  N   LEU A 472      14.451  22.496  61.457  1.00  0.96           N  
ATOM   3583  CA  LEU A 472      14.128  21.727  60.260  1.00  0.97           C  
ATOM   3584  C   LEU A 472      12.641  21.391  60.215  1.00  0.97           C  
ATOM   3585  CB  LEU A 472      14.956  20.440  60.211  1.00  0.96           C  
ATOM   3586  O   LEU A 472      12.072  20.937  61.211  1.00  0.96           O  
ATOM   3587  CG  LEU A 472      14.653  19.483  59.057  1.00  0.93           C  
ATOM   3588  CD1 LEU A 472      15.120  20.082  57.734  1.00  0.90           C  
ATOM   3589  CD2 LEU A 472      15.311  18.129  59.298  1.00  0.90           C  
ATOM   3590  N   SER A 473      12.026  21.529  59.111  1.00  0.93           N  
ATOM   3591  CA  SER A 473      10.687  21.053  58.780  1.00  0.95           C  
ATOM   3592  C   SER A 473      10.615  20.566  57.337  1.00  0.95           C  
ATOM   3593  CB  SER A 473       9.654  22.159  59.005  1.00  0.93           C  
ATOM   3594  O   SER A 473      11.523  20.822  56.543  1.00  0.95           O  
ATOM   3595  OG  SER A 473       9.907  23.264  58.156  1.00  0.92           O  
ATOM   3596  N   GLY A 474       9.632  19.776  57.036  1.00  0.96           N  
ATOM   3597  CA  GLY A 474       9.459  19.320  55.666  1.00  0.96           C  
ATOM   3598  C   GLY A 474       8.227  18.455  55.476  1.00  0.96           C  
ATOM   3599  O   GLY A 474       7.402  18.333  56.384  1.00  0.95           O  
ATOM   3600  N   SER A 475       8.048  17.906  54.296  1.00  0.95           N  
ATOM   3601  CA  SER A 475       6.986  16.970  53.942  1.00  0.96           C  
ATOM   3602  C   SER A 475       7.513  15.843  53.061  1.00  0.96           C  
ATOM   3603  CB  SER A 475       5.847  17.697  53.226  1.00  0.94           C  
ATOM   3604  O   SER A 475       8.505  16.016  52.350  1.00  0.95           O  
ATOM   3605  OG  SER A 475       6.307  18.297  52.027  1.00  0.93           O  
ATOM   3606  N   ILE A 476       6.871  14.744  53.121  1.00  0.97           N  
ATOM   3607  CA  ILE A 476       7.090  13.619  52.219  1.00  0.96           C  
ATOM   3608  C   ILE A 476       5.801  13.305  51.462  1.00  0.96           C  
ATOM   3609  CB  ILE A 476       7.581  12.369  52.983  1.00  0.95           C  
ATOM   3610  O   ILE A 476       4.705  13.607  51.940  1.00  0.94           O  
ATOM   3611  CG1 ILE A 476       6.534  11.925  54.010  1.00  0.77           C  
ATOM   3612  CG2 ILE A 476       8.929  12.643  53.657  1.00  0.78           C  
ATOM   3613  CD1 ILE A 476       6.827  10.575  54.650  1.00  0.74           C  
ATOM   3614  N   SER A 477       5.877  12.699  50.385  1.00  0.94           N  
ATOM   3615  CA  SER A 477       4.702  12.228  49.659  1.00  0.95           C  
ATOM   3616  C   SER A 477       4.052  11.044  50.367  1.00  0.94           C  
ATOM   3617  CB  SER A 477       5.076  11.836  48.229  1.00  0.93           C  
ATOM   3618  O   SER A 477       4.689  10.008  50.566  1.00  0.93           O  
ATOM   3619  OG  SER A 477       3.916  11.664  47.434  1.00  0.84           O  
ATOM   3620  N   PRO A 478       2.824  11.149  50.828  1.00  0.95           N  
ATOM   3621  CA  PRO A 478       2.137   9.979  51.381  1.00  0.95           C  
ATOM   3622  C   PRO A 478       1.902   8.887  50.340  1.00  0.94           C  
ATOM   3623  CB  PRO A 478       0.808  10.553  51.880  1.00  0.93           C  
ATOM   3624  O   PRO A 478       1.450   9.175  49.229  1.00  0.93           O  
ATOM   3625  CG  PRO A 478       0.511  11.688  50.954  1.00  0.91           C  
ATOM   3626  CD  PRO A 478       1.810  12.306  50.524  1.00  0.91           C  
ATOM   3627  N   LEU A 479       2.116   7.723  50.659  1.00  0.93           N  
ATOM   3628  CA  LEU A 479       1.703   6.526  49.934  1.00  0.94           C  
ATOM   3629  C   LEU A 479       0.595   5.793  50.683  1.00  0.92           C  
ATOM   3630  CB  LEU A 479       2.896   5.591  49.721  1.00  0.92           C  
ATOM   3631  O   LEU A 479       0.870   4.903  51.490  1.00  0.90           O  
ATOM   3632  CG  LEU A 479       4.074   6.164  48.931  1.00  0.88           C  
ATOM   3633  CD1 LEU A 479       5.185   5.126  48.808  1.00  0.83           C  
ATOM   3634  CD2 LEU A 479       3.618   6.633  47.554  1.00  0.82           C  
ATOM   3635  N   THR A 480      -0.638   6.279  50.444  1.00  0.92           N  
ATOM   3636  CA  THR A 480      -1.808   5.799  51.170  1.00  0.92           C  
ATOM   3637  C   THR A 480      -2.354   4.523  50.535  1.00  0.91           C  
ATOM   3638  CB  THR A 480      -2.916   6.868  51.213  1.00  0.91           C  
ATOM   3639  O   THR A 480      -2.832   4.544  49.399  1.00  0.89           O  
ATOM   3640  CG2 THR A 480      -4.096   6.404  52.062  1.00  0.90           C  
ATOM   3641  OG1 THR A 480      -2.385   8.075  51.773  1.00  0.91           O  
ATOM   3642  N   ILE A 481      -2.263   3.415  51.247  1.00  0.91           N  
ATOM   3643  CA  ILE A 481      -2.826   2.110  50.920  1.00  0.92           C  
ATOM   3644  C   ILE A 481      -3.750   1.650  52.045  1.00  0.91           C  
ATOM   3645  CB  ILE A 481      -1.718   1.061  50.674  1.00  0.91           C  
ATOM   3646  O   ILE A 481      -3.355   1.632  53.213  1.00  0.89           O  
ATOM   3647  CG1 ILE A 481      -0.791   1.519  49.542  1.00  0.87           C  
ATOM   3648  CG2 ILE A 481      -2.329  -0.308  50.362  1.00  0.86           C  
ATOM   3649  CD1 ILE A 481       0.420   0.621  49.332  1.00  0.84           C  
ATOM   3650  N   SER A 482      -5.013   1.287  51.726  1.00  0.88           N  
ATOM   3651  CA  SER A 482      -6.017   0.879  52.703  1.00  0.89           C  
ATOM   3652  C   SER A 482      -6.063   1.842  53.884  1.00  0.89           C  
ATOM   3653  CB  SER A 482      -5.734  -0.539  53.201  1.00  0.88           C  
ATOM   3654  O   SER A 482      -6.035   1.416  55.040  1.00  0.88           O  
ATOM   3655  OG  SER A 482      -5.658  -1.448  52.116  1.00  0.85           O  
ATOM   3656  N   SER A 483      -6.107   3.144  53.703  1.00  0.88           N  
ATOM   3657  CA  SER A 483      -6.265   4.285  54.598  1.00  0.91           C  
ATOM   3658  C   SER A 483      -5.049   4.449  55.504  1.00  0.90           C  
ATOM   3659  CB  SER A 483      -7.526   4.128  55.449  1.00  0.89           C  
ATOM   3660  O   SER A 483      -5.041   5.304  56.392  1.00  0.89           O  
ATOM   3661  OG  SER A 483      -8.669   3.963  54.627  1.00  0.87           O  
ATOM   3662  N   ALA A 484      -3.900   3.748  55.273  1.00  0.91           N  
ATOM   3663  CA  ALA A 484      -2.656   3.893  56.025  1.00  0.92           C  
ATOM   3664  C   ALA A 484      -1.548   4.468  55.148  1.00  0.93           C  
ATOM   3665  CB  ALA A 484      -2.226   2.549  56.607  1.00  0.91           C  
ATOM   3666  O   ALA A 484      -1.274   3.949  54.063  1.00  0.92           O  
ATOM   3667  N   ASN A 485      -0.916   5.480  55.498  1.00  0.92           N  
ATOM   3668  CA  ASN A 485       0.318   5.964  54.889  1.00  0.93           C  
ATOM   3669  C   ASN A 485       1.472   4.990  55.111  1.00  0.92           C  
ATOM   3670  CB  ASN A 485       0.679   7.348  55.433  1.00  0.92           C  
ATOM   3671  O   ASN A 485       1.886   4.761  56.249  1.00  0.91           O  
ATOM   3672  CG  ASN A 485       1.882   7.954  54.737  1.00  0.89           C  
ATOM   3673  ND2 ASN A 485       2.418   9.027  55.306  1.00  0.90           N  
ATOM   3674  OD1 ASN A 485       2.325   7.462  53.696  1.00  0.88           O  
ATOM   3675  N   LYS A 486       2.048   4.442  53.990  1.00  0.93           N  
ATOM   3676  CA  LYS A 486       3.113   3.443  54.004  1.00  0.94           C  
ATOM   3677  C   LYS A 486       4.483   4.098  53.862  1.00  0.94           C  
ATOM   3678  CB  LYS A 486       2.903   2.419  52.887  1.00  0.93           C  
ATOM   3679  O   LYS A 486       5.507   3.478  54.157  1.00  0.93           O  
ATOM   3680  CG  LYS A 486       1.609   1.628  53.006  1.00  0.91           C  
ATOM   3681  CD  LYS A 486       1.563   0.823  54.298  1.00  0.90           C  
ATOM   3682  CE  LYS A 486       0.328  -0.065  54.361  1.00  0.89           C  
ATOM   3683  NZ  LYS A 486       0.296  -0.882  55.611  1.00  0.86           N  
ATOM   3684  N   ASN A 487       4.579   5.386  53.541  1.00  0.95           N  
ATOM   3685  CA  ASN A 487       5.835   6.118  53.418  1.00  0.95           C  
ATOM   3686  C   ASN A 487       6.188   6.847  54.711  1.00  0.95           C  
ATOM   3687  CB  ASN A 487       5.769   7.107  52.252  1.00  0.95           C  
ATOM   3688  O   ASN A 487       5.300   7.304  55.433  1.00  0.93           O  
ATOM   3689  CG  ASN A 487       7.139   7.589  51.817  1.00  0.94           C  
ATOM   3690  ND2 ASN A 487       7.174   8.708  51.102  1.00  0.94           N  
ATOM   3691  OD1 ASN A 487       8.156   6.961  52.119  1.00  0.93           O  
ATOM   3692  N   SER A 488       7.433   6.907  55.096  1.00  0.96           N  
ATOM   3693  CA  SER A 488       7.999   7.647  56.219  1.00  0.96           C  
ATOM   3694  C   SER A 488       9.464   7.992  55.972  1.00  0.96           C  
ATOM   3695  CB  SER A 488       7.867   6.843  57.513  1.00  0.95           C  
ATOM   3696  O   SER A 488      10.119   7.374  55.130  1.00  0.95           O  
ATOM   3697  OG  SER A 488       8.563   5.613  57.414  1.00  0.91           O  
ATOM   3698  N   LEU A 489      10.025   8.879  56.632  1.00  0.95           N  
ATOM   3699  CA  LEU A 489      11.457   9.152  56.599  1.00  0.95           C  
ATOM   3700  C   LEU A 489      12.235   8.066  57.335  1.00  0.94           C  
ATOM   3701  CB  LEU A 489      11.757  10.519  57.220  1.00  0.94           C  
ATOM   3702  O   LEU A 489      11.867   7.678  58.446  1.00  0.92           O  
ATOM   3703  CG  LEU A 489      11.295  11.741  56.424  1.00  0.90           C  
ATOM   3704  CD1 LEU A 489      11.435  13.006  57.264  1.00  0.84           C  
ATOM   3705  CD2 LEU A 489      12.086  11.865  55.126  1.00  0.84           C  
ATOM   3706  N   THR A 490      13.313   7.645  56.784  1.00  0.95           N  
ATOM   3707  CA  THR A 490      14.204   6.657  57.384  1.00  0.94           C  
ATOM   3708  C   THR A 490      15.422   7.335  58.004  1.00  0.92           C  
ATOM   3709  CB  THR A 490      14.663   5.616  56.347  1.00  0.92           C  
ATOM   3710  O   THR A 490      15.937   6.881  59.028  1.00  0.88           O  
ATOM   3711  CG2 THR A 490      13.504   4.727  55.909  1.00  0.84           C  
ATOM   3712  OG1 THR A 490      15.191   6.294  55.200  1.00  0.86           O  
ATOM   3713  N   VAL A 491      15.846   8.358  57.442  1.00  0.93           N  
ATOM   3714  CA  VAL A 491      17.026   9.097  57.878  1.00  0.94           C  
ATOM   3715  C   VAL A 491      16.761  10.598  57.779  1.00  0.95           C  
ATOM   3716  CB  VAL A 491      18.272   8.719  57.046  1.00  0.92           C  
ATOM   3717  O   VAL A 491      16.341  11.093  56.730  1.00  0.94           O  
ATOM   3718  CG1 VAL A 491      19.506   9.461  57.556  1.00  0.88           C  
ATOM   3719  CG2 VAL A 491      18.498   7.209  57.082  1.00  0.88           C  
ATOM   3720  N   VAL A 492      16.916  11.271  58.727  1.00  0.95           N  
ATOM   3721  CA  VAL A 492      17.092  12.719  58.762  1.00  0.95           C  
ATOM   3722  C   VAL A 492      18.305  13.071  59.620  1.00  0.94           C  
ATOM   3723  CB  VAL A 492      15.832  13.432  59.303  1.00  0.93           C  
ATOM   3724  O   VAL A 492      18.290  12.877  60.838  1.00  0.92           O  
ATOM   3725  CG1 VAL A 492      15.925  14.940  59.075  1.00  0.86           C  
ATOM   3726  CG2 VAL A 492      14.576  12.865  58.644  1.00  0.87           C  
ATOM   3727  N   LYS A 493      19.381  13.550  58.980  1.00  0.96           N  
ATOM   3728  CA  LYS A 493      20.618  13.862  59.690  1.00  0.96           C  
ATOM   3729  C   LYS A 493      21.228  15.167  59.185  1.00  0.97           C  
ATOM   3730  CB  LYS A 493      21.626  12.721  59.542  1.00  0.95           C  
ATOM   3731  O   LYS A 493      20.958  15.589  58.059  1.00  0.96           O  
ATOM   3732  CG  LYS A 493      22.097  12.494  58.113  1.00  0.88           C  
ATOM   3733  CD  LYS A 493      23.038  11.300  58.018  1.00  0.86           C  
ATOM   3734  CE  LYS A 493      23.529  11.086  56.593  1.00  0.81           C  
ATOM   3735  NZ  LYS A 493      24.430   9.899  56.489  1.00  0.81           N  
ATOM   3736  N   PHE A 494      22.063  15.742  59.963  1.00  0.97           N  
ATOM   3737  CA  PHE A 494      22.865  16.868  59.500  1.00  0.97           C  
ATOM   3738  C   PHE A 494      24.348  16.610  59.739  1.00  0.96           C  
ATOM   3739  CB  PHE A 494      22.437  18.160  60.202  1.00  0.96           C  
ATOM   3740  O   PHE A 494      24.715  15.852  60.639  1.00  0.95           O  
ATOM   3741  CG  PHE A 494      22.844  18.227  61.650  1.00  0.95           C  
ATOM   3742  CD1 PHE A 494      22.040  17.673  62.639  1.00  0.93           C  
ATOM   3743  CD2 PHE A 494      24.030  18.846  62.021  1.00  0.92           C  
ATOM   3744  CE1 PHE A 494      22.414  17.734  63.979  1.00  0.91           C  
ATOM   3745  CE2 PHE A 494      24.411  18.911  63.359  1.00  0.89           C  
ATOM   3746  CZ  PHE A 494      23.601  18.355  64.336  1.00  0.89           C  
ATOM   3747  N   GLN A 495      25.099  17.163  58.924  1.00  0.96           N  
ATOM   3748  CA  GLN A 495      26.552  17.286  58.997  1.00  0.96           C  
ATOM   3749  C   GLN A 495      26.980  18.750  58.993  1.00  0.96           C  
ATOM   3750  CB  GLN A 495      27.213  16.542  57.836  1.00  0.95           C  
ATOM   3751  O   GLN A 495      26.298  19.601  58.418  1.00  0.95           O  
ATOM   3752  CG  GLN A 495      26.824  15.072  57.746  1.00  0.93           C  
ATOM   3753  CD  GLN A 495      27.412  14.383  56.529  1.00  0.91           C  
ATOM   3754  NE2 GLN A 495      28.547  13.718  56.716  1.00  0.91           N  
ATOM   3755  OE1 GLN A 495      26.852  14.447  55.431  1.00  0.91           O  
ATOM   3756  N   ARG A 496      28.160  19.065  59.644  1.00  0.97           N  
ATOM   3757  CA  ARG A 496      28.657  20.436  59.684  1.00  0.97           C  
ATOM   3758  C   ARG A 496      30.117  20.502  59.246  1.00  0.97           C  
ATOM   3759  CB  ARG A 496      28.505  21.022  61.089  1.00  0.95           C  
ATOM   3760  O   ARG A 496      30.872  19.547  59.440  1.00  0.96           O  
ATOM   3761  CG  ARG A 496      29.196  20.211  62.174  1.00  0.89           C  
ATOM   3762  CD  ARG A 496      28.904  20.762  63.563  1.00  0.87           C  
ATOM   3763  NE  ARG A 496      29.616  20.019  64.598  1.00  0.84           N  
ATOM   3764  NH1 ARG A 496      28.710  21.204  66.362  1.00  0.79           N  
ATOM   3765  NH2 ARG A 496      30.201  19.508  66.760  1.00  0.75           N  
ATOM   3766  CZ  ARG A 496      29.507  20.245  65.904  1.00  0.79           C  
ATOM   3767  N   ARG A 497      30.550  21.548  58.710  1.00  0.96           N  
ATOM   3768  CA  ARG A 497      31.944  21.867  58.419  1.00  0.96           C  
ATOM   3769  C   ARG A 497      32.193  23.369  58.510  1.00  0.95           C  
ATOM   3770  CB  ARG A 497      32.335  21.354  57.032  1.00  0.96           C  
ATOM   3771  O   ARG A 497      31.268  24.167  58.349  1.00  0.94           O  
ATOM   3772  CG  ARG A 497      31.662  22.096  55.888  1.00  0.96           C  
ATOM   3773  CD  ARG A 497      32.087  21.549  54.533  1.00  0.95           C  
ATOM   3774  NE  ARG A 497      31.468  22.287  53.435  1.00  0.94           N  
ATOM   3775  NH1 ARG A 497      32.507  21.078  51.763  1.00  0.90           N  
ATOM   3776  NH2 ARG A 497      31.065  22.778  51.229  1.00  0.90           N  
ATOM   3777  CZ  ARG A 497      31.681  22.046  52.145  1.00  0.93           C  
ATOM   3778  N   GLN A 498      33.403  23.770  58.711  1.00  0.93           N  
ATOM   3779  CA  GLN A 498      33.815  25.130  58.382  1.00  0.94           C  
ATOM   3780  C   GLN A 498      33.712  25.388  56.881  1.00  0.93           C  
ATOM   3781  CB  GLN A 498      35.244  25.390  58.861  1.00  0.89           C  
ATOM   3782  O   GLN A 498      34.001  24.504  56.073  1.00  0.91           O  
ATOM   3783  CG  GLN A 498      35.698  26.834  58.691  1.00  0.75           C  
ATOM   3784  CD  GLN A 498      37.118  27.064  59.173  1.00  0.74           C  
ATOM   3785  NE2 GLN A 498      37.678  28.221  58.837  1.00  0.72           N  
ATOM   3786  OE1 GLN A 498      37.707  26.209  59.842  1.00  0.77           O  
ATOM   3787  N   VAL A 499      33.317  26.575  56.493  1.00  0.92           N  
ATOM   3788  CA  VAL A 499      33.261  26.858  55.062  1.00  0.93           C  
ATOM   3789  C   VAL A 499      34.611  26.550  54.420  1.00  0.89           C  
ATOM   3790  CB  VAL A 499      32.863  28.327  54.790  1.00  0.89           C  
ATOM   3791  O   VAL A 499      35.637  27.104  54.822  1.00  0.86           O  
ATOM   3792  CG1 VAL A 499      32.930  28.636  53.296  1.00  0.81           C  
ATOM   3793  CG2 VAL A 499      31.465  28.610  55.336  1.00  0.80           C  
ATOM   3794  N   GLY A 500      34.590  25.553  53.678  1.00  0.88           N  
ATOM   3795  CA  GLY A 500      35.787  25.085  52.998  1.00  0.89           C  
ATOM   3796  C   GLY A 500      36.443  23.905  53.689  1.00  0.87           C  
ATOM   3797  O   GLY A 500      37.365  23.294  53.144  1.00  0.85           O  
ATOM   3798  N   GLY A 501      36.003  23.446  54.900  1.00  0.94           N  
ATOM   3799  CA  GLY A 501      36.501  22.290  55.629  1.00  0.94           C  
ATOM   3800  C   GLY A 501      35.842  20.990  55.209  1.00  0.93           C  
ATOM   3801  O   GLY A 501      35.095  20.955  54.229  1.00  0.91           O  
ATOM   3802  N   THR A 502      36.121  19.862  55.794  1.00  0.93           N  
ATOM   3803  CA  THR A 502      35.471  18.568  55.622  1.00  0.94           C  
ATOM   3804  C   THR A 502      34.275  18.435  56.561  1.00  0.93           C  
ATOM   3805  CB  THR A 502      36.456  17.410  55.874  1.00  0.92           C  
ATOM   3806  O   THR A 502      34.335  18.863  57.716  1.00  0.92           O  
ATOM   3807  CG2 THR A 502      35.850  16.073  55.460  1.00  0.82           C  
ATOM   3808  OG1 THR A 502      37.651  17.635  55.116  1.00  0.86           O  
ATOM   3809  N   TYR A 503      33.085  17.933  56.081  1.00  0.93           N  
ATOM   3810  CA  TYR A 503      31.924  17.673  56.926  1.00  0.95           C  
ATOM   3811  C   TYR A 503      32.259  16.665  58.019  1.00  0.91           C  
ATOM   3812  CB  TYR A 503      30.751  17.162  56.085  1.00  0.93           C  
ATOM   3813  O   TYR A 503      33.008  15.713  57.785  1.00  0.87           O  
ATOM   3814  CG  TYR A 503      30.079  18.235  55.263  1.00  0.89           C  
ATOM   3815  CD1 TYR A 503      29.257  19.186  55.862  1.00  0.83           C  
ATOM   3816  CD2 TYR A 503      30.265  18.299  53.887  1.00  0.83           C  
ATOM   3817  CE1 TYR A 503      28.635  20.176  55.109  1.00  0.89           C  
ATOM   3818  CE2 TYR A 503      29.648  19.284  53.123  1.00  0.88           C  
ATOM   3819  OH  TYR A 503      28.222  21.194  52.991  1.00  0.79           O  
ATOM   3820  CZ  TYR A 503      28.836  20.217  53.742  1.00  0.89           C  
ATOM   3821  N   ASP A 504      31.704  16.750  59.138  1.00  0.91           N  
ATOM   3822  CA  ASP A 504      31.752  15.750  60.200  1.00  0.91           C  
ATOM   3823  C   ASP A 504      30.995  14.486  59.798  1.00  0.90           C  
ATOM   3824  CB  ASP A 504      31.175  16.317  61.499  1.00  0.86           C  
ATOM   3825  O   ASP A 504      29.954  14.561  59.141  1.00  0.87           O  
ATOM   3826  CG  ASP A 504      29.730  16.764  61.361  1.00  0.75           C  
ATOM   3827  OD1 ASP A 504      29.166  16.668  60.250  1.00  0.69           O  
ATOM   3828  OD2 ASP A 504      29.152  17.219  62.371  1.00  0.73           O  
ATOM   3829  N   SER A 505      31.497  13.338  59.947  1.00  0.82           N  
ATOM   3830  CA  SER A 505      30.982  11.998  59.687  1.00  0.85           C  
ATOM   3831  C   SER A 505      31.067  11.122  60.933  1.00  0.79           C  
ATOM   3832  CB  SER A 505      31.750  11.341  58.540  1.00  0.71           C  
ATOM   3833  O   SER A 505      32.105  11.076  61.596  1.00  0.70           O  
ATOM   3834  OG  SER A 505      31.181  10.087  58.206  1.00  0.52           O  
ATOM   3835  N   PRO A 506      29.862  10.486  61.279  1.00  0.68           N  
ATOM   3836  CA  PRO A 506      28.492  10.363  60.774  1.00  0.69           C  
ATOM   3837  C   PRO A 506      27.573  11.469  61.287  1.00  0.64           C  
ATOM   3838  CB  PRO A 506      28.046   8.995  61.297  1.00  0.57           C  
ATOM   3839  O   PRO A 506      27.697  11.896  62.438  1.00  0.54           O  
ATOM   3840  CG  PRO A 506      28.780   8.820  62.587  1.00  0.52           C  
ATOM   3841  CD  PRO A 506      30.085   9.557  62.496  1.00  0.53           C  
ATOM   3842  N   GLY A 507      27.094  12.297  60.606  1.00  0.87           N  
ATOM   3843  CA  GLY A 507      26.163  13.368  60.924  1.00  0.91           C  
ATOM   3844  C   GLY A 507      25.263  13.046  62.102  1.00  0.90           C  
ATOM   3845  O   GLY A 507      25.169  11.890  62.520  1.00  0.86           O  
ATOM   3846  N   THR A 508      24.690  13.940  62.861  1.00  0.89           N  
ATOM   3847  CA  THR A 508      23.751  13.849  63.974  1.00  0.92           C  
ATOM   3848  C   THR A 508      22.321  13.691  63.464  1.00  0.94           C  
ATOM   3849  CB  THR A 508      23.841  15.088  64.883  1.00  0.91           C  
ATOM   3850  O   THR A 508      21.882  14.441  62.590  1.00  0.94           O  
ATOM   3851  CG2 THR A 508      22.948  14.935  66.110  1.00  0.90           C  
ATOM   3852  OG1 THR A 508      25.197  15.262  65.312  1.00  0.88           O  
ATOM   3853  N   ASN A 509      21.565  12.699  63.841  1.00  0.91           N  
ATOM   3854  CA  ASN A 509      20.162  12.494  63.497  1.00  0.93           C  
ATOM   3855  C   ASN A 509      19.262  13.523  64.175  1.00  0.93           C  
ATOM   3856  CB  ASN A 509      19.720  11.077  63.866  1.00  0.91           C  
ATOM   3857  O   ASN A 509      19.442  13.830  65.355  1.00  0.93           O  
ATOM   3858  CG  ASN A 509      20.415  10.014  63.038  1.00  0.87           C  
ATOM   3859  ND2 ASN A 509      20.740   8.891  63.667  1.00  0.87           N  
ATOM   3860  OD1 ASN A 509      20.659  10.201  61.843  1.00  0.85           O  
ATOM   3861  N   PHE A 510      18.285  13.949  63.531  1.00  0.94           N  
ATOM   3862  CA  PHE A 510      17.170  14.705  64.087  1.00  0.95           C  
ATOM   3863  C   PHE A 510      16.119  13.769  64.672  1.00  0.93           C  
ATOM   3864  CB  PHE A 510      16.538  15.600  63.016  1.00  0.94           C  
ATOM   3865  O   PHE A 510      15.834  12.714  64.103  1.00  0.91           O  
ATOM   3866  CG  PHE A 510      17.396  16.771  62.620  1.00  0.94           C  
ATOM   3867  CD1 PHE A 510      17.350  17.959  63.338  1.00  0.93           C  
ATOM   3868  CD2 PHE A 510      18.250  16.683  61.528  1.00  0.93           C  
ATOM   3869  CE1 PHE A 510      18.143  19.045  62.974  1.00  0.93           C  
ATOM   3870  CE2 PHE A 510      19.046  17.763  61.158  1.00  0.91           C  
ATOM   3871  CZ  PHE A 510      18.990  18.944  61.881  1.00  0.91           C  
ATOM   3872  N   THR A 511      15.447  14.173  65.712  1.00  0.93           N  
ATOM   3873  CA  THR A 511      14.169  13.610  66.133  1.00  0.94           C  
ATOM   3874  C   THR A 511      13.010  14.317  65.437  1.00  0.94           C  
ATOM   3875  CB  THR A 511      13.992  13.708  67.660  1.00  0.91           C  
ATOM   3876  O   THR A 511      12.832  15.527  65.590  1.00  0.93           O  
ATOM   3877  CG2 THR A 511      12.713  13.009  68.111  1.00  0.84           C  
ATOM   3878  OG1 THR A 511      15.113  13.092  68.306  1.00  0.88           O  
ATOM   3879  N   ILE A 512      12.328  13.628  64.670  1.00  0.95           N  
ATOM   3880  CA  ILE A 512      11.239  14.185  63.875  1.00  0.95           C  
ATOM   3881  C   ILE A 512       9.898  13.740  64.452  1.00  0.94           C  
ATOM   3882  CB  ILE A 512      11.350  13.766  62.392  1.00  0.91           C  
ATOM   3883  O   ILE A 512       9.770  12.617  64.947  1.00  0.91           O  
ATOM   3884  CG1 ILE A 512      11.329  12.238  62.266  1.00  0.70           C  
ATOM   3885  CG2 ILE A 512      12.616  14.351  61.758  1.00  0.70           C  
ATOM   3886  CD1 ILE A 512      11.158  11.737  60.838  1.00  0.68           C  
ATOM   3887  N   THR A 513       8.946  14.564  64.419  1.00  0.93           N  
ATOM   3888  CA  THR A 513       7.551  14.303  64.752  1.00  0.94           C  
ATOM   3889  C   THR A 513       6.638  14.665  63.584  1.00  0.93           C  
ATOM   3890  CB  THR A 513       7.120  15.086  66.006  1.00  0.91           C  
ATOM   3891  O   THR A 513       6.815  15.709  62.952  1.00  0.92           O  
ATOM   3892  CG2 THR A 513       7.865  14.596  67.244  1.00  0.83           C  
ATOM   3893  OG1 THR A 513       7.401  16.478  65.813  1.00  0.86           O  
ATOM   3894  N   GLY A 514       5.772  13.661  63.204  1.00  0.90           N  
ATOM   3895  CA  GLY A 514       4.757  13.836  62.178  1.00  0.93           C  
ATOM   3896  C   GLY A 514       5.028  13.023  60.926  1.00  0.91           C  
ATOM   3897  O   GLY A 514       6.166  12.619  60.676  1.00  0.90           O  
ATOM   3898  N   ASN A 515       4.117  12.720  60.081  1.00  0.89           N  
ATOM   3899  CA  ASN A 515       4.073  11.977  58.827  1.00  0.91           C  
ATOM   3900  C   ASN A 515       2.698  12.065  58.171  1.00  0.85           C  
ATOM   3901  CB  ASN A 515       4.459  10.514  59.056  1.00  0.84           C  
ATOM   3902  O   ASN A 515       1.698  11.649  58.758  1.00  0.78           O  
ATOM   3903  CG  ASN A 515       4.592   9.736  57.762  1.00  0.76           C  
ATOM   3904  ND2 ASN A 515       4.633   8.413  57.867  1.00  0.76           N  
ATOM   3905  OD1 ASN A 515       4.659  10.319  56.676  1.00  0.71           O  
ATOM   3906  N   PRO A 516       2.627  12.835  56.918  1.00  0.89           N  
ATOM   3907  CA  PRO A 516       3.665  13.140  55.930  1.00  0.93           C  
ATOM   3908  C   PRO A 516       4.382  14.457  56.217  1.00  0.92           C  
ATOM   3909  CB  PRO A 516       2.888  13.217  54.614  1.00  0.89           C  
ATOM   3910  O   PRO A 516       5.500  14.672  55.740  1.00  0.90           O  
ATOM   3911  CG  PRO A 516       1.527  13.699  55.000  1.00  0.87           C  
ATOM   3912  CD  PRO A 516       1.177  13.116  56.340  1.00  0.83           C  
ATOM   3913  N   ASN A 517       3.664  15.303  56.868  1.00  0.93           N  
ATOM   3914  CA  ASN A 517       4.358  16.498  57.337  1.00  0.95           C  
ATOM   3915  C   ASN A 517       5.130  16.229  58.625  1.00  0.94           C  
ATOM   3916  CB  ASN A 517       3.369  17.648  57.540  1.00  0.93           C  
ATOM   3917  O   ASN A 517       4.616  15.579  59.537  1.00  0.94           O  
ATOM   3918  CG  ASN A 517       2.574  17.964  56.289  1.00  0.89           C  
ATOM   3919  ND2 ASN A 517       1.268  18.145  56.445  1.00  0.92           N  
ATOM   3920  OD1 ASN A 517       3.129  18.043  55.190  1.00  0.89           O  
ATOM   3921  N   PHE A 518       6.332  16.826  58.661  1.00  0.96           N  
ATOM   3922  CA  PHE A 518       7.146  16.552  59.839  1.00  0.96           C  
ATOM   3923  C   PHE A 518       7.844  17.818  60.322  1.00  0.96           C  
ATOM   3924  CB  PHE A 518       8.182  15.464  59.538  1.00  0.95           C  
ATOM   3925  O   PHE A 518       8.123  18.720  59.529  1.00  0.94           O  
ATOM   3926  CG  PHE A 518       9.221  15.878  58.531  1.00  0.94           C  
ATOM   3927  CD1 PHE A 518       9.022  15.654  57.174  1.00  0.91           C  
ATOM   3928  CD2 PHE A 518      10.397  16.492  58.941  1.00  0.91           C  
ATOM   3929  CE1 PHE A 518       9.982  16.036  56.239  1.00  0.89           C  
ATOM   3930  CE2 PHE A 518      11.361  16.876  58.014  1.00  0.88           C  
ATOM   3931  CZ  PHE A 518      11.152  16.646  56.663  1.00  0.88           C  
ATOM   3932  N   THR A 519       8.103  17.880  61.622  1.00  0.93           N  
ATOM   3933  CA  THR A 519       8.990  18.828  62.288  1.00  0.94           C  
ATOM   3934  C   THR A 519      10.048  18.095  63.108  1.00  0.93           C  
ATOM   3935  CB  THR A 519       8.201  19.785  63.201  1.00  0.90           C  
ATOM   3936  O   THR A 519       9.745  17.107  63.781  1.00  0.92           O  
ATOM   3937  CG2 THR A 519       9.098  20.894  63.741  1.00  0.79           C  
ATOM   3938  OG1 THR A 519       7.129  20.374  62.454  1.00  0.80           O  
ATOM   3939  N   ALA A 520      11.221  18.636  62.989  1.00  0.94           N  
ATOM   3940  CA  ALA A 520      12.284  18.110  63.841  1.00  0.95           C  
ATOM   3941  C   ALA A 520      12.379  18.893  65.147  1.00  0.93           C  
ATOM   3942  CB  ALA A 520      13.622  18.144  63.106  1.00  0.92           C  
ATOM   3943  O   ALA A 520      12.098  20.094  65.180  1.00  0.92           O  
ATOM   3944  N   THR A 521      12.728  18.251  66.260  1.00  0.92           N  
ATOM   3945  CA  THR A 521      13.149  18.951  67.469  1.00  0.93           C  
ATOM   3946  C   THR A 521      14.358  19.838  67.187  1.00  0.92           C  
ATOM   3947  CB  THR A 521      13.487  17.960  68.598  1.00  0.91           C  
ATOM   3948  O   THR A 521      15.342  19.386  66.599  1.00  0.91           O  
ATOM   3949  CG2 THR A 521      13.828  18.695  69.891  1.00  0.88           C  
ATOM   3950  OG1 THR A 521      12.361  17.106  68.831  1.00  0.88           O  
ATOM   3951  N   ASP A 522      14.262  21.033  67.558  1.00  0.92           N  
ATOM   3952  CA  ASP A 522      15.366  21.974  67.391  1.00  0.93           C  
ATOM   3953  C   ASP A 522      16.659  21.413  67.980  1.00  0.92           C  
ATOM   3954  CB  ASP A 522      15.030  23.317  68.042  1.00  0.90           C  
ATOM   3955  O   ASP A 522      16.695  21.021  69.148  1.00  0.91           O  
ATOM   3956  CG  ASP A 522      13.927  24.068  67.317  1.00  0.86           C  
ATOM   3957  OD1 ASP A 522      13.402  23.554  66.306  1.00  0.85           O  
ATOM   3958  OD2 ASP A 522      13.583  25.186  67.758  1.00  0.86           O  
ATOM   3959  N   VAL A 523      17.662  21.441  67.210  1.00  0.95           N  
ATOM   3960  CA  VAL A 523      18.972  20.961  67.635  1.00  0.95           C  
ATOM   3961  C   VAL A 523      19.903  22.147  67.878  1.00  0.94           C  
ATOM   3962  CB  VAL A 523      19.591  20.002  66.594  1.00  0.94           C  
ATOM   3963  O   VAL A 523      20.152  22.944  66.970  1.00  0.92           O  
ATOM   3964  CG1 VAL A 523      20.940  19.475  67.080  1.00  0.91           C  
ATOM   3965  CG2 VAL A 523      18.637  18.847  66.300  1.00  0.91           C  
ATOM   3966  N   LYS A 524      20.462  22.325  69.060  1.00  0.94           N  
ATOM   3967  CA  LYS A 524      21.499  23.305  69.371  1.00  0.95           C  
ATOM   3968  C   LYS A 524      22.892  22.709  69.187  1.00  0.93           C  
ATOM   3969  CB  LYS A 524      21.336  23.823  70.801  1.00  0.92           C  
ATOM   3970  O   LYS A 524      23.208  21.667  69.765  1.00  0.92           O  
ATOM   3971  CG  LYS A 524      20.055  24.611  71.031  1.00  0.88           C  
ATOM   3972  CD  LYS A 524      19.974  25.142  72.456  1.00  0.86           C  
ATOM   3973  CE  LYS A 524      18.684  25.917  72.693  1.00  0.84           C  
ATOM   3974  NZ  LYS A 524      18.629  26.494  74.069  1.00  0.85           N  
ATOM   3975  N   VAL A 525      23.647  23.471  68.444  1.00  0.95           N  
ATOM   3976  CA  VAL A 525      25.035  23.100  68.190  1.00  0.95           C  
ATOM   3977  C   VAL A 525      25.954  24.273  68.525  1.00  0.94           C  
ATOM   3978  CB  VAL A 525      25.246  22.659  66.724  1.00  0.93           C  
ATOM   3979  O   VAL A 525      25.602  25.431  68.290  1.00  0.92           O  
ATOM   3980  CG1 VAL A 525      24.469  21.378  66.428  1.00  0.78           C  
ATOM   3981  CG2 VAL A 525      24.828  23.775  65.767  1.00  0.78           C  
ATOM   3982  N   ASN A 526      27.110  24.017  69.141  1.00  0.94           N  
ATOM   3983  CA  ASN A 526      28.129  25.039  69.356  1.00  0.94           C  
ATOM   3984  C   ASN A 526      29.040  25.187  68.140  1.00  0.93           C  
ATOM   3985  CB  ASN A 526      28.957  24.718  70.603  1.00  0.90           C  
ATOM   3986  O   ASN A 526      29.789  24.268  67.805  1.00  0.91           O  
ATOM   3987  CG  ASN A 526      29.766  25.905  71.087  1.00  0.77           C  
ATOM   3988  ND2 ASN A 526      30.575  25.690  72.118  1.00  0.75           N  
ATOM   3989  OD1 ASN A 526      29.665  27.006  70.540  1.00  0.72           O  
ATOM   3990  N   LEU A 527      28.889  26.376  67.405  1.00  0.93           N  
ATOM   3991  CA  LEU A 527      29.706  26.739  66.252  1.00  0.94           C  
ATOM   3992  C   LEU A 527      30.527  27.991  66.540  1.00  0.91           C  
ATOM   3993  CB  LEU A 527      28.825  26.965  65.021  1.00  0.93           C  
ATOM   3994  O   LEU A 527      29.970  29.051  66.833  1.00  0.87           O  
ATOM   3995  CG  LEU A 527      27.934  25.795  64.600  1.00  0.93           C  
ATOM   3996  CD1 LEU A 527      27.135  26.158  63.353  1.00  0.90           C  
ATOM   3997  CD2 LEU A 527      28.772  24.544  64.360  1.00  0.89           C  
ATOM   3998  N   ALA A 528      31.890  27.899  66.537  1.00  0.91           N  
ATOM   3999  CA  ALA A 528      32.756  29.038  66.829  1.00  0.92           C  
ATOM   4000  C   ALA A 528      32.327  30.271  66.038  1.00  0.90           C  
ATOM   4001  CB  ALA A 528      34.211  28.693  66.522  1.00  0.89           C  
ATOM   4002  O   ALA A 528      32.258  30.233  64.808  1.00  0.88           O  
ATOM   4003  N   ASN A 529      31.997  31.419  66.671  1.00  0.86           N  
ATOM   4004  CA  ASN A 529      31.404  32.625  66.104  1.00  0.87           C  
ATOM   4005  C   ASN A 529      32.416  33.409  65.272  1.00  0.83           C  
ATOM   4006  CB  ASN A 529      30.826  33.511  67.210  1.00  0.82           C  
ATOM   4007  O   ASN A 529      32.040  34.297  64.505  1.00  0.77           O  
ATOM   4008  CG  ASN A 529      31.893  34.062  68.134  1.00  0.75           C  
ATOM   4009  ND2 ASN A 529      31.469  34.777  69.169  1.00  0.72           N  
ATOM   4010  OD1 ASN A 529      33.089  33.848  67.919  1.00  0.72           O  
ATOM   4011  N   THR A 530      33.694  33.036  65.443  1.00  0.84           N  
ATOM   4012  CA  THR A 530      34.808  33.625  64.708  1.00  0.85           C  
ATOM   4013  C   THR A 530      34.953  32.977  63.334  1.00  0.85           C  
ATOM   4014  CB  THR A 530      36.129  33.484  65.488  1.00  0.82           C  
ATOM   4015  O   THR A 530      35.777  33.406  62.524  1.00  0.83           O  
ATOM   4016  CG2 THR A 530      36.106  34.318  66.764  1.00  0.77           C  
ATOM   4017  OG1 THR A 530      36.328  32.107  65.832  1.00  0.79           O  
ATOM   4018  N   LEU A 531      34.230  31.909  62.947  1.00  0.89           N  
ATOM   4019  CA  LEU A 531      34.307  31.153  61.701  1.00  0.91           C  
ATOM   4020  C   LEU A 531      32.940  31.073  61.029  1.00  0.91           C  
ATOM   4021  CB  LEU A 531      34.843  29.743  61.962  1.00  0.90           C  
ATOM   4022  O   LEU A 531      31.911  31.029  61.708  1.00  0.91           O  
ATOM   4023  CG  LEU A 531      36.225  29.653  62.611  1.00  0.88           C  
ATOM   4024  CD1 LEU A 531      36.589  28.197  62.883  1.00  0.87           C  
ATOM   4025  CD2 LEU A 531      37.276  30.315  61.726  1.00  0.87           C  
ATOM   4026  N   ALA A 532      32.885  31.050  59.757  1.00  0.88           N  
ATOM   4027  CA  ALA A 532      31.706  30.660  58.989  1.00  0.91           C  
ATOM   4028  C   ALA A 532      31.591  29.141  58.894  1.00  0.91           C  
ATOM   4029  CB  ALA A 532      31.752  31.275  57.593  1.00  0.88           C  
ATOM   4030  O   ALA A 532      32.588  28.450  58.674  1.00  0.91           O  
ATOM   4031  N   TRP A 533      30.400  28.617  59.057  1.00  0.93           N  
ATOM   4032  CA  TRP A 533      30.115  27.186  59.037  1.00  0.95           C  
ATOM   4033  C   TRP A 533      29.107  26.847  57.944  1.00  0.94           C  
ATOM   4034  CB  TRP A 533      29.587  26.724  60.398  1.00  0.94           C  
ATOM   4035  O   TRP A 533      28.315  27.699  57.535  1.00  0.93           O  
ATOM   4036  CG  TRP A 533      30.602  26.788  61.499  1.00  0.92           C  
ATOM   4037  CD1 TRP A 533      30.928  27.878  62.258  1.00  0.89           C  
ATOM   4038  CD2 TRP A 533      31.428  25.715  61.962  1.00  0.89           C  
ATOM   4039  CE2 TRP A 533      32.232  26.227  63.005  1.00  0.91           C  
ATOM   4040  CE3 TRP A 533      31.567  24.370  61.596  1.00  0.85           C  
ATOM   4041  NE1 TRP A 533      31.908  27.547  63.165  1.00  0.86           N  
ATOM   4042  CH2 TRP A 533      33.277  24.125  63.309  1.00  0.87           C  
ATOM   4043  CZ2 TRP A 533      33.162  25.438  63.687  1.00  0.87           C  
ATOM   4044  CZ3 TRP A 533      32.493  23.586  62.276  1.00  0.86           C  
ATOM   4045  N   GLU A 534      29.074  25.647  57.484  1.00  0.95           N  
ATOM   4046  CA  GLU A 534      28.064  25.044  56.620  1.00  0.96           C  
ATOM   4047  C   GLU A 534      27.456  23.802  57.265  1.00  0.96           C  
ATOM   4048  CB  GLU A 534      28.665  24.688  55.257  1.00  0.93           C  
ATOM   4049  O   GLU A 534      28.179  22.939  57.767  1.00  0.96           O  
ATOM   4050  CG  GLU A 534      28.987  25.898  54.392  1.00  0.81           C  
ATOM   4051  CD  GLU A 534      29.583  25.529  53.043  1.00  0.77           C  
ATOM   4052  OE1 GLU A 534      29.805  24.324  52.787  1.00  0.79           O  
ATOM   4053  OE2 GLU A 534      29.829  26.453  52.236  1.00  0.76           O  
ATOM   4054  N   ILE A 535      26.187  23.751  57.231  1.00  0.96           N  
ATOM   4055  CA  ILE A 535      25.380  22.627  57.694  1.00  0.96           C  
ATOM   4056  C   ILE A 535      24.745  21.921  56.499  1.00  0.96           C  
ATOM   4057  CB  ILE A 535      24.290  23.086  58.687  1.00  0.95           C  
ATOM   4058  O   ILE A 535      23.955  22.519  55.764  1.00  0.96           O  
ATOM   4059  CG1 ILE A 535      24.915  23.885  59.837  1.00  0.91           C  
ATOM   4060  CG2 ILE A 535      23.504  21.884  59.220  1.00  0.91           C  
ATOM   4061  CD1 ILE A 535      25.876  23.078  60.700  1.00  0.86           C  
ATOM   4062  N   LEU A 536      25.059  20.664  56.270  1.00  0.96           N  
ATOM   4063  CA  LEU A 536      24.428  19.764  55.310  1.00  0.96           C  
ATOM   4064  C   LEU A 536      23.368  18.902  55.988  1.00  0.96           C  
ATOM   4065  CB  LEU A 536      25.477  18.872  54.642  1.00  0.96           C  
ATOM   4066  O   LEU A 536      23.690  18.073  56.843  1.00  0.96           O  
ATOM   4067  CG  LEU A 536      24.953  17.840  53.642  1.00  0.95           C  
ATOM   4068  CD1 LEU A 536      24.335  18.539  52.435  1.00  0.94           C  
ATOM   4069  CD2 LEU A 536      26.071  16.900  53.208  1.00  0.94           C  
ATOM   4070  N   ILE A 537      22.141  19.092  55.584  1.00  0.96           N  
ATOM   4071  CA  ILE A 537      21.003  18.300  56.039  1.00  0.96           C  
ATOM   4072  C   ILE A 537      20.616  17.289  54.963  1.00  0.96           C  
ATOM   4073  CB  ILE A 537      19.795  19.197  56.392  1.00  0.95           C  
ATOM   4074  O   ILE A 537      20.457  17.647  53.794  1.00  0.96           O  
ATOM   4075  CG1 ILE A 537      20.184  20.217  57.468  1.00  0.91           C  
ATOM   4076  CG2 ILE A 537      18.606  18.346  56.847  1.00  0.91           C  
ATOM   4077  CD1 ILE A 537      19.190  21.360  57.624  1.00  0.88           C  
ATOM   4078  N   THR A 538      20.480  16.028  55.308  1.00  0.95           N  
ATOM   4079  CA  THR A 538      20.074  14.921  54.450  1.00  0.96           C  
ATOM   4080  C   THR A 538      18.818  14.247  54.994  1.00  0.96           C  
ATOM   4081  CB  THR A 538      21.200  13.879  54.312  1.00  0.95           C  
ATOM   4082  O   THR A 538      18.788  13.819  56.149  1.00  0.96           O  
ATOM   4083  CG2 THR A 538      20.809  12.773  53.337  1.00  0.89           C  
ATOM   4084  OG1 THR A 538      22.385  14.526  53.833  1.00  0.91           O  
ATOM   4085  N   ALA A 539      17.788  14.051  54.122  1.00  0.96           N  
ATOM   4086  CA  ALA A 539      16.565  13.313  54.426  1.00  0.96           C  
ATOM   4087  C   ALA A 539      16.308  12.225  53.387  1.00  0.96           C  
ATOM   4088  CB  ALA A 539      15.374  14.266  54.501  1.00  0.95           C  
ATOM   4089  O   ALA A 539      16.325  12.492  52.183  1.00  0.96           O  
ATOM   4090  N   THR A 540      16.121  11.067  53.811  1.00  0.96           N  
ATOM   4091  CA  THR A 540      15.783   9.915  52.982  1.00  0.96           C  
ATOM   4092  C   THR A 540      14.467   9.290  53.436  1.00  0.96           C  
ATOM   4093  CB  THR A 540      16.898   8.854  53.017  1.00  0.95           C  
ATOM   4094  O   THR A 540      14.267   9.051  54.629  1.00  0.96           O  
ATOM   4095  CG2 THR A 540      16.605   7.715  52.046  1.00  0.93           C  
ATOM   4096  OG1 THR A 540      18.143   9.466  52.657  1.00  0.93           O  
ATOM   4097  N   ASP A 541      13.530   8.952  52.493  1.00  0.97           N  
ATOM   4098  CA  ASP A 541      12.257   8.321  52.825  1.00  0.97           C  
ATOM   4099  C   ASP A 541      12.312   6.814  52.588  1.00  0.96           C  
ATOM   4100  CB  ASP A 541      11.121   8.941  52.008  1.00  0.96           C  
ATOM   4101  O   ASP A 541      13.342   6.283  52.167  1.00  0.95           O  
ATOM   4102  CG  ASP A 541      11.244   8.669  50.520  1.00  0.93           C  
ATOM   4103  OD1 ASP A 541      12.030   7.780  50.125  1.00  0.90           O  
ATOM   4104  OD2 ASP A 541      10.552   9.351  49.734  1.00  0.90           O  
ATOM   4105  N   LYS A 542      11.249   6.116  52.785  1.00  0.96           N  
ATOM   4106  CA  LYS A 542      11.185   4.659  52.730  1.00  0.96           C  
ATOM   4107  C   LYS A 542      11.200   4.162  51.287  1.00  0.95           C  
ATOM   4108  CB  LYS A 542       9.935   4.148  53.447  1.00  0.95           C  
ATOM   4109  O   LYS A 542      11.492   2.992  51.030  1.00  0.94           O  
ATOM   4110  CG  LYS A 542      10.092   4.026  54.955  1.00  0.91           C  
ATOM   4111  CD  LYS A 542       8.880   3.358  55.592  1.00  0.88           C  
ATOM   4112  CE  LYS A 542       9.079   3.143  57.086  1.00  0.85           C  
ATOM   4113  NZ  LYS A 542       7.869   2.545  57.726  1.00  0.83           N  
ATOM   4114  N   VAL A 543      10.970   5.013  50.347  1.00  0.94           N  
ATOM   4115  CA  VAL A 543      11.023   4.688  48.925  1.00  0.94           C  
ATOM   4116  C   VAL A 543      12.463   4.783  48.426  1.00  0.92           C  
ATOM   4117  CB  VAL A 543      10.109   5.618  48.096  1.00  0.91           C  
ATOM   4118  O   VAL A 543      12.758   4.410  47.288  1.00  0.89           O  
ATOM   4119  CG1 VAL A 543      10.093   5.193  46.629  1.00  0.77           C  
ATOM   4120  CG2 VAL A 543       8.693   5.624  48.670  1.00  0.76           C  
ATOM   4121  N   GLY A 544      13.422   5.279  49.144  1.00  0.93           N  
ATOM   4122  CA  GLY A 544      14.842   5.425  48.863  1.00  0.93           C  
ATOM   4123  C   GLY A 544      15.184   6.740  48.190  1.00  0.92           C  
ATOM   4124  O   GLY A 544      16.248   6.874  47.581  1.00  0.90           O  
ATOM   4125  N   SER A 545      14.328   7.763  48.222  1.00  0.95           N  
ATOM   4126  CA  SER A 545      14.675   9.090  47.724  1.00  0.95           C  
ATOM   4127  C   SER A 545      15.362   9.923  48.802  1.00  0.95           C  
ATOM   4128  CB  SER A 545      13.427   9.819  47.224  1.00  0.94           C  
ATOM   4129  O   SER A 545      14.835  10.076  49.906  1.00  0.94           O  
ATOM   4130  OG  SER A 545      12.839   9.122  46.139  1.00  0.88           O  
ATOM   4131  N   THR A 546      16.491  10.381  48.450  1.00  0.95           N  
ATOM   4132  CA  THR A 546      17.309  11.228  49.311  1.00  0.95           C  
ATOM   4133  C   THR A 546      17.328  12.664  48.797  1.00  0.95           C  
ATOM   4134  CB  THR A 546      18.751  10.696  49.410  1.00  0.93           C  
ATOM   4135  O   THR A 546      17.612  12.905  47.622  1.00  0.93           O  
ATOM   4136  CG2 THR A 546      19.596  11.566  50.335  1.00  0.86           C  
ATOM   4137  OG1 THR A 546      18.727   9.358  49.921  1.00  0.88           O  
ATOM   4138  N   VAL A 547      17.064  13.652  49.591  1.00  0.96           N  
ATOM   4139  CA  VAL A 547      17.223  15.081  49.340  1.00  0.96           C  
ATOM   4140  C   VAL A 547      18.267  15.660  50.292  1.00  0.96           C  
ATOM   4141  CB  VAL A 547      15.885  15.837  49.492  1.00  0.94           C  
ATOM   4142  O   VAL A 547      18.345  15.259  51.456  1.00  0.95           O  
ATOM   4143  CG1 VAL A 547      16.081  17.335  49.267  1.00  0.75           C  
ATOM   4144  CG2 VAL A 547      14.845  15.279  48.522  1.00  0.75           C  
ATOM   4145  N   THR A 548      19.018  16.544  49.831  1.00  0.95           N  
ATOM   4146  CA  THR A 548      20.018  17.264  50.611  1.00  0.95           C  
ATOM   4147  C   THR A 548      19.752  18.766  50.578  1.00  0.94           C  
ATOM   4148  CB  THR A 548      21.440  16.979  50.095  1.00  0.93           C  
ATOM   4149  O   THR A 548      19.344  19.307  49.548  1.00  0.93           O  
ATOM   4150  CG2 THR A 548      21.776  15.495  50.196  1.00  0.83           C  
ATOM   4151  OG1 THR A 548      21.535  17.386  48.724  1.00  0.86           O  
ATOM   4152  N   LEU A 549      19.978  19.541  51.626  1.00  0.96           N  
ATOM   4153  CA  LEU A 549      19.904  20.989  51.791  1.00  0.96           C  
ATOM   4154  C   LEU A 549      21.123  21.513  52.544  1.00  0.96           C  
ATOM   4155  CB  LEU A 549      18.624  21.379  52.534  1.00  0.96           C  
ATOM   4156  O   LEU A 549      21.417  21.057  53.651  1.00  0.95           O  
ATOM   4157  CG  LEU A 549      18.431  22.870  52.816  1.00  0.94           C  
ATOM   4158  CD1 LEU A 549      18.270  23.640  51.510  1.00  0.93           C  
ATOM   4159  CD2 LEU A 549      17.227  23.091  53.725  1.00  0.93           C  
ATOM   4160  N   THR A 550      21.803  22.481  52.012  1.00  0.95           N  
ATOM   4161  CA  THR A 550      22.918  23.153  52.670  1.00  0.96           C  
ATOM   4162  C   THR A 550      22.486  24.514  53.210  1.00  0.94           C  
ATOM   4163  CB  THR A 550      24.108  23.333  51.710  1.00  0.93           C  
ATOM   4164  O   THR A 550      21.792  25.268  52.525  1.00  0.92           O  
ATOM   4165  CG2 THR A 550      25.317  23.916  52.434  1.00  0.80           C  
ATOM   4166  OG1 THR A 550      24.464  22.060  51.156  1.00  0.85           O  
ATOM   4167  N   ARG A 551      22.894  24.890  54.409  1.00  0.95           N  
ATOM   4168  CA  ARG A 551      22.735  26.196  55.041  1.00  0.95           C  
ATOM   4169  C   ARG A 551      24.072  26.725  55.548  1.00  0.94           C  
ATOM   4170  CB  ARG A 551      21.731  26.118  56.193  1.00  0.95           C  
ATOM   4171  O   ARG A 551      24.807  26.013  56.236  1.00  0.92           O  
ATOM   4172  CG  ARG A 551      20.300  25.867  55.747  1.00  0.92           C  
ATOM   4173  CD  ARG A 551      19.738  27.045  54.962  1.00  0.90           C  
ATOM   4174  NE  ARG A 551      18.393  26.770  54.466  1.00  0.89           N  
ATOM   4175  NH1 ARG A 551      18.984  26.819  52.233  1.00  0.85           N  
ATOM   4176  NH2 ARG A 551      16.810  26.415  52.840  1.00  0.84           N  
ATOM   4177  CZ  ARG A 551      18.065  26.669  53.181  1.00  0.86           C  
ATOM   4178  N   THR A 552      24.365  27.941  55.221  1.00  0.93           N  
ATOM   4179  CA  THR A 552      25.525  28.637  55.767  1.00  0.94           C  
ATOM   4180  C   THR A 552      25.157  29.377  57.050  1.00  0.92           C  
ATOM   4181  CB  THR A 552      26.111  29.631  54.748  1.00  0.90           C  
ATOM   4182  O   THR A 552      24.123  30.044  57.113  1.00  0.90           O  
ATOM   4183  CG2 THR A 552      27.426  30.219  55.247  1.00  0.76           C  
ATOM   4184  OG1 THR A 552      26.344  28.953  53.507  1.00  0.78           O  
ATOM   4185  N   VAL A 553      25.992  29.208  58.046  1.00  0.93           N  
ATOM   4186  CA  VAL A 553      26.008  30.014  59.262  1.00  0.93           C  
ATOM   4187  C   VAL A 553      27.138  31.038  59.189  1.00  0.90           C  
ATOM   4188  CB  VAL A 553      26.166  29.135  60.523  1.00  0.92           C  
ATOM   4189  O   VAL A 553      28.316  30.676  59.229  1.00  0.86           O  
ATOM   4190  CG1 VAL A 553      26.004  29.974  61.790  1.00  0.89           C  
ATOM   4191  CG2 VAL A 553      25.156  27.989  60.505  1.00  0.89           C  
ATOM   4192  N   PRO A 554      26.828  32.367  58.920  1.00  0.86           N  
ATOM   4193  CA  PRO A 554      27.876  33.379  58.767  1.00  0.87           C  
ATOM   4194  C   PRO A 554      28.732  33.535  60.022  1.00  0.86           C  
ATOM   4195  CB  PRO A 554      27.091  34.660  58.478  1.00  0.84           C  
ATOM   4196  O   PRO A 554      28.365  33.039  61.090  1.00  0.83           O  
ATOM   4197  CG  PRO A 554      25.808  34.499  59.228  1.00  0.80           C  
ATOM   4198  CD  PRO A 554      25.422  33.048  59.208  1.00  0.80           C  
ATOM   4199  N   VAL A 555      29.877  34.234  59.895  1.00  0.83           N  
ATOM   4200  CA  VAL A 555      30.650  34.697  61.042  1.00  0.83           C  
ATOM   4201  C   VAL A 555      29.777  35.577  61.933  1.00  0.80           C  
ATOM   4202  CB  VAL A 555      31.912  35.472  60.600  1.00  0.78           C  
ATOM   4203  O   VAL A 555      28.915  36.309  61.440  1.00  0.74           O  
ATOM   4204  CG1 VAL A 555      32.765  35.849  61.810  1.00  0.68           C  
ATOM   4205  CG2 VAL A 555      32.725  34.644  59.607  1.00  0.67           C  
ATOM   4206  N   GLY A 556      29.813  35.574  63.230  1.00  0.81           N  
ATOM   4207  CA  GLY A 556      29.080  36.436  64.143  1.00  0.80           C  
ATOM   4208  C   GLY A 556      29.361  37.911  63.927  1.00  0.76           C  
ATOM   4209  O   GLY A 556      30.520  38.319  63.825  1.00  0.70           O  
ATOM   4210  N   THR A 557      28.343  38.905  63.472  1.00  0.71           N  
ATOM   4211  CA  THR A 557      28.448  40.354  63.343  1.00  0.70           C  
ATOM   4212  C   THR A 557      28.351  41.027  64.709  1.00  0.69           C  
ATOM   4213  CB  THR A 557      27.355  40.913  62.413  1.00  0.66           C  
ATOM   4214  O   THR A 557      27.273  41.079  65.306  1.00  0.65           O  
ATOM   4215  CG2 THR A 557      27.890  42.061  61.564  1.00  0.61           C  
ATOM   4216  OG1 THR A 557      26.892  39.868  61.549  1.00  0.60           O  
ATOM   4217  N   PRO A 558      29.466  41.785  65.302  1.00  0.70           N  
ATOM   4218  CA  PRO A 558      29.331  42.551  66.543  1.00  0.69           C  
ATOM   4219  C   PRO A 558      28.528  43.837  66.360  1.00  0.69           C  
ATOM   4220  CB  PRO A 558      30.781  42.863  66.924  1.00  0.66           C  
ATOM   4221  O   PRO A 558      28.610  44.475  65.307  1.00  0.65           O  
ATOM   4222  CG  PRO A 558      31.535  42.808  65.635  1.00  0.65           C  
ATOM   4223  CD  PRO A 558      30.792  41.912  64.685  1.00  0.66           C  
ATOM   4224  N   ILE A 559      27.573  44.401  67.265  1.00  0.73           N  
ATOM   4225  CA  ILE A 559      26.762  45.614  67.266  1.00  0.72           C  
ATOM   4226  C   ILE A 559      27.666  46.840  67.176  1.00  0.72           C  
ATOM   4227  CB  ILE A 559      25.871  45.697  68.526  1.00  0.69           C  
ATOM   4228  O   ILE A 559      27.336  47.814  66.494  1.00  0.67           O  
ATOM   4229  CG1 ILE A 559      24.801  44.599  68.497  1.00  0.62           C  
ATOM   4230  CG2 ILE A 559      25.230  47.082  68.644  1.00  0.63           C  
ATOM   4231  CD1 ILE A 559      23.993  44.488  69.782  1.00  0.62           C  
ATOM   4232  N   PHE A 560      28.706  47.219  67.713  1.00  0.75           N  
ATOM   4233  CA  PHE A 560      29.762  48.218  67.824  1.00  0.76           C  
ATOM   4234  C   PHE A 560      31.133  47.581  67.625  1.00  0.75           C  
ATOM   4235  CB  PHE A 560      29.701  48.918  69.185  1.00  0.71           C  
ATOM   4236  O   PHE A 560      31.520  46.684  68.376  1.00  0.71           O  
ATOM   4237  CG  PHE A 560      30.602  50.118  69.292  1.00  0.67           C  
ATOM   4238  CD1 PHE A 560      30.205  51.350  68.785  1.00  0.63           C  
ATOM   4239  CD2 PHE A 560      31.846  50.015  69.899  1.00  0.66           C  
ATOM   4240  CE1 PHE A 560      31.037  52.463  68.882  1.00  0.68           C  
ATOM   4241  CE2 PHE A 560      32.683  51.123  70.000  1.00  0.64           C  
ATOM   4242  CZ  PHE A 560      32.277  52.345  69.490  1.00  0.70           C  
ATOM   4243  N   PHE A 561      31.681  48.158  66.461  1.00  0.80           N  
ATOM   4244  CA  PHE A 561      33.049  47.735  66.186  1.00  0.80           C  
ATOM   4245  C   PHE A 561      33.978  48.939  66.085  1.00  0.79           C  
ATOM   4246  CB  PHE A 561      33.111  46.915  64.893  1.00  0.77           C  
ATOM   4247  O   PHE A 561      33.691  49.892  65.358  1.00  0.75           O  
ATOM   4248  CG  PHE A 561      34.455  46.290  64.634  1.00  0.75           C  
ATOM   4249  CD1 PHE A 561      34.843  45.139  65.308  1.00  0.71           C  
ATOM   4250  CD2 PHE A 561      35.330  46.855  63.716  1.00  0.73           C  
ATOM   4251  CE1 PHE A 561      36.087  44.559  65.070  1.00  0.73           C  
ATOM   4252  CE2 PHE A 561      36.575  46.281  63.473  1.00  0.72           C  
ATOM   4253  CZ  PHE A 561      36.952  45.133  64.152  1.00  0.74           C  
ATOM   4254  N   ILE A 562      35.059  49.142  66.975  1.00  0.78           N  
ATOM   4255  CA  ILE A 562      36.186  50.064  66.897  1.00  0.80           C  
ATOM   4256  C   ILE A 562      37.402  49.345  66.317  1.00  0.78           C  
ATOM   4257  CB  ILE A 562      36.526  50.660  68.282  1.00  0.76           C  
ATOM   4258  O   ILE A 562      37.923  48.406  66.922  1.00  0.75           O  
ATOM   4259  CG1 ILE A 562      35.297  51.354  68.880  1.00  0.69           C  
ATOM   4260  CG2 ILE A 562      37.707  51.630  68.177  1.00  0.68           C  
ATOM   4261  CD1 ILE A 562      35.503  51.859  70.302  1.00  0.68           C  
ATOM   4262  N   ASP A 563      37.804  49.866  65.102  1.00  0.78           N  
ATOM   4263  CA  ASP A 563      39.132  49.532  64.596  1.00  0.82           C  
ATOM   4264  C   ASP A 563      40.172  50.545  65.069  1.00  0.81           C  
ATOM   4265  CB  ASP A 563      39.122  49.463  63.067  1.00  0.77           C  
ATOM   4266  O   ASP A 563      40.247  51.657  64.541  1.00  0.79           O  
ATOM   4267  CG  ASP A 563      40.418  48.922  62.489  1.00  0.73           C  
ATOM   4268  OD1 ASP A 563      41.486  49.103  63.113  1.00  0.76           O  
ATOM   4269  OD2 ASP A 563      40.371  48.312  61.399  1.00  0.83           O  
ATOM   4270  N   THR A 564      40.979  50.147  66.164  1.00  0.79           N  
ATOM   4271  CA  THR A 564      41.974  51.040  66.749  1.00  0.84           C  
ATOM   4272  C   THR A 564      43.134  51.263  65.784  1.00  0.80           C  
ATOM   4273  CB  THR A 564      42.510  50.482  68.081  1.00  0.78           C  
ATOM   4274  O   THR A 564      43.852  52.260  65.888  1.00  0.78           O  
ATOM   4275  CG2 THR A 564      41.416  50.445  69.142  1.00  0.69           C  
ATOM   4276  OG1 THR A 564      43.002  49.152  67.871  1.00  0.75           O  
ATOM   4277  N   VAL A 565      43.270  50.291  64.816  1.00  0.79           N  
ATOM   4278  CA  VAL A 565      44.377  50.361  63.868  1.00  0.83           C  
ATOM   4279  C   VAL A 565      44.018  51.305  62.724  1.00  0.75           C  
ATOM   4280  CB  VAL A 565      44.738  48.964  63.314  1.00  0.79           C  
ATOM   4281  O   VAL A 565      44.743  52.266  62.453  1.00  0.71           O  
ATOM   4282  CG1 VAL A 565      45.901  49.060  62.327  1.00  0.73           C  
ATOM   4283  CG2 VAL A 565      45.080  48.009  64.456  1.00  0.70           C  
ATOM   4284  N   LYS A 566      42.749  51.260  62.156  1.00  0.78           N  
ATOM   4285  CA  LYS A 566      42.305  52.051  61.013  1.00  0.80           C  
ATOM   4286  C   LYS A 566      41.599  53.326  61.467  1.00  0.77           C  
ATOM   4287  CB  LYS A 566      41.376  51.228  60.119  1.00  0.76           C  
ATOM   4288  O   LYS A 566      41.304  54.202  60.652  1.00  0.73           O  
ATOM   4289  CG  LYS A 566      42.047  50.028  59.467  1.00  0.70           C  
ATOM   4290  CD  LYS A 566      41.074  49.252  58.589  1.00  0.69           C  
ATOM   4291  CE  LYS A 566      41.658  47.916  58.150  1.00  0.73           C  
ATOM   4292  NZ  LYS A 566      40.590  46.921  57.833  1.00  0.63           N  
ATOM   4293  N   LYS A 567      41.497  53.448  62.909  1.00  0.79           N  
ATOM   4294  CA  LYS A 567      40.737  54.538  63.516  1.00  0.80           C  
ATOM   4295  C   LYS A 567      39.347  54.649  62.897  1.00  0.73           C  
ATOM   4296  CB  LYS A 567      41.486  55.863  63.365  1.00  0.74           C  
ATOM   4297  O   LYS A 567      38.875  55.752  62.612  1.00  0.69           O  
ATOM   4298  CG  LYS A 567      42.874  55.864  63.987  1.00  0.71           C  
ATOM   4299  CD  LYS A 567      43.535  57.232  63.878  1.00  0.71           C  
ATOM   4300  CE  LYS A 567      44.934  57.228  64.480  1.00  0.81           C  
ATOM   4301  NZ  LYS A 567      45.584  58.569  64.378  1.00  0.74           N  
ATOM   4302  N   THR A 568      38.722  53.431  62.704  1.00  0.77           N  
ATOM   4303  CA  THR A 568      37.366  53.428  62.165  1.00  0.79           C  
ATOM   4304  C   THR A 568      36.391  52.803  63.159  1.00  0.76           C  
ATOM   4305  CB  THR A 568      37.298  52.667  60.828  1.00  0.74           C  
ATOM   4306  O   THR A 568      36.783  51.977  63.986  1.00  0.73           O  
ATOM   4307  CG2 THR A 568      38.110  53.377  59.750  1.00  0.64           C  
ATOM   4308  OG1 THR A 568      37.818  51.345  61.010  1.00  0.66           O  
ATOM   4309  N   VAL A 569      35.248  53.286  63.234  1.00  0.79           N  
ATOM   4310  CA  VAL A 569      34.084  52.812  63.976  1.00  0.83           C  
ATOM   4311  C   VAL A 569      33.050  52.243  63.006  1.00  0.78           C  
ATOM   4312  CB  VAL A 569      33.454  53.938  64.825  1.00  0.76           C  
ATOM   4313  O   VAL A 569      32.758  52.850  61.973  1.00  0.75           O  
ATOM   4314  CG1 VAL A 569      32.236  53.422  65.589  1.00  0.67           C  
ATOM   4315  CG2 VAL A 569      34.487  54.520  65.789  1.00  0.66           C  
ATOM   4316  N   GLY A 570      32.684  51.011  63.145  1.00  0.79           N  
ATOM   4317  CA  GLY A 570      31.492  50.428  62.551  1.00  0.80           C  
ATOM   4318  C   GLY A 570      30.335  50.312  63.525  1.00  0.79           C  
ATOM   4319  O   GLY A 570      30.499  49.801  64.634  1.00  0.77           O  
ATOM   4320  N   VAL A 571      29.133  50.730  63.210  1.00  0.78           N  
ATOM   4321  CA  VAL A 571      27.841  50.499  63.848  1.00  0.79           C  
ATOM   4322  C   VAL A 571      26.978  49.605  62.961  1.00  0.77           C  
ATOM   4323  CB  VAL A 571      27.107  51.828  64.140  1.00  0.75           C  
ATOM   4324  O   VAL A 571      26.774  49.901  61.782  1.00  0.74           O  
ATOM   4325  CG1 VAL A 571      25.800  51.569  64.888  1.00  0.69           C  
ATOM   4326  CG2 VAL A 571      28.006  52.769  64.940  1.00  0.69           C  
ATOM   4327  N   ASN A 572      26.755  48.621  63.340  1.00  0.73           N  
ATOM   4328  CA  ASN A 572      25.957  47.589  62.685  1.00  0.74           C  
ATOM   4329  C   ASN A 572      26.656  47.046  61.441  1.00  0.71           C  
ATOM   4330  CB  ASN A 572      24.573  48.130  62.322  1.00  0.70           C  
ATOM   4331  O   ASN A 572      26.018  46.433  60.583  1.00  0.69           O  
ATOM   4332  CG  ASN A 572      23.520  47.041  62.253  1.00  0.67           C  
ATOM   4333  ND2 ASN A 572      22.486  47.266  61.451  1.00  0.63           N  
ATOM   4334  OD1 ASN A 572      23.635  46.007  62.915  1.00  0.64           O  
ATOM   4335  N   LYS A 573      28.008  47.174  61.311  1.00  0.76           N  
ATOM   4336  CA  LYS A 573      28.837  46.576  60.268  1.00  0.76           C  
ATOM   4337  C   LYS A 573      30.314  46.611  60.653  1.00  0.77           C  
ATOM   4338  CB  LYS A 573      28.626  47.296  58.935  1.00  0.75           C  
ATOM   4339  O   LYS A 573      30.713  47.372  61.537  1.00  0.75           O  
ATOM   4340  CG  LYS A 573      29.079  48.748  58.937  1.00  0.73           C  
ATOM   4341  CD  LYS A 573      28.872  49.400  57.576  1.00  0.74           C  
ATOM   4342  CE  LYS A 573      29.912  48.933  56.568  1.00  0.73           C  
ATOM   4343  NZ  LYS A 573      29.716  49.574  55.233  1.00  0.67           N  
ATOM   4344  N   PHE A 574      31.079  45.787  60.025  1.00  0.76           N  
ATOM   4345  CA  PHE A 574      32.521  46.005  60.023  1.00  0.76           C  
ATOM   4346  C   PHE A 574      32.890  47.184  59.131  1.00  0.76           C  
ATOM   4347  CB  PHE A 574      33.256  44.744  59.557  1.00  0.74           C  
ATOM   4348  O   PHE A 574      32.369  47.317  58.022  1.00  0.72           O  
ATOM   4349  CG  PHE A 574      33.208  43.612  60.547  1.00  0.71           C  
ATOM   4350  CD1 PHE A 574      34.019  43.622  61.675  1.00  0.68           C  
ATOM   4351  CD2 PHE A 574      32.351  42.537  60.350  1.00  0.69           C  
ATOM   4352  CE1 PHE A 574      33.977  42.576  62.594  1.00  0.69           C  
ATOM   4353  CE2 PHE A 574      32.303  41.488  61.263  1.00  0.66           C  
ATOM   4354  CZ  PHE A 574      33.118  41.509  62.384  1.00  0.69           C  
ATOM   4355  N   PRO A 575      33.687  48.185  59.625  1.00  0.78           N  
ATOM   4356  CA  PRO A 575      34.183  49.180  58.672  1.00  0.78           C  
ATOM   4357  C   PRO A 575      34.860  48.547  57.458  1.00  0.78           C  
ATOM   4358  CB  PRO A 575      35.187  49.988  59.497  1.00  0.76           C  
ATOM   4359  O   PRO A 575      35.735  47.691  57.610  1.00  0.76           O  
ATOM   4360  CG  PRO A 575      34.909  49.608  60.916  1.00  0.73           C  
ATOM   4361  CD  PRO A 575      34.196  48.287  60.925  1.00  0.74           C  
ATOM   4362  N   THR A 576      34.372  48.953  56.276  1.00  0.74           N  
ATOM   4363  CA  THR A 576      34.856  48.385  55.022  1.00  0.75           C  
ATOM   4364  C   THR A 576      36.102  49.122  54.540  1.00  0.72           C  
ATOM   4365  CB  THR A 576      33.772  48.436  53.931  1.00  0.71           C  
ATOM   4366  O   THR A 576      36.899  48.572  53.777  1.00  0.68           O  
ATOM   4367  CG2 THR A 576      32.613  47.501  54.262  1.00  0.64           C  
ATOM   4368  OG1 THR A 576      33.274  49.776  53.822  1.00  0.67           O  
ATOM   4369  N   SER A 577      36.291  50.356  54.995  1.00  0.74           N  
ATOM   4370  CA  SER A 577      37.359  51.205  54.477  1.00  0.76           C  
ATOM   4371  C   SER A 577      38.035  51.989  55.596  1.00  0.76           C  
ATOM   4372  CB  SER A 577      36.813  52.170  53.424  1.00  0.72           C  
ATOM   4373  O   SER A 577      37.368  52.470  56.515  1.00  0.74           O  
ATOM   4374  OG  SER A 577      37.817  53.080  53.007  1.00  0.69           O  
ATOM   4375  N   ALA A 578      39.400  52.131  55.484  1.00  0.70           N  
ATOM   4376  CA  ALA A 578      40.124  53.022  56.387  1.00  0.74           C  
ATOM   4377  C   ALA A 578      39.839  54.485  56.059  1.00  0.70           C  
ATOM   4378  CB  ALA A 578      41.624  52.747  56.316  1.00  0.65           C  
ATOM   4379  O   ALA A 578      40.187  55.380  56.832  1.00  0.66           O  
ATOM   4380  N   ALA A 579      39.226  54.813  54.899  1.00  0.67           N  
ATOM   4381  CA  ALA A 579      38.912  56.155  54.416  1.00  0.68           C  
ATOM   4382  C   ALA A 579      37.691  56.725  55.131  1.00  0.65           C  
ATOM   4383  CB  ALA A 579      38.680  56.136  52.907  1.00  0.64           C  
ATOM   4384  O   ALA A 579      37.524  57.944  55.213  1.00  0.65           O  
ATOM   4385  N   ASN A 580      36.875  55.810  55.755  1.00  0.75           N  
ATOM   4386  CA  ASN A 580      35.641  56.218  56.417  1.00  0.76           C  
ATOM   4387  C   ASN A 580      35.728  56.032  57.930  1.00  0.76           C  
ATOM   4388  CB  ASN A 580      34.448  55.441  55.855  1.00  0.73           C  
ATOM   4389  O   ASN A 580      35.820  54.903  58.416  1.00  0.74           O  
ATOM   4390  CG  ASN A 580      34.278  55.634  54.361  1.00  0.69           C  
ATOM   4391  ND2 ASN A 580      33.749  54.619  53.689  1.00  0.69           N  
ATOM   4392  OD1 ASN A 580      34.619  56.687  53.816  1.00  0.69           O  
ATOM   4393  N   GLY A 581      35.869  57.201  58.716  1.00  0.75           N  
ATOM   4394  CA  GLY A 581      36.039  57.210  60.161  1.00  0.77           C  
ATOM   4395  C   GLY A 581      34.867  56.597  60.903  1.00  0.76           C  
ATOM   4396  O   GLY A 581      35.039  56.024  61.981  1.00  0.75           O  
ATOM   4397  N   LEU A 582      33.645  56.688  60.404  1.00  0.79           N  
ATOM   4398  CA  LEU A 582      32.406  56.092  60.893  1.00  0.81           C  
ATOM   4399  C   LEU A 582      31.638  55.427  59.756  1.00  0.79           C  
ATOM   4400  CB  LEU A 582      31.530  57.152  61.565  1.00  0.77           C  
ATOM   4401  O   LEU A 582      31.315  56.074  58.757  1.00  0.75           O  
ATOM   4402  CG  LEU A 582      30.165  56.683  62.071  1.00  0.75           C  
ATOM   4403  CD1 LEU A 582      30.337  55.638  63.168  1.00  0.72           C  
ATOM   4404  CD2 LEU A 582      29.346  57.866  62.574  1.00  0.75           C  
ATOM   4405  N   GLU A 583      31.480  54.108  59.847  1.00  0.78           N  
ATOM   4406  CA  GLU A 583      30.569  53.366  58.981  1.00  0.79           C  
ATOM   4407  C   GLU A 583      29.380  52.823  59.768  1.00  0.78           C  
ATOM   4408  CB  GLU A 583      31.305  52.220  58.282  1.00  0.77           C  
ATOM   4409  O   GLU A 583      29.557  52.116  60.762  1.00  0.77           O  
ATOM   4410  CG  GLU A 583      32.338  52.682  57.265  1.00  0.73           C  
ATOM   4411  CD  GLU A 583      33.007  51.535  56.525  1.00  0.73           C  
ATOM   4412  OE1 GLU A 583      32.388  50.454  56.394  1.00  0.77           O  
ATOM   4413  OE2 GLU A 583      34.159  51.717  56.072  1.00  0.73           O  
ATOM   4414  N   ILE A 584      28.165  53.292  59.364  1.00  0.78           N  
ATOM   4415  CA  ILE A 584      26.892  52.888  59.951  1.00  0.79           C  
ATOM   4416  C   ILE A 584      26.101  52.055  58.945  1.00  0.77           C  
ATOM   4417  CB  ILE A 584      26.064  54.113  60.402  1.00  0.76           C  
ATOM   4418  O   ILE A 584      25.911  52.470  57.799  1.00  0.75           O  
ATOM   4419  CG1 ILE A 584      26.869  54.967  61.388  1.00  0.69           C  
ATOM   4420  CG2 ILE A 584      24.735  53.668  61.020  1.00  0.69           C  
ATOM   4421  CD1 ILE A 584      26.191  56.277  61.768  1.00  0.68           C  
ATOM   4422  N   ALA A 585      25.812  50.823  59.308  1.00  0.78           N  
ATOM   4423  CA  ALA A 585      24.746  50.063  58.661  1.00  0.77           C  
ATOM   4424  C   ALA A 585      23.438  50.181  59.440  1.00  0.76           C  
ATOM   4425  CB  ALA A 585      25.147  48.596  58.521  1.00  0.75           C  
ATOM   4426  O   ALA A 585      23.292  49.592  60.513  1.00  0.73           O  
ATOM   4427  N   GLY A 586      22.580  51.132  58.815  1.00  0.78           N  
ATOM   4428  CA  GLY A 586      21.261  51.446  59.339  1.00  0.78           C  
ATOM   4429  C   GLY A 586      20.918  52.921  59.249  1.00  0.77           C  
ATOM   4430  O   GLY A 586      21.664  53.701  58.653  1.00  0.72           O  
ATOM   4431  N   ASP A 587      19.653  53.281  59.605  1.00  0.75           N  
ATOM   4432  CA  ASP A 587      19.151  54.651  59.550  1.00  0.76           C  
ATOM   4433  C   ASP A 587      19.943  55.563  60.484  1.00  0.76           C  
ATOM   4434  CB  ASP A 587      17.665  54.693  59.910  1.00  0.74           C  
ATOM   4435  O   ASP A 587      20.256  55.183  61.614  1.00  0.75           O  
ATOM   4436  CG  ASP A 587      16.805  53.862  58.974  1.00  0.70           C  
ATOM   4437  OD1 ASP A 587      17.214  53.627  57.816  1.00  0.71           O  
ATOM   4438  OD2 ASP A 587      15.706  53.440  59.396  1.00  0.75           O  
ATOM   4439  N   LEU A 588      20.457  56.809  59.859  1.00  0.72           N  
ATOM   4440  CA  LEU A 588      21.066  57.879  60.642  1.00  0.72           C  
ATOM   4441  C   LEU A 588      20.088  59.032  60.841  1.00  0.72           C  
ATOM   4442  CB  LEU A 588      22.339  58.386  59.958  1.00  0.70           C  
ATOM   4443  O   LEU A 588      19.667  59.668  59.872  1.00  0.69           O  
ATOM   4444  CG  LEU A 588      23.043  59.568  60.628  1.00  0.70           C  
ATOM   4445  CD1 LEU A 588      23.599  59.153  61.986  1.00  0.69           C  
ATOM   4446  CD2 LEU A 588      24.153  60.106  59.732  1.00  0.71           C  
ATOM   4447  N   ASP A 589      19.375  59.061  62.020  1.00  0.70           N  
ATOM   4448  CA  ASP A 589      18.686  60.248  62.516  1.00  0.72           C  
ATOM   4449  C   ASP A 589      19.661  61.203  63.201  1.00  0.71           C  
ATOM   4450  CB  ASP A 589      17.567  59.855  63.483  1.00  0.69           C  
ATOM   4451  O   ASP A 589      20.362  60.816  64.138  1.00  0.69           O  
ATOM   4452  CG  ASP A 589      16.623  61.003  63.795  1.00  0.66           C  
ATOM   4453  OD1 ASP A 589      16.808  62.111  63.247  1.00  0.69           O  
ATOM   4454  OD2 ASP A 589      15.687  60.798  64.598  1.00  0.77           O  
ATOM   4455  N   VAL A 590      19.909  62.437  62.532  1.00  0.68           N  
ATOM   4456  CA  VAL A 590      20.785  63.467  63.080  1.00  0.69           C  
ATOM   4457  C   VAL A 590      19.965  64.700  63.451  1.00  0.68           C  
ATOM   4458  CB  VAL A 590      21.903  63.850  62.084  1.00  0.66           C  
ATOM   4459  O   VAL A 590      19.446  65.395  62.575  1.00  0.66           O  
ATOM   4460  CG1 VAL A 590      22.885  64.828  62.725  1.00  0.61           C  
ATOM   4461  CG2 VAL A 590      22.631  62.600  61.594  1.00  0.62           C  
ATOM   4462  N   ASP A 591      19.635  64.730  64.935  1.00  0.69           N  
ATOM   4463  CA  ASP A 591      19.065  65.920  65.560  1.00  0.71           C  
ATOM   4464  C   ASP A 591      20.063  67.076  65.551  1.00  0.67           C  
ATOM   4465  CB  ASP A 591      18.626  65.616  66.993  1.00  0.66           C  
ATOM   4466  O   ASP A 591      20.918  67.172  66.434  1.00  0.62           O  
ATOM   4467  CG  ASP A 591      17.245  64.988  67.070  1.00  0.64           C  
ATOM   4468  OD1 ASP A 591      16.455  65.134  66.112  1.00  0.66           O  
ATOM   4469  OD2 ASP A 591      16.944  64.344  68.098  1.00  0.77           O  
ATOM   4470  N   GLY A 592      20.402  67.648  64.381  1.00  0.63           N  
ATOM   4471  CA  GLY A 592      21.299  68.790  64.314  1.00  0.64           C  
ATOM   4472  C   GLY A 592      21.856  69.032  62.924  1.00  0.60           C  
ATOM   4473  O   GLY A 592      21.363  68.467  61.945  1.00  0.56           O  
ATOM   4474  N   ILE A 593      22.451  70.064  62.662  1.00  0.53           N  
ATOM   4475  CA  ILE A 593      23.037  70.426  61.376  1.00  0.54           C  
ATOM   4476  C   ILE A 593      24.256  69.550  61.100  1.00  0.53           C  
ATOM   4477  CB  ILE A 593      23.430  71.920  61.335  1.00  0.51           C  
ATOM   4478  O   ILE A 593      25.179  69.484  61.915  1.00  0.52           O  
ATOM   4479  CG1 ILE A 593      22.215  72.800  61.652  1.00  0.44           C  
ATOM   4480  CG2 ILE A 593      24.030  72.283  59.974  1.00  0.46           C  
ATOM   4481  CD1 ILE A 593      22.545  74.279  61.800  1.00  0.47           C  
ATOM   4482  N   ILE A 594      24.052  68.683  59.931  1.00  0.63           N  
ATOM   4483  CA  ILE A 594      25.280  68.104  59.397  1.00  0.62           C  
ATOM   4484  C   ILE A 594      26.113  69.191  58.723  1.00  0.62           C  
ATOM   4485  CB  ILE A 594      24.980  66.963  58.399  1.00  0.60           C  
ATOM   4486  O   ILE A 594      25.669  69.812  57.754  1.00  0.59           O  
ATOM   4487  CG1 ILE A 594      24.146  65.868  59.075  1.00  0.56           C  
ATOM   4488  CG2 ILE A 594      26.279  66.388  57.829  1.00  0.57           C  
ATOM   4489  CD1 ILE A 594      23.706  64.755  58.133  1.00  0.57           C  
ATOM   4490  N   LYS A 595      27.091  69.587  59.543  1.00  0.52           N  
ATOM   4491  CA  LYS A 595      28.064  70.556  59.048  1.00  0.52           C  
ATOM   4492  C   LYS A 595      29.271  69.858  58.431  1.00  0.51           C  
ATOM   4493  CB  LYS A 595      28.516  71.486  60.176  1.00  0.51           C  
ATOM   4494  O   LYS A 595      29.995  69.134  59.118  1.00  0.50           O  
ATOM   4495  CG  LYS A 595      27.433  72.434  60.668  1.00  0.50           C  
ATOM   4496  CD  LYS A 595      27.975  73.412  61.703  1.00  0.51           C  
ATOM   4497  CE  LYS A 595      26.877  74.317  62.247  1.00  0.49           C  
ATOM   4498  NZ  LYS A 595      27.399  75.263  63.277  1.00  0.46           N  
ATOM   4499  N   ALA A 596      29.303  69.877  57.059  1.00  0.57           N  
ATOM   4500  CA  ALA A 596      30.540  69.561  56.351  1.00  0.57           C  
ATOM   4501  C   ALA A 596      31.488  70.756  56.343  1.00  0.57           C  
ATOM   4502  CB  ALA A 596      30.237  69.117  54.922  1.00  0.55           C  
ATOM   4503  O   ALA A 596      31.067  71.889  56.098  1.00  0.55           O  
ATOM   4504  N   LYS A 597      32.521  70.611  57.201  1.00  0.47           N  
ATOM   4505  CA  LYS A 597      33.542  71.620  57.467  1.00  0.48           C  
ATOM   4506  C   LYS A 597      34.025  72.267  56.171  1.00  0.46           C  
ATOM   4507  CB  LYS A 597      34.724  71.004  58.217  1.00  0.44           C  
ATOM   4508  O   LYS A 597      34.362  71.570  55.212  1.00  0.45           O  
ATOM   4509  CG  LYS A 597      35.038  71.684  59.542  1.00  0.44           C  
ATOM   4510  CD  LYS A 597      36.241  71.047  60.225  1.00  0.46           C  
ATOM   4511  CE  LYS A 597      36.579  71.751  61.533  1.00  0.42           C  
ATOM   4512  NZ  LYS A 597      37.756  71.128  62.209  1.00  0.40           N  
ATOM   4513  N   ALA A 598      33.586  73.560  55.880  1.00  0.42           N  
ATOM   4514  CA  ALA A 598      33.394  74.754  55.060  1.00  0.43           C  
ATOM   4515  C   ALA A 598      34.642  75.061  54.239  1.00  0.42           C  
ATOM   4516  CB  ALA A 598      33.029  75.949  55.937  1.00  0.37           C  
ATOM   4517  O   ALA A 598      34.568  75.751  53.219  1.00  0.39           O  
ATOM   4518  N   ASP A 599      35.827  74.357  54.534  1.00  0.43           N  
ATOM   4519  CA  ASP A 599      36.980  75.032  53.947  1.00  0.43           C  
ATOM   4520  C   ASP A 599      37.496  74.276  52.725  1.00  0.43           C  
ATOM   4521  CB  ASP A 599      38.097  75.185  54.981  1.00  0.40           C  
ATOM   4522  O   ASP A 599      38.424  74.732  52.052  1.00  0.41           O  
ATOM   4523  CG  ASP A 599      37.752  76.167  56.087  1.00  0.39           C  
ATOM   4524  OD1 ASP A 599      36.884  77.041  55.876  1.00  0.41           O  
ATOM   4525  OD2 ASP A 599      38.356  76.068  57.177  1.00  0.43           O  
ATOM   4526  N   GLN A 600      36.663  73.261  52.207  1.00  0.40           N  
ATOM   4527  CA  GLN A 600      37.233  72.678  50.997  1.00  0.40           C  
ATOM   4528  C   GLN A 600      36.151  72.407  49.955  1.00  0.40           C  
ATOM   4529  CB  GLN A 600      37.982  71.386  51.325  1.00  0.38           C  
ATOM   4530  O   GLN A 600      35.253  71.593  50.183  1.00  0.39           O  
ATOM   4531  CG  GLN A 600      39.262  71.602  52.120  1.00  0.35           C  
ATOM   4532  CD  GLN A 600      40.190  70.402  52.076  1.00  0.38           C  
ATOM   4533  NE2 GLN A 600      41.456  70.619  52.417  1.00  0.33           N  
ATOM   4534  OE1 GLN A 600      39.773  69.290  51.739  1.00  0.41           O  
ATOM   4535  N   TRP A 601      35.555  73.533  49.274  1.00  0.30           N  
ATOM   4536  CA  TRP A 601      34.935  73.784  47.977  1.00  0.44           C  
ATOM   4537  C   TRP A 601      35.127  72.594  47.043  1.00  0.32           C  
ATOM   4538  CB  TRP A 601      35.515  75.049  47.339  1.00  0.33           C  
ATOM   4539  O   TRP A 601      36.231  72.054  46.934  1.00  0.32           O  
ATOM   4540  CG  TRP A 601      34.913  76.322  47.854  1.00  0.34           C  
ATOM   4541  CD1 TRP A 601      35.111  76.889  49.082  1.00  0.33           C  
ATOM   4542  CD2 TRP A 601      34.010  77.183  47.154  1.00  0.32           C  
ATOM   4543  CE2 TRP A 601      33.701  78.256  48.019  1.00  0.14           C  
ATOM   4544  CE3 TRP A 601      33.432  77.153  45.878  1.00  0.22           C  
ATOM   4545  NE1 TRP A 601      34.385  78.053  49.188  1.00  0.22           N  
ATOM   4546  CH2 TRP A 601      32.286  79.236  46.395  1.00  0.22           C  
ATOM   4547  CZ2 TRP A 601      32.839  79.290  47.648  1.00  0.21           C  
ATOM   4548  CZ3 TRP A 601      32.573  78.183  45.511  1.00  0.22           C  
ATOM   4549  N   MET A 602      34.079  71.726  46.699  1.00  0.42           N  
ATOM   4550  CA  MET A 602      33.655  70.896  45.575  1.00  0.44           C  
ATOM   4551  C   MET A 602      34.391  71.291  44.299  1.00  0.42           C  
ATOM   4552  CB  MET A 602      32.144  71.008  45.363  1.00  0.40           C  
ATOM   4553  O   MET A 602      33.992  70.901  43.201  1.00  0.42           O  
ATOM   4554  CG  MET A 602      31.321  70.383  46.477  1.00  0.40           C  
ATOM   4555  SD  MET A 602      29.620  69.955  45.939  1.00  0.49           S  
ATOM   4556  CE  MET A 602      28.902  71.615  45.796  1.00  0.39           C  
ATOM   4557  N   GLY A 603      35.603  71.548  44.328  1.00  0.35           N  
ATOM   4558  CA  GLY A 603      36.481  71.846  43.208  1.00  0.34           C  
ATOM   4559  C   GLY A 603      37.915  71.410  43.441  1.00  0.34           C  
ATOM   4560  O   GLY A 603      38.543  71.820  44.420  1.00  0.33           O  
ATOM   4561  N   ASN A 604      38.113  70.018  43.483  1.00  0.35           N  
ATOM   4562  CA  ASN A 604      39.274  69.212  43.122  1.00  0.36           C  
ATOM   4563  C   ASN A 604      39.804  68.425  44.317  1.00  0.35           C  
ATOM   4564  CB  ASN A 604      40.378  70.093  42.534  1.00  0.32           C  
ATOM   4565  O   ASN A 604      40.703  67.595  44.170  1.00  0.33           O  
ATOM   4566  CG  ASN A 604      40.368  70.109  41.019  1.00  0.32           C  
ATOM   4567  ND2 ASN A 604      41.124  71.029  40.430  1.00  0.29           N  
ATOM   4568  OD1 ASN A 604      39.687  69.302  40.381  1.00  0.35           O  
ATOM   4569  N   SER A 605      38.781  67.972  45.325  1.00  0.34           N  
ATOM   4570  CA  SER A 605      39.116  67.068  46.420  1.00  0.35           C  
ATOM   4571  C   SER A 605      37.872  66.671  47.209  1.00  0.34           C  
ATOM   4572  CB  SER A 605      40.139  67.713  47.356  1.00  0.31           C  
ATOM   4573  O   SER A 605      37.098  67.532  47.632  1.00  0.32           O  
ATOM   4574  OG  SER A 605      39.886  69.100  47.497  1.00  0.28           O  
ATOM   4575  N   LYS A 606      37.046  65.559  46.679  1.00  0.40           N  
ATOM   4576  CA  LYS A 606      36.225  64.415  47.066  1.00  0.40           C  
ATOM   4577  C   LYS A 606      35.543  64.657  48.410  1.00  0.40           C  
ATOM   4578  CB  LYS A 606      37.072  63.143  47.129  1.00  0.36           C  
ATOM   4579  O   LYS A 606      35.696  63.864  49.341  1.00  0.38           O  
ATOM   4580  CG  LYS A 606      37.611  62.691  45.780  1.00  0.34           C  
ATOM   4581  CD  LYS A 606      38.284  61.327  45.876  1.00  0.39           C  
ATOM   4582  CE  LYS A 606      38.812  60.867  44.524  1.00  0.31           C  
ATOM   4583  NZ  LYS A 606      39.420  59.505  44.601  1.00  0.31           N  
ATOM   4584  N   VAL A 607      35.106  65.930  48.944  1.00  0.43           N  
ATOM   4585  CA  VAL A 607      34.550  66.135  50.278  1.00  0.45           C  
ATOM   4586  C   VAL A 607      33.333  67.054  50.194  1.00  0.43           C  
ATOM   4587  CB  VAL A 607      35.599  66.727  51.245  1.00  0.40           C  
ATOM   4588  O   VAL A 607      33.470  68.256  49.957  1.00  0.42           O  
ATOM   4589  CG1 VAL A 607      35.192  66.486  52.697  1.00  0.35           C  
ATOM   4590  CG2 VAL A 607      36.977  66.128  50.967  1.00  0.36           C  
ATOM   4591  N   GLY A 608      32.179  66.552  49.658  1.00  0.46           N  
ATOM   4592  CA  GLY A 608      30.761  66.827  49.825  1.00  0.46           C  
ATOM   4593  C   GLY A 608      29.951  65.594  50.177  1.00  0.46           C  
ATOM   4594  O   GLY A 608      30.513  64.522  50.412  1.00  0.44           O  
ATOM   4595  N   LEU A 609      28.772  65.930  50.877  1.00  0.55           N  
ATOM   4596  CA  LEU A 609      27.808  64.837  50.954  1.00  0.55           C  
ATOM   4597  C   LEU A 609      27.705  64.108  49.619  1.00  0.55           C  
ATOM   4598  CB  LEU A 609      26.432  65.364  51.369  1.00  0.54           C  
ATOM   4599  O   LEU A 609      27.219  64.672  48.635  1.00  0.54           O  
ATOM   4600  CG  LEU A 609      25.398  64.312  51.775  1.00  0.53           C  
ATOM   4601  CD1 LEU A 609      25.725  63.752  53.155  1.00  0.51           C  
ATOM   4602  CD2 LEU A 609      23.994  64.907  51.752  1.00  0.51           C  
ATOM   4603  N   ASP A 610      28.609  63.023  49.411  1.00  0.53           N  
ATOM   4604  CA  ASP A 610      28.432  62.030  48.356  1.00  0.53           C  
ATOM   4605  C   ASP A 610      27.260  61.102  48.666  1.00  0.53           C  
ATOM   4606  CB  ASP A 610      29.713  61.214  48.167  1.00  0.51           C  
ATOM   4607  O   ASP A 610      27.330  60.293  49.594  1.00  0.52           O  
ATOM   4608  CG  ASP A 610      29.632  60.246  46.999  1.00  0.50           C  
ATOM   4609  OD1 ASP A 610      28.571  60.169  46.343  1.00  0.51           O  
ATOM   4610  OD2 ASP A 610      30.638  59.553  46.735  1.00  0.54           O  
ATOM   4611  N   MET A 611      26.269  61.493  48.093  1.00  0.55           N  
ATOM   4612  CA  MET A 611      25.032  60.718  48.096  1.00  0.55           C  
ATOM   4613  C   MET A 611      24.854  59.971  46.779  1.00  0.55           C  
ATOM   4614  CB  MET A 611      23.828  61.628  48.348  1.00  0.54           C  
ATOM   4615  O   MET A 611      23.735  59.606  46.413  1.00  0.54           O  
ATOM   4616  CG  MET A 611      23.876  62.354  49.683  1.00  0.54           C  
ATOM   4617  SD  MET A 611      22.372  62.067  50.693  1.00  0.52           S  
ATOM   4618  CE  MET A 611      21.111  62.778  49.599  1.00  0.50           C  
ATOM   4619  N   ARG A 612      25.935  59.678  45.984  1.00  0.50           N  
ATOM   4620  CA  ARG A 612      25.761  58.742  44.878  1.00  0.49           C  
ATOM   4621  C   ARG A 612      25.021  57.489  45.332  1.00  0.50           C  
ATOM   4622  CB  ARG A 612      27.116  58.362  44.277  1.00  0.48           C  
ATOM   4623  O   ARG A 612      25.346  56.911  46.371  1.00  0.49           O  
ATOM   4624  CG  ARG A 612      27.760  59.470  43.459  1.00  0.47           C  
ATOM   4625  CD  ARG A 612      29.102  59.038  42.883  1.00  0.51           C  
ATOM   4626  NE  ARG A 612      30.123  58.926  43.920  1.00  0.43           N  
ATOM   4627  NH1 ARG A 612      31.703  57.948  42.547  1.00  0.34           N  
ATOM   4628  NH2 ARG A 612      32.188  58.358  44.750  1.00  0.30           N  
ATOM   4629  CZ  ARG A 612      31.336  58.411  43.736  1.00  0.43           C  
ATOM   4630  N   ASN A 613      23.766  57.167  44.859  1.00  0.53           N  
ATOM   4631  CA  ASN A 613      22.906  55.998  45.010  1.00  0.54           C  
ATOM   4632  C   ASN A 613      22.046  56.093  46.267  1.00  0.53           C  
ATOM   4633  CB  ASN A 613      23.741  54.716  45.033  1.00  0.51           C  
ATOM   4634  O   ASN A 613      21.518  55.086  46.741  1.00  0.53           O  
ATOM   4635  CG  ASN A 613      24.534  54.512  43.758  1.00  0.49           C  
ATOM   4636  ND2 ASN A 613      25.701  53.891  43.878  1.00  0.50           N  
ATOM   4637  OD1 ASN A 613      24.102  54.911  42.673  1.00  0.52           O  
ATOM   4638  N   SER A 614      21.952  57.363  46.853  1.00  0.56           N  
ATOM   4639  CA  SER A 614      21.050  57.536  47.987  1.00  0.57           C  
ATOM   4640  C   SER A 614      20.115  58.721  47.774  1.00  0.56           C  
ATOM   4641  CB  SER A 614      21.844  57.728  49.280  1.00  0.53           C  
ATOM   4642  O   SER A 614      20.530  59.761  47.257  1.00  0.53           O  
ATOM   4643  OG  SER A 614      22.688  56.616  49.522  1.00  0.51           O  
ATOM   4644  N   ASP A 615      18.768  58.404  47.846  1.00  0.53           N  
ATOM   4645  CA  ASP A 615      17.729  59.425  47.754  1.00  0.53           C  
ATOM   4646  C   ASP A 615      17.793  60.384  48.941  1.00  0.53           C  
ATOM   4647  CB  ASP A 615      16.345  58.777  47.676  1.00  0.51           C  
ATOM   4648  O   ASP A 615      17.816  59.951  50.095  1.00  0.52           O  
ATOM   4649  CG  ASP A 615      16.165  57.911  46.441  1.00  0.49           C  
ATOM   4650  OD1 ASP A 615      16.808  58.185  45.405  1.00  0.50           O  
ATOM   4651  OD2 ASP A 615      15.370  56.949  46.505  1.00  0.53           O  
ATOM   4652  N   MET A 616      18.219  61.601  48.659  1.00  0.53           N  
ATOM   4653  CA  MET A 616      17.854  62.630  49.629  1.00  0.54           C  
ATOM   4654  C   MET A 616      16.351  62.887  49.609  1.00  0.53           C  
ATOM   4655  CB  MET A 616      18.610  63.929  49.346  1.00  0.52           C  
ATOM   4656  O   MET A 616      15.821  63.422  48.634  1.00  0.52           O  
ATOM   4657  CG  MET A 616      20.005  63.970  49.949  1.00  0.52           C  
ATOM   4658  SD  MET A 616      20.815  65.603  49.735  1.00  0.53           S  
ATOM   4659  CE  MET A 616      19.986  66.176  48.227  1.00  0.50           C  
ATOM   4660  N   LYS A 617      15.661  62.147  50.406  1.00  0.48           N  
ATOM   4661  CA  LYS A 617      14.252  62.373  50.717  1.00  0.49           C  
ATOM   4662  C   LYS A 617      14.091  63.456  51.781  1.00  0.48           C  
ATOM   4663  CB  LYS A 617      13.591  61.076  51.185  1.00  0.47           C  
ATOM   4664  O   LYS A 617      14.927  63.581  52.678  1.00  0.48           O  
ATOM   4665  CG  LYS A 617      13.521  59.996  50.116  1.00  0.47           C  
ATOM   4666  CD  LYS A 617      12.764  58.770  50.609  1.00  0.51           C  
ATOM   4667  CE  LYS A 617      12.730  57.671  49.555  1.00  0.45           C  
ATOM   4668  NZ  LYS A 617      12.074  56.431  50.068  1.00  0.43           N  
ATOM   4669  N   GLY A 618      13.214  64.384  51.597  1.00  0.50           N  
ATOM   4670  CA  GLY A 618      12.790  65.411  52.535  1.00  0.50           C  
ATOM   4671  C   GLY A 618      13.619  66.679  52.448  1.00  0.50           C  
ATOM   4672  O   GLY A 618      13.694  67.445  53.411  1.00  0.49           O  
ATOM   4673  N   LEU A 619      14.355  66.796  51.215  1.00  0.50           N  
ATOM   4674  CA  LEU A 619      15.030  68.071  51.002  1.00  0.51           C  
ATOM   4675  C   LEU A 619      14.028  69.163  50.643  1.00  0.50           C  
ATOM   4676  CB  LEU A 619      16.081  67.943  49.896  1.00  0.49           C  
ATOM   4677  O   LEU A 619      13.323  69.058  49.637  1.00  0.49           O  
ATOM   4678  CG  LEU A 619      17.522  68.275  50.287  1.00  0.50           C  
ATOM   4679  CD1 LEU A 619      18.402  67.035  50.173  1.00  0.49           C  
ATOM   4680  CD2 LEU A 619      18.065  69.405  49.419  1.00  0.50           C  
ATOM   4681  N   ASN A 620      13.679  69.925  51.677  1.00  0.43           N  
ATOM   4682  CA  ASN A 620      12.842  71.108  51.512  1.00  0.43           C  
ATOM   4683  C   ASN A 620      13.428  72.070  50.483  1.00  0.43           C  
ATOM   4684  CB  ASN A 620      12.646  71.819  52.852  1.00  0.42           C  
ATOM   4685  O   ASN A 620      12.714  72.557  49.605  1.00  0.42           O  
ATOM   4686  CG  ASN A 620      11.298  71.522  53.480  1.00  0.41           C  
ATOM   4687  ND2 ASN A 620      11.100  71.988  54.707  1.00  0.39           N  
ATOM   4688  OD1 ASN A 620      10.443  70.878  52.867  1.00  0.43           O  
ATOM   4689  N   ALA A 621      14.651  72.162  50.304  1.00  0.42           N  
ATOM   4690  CA  ALA A 621      15.383  73.075  49.430  1.00  0.42           C  
ATOM   4691  C   ALA A 621      16.874  72.749  49.421  1.00  0.42           C  
ATOM   4692  CB  ALA A 621      15.161  74.521  49.865  1.00  0.40           C  
ATOM   4693  O   ALA A 621      17.445  72.397  50.455  1.00  0.40           O  
ATOM   4694  N   LEU A 622      17.414  72.416  48.221  1.00  0.50           N  
ATOM   4695  CA  LEU A 622      18.851  72.572  48.023  1.00  0.50           C  
ATOM   4696  C   LEU A 622      19.199  74.014  47.672  1.00  0.50           C  
ATOM   4697  CB  LEU A 622      19.345  71.633  46.920  1.00  0.49           C  
ATOM   4698  O   LEU A 622      18.822  74.506  46.606  1.00  0.49           O  
ATOM   4699  CG  LEU A 622      20.335  70.547  47.345  1.00  0.48           C  
ATOM   4700  CD1 LEU A 622      19.819  69.171  46.940  1.00  0.48           C  
ATOM   4701  CD2 LEU A 622      21.709  70.809  46.739  1.00  0.49           C  
ATOM   4702  N   TYR A 623      19.575  74.799  48.587  1.00  0.45           N  
ATOM   4703  CA  TYR A 623      20.235  76.085  48.392  1.00  0.45           C  
ATOM   4704  C   TYR A 623      21.612  75.902  47.766  1.00  0.45           C  
ATOM   4705  CB  TYR A 623      20.363  76.831  49.724  1.00  0.44           C  
ATOM   4706  O   TYR A 623      22.456  75.181  48.305  1.00  0.44           O  
ATOM   4707  CG  TYR A 623      19.037  77.225  50.328  1.00  0.42           C  
ATOM   4708  CD1 TYR A 623      18.424  78.429  49.987  1.00  0.39           C  
ATOM   4709  CD2 TYR A 623      18.395  76.396  51.241  1.00  0.40           C  
ATOM   4710  CE1 TYR A 623      17.203  78.797  50.542  1.00  0.43           C  
ATOM   4711  CE2 TYR A 623      17.174  76.754  51.803  1.00  0.42           C  
ATOM   4712  OH  TYR A 623      15.378  78.314  52.001  1.00  0.37           O  
ATOM   4713  CZ  TYR A 623      16.587  77.955  51.448  1.00  0.42           C  
ATOM   4714  N   PHE A 624      21.812  76.257  46.489  1.00  0.47           N  
ATOM   4715  CA  PHE A 624      23.111  76.583  45.912  1.00  0.47           C  
ATOM   4716  C   PHE A 624      23.434  78.060  46.107  1.00  0.46           C  
ATOM   4717  CB  PHE A 624      23.141  76.231  44.421  1.00  0.45           C  
ATOM   4718  O   PHE A 624      22.800  78.925  45.499  1.00  0.45           O  
ATOM   4719  CG  PHE A 624      22.944  74.766  44.140  1.00  0.44           C  
ATOM   4720  CD1 PHE A 624      24.011  73.879  44.217  1.00  0.43           C  
ATOM   4721  CD2 PHE A 624      21.691  74.275  43.797  1.00  0.44           C  
ATOM   4722  CE1 PHE A 624      23.832  72.523  43.956  1.00  0.43           C  
ATOM   4723  CE2 PHE A 624      21.504  72.921  43.536  1.00  0.42           C  
ATOM   4724  CZ  PHE A 624      22.575  72.047  43.615  1.00  0.47           C  
ATOM   4725  N   ASN A 625      23.113  78.617  47.150  1.00  0.36           N  
ATOM   4726  CA  ASN A 625      23.521  79.989  47.435  1.00  0.37           C  
ATOM   4727  C   ASN A 625      25.035  80.155  47.340  1.00  0.36           C  
ATOM   4728  CB  ASN A 625      23.026  80.420  48.817  1.00  0.34           C  
ATOM   4729  O   ASN A 625      25.785  79.454  48.023  1.00  0.35           O  
ATOM   4730  CG  ASN A 625      22.563  81.863  48.848  1.00  0.33           C  
ATOM   4731  ND2 ASN A 625      22.013  82.285  49.981  1.00  0.31           N  
ATOM   4732  OD1 ASN A 625      22.697  82.592  47.862  1.00  0.35           O  
ATOM   4733  N   ASP A 626      25.565  80.793  46.203  1.00  0.41           N  
ATOM   4734  CA  ASP A 626      26.568  81.849  46.300  1.00  0.41           C  
ATOM   4735  C   ASP A 626      26.010  83.071  47.026  1.00  0.41           C  
ATOM   4736  CB  ASP A 626      27.065  82.246  44.908  1.00  0.38           C  
ATOM   4737  O   ASP A 626      24.974  83.612  46.636  1.00  0.39           O  
ATOM   4738  CG  ASP A 626      28.424  82.923  44.935  1.00  0.37           C  
ATOM   4739  OD1 ASP A 626      28.941  83.210  46.037  1.00  0.39           O  
ATOM   4740  OD2 ASP A 626      28.982  83.175  43.845  1.00  0.40           O  
ATOM   4741  N   ALA A 627      25.857  82.943  48.344  1.00  0.41           N  
ATOM   4742  CA  ALA A 627      25.770  84.023  49.324  1.00  0.40           C  
ATOM   4743  C   ALA A 627      25.821  85.387  48.642  1.00  0.41           C  
ATOM   4744  CB  ALA A 627      26.894  83.902  50.351  1.00  0.38           C  
ATOM   4745  O   ALA A 627      25.554  86.413  49.272  1.00  0.39           O  
ATOM   4746  N   SER A 628      25.773  85.518  47.193  1.00  0.40           N  
ATOM   4747  CA  SER A 628      25.879  86.940  46.882  1.00  0.40           C  
ATOM   4748  C   SER A 628      24.844  87.357  45.843  1.00  0.40           C  
ATOM   4749  CB  SER A 628      27.283  87.276  46.379  1.00  0.37           C  
ATOM   4750  O   SER A 628      24.592  88.549  45.655  1.00  0.38           O  
ATOM   4751  OG  SER A 628      27.564  86.587  45.173  1.00  0.36           O  
ATOM   4752  N   ASP A 629      23.848  86.466  45.467  1.00  0.35           N  
ATOM   4753  CA  ASP A 629      22.912  87.036  44.504  1.00  0.38           C  
ATOM   4754  C   ASP A 629      21.472  86.665  44.851  1.00  0.35           C  
ATOM   4755  CB  ASP A 629      23.249  86.568  43.086  1.00  0.33           C  
ATOM   4756  O   ASP A 629      21.154  85.486  45.023  1.00  0.34           O  
ATOM   4757  CG  ASP A 629      23.679  87.703  42.174  1.00  0.33           C  
ATOM   4758  OD1 ASP A 629      23.565  88.883  42.572  1.00  0.36           O  
ATOM   4759  OD2 ASP A 629      24.133  87.416  41.045  1.00  0.38           O  
ATOM   4760  N   SER A 630      20.789  87.410  45.844  1.00  0.39           N  
ATOM   4761  CA  SER A 630      19.446  87.919  46.097  1.00  0.38           C  
ATOM   4762  C   SER A 630      18.489  87.539  44.973  1.00  0.39           C  
ATOM   4763  CB  SER A 630      19.471  89.439  46.265  1.00  0.36           C  
ATOM   4764  O   SER A 630      17.389  88.088  44.874  1.00  0.37           O  
ATOM   4765  OG  SER A 630      19.943  90.067  45.085  1.00  0.36           O  
ATOM   4766  N   GLY A 631      18.591  86.304  44.349  1.00  0.36           N  
ATOM   4767  CA  GLY A 631      17.573  85.777  43.454  1.00  0.37           C  
ATOM   4768  C   GLY A 631      17.547  84.261  43.408  1.00  0.36           C  
ATOM   4769  O   GLY A 631      18.598  83.616  43.404  1.00  0.34           O  
ATOM   4770  N   ASP A 632      16.612  83.637  44.316  1.00  0.36           N  
ATOM   4771  CA  ASP A 632      15.884  82.373  44.280  1.00  0.38           C  
ATOM   4772  C   ASP A 632      16.512  81.406  43.279  1.00  0.36           C  
ATOM   4773  CB  ASP A 632      14.413  82.609  43.933  1.00  0.34           C  
ATOM   4774  O   ASP A 632      15.912  81.098  42.246  1.00  0.34           O  
ATOM   4775  CG  ASP A 632      13.647  83.310  45.041  1.00  0.32           C  
ATOM   4776  OD1 ASP A 632      14.045  83.202  46.221  1.00  0.33           O  
ATOM   4777  OD2 ASP A 632      12.634  83.975  44.732  1.00  0.35           O  
ATOM   4778  N   GLU A 633      17.963  81.251  43.225  1.00  0.37           N  
ATOM   4779  CA  GLU A 633      18.721  80.334  42.379  1.00  0.38           C  
ATOM   4780  C   GLU A 633      18.948  78.997  43.080  1.00  0.37           C  
ATOM   4781  CB  GLU A 633      20.063  80.954  41.981  1.00  0.35           C  
ATOM   4782  O   GLU A 633      19.665  78.929  44.081  1.00  0.36           O  
ATOM   4783  CG  GLU A 633      19.932  82.219  41.146  1.00  0.33           C  
ATOM   4784  CD  GLU A 633      21.272  82.800  40.723  1.00  0.37           C  
ATOM   4785  OE1 GLU A 633      22.323  82.291  41.173  1.00  0.42           O  
ATOM   4786  OE2 GLU A 633      21.270  83.774  39.937  1.00  0.38           O  
ATOM   4787  N   GLY A 634      17.795  78.172  43.302  1.00  0.38           N  
ATOM   4788  CA  GLY A 634      17.883  76.807  43.795  1.00  0.38           C  
ATOM   4789  C   GLY A 634      16.898  75.867  43.126  1.00  0.38           C  
ATOM   4790  O   GLY A 634      16.047  76.302  42.348  1.00  0.36           O  
ATOM   4791  N   ILE A 635      17.227  74.636  42.870  1.00  0.43           N  
ATOM   4792  CA  ILE A 635      16.259  73.585  42.575  1.00  0.44           C  
ATOM   4793  C   ILE A 635      15.268  73.457  43.730  1.00  0.43           C  
ATOM   4794  CB  ILE A 635      16.957  72.231  42.316  1.00  0.42           C  
ATOM   4795  O   ILE A 635      15.636  73.036  44.829  1.00  0.42           O  
ATOM   4796  CG1 ILE A 635      17.934  72.350  41.141  1.00  0.38           C  
ATOM   4797  CG2 ILE A 635      15.923  71.131  42.059  1.00  0.39           C  
ATOM   4798  CD1 ILE A 635      18.741  71.086  40.875  1.00  0.39           C  
ATOM   4799  N   ASN A 636      14.213  74.144  43.741  1.00  0.38           N  
ATOM   4800  CA  ASN A 636      13.009  73.991  44.551  1.00  0.40           C  
ATOM   4801  C   ASN A 636      12.253  72.714  44.194  1.00  0.38           C  
ATOM   4802  CB  ASN A 636      12.097  75.209  44.393  1.00  0.37           C  
ATOM   4803  O   ASN A 636      11.895  72.502  43.035  1.00  0.37           O  
ATOM   4804  CG  ASN A 636      12.181  76.158  45.572  1.00  0.36           C  
ATOM   4805  ND2 ASN A 636      12.079  77.454  45.299  1.00  0.32           N  
ATOM   4806  OD1 ASN A 636      12.338  75.731  46.719  1.00  0.35           O  
ATOM   4807  N   PHE A 637      12.371  71.685  44.910  1.00  0.44           N  
ATOM   4808  CA  PHE A 637      11.451  70.558  44.998  1.00  0.44           C  
ATOM   4809  C   PHE A 637      10.236  70.916  45.847  1.00  0.44           C  
ATOM   4810  CB  PHE A 637      12.156  69.331  45.583  1.00  0.42           C  
ATOM   4811  O   PHE A 637      10.362  71.164  47.048  1.00  0.43           O  
ATOM   4812  CG  PHE A 637      13.309  68.839  44.751  1.00  0.40           C  
ATOM   4813  CD1 PHE A 637      13.106  67.915  43.733  1.00  0.38           C  
ATOM   4814  CD2 PHE A 637      14.598  69.302  44.986  1.00  0.40           C  
ATOM   4815  CE1 PHE A 637      14.172  67.459  42.961  1.00  0.42           C  
ATOM   4816  CE2 PHE A 637      15.668  68.851  44.219  1.00  0.40           C  
ATOM   4817  CZ  PHE A 637      15.453  67.928  43.208  1.00  0.43           C  
ATOM   4818  N   LEU A 638       9.302  71.656  45.308  1.00  0.36           N  
ATOM   4819  CA  LEU A 638       8.022  71.893  45.966  1.00  0.37           C  
ATOM   4820  C   LEU A 638       7.122  70.666  45.861  1.00  0.36           C  
ATOM   4821  CB  LEU A 638       7.322  73.109  45.353  1.00  0.34           C  
ATOM   4822  O   LEU A 638       6.886  70.157  44.763  1.00  0.35           O  
ATOM   4823  CG  LEU A 638       7.854  74.480  45.772  1.00  0.33           C  
ATOM   4824  CD1 LEU A 638       7.514  75.526  44.715  1.00  0.31           C  
ATOM   4825  CD2 LEU A 638       7.289  74.882  47.130  1.00  0.33           C  
ATOM   4826  N   ARG A 639       6.995  69.876  46.910  1.00  0.38           N  
ATOM   4827  CA  ARG A 639       5.876  69.053  47.357  1.00  0.37           C  
ATOM   4828  C   ARG A 639       4.543  69.732  47.059  1.00  0.38           C  
ATOM   4829  CB  ARG A 639       5.990  68.758  48.855  1.00  0.36           C  
ATOM   4830  O   ARG A 639       4.324  70.880  47.450  1.00  0.36           O  
ATOM   4831  CG  ARG A 639       5.153  67.576  49.315  1.00  0.34           C  
ATOM   4832  CD  ARG A 639       5.325  67.308  50.804  1.00  0.36           C  
ATOM   4833  NE  ARG A 639       4.484  66.203  51.254  1.00  0.33           N  
ATOM   4834  NH1 ARG A 639       5.069  66.392  53.480  1.00  0.26           N  
ATOM   4835  NH2 ARG A 639       3.585  64.776  52.814  1.00  0.22           N  
ATOM   4836  CZ  ARG A 639       4.381  65.793  52.515  1.00  0.35           C  
ATOM   4837  N   SER A 640       3.766  69.581  45.934  1.00  0.36           N  
ATOM   4838  CA  SER A 640       2.330  69.814  45.814  1.00  0.38           C  
ATOM   4839  C   SER A 640       1.664  69.879  47.185  1.00  0.36           C  
ATOM   4840  CB  SER A 640       1.677  68.718  44.972  1.00  0.34           C  
ATOM   4841  O   SER A 640       1.638  68.887  47.916  1.00  0.35           O  
ATOM   4842  OG  SER A 640       1.539  67.523  45.722  1.00  0.32           O  
ATOM   4843  N   GLY A 641       1.977  70.763  48.143  1.00  0.33           N  
ATOM   4844  CA  GLY A 641       1.131  71.190  49.246  1.00  0.34           C  
ATOM   4845  C   GLY A 641       1.245  72.673  49.546  1.00  0.33           C  
ATOM   4846  O   GLY A 641       2.348  73.193  49.723  1.00  0.32           O  
ATOM   4847  N   LYS A 642       0.365  73.665  48.680  1.00  0.35           N  
ATOM   4848  CA  LYS A 642      -0.329  74.813  49.256  1.00  0.35           C  
ATOM   4849  C   LYS A 642      -0.080  76.075  48.435  1.00  0.35           C  
ATOM   4850  CB  LYS A 642       0.112  75.034  50.704  1.00  0.31           C  
ATOM   4851  O   LYS A 642       1.065  76.501  48.274  1.00  0.32           O  
ATOM   4852  CG  LYS A 642      -0.751  74.316  51.731  1.00  0.29           C  
ATOM   4853  CD  LYS A 642      -0.463  74.805  53.144  1.00  0.34           C  
ATOM   4854  CE  LYS A 642      -1.354  74.114  54.168  1.00  0.29           C  
ATOM   4855  NZ  LYS A 642      -1.095  74.611  55.552  1.00  0.30           N  
ATOM   4856  N   GLY A 643      -0.872  76.447  47.119  1.00  0.35           N  
ATOM   4857  CA  GLY A 643      -1.643  77.679  47.144  1.00  0.35           C  
ATOM   4858  C   GLY A 643      -0.786  78.923  47.003  1.00  0.35           C  
ATOM   4859  O   GLY A 643       0.024  79.228  47.881  1.00  0.34           O  
ATOM   4860  N   VAL A 644      -0.395  79.417  45.677  1.00  0.41           N  
ATOM   4861  CA  VAL A 644      -0.618  80.830  45.391  1.00  0.43           C  
ATOM   4862  C   VAL A 644      -0.424  81.093  43.900  1.00  0.41           C  
ATOM   4863  CB  VAL A 644       0.324  81.733  46.219  1.00  0.38           C  
ATOM   4864  O   VAL A 644       0.668  80.890  43.364  1.00  0.40           O  
ATOM   4865  CG1 VAL A 644      -0.069  83.202  46.073  1.00  0.36           C  
ATOM   4866  CG2 VAL A 644       0.308  81.316  47.688  1.00  0.36           C  
ATOM   4867  N   GLY A 645      -1.548  80.786  42.928  1.00  0.36           N  
ATOM   4868  CA  GLY A 645      -2.130  81.621  41.890  1.00  0.38           C  
ATOM   4869  C   GLY A 645      -1.660  81.253  40.495  1.00  0.36           C  
ATOM   4870  O   GLY A 645      -0.538  81.583  40.105  1.00  0.35           O  
ATOM   4871  N   SER A 646      -1.863  79.982  39.942  1.00  0.37           N  
ATOM   4872  CA  SER A 646      -1.976  79.718  38.511  1.00  0.39           C  
ATOM   4873  C   SER A 646      -2.550  78.331  38.247  1.00  0.37           C  
ATOM   4874  CB  SER A 646      -0.612  79.852  37.832  1.00  0.34           C  
ATOM   4875  O   SER A 646      -2.056  77.336  38.783  1.00  0.36           O  
ATOM   4876  OG  SER A 646      -0.567  79.089  36.638  1.00  0.34           O  
ATOM   4877  N   THR A 647      -3.962  78.250  38.199  1.00  0.36           N  
ATOM   4878  CA  THR A 647      -5.051  77.617  37.464  1.00  0.38           C  
ATOM   4879  C   THR A 647      -4.506  76.692  36.380  1.00  0.36           C  
ATOM   4880  CB  THR A 647      -5.980  78.667  36.827  1.00  0.34           C  
ATOM   4881  O   THR A 647      -5.274  76.044  35.665  1.00  0.35           O  
ATOM   4882  CG2 THR A 647      -6.966  79.222  37.849  1.00  0.35           C  
ATOM   4883  OG1 THR A 647      -5.189  79.744  36.308  1.00  0.35           O  
ATOM   4884  N   ASN A 648      -3.442  75.864  36.502  1.00  0.38           N  
ATOM   4885  CA  ASN A 648      -3.145  74.738  35.623  1.00  0.39           C  
ATOM   4886  C   ASN A 648      -1.919  73.964  36.098  1.00  0.38           C  
ATOM   4887  CB  ASN A 648      -2.945  75.218  34.184  1.00  0.35           C  
ATOM   4888  O   ASN A 648      -0.786  74.415  35.918  1.00  0.36           O  
ATOM   4889  CG  ASN A 648      -4.193  75.063  33.338  1.00  0.34           C  
ATOM   4890  ND2 ASN A 648      -4.240  75.769  32.215  1.00  0.36           N  
ATOM   4891  OD1 ASN A 648      -5.109  74.315  33.691  1.00  0.38           O  
ATOM   4892  N   ILE A 649      -2.035  73.465  37.459  1.00  0.35           N  
ATOM   4893  CA  ILE A 649      -1.304  72.458  38.221  1.00  0.37           C  
ATOM   4894  C   ILE A 649      -2.152  71.194  38.352  1.00  0.35           C  
ATOM   4895  CB  ILE A 649      -0.906  72.984  39.618  1.00  0.33           C  
ATOM   4896  O   ILE A 649      -2.967  71.079  39.271  1.00  0.34           O  
ATOM   4897  CG1 ILE A 649      -0.076  74.267  39.488  1.00  0.32           C  
ATOM   4898  CG2 ILE A 649      -0.141  71.913  40.401  1.00  0.32           C  
ATOM   4899  CD1 ILE A 649       0.207  74.958  40.815  1.00  0.31           C  
ATOM   4900  N   ALA A 650      -2.536  70.552  37.136  1.00  0.39           N  
ATOM   4901  CA  ALA A 650      -3.231  69.272  37.023  1.00  0.40           C  
ATOM   4902  C   ALA A 650      -2.382  68.252  36.270  1.00  0.39           C  
ATOM   4903  CB  ALA A 650      -4.577  69.458  36.326  1.00  0.36           C  
ATOM   4904  O   ALA A 650      -2.131  68.407  35.072  1.00  0.37           O  
ATOM   4905  N   ASP A 651      -1.122  67.791  36.584  1.00  0.32           N  
ATOM   4906  CA  ASP A 651      -0.714  66.579  35.880  1.00  0.35           C  
ATOM   4907  C   ASP A 651       0.802  66.524  35.713  1.00  0.32           C  
ATOM   4908  CB  ASP A 651      -1.397  66.496  34.514  1.00  0.29           C  
ATOM   4909  O   ASP A 651       1.399  67.424  35.118  1.00  0.31           O  
ATOM   4910  CG  ASP A 651      -2.823  65.980  34.594  1.00  0.28           C  
ATOM   4911  OD1 ASP A 651      -3.157  65.257  35.557  1.00  0.32           O  
ATOM   4912  OD2 ASP A 651      -3.620  66.298  33.684  1.00  0.33           O  
ATOM   4913  N   TYR A 652       1.740  66.255  36.940  1.00  0.34           N  
ATOM   4914  CA  TYR A 652       3.014  65.589  36.693  1.00  0.36           C  
ATOM   4915  C   TYR A 652       4.062  66.022  37.710  1.00  0.34           C  
ATOM   4916  CB  TYR A 652       3.509  65.886  35.274  1.00  0.30           C  
ATOM   4917  O   TYR A 652       4.270  67.219  37.925  1.00  0.32           O  
ATOM   4918  CG  TYR A 652       2.569  65.415  34.191  1.00  0.29           C  
ATOM   4919  CD1 TYR A 652       2.553  64.082  33.787  1.00  0.28           C  
ATOM   4920  CD2 TYR A 652       1.696  66.301  33.570  1.00  0.30           C  
ATOM   4921  CE1 TYR A 652       1.690  63.644  32.789  1.00  0.30           C  
ATOM   4922  CE2 TYR A 652       0.828  65.874  32.570  1.00  0.32           C  
ATOM   4923  OH  TYR A 652      -0.025  64.117  31.198  1.00  0.23           O  
ATOM   4924  CZ  TYR A 652       0.832  64.546  32.187  1.00  0.28           C  
ATOM   4925  N   ASP A 653       4.504  65.264  38.907  1.00  0.37           N  
ATOM   4926  CA  ASP A 653       5.772  64.864  39.509  1.00  0.38           C  
ATOM   4927  C   ASP A 653       6.955  65.419  38.719  1.00  0.37           C  
ATOM   4928  CB  ASP A 653       5.867  63.339  39.597  1.00  0.34           C  
ATOM   4929  O   ASP A 653       7.482  64.750  37.828  1.00  0.35           O  
ATOM   4930  CG  ASP A 653       4.918  62.744  40.622  1.00  0.32           C  
ATOM   4931  OD1 ASP A 653       4.574  63.432  41.607  1.00  0.35           O  
ATOM   4932  OD2 ASP A 653       4.513  61.575  40.445  1.00  0.37           O  
ATOM   4933  N   ASN A 654       7.143  66.751  38.215  1.00  0.34           N  
ATOM   4934  CA  ASN A 654       8.001  67.555  37.351  1.00  0.35           C  
ATOM   4935  C   ASN A 654       9.095  68.261  38.148  1.00  0.34           C  
ATOM   4936  CB  ASN A 654       7.171  68.576  36.570  1.00  0.31           C  
ATOM   4937  O   ASN A 654       8.823  68.857  39.191  1.00  0.32           O  
ATOM   4938  CG  ASN A 654       6.310  67.933  35.501  1.00  0.29           C
[truncated: 152,312 more chars]
